# Supplementary material for: How to jointly control a ball trajectory on a moving board: Methodological insights into Motor Learning and Rehabilitation
Source: PLoS One. 2025 Oct 15;20(10):e0334588. doi: 10.1371/journal.pone.0334588 (PMC12527165; doi:10.1371/journal.pone.0334588)
Supplement: S2 Data — (ZIP) [file pone.0334588.s002.zip]

Archive with 330 entries (330 files):
- D1_001.csv
- D1_002.csv
- D1_003.csv
- D1_004.csv
- D1_005.csv
- D1_006.csv
- D1_007.csv
- D1_008.csv
- D1_009.csv
- D1_010.csv
- D1_011.csv
- D1_012.csv
- D1_013.csv
- D1_014.csv
- D1_015.csv
- D1_016.csv
- D1_017.csv
- D1_018.csv
- D1_019.csv
- D1_020.csv
- D1_021.csv
- D1_022.csv
- D1_023.csv
- D1_024.csv
- D1_025.csv
- D1_026.csv
- D1_027.csv
- D1_028.csv
- D1_029.csv
- D1_030.csv
- D10_001.csv
- D10_002.csv
- D10_003.csv
- D10_004.csv
- D10_005.csv
- D10_006.csv
- D10_007.csv
- D10_008.csv
- D10_009.csv
- D10_010.csv
- D10_011.csv
- D10_012.csv
- D10_013.csv
- D10_014.csv
- D10_015.csv
- D10_016.csv
- D10_017.csv
- D10_018.csv
- D10_019.csv
- D10_020.csv
- D10_021.csv
- D10_022.csv
- D10_023.csv
- D10_024.csv
- D10_025.csv
- D10_026.csv
- D10_027.csv
- D10_028.csv
- D10_029.csv
- D10_030.csv
- D11_001.csv
- D11_002.csv
- D11_003.csv
- D11_004.csv
- D11_005.csv
- D11_006.csv
- D11_007.csv
- D11_008.csv
- D11_009.csv
- D11_010.csv
- D11_011.csv
- D11_012.csv
- D11_013.csv
- D11_014.csv
- D11_015.csv
- D11_016.csv
- D11_017.csv
- D11_018.csv
- D11_019.csv
- D11_020.csv
- D11_021.csv
- D11_022.csv
- D11_023.csv
- D11_024.csv
- D11_025.csv
- D11_026.csv
- D11_027.csv
- D11_028.csv
- D11_029.csv
- D11_030.csv
- D2_001.csv
- D2_002.csv
- D2_003.csv
- D2_004.csv
- D2_005.csv
- D2_006.csv
- D2_007.csv
- D2_008.csv
- D2_009.csv
- D2_010.csv
- D2_011.csv
- D2_012.csv
- D2_013.csv
- D2_014.csv
- D2_015.csv
- D2_016.csv
- D2_017.csv
- D2_018.csv
- D2_019.csv
- D2_020.csv
- D2_021.csv
- D2_022.csv
- D2_023.csv
- D2_024.csv
- D2_025.csv
- D2_026.csv
- D2_027.csv
- D2_028.csv
- D2_029.csv
- D2_030.csv
- D3_001.csv
- D3_002.csv
- D3_003.csv
- D3_004.csv
- D3_005.csv
- D3_006.csv
- D3_007.csv
- D3_008.csv
- D3_009.csv
- D3_010.csv
- D3_011.csv
- D3_012.csv
- D3_013.csv
- D3_014.csv
- D3_015.csv
- D3_016.csv
- D3_017.csv
- D3_018.csv
- D3_019.csv
- D3_020.csv
- D3_021.csv
- D3_022.csv
- D3_023.csv
- D3_024.csv
- D3_025.csv
- D3_026.csv
- D3_027.csv
- D3_028.csv
- D3_029.csv
- D3_030.csv
- D4_001.csv
- D4_002.csv
- D4_003.csv
- D4_004.csv
- D4_005.csv
- D4_006.csv
- D4_007.csv
- D4_008.csv
- D4_009.csv
- D4_010.csv
- D4_011.csv
- D4_012.csv
- D4_013.csv
- D4_014.csv
- D4_015.csv
- D4_016.csv
- D4_017.csv
- D4_018.csv
- D4_019.csv
- D4_020.csv
- D4_021.csv
- D4_022.csv
- D4_023.csv
- D4_024.csv
- D4_025.csv
- D4_026.csv
- D4_027.csv
- D4_028.csv
- D4_029.csv
- D4_030.csv
- D5_001.csv
- D5_002.csv
- D5_003.csv
- D5_004.csv
- D5_005.csv
- D5_006.csv
- D5_007.csv
- D5_008.csv
- D5_009.csv
- D5_010.csv
- D5_011.csv
- D5_012.csv
- D5_013.csv
- D5_014.csv
- D5_015.csv
- D5_016.csv
- D5_017.csv
- D5_018.csv
- D5_019.csv
- D5_020.csv
- D5_021.csv
- D5_022.csv
- D5_023.csv
- D5_024.csv
- D5_025.csv
- D5_026.csv
- D5_027.csv
- D5_028.csv
- D5_029.csv
- D5_030.csv
- D6_001.csv
- D6_002.csv
- D6_003.csv
- D6_004.csv
- D6_005.csv
- D6_006.csv
- D6_007.csv
- D6_008.csv
- D6_009.csv
- D6_010.csv
- D6_011.csv
- D6_012.csv
- D6_013.csv
- D6_014.csv
- D6_015.csv
- D6_016.csv
- D6_017.csv
- D6_018.csv
- D6_019.csv
- D6_020.csv
- D6_021.csv
- D6_022.csv
- D6_023.csv
- D6_024.csv
- D6_025.csv
- D6_026.csv
- D6_027.csv
- D6_028.csv
- D6_029.csv
- D6_030.csv
- D7_001.csv
- D7_002.csv
- D7_003.csv
- D7_004.csv
- D7_005.csv
- D7_006.csv
- D7_007.csv
- D7_008.csv
- D7_009.csv
- D7_010.csv
- D7_011.csv
- D7_012.csv
- D7_013.csv
- D7_014.csv
- D7_015.csv
- D7_016.csv
- D7_017.csv
- D7_018.csv
- D7_019.csv
- D7_020.csv
- D7_021.csv
- D7_022.csv
- D7_023.csv
- D7_024.csv
- D7_025.csv
- D7_026.csv
- D7_027.csv
- D7_028.csv
- D7_029.csv
- D7_030.csv
- D8_001.csv
- D8_002.csv
- D8_003.csv
- D8_004.csv
- D8_005.csv
- D8_006.csv
- D8_007.csv
- D8_008.csv
- D8_009.csv
- D8_010.csv
- D8_011.csv
- D8_012.csv
- D8_013.csv
- D8_014.csv
- D8_015.csv
- D8_016.csv
- D8_017.csv
- D8_018.csv
- D8_019.csv
- D8_020.csv
- D8_021.csv
- D8_022.csv
- D8_023.csv
- D8_024.csv
- D8_025.csv
- D8_026.csv
- D8_027.csv
- D8_028.csv
- D8_029.csv
- D8_030.csv
[truncated: 30 more entries]
