# Supplementary material for: How to jointly control a ball trajectory on a moving board: Methodological insights into Motor Learning and Rehabilitation
Source: PLoS One. 2025 Oct 15;20(10):e0334588. doi: 10.1371/journal.pone.0334588 (PMC12527165; doi:10.1371/journal.pone.0334588)
Supplement: S2 Data — (ZIP) [file pone.0334588.s002.zip › D1_001.csv]

Ball_X	Ball_Y	Ball_Z	BoardCentre_X	BoardCentre_Y	BoardCentre_Z	P1LeftHand_X	P1LeftHand_Y	P1LeftHand_Z	P1RightHand_X	P1RightHand_Y	P1RightHand_Z	P1MidHands_X	P1MidHands_Y	P1MidHands_Z	P2MidHands_X	P2MidHands_Y	P2MidHands_Z
-8.684109	42.105637	114.801086	-10.605734	18.988512	113.673721	45.769577	5.036359	101.815292	45.69046	37.565399	105.164337	45.7300185	21.300879	103.4898145	-66.9414865	16.676145	123.8576275
-8.501148	41.935379	114.685822	-10.728968	18.804358	113.751732	45.640919	4.965467	101.819016	45.384602	37.431652	105.07016	45.5127605	21.1985595	103.444588	-66.9706965	16.4101565	124.058876
-8.402475	41.663364	114.815262	-10.858454	18.567825	114.052353	45.523197	4.862301	102.052666	45.168217	37.239395	105.227066	45.345707	21.050848	103.639866	-67.062615	16.084802	124.46484
-8.326462	41.430809	114.827965	-10.938967	18.469282	114.235603	45.571781	4.589347	102.460754	45.303638	36.997089	105.467102	45.4377095	20.793218	103.963928	-67.3156435	16.145346	124.507278
-8.189324	41.309723	114.522484	-10.968445	18.479624	114.146385	45.771683	4.227812	103.084457	45.579678	36.749428	105.720642	45.6756805	20.48862	104.4025495	-67.6125705	16.470628	123.8902205
-8.076254	41.257999	114.225426	-10.930843	18.451134	114.030281	46.036972	3.913257	103.783401	45.807098	36.535187	106.008064	45.922035	20.224222	104.8957325	-67.783721	16.678046	123.1648295
-8.011998	41.121189	113.736275	-10.877456	18.309774	113.973427	46.48185	3.656612	104.672798	46.137665	36.285385	106.355881	46.3097575	19.9709985	105.5143395	-68.0646695	16.6485495	122.4325145
-8.030918	41.051067	113.171257	-10.892138	18.256649	113.775253	46.69511	3.462746	105.121384	46.198841	36.091106	106.389893	46.4469755	19.776926	105.7556385	-68.2312515	16.736372	121.7948675
-8.086009	40.963711	112.549355	-10.94445	18.166807	113.445877	46.780365	3.277387	105.354706	46.176987	35.875931	106.222626	46.478676	19.576659	105.788666	-68.367576	16.756955	121.103088
-8.179973	40.800297	111.987373	-11.025934	18.000034	113.045593	46.762321	3.112283	105.391716	46.097694	35.663124	106.045242	46.4300075	19.3877035	105.718479	-68.4818755	16.6123645	120.372707
-8.35604	40.52034	111.733459	-11.164906	17.72784	112.774933	46.637108	2.942025	105.258469	45.948322	35.495434	105.906357	46.292715	19.2187295	105.582413	-68.622527	16.2369505	119.967453
-8.53124	40.171986	111.931656	-11.304799	17.358345	112.793175	46.415688	2.784905	104.997635	45.750599	35.331924	105.848419	46.0831435	19.0584145	105.423027	-68.6927415	15.6582755	120.163323
-8.658513	39.820663	112.507568	-11.414435	16.993826	113.0448	46.149204	2.683802	104.680237	45.614246	35.187077	105.919518	45.881725	18.9354395	105.2998775	-68.710595	15.0522125	120.7897225
-8.740081	39.438011	113.65625	-11.493529	16.607044	113.581192	45.785473	2.661387	104.157578	45.485233	35.13089	106.189156	45.635353	18.8961385	105.173367	-68.622411	14.3179495	121.989017
-8.720832	39.313301	114.443031	-11.462725	16.481567	113.937569	45.551495	2.760851	103.765892	45.435108	35.181828	106.391823	45.4933015	18.9713395	105.0788575	-68.4187515	13.9917945	122.7962805
-8.648041	39.268814	115.151428	-11.420869	16.465925	114.246262	45.364166	2.91312	103.396072	45.414822	35.27	106.560226	45.389494	19.09156	104.978149	-68.231232	13.84029	123.514375
-8.518095	39.300911	115.785896	-11.343921	16.510002	114.547668	45.24173	3.094407	103.036858	45.437874	35.39732	106.698883	45.339802	19.2458635	104.8678705	-68.027644	13.7741405	124.2274655
-8.369629	39.381363	116.337646	-11.219268	16.614864	114.8218	45.155682	3.30656	102.665535	45.458813	35.545769	106.784286	45.3072475	19.4261645	104.7249105	-67.7457835	13.8035635	124.9186895
-8.21781	39.44899	116.953621	-11.072364	16.71279	115.185165	45.03064	3.545008	102.302803	45.412224	35.701977	106.817688	45.221432	19.6234925	104.5602455	-67.36616	13.8020875	125.8100845
-8.058713	39.45612	117.750275	-10.921627	16.733984	115.739166	44.890945	3.80199	101.964615	45.34071	35.837162	106.904129	45.1158275	19.819576	104.434372	-66.9590815	13.648392	127.04396
-7.795168	39.326717	118.971809	-10.69731	16.681274	116.574776	44.729435	4.013826	101.6595	45.450695	35.917	107.12265	45.090065	19.965413	104.391075	-66.484685	13.397135	128.758477
-7.544053	39.304451	119.332085	-10.593451	16.68181	116.726326	44.707687	4.012831	101.548706	45.623447	35.897369	107.275536	45.165567	19.9551	104.412121	-66.352469	13.40852	129.040531
-7.295233	39.206913	119.168808	-10.58046	16.694014	116.535019	44.83672	3.965816	101.549591	45.739208	35.889503	107.372299	45.287964	19.9276595	104.460945	-66.448884	13.4603685	128.609093
-7.093912	39.048012	119.036842	-10.590212	16.639511	116.512749	44.89484	3.99206	101.516251	45.639099	35.894165	107.418777	45.2669695	19.9431125	104.467514	-66.4473935	13.3359095	128.557984
-6.917044	38.836823	118.895592	-10.640142	16.551083	116.607651	44.812145	4.036909	101.577904	45.420086	35.84375	107.420059	45.1161155	19.9403295	104.4989815	-66.3963995	13.1618365	128.7163205
-6.798181	38.62299	118.685997	-10.707473	16.500654	116.649231	44.855888	3.938011	101.776794	45.281612	35.738075	107.438568	45.06875	19.838043	104.607681	-66.483696	13.163265	128.690781
-6.730169	38.441498	118.624115	-10.75954	16.403315	116.752396	44.96426	3.749598	101.980194	45.256126	35.610466	107.452057	45.110193	19.680032	104.7161255	-66.629273	13.126598	128.7886665
-6.601045	38.114651	118.571404	-10.677272	16.083353	116.778358	44.898224	3.488831	101.910194	45.253296	35.278481	107.430138	45.07576	19.383656	104.670166	-66.430304	12.78305	128.88655
-6.425628	37.834724	118.361977	-10.618232	15.873016	116.576294	44.939972	3.224378	101.945351	45.396893	34.998981	107.305237	45.1684325	19.1116795	104.625294	-66.4048965	12.6343525	128.527294
-6.132913	37.511574	117.928192	-10.49882	15.763262	116.263054	45.218937	2.953763	102.032433	45.669312	34.795673	107.304672	45.4441245	18.874718	104.6685525	-66.4417645	12.651806	127.8575555
-5.706326	37.078659	117.19767	-10.393707	15.718119	115.785194	45.5023	2.76778	102.098549	45.934879	34.682873	107.230339	45.7185895	18.7253265	104.664444	-66.5060035	12.7109115	126.905944
-5.194715	36.611954	116.144646	-10.470202	15.668572	115.192642	45.628613	2.627202	102.130737	45.874741	34.56741	107.062042	45.751677	18.597306	104.5963895	-66.692081	12.739838	125.7888945
-4.452509	35.964008	115.411392	-10.650072	15.515043	114.880844	45.559685	2.484294	102.139709	45.60685	34.398212	106.741844	45.5832675	18.441253	104.4407765	-66.8834115	12.588833	125.3209115
-3.51923	35.110439	115.064262	-10.789433	15.206131	115.034035	45.389618	2.328473	102.219604	45.306107	34.193813	106.710747	45.3478625	18.261143	104.4651755	-66.9267285	12.151119	125.6028945
-1.609861	33.760632	115.094101	-10.836373	14.722419	115.735855	45.340069	1.961508	102.59478	45.279354	33.899582	106.916748	45.3097115	17.930545	104.755764	-66.9824575	11.514293	126.715946
-0.061289	32.785137	114.972778	-10.768415	14.492022	116.063705	45.467224	1.683874	102.921913	45.382893	33.703415	107.170334	45.4250585	17.6936445	105.0461235	-66.9618885	11.2903995	127.0812865
1.56984	31.780811	114.490822	-10.650741	14.357898	116.115318	45.702423	1.381908	103.338173	45.604534	33.475857	107.358757	45.6534785	17.4288825	105.348465	-66.9549605	11.2869135	126.882171
3.385086	30.72434	113.605835	-10.518981	14.306799	115.914787	46.080868	1.080076	103.902863	45.902	33.272259	107.514641	45.991434	17.1761675	105.708752	-67.029396	11.4374305	126.120822
5.337404	29.680819	112.773476	-10.379756	14.294982	115.502296	46.568317	0.75789	104.624626	46.260712	33.059582	107.694389	46.4145145	16.908736	106.1595075	-67.1740265	11.681228	124.8450845
7.48095	28.575319	111.829544	-10.273053	14.263714	114.816818	47.160114	0.445419	105.466972	46.66573	32.840466	108.006729	46.912922	16.6429425	106.7368505	-67.459028	11.8844855	122.8967855
9.658298	27.44157	111.07708	-10.249516	14.134137	113.949707	47.684631	0.16083	106.564819	47.075317	32.614452	108.570396	47.379974	16.387641	107.5676075	-67.879006	11.880633	120.3318065
13.204056	25.535456	110.392715	-10.340437	13.797455	112.855957	48.271694	-0.14008	108.94313	47.484344	32.239372	110.220779	47.878019	16.049646	109.5819545	-68.558893	11.545264	116.1299595
15.641821	24.190025	110.74221	-10.437753	13.515665	112.383614	48.695572	-0.363765	111.068367	47.729931	32.059563	111.905098	48.2127515	15.847899	111.4867325	-69.0882575	11.183431	113.2804955
18.093208	22.802692	111.55748	-10.51359	13.156549	112.17128	49.097015	-0.547591	113.383148	47.791367	31.857559	113.753822	48.444191	15.654984	113.568485	-69.471371	10.658114	110.774075
20.597916	21.415565	112.636017	-10.507607	12.766411	112.236748	49.463799	-0.780402	115.629745	47.932331	31.594727	115.388618	48.698065	15.4071625	115.5091815	-69.713279	10.1256595	108.9643145
22.974457	19.976254	113.535858	-10.36826	12.29716	112.536469	49.779556	-1.16219	117.329834	48.084332	31.235245	116.508972	48.931944	15.0365275	116.919403	-69.668464	9.5577925	108.153535
25.452482	18.556688	114.314713	-10.128002	11.772672	112.852135	50.044968	-1.644585	118.383835	48.384441	30.68771	117.069901	49.2147045	14.5215625	117.726868	-69.4707085	9.0237815	107.977402
27.807274	17.07815	114.958046	-9.875142	11.267286	113.056854	50.326408	-2.217234	118.870316	48.714333	30.163631	117.271568	49.5203705	13.9731985	118.070942	-69.2706545	8.5613735	108.042766
27.808062	15.043873	114.650215	-9.573654	10.632351	113.198761	50.604279	-2.967243	118.75988	49.104206	29.525303	116.910316	49.8542425	13.27903	117.835098	-69.0015505	7.985672	108.562424
27.066162	13.832047	114.372742	-9.443585	10.310081	113.182137	50.693829	-3.31108	118.356636	49.274319	29.194901	116.534866	49.984074	12.9419105	117.445751	-68.871244	7.6782515	108.918523
26.230177	12.738083	114.068016	-9.402026	10.083389	113.136879	50.734486	-3.584954	117.840172	49.367123	28.942417	116.218605	50.0508045	12.6787315	117.0293885	-68.8548565	7.4880465	109.2443695
25.350643	11.753366	113.74482	-9.367115	9.909374	113.080887	50.725002	-3.785843	117.270813	49.388268	28.757864	115.989014	50.056635	12.4860105	116.6299135	-68.790865	7.3327375	109.5318605
24.471279	10.757573	113.473869	-9.368174	9.780141	113.047028	50.692451	-3.935082	116.708481	49.412434	28.651512	115.844238	50.0524425	12.358215	116.2763595	-68.7887905	7.202067	109.8176965
23.48213	9.889574	113.250587	-9.368678	9.685488	113.040756	50.669964	-4.06305	116.158119	49.414482	28.584888	115.778755	50.042223	12.260919	115.968437	-68.779579	7.110057	110.113075
22.452328	9.089676	113.062706	-9.377296	9.634363	113.050392	50.623085	-4.185434	115.662468	49.363171	28.484758	115.76049	49.993128	12.149662	115.711479	-68.74772	7.119064	110.389305
20.99147	7.819373	112.725845	-9.382463	9.606108	113.069061	50.533306	-4.338381	115.022728	49.313946	28.316444	115.727821	49.923626	11.9890315	115.3752745	-68.688552	7.2231845	110.7628475
19.929628	6.932836	112.480591	-9.392503	9.574274	113.065468	50.507919	-4.478963	114.683273	49.298889	28.190882	115.688881	49.903404	11.8559595	115.186077	-68.68841	7.2925885	110.944859
18.911217	6.023448	112.33474	-9.390469	9.495373	113.040222	50.516922	-4.654418	114.411911	49.290203	28.016905	115.594994	49.9035625	11.6812435	115.0034525	-68.6845005	7.3095025	111.0769915
17.879585	5.145582	112.157669	-9.404489	9.384225	112.948776	50.551231	-4.897621	114.213387	49.269325	27.785503	115.37175	49.910278	11.443941	114.7925685	-68.719256	7.324509	111.1049835
16.772036	4.176586	111.906494	-9.416962	9.21645	112.783562	50.59433	-5.215616	113.985977	49.273457	27.51787	115.041939	49.9338935	11.151127	114.513958	-68.7678175	7.281773	111.053166
15.710512	3.202747	111.651398	-9.422976	9.016652	112.550484	50.619431	-5.583874	113.695038	49.268559	27.206617	114.581612	49.943995	10.8113715	114.138325	-68.789947	7.2219325	110.962643
14.631227	2.259964	111.312042	-9.431151	8.772637	112.304344	50.528038	-5.991937	113.356483	49.283962	26.840036	114.088867	49.906	10.4240495	113.722675	-68.768302	7.1212245	110.886013
12.933408	0.783153	110.871338	-9.45786	8.355529	111.951782	50.376331	-6.662962	112.837944	49.272839	26.259201	113.397202	49.824585	9.7981195	113.117573	-68.740305	6.9129385	110.785991
11.852605	-0.140085	110.64769	-9.511824	8.06848	111.762253	50.243713	-7.085336	112.618149	49.265747	25.898323	113.086082	49.75473	9.4064935	112.8521155	-68.778378	6.7304665	110.6723905
10.699322	-1.090628	110.477356	-9.592037	7.804755	111.660065	50.098217	-7.466738	112.448326	49.202019	25.551704	112.89077	49.650118	9.042483	112.669548	-68.834192	6.567027	110.650582
9.577742	-2.021039	110.407127	-9.678318	7.57539	111.646179	49.961761	-7.792096	112.337448	49.148579	25.262892	112.861511	49.55517	8.735398	112.5994795	-68.911806	6.415382	110.6928785
8.471572	-2.86826	110.407043	-9.79667	7.372447	111.720062	49.837437	-8.085297	112.272034	49.145889	25.037474	112.961769	49.491663	8.4760885	112.6169015	-69.085003	6.2688055	110.8232225
7.318722	-3.746042	110.388329	-9.886239	7.200748	111.829498	49.733612	-8.322906	112.178711	49.179798	24.8703	113.101212	49.456705	8.273697	112.6399615	-69.229183	6.127799	111.0190345
6.185065	-4.616124	110.302078	-9.935782	7.07578	111.879074	49.630703	-8.53651	112.07869	49.245098	24.724674	113.24855	49.4379005	8.094082	112.66362	-69.3094645	6.057478	111.094528
4.579139	-5.858082	110.005821	-9.940654	6.913301	111.766991	49.526424	-8.793077	111.78656	49.390991	24.501814	113.368591	49.4587075	7.8543685	112.5775755	-69.3400155	5.9722335	110.9564065
3.443298	-6.751009	109.765053	-9.893091	6.796768	111.570969	49.506882	-8.980973	111.553444	49.464203	24.285095	113.320389	49.4855425	7.652061	112.4369165	-69.2717245	5.941475	110.7050215
2.413825	-7.649402	109.561958	-9.807714	6.635402	111.349777	49.49268	-9.200534	111.352089	49.544521	24.062296	113.1269	49.5186005	7.430881	112.2394945	-69.1340285	5.839923	110.4600595
1.399585	-8.541235	109.363579	-9.674883	6.423523	111.116776	49.504749	-9.441604	111.192963	49.573246	23.832188	112.858391	49.5389975	7.195292	112.025677	-68.8887635	5.651754	110.207875
0.319861	-9.524163	109.261406	-9.567528	6.175981	110.852501	49.544163	-9.670252	111.128471	49.750019	23.549103	112.449661	49.647091	6.9394255	111.789066	-68.782147	5.4125365	109.915936
-0.696488	-10.442887	109.194565	-9.498148	5.925992	110.533455	49.607037	-9.844669	111.16716	49.595119	23.437584	112.296417	49.601078	6.7964575	111.7317885	-68.597374	5.0555265	109.3351215
-1.712084	-11.343171	109.00676	-9.511282	5.715449	110.11808	49.659203	-9.957329	111.315193	49.523266	23.334665	112.06974	49.5912345	6.688668	111.6924665	-68.6137985	4.74223	108.5436935
-3.361871	-12.665497	108.792023	-9.620702	5.543829	109.504166	49.651417	-9.95288	111.550606	49.328518	23.377014	111.7341	49.4899675	6.712067	111.642353	-68.7313715	4.375591	107.365979
-4.425813	-13.363714	108.71553	-9.71077	5.542087	109.162247	49.637192	-9.833224	111.672592	49.178532	23.512188	111.519264	49.407862	6.839482	111.595928	-68.829402	4.244692	106.728566
-5.574639	-14.103449	108.586815	-9.81535	5.616348	108.926918	49.700626	-9.679153	111.686615	49.022678	23.71697	111.33033	49.361652	7.0189085	111.5084725	-68.992352	4.2137875	106.3453635
-6.703988	-14.786456	108.500412	-9.872636	5.756369	108.772514	49.626415	-9.300815	111.744453	48.901779	23.978098	111.178352	49.264097	7.3386415	111.4614025	-69.009369	4.1740965	106.0836255
-7.816961	-15.301744	108.417953	-9.918739	5.931324	108.674881	49.633286	-8.996972	111.64019	48.817673	24.280573	111.052414	49.2254795	7.6418005	111.346302	-69.0629575	4.2208475	106.00346
-9.006237	-15.808338	108.240974	-9.941406	6.157635	108.626129	49.641788	-8.646615	111.440132	48.763844	24.625822	110.935272	49.202816	7.9896035	111.187702	-69.085628	4.3256665	106.064556
-10.175498	-16.279472	108.059372	-9.923552	6.399866	108.580124	49.699371	-8.282859	111.153008	48.721962	25.003948	110.793518	49.2106665	8.3605445	110.973263	-69.0577705	4.4391875	106.186985
-11.925756	-16.814262	107.850052	-9.848528	6.757756	108.462082	49.746403	-7.58442	110.754288	48.632069	25.668547	110.452927	49.189236	9.0420635	110.6036075	-68.886292	4.4734485	106.3205565
-13.090672	-17.184103	107.772446	-9.746664	6.971914	108.307266	49.870544	-7.096931	110.42215	48.592121	26.093596	109.967697	49.2313325	9.4983325	110.1949235	-68.7246605	4.4454955	106.4196085
-14.20766	-17.402967	107.778145	-9.656742	7.161718	108.111862	50.000237	-6.60533	110.070869	48.472626	26.525253	109.460388	49.2364315	9.9599615	109.7656285	-68.5499155	4.3634745	106.4580955
-15.39873	-17.668179	107.780746	-9.542418	7.314694	107.876419	50.149323	-6.14162	109.715698	48.339245	26.948252	108.848862	49.244284	10.403316	109.28228	-68.32912	4.226072	106.470558
-16.520018	-17.886003	107.800507	-9.441309	7.407944	107.635078	50.280251	-5.718751	109.378372	48.195641	27.372412	108.270432	49.237946	10.8268305	108.824402	-68.120564	3.9890575	106.445754
-17.626724	-17.967384	107.946144	-9.393176	7.429688	107.454643	50.447674	-5.386853	109.060303	48.03447	27.439468	107.728767	49.241072	11.0263075	108.394535	-68.027424	3.8330685	106.514751
-18.784319	-18.056599	108.140877	-9.365101	7.382671	107.335434	50.561886	-5.09556	108.816566	47.841118	27.718407	107.184982	49.201502	11.3114235	108.000774	-67.931704	3.4539185	106.670094
-20.39896	-18.097643	108.446159	-9.386729	7.241493	107.273842	50.57674	-4.748269	108.633629	47.573021	28.013218	106.552612	49.0748805	11.6324745	107.5931205	-67.8483385	2.8505115	106.9545635
-21.47447	-17.956993	108.644867	-9.441744	7.136267	107.267548	50.610058	-4.640292	108.535156	47.431522	28.157249	106.295334	49.02079	11.7584785	107.415245	-67.904278	2.5140555	107.119851
-22.560532	-17.762787	108.789803	-9.471111	7.05315	107.276894	50.603287	-4.584061	108.524536	47.33239	28.254791	106.171272	48.9678385	11.835365	107.347904	-67.9100605	2.270935	107.205884
-23.588287	-17.507175	108.842155	-9.501356	6.981919	107.301796	50.501896	-4.462553	108.633026	47.263428	28.569883	106.144157	48.882662	12.053665	107.3885915	-67.885374	1.910173	107.2150005
-24.516266	-17.149326	108.893135	-9.50836	6.952582	107.359573	50.515694	-4.409406	108.620789	47.249695	28.51268	106.166817	48.8826945	12.051637	107.393803	-67.8994145	1.853527	107.325343
-25.479641	-16.638796	108.931137	-9.489326	6.97689	107.42662	50.465755	-4.279778	108.665955	47.257633	28.791958	106.208084	48.861694	12.25609	107.4370195	-67.840346	1.69769	107.4162205
-26.406225	-16.039648	108.956566	-9.442632	7.069752	107.484077	50.518097	-4.158921	108.601913	47.322208	29.000061	106.198143	48.9201525	12.42057	107.400028	-67.8054165	1.718934	107.568126
-27.598671	-15.010731	108.913757	-9.352409	7.288338	107.509521	50.561535	-3.836644	108.469093	47.363003	29.374409	106.17775	48.962269	12.7688825	107.3234215	-67.667087	1.8077935	107.6956205
-28.368103	-14.167205	108.872566	-9.315919	7.495118	107.496902	50.61869	-3.560189	108.339523	47.36977	29.669222	106.110504	48.99423	13.0545165	107.2250135	-67.626068	1.9357195	107.7687905
-29.09547	-13.253479	108.864716	-9.282644	7.714901	107.488426	50.609577	-3.20347	108.25827	47.278889	29.979551	106.070457	48.944233	13.3880405	107.1643635	-67.509521	2.0417615	107.8124885
-29.768339	-12.334981	108.883919	-9.265664	7.929725	107.510986	50.63063	-2.833549	108.135132	47.185455	30.294111	105.984352	48.9080425	13.730281	107.059742	-67.4393705	2.129169	107.96223
-30.324656	-11.32579	108.939957	-9.256108	8.122338	107.574722	50.639111	-2.457462	108.060059	47.090317	30.609247	105.956924	48.864714	14.0758925	107.0084915	-67.37693	2.1687835	108.1409525
-30.884653	-10.205106	109.047974	-9.271353	8.298455	107.714676	50.671154	-2.133155	107.988205	46.978428	31.003868	105.981865	48.824791	14.4353565	106.985035	-67.367497	2.1615535	108.444317
-31.354458	-9.056554	109.222366	-9.297698	8.453082	107.894478	50.623821	-1.779811	108.002151	46.900188	31.139856	106.056198	48.7620045	14.6800225	107.0291745	-67.3574005	2.2261415	108.7597815
-31.962057	-7.34094	109.368286	-9.341978	8.630928	108.16375	50.619019	-1.390878	107.947662	46.789474	31.77244	106.226227	48.7042465	15.190781	107.0869445	-67.3882025	2.071075	109.2405555
-32.282841	-6.032264	109.416512	-9.364378	8.722054	108.299515	50.543648	-1.086095	107.867279	46.72015	32.034206	106.321358	48.631899	15.4740555	107.0943185	-67.360655	1.9700525	109.5047115
-32.546234	-4.757547	109.447227	-9.405294	8.82328	108.373901	50.501198	-0.858979	107.703255	46.689381	32.287174	106.337646	48.5952895	15.7140975	107.0204505	-67.4058775	1.9324625	109.7273515
-32.747883	-3.45608	109.356346	-9.423019	8.899424	108.396507	50.454819	-0.663705	107.511818	46.643429	32.518585	106.38353	48.549124	15.92744	106.947674	-67.395162	1.871408	109.84534
-32.813667	-2.032603	109.260414	-9.429132	9.021683	108.382393	50.429008	-0.523278	107.296326	46.58923	32.711731	106.459557	48.509119	16.0942265	106.8779415	-67.367383	1.9491395	109.8868445
-32.75684	-0.652808	109.222412	-9.412267	9.139826	108.327339	50.374283	-0.315217	107.077934	46.62088	32.917137	106.429527	48.4975815	16.30096	106.7537305	-67.3221155	1.978692	109.9009475
-32.741154	0.740946	109.092155	-9.391255	9.291135	108.276772	50.336658	-0.128449	106.907761	46.646465	33.10585	106.46244	48.4915615	16.4887005	106.6851005	-67.2740715	2.0935695	109.8684435
-32.504753	2.928571	108.94693	-9.345898	9.581835	108.245804	50.267868	0.170895	106.70961	46.708618	33.395668	106.554642	48.488243	16.7832815	106.632126	-67.180039	2.3803885	109.859482
-32.17432	4.348457	109.026268	-9.314433	9.797166	108.280251	50.232552	0.362307	106.660202	46.726742	33.357819	106.747971	48.479647	16.860063	106.7040865	-67.108513	2.734269	109.8564155
-31.85338	5.777442	109.082985	-9.302698	10.009385	108.363655	50.21854	0.566549	106.66555	46.761978	33.56918	106.907845	48.490259	17.0678645	106.7866975	-67.095655	2.9509055	109.9406125
-31.426361	7.18629	109.110321	-9.293509	10.215961	108.476173	50.227474	0.785881	106.714157	46.774406	33.805202	107.098625	48.50094	17.2955415	106.906391	-67.087958	3.1363805	110.045955
-30.876308	8.540919	109.297264	-9.290466	10.402111	108.608307	50.218781	1.006236	106.808784	46.706562	34.440731	107.410301	48.4626715	17.7234835	107.1095425	-67.0436035	3.0807385	110.1070715
-30.30759	9.906206	109.405731	-9.303232	10.60336	108.755348	50.210899	1.229877	106.908417	46.78677	34.460335	107.460083	48.4988345	17.845106	107.18425	-67.1052985	3.361614	110.326446
-29.652548	11.236022	109.477493	-9.312798	10.791123	108.917198	50.218945	1.409967	107.025291	46.802418	34.63731	107.684303	48.5106815	18.0236385	107.354797	-67.1362775	3.5586075	110.479599
-28.500635	13.105641	109.678818	-9.317959	11.014399	109.121391	50.210411	1.60526	107.178841	46.836464	34.842022	108.018326	48.5234375	18.223641	107.5985835	-67.1593555	3.805157	110.6441985
-27.661757	14.346329	109.78894	-9.350597	11.129938	109.2304	50.197376	1.693926	107.271561	46.894348	34.931805	108.216499	48.545862	18.3128655	107.74403	-67.247056	3.9470105	110.71677
-26.819595	15.45786	109.800613	-9.387532	11.200476	109.310471	50.175961	1.738208	107.308876	46.931995	34.995613	108.363571	48.553978	18.3669105	107.8362235	-67.329042	4.0340415	110.7847185
-25.812588	16.583569	109.824837	-9.405904	11.281146	109.331573	50.127811	1.772435	107.319763	46.965237	35.046139	108.412842	48.546524	18.409287	107.8663025	-67.358332	4.153005	110.7968435
-24.801497	17.681318	109.777939	-9.409747	11.372674	109.312943	50.077099	1.802432	107.293724	46.980988	35.088356	108.364906	48.5290435	18.445394	107.829315	-67.3485375	4.299954	110.796571
-23.752129	18.6838	109.610489	-9.425109	11.467149	109.214081	50.027664	1.835118	107.257927	46.953152	35.125549	108.236015	48.490408	18.4803335	107.746971	-67.340626	4.4539645	110.681191
-22.572733	19.703255	109.41713	-9.441668	11.569447	109.131645	49.984871	1.889289	107.258461	46.894371	35.172283	108.107903	48.439621	18.530786	107.683182	-67.322957	4.608108	110.580108
-20.817432	21.116795	109.037422	-9.493553	11.734379	108.956291	49.960594	1.983242	107.340065	46.834354	35.248032	108.007683	48.397474	18.615637	107.673874	-67.38458	4.853121	110.238708
-19.470209	22.038445	108.864937	-9.521772	11.800215	108.858887	49.939476	1.985495	107.355392	46.793983	35.295227	108.001221	48.3667295	18.640361	107.6783065	-67.4102735	4.960069	110.0394675
-18.125395	22.858585	108.803543	-9.586227	11.846686	108.83416	49.869392	2.000508	107.409691	46.738575	35.325443	108.109192	48.3039835	18.6629755	107.7594415	-67.4764375	5.0303965	109.9088785
-16.7474	23.673395	108.777	-9.644258	11.874202	108.888718	49.782051	1.977202	107.516182	46.754284	35.34634	108.258499	48.2681675	18.661771	107.8873405	-67.5566835	5.086633	109.8900955
-15.281775	24.450241	108.954475	-9.709948	11.912163	109.042183	49.669075	1.980069	107.707336	46.803349	35.370472	108.586929	48.236212	18.6752705	108.1471325	-67.656108	5.1490555	109.9372335
-13.824066	25.181147	109.174789	-9.799735	12.009092	109.235725	49.57658	2.006766	107.967461	46.865456	35.425327	109.025047	48.221018	18.7160465	108.496254	-67.820488	5.3021375	109.975196
-12.230292	25.910721	109.465073	-9.921893	12.146234	109.489151	49.493568	2.083917	108.274498	46.907555	35.543095	109.512009	48.2005615	18.813506	108.8932535	-68.0443475	5.478962	110.0850485
-9.896712	26.873875	109.878075	-10.097341	12.482655	109.877655	49.37532	2.334675	108.727386	46.915257	35.809074	110.195175	48.1452885	19.0718745	109.4612805	-68.3399705	5.8934355	110.2940295
-8.20842	27.474945	110.18808	-10.213456	12.751703	110.142151	49.301792	2.57249	109.055817	46.89098	36.057846	110.618103	48.096386	19.315168	109.83696	-68.523298	6.188238	110.447342
-6.601596	27.959124	110.489014	-10.34113	13.070968	110.433105	49.267754	2.852947	109.382759	46.843819	36.333279	111.019836	48.0557865	19.593113	110.2012975	-68.7380465	6.548823	110.6649125
-4.819871	28.38319	110.719894	-10.477456	13.394919	110.698608	49.232422	3.169923	109.752365	46.79319	36.622391	111.448875	48.012806	19.896157	110.60062	-68.967718	6.893681	110.796596
-3.164253	28.739691	111.060593	-10.627707	13.722822	110.972229	49.205853	3.493903	110.212898	46.747608	36.927135	111.900986	47.9767305	20.210519	111.056942	-69.2321445	7.235125	110.887516
-1.369116	28.978958	111.270653	-10.786043	14.081195	111.216293	49.173134	3.819128	110.748505	46.66864	37.260353	112.394165	47.920887	20.5397405	111.571335	-69.492973	7.6226495	110.861251
0.328972	29.200741	111.540497	-10.998959	14.473004	111.462891	49.132275	4.1705	111.326561	46.542274	37.611954	112.885872	47.8372745	20.891227	112.1062165	-69.8351925	8.054781	110.8195655
3.007381	29.300299	111.863411	-11.293938	15.073795	111.821297	49.104519	4.689032	112.18853	46.37019	38.1106	113.421654	47.7373545	21.399816	112.805092	-70.3252305	8.747774	110.837502
4.736607	29.289188	112.047371	-11.438265	15.445301	112.040077	49.102558	5.018196	112.712708	46.247906	38.403622	113.680923	47.675232	21.710909	113.1968155	-70.551762	9.179693	110.8833385
6.57118	29.168898	112.162865	-11.562923	15.773617	112.199631	49.115685	5.32008	113.252686	46.172997	38.647617	113.875069	47.644341	21.9838485	113.5638775	-70.770187	9.5633855	110.8353845
8.2853	29.015646	112.305176	-11.67027	16.052168	112.312294	49.146515	5.575311	113.790466	46.08456	38.86116	114.11731	47.6155375	22.2182355	113.953888	-70.9560775	9.8861005	110.6707
10.111318	28.713942	112.413513	-11.748902	16.298492	112.44017	49.188297	5.778264	114.329933	46.009235	39.034317	114.335396	47.598766	22.4062905	114.3326645	-71.09657	10.1906935	110.5476755
11.860703	28.415213	112.585068	-11.779138	16.52284	112.598709	49.268131	5.957575	114.87175	45.968491	39.175926	114.545059	47.618311	22.5667505	114.7084045	-71.176587	10.4789295	110.4890135
13.60783	28.012276	112.810257	-11.778376	16.724569	112.787781	49.375637	6.10523	115.427696	45.970184	39.310345	114.770439	47.6729105	22.7077875	115.0990675	-71.2296625	10.7413505	110.4764945
16.230738	27.346239	113.204155	-11.725215	16.978113	113.04171	49.581192	6.255926	116.218185	46.04047	39.420681	115.118286	47.810831	22.8383035	115.6682355	-71.261261	11.1179225	110.4151845
17.927767	26.823107	113.455963	-11.65921	17.114746	113.216469	49.689217	6.322075	116.672096	46.138634	39.467602	115.311829	47.9139255	22.8948385	115.9919625	-71.2323455	11.3346535	110.4409755
19.605444	26.283464	113.707901	-11.572118	17.244165	113.387573	49.808681	6.355524	117.048248	46.259083	39.479874	115.487709	48.033882	22.917699	116.2679785	-71.178118	11.570631	110.5071675
21.261063	25.6695	113.90313	-11.45811	17.371277	113.499321	49.94141	6.355356	117.377151	46.435184	39.482761	115.611252	48.188297	22.9190585	116.4942015	-71.104517	11.8234955	110.5044405
22.851164	25.120964	114.096153	-11.337428	17.50528	113.531731	50.045532	6.338044	117.690872	46.624805	39.461952	115.743843	48.3351685	22.899998	116.7173575	-71.0100245	12.110562	110.3461045
24.413202	24.490196	114.309601	-11.221179	17.661516	113.507332	50.155437	6.318059	117.962875	46.822174	39.441174	115.845047	48.4888055	22.8796165	116.903961	-70.9311635	12.4434155	110.110703
25.840279	23.900953	114.440094	-11.097681	17.828638	113.456169	50.292755	6.2956	118.1362	47.00206	39.433434	115.91935	48.6474075	22.864517	117.027775	-70.8427695	12.792759	109.884563
27.42201	22.94578	114.558472	-10.875713	18.06287	113.374237	50.407867	6.307235	118.106117	47.301613	39.466179	115.941704	48.85474	22.886707	117.0239105	-70.606166	13.239033	109.7245635
26.821432	22.352417	114.524307	-10.719692	18.204889	113.335434	50.504215	6.32617	117.931152	47.459511	39.50069	115.896378	48.981863	22.91343	116.913765	-70.421247	13.496348	109.757103
26.697224	21.655283	114.34259	-10.578278	18.329357	113.321159	50.591141	6.38044	117.715073	47.609394	39.560684	115.893089	49.1002675	22.970562	116.804081	-70.2568235	13.688152	109.838237
26.473373	21.021898	114.195168	-10.466533	18.449217	113.306847	50.672585	6.468844	117.532204	47.748886	39.663933	115.97934	49.2107355	23.0663885	116.755772	-70.1438015	13.8320455	109.857922
26.138231	20.558546	114.217102	-10.401498	18.590979	113.311172	50.757153	6.580464	117.400551	47.861385	39.80843	116.132668	49.309269	23.194447	116.7666095	-70.112265	13.987511	109.8557345
25.716364	19.9729	114.201225	-10.367232	18.755268	113.3507	50.82	6.712191	117.31588	47.934978	39.974987	116.300705	49.377489	23.343589	116.8082925	-70.111953	14.166947	109.8931075
25.292179	19.371859	114.213097	-10.335908	18.942184	113.401711	50.901325	6.858105	117.247643	47.970818	40.157394	116.414833	49.4360715	23.5077495	116.831238	-70.1078875	14.3766185	109.972184
24.616636	18.579092	114.154671	-10.254268	19.235771	113.44677	51.036816	7.121547	117.193375	48.01569	40.436405	116.463676	49.526253	23.778976	116.8285255	-70.034789	14.692566	110.0650145
24.084854	18.018623	114.05603	-10.164639	19.404247	113.426361	51.176624	7.296966	117.172989	48.049202	40.603836	116.368057	49.612913	23.950401	116.770523	-69.942191	14.858093	110.082199
23.533316	17.379383	113.984871	-10.05332	19.549473	113.362106	51.339752	7.448591	117.191948	48.111233	40.740147	116.186615	49.7254925	24.094369	116.6892815	-69.8321325	15.004577	110.0349305
23.022379	16.712973	113.858749	-9.918064	19.644817	113.250824	51.507801	7.549189	117.197868	48.194717	40.827217	115.919876	49.851259	24.188203	116.558872	-69.687387	15.101431	109.942776
22.461628	16.171539	113.702759	-9.771396	19.680864	113.109589	51.671825	7.588654	117.128517	48.275482	40.858135	115.595016	49.9736535	24.2233945	116.3617665	-69.5164455	15.1383335	109.8574115
21.785679	15.537989	113.484505	-9.63079	19.652664	112.934624	51.824646	7.554738	116.990021	48.39521	40.786701	115.212868	50.109928	24.1707195	116.1014445	-69.371508	15.1346085	109.7678035
21.145655	14.839642	113.273026	-9.484771	19.563625	112.753426	51.929516	7.460177	116.811493	48.534416	40.681675	114.907944	50.231966	24.070926	115.8597185	-69.201508	15.056324	109.6471335
20.21332	13.890118	112.869034	-9.279325	19.362267	112.497124	52.049957	7.28518	116.451134	48.764191	40.499966	114.588699	50.407074	23.892573	115.5199165	-68.965724	14.831961	109.4743315
19.50923	13.311818	112.592522	-9.160031	19.216444	112.363899	52.112549	7.16385	116.211807	48.914005	40.415058	114.481804	50.513277	23.789454	115.3468055	-68.833339	14.643434	109.3809925
18.723965	12.715517	112.407173	-9.059715	19.109015	112.264458	52.178394	7.088696	115.983871	49.025089	40.376072	114.429581	50.6017415	23.732384	115.206726	-68.7211715	14.485646	109.32219
17.993536	12.118969	112.197792	-8.972735	19.049524	112.192978	52.238785	7.041233	115.765808	49.116028	40.362019	114.388084	50.6774065	23.701626	115.076946	-68.6228765	14.397422	109.30901
17.232014	11.643814	112.061653	-8.908679	19.046568	112.151611	52.303619	7.02609	115.577507	49.185535	40.366695	114.323593	50.744577	23.6963925	114.95055	-68.561935	14.3967435	109.352672
16.391293	11.154868	111.899635	-8.864748	19.089622	112.111488	52.373421	7.02948	115.397331	49.253227	40.387138	114.240158	50.813324	23.708309	114.8187445	-68.54282	14.470935	109.4042315
15.516758	10.637769	111.740982	-8.820144	19.165792	112.020317	52.433784	7.051975	115.187454	49.306671	40.428589	114.150642	50.8702275	23.740282	114.669048	-68.5105155	14.591302	109.371586
14.2611	9.947889	111.375359	-8.787455	19.323978	111.822166	52.475296	7.072486	114.770737	49.395866	40.500809	113.925758	50.935581	23.7866475	114.3482475	-68.510491	14.8613085	109.2960845
13.359022	9.484239	111.029182	-8.770631	19.431923	111.676048	52.457748	7.082433	114.382645	49.418324	40.540733	113.742615	50.938036	23.811583	114.06263	-68.479298	15.052263	109.289466
12.411522	8.983855	110.706772	-8.74227	19.507111	111.53672	52.408569	7.102284	113.925827	49.444401	40.535988	113.547539	50.926485	23.819136	113.736683	-68.411025	15.195086	109.336757
11.541775	8.476794	110.33783	-8.714405	19.576349	111.418655	52.339657	7.091343	113.471199	49.455746	40.518757	113.3592	50.8977015	23.80505	113.4151995	-68.3265115	15.347648	109.4221105
10.638766	8.016288	110.039261	-8.695722	19.649181	111.327347	52.266987	7.096518	113.046921	49.466606	40.509243	113.214073	50.8667965	23.8028805	113.130497	-68.2582405	15.4954815	109.524197
9.692934	7.496003	109.742584	-8.70715	19.732939	111.237267	52.209312	7.119474	112.658157	49.485569	40.526062	113.079285	50.8474405	23.822768	112.868721	-68.2617405	15.64311	109.605813
8.781742	6.931458	109.461067	-8.704546	19.802464	111.113785	52.201359	7.155114	112.252213	49.468693	40.577877	112.944565	50.835026	23.8664955	112.598389	-68.244118	15.7384325	109.629181
7.438175	6.157404	108.982277	-8.710851	19.936945	110.844543	52.219086	7.251635	111.69043	49.365597	40.636593	112.659012	50.7923415	23.944114	112.174721	-68.2140435	15.929776	109.514365
6.542721	5.535858	108.601822	-8.720176	20.024349	110.599648	52.233376	7.305458	111.269585	49.313393	40.694851	112.387238	50.7733845	24.0001545	111.8284115	-68.2137365	16.0485435	109.3708845
5.665783	4.865914	108.225716	-8.712766	20.074945	110.316292	52.254784	7.340958	110.822556	49.24548	40.753864	112.092484	50.750132	24.047411	111.45752	-68.175664	16.102479	109.175064
4.821102	4.256738	107.890976	-8.684354	20.113749	110.040031	52.242393	7.382213	110.42794	49.213936	40.762241	111.76825	50.7281645	24.072227	111.098095	-68.0968725	16.155271	108.981967
3.97233	3.534508	107.561264	-8.652437	20.114634	109.784843	52.252163	7.386135	110.131645	49.223473	40.742744	111.450424	50.737818	24.0644395	110.7910345	-68.042692	16.1648285	108.7786515
3.111133	2.727472	107.382736	-8.594193	20.073772	109.506729	52.307384	7.352089	109.921349	49.259628	40.711742	111.126282	50.783506	24.0319155	110.5238155	-67.971892	16.1156285	108.4896425
2.304078	1.901355	107.231056	-8.509941	20.005747	109.226929	52.409012	7.283253	109.795616	49.311012	40.661888	110.776031	50.860012	23.9725705	110.2858235	-67.879894	16.0389235	108.1680345
1.15714	0.656251	107.216118	-8.317335	19.863983	108.776382	52.631847	7.185379	109.742996	49.38155	40.524734	110.165489	51.0066985	23.8550565	109.9542425	-67.6413685	15.8729095	107.5985215
0.371997	-0.280811	107.284615	-8.174217	19.726421	108.416656	52.820843	7.091115	109.778961	49.436981	40.389015	109.679771	51.128912	23.740065	109.729366	-67.477346	15.712777	107.103946
-0.389346	-1.171364	107.331215	-8.041546	19.56336	107.997086	53.008598	6.943219	109.856888	49.511131	40.185711	109.191811	51.2598645	23.564465	109.5243495	-67.3429565	15.562255	106.4698225
-1.183126	-1.957558	107.420036	-7.917637	19.331377	107.563385	53.14986	6.728988	109.954132	49.599464	39.927685	108.744011	51.374662	23.3283365	109.3490715	-67.209936	15.3344175	105.7776985
-1.9893	-2.885062	107.385185	-7.837872	19.042982	107.144547	53.217739	6.473104	110.070648	49.718796	39.621784	108.376358	51.4682675	23.047444	109.223503	-67.1440115	15.03852	105.065591
-2.811224	-3.754855	107.309807	-7.792428	18.702198	106.760384	53.229172	6.167881	110.141861	49.829067	39.308342	108.082413	51.5291195	22.7381115	109.112137	-67.1139755	14.6662845	104.408631
-3.631433	-4.520203	107.124329	-7.752464	18.334541	106.416939	53.161736	5.871719	110.143646	49.942104	39.034466	107.868973	51.55192	22.4530925	109.0063095	-67.056848	14.2159895	103.8275685
-4.877185	-5.500358	106.742271	-7.7165	17.852922	105.993965	53.038746	5.458261	110.022308	50.031616	38.700882	107.616356	51.535181	22.0795715	108.819332	-66.968181	13.6262725	103.168598
-5.805312	-6.064565	106.532051	-7.712161	17.632931	105.781281	52.961784	5.272499	109.874794	50.06303	38.579235	107.409813	51.512407	21.925867	108.6423035	-66.936729	13.339995	102.9202585
-6.668102	-6.55919	106.346428	-7.70337	17.515869	105.600967	52.889168	5.172625	109.676514	50.05938	38.547516	107.134987	51.474274	21.8600705	108.4057505	-66.881014	13.1716675	102.7961835
-7.533675	-6.894269	106.254875	-7.661885	17.47714	105.417801	52.894871	5.16618	109.410385	50.01778	38.605015	106.781006	51.4563255	21.8855975	108.0956955	-66.7800955	13.0686825	102.7399065
-8.410163	-7.102324	106.233391	-7.62172	17.47909	105.220924	52.857525	5.28938	109.24691	49.921062	38.636677	106.392517	51.3892935	21.9630285	107.8197135	-66.6327335	12.9951515	102.6221345
-9.31371	-7.295277	106.21978	-7.580079	17.501554	105.048477	52.945381	5.406831	109.016632	49.817509	38.739868	105.961182	51.381445	22.0733495	107.488907	-66.541603	12.9297585	102.608047
-10.202758	-7.423212	106.346954	-7.527938	17.522423	104.941643	52.94643	5.591486	108.850731	49.709042	38.854259	105.504631	51.327736	22.2228725	107.177681	-66.383612	12.8219735	102.705605
-11.410279	-7.358766	106.738045	-7.417965	17.444099	105.009148	53.037483	5.809299	108.549652	49.52795	38.978695	104.869141	51.2827165	22.393997	106.7093965	-66.1186465	12.494201	103.3088995
-12.264571	-7.226516	107.086418	-7.331778	17.316542	105.216835	53.171127	5.895379	108.292076	49.414558	39.041218	104.499344	51.2928425	22.4682985	106.39571	-65.9563985	12.1647855	104.03796
-13.078597	-6.965975	107.557426	-7.196456	17.122614	105.559906	53.257889	5.958476	108.06131	49.29443	39.047749	104.19397	51.2761595	22.5031125	106.12764	-65.6690715	11.7421155	104.992172
-13.832472	-6.751727	108.026337	-7.071554	16.891642	105.975464	53.279953	6.010409	107.926094	49.209793	39.027321	103.97966	51.244873	22.518865	105.952877	-65.387981	11.264419	105.998051
-14.509447	-6.354123	108.506432	-6.963627	16.633371	106.40905	53.313564	5.987342	107.820702	49.164143	38.985256	103.900192	51.2388535	22.486299	105.860447	-65.1661075	10.780443	106.957653
-15.251165	-5.831967	108.866798	-6.900797	16.38451	106.85865	53.321064	5.933861	107.759323	49.124756	38.958221	103.906967	51.22291	22.446041	105.833145	-65.024504	10.322979	107.884155
-15.90669	-5.248296	109.200348	-6.84796	16.158464	107.244835	53.375591	5.831029	107.676849	49.095093	38.948952	103.987717	51.235342	22.3899905	105.832283	-64.931262	9.9269375	108.657387
-16.775169	-4.274756	109.48317	-6.808289	15.891883	107.71154	53.325176	5.769861	107.661163	49.060776	38.976521	104.163208	51.192976	22.373191	105.9121855	-64.809554	9.410575	109.5108945
-17.310078	-3.429334	109.539818	-6.780265	15.775559	107.925011	53.318821	5.776168	107.599113	49.041824	39.024284	104.300583	51.1803225	22.400226	105.949848	-64.7408525	9.150892	109.900174
-17.782974	-2.526242	109.51786	-6.769238	15.729287	108.054855	53.316921	5.827758	107.521141	49.051552	39.12381	104.448578	51.1842365	22.475784	105.9848595	-64.7227125	8.98279	110.1248505
-18.209818	-1.583504	109.331718	-6.734857	15.731385	108.109703	53.319305	5.926533	107.403587	49.061646	39.251892	104.607101	51.1904755	22.5892125	106.005344	-64.6601895	8.8735575	110.214062
-18.503464	-0.57024	109.166656	-6.696522	15.794375	108.09803	53.315014	6.060408	107.258842	49.094574	39.408081	104.73806	51.204794	22.7342445	105.998451	-64.597838	8.8545055	110.197609
-18.757732	0.605852	108.924553	-6.648849	15.904806	108.059158	53.321411	6.213521	107.106186	49.130863	39.593304	104.821571	51.226137	22.9034125	105.9638785	-64.523835	8.9061995	110.1544375
-18.940384	1.768231	108.729935	-6.595185	16.050819	107.980415	53.340321	6.391247	106.940483	49.171143	39.767265	104.908646	51.255732	23.079256	105.9245645	-64.446102	9.022382	110.0362655
-19.056068	3.557159	108.274376	-6.491244	16.322556	107.784058	53.382748	6.660738	106.701454	49.269718	40.067299	104.972878	51.326233	23.3640185	105.837166	-64.308721	9.2810935	109.73095
-19.016729	4.800678	108.009972	-6.424096	16.515755	107.60038	53.427727	6.851424	106.535187	49.328075	40.262123	104.993843	51.377901	23.5567735	105.764515	-64.226093	9.4747365	109.436245
-18.993374	6.086169	107.672012	-6.350765	16.712027	107.400749	53.479874	7.035136	106.336067	49.376804	40.455357	104.975388	51.428339	23.7452465	105.6557275	-64.129869	9.6788075	109.1457705
-18.803215	7.372627	107.418015	-6.275226	16.913202	107.199417	53.53904	7.214385	106.150421	49.39497	40.620277	104.928612	51.467005	23.917331	105.5395165	-64.017457	9.909073	108.8593175
-18.599928	8.593493	107.065323	-6.219262	17.085682	106.936096	53.608906	7.380875	106.024887	49.42337	40.76754	104.903732	51.516138	24.0742075	105.4643095	-63.954662	10.0971565	108.4078825
-18.335577	9.849203	106.708618	-6.199669	17.212864	106.659462	53.671776	7.495101	105.929825	49.467361	40.900112	104.912209	51.5695685	24.1976065	105.421017	-63.9689065	10.2281215	107.897907
-18.045321	11.09822	106.313362	-6.21233	17.30549	106.395485	53.699947	7.534128	105.880524	49.470371	40.959045	104.946182	51.585159	24.2465865	105.413353	-64.009819	10.3643935	107.377617
-17.488337	12.9128	105.782257	-6.306765	17.33172	106.018021	53.668911	7.496408	105.945335	49.474979	40.905533	105.086533	51.571945	24.2009705	105.515934	-64.185475	10.4624695	106.520108
-17.024965	14.118645	105.528107	-6.423015	17.288511	105.864105	53.598625	7.384902	106.197227	49.435768	40.799541	105.212341	51.5171965	24.0922215	105.704784	-64.3632265	10.4848005	106.023426
-16.545626	15.309525	105.327652	-6.562554	17.1915	105.753883	53.579449	7.221757	106.546227	49.413033	40.669552	105.411781	51.496241	23.9456545	105.979004	-64.621349	10.4373455	105.528762
-16.069756	16.442898	105.069862	-6.748805	17.055283	105.658279	53.564083	7.030008	106.9571	49.398865	40.532082	105.648216	51.481474	23.781045	106.302658	-64.979084	10.329521	105.0139
-15.526003	17.600233	104.876831	-6.964197	16.854303	105.577042	53.496361	6.829307	107.314095	49.321194	40.383804	105.867935	51.4087775	23.6065555	106.591015	-65.3371715	10.1020505	104.563069
-14.95746	18.737961	104.784416	-7.158209	16.628351	105.556023	53.347515	6.625776	107.513138	49.16629	40.205639	106.014549	51.2569025	23.4157075	106.7638435	-65.5733205	9.8409945	104.3482025
-14.380895	19.874535	104.773094	-7.340882	16.409966	105.633522	53.175842	6.430031	107.565285	49.032238	40.010338	106.051727	51.10404	23.2201845	106.808506	-65.785804	9.5997475	104.458538
-13.370851	21.612211	104.851891	-7.526168	16.030138	105.699074	52.904594	6.140291	107.453117	48.866444	39.721687	106.085014	50.885519	22.930989	106.7690655	-65.937855	9.129287	104.6290825
-12.727928	22.754675	104.986397	-7.644257	15.820924	105.819557	52.711338	5.969516	107.336388	48.797924	39.549309	106.15358	50.754631	22.7594125	106.744984	-66.043145	8.8824355	104.89413
-11.994963	23.964952	105.167282	-7.752131	15.647491	105.959061	52.551777	5.814173	107.165596	48.747414	39.422028	106.27124	50.6495955	22.6181005	106.718418	-66.1538575	8.6768815	105.199704
-11.225566	25.14242	105.468025	-7.841387	15.519932	106.104805	52.36652	5.700183	106.959763	48.710579	39.318703	106.433533	50.5385495	22.509443	106.696648	-66.2213235	8.530421	105.512962
-10.473321	26.265499	105.789246	-7.938693	15.460898	106.284882	52.147346	5.634906	106.764565	48.67131	39.266361	106.636131	50.409328	22.4506335	106.700348	-66.286714	8.4711625	105.869416
-9.632533	27.440405	106.193436	-8.026803	15.441494	106.504295	51.923107	5.613539	106.548866	48.631012	39.253693	106.926476	50.2770595	22.433616	106.737671	-66.3306655	8.449372	106.270919
-8.734374	28.570744	106.732414	-8.168985	15.483189	106.773117	51.692539	5.644138	106.354393	48.587059	39.31842	107.297478	50.139799	22.481279	106.8259355	-66.477769	8.485099	106.7202985
-7.378989	30.152941	107.689873	-8.389729	15.588854	107.242134	51.301414	5.778685	106.251892	48.49868	39.437138	108.074272	49.900047	22.6079115	107.163082	-66.679505	8.5697965	107.321186
-6.313144	31.071466	108.4515	-8.582093	15.706929	107.679535	51.061378	5.916854	106.396278	48.406948	39.549809	108.814728	49.734163	22.7333315	107.605503	-66.898349	8.6805265	107.753567
-5.382256	31.929661	109.358612	-8.834014	15.863376	108.227264	50.882317	6.08034	106.854591	48.298244	39.703636	109.720062	49.5902805	22.891988	108.2873265	-67.2583085	8.834764	108.1672015
-4.384495	32.683632	110.302078	-9.116551	16.051048	108.923103	50.76226	6.277018	107.63533	48.172752	39.881767	110.728493	49.467506	23.0793925	109.1819115	-67.700608	9.0227035	108.6642945
-3.203355	33.286251	111.198952	-9.451403	16.280638	109.699524	50.69772	6.503782	108.691299	47.995605	40.035023	111.825302	49.3466625	23.2694025	110.2583005	-68.2494685	9.2918735	109.1407475
-2.188261	33.862423	112.063347	-9.770922	16.518038	110.51133	50.683891	6.741683	109.99427	47.740177	40.169205	112.95507	49.212034	23.455444	111.47467	-68.753878	9.580632	109.54799
-1.142532	34.270313	112.783875	-10.097364	16.802818	111.330238	50.737484	6.946948	111.418175	47.485474	40.287025	113.967445	49.111479	23.6169865	112.69281	-69.306207	9.9886495	109.967666
0.58998	34.725361	113.66404	-10.522692	17.110706	112.389847	50.864471	7.15207	113.487221	47.112743	40.473862	115.181366	48.988607	23.812966	114.3342935	-70.033991	10.408446	110.4454005
1.687555	34.840279	114.118401	-10.756737	17.23033	112.946213	50.942188	7.202893	114.608994	46.916428	40.495968	115.794731	48.929308	23.8494305	115.2018625	-70.442782	10.6112295	110.6905635
2.817491	34.864208	114.467148	-10.945746	17.25668	113.357414	50.961346	7.233739	115.503609	46.750237	40.483318	116.287003	48.8557915	23.8585285	115.895306	-70.7472835	10.6548315	110.819522
4.032901	34.761478	114.798286	-11.080362	17.220919	113.656281	50.976563	7.176823	116.179062	46.666374	40.409401	116.710625	48.8214685	23.793112	116.4448435	-70.9821925	10.648726	110.8677185
5.067342	34.595604	115.164658	-11.17817	17.133751	113.889923	50.973831	7.090731	116.709641	46.630268	40.269588	117.172218	48.8020495	23.6801595	116.9409295	-71.1583895	10.5873425	110.8389165
6.10565	34.267803	115.559914	-11.250816	17.047913	114.148964	50.980854	6.975955	117.156998	46.651169	40.080383	117.61911	48.8160115	23.528169	117.388054	-71.3176435	10.567657	110.909874
7.237827	33.930141	115.951897	-11.278677	16.985214	114.391312	50.985973	6.867353	117.602203	46.729	39.906738	118.073799	48.8574865	23.3870455	117.838001	-71.4148405	10.5833825	110.944623
8.789689	33.282368	116.464767	-11.294312	17.041805	114.783989	51.054008	6.726488	118.253769	46.802856	39.779373	118.678665	48.928432	23.2529305	118.466217	-71.517056	10.8306795	111.101761
9.72959	32.753555	116.745064	-11.294111	17.152575	115.030922	51.122181	6.721087	118.623863	46.795261	39.769394	119.019783	48.958721	23.2452405	118.821823	-71.546943	11.0599095	111.240021
10.6669	32.175846	116.906021	-11.260187	17.295773	115.241287	51.219429	6.762058	118.904968	46.776649	39.82066	119.202713	48.998039	23.291359	119.0538405	-71.518413	11.300187	111.4287335
11.539722	31.533346	117.006477	-11.232429	17.457087	115.387917	51.30965	6.825305	119.099739	46.803268	39.898674	119.264008	49.056459	23.3619895	119.1818735	-71.521317	11.5521845	111.5939605
12.335957	30.911335	116.99604	-11.170911	17.584211	115.455696	51.389885	6.897897	119.171776	46.796146	39.9818	119.334282	49.0930155	23.4398485	119.253029	-71.4348375	11.7285735	111.658363
13.084926	30.140158	116.917656	-11.119814	17.66832	115.443436	51.460392	6.92513	119.116852	46.825062	40.011295	119.262222	49.142727	23.4682125	119.189537	-71.382355	11.8684275	111.697335
13.828415	29.25363	116.731834	-11.045051	17.692133	115.331093	51.514973	6.85677	118.946884	46.885441	39.979053	119.096306	49.200207	23.4179115	119.021595	-71.290309	11.9663545	111.640591
14.814842	27.859169	116.325401	-10.934668	17.655804	115.018776	51.521267	6.685402	118.568016	47.030525	39.802204	118.793915	49.275896	23.243803	118.6809655	-71.145232	12.067805	111.3565865
15.393739	26.864109	116.002823	-10.840337	17.572636	114.780792	51.531548	6.454853	118.220314	47.186916	39.631474	118.532135	49.359232	23.0431635	118.3762245	-71.039906	12.1021085	111.1853595
15.928292	25.756287	115.63475	-10.72309	17.463045	114.536789	51.514053	6.219278	117.856155	47.331329	39.4576	118.237289	49.422691	22.838439	118.046722	-70.868871	12.087651	111.026856
16.478657	24.516134	115.271675	-10.588622	17.353912	114.326271	51.523762	6.015122	117.48555	47.544777	39.273186	117.985466	49.5342695	22.644154	117.735508	-70.7115135	12.06367	110.917034
16.904562	23.333626	115.000175	-10.448507	17.275337	114.151588	51.573574	5.835276	117.148186	47.709126	39.13081	117.75061	49.64135	22.483043	117.449398	-70.538364	12.067631	110.853778
17.307096	22.148914	114.677956	-10.297056	17.230358	113.981033	51.661308	5.712437	116.856598	47.888767	39.02309	117.490074	49.7750375	22.3677635	117.173336	-70.3691495	12.0929525	110.78873
17.638609	20.840185	114.341125	-10.126081	17.228205	113.81073	51.761581	5.658049	116.60955	48.019012	38.957363	117.28727	49.8902965	22.307706	116.94841	-70.1424585	12.148704	110.67305
18.117453	18.76894	113.773048	-9.860003	17.268394	113.483536	52.000546	5.654779	116.233551	48.190121	38.93808	116.947044	50.0953335	22.2964295	116.5902975	-69.8153395	12.2403585	110.3767745
18.342367	17.437904	113.346733	-9.663692	17.337793	113.235939	52.188408	5.67525	115.979156	48.283249	38.956944	116.663956	50.2358285	22.316097	116.321556	-69.5632125	12.359489	110.150322
18.598459	15.905796	112.935928	-9.433183	17.395926	112.962975	52.375549	5.704412	115.739822	48.391434	38.981064	116.305122	50.3834915	22.342738	116.022472	-69.2498575	12.449114	109.903478
18.768265	14.385991	112.51004	-9.206527	17.457933	112.688759	52.572369	5.731186	115.519188	48.522297	38.99836	115.944038	50.547333	22.364773	115.731613	-68.960387	12.551093	109.645905
18.895515	12.847733	112.081932	-8.967216	17.483458	112.383354	52.792168	5.746507	115.305115	48.670464	38.999004	115.515282	50.731316	22.3727555	115.4101985	-68.665748	12.5941605	109.3565095
19.027967	11.147483	111.739311	-8.715187	17.479439	112.026062	53.044502	5.730174	115.112236	48.837807	38.992554	115.018738	50.9411545	22.361364	115.065487	-68.3715285	12.597514	108.986637
19.060337	9.511659	111.334503	-8.472046	17.447161	111.616745	53.281013	5.691774	114.898788	49.007488	38.946537	114.495995	51.1442505	22.3191555	114.6973915	-68.0883425	12.5751665	108.5360985
19.069962	6.911099	110.714653	-8.056405	17.327673	110.812294	53.663017	5.569268	114.458694	49.256809	38.810608	113.568604	51.459913	22.189938	114.013649	-67.572723	12.465408	107.610939
19.0096	5.181359	110.195137	-7.789467	17.191973	110.119949	53.903324	5.441773	114.095566	49.434071	38.664646	112.916222	51.6686975	22.0532095	113.505894	-67.2476315	12.3307365	106.734004
18.897354	3.455259	109.604286	-7.525996	17.002001	109.291733	54.143291	5.243394	113.655052	49.674698	38.458637	112.127136	51.9089945	21.8510155	112.891094	-66.9609865	12.1529865	105.692372
18.76881	1.664118	108.980095	-7.264197	16.758945	108.369125	54.331036	4.991982	113.14254	49.926094	38.24575	111.382057	52.128565	21.618866	112.2622985	-66.656959	11.899024	104.4759515
18.576284	-0.064324	108.195351	-7.014535	16.445345	107.350418	54.497726	4.710523	112.562408	50.171452	37.96233	110.598503	52.334589	21.3364265	111.5804555	-66.363659	11.5542635	103.1203805
18.350298	-1.79735	107.369255	-6.768062	16.079123	106.241798	54.647263	4.383696	111.852936	50.417614	37.663452	109.735664	52.5324385	21.023574	110.7943	-66.0685625	11.134672	101.689296
18.01792	-3.494129	106.504143	-6.530132	15.696714	105.04702	54.793949	4.022492	111.007309	50.639492	37.334606	108.687531	52.7167205	20.678549	109.84742	-65.7769845	10.714879	100.24662
17.423027	-5.892988	104.971405	-6.192325	15.094659	103.122208	54.940762	3.43261	109.501816	50.897606	36.810066	106.799042	52.919184	20.121338	108.150429	-65.303834	10.06798	98.093987
16.963745	-7.481816	103.94902	-5.967054	14.693525	101.83461	55.026318	3.05531	108.359299	51.01741	36.48867	105.374077	53.021864	19.77199	106.866688	-64.955972	9.61506	96.802532
16.414087	-8.986894	103.107086	-5.788056	14.298767	100.627586	55.03643	2.673975	107.293045	51.089622	36.147858	103.856003	53.063026	19.4109165	105.574524	-64.639138	9.1866175	95.680648
15.820577	-10.326397	102.328751	-5.609208	13.936893	99.574242	55.125843	2.317652	106.240677	51.107956	35.762535	102.462051	53.1168995	19.0400935	104.351364	-64.3353155	8.8336925	94.79712
15.132688	-11.55642	101.743301	-5.491019	13.579268	98.649559	55.176468	1.9882	105.39682	51.118668	35.380737	101.32946	53.147568	18.6844685	103.36314	-64.129606	8.4740675	93.935978
14.372508	-12.727528	101.24791	-5.38752	13.234192	97.872856	55.229897	1.653679	104.754547	51.156456	35.039642	100.437607	53.1931765	18.3466605	102.596077	-63.9682165	8.1217235	93.149635
13.544157	-13.772762	100.790573	-5.295829	12.878842	97.238174	55.285053	1.355337	104.257584	51.191669	34.771957	99.790764	53.238361	18.063647	102.024174	-63.830019	7.694037	92.452174
12.290744	-14.987382	100.178085	-5.105947	12.375527	96.439812	55.350948	1.018402	103.727249	51.265915	34.434654	99.169136	53.3084315	17.726528	101.4481925	-63.5203255	7.024526	91.4314315
11.345747	-15.693227	99.718513	-4.951311	12.070024	95.983665	55.424351	0.826742	103.424629	51.371658	34.277363	98.869148	53.3980045	17.5520525	101.1468885	-63.3006265	6.5879955	90.8204415
10.371663	-16.299625	99.212257	-4.766268	11.815698	95.535469	55.499722	0.6797	103.148224	51.51778	34.157932	98.573868	53.508751	17.418816	100.861046	-63.041287	6.21258	90.209892
9.441532	-16.748446	98.649628	-4.558396	11.623916	95.096535	55.620979	0.551886	102.792313	51.662766	34.092419	98.278069	53.6418725	17.3221525	100.535191	-62.7586645	5.9256795	89.657879
8.45671	-17.001514	98.09185	-4.303035	11.49523	94.688721	55.769562	0.482742	102.386726	51.830185	34.056782	97.97757	53.7998735	17.269762	100.182148	-62.4059435	5.720698	89.195294
7.362028	-17.199995	97.526588	-4.053608	11.441995	94.328751	55.969524	0.419397	101.95607	51.995426	34.034412	97.711105	53.982475	17.2269045	99.8335875	-62.089691	5.6570855	88.8239145
6.289726	-17.265398	96.931488	-3.81298	11.431333	94.032707	56.082779	0.47372	101.609802	52.148064	34.070503	97.533684	54.1154215	17.2721115	99.571743	-61.7413815	5.5905545	88.493671
4.597612	-17.056026	96.247452	-3.488686	11.487	93.739075	56.34185	0.599991	101.191734	52.332123	34.213642	97.461578	54.3369865	17.4068165	99.326656	-61.3143585	5.5671835	88.151494
3.363688	-16.783264	95.962181	-3.295934	11.553977	93.661018	56.442539	0.766293	101.113914	52.392567	34.33149	97.521027	54.417553	17.5488915	99.3174705	-61.009421	5.5590625	88.0045655
2.198164	-16.415205	95.790901	-3.133627	11.621587	93.678246	56.586121	0.904149	101.144157	52.457684	34.460838	97.647667	54.5219025	17.6824935	99.395912	-60.7891565	5.5606805	87.96058
0.905379	-15.879199	95.738029	-3.028143	11.708189	93.774643	56.710361	1.043125	101.29541	52.518265	34.588921	97.862068	54.614313	17.816023	99.578739	-60.670599	5.600355	87.970547
-0.456179	-15.285301	95.739212	-2.972962	11.750026	93.946632	56.811913	1.157079	101.52446	52.561863	34.688332	98.111862	54.686888	17.9227055	99.818161	-60.632812	5.5773465	88.075103
-1.768247	-14.65314	95.856163	-2.967261	11.761127	94.18737	56.882488	1.210691	101.793716	52.565796	34.761353	98.369415	54.724142	17.986022	100.0815655	-60.658664	5.536232	88.2931745
-3.220473	-13.857712	96.026817	-2.980677	11.740324	94.472794	56.917374	1.224436	102.0401	52.529671	34.778824	98.601898	54.7235225	18.00163	100.320999	-60.6848765	5.479018	88.624589
-5.367731	-12.619143	96.234993	-3.027961	11.652108	94.979584	56.950737	1.142107	102.300797	52.489967	34.750046	98.908112	54.720352	17.9460765	100.6044545	-60.776274	5.3581395	89.3547135
-6.878793	-11.639495	96.342926	-3.083297	11.557404	95.316437	56.926735	1.071586	102.455627	52.4258	34.766174	99.18187	54.6762675	17.91888	100.8187485	-60.8428615	5.195928	89.8141255
-8.377295	-10.62532	96.381989	-3.136893	11.477088	95.63533	56.868469	1.004434	102.614555	52.438278	34.718575	99.429916	54.6533735	17.8615045	101.0222355	-60.9271595	5.0926715	90.2484245
-9.870529	-9.499088	96.347069	-3.192636	11.407561	95.900085	56.722458	1.049755	102.825836	52.428673	34.714905	99.734253	54.5755655	17.88233	101.2800445	-60.9608375	4.932792	90.5201255
-11.407489	-8.284626	96.216049	-3.216303	11.359245	96.117554	56.68763	1.014389	102.922714	52.463375	34.743706	99.992119	54.5755025	17.8790475	101.4574165	-61.0081085	4.8394425	90.7776915
-12.87265	-7.003695	96.146561	-3.202035	11.360831	96.324615	56.683754	1.031987	102.983269	52.473259	34.828163	100.233116	54.5785065	17.930075	101.6081925	-60.9825765	4.791587	91.0410375
-14.453396	-5.595742	96.094803	-3.150323	11.417131	96.535248	56.704773	1.091272	103.007973	52.493347	34.951256	100.425354	54.59906	18.021264	101.7166635	-60.899706	4.812998	91.3538325
-16.723186	-3.372156	96.177696	-3.01316	11.589936	96.915039	56.769444	1.289364	102.951981	52.550201	35.184277	100.627243	54.6598225	18.2368205	101.789612	-60.6861425	4.9430515	92.040466
-18.233095	-1.824581	96.504089	-2.893138	11.746325	97.30674	56.819195	1.478518	102.842209	52.579094	35.368446	100.67189	54.6991445	18.423482	101.7570495	-60.4854205	5.069168	92.8564305
-19.771864	-0.136189	97.08886	-2.802726	11.91021	97.819206	56.872719	1.683612	102.755722	52.559723	35.541924	100.674019	54.716221	18.612768	101.7148705	-60.321673	5.207652	93.9235415
-21.27429	1.502962	97.862038	-2.730207	12.009711	98.462624	56.930576	1.890306	102.68911	52.489578	35.688625	100.640175	54.710077	18.7894655	101.6646425	-60.170491	5.2299565	95.2606055
-22.778828	3.273924	98.901711	-2.694869	12.02247	99.251556	56.954746	2.063673	102.627098	52.354931	35.783642	100.649895	54.6548385	18.9236575	101.6384965	-60.0445765	5.1212825	96.8646155
-24.244434	4.938384	100.013939	-2.71624	11.92571	100.130989	56.938385	2.150827	102.605522	52.193081	35.857693	100.751587	54.565733	19.00426	101.6785545	-59.998213	4.84716	98.5834235
-25.707832	6.730509	101.279922	-2.768961	11.720719	101.058937	56.829334	2.151068	102.568855	52.017681	35.845932	100.885651	54.4235075	18.9985	101.727253	-59.9614295	4.442938	100.390621
-27.758158	9.419394	103.233299	-2.963481	11.255209	102.488037	56.446243	1.989632	102.377464	51.807274	35.704334	101.256523	54.1267585	18.846983	101.8169935	-60.0537205	3.663435	103.1590805
-29.045794	11.157233	104.542732	-3.167694	10.900372	103.372452	56.047588	1.818235	102.203819	51.652359	35.54335	101.610542	53.8499735	18.6807925	101.9071805	-60.1853615	3.1199515	104.8377235
-30.264606	13.033408	105.929276	-3.440924	10.551414	104.224899	55.577721	1.606876	102.012398	51.449448	35.363625	102.025536	53.5135845	18.4852505	102.018967	-60.3954325	2.6175775	106.430831
-31.390799	14.834576	107.355415	-3.783272	10.269975	105.077957	55.051102	1.394356	101.882385	51.21122	35.202747	102.494011	53.131161	18.2985515	102.188198	-60.697705	2.2413985	107.967716
-32.394894	16.700354	108.836456	-4.198448	10.049437	105.946419	54.505764	1.238777	101.851891	50.950096	35.053223	103.079727	52.72793	18.146	102.465809	-61.124826	1.952874	109.427029
-33.289471	18.515312	110.256813	-4.612467	9.887081	106.820236	53.969551	1.123309	101.973473	50.662529	34.938328	103.724457	52.31604	18.0308185	102.848965	-61.540974	1.7433435	110.791507
-34.087967	20.345226	111.665787	-5.025895	9.745947	107.684731	53.484875	1.051867	102.244827	50.404583	34.864048	104.416183	51.944729	17.9579575	103.330505	-61.996519	1.5339365	112.038957
-34.96999	23.056807	113.621689	-5.658825	9.753215	108.900497	52.887047	1.030843	102.774429	50.069069	34.8554	105.469215	51.478058	17.9431215	104.121822	-62.795708	1.5633085	113.679172
-35.41515	24.727652	114.72303	-6.003663	9.823174	109.614197	52.536274	1.072176	103.167152	49.85804	34.883297	106.108734	51.197157	17.9777365	104.637943	-63.204483	1.6686115	114.590451
-35.686138	26.370707	115.66967	-6.29442	9.928212	110.219887	52.247383	1.147677	103.53875	49.679279	34.925507	106.639755	50.963331	18.036592	105.0892525	-63.552171	1.819832	115.3505215
-35.796719	28.017807	116.407158	-6.539043	10.064988	110.689209	52.034206	1.221609	103.886505	49.511795	34.999004	107.06546	50.7730005	18.1103065	105.4759825	-63.8510865	2.0196695	115.9024355
-35.814331	29.529194	116.910378	-6.728495	10.247638	111.020073	51.871609	1.313805	104.179253	49.341984	35.092957	107.381676	50.6067965	18.203381	105.7804645	-64.0637865	2.291895	116.2596815
-35.727669	30.977095	117.157349	-6.914002	10.431414	111.201645	51.736786	1.414801	104.421173	49.16082	35.188614	107.576225	50.448803	18.3017075	105.998699	-64.276807	2.5611205	116.404591
-35.430012	32.390549	117.221878	-7.079387	10.624132	111.274673	51.611263	1.508462	104.618683	48.923431	35.314999	107.832253	50.267347	18.4117305	106.225468	-64.426121	2.8365335	116.323878
-34.80629	34.26199	117.092224	-7.32543	10.859163	111.29528	51.433235	1.614497	104.873672	48.680668	35.414265	107.915283	50.0569515	18.514381	106.3944775	-64.7078115	3.203945	116.1960825
-34.238205	35.356998	116.948555	-7.508691	10.973304	111.281845	51.306778	1.665685	105.024361	48.510147	35.454216	107.967628	49.9084625	18.5599505	106.4959945	-64.9258445	3.3866575	116.0676955
-33.52523	36.362167	116.76619	-7.687298	11.067602	111.288536	51.167267	1.684962	105.165802	48.346458	35.467216	108.029472	49.7568625	18.576089	106.597637	-65.1314585	3.559115	115.979435
-32.655239	37.226643	116.636848	-7.878724	11.12978	111.288216	51.015518	1.693908	105.299911	48.207901	35.464363	108.110703	49.6117095	18.5791355	106.705307	-65.3691575	3.6804245	115.871125
-31.685522	38.004879	116.448044	-8.075773	11.197517	111.258804	50.867535	1.669795	105.426666	48.128136	35.422794	108.228539	49.4978355	18.5462945	106.8276025	-65.6493815	3.8487395	115.6900055
-30.590242	38.645142	116.34301	-8.273031	11.245939	111.240509	50.690525	1.651191	105.534027	48.003822	35.429192	108.371826	49.3471735	18.5401915	106.9529265	-65.8932355	3.9516865	115.5280915
-29.387686	39.187794	116.278374	-8.478949	11.284357	111.237213	50.490101	1.659923	105.603554	47.881935	35.424694	108.535126	49.186018	18.5423085	107.06934	-66.143916	4.0264055	115.405086
-27.37006	39.736156	116.35717	-8.749059	11.388138	111.323914	50.193333	1.714199	105.747604	47.860214	35.414654	108.770844	49.0267735	18.5644265	107.259224	-66.5248915	4.2118495	115.388604
-25.860449	39.974396	116.339493	-8.93294	11.493833	111.423515	50.015961	1.792002	105.968498	47.765827	35.467232	109.085846	48.890894	18.629617	107.527172	-66.756774	4.358049	115.319858
-24.358261	40.121086	116.306351	-9.135825	11.681416	111.550056	49.909256	1.908836	106.310547	47.610336	35.588982	109.486557	48.759796	18.748909	107.898552	-67.031446	4.613923	115.20156
-22.740463	40.121998	116.134468	-9.37233	11.889955	111.671982	49.853821	2.066915	106.740807	47.335888	35.791912	109.936607	48.5948545	18.9294135	108.338707	-67.3395145	4.8504965	115.005257
-21.075336	40.057262	115.8396	-9.636728	12.162503	111.784492	49.782837	2.255622	107.23555	47.070034	36.021393	110.405769	48.4264355	19.1385075	108.8206595	-67.6998915	5.1864985	114.7483245
-19.388239	39.867107	115.429794	-9.884251	12.442377	111.883667	49.691757	2.498481	107.763519	46.902802	36.231159	110.594872	48.2972795	19.36482	109.1791955	-68.0657815	5.519934	114.5881385
-17.602964	39.57077	114.97065	-10.156171	12.725054	111.975929	49.570156	2.741933	108.30072	46.624802	36.456692	110.855721	48.097479	19.5993125	109.5782205	-68.409821	5.8507955	114.3736375
-14.7729	38.895088	114.253906	-10.569855	13.070581	112.171318	49.437084	3.022832	109.310211	46.146263	36.706493	111.261284	47.7916735	19.8646625	110.2857475	-68.9313835	6.2764995	114.0568885
-12.940166	38.349636	113.791702	-10.868093	13.253675	112.339378	49.371059	3.1513	110.067322	45.991753	36.739349	111.416199	47.681406	19.9453245	110.7417605	-69.417592	6.5620255	113.9369955
-10.989604	37.676819	113.402962	-11.168102	13.402635	112.567078	49.296509	3.208698	110.830582	45.695728	36.789253	111.663223	47.4961185	19.9989755	111.2469025	-69.8323225	6.8062945	113.8872535
-9.008123	36.917625	112.979256	-11.483649	13.515711	112.745224	49.198715	3.221874	111.544456	45.474167	36.772789	111.802208	47.336441	19.9973315	111.673332	-70.303739	7.0340905	113.817116
-6.983279	36.059208	112.638474	-11.782098	13.556129	112.923363	49.09869	3.186683	112.153862	45.219772	36.719612	111.895134	47.159231	19.9531475	112.024498	-70.723427	7.1591105	113.822228
-4.916177	35.105942	112.351395	-12.066695	13.534026	113.0802	48.948952	3.118511	112.695488	44.994244	36.618622	111.969055	46.971598	19.8685665	112.3322715	-71.104988	7.1994855	113.8281285
-2.892777	34.159451	112.20858	-12.335547	13.476743	113.22538	48.793419	3.017477	113.166443	44.81316	36.484016	112.088142	46.8032895	19.7507465	112.6272925	-71.4743835	7.2027395	113.8234675
0.243213	32.578979	112.258041	-12.679608	13.345324	113.450684	48.542816	2.856234	113.712296	44.640888	36.288689	112.381241	46.591852	19.5724615	113.0467685	-71.951068	7.1181865	113.8545995
2.364974	31.473381	112.393082	-12.8814	13.266518	113.57399	48.366295	2.74562	113.968124	44.553181	36.191021	112.668312	46.459738	19.4683205	113.318218	-72.222538	7.0647155	113.829762
4.433707	30.400303	112.669823	-13.070313	13.248102	113.682983	48.22892	2.618734	114.11618	44.4683	36.159306	113.005409	46.34861	19.38902	113.5607945	-72.489236	7.107184	113.8051715
6.536658	29.2838	112.915695	-13.20646	13.288225	113.748238	48.046284	2.648425	114.234863	44.413712	36.206963	113.381218	46.229998	19.427694	113.8080405	-72.642918	7.148756	113.6884355
8.652023	28.142378	113.216827	-13.330725	13.410026	113.794708	47.930817	2.763909	114.359489	44.367367	36.332329	113.845215	46.149092	19.548119	114.102352	-72.810542	7.271933	113.487064
10.735129	27.022243	113.538506	-13.407922	13.611574	113.814758	47.890163	2.988274	114.55085	44.32563	36.561802	114.466789	46.1078965	19.775038	114.5088195	-72.9237405	7.44811	113.1206965
12.890187	25.816683	113.878883	-13.446186	13.87563	113.821793	47.933189	3.348585	114.857292	44.236759	36.862999	115.219223	46.084974	20.105792	115.0382575	-72.977346	7.645468	112.6053285
16.038128	23.939566	114.353439	-13.432662	14.358099	113.704597	48.095627	4.063467	115.470795	44.175194	37.399544	116.360664	46.1354105	20.7315055	115.9157295	-73.0007345	7.9846925	111.4934645
18.095734	22.599422	114.574585	-13.373234	14.72883	113.61483	48.242439	4.553936	115.980209	43.959045	37.82996	117.177238	46.100742	21.191948	116.5787235	-72.84721	8.265712	110.6509365
20.11446	21.175903	114.794014	-13.323786	15.145956	113.517776	48.49036	5.046596	116.555473	43.841457	38.251984	117.799126	46.1659085	21.64929	117.1772995	-72.8134805	8.642622	109.8582525
22.112768	19.625435	114.934502	-13.204325	15.556131	113.410805	48.727711	5.454516	117.128166	43.827393	38.592373	118.170845	46.277552	22.0234445	117.6495055	-72.686202	9.0888175	109.1721045
24.078405	17.956074	114.934174	-13.05097	15.928945	113.279404	48.966255	5.757775	117.565918	43.883469	38.811077	118.216263	46.424862	22.284426	117.8910905	-72.526802	9.573464	108.6677175
25.7999	16.249817	114.942062	-12.857966	16.235947	113.040611	49.212521	5.900001	117.83786	44.067097	38.92466	118.027328	46.639809	22.4123305	117.932594	-72.355741	10.0595635	108.148628
26.296631	14.552217	114.667938	-12.626863	16.404984	112.70945	49.404907	5.89694	117.886734	44.299316	38.897991	117.61998	46.8521115	22.3974655	117.753357	-72.1058375	10.4125025	107.665543
26.718849	11.713007	114.036499	-12.246805	16.404533	112.026108	49.660484	5.614253	117.685577	44.788979	38.596249	116.83345	47.2247315	22.105251	117.2595135	-71.7183415	10.703815	106.7927025
26.887894	9.731966	113.571632	-12.054433	16.274359	111.514351	49.762066	5.34364	117.461647	45.114662	38.352631	116.349411	47.438364	21.8481355	116.905529	-71.54723	10.7005825	106.123173
27.029593	7.70313	113.117508	-11.881026	16.079914	110.984848	49.877186	4.996791	117.167686	45.391609	38.15477	115.930511	47.6343975	21.5757805	116.5490985	-71.3964495	10.5840475	105.4205975
27.162981	5.824497	112.661827	-11.744144	15.895137	110.525574	49.943836	4.78851	116.893837	45.599937	38.027275	115.565613	47.7718865	21.4078925	116.229725	-71.2601745	10.3823815	104.821423
27.155876	3.866893	112.342812	-11.582203	15.736341	110.18412	50.042488	4.693048	116.655052	45.718147	37.958752	115.23452	47.8803175	21.3259	115.944786	-71.0447235	10.146782	104.423454
27.127508	1.987963	112.079659	-11.429384	15.635408	109.964394	50.188679	4.683712	116.495934	45.795727	37.967659	114.967705	47.992203	21.3256855	115.7318195	-70.850971	9.9451305	104.1969685
26.989779	0.04144	111.940277	-11.272851	15.594866	109.834961	50.36335	4.748613	116.427399	45.818386	38.043491	114.822197	48.090868	21.396052	115.624798	-70.63657	9.79368	104.045124
26.585997	-2.763605	111.903702	-11.000204	15.588953	109.655952	50.68074	4.883751	116.39682	45.977707	38.129726	114.472046	48.3292235	21.5067385	115.434433	-70.3296315	9.6711675	103.877471
26.234728	-4.65882	111.950752	-10.825926	15.624018	109.458336	50.885792	4.94961	116.352737	46.113377	38.16814	114.195564	48.4995845	21.558875	115.2741505	-70.1514365	9.689161	103.6425215
25.673998	-6.295096	111.896935	-10.642572	15.643437	109.196426	51.07214	4.965425	116.282204	46.268337	38.176983	113.843178	48.6702385	21.571204	115.062691	-69.9553825	9.71567	103.330161
24.444168	-7.027981	111.832634	-10.474022	15.695304	108.873764	51.221825	4.938532	116.20842	46.461151	38.1399	113.399696	48.841488	21.539216	114.804058	-69.789532	9.851392	102.94347
23.312845	-7.755759	111.773918	-10.283734	15.70479	108.518181	51.3507	4.920608	116.082825	46.637993	38.102768	112.84288	48.9943465	21.511688	114.4628525	-69.5618145	9.897892	102.5735095
21.963173	-8.394633	111.724365	-10.07974	15.690236	108.128563	51.500572	4.887826	115.903618	46.831882	38.054844	112.103142	49.166227	21.471335	114.00338	-69.325707	9.909137	102.253746
20.711149	-9.067227	111.67086	-9.86636	15.645473	107.724251	51.666607	4.825754	115.698601	47.038502	37.962963	111.265732	49.3525545	21.3943585	113.4821665	-69.0852745	9.8965875	101.9663355
18.537453	-9.715185	111.542511	-9.519413	15.473453	107.158936	51.940273	4.697894	115.289948	47.30965	37.740036	110.095009	49.6249615	21.218965	112.6924785	-68.6637875	9.727941	101.6253935
17.165304	-10.149953	111.334541	-9.308915	15.290037	106.87426	52.085453	4.53836	115.030014	47.488358	37.549099	109.470596	49.7869055	21.0437295	112.250305	-68.4047355	9.5363445	101.498215
15.611921	-10.408342	110.899353	-9.138606	15.079537	106.670868	52.308228	4.315504	114.633286	47.673992	37.341137	109.067703	49.99111	20.8283205	111.8504945	-68.268322	9.3307535	101.4912415
14.139013	-10.736488	110.400139	-9.005477	14.862962	106.509804	52.356041	4.095838	114.267792	47.832726	37.209885	108.889435	50.0943835	20.6528615	111.5786135	-68.1053375	9.0730625	101.4409945
12.510528	-10.845098	109.587418	-8.907057	14.698437	106.349007	52.227104	3.943738	113.921097	47.981754	37.160748	108.87294	50.104429	20.552243	111.3970185	-67.918543	8.844631	101.3009955
10.885843	-10.909423	108.835411	-8.820022	14.585858	106.189301	52.273624	3.79666	113.383194	48.083462	37.220604	108.934227	50.178543	20.508632	111.1587105	-67.818587	8.663084	101.2198915
9.204323	-10.787807	108.038818	-8.746656	14.574	106.036949	52.142502	3.810569	112.95916	48.155258	37.329811	108.976295	50.14888	20.57019	110.9677275	-67.642192	8.57781	101.1061705
6.719626	-10.481191	107.164085	-8.565067	14.706783	105.883476	52.18848	3.959065	112.26989	48.223991	37.536938	108.897163	50.2062355	20.7480015	110.5835265	-67.3363695	8.6655645	101.1834255
4.924845	-10.174885	106.774918	-8.421799	14.855597	105.791855	52.294498	4.136327	111.864601	48.259758	37.698452	108.727577	50.277128	20.9173895	110.296089	-67.120726	8.7938045	101.287621
3.249604	-9.838646	106.450035	-8.259561	15.014209	105.669235	52.427315	4.32412	111.500038	48.346363	37.833157	108.448669	50.386839	21.0786385	109.9743535	-66.905961	8.9497795	101.3641165
1.419186	-9.440548	106.209015	-8.069659	15.163	105.491486	52.588535	4.476963	111.130692	48.419182	37.945152	108.11219	50.5038585	21.2110575	109.621441	-66.6431765	9.1149425	101.361531
-0.316184	-8.994679	105.80574	-7.876883	15.260599	105.232773	52.75386	4.555269	110.701073	48.520462	38.01276	107.739876	50.637161	21.2840145	109.2204745	-66.390927	9.2371835	101.2450715
-2.1761	-8.546167	105.41301	-7.704132	15.311529	104.954948	52.882732	4.579883	110.225632	48.636181	38.07299	107.332848	50.7594565	21.3264365	108.77924	-66.1677205	9.2966215	101.130656
-3.9495	-8.032734	104.999588	-7.535819	15.313521	104.710052	52.961861	4.580087	109.722054	48.731052	38.112446	106.903931	50.8464565	21.3462665	108.3129925	-65.9180945	9.2807755	101.1071115
-6.670588	-7.253186	104.589989	-7.328232	15.253681	104.409393	53.073849	4.566487	108.918289	48.85725	38.068386	106.269768	50.9655495	21.3174365	107.5940285	-65.6220135	9.1899255	101.2247575
-8.568456	-6.639224	104.364883	-7.200273	15.193345	104.24614	53.137882	4.551043	108.342552	48.996872	37.972839	105.698631	51.067377	21.261941	107.0205915	-65.467923	9.124749	101.4716885
-10.364294	-6.056024	104.162872	-7.106336	15.119245	104.054626	53.294636	4.474552	107.678665	49.103992	37.904472	105.257011	51.199314	21.189512	106.467838	-65.411986	9.048978	101.641414
-12.290267	-5.360685	103.948685	-7.021149	15.02986	103.859398	53.249901	4.408383	107.152748	49.154301	37.850185	104.79512	51.202101	21.129284	105.973934	-65.244399	8.930436	101.744862
-14.041135	-4.664604	103.792664	-6.965013	14.930972	103.719116	53.428619	4.207015	106.511032	49.166672	37.810616	104.365334	51.2976455	21.0088155	105.438183	-65.2276715	8.8531285	102.000049
-15.927917	-3.88587	103.712761	-6.92675	14.837301	103.652702	53.491299	4.10339	105.85051	49.170647	37.783684	103.997696	51.330973	20.943537	104.924103	-65.184473	8.731065	102.381301
-17.613388	-3.084709	103.715752	-6.888252	14.745429	103.666748	53.403675	3.999069	105.324364	49.202789	37.806313	103.679443	51.303232	20.902691	104.5019035	-65.079736	8.588167	102.8315925
-20.185308	-1.837663	103.978821	-6.926735	14.620113	103.908264	53.215019	3.974266	104.578995	49.31881	38.058437	103.327217	51.2669145	21.0163515	103.953106	-65.1203845	8.2238745	103.863422
-21.847652	-0.887196	104.274353	-6.983398	14.534193	104.209114	53.124763	4.009526	104.316628	49.363918	38.261539	103.243706	51.2443405	21.1355325	103.780167	-65.2111365	7.9328535	104.638061
-23.403259	-0.04148	104.643951	-7.069834	14.455493	104.598572	52.948868	4.059064	104.301598	49.37101	38.503204	103.364288	51.159939	21.281134	103.832943	-65.299607	7.629852	105.364201
-24.946299	0.947138	105.086258	-7.192507	14.36903	105.056023	52.819313	4.188463	104.395889	49.372189	38.825863	103.692566	51.095751	21.507163	104.0442275	-65.480765	7.230897	106.0678185
-26.389921	1.825225	105.554596	-7.29685	14.301094	105.561462	52.677448	4.303014	104.694664	49.377445	39.137455	104.144249	51.0274465	21.7202345	104.4194565	-65.6211465	6.8819535	106.7034675
-27.750883	2.786764	106.167984	-7.41364	14.298172	106.133888	52.573002	4.376627	105.198082	49.415199	39.424454	104.744301	50.9941005	21.9005405	104.9711915	-65.8213805	6.6958035	107.2965845
-29.112965	3.71373	106.834816	-7.496835	14.306458	106.785072	52.457611	4.452682	105.979309	49.374409	39.663082	105.37236	50.91601	22.057882	105.6758345	-65.90968	6.555034	107.8943095
-30.900406	5.055072	107.837852	-7.627331	14.392098	107.878197	52.576332	4.536503	107.578049	NaN	NaN	NaN	NaN	NaN	NaN	NaN	NaN	NaN
-32.118641	5.972872	108.498154	-7.762509	14.457059	108.645988	52.762478	4.573889	108.906601	NaN	NaN	NaN	NaN	NaN	NaN	NaN	NaN	NaN
-33.211895	6.764658	108.999931	-7.940845	14.514417	109.38884	52.973007	4.614832	110.251328	49.82729	40.04221	108.35524	51.4001485	22.328521	109.303284	-67.2818385	6.700313	109.474396
-34.362843	7.680779	109.403786	-8.141787	14.543974	110.023453	53.213669	4.585703	111.416496	49.809219	39.988125	109.115646	51.511444	22.286914	110.266071	-67.795018	6.801034	109.780835
-35.4748	8.487318	109.760513	-8.365289	14.489098	110.558228	53.261303	4.535971	112.408508	49.735546	39.862621	109.685493	51.4984245	22.199296	111.0470005	-68.2290025	6.7789	110.0694555
-36.509552	9.264258	110.053726	-8.594916	14.332555	110.98967	53.174107	4.436586	113.075081	49.676086	39.647377	110.046555	51.4250965	22.0419815	111.560818	-68.6149285	6.6231285	110.418522
-37.656898	10.120524	110.260521	-8.85208	14.075218	111.283791	53.035854	4.238283	113.290474	49.450111	39.413273	110.268143	51.2429825	21.825778	111.7793085	-68.9471425	6.324658	110.7882735
-39.202358	11.236083	110.481033	-9.23064	13.574533	111.420403	52.674274	3.800149	113.215866	49.075935	39.040077	110.300354	50.8751045	21.420113	111.75811	-69.3363845	5.728953	111.082696
-40.328972	12.111547	110.531441	-9.484215	13.250666	111.43457	52.415668	3.551614	113.026833	48.753311	38.866638	110.310936	50.5844895	21.209126	111.6688845	-69.5529195	5.292206	111.2002555
-41.340969	12.891785	110.585831	-9.72002	12.962037	111.405907	52.226456	3.377149	112.817513	48.525856	38.72683	110.273193	50.376156	21.0519895	111.545353	-69.816196	4.8720845	111.266461
-42.310421	13.72211	110.661552	-9.950602	12.765487	111.365974	52.027287	3.275302	112.634071	48.106922	38.691143	110.258797	50.0671045	20.9832225	111.446434	-69.9683085	4.5477515	111.285514
-43.328041	14.651011	110.788368	-10.156005	12.664824	111.366798	51.870667	3.248137	112.386063	47.874935	38.651978	110.204185	49.872801	20.9500575	111.295124	-70.184811	4.3795905	111.438472
-44.245541	15.50574	110.979103	-10.300837	12.619619	111.41571	51.720871	3.248474	112.165382	47.660812	38.658016	110.138893	49.6908415	20.953245	111.1521375	-70.2925155	4.285993	111.6792825
-45.105843	16.4491	111.259781	-10.396107	12.643409	111.46524	51.627296	3.266361	111.919037	47.473923	38.661415	110.070015	49.5506095	20.963888	110.994526	-70.3428235	4.32293	111.935954
-46.384792	17.897829	111.774765	-10.445869	12.698674	111.556267	51.492226	3.282506	111.527672	47.312866	38.674942	109.846199	49.402546	20.978724	110.6869355	-70.294284	4.418624	112.4255985
-47.07412	18.779486	112.107674	-10.426152	12.737785	111.601273	51.438438	3.324552	111.246635	47.237408	38.697235	109.732521	49.337923	21.0108935	110.489578	-70.190227	4.4646765	112.712968
-47.79763	19.774378	112.457069	-10.372312	12.781824	111.643471	51.403038	3.364521	110.976387	47.204544	38.719284	109.633209	49.303791	21.0419025	110.304798	-70.048415	4.5217455	112.982144
-48.40126	20.693991	112.832001	-10.29895	12.825413	111.687576	51.355743	3.428576	110.6884	47.185627	38.755268	109.573021	49.270685	21.091922	110.1307105	-69.868585	4.558904	113.2444415
-48.927212	21.526068	113.170876	-10.22975	12.852736	111.675117	51.243656	3.486061	110.35038	47.171757	38.794701	109.523727	49.2077065	21.140381	109.9370535	-69.6672065	4.565091	113.4131805
-49.414356	22.461014	113.48233	-10.170083	12.871307	111.63237	51.231861	3.496598	109.959267	47.163803	38.838402	109.455956	49.197832	21.1675	109.7076115	-69.537998	4.575114	113.5571285
-49.863224	23.344387	113.82505	-10.125793	12.881628	111.529831	51.218369	3.504823	109.537361	47.141014	38.879551	109.360329	49.1796915	21.192187	109.448845	-69.4312775	4.571069	113.610817
-50.391285	24.444878	114.300301	-10.087672	12.947197	111.432907	51.097656	3.556303	108.975014	47.080269	38.905151	109.216759	49.0889625	21.230727	109.0958865	-69.2643065	4.663667	113.7699275
-50.589718	25.205978	114.548111	-10.074038	12.965313	111.361656	51.062119	3.534793	108.68055	47.044193	38.905518	109.179512	49.053156	21.2201555	108.930031	-69.201232	4.7104705	113.793281
-50.828667	25.93857	114.738022	-10.086648	12.978893	111.344406	50.916336	3.643767	108.584938	47.029121	38.886585	109.190628	48.9727285	21.265176	108.887783	-69.1460245	4.69261	113.801029
-50.884827	26.578449	114.871704	-10.103909	12.979305	111.342705	50.871838	3.63349	108.514	46.999691	38.909817	109.235786	48.9357645	21.2716535	108.874893	-69.1435825	4.6869565	113.810517
-50.985378	27.103266	114.879433	-10.135579	12.968579	111.332977	50.892025	3.546112	108.479034	47.042744	38.796501	109.327141	48.9673845	21.1713065	108.9030875	-69.2385425	4.7658515	113.7628665
-50.864201	27.604012	114.868797	-10.166817	12.94433	111.323273	50.817635	3.494379	108.556763	47.060184	38.664143	109.409164	48.9389095	21.079261	108.9829635	-69.2725435	4.809399	113.6635825
-50.691475	28.141027	114.807259	-10.232035	12.874791	111.316872	50.806599	3.345628	108.562943	47.044216	38.518528	109.471809	48.9254075	20.932078	109.017376	-69.3894775	4.817504	113.616368
-50.139553	28.519716	114.766731	-10.34306	12.750334	111.307976	50.746346	3.153205	108.60006	46.996937	38.312321	109.523132	48.8716415	20.732763	109.061596	-69.5577615	4.767905	113.554356
-49.830215	28.740171	114.729462	-10.402317	12.629106	111.313416	50.662994	3.052471	108.647469	46.943428	38.183247	109.525406	48.803211	20.617859	109.0864375	-69.607845	4.640353	113.5403945
-49.497303	28.869858	114.667236	-10.488079	12.490012	111.300995	50.672142	2.859797	108.59333	46.873558	38.034969	109.53157	48.77285	20.447383	109.06245	-69.749008	4.532641	113.53954
-49.352848	29.122492	114.587593	-10.572166	12.372396	111.312363	50.556774	2.768647	108.610001	46.798756	37.925472	109.506355	48.677765	20.3470595	109.058178	-69.822097	4.3977325	113.566548
-48.103504	28.785933	114.599457	-10.649925	12.259829	111.325073	50.557007	2.588895	108.54081	46.740997	37.803703	109.478584	48.649002	20.196299	109.009697	-69.948852	4.323359	113.640449
-48.16127	29.063988	114.569832	-10.721237	12.157228	111.325035	50.466061	2.517064	108.5811	46.686249	37.716351	109.47039	48.576155	20.1167075	109.025745	-70.018629	4.1977485	113.624325
-47.645477	28.953964	114.492188	-10.758798	12.082159	111.31694	50.470478	2.386922	108.526718	46.632954	37.644413	109.460876	48.551716	20.0156675	108.993797	-70.069312	4.1486505	113.640083
-46.649239	28.518482	114.32412	-10.831654	11.979028	111.277344	50.353222	2.338143	108.545807	46.559494	37.574543	109.424957	48.456358	19.956343	108.985382	-70.119666	4.001713	113.569306
-45.889347	28.193119	114.235481	-10.849951	11.924115	111.225464	50.331474	2.280933	108.510674	46.508179	37.526344	109.398842	48.4198265	19.9036385	108.954758	-70.1197285	3.9445915	113.49617
-45.07859	27.785114	114.064407	-10.911612	11.809916	111.157242	50.296806	2.205343	108.46312	46.461712	37.484383	109.343636	48.379259	19.844863	108.903378	-70.202483	3.774969	113.411106
-44.292641	27.286772	113.858185	-10.924496	11.742464	111.085724	50.242786	2.104225	108.390045	46.438206	37.422089	109.240845	48.340496	19.763157	108.815445	-70.189488	3.721771	113.356003
-43.427864	26.757723	113.528214	-10.985328	11.599294	110.938118	50.137486	1.945943	108.308708	46.436668	37.297897	109.057579	48.287077	19.62192	108.6831435	-70.257733	3.576668	113.1930925
-42.498146	26.207319	113.204102	-11.036692	11.464363	110.785614	50.069679	1.692254	108.184204	46.420929	37.130394	108.800484	48.245304	19.411324	108.492344	-70.318688	3.517402	113.078884
-41.51165	25.560081	112.683235	-11.093056	11.282756	110.594154	49.95182	1.415649	108.134438	46.462975	36.875126	108.529953	48.2073975	19.1453875	108.3321955	-70.3935095	3.4201245	112.8561125
-40.034428	24.516983	111.870125	-11.189773	11.031275	110.314323	49.793465	0.955255	108.158913	46.481426	36.419918	108.036819	48.1374455	18.6875865	108.097866	-70.5169915	3.3749635	112.53078
-38.986805	23.809767	111.305107	-11.235545	10.866934	110.125244	49.722786	0.643653	108.25946	46.51104	36.072338	107.70726	48.116913	18.3579955	107.98336	-70.588003	3.3758725	112.267128
-37.878082	23.084276	110.650635	-11.265668	10.722065	109.931549	49.687717	0.328447	108.418701	46.53191	35.702641	107.350861	48.1098135	18.015544	107.884781	-70.6411495	3.428586	111.978317
-36.774837	22.315018	110.060753	-11.306411	10.611817	109.761658	49.732475	-0.02176	108.601234	46.545864	35.416439	107.024529	48.1391695	17.6973395	107.8128815	-70.7519915	3.5262945	111.7104345
-35.620697	21.582642	109.646179	-11.307728	10.465958	109.652534	49.7211	-0.269521	108.796539	46.542038	35.076679	106.673141	48.131569	17.403579	107.73484	-70.747025	3.528337	111.570228
-34.407867	20.879789	109.223625	-11.314419	10.330859	109.599602	49.718075	-0.51003	109.030708	46.558243	34.772728	106.37841	48.138159	17.131349	107.704559	-70.766997	3.530369	111.494645
-33.220276	20.168779	108.875549	-11.302073	10.166153	109.562302	49.730244	-0.747769	109.287964	46.594337	34.450748	106.190407	48.1622905	16.8514895	107.7391855	-70.7664365	3.4808165	111.3854185
-31.320997	19.263632	108.443619	-11.291934	9.883183	109.48925	49.793182	-1.185288	109.679916	46.698952	34.038906	106.019386	48.246067	16.426809	107.849651	-70.829935	3.339557	111.128849
-30.101036	18.705734	108.161369	-11.279572	9.66988	109.387375	49.810226	-1.478098	109.867775	46.764259	33.782497	105.971024	48.2872425	16.1521995	107.9193995	-70.8463865	3.1875605	110.8553505
-28.749311	18.258305	107.807602	-11.244561	9.463298	109.195839	49.804272	-1.768702	110.007439	46.84391	33.539204	105.911743	48.324091	15.885251	107.959591	-70.813213	3.041345	110.432087
-27.453238	17.910536	107.446457	-11.20174	9.277719	108.914589	49.776207	-2.04073	110.05864	46.919868	33.322632	105.817459	48.3480375	15.640951	107.9380495	-70.7515175	2.914487	109.8911285
-26.150862	17.618956	107.103409	-11.172945	9.113934	108.629311	49.736969	-2.284991	110.032143	46.970947	33.147209	105.759789	48.353958	15.431109	107.895966	-70.699848	2.796759	109.362656
-24.779499	17.458239	106.785454	-11.14073	8.989367	108.354424	49.660782	-2.466132	109.963646	47.015797	33.001511	105.696297	48.3382895	15.2676895	107.8299715	-70.6197495	2.7110445	108.8788765
-23.441093	17.402346	106.561508	-11.121002	8.938019	108.13575	49.600098	-2.59182	109.886696	47.057007	32.907219	105.640884	48.3285525	15.1576995	107.76379	-70.5705565	2.7183385	108.50771
-21.453648	17.464819	106.20681	-11.090055	8.935433	107.83876	49.537415	-2.641917	109.767555	47.102596	32.863907	105.614975	48.3200055	15.110995	107.691265	-70.5001155	2.759871	107.986255
-20.032436	17.642092	106.039169	-11.088305	8.980127	107.64756	49.522873	-2.653541	109.686028	47.129665	32.870369	105.561424	48.326269	15.108414	107.623726	-70.502879	2.85184	107.671394
-18.683643	17.876884	105.762947	-11.082918	9.042221	107.46019	49.514694	-2.642462	109.568199	47.116055	32.896503	105.435242	48.3153745	15.1270205	107.5017205	-70.4812105	2.9574215	107.4186595
-17.305948	18.163155	105.48053	-11.067891	9.112212	107.282295	49.471924	-2.604613	109.429977	47.06134	32.935097	105.230461	48.266632	15.165242	107.330219	-70.402414	3.059182	107.234371
-15.849426	18.556044	105.218842	-11.082049	9.189142	107.110405	49.411617	-2.535491	109.301292	46.986118	32.968304	104.997719	48.1988675	15.2164065	107.1495055	-70.3629655	3.1618775	107.0713045
-14.457578	19.009985	104.937172	-11.120049	9.259317	106.896103	49.333488	-2.445648	109.213051	46.889698	33.003452	104.81749	48.111593	15.278902	107.0152705	-70.351691	3.239732	106.7769355
-13.032004	19.525761	104.532745	-11.171363	9.321701	106.678917	49.279984	-2.35273	109.141174	46.787991	33.057796	104.687668	48.0339875	15.352533	106.914421	-70.3767135	3.290869	106.443413
-10.957131	20.509815	104.172646	-11.321064	9.419416	106.417908	49.09108	-2.192839	109.020531	46.570404	33.168396	104.574417	47.830742	15.4877785	106.797474	-70.47287	3.3510535	106.038342
-9.485655	21.256927	103.940712	-11.46563	9.48511	106.326042	48.930611	-2.092039	108.878433	46.405479	33.270748	104.552986	47.668045	15.5893545	106.7157095	-70.599305	3.3808655	105.9363745
-8.122859	22.148993	103.859314	-11.617359	9.563283	106.265305	48.749695	-2.005509	108.708282	46.238773	33.398445	104.576363	47.494234	15.696468	106.6423225	-70.728952	3.430098	105.8882875
-6.721947	23.088974	103.832039	-11.796553	9.645511	106.223312	48.526894	-1.925322	108.517769	46.070747	33.533566	104.689087	47.2988205	15.804122	106.603428	-70.8919265	3.4869	105.843196
-5.218534	24.14875	103.834198	-11.982555	9.750797	106.180908	48.300804	-1.85029	108.244835	45.886093	33.791698	104.849365	47.0934485	15.970704	106.5471	-71.0585585	3.53089	105.814716
-3.784161	25.269279	103.894653	-12.144835	9.900398	106.126335	48.068703	-1.772501	107.913063	45.732117	34.002842	105.029526	46.90041	16.1151705	106.4712945	-71.19008	3.6856255	105.7813755
-2.209538	26.460596	104.042412	-12.274242	10.092365	106.067535	47.827415	-1.676309	107.548035	45.614746	34.220589	105.288139	46.7210805	16.27214	106.418087	-71.2695645	3.91259	105.716983
0.143291	28.275728	104.483604	-12.362033	10.398018	106.063934	47.50045	-1.482992	106.958733	NaN	NaN	NaN	NaN	NaN	NaN	NaN	NaN	NaN
1.789064	29.520765	105.001572	-12.386284	10.629132	106.164894	47.243729	-1.299527	106.68322	NaN	NaN	NaN	NaN	NaN	NaN	NaN	NaN	NaN
3.454667	30.738508	105.702362	-12.383646	10.911374	106.392197	47.054993	-1.046423	106.643585	46.130539	35.043537	106.869781	46.592766	16.998557	106.756683	-71.360058	4.824191	106.027711
5.245262	31.917595	106.643883	-12.409019	11.252858	106.763878	46.908249	-0.649087	106.945488	NaN	NaN	NaN	NaN	NaN	NaN	NaN	NaN	NaN
6.926556	33.023952	107.714317	-12.495292	11.683533	107.250145	46.916946	-0.171004	107.699539	45.790054	35.870396	109.090248	46.3535	17.849696	108.3948935	-71.344084	5.51737	106.1053965
8.715839	34.10463	108.831314	-12.670229	12.213492	107.856453	47.078663	0.356494	108.684563	45.793343	36.274864	110.178589	46.436003	18.315679	109.431576	-71.776461	6.111305	106.28133
10.472671	35.011929	109.750954	-12.858835	12.793406	108.468315	47.400295	0.868656	109.688637	45.726013	36.695099	111.045006	46.563154	18.7818775	110.3668215	-72.280824	6.8049345	106.5698085
13.054241	36.452591	110.576591	-13.11096	13.578862	109.214737	47.611504	1.615024	111.134613	45.553017	37.233387	111.868645	46.5822605	19.4242055	111.501629	-72.8041805	7.7335185	106.927845
14.707907	37.260159	110.873413	-13.262354	13.979798	109.534927	47.76001	1.958237	111.927208	45.391129	37.558971	112.123703	46.5755695	19.758604	112.0254555	-73.1002775	8.200992	107.0443985
16.520515	37.953671	110.980904	-13.332936	14.248148	109.702942	47.922318	2.205553	112.578674	45.357468	37.737537	112.22229	46.639893	19.971545	112.400482	-73.305765	8.524751	107.005402
18.217854	38.4599	111.06266	-13.402875	14.37558	109.792053	48.100914	2.361342	113.130142	45.257423	37.858616	112.26506	46.6791685	20.109979	112.697601	-73.4849185	8.641181	106.886505
19.918098	39.036674	111.076942	-13.435001	14.381279	109.846947	48.269127	2.420556	113.545563	45.284607	37.853943	112.197044	46.776867	20.1372495	112.8713035	-73.646869	8.6253085	106.8225905
21.505013	39.406731	111.190239	-13.464926	14.312256	109.914413	48.424858	2.429419	113.791512	45.334339	37.777233	112.086868	46.8795985	20.103326	112.93919	-73.8094505	8.521186	106.889636
22.307896	39.542995	111.12999	-13.478168	14.210801	109.956131	48.510117	2.396629	113.917183	45.363617	37.635494	111.98938	46.936867	20.0160615	112.9532815	-73.893203	8.4055405	106.9589805
21.060295	39.246876	111.024117	-13.514105	14.0646	109.966019	48.553455	2.337396	113.885674	45.38765	37.368237	111.822845	46.9705525	19.8528165	112.8542595	-73.9987625	8.2763835	107.0777785
20.286552	39.129223	110.976944	-13.548751	14.028589	109.952614	48.516403	2.345356	113.788239	45.310116	37.245369	111.761948	46.9132595	19.7953625	112.7750935	-74.0107615	8.2618155	107.1301345
19.51684	38.971889	111.03344	-13.620983	14.054805	109.928513	48.458733	2.451603	113.588921	45.107399	37.191708	111.801163	46.783066	19.8216555	112.695042	-74.025032	8.2879545	107.161984
18.654186	38.775227	111.12188	-13.720844	14.173664	109.895203	48.396568	2.68809	113.254951	45.004826	37.166435	111.702034	46.700697	19.9272625	112.4784925	-74.142385	8.4200655	107.3119135
17.720247	38.584995	111.106071	-13.848726	14.381798	109.851608	48.291943	3.017947	112.870827	44.893776	37.202923	111.552132	46.5928595	20.110435	112.2114795	-74.2903115	8.653161	107.4917365
16.884947	38.410126	111.204758	-13.927278	14.634201	109.777176	48.17487	3.298933	112.494133	44.795826	37.282131	111.441757	46.485348	20.290532	111.967945	-74.339904	8.97787	107.586407
16.047876	38.127651	110.939529	-13.991375	14.931531	109.691956	48.039848	3.601339	112.076378	44.711773	37.447784	111.451492	46.3758105	20.5245615	111.763935	-74.3585605	9.3385005	107.619977
14.82736	37.674911	110.630333	-14.069735	15.356784	109.560837	47.861965	3.952744	111.62722	44.598919	37.776855	111.220184	46.230442	20.8647995	111.423702	-74.369912	9.8487685	107.697972
13.932122	37.303543	110.334686	-14.116918	15.602107	109.493362	47.698292	4.189993	111.435829	44.575676	38.088032	110.997841	46.136984	21.1390125	111.216835	-74.37082	10.0652015	107.769889
13.058716	36.903378	110.261192	-14.18497	15.804831	109.473946	47.699249	4.350049	111.283661	44.507759	38.406841	110.705078	46.103504	21.378445	110.9943695	-74.473444	10.231217	107.9535225
12.270456	36.376579	109.998169	-14.286611	15.959716	109.539032	47.73629	4.482458	111.230728	44.294792	38.729916	110.399246	46.015541	21.606187	110.814987	-74.588763	10.313245	108.263077
11.528401	35.824032	109.889282	-14.38905	16.040325	109.681236	47.778259	4.514446	111.26062	44.082943	38.947742	110.0485	45.930601	21.731094	110.65456	-74.708701	10.349556	108.707912
10.683199	35.161152	109.833214	-14.448322	16.041981	109.884895	47.827271	4.380198	111.308716	43.858662	39.093384	109.709702	45.8429665	21.736791	110.509209	-74.7396105	10.347171	109.260581
9.941408	34.541912	109.873672	-14.512256	15.944326	110.137794	47.888775	4.189925	111.355659	43.67149	39.202541	109.460136	45.7801325	21.696233	110.4078975	-74.8046445	10.192419	109.8676905
8.860931	33.410027	110.071693	-14.532016	15.660778	110.583664	47.886318	3.918366	111.571907	43.506752	39.157448	109.270187	45.696535	21.537907	110.421047	-74.760567	9.783649	110.746281
8.214896	32.668365	110.304329	-14.507407	15.428416	110.87706	47.863586	3.749894	111.823845	43.50515	38.989326	109.278168	45.684368	21.36961	110.5510065	-74.699182	9.487222	111.2031135
7.493826	31.855778	110.572937	-14.48254	15.185817	111.142433	47.869682	3.522045	111.959167	43.61866	38.772194	109.393036	45.744171	21.1471195	110.6761015	-74.709251	9.2245145	111.6087645
6.753838	31.118372	110.811844	-14.452581	14.954021	111.325775	47.843834	3.369073	112.050568	43.77634	38.529602	109.573174	45.810087	20.9493375	110.811871	-74.715249	8.9587045	111.839679
6.09803	30.383438	111.085106	-14.40924	14.738493	111.443237	47.82082	3.216273	112.022766	43.956696	38.34325	109.727524	45.888758	20.7797615	110.875145	-74.707238	8.6972245	112.011329
5.464773	29.648151	111.236763	-14.351182	14.567711	111.558067	47.786091	3.025982	111.78627	44.123974	38.182579	109.881676	45.9550325	20.6042805	110.833973	-74.6573965	8.5311415	112.282161
4.851691	28.897959	111.420776	-14.248304	14.460559	111.666237	47.661106	2.872709	111.596725	44.267738	38.096104	110.074875	45.964422	20.4844065	110.8358	-74.46103	8.4367115	112.496674
3.853867	27.791824	111.614136	-14.1237	14.460188	111.894226	47.609615	2.79381	111.303505	44.401951	38.055717	110.346352	46.005783	20.4247635	110.8249285	-74.253183	8.4956125	112.9635235
3.257761	26.990982	111.744179	-14.066773	14.568083	112.05497	47.631763	2.856796	111.231148	44.466858	38.086861	110.5271	46.0493105	20.4718285	110.879124	-74.1828565	8.6643375	113.230816
2.713852	26.240652	111.824333	-14.010382	14.709288	112.218117	47.666069	2.980495	111.271332	44.484707	38.160706	110.688141	46.075388	20.5706005	110.9797365	-74.096152	8.8479755	113.4564975
2.137966	25.403553	111.81942	-13.99525	14.897673	112.332809	47.680126	3.130492	111.375717	44.47818	38.181156	110.896431	46.079153	20.655824	111.136074	-74.069653	9.139522	113.529544
1.637732	24.584255	111.771156	-13.996045	15.059694	112.384811	47.661758	3.250571	111.531136	44.49633	38.179035	110.937439	46.079044	20.714803	111.2342875	-74.071134	9.404585	113.5353345
1.158292	23.669022	111.652695	-13.986664	15.184869	112.383888	47.626228	3.311272	111.680351	44.476959	38.124062	111.034355	46.0515935	20.717667	111.357353	-74.0249215	9.652071	113.410423
0.730397	22.780813	111.558304	-14.007637	15.26155	112.369362	47.571579	3.325758	111.814667	44.487965	38.006256	111.04599	46.029772	20.666007	111.4303285	-74.045046	9.857093	113.3083955
0.09114	21.336584	111.438545	-14.028803	15.229368	112.367752	47.510426	3.227625	111.998131	44.475838	37.80431	110.997032	45.993132	20.5159675	111.4975815	-74.050738	9.9427685	113.2379225
-0.278152	20.341864	111.493042	-14.023203	15.139959	112.389908	47.482605	3.164516	112.2313	44.481747	37.668114	111.010979	45.982176	20.416315	111.6211395	-74.028582	9.863603	113.1586765
-0.587963	19.355076	111.545303	-14.053088	15.044262	112.47258	47.451641	3.126052	112.556969	44.477463	37.541302	111.091507	45.964552	20.333677	111.824238	-74.070728	9.754847	113.120922
-0.862262	18.428383	111.721886	-14.0632	14.972062	112.611511	47.441364	3.123027	112.954643	44.481068	37.430771	111.195198	45.961216	20.276899	112.0749205	-74.087616	9.667225	113.1481015
-1.170539	17.490158	111.939583	-14.085253	14.934868	112.787544	47.438614	3.153094	113.411903	44.462227	37.361805	111.345062	45.9504205	20.2574495	112.3784825	-74.1209265	9.6122865	113.1966055
-1.37972	16.626091	112.15757	-14.104477	14.950073	112.962341	47.478313	3.20904	113.884148	44.444649	37.341908	111.504936	45.961481	20.275474	112.694542	-74.170435	9.624672	113.23014
-1.612969	15.754536	112.371971	-14.129642	14.980295	113.082031	47.527702	3.306083	114.358727	44.41901	37.360378	111.683182	45.973356	20.3332305	113.0209545	-74.23264	9.6273595	113.1431075
-1.870966	14.595905	112.600899	-14.210045	15.043185	113.185921	47.551567	3.458991	114.937958	44.367439	37.428539	111.960892	45.959503	20.443765	113.449425	-74.379593	9.642605	112.922417
-2.037555	13.832024	112.763466	-14.259524	15.068781	113.241539	47.486122	3.549521	115.154823	44.331398	37.464256	112.141586	45.90876	20.5068885	113.6482045	-74.427808	9.6306735	112.8348735
-2.239331	13.14173	112.806793	-14.326527	15.087814	113.319435	47.501148	3.566901	115.185753	44.290924	37.492256	112.340546	45.896036	20.5295785	113.7631495	-74.54909	9.6460495	112.8757205
-2.376421	12.438075	112.942711	-14.424019	15.110847	113.417938	47.250618	3.634271	115.288124	44.228691	37.519928	112.585625	45.7396545	20.5770995	113.9368745	-74.5876925	9.6445945	112.8990015
-2.549473	11.790154	113.047371	-14.536675	15.141566	113.533188	47.105652	3.665878	115.322243	44.174789	37.566193	112.876976	45.6402205	20.6160355	114.0996095	-74.7135705	9.6670965	112.9667665
-2.682384	11.218341	113.155128	-14.664917	15.212527	113.670647	46.984127	3.707211	115.376724	44.112144	37.650654	113.18412	45.5481355	20.6789325	114.280422	-74.8779695	9.7461215	113.060872
-2.784271	10.705204	113.277802	-14.781599	15.326278	113.802971	46.879879	3.800732	115.494385	44.041809	37.779999	113.471519	45.460844	20.7903655	114.482952	-75.024042	9.8621905	113.12299
-2.899749	9.930779	113.500572	-14.921173	15.597481	113.961029	46.794647	4.058418	115.741768	43.927227	38.054142	113.759888	45.360937	21.05628	114.750828	-75.203283	10.138682	113.17123
-2.994104	9.492436	113.562866	-14.981534	15.804712	114.02253	46.797813	4.279925	115.951347	43.834385	38.268333	113.874199	45.316099	21.274129	114.912773	-75.279167	10.335295	113.132287
-3.044641	8.981488	113.707649	-15.031986	16.008129	114.048767	46.773499	4.526124	116.234039	43.760239	38.480206	113.927628	45.266869	21.503165	115.0808335	-75.330841	10.513093	113.0167005
-3.109418	8.536519	113.819252	-15.07123	16.183161	114.066566	46.797215	4.745543	116.51442	43.695026	38.682262	113.965332	45.2461205	21.7139025	115.239876	-75.3885805	10.6524195	112.893256
-3.143502	8.136422	113.957703	-15.121393	16.316519	114.117813	46.800316	4.938767	116.792274	43.639744	38.850342	114.036087	45.22003	21.8945545	115.4141805	-75.462816	10.7384835	112.8214455
-3.156154	7.775101	114.127281	-15.197314	16.395735	114.205612	46.802357	5.094524	117.065857	43.578293	38.999771	114.159348	45.190325	22.0471475	115.6126025	-75.584953	10.7443225	112.7986215
-3.172333	7.419324	114.309082	-15.276583	16.441437	114.299057	46.765415	5.197289	117.349922	43.508289	39.112377	114.335022	45.136852	22.154833	115.842472	-75.690018	10.728041	112.755642
-3.24588	6.919688	114.605843	-15.451495	16.511045	114.492592	46.62257	5.324274	117.779587	43.384678	39.236568	114.67453	45.003624	22.280421	116.2270585	-75.906614	10.741669	112.7581255
-3.34927	6.654839	114.74025	-15.595714	16.581308	114.637306	46.516632	5.376754	118.072144	43.306736	39.329182	114.962021	44.911684	22.352968	116.5170825	-76.103112	10.809648	112.7575295
-3.432862	6.410927	114.905251	-15.745647	16.674158	114.789566	46.4034	5.45185	118.360558	43.232109	39.451077	115.267738	44.8177545	22.4514635	116.814148	-76.3090485	10.8968525	112.764984
-3.528822	6.158759	115.07653	-15.895557	16.787495	114.921478	46.303505	5.54738	118.602921	43.131264	39.599461	115.567291	44.7173845	22.5734205	117.085106	-76.5084985	11.0015695	112.75785
-3.649984	5.953065	115.216949	-16.032738	16.927753	115.037933	46.179165	5.676126	118.799736	43.035149	39.757107	115.798096	44.607157	22.7166165	117.298916	-76.672633	11.1388895	112.77695
-3.778098	5.800673	115.317932	-16.157629	17.088081	115.134178	46.092354	5.844487	118.923714	42.937607	39.928799	115.925201	44.5149805	22.886643	117.4244575	-76.8302385	11.289519	112.8438985
-3.902669	5.727664	115.363907	-16.251329	17.261271	115.178253	46.010094	6.023211	119.00457	42.842739	40.114899	116.02317	44.4264165	23.069055	117.51387	-76.9290745	11.453487	112.842636
-4.086655	5.723348	115.388199	-16.334633	17.509623	115.181458	45.944042	6.307954	119.102242	42.726971	40.369278	116.102051	44.3355065	23.338616	117.6021465	-77.0047725	11.68063	112.7607695
-4.215292	5.765022	115.389885	-16.387562	17.661222	115.160286	45.907143	6.492065	119.161819	42.674809	40.538662	116.09024	44.290976	23.5153635	117.6260295	-77.0661	11.8070805	112.6945425
-4.360993	5.844145	115.398849	-16.412249	17.807989	115.14978	45.885094	6.654029	119.194534	42.621998	40.686531	116.067146	44.253546	23.67028	117.63084	-77.078044	11.945698	112.66872
-4.474316	5.925551	115.413284	-16.421703	17.920874	115.137848	45.865025	6.799065	119.227921	42.588665	40.817719	116.041229	44.226845	23.808392	117.634575	-77.070251	12.033356	112.641121
-4.667963	6.07624	115.431	-16.458313	18.058832	115.14119	45.850735	6.905288	119.280037	42.563946	40.925373	116.036156	44.2073405	23.9153305	117.6580965	-77.1239665	12.2023335	112.6242835
-4.892185	6.250033	115.449417	-16.516008	18.200197	115.157089	45.793331	7.023032	119.340042	42.532631	41.028088	116.075455	44.162981	24.02556	117.7077485	-77.194997	12.374834	112.6064295
-5.197189	6.462602	115.44677	-16.603758	18.342529	115.185455	45.736187	7.136807	119.380974	42.488209	41.153549	116.146507	44.112198	24.145178	117.7637405	-77.319714	12.53988	112.6071695
-5.712767	6.851687	115.402618	-16.743425	18.56336	115.233849	45.60215	7.368872	119.351151	42.351147	41.383316	116.360428	43.9766485	24.376094	117.8557895	-77.4634985	12.750626	112.6119085
-6.110003	7.193176	115.35376	-16.861359	18.726513	115.277847	45.508858	7.549127	119.298134	42.249249	41.565369	116.535355	43.8790535	24.557248	117.9167445	-77.6017715	12.895778	112.6389495
-6.568581	7.532239	115.267838	-16.976885	18.911167	115.368141	45.414654	7.748013	119.273544	42.152958	41.764187	116.756287	43.783806	24.7561	118.0149155	-77.737576	13.066234	112.7213665
-7.133217	7.929614	115.256035	-17.056971	19.094748	115.493225	45.354729	7.951497	119.268417	42.088341	41.988037	116.988602	43.721535	24.969767	118.1285095	-77.835477	13.219729	112.8579405
-7.712166	8.373003	115.245605	-17.098421	19.2815	115.65416	45.324394	8.144799	119.247528	42.049381	42.192726	117.226044	43.6868875	25.1687625	118.236786	-77.8837295	13.3942375	113.071534
-8.26417	8.803625	115.301552	-17.101343	19.459288	115.818848	45.327545	8.347691	119.202377	42.056431	42.377819	117.402328	43.691988	25.362755	118.3023525	-77.894674	13.555821	113.3353435
-8.846458	9.163248	115.278503	-17.061134	19.617058	115.949333	45.367298	8.527498	119.133987	42.083965	42.543995	117.521858	43.7256315	25.5357465	118.3279225	-77.8478995	13.6983695	113.5707435
-9.648868	9.669312	115.213104	-16.960014	19.794493	115.999962	45.448387	8.733088	118.958618	42.140976	42.733028	117.544533	43.7946815	25.733058	118.2515755	-77.7147095	13.855928	113.7483485
-10.222341	10.017056	115.142906	-16.887875	19.865965	115.930817	45.51004	8.820883	118.813499	42.180546	42.805027	117.442085	43.845293	25.812955	118.127792	-77.621043	13.918975	113.733842
-10.888776	10.29136	114.957298	-16.82966	19.89459	115.783562	45.564117	8.857932	118.651199	42.212475	42.82877	117.264603	43.888296	25.843351	117.957901	-77.547616	13.945829	113.609223
-11.616197	10.622943	114.781464	-16.77054	19.880053	115.590919	45.595203	8.858117	118.509087	42.230492	42.818569	117.047035	43.9128475	25.838343	117.778061	-77.4539275	13.921763	113.403777
-12.328139	10.87053	114.664352	-16.725	19.849304	115.416298	45.640362	8.827685	118.400505	42.266701	42.774696	116.806076	43.9535315	25.8011905	117.6032905	-77.4035315	13.8974175	113.2293055
-13.019046	11.10529	114.543579	-16.680292	19.813894	115.280762	45.684479	8.771094	118.346336	42.310024	42.706497	116.57373	43.9972515	25.7387955	117.460033	-77.3578355	13.8889925	113.101491
-13.717088	11.317392	114.480232	-16.617958	19.752764	115.182968	45.767727	8.691557	118.291069	42.376995	42.63089	116.366837	44.072361	25.6612235	117.328953	-77.308277	13.8443045	113.036983
-14.901077	11.657662	114.340927	-16.519522	19.640564	115.052391	45.87347	8.549579	118.169991	42.49445	42.503807	116.090408	44.18396	25.526693	117.1301995	-77.223004	13.754435	112.9745825
-15.719792	11.953505	114.195885	-16.460852	19.54759	114.951981	45.915195	8.436255	118.02343	42.58519	42.408215	115.932594	44.2501925	25.422235	116.978012	-77.1718965	13.672945	112.92595
-16.559406	12.157142	114.028694	-16.365108	19.441517	114.850113	45.964188	8.318804	117.801476	42.686474	42.30212	115.786514	44.325331	25.310462	116.793995	-77.055547	13.572572	112.906231
-17.347931	12.377157	113.891243	-16.247065	19.334511	114.759354	46.014668	8.201927	117.552063	42.809666	42.187038	115.63755	44.412167	25.1944825	116.5948065	-76.906297	13.4745395	112.9239015
-18.153187	12.619055	113.764442	-16.110359	19.241333	114.699348	46.080608	8.072201	117.282227	42.969925	42.078133	115.460861	44.5252665	25.075167	116.371544	-76.7459845	13.407499	113.027152
-19.091978	12.916224	113.668732	-15.945116	19.161016	114.650665	46.191494	7.949471	116.990486	43.146847	41.982399	115.268692	44.6691705	24.965935	116.129589	-76.5594025	13.356097	113.171741
-19.922329	13.143887	113.620148	-15.759848	19.084318	114.627525	46.296761	7.84788	116.667435	43.33075	41.897041	115.050087	44.8137555	24.8724605	115.858761	-76.3334515	13.2961755	113.396289
-21.235918	13.586323	113.649384	-15.385218	18.91551	114.601639	46.516178	7.709218	116.087952	43.604404	41.749146	114.702477	45.060291	24.729182	115.3952145	-75.830727	13.101838	113.8080635
-22.072237	13.791266	113.606979	-15.272957	18.904888	114.602554	46.670006	7.634078	115.742874	43.775291	41.666634	114.467766	45.2226485	24.650356	115.10532	-75.7685625	13.15942	114.099788
-22.919785	14.064403	113.647888	-14.987696	18.784533	114.546654	46.839279	7.53419	115.431213	43.91716	41.576965	114.205345	45.3782195	24.5555775	114.818279	-75.3536115	13.0134885	114.275029
-23.844635	14.331569	113.730797	-14.839397	18.739466	114.56382	46.99958	7.400657	115.221703	44.047501	41.467896	113.933731	45.5235405	24.4342765	114.577717	-75.2023345	13.0446555	114.549923
-24.618711	14.56835	113.862968	-14.631927	18.657654	114.594391	47.158733	7.286398	115.078308	44.206131	41.34362	113.690948	45.682432	24.315009	114.384628	-74.946286	13.000299	114.804154
-25.463581	14.786595	113.941338	-14.445509	18.574276	114.625023	47.325226	7.162782	115.000404	44.372894	41.200832	113.475563	45.84906	24.181807	114.2379835	-74.740078	12.966745	115.0120625
-26.285866	15.093486	114.039543	-14.281278	18.481697	114.647163	47.48135	6.983925	114.947685	44.515575	41.032158	113.284805	45.9984625	24.0080415	114.116245	-74.5610185	12.9553525	115.178081
-27.441553	15.409382	114.064003	-14.08839	18.274906	114.613853	47.652222	6.67356	114.877632	44.724152	40.728561	113.031021	46.188187	23.7010605	113.9543265	-74.364967	12.8487515	115.2733795
-28.14418	15.658493	114.069557	-13.981576	18.109396	114.574142	47.721184	6.439458	114.786842	44.8554	40.512875	112.891708	46.288292	23.4761665	113.839275	-74.251444	12.7426255	115.309009
-28.906654	15.933558	114.05014	-13.896845	17.910223	114.535461	47.766354	6.178305	114.672623	44.941597	40.261852	112.754799	46.3539755	23.2200785	113.713711	-74.1476655	12.6003675	115.357211
-29.617163	16.297607	114.060608	-13.793375	17.690376	114.501167	47.768654	5.931509	114.538933	45.043869	40.023643	112.650681	46.4062615	22.977576	113.594807	-73.9930115	12.403176	115.407527
-30.312416	16.559916	114.057144	-13.723188	17.480566	114.470718	47.796143	5.680988	114.392258	45.14883	39.796467	112.582268	46.4724865	22.7387275	113.487263	-73.9188625	12.2224045	115.454173
-30.91259	16.839663	114.029984	-13.658847	17.279064	114.411522	47.832581	5.467928	114.266113	45.248486	39.599144	112.546921	46.5405335	22.533536	113.406517	-73.8582275	12.024592	115.416527
-31.466263	17.156559	113.968933	-13.59763	17.097559	114.326248	47.861221	5.296227	114.108086	45.332512	39.457054	112.504997	46.5968665	22.3766405	113.3065415	-73.7921265	11.8184775	115.3459545
-32.363022	17.699066	113.799561	-13.483678	16.866251	114.076256	47.904903	5.118013	113.70623	45.394508	39.310425	112.31588	46.6497055	22.214219	113.011055	-73.6170615	11.518283	115.141457
-32.845367	18.091335	113.739014	-13.396801	16.760893	113.882744	47.953297	5.031058	113.23333	45.362671	39.264889	111.964417	46.657984	22.1479735	112.5988735	-73.451586	11.3738125	115.1666145
-33.319481	18.437424	113.64241	-13.277488	16.685503	113.658318	47.93029	5.021813	112.760666	45.287807	39.203873	111.553864	46.6090485	22.112843	112.157265	-73.1640245	11.258163	115.159371
-33.689869	18.769997	113.551208	-13.156907	16.629496	113.435837	48.008125	5.027102	112.275566	45.247494	39.187046	111.072838	46.6278095	22.107074	111.674202	-72.9416235	11.151918	115.197472
-34.014538	19.099169	113.427246	-13.053542	16.57848	113.2108	48.091141	5.044115	111.848701	45.219021	39.224888	110.633743	46.655081	22.1345015	111.241222	-72.762165	11.0224585	115.180378
-34.306862	19.483221	113.298622	-13.009752	16.553131	112.994019	48.159542	5.043527	111.462509	45.181366	39.230354	110.208191	46.670454	22.1369405	110.83535	-72.689958	10.9693215	115.152688
-34.6073	19.900702	113.142052	-12.980038	16.525257	112.744568	48.103199	5.028141	111.132683	45.091896	39.222446	109.756317	46.5975475	22.1252935	110.4445	-72.5576235	10.9252205	115.044636
-35.042774	20.573687	112.893188	-13.004027	16.466747	112.383308	47.960957	5.006854	110.57682	44.889412	39.237377	109.12352	46.4251845	22.1221155	109.85017	-72.4332385	10.8113785	114.916446
-35.21228	20.968521	112.755463	-13.066228	16.413931	112.143089	47.860104	5.014009	110.254967	44.745857	39.248272	108.692764	46.3029805	22.1311405	109.4738655	-72.4354365	10.6967215	114.8123125
-35.315956	21.387419	112.542198	-13.149205	16.364517	111.937843	47.829247	5.025391	109.954407	44.565884	39.250042	108.403137	46.1975655	22.1377165	109.178772	-72.4959755	10.5913175	114.696914
-35.386494	21.738417	112.333534	-13.234961	16.300076	111.768867	47.815479	5.043737	109.775757	44.396	39.251984	108.199432	46.1057395	22.1478605	108.9875945	-72.5756615	10.4522915	114.5501395
-35.370956	22.067495	112.109924	-13.300628	16.227026	111.627769	47.832851	5.036623	109.707138	44.267452	39.243637	107.995987	46.0501515	22.14013	108.8515625	-72.6514075	10.313922	114.4039755
-35.283241	22.409792	111.828766	-13.354347	16.139557	111.465851	47.902504	5.018455	109.671936	44.14476	39.247238	107.938972	46.023632	22.1328465	108.805454	-72.732326	10.1462675	114.126248
-35.137856	22.8069	111.526405	-13.387489	16.047215	111.284378	47.976295	4.972174	109.680069	44.106194	39.171337	107.831345	46.0412445	22.0717555	108.755707	-72.8162225	10.0226745	113.813049
-34.787468	23.518999	110.95047	-13.389577	15.857861	110.950615	48.075191	4.803274	109.684196	44.09914	39.006214	107.655083	46.0871655	21.904744	108.6696395	-72.8663195	9.810978	113.2315905
-34.425251	23.983536	110.65596	-13.37289	15.701766	110.744492	48.09465	4.642282	109.622215	44.10051	38.833248	107.521309	46.09758	21.737765	108.571762	-72.84336	9.665767	112.917222
-34.029205	24.477989	110.430511	-13.334788	15.539678	110.607956	48.112473	4.448845	109.52195	44.159687	38.5984	107.320274	46.13608	21.5236225	108.421112	-72.805656	9.5557335	112.7948
-33.609005	24.934795	110.308693	-13.273537	15.367673	110.521866	48.130402	4.233837	109.406151	44.173691	38.425411	107.232735	46.1520465	21.329624	108.319443	-72.6991205	9.405722	112.724289
-33.118168	25.406853	110.260269	-13.224658	15.181841	110.493553	48.143787	4.024611	109.310699	44.247456	38.234699	107.171677	46.1956215	21.129655	108.241188	-72.6449375	9.234027	112.745918
-32.588329	25.97279	110.266205	-13.158899	14.999946	110.473717	48.167755	3.838319	109.221336	44.345112	38.081734	107.171928	46.2564335	20.9600265	108.196632	-72.5742315	9.0398655	112.750802
-31.977781	26.540384	110.297264	-13.110596	14.82603	110.450073	48.190434	3.681566	109.099915	44.431656	37.958302	107.229446	46.311045	20.819934	108.1646805	-72.532237	8.832126	112.7354655
-30.92794	27.449608	110.384819	-13.0497	14.658955	110.427177	48.141964	3.560676	108.914948	44.511833	37.844685	107.380608	46.3268985	20.7026805	108.147778	-72.4262985	8.6152295	112.706576
-30.224976	28.026844	110.479927	-13.026613	14.62673	110.443939	48.101013	3.533119	108.826187	44.551189	37.812157	107.527176	46.326101	20.672638	108.1766815	-72.379327	8.580822	112.7111965
-29.434141	28.675547	110.637627	-13.010444	14.647963	110.49749	48.062943	3.550277	108.778587	44.58374	37.829067	107.702469	46.3233415	20.689672	108.240528	-72.3442295	8.606254	112.754452
-28.592667	29.286734	110.75956	-13.014929	14.733572	110.589287	48.003548	3.61905	108.850731	44.619011	37.876732	107.910896	46.3112795	20.747891	108.3808135	-72.3411375	8.719253	112.7977605
-27.680349	29.922235	110.890602	-13.04079	14.849245	110.685814	48.004253	3.683254	108.950699	44.654648	37.940529	108.148643	46.3294505	20.8118915	108.549671	-72.4110305	8.8865985	112.821957
-26.796419	30.513081	111.00174	-13.068357	14.966101	110.800781	48.030331	3.771941	109.065376	44.673641	38.032051	108.408203	46.351986	20.901996	108.7367895	-72.4887	9.030206	112.8647725
-25.848377	31.087711	111.184433	-13.074268	15.065871	110.912369	48.06216	3.860462	109.183647	44.682167	38.115646	108.658775	46.3721635	20.988054	108.921211	-72.5206995	9.143688	112.903527
-24.178244	31.811356	111.295609	-13.077037	15.169827	111.11776	48.093376	3.964319	109.476532	44.705238	38.197922	108.982956	46.399307	21.0811205	109.229744	-72.553381	9.2585335	113.005776
-23.187088	32.330559	111.405144	-13.067373	15.214369	111.307121	48.125797	3.978004	109.801949	44.721996	38.195194	109.180702	46.4238965	21.086599	109.4913255	-72.5586425	9.342139	113.1229165
-22.114	32.76054	111.429306	-13.069339	15.252188	111.523483	48.201069	3.954023	110.337379	44.764065	38.168472	109.403786	46.482567	21.0612475	109.8705825	-72.621245	9.4431285	113.1763835
-20.959112	33.153576	111.288391	-13.0855	15.257369	111.727928	48.367756	3.915626	110.971153	44.822453	38.115696	109.661064	46.5951045	21.015661	110.3161085	-72.7661045	9.499077	113.1397475
-19.718658	33.532722	111.075363	-13.124667	15.230531	111.881065	48.580154	3.847912	111.675346	44.86253	38.022266	109.915207	46.721342	20.935089	110.7952765	-72.970676	9.525973	112.9668535
-18.541201	33.865528	110.770348	-13.158139	15.165293	112.013947	48.765625	3.748135	112.424828	44.896721	37.897228	110.158432	46.831173	20.8226815	111.29163	-73.147451	9.5079045	112.736264
-17.347359	34.203705	110.594788	-13.186583	15.061088	112.171303	48.908413	3.642921	113.14225	44.945705	37.71487	110.455147	46.927059	20.6788955	111.7986985	-73.300225	9.4432805	112.5439075
-15.41734	34.77795	110.715721	-13.208154	14.81523	112.580559	49.088219	3.456787	114.163765	45.108147	37.43544	111.065887	47.098183	20.4461135	112.614826	-73.514491	9.1843465	112.546292
-14.226787	35.192783	111.153076	-13.232706	14.617025	112.981049	49.131725	3.322222	114.85276	45.272427	37.240833	111.69194	47.202076	20.2815275	113.27235	-73.667488	8.9525225	112.689748
-12.985572	35.646976	111.820374	-13.2968	14.459078	113.475479	49.150219	3.180459	115.560402	45.435204	37.079548	112.448654	47.2927115	20.1300035	114.004528	-73.8863115	8.7881525	112.94643
-11.700872	36.15226	112.713875	-13.371165	14.359023	114.033508	49.155838	3.062772	116.233276	45.595726	36.963726	113.298141	47.375782	20.013249	114.7657085	-74.118112	8.704797	113.3013075
-10.529819	36.67049	113.713631	-13.442725	14.338632	114.621201	49.163448	2.993569	116.833755	45.718292	36.912746	114.189339	47.44087	19.9531575	115.511547	-74.32632	8.7241065	113.730855
-9.382267	37.208385	114.76368	-13.517056	14.422061	115.238396	49.160084	2.992815	117.425117	45.803505	36.941658	115.072617	47.4817945	19.9672365	116.248867	-74.5159065	8.8768855	114.227925
-8.110703	37.737663	115.863052	-13.604956	14.580909	115.855003	49.169884	3.081257	118.028053	45.863293	37.037983	115.941559	47.5165885	20.05962	116.984806	-74.7265005	9.102198	114.7252
-6.490085	38.481373	117.368675	-13.734809	14.950832	116.793121	49.280479	3.400495	119.041206	45.899277	37.26799	117.240631	47.589878	20.3342425	118.1409185	-75.059496	9.5674215	115.4453235
-5.464908	38.998589	118.278275	-13.836455	15.233832	117.37648	49.384132	3.684762	119.779114	45.885395	37.457439	118.053139	47.6347635	20.5711005	118.9161265	-75.3076735	9.8965635	115.8368335
-4.380633	39.450432	119.134415	-13.949072	15.518662	117.901039	49.483459	3.973327	120.503067	45.82563	37.641769	118.802582	47.6545445	20.807548	119.6528245	-75.5526885	10.229776	116.1492535
-3.497982	39.899235	119.848969	-14.053893	15.780581	118.371475	49.564407	4.249034	121.170464	45.729862	37.808167	119.45974	47.6471345	21.0286005	120.315102	-75.7549205	10.5325615	116.427848
-2.514911	40.161427	120.425758	-14.154998	15.998763	118.769691	49.621502	4.488105	121.805367	45.657722	37.965332	120.041122	47.639612	21.2267185	120.9232445	-75.949608	10.7708075	116.6161375
-1.770091	40.455673	120.911583	-14.240583	16.178793	119.114723	49.658108	4.69705	122.375824	45.628464	38.124458	120.511803	47.643286	21.410754	121.4438135	-76.124452	10.946832	116.7856325
-0.77343	40.606316	121.344254	-14.313897	16.305532	119.403252	49.699158	4.851144	122.858406	45.611546	38.257221	120.944847	47.655352	21.5541825	121.9016265	-76.283146	11.0568815	116.9048775
0.26904	40.772072	121.9039	-14.367805	16.418457	119.759727	49.738865	5.015889	123.387566	45.56889	38.357498	121.38324	47.6538775	21.6866935	122.385403	-76.3894875	11.1502205	117.134051
0.973528	40.733608	122.175125	-14.292018	16.426218	119.890427	49.780312	5.067135	123.602737	45.552971	38.417599	121.60025	47.6666415	21.742367	122.6014935	-76.2506775	11.110069	117.1793605
1.561656	40.607407	122.459724	-14.267477	16.458693	120.043053	49.838062	5.105292	123.759285	45.562313	38.462391	121.771072	47.7001875	21.7838415	122.7651785	-76.2351415	11.1335445	117.3209275
2.117681	40.474586	122.64669	-14.217785	16.481421	120.171417	49.876362	5.176504	123.883461	45.585709	38.515003	121.910736	47.7310355	21.8457535	122.8970985	-76.1666055	11.1170885	117.4457355
2.718253	40.291611	122.857262	-14.166962	16.533617	120.289589	49.938164	5.273786	123.94986	45.613651	38.610744	122.009979	47.7759075	21.942265	122.9799195	-76.1098315	11.124969	117.5992585
3.158675	40.050491	123.021194	-14.133376	16.619967	120.394257	49.99501	5.395284	123.985527	45.629173	38.723507	122.103951	47.8120915	22.0593955	123.044739	-76.0788435	11.1805385	117.743775
3.562954	39.759769	123.092438	-14.088349	16.727051	120.46566	50.03698	5.520121	123.997375	45.651817	38.848434	122.160469	47.8443985	22.1842775	123.078922	-76.0210965	11.2698245	117.852398
3.966116	39.300636	123.088715	-14.049991	16.905994	120.52771	50.085114	5.684133	123.981331	45.700161	39.031715	122.195625	47.8926375	22.357924	123.088478	-75.9926195	11.454064	117.966942
4.031371	38.970722	123.12355	-14.009574	17.011757	120.534935	50.11739	5.7729	123.923721	45.722408	39.129749	122.187675	47.919899	22.4513245	123.055698	-75.939047	11.5721895	118.014172
3.919362	38.598679	123.206856	-13.986252	17.088453	120.523712	50.128944	5.855221	123.852631	45.761101	39.224785	122.154594	47.9450225	22.540003	123.0036125	-75.9175265	11.636903	118.0438115
4.185882	37.906155	122.916885	-13.94136	17.164255	120.491234	50.150288	5.927897	123.75325	45.787235	39.32156	122.111023	47.9687615	22.6247285	122.9321365	-75.8514815	11.7037815	118.0503315
3.99276	37.332504	122.874474	-13.920959	17.227964	120.461082	50.167637	6.026761	123.599815	45.796921	39.423866	122.019707	47.982279	22.7253135	122.809761	-75.824197	11.7306145	118.112403
3.814149	36.666382	122.734474	-13.888536	17.306969	120.419373	50.174377	6.125868	123.379494	45.805012	39.534229	121.864716	47.9896945	22.8300485	122.622105	-75.7667665	11.7838895	118.216641
3.532004	36.004429	122.484352	-13.998578	17.44381	120.409836	50.157291	6.237761	122.980415	45.781513	39.65564	121.614838	47.969402	22.9467005	122.2976265	-75.966558	11.9409195	118.5220455
3.045148	35.027519	121.847084	-14.062126	17.607754	120.232986	50.036167	6.291989	121.869949	45.673935	39.828659	120.775398	47.855051	23.060324	121.3226735	-75.979303	12.155184	119.1432985
2.693599	34.242554	121.187057	-14.090836	17.725861	120.092758	49.956989	6.31421	120.803894	45.641994	39.956367	120.046959	47.7994915	23.1352885	120.4254265	-75.9811635	12.3164335	119.7600895
2.226566	33.42831	120.503258	-14.034751	17.814476	119.954384	49.885082	6.229424	119.740654	45.63937	40.108383	119.069168	47.762226	23.1689035	119.404911	-75.831728	12.4600485	120.503857
1.853911	32.537514	119.859222	-13.90881	17.861698	119.88205	49.759388	6.125324	118.818665	45.673241	40.201057	118.178703	47.7163145	23.1631905	118.498684	-75.5339345	12.5602055	121.265416
1.499628	31.67874	119.411041	-13.739936	17.874804	119.956985	49.64259	6.044995	118.087364	45.698196	40.203224	117.306152	47.670393	23.1241095	117.696758	-75.150265	12.6254985	122.217212
1.098487	30.790211	119.168053	-13.574436	17.875389	120.137917	49.574165	5.9392	117.573677	45.724163	40.171246	116.608582	47.649164	23.055223	117.0911295	-74.798036	12.695555	123.1847045
0.782679	29.777866	119.016937	-13.418431	17.838322	120.331718	49.572689	5.811828	117.265495	45.754356	40.102062	116.051193	47.6635225	22.956945	116.658344	-74.5003845	12.719699	124.005092
0.268872	28.350712	118.892349	-13.269777	17.774574	120.503471	49.616993	5.63904	117.155304	45.800396	39.991425	115.56324	47.7086945	22.8152325	116.359272	-74.2482485	12.7339155	124.64767
0.006253	27.472198	118.787704	-13.224751	17.720188	120.532669	49.646366	5.556194	117.235588	45.80125	39.926521	115.39196	47.723808	22.7413575	116.313774	-74.17331	12.6990185	124.751564
-0.275496	26.599327	118.737747	-13.214156	17.664972	120.508041	49.659843	5.501916	117.426857	45.820969	39.884079	115.315315	47.740406	22.6929975	116.371086	-74.168718	12.6369465	124.644996
-0.498962	25.689516	118.672073	-13.220996	17.609777	120.421944	49.689346	5.487919	117.661606	45.852558	39.861687	115.329277	47.770952	22.674803	116.4954415	-74.212944	12.544751	124.3484465
-0.698183	24.834991	118.696091	-13.284336	17.572449	120.334793	49.717876	5.497102	117.8918	45.86721	39.879875	115.421379	47.792543	22.6884885	116.6565895	-74.361215	12.4564095	124.0129965
-0.927541	24.039122	118.699326	-13.357433	17.534533	120.268333	49.711834	5.542015	118.079964	45.835232	39.900814	115.537872	47.773533	22.7214145	116.808918	-74.488399	12.3476515	123.727748
-1.081152	23.316605	118.716064	-13.439308	17.495863	120.272697	49.672527	5.611448	118.195724	45.778046	39.93005	115.612389	47.7252865	22.770749	116.9040565	-74.6039025	12.220977	123.6413375
-1.267602	22.265001	118.876114	-13.529253	17.460546	120.348267	49.561737	5.703943	118.282608	45.690605	40.00069	115.728142	47.626171	22.8523165	117.005375	-74.684677	12.0687755	123.691159
-1.419711	21.585855	118.934692	-13.551481	17.445356	120.405724	49.508694	5.779657	118.302765	45.666012	40.057537	115.802681	47.587353	22.918597	117.052723	-74.690315	11.972115	123.758725
-1.485333	20.888123	119.017029	-13.577724	17.452955	120.44371	49.455173	5.86422	118.337311	45.670109	40.140717	115.895416	47.562641	23.0024685	117.1163635	-74.718089	11.9034415	123.7710565
-1.536564	20.263979	119.077042	-13.58916	17.477325	120.450783	49.436684	5.960617	118.327248	45.665833	40.247093	115.986107	47.5512585	23.103855	117.1566775	-74.7295785	11.850795	123.7448885
-1.608268	19.666306	119.067894	-13.618602	17.52021	120.432076	49.40517	6.08954	118.337997	45.647785	40.36021	116.090584	47.5264775	23.224875	117.2142905	-74.7636815	11.815545	123.6498615
-1.640088	19.134361	119.05481	-13.654126	17.57469	120.409393	49.374077	6.235943	118.349396	45.612831	40.488632	116.150604	47.493454	23.3622875	117.25	-74.801706	11.7870925	123.568786
-1.666334	18.592464	119.057549	-13.713467	17.640934	120.394966	49.335934	6.395047	118.352379	45.547565	40.631165	116.184631	47.4417495	23.513106	117.268505	-74.8686835	11.768762	123.521427
-1.723867	17.759085	118.97831	-13.822192	17.79365	120.34935	49.239231	6.680327	118.349037	45.400833	40.833942	116.158745	47.320032	23.7571345	117.253891	-74.964416	11.8301655	123.444809
-1.747485	17.168095	118.923485	-13.902648	17.898611	120.287132	49.172913	6.843665	118.31678	45.28941	40.966297	116.101768	47.2311615	23.904981	117.209274	-75.0364575	11.892241	123.36499
-1.720996	16.62431	118.824684	-13.976558	18.01668	120.154549	49.090164	6.984118	118.238655	45.175346	41.072964	116.022491	47.132755	24.028541	117.130573	-75.085871	12.004819	123.178525
-1.741866	16.068211	118.625053	-14.055467	18.120081	119.969902	49.005424	7.098178	118.12767	45.058514	41.158546	115.922752	47.031969	24.128362	117.025211	-75.142903	12.1118	122.914593
-1.701064	15.565907	118.366432	-14.106453	18.19009	119.716095	48.927742	7.177762	118.02887	44.968472	41.20615	115.838638	46.948107	24.191956	116.933754	-75.161013	12.188224	122.498436
-1.653626	15.021378	118.141762	-14.168784	18.223759	119.443153	48.869877	7.252815	117.979004	44.900318	41.243332	115.813934	46.8850975	24.2480735	116.896469	-75.2226655	12.1994445	121.989837
-1.556889	14.417823	117.871109	-14.246103	18.222069	119.149002	48.831001	7.283216	117.972603	44.854298	41.260342	115.826881	46.8426495	24.271779	116.899742	-75.3348555	12.172359	121.398262
-1.576235	13.517387	117.506622	-14.388341	18.121119	118.698212	48.750526	7.286767	117.968109	44.722313	41.264732	115.898582	46.7364195	24.2757495	116.9333455	-75.5131015	11.9664885	120.4630785
-1.519799	12.871143	117.260216	-14.480493	18.015654	118.360832	48.689861	7.279939	117.948357	44.620747	41.253098	115.94384	46.655304	24.2665185	116.9460985	-75.61629	11.7647895	119.7755655
-1.446659	12.255704	116.928497	-14.575751	17.913944	117.958977	48.642113	7.27007	117.916122	44.528149	41.250618	115.97068	46.585131	24.260344	116.943401	-75.736633	11.567544	118.974553
-1.442047	11.613102	116.487457	-14.655319	17.815622	117.458847	48.601067	7.255065	117.863503	44.435127	41.26173	115.953079	46.518097	24.2583975	116.908291	-75.828735	11.3728465	118.009403
-1.424045	11.019622	115.971436	-14.765821	17.71409	116.890755	48.541183	7.24002	117.773643	44.321613	41.265209	115.877327	46.431398	24.2526145	116.825485	-75.96304	11.1755655	116.956025
-1.419274	10.399781	115.533104	-14.837119	17.606731	116.342796	48.486797	7.241292	117.643616	44.164188	41.250607	115.693497	46.3254925	24.2459495	116.6685565	-75.9997305	10.9675125	116.0170355
-1.408164	9.720345	115.119766	-14.904398	17.52141	115.808174	48.457676	7.275679	117.621529	44.032856	41.240986	115.477058	46.245266	24.2583325	116.5492935	-76.054062	10.7844875	115.0670545
-1.5889	8.718559	114.669823	-14.955689	17.398586	115.060341	48.524834	7.345418	117.767357	43.88446	41.233242	115.212799	46.204647	24.28933	116.490078	-76.116025	10.507842	113.630604
-1.693214	8.023758	114.427444	-14.986656	17.296818	114.541351	48.62846	7.358723	117.95713	43.806049	41.218147	115.107681	46.2172545	24.288435	116.5324055	-76.1905665	10.305201	112.5502965
-1.870592	7.36817	114.184486	-15.034236	17.172911	114.024078	48.696987	7.331138	118.141914	43.730999	41.177856	115.00605	46.213993	24.254497	116.573982	-76.282465	10.091325	111.474174
-2.087251	6.766392	113.933121	-15.097083	17.033865	113.593689	48.673256	7.256776	118.223785	43.633427	41.074909	114.846382	46.1533415	24.1658425	116.5350835	-76.3475075	9.9018875	110.6522945
-2.363749	6.228245	113.704666	-15.150794	16.864296	113.227226	48.594299	7.117538	118.21814	43.570015	40.913387	114.643181	46.082157	24.0154625	116.4306605	-76.383745	9.7131295	110.0237915
-2.700592	5.739789	113.524269	-15.214701	16.688185	112.971832	48.491764	6.906374	118.134117	43.547909	40.717403	114.402924	46.0198365	23.8118885	116.2685205	-76.4492385	9.5644815	109.6751435
-3.148069	5.296916	113.357651	-15.287216	16.498159	112.800934	48.349335	6.662062	117.931572	43.524452	40.509724	114.180244	45.9368935	23.585893	116.055908	-76.5113255	9.410425	109.54596
-3.92491	4.732479	112.947121	-15.440495	16.251249	112.583328	48.05991	6.27915	117.437614	43.422134	40.235641	113.885406	45.741022	23.2573955	115.66151	-76.622012	9.2451025	109.505146
-4.571476	4.389921	112.597084	-15.567025	16.134809	112.425652	47.853149	6.062405	117.003922	43.32634	40.107803	113.708946	45.5897445	23.085104	115.356434	-76.7237945	9.184514	109.49487
-5.248852	4.10059	112.221107	-15.699552	16.058619	112.235817	47.633358	5.91185	116.578339	43.215782	40.050766	113.595291	45.42457	22.981308	115.086815	-76.823674	9.13593	109.384819
-5.899772	3.861123	111.828659	-15.836859	16.033653	112.048592	47.416149	5.854316	116.178276	43.087177	40.048931	113.540779	45.251663	22.9516235	114.8595275	-76.925381	9.1156825	109.2376565
-6.56607	3.681191	111.45594	-15.948454	16.05257	111.882652	47.236416	5.882698	115.797874	42.953281	40.090744	113.527512	45.0948485	22.986721	114.662693	-76.9917565	9.118419	109.102611
-7.251329	3.576993	111.138275	-16.054222	16.144022	111.760345	47.067703	5.980688	115.458237	42.817501	40.170326	113.544144	44.942602	23.075507	114.5011905	-77.051046	9.212537	109.0194995
-7.932592	3.518705	110.896614	-16.150324	16.272303	111.669991	46.92527	6.124603	115.164902	42.69062	40.277729	113.539696	44.807945	23.201166	114.352299	-77.108593	9.34344	108.987683
-9.052509	3.411218	110.522034	-16.245274	16.519955	111.56205	46.770828	6.359725	114.786316	42.512623	40.501678	113.534286	44.6417255	23.4307015	114.160301	-77.1322735	9.6092085	108.963799
-9.911757	3.31479	110.357819	-16.300922	16.704082	111.502205	46.691509	6.57824	114.596001	42.405323	40.664249	113.507973	44.548416	23.6212445	114.051987	-77.15026	9.7869195	108.952423
-10.70344	3.205074	110.201645	-16.334806	16.88303	111.449371	46.628944	6.758399	114.456734	42.310768	40.827267	113.475479	44.469856	23.792833	113.9661065	-77.139468	9.973227	108.9326355
-11.512344	3.118055	110.093735	-16.369587	17.056147	111.397362	46.576534	6.928293	114.362946	42.223148	40.977539	113.418411	44.399841	23.952916	113.8906785	-77.139015	10.159378	108.9040455
-12.303123	3.046018	110.042664	-16.388638	17.199358	111.321548	46.559032	7.061909	114.322372	42.146664	41.095497	113.340202	44.352848	24.078703	113.831287	-77.130124	10.320013	108.811809
-13.121481	2.92191	109.883034	-16.391188	17.306864	111.207756	46.556713	7.161036	114.328148	42.085846	41.164738	113.255516	44.3212795	24.162887	113.791832	-77.1036555	10.450841	108.62368
-14.085677	2.751536	109.81768	-16.387133	17.367405	111.064972	46.57402	7.218906	114.346298	42.041317	41.190643	113.14106	44.3076685	24.2047745	113.743679	-77.0819345	10.5300355	108.386265
-15.384245	2.45136	109.707512	-16.333639	17.365868	110.843239	46.625854	7.220865	114.373062	41.995285	41.145485	112.919983	44.3105695	24.183175	113.6465225	-76.9778475	10.548561	108.0399555
-16.238075	2.285953	109.801575	-16.272694	17.3118	110.768196	46.686588	7.140696	114.427078	41.997944	41.047512	112.687553	44.342266	24.094104	113.5573155	-76.887654	10.529496	107.9790765
-17.124212	2.113859	109.913551	-16.186104	17.195936	110.699638	46.773727	7.007134	114.546692	42.055286	40.885372	112.425079	44.4145065	23.946253	113.4858855	-76.7867145	10.445619	107.9133905
-18.140972	1.947128	110.109924	-16.107574	17.017242	110.658905	46.868752	6.808414	114.692863	42.122814	40.665298	112.166283	44.495783	23.736856	113.429573	-76.710931	10.297628	107.888237
-19.119076	1.768995	110.254227	-16.0215	16.764965	110.618248	46.960041	6.581915	114.823845	42.184589	40.375687	111.942184	44.572315	23.478801	113.3830145	-76.615315	10.051129	107.8534815
-20.058588	1.648401	110.338043	-15.957623	16.471874	110.577522	47.043579	6.282735	114.887321	42.24308	40.054676	111.717239	44.6433295	23.1687055	113.30228	-76.5585755	9.7750425	107.852764
-20.998363	1.603262	110.32666	-15.885761	16.146086	110.496582	47.069382	5.991037	114.920738	42.307194	39.742207	111.519577	44.688288	22.866622	113.2201575	-76.45981	9.42555	107.7730065
-22.575945	1.66289	110.073792	-15.805003	15.686991	110.314812	47.04425	5.534194	114.845749	42.408993	39.321766	111.265564	44.7266215	22.42798	113.0556565	-76.3366275	8.946002	107.5739675
-23.591311	1.733902	109.804626	-15.739624	15.444097	110.150185	47.010242	5.310767	114.727165	42.459389	39.118347	111.122299	44.7348155	22.214557	112.924732	-76.2140635	8.673637	107.375638
-24.573265	1.942494	109.556213	-15.671394	15.301582	109.977814	46.989048	5.168468	114.539276	42.492588	39.016998	110.988808	44.740818	22.092733	112.764042	-76.083606	8.510431	107.191586
-25.632847	2.242554	109.244743	-15.599209	15.266522	109.783432	47.002869	5.139065	114.301193	42.499504	38.989605	110.836617	44.7511865	22.064335	112.568905	-75.9496045	8.468709	106.997959
-26.725334	2.636344	108.938339	-15.504869	15.298101	109.555161	47.072159	5.181664	114.033592	42.49501	39.032326	110.693336	44.7835845	22.106995	112.363464	-75.7933225	8.489207	106.746858
-27.768337	3.036448	108.609131	-15.396665	15.372394	109.324135	47.184464	5.290199	113.71386	42.505913	39.134136	110.528458	44.8451885	22.2121675	112.121159	-75.6385185	8.5326205	106.527111
-28.794374	3.537883	108.323288	-15.280168	15.449431	109.092735	47.285591	5.386148	113.392593	42.532757	39.230888	110.365784	44.909174	22.308518	111.8791885	-75.46951	8.590344	106.3062815
-30.501438	4.348672	107.834152	-15.121094	15.519897	108.745972	47.406963	5.442271	112.838745	42.611111	39.322136	110.120758	45.009037	22.3822035	111.4797515	-75.251225	8.6575905	106.0121925
-31.561964	4.882521	107.504272	-15.015409	15.522806	108.524857	47.437065	5.419333	112.461937	42.700695	39.326542	109.952118	45.06888	22.3729375	111.2070275	-75.099698	8.6726745	105.8426865
-32.62706	5.516209	107.233894	-14.903439	15.483497	108.311188	47.425495	5.33412	112.085655	42.796093	39.216187	109.785187	45.110794	22.2751535	110.935421	-74.917672	8.6918405	105.686955
-33.770035	6.229182	107.015038	-14.78491	15.404658	108.10051	47.390324	5.196024	111.650063	42.913784	39.086308	109.584167	45.152054	22.141166	110.617115	-74.721874	8.66815	105.583905
-34.86298	6.854501	106.803535	-14.684553	15.307678	107.885719	47.332767	5.01363	111.194542	43.062244	38.902351	109.249222	45.1975055	21.9579905	110.221882	-74.5666115	8.6573655	105.549556
-35.888744	7.559615	106.676613	-14.583662	15.192787	107.665718	47.2621	4.810087	110.629776	43.141491	38.749134	108.833847	45.2017955	21.7796105	109.7318115	-74.3691195	8.6059635	105.5996245
-37.018311	8.32724	106.548309	-14.518727	15.033624	107.397995	47.201866	4.658109	109.946205	43.174442	38.601669	108.277107	45.188154	21.629889	109.111656	-74.225608	8.437359	105.684334
-38.585957	9.285709	106.402634	-14.459019	14.766306	106.90435	47.025291	4.402225	108.961716	43.070347	38.422371	107.194885	45.047819	21.412298	108.0783005	-73.965857	8.120314	105.7303995
-39.596416	10.008434	106.298981	-14.476604	14.543668	106.553993	46.89463	4.255879	108.253738	42.915791	38.230194	106.403458	44.9052105	21.2430365	107.328598	-73.8584185	7.8442995	105.779388
-40.639652	10.754848	106.201111	-14.550699	14.273278	106.202232	46.751431	4.040661	107.614624	42.667946	38.015766	105.586281	44.7096885	21.0282135	106.6004525	-73.8110865	7.5183425	105.8040115
-41.647755	11.451268	105.956566	-14.656867	13.998243	105.834114	46.558739	3.722265	107.125961	42.375999	37.778614	104.859177	44.467369	20.7504395	105.992569	-73.781103	7.2460465	105.675659
-42.551731	12.217061	105.70874	-14.811075	13.705783	105.490204	46.372787	3.487887	106.560493	42.083439	37.538864	104.239479	44.228113	20.5133755	105.399986	-73.850263	6.8981905	105.580422
-43.48114	13.070899	105.473724	-14.991565	13.427872	105.147377	46.14283	3.284037	106.034805	41.797005	37.294479	103.672668	43.9699175	20.289258	104.8537365	-73.9530475	6.566486	105.4410175
-44.360031	13.900555	105.210938	-15.152481	13.156157	104.852631	45.826401	3.047175	105.656578	41.52346	37.035484	103.232719	43.6749305	20.0413295	104.4446485	-73.9798925	6.2709845	105.2606135
-45.472263	15.330469	104.909225	-15.36971	12.850873	104.462906	45.372478	2.840658	104.950508	41.242992	36.770008	102.763771	43.307735	19.805333	103.8571395	-74.047155	5.896413	105.0686725
-46.144035	16.384945	104.788841	-15.49741	12.728636	104.221832	45.100452	2.733783	104.55661	41.090538	36.658592	102.536461	43.095495	19.6961875	103.5465355	-74.090315	5.7610845	104.8971285
-46.750111	17.451357	104.73304	-15.582256	12.697378	104.031097	44.858349	2.658835	104.165581	40.944519	36.602573	102.397476	42.901434	19.630704	103.2815285	-74.065946	5.764052	104.7806655
-47.2057	18.545206	104.753433	-15.642117	12.73344	103.911079	44.681431	2.669888	103.791603	40.851128	36.635227	102.319275	42.7662795	19.6525575	103.055439	-74.0505135	5.8143225	104.766719
-47.628075	19.794634	104.804192	-15.664545	12.811897	103.855324	44.55862	2.721205	103.558769	40.808086	36.744831	102.309059	42.683353	19.733018	102.933914	-74.012443	5.890776	104.776734
-47.962433	20.998421	104.916321	-15.685179	12.938855	103.835747	44.513393	2.827946	103.418579	40.785885	36.907646	102.35405	42.649639	19.867796	102.8863145	-74.019997	6.009914	104.7851795
-48.243095	22.172495	104.922066	-15.702618	13.079924	103.809868	44.51762	2.991452	103.352066	40.765606	37.115582	102.405464	42.641613	20.053517	102.878765	-74.046849	6.106331	104.740971
-48.498768	24.000921	104.949188	-15.727923	13.312568	103.798317	44.570541	3.278257	103.312279	40.679195	37.41745	102.459702	42.624868	20.3478535	102.8859905	-74.080714	6.2772825	104.7106435
-48.609768	25.210217	104.985306	-15.743168	13.454503	103.795708	44.60146	3.47745	103.292404	40.594669	37.615082	102.440392	42.5980645	20.546266	102.866398	-74.0844005	6.36274	104.725018
-48.617805	26.393383	104.961571	-15.767941	13.548112	103.791451	44.621761	3.664827	103.30249	40.505127	37.790657	102.422401	42.563444	20.727742	102.8624455	-74.099326	6.368482	104.7204565
-48.575802	27.521404	104.90419	-15.781818	13.631803	103.763542	44.611286	3.905345	103.329941	40.435661	37.954281	102.422272	42.5234735	20.929813	102.8761065	-74.0871095	6.333793	104.6509775
-48.496002	28.742277	104.787323	-15.814694	13.668897	103.708138	44.634674	4.065027	103.337875	40.377243	38.077808	102.440086	42.5059585	21.0714175	102.8889805	-74.1353465	6.2663765	104.5272955
-48.321674	29.896912	104.699173	-15.858696	13.709738	103.632736	44.628418	4.192244	103.378471	40.307041	38.182335	102.467537	42.4677295	21.1872895	102.923004	-74.1851215	6.2321865	104.342468
-48.104305	31.005625	104.491737	-15.904731	13.746625	103.551147	44.585506	4.320914	103.429428	40.219696	38.249599	102.470436	42.402601	21.2852565	102.949932	-74.212063	6.2079935	104.152362
-47.649899	32.714874	104.184509	-15.967752	13.811162	103.41539	44.54451	4.485997	103.570129	40.101822	38.346027	102.486458	42.323166	21.416012	103.0282935	-74.25867	6.206312	103.8024865
-47.27961	33.818226	103.987907	-16.026781	13.851944	103.343269	44.53006	4.592575	103.72921	40.036877	38.418938	102.543175	42.2834685	21.5057565	103.1361925	-74.3370305	6.1981315	103.5503455
-46.847267	34.885765	103.898605	-16.078836	13.875286	103.339767	44.525986	4.704364	103.858307	39.962025	38.521988	102.634392	42.2440055	21.613176	103.2463495	-74.4016775	6.137396	103.4331845
-46.354767	35.920013	103.986107	-16.113199	13.895297	103.409538	44.537033	4.856761	103.956894	39.891251	38.657833	102.763153	42.214142	21.757297	103.3600235	-74.44054	6.033297	103.4590525
-45.830204	36.981659	104.028526	-16.181166	13.917605	103.485725	44.545452	5.005975	104.098595	39.839397	38.812565	102.958069	42.1924245	21.90927	103.528332	-74.5547565	5.92594	103.443118
-45.217407	38.029041	104.067482	-16.280783	13.954192	103.545471	44.534451	5.137553	104.261589	39.796291	38.964336	103.198219	42.165371	22.0509445	103.729904	-74.726937	5.8574395	103.361038
-44.615601	39.00349	104.063187	-16.406527	14.041558	103.579071	44.480576	5.256995	104.431381	39.734875	39.114334	103.462814	42.1077255	22.1856645	103.9470975	-74.9207795	5.8974515	103.2110445
-43.541519	40.501534	104.03334	-16.594864	14.260994	103.589722	44.394905	5.449867	104.612755	39.627384	39.324551	103.771805	42.0111445	22.387209	104.19228	-75.2008725	6.134779	102.987164
-42.739548	41.484901	104.050003	-16.686039	14.454563	103.610786	44.348324	5.59403	104.662369	39.511662	39.475395	103.920219	41.929993	22.5347125	104.291294	-75.302071	6.3744135	102.930278
-42.075771	42.443821	103.993668	-16.775288	14.639258	103.639999	44.320274	5.764862	104.728676	39.410477	39.637794	104.059616	41.8653755	22.701328	104.394146	-75.4159515	6.577188	102.885852
-41.106991	43.313293	104.097115	-16.870756	14.823386	103.658974	44.281483	5.951652	104.829193	39.320534	39.822472	104.21859	41.8010085	22.887062	104.5238915	-75.5425205	6.75971	102.7940565
-40.28363	44.167313	104.034134	-16.989342	14.991258	103.671661	44.243172	6.157122	104.963562	39.23064	40.018204	104.400803	41.736906	23.087663	104.6821825	-75.71559	6.894853	102.6611395
-39.441154	45.013626	104.05127	-17.134937	15.147198	103.716637	44.191948	6.363288	105.124298	39.12434	40.193253	104.589844	41.658144	23.2782705	104.857071	-75.928018	7.0161255	102.576203
-38.54937	45.70961	104.041962	-17.301922	15.303076	103.772011	44.113258	6.525611	105.29953	38.973652	40.358524	104.770027	41.543455	23.4420675	105.0347785	-76.147299	7.1640845	102.5092435
-37.175438	46.860607	104.105911	-17.55723	15.52892	103.837982	43.956783	6.7447	105.556656	38.73233	40.578526	105.010132	41.3445565	23.661613	105.283394	-76.4590165	7.396227	102.39257
-36.285873	47.527153	104.157654	-17.731882	15.657796	103.894676	43.815434	6.866858	105.725685	38.58279	40.701069	105.149254	41.199112	23.7839635	105.4374695	-76.662876	7.5316285	102.3518825
-35.346672	48.12677	104.191933	-17.871754	15.789453	103.954933	43.68684	6.970609	105.893257	38.450138	40.795456	105.280426	41.068489	23.8830325	105.5868415	-76.811997	7.6958735	102.3230245
-34.385811	48.71804	104.225502	-18.011356	15.901719	104.035965	43.602135	7.046363	106.09584	38.332348	40.873661	105.441376	40.9672415	23.960012	105.768608	-76.9899535	7.843426	102.303322
-33.342766	49.290134	104.278061	-18.140694	16.005409	104.149307	43.564541	7.11007	106.353226	38.247799	40.9342	105.651199	40.90617	24.022135	106.0022125	-77.187558	7.988683	102.2964015
-32.386101	49.806881	104.275009	-18.255466	16.100519	104.299141	43.527607	7.175141	106.726204	38.181625	40.98708	105.912987	40.854616	24.0811105	106.3195955	-77.365548	8.1199275	102.2786865
-31.324091	50.199402	104.353859	-18.366806	16.192436	104.475151	43.496235	7.224973	107.214478	38.128334	41.042103	106.259178	40.8122845	24.133538	106.736828	-77.5458965	8.251334	102.213474
-29.839483	50.870277	104.448257	-18.588858	16.317276	104.802475	43.475937	7.299812	107.995651	38.04261	41.104912	106.866394	40.7592735	24.202362	107.4310225	-77.9369895	8.43219	102.1739275
-28.954491	51.253613	104.634705	-18.738432	16.384359	105.047012	43.442413	7.341427	108.472061	37.953522	41.109497	107.33094	40.6979675	24.225462	107.9015005	-78.1748315	8.543256	102.1925235
-28.022675	51.545452	104.918083	-18.876385	16.435463	105.314194	43.394791	7.326693	108.891884	37.87207	41.086838	107.751228	40.6334305	24.2067655	108.321556	-78.3862005	8.6641605	102.306832
-27.111673	51.854675	105.246925	-19.011551	16.476349	105.572472	43.295631	7.361799	109.275284	37.837399	41.05014	108.129814	40.566515	24.2059695	108.702549	-78.589617	8.7467285	102.442395
-26.074335	52.105515	105.631325	-19.149376	16.515245	105.807373	43.207722	7.344069	109.517349	37.805855	40.990578	108.482346	40.5067885	24.1673235	108.9998475	-78.8055405	8.8631665	102.6148985
-25.26199	52.364582	106.055283	-19.260578	16.540268	105.973053	43.108456	7.27774	109.630524	37.780037	40.931122	108.754135	40.4442465	24.104431	109.1923295	-78.9654025	8.976105	102.7537765
-24.439474	52.538776	106.432152	-19.349207	16.549988	106.047012	42.981922	7.244545	109.657944	37.758457	40.881908	108.927383	40.3701895	24.0632265	109.2926635	-79.0686035	9.0367495	102.8013605
-23.061689	52.709	106.662544	-19.428102	16.576166	106.036362	42.788902	7.260214	109.555885	37.718197	40.824322	108.976685	40.2535495	24.042268	109.266285	-79.1097535	9.110064	102.806439
-22.137611	52.836903	106.676689	-19.44949	16.626101	105.970192	42.726963	7.227919	109.445511	37.704338	40.804554	108.888199	40.2156505	24.0162365	109.166855	-79.1146305	9.2359655	102.773529
-21.351353	52.94289	106.555084	-19.464046	16.671377	105.893288	42.674355	7.273373	109.324799	37.687538	40.805122	108.722427	40.1809465	24.0392475	109.023613	-79.1090385	9.3035065	102.762963
-20.705818	53.024536	106.353935	-19.465088	16.724726	105.765984	42.672138	7.253926	109.175041	37.655357	40.809696	108.472061	40.1637475	24.031811	108.823551	-79.0939235	9.417641	102.708417
-19.789923	52.907669	105.892731	-19.459221	16.774508	105.601326	42.667423	7.241173	109.036209	37.608536	40.805111	108.166901	40.1379795	24.023142	108.601555	-79.0564215	9.525874	102.601097
-18.983688	52.758934	105.412056	-19.46454	16.792191	105.409416	42.645958	7.213195	108.866669	37.559544	40.785652	107.838776	40.102751	23.9994235	108.3527225	-79.031831	9.5849585	102.4661095
-18.194284	52.721672	104.980179	-19.477922	16.766449	105.184677	42.607807	7.143129	108.613289	37.521797	40.730026	107.472084	40.064802	23.9365775	108.0426865	-79.020646	9.5963205	102.3266675
-17.041891	52.514713	104.316734	-19.485865	16.658878	104.797813	42.532394	6.939688	108.159599	37.434124	40.513226	106.91832	39.983259	23.726457	107.5389595	-78.954989	9.591299	102.0566665
-16.387522	52.329781	104.012062	-19.474545	16.540409	104.567848	42.441238	6.786806	107.880547	37.404217	40.30867	106.600067	39.9227275	23.547738	107.240307	-78.8718175	9.53308	101.895389
-15.715944	52.062641	103.801224	-19.449034	16.390156	104.390671	42.336071	6.608554	107.631767	37.415184	40.101917	106.371223	39.8756275	23.3552355	107.001495	-78.7736955	9.4250765	101.779847
-15.052399	51.749619	103.699341	-19.415579	16.240982	104.2864	42.237759	6.438787	107.436226	37.435387	39.898701	106.223152	39.836573	23.168744	106.829689	-78.667731	9.31322	101.743111
-14.382579	51.374702	103.677071	-19.385216	16.115328	104.209854	42.172085	6.249815	107.292152	37.456501	39.715477	106.146004	39.814293	22.982646	106.719078	-78.584725	9.24801	101.70063
-13.768044	51.120735	103.643486	-19.357307	16.00947	104.166115	42.097027	6.086499	107.211975	37.459354	39.548008	106.10218	39.7781905	22.8172535	106.6570775	-78.4928045	9.2016865	101.6751525
-13.055064	50.790916	103.623405	-19.346792	15.950589	104.157654	42.02248	5.979814	107.165756	37.43021	39.423592	106.071701	39.726345	22.701703	106.6187285	-78.419929	9.199475	101.6965795
-12.151615	50.301506	103.616631	-19.357943	15.903171	104.150734	41.920673	5.958599	107.110786	37.392475	39.354095	106.077362	39.656574	22.656347	106.594074	-78.37246	9.149995	101.707394
-11.672857	49.99107	103.667725	-19.398779	15.891479	104.142616	41.845596	5.991859	107.090668	37.362087	39.354195	106.119858	39.6038415	22.673027	106.605263	-78.4013995	9.109931	101.679969
-11.174056	49.627644	103.715263	-19.452684	15.903839	104.116943	41.78149	6.043392	107.036842	37.311302	39.387527	106.18261	39.546396	22.7154595	106.609726	-78.451764	9.0922185	101.62416
-10.741529	49.232513	103.849747	-19.516459	15.932405	104.082848	41.691505	6.119197	106.982674	37.247787	39.446449	106.23175	39.469646	22.782823	106.607212	-78.502564	9.081987	101.558484
-10.297467	48.838314	103.922043	-19.58596	15.988096	104.066132	41.59985	6.190509	106.925285	37.176178	39.519588	106.2649	39.388014	22.8550485	106.5950925	-78.559934	9.1211435	101.5371715
-9.80474	48.416008	103.969421	-19.642879	16.041965	104.057419	41.517593	6.273888	106.884644	37.09729	39.592995	106.290421	39.3074415	22.9334415	106.5875325	-78.5931995	9.1504885	101.5273055
-9.366541	47.987358	104.013611	-19.716951	16.103394	104.062317	41.452583	6.350905	106.874229	37.021011	39.66497	106.322861	39.236797	23.0079375	106.598545	-78.670699	9.19885050000001	101.526089
-8.81673	47.377697	104.022202	-19.801735	16.174122	104.083382	41.380997	6.465278	106.916344	36.907478	39.739025	106.382057	39.1442375	23.1021515	106.6492005	-78.7477075	9.2460925	101.5175635
-8.464769	46.919075	104.024208	-19.856159	16.198467	104.103539	41.339905	6.511039	106.986305	36.837906	39.764423	106.445396	39.0889055	23.137731	106.7158505	-78.8012235	9.259203	101.4912275
-8.195575	46.450817	104.096161	-19.908915	16.194855	104.128227	41.319305	6.522604	107.077965	36.789639	39.76936	106.510887	39.054472	23.145982	106.794426	-78.872302	9.243728	101.462028
-7.842616	45.897572	104.066086	-19.95742	16.161676	104.153442	41.300606	6.497969	107.188095	36.745609	39.750347	106.562683	39.0231075	23.124158	106.875389	-78.9379475	9.199194	101.431495
-7.499419	45.322445	104.023933	-20.006102	16.102697	104.162201	41.27549	6.45706	107.289253	36.706596	39.707912	106.608452	38.991043	23.082486	106.9488525	-79.003247	9.122908	101.3755495
-7.212799	44.749298	104.01535	-20.048569	16.038568	104.1548	41.256199	6.395508	107.356049	36.660278	39.652374	106.615578	38.9582385	23.023941	106.9858135	-79.0553765	9.053195	101.3237865
-6.930358	44.160755	103.880669	-20.089447	15.947617	104.133377	41.228676	6.321489	107.388268	36.609829	39.585155	106.588318	38.9192525	22.953322	106.988293	-79.0981465	8.941912	101.278461
-6.621095	43.343781	103.736374	-20.156715	15.822156	104.1082	41.17276	6.229806	107.429756	36.530884	39.465157	106.523804	38.851822	22.8474815	106.97678	-79.165252	8.7968305	101.23962
-6.440649	42.759071	103.662399	-20.194365	15.748933	104.099892	41.14975	6.155091	107.452431	36.486309	39.386436	106.483307	38.8180295	22.7707635	106.967869	-79.2067595	8.7271025	101.231915
-6.268912	42.133602	103.6147	-20.232847	15.671402	104.112183	41.135094	6.085234	107.46257	36.445415	39.31049	106.445862	38.7902545	22.697862	106.954216	-79.2559485	8.644942	101.27015
-6.125478	41.502918	103.557571	-20.251583	15.600581	104.116463	41.109291	6.02601	107.477859	36.420925	39.249054	106.416855	38.765108	22.637532	106.947357	-79.268274	8.56363	101.285569
-6.002133	40.865047	103.5476	-20.268515	15.546865	104.118599	41.085892	5.967925	107.470337	36.408989	39.194519	106.390381	38.7474405	22.581222	106.930359	-79.2844705	8.512508	101.306839
-5.902111	40.25317	103.579353	-20.292778	15.500445	104.115868	41.064175	5.909623	107.440674	36.401718	39.150375	106.366859	38.7329465	22.529999	106.9037665	-79.3185025	8.470891	101.3279695
-5.813097	39.652592	103.545677	-20.314566	15.456496	104.106758	41.026566	5.869895	107.405472	36.383202	39.107059	106.345055	38.704884	22.488477	106.8752635	-79.334016	8.424515	101.3382525
-5.755247	38.867336	103.536377	-20.390913	15.391338	104.14592	40.941708	5.817586	107.315445	36.319862	39.044628	106.316505	38.630785	22.431107	106.815975	-79.412611	8.351569	101.475865
-5.791199	38.350262	103.605179	-20.462667	15.34987	104.207924	40.8605	5.788955	107.269684	36.241287	39.008823	106.310776	38.5508935	22.398889	106.79023	-79.4762275	8.300851	101.625618
-5.823927	37.772877	103.715599	-20.562857	15.304801	104.315018	40.755611	5.758033	107.225273	36.153725	38.966133	106.313263	38.454668	22.362083	106.769268	-79.580382	8.247519	101.860768
-5.917223	37.172203	103.844032	-20.684849	15.302823	104.463562	40.625458	5.734806	107.176384	36.063194	38.976959	106.337486	38.344326	22.3558825	106.756935	-79.714024	8.2497635	102.170189
-6.027544	36.609535	104.093803	-20.801197	15.31918	104.656937	40.481213	5.729481	107.121567	35.969639	38.97102	106.399643	38.225426	22.3502505	106.760605	-79.82782	8.2881095	102.553269
-6.120829	36.028522	104.354515	-20.946512	15.365627	104.872261	40.316875	5.742128	107.060287	35.862392	38.99913	106.49511	38.0896335	22.370629	106.7776985	-79.9826575	8.360625	102.9668235
-6.306639	35.488678	104.689041	-21.115566	15.436967	105.117622	40.119701	5.786582	106.981102	35.729591	39.056942	106.60511	37.924646	22.421762	106.793106	-80.155778	8.452172	103.442138
-6.49093	34.723465	105.096504	-21.356649	15.582726	105.537628	39.812218	5.921168	106.859505	35.494354	39.199986	106.778702	37.653286	22.560577	106.8191035	-80.366584	8.604875	104.2561525
-6.631189	34.237976	105.36544	-21.521687	15.724133	105.818092	39.63131	6.053895	106.839905	35.339813	39.338417	106.867203	37.4855615	22.696156	106.853554	-80.5289355	8.75211	104.78263
-6.737221	33.657272	105.564903	-21.665819	15.865382	106.057297	39.502861	6.225686	106.881805	35.171696	39.533623	106.946091	37.3372785	22.8796545	106.913948	-80.6689165	8.8511095	105.200646
-6.94478	33.116188	105.690704	-21.810349	15.995624	106.222198	39.427189	6.396981	106.947067	34.993206	39.72739	107.015121	37.2101975	23.0621855	106.981094	-80.8308955	8.9290625	105.463302
-7.052465	32.483662	105.727051	-21.939137	16.08544	106.285011	39.347218	6.604187	107.029549	34.803005	39.901176	107.071899	37.0751115	23.2526815	107.050724	-80.9533855	8.9181985	105.519298
-7.210456	31.854731	105.726791	-22.04215	16.127846	106.295479	39.277973	6.737315	107.053436	34.611401	40.025051	107.078697	36.944687	23.381183	107.0660665	-81.028987	8.874509	105.5248915
-7.2915	31.218052	105.625877	-22.112415	16.115925	106.303787	39.202656	6.819665	107.048668	34.461246	40.078037	107.044113	36.831951	23.448851	107.0463905	-81.056781	8.782999	105.5611835
-7.412041	30.242819	105.635544	-22.152941	16.038237	106.393417	39.095879	6.799416	107.057404	34.37471	40.031727	107.000504	36.7352945	23.4155715	107.028954	-81.0411765	8.6609025	105.75788
-7.448268	29.505169	105.683502	-22.155628	15.930873	106.518768	39.041416	6.726503	107.101288	34.379692	39.935528	107.011017	36.710554	23.3310155	107.0561525	-81.02181	8.5307305	105.9813835
-7.517613	28.730461	105.792557	-22.131439	15.84714	106.675652	39.003677	6.621884	107.142365	34.404133	39.825294	107.039902	36.703905	23.223589	107.0911335	-80.966783	8.470691	106.2601705
-7.514677	27.927612	105.918823	-22.093054	15.767044	106.870903	38.982849	6.544359	107.181534	34.426674	39.722031	107.059525	36.7047615	23.133195	107.1205295	-80.8908695	8.400893	106.6212765
-7.55395	27.162861	106.067398	-22.038342	15.721864	107.086227	38.98278	6.466895	107.238007	34.45179	39.639664	107.075569	36.717285	23.0532795	107.156788	-80.793969	8.3904485	107.015666
-7.546829	26.432922	106.162735	-21.97875	15.708925	107.30072	39.015621	6.422955	107.31163	34.500023	39.575764	107.069168	36.757822	22.9993595	107.190399	-80.715322	8.4184905	107.411041
-7.511259	25.742357	106.295456	-21.917551	15.714119	107.551071	39.049122	6.397921	107.364441	34.506477	39.569408	107.032013	36.7777995	22.9836645	107.198227	-80.6129015	8.4445735	107.903915
-7.396953	24.60689	106.519081	-21.830595	15.711156	108.036568	39.070343	6.422108	107.404411	34.469326	39.553135	106.916634	36.7698345	22.9876215	107.1605225	-80.4310245	8.4346905	108.9126135
-7.335708	23.814075	106.776848	-21.82099	15.708748	108.442581	39.062473	6.403502	107.446983	34.406525	39.52668	106.836197	36.734499	22.965091	107.14159	-80.376479	8.452405	109.743572
-7.217594	23.039904	107.123474	-21.80666	15.683687	108.928001	39.02523	6.363691	107.504425	34.318901	39.453419	106.749603	36.6720655	22.908555	107.127014	-80.2853855	8.458819	110.728988
-7.090898	22.276167	107.442581	-21.826118	15.607937	109.427689	38.993698	6.284456	107.619629	34.2542	39.35976	106.723488	36.623949	22.822108	107.1715585	-80.276185	8.393766	111.6838195
-6.919627	21.554768	107.783745	-21.892292	15.492399	109.888718	38.940613	6.155307	107.78701	34.187351	39.243824	106.788841	36.563982	22.6995655	107.2879255	-80.348566	8.2852325	112.4895105
-6.734186	20.819143	108.093323	-22.013266	15.37123	110.265282	38.835594	6.003049	107.986542	34.124561	39.094398	106.934235	36.4800775	22.5487235	107.4603885	-80.5066095	8.1937365	113.0701755
-6.49309	20.045919	108.333038	-22.159189	15.228171	110.551323	38.722	5.821831	108.159767	34.053185	38.961235	107.121826	36.3875925	22.391533	107.6407965	-80.7059705	8.064809	113.4618495
-6.023513	18.901726	108.615364	-22.368008	15.042149	110.873047	38.510876	5.631974	108.396164	33.953033	38.77248	107.495628	36.2319545	22.202227	107.945896	-80.9679705	7.882071	113.800198
-5.636342	18.192219	108.820831	-22.477057	14.96186	111.043587	38.420048	5.525217	108.532379	33.938354	38.699734	107.750824	36.179201	22.1124755	108.1416015	-81.133315	7.8112445	113.9455725
-5.16312	17.525774	108.911751	-22.513741	14.939363	111.195099	38.38588	5.466019	108.649506	33.965435	38.661877	108.023689	36.1756575	22.063948	108.3365975	-81.2031395	7.814778	114.0536005
-4.65783	16.846743	109.023201	-22.503672	14.963635	111.289642	38.434212	5.483771	108.770157	34.058552	38.667187	108.332268	36.246382	22.075479	108.5512125	-81.253726	7.851791	114.0280715
-4.075053	16.157619	109.017227	-22.400385	15.053323	111.275734	38.560265	5.567913	108.92347	34.248917	38.747242	108.687332	36.404591	22.1575775	108.805401	-81.205361	7.9490685	113.746067
-3.436589	15.444784	108.972931	-22.28019	15.19468	111.11734	38.753242	5.715687	109.16687	34.531693	38.887688	109.143654	36.6424675	22.3016875	109.155262	-81.2028475	8.0876725	113.079418
-2.766216	14.797764	108.940575	-22.17333	15.384944	110.914635	38.939064	5.911594	109.5439	34.79084	39.049732	109.674744	36.864952	22.480663	109.609322	-81.211612	8.289225	112.219948
-1.681834	13.754172	108.946678	-21.956379	15.832655	110.676559	39.287563	6.301219	110.319366	35.125374	39.399834	110.567627	37.2064685	22.8505265	110.4434965	-81.1192265	8.8147835	110.9096215
-0.983665	13.00595	109.013	-21.831177	16.1971	110.624588	39.610077	6.536629	110.798096	35.396713	39.655594	110.966408	37.503395	23.0961115	110.882252	-81.165749	9.2980885	110.366924
-0.245544	12.201634	109.210777	-21.633356	16.563969	110.67897	39.898594	6.744064	111.282555	35.626305	39.889133	111.272766	37.7624495	23.3165985	111.2776605	-81.0291615	9.8113395	110.0802795
0.509378	11.392881	109.348282	-21.410006	16.915754	110.729134	40.22794	6.983269	111.735176	35.897083	40.082081	111.568031	38.0625115	23.532675	111.6516035	-80.8825235	10.298833	109.8066645
1.259394	10.49138	109.41584	-21.189667	17.224768	110.618973	40.608086	7.185511	112.205208	36.245438	40.25201	111.853577	38.426762	23.7187605	112.0293925	-80.806096	10.7307755	109.2085535
1.991915	9.525185	109.409752	-20.969481	17.423765	110.2332	41.033901	7.337064	112.657478	36.585556	40.407501	112.195633	38.8097285	23.8722825	112.4265555	-80.7486905	10.9752475	108.0398445
2.641984	8.560843	109.142914	-20.805756	17.503525	109.525314	41.429153	7.420055	113.113632	36.84293	40.495991	112.592209	39.1360415	23.958023	112.8529205	-80.7475535	11.049027	106.1977075
3.582504	6.943638	108.652481	-20.626575	17.463987	108.372475	41.779682	7.445003	113.663307	36.911037	40.51897	113.082298	39.3453595	23.9819865	113.3728025	-80.5985095	10.9459875	103.3721475
4.105142	5.776427	108.513855	-20.44862	17.4093	107.751587	41.987457	7.45644	114.044952	37.000893	40.472546	113.139877	39.494175	23.964493	113.5924145	-80.391415	10.854107	101.9107595
4.494267	4.624968	108.64946	-20.232775	17.361025	107.393959	42.259823	7.440918	114.436829	37.166004	40.440125	113.071404	39.7129135	23.9405215	113.7541165	-80.1784635	10.7815285	101.0338015
4.783193	3.504286	109.1035	-19.964994	17.309162	107.283737	42.621162	7.44036	114.883163	37.370445	40.370461	112.896362	39.9958035	23.9054105	113.8897625	-79.9257915	10.7129135	100.6777115
5.027669	2.312507	109.606972	-19.671537	17.19791	107.291458	43.007027	7.410304	115.396271	37.625866	40.27132	112.675499	40.3164465	23.840812	114.035885	-79.6595205	10.555008	100.547031
5.13578	1.115615	110.268639	-19.385866	17.02939	107.392654	43.356823	7.313058	115.883408	37.870605	40.098221	112.440048	40.613714	23.7056395	114.161728	-79.385446	10.3531405	100.62358
5.142598	-0.011959	110.821602	-19.070656	16.77346	107.519058	43.679092	7.196327	116.271996	38.125824	39.853996	112.225769	40.902458	23.5251615	114.2488825	-79.04377	10.0217585	100.7892335
5.016336	-1.543239	111.394539	-18.710766	16.28874	107.572052	44.080704	6.872058	116.756973	38.5308	39.434711	112.048378	41.305752	23.1533845	114.4026755	-78.727284	9.4240955	100.7414285
4.765351	-2.5097	111.439667	-18.488192	15.8893	107.353661	44.231422	6.590829	116.865501	38.781246	39.143528	112.004959	41.506334	22.8671785	114.43523	-78.482718	8.9114215	100.272092
4.476926	-3.487531	111.023964	-18.340851	15.513555	106.996933	44.336384	6.241271	116.702126	38.965527	38.874111	111.982277	41.6509555	22.557691	114.3422015	-78.3326575	8.469419	99.6516645
4.079481	-4.34656	110.375343	-18.19808	15.184207	106.594215	44.360447	5.878085	116.310295	39.085949	38.629242	111.843468	41.723198	22.2536635	114.0768815	-78.119358	8.1147505	99.1115485
3.621859	-5.094633	109.639885	-18.039761	14.93738	106.234512	44.354595	5.613685	115.75396	39.185429	38.449383	111.628929	41.770012	22.031534	113.6914445	-77.849534	7.843226	98.7775795
3.061666	-5.686076	109.002373	-17.879305	14.806819	106.016563	44.383537	5.447294	115.176521	39.308674	38.324036	111.364746	41.8461055	21.885665	113.2706335	-77.6047155	7.727973	98.7624925
2.462885	-6.132409	108.599403	-17.684538	14.783825	105.935776	44.489746	5.353055	114.683983	39.469189	38.251198	111.110901	41.9794675	21.8021265	112.897442	-77.3485435	7.7655235	98.97411
1.221017	-6.679777	108.198654	-17.377014	14.858162	105.974876	44.722046	5.337904	114.197006	39.750477	38.256477	110.884628	42.2362615	21.7971905	112.540817	-76.9902895	7.9191335	99.408935
0.111789	-6.81461	108.209595	-17.140774	14.93636	106.053711	44.943115	5.38449	113.986031	39.938797	38.33947	110.792671	42.440956	21.86198	112.389351	-76.722504	8.01074	99.718071
-0.544649	-7.108997	107.975372	-16.871908	15.033436	106.189743	45.196156	5.472607	113.798141	40.102959	38.424007	110.701332	42.6495575	21.948307	112.2497365	-76.3933735	8.118565	100.1297495
-1.526802	-7.19398	107.966148	-16.578609	15.117161	106.367233	45.497944	5.537964	113.627182	40.325085	38.510742	110.589424	42.9115145	22.024353	112.108303	-76.0687325	8.209969	100.626163
-2.605934	-7.284863	107.875755	-16.298336	15.173494	106.527069	45.820683	5.553868	113.434113	40.62434	38.55595	110.478508	43.2225115	22.054909	111.9563105	-75.8191835	8.292079	101.0978275
-3.682329	-7.317988	107.630417	-16.043531	15.190862	106.601715	46.114918	5.491692	113.116585	40.894531	38.574062	110.384384	43.5047245	22.032877	111.7504845	-75.5917865	8.348847	101.4529455
-4.784146	-7.281526	107.175255	-15.823084	15.173951	106.558464	46.349487	5.351513	112.587402	41.155029	38.5233	110.238121	43.752258	21.9374065	111.4127615	-75.398426	8.4104955	101.7041665
-6.611294	-7.238127	106.164124	-15.496659	15.114103	106.308807	46.549789	5.032344	111.558235	41.513042	38.390873	109.953011	44.0314155	21.7116085	110.755623	-75.0247335	8.5165975	101.861991
-7.800253	-7.140889	105.549225	-15.276323	15.071397	106.123268	46.616219	4.880347	110.7882	41.738506	38.310631	109.678337	44.1773625	21.595489	110.2332685	-74.7300085	8.547305	102.0132675
-9.035022	-7.011249	105.026039	-15.045536	15.028455	105.935326	46.636787	4.760923	110.123077	41.948715	38.238262	109.361694	44.292751	21.4995925	109.7423855	-74.383823	8.5573175	102.1282665
-10.336653	-6.860715	104.593254	-14.833153	15.008825	105.755196	46.681499	4.665798	109.505867	42.151157	38.201107	109.011459	44.416328	21.4334525	109.258663	-74.082634	8.5841975	102.251729
-11.570197	-6.68536	104.278252	-14.647105	15.02033	105.558205	46.786301	4.614729	108.92675	42.320122	38.164169	108.609749	44.5532115	21.389449	108.7682495	-73.8474215	8.651211	102.3481605
-12.831937	-6.487093	104.052773	-14.455874	15.061553	105.359734	46.891678	4.568922	108.449699	42.46381	38.15221	108.185455	44.677744	21.360566	108.317577	-73.589492	8.76254	102.401891
-14.142932	-6.2838	103.883957	-14.238755	15.096614	105.162903	47.028873	4.541862	107.956902	42.597942	38.141842	107.696724	44.8134075	21.341852	107.826813	-73.2909175	8.851376	102.498993
-15.94775	-5.964692	103.881371	-13.875048	15.103729	104.974388	47.296604	4.516814	107.199524	42.726574	38.138187	106.830688	45.011589	21.3275005	107.015106	-72.761685	8.8799575	102.93367
-17.183352	-5.749984	104.214081	-13.535665	15.069139	105.043602	47.479012	4.482338	106.725716	42.806549	38.091419	106.159279	45.1427805	21.2868785	106.4424975	-72.2141105	8.8513995	103.6447065
-18.32839	-5.542049	104.773224	-13.193297	14.986854	105.296257	47.711258	4.405564	106.263603	42.933739	37.997204	105.519226	45.3224985	21.201384	105.8914145	-71.7090925	8.772324	104.7010995
-19.407963	-5.240462	105.594131	-12.806463	14.836036	105.728355	47.963097	4.231321	105.830612	43.091301	37.831551	104.890015	45.527199	21.031436	105.3603135	-71.140125	8.640636	106.0963965
-20.470142	-4.923392	106.545486	-12.424007	14.638446	106.264786	48.202179	4.016504	105.429367	43.251343	37.621861	104.336105	45.726761	20.8191825	104.882736	-70.574775	8.4577095	107.646836
-21.414331	-4.617489	107.437454	-12.085102	14.38622	106.831947	48.389145	3.755234	105.098961	43.41655	37.362297	103.953575	45.9028475	20.5587655	104.526268	-70.0730515	8.2136745	109.137626
-22.302874	-4.216704	108.275429	-11.804361	14.068791	107.390831	48.522331	3.464779	104.894051	43.570457	37.076614	103.7295	46.046394	20.2706965	104.3117755	-69.655116	7.8668855	110.4698865
-23.56822	-3.54871	109.269753	-11.537661	13.567699	108.149956	48.605221	3.054619	104.823425	43.746918	36.651447	103.772697	46.1760695	19.853033	104.298061	-69.2513915	7.282365	112.001851
-24.258383	-3.099719	109.711662	-11.467172	13.25493	108.572769	48.63422	2.794896	104.928612	43.872585	36.422272	104.002167	46.2534025	19.608584	104.4653895	-69.1877465	6.901276	112.6801485
-24.861813	-2.54829	110.074387	-11.400406	12.987527	108.942055	48.659248	2.567555	105.074074	43.988544	36.237991	104.348289	46.323896	19.402773	104.7111815	-69.124708	6.572281	113.1729285
-25.424591	-1.884528	110.320663	-11.359377	12.796018	109.254898	48.701908	2.397594	105.285706	44.135616	36.11396	104.740463	46.418762	19.255777	105.0130845	-69.137516	6.336259	113.4967115
-25.806704	-1.224531	110.533539	-11.274125	12.69935	109.507309	48.790493	2.290339	105.455338	44.313946	36.025749	105.114189	46.5522195	19.158044	105.2847635	-69.1004695	6.240656	113.7298545
-26.063114	-0.5861	110.636795	-11.119194	12.663128	109.692322	48.956032	2.250993	105.558922	44.533222	36.008091	105.418053	46.744627	19.129542	105.4884875	-68.983015	6.196714	113.8961565
-26.203308	0.112692	110.670509	-10.949245	12.705641	109.796509	49.160793	2.23562	105.632759	44.78894	36.047455	105.668533	46.9748665	19.1415375	105.650646	-68.8733565	6.2697445	113.942372
-26.201141	1.229667	110.596107	-10.64613	12.798418	109.799896	49.46904	2.279531	105.729065	45.139091	36.089474	105.958534	47.3040655	19.1845025	105.8437995	-68.5963255	6.4123335	113.7559925
-26.069059	2.024238	110.430084	-10.42403	12.900821	109.710205	49.715275	2.314826	105.752167	45.411888	36.129452	106.057953	47.5635815	19.222139	105.90506	-68.4116415	6.579503	113.51535
-25.800589	2.709605	110.353104	-10.227134	12.960194	109.602943	49.943916	2.339775	105.777184	45.653351	36.151096	106.142464	47.7986335	19.2454355	105.959824	-68.2529015	6.6749525	113.246062
-25.439596	3.410989	110.23719	-10.03126	13.039997	109.54789	50.154854	2.339059	105.831932	45.881168	36.113262	106.189194	48.018011	19.2261605	106.010563	-68.080531	6.8538335	113.085217
-25.0189	4.066474	110.179771	-9.816867	13.092038	109.518585	50.36134	2.280683	105.893639	46.115765	36.063206	106.194435	48.2385525	19.1719445	106.044037	-67.8722865	7.0121315	112.993133
-24.488628	4.67298	110.159233	-9.652011	13.132052	109.500183	50.55529	2.194835	106.001389	46.316967	35.984859	106.212959	48.4361285	19.089847	106.107174	-67.7401505	7.174257	112.893192
-23.804922	5.259019	110.046684	-9.495199	13.099393	109.476646	50.76403	2.072731	106.143524	46.547619	35.880394	106.250656	48.6558245	18.9765625	106.19709	-67.6462225	7.2222235	112.756202
-22.763853	6.035118	109.408104	-9.297546	13.044214	109.066307	51.111168	1.870467	106.387505	46.94685	35.723015	106.344749	49.029009	18.796741	106.366127	-67.624101	7.291687	111.766487
-21.899567	6.57818	108.692291	-9.203855	12.953865	108.560654	51.320404	1.715359	106.52182	47.167187	35.611214	106.400909	49.2437955	18.6632865	106.4613645	-67.6515055	7.2444435	110.6599435
-21.087837	7.061475	107.813576	-9.141321	12.854867	107.882286	51.481457	1.568555	106.593391	47.331829	35.495209	106.3983	49.406643	18.531882	106.4958455	-67.689285	7.177852	109.2687265
-20.16326	7.516528	106.88353	-9.146843	12.767616	107.145378	51.591682	1.420642	106.614372	47.458759	35.368938	106.364296	49.5252205	18.39479	106.489334	-67.8189065	7.140442	107.801422
-19.289619	7.948617	105.88549	-9.160623	12.676046	106.365761	51.641155	1.253806	106.623604	47.531212	35.207714	106.315651	49.5861835	18.23076	106.4696275	-67.9074295	7.121332	106.2618945
-18.274084	8.409175	104.946877	-9.219597	12.607908	105.570183	51.683189	1.10823	106.663956	47.624737	35.063683	106.268326	49.653963	18.0859565	106.466141	-68.093157	7.1298595	104.674225
-17.339912	8.856362	104.06723	-9.317068	12.556142	104.815437	51.691978	0.93601	106.710457	47.689091	34.915878	106.215034	49.6905345	17.925944	106.4627455	-68.3246705	7.18634	103.1681285
-15.907884	9.413092	102.928284	-9.491532	12.487046	103.790512	51.588768	0.722265	106.763992	47.698673	34.72818	106.167923	49.6437205	17.7252225	106.4659575	-68.6267845	7.2488695	101.1150665
-14.842839	9.81017	102.316109	-9.565062	12.446115	103.233047	51.489468	0.602148	106.758514	47.662868	34.624798	106.126274	49.576168	17.613473	106.442394	-68.706292	7.278757	100.0237
-13.875696	10.168633	101.878998	-9.638449	12.454532	102.812157	51.392292	0.502922	106.747864	47.626614	34.534313	106.039253	49.509453	17.5186175	106.3935585	-68.786351	7.3904465	99.2307555
-12.863745	10.416845	101.645233	-9.789375	12.544878	102.560806	51.335533	0.424743	106.745651	47.626869	34.462692	105.98053	49.481201	17.4437175	106.3630905	-69.059951	7.6460385	98.7585215
-12.632502	10.447205	101.486633	-9.739609	12.551612	102.399208	51.319618	0.366114	106.750572	47.674541	34.410862	105.936028	49.4970795	17.388488	106.3433	-68.9762975	7.714736	98.455116
-12.735443	10.09114	101.359901	-9.711684	12.607935	102.272629	51.337242	0.33762	106.795898	47.744659	34.389503	105.928482	49.5409505	17.3635615	106.36219	-68.9643185	7.8523085	98.183068
-12.787107	9.843527	101.249016	-9.680943	12.669677	102.148582	51.372791	0.327789	106.855095	47.815498	34.397701	105.950806	49.5941445	17.362745	106.4029505	-68.9560305	7.976609	97.8942135
-12.861422	9.64111	101.042809	-9.622863	12.80116	101.941048	51.427013	0.366988	106.916176	47.896858	34.445423	105.941566	49.6619355	17.4062055	106.428871	-68.9076615	8.1961145	97.453225
-12.953007	9.508441	100.822853	-9.556699	12.905963	101.759598	51.480461	0.417856	106.929741	47.948498	34.498451	105.916107	49.7144795	17.4581535	106.422924	-68.8278775	8.3537725	97.096272
-13.157864	9.400971	100.618698	-9.487262	13.026249	101.561203	51.526058	0.465333	106.920815	48.019836	34.555759	105.882172	49.772947	17.510546	106.4014935	-68.747471	8.541952	96.7209125
-13.381531	9.246225	100.394669	-9.417329	13.173361	101.363419	51.563244	0.521386	106.886223	48.111755	34.619556	105.825165	49.8374995	17.570471	106.355694	-68.6721575	8.776251	96.371144
-13.613272	9.176381	100.172447	-9.337049	13.327374	101.156914	51.587646	0.580651	106.840469	48.208851	34.66507	105.755936	49.8982485	17.6228605	106.2982025	-68.5723465	9.0318875	96.0156255
-13.835536	9.033993	99.91378	-9.246878	13.48311	100.949493	51.596886	0.633042	106.802429	48.288406	34.726013	105.696281	49.942646	17.6795275	106.249355	-68.436402	9.2866925	95.649631
-14.080124	8.981854	99.680298	-9.173669	13.676022	100.738503	51.59642	0.696371	106.814751	48.384644	34.76936	105.647049	49.990532	17.7328655	106.2309	-68.33787	9.6191785	95.246106
-14.507492	9.091629	99.381882	-9.075451	14.010527	100.465462	51.604271	0.819443	106.921837	48.528938	34.894051	105.624916	50.0666045	17.856747	106.2733765	-68.2175065	10.164307	94.6575475
-14.875613	9.152716	99.190704	-9.014251	14.243457	100.330734	51.647194	0.932579	107.021988	48.618015	35.007652	105.616104	50.1326045	17.9701155	106.319046	-68.1611065	10.5167985	94.342422
-15.435755	9.258245	99.035172	-8.993725	14.49096	100.222733	51.710098	1.050661	107.141434	48.699177	35.15202	105.638351	50.2046375	18.1013405	106.3898925	-68.1920875	10.8805795	94.0555735
-15.802981	9.314787	98.856575	-8.861609	14.636834	100.005318	51.760059	1.163235	107.257256	48.773094	35.288681	105.662498	50.2665765	18.225958	106.459877	-67.9897945	11.04771	93.550759
-16.405397	9.420243	98.551506	-8.843468	14.816986	99.834618	51.788826	1.270464	107.303108	48.818508	35.416882	105.66201	50.303667	18.343673	106.482559	-67.990603	11.290299	93.186677
-17.007261	9.55651	98.305382	-8.848767	14.964308	99.639084	51.755379	1.379303	107.26265	48.81609	35.538292	105.601608	50.2857345	18.4587975	106.432129	-67.9832685	11.4698185	92.846039
-17.621325	9.783733	98.077461	-8.927635	15.108557	99.463478	51.670139	1.476687	107.127548	48.756836	35.631977	105.504135	50.2134875	18.554332	106.3158415	-68.0687575	11.662782	92.6111145
-18.720985	10.19354	97.806343	-8.959352	15.237	99.316185	51.52372	1.614257	106.867638	48.658737	35.733337	105.319191	50.0912285	18.673797	106.0934145	-68.0099325	11.800203	92.5389555
-19.600584	10.472357	97.862854	-9.000997	15.33098	99.385056	51.440567	1.689611	106.711342	48.595531	35.795723	105.230209	50.018049	18.742667	105.9707755	-68.020043	11.919293	92.7993365
-20.482758	10.813713	97.969139	-9.036311	15.396839	99.533501	51.376377	1.756346	106.628357	48.569538	35.888916	105.204498	49.9729575	18.822631	105.9164275	-68.0455795	11.971047	93.1505745
-21.346041	11.115972	98.1726	-9.096214	15.487841	99.760559	51.325806	1.821146	106.590736	48.544373	35.985863	105.174484	49.9350895	18.9035045	105.88261	-68.1275175	12.0721775	93.638508
-22.279524	11.483213	98.433098	-9.118218	15.580426	99.989899	51.273346	1.905005	106.594643	48.50444	36.078323	105.14666	49.888893	18.991664	105.8706515	-68.125329	12.169188	94.1091465
-23.345821	11.826122	98.548782	-9.155533	15.700427	100.173332	51.237911	1.997004	106.613777	48.473553	36.183174	105.120232	49.855732	19.090089	105.8670045	-68.166798	12.310765	94.4796595
-24.369989	12.220008	98.671898	-9.17915	15.83386	100.295494	51.213161	2.101508	106.641617	48.452095	36.274494	105.097946	49.832628	19.188001	105.8697815	-68.190928	12.479719	94.7212065
-25.933357	12.801751	98.628098	-9.205877	16.04723	100.350128	51.155819	2.25938	106.672684	48.437317	36.427315	105.066093	49.796568	19.3433475	105.8693885	-68.208322	12.7511125	94.8308675
-27.050226	13.183586	98.573181	-9.185983	16.198656	100.370232	51.114136	2.354779	106.629456	48.436924	36.511547	105.018211	49.77553	19.433163	105.8238335	-68.147496	12.964149	94.9166305
-28.218657	13.625225	98.766823	-9.125247	16.366016	100.486588	51.080971	2.450675	106.524277	48.473328	36.609592	104.909966	49.7771495	19.5301335	105.7171215	-68.0276435	13.2018985	95.2560545
-29.403648	14.078514	99.083061	-9.000496	16.530146	100.765526	51.079742	2.537166	106.389977	48.541458	36.70245	104.782143	49.8106	19.619808	105.58606	-67.811592	13.440484	95.944992
-30.57892	14.487622	99.928787	-8.836406	16.696085	101.308975	51.124107	2.639493	106.209541	48.62809	36.81678	104.6437	49.8760985	19.7281365	105.4266205	-67.5489105	13.6640335	97.1913295
-31.832092	14.858643	101.038376	-8.662022	16.838303	102.092728	51.204998	2.774134	106.066422	48.710808	36.942558	104.54966	49.957903	19.858346	105.308041	-67.281947	13.81826	98.877415
-33.035271	15.261401	102.459427	-8.519528	16.933723	103.062561	51.285381	2.920579	105.984116	48.747505	37.081997	104.509148	50.016443	20.001288	105.246632	-67.055499	13.866158	100.87849
-34.572636	15.807356	104.811836	-8.438386	17.010586	104.637787	51.340328	3.104798	106.022881	48.698376	37.273685	104.596153	50.019352	20.1892415	105.309517	-66.896124	13.8319305	103.966057
-35.678288	16.167702	106.237366	-8.48537	17.031191	105.589699	51.321117	3.189225	106.153404	48.615829	37.368538	104.708466	49.968473	20.2788815	105.430935	-66.939213	13.7835005	105.748463
-36.715057	16.543875	107.193253	-8.595636	17.042746	106.377586	51.255619	3.21232	106.334007	48.512478	37.395149	104.818306	49.8840485	20.3037345	105.5761565	-67.0753205	13.7817575	107.1790155
-37.675037	16.920778	107.977638	-8.792253	17.056801	106.9711	51.142395	3.164899	106.576454	48.392479	37.365421	104.917953	49.767437	20.26516	105.7472035	-67.351943	13.848442	108.1949965
-38.660816	17.433149	108.561302	-9.03296	17.060324	107.397964	50.967331	3.058857	106.907341	48.261806	37.266655	105.004356	49.6145685	20.162756	105.9558485	-67.6804885	13.957892	108.8400795
-39.667347	17.916826	108.847473	-9.282485	17.073582	107.721581	50.778954	2.911173	107.245682	48.138706	37.138336	105.072388	49.45883	20.0247545	106.159035	-68.0238	14.1224095	109.284127
-40.555103	18.461409	109.128036	-9.536043	17.061512	108.001328	50.600201	2.768967	107.53746	47.992836	37.003754	105.0952	49.2965185	19.8863605	106.31633	-68.3686045	14.2366635	109.686326
-41.872658	19.365709	109.471382	-9.850746	16.972706	108.419014	50.34024	2.636019	107.856834	47.710754	36.836895	105.108246	49.025497	19.736457	106.48254	-68.726989	14.208955	110.355488
-42.529469	19.95779	109.894455	-9.965738	16.890757	108.70031	50.200367	2.581602	107.983147	47.55558	36.734188	105.073776	48.8779735	19.657895	106.5284615	-68.8094495	14.123619	110.8721585
-43.211918	20.616392	110.226357	-10.046166	16.793859	108.957161	50.163986	2.496929	108.027664	47.433941	36.679943	105.074295	48.7989635	19.588436	106.5509795	-68.8912955	13.999282	111.3633425
-43.866264	21.368795	110.570267	-10.088854	16.711588	109.16629	50.125511	2.453944	108.030258	47.365414	36.657536	105.091286	48.7454625	19.55574	106.560772	-68.9231705	13.867436	111.771808
-44.380741	22.170792	110.785202	-10.09887	16.648869	109.316162	50.077724	2.451456	107.940636	47.32235	36.671799	105.102524	48.700037	19.5616275	106.52158	-68.897777	13.7361105	112.110744
-44.618141	22.902533	111.235703	-10.084794	16.607946	109.41671	50.015484	2.500246	107.769348	47.279705	36.712429	105.142319	48.6475945	19.6063375	106.4558335	-68.8171825	13.6095545	112.3775865
-44.649536	23.661516	111.177513	-10.058473	16.585352	109.492897	49.964931	2.609308	107.535553	47.244366	36.815159	105.23951	48.6046485	19.7122335	106.3875315	-68.7215945	13.4584705	112.5982625
-44.669357	24.966908	111.543976	-10.037064	16.57728	109.536346	49.863312	2.888508	107.120178	47.270535	37.053013	105.522026	48.5669235	19.9707605	106.321102	-68.6410515	13.1837995	112.75159
-44.649754	25.899446	111.743034	-10.032381	16.594685	109.536636	49.794464	3.080678	106.779099	47.296856	37.260845	105.799171	48.54566	20.1707615	106.289135	-68.610422	13.0186085	112.784137
-44.521225	26.731092	111.970879	-10.044559	16.638634	109.50856	49.676342	3.313198	106.423126	47.336266	37.501244	106.152168	48.506304	20.407221	106.287647	-68.595422	12.870047	112.729473
-44.152439	27.455303	112.362038	-10.073664	16.72756	109.536339	49.507076	3.54943	106.091782	47.359581	37.757332	106.529251	48.4333285	20.653381	106.3105165	-68.5806565	12.801739	112.7621615
-43.71553	28.273096	112.829781	-10.111824	16.846878	109.629883	49.36319	3.83779	105.805733	47.360733	38.0369	106.899895	48.3619615	20.937345	106.352814	-68.5856095	12.756411	112.906952
-43.143177	28.983263	113.211716	-10.178645	17.022644	109.817696	49.284924	4.147315	105.608513	47.339146	38.334393	107.246567	48.312035	21.240854	106.42754	-68.669325	12.804434	113.207852
-42.734417	29.828722	113.619102	-10.238526	17.268179	110.007462	49.26548	4.443929	105.528641	47.27063	38.625107	107.509384	48.268055	21.534518	106.5190125	-68.745107	13.00184	113.4959115
-41.85342	30.755636	113.889732	-10.367771	17.646465	110.273361	49.306919	4.873891	105.568565	47.077335	39.032467	107.7584	48.192127	21.953179	106.6634825	-68.927669	13.339751	113.8832395
-41.135784	31.284479	113.937378	-10.447936	17.857023	110.395622	49.340576	5.13855	105.646156	46.90448	39.23225	107.868027	48.122528	22.1854	106.7570915	-69.0184	13.528646	114.0341525
-40.289509	31.792322	113.821396	-10.511656	17.995701	110.448112	49.390423	5.309327	105.746506	46.781551	39.361431	107.930519	48.085987	22.335379	106.8385125	-69.109299	13.656023	114.0577115
-39.471703	32.239605	113.706627	-10.59061	18.014656	110.448029	49.405411	5.374341	105.815887	46.689457	39.389648	107.961655	48.047434	22.3819945	106.888771	-69.228654	13.6473175	114.007287
-38.527782	32.547047	113.476921	-10.663102	17.929113	110.39109	49.352219	5.323142	105.838356	46.619244	39.303303	107.960907	47.9857315	22.3132225	106.8996315	-69.3119355	13.5450035	113.8825485
-37.520409	32.818203	113.271698	-10.75998	17.793116	110.296455	49.239262	5.169715	105.845345	46.584309	39.130779	107.944321	47.9117855	22.150247	106.894833	-69.4317455	13.435985	113.698077
-36.36829	33.08181	113.031128	-10.833645	17.60828	110.218323	49.086967	4.952774	105.874382	46.553192	38.892315	107.90123	47.8200795	21.9225445	106.887806	-69.4873695	13.2940155	113.54884
-34.679245	33.358635	112.613556	-10.976812	17.295898	110.173813	48.93679	4.509543	106.000793	46.494091	38.449566	107.792053	47.7154405	21.4795545	106.896423	-69.6690645	13.1122415	113.451203
-33.445744	33.503609	112.226761	-11.094384	17.049397	110.171219	48.902863	4.138024	106.192947	46.428326	38.115215	107.679543	47.6655945	21.1266195	106.936245	-69.8543625	12.9721745	113.406193
-32.095688	33.657818	111.762428	-11.210062	16.817287	110.165764	48.893833	3.747496	106.492142	46.375214	37.78019	107.546951	47.6345235	20.763843	107.0195465	-70.0546475	12.870731	113.3119815
-30.778786	33.755215	111.135208	-11.292131	16.580576	110.137543	48.924847	3.335977	106.872162	46.315372	37.416042	107.405533	47.6201095	20.3760095	107.1388475	-70.2043715	12.7851425	113.1362385
-29.392645	33.853443	110.513069	-11.391588	16.310015	110.106674	48.986374	2.90379	107.379028	46.266228	37.030891	107.295837	47.626301	19.9673405	107.3374325	-70.409477	12.6526895	112.8759155
-27.873854	34.015453	109.898529	-11.465199	16.007587	110.107132	49.050484	2.463713	107.965431	46.249153	36.643143	107.232407	47.6498185	19.553428	107.598919	-70.5802165	12.461746	112.615345
-26.409271	34.140957	109.272423	-11.526665	15.682505	110.137283	49.131443	2.059536	108.565926	46.26569	36.230076	107.189026	47.6985665	19.144806	107.877476	-70.7518965	12.220204	112.39709
-24.01713	34.539856	108.587776	-11.59415	15.178243	110.228851	49.224667	1.50341	109.335342	46.31263	35.689472	107.233704	47.7686485	18.596441	108.284523	-70.9569485	11.760045	112.173179
-22.422583	34.847103	108.231712	-11.630869	14.834859	110.289513	49.219311	1.190369	109.694466	46.336185	35.336739	107.302544	47.777748	18.263554	108.498505	-71.039486	11.406164	112.080521
-20.769688	35.297688	108.027008	-11.673745	14.488886	110.329712	49.21254	0.892897	109.899811	46.349976	35.028412	107.421638	47.781258	17.9606545	108.6607245	-71.128748	11.0171175	111.9986995
-19.101337	35.873283	107.991196	-11.735714	14.167736	110.381615	49.109344	0.645809	109.992004	46.363674	34.739937	107.619514	47.736509	17.692873	108.805759	-71.207937	10.642599	111.957471
-17.410856	36.531452	108.181953	-11.808809	13.8866	110.469833	48.92741	0.471376	109.970184	46.395683	34.491394	107.914482	47.6615465	17.481385	108.942333	-71.2791645	10.291815	111.997333
-15.65855	37.383152	108.659653	-11.894422	13.64716	110.582558	48.632816	0.399604	109.893166	46.452576	34.307171	108.357582	47.542696	17.3533875	109.125374	-71.33154	9.9409325	112.039742
-13.903906	38.2281	109.428558	-11.990928	13.486592	110.738304	48.320084	0.366204	109.663795	46.50058	34.182827	108.921799	47.410332	17.2745155	109.292797	-71.392188	9.6986685	112.183811
-11.177456	39.684025	111.198296	-12.127099	13.371248	111.07589	47.868164	0.347447	109.198822	46.484585	34.142391	109.984528	47.1763745	17.244919	109.591675	-71.4305725	9.497577	112.560105
-9.323195	40.664368	112.740135	-12.219278	13.412164	111.433113	47.588696	0.564987	108.911873	46.463081	34.202274	110.876175	47.0258885	17.3836305	109.894024	-71.4644445	9.4406975	112.972202
-7.475356	41.55032	114.390564	-12.353203	13.450503	111.808098	47.352051	0.95057	108.772156	46.437473	34.366093	111.915604	46.894762	17.6583315	110.34388	-71.601168	9.2426745	113.272316
-5.562007	42.395847	116.100693	-12.53048	13.583541	112.310074	47.192787	1.43531	108.810081	46.253597	34.589386	113.037468	46.723192	18.012348	110.9237745	-71.784152	9.154734	113.6963735
-3.65727	43.080978	117.626534	-12.709898	13.80416	112.863434	47.150558	2.060694	109.036934	46.052696	34.864864	114.103973	46.601627	18.462779	111.5704535	-72.021423	9.145541	114.1564145
-1.758945	43.791687	119.139778	-12.907246	14.076458	113.460716	47.198093	2.677703	109.454704	45.872395	35.1745	115.054955	46.535244	18.9261015	112.2548295	-72.349736	9.2268145	114.6666025
0.136353	44.329891	120.281219	-13.060098	14.341187	114.051605	47.263039	3.224285	109.941444	45.638744	35.484215	115.955879	46.4508915	19.35425	112.9486615	-72.5710875	9.328124	115.1545485
3.129138	44.915676	121.430634	-13.230093	14.650886	114.746384	47.40839	3.760776	110.752892	45.346466	35.796173	117.024353	46.377428	19.7784745	113.8886225	-72.837614	9.5232975	115.6041455
5.16667	45.150101	121.859589	-13.208193	14.717518	114.954117	47.549389	3.926359	111.277985	45.230438	35.855286	117.578903	46.3899135	19.8908225	114.428444	-72.8062995	9.5442135	115.47979
7.246681	45.175953	121.996567	-13.222921	14.737516	115.052711	47.721367	3.960235	111.785294	45.19949	35.825195	117.980453	46.4604285	19.892715	114.8828735	-72.9062705	9.582317	115.2225485
9.334083	45.060886	121.925339	-13.21377	14.676213	115.031967	47.912716	3.857938	112.235031	45.170082	35.761932	118.24646	46.541399	19.809935	115.2407455	-72.968939	9.542491	114.8231885
11.498443	44.76231	121.65377	-13.183811	14.569351	114.997017	48.071499	3.714661	112.623451	45.150253	35.613613	118.400787	46.610876	19.664137	115.512119	-72.978498	9.474565	114.481915
13.033937	43.729767	121.22686	-13.123616	14.411712	115.022682	48.256779	3.539196	112.98407	45.171726	35.438065	118.465546	46.7142525	19.4886305	115.724808	-72.9614845	9.3347935	114.320556
14.916947	42.703125	120.686806	-13.014163	14.2103	115.099464	48.462486	3.307522	113.395218	45.232616	35.217876	118.482796	46.847551	19.262699	115.939007	-72.875877	9.157901	114.259921
17.71459	40.853291	119.958603	-12.927203	13.895551	115.258316	48.859428	2.843022	114.046288	45.399654	34.886284	118.478081	47.129541	18.864653	116.2621845	-72.983947	8.926449	114.2544475
19.555843	39.514896	119.469559	-12.841982	13.635698	115.263161	49.132534	2.501767	114.430824	45.50885	34.665607	118.413437	47.320692	18.583687	116.4221305	-73.004656	8.687709	114.1041915
21.484501	37.955906	118.920387	-12.740542	13.33632	115.182266	49.367958	2.142868	114.724815	45.620323	34.426258	118.29361	47.4941405	18.284563	116.5092125	-72.9752245	8.388077	113.8553195
23.190639	36.435814	118.454918	-12.636067	13.046792	115.004059	49.584641	1.778917	114.947197	45.718014	34.168781	118.139076	47.6513275	17.973849	116.5431365	-72.9234615	8.119735	113.4649815
23.178396	34.8251	117.881981	-12.542605	12.760345	114.756866	49.801247	1.387637	115.170143	45.813206	33.910358	118.005501	47.8072265	17.6489975	116.587822	-72.8924365	7.8716925	112.92591
22.744087	33.131874	117.50531	-12.41076	12.463058	114.432053	50.019497	0.998632	115.421951	45.964153	33.628948	117.840561	47.991825	17.31379	116.631256	-72.813345	7.612326	112.23285
22.366028	31.435719	116.849159	-12.277541	12.177316	114.083221	50.244637	0.602193	115.678528	46.150757	33.344791	117.694664	48.197697	16.973492	116.686596	-72.752779	7.38114	111.479846
21.816374	28.695028	115.951279	-12.031211	11.763698	113.624466	50.537819	0.045719	116.034805	46.422665	32.926445	117.405937	48.480242	16.486082	116.720371	-72.542664	7.041314	110.528561
21.482601	26.788771	115.380264	-11.854759	11.48793	113.386391	50.737881	-0.311919	116.25959	46.634029	32.620262	117.205475	48.685955	16.1541715	116.7325325	-72.395473	6.8216885	110.0402495
21.040234	24.715973	115.098015	-11.685205	11.197122	113.233994	50.930439	-0.671749	116.450134	46.876736	32.31823	117.020782	48.9035875	15.8232405	116.735458	-72.2739975	6.5710035	109.73253
20.61792	22.704632	114.806198	-11.505824	10.908566	113.14772	51.107323	-1.04503	116.600327	47.106663	32.019592	116.875092	49.106993	15.487281	116.7377095	-72.118641	6.329851	109.5577305
20.235319	20.536379	114.630569	-11.365312	10.642711	113.101639	51.246159	-1.403242	116.681961	47.33424	31.749306	116.753342	49.2901995	15.173032	116.7176515	-72.0208235	6.11239	109.4856265
19.757961	18.485184	114.441574	-11.257286	10.399217	113.090752	51.314323	-1.725608	116.6651	47.543671	31.491829	116.650795	49.428997	14.8831105	116.6579475	-71.943569	5.9153235	109.5235565
19.33971	16.282652	114.315224	-11.21123	10.205858	113.094093	51.306076	-2.048187	116.56221	47.682541	31.273785	116.570854	49.4943085	14.612799	116.566532	-71.9167685	5.798917	109.621654
18.617817	13.092587	114.007797	-11.244969	9.980776	113.050522	51.199448	-2.428534	116.270569	47.820244	30.992695	116.420303	49.509846	14.2820805	116.345436	-71.999784	5.6794715	109.755608
18.147085	10.886147	113.713387	-11.301828	9.863995	112.996361	51.113415	-2.61325	115.988419	47.864376	30.857361	116.341576	49.4888955	14.1220555	116.1649975	-72.0925515	5.6059345	109.8277245
17.68325	8.697395	113.421181	-11.360656	9.775167	112.941444	51.024086	-2.754569	115.694199	47.922916	30.733765	116.206467	49.473501	13.989598	115.950333	-72.194813	5.560736	109.932555
17.177105	6.487282	113.056435	-11.415278	9.724994	112.860298	50.969761	-2.868235	115.398849	48.003422	30.589766	116.064369	49.4865915	13.8607655	115.731609	-72.3171475	5.5892225	109.988987
16.738556	4.268919	112.699142	-11.464314	9.707752	112.769081	50.981934	-2.898212	115.112701	48.073277	30.431345	115.750145	49.5276055	13.7665665	115.431423	-72.4562335	5.6489375	110.106739
16.304472	2.038845	112.306931	-11.485657	9.717336	112.678955	51.053654	-2.865438	114.85717	48.060322	30.309443	115.42585	49.556988	13.7220025	115.14151	-72.528302	5.7126695	110.2164
15.912544	-0.231179	112.015366	-11.546703	9.762414	112.588646	51.137512	-2.835411	114.704346	48.031292	30.095974	115.038956	49.584402	13.6302815	114.871651	-72.677808	5.8945465	110.305641
15.330501	-3.711501	111.702255	-11.682094	9.86599	112.445007	51.24622	-2.746881	114.650665	48.141716	29.845476	114.304474	49.693968	13.5492975	114.4775695	-73.058156	6.1826825	110.4124445
14.913506	-6.075965	111.553955	-11.768715	9.930765	112.374809	51.308243	-2.608954	114.699043	48.195328	29.845989	113.977562	49.7517855	13.6185175	114.3383025	-73.2892155	6.2430125	110.4113155
14.557533	-8.491647	111.644325	-11.803995	9.947906	112.332275	51.38892	-2.484318	114.83271	48.151943	30.042997	113.75872	49.7704315	13.7793395	114.295715	-73.3784215	6.1164725	110.368835
14.228214	-10.935708	111.776527	-11.825363	9.920203	112.261703	51.509293	-2.374697	114.97979	48.156612	30.293539	113.604393	49.8329525	13.959421	114.2920915	-73.4836785	5.880985	110.2313145
13.893385	-13.420309	111.824524	-11.803679	9.850068	112.087547	51.652699	-2.274123	115.060852	48.203911	30.604658	113.519325	49.928305	14.1652675	114.2900885	-73.535663	5.5348685	109.8850055
13.614622	-15.849815	111.826202	-11.72388	9.722548	111.768707	51.791729	-2.195941	115.020523	48.211487	30.932745	113.377251	50.001608	14.368402	114.198887	-73.449368	5.076694	109.338527
13.280291	-18.378508	111.599266	-11.611588	9.565046	111.311996	51.891422	-2.120123	114.780602	48.217983	31.303926	113.095726	50.0547025	14.5919015	113.938164	-73.2778785	4.5381905	108.685828
12.834433	-22.120232	111.13665	-11.359555	9.245718	110.455681	51.974838	-2.00826	114.345154	48.340736	31.749552	112.329414	50.157787	14.870646	113.337284	-72.876897	3.62079	107.574078
11.37484	-22.490776	110.771599	-11.181652	9.019621	109.907211	52.051777	-2.01364	113.963699	48.478813	31.890165	111.686417	50.265295	14.9382625	112.825058	-72.628599	3.1009795	106.989364
9.940994	-23.072552	110.410713	-11.001186	8.742764	109.412781	52.110733	-2.040932	113.621201	48.686977	31.930956	111.097443	50.398855	14.945012	112.359322	-72.401227	2.540516	106.46624
8.519857	-23.689396	110.154152	-10.818688	8.44751	108.997368	52.146702	-2.148785	113.352493	48.872169	31.965786	110.624634	50.5094355	14.9085005	111.9885635	-72.1468115	1.9865195	106.0061725
7.087351	-24.314894	109.950127	-10.652098	8.134385	108.669914	52.171291	-2.291963	113.085556	49.051506	31.973213	110.280823	50.6113985	14.840625	111.6831895	-71.9155945	1.428145	105.6566385
5.670413	-24.878342	109.754456	-10.482791	7.837587	108.433044	52.185165	-2.502667	112.870171	49.217503	32.021744	110.038269	50.701334	14.7595385	111.45422	-71.666916	0.9156355	105.411868
4.215446	-25.455402	109.57338	-10.341467	7.568129	108.274544	52.212311	-2.689877	112.637268	49.348953	32.05217	109.826469	50.780632	14.6811465	111.2318685	-71.463566	0.455111500000001	105.3172195
2.045483	-26.162539	109.23867	-10.209446	7.244503	108.137238	52.365284	-2.993129	112.22876	49.488647	32.117069	109.567215	50.9269655	14.56197	110.8979875	-71.3458575	-0.0729640000000007	105.3764885
0.55081	-26.587221	109.056198	-10.131753	7.077891	108.075073	52.399151	-3.068424	112.106491	49.559536	32.163269	109.354172	50.9793435	14.5474225	110.7303315	-71.2428495	-0.391640499999999	105.4198145
-0.852818	-26.965622	108.878052	-10.09858	6.939913	108.043053	52.522068	-3.228248	111.97963	49.572422	32.182564	109.254456	51.047245	14.477158	110.617043	-71.244405	-0.597332	105.469063
-2.287835	-27.364132	108.721626	-10.071432	6.835896	108.003876	52.651543	-3.237381	112.000069	49.538998	32.202976	109.114708	51.0952705	14.4827975	110.5573885	-71.2381345	-0.8110055	105.4503635
-3.682292	-27.691231	108.591934	-10.054907	6.784394	107.958008	52.798706	-3.271702	112.067604	49.438038	32.218246	108.935486	51.118372	14.473272	110.501545	-71.228186	-0.904484	105.414471
-5.070826	-28.040262	108.577408	-10.053801	6.78971	107.929588	52.973007	-3.426029	112.175133	49.289055	32.286823	108.735069	51.131031	14.430397	110.455101	-71.238633	-0.850976999999999	105.404075
-6.44795	-28.358662	108.668396	-10.027469	6.808027	107.929054	53.099834	-3.474573	112.350212	49.024067	32.471172	108.495674	51.0619505	14.4982995	110.422943	-71.1168885	-0.882245500000002	105.435165
-8.469569	-28.79147	109.045921	-10.005288	6.847023	107.978691	53.34848	-3.526996	112.577728	48.880798	32.641289	108.191719	51.114639	14.5571465	110.3847235	-71.125215	-0.8631005	105.5726585
-9.799104	-29.054415	109.319809	-9.999225	6.858936	108.009956	53.411247	-3.44327	112.78862	48.904041	32.743599	108.030449	51.157644	14.6501645	110.4095345	-71.156094	-0.932292500000003	105.6103775
-11.12785	-29.296463	109.660217	-9.99988	6.862024	108.045578	53.436333	-3.352181	112.980148	48.900455	32.840904	107.896301	51.168394	14.7443615	110.4382245	-71.168154	-1.0203135	105.6529315
-12.485519	-29.512245	109.93779	-10.013555	6.832002	108.084808	53.427105	-3.268762	113.140503	48.868599	32.975288	107.834007	51.147852	14.853263	110.487255	-71.174962	-1.189259	105.682361
-13.790494	-29.699898	110.153069	-10.025885	6.769122	108.136299	53.388424	-3.202152	113.258385	48.862221	33.072025	107.805969	51.1253225	14.9349365	110.532177	-71.1770925	-1.3966925	105.740421
-15.131773	-29.887691	110.273911	-10.052888	6.644128	108.188881	53.341057	-3.177952	113.360275	48.848942	33.138691	107.845901	51.0949995	14.9803695	110.603088	-71.2007755	-1.6921135	105.774674
-16.464746	-30.043993	110.290131	-10.100948	6.488551	108.236954	53.221733	-3.251126	113.404938	48.830566	33.175297	107.908356	51.0261495	14.9620855	110.656647	-71.2280455	-1.9849835	105.817261
-18.478262	-30.206161	110.183022	-10.134651	6.220933	108.269081	53.075184	-3.341094	113.260506	48.782192	33.263412	108.108543	50.928688	14.961159	110.6845245	-71.19799	-2.519293	105.8536375
-19.820822	-30.260509	110.052002	-10.146701	6.055026	108.289841	53.002121	-3.419961	113.022736	48.658474	33.330101	108.252647	50.8302975	14.95507	110.6376915	-71.1236995	-2.845018	105.9419905
-21.1094	-30.270561	109.963135	-10.14553	5.96788	108.353767	52.952778	-3.481326	112.692307	48.53196	33.301167	108.219597	50.742369	14.9099205	110.455952	-71.033429	-2.9741605	106.251582
-22.424625	-30.236345	109.915077	-10.135431	5.943446	108.411423	52.890903	-3.547186	112.355446	48.410793	33.35751	108.2631	50.650848	14.905162	110.309273	-70.92171	-3.01827	106.513573
-23.680784	-30.138901	109.896866	-10.095222	5.990788	108.466148	52.816643	-3.682981	111.978004	48.267422	33.42675	108.285355	50.5420325	14.8718845	110.1316795	-70.7324765	-2.8903085	106.8006165
-24.912334	-30.019966	109.935928	-10.043999	6.080482	108.509575	52.75386	-3.723672	111.693314	48.114445	33.545494	108.245071	50.4341525	14.910911	109.9691925	-70.5221505	-2.749947	107.0499575
-26.141203	-29.744356	109.915543	-10.006675	6.186065	108.540878	52.677189	-3.604265	111.465752	48.025234	33.678593	108.229958	50.3512115	15.037164	109.847855	-70.3645615	-2.665034	107.233901
-27.284983	-28.650036	110.100487	-9.963182	6.371346	108.602402	52.519669	-3.287637	111.29451	48.013733	33.904247	108.113647	50.266701	15.308305	109.7040785	-70.193065	-2.565613	107.5007255
-28.00943	-28.016544	109.933891	-9.944094	6.474273	108.67115	52.461624	-3.048931	111.225533	48.01553	34.050556	108.136497	50.238577	15.5008125	109.681015	-70.126765	-2.5522665	107.661285
-28.762276	-27.473467	109.769913	-9.952899	6.58642	108.754417	52.439182	-2.900332	111.178658	47.981308	34.169125	108.208237	50.210245	15.6343965	109.6934475	-70.116043	-2.4615565	107.8153865
-29.508251	-26.97699	109.640228	-9.979513	6.689876	108.876587	52.396393	-2.756953	111.159096	47.924171	34.223335	108.287224	50.160282	15.733191	109.72316	-70.119308	-2.353439	108.030014
-30.43125	-26.486279	109.607246	-10.021761	6.824916	109.03553	52.368855	-2.607101	111.097588	47.817646	34.233349	108.361458	50.0932505	15.813124	109.729523	-70.1367725	-2.163292	108.341537
-31.199953	-25.96957	109.632965	-10.082365	6.959188	109.235809	52.339001	-2.432065	111.031982	47.663792	34.14954	108.346771	50.0013965	15.8587375	109.6893765	-70.1661265	-1.9403615	108.7822415
-32.00634	-25.441519	109.757111	-10.098162	7.080226	109.450737	52.276928	-2.260121	110.973312	47.365196	34.119678	108.378265	49.821062	15.9297785	109.6757885	-70.017386	-1.7693265	109.2256855
-33.265106	-24.643066	109.863235	-10.136489	7.267905	109.792946	52.161385	-2.038473	110.836411	47.006142	34.084969	108.329964	49.5837635	16.023248	109.5831875	-69.8567415	-1.487438	110.0027045
-33.886078	-24.223724	110.162842	-10.173717	7.374316	110.004112	52.024937	-1.861757	110.771088	46.808758	34.100014	108.396446	49.4168475	16.1191285	109.583767	-69.7642815	-1.3704965	110.424457
-34.577785	-23.880066	110.293137	-10.183677	7.467424	110.183716	51.945599	-1.771894	110.67675	46.671329	34.201153	108.439026	49.308464	16.2146295	109.557888	-69.675818	-1.2797815	110.809544
-35.253654	-23.56109	110.358215	-10.226656	7.550171	110.348274	51.885925	-1.714147	110.61982	46.549805	34.308231	108.499893	49.217865	16.297042	109.5598565	-69.671177	-1.1967	111.1366915
-35.881283	-23.219433	110.494125	-10.266471	7.613701	110.488762	51.825039	-1.677255	110.606148	46.47731	34.406696	108.573959	49.1511745	16.3647205	109.5900535	-69.6841165	-1.1373185	111.3874705
-36.530067	-22.888556	110.660301	-10.32949	7.698271	110.594116	51.763088	-1.619374	110.608498	46.393414	34.505165	108.651123	49.078251	16.4428955	109.6298105	-69.737231	-1.0463535	111.5584215
-37.214531	-22.490011	110.816322	-10.394506	7.770722	110.693291	51.686394	-1.571793	110.621452	46.308048	34.569096	108.737694	48.997221	16.4986515	109.679573	-69.786233	-0.957207500000002	111.707009
-38.04525	-21.98237	111.197136	-10.478597	7.874268	110.886398	51.552452	-1.511912	110.591629	46.188145	34.619835	108.907196	48.8702985	16.5539615	109.7494125	-69.8274925	-0.805425499999999	112.0233835
-38.630417	-21.588982	111.636612	-10.538087	7.927079	111.093819	51.413666	-1.406421	110.611931	46.109711	34.613655	108.990929	48.7616885	16.603617	109.80143	-69.8378625	-0.749459000000001	112.386208
-39.150562	-21.197166	112.031151	-10.571928	7.960987	111.368752	51.297115	-1.358006	110.637711	46.035839	34.600292	109.046234	48.666477	16.621143	109.8419725	-69.810333	-0.699169	112.8955315
-39.631329	-20.836561	112.432312	-10.614661	7.984659	111.659943	51.176304	-1.32271	110.692764	45.959568	34.624023	109.108208	48.567936	16.6506565	109.900486	-69.797258	-0.6813385	113.4194
-39.994709	-20.460974	112.804817	-10.670807	8.008816	111.938301	51.001122	-1.239105	110.750404	45.88221	34.667072	109.172546	48.441666	16.7139835	109.961475	-69.78328	-0.696351499999999	113.915127
-40.382633	-20.002708	113.164795	-10.738132	8.027099	112.187027	50.844868	-1.18145	110.746536	45.774681	34.768902	109.191978	48.3097745	16.793726	109.969257	-69.7860385	-0.739528	114.404797
-40.683495	-19.564644	113.453003	-10.814996	8.086258	112.381935	50.702019	-1.123267	110.663116	45.659077	34.765568	109.260681	48.180548	16.8211505	109.9618985	-69.81054	-0.6486345	114.8019715
-41.073128	-18.912239	113.906685	-10.960059	8.223648	112.597382	50.378155	-0.886096	110.590073	45.376221	34.870914	109.194542	47.877188	16.992409	109.8923075	-69.797306	-0.545112999999997	115.3024565
-41.165607	-18.434381	114.187447	-11.074845	8.348768	112.698212	50.20821	-0.745682	110.556374	45.197227	34.953587	109.131119	47.7027185	17.1039525	109.8437465	-69.8524085	-0.406416499999999	115.5526775
-41.253399	-17.871674	114.540459	-11.181556	8.503764	112.812576	50.09454	-0.634346	110.526909	45.031288	35.067348	109.060905	47.562914	17.216501	109.793907	-69.926026	-0.208973	115.831245
-41.290768	-17.332533	114.855888	-11.292312	8.664771	112.942863	49.949886	-0.481757	110.583076	44.882847	35.139732	108.980736	47.4163665	17.3289875	109.781906	-70.0009905	0.000554499999999791	116.10382
-41.271439	-16.787989	115.21431	-11.385681	8.843484	113.075729	49.811356	-0.308802	110.68988	44.74258	35.254322	108.886993	47.276968	17.47276	109.7884365	-70.04833	0.214207999999999	116.3630215
-41.168713	-16.278193	115.577438	-11.470398	9.020258	113.208328	49.688805	-0.13376	110.801903	44.591839	35.37038	108.759514	47.140322	17.61831	109.7807085	-70.081118	0.422206000000003	116.6359475
-40.898037	-15.68949	115.965034	-11.546529	9.194514	113.307045	49.604355	0.051536	110.934959	44.429104	35.481621	108.59417	47.0167295	17.7665785	109.7645645	-70.1097875	0.622449500000002	116.8495255
-40.497608	-14.693453	116.453232	-11.667639	9.465026	113.432571	49.505333	0.35273	111.174622	44.184837	35.659073	108.339546	46.845085	18.0059015	109.757084	-70.180363	0.9241505	117.108058
-40.146984	-14.018804	116.567863	-11.730536	9.626414	113.465309	49.848141	0.299407	111.108932	44.057171	35.766392	108.231995	46.952656	18.0328995	109.6704635	-70.413728	1.2199285	117.2601545
-39.848007	-13.370287	116.493378	-11.803428	9.752942	113.420547	49.433235	0.799618	111.620483	43.96291	35.893742	108.197128	46.6980725	18.34668	109.9088055	-70.3049285	1.159204	116.9322885
-39.422997	-12.511776	116.252243	-11.853618	9.864913	113.276634	49.406414	0.986619	111.813667	43.889328	35.99707	108.219513	46.647871	18.4918445	110.01659	-70.355107	1.2379815	116.536678
-39.07214	-11.652063	115.766525	-11.903858	9.986566	113.018158	49.385773	1.125234	111.967979	43.878601	36.081852	108.272003	46.632187	18.603543	110.119991	-70.439903	1.369589	115.916325
-38.654266	-10.784075	114.902435	-11.921237	10.075417	112.633278	49.370514	1.283083	112.132118	43.973793	36.180481	108.465919	46.6721535	18.731782	110.2990185	-70.5146275	1.419052	114.9675375
-38.277939	-10.039447	114.138771	-11.984335	10.148911	112.188889	49.375729	1.27796	112.270149	44.121838	36.257149	108.783852	46.7487835	18.7675545	110.5270005	-70.7174535	1.5302675	113.8507775
-37.763741	-8.680177	112.797569	-11.985918	10.249027	111.717812	49.233978	1.22831	112.510529	44.339417	36.200733	109.368896	46.7866975	18.7145215	110.9397125	-70.7585335	1.7835325	112.4959115
-37.38686	-7.756783	112.058792	-12.017073	10.347593	111.55175	49.116016	1.172492	112.746811	44.56345	36.202805	109.894707	46.839733	18.6876485	111.320759	-70.873879	2.0075375	111.782741
-37.039295	-6.733427	111.684418	-12.013	10.500837	111.542961	49.001808	1.143363	112.975716	44.773605	36.167343	110.418388	46.8877065	18.655353	111.697052	-70.9137065	2.346321	111.38887
-36.571098	-5.586661	111.499977	-11.991566	10.708375	111.64724	48.926105	1.18843	113.1922	44.932873	36.135803	110.93261	46.929489	18.6621165	112.062405	-70.912621	2.7546335	111.232075
-36.173996	-4.421969	111.489342	-11.969549	10.941392	111.830078	48.910511	1.252473	113.371849	45.068253	36.16103	111.362198	46.989382	18.7067515	112.3670235	-70.92848	3.1760325	111.2931325
-35.71664	-3.289965	111.602486	-11.930041	11.17997	112.068512	48.92794	1.362409	113.488876	45.141186	36.162495	111.710251	47.034563	18.762452	112.5995635	-70.894645	3.597488	111.5374605
-35.263515	-2.179825	111.777733	-11.890129	11.37086	112.293304	48.932259	1.462917	113.644745	45.205463	36.136337	111.969032	47.068861	18.799627	112.8068885	-70.849119	3.942093	111.7797195
-34.57906	-0.412143	111.909119	-11.815819	11.54887	112.450409	48.967056	1.505038	113.868668	45.349648	36.078526	112.263573	47.158352	18.791782	113.0661205	-70.78999	4.305958	111.8346975
-34.156464	0.679687	111.737892	-11.784521	11.611333	112.415184	48.981476	1.477537	114.004349	45.468048	35.994743	112.354889	47.224762	18.73614	113.179619	-70.793804	4.486526	111.650749
-33.799534	1.790143	111.485962	-11.757336	11.625652	112.26413	48.972572	1.388976	114.102707	45.532566	35.882603	112.433922	47.252569	18.6357895	113.2683145	-70.767241	4.6155145	111.2599455
-33.441273	2.977043	111.351631	-11.731116	11.594791	112.105469	48.909657	1.241476	114.138817	45.613247	35.708286	112.37532	47.261452	18.474881	113.2570685	-70.723684	4.714701	110.9538695
-33.144211	4.165992	111.256218	-11.696108	11.543302	112.0047	48.851734	1.050428	114.15892	45.736889	35.499931	112.243011	47.2943115	18.2751795	113.2009655	-70.6865275	4.8114245	110.8084345
-32.862194	5.313053	111.267761	-11.638095	11.482475	112.029739	48.824776	0.855741	114.211746	45.8438	35.332306	112.197861	47.334288	18.0940235	113.2048035	-70.610478	4.8709265	110.8546745
-32.5298	6.546038	111.477806	-11.593925	11.432142	112.204407	48.851559	0.683213	114.319336	45.975857	35.160629	112.198662	47.413708	17.921921	113.258999	-70.601558	4.942363	111.149815
-32.185692	8.4088	112.012291	-11.484392	11.332019	112.693581	48.918465	0.516655	114.459457	46.126083	35.005032	112.306091	47.522274	17.7608435	113.382774	-70.491058	4.9031945	112.004388
-31.974205	9.643734	112.431763	-11.426953	11.274318	113.083183	48.947712	0.464687	114.512207	46.218605	34.966866	112.444832	47.5831585	17.7157765	113.4785195	-70.4370645	4.8328595	112.6878465
-31.767008	11.000496	112.92025	-11.363525	11.216314	113.473618	48.958405	0.433744	114.522278	46.293797	34.940201	112.601471	47.626101	17.6869725	113.5618745	-70.353151	4.7456555	113.3853615
-31.552107	12.329097	113.358246	-11.305737	11.205137	113.839592	48.972939	0.423871	114.48909	46.370026	34.946461	112.761703	47.6714825	17.685166	113.6253965	-70.2829565	4.725108	114.0537875
-31.383621	13.661861	113.714005	-11.271185	11.246792	114.139771	48.969551	0.425966	114.447441	46.469143	34.973362	112.956108	47.719347	17.699664	113.7017745	-70.261717	4.79392	114.5777675
-31.192707	15.106429	114.014503	-11.264298	11.353416	114.359222	48.950653	0.449992	114.363358	46.579247	35.012783	113.157204	47.76495	17.7313875	113.760281	-70.293546	4.9754445	114.958163
-31.045341	16.528322	114.211716	-11.243584	11.479111	114.463791	48.904675	0.502994	114.242325	46.660416	35.082489	113.371452	47.7825455	17.7927415	113.8068885	-70.2697135	5.1654805	115.1206935
-30.81427	18.612007	114.474617	-11.296785	11.768588	114.544022	48.741825	0.663475	113.948402	46.737942	35.231281	113.695702	47.7398835	17.947378	113.822052	-70.3334535	5.589798	115.265992
-30.698711	20.0702	114.74131	-11.346726	11.963402	114.592255	48.628063	0.831216	113.740387	46.738758	35.360134	113.940498	47.6834105	18.095675	113.8404425	-70.3768625	5.831129	115.3440675
-30.574423	21.436224	115.124718	-11.401917	12.188275	114.721062	48.53796	1.021802	113.556458	46.728519	35.540737	114.227226	47.6332395	18.2812695	113.891842	-70.4370735	6.0952805	115.550282
-30.440184	22.725451	115.578171	-11.431119	12.456238	114.945923	48.453037	1.26529	113.443542	46.725811	35.744278	114.515724	47.589424	18.504784	113.979633	-70.451662	6.407692	115.912213
-30.290684	23.984341	116.118034	-11.48249	12.727714	115.202209	48.41172	1.53242	113.39933	46.716515	35.993507	114.749168	47.5641175	18.7629635	114.074249	-70.5290975	6.6924645	116.330169
-30.168432	25.244638	116.578224	-11.509295	12.984986	115.434601	48.402168	1.801165	113.392365	46.69836	36.227108	114.969971	47.550264	19.0141365	114.181168	-70.568854	6.9558355	116.688034
-29.990223	26.364389	116.855515	-11.532286	13.234158	115.625343	48.4324	2.022089	113.467697	46.665974	36.435364	115.070686	47.549187	19.2287265	114.2691915	-70.613759	7.2395895	116.9814945
-29.741201	27.862877	116.951263	-11.595217	13.487647	115.73967	48.490414	2.221179	113.628601	46.609291	36.632336	115.153587	47.5498525	19.4267575	114.391094	-70.7402865	7.5485365	117.088246
-29.529366	28.813297	116.933105	-11.642406	13.556497	115.729179	48.491184	2.26341	113.752296	46.559467	36.707001	115.094063	47.5253255	19.4852055	114.4231795	-70.8101375	7.6277885	117.0351785
-29.387501	29.749489	116.843834	-11.723908	13.572459	115.690681	48.409168	2.269555	113.889229	46.510391	36.724438	115.026138	47.4597795	19.4969965	114.4576835	-70.9075955	7.6479215	116.9236785
-29.186558	30.524263	116.833946	-11.822368	13.564168	115.731743	48.358047	2.21807	113.877548	46.425064	36.703999	114.906105	47.3915555	19.4610345	114.3918265	-71.0362915	7.6673015	117.0716595
-28.972721	31.215691	116.953995	-11.895065	13.516094	115.862106	48.225647	2.189528	113.899246	46.337502	36.661064	114.813126	47.2815745	19.425296	114.356186	-71.0717045	7.606892	117.368026
-28.798441	31.84201	117.295967	-11.963075	13.440954	116.095558	48.109627	2.171678	113.89711	46.285702	36.641438	114.780792	47.1976645	19.406558	114.338951	-71.1238145	7.47535	117.852165
-28.552202	32.491882	117.880074	-12.006714	13.416794	116.473946	47.974316	2.195565	113.823875	46.233639	36.626823	114.77475	47.1039775	19.411194	114.2993125	-71.1174055	7.422394	118.6485795
-28.22831	33.399326	118.988548	-12.000017	13.440386	117.122185	47.761406	2.354971	113.603294	46.153698	36.702175	114.821671	46.957552	19.528573	114.2124825	-70.957586	7.352199	120.0318875
-27.929804	33.951187	119.769737	-11.985182	13.539052	117.509521	47.643234	2.533337	113.384773	46.113937	36.823402	114.905319	46.8785855	19.6783695	114.145046	-70.8489495	7.3997345	120.873996
-27.584002	34.415688	120.459473	-11.981983	13.621965	117.83329	47.551979	2.748684	113.15271	46.091396	36.999107	115.030548	46.8216875	19.8738955	114.091629	-70.7856535	7.3700345	121.574951
-27.232626	34.857159	120.977524	-11.975829	13.779465	118.044647	47.44191	3.000459	112.997749	46.068802	37.206825	115.175949	46.755356	20.103642	114.086849	-70.707014	7.455288	122.002445
-26.779083	35.082325	121.384834	-11.985657	13.965194	118.187355	47.428955	3.274727	112.834488	46.039722	37.454693	115.309402	46.7343385	20.36471	114.071945	-70.7056525	7.565678	122.302765
-26.268942	35.257317	121.570526	-11.99871	14.170856	118.24173	47.387486	3.571769	112.768661	45.992981	37.709412	115.41716	46.6902335	20.6405905	114.0929105	-70.6876535	7.7011215	122.3905495
-25.682158	35.385307	121.531036	-12.024454	14.385035	118.228439	47.431503	3.808137	112.688042	45.926731	37.955444	115.448311	46.679117	20.8817905	114.0681765	-70.728025	7.8882795	122.3887015
-24.639168	35.518768	121.127213	-12.060426	14.635568	118.079483	47.4641	4.073299	112.669792	45.845921	38.27486	115.325974	46.6550105	21.1740795	113.997883	-70.7758625	8.0970565	122.161083
-23.951447	35.496655	120.716537	-12.070024	14.72146	117.948151	47.49802	4.145834	112.681023	45.802925	38.402176	115.139183	46.6504725	21.274005	113.910103	-70.7905205	8.168915	121.986199
-23.163216	35.444458	120.225632	-12.087461	14.74221	117.801857	47.533833	4.14455	112.714409	45.743305	38.443409	114.889252	46.638569	21.2939795	113.8018305	-70.813491	8.1904405	121.8018835
-22.278877	35.324322	119.716385	-12.428289	15.072658	117.936813	47.561893	4.071078	112.742996	45.684204	38.43462	114.607513	46.6230485	21.252849	113.6752545	-71.4796265	8.892467	122.1983715
-21.3228	35.161617	119.163383	-12.129297	14.584224	117.533806	47.585613	3.93633	112.789001	45.633503	38.354778	114.319862	46.609558	21.145554	113.5544315	-70.868152	8.022894	121.5131805
-20.277609	34.941631	118.633743	-12.131275	14.362605	117.339996	47.626324	3.745199	112.84758	45.595963	38.235813	114.053131	46.6111435	20.990506	113.4503555	-70.8736935	7.734704	121.2296365
-19.208961	34.661812	118.06588	-12.123261	14.122328	117.176346	47.669598	3.529576	112.920853	45.572197	38.092758	113.818443	46.6208975	20.811167	113.369648	-70.8674195	7.433489	120.983044
-17.43187	34.255562	117.340019	-12.088915	13.657291	116.957794	47.76535	3.211225	112.966393	45.569969	37.843506	113.487579	46.6676595	20.5273655	113.226986	-70.8454895	6.7872165	120.688602
-16.12775	34.013618	116.89975	-12.024598	13.41054	116.816071	47.824757	3.006227	112.94812	45.588371	37.685619	113.241745	46.706564	20.345923	113.0949325	-70.75576	6.475157	120.5372095
-14.835559	33.726971	116.41629	-11.972323	13.16375	116.66478	47.884567	2.801512	112.862823	45.608292	37.554295	112.982735	46.7464295	20.1779035	112.922779	-70.6910755	6.1495965	120.406781
-13.441155	33.497589	115.94455	-11.885209	12.945385	116.510223	47.909199	2.627455	112.732841	45.631577	37.412048	112.695526	46.770388	20.0197515	112.7141835	-70.540806	5.8710185	120.3062625
-11.912229	33.328945	115.471443	-11.795135	12.736094	116.320885	47.948799	2.466114	112.590942	45.658405	37.271942	112.410942	46.803602	19.869028	112.500942	-70.393872	5.60316	120.140828
-10.441015	33.106937	114.998642	-11.691257	12.572696	116.087875	48.029026	2.337728	112.44725	45.706455	37.13448	112.1791	46.8677405	19.736104	112.313175	-70.2502545	5.409288	119.862575
-8.835975	32.950275	114.539337	-11.576885	12.37813	115.711006	48.142857	2.238215	112.251625	45.781345	37.038494	112.008095	46.962101	19.6383545	112.12986	-70.115871	5.1179055	119.292152
-6.344454	32.758896	113.895287	-11.481164	12.068222	114.963066	48.227909	2.134573	111.702858	45.866058	36.981247	111.88961	47.0469835	19.55791	111.796234	-70.0093115	4.578534	118.129898
-4.613118	32.702011	113.568962	-11.418452	11.905956	114.386238	48.196785	2.108922	111.217728	45.894176	36.965164	111.883202	47.0454805	19.537043	111.550465	-69.8823845	4.274869	117.222011
-2.76901	32.699577	113.337517	-11.386793	11.798762	113.750526	48.151165	2.134277	110.694038	45.95256	37.014011	111.961494	47.0518625	19.574144	111.327766	-69.8254485	4.02338	116.173286
-0.994558	32.622612	113.117744	-11.404448	11.744467	113.126198	48.108189	2.177377	110.259438	46.005127	37.099277	112.124268	47.056658	19.638327	111.191853	-69.865554	3.850607	115.060543
0.931527	32.603134	113.054367	-11.39877	11.810662	112.64418	48.093735	2.36053	110.071854	46.01704	37.251083	112.395607	47.0553875	19.8058065	111.2337305	-69.8529275	3.8155175	114.0546295
2.851475	32.519478	113.071732	-11.393023	12.043866	112.340042	48.211685	2.753191	110.232605	46.022221	37.524422	112.909058	47.116953	20.1388065	111.5708315	-69.902999	3.9489255	113.1092525
4.823509	32.450603	113.35746	-11.373559	12.408945	112.257751	48.462242	3.22558	110.80825	45.967022	37.891285	113.656738	47.214632	20.5584325	112.232494	-69.96175	4.2594575	112.283008
7.792268	32.214207	113.985931	-11.362666	13.154729	112.477234	49.037006	4.070147	112.462906	45.824238	38.524044	114.942566	47.430622	21.2970955	113.702736	-70.155954	5.0123625	111.251732
9.867654	31.911182	114.565613	-11.355015	13.70305	112.833977	49.508854	4.551297	113.823975	45.725422	38.93264	115.844795	47.617138	21.7419685	114.834385	-70.327168	5.6641315	110.833569
11.879872	31.559614	115.114342	-11.368756	14.22357	113.21756	49.95694	4.899623	115.249214	45.579502	39.290382	116.661369	47.768221	22.0950025	115.9552915	-70.505733	6.3521375	110.4798285
13.913319	31.076944	115.636078	-11.445967	14.652107	113.518318	50.30405	5.159115	116.574631	45.463451	39.591805	117.391602	47.8837505	22.37546	116.9831165	-70.7756845	6.928754	110.0535195
15.861077	30.550341	116.076469	-11.518444	14.931759	113.6623	50.574066	5.261702	117.691338	45.377666	39.770939	117.923561	47.975866	22.5163205	117.8074495	-71.012754	7.3471975	109.5171505
17.803463	29.849842	116.365242	-11.597327	15.084987	113.695129	50.746357	5.226899	118.649185	45.337543	39.79253	118.258163	48.04195	22.5097145	118.453674	-71.236604	7.6602595	108.936584
19.586433	29.180925	116.647743	-11.67883	15.09466	113.677391	50.866199	5.091096	119.490242	45.323856	39.68858	118.545303	48.0950275	22.389838	119.0177725	-71.4526875	7.799482	108.3370095
22.209873	27.946245	117.174889	-11.736301	14.873298	113.738274	50.99131	4.873283	120.545151	45.443584	39.353447	118.811646	48.217447	22.113365	119.6783985	-71.690049	7.633231	107.7981495
23.832535	27.151934	117.678604	-11.725213	14.650887	113.79583	51.068001	4.734437	121.07148	45.560448	39.088249	118.985069	48.3142245	21.911343	120.0282745	-71.7646505	7.390431	107.5633855
25.455402	26.284487	118.118706	-11.688039	14.419356	113.794098	51.105427	4.548755	121.426987	45.702141	38.80978	119.157387	48.403784	21.6792675	120.292187	-71.779862	7.1594445	107.296009
25.399948	25.4991	118.159912	-11.618435	14.204322	113.702332	51.134754	4.335245	121.570374	45.843643	38.54874	119.270935	48.4891985	21.4419925	120.4206545	-71.7260685	6.9666515	106.9840095
25.248384	24.701643	118.138435	-11.548083	14.019045	113.496437	51.164703	4.123672	121.501877	45.991703	38.365292	119.345345	48.578203	21.244482	120.423611	-71.674369	6.793608	106.569263
24.767954	23.980953	118.051315	-11.476099	13.86795	113.203239	51.179146	3.940307	121.252266	46.107059	38.239346	119.375816	48.6431025	21.0898265	120.314041	-71.5953005	6.6460735	106.092437
24.642475	23.077972	117.650291	-11.384065	13.776438	112.880814	51.184475	3.806916	120.88559	46.208996	38.130421	119.363831	48.6967355	20.9686685	120.1247105	-71.4648655	6.5842075	105.6369175
24.150974	21.766932	116.988304	-11.217381	13.785191	112.51696	51.233475	3.734246	120.225945	46.375496	38.036758	119.272377	48.8044855	20.885502	119.749161	-71.2392475	6.68488	105.284759
23.770119	20.899338	116.599297	-11.070516	13.869731	112.361847	51.301228	3.706222	119.823601	46.532532	38.013557	119.244514	48.91688	20.8598895	119.5340575	-71.057912	6.8795725	105.1896365
23.234741	19.871447	116.344856	-10.835848	13.966695	112.216827	51.378685	3.673771	119.48848	46.703304	37.982811	119.219421	49.0409945	20.828291	119.3539505	-70.7126905	7.105099	105.0797035
22.671972	18.935408	116.005531	-10.716844	14.145003	112.183334	51.439453	3.653799	119.21817	46.884087	37.962769	119.204903	49.16177	20.808284	119.2115365	-70.595458	7.481722	105.1551315
22.100235	17.858274	115.682259	-10.611279	14.335391	112.154457	51.530544	3.581331	118.94648	47.053143	37.95871	119.170448	49.2918435	20.7700205	119.058464	-70.5144015	7.9007615	105.25045
21.440561	16.633059	115.294693	-10.519456	14.506717	112.095413	51.547062	3.596628	118.664169	47.213745	37.980415	119.024971	49.3804035	20.7885215	118.84457	-70.4193155	8.2249125	105.346256
20.701424	15.504821	114.812981	-10.525667	14.695971	112.045219	51.605953	3.533163	118.297493	47.360905	38.003067	118.805489	49.483429	20.768115	118.551491	-70.534763	8.623827	105.538947
19.611111	13.473495	113.85424	-10.38123	14.806204	111.689308	51.623642	3.432398	117.512688	47.616638	38.003502	118.178787	49.62014	20.71795	117.8457375	-70.3826	8.894458	105.5328785
18.7542	12.130023	113.059044	-10.226077	14.806493	111.304703	51.672737	3.308292	116.862534	47.814892	37.971657	117.578056	49.7438145	20.6399745	117.220295	-70.1959685	8.9730115	105.389111
17.997408	10.641848	112.131355	-10.024967	14.745893	110.820709	51.749683	3.170315	116.110481	48.046272	37.908363	116.889275	49.8979775	20.539339	116.499878	-69.9479115	8.952447	105.14154
17.143591	9.047897	111.211899	-9.773375	14.65811	110.272003	51.849525	2.946419	115.385162	48.303032	37.779369	116.165718	50.0762785	20.362894	115.77544	-69.6230285	8.953326	104.768566
16.296581	7.401596	110.320076	-9.487852	14.5333	109.708038	51.973881	2.716913	114.64772	48.574924	37.688396	115.456154	50.2744025	20.2026545	115.051937	-69.2501065	8.8639455	104.364139
15.42374	5.646968	109.495781	-9.230156	14.385112	109.153496	52.13039	2.470875	113.928139	48.864918	37.629639	114.79409	50.497654	20.050257	114.3611145	-68.957966	8.719967	103.9458775
14.507721	3.829368	108.719948	-9.007116	14.25702	108.617172	52.276184	2.213947	113.209915	49.160881	37.585995	114.115593	50.7185325	19.899971	113.662754	-68.7327645	8.614069	103.57159
13.116041	1.056347	107.683182	-8.740678	14.06634	107.802711	52.453209	1.73744	112.159264	49.516632	37.631847	113.036224	50.9849205	19.6846435	112.597744	-68.4662765	8.4480365	103.007678
12.158123	-0.86033	107.003639	-8.630631	13.960871	107.268234	52.567638	1.368578	111.5	49.662994	37.638908	112.29776	51.115316	19.503743	111.89888	-68.376578	8.417999	102.637588
11.157238	-2.781444	106.425301	-8.566967	13.870284	106.719551	52.626503	1.060449	110.836159	49.739727	37.554859	111.612	51.183115	19.307654	111.2240795	-68.317049	8.432914	102.2150225
10.167144	-4.727676	105.835709	-8.576359	13.778567	106.191719	52.633728	0.798436	110.239113	49.775799	37.461533	110.87307	51.2047635	19.1299845	110.5560915	-68.3574815	8.4271495	101.8273465
9.169312	-6.675833	105.345749	-8.560241	13.658014	105.655418	52.626144	0.592536	109.643089	49.714775	37.384384	110.178146	51.1704595	18.98846	109.9106175	-68.2909415	8.327568	101.4002185
8.21235	-8.627698	104.859367	-8.535476	13.490772	105.118004	52.653175	0.434705	108.953606	49.581879	37.243687	109.454437	51.117527	18.839196	109.2040215	-68.188479	8.142348	101.0319865
7.279316	-10.632503	104.461929	-8.491986	13.274506	104.541985	52.605701	0.347755	108.448959	49.449081	37.212296	108.633926	51.027391	18.7800255	108.5414425	-68.011363	7.7689865	100.5425275
5.958241	-13.514583	104.065742	-8.387132	12.901488	103.56382	52.67226	0.289648	107.724747	49.283588	37.122181	107.349564	50.977924	18.7059145	107.5371555	-67.752188	7.0970615	99.5904845
5.054629	-15.42947	103.964188	-8.304659	12.595516	102.756432	52.803032	0.280705	107.378296	49.198223	37.069244	106.489517	51.0006275	18.6749745	106.9339065	-67.6099455	6.5160575	98.5789575
4.167297	-17.350513	103.954636	-8.255565	12.242447	101.880623	52.902706	0.248563	107.246246	49.138611	36.95208	105.644203	51.0206585	18.6003215	106.4452245	-67.5317885	5.8845725	97.3160215
3.277133	-19.184174	104.151962	-8.201355	11.86745	100.998428	52.973427	0.175362	107.232605	49.077816	36.760056	104.847778	51.0256215	18.467709	106.0401915	-67.4283315	5.267191	95.9566645
2.337384	-20.967943	104.461823	-8.169011	11.449283	100.184395	52.983849	0.093441	107.303238	49.05241	36.48695	104.077484	51.0181295	18.2901955	105.690361	-67.3561515	4.6083705	94.678429
1.410891	-22.645382	104.871895	-8.09605	10.999949	99.492722	52.891159	0.195021	107.513512	49.021301	36.124771	103.437508	50.95623	18.159896	105.47551	-67.14833	3.840002	93.509934
0.420103	-24.177641	105.238983	-8.002434	10.534557	98.94397	52.710827	0.089368	107.850876	49.016224	35.727787	102.90406	50.8635255	17.9085775	105.377468	-66.8683935	3.1605365	92.510472
-1.134966	-26.323393	105.491852	-7.899389	9.816032	98.379944	52.562904	-0.268614	108.109161	49.090458	35.144676	102.395805	50.826681	17.438031	105.252483	-66.625459	2.194033	91.507405
-2.208295	-27.662304	105.414093	-7.827061	9.381545	98.106918	52.491676	-0.608549	108.190346	49.10939	34.853474	102.211441	50.800533	17.1224625	105.2008935	-66.454655	1.6406275	91.0129425
-3.354721	-28.803974	105.216835	-7.757077	9.017472	97.902901	52.421124	-0.891593	108.206856	49.117851	34.654907	102.108833	50.7694875	16.881657	105.1578445	-66.2836415	1.153287	90.6479575
-4.462548	-29.862734	105.034401	-7.6961	8.760549	97.784195	52.381771	-1.0562	108.135971	49.137592	34.567703	102.054062	50.7596815	16.7557515	105.0950165	-66.1518815	0.765346499999996	90.4733735
-5.644217	-30.780348	104.833511	-7.630372	8.606788	97.742531	52.356869	-1.115577	108.050751	49.145813	34.58799	102.045395	50.751341	16.7362065	105.048073	-66.012085	0.477369500000002	90.436989
-6.858943	-31.489367	104.657486	-7.56525	8.5177	97.766312	52.400417	-1.089602	107.951691	49.152039	34.678844	102.069534	50.776228	16.794621	105.0106125	-65.906728	0.240779	90.5220115
-8.068843	-32.127808	104.500984	-7.512054	8.505044	97.83007	52.453571	-0.975766	107.87574	49.151524	34.838737	102.13076	50.8025475	16.9314855	105.00325	-65.8266555	0.0786024999999988	90.65689
-10.043625	-32.714573	104.356148	-7.446721	8.587662	97.978722	52.493687	-0.683192	107.830193	49.156979	35.126701	102.242508	50.825333	17.2217545	105.0363505	-65.718775	-0.0464304999999996	90.9210935
-10.758599	-32.216564	104.102669	-7.426217	8.685596	98.102852	52.535309	-0.48365	107.783211	49.131889	35.354366	102.342941	50.833599	17.435358	105.063076	-65.686033	-0.0641660000000002	91.142628
-11.440285	-31.473764	103.806793	-7.400388	8.780928	98.224548	52.562531	-0.279169	107.708145	49.104778	35.567398	102.407852	50.8336545	17.6441145	105.0579985	-65.6344305	-0.0822584999999982	91.3910975
-12.243552	-30.615294	103.534683	-7.379992	8.868768	98.351807	52.558159	-0.091772	107.618378	49.070499	35.776806	102.46328	50.814329	17.842517	105.040829	-65.574313	-0.104981000000002	91.662785
-13.128534	-29.657858	103.178169	-7.369943	8.942828	98.466476	52.542053	0.0643	107.510651	49.023552	35.957066	102.524818	50.7828025	18.010683	105.0177345	-65.5226885	-0.125026999999999	91.9152175
-14.080191	-28.646973	102.80867	-7.378802	9.004861	98.593346	52.525967	0.209443	107.369186	48.966244	36.110386	102.593292	50.7461055	18.1599145	104.981239	-65.5037095	-0.150192499999999	92.205453
-15.072818	-27.51701	102.410042	-7.376887	9.050056	98.696976	52.492058	0.323283	107.239807	48.91655	36.253967	102.68927	50.704304	18.288625	104.9645385	-65.458078	-0.188513000000004	92.4294135
-16.805193	-25.665585	101.793228	-7.402209	9.11186	98.862083	52.427692	0.441326	107.014526	48.854939	36.465183	102.866653	50.6413155	18.4532545	104.9405895	-65.4457335	-0.2295345	92.7835765
-17.991268	-24.346615	101.408508	-7.439013	9.159379	98.992126	52.390839	0.487294	106.8349	48.806164	36.606419	102.970711	50.5985015	18.5468565	104.9028055	-65.4765275	-0.228098500000002	93.0814465
-19.311106	-22.921148	101.092758	-7.455902	9.188543	99.142227	52.348606	0.554677	106.609238	48.753819	36.715092	103.053429	50.5512125	18.6348845	104.8313335	-65.4630165	-0.2577985	93.4531205
-20.643633	-21.49082	100.827133	-7.456769	9.208422	99.316978	52.319908	0.602953	106.318748	48.702759	36.819229	103.099167	50.5113335	18.711091	104.7089575	-65.4248715	-0.294246999999999	93.9249985
-22.110113	-19.980831	100.59594	-7.458471	9.221039	99.483612	52.282177	0.660564	106.066467	48.657528	36.890335	103.141701	50.4698525	18.7754495	104.604084	-65.3867945	-0.333371500000002	94.36314
-23.567327	-18.473145	100.393105	-7.45423	9.238708	99.644287	52.21283	0.730917	105.867752	48.606937	36.955429	103.212128	50.4098835	18.843173	104.53994	-65.3183435	-0.365756999999999	94.748634
-25.170097	-16.902077	100.253403	-7.450576	9.261263	99.811409	52.122467	0.814311	105.666649	48.571484	37.038811	103.308357	50.3469755	18.926561	104.487503	-65.2481275	-0.404035	95.135315
-27.562164	-14.542556	100.061455	-7.478982	9.331606	100.0625	51.92532	0.97582	105.375862	48.542179	37.180374	103.455208	50.2337495	19.078097	104.415535	-65.1917135	-0.414884999999998	95.709465
-29.184406	-12.949768	99.957909	-7.511414	9.398652	100.213638	51.753807	1.095709	105.176247	48.518116	37.261959	103.548607	50.1359615	19.178834	104.362427	-65.1587895	-0.381529999999998	96.064849
-30.980879	-11.267705	99.904861	-7.598665	9.485693	100.370514	51.535328	1.23389	104.975746	48.480564	37.308739	103.64798	50.007946	19.2713145	104.311863	-65.205276	-0.299928500000004	96.429165
-32.714977	-9.637306	99.884888	-7.715961	9.600368	100.526985	51.267838	1.427129	104.679977	48.390163	37.352116	103.767563	49.8290005	19.3896225	104.22377	-65.2609225	-0.188886500000002	96.8302
-34.579353	-7.937738	99.96048	-7.853976	9.764383	100.698135	50.918781	1.674779	104.334366	48.256519	37.397446	103.900253	49.58765	19.5361125	104.1173095	-65.295602	-0.00734650000000059	97.2789605
-36.375896	-6.295219	100.034882	-8.031491	9.939839	100.861023	50.549812	1.927578	103.970627	48.080574	37.4538	104.053497	49.315193	19.690689	104.012062	-65.378175	0.188988999999999	97.709984
-38.284527	-4.601469	100.157043	-8.237564	10.157507	101.015381	50.230301	2.17858	103.622749	47.870743	37.576759	104.215607	49.050522	19.8776695	103.919178	-65.52565	0.437344499999998	98.111584
-41.057774	-2.163527	100.372482	-8.6201	10.53887	101.266602	49.660728	2.590812	103.26207	47.587246	37.793774	104.53051	48.623987	20.192293	103.89629	-65.864187	0.885446999999999	98.636914
-42.926662	-0.582946	100.597679	-8.882353	10.824692	101.472404	49.41354	2.834616	103.062714	47.389111	38.009548	104.775932	48.4013255	20.422082	103.919323	-66.1660315	1.227302	99.025485
-44.81395	1.005673	100.917778	-9.150394	11.130853	101.698807	49.100971	3.135083	103.039528	47.1856	38.252773	105.062195	48.1432855	20.693928	104.0508615	-66.4440735	1.567778	99.3467525
-46.649647	2.483349	101.204094	-9.408937	11.435773	101.925957	48.865086	3.406741	103.069672	46.964893	38.5355	105.320068	47.9149895	20.9711205	104.19487	-66.7328635	1.9004255	99.657044
-47.802303	3.971364	101.621422	-9.676803	11.73726	102.120087	48.650627	3.631137	103.134727	46.778076	38.770218	105.533051	47.7143515	21.2006775	104.333889	-67.0679575	2.2738425	99.906285
-47.585125	5.353933	101.808777	-9.901675	12.020211	102.282417	48.429813	3.813352	103.208122	46.592102	38.964169	105.693222	47.5109575	21.3887605	104.450672	-67.3143075	2.6516615	100.114162
-47.435452	6.785416	102.020241	-10.117568	12.273037	102.40419	48.266655	3.916121	103.253006	46.409702	39.100315	105.78109	47.3381785	21.508218	104.517048	-67.5733145	3.037856	100.291332
-47.22348	8.762266	102.176369	-10.457538	12.572204	102.506958	47.913822	4.035608	103.382431	46.171383	39.208286	105.82045	47.0426025	21.621947	104.6014405	-67.9576785	3.522461	100.4124755
-47.109779	10.035205	102.294899	-10.645388	12.705222	102.540016	47.709824	4.056773	103.421951	46.011623	39.238598	105.795197	46.8607235	21.6476855	104.608574	-68.1514995	3.7627585	100.471458
-46.970707	11.28743	102.378609	-10.825497	12.801822	102.558792	47.510262	4.06461	103.449425	45.861004	39.225075	105.781769	46.685633	21.6448425	104.615597	-68.336627	3.9588015	100.501987
-46.841797	12.422128	102.514824	-10.989835	12.880304	102.632034	47.322495	4.055753	103.475037	45.732777	39.205017	105.798386	46.527636	21.630385	104.6367115	-68.507306	4.130223	100.6273565
-46.733433	13.543439	102.699348	-11.126311	12.944669	102.716026	47.197247	4.031645	103.495789	45.628494	39.172684	105.866814	46.4128705	21.6021645	104.6813015	-68.6654925	4.2871735	100.7507505
-46.620155	14.642241	102.883995	-11.248441	13.004829	102.833572	47.054108	4.016262	103.56678	45.545052	39.136097	105.983818	46.29958	21.5761795	104.775299	-68.796462	4.4334785	100.891845
-46.523674	15.658715	103.106377	-11.356947	13.05946	102.994957	46.930523	4.011544	103.671898	45.465866	39.110371	106.181183	46.1981945	21.5609575	104.9265405	-68.9120885	4.5579625	101.0633735
-46.402195	17.145992	103.544411	-11.541139	13.208799	103.32563	46.72541	4.096694	103.912926	45.36861	39.087009	106.568024	46.04701	21.5918515	105.240475	-69.129288	4.8257465	101.410785
-46.345249	18.114275	103.848015	-11.676453	13.333003	103.584198	46.605419	4.158401	104.129555	45.290218	39.078148	106.865349	45.9478185	21.6182745	105.497452	-69.3007245	5.0477315	101.670944
-46.303001	19.008821	104.193161	-11.825645	13.519749	103.877113	46.495384	4.233099	104.373528	45.223072	39.101963	107.170906	45.859228	21.667531	105.772217	-69.510518	5.371967	101.982009
-46.300537	19.891312	104.573441	-12.039989	13.724093	104.202126	46.326778	4.308123	104.683861	45.161781	39.137875	107.488441	45.7442795	21.722999	106.086151	-69.8242575	5.725187	102.318101
-46.260792	20.724701	105.013786	-12.280214	13.965495	104.585968	46.129002	4.391309	104.985115	45.071213	39.220333	107.809807	45.6001075	21.805821	106.397461	-70.1605355	6.125169	102.774475
-46.28286	21.500772	105.487419	-12.545414	14.205003	104.984581	45.921631	4.502026	105.263306	44.940491	39.313713	108.134415	45.431061	21.9078695	106.6988605	-70.521889	6.5021365	103.2703015
-46.308659	22.262508	105.963173	-12.822165	14.455965	105.374207	45.699509	4.626439	105.509499	44.79882	39.40699	108.406761	45.2491645	22.0167145	106.95813	-70.8934945	6.8952155	103.790284
-46.173119	23.24328	106.560608	-13.26336	14.835362	105.866852	45.366989	4.787706	105.754875	44.58374	39.538944	108.757225	44.9753645	22.163325	107.25605	-71.5020845	7.507399	104.477654
-45.929012	23.611612	106.860039	-13.527745	15.061196	106.097733	45.111092	4.893069	105.847374	44.430744	39.637753	108.972862	44.770918	22.265411	107.410118	-71.826408	7.856981	104.785348
-45.727123	23.818047	107.079124	-13.744452	15.285796	106.255981	44.861526	4.988065	105.873505	44.296947	39.735828	109.117279	44.5792365	22.3619465	107.495392	-72.0681405	8.2096455	105.01657
-45.485676	23.844406	107.247375	-13.953691	15.492949	106.382347	44.616871	5.091337	105.859627	44.184166	39.821583	109.205688	44.4005185	22.45646	107.5326575	-72.3079005	8.529438	105.2320365
-45.337036	23.730482	107.441795	-14.11932	15.704142	106.500397	44.375862	5.208911	105.846764	44.062214	39.906876	109.258743	44.219038	22.5578935	107.5527535	-72.457678	8.8503905	105.4480405
-45.221462	23.521202	107.629486	-14.233157	15.908964	106.637558	44.208046	5.313946	105.807968	43.959976	39.99942	109.262398	44.084011	22.656683	107.535183	-72.550325	9.161245	105.739933
-45.032269	23.2845	107.80201	-14.329638	16.099007	106.774284	44.074673	5.432946	105.791725	43.896477	40.104694	109.22084	43.985575	22.76882	107.5062825	-72.644851	9.429194	106.0422855
-44.594513	22.769753	107.966255	-14.424984	16.372459	106.972328	43.962715	5.610943	105.807838	43.808567	40.300243	109.093941	43.885641	22.955593	107.4508895	-72.735609	9.789325	106.4937665
-44.231667	22.391071	108.004227	-14.455433	16.537758	107.042763	43.935516	5.720783	105.831146	43.753021	40.434868	108.931503	43.8442685	23.0778255	107.3813245	-72.7551345	9.9976905	106.7042015
-43.860817	21.956686	107.938644	-14.464609	16.668814	107.055344	43.923794	5.81559	105.85582	43.702351	40.538986	108.688164	43.8130725	23.177288	107.271992	-72.7422905	10.16034	106.838696
-43.384899	21.486107	107.766602	-14.531133	16.748825	106.996323	43.903824	5.865695	105.855309	43.648838	40.605518	108.366287	43.776331	23.2356065	107.110798	-72.838597	10.2620435	106.881848
-42.840206	20.972378	107.506157	-14.555534	16.787493	106.868996	43.912487	5.862903	105.765747	43.575493	40.640648	107.966843	43.74399	23.2517755	106.866295	-72.855058	10.3232105	106.871697
-42.287601	20.466541	107.226685	-14.596679	16.799221	106.678261	43.850842	5.836234	105.702377	43.489681	40.667171	107.505928	43.6702615	23.2517025	106.6041525	-72.8636195	10.3467395	106.7523695
-41.700115	19.929419	106.892204	-14.646488	16.78665	106.449295	43.783169	5.761183	105.641785	43.387901	40.646503	107.078209	43.585535	23.203843	106.359997	-72.878511	10.369457	106.538593
-40.653835	19.134933	106.373489	-14.730726	16.735033	106.098602	43.695667	5.633076	105.617393	43.263416	40.559067	106.572449	43.4795415	23.0960715	106.094921	-72.9409935	10.3739945	106.102283
-39.925911	18.651754	106.091347	-14.792567	16.693411	105.912766	43.651054	5.551743	105.640854	43.223618	40.489544	106.349792	43.437336	23.0206435	105.995323	-73.02247	10.3661785	105.830209
-39.168037	18.191204	105.854034	-14.825414	16.667191	105.767845	43.610962	5.463779	105.666435	43.237457	40.425156	106.198059	43.4242095	22.9444675	105.932247	-73.0750375	10.3899145	105.603443
-38.323032	17.782021	105.714249	-14.825177	16.661797	105.683395	43.571777	5.399573	105.694412	43.279503	40.403282	106.117401	43.42564	22.9014275	105.9059065	-73.075994	10.4221665	105.4608835
-37.423698	17.395428	105.630264	-14.784389	16.668137	105.657921	43.549179	5.362864	105.775154	43.356049	40.386761	106.138733	43.452614	22.8748125	105.9569435	-73.021392	10.4614615	105.3588985
-36.492371	17.081135	105.617561	-14.710823	16.709427	105.724808	43.594494	5.332196	106.029465	43.456123	40.397556	106.295822	43.5253085	22.864876	106.1626435	-72.9469545	10.553978	105.2869725
-35.538078	16.800529	105.663826	-14.634257	16.774618	105.898872	43.722233	5.33253	106.518379	43.607452	40.433006	106.605003	43.6648425	22.882768	106.561691	-72.9333565	10.666468	105.236053
-33.988823	16.453241	105.870613	-14.534184	16.932947	106.338295	44.005737	5.379318	107.549438	43.883919	40.504181	107.286224	43.944828	22.9417495	107.417831	-73.013196	10.9241445	105.258759
-32.957401	16.294374	106.030167	-14.476225	17.044613	106.638466	44.196617	5.423474	108.249107	44.037804	40.547039	107.742653	44.1172105	22.9852565	107.99588	-73.0696605	11.1039695	105.281052
-31.918234	16.150471	106.130302	-14.431535	17.131325	106.876358	44.3242	5.43819	108.901276	44.198318	40.574234	108.13018	44.261259	23.006212	108.515728	-73.124329	11.256438	105.236988
-30.852329	16.049866	106.215195	-14.392869	17.196461	107.042862	44.405468	5.423823	109.457245	44.335934	40.560768	108.454681	44.370701	22.9922955	108.955963	-73.156439	11.4006265	105.129761
-29.78256	15.993738	106.256554	-14.346056	17.229738	107.152382	44.459557	5.384184	109.921883	44.44957	40.566799	108.762047	44.4545635	22.9754915	109.341965	-73.1466755	11.4839845	104.962799
-28.77861	15.978468	106.254196	-14.327945	17.231192	107.223846	44.492207	5.342935	110.27491	44.563908	40.468735	108.96463	44.5280575	22.905835	109.61977	-73.1839475	11.556549	104.827922
-27.747059	16.010363	106.266449	-14.29063	17.207817	107.27713	44.498932	5.275445	110.521362	44.670399	40.381626	109.126266	44.5846655	22.8285355	109.823814	-73.1659255	11.5870985	104.730446
-26.178017	16.202841	106.373421	-14.208182	17.14465	107.360664	44.526836	5.130176	110.753357	44.825832	40.245014	109.280823	44.676334	22.687595	110.01709	-73.092698	11.601705	104.704238
-25.229868	16.387857	106.395973	-14.163682	17.092936	107.420059	44.544926	5.053561	110.879646	44.930447	40.172386	109.367393	44.7376865	22.6129735	110.1235195	-73.0650505	11.5728985	104.7165985
-24.27269	16.615585	106.436798	-14.124587	17.053513	107.475975	44.582481	4.985366	110.97683	45.025944	40.120804	109.463837	44.8042125	22.553085	110.2203335	-73.0533865	11.553941	104.7316165
-23.315407	16.952898	106.501007	-14.084734	17.034994	107.519325	44.612373	4.945937	111.035706	45.110855	40.097252	109.550896	44.861614	22.5215945	110.293301	-73.031082	11.5483935	104.745349
-22.410286	17.386194	106.57872	-14.036245	17.029888	107.55117	44.644135	4.925165	111.034523	45.187401	40.092667	109.61113	44.915768	22.508916	110.3228265	-72.988258	11.55086	104.7795135
-21.561583	17.815338	106.568924	-13.956576	17.053717	107.565796	44.702988	4.926085	111.000252	45.255177	40.094948	109.668732	44.9790825	22.5105165	110.334492	-72.8922345	11.5969175	104.7971
-20.693674	18.310617	106.566467	-13.869267	17.084551	107.582222	44.791035	4.945519	110.949997	45.337708	40.113304	109.760536	45.0643715	22.5294115	110.3552665	-72.8029055	11.6396905	104.8091775
-19.434345	19.203196	106.634125	-13.702544	17.16003	107.607819	44.942398	5.000455	110.888084	45.520721	40.177574	109.92746	45.2315595	22.5890145	110.407772	-72.6366475	11.7310455	104.807866
-18.644718	19.874052	106.651512	-13.567966	17.223558	107.628014	45.058758	5.028896	110.834862	45.655037	40.236401	110.048042	45.3568975	22.6326485	110.441452	-72.4928295	11.8144675	104.814576
-17.896156	20.492979	106.678345	-13.416071	17.278641	107.660759	45.178268	5.062514	110.766983	45.793533	40.279461	110.170341	45.4859005	22.6709875	110.468662	-72.3180425	11.8862945	104.852856
-17.188435	21.179949	106.754173	-13.261554	17.335379	107.672989	45.288147	5.087554	110.707077	45.956902	40.321732	110.282921	45.6225245	22.704643	110.494999	-72.1456325	11.966115	104.850979
-16.442814	21.911087	106.821953	-13.120255	17.392809	107.720566	45.397926	5.112213	110.665703	46.110485	40.36972	110.39283	45.7542055	22.7409665	110.5292665	-71.9947155	12.0446515	104.9118655
-15.790148	22.67223	106.915054	-12.992978	17.435978	107.782402	45.512634	5.141818	110.629417	46.256031	40.414722	110.49765	45.8843325	22.77827	110.5635335	-71.8702885	12.093686	105.0012705
-15.139235	23.37871	106.976189	-12.879435	17.485037	107.847931	45.617424	5.173687	110.609261	46.374992	40.472813	110.565796	45.996208	22.82325	110.5875285	-71.755078	12.146824	105.1083335
-14.248154	24.46958	107.069588	-12.749439	17.533461	107.903076	45.76704	5.256589	110.609581	46.494926	40.577915	110.613022	46.130983	22.917252	110.6113015	-71.629861	12.14967	105.1948505
-13.67068	25.253061	107.109848	-12.676023	17.553722	107.903435	45.87896	5.323128	110.614182	46.559448	40.641476	110.620308	46.219204	22.982302	110.617245	-71.57125	12.125142	105.189625
-13.171784	26.010153	107.102715	-12.604362	17.558773	107.901169	45.996765	5.377404	110.617241	46.61578	40.700069	110.604492	46.3062725	23.0387365	110.6108665	-71.5149965	12.0788095	105.1914715
-12.646845	26.710987	107.072723	-12.520355	17.535236	107.90435	46.132355	5.414604	110.592201	46.677597	40.737663	110.579109	46.404976	23.0761335	110.585655	-71.445686	11.9943385	105.223045
-12.186858	27.432388	107.127174	-12.432593	17.506105	107.940933	46.290245	5.4388	110.477676	46.744015	40.737034	110.547722	46.51713	23.087917	110.512699	-71.382316	11.924293	105.369167
-11.704536	28.235764	107.258774	-12.33218	17.450628	107.988884	46.435547	5.477058	110.266342	46.812458	40.733749	110.57196	46.6240025	23.1054035	110.419151	-71.2883625	11.7958525	105.558617
-11.386747	29.010714	107.443047	-12.240001	17.399853	108.078804	46.533272	5.535648	110.012817	46.874485	40.737698	110.643837	46.7038785	23.136673	110.328327	-71.1838805	11.663033	105.829281
-10.810664	30.116951	107.847992	-12.067472	17.318905	108.250557	46.649754	5.638896	109.598198	46.964676	40.797775	110.873642	46.807215	23.2183355	110.23592	-70.942159	11.4194745	106.265194
-10.509657	30.810305	108.236229	-11.930788	17.278353	108.392975	46.693459	5.773774	109.358025	47.018028	40.881062	111.135735	46.8557435	23.327418	110.24688	-70.7173195	11.229288	106.53907
-10.207263	31.554651	108.745506	-11.840658	17.27993	108.590927	46.69265	5.971011	109.202621	47.074127	40.958977	111.433792	46.8833885	23.464994	110.3182065	-70.5647045	11.094866	106.8636475
-9.977969	32.249393	109.241463	-11.763513	17.302078	108.824036	46.733246	6.179427	109.137939	47.136707	41.061935	111.785889	46.9349765	23.620681	110.461914	-70.4620025	10.983475	107.186158
-9.674142	32.884552	109.739006	-11.699215	17.363966	109.088219	46.806351	6.403251	109.220757	47.207016	41.191872	112.161064	47.0066835	23.7975615	110.6909105	-70.4051135	10.9303705	107.4855275
-9.393454	33.410423	110.239723	-11.648946	17.443031	109.389153	46.912594	6.652974	109.436989	47.257744	41.366783	112.585213	47.085169	24.0098785	111.011101	-70.383061	10.8761835	107.767205
-9.093562	33.866371	110.685944	-11.6324	17.505598	109.696281	47.07386	6.887917	109.675255	47.276897	41.564449	112.994446	47.1753785	24.226183	111.3348505	-70.4401785	10.785013	108.0577115
-8.572419	34.217197	111.294449	-11.641296	17.613241	110.067841	47.199665	7.256337	110.127434	47.3022	41.849125	113.502075	47.2509325	24.552731	111.8147545	-70.5335245	10.673751	108.3209275
-8.152888	34.337906	111.582733	-11.657202	17.644419	110.238121	47.291397	7.454127	110.384537	47.310593	41.995453	113.799789	47.300995	24.72479	112.092163	-70.615399	10.564048	108.384079
-7.747822	34.415367	111.801865	-11.661472	17.661133	110.375122	47.38739	7.609965	110.598709	47.342255	42.109669	113.992859	47.3648225	24.859817	112.295784	-70.6877665	10.462449	108.45446
-7.359319	34.426754	111.941399	-11.645398	17.662384	110.446609	47.512142	7.709036	110.725174	47.328091	42.221439	114.132477	47.4201165	24.9652375	112.4288255	-70.7109125	10.3595305	108.4643925
-6.976785	34.354755	111.941948	-11.615829	17.642385	110.486389	47.610222	7.781122	110.827827	47.370674	42.290985	114.166595	47.490448	25.0360535	112.497211	-70.722106	10.2487165	108.475567
-6.608982	34.203251	111.866554	-11.573102	17.598673	110.466637	47.707668	7.802035	110.879837	47.322727	42.35569	114.212311	47.5151975	25.0788625	112.546074	-70.6614015	10.1184835	108.3872
-6.195989	33.984776	111.700729	-11.514526	17.511736	110.429276	47.754227	7.793056	110.90126	47.355335	42.364449	114.069077	47.554781	25.0787525	112.4851685	-70.583833	9.9447195	108.3733835
-5.585324	33.601925	111.429718	-11.412877	17.339811	110.341667	47.854717	7.726341	110.877678	47.389408	42.338802	113.750397	47.6220625	25.0325715	112.3140375	-70.4478165	9.6470505	108.3692965
-5.119363	33.224575	111.238052	-11.343001	17.187956	110.284927	47.978939	7.632605	110.842339	47.460766	42.272167	113.448906	47.7198525	24.952386	112.1456225	-70.4058545	9.423526	108.4242315
-4.621093	32.757984	111.06665	-11.266041	17.00338	110.249939	48.039509	7.520573	110.865089	47.539349	42.166988	113.259483	47.789429	24.8437805	112.062286	-70.321511	9.1629795	108.437592
-4.092735	32.255253	110.953888	-11.199762	16.798429	110.222267	48.155258	7.351603	110.796417	47.609016	42.072453	113.111069	47.882137	24.712028	111.953743	-70.281661	8.88483	108.490791
-3.603628	31.723652	110.881248	-11.13042	16.589489	110.193672	48.172886	7.228313	110.713158	47.667332	41.973816	113.007011	47.920109	24.6010645	111.8600845	-70.180949	8.5779135	108.5272595
-3.130903	31.174574	110.83474	-11.08065	16.389791	110.177017	48.188721	7.126751	110.529533	47.697578	41.880054	112.925148	47.9431495	24.5034025	111.7273405	-70.1044495	8.2761795	108.6266935
-2.630956	30.554407	110.846481	-11.026571	16.244822	110.195007	48.187889	7.057061	110.316483	47.705608	41.805202	112.901093	47.9467485	24.4311315	111.608788	-69.9998905	8.0585125	108.781226
-1.893796	29.506964	111.002243	-11.002376	16.083035	110.290436	48.188091	7.02467	109.977814	47.706715	41.753914	112.942413	47.947403	24.389292	111.4601135	-69.952155	7.776778	109.1207585
-1.354218	28.643768	110.993744	-10.960091	16.006901	110.378685	48.172108	7.056081	109.803329	47.695332	41.767132	113.001427	47.93372	24.4116065	111.402378	-69.853902	7.6021955	109.354992
-0.764975	27.782875	111.012589	-10.951174	15.991966	110.491798	48.213913	7.089892	109.662987	47.682579	41.793251	113.055244	47.948246	24.4415715	111.3591155	-69.850594	7.5423605	109.6244805
-0.157607	26.903025	110.964775	-10.93589	16.002174	110.593987	48.227638	7.159763	109.64283	47.650002	41.836494	113.082397	47.93882	24.4981285	111.3626135	-69.8106	7.5062195	109.8253605
0.50817	25.973686	110.870346	-10.922351	16.046078	110.627983	48.285732	7.215161	109.645996	47.617966	41.878647	113.067535	47.951849	24.546904	111.3567655	-69.796551	7.545252	109.8992005
1.249512	24.863745	110.657883	-10.933137	16.087555	110.613777	48.348133	7.251179	109.682594	47.592442	41.927197	112.980484	47.9702875	24.589188	111.331539	-69.8365615	7.585922	109.896015
1.925722	23.767467	110.344185	-10.935827	16.115513	110.530403	48.412128	7.244264	109.759117	47.572128	41.927143	112.856613	47.992128	24.5857035	111.307865	-69.863782	7.6453225	109.752941
3.072133	21.967333	109.933472	-10.914732	16.109987	110.369667	48.58279	7.189979	109.951675	47.562988	41.911453	112.558495	48.072889	24.550716	111.255085	-69.902353	7.669258	109.484249
3.919623	20.619371	109.644279	-10.878537	16.083576	110.21479	48.705803	7.190529	110.242935	47.569126	41.899879	112.344429	48.1374645	24.545204	111.293682	-69.8945385	7.621948	109.135898
4.741578	19.30687	109.453369	-10.830192	16.076025	110.077248	48.865376	7.248434	110.765839	47.56443	41.857292	112.21447	48.214903	24.552863	111.4901545	-69.875287	7.599187	108.6643415
5.617902	17.885818	109.435234	-10.765167	16.054598	109.999451	49.180687	7.281626	111.474594	47.576859	41.857166	112.207321	48.378773	24.569396	111.8409575	-69.909107	7.5398	108.1579445
6.522968	16.457285	109.518219	-10.620423	16.006346	109.90889	49.538605	7.305264	112.436356	47.607552	41.824116	112.388824	48.5730785	24.56469	112.41259	-69.8139245	7.448002	107.40519
7.445236	15.018196	109.79158	-10.424395	15.931918	109.79937	49.858852	7.282943	113.633522	47.743793	41.727142	112.704514	48.8013225	24.5050425	113.169018	-69.6501125	7.3587935	106.429722
8.341063	13.509287	110.096344	-10.153137	15.821643	109.686241	50.172161	7.184193	114.864372	48.011459	41.650562	113.144386	49.09181	24.4173775	114.004379	-69.398084	7.2259085	105.368103
9.641192	11.373394	110.601105	-9.673954	15.611513	109.427437	50.674866	6.823704	116.454819	48.495163	41.434525	113.67971	49.5850145	24.1291145	115.0672645	-68.9329225	7.0939115	103.7876095
10.493325	10.027314	110.830032	-9.357636	15.475373	109.138718	50.964619	6.481751	117.197891	48.887859	41.208588	113.829956	49.926239	23.8451695	115.5139235	-68.641511	7.1055765	102.7635125
11.267	8.605472	110.970726	-9.076045	15.362772	108.802757	51.183998	6.200746	117.74263	49.261017	40.931705	113.917603	50.2225075	23.5662255	115.8301165	-68.3745975	7.1593185	101.7753975
11.889664	7.402772	111.017075	-8.904574	15.305006	108.468521	51.316441	5.970215	118.078056	49.586819	40.759148	114.043343	50.45163	23.3646815	116.0606995	-68.260778	7.2453305	100.8763425
12.483649	6.25783	111.00576	-8.728804	15.280475	108.070961	51.264328	5.844463	118.232666	49.833912	40.638466	114.159897	50.54912	23.2414645	116.1962815	-68.006728	7.3194855	99.9456405
12.961872	5.164638	110.812698	-8.670007	15.318849	107.734383	51.333366	5.578788	118.090141	50.027973	40.5569	114.275513	50.6806695	23.067844	116.182827	-68.0206835	7.569854	99.285939
13.372365	4.155063	110.56665	-8.657441	15.399386	107.496498	51.322502	5.476969	117.89901	50.159477	40.530754	114.456223	50.7409895	23.0038615	116.1776165	-68.0558715	7.7949105	98.8153795
13.775143	2.869295	110.146271	-8.631227	15.546748	107.197762	51.301617	5.458986	117.556358	50.214405	40.617382	114.829933	50.758011	23.038184	116.1931455	-68.020465	8.055312	98.2023785
13.982383	2.037035	109.958313	-8.603712	15.713435	107.082245	51.295135	5.617473	117.358948	50.203068	40.740963	115.01886	50.7491015	23.179218	116.188904	-67.9565255	8.247652	97.975586
14.068445	1.262219	109.683525	-8.547778	15.923089	106.931976	51.339901	5.783317	117.186104	50.217575	40.864681	115.121544	50.778738	23.323999	116.153824	-67.874294	8.522179	97.710128
14.128179	0.46503	109.415436	-8.423947	16.12031	106.689812	51.247562	6.045393	117.153679	50.216969	40.971149	115.087914	50.7322655	23.508271	116.1207965	-67.5801595	8.732349	97.2588275
14.120686	-0.264442	109.147873	-8.218618	16.253403	106.324181	51.39156	6.229641	117.021538	50.252621	41.033573	114.911667	50.8220905	23.631607	115.9666025	-67.2593265	8.875199	96.6817595
14.056513	-1.079148	108.88723	-7.974519	16.27742	105.842926	51.858566	6.219739	116.786217	50.360817	41.052036	114.616348	51.1096915	23.6358875	115.7012825	-67.0587295	8.9189525	95.9845695
13.819874	-1.958736	108.584526	-7.724463	16.181543	105.304756	52.06955	6.180582	116.648552	50.501549	40.972721	114.249596	51.2855495	23.5766515	115.449074	-66.7344755	8.7864345	95.160438
13.325999	-3.200421	108.057465	-7.418761	15.808758	104.536995	52.242344	5.896008	116.304276	50.715084	40.689438	113.573578	51.478714	23.292723	114.938927	-66.316236	8.324793	94.135063
12.904629	-4.093269	107.599052	-7.226063	15.429544	104.043709	52.311134	5.626181	115.902687	50.819767	40.440323	113.043343	51.5654505	23.033252	114.473015	-66.0175765	7.825836	93.614403
12.387506	-4.940882	107.126129	-7.058398	15.033637	103.589371	52.37838	5.326205	115.368248	50.920189	40.191875	112.415146	51.6492845	22.75904	113.891697	-65.7660805	7.308234	93.287045
11.778532	-5.789896	106.596863	-6.929259	14.640353	103.207077	53.11084	4.600442	114.389359	50.976952	39.998615	111.770378	52.043896	22.2995285	113.0798685	-65.902414	6.9811775	93.3342855
10.927752	-6.574683	106.070419	-6.833925	14.293918	102.917862	52.510719	4.827049	114.084419	50.986385	39.848152	111.140526	51.748552	22.3376005	112.6124725	-65.416402	6.2502355	93.2232515
10.056921	-7.229695	105.643532	-6.77063	13.971916	102.711212	52.411919	4.768598	113.522049	50.947792	39.747707	110.481705	51.6798555	22.2581525	112.001877	-65.2211155	5.6856795	93.420547
9.119637	-7.92929	105.161858	-6.725075	13.725909	102.532509	52.600433	4.596472	112.725327	50.900913	39.682308	109.830307	51.750673	22.13939	111.277817	-65.200823	5.312428	93.787201
7.492181	-8.951261	104.343414	-6.667227	13.452472	102.308014	52.587296	4.489308	111.666679	50.767761	39.691616	108.938858	51.6775285	22.090462	110.3027685	-65.0119825	4.814482	94.3132595
6.352983	-9.480521	103.867577	-6.651589	13.341022	102.204407	52.514351	4.500536	110.910858	50.746338	39.690086	108.40715	51.6303445	22.095311	109.659004	-64.9335225	4.586733	94.74981
5.166876	-10.058475	103.37114	-6.619835	13.278562	102.138695	52.550854	4.463948	110.201729	50.658058	39.809422	107.893875	51.604456	22.136685	109.047802	-64.844126	4.420439	95.229588
3.852398	-10.63975	102.945473	-6.565403	13.254675	102.121017	52.550495	4.51258	109.609436	50.592369	39.909439	107.450989	51.571432	22.2110095	108.5302125	-64.702238	4.2983405	95.7118215
2.565288	-11.104215	102.705826	-6.467916	13.273729	102.201172	52.653957	4.543916	108.979759	50.532753	40.051796	107.044746	51.593355	22.297856	108.0122525	-64.529187	4.249602	96.3900915
1.291292	-11.626298	102.637627	-6.341517	13.278151	102.348343	52.769882	4.658856	108.516525	50.499546	40.206825	106.597115	51.634714	22.4328405	107.55682	-64.317748	4.1234615	97.139866
-0.132791	-12.151244	102.839424	-6.176911	13.28774	102.593437	53.090168	4.693815	108.084991	50.408775	40.36982	106.046532	51.7494715	22.5318175	107.0657615	-64.1032935	4.0436625	98.1211125
-2.071168	-12.87836	103.788589	-5.833892	13.250831	103.03614	53.408302	4.824823	107.645187	50.406116	40.522709	104.813339	51.907209	22.673766	106.229263	-63.574993	3.827896	99.843017
-3.491518	-13.386315	104.756477	-5.582341	13.146078	103.349998	53.663712	4.855546	107.477036	50.331051	40.448872	103.934334	51.9973815	22.652209	105.705685	-63.1620635	3.639947	100.994311
-4.756524	-13.809039	105.841049	-5.381766	12.938537	103.666351	53.920536	4.79832	107.385658	50.256645	40.20435	103.082619	52.0885905	22.501335	105.2341385	-62.8521225	3.375739	102.0985635
-5.999256	-14.250523	106.960938	-5.216898	12.617204	104.019974	54.140366	4.602459	107.404205	50.184982	39.891846	102.376381	52.162674	22.2471525	104.890293	-62.59647	2.9872555	103.149655
-7.386499	-14.597434	108.002045	-5.089301	12.20183	104.388618	54.298157	4.373738	107.468964	50.135452	39.504093	101.860344	52.2168045	21.9389155	104.664654	-62.3954065	2.4647445	104.112582
-8.629128	-14.837556	108.841133	-5.016432	11.729016	104.81324	54.177116	4.201951	107.688431	50.068539	39.10043	101.525513	52.1228275	21.6511905	104.606972	-62.1556915	1.8068415	105.019508
-9.829397	-15.070724	109.599937	-4.981387	11.250072	105.314568	54.406799	3.779262	107.646584	49.944622	38.756912	101.425804	52.1757105	21.268087	104.536194	-62.1384845	1.232057	106.092942
-11.778177	-15.073744	110.62851	-5.029031	10.581531	106.2453	54.326023	3.361383	107.762321	49.816486	38.375072	101.492241	52.0712545	20.8682275	104.627281	-62.1293165	0.294834499999997	107.863319
-12.954547	-14.95444	111.197472	-5.100567	10.211567	106.942024	54.228436	3.181627	107.840157	49.759197	38.292217	101.735725	51.9938165	20.736922	104.787941	-62.1949505	-0.313787999999999	109.096107
-14.111792	-14.732115	111.612831	-5.204678	9.922114	107.619133	53.843384	3.220714	108.110214	49.634136	38.308292	102.222107	51.73876	20.764503	105.1661605	-62.148116	-0.920275	110.0721055
-15.280771	-14.349878	111.956917	-5.305058	9.722914	108.239868	53.894432	3.101534	108.16011	49.571476	38.392342	102.768776	51.732954	20.746938	105.464443	-62.34307	-1.30111	111.015293
-16.324244	-13.833341	112.195755	-5.381777	9.642673	108.821777	53.832836	3.141971	108.305725	49.53746	38.601597	103.375854	51.685148	20.871784	105.8407895	-62.448702	-1.586438	111.8027645
-17.395193	-13.136454	112.471199	-5.428658	9.660903	109.355164	53.793217	3.265131	108.450333	49.613323	38.768951	103.921974	51.70327	21.017041	106.1861535	-62.560586	-1.695235	112.5241745
-18.307186	-12.501879	112.618637	-5.444584	9.743836	109.861267	53.755165	3.437083	108.625648	49.658115	38.983444	104.557335	51.70664	21.2102635	106.5914915	-62.595808	-1.7225915	113.1310425
-19.621788	-11.248549	112.918076	-5.411278	9.936342	110.507835	53.774178	3.700244	108.875099	49.795212	39.343647	105.377281	51.784695	21.5219455	107.12619	-62.607251	-1.6492615	113.88948
-20.429199	-10.293926	113.116791	-5.371575	10.068347	110.870804	53.799458	3.887612	109.039711	49.923889	39.565395	105.861343	51.8616735	21.7265035	107.450527	-62.6048235	-1.5898095	114.291081
-21.099291	-9.435349	113.225769	-5.323896	10.214443	111.179176	53.856373	4.022947	109.17971	50.094105	39.770256	106.248566	51.975239	21.8966015	107.714138	-62.623031	-1.4677155	114.644214
-21.829996	-8.393694	113.367477	-5.236843	10.350965	111.428604	53.889866	4.151919	109.342766	50.254154	39.92247	106.594452	52.07201	22.0371945	107.968609	-62.545696	-1.3352645	114.888599
-22.430809	-7.362093	113.455795	-5.134781	10.46842	111.598541	54.009037	4.23314	109.4646	50.437401	40.101589	106.84861	52.223219	22.1673645	108.156605	-62.492781	-1.2305245	115.040477
-22.97632	-6.293011	113.558006	-5.035139	10.560733	111.724052	54.086899	4.344466	109.604355	50.542133	40.201729	107.0186	52.314516	22.2730975	108.3114775	-62.384794	-1.1516315	115.1366265
-23.458025	-5.241145	113.591599	-4.916243	10.668085	111.79863	54.193657	4.458025	109.716476	50.616508	40.279057	107.109299	52.4050825	22.368541	108.4128875	-62.2375685	-1.032371	115.1843725
-24.101248	-3.562613	113.644135	-4.773907	10.757121	111.855362	54.392635	4.577369	109.897064	50.70665	40.364067	107.139648	52.5496425	22.470718	108.518356	-62.0974565	-0.956475999999999	115.192368
-24.460299	-2.439538	113.699745	-4.707973	10.774692	111.860229	54.462086	4.637286	110.030998	50.760696	40.408749	107.124939	52.611391	22.5230175	108.5779685	-62.027337	-0.973633500000002	115.1424895
-24.791695	-1.276031	113.567116	-4.679008	10.751108	111.810005	54.595577	4.634112	110.065796	50.780415	40.43502	107.059456	52.687996	22.534566	108.562626	-62.046012	-1.03235	115.057384
-25.045267	-0.059365	113.448372	-4.693182	10.701322	111.726082	54.633224	4.628998	110.083176	50.721897	40.442337	106.969955	52.6775605	22.5356675	108.5265655	-62.0639245	-1.1330235	114.9255985
-25.274471	1.14982	113.287285	-4.719873	10.634104	111.60405	54.678558	4.598096	110.038445	50.61639	40.433018	106.84874	52.647474	22.515557	108.4435925	-62.08722	-1.247349	114.7645075
-25.486595	2.451776	113.065193	-4.781206	10.568198	111.460686	54.70512	4.572275	109.997261	50.510807	40.443481	106.732834	52.6079635	22.507878	108.3650475	-62.1703755	-1.371482	114.5563245
-25.585648	3.773034	112.743889	-4.843672	10.500417	111.311325	54.709999	4.566842	109.955933	50.443245	40.495209	106.631004	52.576622	22.5310255	108.2934685	-62.263966	-1.5301915	114.3291815
-25.772303	5.857169	112.38018	-4.896924	10.46427	111.100296	54.677273	4.617497	109.848091	50.33316	40.602554	106.578896	52.5052165	22.6100255	108.2134935	-62.2990645	-1.6814855	113.9870985
-25.747702	7.326257	112.022362	-4.90127	10.47999	110.915588	54.686462	4.659614	109.714149	50.282436	40.697063	106.601501	52.484449	22.6783385	108.157825	-62.286989	-1.7183585	113.673351
-25.819313	8.897344	111.65596	-4.900819	10.519864	110.677246	54.691296	4.748392	109.528877	50.2687	40.855194	106.627083	52.479998	22.801793	108.07798	-62.281636	-1.762065	113.276512
-25.749577	10.471373	111.187157	-4.872203	10.587802	110.348663	54.684479	4.924327	109.320053	50.274075	41.044189	106.672501	52.479277	22.984258	107.996277	-62.223683	-1.808654	112.701049
-25.756678	12.121785	110.702583	-4.871966	10.64186	109.951973	54.716259	5.085423	109.046646	50.265892	41.229919	106.744064	52.4910755	23.157671	107.895355	-62.2350075	-1.873951	112.008591
-25.625633	13.702114	110.260605	-4.85686	10.740909	109.585464	54.701286	5.258161	108.761124	50.276543	41.41732	106.83223	52.4889145	23.3377405	107.796677	-62.2026345	-1.8559225	111.374251
-25.495676	15.364393	109.899811	-4.861529	10.84806	109.257889	54.635574	5.437961	108.480217	50.282288	41.544601	106.953903	52.458931	23.491281	107.71706	-62.181989	-1.795161	110.798718
-25.251194	17.886566	109.471603	-4.928638	10.992482	108.83255	54.476555	5.618083	108.141434	50.339119	41.709797	107.335831	52.407837	23.66394	107.7386325	-62.265113	-1.678976	109.9264675
-25.020699	19.547546	109.353165	-5.02799	11.082336	108.660149	54.207005	5.782845	108.207321	50.371349	41.792179	107.817757	52.289177	23.787512	108.012539	-62.345157	-1.62284	109.307759
-24.926739	21.253704	109.501457	-5.219621	11.230174	108.662857	54.056622	5.905312	108.503113	50.420277	41.920818	108.568298	52.2384495	23.913065	108.5357055	-62.6776915	-1.452717	108.7900085
-24.716343	22.774082	109.829201	-5.496376	11.369579	108.963432	54.002113	6.058551	109.082603	50.391758	42.047188	109.548882	52.1969355	24.0528695	109.3157425	-63.1896875	-1.3137115	108.6111215
-24.579981	24.315081	110.456024	-5.842897	11.562431	109.467949	53.973694	6.257272	109.907486	50.427979	42.168636	110.604904	52.2008365	24.212954	110.256195	-63.8866305	-1.088092	108.679703
-24.464439	25.906097	111.282394	-6.24878	11.770901	110.081413	53.896915	6.433067	110.79657	50.288605	42.286648	111.796013	52.09276	24.3598575	111.2962915	-64.59032	-0.8180555	108.8665345
-24.314768	27.260658	112.141624	-6.599471	11.990416	110.766075	53.753208	6.614613	111.635994	50.102497	42.375504	112.941063	51.9278525	24.4950585	112.2885285	-65.1267945	-0.514226499999999	109.2436215
-24.125038	29.198799	113.509285	-7.107861	12.311985	111.741783	53.530884	6.847508	112.777184	49.832584	42.468067	114.492485	51.681734	24.6577875	113.6348345	-65.897456	-0.0338174999999978	109.8487315
-24.026957	30.44869	114.414703	-7.44103	12.500413	112.321793	53.39769	6.919445	113.475052	49.69606	42.485218	115.42083	51.546875	24.7023315	114.447941	-66.428935	0.2984945	110.195645
-23.917147	31.501612	115.166939	-7.785227	12.636608	112.820908	53.237198	6.955227	114.092407	49.517845	42.506405	116.276085	51.3775215	24.730816	115.184246	-66.9479755	0.542400000000001	110.45757
-23.871946	32.40876	115.862801	-8.150944	12.738646	113.247887	53.060486	6.994418	114.597115	49.338108	42.538422	116.972504	51.199297	24.76642	115.7848095	-67.501185	0.710872000000002	110.7109645
-23.722471	33.211082	116.248848	-8.488655	12.796741	113.52121	52.851807	7.025594	114.995003	49.034363	42.56076	117.529427	50.943085	24.793177	116.262215	-67.920395	0.800305000000002	110.780205
-23.677408	33.919498	116.492584	-8.873389	12.83489	113.662025	52.674263	7.034642	115.186546	48.762878	42.566402	117.815552	50.7185705	24.800522	116.501049	-68.4653485	0.869258000000002	110.823001
-23.777678	34.564793	116.615387	-9.22222	12.850121	113.606934	52.456276	7.014809	115.145561	48.412636	42.619904	117.855331	50.434456	24.8173565	116.500446	-68.878896	0.8828855	110.713422
-23.838495	35.360546	116.163612	-9.680511	12.878492	113.135101	52.041729	6.96813	114.564255	47.9893	42.657829	117.341675	50.0155145	24.8129795	115.952965	-69.3765365	0.944004499999998	110.317237
-23.884859	35.738148	115.661194	-9.90354	12.931932	112.647453	51.726402	6.86786	113.855316	47.703278	42.642746	116.662811	49.71484	24.755303	115.2590635	-69.52192	1.108561	110.0358425
-23.969051	36.030079	115.136024	-10.055588	13.005574	112.120178	51.399178	6.733102	113.050774	47.60358	42.583496	115.901039	49.501379	24.658299	114.4759065	-69.612555	1.352849	109.7644495
-24.010069	36.190994	114.616562	-10.18232	13.081072	111.658516	51.082771	6.600421	112.260696	47.45005	42.505997	115.176598	49.2664105	24.553209	113.718647	-69.6310505	1.608935	109.598385
-24.119442	36.230774	114.134583	-10.311806	13.105087	111.23806	50.784458	6.477238	111.54393	47.298641	42.461452	114.495338	49.0415495	24.469345	113.019634	-69.6651615	1.740829	109.456486
-24.212608	36.143578	113.705971	-10.444183	13.155982	110.870537	50.540405	6.329537	110.980095	47.146053	42.390232	113.921783	48.843229	24.3598845	112.450939	-69.731595	1.9520795	109.290135
-24.322712	35.94915	113.382126	-10.546988	13.223882	110.612198	50.314659	6.263309	110.415039	46.997589	42.377991	113.400093	48.656124	24.32065	111.907566	-69.7501	2.127114	109.31683
-24.263027	35.325546	113.101402	-10.571637	13.377704	110.485771	49.841423	6.257779	109.494019	46.721794	42.457012	112.466217	48.2816085	24.3573955	110.980118	-69.4248825	2.3980125	109.991424
-24.367579	34.902996	113.240967	-10.489017	13.476242	110.63546	49.587959	6.336196	108.812263	46.536491	42.529243	111.67556	48.062225	24.4327195	110.2439115	-69.040259	2.5197645	111.0270085
-24.305593	34.285763	113.415337	-10.397799	13.624475	110.851585	49.39653	6.423648	108.15097	46.338959	42.6852	110.845139	47.8677445	24.554424	109.4980545	-68.6633425	2.694526	112.2051155
-24.267254	33.654247	113.592422	-11.17572	14.408607	111.828377	49.199471	6.501798	107.494102	46.103828	42.836971	109.787735	47.6516495	24.6693845	108.6409185	-70.0030895	4.1478295	115.0158355
-24.172598	32.995281	113.571381	-10.272396	13.736396	111.242035	48.996971	6.61305	106.773605	45.759735	42.839935	108.751404	47.378353	24.7264925	107.7625045	-67.923145	2.7462995	114.7215655
-24.000841	32.285908	113.496971	-10.195702	13.742724	111.405602	48.788822	6.634346	106.102921	45.561291	42.898602	107.510773	47.1750565	24.766474	106.806847	-67.5664605	2.718974	116.004357
-23.698669	31.479872	113.148567	-10.162457	13.75813	111.45787	48.594803	6.54029	105.508209	45.320969	42.763546	106.292534	46.957886	24.651918	105.9003715	-67.2828	2.864342	117.0153685
-23.283083	30.377466	112.423767	-10.203008	13.70642	111.371109	48.374794	6.130323	104.93145	45.092056	42.203259	104.77903	46.733425	24.166791	104.85524	-67.139441	3.246049	117.886978
-22.869387	29.573837	111.822601	-10.273189	13.584373	111.248734	48.3144	5.790014	104.919754	45.104679	41.747276	104.082939	46.7095395	23.768645	104.5013465	-67.2559175	3.400101	117.9961215
-22.35424	28.80747	111.267792	-10.372272	13.402374	111.174904	48.430805	5.301797	105.094528	45.257092	41.250614	103.680801	46.8439485	23.2762055	104.3876645	-67.5884925	3.5285425	117.9621435
-21.709829	28.061169	110.881172	-10.449424	13.176987	111.171211	48.490299	4.842047	105.639732	45.480652	40.819874	103.568199	46.9854755	22.8309605	104.6039655	-67.8843235	3.5230135	117.7384565
-20.916958	27.349669	110.52655	-10.502531	12.964919	111.262238	48.556999	4.455194	106.399628	45.756943	40.425266	103.784645	47.156971	22.44023	105.0921365	-68.162033	3.489608	117.4323395
-19.993742	26.709322	110.336006	-10.540094	12.790105	111.473808	48.673313	4.073818	107.352234	46.073738	40.07856	104.223503	47.3735255	22.076189	105.7878685	-68.4537135	3.504021	117.1597475
-19.079723	26.231407	110.30545	-10.507146	12.654124	111.803986	48.793091	3.745631	108.435944	46.440063	39.745667	104.812645	47.616577	21.745649	106.6242945	-68.630869	3.562599	116.9836775
-17.519121	25.626368	110.355629	-10.435768	12.508585	112.390968	48.94352	3.343168	110.049889	46.983868	39.357639	105.726013	47.963694	21.3504035	107.887951	-68.83523	3.6667665	116.893985
-16.34585	25.336868	110.429893	-10.378175	12.450646	112.770355	48.99202	3.136276	110.914978	47.276783	39.10519	106.215347	48.1344015	21.120733	108.5651625	-68.8907515	3.780559	116.9755475
-15.064319	25.170654	110.511002	-10.324781	12.413857	113.050827	48.998199	2.990673	111.533226	47.496952	38.926491	106.565834	48.2475755	20.958582	109.04953	-68.8971375	3.869132	117.052124
-13.889604	25.152851	110.578278	-10.288269	12.36848	113.176514	48.990448	2.884923	111.850723	47.660091	38.856976	106.806396	48.3252695	20.8709495	109.3285595	-68.9018075	3.8660105	117.0244685
-12.645374	25.160599	110.659492	-10.311404	12.35222	113.181114	48.911987	2.845567	111.898384	47.741455	38.875404	107.059502	48.326721	20.8604855	109.478943	-68.949529	3.8439545	116.883285
-11.256232	25.3127	110.668335	-10.394146	12.375695	113.098183	48.752872	2.905673	111.763527	47.771378	39.023735	107.31292	48.262125	20.964704	109.5382235	-69.050417	3.786686	116.6581425
-9.989444	25.607809	110.772346	-10.537348	12.442413	112.972771	48.575314	3.049012	111.493996	47.750633	39.30407	107.601883	48.1629735	21.176541	109.5479395	-69.2376695	3.708285	116.3976025
-7.891109	26.117409	110.974182	-10.806521	12.750794	112.852524	48.238815	3.419046	110.970947	47.592796	39.823189	108.121536	47.9158055	21.6211175	109.5462415	-69.5288475	3.8804705	116.1588065
-6.410349	26.547092	111.230888	-10.979695	13.110898	112.905991	48.022583	3.791466	110.706558	47.524521	40.187469	108.555588	47.773552	21.9894675	109.631073	-69.732942	4.2323285	116.180909
-4.876183	26.98262	111.565224	-11.123727	13.591571	113.082649	47.873184	4.2251	110.569504	47.515717	40.587582	109.092186	47.6944505	22.406341	109.830845	-69.9419045	4.776801	116.334453
-3.155315	27.424541	111.934616	-11.227872	14.114493	113.323845	47.763046	4.660328	110.550652	47.565331	40.961655	109.73288	47.6641885	22.8109915	110.141766	-70.1199325	5.4179945	116.505924
-1.514753	27.894268	112.374733	-11.280115	14.641253	113.630661	47.670712	5.076952	110.614349	47.65543	41.29882	110.433434	47.663071	23.187886	110.5238915	-70.223301	6.09462	116.7374305
0.276642	28.25194	112.813477	-11.316423	15.155461	113.953339	47.62146	5.493309	110.776611	47.775017	41.607544	111.124977	47.6982385	23.5504265	110.950794	-70.3310845	6.7604955	116.955884
2.121265	28.570805	113.236549	-11.321098	15.682947	114.200523	47.654438	5.894652	111.099449	47.868031	41.944122	111.991379	47.7612345	23.919387	111.545414	-70.4034305	7.446507	116.855632
4.997872	28.889021	113.924149	-11.406081	16.457613	114.639427	47.809647	6.52108	112.22657	48.050354	42.344116	113.29496	47.9300005	24.432598	112.760765	-70.7421625	8.482628	116.518089
6.88867	29.024485	114.583984	-11.493064	17.022289	115.067947	48.084167	7.035634	113.467873	48.038769	42.661285	114.335701	48.061468	24.8484595	113.901787	-71.047596	9.1961185	116.234107
8.875349	29.016403	115.344894	-11.607041	17.611576	115.555	48.468483	7.542361	115.163826	47.983265	43.032169	115.484573	48.225874	25.287265	115.3241995	-71.439956	9.935887	115.7858005
10.7774	28.950136	116.186569	-11.758592	18.21126	116.139114	48.854904	8.021562	116.991028	47.858238	43.44585	116.596054	48.356571	25.733706	116.793541	-71.873755	10.688814	115.484687
12.731589	28.727098	117.048386	-11.875052	18.770241	116.721893	49.216877	8.5129	118.739677	47.674847	43.826103	117.494705	48.445862	26.1695015	118.117191	-72.195966	11.3709805	115.326595
14.569138	28.474955	117.748627	-11.949805	19.249723	117.170502	49.507645	8.911522	120.210876	47.581863	44.077446	118.160561	48.544754	26.494484	119.1857185	-72.444364	12.004962	115.1552855
16.490559	28.083941	118.18483	-11.987933	19.62501	117.479645	49.744343	9.17346	121.419121	47.528648	44.285702	118.614746	48.6364955	26.729581	120.0169335	-72.6123615	12.520439	114.9423565
19.171446	27.414602	119.019112	-11.964843	19.959286	117.711639	50.038467	9.416128	122.722885	47.672081	44.463875	119.119713	48.855274	26.9400015	120.921299	-72.78496	12.9785705	114.501979
20.917835	26.896515	119.500557	-11.909047	20.02713	117.686966	50.262749	9.440979	123.231926	47.809029	44.558121	119.436096	49.035889	26.99955	121.334011	-72.853983	13.05471	114.039921
22.598068	26.334459	119.76577	-11.840498	20.033365	117.47773	50.346912	9.444223	123.417664	47.958519	44.678402	119.736359	49.1527155	27.0613125	121.5770115	-72.8337115	13.0054175	113.3784485
24.19496	25.787207	119.875526	-11.762633	20.033861	117.13533	50.267487	9.422533	123.307213	48.109772	44.803692	120.002769	49.1886295	27.1131125	121.654991	-72.7138955	12.9546095	112.615669
25.504446	25.348827	119.920731	-11.657951	20.111088	116.775444	50.275482	9.391109	122.972595	48.288681	44.906807	120.127441	49.2820815	27.148958	121.550018	-72.5979835	13.073218	112.00087
26.773405	24.618895	119.635963	-11.543232	20.278862	116.489876	50.271244	9.499613	122.485901	48.384094	45.118881	120.245506	49.327669	27.309247	121.3657035	-72.414133	13.248477	111.6140485
26.00662	24.137913	119.293663	-11.438572	20.57239	116.294434	50.297058	9.701703	121.974754	48.516941	45.357777	120.26918	49.4069995	27.52974	121.121967	-72.2841435	13.61504	111.466901
25.548904	23.047132	118.566093	-11.279988	21.195066	116.097031	50.428043	10.169617	121.24646	48.701714	45.846581	120.01786	49.5648785	28.008099	120.63216	-72.1248545	14.382033	111.561902
25.126774	22.421507	118.031754	-11.18131	21.663368	115.913788	50.52874	10.530157	120.701408	48.764374	46.181774	119.760635	49.646557	28.3559655	120.2310215	-72.009177	14.9707705	111.5965545
24.554787	21.708078	117.330658	-11.072082	22.122332	115.651657	50.620491	10.90699	120.104469	48.803856	46.461342	119.372246	49.7121735	28.684166	119.7383575	-71.8563375	15.560498	111.5649565
24.004616	20.885773	116.65126	-10.928317	22.518867	115.285446	50.686119	11.213162	119.52977	48.823929	46.711777	118.976997	49.755024	28.9624695	119.2533835	-71.611658	16.0752645	111.3175085
23.407717	20.099331	115.957176	-10.79969	22.828497	114.841377	50.75153	11.441229	118.982338	48.863888	46.909786	118.555855	49.807709	29.1755075	118.7690965	-71.407089	16.4814865	110.9136575
22.777195	19.111584	115.130699	-10.671889	23.033405	114.348816	50.799854	11.598071	118.433502	48.922157	47.075989	118.154526	49.8610055	29.33703	118.294014	-71.2047835	16.72978	110.403618
22.147188	18.011518	114.373306	-10.539217	23.158834	113.859108	50.847702	11.695103	117.878792	48.962975	47.226097	117.72599	49.9053385	29.4606	117.802391	-70.9837725	16.857068	109.915825
21.113697	16.336628	113.283142	-10.345178	23.266369	113.141167	50.921093	11.804507	117.032555	49.065304	47.396183	117.004868	49.9931985	29.600345	117.0187115	-70.6835545	16.932393	109.2636225
20.426542	15.070484	112.538086	-10.180612	23.27145	112.6483	50.965508	11.910692	116.451881	49.077988	47.533012	116.482925	50.021748	29.721852	116.467403	-70.382972	16.821048	108.829197
19.767431	13.820945	111.956276	-10.039118	23.252962	112.124016	51.066376	11.935575	115.966972	49.135017	47.624897	115.909454	50.1006965	29.780236	115.938213	-70.1789325	16.725688	108.309819
19.035742	12.426326	111.235596	-9.907825	23.198097	111.549255	51.198971	11.957575	115.468803	49.174454	47.704983	115.321419	50.1867125	29.831279	115.395111	-70.0023625	16.564915	107.703399
18.354841	10.941733	110.607208	-9.780957	23.126402	110.926437	51.301224	11.949864	115.030716	49.201202	47.756813	114.660622	50.251213	29.8533385	114.845669	-69.813127	16.3994655	107.007205
17.763638	9.49941	110.194954	-9.654375	23.04281	110.218872	51.40733	11.884249	114.63382	49.209881	47.796677	113.943504	50.3086055	29.840463	114.288662	-69.6173555	16.245157	106.149082
17.109709	7.959987	109.639999	-9.534359	22.929914	109.443581	51.55257	11.743874	114.201546	49.232147	47.781517	113.19487	50.3923585	29.7626955	113.698208	-69.4610765	16.0971325	105.188954
16.191376	5.714173	108.750046	-9.35129	22.678526	108.192001	51.697857	11.475094	113.644119	49.374485	47.720982	112.030861	50.536171	29.598038	112.83749	-69.238751	15.759014	103.546512
15.405977	4.151502	108.257423	-9.224536	22.433836	107.321487	51.752396	11.244531	113.248932	49.414192	47.620113	111.362198	50.583294	29.432322	112.305565	-69.032366	15.43535	102.337409
14.704447	2.590096	107.647896	-9.111379	22.129982	106.464874	51.903904	10.923667	112.851967	49.547134	47.494324	110.676239	50.725519	29.2089955	111.764103	-68.948277	15.0509685	101.165645
13.945368	1.0733	106.917061	-9.007277	21.793207	105.631004	51.771049	10.675583	112.462463	49.687012	47.359203	110.062073	50.7290305	29.017393	111.262268	-68.7435845	14.569021	99.99974
13.104513	-0.477694	106.303856	-8.89583	21.455448	104.871002	51.764278	10.447956	111.939445	49.815521	47.223083	109.494194	50.7898995	28.8355195	110.7168195	-68.5815595	14.0753765	99.0251845
12.325844	-2.008229	105.619087	-8.743492	21.115736	104.189125	51.667068	10.252892	111.530396	49.936729	47.076488	108.87207	50.8018985	28.66469	110.201233	-68.2888825	13.566782	98.177017
11.47203	-3.346689	105.234291	-8.60317	20.8071	103.595055	51.579899	10.067595	111.119057	50.045975	46.971893	108.180748	50.812937	28.519744	109.6499025	-68.019277	13.094456	97.5402075
10.106645	-5.288849	104.719795	-8.422191	20.396927	102.785149	51.524513	9.89446	110.487068	50.115425	46.841427	106.948448	50.819969	28.3679435	108.717758	-67.664351	12.4259105	96.85254
9.135875	-6.418663	104.696846	-8.315779	20.136047	102.20623	51.573277	9.773243	110.116241	50.065464	46.727036	106.064583	50.8193705	28.2501395	108.090412	-67.4509285	12.0219545	96.322048
8.188501	-7.600044	104.538033	-8.261481	19.848284	101.637878	51.566231	9.730256	109.778854	49.982407	46.554352	105.040565	50.774319	28.142304	107.4097095	-67.297281	11.554264	95.8660465
7.138349	-8.775294	104.680649	-8.261004	19.503025	101.080215	51.568253	9.680119	109.507736	49.739468	46.339474	104.124641	50.6538605	28.0097965	106.8161885	-67.1758685	10.9962535	95.3442415
6.047293	-9.698168	104.909264	-8.298371	19.112869	100.565247	51.57547	9.567239	109.287109	49.509888	46.026974	103.19426	50.542679	27.7971065	106.2406845	-67.139421	10.4286315	94.8898095
4.870781	-10.663719	105.071983	-8.351099	18.658083	100.1418	51.550411	9.391121	109.078369	49.297741	45.667564	102.279541	50.424076	27.5293425	105.678955	-67.126274	9.7868235	94.604645
3.717875	-11.462918	105.359985	-8.415555	18.154032	99.81279	51.469986	9.15673	108.854828	49.079044	45.255737	101.466026	50.274515	27.2062335	105.160427	-67.105625	9.1018305	94.465153
1.924415	-12.372951	105.611351	-8.496023	17.338264	99.47303	51.246471	8.775578	108.486084	48.837955	44.5737	100.385788	50.042213	26.674639	104.435936	-67.034259	8.001889	94.510124
0.51191	-12.857101	105.509583	-8.571631	16.784943	99.308266	51.08968	8.460741	108.163368	48.696438	44.14048	99.723038	49.893059	26.3006105	103.943203	-67.036321	7.2692755	94.673329
-0.722341	-13.217785	105.307297	-8.641459	16.262188	99.14135	50.861221	8.145072	107.81572	48.534355	43.704369	99.106598	49.697788	25.9247205	103.461159	-66.980706	6.5996555	94.821541
-2.008888	-13.436106	105.003479	-8.726905	15.791504	98.982124	50.627434	7.866708	107.386337	48.338963	43.309658	98.601143	49.4831985	25.588183	102.99374	-66.9370085	5.994825	94.970508
-3.576166	-13.457644	104.73243	-8.799684	15.397514	98.851173	50.404514	7.629592	106.91011	48.17498	42.99102	98.219368	49.289747	25.310306	102.564739	-66.889115	5.484722	95.137607
-4.918654	-13.373216	104.258369	-8.887855	15.074429	98.786446	50.21698	7.396237	106.443153	48.019253	42.764023	97.946548	49.1181165	25.08013	102.1948505	-66.8938265	5.068728	95.3780415
-6.372591	-13.091249	103.859947	-8.951335	14.827212	98.802254	50.048561	7.197901	105.969536	47.908813	42.616909	97.777802	48.978687	24.907405	101.873669	-66.881357	4.747019	95.730839
-8.554931	-12.410619	103.264687	-8.940604	14.61829	99.011536	49.853298	6.93698	105.220749	47.842903	42.498615	97.689705	48.8481005	24.7177975	101.455227	-66.7293085	4.5187825	96.567845
-9.970398	-11.755757	102.929649	-8.849938	14.549698	99.31884	49.775639	6.786388	104.666161	47.820778	42.486198	97.792793	48.7982085	24.636293	101.229477	-66.4980845	4.463103	97.408203
-11.433386	-11.026207	102.630325	-8.705559	14.45929	99.654182	49.725449	6.713676	104.147743	47.97921	42.456593	97.905342	48.8523295	24.5851345	101.0265425	-66.2634475	4.3334455	98.2818215
-12.854043	-10.155439	102.403999	-8.569448	14.369768	99.955299	49.674854	6.650182	103.723694	48.131023	42.465355	98.106262	48.9029385	24.5577685	100.914978	-66.0418345	4.1817675	98.99562
-14.276271	-9.228041	102.168068	-8.432391	14.290956	100.139008	49.653442	6.591619	103.402153	48.302071	42.440655	98.280411	48.9777565	24.516137	100.841282	-65.8425385	4.065775	99.436734
-15.702526	-8.15276	102.019356	-8.320987	14.230236	100.189194	49.680656	6.478729	103.126419	48.46891	42.35775	98.332344	49.074783	24.4182395	100.7293815	-65.716757	4.0422325	99.6490065
-17.101278	-7.064837	101.929436	-8.193959	14.160301	100.180733	49.72057	6.305886	102.862968	48.588135	42.223106	98.219749	49.1543525	24.264496	100.5413585	-65.5422705	4.056106	99.8201075
-19.175354	-5.27891	101.918396	-7.973929	14.084968	100.199303	49.750641	6.082626	102.417244	48.709007	41.99395	97.802025	49.229824	24.038288	100.1096345	-65.177682	4.131648	100.2889715
-20.532742	-3.992483	102.015602	-7.850555	14.021969	100.22403	49.738091	5.989115	102.087677	48.74192	41.826706	97.518951	49.2400055	23.9079105	99.803314	-64.9411155	4.1360275	100.644746
-21.857143	-2.677442	102.052414	-7.757699	13.943817	100.266563	49.724354	5.926782	101.763153	48.725082	41.655453	97.281837	49.224718	23.7911175	99.522495	-64.740116	4.0965165	101.010631
-23.158142	-1.279295	102.159538	-7.707696	13.870081	100.339615	49.669933	5.8652	101.409355	48.675789	41.492432	97.055695	49.172861	23.678816	99.232525	-64.588253	4.061346	101.446705
-24.45232	0.158333	102.332863	-7.648244	13.782835	100.509766	49.597202	5.792096	100.959061	48.588017	41.347584	96.882988	49.0926095	23.56984	98.9210245	-64.3890975	3.99583	102.0985075
-25.698984	1.714638	102.756546	-7.623862	13.731498	100.822174	49.433578	5.749261	100.476418	48.497223	41.233284	96.745613	48.9654005	23.4912725	98.6110155	-64.2131245	3.9717235	103.0333325
-26.865976	3.317209	103.308693	-7.628802	13.690673	101.312462	49.200783	5.703947	99.954155	48.401245	41.155106	96.67778	48.801014	23.4295265	98.3159675	-64.058618	3.9518195	104.3089565
-28.51272	5.910229	104.589203	-7.768042	13.712253	102.300537	48.775951	5.715735	99.257248	48.25412	41.128677	96.89444	48.5150355	23.422206	98.075844	-64.0511195	4.0023	106.52523
-29.503447	7.669447	105.522682	-7.936099	13.764141	103.054749	48.362289	5.830809	98.908958	48.191216	41.189003	97.197433	48.2767525	23.509906	98.0531955	-64.1489505	4.018376	108.0563025
-30.413351	9.453828	106.549904	-8.121826	13.870536	103.807655	48.074547	5.901828	98.515656	48.103436	41.266384	97.610596	48.0889915	23.584106	98.063126	-64.3326435	4.156966	109.552184
-31.153795	11.239444	107.594612	-8.343767	14.061694	104.550018	47.66407	6.066298	98.289856	48.015339	41.399303	98.076752	47.8397045	23.7328005	98.183304	-64.5272385	4.3905875	110.916732
-31.843407	13.038421	108.642685	-8.581828	14.326832	105.280006	47.267361	6.340683	98.303291	47.921749	41.611572	98.57135	47.594555	23.9761275	98.4373205	-64.758211	4.6775365	112.1226915
-32.368916	14.79374	109.68132	-8.834716	14.650636	105.976906	47.020164	6.632021	98.453537	47.793461	41.857128	99.185532	47.4068125	24.2445745	98.8195345	-65.0762445	5.0566975	113.1342775
-32.737114	16.517309	110.44059	-9.079168	14.99659	106.624367	46.912361	6.8757	98.704002	47.723969	42.095352	99.777252	47.318165	24.485526	99.240627	-65.476501	5.507654	114.008107
-33.202408	19.025862	111.572647	-9.416552	15.411212	107.525787	46.74017	7.19695	99.31691	47.585438	42.333752	100.624062	47.162804	24.765351	99.970486	-65.995908	6.057073	115.081088
-33.328594	20.625029	112.316643	-9.615414	15.569703	108.112923	46.613823	7.307129	99.743469	47.508736	42.418121	101.168182	47.0612795	24.862625	100.4558255	-66.2921075	6.276781	115.7700205
-33.267952	22.075548	113.082611	-9.777708	15.596832	108.71904	46.410427	7.357249	100.168861	47.393944	42.440296	101.682983	46.9021855	24.8987725	100.925922	-66.4576015	6.2948915	116.512158
-33.105965	23.386894	113.898071	-9.899376	15.527413	109.345184	46.256432	7.292247	100.451385	47.321537	42.404785	102.047523	46.7889845	24.848516	101.249454	-66.5877365	6.20631	117.440914
-32.743786	24.687416	114.659142	-9.988007	15.404071	109.949432	46.095795	7.166623	100.731682	47.226891	42.321201	102.402725	46.661343	24.743912	101.5672035	-66.637357	6.06423	118.3316605
-32.340675	25.942505	115.370544	-10.079365	15.262249	110.508575	45.984276	7.000832	101.013168	47.149101	42.207539	102.712822	46.5666885	24.6041855	101.862995	-66.7254185	5.9203125	119.154155
-31.804169	27.070919	115.802322	-10.162282	15.174523	110.970238	45.886749	6.821827	101.298286	47.104836	42.112381	102.917114	46.4957925	24.467104	102.1077	-66.8203565	5.881942	119.832776
-30.777985	28.862253	116.136917	-10.348501	15.13515	111.474442	45.763935	6.559598	101.768005	47.005211	41.927246	103.127205	46.384573	24.243422	102.447605	-67.081575	6.026878	120.501279
-29.9422	29.954826	116.083038	-10.498871	15.169181	111.701271	45.726532	6.34601	102.030624	46.915649	41.780781	103.214584	46.3210905	24.0633955	102.622604	-67.3188325	6.2749665	120.779938
-29.045	31.014088	115.936104	-10.66437	15.199846	111.883179	45.574993	6.200144	102.334641	46.812569	41.616024	103.286896	46.193781	23.908084	102.8107685	-67.522521	6.491608	120.9555895
-27.94739	32.111832	115.766479	-10.847745	15.218327	112.016418	45.426929	6.096096	102.57164	46.681374	41.454605	103.431335	46.0541515	23.7753505	103.0014875	-67.7496415	6.6613035	121.0313485
-26.742506	33.044781	115.564491	-11.031987	15.209462	112.116371	45.234829	6.050318	102.758995	46.551735	41.320705	103.624428	45.893282	23.6855115	103.1917115	-67.957256	6.7334125	121.0410305
-25.407034	34.013851	115.544952	-11.23853	15.219108	112.198364	45.040585	6.083244	102.907501	46.411343	41.252735	103.926407	45.725964	23.6679895	103.416954	-68.203024	6.7702265	120.979774
-23.926146	34.948151	115.537788	-11.494434	15.268375	112.292564	44.812107	6.215424	103.149155	46.24614	41.293213	104.334259	45.5291235	23.7543185	103.741707	-68.5179915	6.7824315	120.843421
-21.423512	36.306713	115.723846	-11.920415	15.437338	112.648102	44.572353	6.50116	103.622528	45.964996	41.488163	105.095543	45.2686745	23.9946615	104.3590355	-69.1095045	6.8800145	120.9371685
-19.693411	37.131332	115.92009	-12.216757	15.636304	113.038811	44.486202	6.743688	104.249634	45.71595	41.690201	105.704514	45.101076	24.2169445	104.977074	-69.53459	7.0556635	121.100548
-17.703604	38.010643	116.081429	-12.489956	15.923754	113.63047	44.537876	7.053751	105.277527	45.442612	41.912876	106.442238	44.990244	24.4833135	105.8598825	-69.970156	7.3641945	121.4010575
-15.737888	38.804264	116.227486	-12.759579	16.295191	114.344093	44.783028	7.409199	106.716454	45.229984	42.177429	107.339767	45.006506	24.793314	107.0281105	-70.525664	7.797068	121.6600755
-13.576041	39.619591	116.308189	-13.057035	16.651072	115.091515	45.141201	7.72512	108.447693	44.967945	42.427727	108.370079	45.054573	25.0764235	108.408886	-71.168643	8.2257205	121.774144
-11.433737	40.362255	116.391121	-13.373574	16.99555	115.857986	45.521923	8.041346	110.462776	44.72221	42.606358	109.551369	45.1220665	25.323852	110.0070725	-71.8692145	8.667248	121.7088995
-9.124381	41.08527	116.678467	-13.754086	17.305786	116.630569	45.915298	8.330974	112.85704	44.419609	42.871002	111.003006	45.1674535	25.600988	111.930023	-72.6756255	9.01058400000001	121.331115
-5.621354	42.186554	117.447304	-14.411877	17.722204	117.935539	46.778881	8.752686	116.613434	43.803905	43.34148	113.645615	45.291393	26.047083	115.1295245	-74.115147	9.397325	120.7415535
-3.232322	42.930992	118.351021	-14.864479	17.950623	118.769577	47.33073	9.092038	119.123604	43.314888	43.719074	115.643372	45.322809	26.405556	117.383488	-75.051767	9.49569	120.155666
-0.818348	43.651672	119.368622	-15.241802	18.105129	119.473907	47.828518	9.432766	121.329483	42.81926	44.054047	117.713943	45.323889	26.7434065	119.521713	-75.807493	9.4668515	119.426101
1.498402	44.400917	120.771347	-15.505711	18.149837	119.926384	48.225468	9.649192	123.173294	42.510639	44.409035	119.678833	45.3680535	27.0291135	121.4260635	-76.3794755	9.2705605	118.4267045
3.794319	45.086437	122.17424	-15.691906	18.017271	120.152534	48.438511	9.657663	124.602684	42.43512	44.628159	121.463905	45.4368155	27.142911	123.0332945	-76.8206275	8.891631	117.2717735
5.95717	45.73753	123.369392	-15.73355	17.79426	120.229675	48.552399	9.53487	125.522194	42.282932	44.680042	122.940979	45.4176655	27.107456	124.2315865	-76.8847655	8.481064	116.2277635
8.16811	46.349079	124.554993	-16.015272	17.747326	120.329132	48.689606	9.305327	126.07943	42.317486	44.591988	124.143646	45.503546	26.9486575	125.111538	-77.53409	8.5459945	115.546726
11.21796	47.255352	126.276291	-15.678942	17.383183	119.784798	48.898571	8.95297	126.269722	42.339592	44.493259	125.442673	45.6190815	26.7231145	125.8561975	-76.9769655	8.0432515	113.7133985
12.193191	46.457535	126.951637	-16.185879	17.583298	119.751129	49.054726	8.784776	126.116982	42.315845	44.36713	125.957092	45.6852855	26.575953	126.037037	-78.0570435	8.590643	113.465221
12.986872	45.354698	127.245834	-15.639825	17.424091	119.266045	49.139484	8.6976	125.771858	42.072254	44.426559	126.373116	45.605869	26.5620795	126.072487	-76.885519	8.2861025	112.459603
13.861029	44.45269	127.28273	-15.444287	17.475235	118.954216	49.211979	8.688292	125.299599	NaN	NaN	NaN	NaN	NaN	NaN	NaN	NaN	NaN
14.720079	43.494789	127.341805	-15.358003	17.650215	118.718025	49.352657	8.700502	124.810455	NaN	NaN	NaN	NaN	NaN	NaN	NaN	NaN	NaN
15.483552	42.453079	127.072563	-15.294245	17.836912	118.484947	49.413254	8.721113	124.305428	NaN	NaN	NaN	NaN	NaN	NaN	NaN	NaN	NaN
16.261862	41.362736	126.619995	-15.23646	18.052946	118.267677	49.415413	8.772888	123.879478	NaN	NaN	NaN	NaN	NaN	NaN	NaN	NaN	NaN
17.159212	39.605732	125.77417	-15.170177	18.370289	117.935562	49.41917	8.800008	123.387108	NaN	NaN	NaN	NaN	NaN	NaN	NaN	NaN	NaN
17.670918	38.233875	125.146042	-15.146223	18.52467	117.685493	49.393051	8.776263	123.159576	NaN	NaN	NaN	NaN	NaN	NaN	NaN	NaN	NaN
18.050076	36.844326	124.539658	-15.105288	18.64028	117.398666	49.387585	8.743044	122.983955	NaN	NaN	NaN	NaN	NaN	NaN	NaN	NaN	NaN
18.358171	35.321415	123.807098	-15.027322	18.685102	117.078957	49.444035	8.671683	122.828209	NaN	NaN	NaN	NaN	NaN	NaN	NaN	NaN	NaN
18.717146	33.640968	122.958824	-14.886954	18.689896	116.721024	49.594566	8.587196	122.640404	44.46764	44.413471	123.484085	47.031103	26.5003335	123.0622445	-76.805011	10.8794585	110.3798035
18.915653	31.933605	122.181007	-14.654747	18.620012	116.333839	49.827644	8.47788	122.43985	44.474457	44.47496	122.942856	47.1510505	26.47642	122.691353	-76.4605445	10.763604	109.976325
19.011276	30.079594	121.206917	-14.351445	18.488111	115.879677	50.118286	8.305564	122.175964	44.631481	44.506859	122.314812	47.3748835	26.4062115	122.245388	-76.0777735	10.5700105	109.513966
19.014215	27.319115	119.917473	-13.831427	18.227465	115.059578	50.558235	7.944793	121.723808	45.278931	44.419525	121.166924	47.918583	26.182159	121.445366	-75.581437	10.272771	108.67379
19.029594	25.24803	118.763557	-13.462872	17.991259	114.433922	50.822163	7.592967	121.397911	45.777706	44.283657	120.341827	48.2999345	25.938312	120.869869	-75.2256785	10.044206	107.997975
18.896425	23.280602	117.96788	-13.148959	17.758856	113.802322	51.048534	7.196563	121.036362	46.271774	44.058342	119.551765	48.660154	25.6274525	120.2940635	-74.958072	9.8902595	107.3105805
18.686432	21.304665	116.986549	-12.773068	17.483351	113.143028	51.274418	6.746122	120.655716	46.753605	43.771534	118.81237	49.0140115	25.258828	119.734043	-74.5601475	9.707874	106.552013
18.422016	19.280924	116.135612	-12.407187	17.176949	112.514755	51.443935	6.317031	120.176933	47.21381	43.474979	118.131111	49.3288725	24.896005	119.154022	-74.1432465	9.457893	105.875488
18.056164	17.245527	115.347336	-12.084694	16.922909	111.951805	51.564014	5.952221	119.605675	47.606842	43.117382	117.52523	49.585428	24.5348015	118.5654525	-73.754816	9.3110165	105.3381575
17.617546	15.187552	114.441254	-11.77632	16.698591	111.422073	51.66312	5.583789	119.040558	47.9422	42.733166	116.989601	49.80266	24.1584775	118.0150795	-73.3553	9.2387045	104.8290665
16.822002	12.197129	113.181152	-11.384117	16.454338	110.72702	51.687664	5.159529	117.977509	48.322605	42.093456	116.128563	50.0051345	23.6264925	117.053036	-72.7733685	9.2821835	104.401004
16.176634	10.241121	112.3312	-11.160668	16.383392	110.286163	51.626575	4.90486	117.278183	48.506855	41.667439	115.550766	50.066715	23.2861495	116.4144745	-72.388051	9.4806345	104.1578515
15.510641	8.264283	111.46048	-10.981486	16.361876	109.872093	51.553417	4.697569	116.50927	48.63784	41.334808	115.082062	50.0956285	23.0161885	115.795666	-72.0586005	9.7075635	103.94852
14.788418	6.278733	110.665642	-10.811154	16.399273	109.513557	51.419933	4.552457	115.791794	48.715267	41.01247	114.669205	50.0676	22.7824635	115.2304995	-71.689908	10.0160825	103.7966145
14.014141	4.299231	109.945282	-10.669212	16.469185	109.18335	51.288795	4.441049	115.183472	48.791306	40.820381	114.246681	50.0400505	22.630715	114.7150765	-71.3784745	10.307655	103.6516235
13.190118	2.298986	109.320724	-10.543228	16.504583	108.836914	51.193516	4.329407	114.62851	48.87249	40.72654	113.882431	50.033003	22.5279735	114.2554705	-71.119459	10.4811925	103.4183575
12.346079	0.272515	108.69429	-10.403654	16.471205	108.471588	51.148193	4.159449	114.117302	48.950325	40.635464	113.455727	50.049259	22.3974565	113.7865145	-70.856567	10.5449535	103.1566615
11.05917	-2.887419	107.924149	-10.170395	16.233765	107.901596	51.124256	3.891748	113.37352	49.0616	40.387371	112.760582	50.092928	22.1395595	113.067051	-70.433718	10.3279705	102.736141
10.17415	-5.017486	107.506584	-9.989126	15.96037	107.497955	51.131828	3.609746	112.899826	49.120735	40.136456	112.205269	50.1262815	21.873101	112.5525475	-70.1045335	10.047639	102.4433625
9.279675	-7.200541	107.188881	-9.774615	15.603577	107.014481	51.11174	3.229755	112.520706	49.188362	39.818645	111.62059	50.150051	21.5242	112.070648	-69.699281	9.682954	101.958314
8.355781	-9.421286	106.912254	-9.584739	15.18153	106.49221	51.094276	2.840816	112.116333	49.302258	39.361362	110.902115	50.198267	21.101089	111.509224	-69.367745	9.261971	101.475196
7.42391	-11.648752	106.65287	-9.395911	14.659391	105.924988	51.073105	2.368202	111.716354	49.419918	38.820068	110.175415	50.2465115	20.594135	110.9458845	-69.0383335	8.724647	100.9040915
6.447264	-13.873967	106.383217	-9.22365	14.091128	105.315414	51.040913	1.816504	111.405006	49.509705	38.214371	109.536865	50.275309	20.0154375	110.4709355	-68.722609	8.1668185	100.1598925
5.45832	-16.084463	106.143936	-9.095284	13.48007	104.737183	50.988163	1.260256	111.090004	49.598103	37.548717	108.989021	50.293133	19.4044865	110.0395125	-68.483701	7.5556535	99.4348535
3.911191	-19.358244	105.84903	-8.944855	12.529358	103.95472	50.812347	0.415934	110.671524	49.7393	36.555767	108.325645	50.2758235	18.4858505	109.4985845	-68.1655335	6.5728655	98.4108555
2.84841	-21.467962	105.658043	-8.874344	11.924716	103.48555	50.705837	-0.168623	110.441818	49.844059	35.924854	107.9814	50.274948	17.8781155	109.211609	-68.023636	5.9713165	97.759491
1.754361	-23.520664	105.486206	-8.831646	11.352058	103.057838	50.577015	-0.677243	110.204742	49.92627	35.322811	107.679031	50.2516425	17.322784	108.9418865	-67.9149345	5.381332	97.1737895
0.616952	-25.486744	105.406166	-8.789191	10.832294	102.644051	50.388401	-1.148257	110.038017	49.971405	34.763363	107.356575	50.179903	16.807553	108.697296	-67.758285	4.857035	96.590806
-0.551617	-27.351633	105.302513	-8.772583	10.361656	102.238937	50.311314	-1.630954	109.816292	49.971092	34.210258	107.022644	50.141203	16.289652	108.419468	-67.686369	4.43366	96.058406
-1.698758	-29.170174	105.277672	-8.77057	9.928936	101.842499	50.229431	-2.071721	109.626747	49.949924	33.709797	106.708237	50.0896775	15.819038	108.167492	-67.6308175	4.038834	95.517506
-2.91512	-30.877785	105.231407	-8.803766	9.524122	101.491844	50.114853	-2.501448	109.503052	49.953468	33.273426	106.424332	50.0341605	15.385989	107.963692	-67.6416925	3.662255	95.019996
-4.777691	-33.321022	105.29097	-8.829289	8.978615	101.108322	49.96825	-3.06683	109.343674	49.901093	32.682289	106.034233	49.9346715	14.8077295	107.6889535	-67.5932495	3.1495005	94.5276905
-6.079667	-34.778996	105.397537	-8.854274	8.659095	100.97467	49.903748	-3.346771	109.213814	49.855934	32.358681	105.794189	49.879841	14.505955	107.5040015	-67.588389	2.812235	94.4453385
-7.340955	-36.083317	105.580315	-8.858112	8.38086	100.914001	49.850849	-3.549257	109.05986	49.783768	32.128387	105.573036	49.8173085	14.289565	107.316448	-67.5335325	2.472155	94.511554
-7.702946	-35.820911	105.486641	-8.863852	8.140659	100.89151	49.795338	-3.684457	108.88356	49.699654	31.968319	105.383278	49.747496	14.141931	107.133419	-67.4752	2.139387	94.649601
-8.020733	-35.396149	105.3368	-8.861487	7.954504	100.889763	49.741989	-3.755867	108.652428	49.60133	31.890514	105.178436	49.6716595	14.0673235	106.915432	-67.3946335	1.8416845	94.864094
-8.361425	-34.839138	105.232643	-8.848952	7.84284	100.898407	49.695679	-3.742676	108.379791	49.481796	31.893209	105.004524	49.5887375	14.0752665	106.6921575	-67.2866415	1.6104135	95.1046565
-8.792153	-34.109982	104.947342	-8.83576	7.765832	100.910484	49.645782	-3.657386	108.092499	49.330681	31.960987	104.876419	49.4882315	14.1518005	106.484459	-67.1597515	1.3798635	95.336509
-9.495049	-32.905807	104.508827	-8.851121	7.745633	100.996109	49.574593	-3.409676	107.654701	49.087471	32.20369	104.7565	49.331032	14.397007	106.2056005	-67.033274	1.094259	95.7866175
-9.941771	-32.06398	104.255173	-8.852717	7.767289	101.105263	49.529613	-3.171622	107.347198	48.925381	32.45126	104.721848	49.227497	14.639819	106.034523	-66.932931	0.894759000000001	96.176003
-10.452154	-31.093975	103.966103	-8.891929	7.82311	101.240494	49.482624	-2.88172	107.040611	48.74572	32.73143	104.722916	49.114172	14.924855	105.8817635	-66.89803	0.721364999999999	96.5992245
-11.050976	-30.057421	103.729332	-8.908459	7.888077	101.395538	49.423859	-2.586447	106.720291	48.567738	33.017616	104.699066	48.9957985	15.2155845	105.7096785	-66.8127165	0.560569500000001	97.0813975
-11.614522	-28.967644	103.535995	-8.953075	7.975764	101.555237	49.358959	-2.280591	106.421265	48.399506	33.289978	104.666878	48.8792325	15.5046935	105.5440715	-66.7853825	0.446834500000001	97.5664025
-12.085969	-27.902889	103.531418	-8.973557	8.049274	101.734459	49.318615	-1.974207	106.152153	48.252228	33.550159	104.633263	48.7854215	15.787976	105.392708	-66.7325355	0.310572000000001	98.07621
-12.775542	-26.772144	103.438202	-9.016632	8.147191	101.900604	49.279995	-1.673372	105.963539	48.085487	33.795441	104.622337	48.682741	16.0610345	105.292938	-66.716005	0.233347500000001	98.50827
-13.670238	-25.051182	103.576187	-9.057394	8.275334	102.11158	49.219494	-1.312521	105.833939	47.915974	34.050159	104.617218	48.567734	16.368819	105.2255785	-66.682522	0.181849	98.9975815
-14.247306	-24.059061	103.853142	-9.049892	8.372987	102.226852	49.210106	-1.136657	105.802406	47.856434	34.166687	104.609993	48.53327	16.515015	105.2061995	-66.633054	0.230958999999999	99.2475045
-14.970594	-23.062799	104.000595	-9.012959	8.424721	102.363525	49.203648	-1.021393	105.775742	47.838947	34.252201	104.586372	48.5212975	16.615404	105.181057	-66.5472155	0.234038000000002	99.545993
-15.574758	-22.021624	103.960739	-8.935542	8.435781	102.546051	49.209637	-0.96553	105.683754	47.854908	34.316582	104.533134	48.5322725	16.675526	105.108444	-66.4033565	0.196036000000003	99.983658
-16.194761	-20.992779	104.179428	-8.802983	8.419171	102.756294	49.230648	-0.912296	105.548203	47.893677	34.374611	104.502441	48.5621625	16.7311575	105.025322	-66.1681285	0.107184499999999	100.487266
-16.840117	-19.842646	104.295074	-8.672653	8.411642	103.006996	49.239727	-0.860207	105.387199	47.973034	34.428505	104.459724	48.6063805	16.784149	104.9234615	-65.9516865	0.0391350000000017	101.0905305
-17.461998	-18.651062	104.43438	-8.522742	8.398784	103.285965	49.239166	-0.76209	105.171379	48.061485	34.520229	104.435959	48.6503255	16.8790695	104.803669	-65.6958095	-0.0815015000000017	101.768261
-18.261185	-16.898117	104.682716	-8.337604	8.430572	103.707863	49.277336	-0.594624	104.829407	48.142582	34.710548	104.471626	48.709959	17.057962	104.6505165	-65.385167	-0.196818	102.7652095
-18.851677	-15.700461	104.795929	-8.231794	8.487684	103.998802	49.260174	-0.422427	104.630699	48.147358	34.894646	104.546844	48.703766	17.2361095	104.5887715	-65.167354	-0.260741500000002	103.4088325
-19.291674	-14.431174	104.840042	-8.171865	8.58785	104.258751	49.221046	-0.1471	104.53093	48.1847	35.077984	104.708191	48.702873	17.465442	104.6195605	-65.046603	-0.289742	103.8979415
-19.741934	-13.16535	104.854355	-8.162715	8.716771	104.480835	49.24905	0.097506	104.496857	48.196297	35.330204	104.931107	48.7226735	17.713855	104.713982	-65.0481035	-0.280313000000003	104.247688
-20.242069	-11.804943	104.750679	-8.193836	8.917637	104.624954	49.263046	0.374929	104.540955	48.192303	35.594322	105.188416	48.7276745	17.9846255	104.8646855	-65.1153465	-0.149351500000002	104.3852225
-20.682993	-10.427925	104.636086	-8.22936	9.128941	104.672302	49.282391	0.631907	104.61451	48.182484	35.861824	105.448746	48.7324375	18.2468655	105.031628	-65.1911575	0.0110165000000002	104.312976
-21.073519	-9.116158	104.484116	-8.271863	9.355785	104.638496	49.320362	0.860074	104.700325	48.196701	36.085426	105.6026	48.7585315	18.47275	105.1514625	-65.3022575	0.23882	104.1255295
-21.600605	-7.041481	104.160248	-8.288583	9.697418	104.444466	49.416656	1.099249	104.821815	48.234062	36.308361	105.789139	48.825359	18.703805	105.305477	-65.402525	0.691031000000002	103.583455
-21.922926	-5.656635	103.89212	-8.267929	9.896255	104.236015	49.470478	1.199715	104.890045	48.342922	36.391701	105.781662	48.9067	18.795708	105.3358535	-65.442558	0.996802000000002	103.1361765
-22.17972	-4.35534	103.544441	-8.204453	10.051838	103.921616	49.530716	1.255515	104.99424	48.461334	36.416653	105.78569	48.996025	18.836084	105.389965	-65.404931	1.267592	102.453267
-22.278532	-3.031614	103.128838	-8.12622	10.17334	103.549385	49.644165	1.215609	105.12471	48.590702	36.38924	105.796432	49.1174335	18.8024245	105.460571	-65.3698735	1.5442555	101.638199
-22.420176	-1.683004	102.526161	-8.040249	10.285039	103.101311	49.795265	1.136157	105.296753	48.737694	36.333893	105.840134	49.2664795	18.735025	105.5684435	-65.3469775	1.835053	100.6341785
-22.5781	-0.352957	101.731323	-7.98138	10.379275	102.499092	49.940102	1.031034	105.512711	49.009071	36.276943	105.858719	49.4745865	18.6539885	105.685715	-65.4373465	2.1045615	99.312469
-22.699554	0.853311	100.969627	-8.003304	10.447786	101.826683	50.004215	0.873864	105.678642	49.160225	36.203461	105.964104	49.58222	18.5386625	105.821373	-65.588828	2.3569095	97.831993
-22.873791	2.760972	99.467453	-8.099385	10.504257	100.781357	49.864117	0.690548	105.672874	49.343697	36.046238	105.921448	49.603907	18.368393	105.797161	-65.802677	2.640121	95.765553
-23.081507	4.011244	98.546349	-8.191297	10.535455	100.040344	49.672989	0.543363	105.560478	49.375568	35.878445	105.897018	49.5242785	18.210904	105.728748	-65.9068725	2.860006	94.35194
-23.333582	5.23771	97.580528	-8.333358	10.576491	99.31926	49.479404	0.360124	105.362808	49.419338	35.751709	105.779686	49.449371	18.0559165	105.571247	-66.116087	3.0970655	93.067273
-23.589609	6.506681	96.783577	-8.491362	10.601791	98.687546	49.247658	0.200421	105.078102	49.429043	35.69001	105.650505	49.3383505	17.9452155	105.3643035	-66.3210745	3.2583665	92.0107885
-23.973478	7.780395	96.204071	-8.610726	10.611753	98.213928	48.975666	0.072488	104.674805	49.377148	35.608486	105.529976	49.176407	17.840487	105.1023905	-66.397859	3.383019	91.3254655
-24.414803	9.044137	95.74231	-8.691844	10.612225	97.786499	48.721722	0.01911	104.236389	49.316994	35.607677	105.37294	49.019358	17.8133935	104.8046645	-66.403046	3.4110565	90.7683335
-24.873632	10.236044	95.413544	-8.770661	10.643818	97.419159	48.531445	-0.0174	103.75341	49.223534	35.611717	105.19651	48.8774895	17.7971585	104.47496	-66.4188115	3.4904775	90.363358
-25.684452	12.073555	94.982376	-8.782238	10.748538	96.963486	48.345547	0.07312	103.008476	49.085819	35.604565	104.703049	48.715683	17.8388425	103.8557625	-66.280159	3.6582335	90.0712095
-26.250311	13.270012	94.680603	-8.776736	10.824876	96.634781	48.284828	0.139917	102.58651	49.052094	35.625248	104.31192	48.668461	17.8825825	103.449215	-66.221933	3.7671695	89.820347
-26.844612	14.403089	94.410423	-8.761404	10.90718	96.316383	48.277874	0.173253	102.233635	48.946404	35.629967	104.003288	48.612139	17.90161	103.1184615	-66.134947	3.91275	89.5143045
-27.505409	15.539702	94.078415	-8.750528	10.940521	96.026619	48.268566	0.16478	101.917244	48.901024	35.610924	103.662155	48.584795	17.887852	102.7896995	-66.085851	3.99319	89.2635385
-28.220785	16.64282	93.862617	-8.715162	10.917184	95.809341	48.237064	0.129341	101.63623	48.895988	35.531727	103.286781	48.566526	17.830534	102.4615055	-65.99685	4.003834	89.1571765
-28.964571	17.632618	93.832603	-8.703671	10.843722	95.735733	48.204811	0.051156	101.370918	48.865372	35.414391	102.953865	48.5350915	17.7327735	102.1623915	-65.9424335	3.9546705	89.3090745
-29.793056	18.612661	94.04805	-8.687257	10.695615	95.867821	48.118793	-0.061666	101.10054	48.771851	35.252441	102.678146	48.445322	17.5953875	101.889343	-65.819836	3.7958425	89.846299
-31.157112	20.053692	95.144012	-8.701933	10.380892	96.526184	47.979885	-0.352981	100.591217	48.704807	34.932507	102.199364	48.342346	17.289763	101.3952905	-65.746212	3.472021	91.6570775
-32.126659	20.913843	96.531075	-8.697249	10.107401	97.328766	47.815006	-0.544516	100.195694	48.57616	34.645756	101.985428	48.195583	17.05062	101.090561	-65.590081	3.164182	93.566971
-33.126896	21.751776	98.188019	-8.74448	9.793833	98.390091	47.562008	-0.68248	99.7939	48.426029	34.364624	101.895401	47.9940185	16.841072	100.8446505	-65.4829785	2.746594	95.9355315
-34.065964	22.601171	100.150536	-8.888351	9.507561	99.58252	47.330288	-0.91617	99.467728	48.252472	34.116619	101.945236	47.79138	16.6002245	100.706482	-65.568082	2.4148975	98.458558
-35.029827	23.41349	102.226051	-9.076563	9.321401	100.785919	46.987858	-1.148192	99.238686	48.107731	33.896549	102.100037	47.5477945	16.3741785	100.6693615	-65.7009205	2.2686235	100.9024765
-35.950718	24.273033	104.033913	-9.345781	9.306385	101.899231	46.535652	-1.376037	99.157265	47.948311	33.73539	102.333435	47.2419815	16.1796765	100.74535	-65.9335435	2.4330935	103.053112
-36.86499	25.158918	105.762291	-9.661901	9.383755	102.947128	46.084206	-1.569632	99.212265	47.775761	33.592167	102.559326	46.9299835	16.0112675	100.8857955	-66.2537855	2.7562425	105.0084605
-38.000923	26.491039	107.825615	-10.182525	9.76018	104.438805	45.454132	-1.807761	99.617111	47.482323	33.38575	102.941406	46.4682275	15.7889945	101.2792585	-66.8332775	3.7313655	107.5983515
-38.690414	27.329086	108.972702	-10.564292	10.093464	105.357697	44.984188	-1.880647	100.148796	47.256054	33.248116	103.25267	46.120121	15.6837345	101.700733	-67.248705	4.5031935	109.014661
-39.345539	28.140236	109.999481	-10.964416	10.393833	106.195808	44.752144	-2.024412	100.673103	47.075531	33.100517	103.623947	45.9138375	15.5380525	102.148525	-67.8426695	5.2496135	110.243091
-39.925812	28.964878	110.88015	-11.259223	10.658428	106.968689	44.539963	-2.127874	101.250946	46.956001	32.965416	104.021919	45.747982	15.418771	102.6364325	-68.266428	5.898085	111.3009455
-40.25938	29.530743	111.485733	-11.50519	10.88992	107.626816	44.362022	-2.24752	101.811287	46.870171	32.802231	104.415787	45.6160965	15.2773555	103.113537	-68.6264765	6.5024845	112.140095
-40.673717	30.186241	112.005936	-11.730029	11.007068	108.137093	44.230522	-2.387634	102.259842	46.845852	32.657925	104.805542	45.538187	15.1351455	103.532692	-68.998245	6.8789905	112.741494
-40.986244	30.728569	112.425903	-11.873634	11.062654	108.468224	44.113182	-2.565677	102.610626	46.828728	32.484402	105.164421	45.470955	14.9593625	103.8875235	-69.218223	7.1659455	113.0489245
-41.247799	31.418407	112.814415	-11.985531	11.00725	108.783806	44.006229	-2.917258	102.937294	46.890526	32.16539	105.591599	45.4483775	14.624066	104.2644465	-69.4194395	7.390434	113.3031655
-41.273819	31.763393	113.028084	-11.996593	10.90267	108.925667	43.960335	-3.123566	103.048874	46.960556	31.941488	105.858887	45.4604455	14.408961	104.4538805	-69.4536315	7.396379	113.3974535
-41.188152	32.027683	113.272141	-11.962292	10.833044	109.027222	43.931774	-3.358255	103.056923	47.045238	31.6931	106.0951	45.488506	14.1674225	104.5760115	-69.41309	7.4986655	113.4784325
-40.867622	32.233875	113.579033	-11.936355	10.745131	109.148872	43.888126	-3.536509	103.017685	47.161194	31.44813	106.368172	45.52466	13.9558105	104.6929285	-69.39737	7.5344515	113.6048155
-40.392181	32.276802	113.973114	-11.871943	10.653852	109.269081	43.86377	-3.705576	102.94368	47.296135	31.214371	106.653503	45.5799525	13.7543975	104.7985915	-69.3238385	7.5533065	113.7395705
-39.795258	32.300739	114.464317	-11.845494	10.603148	109.48632	43.800987	-3.810095	102.910484	47.401993	31.017662	106.987091	45.60149	13.6037835	104.9487875	-69.292478	7.6025125	114.0238525
-39.057697	32.276897	114.982559	-11.821918	10.594043	109.743073	43.756859	-3.898682	102.876457	47.511566	30.890432	107.350815	45.6342125	13.495875	105.113636	-69.2780485	7.692211	114.37251
-37.743534	32.120018	115.710258	-11.83919	10.646822	110.186981	43.632488	-3.911515	103.013351	47.659069	30.814684	107.943855	45.6457785	13.4515845	105.478603	-69.3241585	7.8420595	114.895359
-36.807598	31.959089	116.048264	-11.888688	10.765913	110.501434	43.613113	-3.914112	103.145065	47.722855	30.800735	108.312164	45.667984	13.4433115	105.7286145	-69.44536	8.0885145	115.2742535
-35.787281	31.768644	116.200195	-11.934125	10.931722	110.776726	43.614212	-3.899436	103.317383	47.762291	30.815285	108.602539	45.6882515	13.4579245	105.959961	-69.5565015	8.4055195	115.593491
-34.68417	31.565029	116.106567	-11.976558	11.111814	110.97065	43.646561	-3.924583	103.549728	47.769917	30.476522	108.903519	45.708239	13.2759695	106.2266235	-69.661355	8.9476585	115.7146765
-33.430454	31.246265	115.72155	-12.02318	11.268929	111.084602	43.699379	-4.013859	103.867577	47.755138	30.439625	108.962868	45.7272585	13.212883	106.4152225	-69.7736185	9.324975	115.7539815
-32.23204	30.855158	115.159622	-12.0748	11.316956	111.152939	43.784584	-4.206429	104.271545	47.719353	30.392944	108.945061	45.7519685	13.0932575	106.608303	-69.9015685	9.5406545	115.697575
-30.900776	30.438787	114.44265	-12.139599	11.25299	111.164764	43.925049	-4.548515	104.761299	47.738094	30.482887	108.727692	45.8315715	12.967186	106.7444955	-70.1107695	9.538794	115.5850325
-28.696541	29.56624	113.11673	-12.259293	10.945386	111.087204	44.109367	-5.230734	105.762184	47.762508	29.996384	108.609261	45.9359375	12.382825	107.1857225	-70.4545235	9.507947	114.9886855
-27.176073	28.976875	112.234367	-12.337515	10.64025	111.052742	44.226997	-5.781756	106.596031	47.752495	29.579279	108.587242	45.989746	11.8987615	107.5916365	-70.664776	9.3817385	114.5138475
-25.453386	28.366741	111.327194	-12.432275	10.289685	111.062767	44.36871	-6.373312	107.574356	47.859978	29.119469	108.511436	46.114344	11.3730785	108.042896	-70.978894	9.2062915	114.082638
-23.816563	27.763916	110.484901	-12.545371	9.974257	111.096916	44.536156	-6.953771	108.63913	47.966824	28.638571	108.534477	46.25149	10.8424	108.5868035	-71.342232	9.106114	113.6070285
-22.035561	27.244532	109.717133	-12.66031	9.67453	111.142624	44.697392	-7.439687	109.7649	48.081657	28.174791	108.629837	46.3895245	10.367552	109.1973685	-71.7101445	8.981508	113.0878795
-20.184189	26.793715	109.031891	-12.783845	9.378772	111.189117	44.846062	-7.840001	110.86013	48.194832	27.780363	108.841324	46.520447	9.970181	109.850727	-72.088137	8.787363	112.527507
-18.327566	26.468054	108.578217	-12.870396	9.101055	111.24675	44.976402	-8.125701	111.862289	48.335121	27.490864	109.071121	46.6557615	9.6825815	110.466705	-72.3965535	8.5195285	112.026795
-15.440102	26.210011	108.133301	-12.955403	8.744002	111.383942	45.191944	-8.392308	113.016304	48.524395	27.220985	109.466705	46.8581695	9.4143385	111.2415045	-72.7689755	8.0736655	111.5263795
-13.473219	26.243174	108.095123	-12.97941	8.54608	111.473312	45.323135	-8.47806	113.51931	48.668499	27.176067	109.743668	46.995817	9.3490035	111.631489	-72.954637	7.7431565	111.315135
-11.537496	26.442045	108.18396	-12.951427	8.405125	111.577728	45.416798	-8.486715	113.762306	48.785278	27.198156	110.018623	47.101038	9.3557205	111.8904645	-73.003892	7.4545295	111.2649915
-9.572016	26.817152	108.428619	-12.900475	8.323799	111.668671	45.507774	-8.421697	113.811234	48.891804	27.276854	110.313583	47.199789	9.4275785	112.0624085	-73.000739	7.2200195	111.2749335
-7.589254	27.348692	108.749962	-12.869035	8.305362	111.771355	45.589741	-8.317444	113.723969	48.994953	27.418673	110.644325	47.292347	9.5506145	112.184147	-73.030417	7.0601095	111.358563
-5.60769	28.012886	109.191986	-12.823549	8.361896	111.884163	45.647923	-8.156797	113.562378	49.073418	27.608803	111.007019	47.3606705	9.726003	112.2846985	-73.0077685	6.997789	111.4836275
-3.61541	28.802467	109.659172	-12.781565	8.496821	111.999275	45.681889	-7.910402	113.375298	49.156139	27.848879	111.411308	47.419014	9.9692385	112.393303	-72.982144	7.0244035	111.605247
-0.680007	30.166561	110.49765	-12.68457	8.818789	112.17672	45.815201	-7.474952	113.017807	49.256207	28.285673	112.027443	47.535704	10.4053605	112.522625	-72.904844	7.2322175	111.830815
1.31128	31.12154	110.934364	-12.597624	9.101891	112.260857	45.939716	-7.137369	112.809494	49.358906	28.57567	112.407532	47.649311	10.7191505	112.608513	-72.844559	7.4846315	111.913201
3.295633	32.165085	111.48999	-12.497467	9.405729	112.311066	46.080437	-6.788703	112.638329	49.453533	28.871826	112.822449	47.766985	11.0415615	112.730389	-72.761919	7.7698965	111.891743
5.305092	33.163769	111.922249	-12.344338	9.702139	112.343369	46.2598	-6.448585	112.453819	49.550716	29.151014	113.209328	47.905258	11.3512145	112.8315735	-72.593934	8.0530635	111.8551645
7.401069	34.136822	112.367546	-12.187534	9.95487	112.346054	46.442207	-6.084164	112.27243	49.659954	29.436779	113.532112	48.0510805	11.6763075	112.902271	-72.4261485	8.2334325	111.789837
9.359571	35.155228	112.759277	-11.963625	10.15682	112.302063	46.663818	-5.75345	112.053215	49.782536	29.68421	113.81823	48.223177	11.96538	112.9357225	-72.150427	8.34826	111.6684035
11.383538	36.084949	113.115929	-11.69833	10.293242	112.236237	46.919373	-5.435429	111.814568	49.906071	29.902229	114.042664	48.412722	12.2334	112.928616	-71.809382	8.353084	111.543858
14.346397	37.425198	113.55175	-11.292675	10.40514	112.083984	47.380119	-5.075912	111.493088	50.110119	30.16654	114.278961	48.745119	12.545314	112.8860245	-71.330469	8.264966	111.2819435
