# Supplementary material for: How to jointly control a ball trajectory on a moving board: Methodological insights into Motor Learning and Rehabilitation
Source: PLoS One. 2025 Oct 15;20(10):e0334588. doi: 10.1371/journal.pone.0334588 (PMC12527165; doi:10.1371/journal.pone.0334588)
Supplement: S2 Data — (ZIP) [file pone.0334588.s002.zip › D1_002.csv]

Ball_X	Ball_Y	Ball_Z	BoardCentre_X	BoardCentre_Y	BoardCentre_Z	P1LeftHand_X	P1LeftHand_Y	P1LeftHand_Z	P1RightHand_X	P1RightHand_Y	P1RightHand_Z	P1MidHands_X	P1MidHands_Y	P1MidHands_Z	P2MidHands_X	P2MidHands_Y	P2MidHands_Z
-3.952853	31.757275	105.859688	-10.103359	11.761034	106.216263	35.831459	-18.449553	95.748634	38.652061	39.307594	101.984451	37.24176	10.4290205	98.8665425	-57.448478	13.0930475	113.5659835
-3.140346	31.323397	105.410088	-9.971842	11.895109	106.095947	35.849823	-18.384321	95.360001	38.305687	39.459312	101.363663	37.077755	10.5374955	98.361832	-57.021439	13.2527225	113.830062
-2.375171	30.806669	104.477058	-9.860087	11.892061	105.389275	35.038113	-17.955734	94.064423	37.615776	39.141487	99.979446	36.3269445	10.5928765	97.0219345	-56.0471185	13.1912455	113.7566155
-1.383256	30.255636	104.054939	-9.960149	11.809971	105.033051	34.386368	-17.892921	93.553497	37.66687	39.001621	99.945786	36.026619	10.55435	96.7496415	-55.946917	13.065592	113.3164605
-0.181587	29.613102	104.164635	-10.223326	11.778274	105.191803	34.367882	-18.065441	94.028862	38.127972	39.043915	100.947548	36.247927	10.489237	97.488205	-56.694579	13.067311	112.895401
1.169232	28.910944	104.382385	-10.469235	11.916734	105.62072	34.726547	-18.156233	94.825966	38.341499	39.167656	101.837158	36.534023	10.5057115	98.331562	-57.472493	13.3277565	112.909878
3.390716	27.884651	104.126266	-10.497984	12.045787	105.974808	34.8395	-18.061308	95.477928	38.097382	39.24004	102.044991	36.468441	10.589366	98.7614595	-57.464409	13.502208	113.1881565
5.109038	27.071644	103.675583	-10.3789	12.02988	105.917122	34.898075	-18.04624	95.712448	38.046719	39.196301	102.08812	36.472397	10.5750305	98.900284	-57.230197	13.4847295	112.93396
6.962321	26.229399	103.410782	-10.273739	11.904087	105.779221	35.121727	-18.210394	96.196114	38.263084	39.044498	102.556297	36.6924055	10.417052	99.3762055	-57.2398835	13.391122	112.1822365
9.024193	25.223593	103.414658	-10.261497	11.654382	105.607628	35.483768	-18.542255	97.158882	38.632774	38.813473	103.657318	37.058271	10.135609	100.4081	-57.581265	13.173155	110.807156
11.057195	24.132755	103.773735	-10.330362	11.345671	105.54454	35.859631	-18.900204	98.524185	39.004444	38.509262	105.133606	37.4320375	9.804529	101.8288955	-58.0927615	12.886813	109.2601845
13.326112	22.993114	104.404449	-10.429532	10.974903	105.51828	36.284382	-19.280529	100.16394	39.316868	38.171661	106.846031	37.800625	9.445566	103.5049855	-58.659689	12.50424	107.5315745
15.437036	21.850546	105.301704	-10.533978	10.592257	105.604805	36.648136	-19.664717	101.826874	39.463211	37.900795	108.508667	38.0556735	9.118039	105.1677705	-59.1236295	12.066475	106.0418395
18.71999	20.011623	106.63942	-10.54577	10.137032	105.899643	37.19054	-20.17251	104.362572	39.509487	37.626301	110.532425	38.3500135	8.7268955	107.4474985	-59.4415535	11.5471685	104.3517875
20.976719	18.732256	107.462288	-10.505331	9.852239	106.165924	37.503082	-20.514851	105.964218	39.633728	37.432575	111.685333	38.568405	8.458862	108.8247755	-59.579067	11.245616	103.5070725
22.973438	17.436476	108.659348	-10.374606	9.608191	106.626534	37.752895	-20.829685	107.390465	39.811802	37.215126	112.45462	38.7823485	8.1927205	109.9225425	-59.5315605	11.0236615	103.3305255
25.098499	16.068079	109.18927	-10.179646	9.405047	107.061684	38.017006	-21.085392	108.506844	39.934372	37.068886	112.932144	38.975689	7.991747	110.719494	-59.334981	10.818347	103.403874
27.087799	14.859702	109.713043	-9.952662	9.227291	107.452286	38.239799	-21.323549	109.259727	40.296467	36.891834	113.056458	39.268133	7.7841425	111.1580925	-59.173457	10.6704395	103.7464795
29.069382	13.559877	109.997986	-9.727287	9.087262	107.740082	38.441727	-21.522751	109.69635	40.642128	36.754261	112.913383	39.5419275	7.615755	111.3048665	-58.9965015	10.558769	104.1752975
28.81366	12.778774	109.680435	-9.517344	9.013672	107.852531	38.617435	-21.659973	109.836731	40.931393	36.661221	112.614151	39.774414	7.500624	111.225441	-58.809102	10.52672	104.479621
28.277344	11.355434	109.198746	-9.307931	8.971693	107.769897	38.831406	-21.80892	109.611069	41.235653	36.569889	112.066101	40.0335295	7.3804845	110.838585	-58.6493915	10.5629015	104.701209
27.899937	10.494579	108.908798	-9.227223	8.987939	107.576958	38.921516	-21.840345	109.284256	41.3535	36.60339	111.727379	40.137508	7.3815225	110.5058175	-58.591954	10.5943555	104.6480985
27.582254	9.662332	108.479118	-9.191279	9.04564	107.378181	38.992535	-21.805666	108.911728	41.410656	36.734928	111.441849	40.2015955	7.464631	110.1767885	-58.5841535	10.626649	104.5795735
27.204327	8.794928	108.07589	-9.145442	9.153049	107.248352	39.075672	-21.690456	108.528503	41.414406	36.897942	111.171402	40.245039	7.603743	109.8499525	-58.535923	10.702355	104.6467515
26.739344	8.02051	107.770874	-9.126883	9.313067	107.181427	39.145748	-21.491304	108.10183	41.367081	37.096695	110.954704	40.2564145	7.8026955	109.528267	-58.5101805	10.8234385	104.834587
26.325584	7.103513	107.446671	-9.08175	9.479353	107.143448	39.197975	-21.256565	107.726158	41.310612	37.317146	110.792885	40.2542935	8.0302905	109.2595215	-58.4177935	10.9284155	105.0273745
25.931391	6.376235	107.410851	-9.069439	9.668839	107.123421	39.232845	-21.02022	107.378746	41.26223	37.538776	110.685028	40.2475375	8.259278	109.031887	-58.3864155	11.0784	105.214955
25.28652	5.459669	106.996727	-9.047565	9.960656	107.078156	39.230358	-20.673681	106.842064	41.180264	37.88052	110.561241	40.205311	8.6034195	108.7016525	-58.300441	11.3178925	105.4546595
24.960794	4.608238	106.572273	-9.028437	10.143313	107.002853	39.207054	-20.4464	106.514862	41.304375	38.086655	110.378716	40.2557145	8.8201275	108.446789	-58.3125885	11.4664985	105.558917
24.616646	3.903555	106.206772	-8.984806	10.283403	106.903862	39.23534	-20.251537	106.235245	41.302372	38.342918	110.164474	40.268856	9.0456905	108.1998595	-58.238468	11.5211155	105.6078645
24.296532	3.010027	105.905136	-8.931866	10.378242	106.769852	39.326305	-20.103724	106.026711	41.342735	38.584091	109.881485	40.33452	9.2401835	107.954098	-58.198252	11.5163005	105.585606
23.934898	2.229449	105.664185	-8.849082	10.410213	106.612335	39.477108	-20.03562	105.864647	41.391468	38.791168	109.478142	40.434288	9.377774	107.6713945	-58.132452	11.442652	105.5532755
23.687714	1.279071	105.362572	-8.727472	10.39892	106.4198	39.641186	-20.022083	105.788315	41.424538	38.917828	109.000206	40.532862	9.4478725	107.3942605	-57.987806	11.3499675	105.4453395
23.433578	0.296593	105.099953	-8.586727	10.319817	106.200638	39.787571	-20.057873	105.778778	41.555069	38.960445	108.448578	40.67132	9.451286	107.113678	-57.844774	11.188348	105.287598
22.942652	-1.169425	104.872467	-8.338103	10.088303	105.905594	40.007	-20.196779	105.884468	41.70153	38.895584	107.808327	40.854265	9.3494025	106.8463975	-57.530471	10.8272035	104.9647905
22.687794	-2.136314	104.842209	-8.155573	9.885745	105.76445	40.144096	-20.331129	106.021347	41.899681	38.76667	107.499626	41.0218885	9.2177705	106.7604865	-57.3330345	10.5537195	104.7684135
22.500895	-3.116284	104.859009	-8.006175	9.665507	105.648193	40.311367	-20.457245	106.217834	42.006729	38.670147	107.342239	41.159048	9.106451	106.7800365	-57.171398	10.224563	104.5163495
22.264654	-4.048914	104.947571	-7.829316	9.408135	105.49868	40.549095	-20.617744	106.447327	42.155457	38.549484	107.232666	41.352276	8.96587	106.8399965	-57.010908	9.8504	104.1573635
22.020918	-5.038096	105.046928	-7.666071	9.135708	105.259773	40.822418	-20.777542	106.71991	42.344189	38.439369	107.207893	41.5833035	8.8309135	106.9639015	-56.9154455	9.4405025	103.5556445
21.783991	-5.897705	105.090866	-7.517264	8.849974	104.933395	41.098713	-20.949381	106.982819	42.464924	38.360607	107.211807	41.7818185	8.705613	107.097313	-56.8163465	8.994335	102.769477
21.552984	-6.814888	105.059959	-7.355043	8.605884	104.647842	41.35704	-21.080526	107.153412	42.593075	38.259579	107.12812	41.9750575	8.5895265	107.140766	-56.6851435	8.6222415	102.154918
21.228333	-8.002118	104.994736	-6.983325	8.340718	104.31234	41.676556	-21.196959	107.30761	42.825031	38.10078	106.837151	42.2507935	8.4519105	107.0723805	-56.2174435	8.2295255	101.5522995
20.927734	-8.737315	105.0261	-6.771582	8.202889	104.252777	41.855984	-21.214554	107.396591	43.008232	38.029541	106.670471	42.432108	8.4074935	107.033531	-55.975272	7.9982845	101.472023
20.585827	-9.506346	105.09446	-6.554741	8.07723	104.255089	42.035416	-21.232735	107.489052	43.241596	37.999451	106.617859	42.638506	8.383358	107.0534555	-55.747988	7.771102	101.4567225
20.264887	-10.117322	105.214897	-6.382877	8.010013	104.303528	42.204578	-21.222233	107.586845	43.440773	38.05262	106.645538	42.8226755	8.4151935	107.1161915	-55.5884295	7.6048325	101.4908645
19.967653	-10.730618	105.233894	-6.24194	8.011188	104.334686	42.369778	-21.16398	107.630333	43.604324	38.143528	106.698395	42.987051	8.489774	107.164364	-55.470931	7.532602	101.505008
19.64592	-11.241683	105.221817	-6.122447	8.061871	104.346153	42.507561	-21.031099	107.624878	43.742561	38.296497	106.748032	43.125061	8.632699	107.186455	-55.369955	7.491043	101.505851
19.28787	-11.685179	105.155037	-6.018308	8.145113	104.312767	42.661823	-20.880341	107.561317	43.803692	38.500916	106.842087	43.2327575	8.8102875	107.201702	-55.2693735	7.4799385	101.423832
18.656328	-12.308783	104.919724	-5.86856	8.252748	104.106247	42.853905	-20.612062	107.327286	43.889473	38.787472	106.967949	43.371689	9.087705	107.1476175	-55.108809	7.417791	101.0648765
18.294052	-12.772285	104.633415	-5.757092	8.358612	103.927231	43.018677	-20.422169	107.091286	43.896484	38.980305	106.976105	43.4575805	9.279068	107.0336955	-54.9717645	7.438156	100.8207665
17.958893	-13.13604	104.340111	-5.636666	8.50824	103.747963	43.178905	-20.187737	106.837463	43.921425	39.174961	106.870796	43.550165	9.493612	106.8541295	-54.823497	7.522868	100.6417965
17.6145	-13.454292	104.068909	-5.482332	8.664083	103.57872	43.37492	-19.923275	106.59903	43.937111	39.401806	106.694412	43.6560155	9.7392655	106.646721	-54.6206795	7.5889005	100.510719
17.265287	-13.781582	103.891632	-5.313428	8.822719	103.460205	43.619122	-19.645096	106.376328	43.921185	39.627693	106.508896	43.7701535	9.9912985	106.442612	-54.3970095	7.6541395	100.477798
16.835169	-14.161542	103.730118	-5.152304	8.895954	103.383995	43.902676	-19.412235	106.181992	43.773933	39.847298	106.359955	43.8383045	10.2175315	106.2709735	-54.1429125	7.5743765	100.4970165
16.464252	-14.50137	103.602661	-4.953574	8.92253	103.227165	44.178543	-19.249577	106.021294	43.907757	39.984116	106.162086	44.04315	10.3672695	106.09169	-53.950298	7.4777905	100.36264
15.95064	-15.033714	103.323914	-4.684371	8.861745	102.914978	44.535561	-19.090336	105.81591	44.046413	40.135231	105.85244	44.290987	10.5224475	105.834175	-53.659729	7.2010425	99.995781
15.582347	-15.333293	103.150055	-4.529038	8.813305	102.6306	44.754448	-18.988386	105.719612	44.076939	40.248127	105.540848	44.4156935	10.6298705	105.63023	-53.4737695	6.9967395	99.63097
15.196818	-15.630189	103.019127	-4.367501	8.764421	102.321053	44.976391	-18.855469	105.660561	44.054028	40.34343	105.140343	44.5152095	10.7439805	105.400452	-53.2502115	6.7848615	99.241654
14.735394	-15.975354	102.908203	-4.212663	8.703004	102.023956	45.217102	-18.742266	105.665443	44.02253	40.408371	104.696037	44.619816	10.8330525	105.18074	-53.045142	6.5729555	98.867172
14.296724	-16.239256	102.878212	-4.077279	8.625306	101.769791	45.435028	-18.655764	105.719734	43.975494	40.441673	104.289757	44.705261	10.8929545	105.0047455	-52.859819	6.3576575	98.5348365
13.826591	-16.490837	102.776299	-3.96611	8.523275	101.556053	45.626926	-18.605648	105.768707	43.969097	40.465893	103.965851	44.7980115	10.9301225	104.867279	-52.7302315	6.1164275	98.244827
13.380999	-16.724226	102.687729	-3.846041	8.422459	101.308205	45.780804	-18.59638	105.78669	44.005817	40.502186	103.727768	44.8933105	10.952903	104.757229	-52.5853925	5.892015	97.859181
12.649491	-16.960051	102.416901	-3.734496	8.294342	100.971779	45.923798	-18.577845	105.679001	44.044083	40.519489	103.479156	44.9839405	10.970822	104.5790785	-52.4529325	5.617862	97.3644795
12.082085	-17.044147	102.13044	-3.676152	8.285028	100.720894	46.00494	-18.527216	105.521683	44.056767	40.546768	103.341339	45.0308535	11.009776	104.431511	-52.3831575	5.56028	97.010277
11.516909	-17.185057	101.801552	-3.608117	8.329428	100.461746	46.091412	-18.424707	105.342552	44.05637	40.622536	103.185547	45.073891	11.0989145	104.2640495	-52.290125	5.5599415	96.6594425
10.917624	-17.156706	101.583275	-3.532038	8.456027	100.220764	46.20507	-18.272614	105.160187	44.034794	40.764534	102.995468	45.119932	11.24596	104.0778275	-52.184008	5.666094	96.3637005
10.287917	-17.137428	101.247002	-3.468358	8.626678	99.949684	46.330833	-18.054182	104.952133	44.013126	40.959122	102.732376	45.1719795	11.45247	103.8422545	-52.1086955	5.800886	96.0571135
9.690535	-17.085413	100.94429	-3.40647	8.815388	99.664124	46.447708	-17.813965	104.685066	43.970657	41.159718	102.386879	45.2091825	11.6728765	103.5359725	-52.0221225	5.9578995	95.7922755
9.03971	-16.992538	100.608147	-3.360215	9.016913	99.367424	46.556236	-17.586704	104.356216	43.886208	41.329685	102.025459	45.221222	11.8714905	103.1908375	-51.941652	6.1623355	95.5440105
8.010001	-16.910028	99.958817	-3.310221	9.283267	98.881493	46.642883	-17.268797	103.774239	43.794071	41.563503	101.495827	45.218477	12.147353	102.635033	-51.838919	6.419181	95.127953
7.255697	-16.780958	99.632538	-3.287398	9.420406	98.541084	46.672478	-17.095453	103.371468	43.713871	41.685944	101.133522	45.1931745	12.2952455	102.252495	-51.7679705	6.5455665	94.829673
6.489204	-16.661402	99.223633	-3.275212	9.553657	98.24337	46.695156	-16.926714	103.037384	43.603874	41.806255	100.784157	45.149515	12.4397705	101.9107705	-51.699939	6.6675435	94.5759695
5.742729	-16.545769	98.907272	-3.276275	9.651359	97.96151	46.738815	-16.763535	102.740608	43.485088	41.908482	100.435638	45.1119515	12.5724735	101.588123	-51.6645015	6.7302445	94.334897
4.937427	-16.440968	98.621735	-3.27613	9.72513	97.663727	46.77821	-16.642855	102.486267	43.392113	41.946335	100.124802	45.0851615	12.65174	101.3055345	-51.6374215	6.79852	94.0219195
4.05509	-16.317001	98.278168	-3.336281	9.792106	97.373131	46.74073	-16.546715	102.294983	43.326565	41.93124	99.864708	45.0336475	12.6922625	101.0798455	-51.7062095	6.8919495	93.6664165
3.226395	-16.225801	97.957314	-3.393451	9.837379	97.061058	46.689838	-16.483046	102.10421	43.269325	41.888393	99.627426	44.9795815	12.7026735	100.865818	-51.7664835	6.9720845	93.256298
1.835064	-15.957347	97.333321	-3.446842	9.89489	96.52668	46.591896	-16.415573	101.761604	43.152275	41.810162	99.260376	44.8720855	12.6972945	100.51099	-51.7657695	7.0924855	92.54237
0.928795	-15.805568	96.921585	-3.463373	9.950418	96.17598	46.528461	-16.361799	101.520767	43.128513	41.80117	98.972755	44.828487	12.7196855	100.246761	-51.755233	7.1811505	92.105199
-0.063342	-15.633282	96.505295	-3.447834	9.998179	95.815773	46.495525	-16.314831	101.286743	43.121071	41.81263	98.686485	44.808298	12.7488995	99.986614	-51.703966	7.2474585	91.644932
-1.041663	-15.459108	96.166245	-3.405767	10.068419	95.481796	46.489128	-16.241455	101.032623	43.134304	41.880379	98.399048	44.811716	12.819462	99.7158355	-51.62325	7.317376	91.2477565
-2.078286	-15.200123	95.715591	-3.336957	10.179988	95.142792	46.529781	-16.117638	100.745178	43.158665	41.977837	98.081512	44.844223	12.9300995	99.413345	-51.518137	7.4298765	90.872239
-3.231271	-14.865435	95.348732	-3.240757	10.315022	94.784668	46.591602	-15.933871	100.433136	43.166992	42.116558	97.733322	44.879297	13.0913435	99.083229	-51.360811	7.5387005	90.486107
-4.2385	-14.648634	94.881783	-3.154696	10.449335	94.432518	46.695717	-15.703051	100.117508	43.149174	42.290855	97.371216	44.9224455	13.293902	98.744362	-51.2318375	7.604768	90.120674
-5.934009	-14.125483	94.383133	-3.01063	10.657795	93.989334	46.89043	-15.309308	99.731979	43.096458	42.607941	96.830406	44.993444	13.6493165	98.2811925	-51.014704	7.6662735	89.6974755
-7.089253	-13.767405	94.216591	-2.904464	10.785615	93.792168	47.067482	-15.049815	99.570694	43.043007	42.817627	96.515015	45.0552445	13.883906	98.0428545	-50.8641725	7.687324	89.5414815
-8.319244	-13.420336	94.104568	-2.794022	10.874668	93.729683	47.247139	-14.824718	99.551208	42.96843	42.98917	96.259239	45.1077845	14.082226	97.9052235	-50.6958285	7.66711	89.5541425
-9.539285	-12.967044	94.223282	-2.698468	10.922896	93.795448	47.422043	-14.655067	99.641365	42.913029	43.11866	96.101204	45.167536	14.2317965	97.8712845	-50.564472	7.6139955	89.7196115
-10.850337	-12.546494	94.618729	-2.605694	10.899042	94.066391	47.554394	-14.547904	99.812202	42.872017	43.202026	96.016037	45.2132055	14.327061	97.9141195	-50.4245935	7.471023	90.2186625
-12.210053	-12.134047	95.268158	-2.462819	10.847243	94.582748	47.677979	-14.526075	100.035156	42.864395	43.189926	95.923218	45.271187	14.3319255	97.979187	-50.196825	7.3625605	91.186309
-13.5378	-11.59943	96.310379	-2.300737	10.728748	95.375725	47.818703	-14.586383	100.282196	42.875931	43.093575	95.862358	45.347317	14.253596	98.072277	-49.948791	7.2039	92.679173
-15.6779	-10.790391	98.189041	-2.117737	10.509138	96.844925	47.948444	-14.766729	100.754021	42.915092	42.89003	95.894569	45.431768	14.0616505	98.324295	-49.667242	6.9566255	95.365555
-17.078201	-10.08014	99.56424	-2.07663	10.386592	97.895058	47.948608	-14.926908	101.085793	42.941605	42.759686	96.050606	45.4451065	13.916389	98.5681995	-49.5983665	6.856795	97.2219165
-18.773907	-9.390071	100.839958	-2.087146	10.314716	98.918587	47.847	-15.072535	101.450714	42.906277	42.708778	96.28447	45.3766385	13.8181215	98.867592	-49.5509305	6.8113105	98.969582
-19.950939	-8.510566	102.041077	-2.169894	10.300369	99.874252	47.689556	-15.213532	101.859108	42.963066	42.584629	96.594162	45.326311	13.6855485	99.226635	-49.666099	6.9151895	100.521869
-21.321079	-7.571557	103.027794	-2.290273	10.280821	100.742874	47.505863	-15.369691	102.299538	42.985153	42.550064	97.099258	45.245508	13.5901865	99.699398	-49.826054	6.9714555	101.78635
-22.734825	-6.630226	103.767136	-2.449573	10.269068	101.506531	47.310909	-15.470534	102.74913	43.032246	42.550568	97.730743	45.1715775	13.540017	100.2399365	-50.0707235	6.998119	102.7731255
-24.041847	-5.604767	104.363998	-2.593693	10.263993	102.16423	47.154736	-15.549771	103.198814	43.112484	42.589134	98.412285	45.13361	13.5196815	100.8055495	-50.320996	7.0083045	103.5229105
-25.958569	-3.921235	105.20842	-2.762138	10.333749	103.066826	46.94957	-15.630806	103.778419	43.295273	42.704422	99.350952	45.1224215	13.536808	101.5646855	-50.6466975	7.13069	104.5689665
-27.150709	-2.74197	105.713638	-2.87553	10.394059	103.640602	46.814785	-15.65787	104.161514	43.381058	42.773094	99.828781	45.0979215	13.557612	101.9951475	-50.8489815	7.230506	105.2860565
-28.302282	-1.439095	106.403946	-2.982171	10.44624	104.250671	46.681206	-15.687296	104.546761	43.365601	42.75602	100.220581	45.0234035	13.534362	102.383671	-50.9877455	7.358118	106.117671
-29.399876	-0.052816	107.060791	-3.095077	10.465258	104.816055	46.565361	-15.729756	104.961327	43.366383	42.724079	100.589409	44.965872	13.4971615	102.775368	-51.156026	7.4333545	106.856742
-30.466265	1.219765	107.585838	-3.220577	10.44263	105.39962	46.438511	-15.784807	105.333092	43.378113	42.672085	101.010201	44.908312	13.443639	103.1716465	-51.349466	7.441621	107.6275935
-31.492918	2.64542	108.145287	-3.347481	10.379114	105.977699	46.271545	-15.872267	105.652084	43.399776	42.616764	101.51545	44.8356605	13.3722485	103.583767	-51.5306225	7.3859795	108.371631
-32.482113	4.112284	108.676437	-3.501768	10.299694	106.56781	46.073711	-15.970203	105.870903	43.456669	42.591061	102.07428	44.76519	13.310429	103.9725915	-51.768726	7.288959	109.1630285
-33.821407	6.440817	109.604668	-3.695199	10.220278	107.440018	45.720272	-16.112972	105.999603	43.502495	42.560925	102.996384	44.6113835	13.2239765	104.4979935	-52.0017815	7.2165795	110.3820425
-34.635208	8.055423	110.129189	-3.826646	10.200581	107.987534	45.478046	-16.145874	105.991592	43.555264	42.603508	103.66037	44.516655	13.228817	104.825981	-52.169947	7.172345	111.149087
-35.365219	9.762135	110.841354	-3.937601	10.263808	108.534256	45.25526	-16.126356	105.922676	43.606152	42.701225	104.337929	44.430706	13.2874345	105.1303025	-52.305908	7.2401815	111.9382095
-36.022751	11.530239	111.545471	-4.049817	10.371806	109.050537	45.043064	-16.042795	105.803337	43.666054	42.820271	105.048454	44.354559	13.388738	105.4258955	-52.454193	7.354874	112.6751785
-36.604828	13.227847	112.08149	-4.155093	10.511684	109.526192	44.852406	-15.94128	105.619308	43.739204	42.967438	105.800011	44.295805	13.513079	105.7096595	-52.605991	7.510289	113.3427245
-37.179611	15.017321	112.766289	-4.267738	10.667994	109.9599	44.63018	-15.825438	105.367348	43.83931	43.113468	106.58419	44.234745	13.644015	105.975769	-52.770221	7.691973	113.944031
-37.668331	16.796356	113.482643	-4.363898	10.822505	110.394814	44.372513	-15.704242	105.050674	43.96167	43.248055	107.421494	44.1670915	13.7719065	106.236084	-52.8948875	7.8731035	114.553544
-38.225555	19.378275	114.611053	-4.528956	11.066064	110.987175	43.955338	-15.49921	104.48011	44.094837	43.425564	108.694862	44.0250875	13.963177	106.587486	-53.0829995	8.168951	115.386864
-38.480766	21.04553	115.483177	-4.612203	11.230268	111.395409	43.681801	-15.337178	104.058418	44.401264	43.489613	109.44381	44.0415325	14.0762175	106.751114	-53.2659385	8.3843185	116.039704
-38.700001	22.624367	116.212357	-4.723745	11.439818	111.741898	43.404373	-15.147861	103.682014	44.479656	43.590607	110.137703	43.9420145	14.221373	106.9098585	-53.3895045	8.658263	116.5739375
-38.837189	24.175243	117.060196	-4.808034	11.648371	112.008705	43.139065	-14.945136	103.326843	44.5354	43.685295	110.671471	43.8372325	14.3700795	106.999157	-53.4533005	8.9266625	117.018253
-38.898136	25.577593	117.767845	-4.928975	11.895267	112.223412	42.855839	-14.745638	102.981186	44.591236	43.762062	110.949348	43.7235375	14.508212	106.965267	-53.5814875	9.282322	117.481557
-38.885487	26.969397	118.321083	-5.069459	12.140621	112.339996	42.56258	-14.574717	102.645233	44.493103	43.846775	111.006737	43.5278415	14.636029	106.825985	-53.6667595	9.645213	117.854007
-38.751465	28.200418	118.535233	-5.252009	12.352345	112.320091	42.25523	-14.453414	102.330421	44.32106	43.895576	110.858414	43.288145	14.721081	106.5944175	-53.792163	9.983609	118.0457645
-38.657848	30.000015	118.537964	-5.585881	12.601701	112.114082	41.761604	-14.447045	102.03183	44.076633	43.830086	110.432411	42.9191185	14.6915205	106.2321205	-54.0908805	10.5118815	117.9960435
-38.477783	31.018526	118.348785	-5.867225	12.641348	111.951851	41.434471	-14.599228	101.977135	43.90731	43.698143	110.209396	42.6708905	14.5494575	106.0932655	-54.4053405	10.7332385	117.8104365
-38.147991	31.964218	118.130783	-6.149334	12.607516	111.820236	41.10511	-14.822577	102.011368	43.707611	43.535007	110.084938	42.4063605	14.356215	106.048153	-54.7050285	10.858817	117.592319
-37.82066	32.823917	118.024734	-6.430586	12.506352	111.761978	40.772423	-15.092028	102.091454	43.557121	43.319153	109.990715	42.164772	14.1135625	106.0410845	-55.025944	10.8991415	117.4828715
-37.308186	33.44817	117.870262	-6.685565	12.37571	111.765076	40.46249	-15.360715	102.212097	43.404343	43.107784	109.96418	41.9334165	13.8735345	106.0881385	-55.3045465	10.8778855	117.4420135
-36.779907	34.032585	117.729477	-6.948927	12.252124	111.791	40.180035	-15.613207	102.364349	43.3074	42.917061	109.973122	41.7437175	13.651927	106.1687355	-55.6415715	10.852321	117.4132645
-36.122948	34.592793	117.613686	-7.182653	12.152043	111.802444	39.909977	-15.816582	102.535057	43.207932	42.754303	110.009125	41.5589545	13.4688605	106.272091	-55.9242605	10.8352255	117.332797
-34.95063	35.349831	117.470894	-7.519611	12.09559	111.878502	39.563652	-16.031988	102.803421	43.004562	42.58213	110.191345	41.284107	13.275071	106.497383	-56.323329	10.916109	117.259621
-34.111992	35.705811	117.359055	-7.728222	12.122034	111.97258	39.335747	-16.096571	102.997124	42.88044	42.528107	110.393547	41.1080935	13.215768	106.6953355	-56.5645375	11.0283	117.2498245
-33.131542	36.058201	117.361137	-7.94262	12.191212	112.099304	39.141727	-16.108921	103.18351	42.779877	42.501225	110.690666	40.960802	13.196152	106.937088	-56.846042	11.186272	117.26152
-32.023804	36.343292	117.416061	-8.150373	12.269526	112.261047	38.9375	-16.075556	103.341904	42.700958	42.510666	111.032631	40.819229	13.217555	107.1872675	-57.119975	11.321497	117.3348265
-30.896479	36.550163	117.542557	-8.357102	12.374937	112.438293	38.741306	-16.016659	103.479698	42.611931	42.534946	111.396835	40.6766185	13.2591435	107.4382665	-57.3908225	11.4907305	117.4383195
-29.666561	36.686562	117.660698	-8.578942	12.483387	112.632607	38.533287	-15.963822	103.593292	42.504597	42.585037	111.762169	40.518942	13.3106075	107.6777305	-57.676826	11.6561665	117.5874835
-28.30179	36.769611	117.765762	-8.788733	12.601452	112.826942	38.311291	-15.889297	103.696907	42.390633	42.647861	112.090775	40.350962	13.379282	107.893841	-57.928428	11.823622	117.760043
-26.19437	36.743645	117.718712	-9.125953	12.785395	113.06015	38.025776	-15.781312	103.90284	42.127132	42.750275	112.438416	40.076454	13.4844815	108.170628	-58.32836	12.0863085	117.949672
-24.65801	36.675419	117.518982	-9.326923	12.945136	113.171539	37.861694	-15.698618	104.211174	41.915226	42.822411	112.562439	39.88846	13.5618965	108.3868065	-58.542306	12.3283755	117.9562715
-23.119566	36.52441	117.143478	-9.576952	13.097906	113.286995	37.801804	-15.6701	104.782234	41.597794	42.919777	112.696198	39.699799	13.6248385	108.739216	-58.853703	12.5709735	117.834774
-21.483875	36.337795	116.683113	-9.674213	13.356669	113.491882	37.825645	-15.717093	105.690804	41.277168	42.991032	112.875008	39.5514065	13.6369695	109.282906	-58.8998325	13.0763685	117.700858
-19.769764	36.05455	116.158546	-10.160584	13.279937	113.709618	37.904812	-15.84917	106.960045	41.02335	43.05098	113.132523	39.464081	13.600905	110.046284	-59.785249	12.958969	117.372952
-18.033276	35.735683	115.702606	-10.483517	13.250433	114.062408	37.981045	-16.03347	108.501091	40.764912	43.006004	113.451431	39.3729785	13.486267	110.976261	-60.3400125	13.014599	117.148555
-16.189974	35.32896	115.361084	-10.801859	13.171278	114.520073	38.019375	-16.300743	110.268929	40.621738	42.913048	113.830963	39.3205565	13.3061525	112.049946	-60.9242745	13.0364035	116.9902
-13.314685	34.714134	115.164032	-11.300014	12.922464	115.348732	38.04409	-16.780993	113.150536	40.532513	42.656067	114.543877	39.2883015	12.937537	113.8472065	-61.8883295	12.907391	116.8502575
-11.401285	34.289818	115.294586	-11.601612	12.71058	115.974388	38.073837	-17.1238	115.110687	40.510174	42.459286	115.1968	39.2920055	12.667743	115.1537435	-62.4952295	12.753417	116.7950325
-9.398011	33.906315	115.724792	-11.908854	12.508702	116.664818	38.15416	-17.404297	117.01918	40.536568	42.275627	116.03434	39.345364	12.435665	116.52676	-63.163072	12.581739	116.802876
-7.494416	33.537102	116.411575	-12.2147	12.315141	117.430115	38.234821	-17.621044	118.851471	40.543114	42.102413	117.089447	39.3889675	12.2406845	117.970459	-63.8183675	12.3895975	116.889771
-5.552068	33.259193	117.472435	-12.53429	12.163807	118.311241	38.256344	-17.795229	120.542183	40.536938	41.950642	118.339516	39.396641	12.0777065	119.4408495	-64.465221	12.2499075	117.1816325
-3.736758	33.023342	118.778244	-12.836554	12.049564	119.274284	38.258705	-17.942251	122.089943	40.571041	41.84058	119.716988	39.414873	11.9491645	120.9034655	-65.087981	12.1499635	117.6451025
-1.919299	32.850143	120.400108	-13.144008	11.984439	120.269623	38.242691	-18.052744	123.478081	40.599216	41.80772	121.235931	39.4209535	11.877488	122.357006	-65.7089695	12.09139	118.18224
0.629747	32.670288	122.834816	-13.602538	12.003268	121.783783	38.157967	-18.103153	125.251236	40.474701	41.799618	123.467659	39.316334	11.8482325	124.3594475	-66.52141	12.1583035	119.2081185
2.268529	32.561314	124.41993	-13.787937	12.005245	122.674095	38.071564	-18.038242	126.212547	40.264584	41.826569	124.816574	39.168074	11.8941635	125.5145605	-66.743948	12.1163265	119.8336295
3.678632	32.585754	125.912308	-13.976836	12.077928	123.470779	38.00029	-17.975908	126.952446	40.103626	41.911831	125.909874	39.051958	11.9679615	126.43116	-67.00563	12.1878945	120.510398
5.197102	32.538246	127.137527	-14.149332	12.216246	124.128464	37.928616	-17.8692	127.47699	39.963551	42.026688	126.743652	38.9460835	12.078744	127.110321	-67.2447475	12.353748	121.146607
6.55933	32.513023	128.079849	-14.244032	12.362659	124.556671	37.912308	-17.741362	127.70816	39.812557	42.160763	127.345024	38.8624325	12.2097005	127.526592	-67.3504965	12.5156175	121.58675
7.857955	32.521378	128.728531	-14.292288	12.510514	124.714302	37.93119	-17.586031	127.642014	39.682358	42.308651	127.75695	38.806774	12.36131	127.699482	-67.39135	12.659718	121.729122
9.134436	32.477261	129.047058	-14.331913	12.67128	124.613129	37.942738	-17.385614	127.260529	39.572109	42.430084	127.936935	38.7574235	12.522235	127.598732	-67.4212495	12.820325	121.627526
10.875166	32.392097	128.901382	-14.32178	12.927877	124.051155	37.936977	-17.020836	126.004066	39.44025	42.635189	127.838753	38.6886135	12.8071765	126.9214095	-67.3321735	13.0485775	121.1809005
11.932028	32.334984	128.534668	-14.207268	13.119423	123.542877	37.944473	-16.729012	124.865425	39.524174	42.673157	127.530144	38.7343235	12.9720725	126.1977845	-67.1488595	13.2667735	120.8879695
13.028169	32.172573	128.06189	-14.03715	13.313768	123.019341	38.048698	-16.456001	123.637978	39.713383	42.717541	127.269386	38.8810405	13.13077	125.453682	-66.9553405	13.496766	120.585
13.944662	32.022484	127.749847	-13.804256	13.536451	122.545753	38.170219	-16.127365	122.498009	39.92543	42.743076	127.085541	39.0478245	13.3078555	124.791775	-66.6563365	13.7650465	120.299731
14.82793	31.761747	127.485344	-13.575337	13.80706	122.196938	38.368202	-15.783006	121.535019	40.026711	42.811321	127.044533	39.1974565	13.5141575	124.289776	-66.3481305	14.0999625	120.1041
15.575636	31.472952	127.379463	-13.346036	14.119908	122.017494	38.627121	-15.410879	120.846054	40.113594	42.96347	127.123108	39.3703575	13.7762955	123.984581	-66.0624295	14.4635205	120.050407
16.309654	31.089729	127.364731	-13.097183	14.466235	121.959732	38.923363	-15.021017	120.462502	40.228607	43.215717	127.226463	39.575985	14.09735	123.8444825	-65.770351	14.83512	120.0749815
17.266523	30.224312	127.246216	-12.831155	15.003766	121.95948	39.370819	-14.527486	120.398209	40.285828	43.680859	127.395615	39.8283235	14.5766865	123.896912	-65.4906335	15.4308455	120.022048
17.811287	29.48978	127.117523	-12.736776	15.326327	121.888969	39.583954	-14.29456	120.562302	40.351391	43.935585	127.437904	39.9676725	14.8205125	124.000103	-65.4412245	15.8321415	119.777835
18.236935	28.703917	126.944641	-12.672441	15.560247	121.71521	39.754902	-14.124136	120.709183	40.381718	44.175209	127.341202	40.06831	15.0255365	124.0251925	-65.413192	16.0949575	119.4052275
18.809641	27.788687	126.419472	-12.640914	15.747177	121.434319	39.835827	-13.982633	120.787598	40.361549	44.391285	127.007797	40.098688	15.204326	123.8976975	-65.380516	16.290028	118.9709405
19.092155	26.684458	125.765633	-12.616746	15.88504	121.012154	39.884136	-13.823149	120.727036	40.38472	44.582401	126.362778	40.134428	15.379626	123.544907	-65.36792	16.390454	118.479401
19.358761	25.646973	124.800278	-12.601435	15.996758	120.445015	39.927147	-13.662574	120.48838	40.318443	44.79369	125.475098	40.122795	15.565558	122.981739	-65.325665	16.427958	117.908291
19.870955	24.360624	123.584618	-12.520483	16.045223	119.717255	39.976009	-13.520236	120.112076	40.30938	44.921936	124.363235	40.1426945	15.70085	122.2376555	-65.1836605	16.389596	117.1968545
20.019791	22.495731	121.634033	-12.323957	15.975027	118.454552	40.057556	-13.496481	119.324852	40.319443	44.984962	122.431854	40.1884995	15.7442405	120.878353	-64.8364135	16.2058135	116.030751
20.190418	21.147261	120.33194	-12.191253	15.865408	117.644394	40.126358	-13.566258	118.689598	40.427734	44.900333	121.144196	40.277046	15.6670375	119.916897	-64.659552	16.0637785	115.371891
20.374617	19.599781	119.100166	-11.946908	15.659675	116.820023	40.206551	-13.711407	118.035355	40.570786	44.781155	119.821457	40.3886685	15.534874	118.928406	-64.2824845	15.784476	114.71164
20.478722	18.170805	117.886543	-11.660629	15.418498	116.03968	40.361504	-13.856525	117.352104	40.660091	44.668049	118.492981	40.5107975	15.405762	117.9225425	-63.8320555	15.431234	114.1568175
20.585814	16.621174	116.671219	-11.354784	15.161039	115.245041	40.564041	-13.987978	116.701767	40.770512	44.548603	117.212997	40.6672765	15.2803125	116.957382	-63.3768445	15.0417655	113.5327
20.709202	14.998302	115.603889	-11.021678	14.886098	114.435669	40.798588	-14.118046	116.133263	40.89011	44.384403	116.01828	40.844349	15.1331785	116.0757715	-62.887705	14.6390175	112.7955665
20.742437	13.5511	114.715935	-10.6738	14.589373	113.684189	41.056652	-14.294146	115.701782	41.08963	44.211494	115.039444	41.073141	14.958674	115.370613	-62.420741	14.220072	111.997765
20.840185	11.194789	113.78299	-10.140065	14.089982	112.772629	41.455101	-14.657323	115.40477	41.435478	43.838837	113.866333	41.4452895	14.590757	114.6355515	-61.7254195	13.589207	110.9097065
20.892868	9.617975	113.468422	-9.851555	13.760842	112.297615	41.693104	-14.92126	115.37207	41.671085	43.572891	113.372017	41.6820945	14.3258155	114.3720435	-61.3852045	13.1958685	110.2231865
20.874763	8.195368	113.244125	-9.627509	13.468194	111.885323	41.880806	-15.144786	115.391861	41.837646	43.347775	113.00621	41.859226	14.1014945	114.1990355	-61.114244	12.8348935	109.5716105
20.831337	6.730603	113.022911	-9.458857	13.254206	111.520981	41.997494	-15.317742	115.391609	41.993378	43.152107	112.670563	41.995436	13.9171825	114.031086	-60.91315	12.5912295	109.010876
20.781031	5.369879	112.853691	-9.331081	13.099819	111.204086	42.07288	-15.457174	115.360916	42.076588	42.985188	112.359146	42.074734	13.764007	113.860031	-60.736896	12.435631	108.548141
20.698252	4.115041	112.64032	-9.236713	13.001852	110.902618	42.115036	-15.556865	115.29776	42.160988	42.85791	112.055275	42.138012	13.6505225	113.6765175	-60.611438	12.3531815	108.1287185
20.559111	2.818265	112.499092	-9.146085	12.938883	110.58493	42.15974	-15.622428	115.193939	42.166183	42.789005	111.840057	42.1629615	13.5832885	113.516998	-60.4551315	12.2944775	107.652862
20.355799	1.063598	112.181458	-9.007998	12.81888	110.128769	42.255062	-15.669398	114.979729	42.220306	42.686558	111.552048	42.237684	13.50858	113.2658885	-60.25368	12.12918	106.9916495
20.190975	-0.088264	111.972305	-8.884775	12.743928	109.828209	42.371315	-15.678776	114.839615	42.237236	42.67181	111.409355	42.3042755	13.496517	113.124485	-60.0738255	11.991339	106.531933
19.992716	-1.061314	111.837898	-8.736934	12.697063	109.567223	42.519848	-15.643554	114.745056	42.278481	42.682777	111.228897	42.3991645	13.5196115	112.9869765	-59.8730325	11.8745145	106.1474695
19.774858	-2.093389	111.706528	-8.545067	12.675491	109.323593	42.711143	-15.606984	114.741501	42.338417	42.7001	111.019608	42.52478	13.546558	112.8805545	-59.614914	11.804424	105.7666315
19.562513	-3.008226	111.65773	-8.365217	12.648143	109.149345	42.92334	-15.576281	114.782288	42.411232	42.672859	110.807442	42.667286	13.548289	112.794865	-59.39772	11.747997	105.503825
19.304697	-3.970608	111.653778	-8.194708	12.602375	109.017334	43.117126	-15.557462	114.863014	42.461586	42.649235	110.609222	42.789356	13.5458865	112.736118	-59.178772	11.6588635	105.29855
18.968449	-4.710521	111.715004	-8.051213	12.517536	108.939636	43.306786	-15.597996	114.945374	42.557907	42.571247	110.402252	42.9323465	13.4866255	112.673813	-59.0347725	11.5484465	105.205459
18.426401	-6.016176	111.699989	-7.865425	12.308107	108.849892	43.49802	-15.7547	114.950272	42.65871	42.402828	110.054611	43.078365	13.324064	112.5024415	-58.809215	11.29215	105.1973425
18.046709	-6.759921	111.584709	-7.791913	12.158858	108.790825	43.522633	-15.893245	114.825867	42.661476	42.270576	109.802773	43.0920545	13.1886655	112.31432	-58.6758805	11.1290505	105.26733
17.627289	-7.466659	111.412384	-7.772809	11.970678	108.667313	43.489437	-16.030289	114.592873	42.658661	42.145683	109.527184	43.074049	13.057697	112.0600285	-58.619667	10.883659	105.2745975
17.133852	-8.174896	111.115738	-7.815354	11.790029	108.512344	43.448879	-16.147861	114.253654	42.542648	42.066193	109.237434	42.9957635	12.959166	111.745544	-58.6264715	10.620892	105.279144
16.605026	-8.783608	110.793159	-7.862395	11.633107	108.308258	43.414558	-16.198393	113.842262	42.399406	41.975498	108.950996	42.906982	12.8885525	111.396629	-58.631772	10.3776615	105.219887
16.087517	-9.309047	110.522232	-7.921579	11.524904	108.11554	43.372944	-16.207966	113.473381	42.180061	41.961395	108.725121	42.7765025	12.8767145	111.099251	-58.6196605	10.1730935	105.131829
15.528708	-9.766139	110.210709	-7.996068	11.457957	107.96785	43.345081	-16.170015	113.150681	42.030716	41.98867	108.492996	42.6878985	12.9093275	110.8218385	-58.6800345	10.0065865	105.1138615
14.748113	-10.329081	109.905563	-8.06808	11.448128	107.804764	43.316319	-16.036707	112.802269	41.757538	42.080341	108.280472	42.5369285	13.021817	110.5413705	-58.6730885	9.874439	105.0681575
14.199408	-10.637459	109.734512	-8.100499	11.483705	107.721222	43.302303	-15.913526	112.653671	41.611481	42.213989	108.202911	42.456892	13.1502315	110.428291	-58.65789	9.8171785	105.014153
13.601811	-10.952785	109.589729	-8.164143	11.563396	107.622086	43.310211	-15.752201	112.562645	41.478966	42.352737	108.194016	42.3945885	13.300268	110.3783305	-58.7228745	9.826524	104.8658415
12.988008	-11.204275	109.46283	-8.204695	11.635527	107.489632	43.312794	-15.582024	112.503029	41.337822	42.525661	108.260277	42.325308	13.4718185	110.381653	-58.734698	9.7992355	104.597611
12.331614	-11.340725	109.357033	-8.254923	11.702044	107.367767	43.40295	-15.473984	112.445877	41.22963	42.661392	108.369301	42.31629	13.593704	110.407589	-58.826136	9.810384	104.327945
11.674998	-11.492662	109.152374	-8.288942	11.72325	107.251419	43.410675	-15.382227	112.408409	41.162014	42.76321	108.510971	42.2863445	13.6904915	110.45969	-58.8642285	9.7560085	104.043148
11.021176	-11.636821	109.009872	-8.303166	11.732456	107.127045	43.418972	-15.331899	112.376656	41.104652	42.833458	108.664612	42.261812	13.7507795	110.520634	-58.868144	9.7141325	103.733456
9.944205	-11.830123	108.820221	-8.288301	11.739195	106.96756	43.445648	-15.289558	112.368378	40.911579	42.940445	108.850861	42.1786135	13.8254435	110.6096195	-58.7552155	9.6529465	103.3255005
9.205076	-12.021816	108.715118	-8.253269	11.742856	106.8993	43.501404	-15.269941	112.401794	40.969215	42.898777	108.654846	42.2353095	13.814418	110.52832	-58.7418475	9.671294	103.27028
8.385397	-12.071063	108.894516	-8.177594	11.708419	106.872429	43.569557	-15.272997	112.499535	40.965115	42.811462	108.371185	42.267336	13.7692325	110.43536	-58.622524	9.6476055	103.309498
7.538589	-12.114079	109.011459	-8.133734	11.633822	106.930557	43.615616	-15.328338	112.652275	40.925087	42.675915	108.046631	42.2703515	13.6737885	110.349453	-58.5378195	9.5938555	103.511661
6.674185	-12.178639	109.188286	-8.08716	11.492758	107.031845	43.65591	-15.454498	112.7612	40.886894	42.516766	107.787613	42.271402	13.531134	110.2744065	-58.445722	9.454382	103.7892835
5.784317	-12.25375	109.247543	-8.055584	11.296	107.168724	43.657288	-15.626687	112.743996	40.830406	42.334843	107.64389	42.243847	13.354078	110.193943	-58.355015	9.237922	104.143505
4.800874	-12.292944	109.194115	-8.051105	11.063836	107.302261	43.608772	-15.822169	112.573326	40.794491	42.150669	107.602325	42.2016315	13.16425	110.0878255	-58.3038415	8.963422	104.5166965
3.184465	-12.132888	108.960251	-8.076359	10.774335	107.482513	43.477924	-16.042992	112.098358	40.790348	41.934933	107.642921	42.134136	12.9459705	109.8706395	-58.286854	8.6026995	105.0943865
2.201447	-12.039936	108.742607	-8.127882	10.666729	107.575333	43.388767	-16.098272	111.707558	40.835308	41.871647	107.743225	42.1120375	12.8866875	109.7253915	-58.3678015	8.4467705	105.4252745
1.206038	-11.916926	108.427086	-8.176039	10.643899	107.695557	43.327286	-16.097849	111.301788	40.806271	41.926529	107.99366	42.0667785	12.91434	109.647724	-58.4188565	8.373458	105.74339
0.040174	-11.705581	108.245453	-8.228325	10.692637	107.840286	43.250172	-16.004534	110.915993	40.760624	42.042927	108.350548	42.005398	13.0191965	109.6332705	-58.462048	8.3660775	106.0473015
-1.046431	-11.39532	108.045174	-8.281181	10.805659	108.029404	43.187172	-15.878695	110.547104	40.740185	42.199879	108.757256	41.9636785	13.160592	109.65218	-58.5260405	8.450726	106.406628
-2.131091	-11.132257	108.017708	-8.312159	10.989604	108.299149	43.106438	-15.727242	110.23661	40.746483	42.372444	109.144043	41.9264605	13.322601	109.6903265	-58.5507785	8.656607	106.9079715
-3.227256	-10.885565	108.080482	-8.331836	11.237551	108.688591	43.013306	-15.549888	110.013557	40.773224	42.542618	109.471359	41.893265	13.496365	109.742458	-58.556937	8.978737	107.634724
-4.966759	-10.460563	108.590233	-8.360823	11.716947	109.390114	42.73386	-15.237278	109.947968	40.847515	42.789017	109.805008	41.7906875	13.7758695	109.876488	-58.5123335	9.6580245	108.90374
-6.080862	-10.18125	108.919266	-8.393105	12.044722	109.810242	42.671738	-15.069779	109.992538	40.875237	42.98666	110.017982	41.7734875	13.9584405	110.00526	-58.5596975	10.1310035	109.615224
-7.140953	-9.993025	109.258308	-8.440611	12.34904	110.150955	42.609516	-14.935721	110.077156	40.914249	43.161739	110.147247	41.7618825	14.113009	110.1122015	-58.6431045	10.585071	110.1897085
-8.255946	-9.819394	109.465538	-8.465887	12.571773	110.350105	42.543766	-14.835543	110.165764	40.944084	43.304398	110.181915	41.743925	14.2344275	110.1738395	-58.675699	10.9091185	110.5263705
-9.316241	-9.687075	109.693733	-8.471753	12.722175	110.441605	42.501396	-14.786908	110.200844	40.933865	43.386822	110.096512	41.7176305	14.299957	110.148678	-58.6611365	11.144393	110.734532
-10.319219	-9.576214	109.770332	-8.479712	12.781468	110.441841	42.459576	-14.758091	110.236778	40.911011	43.41674	109.88636	41.6852935	14.3293245	110.061569	-58.6447175	11.2336115	110.822113
-11.274745	-9.558417	109.915665	-8.461966	12.765853	110.38179	42.450092	-14.754004	110.274254	40.876171	43.40704	109.63559	41.6631315	14.326518	109.954922	-58.5870635	11.205188	110.808658
-12.690205	-9.619306	110.123734	-8.420222	12.613956	110.356812	42.512184	-14.788864	110.426262	40.806606	43.315308	109.23877	41.659395	14.263222	109.832516	-58.499839	10.96469	110.881108
-13.594951	-9.648139	110.377739	-8.391829	12.464883	110.407829	42.587517	-14.823489	110.609116	40.760319	43.253975	109.072838	41.673918	14.215243	109.840977	-58.457576	10.714523	110.974681
-14.423224	-9.674046	110.601898	-8.340342	12.286412	110.513618	42.674305	-14.888986	110.848618	40.780167	43.17617	108.983139	41.727236	14.143592	109.9158785	-58.40792	10.429232	111.1113575
-15.234791	-9.722197	110.873055	-8.274336	12.102313	110.647179	42.756279	-14.97528	111.086868	40.82378	43.094173	108.971298	41.7900295	14.0594465	110.029083	-58.3387015	10.1451795	111.265275
-15.974009	-9.788918	110.953163	-8.203576	11.925678	110.756065	42.852776	-15.065087	111.255608	40.88805	43.028824	109.014572	41.870413	13.9818685	110.13509	-58.277565	9.8694875	111.37704
-16.848629	-9.798454	111.096153	-8.123563	11.804324	110.831467	42.93795	-15.127187	111.372627	40.984066	42.98859	109.076248	41.961008	13.9307015	110.2244375	-58.208134	9.6779465	111.4384965
-17.545492	-9.755487	111.153839	-8.053037	11.730227	110.873322	43.043877	-15.137164	111.462662	41.05621	42.973938	109.14122	42.0500435	13.918387	110.301941	-58.1561175	9.542067	111.444703
-18.548899	-9.671036	111.11866	-7.936667	11.685262	110.831131	43.236938	-15.079686	111.629257	41.172729	43.042912	109.193611	42.2048335	13.981613	110.411434	-58.0781675	9.388911	111.250828
-19.199837	-9.599864	111.146179	-7.878213	11.701523	110.799316	43.383972	-14.993134	111.763313	41.184738	43.111423	109.149612	42.284355	14.0591445	110.4564625	-58.040781	9.3439015	111.1421695
-19.850298	-9.513458	111.110672	-7.814092	11.744167	110.769188	43.528694	-14.896668	111.89563	41.204201	43.180378	109.052071	42.3664475	14.141855	110.4738505	-57.9946315	9.346479	111.0645255
-20.583975	-9.398964	111.261002	-7.758675	11.775345	110.766373	43.682777	-14.815246	112.035141	41.224178	43.232971	108.920898	42.4534775	14.2088625	110.4780195	-57.9708275	9.3418275	111.0547265
-21.181349	-9.257294	111.388168	-7.691397	11.775969	110.792542	43.821056	-14.753122	112.160217	41.240818	43.275627	108.81485	42.530937	14.2612525	110.4875335	-57.913731	9.2906855	111.0975505
-21.749889	-9.10011	111.528442	-7.620944	11.743642	110.857376	43.945694	-14.709843	112.250687	41.242157	43.308136	108.711334	42.5939255	14.2991465	110.4810105	-57.8358135	9.1881375	111.2337415
-22.314106	-8.961144	111.734413	-7.580859	11.696769	110.951759	44.064537	-14.689859	112.330421	41.225403	43.312889	108.572838	42.64497	14.311515	110.4516295	-57.806688	9.082023	111.4518885
-23.187784	-8.685772	112.21347	-7.509191	11.546911	111.126366	44.247952	-14.658308	112.517227	41.180424	43.284546	108.145348	42.714188	14.313119	110.3312875	-57.73257	8.780703	111.9214445
-23.656136	-8.516291	112.597488	-7.479221	11.385388	111.240685	44.399971	-14.648766	112.745987	41.004486	43.211727	107.767693	42.7022285	14.2814805	110.25684	-57.6606705	8.4892955	112.22453
-24.241814	-8.229219	113.054588	-7.460483	11.220409	111.367546	44.530807	-14.662639	113.048447	40.720821	43.076809	107.394669	42.625814	14.207085	110.221558	-57.54678	8.233733	112.513534
-24.762459	-7.907286	113.394119	-7.473545	11.03548	111.496017	44.631298	-14.728498	113.407471	40.655197	42.918179	107.079628	42.6432475	14.0948405	110.2435495	-57.5903375	7.9761195	112.7484845
-25.331947	-7.525886	113.648155	-7.496148	10.832281	111.638092	44.686844	-14.855931	113.741341	40.63232	42.731781	106.935028	42.659582	13.937925	110.3381845	-57.651878	7.726637	112.9379995
-25.890123	-7.070953	113.848755	-7.523246	10.606856	111.790939	44.69883	-15.061087	113.986694	40.678394	42.551735	106.94194	42.688612	13.745324	110.464317	-57.735104	7.468388	113.117561
-26.427088	-6.615655	113.821259	-7.539599	10.389324	111.928513	44.661732	-15.290944	114.093658	40.759182	42.400635	107.074394	42.710457	13.5548455	110.584026	-57.789655	7.2238025	113.273
-27.199326	-5.670223	113.843796	-7.567938	10.133459	112.161728	44.514721	-15.575547	113.99778	40.925488	42.254658	107.427422	42.7201045	13.3395555	110.712601	-57.8559805	6.9273625	113.610855
-27.736578	-4.902772	113.797714	-7.583913	10.036803	112.309174	44.401291	-15.700595	113.799271	41.06007	42.232906	107.751785	42.7306805	13.2661555	110.775528	-57.8985065	6.8074505	113.84282
-28.235308	-4.056586	113.768806	-7.577516	10.019504	112.463936	44.313251	-15.730288	113.566231	41.169361	42.293854	108.136627	42.741306	13.281783	110.851429	-57.896338	6.757225	114.076443
-28.74353	-3.158562	113.693085	-7.565788	10.077138	112.636581	44.269733	-15.646391	113.338768	41.247292	42.411255	108.505157	42.7585125	13.382432	110.9219625	-57.8900885	6.771844	114.3511995
-29.169582	-2.186142	113.817154	-7.558471	10.170434	112.835518	44.281254	-15.494357	113.14312	41.257042	42.59737	108.83255	42.769148	13.5515065	110.987835	-57.88609	6.7893615	114.683201
-29.66328	-1.105448	114.002136	-7.596786	10.305087	113.066551	44.297348	-15.28737	113.013885	41.19305	42.810352	109.073051	42.745199	13.761491	111.043468	-57.938771	6.848683	115.089634
-30.093872	-0.017033	114.275406	-7.667842	10.422345	113.316216	44.299725	-15.069855	112.917557	41.047462	43.013828	109.260094	42.6735935	13.9719865	111.0888255	-58.0092775	6.8727035	115.5436065
-30.703768	1.627803	114.59906	-7.799102	10.536966	113.722908	44.246773	-14.812676	112.789169	40.768509	43.253975	109.536385	42.507641	14.2206495	111.162777	-58.105845	6.8532825	116.283039
-31.165482	2.843415	115.011551	-7.886406	10.579078	114.026855	44.15892	-14.705748	112.66761	40.652802	43.386192	109.74411	42.405861	14.340222	111.20586	-58.178673	6.817934	116.84785
-31.554586	4.046156	115.411331	-7.978454	10.587061	114.335655	44.013229	-14.642827	112.472748	40.578289	43.462761	109.971344	42.295759	14.409967	111.222046	-58.252667	6.764155	117.449264
-31.880579	5.238598	115.674423	-8.025757	10.576408	114.629761	43.85207	-14.608459	112.207542	40.544403	43.509144	110.235535	42.1982365	14.4503425	111.2215385	-58.2497505	6.7024735	118.0379835
-32.1642	6.494139	116.106033	-8.042409	10.587612	114.903854	43.671238	-14.577357	111.833252	40.550846	43.539791	110.535393	42.111042	14.481217	111.1843225	-58.19586	6.694007	118.6233855
-32.430111	7.762764	116.455391	-8.066085	10.581502	115.157875	43.476505	-14.574848	111.373116	40.617157	43.549675	110.89901	42.046831	14.4874135	111.136063	-58.179001	6.6755905	119.179687
-32.652618	9.017849	116.782356	-8.110535	10.549513	115.363266	43.236195	-14.573996	110.876572	40.699074	43.556751	111.367691	41.9676345	14.4913775	111.1221315	-58.1887045	6.6076485	119.6044005
-32.885624	10.879286	117.246567	-8.291464	10.551134	115.671387	42.73386	-14.612396	109.964859	40.82423	43.539532	112.150467	41.779045	14.463568	111.057663	-58.361973	6.6387	120.285111
-33.071945	12.105466	117.667175	-8.787203	10.899914	116.092392	42.283661	-14.58175	109.327759	40.810524	43.506657	112.674057	41.5470925	14.4624535	111.000908	-59.1214985	7.3373745	121.183876
-33.171993	13.279465	118.010422	-8.71362	10.519997	115.961563	41.886009	-14.494419	108.784637	40.757133	43.530941	113.204506	41.321571	14.518261	110.9945715	-58.748811	6.521733	120.9285545
-33.112831	14.350411	118.223991	-8.938363	10.646577	116.096352	41.543961	-14.347704	108.400711	40.604305	43.63649	113.696075	41.074133	14.644393	111.048393	-58.950859	6.648761	121.144311
-33.248848	15.555614	118.485832	-9.202291	10.712842	116.167511	41.270081	-14.187225	108.186974	40.27496	43.819168	114.090034	40.7725205	14.8159715	111.138504	-59.1771025	6.6097125	121.196518
-33.18298	16.557997	118.481491	-9.470254	10.851405	116.120819	41.027016	-14.026596	108.052086	40.192612	43.920189	114.215958	40.609814	14.9467965	111.134022	-59.550322	6.7560135	121.107616
-33.080246	17.536631	118.342865	-9.715001	11.03003	115.94577	40.82724	-13.866462	107.888351	40.030495	44.050701	114.20314	40.4288675	15.0921195	111.0457455	-59.8588695	6.9679405	120.8457945
-32.832851	18.92259	117.905151	-10.014957	11.23173	115.505585	40.539063	-13.684374	107.614937	39.692627	44.188538	113.859352	40.115845	15.252082	110.7371445	-60.145759	7.211378	120.2740255
-32.55637	19.736746	117.584785	-10.13508	11.2724	115.167534	40.377434	-13.673815	107.454895	39.543545	44.206245	113.542519	39.9604895	15.266215	110.498707	-60.2306495	7.278585	119.836361
-32.192856	20.363768	117.182007	-10.204657	11.261345	114.87117	40.266617	-13.733752	107.380417	39.450188	44.162102	113.19635	39.8584025	15.214175	110.2883835	-60.2677165	7.308515	119.4539565
-31.798944	20.948545	116.872002	-10.229192	11.217224	114.617897	40.231812	-13.844252	107.401131	39.406475	44.08165	112.837959	39.8191435	15.118699	110.119545	-60.2775275	7.315749	119.116249
-31.28064	21.491066	116.598663	-10.206524	11.136183	114.463547	40.272255	-13.995263	107.522812	39.41016	43.981728	112.466431	39.8412075	14.9932325	109.9946215	-60.2542555	7.2791335	118.9324725
-30.720768	22.00614	116.344513	-10.108452	11.026374	114.338303	40.383511	-14.183424	107.715591	39.463158	43.840988	112.163795	39.9233345	14.828782	109.939693	-60.1402385	7.223966	118.736913
-30.060089	22.459171	116.104912	-9.974148	10.878622	114.253319	40.496044	-14.407802	107.931267	39.570919	43.677402	111.925194	40.0334815	14.6348	109.9282305	-59.9817775	7.122444	118.5784075
-28.993446	23.014086	115.811829	-9.751887	10.637311	114.180458	40.63195	-14.808739	108.180191	39.848675	43.350266	111.691833	40.2403125	14.2707635	109.936012	-59.7440865	7.0038585	118.424904
-28.245453	23.368845	115.663506	-9.609028	10.467101	114.150528	40.661369	-15.062171	108.295609	40.026699	43.142033	111.570358	40.344034	14.039931	109.9329835	-59.56209	6.894271	118.3680725
-27.400688	23.718742	115.547417	-9.505873	10.324998	114.135422	40.681561	-15.274785	108.396675	40.200176	42.97921	111.451218	40.4408685	13.8522125	109.9239465	-59.4526145	6.7977835	118.3468975
-26.517492	24.121178	115.38063	-9.416224	10.234474	114.108452	40.722351	-15.444048	108.537399	40.321053	42.865318	111.324051	40.521702	13.710635	109.930725	-59.35415	6.758313	118.286179
-25.556719	24.522465	115.18457	-9.309286	10.210971	114.077126	40.808403	-15.575579	108.754768	40.426514	42.755959	111.168602	40.6174585	13.59019	109.961685	-59.2360305	6.831752	118.192567
-24.649967	24.882107	114.869057	-9.223988	10.171764	114.037003	40.889721	-15.687164	109.105179	40.52562	42.649097	111.002777	40.7076705	13.4809665	110.053978	-59.1556465	6.8625615	118.020028
-23.663401	25.275764	114.472878	-9.180387	10.143867	113.983345	40.999157	-15.808434	109.618996	40.633018	42.53899	110.837257	40.8160875	13.365278	110.2281265	-59.1768615	6.922456	117.7385635
-22.022511	25.954903	113.826836	-9.067176	10.108476	113.948807	41.254978	-16.042374	110.645912	40.842987	42.349739	110.615768	41.0489825	13.1536825	110.63084	-59.1833345	7.0632695	117.266774
-20.929857	26.42062	113.471733	-8.987243	10.037296	113.984344	41.424175	-16.200947	111.418243	40.971706	42.197273	110.472618	41.1979405	12.998163	110.9454305	-59.1724265	7.076429	117.0232575
-19.804945	26.908094	113.014236	-8.908087	9.949377	114.019585	41.608425	-16.383232	112.189034	41.115875	42.014133	110.35302	41.36215	12.8154505	111.271027	-59.178324	7.0833035	116.768143
-18.605448	27.477282	112.626335	-8.81599	9.815715	114.032303	41.758121	-16.568201	112.861122	41.285873	41.832726	110.212471	41.521997	12.6322625	111.5367965	-59.153977	6.9991675	116.5278095
-17.395056	28.133467	112.251366	-8.703747	9.686134	113.989128	41.869576	-16.742718	113.337898	41.44392	41.638912	110.092751	41.656748	12.448097	111.7153245	-59.064242	6.924171	116.2629315
-16.224358	28.815815	111.926941	-8.620311	9.54917	113.9076	41.923489	-16.922878	113.541389	41.585918	41.44458	110.024094	41.7547035	12.260851	111.7827415	-58.9953255	6.837489	116.0324585
-15.006789	29.637659	111.774353	-8.53851	9.425996	113.820908	41.90892	-17.061678	113.446365	41.674171	41.318096	110.123955	41.7915455	12.128209	111.78516	-58.8685655	6.723783	115.856656
-13.181472	31.098095	112.085915	-8.483309	9.323738	113.76339	41.790245	-17.1199	112.859856	41.828365	41.235561	110.70005	41.809305	12.0578305	111.779953	-58.775923	6.5896455	115.746827
-11.99103	32.175671	112.701202	-8.529835	9.371694	113.826141	41.664543	-17.008156	112.180473	42.121361	41.255058	111.31234	41.892952	12.123451	111.7464065	-58.952622	6.619937	115.9058755
-10.751826	33.350655	113.603607	-8.598983	9.547166	113.942673	41.528873	-16.769072	111.348999	42.192173	41.374947	112.168884	41.860523	12.3029375	111.7589415	-59.058489	6.7913945	116.1264045
-9.582582	34.529579	114.659653	-8.717208	9.890902	114.136765	41.359039	-16.343203	110.490189	42.107201	41.598366	113.099648	41.73312	12.6275815	111.7949185	-59.167536	7.1542225	116.4786115
-8.30646	35.760006	115.750381	-8.848384	10.354285	114.410172	41.229698	-15.749356	109.751678	41.994667	41.89608	114.011955	41.6121825	13.073362	111.8818165	-59.3089505	7.635208	116.9385275
-7.148271	36.986206	116.958221	-9.043933	10.917362	114.725563	41.146496	-15.071222	109.253929	41.828583	42.297195	115.036751	41.4875395	13.6129865	112.14534	-59.5754055	8.2217375	117.305786
-5.940218	38.098526	118.068825	-9.245794	11.470942	115.068268	41.074379	-14.404798	108.897209	41.63871	42.692089	116.056801	41.3565445	14.1436455	112.477005	-59.8481325	8.7982385	117.659531
-4.021978	39.63567	119.535789	-9.527801	12.218752	115.509918	40.97366	-13.479851	108.649376	41.307877	43.306446	117.519974	41.1407685	14.9132975	113.084675	-60.1963705	9.5242065	117.935161
-2.803684	40.490894	120.386292	-9.719844	12.665031	115.801407	40.942104	-12.95179	108.727325	41.127491	43.696583	118.438812	41.0347975	15.3723965	113.5830685	-60.4744855	9.9576655	118.0197455
-1.553899	41.326473	121.091484	-9.92415	13.105622	116.092697	40.946587	-12.470892	109.117828	40.836502	44.122059	119.272552	40.8915445	15.8255835	114.19519	-60.7398445	10.3856605	117.990204
-0.280922	42.018131	121.660316	-10.113091	13.527085	116.44516	41.097839	-12.005319	109.715141	40.536423	44.574749	120.028328	40.817131	16.284715	114.8717345	-61.043313	10.769455	118.0185855
0.930993	42.616493	122.160805	-10.297576	13.918823	116.916504	41.33902	-11.57243	110.653374	40.228329	45.084511	120.783699	40.7836745	16.7560405	115.7185365	-61.3788265	11.0816055	118.1144715
2.227693	43.071625	122.658669	-10.382788	14.189521	117.415131	41.667469	-11.250463	111.813904	39.910542	45.560753	121.58403	40.7890055	17.155145	116.698967	-61.5545815	11.223897	118.131295
3.489204	43.346008	123.207985	-10.517051	14.429606	118.007568	41.980801	-11.000417	113.115013	39.700809	45.959469	122.332695	40.840805	17.479526	117.723854	-61.874907	11.379686	118.291282
5.319742	43.593945	124.060226	-10.641579	14.653751	118.86718	42.441696	-10.733375	114.856209	39.475121	46.385674	123.409637	40.9584085	17.8261495	119.132923	-62.2415665	11.4813525	118.601437
6.695655	43.554314	124.541451	-10.681558	14.750071	119.356796	42.692394	-10.553257	115.829659	39.349358	46.625721	124.075089	41.020876	18.036232	119.952374	-62.383992	11.46391	118.761218
7.928167	43.487339	124.999832	-10.717073	14.868353	119.791603	42.926777	-10.385176	116.665878	39.239914	46.847065	124.662483	41.0833455	18.2309445	120.6641805	-62.5174915	11.5057615	118.9190255
9.132694	43.34697	125.475082	-10.723185	14.995199	120.168915	43.161785	-10.211793	117.362343	39.159966	47.064499	125.163208	41.1608755	18.426353	121.2627755	-62.6072455	11.564045	119.0750545
10.478471	43.007935	125.832619	-10.732822	15.11139	120.523026	43.352398	-10.049586	117.956367	39.126404	47.255505	125.621506	41.239401	18.6029595	121.7889365	-62.705045	11.6198205	119.2571155
11.708063	42.645237	126.17482	-10.725712	15.234673	120.832916	43.547283	-9.909992	118.445694	39.089809	47.43029	126.024338	41.318546	18.760149	122.235016	-62.76997	11.709197	119.430816
12.825981	42.250618	126.499298	-10.666056	15.345088	121.082855	43.74115	-9.758549	118.868683	39.069664	47.598045	126.33165	41.405407	18.919748	122.6001665	-62.737519	11.770428	119.5655435
14.730184	41.329861	126.716171	-10.626539	15.544062	121.425713	44.02792	-9.568715	119.430672	39.048679	47.84621	126.651871	41.5382995	19.1387475	123.0412715	-62.7913775	11.9493765	119.8101545
15.872274	40.696289	126.798752	-10.5566	15.626742	121.590683	44.221527	-9.471153	119.774857	39.086948	47.985699	126.777458	41.6542375	19.257273	123.2761575	-62.7674375	11.996211	119.9052085
17.000816	39.928364	126.773407	-10.438967	15.672573	121.692444	44.427845	-9.396811	120.089447	39.108471	48.110519	126.834991	41.768158	19.356854	123.462219	-62.646092	11.988292	119.922669
18.196554	39.022007	126.623489	-10.339684	15.700417	121.745659	44.667587	-9.318796	120.395103	39.149284	48.239738	126.768471	41.9084355	19.460471	123.581787	-62.5878035	11.940363	119.909531
19.339502	38.132275	126.386002	-10.180153	15.679143	121.722137	44.941002	-9.255375	120.688919	39.204491	48.371704	126.579262	42.0727465	19.5581645	123.6340905	-62.4330525	11.8001215	119.8101835
20.414179	37.13311	125.984207	-10.028729	15.670875	121.664063	45.241241	-9.223493	121.003357	39.286209	48.477871	126.215126	42.263725	19.627189	123.6092415	-62.321183	11.714561	119.7188845
21.591597	36.022938	125.456604	-9.808265	15.619413	121.544968	45.566208	-9.233866	121.323814	39.426903	48.585365	125.66925	42.4965555	19.6757495	123.496532	-62.1130855	11.5630765	119.593404
23.296358	34.340065	124.526611	-9.410751	15.5143	121.262321	46.079193	-9.290836	121.786522	39.779648	48.699986	124.519325	42.9294205	19.704575	123.1529235	-61.7509225	11.324025	119.3717185
24.363857	33.078884	123.788307	-9.169576	15.417582	121.00251	46.458035	-9.388284	122.040306	40.060741	48.704094	123.527954	43.259388	19.657905	122.78413	-61.59854	11.177259	119.22089
25.407419	31.871027	122.993675	-8.810438	15.244333	120.621643	46.826969	-9.491101	122.230042	40.373604	48.623363	122.400734	43.6002865	19.566131	122.315388	-61.2211625	10.922535	118.927898
26.514006	30.663065	122.168938	-8.398183	15.01324	120.144035	47.182388	-9.606227	122.346352	40.731892	48.443527	121.18956	43.95714	19.41865	121.767956	-60.753506	10.60783	118.520114
27.589209	29.29031	121.252037	-7.959868	14.741972	119.618652	47.543373	-9.767815	122.347343	41.098915	48.192219	120.020966	44.321144	19.212202	121.1841545	-60.24088	10.271742	118.0531495
28.604126	28.075483	120.459412	-7.491729	14.446904	119.107758	47.905422	-9.93396	122.300049	41.515766	47.904472	118.956673	44.710594	18.985256	120.628361	-59.694052	9.908552	117.587155
29.586748	26.927206	119.857468	-6.990942	14.15401	118.689941	48.313858	-10.10876	122.2033	41.969208	47.640091	118.053474	45.141533	18.7656655	120.128387	-59.123417	9.5423545	117.251495
31.147516	25.271082	119.179008	-6.240851	13.783638	118.248245	48.951382	-10.317947	121.979347	42.630306	47.330578	117.061699	45.790844	18.5063155	119.520523	-58.272546	9.0609605	116.975967
32.187439	24.212528	118.829964	-5.780597	13.638393	118.008888	49.347359	-10.359896	121.7332	42.983208	47.164299	116.636215	46.1652835	18.4022015	119.1847075	-57.7264775	8.8745845	116.8330685
32.44809	23.475552	118.595482	-5.383265	13.553183	117.766396	49.700405	-10.357473	121.414436	43.2948	47.069443	116.340981	46.4976025	18.355985	118.8777085	-57.2641325	8.750381	116.6550835
32.88393	22.748835	118.350128	-5.04133	13.524817	117.504456	49.994934	-10.335186	121.025848	43.592205	47.043289	116.195808	46.7935695	18.3540515	118.610828	-56.8762295	8.6955825	116.398084
33.03479	22.260946	118.146393	-4.763696	13.541886	117.202744	50.215786	-10.321137	120.627068	43.864571	47.047684	116.210266	47.0401785	18.3632735	118.418667	-56.5675705	8.7204985	115.986821
33.089638	21.768887	118.05056	-4.512181	13.58453	116.901756	50.366611	-10.335267	120.210327	44.16378	47.05455	116.309807	47.2651955	18.3596415	118.260067	-56.2895575	8.8094185	115.543445
33.03973	21.245054	117.998413	-4.269479	13.656328	116.606232	50.509186	-10.336146	119.809654	44.443787	47.074486	116.470253	47.4764865	18.36917	118.1399535	-56.0154445	8.943486	115.0725105
33.135132	20.614573	117.829384	-3.928015	13.792215	116.153145	50.777405	-10.308747	119.310043	44.830929	47.136986	116.77755	47.804167	18.4141195	118.0437965	-55.660197	9.1703105	114.2624935
33.192253	20.108171	117.632629	-3.698662	13.904349	115.862823	50.938629	-10.291512	119.035248	45.037064	47.157791	116.90744	47.9878465	18.4331395	117.971344	-55.3851705	9.3755585	113.754302
33.259045	19.65226	117.475807	-3.491757	14.028835	115.555023	51.112469	-10.262854	118.802559	45.232456	47.186874	117.012344	48.1724625	18.46201	117.9074515	-55.1559765	9.59566	113.2025945
33.219654	19.224413	117.282211	-3.303349	14.115812	115.242424	51.258545	-10.250635	118.582916	45.379444	47.219692	117.121506	48.3189945	18.4845285	117.852211	-54.9256925	9.7470955	112.632637
33.024193	18.903564	117.121185	-3.160036	14.177212	114.963272	51.361008	-10.265822	118.339851	45.626011	47.228176	117.179558	48.4935095	18.481177	117.7597045	-54.8135815	9.873247	112.1668395
32.701347	18.546873	116.957176	-3.05365	14.231147	114.718781	51.406979	-10.28919	118.103279	45.759144	47.232075	117.244514	48.5830615	18.4714425	117.6738965	-54.6903615	9.9908515	111.7636655
32.374149	18.041508	116.679512	-2.993447	14.262077	114.568748	51.403133	-10.325358	117.851555	45.836338	47.211437	117.236794	48.6197355	18.4430395	117.5441745	-54.6066295	10.0811145	111.5933215
31.700493	17.46452	116.388535	-2.96048	14.306021	114.479317	51.370533	-10.375579	117.52977	45.838715	47.172974	117.048492	48.604624	18.3986975	117.289131	-54.525584	10.2133445	111.669503
31.254351	16.91404	116.183388	-2.979798	14.3227	114.398682	51.336174	-10.384796	117.351494	45.806103	47.17149	116.888153	48.5711385	18.393347	117.1198235	-54.5307345	10.252053	111.6775405
30.807543	16.399324	115.962753	-3.019228	14.330581	114.281776	51.314342	-10.391113	117.177536	45.733028	47.166977	116.678833	48.523685	18.387932	116.9281845	-54.562141	10.27323	111.6353675
30.332331	15.920456	115.681816	-3.064472	14.335254	114.046265	51.288445	-10.390593	116.954887	45.541103	47.176285	116.474663	48.414774	18.392846	116.714775	-54.543718	10.277662	111.377755
29.797857	15.387063	115.348495	-3.105205	14.317286	113.721504	51.245045	-10.385364	116.631523	45.471603	47.188194	116.235909	48.358324	18.401415	116.433716	-54.568734	10.233157	111.009292
29.225721	14.754004	114.789566	-3.135114	14.285934	113.328049	51.169193	-10.372016	116.184189	45.395462	47.202358	115.964745	48.2823275	18.415171	116.074467	-54.5525555	10.156697	110.581631
28.618509	14.301151	114.263191	-3.160647	14.251208	112.925865	51.081085	-10.346739	115.618851	45.30368	47.241081	115.688004	48.1923825	18.447171	115.6534275	-54.5136765	10.055245	110.1983025
27.727314	13.329336	113.364365	-3.20381	14.25305	112.353149	50.924267	-10.307093	114.71521	45.165367	47.345116	115.305099	48.044817	18.5190115	115.0101545	-54.452437	9.9870885	109.6961435
27.1364	12.707416	112.830719	-3.25088	14.286271	112.020065	50.834007	-10.288059	114.12513	45.077618	47.430412	115.074249	47.9558125	18.5711765	114.5996895	-54.4575725	10.0013655	109.4404405
26.510599	11.975648	112.323402	-3.312431	14.32576	111.715759	50.720108	-10.275417	113.580978	44.996719	47.536835	114.901688	47.8584135	18.630709	114.241333	-54.4832755	10.020811	109.190185
25.767481	11.357006	111.829086	-3.355844	14.362365	111.460365	50.614761	-10.253016	113.073517	44.896263	47.65773	114.738716	47.755512	18.702357	113.9061165	-54.4672	10.022373	109.0146135
25.105635	10.565974	111.414482	-3.406631	14.412147	111.216179	50.53183	-10.224205	112.616577	44.771797	47.776638	114.564766	47.6518135	18.7762165	113.5906715	-54.4650755	10.0480775	108.8416865
24.462587	9.789281	110.988113	-3.450181	14.476893	111.005928	50.474197	-10.222567	112.250946	44.654472	47.849419	114.346397	47.5643345	18.813426	113.2986715	-54.4646965	10.14036	108.7131845
23.771521	8.976655	110.671257	-3.49286	14.567836	110.801888	50.361652	-10.14291	112.021515	44.583088	47.936962	114.118324	47.47237	18.897026	113.0699195	-54.45809	10.238646	108.5338565
22.707691	7.72772	110.229668	-3.603312	14.742287	110.515549	50.225372	-10.114587	111.757263	44.476311	48.105499	113.807617	47.3508415	18.995456	112.78244	-54.5574655	10.489118	108.248658
22.036358	6.781677	109.962059	-3.6682	14.867498	110.33287	50.105167	-10.091181	111.632858	44.409248	48.20364	113.5681	47.2572075	19.0562295	112.600479	-54.5936075	10.6787665	108.065261
21.395662	5.847859	109.75927	-3.740366	14.981085	110.149643	49.969528	-10.073498	111.554146	44.358231	48.316101	113.271881	47.1638795	19.1213015	112.4130135	-54.6446115	10.8408685	107.8862725
20.645138	4.886911	109.505592	-3.804914	15.071723	109.938492	49.845081	-10.081627	111.515663	44.296028	48.351238	112.964859	47.0705545	19.1348055	112.240261	-54.6803825	11.0086405	107.636723
19.971258	3.891167	109.387825	-3.859984	15.108451	109.722916	49.713501	-10.100659	111.554359	44.2146	48.329781	112.627998	46.9640505	19.114561	112.0911785	-54.6840185	11.102341	107.3546535
19.334558	2.88045	109.253716	-3.933861	15.131354	109.513237	49.62373	-10.216008	111.657974	44.146244	48.324741	112.295235	46.884987	19.0543665	111.9766045	-54.752709	11.2083415	107.0498695
18.742588	1.810105	109.256958	-3.998436	15.120891	109.31636	49.516003	-10.263489	111.870827	44.092613	48.266933	111.912285	46.804308	19.001722	111.891556	-54.80118	11.24006	106.741164
17.703005	0.238924	109.382462	-4.022101	14.987728	109.037193	49.382767	-10.40606	112.356522	44.051201	48.033733	111.158882	46.716984	18.8138365	111.757702	-54.761186	11.1616195	106.316684
17.09343	-0.83446	109.521652	-4.00498	14.840224	108.857513	49.32267	-10.547548	112.739159	44.108246	47.791016	110.597847	46.715458	18.621734	111.668503	-54.725418	11.058714	106.046523
16.525728	-1.877914	109.715271	-3.940333	14.609294	108.638504	49.236179	-10.690926	113.141502	44.209152	47.478672	110.033348	46.7226655	18.393873	111.587425	-54.6033315	10.824715	105.689583
15.930562	-2.986522	109.880363	-3.857348	14.301023	108.377243	49.13736	-10.887724	113.497246	44.361115	47.140171	109.48658	46.7492375	18.1262235	111.491913	-54.4639335	10.4758225	105.262573
15.264026	-3.965012	109.987602	-3.748965	13.948983	108.048378	49.047005	-11.134349	113.822647	44.53941	46.816128	108.927773	46.7932075	17.8408895	111.37521	-54.2911375	10.0570765	104.721546
14.651089	-4.917962	109.994141	-3.618884	13.602182	107.650337	48.971481	-11.372786	114.066673	44.701271	46.507847	108.348488	46.836376	17.5675305	111.2075805	-54.074144	9.6368335	104.0930935
14.064276	-5.771532	109.908501	-3.489353	13.274235	107.192863	48.891994	-11.510078	114.235268	44.800056	46.217178	107.755219	46.846025	17.35355	110.9952435	-53.824731	9.19492	103.3904825
12.888747	-6.764857	109.775459	-3.344181	12.92204	106.469894	48.997715	-11.643989	114.255127	44.825684	45.925667	106.908142	46.9116995	17.140839	110.5816345	-53.6000615	8.703241	102.3581535
12.419092	-7.582506	109.372139	-3.269823	12.750191	106.024216	49.031128	-11.633542	114.152458	44.765438	45.796104	106.413689	46.898283	17.081281	110.2830735	-53.437929	8.419101	101.7653585
11.70266	-8.041986	109.143784	-3.2035	12.649979	105.657829	49.008881	-11.558403	113.96862	44.663586	45.740337	105.994202	46.8362335	17.090967	109.981411	-53.2432335	8.208991	101.334247
10.966466	-8.388044	108.915649	-3.178604	12.651404	105.398643	49.004635	-11.438076	113.767029	44.518616	45.780571	105.67907	46.7616255	17.1712475	109.7230495	-53.1188335	8.1315605	101.0742365
10.151881	-8.596242	108.776489	-3.175221	12.750731	105.228783	48.981083	-11.250691	113.588753	44.373779	45.914089	105.497704	46.677431	17.331699	109.5432285	-53.027873	8.169763	100.9143375
9.107551	-8.637552	108.724472	-3.19199	12.946924	105.161606	48.960201	-11.016584	113.444626	44.335091	46.149727	105.376625	46.647646	17.5665715	109.4106255	-53.031626	8.3272765	100.9125865
8.378443	-8.717127	108.567368	-3.235481	13.230822	105.163666	48.927532	-10.73029	113.320099	44.266953	46.435101	105.407043	46.5972425	17.8524055	109.363571	-53.0682045	8.6092385	100.963761
6.956691	-8.509446	108.269691	-3.309604	13.751528	105.17849	48.910763	-10.260736	113.059235	44.306927	46.986084	105.508003	46.608845	18.362674	109.283619	-53.228053	9.140382	101.073361
5.974932	-8.249429	108.044502	-3.344703	14.150451	105.172707	48.860313	-9.901054	112.84156	44.278915	47.372334	105.640205	46.569614	18.73564	109.2408825	-53.25902	9.565262	101.1045315
4.953748	-7.91981	107.75824	-3.365685	14.588356	105.1455	48.828964	-9.529612	112.576805	44.257622	47.761391	105.773354	46.543293	19.1158895	109.1750795	-53.274663	10.0608225	101.1159205
3.802349	-7.492031	107.466103	-3.365339	15.035693	105.111191	48.809868	-9.146856	112.293015	44.236874	48.180012	105.89061	46.523371	19.516578	109.0918125	-53.254049	10.554808	101.1305695
2.754707	-6.964939	107.161209	-3.350892	15.488293	105.093346	48.823795	-8.74685	112.017715	44.290058	48.612221	105.979729	46.5569265	19.9326855	108.998722	-53.2587105	11.0439005	101.18797
1.657812	-6.392077	106.924355	-3.293647	15.934966	105.07016	48.870335	-8.341775	111.763016	44.328354	49.023884	106.040337	46.5993445	20.3410545	108.9016765	-53.1866385	11.5288775	101.2386435
0.532763	-5.811321	106.632545	-3.225634	16.363775	105.044975	48.951405	-7.93139	111.538208	44.367607	49.43074	106.091248	46.659506	20.749675	108.814728	-53.110774	11.977875	101.275222
-1.297723	-4.75808	106.297096	-3.129269	16.968246	105.006615	49.075405	-7.348743	111.276268	44.409626	50.017296	106.141571	46.7425155	21.3342765	108.7089195	-53.0010535	12.6022155	101.3043105
-2.546729	-4.017732	106.1203	-3.035428	17.342798	104.962883	49.16674	-6.995434	111.117699	44.450012	50.372463	106.160095	46.808376	21.6885145	108.638897	-52.879232	12.9970815	101.286869
-3.83688	-3.294953	105.910645	-2.958588	17.672365	104.952553	49.260445	-6.678572	110.993912	44.455128	50.706936	106.162834	46.8577865	22.014182	108.578373	-52.7749625	13.330548	101.326733
-5.139168	-2.46395	105.7714	-2.884999	17.940807	104.965042	49.347244	-6.398473	110.891357	44.499481	50.993626	106.141258	46.9233625	22.2975765	108.5163075	-52.6933605	13.5840375	101.4137765
-6.544146	-1.621118	105.741249	-2.806767	18.164019	105.008873	49.412865	-6.163242	110.779015	44.527943	51.234669	106.113091	46.970404	22.5357135	108.446053	-52.583938	13.7923245	101.571693
-7.954617	-0.796975	105.813232	-2.724689	18.345882	105.188354	49.469391	-5.973115	110.638855	44.556911	51.412537	106.029358	47.013151	22.719711	108.3341065	-52.462529	13.972053	102.0426015
-9.345681	0.128283	106.076408	-2.602601	18.477793	105.493393	49.535103	-5.850835	110.505989	44.621815	51.518719	105.918396	47.078459	22.833942	108.2121925	-52.283661	14.121644	102.7745935
-11.610043	1.529942	106.698593	-2.408005	18.632273	106.124786	49.620945	-5.718857	110.313179	44.777317	51.599205	105.802284	47.199131	22.940174	108.0577315	-52.015141	14.324372	104.1918405
-13.061434	2.572099	107.221344	-2.277461	18.720505	106.622971	49.693401	-5.687256	110.149956	44.901691	51.624321	105.77092	47.297546	22.9685325	107.960438	-51.852468	14.4724775	105.285504
-14.543335	3.608934	107.773849	-2.153467	18.827162	107.179878	49.74189	-5.687287	109.903084	45.028206	51.628822	105.757156	47.385048	22.9707675	107.83012	-51.691982	14.6835565	106.529636
-16.063805	4.750304	108.39373	-2.003978	18.879631	107.684113	49.723278	-5.724799	109.563492	45.148781	51.581974	105.861679	47.4360295	22.9285875	107.7125855	-51.4439855	14.8306745	107.6556405
-17.575699	5.887417	108.927368	-1.910919	18.882383	108.209908	49.639519	-5.865209	109.06086	45.328415	51.505367	106.07103	47.483967	22.820079	107.565945	-51.305805	14.944687	108.853871
-19.037735	7.050396	109.44828	-1.841825	18.842974	108.701309	49.46138	-6.053839	108.39653	45.601257	51.406574	106.430771	47.5313185	22.6763675	107.4136505	-51.2149685	15.0095805	109.9889675
-20.518063	8.286086	109.922562	-1.821473	18.79126	109.133293	49.043293	-6.21439	107.617867	45.799633	51.304169	107.020805	47.421463	22.5448895	107.319336	-51.064409	15.0376305	110.94725
-22.620153	10.02289	110.455177	-1.890132	18.73941	109.716286	48.445641	-6.410779	106.324783	46.223782	51.194031	108.078125	47.3347115	22.391626	107.201454	-51.1149755	15.087194	112.231118
-24.00506	11.20524	110.92086	-2.008416	18.772654	110.092529	48.030949	-6.364452	105.677879	46.391499	51.196903	108.880493	47.211224	22.4162255	107.279186	-51.228056	15.1290825	112.905872
-25.283751	12.299706	111.379448	-2.16061	18.899588	110.492134	47.694241	-6.233221	105.238235	46.504421	51.254189	109.645424	47.099331	22.510484	107.4418295	-51.420551	15.288692	113.5424385
-26.548307	13.391534	112.043831	-2.376557	19.071432	110.953606	47.403244	-6.088234	105.053833	46.504852	51.316853	110.208954	46.954048	22.6143095	107.6313935	-51.707162	15.5285545	114.2758185
-27.754189	14.357586	112.859833	-2.615939	19.210358	111.455002	47.13102	-6.013435	105.078674	46.3535	51.402508	110.532379	46.74226	22.6945365	107.8055265	-51.974138	15.7261795	115.1044775
-28.843868	15.203442	113.656532	-2.894286	19.322008	111.953644	46.795647	-6.015851	105.160965	46.050404	51.473488	110.638474	46.4230255	22.7288185	107.8997195	-52.2115975	15.9151975	116.0075685
-29.943869	15.939713	114.50528	-3.188935	19.345083	112.347046	46.452888	-6.121926	105.276299	45.780754	51.398613	110.466293	46.116821	22.6383435	107.871296	-52.494691	16.0518225	116.822796
-31.389439	16.879759	115.53717	-3.627921	19.163815	112.776627	45.837582	-6.552851	105.52478	45.261288	51.064873	109.885338	45.549435	22.256011	107.705059	-52.805277	16.071619	117.848195
-32.240925	17.460495	116.180336	-3.879856	18.939596	112.996902	45.447426	-6.979565	105.789017	45.024014	50.72298	109.339455	45.23572	21.8717075	107.564236	-52.995432	16.0074845	118.429568
-33.249943	17.830366	116.535339	-4.078857	18.697952	113.22963	45.170181	-7.471038	106.219826	44.799709	50.346302	108.850693	44.984945	21.437632	107.5352595	-53.142659	15.958272	118.9240005
-33.615162	18.327877	117.022827	-4.204779	18.472975	113.464394	44.992653	-7.948292	106.796356	44.698429	49.938152	108.423599	44.845541	20.99493	107.6099775	-53.255099	15.95102	119.3188105
-34.215225	18.807009	117.367241	-4.299734	18.292414	113.721397	44.888748	-8.364793	107.469215	44.727074	49.588451	108.164917	44.807911	20.611829	107.817066	-53.407379	15.972999	119.625728
-34.641064	19.251373	117.633163	-4.339437	18.138577	113.989601	44.851463	-8.721548	108.122147	44.774628	49.273956	108.036552	44.8130455	20.276204	108.0793495	-53.4919195	16.00095	119.8998525
-34.94101	19.68799	117.863724	-4.342256	18.019466	114.236794	44.834309	-8.985279	108.677231	44.847347	49.036877	108.031799	44.840828	20.025799	108.354515	-53.52534	16.013133	120.119073
-35.239109	20.357658	118.070961	-4.30365	17.9081	114.505516	44.905514	-9.211904	109.276596	45.018532	48.848698	108.150795	44.962023	19.818397	108.7136955	-53.569323	15.997803	120.2973365
-35.340302	20.874279	118.146255	-4.265827	17.872553	114.610184	44.954079	-9.247438	109.487617	45.142921	48.821606	108.298538	45.0485	19.787084	108.8930775	-53.580154	15.958022	120.3272905
-35.352654	21.45437	118.18615	-4.261398	17.88825	114.704025	44.978733	-9.23236	109.557114	45.225105	48.842186	108.457054	45.101919	19.804913	109.007084	-53.624715	15.971587	120.400966
-35.308182	22.094471	118.264702	-4.286346	17.954502	114.786293	44.970413	-9.15251	109.528824	45.235561	48.91161	108.600655	45.102987	19.87955	109.0647395	-53.675679	16.029454	120.5078465
-35.201115	22.772135	118.377998	-4.329318	18.062208	114.875999	44.936802	-9.024611	109.445038	45.189304	49.016209	108.724739	45.063053	19.995799	109.0848885	-53.721689	16.128617	120.6671095
-34.970963	23.389526	118.407799	-4.369875	18.209463	114.958336	44.924259	-8.84514	109.350922	45.134087	49.146782	108.842957	45.029173	20.150821	109.0969395	-53.768923	16.268105	120.8197325
-34.687061	24.077549	118.432976	-4.405842	18.367268	115.012482	44.922222	-8.660267	109.261917	45.120922	49.295418	109.013428	45.021572	20.3175755	109.1376725	-53.833256	16.4169605	120.8872915
-34.082508	25.181013	118.39476	-4.414843	18.594429	115.07592	44.939415	-8.419957	109.148148	45.164112	49.511868	109.340263	45.0517635	20.5459555	109.2442055	-53.8814495	16.6429025	120.9076345
-33.562084	25.983065	118.360481	-4.401267	18.706972	115.110268	44.956062	-8.30908	109.096977	45.234146	49.615929	109.587791	45.095104	20.6534245	109.342384	-53.897638	16.7605195	120.878152
-32.958241	26.865175	118.323006	-4.380391	18.788424	115.149796	44.934128	-8.230483	109.099068	45.315292	49.678413	109.841576	45.12471	20.723965	109.470322	-53.885492	16.852883	120.82927
-32.290039	27.635366	118.237946	-4.358836	18.821808	115.220047	44.936932	-8.237421	109.217201	45.383041	49.691029	110.092102	45.1599865	20.726804	109.6546515	-53.8776585	16.916812	120.7854425
-31.557215	28.416759	118.140015	-4.362063	18.828062	115.314423	44.935909	-8.285501	109.495399	45.612907	49.643684	110.356758	45.274408	20.6790915	109.9260785	-53.998534	16.9770325	120.7027675
-30.713104	29.25388	118.050232	-4.383822	18.8202	115.462921	45.03381	-8.353798	109.880028	45.638943	49.587917	110.651588	45.3363765	20.6170595	110.265808	-54.1040205	17.0233405	120.660034
-29.843599	30.140501	117.950714	-4.432697	18.797688	115.610977	45.172234	-8.436083	110.329391	45.705368	49.507355	110.935806	45.438801	20.535636	110.6325985	-54.304195	17.05974	120.5893555
-28.436651	31.35145	117.7117	-4.522468	18.700722	115.809845	45.278137	-8.576306	110.9319	45.786331	49.336552	111.356354	45.532234	20.380123	111.144127	-54.57717	17.021321	120.475563
-27.400503	32.221958	117.615494	-4.60376	18.572044	115.893318	45.29665	-8.748401	111.186996	45.812035	49.167515	111.644485	45.5543425	20.209557	111.4157405	-54.7618625	16.934531	120.3708955
-26.341831	33.103954	117.548096	-4.676669	18.394476	115.951157	45.243298	-8.982613	111.304787	45.899918	48.937057	111.895844	45.571608	19.977222	111.6003155	-54.924946	16.81173	120.3019985
-25.189995	33.918308	117.489014	-4.754467	18.179003	116.003105	45.102901	-9.240726	111.360023	45.948555	48.68288	112.193611	45.525728	19.721077	111.776817	-55.034662	16.636929	120.229393
-23.9793	34.800018	117.588745	-4.851751	17.949381	116.103653	44.939335	-9.514612	111.490128	46.010399	48.408054	112.606689	45.474867	19.446721	112.0484085	-55.178369	16.452041	120.1588975
-22.801086	35.650692	117.715767	-5.001965	17.746008	116.343834	44.818768	-9.833932	111.915657	46.115448	48.136665	113.216087	45.467108	19.1513665	112.565872	-55.471038	16.3406495	120.121796
-21.579582	36.527634	117.946289	-5.223595	17.583117	116.782608	44.739094	-10.123635	112.80854	46.28334	47.910355	114.083054	45.511217	18.89336	113.445797	-55.958407	16.272874	120.119419
-19.753555	37.851036	118.618988	-5.719141	17.423027	117.859718	44.685902	-10.503623	114.886246	46.468971	47.583435	115.758392	45.5774365	18.539906	115.322319	-57.0157185	16.306148	120.397117
-18.506601	38.729359	119.228615	-6.11659	17.381405	118.750824	44.671471	-10.722472	116.535034	46.432018	47.396706	116.96138	45.5517445	18.337117	116.748207	-57.7849245	16.425693	120.753441
-17.281895	39.605213	119.983902	-6.549372	17.325424	119.687996	44.649059	-10.92361	118.155602	46.327114	47.215366	118.145607	45.4880865	18.145878	118.1506045	-58.5868305	16.50497	121.2253875
-16.097298	40.440926	120.779205	-6.971346	17.249846	120.58287	44.585949	-11.117613	119.645348	46.185066	47.039032	119.323822	45.3855075	17.9607095	119.484585	-59.3281995	16.5389825	121.681155
-14.898777	41.286316	121.664917	-7.394022	17.137451	121.396461	44.505768	-11.344683	120.996765	45.98732	46.883369	120.549438	45.246544	17.769343	120.7731015	-60.034588	16.505559	122.0198205
-13.790953	42.006569	122.571419	-7.800853	16.998159	122.138176	44.417107	-11.535497	122.149536	45.751286	46.731304	121.817871	45.0841965	17.5979035	121.9837035	-60.6859025	16.3984145	122.2926485
-12.674845	42.746849	123.596313	-8.15454	16.83954	122.835526	44.358345	-11.677012	123.089851	45.535423	46.535755	123.009636	44.946884	17.4293715	123.0497435	-61.255964	16.2497085	122.6213085
-11.204505	43.75536	125.269043	-8.482803	16.563854	123.600243	44.398689	-11.742269	123.999168	44.876194	46.458435	124.972153	44.6374415	17.358083	124.4856605	-61.6030475	15.769625	122.7148255
-10.371828	44.424706	126.441719	-8.695864	16.471535	124.009857	44.4613	-11.658551	124.217514	43.929195	46.63279	126.38781	44.1952475	17.4871195	125.302662	-61.5869755	15.4559505	122.717052
-9.507838	44.990196	127.582779	-8.85045	16.428209	124.29229	44.577503	-11.486739	124.20372	43.22958	46.867561	127.656746	43.9035415	17.690411	125.930233	-61.6044415	15.166007	122.654347
-8.863427	45.480686	128.592056	-8.953875	16.449667	124.51532	44.703014	-11.27509	123.985825	NaN	NaN	NaN	NaN	NaN	NaN	NaN	NaN	NaN
-8.255492	45.926441	129.508133	-9.062074	16.555939	124.749168	44.811821	-11.018871	123.711082	NaN	NaN	NaN	NaN	NaN	NaN	NaN	NaN	NaN
-7.655626	46.32262	130.204453	-9.129985	16.726866	124.945641	44.874172	-10.724671	123.46228	NaN	NaN	NaN	NaN	NaN	NaN	NaN	NaN	NaN
-7.167536	46.632721	130.796021	-9.230091	16.953573	125.124344	44.953285	-10.471838	123.232124	NaN	NaN	NaN	NaN	NaN	NaN	NaN	NaN	NaN
-6.552282	46.948917	131.316437	-9.344266	17.323771	125.319878	44.988743	-10.081728	123.024246	NaN	NaN	NaN	NaN	NaN	NaN	NaN	NaN	NaN
-6.241312	47.030773	131.476608	-9.421555	17.575762	125.407074	44.876759	-9.817689	122.983917	NaN	NaN	NaN	NaN	NaN	NaN	NaN	NaN	NaN
-5.973411	46.985844	131.518097	-9.474138	17.783104	125.426971	44.949444	-9.692933	122.815323	NaN	NaN	NaN	NaN	NaN	NaN	NaN	NaN	NaN
-5.72089	46.831692	131.375961	-9.552061	17.984812	125.400566	44.875862	-9.532453	122.699211	41.998577	47.9846	130.948975	43.4372195	19.2260735	126.824093	-62.5413415	16.7435505	123.977039
-5.538706	46.530037	131.123367	-9.607083	18.119267	125.323883	44.778599	-9.43124	122.572639	42.238522	47.949791	130.653412	43.5085605	19.2592755	126.6130255	-62.7227265	16.9792585	124.0347405
-5.421587	46.042007	130.793427	-9.70193	18.21188	125.235344	44.683765	-9.3886	122.438469	42.485046	47.888969	130.267075	43.5844055	19.2501845	126.352772	-62.9882655	17.1735755	124.117916
-5.204362	45.427086	130.157288	-9.762805	18.218208	125.123909	44.489689	-9.368558	122.395302	42.623474	47.832943	129.793304	43.5565815	19.2321925	126.094303	-63.0821915	17.2042235	124.153515
-5.338278	44.205429	129.425674	-9.877896	18.098627	125.000717	44.395077	-9.548034	122.365501	42.755222	47.735859	128.892899	43.5751495	19.0939125	125.6292	-63.3309415	17.1033415	124.372234
-5.303692	43.196823	128.689682	-9.988516	17.946117	124.932411	44.258503	-9.72111	122.403801	42.656853	47.70155	128.259308	43.457678	18.99022	125.3315545	-63.43471	16.902014	124.5332675
-5.325998	42.110332	127.906158	-10.114854	17.679731	124.847542	44.050499	-9.989801	122.392738	42.618275	47.568176	127.384995	43.334387	18.7891875	124.8888665	-63.564095	16.5702745	124.8062175
-5.364427	40.845551	126.964256	-10.290935	17.334	124.683548	43.702713	-10.366474	122.257233	42.550804	47.338963	126.37043	43.1267585	18.4862445	124.3138315	-63.7086285	16.1817555	125.0532645
-5.480576	39.559555	125.916817	-10.577938	16.941908	124.439369	43.243275	-10.789101	122.01368	42.477608	47.04509	125.115204	42.8604415	18.1279945	123.564442	-64.0163175	15.7558215	125.314296
-5.610079	38.129509	124.78508	-10.777955	16.468039	123.993622	42.844494	-11.23615	121.763657	42.40184	46.69199	123.791595	42.623167	17.72792	122.777626	-64.179077	15.208158	125.209618
-5.803185	36.74007	123.723015	-10.928337	15.938993	123.508408	42.50927	-11.701292	121.525276	42.308189	46.275665	122.456429	42.4087295	17.2871865	121.9908525	-64.2654035	14.5907995	125.0259635
-5.853313	34.472809	122.422409	-11.046858	15.093438	122.859154	42.190968	-12.435387	121.275864	42.060947	45.541225	120.958206	42.1259575	16.552919	121.117035	-64.2196735	13.633957	124.601273
-5.839984	32.995613	121.901344	-11.110062	14.52201	122.551834	42.077507	-12.893243	121.133087	41.93187	45.071461	120.314613	42.0046885	16.089109	120.72385	-64.2248125	12.954911	124.379818
-5.818343	31.430975	121.581505	-11.143921	13.937465	122.272476	41.976486	-13.329472	120.975494	41.834232	44.631775	119.975365	41.905359	15.6511515	120.4754295	-64.193201	12.2237785	124.0695225
-5.81511	29.971323	121.367943	-11.223314	13.381627	122.014496	41.85836	-13.730521	120.768204	41.763695	44.262955	119.848015	41.8110275	15.266217	120.3081095	-64.2576555	11.497037	123.7208825
-5.750355	28.551397	121.247826	-11.304056	12.891765	121.800911	41.724834	-14.082572	120.514069	41.690887	43.969269	119.841362	41.7078605	14.9433485	120.1777155	-64.3159725	10.8401815	123.4241065
-5.641646	27.173733	121.088432	-11.38393	12.472375	121.68074	41.606419	-14.388886	120.307365	41.606068	43.699924	119.866798	41.6062435	14.655519	120.0870815	-64.3741035	10.289231	123.2743985
-5.549233	25.700197	121.125198	-11.431185	12.109479	121.634796	41.554035	-14.664751	120.18055	41.527794	43.452698	119.909286	41.5409145	14.3939735	120.044918	-64.4032845	9.8249845	123.224674
-5.332501	23.665991	121.095047	-11.434632	11.664525	121.64267	41.567604	-15.054102	120.11776	41.48592	43.087494	119.909355	41.526762	14.016696	120.0135575	-64.396026	9.312354	123.2717825
-5.078938	22.303911	121.048096	-11.409156	11.386145	121.608665	41.586773	-15.345865	120.117867	41.560345	42.870369	119.877373	41.573559	13.762252	119.99762	-64.391871	9.010038	123.21971
-4.836006	20.955116	120.857094	-11.339783	11.109207	121.465454	41.602951	-15.676862	120.119919	41.705627	42.636055	119.803215	41.654289	13.4795965	119.961567	-64.333855	8.7388175	122.969341
-4.577727	19.572748	120.567032	-11.28672	10.862856	121.203377	41.614307	-16.010998	120.083771	41.859798	42.38382	119.657875	41.7370525	13.186411	119.870823	-64.3104925	8.539301	122.535931
-4.327374	18.273153	120.167305	-11.229867	10.664183	120.836952	41.591949	-16.327936	119.971428	41.960037	42.121204	119.426559	41.775993	12.896634	119.6989935	-64.235727	8.431732	121.9749105
-3.994118	16.979712	119.699478	-11.171615	10.497596	120.384941	41.582451	-16.602901	119.790771	42.031063	41.826946	119.131493	41.806757	12.6120225	119.461132	-64.149987	8.3831695	121.30875
-3.681738	15.666129	119.201889	-11.106256	10.36171	119.904327	41.606171	-16.824142	119.581482	42.129589	41.57222	118.809143	41.86788	12.374039	119.1953125	-64.080392	8.349381	120.6133415
-3.186811	13.797329	118.557777	-10.991961	10.206155	119.220482	41.658466	-17.104984	119.196632	42.2682	41.256607	118.444191	41.963333	12.0758115	118.8204115	-63.947255	8.3364985	119.6205525
-2.776578	12.615559	118.213799	-10.901674	10.151311	118.832031	41.708122	-17.237854	118.86203	42.291264	41.125381	118.235138	41.999693	11.9437635	118.548584	-63.803041	8.3588585	119.115478
-2.422006	11.440782	117.820358	-10.785648	10.134647	118.468033	41.779892	-17.308514	118.456436	42.391983	40.960869	118.039551	42.0859375	11.8261775	118.2479935	-63.6572335	8.4431165	118.6880725
-2.024129	10.254194	117.463196	-10.673984	10.148564	118.133354	41.869602	-17.321768	118.000809	42.430679	40.93578	117.901482	42.1501405	11.807006	117.9511455	-63.4981085	8.490122	118.3155625
-1.633061	9.163211	117.147217	-10.558069	10.200019	117.82663	41.985546	-17.257347	117.555199	42.471642	40.955223	117.798973	42.228594	11.848938	117.677086	-63.344732	8.5511	117.976174
-1.168123	8.109772	116.855095	-10.415673	10.278116	117.557098	42.127132	-17.12187	117.154572	42.462334	41.055099	117.71402	42.294733	11.9666145	117.434296	-63.126079	8.5896175	117.6799
-0.740473	6.964614	116.61264	-10.308574	10.403147	117.352417	42.308277	-16.940117	116.845032	42.433853	41.182747	117.62854	42.371065	12.121315	117.236786	-62.988213	8.684979	117.468048
-0.101455	5.39512	116.346375	-10.195994	10.604415	117.121101	42.557343	-16.62668	116.605934	42.348022	41.435669	117.441895	42.4526825	12.4044945	117.0239145	-62.8446705	8.8043355	117.2182875
0.391159	4.357718	116.22702	-10.139051	10.709038	117.019424	42.679195	-16.441795	116.599319	42.29237	41.602219	117.308914	42.4857825	12.580212	116.9541165	-62.7638845	8.837864	117.0847315
0.884243	3.217404	116.178513	-10.088836	10.807295	116.905167	42.781479	-16.30645	116.71032	42.256496	41.745358	117.167625	42.5189875	12.719454	116.9389725	-62.6966595	8.895136	116.8713615
1.353118	2.180003	116.087952	-10.038232	10.897997	116.758476	42.902626	-16.221451	116.86586	42.237919	41.859337	116.985001	42.5702725	12.818943	116.9254305	-62.6467365	8.977051	116.5915215
1.901271	1.16387	116.034683	-9.967171	10.973821	116.549133	43.021618	-16.146494	117.012321	42.231647	41.94479	116.77829	42.6266325	12.899148	116.8953055	-62.5609745	9.048494	116.2029605
2.42999	0.108404	115.846695	-9.860453	11.030528	116.263817	43.150314	-16.090292	117.095543	42.262424	42.027393	116.558548	42.706369	12.9685505	116.8270455	-62.427275	9.0925055	115.7005885
2.96761	-0.929951	115.591797	-9.753179	11.07408	115.889725	43.266609	-16.061207	117.08139	42.332607	42.106052	116.322006	42.799608	13.0224225	116.701698	-62.305966	9.1257375	115.077752
3.810113	-2.336785	115.059113	-9.53943	11.109909	115.154823	43.432888	-16.030245	116.884651	42.486237	42.171921	115.935753	42.9595625	13.070838	116.410202	-62.0384225	9.14898	113.899444
4.39989	-3.27847	114.547096	-9.389988	11.11155	114.540497	43.574947	-16.033672	116.69091	42.615467	42.174305	115.694084	43.095207	13.0703165	116.192497	-61.875183	9.1527835	112.888497
4.973023	-4.253311	114.034019	-9.209698	11.088629	113.87719	43.727413	-16.018551	116.467033	42.779503	42.216042	115.396095	43.253458	13.0987455	115.931564	-61.672854	9.0785125	111.822816
5.530885	-5.123068	113.483788	-8.987082	11.076034	113.165131	43.933933	-15.944837	116.240776	42.925579	42.296944	115.023598	43.429756	13.1760535	115.632187	-61.40392	8.9760145	110.698075
6.1062	-5.927863	112.948296	-8.742275	11.083201	112.430801	44.180237	-15.841447	116.009834	43.059071	42.371689	114.628624	43.619654	13.265121	115.319229	-61.104204	8.901281	109.542373
6.712328	-6.701385	112.478043	-8.492966	11.086552	111.691048	44.428093	-15.693584	115.80925	43.173275	42.449898	114.163445	43.800684	13.378157	114.9863475	-60.786616	8.794947	108.3957485
7.244688	-7.476621	112.027229	-8.213604	11.076632	110.962593	44.713543	-15.552282	115.702568	43.283642	42.509708	113.726852	43.9985925	13.478713	114.71471	-60.4258005	8.674551	107.210476
7.93456	-8.558545	111.600967	-7.813891	11.071383	109.980736	45.149128	-15.402002	115.677322	43.482826	42.553234	113.080307	44.315977	13.575616	114.3788145	-59.943759	8.56715	105.5826575
8.371992	-9.174929	111.316505	-7.507082	11.073937	109.424438	45.423119	-15.314186	115.673386	43.664612	42.578842	112.641838	44.5438655	13.632328	114.157612	-59.5580295	8.515546	104.691264
8.760539	-9.705123	111.081947	-7.192414	11.07943	108.95327	45.663261	-15.22115	115.584671	43.903412	42.615242	112.219681	44.7833365	13.697046	113.902176	-59.1681645	8.461814	104.004364
9.116559	-10.205949	110.77684	-6.881584	11.128378	108.569183	45.887169	-15.149268	115.32766	44.167458	42.669464	111.81089	45.0273135	13.760098	113.569275	-58.7904815	8.496658	103.569091
9.423347	-10.663548	110.416031	-6.611887	11.210182	108.226051	46.079781	-15.073867	114.910492	44.421619	42.740021	111.449936	45.2507	13.833077	113.180214	-58.474474	8.587287	103.271888
9.652757	-11.008135	109.901199	-6.38759	11.334188	107.888771	46.226109	-15.009043	114.389053	44.620384	42.824753	111.140289	45.4232465	13.907855	112.764671	-58.1984265	8.760521	103.012871
9.822574	-11.351035	109.340012	-6.241666	11.488296	107.537033	46.299244	-14.915527	113.77449	44.738518	42.920097	110.885681	45.518881	14.002285	112.3300855	-58.002213	8.974307	102.7439805
9.89187	-11.837056	108.464577	-6.130206	11.776609	106.935463	46.288387	-14.727847	112.749229	44.787514	43.116524	110.541412	45.5379505	14.1943385	111.6453205	-57.7983625	9.3588795	102.2256055
9.927064	-12.054869	107.815613	-6.017696	11.967695	106.466057	46.258469	-14.507993	112.11171	44.766453	43.34272	110.291733	45.512461	14.4173635	111.2017215	-57.547853	9.5180265	101.7303925
9.94787	-12.210123	107.100632	-5.93833	12.157452	105.938065	46.38028	-14.272152	111.469948	44.73595	43.591671	110.12484	45.558115	14.6597595	110.797394	-57.434775	9.6551445	101.078736
9.922875	-12.342442	106.413498	-5.856385	12.281515	105.365433	46.501923	-14.023646	110.877022	44.66993	43.833878	109.920967	45.5859265	14.905116	110.3989945	-57.2986965	9.657914	100.3318715
9.912701	-12.478505	105.812347	-5.74987	12.391999	104.820892	46.582813	-13.760357	110.344376	44.57851	44.071747	109.623505	45.5806615	15.155695	109.9839405	-57.0804015	9.628303	99.6578435
9.796641	-12.571404	105.287064	-5.616877	12.47845	104.266846	46.737984	-13.514653	109.904945	44.456776	44.239162	109.274254	45.59738	15.3622545	109.5895995	-56.831134	9.5946455	98.9440925
9.591477	-12.685309	104.920021	-5.467679	12.547578	103.756584	46.91357	-13.287051	109.63266	44.33728	44.396526	108.76416	45.625425	15.5547375	109.19841	-56.560783	9.5404185	98.314758
9.129935	-12.903635	104.517029	-5.22896	12.629573	103.079056	47.228317	-12.9568	109.461769	44.155899	44.62318	107.973778	45.692108	15.83319	108.7177735	-56.150028	9.425956	97.4403385
8.703746	-13.055602	104.36026	-5.071987	12.626592	102.730003	47.449284	-12.802373	109.444824	44.07283	44.682686	107.421791	45.761057	15.9401565	108.4333075	-55.905031	9.3130275	97.0266985
8.278678	-13.19038	104.339981	-4.914882	12.580972	102.45298	47.626068	-12.714111	109.431435	44.032555	44.735481	106.942902	45.8293115	16.010685	108.1871685	-55.6590755	9.151259	96.7187915
7.727677	-13.314997	104.153313	-4.764565	12.515654	102.217079	47.770466	-12.674729	109.350121	44.041592	44.7351	106.473587	45.906029	16.0301855	107.911854	-55.435159	9.0011225	96.522304
7.164043	-13.416197	103.955696	-4.656915	12.44116	101.987015	47.859924	-12.644982	109.180214	44.035873	44.724033	106.029213	45.9478985	16.0395255	107.6047135	-55.2617285	8.8427945	96.3693165
6.538881	-13.523427	103.703217	-4.574931	12.373112	101.728859	47.925724	-12.585706	108.972916	43.975998	44.736637	105.630859	45.950861	16.0754655	107.3018875	-55.100723	8.6707585	96.1558305
5.79467	-13.600366	103.37664	-4.529485	12.343596	101.469444	47.975941	-12.490988	108.741905	43.8895	44.798203	105.298401	45.9327205	16.1536075	107.020153	-54.9916905	8.5335845	95.918735
4.590602	-13.588093	102.921143	-4.546011	12.374035	101.091942	48.01778	-12.284989	108.35099	43.705776	44.987186	104.932846	45.861778	16.3510985	106.641918	-54.9538	8.3969715	95.541966
3.674936	-13.52137	102.498558	-4.578152	12.438611	100.863136	48.043785	-12.115252	108.03714	43.564011	45.174332	104.733124	45.803898	16.52954	106.385132	-54.960202	8.347682	95.34114
2.723477	-13.385542	102.173767	-4.590703	12.534534	100.652565	48.052376	-11.922346	107.71743	43.416393	45.395103	104.540695	45.7343845	16.7363785	106.1290625	-54.9157905	8.3326895	95.1760675
1.730907	-13.280042	101.826027	-4.585548	12.639705	100.49324	48.084026	-11.714842	107.419098	43.263992	45.592812	104.347023	45.674009	16.938985	105.8830605	-54.845105	8.340425	95.1034195
0.659045	-13.112119	101.646736	-4.528856	12.762457	100.392059	48.137215	-11.507427	107.156311	43.161476	45.804649	104.127777	45.6493455	17.148611	105.642044	-54.7070575	8.376303	95.142074
-0.412776	-12.885946	101.559593	-4.427829	12.910947	100.402	48.242523	-11.284371	106.944214	43.103374	46.026356	103.870895	45.6729485	17.3709925	105.4075545	-54.5286065	8.4509015	95.3964455
-1.544787	-12.610032	101.667618	-4.281722	13.063733	100.503899	48.42466	-11.088513	106.773796	43.071346	46.217312	103.605141	45.748003	17.5643995	105.1894685	-54.311447	8.5630665	95.8183295
-3.280689	-12.194563	101.865051	-4.001947	13.273755	100.714424	48.739033	-10.884861	106.685684	43.146812	46.47316	103.262566	45.9429225	17.7941495	104.974125	-53.9468165	8.7533605	96.454723
-4.502858	-11.82745	101.921082	-3.810615	13.392715	100.841156	48.963581	-10.824754	106.708565	43.262749	46.609024	103.076675	46.113165	17.892135	104.89262	-53.734395	8.893295	96.789692
-5.753975	-11.480279	101.91597	-3.630211	13.502519	100.929001	49.182938	-10.796995	106.737755	43.399548	46.762146	102.94062	46.291243	17.9825755	104.8391875	-53.551665	9.0224625	97.0188145
-7.02316	-11.050014	101.987602	-3.433349	13.590095	100.993309	49.373005	-10.767767	106.704353	43.558186	46.911751	102.789497	46.4655955	18.071992	104.746925	-53.3322935	9.108198	97.239693
-8.296711	-10.545992	101.960922	-3.226206	13.667681	101.056686	49.535763	-10.754296	106.635475	43.680496	47.051044	102.668938	46.6081295	18.148374	104.6522065	-53.0605415	9.186988	97.4611655
-9.603833	-10.059413	101.893997	-3.043598	13.748008	101.110413	49.676731	-10.724364	106.551872	43.814354	47.155991	102.59745	46.7455425	18.2158135	104.574661	-52.8327385	9.2802025	97.646165
-10.956419	-9.489716	101.873825	-2.866716	13.794772	101.15937	49.793289	-10.663937	106.430901	43.96809	47.274445	102.593002	46.8806895	18.305254	104.5119515	-52.6141215	9.28429	97.8067885
-12.977582	-8.559443	101.684586	-2.671653	13.888348	101.169731	49.882275	-10.538892	106.29126	44.197414	47.467892	102.645203	47.0398445	18.4645	104.4682315	-52.3831505	9.312196	97.8712305
-14.344713	-7.913069	101.657059	-2.559892	13.958306	101.204231	49.940701	-10.463631	106.170479	44.319981	47.57402	102.615608	47.130341	18.5551945	104.3930435	-52.250125	9.3614175	98.0154185
-15.683505	-7.130427	101.71505	-2.428789	14.00902	101.273369	49.971573	-10.412275	106.100227	44.381344	47.617413	102.529594	47.1764585	18.602569	104.3149105	-52.0340365	9.415471	98.2318275
-17.097275	-6.35333	101.905739	-2.312805	14.03843	101.429871	50.014549	-10.402391	106.088188	44.444134	47.613068	102.393127	47.2293415	18.6053385	104.2406575	-51.8549515	9.4715215	98.6190845
-18.527349	-5.462365	102.373245	-2.210108	14.054368	101.698448	50.044048	-10.413064	106.141045	44.493122	47.584202	102.231834	47.268585	18.585569	104.1864395	-51.688801	9.523167	99.2104565
-19.912413	-4.537497	102.989258	-2.125201	14.055027	102.083519	50.065674	-10.448385	106.296288	44.474125	47.498009	102.082741	47.2698995	18.524812	104.1895145	-51.5203015	9.585242	99.9775235
-21.397726	-3.629112	103.717445	-2.07488	14.027646	102.566467	50.067909	-10.525222	106.512665	44.554905	47.370888	101.852928	47.311407	18.422833	104.1827965	-51.461167	9.632459	100.9501375
-23.468569	-1.997399	105.148338	-2.013388	13.985255	103.481163	49.9758	-10.726331	106.929161	44.55764	47.156204	101.629913	47.26672	18.2149365	104.279537	-51.293496	9.7555735	102.682789
-24.917004	-0.859938	106.116829	-1.997023	13.987093	104.173706	49.8358	-10.919501	107.234978	44.623913	46.925312	101.542816	47.2298565	18.0029055	104.388897	-51.2239025	9.9712805	103.958515
-26.221964	0.432831	107.150757	-2.006654	13.998495	104.907623	49.632439	-11.085883	107.495461	44.707947	46.732586	101.537773	47.170193	17.8233515	104.516617	-51.183501	10.1736385	105.298629
-27.548042	1.790719	108.167351	-2.041233	14.026279	105.667732	49.371143	-11.211927	107.674255	44.754154	46.59893	101.661156	47.0626485	17.6935015	104.6677055	-51.1451145	10.3590565	106.6677585
-28.838381	3.291894	109.200455	-2.13395	14.076044	106.439499	49.046665	-11.285598	107.803871	44.798069	46.502384	101.858047	46.922367	17.608393	104.830959	-51.190267	10.543695	108.048039
-30.071705	4.857827	110.273109	-2.280848	14.133862	107.255875	48.713692	-11.322637	107.872055	44.778027	46.44099	102.211067	46.7458595	17.5591765	105.041561	-51.3075555	10.7085475	109.470189
-31.283632	6.449445	111.166618	-2.486147	14.232156	108.101257	48.366863	-11.343204	107.977631	44.752876	46.462254	102.714714	46.5598695	17.559525	105.3461725	-51.5321635	10.904787	110.8563415
-32.930355	9.05965	112.61805	-2.884489	14.45096	109.396065	47.858871	-11.282	108.253777	44.723194	46.630661	103.749763	46.2910325	17.6743305	106.00177	-52.0600105	11.2275895	112.79036
-33.965267	10.904895	113.443314	-3.219461	14.666444	110.278526	47.538124	-11.145357	108.509125	44.687862	46.798542	104.621864	46.112993	17.8265925	106.5654945	-52.551915	11.5062955	113.9915575
-34.947384	12.816299	114.2882	-3.563002	14.925167	111.150291	47.249722	-10.965193	108.820366	44.679951	47.012463	105.570068	45.9648365	18.023635	107.195217	-53.0908405	11.826699	115.105365
-35.840862	14.804743	115.071548	-3.909596	15.229832	111.98037	46.989979	-10.733795	109.160385	44.683113	47.272976	106.509743	45.836546	18.2695905	107.835064	-53.655738	12.1900735	116.125676
-36.619289	16.838787	115.84182	-4.227307	15.547152	112.75592	46.735832	-10.479834	109.496437	44.691906	47.539513	107.381035	45.713869	18.5298395	108.438736	-54.168483	12.5644645	117.073104
-37.320072	18.836466	116.615822	-4.51802	15.872343	113.461891	46.50349	-10.222736	109.797478	44.634281	47.777302	108.189568	45.5688855	18.777283	108.993523	-54.6049255	12.967403	117.930259
-37.887226	20.936592	117.247032	-4.778338	16.171566	114.096138	46.281723	-9.984772	110.056839	44.590076	47.98484	108.883598	45.4358995	19.000034	109.4702185	-54.9925755	13.343098	118.7220575
-38.631474	24.019831	118.142509	-5.085462	16.536423	114.854477	45.983368	-9.674527	110.345734	44.540146	48.266258	109.755035	45.261757	19.2958655	110.0503845	-55.432681	13.7769805	119.6585695
-39.010067	26.089741	118.562698	-5.265476	16.713617	115.223717	45.805088	-9.50934	110.452736	44.521721	48.410286	110.234108	45.1634045	19.450473	110.343422	-55.6943565	13.976761	120.104012
-39.354507	28.107803	118.956825	-5.412309	16.853777	115.492271	45.609985	-9.377712	110.476173	44.473583	48.516609	110.649178	45.041784	19.5694485	110.5626755	-55.866402	14.1381055	120.4218665
-39.56744	30.175129	119.21936	-5.556869	16.957361	115.675079	45.394054	-9.292161	110.423042	44.448936	48.614178	110.959503	44.921495	19.6610085	110.6912725	-56.035233	14.2537135	120.6588855
-39.726547	32.174335	119.482132	-5.712585	17.060808	115.780212	45.144306	-9.222441	110.306252	44.393021	48.670029	111.191956	44.7686635	19.723794	110.749104	-56.1938335	14.397822	120.81132
-39.768333	34.182121	119.670448	-5.869318	17.162504	115.836166	44.890671	-9.143378	110.167252	44.32917	48.70858	111.379936	44.6099205	19.782601	110.773594	-56.3485565	14.542407	120.898738
-39.71106	36.190079	119.885635	-6.046298	17.278881	115.889977	44.659306	-9.084626	110.048882	44.36689	48.763798	111.461136	44.513098	19.839586	110.755009	-56.605694	14.718176	121.024945
-39.485207	39.075977	120.11882	-6.303409	17.449497	115.997253	44.350735	-8.991672	109.973145	44.256229	48.832912	111.701859	44.303482	19.92062	110.837502	-56.9103	14.978374	121.157004
-39.262791	40.972755	120.284462	-6.475707	17.555794	116.101074	44.184158	-8.946176	110.000519	44.163849	48.888557	111.909065	44.1740035	19.9711905	110.954792	-57.1254175	15.1403975	121.247356
-38.693909	42.708061	120.431992	-6.630292	17.657383	116.243553	44.031189	-8.915634	110.086952	44.106232	48.944649	112.116638	44.0687105	20.0145075	111.101795	-57.3292945	15.3002585	121.385311
-37.909306	43.313522	120.510658	-6.781521	17.772835	116.406693	43.875961	-8.893986	110.213074	44.084129	48.965267	112.290764	43.980045	20.0356405	111.251919	-57.543087	15.5100295	121.561467
-37.149612	44.073353	120.612869	-6.899615	17.870766	116.595161	43.723141	-8.900693	110.36615	44.03244	48.962879	112.491737	43.8777905	20.031093	111.4289435	-57.6770205	15.710439	121.7613785
-36.201523	44.765465	120.748055	-7.032079	17.974789	116.801033	43.558392	-8.925542	110.551537	44.005699	48.955437	112.713013	43.7820455	20.0149475	111.632275	-57.8462035	15.9346305	121.969791
-34.977268	45.37793	120.720795	-7.135162	18.107948	117.004311	43.412479	-8.96047	110.754372	43.717934	49.03854	113.092735	43.5652065	20.039035	111.9235535	-57.8355305	16.176861	122.0850685
-33.296524	46.428291	120.936478	-7.317474	18.281012	117.299545	43.205585	-9.010171	111.151588	44.033096	48.895741	113.479279	43.6193405	19.942785	112.3154335	-58.2542885	16.619239	122.2836565
-32.126778	47.064499	120.915138	-7.467453	18.421976	117.536308	43.064487	-9.060283	111.54641	44.039299	48.848106	113.928696	43.551893	19.8939115	112.737553	-58.486799	16.9500405	122.335063
-30.684423	47.663208	120.997833	-7.66032	18.563919	117.842773	42.947845	-9.110591	112.058807	44.055939	48.798252	114.453819	43.501892	19.8438305	113.256313	-58.822532	17.2840075	122.429233
-29.55105	48.28928	121.286758	-7.908944	18.726391	118.249153	42.803257	-9.205029	112.7323	44.0238	48.757339	115.130707	43.4135285	19.776155	113.9315035	-59.2314165	17.676627	122.5668025
-28.308313	48.763638	121.537766	-8.223335	18.893532	118.744484	42.630409	-9.281325	113.5569	43.983124	48.731949	115.942123	43.3067665	19.725312	114.7495115	-59.7534365	18.061752	122.7394565
-26.997066	49.255157	121.998009	-8.573424	19.054073	119.31356	42.449898	-9.33073	114.467407	44.005249	48.796059	116.886116	43.2275735	19.7326645	115.6767615	-60.3744215	18.3754815	122.9503585
-25.640661	49.697731	122.483788	-8.992899	19.220671	119.926224	42.281025	-9.304996	115.39048	44.003582	48.859215	117.970825	43.1423035	19.7771095	116.6806525	-61.1281015	18.6642325	123.1717955
-23.482309	50.242214	123.383423	-9.667997	19.466711	120.968399	42.092838	-9.202899	116.76165	43.773033	48.979424	119.750473	42.9329355	19.8882625	118.2560615	-62.2689295	19.0451595	123.6807365
-22.043695	50.508286	124.265961	-10.122096	19.612375	121.729935	41.962547	-9.080688	117.704964	43.596268	49.048187	120.924736	42.7794075	19.9837495	119.31485	-63.0235995	19.2410005	124.14502
-20.405056	50.646366	125.259605	-10.554179	19.735149	122.568321	41.811516	-8.953298	118.634163	43.35947	49.118782	122.083405	42.585493	20.082742	120.358784	-63.693851	19.387556	124.777858
-19.016209	50.771904	126.409569	-10.924206	19.829365	123.430672	41.700493	-8.813432	119.517448	43.127251	49.205757	123.237946	42.413872	20.1961625	121.377697	-64.262284	19.4625675	125.483647
-17.429712	50.763683	127.422676	-11.22543	19.909435	124.287117	41.694439	-8.72518	120.386658	42.976715	49.32325	124.331284	42.335577	20.299035	122.358971	-64.786437	19.519835	126.215263
-15.941675	50.718582	128.377335	-11.385272	19.945066	125.066628	41.75563	-8.655356	121.283783	42.737625	49.475544	125.420723	42.2466275	20.410094	123.352253	-65.0171715	19.480038	126.781003
-14.411192	50.6059	129.227798	-11.587535	20.030012	125.802788	41.868298	-8.579122	122.160164	42.624809	49.615215	126.319	42.2465535	20.5180465	124.239582	-65.4216235	19.5419775	127.365994
-12.09727	50.27985	130.173843	-11.786077	20.175425	126.732468	42.028503	-8.468732	123.385216	42.47073	49.765961	127.475441	42.2496165	20.6486145	125.4303285	-65.8217705	19.7022355	128.0346075
-10.613194	49.979645	130.539978	-11.900283	20.272213	127.197922	42.123047	-8.370339	124.080788	42.385677	49.906994	128.028748	42.254362	20.7683275	126.054768	-66.054928	19.7760985	128.341076
-9.060052	49.581535	130.658493	-12.012629	20.413815	127.541695	42.24342	-8.312891	124.713066	42.34082	50.020336	128.401428	42.29212	20.8537225	126.557247	-66.317378	19.9739075	128.526143
-7.590899	49.178143	130.662567	-12.080359	20.519772	127.727112	42.323013	-8.295831	125.323013	42.30899	50.122952	128.567978	42.3160015	20.9135605	126.9454955	-66.4767195	20.1259835	128.5087285
-6.184922	48.650341	130.437927	-12.160139	20.612617	127.80526	42.342846	-8.283149	125.848045	42.298046	50.171913	128.606476	42.320446	20.944382	127.2272605	-66.640724	20.280852	128.3832595
-4.804568	48.096573	130.126617	-12.223248	20.667807	127.779007	42.263134	-8.282448	126.248802	42.307732	50.183399	128.494888	42.285433	20.9504755	127.371845	-66.731929	20.3851385	128.186169
-3.3628	47.487061	129.733719	-12.297715	20.657032	127.656792	42.125092	-8.412934	126.502846	42.327038	50.166721	128.231552	42.226065	20.8768935	127.367199	-66.821495	20.4371705	127.946385
-1.620176	46.41074	129.140488	-12.404194	20.555719	127.268768	41.771034	-8.5825	126.475319	42.386627	49.930157	127.733185	42.0788305	20.6738285	127.104252	-66.8872185	20.4376095	127.433284
-0.360179	45.649235	128.693466	-12.448668	20.444515	126.895775	41.48872	-8.674296	126.282608	42.444244	49.734531	127.433929	41.966482	20.5301175	126.8582685	-66.863818	20.3589125	126.9332815
0.841236	44.831848	128.343231	-12.444044	20.339128	126.487579	41.336178	-8.733853	125.967003	42.491264	49.572487	127.245522	41.913721	20.419317	126.6062625	-66.801809	20.258939	126.3688955
2.015555	43.931229	128.153229	-12.402562	20.29941	126.174713	41.330612	-8.73209	125.672615	42.501343	49.4603	127.17173	41.9159775	20.364105	126.4221725	-66.7211015	20.234715	125.9272535
3.082287	43.115555	128.143021	-12.308581	20.303436	126.010559	41.43718	-8.650387	125.456345	42.543156	49.484943	127.267029	41.990168	20.417278	126.361687	-66.60733	20.189594	125.659431
4.155052	42.268776	128.269943	-12.211445	20.364317	126.033257	41.63353	-8.537962	125.372299	42.57634	49.552803	127.514603	42.104935	20.5074205	126.443451	-66.527825	20.2212135	125.623063
5.150354	41.236294	128.595276	-12.093946	20.450575	126.206741	41.840256	-8.432516	125.481415	42.611767	49.642933	127.85022	42.2260115	20.6052085	126.6658175	-66.4139035	20.2959415	125.7476645
6.637228	39.747841	129.182999	-11.963186	20.630127	126.594543	42.145859	-8.303247	125.849678	42.764046	49.782204	128.427094	42.4549525	20.7394785	127.138386	-66.3813245	20.5207755	126.0507
7.523584	38.643967	129.489166	-11.905268	20.732677	126.833687	42.321041	-8.22104	126.119293	42.806721	49.901009	128.851486	42.563881	20.8399845	127.4853895	-66.374417	20.6253695	126.1819845
8.338475	37.494415	129.734894	-11.862046	20.832342	127.042023	42.453331	-8.135909	126.373734	42.829849	50.004242	129.14679	42.64159	20.9341665	127.760262	-66.365682	20.7305175	126.323784
9.302914	36.263527	129.884491	-11.807508	20.877708	127.17067	42.595688	-8.084325	126.535736	42.858841	50.084686	129.310654	42.7272645	21.0001805	127.923195	-66.3422805	20.7552355	126.418145
9.983635	35.021286	129.78212	-11.770881	20.89045	127.206039	42.737709	-8.062496	126.569519	42.867184	50.167442	129.31842	42.8024465	21.052473	127.9439695	-66.3442085	20.728427	126.4681085
10.696554	33.700054	129.501877	-11.702079	20.856546	127.113846	42.84243	-8.068731	126.543427	42.838192	50.266647	129.123947	42.840311	21.098958	127.833687	-66.244469	20.614134	126.394005
11.653447	32.237797	128.980331	-11.610021	20.815893	126.883804	42.926113	-8.069995	126.413605	42.867279	50.28479	128.753876	42.896696	21.1073975	127.5837405	-66.116738	20.5243885	126.1838675
12.399137	30.171412	128.031464	-11.503848	20.750799	126.308533	43.079693	-8.152344	126.167786	42.899178	50.262642	127.847198	42.9894355	21.055149	127.007492	-65.9971315	20.446449	125.609574
13.051277	28.70467	127.367989	-11.381474	20.6698	125.825584	43.192131	-8.206052	126.039803	42.94429	50.203682	127.261208	43.0682105	20.998815	126.6505055	-65.8311585	20.340785	125.0006625
13.635201	27.179062	126.718475	-11.240787	20.568071	125.346184	43.344097	-8.262215	126.004456	43.013145	50.063705	126.613167	43.178621	20.900745	126.3088115	-65.660195	20.235397	124.3835565
14.169228	25.607759	126.200577	-11.164952	20.488667	124.936386	43.591072	-8.351044	126.089287	43.086479	49.938629	126.054741	43.3387755	20.7937925	126.072014	-65.6686795	20.1835415	123.800758
14.807653	23.994946	125.834679	-10.96163	20.31488	124.552475	43.868195	-8.45043	126.302872	43.17231	49.795578	125.583313	43.5202525	20.672574	125.9430925	-65.4435125	19.957186	123.1618575
15.2192	22.451342	125.572205	-10.740604	20.112032	124.245605	44.147335	-8.560649	126.585747	43.308163	49.632645	125.203201	43.727749	20.535998	125.894474	-65.208957	19.688066	122.596736
15.689264	20.847685	125.461876	-10.484497	19.919113	124.027046	44.419788	-8.694263	126.951111	43.526554	49.446465	124.907066	43.973171	20.376101	125.9290885	-64.942165	19.462125	122.1250035
16.291281	18.52396	125.531807	-10.124197	19.629768	123.85955	44.807743	-8.934495	127.541641	43.87851	49.261665	124.712059	44.3431265	20.163585	126.12685	-64.5915205	19.095951	121.59225
16.592777	17.017147	125.74482	-9.883107	19.44669	123.816658	45.001488	-9.038381	127.963326	44.178436	49.144981	124.681686	44.589962	20.0533	126.322506	-64.356176	18.84008	121.31081
16.883881	15.573663	125.937546	-9.669343	19.273712	123.816971	45.235355	-9.162019	128.294296	44.394638	49.064518	124.745796	44.8149965	19.9512495	126.520046	-64.1536825	18.5961745	121.113896
17.149889	14.081828	126.133194	-9.46678	19.105001	123.813019	45.486191	-9.282753	128.51059	44.614174	48.9702	124.792458	45.0501825	19.8437235	126.651524	-63.9837425	18.3662785	120.974514
17.277477	12.750681	126.190781	-9.259511	18.929823	123.75547	45.714176	-9.391902	128.605194	44.782494	48.894382	124.780869	45.248335	19.75124	126.6930315	-63.767357	18.108406	120.8179085
17.391087	11.361608	126.109245	-9.054197	18.774477	123.603836	45.918083	-9.477279	128.570801	44.953873	48.799896	124.627899	45.435978	19.6613085	126.59935	-63.544372	17.8876455	120.608322
17.510094	10.078145	125.864914	-8.834566	18.61203	123.312965	46.154812	-9.569846	128.384293	45.110512	48.684837	124.348999	45.632662	19.5574955	126.366646	-63.301794	17.6665645	120.259284
17.497223	8.221507	125.27037	-8.458095	18.363205	122.645775	46.477184	-9.689418	127.903999	45.28537	48.47517	123.740578	45.881277	19.392876	125.8222885	-62.797467	17.333534	119.4692615
17.465136	6.863791	124.691139	-8.197045	18.177258	122.069275	46.68235	-9.772625	127.456131	45.422409	48.310589	123.193146	46.0523795	19.268982	125.3246385	-62.4464695	17.085534	118.8139115
17.421049	5.69066	124.072563	-7.925326	17.962778	121.465919	46.862347	-9.881672	126.980461	45.619297	48.134327	122.617935	46.240822	19.1263275	124.799198	-62.091474	16.7992285	118.13264
17.252094	4.482819	123.47007	-7.642333	17.723278	120.887695	47.052441	-10.012837	126.481628	45.779705	47.895359	121.974922	46.416073	18.941261	124.228275	-61.700739	16.505295	117.547115
17.118587	3.421807	122.922073	-7.363163	17.455158	120.367523	47.275501	-10.161447	125.988998	45.905209	47.69733	121.359848	46.590355	18.7679415	123.674423	-61.316681	16.1423745	117.060623
16.850517	2.235265	122.484184	-7.095159	17.197886	119.950043	47.473625	-10.309763	125.584099	46.042206	47.481537	120.776749	46.7579155	18.585887	123.180424	-60.9482335	15.809885	116.719662
16.584501	1.204081	122.126709	-6.828585	16.949499	119.617889	47.656204	-10.440512	125.254379	46.175049	47.240948	120.225098	46.9156265	18.400218	122.7397385	-60.5727965	15.49878	116.4960395
16.039595	-0.252875	121.741089	-6.446204	16.588768	119.189346	47.988865	-10.72219	124.908295	46.406891	46.898056	119.598724	47.197878	18.087933	122.2535095	-60.090286	15.089603	116.1251825
15.665153	-1.098661	121.532272	-6.187026	16.365185	118.935631	48.187023	-10.920801	124.716774	46.620605	46.646595	119.266914	47.403814	17.862897	121.991844	-59.777866	14.867473	115.879418
15.213355	-2.000818	121.2966	-5.934886	16.125963	118.696701	48.387005	-11.131919	124.509789	46.822166	46.432995	119.029091	47.6045855	17.650538	121.76944	-59.4743575	14.601388	115.623962
14.772846	-2.788503	120.989594	-5.662538	15.872675	118.459618	48.58176	-11.355862	124.254211	47.032402	46.209644	118.847824	47.807081	17.426891	121.5510175	-59.132157	14.318459	115.3682185
14.29712	-3.523037	120.649384	-5.371319	15.637612	118.18837	48.814426	-11.590125	123.918976	47.253654	45.988728	118.683388	48.03404	17.1993015	121.301182	-58.776678	14.0759225	115.075558
13.768742	-4.261377	120.194176	-5.078948	15.399326	117.889854	49.064465	-11.801311	123.524429	47.485924	45.785259	118.51683	48.2751945	16.991974	121.0206295	-58.4330905	13.806678	114.7590785
13.232024	-4.942657	119.783958	-4.726402	15.185492	117.509186	49.308277	-11.941226	123.075066	47.728203	45.574402	118.29641	48.51824	16.816588	120.685738	-57.971044	13.554396	114.332634
12.289037	-5.742517	119.030968	-4.218585	14.944489	116.953041	49.710812	-12.138607	122.42675	48.088882	45.265602	117.867828	48.899847	16.5634975	120.147289	-57.337017	13.3254805	113.758793
11.670929	-6.261574	118.61132	-3.873734	14.813691	116.630707	49.929256	-12.226105	122.053482	48.346375	45.093536	117.590927	49.1378155	16.4337155	119.8222045	-56.8852835	13.1936665	113.4392095
10.901993	-6.76802	118.221138	-3.540955	14.722676	116.353653	50.263828	-12.354497	121.718956	48.564194	44.939327	117.354012	49.414011	16.292415	119.536484	-56.495921	13.152937	113.170822
10.15449	-7.159568	117.961182	-3.250796	14.673448	116.141472	50.493229	-12.465124	121.453964	48.809814	44.799519	117.173027	49.6515215	16.1671975	119.3134955	-56.1531135	13.1796985	112.9694485
9.359074	-7.510912	117.658653	-3.013097	14.665993	115.976906	50.661278	-12.570561	121.206703	48.840782	44.745914	117.119827	49.75103	16.0876765	119.163265	-55.777224	13.2443095	112.790547
8.532757	-7.841339	117.381599	-2.8445	14.700389	115.848961	50.736935	-12.680362	120.970192	49.180698	44.603344	117.049065	49.9588165	15.961491	119.0096285	-55.6478165	13.439287	112.6882935
7.560613	-8.173631	117.080757	-2.72988	14.74832	115.755569	50.777351	-12.795062	120.712387	49.475079	44.494526	117.045151	50.126215	15.849732	118.878769	-55.585975	13.646908	112.632369
6.054606	-8.536644	116.691734	-2.632016	14.807804	115.633858	50.720673	-12.927565	120.280266	49.7202	44.382732	117.050079	50.2204365	15.7275835	118.6651725	-55.4844685	13.8880245	112.6025435
5.038932	-8.772131	116.452538	-2.600151	14.826794	115.572723	50.707256	-13.050299	119.926216	49.783451	44.325005	117.011009	50.2453535	15.637353	118.4686125	-55.4456555	14.016235	112.6768335
4.068014	-9.044207	116.178986	-2.537948	14.815143	115.495659	50.663651	-13.179808	119.572952	49.858482	44.212826	116.873535	50.2610665	15.516509	118.2232435	-55.3369625	14.113777	112.7680745
2.873873	-9.278851	115.988029	-2.483025	14.768497	115.42411	50.643517	-13.323292	119.215988	49.902409	44.072231	116.666565	50.272963	15.3744695	117.9412765	-55.239013	14.1625245	112.9069435
1.81455	-9.456183	115.844009	-2.40186	14.689818	115.356316	50.537064	-13.417519	118.900505	49.897369	43.944679	116.335915	50.2172165	15.26358	117.61821	-55.0209365	14.116056	113.094422
0.734893	-9.660626	115.83712	-2.29999	14.571741	115.314018	50.566216	-13.544045	118.621765	49.895992	43.818848	115.92926	50.231104	15.1374015	117.2755125	-54.831084	14.0060805	113.3525235
-0.332173	-9.898763	115.941147	-2.163652	14.380529	115.347481	50.607525	-13.700548	118.404922	49.866425	43.626709	115.380966	50.236975	14.9630805	116.892944	-54.564279	13.7979775	113.802018
-2.056842	-10.173182	116.520012	-1.911018	14.022467	115.590248	50.819569	-14.025696	118.167618	49.792877	43.263863	114.499367	50.306223	14.6190835	116.3334925	-54.128259	13.4258505	114.8470035
-3.1156	-10.358455	117.016899	-1.730305	13.743724	115.822411	50.937061	-14.303741	118.136421	49.824341	42.937553	113.954506	50.380701	14.316906	116.0454635	-53.841311	13.170542	115.5993585
-4.14957	-10.544068	117.479912	-1.572135	13.444578	116.087006	50.993721	-14.595234	118.151138	49.734928	42.611649	113.595726	50.3643245	14.0082075	115.873432	-53.5085945	12.8809485	116.30058
-5.291475	-10.64674	117.968765	-1.425628	13.127899	116.330719	51.046097	-14.94281	118.149147	49.86351	42.208221	113.369003	50.4548035	13.6327055	115.759075	-53.3060595	12.6230925	116.902363
-6.32153	-10.684531	118.303123	-1.311044	12.831219	116.557671	51.02166	-15.307684	118.135117	49.978508	41.822826	113.185776	50.500084	13.257571	115.6604465	-53.122172	12.404867	117.4548955
-7.314897	-10.702772	118.606651	-1.247598	12.558132	116.778656	50.948399	-15.637814	118.064117	50.071465	41.466282	113.085876	50.509932	12.914234	115.5749965	-53.005128	12.20203	117.9823155
-8.333677	-10.650436	118.868973	-1.198525	12.324487	116.998734	50.872398	-15.932753	117.962944	50.13892	41.148212	113.062134	50.505659	12.6077295	115.512539	-52.902709	12.0412445	118.484929
-9.836341	-10.378384	119.363235	-1.15607	12.065742	117.428955	50.685543	-16.230137	117.862823	50.215485	40.795506	113.122002	50.450514	12.2826845	115.4924125	-52.762654	11.8487995	119.3654975
-10.69005	-10.135154	119.667099	-1.13512	11.945733	117.777313	50.665981	-16.399208	117.837372	50.272614	40.624752	113.308502	50.4692975	12.112772	115.572937	-52.7395375	11.778694	119.981689
-11.562367	-9.820622	120.082047	-1.11098	11.857422	118.18367	50.654636	-16.552473	117.896332	50.348885	40.485497	113.579712	50.5017605	11.966512	115.738022	-52.7237205	11.748332	120.629318
-12.270241	-9.488918	120.419312	-1.096537	11.787327	118.640366	50.634396	-16.696192	118.003151	50.438614	40.36414	113.94416	50.536505	11.833974	115.9736555	-52.729579	11.74068	121.3070765
-13.07506	-9.069077	120.847153	-1.077904	11.721179	119.131538	50.591839	-16.880651	118.170372	50.580479	40.220352	114.388596	50.586159	11.6698505	116.279484	-52.741967	11.7725075	121.983592
-13.820018	-8.58716	121.29483	-1.067187	11.647169	119.643311	50.508873	-17.083294	118.359085	50.787956	40.090343	114.857338	50.6484145	11.5035245	116.6082115	-52.7827885	11.7908135	122.6784105
-14.470538	-8.111472	121.701515	-1.074058	11.572547	120.15107	50.386028	-17.267256	118.556236	50.986992	39.960445	115.315041	50.68651	11.3465945	116.9356385	-52.834626	11.7984995	123.3665015
-15.371763	-7.285896	122.383484	-1.092524	11.492039	120.832848	50.220253	-17.50721	118.886856	51.230125	39.768551	115.834846	50.725189	11.1306705	117.360851	-52.910237	11.8534075	124.304845
-15.833291	-6.749043	122.78315	-1.087178	11.479647	121.232674	50.157009	-17.596394	119.141922	51.333225	39.679684	116.007492	50.745117	11.041645	117.574707	-52.919473	11.917649	124.890641
-16.346697	-6.093993	123.238503	-1.084467	11.519141	121.555199	50.146568	-17.669348	119.442108	51.377277	39.591125	116.055359	50.7619225	10.9608885	117.7487335	-52.9308565	12.0773935	125.3616645
-16.806545	-5.409099	123.653046	-1.081235	11.576642	121.804901	50.133957	-17.718235	119.782654	51.391922	39.482033	115.993141	50.7629395	10.881899	117.8878975	-52.9254095	12.271385	125.7219045
-17.171366	-4.697244	123.974548	-1.081076	11.631863	121.998039	50.118225	-17.791485	120.138992	51.408493	39.340965	115.890625	50.763359	10.77474	118.0148085	-52.925511	12.488986	125.9812695
-17.471386	-3.981437	124.26442	-1.060063	11.675113	122.141922	50.095284	-17.876173	120.505157	51.477665	39.186291	115.793457	50.7864745	10.655059	118.149307	-52.9066005	12.695167	126.134537
-17.683828	-3.198385	124.384537	-1.030674	11.686506	122.239685	50.088238	-18.002714	120.879158	51.589989	39.040417	115.746048	50.8391135	10.5188515	118.312603	-52.9004615	12.8541605	126.166767
-18.09812	-1.838698	124.375832	-0.989827	11.632997	122.317505	50.052601	-18.202509	121.312096	51.824642	38.83099	115.815231	50.9386215	10.3142405	118.5636635	-52.9182755	12.9517535	126.0713465
-18.270782	-0.865064	124.2174	-0.980388	11.573266	122.321877	49.985798	-18.333179	121.492783	52.000629	38.722755	115.942383	50.9932135	10.194788	118.717583	-52.9539895	12.951744	125.926171
-18.48457	0.166525	123.984406	-0.947188	11.533313	122.267189	49.927052	-18.442028	121.610847	52.20031	38.636803	116.130638	51.063681	10.0973875	118.8707425	-52.958057	12.9692385	125.6636355
-18.416904	1.187493	123.529922	-0.925447	11.524409	122.157776	49.92857	-18.523819	121.684525	52.416103	38.603348	116.369644	51.1723365	10.0397645	119.0270845	-53.0232305	13.0090535	125.2884675
-18.569618	2.385138	123.07975	-0.917567	11.547726	121.987831	49.949699	-18.565353	121.782089	52.618156	38.583557	116.666702	51.2839275	10.009102	119.2243955	-53.1190615	13.08635	124.7512665
-18.728931	3.713985	122.585381	-0.929734	11.592266	121.792282	49.962101	-18.573673	121.886322	52.81546	38.582985	117.002251	51.3887805	10.004656	119.4442865	-53.2482485	13.179876	124.1402775
-18.763874	4.975214	121.977997	-0.945222	11.629799	121.548012	49.971043	-18.581524	121.983513	53.005272	38.590355	117.403709	51.4881575	10.0044155	119.693611	-53.3786015	13.2551825	123.402413
-18.888353	7.011586	120.724022	-1.04864	11.66981	121.006561	49.940014	-18.648058	122.019875	53.415489	38.579773	118.098763	51.6777515	9.9658575	120.059319	-53.7750315	13.3737625	121.953803
-18.955978	8.443776	120.012161	-1.155631	11.711962	120.643867	49.770046	-18.706093	121.929886	53.604362	38.565922	118.567566	51.687204	9.9299145	120.248726	-53.998466	13.4940095	121.039008
-19.075125	9.908454	119.386909	-1.303313	11.782529	120.299576	49.552605	-18.737501	121.776093	53.715229	38.571312	119.048401	51.633917	9.9169055	120.412247	-54.240543	13.6481525	120.186905
-19.274233	11.436522	118.89595	-1.461744	11.893218	120.07502	49.284115	-18.758205	121.58297	53.817558	38.626503	119.358376	51.5508365	9.934149	120.470673	-54.4743245	13.852287	119.679367
-19.488029	13.039041	118.734337	-1.604998	12.062037	119.959732	49.031105	-18.677629	121.353676	53.829048	38.755322	119.557663	51.4300765	10.0388465	120.4556695	-54.6400725	14.0852275	119.4637945
-19.747561	14.597019	118.692719	-1.742625	12.253966	119.917038	48.858967	-18.570843	121.11306	53.71666	38.937042	119.659897	51.2878135	10.1830995	120.3864785	-54.7730635	14.3248325	119.4475975
-20.03702	16.196594	118.658028	-1.841275	12.458032	119.920967	48.740162	-18.421591	120.870193	53.650665	39.110992	119.635033	51.1954135	10.3447005	120.252613	-54.8779635	14.5713635	119.589321
-20.534729	18.625004	118.824478	-1.933087	12.703808	119.94091	48.562893	-18.180054	120.489395	53.413727	39.398384	119.500732	50.98831	10.609165	119.9950635	-54.854484	14.798451	119.8867565
-20.875349	20.195599	118.914856	-1.966874	12.815729	119.930145	48.447411	-18.026979	120.248161	53.30043	39.543488	119.330719	50.8739205	10.7582545	119.78944	-54.8076685	14.8732035	120.07085
-21.1908	21.735582	118.911232	-1.977133	12.930245	119.909027	48.371803	-17.906662	120.043327	53.230331	39.67173	119.161392	50.801067	10.882534	119.6023595	-54.755333	14.977956	120.2156945
-21.679428	23.361441	118.918755	-2.02423	12.988027	119.864021	48.26408	-17.798622	119.906113	53.208778	39.78138	118.986465	50.736429	10.991379	119.446289	-54.784889	14.984675	120.281753
-22.111153	24.954826	118.927155	-2.080465	13.064836	119.845215	48.142311	-17.697826	119.780746	53.08876	39.899326	118.888474	50.6155355	11.10075	119.33461	-54.7764655	15.028922	120.35582
-22.560135	26.511732	119.003082	-2.188314	13.12699	119.863594	47.974876	-17.608728	119.672203	53.020287	39.998936	118.856689	50.4975815	11.195104	119.264446	-54.8742095	15.058876	120.462742
-23.116215	28.097593	119.187477	-2.337332	13.180952	119.975594	47.739895	-17.485136	119.553734	52.943039	40.061665	118.913246	50.341467	11.2882645	119.23349	-55.016131	15.0736395	120.717698
-23.866192	30.459463	119.766319	-2.649584	13.292395	120.361122	47.331192	-17.333616	119.425453	52.785015	40.267063	119.212433	50.0581035	11.4667235	119.318943	-55.3572715	15.1180665	121.403301
-24.532309	32.096859	120.455727	-2.897754	13.413893	120.773956	47.041763	-17.166538	119.353577	52.623367	40.476227	119.521927	49.832565	11.6548445	119.437752	-55.628073	15.1729415	122.11016
-25.132746	33.707794	121.289207	-3.152699	13.590494	121.275414	46.75182	-16.935801	119.326019	52.457954	40.714119	119.916489	49.604887	11.889159	119.621254	-55.910285	15.291829	122.929574
-25.694752	35.25499	122.175339	-3.428402	13.832043	121.818886	46.5033	-16.645836	119.320938	52.218723	40.99424	120.40062	49.3610115	12.174202	119.860779	-56.2178155	15.489884	123.776993
-26.351166	36.858318	123.154785	-3.73974	14.102671	122.390488	46.244778	-16.28175	119.334206	52.008392	41.318226	120.93177	49.126585	12.518238	120.132988	-56.606065	15.687104	124.647988
-26.967005	38.396667	124.166237	-4.074838	14.416549	122.964928	45.989346	-15.873045	119.36412	51.721718	41.686916	121.526573	48.855532	12.9069355	120.4453465	-57.005208	15.9261625	125.4845095
-27.518013	39.845161	125.076591	-4.419729	14.754519	123.495163	45.728512	-15.45839	119.417419	51.415298	42.099308	122.140793	48.571905	13.320459	120.779106	-57.411363	16.188579	126.21122
-28.426748	42.007721	126.371094	-4.961656	15.317212	124.193748	45.315289	-14.818139	119.474045	51.016235	42.77668	122.925735	48.165762	13.9792705	121.19989	-58.089074	16.6551535	127.187606
-28.986124	43.345749	127.099297	-5.300545	15.71341	124.569305	45.039726	-14.387178	119.515671	50.701904	43.242813	123.346542	47.870815	14.4278175	121.4311065	-58.471905	16.9990025	127.7075035
-29.614336	44.648048	127.681206	-5.630136	16.107077	124.881111	44.799416	-13.97522	119.558929	50.402977	43.657448	123.626564	47.6011965	14.841114	121.5927465	-58.8614685	17.37304	128.1694755
-30.212837	45.893478	128.097214	-5.93267	16.461786	125.099876	44.590485	-13.591669	119.614815	50.112389	44.068359	123.838928	47.351437	15.238345	121.7268715	-59.216777	17.685227	128.4728805
NaN	NaN	NaN	-6.182303	16.812698	125.234818	44.388027	-13.257239	119.672455	49.780014	44.418545	124.030861	47.0840205	15.580653	121.851658	-59.4486265	18.044743	128.617978
NaN	NaN	NaN	-6.445321	17.074833	125.289513	44.176407	-12.99202	119.77359	49.537418	44.685921	124.054649	46.8569125	15.8469505	121.9141195	-59.7475545	18.3027155	128.6649065
-31.087383	47.468906	128.144714	-6.670227	17.303396	125.2584	43.970234	-12.788178	119.875191	49.31472	44.916656	124.032867	46.642477	16.064239	121.954029	-59.982931	18.542553	128.562771
-31.235373	47.438835	127.707962	-6.958904	17.525383	125.083305	43.683071	-12.565017	119.999229	49.03204	45.181587	123.918388	46.3575555	16.308285	121.9588085	-60.2753635	18.742481	128.2078015
-30.891912	46.983421	127.455811	-7.121673	17.639156	124.91996	43.529148	-12.421391	120.050941	48.878925	45.362331	123.819283	46.2040365	16.47047	121.935112	-60.4473825	18.807842	127.904808
-31.084955	46.871525	127.10453	-7.283844	17.732391	124.75264	43.395996	-12.24929	120.075645	48.696732	45.542545	123.738777	46.046364	16.6466275	121.907211	-60.614052	18.8181545	127.598069
-31.318211	46.707214	126.7761	-7.441361	17.830292	124.610771	43.28698	-12.077829	120.114365	48.530899	45.711048	123.665451	45.9089395	16.8166095	121.889908	-60.7916615	18.8439745	127.331634
-31.307808	46.318985	126.52626	-7.594503	17.965296	124.512848	43.201794	-11.910654	120.180962	48.347931	45.898689	123.635849	45.7748625	16.9940175	121.9084055	-60.9638685	18.9365745	127.1172905
-31.133684	45.829021	126.21479	-7.754714	18.113665	124.459457	43.111549	-11.723658	120.272995	48.155685	46.10474	123.614799	45.633617	17.190541	121.943897	-61.143045	19.036789	126.975017
-31.364006	45.483303	126.161087	-7.934814	18.268078	124.402893	43.002678	-11.555042	120.390808	47.970734	46.331596	123.590729	45.486706	17.388277	121.9907685	-61.356334	19.147879	126.8150175
-31.230507	44.680683	125.595108	-8.233721	18.477491	124.276733	42.78429	-11.338614	120.59922	47.678513	46.657322	123.499405	45.2314015	17.659354	122.0493125	-61.6988435	19.295628	126.5041535
-31.257698	44.140144	125.228813	-8.453796	18.590147	124.150208	42.611916	-11.246662	120.753349	47.496815	46.813972	123.379425	45.0543655	17.783655	122.066387	-61.9619575	19.396639	126.234029
-31.327837	43.519394	124.813927	-8.657885	18.675962	123.987282	42.415359	-11.193658	120.904099	47.329365	46.934986	123.211205	44.872362	17.870664	122.057652	-62.188132	19.48126	125.916912
-31.307215	42.809357	124.360252	-8.854906	18.729565	123.805748	42.182381	-11.16586	121.026978	47.166489	47.015816	123.008308	44.674435	17.924978	122.017643	-62.384247	19.534152	125.593853
-31.310881	42.078777	124.020729	-9.036216	18.732801	123.616814	41.92305	-11.166818	121.082352	47.012192	47.042564	122.774933	44.467621	17.937873	121.9286425	-62.540053	19.527729	125.3049855
-31.31786	41.369057	123.66037	-9.213757	18.690235	123.436615	41.656494	-11.20356	121.09034	46.865944	47.031773	122.537506	44.261219	17.9141065	121.813923	-62.688733	19.4663635	125.059307
-31.314558	40.620281	123.383644	-9.386272	18.612389	123.270676	41.385464	-11.258994	121.08197	46.724854	46.998604	122.28688	44.055159	17.869805	121.684425	-62.827703	19.354973	124.856927
-31.332314	39.380283	123.016449	-9.646859	18.455067	123.083138	41.020996	-11.37203	121.090355	46.467182	46.95715	121.913269	43.744089	17.79256	121.501812	-63.037807	19.117574	124.664464
-31.386131	38.517967	122.81929	-9.821672	18.309408	122.977242	40.793507	-11.499529	121.102615	46.293961	46.880302	121.644829	43.543734	17.6903865	121.373722	-63.187078	18.9284295	124.580762
-31.383286	37.631969	122.621178	-9.965413	18.149397	122.85408	40.580505	-11.680638	121.143257	46.141579	46.755882	121.387268	43.361042	17.537622	121.2652625	-63.291868	18.761172	124.4428975
-31.370712	36.79388	122.309067	-10.093598	17.980824	122.708023	40.389008	-11.875744	121.243538	46.027328	46.597118	121.136459	43.208168	17.360687	121.1899985	-63.395364	18.600961	124.2260475
-31.381113	35.97953	121.902153	-10.218668	17.800453	122.52771	40.23468	-12.101876	121.404922	45.957314	46.400391	120.886436	43.095997	17.1492575	121.145679	-63.533333	18.4516485	123.909741
-31.389214	35.148331	121.537109	-10.282682	17.650772	122.350189	40.109554	-12.311774	121.590248	45.880779	46.164185	120.637619	42.9951665	16.9262055	121.1139335	-63.5605305	18.3753385	123.5864445
-31.346052	34.316616	121.147064	-10.312921	17.530375	122.197433	40.037643	-12.500689	121.804878	45.83831	45.940502	120.436371	42.9379765	16.7199065	121.1206245	-63.5638185	18.3408435	123.2742415
-31.420019	33.132801	120.819511	-10.295131	17.332129	122.074471	40.035328	-12.775278	122.157516	45.816635	45.668774	120.191956	42.9259815	16.446748	121.174736	-63.5162435	18.21751	122.974206
-31.412348	32.378128	120.699608	-10.289338	17.171574	122.060371	40.068409	-12.964108	122.388039	45.893696	45.516762	120.120827	42.9810525	16.276327	121.254433	-63.5597285	18.066821	122.866309
-31.452444	31.694576	120.563354	-10.281085	17.010956	122.022614	40.110226	-13.132482	122.615089	45.937775	45.391426	120.112373	43.0240005	16.129472	121.363731	-63.5861705	17.89244	122.681497
-31.507175	31.086838	120.283463	-10.326302	16.874153	121.917221	40.150345	-13.274813	122.835564	45.976555	45.298004	120.138565	43.06345	16.0115955	121.4870645	-63.716054	17.7367105	122.3473775
-31.582394	30.545633	120.069901	-10.386697	16.738369	121.814285	40.177639	-13.386768	122.964821	45.940205	45.213978	120.12278	43.058922	15.913605	121.5438005	-63.832316	17.563133	122.0847695
-31.714699	30.048075	120.053207	-10.449931	16.604837	121.780525	40.172134	-13.474229	122.953346	45.811508	45.098587	120.049652	42.991821	15.812179	121.501499	-63.891683	17.397495	122.059551
-31.861336	29.577368	120.145187	-10.47403	16.472063	121.80365	40.155945	-13.555829	122.887398	45.646988	44.932606	119.94516	42.9014665	15.6883885	121.416279	-63.8495265	17.2557375	122.191021
-32.014412	28.922514	120.200111	-10.440339	16.293921	121.844826	40.151505	-13.715929	122.821556	45.604584	44.754757	119.853546	42.8780445	15.519414	121.337551	-63.7587225	17.068428	122.352101
-32.239109	28.582283	120.252419	-10.399409	16.215977	121.843948	40.169403	-13.814187	122.811165	45.626713	44.663235	119.79071	42.898058	15.424524	121.3009375	-63.696876	17.00743	122.3869585
-32.412636	28.259193	120.227112	-10.345889	16.138222	121.807693	40.184303	-13.908031	122.802368	45.719044	44.610031	119.686249	42.9516735	15.351	121.2443085	-63.6434515	16.925444	122.3710775
-32.567875	27.984285	120.142006	-10.316681	16.060184	121.73587	40.182739	-13.985981	122.802368	45.737576	44.532185	119.564011	42.9601575	15.273102	121.1831895	-63.5935195	16.847266	122.2885505
-32.721245	27.762318	120.039978	-10.279736	15.957366	121.660164	40.201233	-14.09387	122.792625	45.663754	44.431522	119.476616	42.9324935	15.168826	121.1346205	-63.4919655	16.745906	122.1857075
-32.882103	27.607059	119.908714	-10.286358	15.841606	121.552322	40.22509	-14.196305	122.76535	45.658764	44.34074	119.409477	42.941927	15.0722175	121.0874135	-63.514643	16.6109945	122.0172305
-33.042168	27.520662	119.762527	-10.347819	15.709874	121.429634	40.206005	-14.304282	122.679413	45.630394	44.253685	119.342377	42.9181995	14.9747015	121.010895	-63.6138375	16.4450465	121.848373
-33.22179	27.505117	119.517174	-10.53191	15.527087	121.212006	40.048412	-14.437996	122.452271	45.459084	44.095947	119.22963	42.753748	14.8289755	120.8409505	-63.817568	16.2251985	121.5830615
-33.325176	27.565416	119.350342	-10.698208	15.406457	121.063469	39.893688	-14.52923	122.289642	45.280304	43.968712	119.122871	42.586996	14.719741	120.7062565	-63.983412	16.093173	121.4206815
-33.407059	27.660332	119.186569	-10.869076	15.296379	120.897118	39.724228	-14.621194	122.123428	45.089745	43.871922	118.979553	42.4069865	14.625364	120.5514905	-64.1451385	15.967394	121.2427455
-33.448311	27.787729	119.038391	-11.034518	15.202072	120.720032	39.550365	-14.716718	121.891579	44.883026	43.80624	118.801712	42.2166955	14.544761	120.3466455	-64.2857315	15.859383	121.0934185
-33.447411	27.959806	118.882942	-11.183422	15.116614	120.521927	39.378857	-14.776715	121.56929	44.673218	43.714172	118.586967	42.0260375	14.4687285	120.0781285	-64.3928815	15.7644995	120.9657255
-33.429684	28.164471	118.717049	-11.321787	15.040051	120.277977	39.216606	-14.788918	121.144379	44.558296	43.683823	118.271149	41.887451	14.4474525	119.707764	-64.531025	15.6326495	120.84819
-33.434349	28.389513	118.524643	-11.462121	15.001099	119.984375	39.081738	-14.704119	120.560249	44.327866	43.737476	117.94059	41.704802	14.5166785	119.2504195	-64.629044	15.4855195	120.7183305
-33.447136	28.777992	118.281685	-11.707577	15.019549	119.453964	38.87455	-14.440794	119.34111	43.749611	43.813026	117.447433	41.3120805	14.686116	118.3942715	-64.7272345	15.352982	120.5136565
-33.421593	29.048925	118.212189	-11.894474	15.073784	119.079086	38.694172	-14.219949	118.312584	43.436268	43.904911	117.139565	41.06522	14.842481	117.7260745	-64.854168	15.305087	120.4320975
-33.335865	29.321714	118.241371	-12.096505	15.166359	118.734039	38.510834	-14.001454	117.201675	43.114319	44.000763	116.857841	40.8125765	14.9996545	117.029758	-65.0055865	15.3330635	120.43832
-33.180622	29.619766	118.392242	-12.275187	15.269382	118.450203	38.303349	-13.773519	116.067841	42.802803	44.130253	116.629921	40.553076	15.178367	116.348881	-65.10345	15.360397	120.551525
-32.976509	29.919195	118.542435	-12.405261	15.364967	118.219246	38.07642	-13.556664	115.019356	42.543049	44.277763	116.387497	40.3097345	15.3605495	115.7034265	-65.1202565	15.3693845	120.7350655
-32.735382	30.176311	118.596962	-12.512053	15.413722	117.97876	37.908138	-13.38181	114.097122	42.276966	44.409679	116.082657	40.092552	15.5139345	115.0898895	-65.116658	15.3135095	120.8676305
-32.396004	30.409986	118.576202	-12.617225	15.444586	117.749214	37.797356	-13.264375	113.360336	42.021255	44.48037	115.747604	39.9093055	15.6079975	114.55397	-65.1437555	15.2811745	120.944458
-31.679609	30.633194	118.244255	-12.7481	15.369108	117.344574	37.706299	-13.224437	112.71582	41.682594	44.495235	115.110588	39.6944465	15.635399	113.913204	-65.1906465	15.102817	120.775944
-31.303627	30.768888	117.874657	-12.835461	15.217762	117.073395	37.676582	-13.310428	112.495003	41.482433	44.422184	114.60466	39.5795075	15.555878	113.5498315	-65.2504295	14.879646	120.5969585
-30.833378	30.792576	117.434036	-12.921455	15.017237	116.783295	37.644032	-13.503623	112.396935	41.289551	44.266548	114.057495	39.4667915	15.3814625	113.227215	-65.3097015	14.6530115	120.339375
-30.259588	30.755299	116.948593	-12.980032	14.716101	116.505539	37.627598	-13.783664	112.402817	41.117966	44.005497	113.503204	39.372782	15.1109165	112.9530105	-65.332846	14.3212855	120.0580675
-29.644955	30.697277	116.4039	-13.029361	14.363125	116.254639	37.604382	-14.142771	112.508308	40.99638	43.6856	112.965485	39.300381	14.7714145	112.7368965	-65.359103	13.9548355	119.7723815
-28.914774	30.621967	115.883041	-13.067192	13.933884	116.054062	37.590294	-14.562424	112.71508	40.86121	43.308296	112.497696	39.225752	14.372936	112.606388	-65.360136	13.494832	119.501736
-28.054523	30.543024	115.396561	-13.101393	13.479347	115.894112	37.587311	-15.025449	113.036942	40.806637	42.890308	112.169495	39.196974	13.9324295	112.6032185	-65.39976	13.0262645	119.1850055
-26.838333	30.46104	114.842949	-13.134958	12.762923	115.808891	37.571297	-15.754755	113.641464	40.98941	42.183998	112.061241	39.2803535	13.2146215	112.8513525	-65.5502695	12.3112245	118.7664295
-25.909836	30.416759	114.678314	-13.136928	12.284645	115.87812	37.524788	-16.225157	114.134804	41.191811	41.785717	112.192596	39.3582995	12.78028	113.1637	-65.6321555	11.78901	118.59254
-24.870077	30.452976	114.639725	-13.10997	11.846065	116.053429	37.48922	-16.670361	114.683891	41.425724	41.393837	112.531982	39.457472	12.361738	113.6079365	-65.677412	11.330392	118.4989215
-23.775158	30.566002	114.753738	-13.061709	11.465515	116.284393	37.498127	-17.040426	115.294525	41.700138	41.061623	113.063828	39.5991325	12.0105985	114.1791765	-65.7225505	10.9204315	118.3896095
-22.720175	30.684658	114.966217	-13.056965	11.149437	116.537949	37.555756	-17.334492	115.869057	41.993179	40.843807	113.759254	39.7744675	11.7546575	114.8141555	-65.8883975	10.5442165	118.2617425
-21.622927	30.804789	115.272392	-13.07918	10.897577	116.793167	37.640987	-17.539097	116.317413	42.204449	40.725574	114.568504	39.922718	11.5932385	115.4429585	-66.081078	10.2019155	118.1433755
-20.373243	31.005413	115.751938	-13.156113	10.72091	117.062424	37.690781	-17.618816	116.536804	42.30674	40.660564	115.440956	39.9987605	11.520874	115.98888	-66.3109865	9.920946	118.135968
-18.813734	31.414497	116.800903	-13.290533	10.609523	117.567039	37.685059	-17.596989	116.601501	42.28141	40.623871	116.661819	39.9832345	11.513441	116.63166	-66.5643005	9.705605	118.502418
-17.730711	31.58971	117.584038	-13.391508	10.608817	117.995308	37.667801	-17.511938	116.619858	42.244404	40.705311	117.498718	39.9561025	11.5966865	117.059288	-66.7391185	9.6209475	118.931328
-16.456184	31.807209	118.432976	-13.517536	10.693715	118.487656	37.695839	-17.417953	116.778854	42.180496	40.818855	118.345856	39.9381675	11.700451	117.562355	-66.9732395	9.686979	119.412957
-15.441418	32.027996	119.266785	-13.639522	10.822809	119.00016	37.750137	-17.308535	117.035423	42.063274	40.928501	119.214592	39.9067055	11.809983	118.1250075	-67.1857495	9.835635	119.8753125
-14.36654	32.107147	120.024094	-13.773239	10.990486	119.516792	37.821312	-17.176306	117.410568	42.020748	41.043362	120.060516	39.92103	11.933528	118.735542	-67.467508	10.047444	120.298042
-13.170612	32.183231	120.672897	-13.904036	11.155367	120.035995	37.882095	-17.06357	117.884041	41.921394	41.181816	120.827278	39.9017445	12.059123	119.3556595	-67.7098165	10.251611	120.7163305
-12.126063	32.199875	121.323334	-14.003561	11.288257	120.550415	37.93269	-16.98307	118.420586	41.820698	41.301281	121.497604	39.876694	12.1591055	119.959095	-67.883816	10.4174085	121.141735
-10.566751	32.005493	121.959045	-14.113152	11.354445	121.25341	38.054264	-17.052641	119.409752	41.726952	41.32206	122.200455	39.890608	12.1347095	120.8051035	-68.116912	10.5741805	121.7017165
-9.458765	31.775389	122.149727	-14.164249	11.293682	121.632874	38.124588	-17.216413	120.131302	41.713337	41.263149	122.502312	39.9189625	12.023368	121.316807	-68.2474605	10.563996	121.948941
-8.321229	31.454855	122.208992	-14.220447	11.145163	121.897911	38.163277	-17.427944	120.816994	41.731258	41.109303	122.697044	39.9472675	11.8406795	121.757019	-68.3881615	10.4496465	122.038803
-7.441093	31.106182	122.328354	-14.293877	10.976735	122.069183	38.146572	-17.688137	121.445404	41.716324	40.91024	122.829391	39.931448	11.6110515	122.1373975	-68.519202	10.3424185	122.0009685
-6.530466	30.640078	122.408211	-14.400026	10.776222	122.161659	38.045589	-17.917059	121.907745	41.7005	40.704849	122.913765	39.8730445	11.393895	122.410755	-68.6730965	10.158549	121.912563
-5.581261	30.155027	122.455025	-14.5494	10.600616	122.18515	37.867207	-18.094606	122.175682	41.625683	40.524414	123.017838	39.746445	11.214904	122.59676	-68.845245	9.986328	121.77354
-4.640374	29.671669	122.499504	-14.726358	10.495443	122.165634	37.634731	-18.195477	122.273209	41.502804	40.391945	123.158752	39.5687675	11.098234	122.7159805	-69.0214835	9.892652	121.6152875
-3.523539	28.879461	122.723938	-15.007484	10.558945	122.185066	37.334488	-18.120825	122.173332	41.256287	40.350254	123.450508	39.2953875	11.1147145	122.81192	-69.3103555	10.0031755	121.558212
-2.930697	28.379513	123.008553	-15.162468	10.755779	122.288559	37.200058	-17.932007	122.025894	41.064308	40.455925	123.703995	39.132183	11.261959	122.8649445	-69.457119	10.249599	121.7121735
-2.202678	27.79505	123.330879	-15.310046	11.072222	122.499359	37.122162	-17.64423	121.865784	40.852585	40.639603	124.008331	38.9873735	11.4976865	122.9370575	-69.6074655	10.6467575	122.0616605
-1.630349	27.247036	123.69175	-15.444935	11.464338	122.812584	37.07254	-17.275864	121.706581	40.62149	40.916557	124.36367	38.847015	11.8203465	123.0351255	-69.736885	11.1083295	122.5900425
-1.178485	26.671453	124.175331	-15.555252	11.884662	123.21405	37.076763	-16.891903	121.60894	40.424789	41.305374	124.766266	38.750776	12.2067355	123.187603	-69.86128	11.5625885	123.240497
-0.737658	25.979973	124.607941	-15.654355	12.299809	123.662399	37.140411	-16.498564	121.549118	40.213657	41.705723	125.18219	38.677034	12.6035795	123.365654	-69.985744	11.9960385	123.959144
-0.21666	25.196093	124.963402	-15.731237	12.680644	124.162888	37.209351	-16.129627	121.558723	39.987782	42.044941	125.572708	38.5985665	12.957657	123.5657155	-70.0610405	12.403631	124.7600605
0.265467	23.949341	125.462662	-15.783958	13.086334	124.884453	37.32114	-15.721813	121.754471	39.663055	42.511852	126.064049	38.4920975	13.3950195	123.90926	-70.0600135	12.7776485	125.859646
0.549877	22.980637	125.687042	-15.851911	13.264182	125.362244	37.360001	-15.546865	121.992661	39.44545	42.743351	126.185211	38.4027255	13.598243	124.088936	-70.1065475	12.930121	126.635552
0.957996	21.862513	125.774025	-15.947342	13.363187	125.822403	37.375965	-15.492795	122.349808	38.787315	43.06287	126.305519	38.08164	13.7850375	124.3276635	-69.976324	12.9413365	127.3171425
1.092907	20.77585	125.975609	-16.043493	13.384128	126.259109	37.326969	-15.531436	122.762238	39.136124	42.81076	125.873314	38.2315465	13.639662	124.317776	-70.3185325	13.128594	128.200442
1.429796	19.474232	126.015831	-16.124777	13.291259	126.624405	37.209846	-15.647658	123.2379	38.982155	42.757519	125.670456	38.0960005	13.5549305	124.454178	-70.3455545	13.0275875	128.794632
1.592174	18.190783	126.166794	-16.262938	13.164505	126.915848	37.045269	-15.870479	123.745239	38.879539	42.596664	125.406715	37.962404	13.3630925	124.575977	-70.48828	12.9659175	129.255719
1.898921	16.824018	126.19767	-16.398619	13.00866	127.156319	36.88689	-16.122498	124.233833	38.774593	42.367939	125.162231	37.8307415	13.1227205	124.698032	-70.6279795	12.8945995	129.614606
2.162075	14.817757	126.364937	-16.546827	12.808558	127.471207	36.641758	-16.433182	124.844315	38.647839	42.045898	124.791351	37.6447985	12.806358	124.817833	-70.7384525	12.810758	130.124581
2.368581	13.473606	126.505646	-16.591709	12.708853	127.656052	36.531647	-16.59819	125.15609	38.590424	41.866646	124.579414	37.5610355	12.634228	124.867752	-70.7444535	12.783478	130.444352
2.509712	12.225563	126.616737	-16.605858	12.616183	127.785622	36.511379	-16.727892	125.385666	38.567581	41.675884	124.451813	37.53948	12.473996	124.9187395	-70.751196	12.75837	130.6525045
2.745982	10.957245	126.666435	-16.586382	12.571549	127.865639	36.506592	-16.842299	125.568535	38.597336	41.514183	124.391769	37.551964	12.335942	124.980152	-70.724728	12.807156	130.751126
3.061783	9.616741	126.662567	-16.540066	12.543729	127.886177	36.487011	-16.915516	125.701347	38.623566	41.379734	124.346855	37.5552885	12.232109	125.024101	-70.6354205	12.855349	130.748253
3.043038	8.529672	126.789833	-16.498066	12.524559	127.871452	36.450581	-16.981707	125.730751	38.634628	41.270569	124.285614	37.5426045	12.144431	125.0081825	-70.5387365	12.904687	130.7347215
3.39478	7.239587	126.615273	-16.446819	12.48916	127.806732	36.412292	-17.037922	125.682556	38.658318	41.196789	124.193779	37.535305	12.0794335	124.9381675	-70.428943	12.8988865	130.6752965
3.74365	5.423483	126.427284	-16.427961	12.464499	127.653267	36.354927	-17.07449	125.54953	38.642792	41.091984	124.053001	37.4988595	12.008747	124.8012655	-70.3547815	12.920251	130.5052685
3.911936	4.346694	126.38092	-16.395916	12.454133	127.546082	36.355686	-17.097036	125.481621	38.650261	41.046402	124.031029	37.5029735	11.974683	124.756325	-70.2948055	12.933583	130.335839
4.060926	3.252035	126.310036	-16.370955	12.462798	127.439949	36.413452	-17.083612	125.449059	38.689163	41.038521	124.07962	37.5513075	11.9774545	124.7643395	-70.2932175	12.9481415	130.1155585
4.335661	2.138556	126.235138	-16.297174	12.490383	127.318886	36.504623	-17.042189	125.483612	38.779209	41.060673	124.240433	37.641916	12.009242	124.8620225	-70.236264	12.971524	129.7757495
4.553163	1.050411	126.195404	-16.225008	12.528673	127.155304	36.664661	-16.993851	125.545586	38.925411	41.127987	124.543015	37.795036	12.067068	125.0443005	-70.245052	12.990278	129.2663075
4.76504	0.003174	126.18235	-16.158665	12.566854	126.960281	36.847698	-16.959213	125.668945	39.078403	41.182758	124.884117	37.9630505	12.1117725	125.276531	-70.2803805	13.0219355	128.644031
4.836507	-0.939643	126.181236	-16.07584	12.606782	126.722382	36.995842	-16.925884	125.884644	39.225292	41.214661	125.247643	38.110567	12.1443885	125.5661435	-70.262247	13.0691755	127.8786205
5.022078	-2.466603	126.078583	-16.010492	12.630124	126.205406	37.194424	-16.902252	126.30484	39.464092	41.285507	125.841354	38.329258	12.1916275	126.073097	-70.350242	13.0686205	126.337715
5.053354	-3.518994	126.04734	-15.956797	12.631774	125.829971	37.271965	-16.912912	126.605011	39.57188	41.344566	126.078125	38.4219225	12.215827	126.341568	-70.3355165	13.047721	125.318374
5.087065	-4.546515	125.924072	-15.88761	12.651012	125.4076	37.356655	-16.894201	126.903625	39.700062	41.413097	126.125267	38.5283585	12.259448	126.514446	-70.3035785	13.042576	124.300754
4.993534	-5.462543	125.79435	-15.907409	12.739574	125.046989	37.470161	-16.868294	127.07988	39.777096	41.479816	125.961792	38.6236285	12.305761	126.520836	-70.4384465	13.173387	123.573142
4.838768	-6.404803	125.648796	-15.897378	12.867752	124.715248	37.566818	-16.815672	127.154793	39.848461	41.481083	125.56012	38.7076395	12.3327055	126.3574565	-70.5023955	13.4027985	123.0730395
4.5975	-7.354777	125.472725	-15.561657	12.832992	124.167061	37.661003	-16.784618	127.146957	39.949856	41.483913	125.056923	38.8054295	12.3496475	126.10194	-69.9287435	13.3163365	122.232182
4.29701	-8.2725	125.242188	-15.420647	12.842085	123.76841	37.729702	-16.788448	127.043739	40.088528	41.471565	124.541702	38.909115	12.3415585	125.7927205	-69.750409	13.3426115	121.7440995
3.802748	-9.465188	124.854065	-15.204592	12.821515	123.306763	37.770252	-16.756598	126.749931	40.230625	41.396236	123.792648	39.0004385	12.319819	125.2712895	-69.4096225	13.323211	121.3422365
3.300287	-10.212893	124.662506	-15.07612	12.802504	123.074028	37.830231	-16.727148	126.53923	40.336052	41.409023	123.419777	39.0831415	12.3409375	124.9795035	-69.2353815	13.2640705	121.1685525
2.675592	-10.860534	124.478065	-15.004238	12.806837	122.911682	37.906208	-16.660995	126.339211	40.404453	41.476967	123.153709	39.1553305	12.407986	124.74646	-69.1638065	13.205688	121.076904
2.057266	-11.479144	124.249481	-14.897055	12.809348	122.713127	38.026867	-16.554708	126.124146	40.44482	41.612946	122.968102	39.2358435	12.529119	124.546124	-69.0299535	13.089577	120.88013
1.444581	-11.984393	123.910759	-14.809531	12.843457	122.472511	38.151066	-16.414204	125.882294	40.467964	41.812672	122.840012	39.309515	12.699234	124.361153	-68.928577	12.98768	120.583869
0.778121	-12.393911	123.600006	-14.707623	12.90648	122.196533	38.291882	-16.238203	125.580528	40.453876	42.053555	122.651901	39.372879	12.907676	124.1162145	-68.788125	12.905284	120.2768515
0.012325	-12.776552	123.172417	-14.577274	13.0198	121.882584	38.471554	-16.045193	125.266113	40.417259	42.291973	122.344376	39.4444065	13.12339	123.8052445	-68.5989545	12.91621	119.9599235
-1.164458	-13.23089	122.588768	-14.363329	13.191469	121.302986	38.783558	-15.691696	124.761734	40.503456	42.620777	121.676086	39.643507	13.4645405	123.21891	-68.370165	12.9183975	119.387062
-1.968426	-13.412855	122.299721	-14.200714	13.287796	120.908417	38.975872	-15.453857	124.489723	40.569641	42.796169	121.199921	39.7727565	13.671156	122.844822	-68.1741845	12.904436	118.972012
-2.865996	-13.529997	122.060516	-14.022716	13.351295	120.496353	39.154808	-15.262452	124.345993	40.525673	42.964958	120.822052	39.8402405	13.851253	122.5840225	-67.8856725	12.851337	118.4086835
-3.834733	-13.590919	121.858536	-13.872266	13.366527	120.136894	39.339142	-15.163096	124.296989	40.658333	43.0014	120.416855	39.9987375	13.919152	122.356922	-67.7432695	12.813902	117.916866
-4.795354	-13.595517	121.692276	-13.721477	13.318316	119.858788	39.48497	-15.123093	124.284706	40.725613	43.024467	120.053123	40.1052915	13.950687	122.1689145	-67.5482455	12.685945	117.5486615
-5.785989	-13.509308	121.571159	-13.58557	13.225454	119.643387	39.62431	-15.079451	124.250603	40.807388	43.041084	119.731308	40.215849	13.9808165	121.9909555	-67.386989	12.4700915	117.2958185
-6.831429	-13.337679	121.476768	-13.46594	13.096539	119.514084	39.777718	-15.04954	124.190758	40.807388	43.052555	119.443703	40.292553	14.0015075	121.8172305	-67.224433	12.1915705	117.2109375
-8.445888	-12.932195	121.414963	-13.304072	12.869379	119.48761	40.016148	-15.005723	124.106667	40.805244	43.074619	119.05999	40.410696	14.034448	121.5833285	-67.01884	11.70431	117.3918915
-9.554989	-12.535063	121.451996	-13.226269	12.735044	119.564102	40.14809	-14.962599	124.08297	40.775726	43.114662	118.904922	40.461908	14.0760315	121.493946	-66.914446	11.3940565	117.634258
-10.733224	-11.971164	121.468529	-13.155744	12.658356	119.710228	40.257717	-14.901034	124.054657	40.766048	43.17099	118.839935	40.5118825	14.134978	121.447296	-66.8233705	11.181734	117.97316
-11.878366	-11.378937	121.493362	-13.064014	12.637736	119.918015	40.37674	-14.835278	124.004173	40.824554	43.234383	118.849655	40.600647	14.1995525	121.426914	-66.728675	11.0759195	118.409116
-13.04186	-10.643325	121.525208	-12.97125	12.703598	120.139	40.481808	-14.736919	123.949196	40.799107	43.392513	119.053497	40.6404575	14.327797	121.5013465	-66.5829575	11.079399	118.7766535
-14.293276	-9.707209	121.561218	-12.859598	12.863896	120.374153	40.594906	-14.588882	123.855064	40.902256	43.574898	119.209061	40.748581	14.493008	121.5320625	-66.467777	11.234784	119.2162435
-15.413633	-8.767155	121.501991	-12.7156	13.082128	120.616173	40.722088	-14.375702	123.714279	41.030266	43.794785	119.380341	40.876177	14.7095415	121.54731	-66.307377	11.4547145	119.685036
-17.165245	-7.065667	121.415619	-12.458135	13.533028	120.935997	40.99926	-13.979281	123.487389	41.285793	44.229671	119.696632	41.1425265	15.125195	121.5920105	-66.0587965	11.940861	120.2799835
-18.30751	-5.84994	121.301964	-12.269607	13.881085	121.1017	41.194054	-13.661222	123.318497	41.496784	44.561329	119.912354	41.345419	15.4500535	121.6154255	-65.884633	12.3121165	120.5879745
-19.429148	-4.562344	121.207428	-12.084094	14.227221	121.236038	41.392056	-13.340463	123.11692	41.746857	44.886208	120.035698	41.5694565	15.7728725	121.576309	-65.7376445	12.6815695	120.895767
-20.60528	-3.14359	121.150192	-11.905826	14.574179	121.370651	41.551899	-13.039769	122.919228	41.949654	45.206581	120.16394	41.7507765	16.083406	121.541584	-65.5624285	13.064952	121.199718
-21.679695	-1.783556	121.120964	-11.737099	14.882719	121.483597	41.669964	-12.74796	122.681129	42.101479	45.522533	120.210075	41.8857215	16.3872865	121.445602	-65.3599195	13.3781515	121.521592
-22.82275	-0.293061	121.194145	-11.587192	15.131709	121.566681	41.745796	-12.513891	122.35038	42.178059	45.814087	120.150444	41.9619275	16.650098	121.250412	-65.1363115	13.61332	121.88295
-23.931662	1.198269	121.236214	-11.473387	15.32	121.584579	41.769413	-12.271271	121.82151	42.273949	46.024014	119.925735	42.021681	16.8763715	120.8736225	-64.968455	13.7636285	122.2955355
-25.470755	3.467894	121.511551	-11.270757	15.512833	121.610107	41.732792	-11.947487	120.794235	42.154026	46.228172	119.380905	41.943409	17.1403425	120.08757	-64.484923	13.8853235	123.132644
-26.428291	5.0443	121.925529	-11.092173	15.610358	121.767387	41.685261	-11.695616	120.12632	42.114639	46.304749	118.927475	41.89995	17.3045665	119.5268975	-64.084296	13.9161495	124.0078765
-27.265791	6.62136	122.54493	-10.896841	15.700063	122.088921	41.687164	-11.4883	119.67012	42.082787	46.354496	118.570946	41.8849755	17.433098	119.120533	-63.6786575	13.967028	125.057309
-27.9921	8.248623	123.318245	-10.683519	15.786433	122.59568	41.73053	-11.329469	119.449104	42.160843	46.384083	118.349121	41.9456865	17.527307	118.8991125	-63.3127245	14.045559	126.2922475
-28.648399	9.871401	124.181488	-10.484626	15.833926	123.233368	41.800453	-11.250319	119.455338	42.213154	46.45834	118.362335	42.0068035	17.6040105	118.9088365	-62.9760555	14.0638415	127.5578995
-29.243008	11.62233	125.069237	-10.299926	15.835224	123.922371	41.829624	-11.21962	119.592758	42.398979	46.494614	118.527008	42.1143015	17.637497	119.059883	-62.7141535	14.032951	128.784859
-29.763889	13.317474	125.84462	-10.182046	15.813117	124.570801	41.797707	-11.213004	119.784103	42.561195	46.484459	118.879532	42.179451	17.6357275	119.3318175	-62.543543	13.9905065	129.8097845
-30.337503	15.988168	126.81881	-10.056914	15.686432	125.414993	41.597031	-11.257758	120.055099	42.870556	46.42815	119.663155	42.2337935	17.585196	119.859127	-62.3476215	13.787668	130.970859
-30.653536	17.684345	127.313042	-10.070623	15.619934	125.903572	41.396782	-11.31695	120.141663	43.124855	46.424911	120.258369	42.2608185	17.5539805	120.200016	-62.4020645	13.6858875	131.607128
-30.832247	19.482376	127.885857	-10.12567	15.554087	126.377777	41.172245	-11.321139	120.187149	43.365456	46.488201	120.890198	42.2688505	17.583531	120.5386735	-62.5201905	13.524643	132.2168805
-30.851063	21.195139	128.503326	-10.197888	15.50491	126.856087	40.99305	-11.268554	120.236572	43.559559	46.625435	121.606827	42.2763045	17.6784405	120.9216995	-62.6720805	13.3313795	132.7904745
-30.923389	22.987473	129.108612	-10.309764	15.565224	127.368423	40.873302	-11.152273	120.36644	43.712051	46.814613	122.330383	42.2926765	17.83117	121.3484115	-62.9122045	13.299278	133.3884345
-30.557299	24.599123	129.587845	-10.356153	15.633613	127.837059	40.828835	-10.981367	120.54393	43.83382	47.06929	122.980812	42.3313275	18.0439615	121.762371	-63.0436335	13.2232645	133.911747
-30.505514	26.419794	130.140305	-10.413584	15.78965	128.217087	40.828426	-10.749329	120.781448	43.932827	47.372219	123.551788	42.3806265	18.311445	122.166618	-63.2077945	13.267855	134.267556
-29.737495	28.80547	130.463531	-10.46405	16.191435	128.652084	40.924343	-10.32725	121.243195	44.007214	47.911133	124.14209	42.4657785	18.7919415	122.6926425	-63.3938785	13.5909285	134.6115255
-29.392385	30.494261	130.693008	-10.496478	16.529806	128.842834	41.016514	-10.016627	121.652794	44.045948	48.251419	124.41465	42.531231	19.117396	123.033722	-63.524187	13.942216	134.651946
-28.916252	32.130676	130.757721	-10.542759	16.886635	128.999756	41.115196	-9.721206	122.210548	44.088787	48.580952	124.704956	42.6019915	19.429873	123.457752	-63.6875095	14.343397	134.54176
-28.09285	33.506401	130.607864	-10.656066	17.273554	129.203354	41.246334	-9.37394	122.898422	44.129486	48.879433	125.098061	42.68791	19.7527465	123.9982415	-64.000042	14.7943615	134.4084665
-27.546894	35.076012	130.859589	-10.788358	17.660862	129.504105	41.431244	-9.02324	123.703644	44.130543	49.249969	125.645378	42.7808935	20.1133645	124.674511	-64.3576095	15.2083595	134.333699
-26.795071	36.445492	131.176285	-10.985877	18.088194	129.9272	41.570374	-8.63499	124.530289	44.065453	49.696877	126.362442	42.8179135	20.5309435	125.4463655	-64.7896675	15.6454445	134.4080345
-25.98992	37.699608	131.599777	-11.193061	18.487608	130.358887	41.686272	-8.19519	125.27877	43.900074	50.209164	127.170586	42.793173	21.006987	126.224678	-65.179295	15.968229	134.493096
-24.646358	39.493023	132.477982	-11.618114	19.179047	131.138748	41.721989	-7.452896	126.103798	43.498005	50.926136	128.371353	42.609997	21.73662	127.2375755	-65.846225	16.621474	135.0399205
-23.761133	40.497524	133.114441	-11.857712	19.633759	131.621094	41.720745	-6.995274	126.49794	43.284374	51.35957	129.029037	42.5025595	22.182148	127.7634885	-66.2179835	17.08537	135.4786995
-22.84037	41.479527	133.585678	-12.035143	20.058531	132.015747	41.657127	-6.606382	126.816429	43.149845	51.77515	129.571503	42.403486	22.584384	128.193966	-66.473772	17.532678	135.837528
-21.797068	42.373135	133.881897	-12.12163	20.371634	132.210297	41.590084	-6.287476	127.102829	43.065746	52.122742	129.964859	42.327915	22.917633	128.533844	-66.571175	17.825635	135.88675
-20.810442	43.103443	133.945999	-12.270522	20.670706	132.276978	41.576157	-6.057494	127.336082	42.995708	52.409534	130.289215	42.2859325	23.17602	128.8126485	-66.8269765	18.165392	135.7413075
-19.84771	43.720135	133.787674	-12.442053	20.887016	132.159775	41.570042	-5.88343	127.560783	42.91074	52.617519	130.51091	42.240391	23.3670445	129.0358465	-67.124497	18.4069875	135.2837035
-18.81204	44.290455	133.394653	-12.620044	20.996994	131.849045	41.537128	-5.775064	127.801849	42.780285	52.783794	130.641205	42.1587065	23.504365	129.221527	-67.3987945	18.489623	134.476563
-17.325533	44.857994	132.61142	-12.965548	21.104277	131.297394	41.382347	-5.685707	128.113098	42.480923	52.949421	130.589783	41.931635	23.631857	129.3514405	-67.862731	18.576697	133.2433475
-16.439135	45.087688	132.132965	-13.160205	21.144115	130.966034	41.213783	-5.631629	128.266724	42.260712	53.050758	130.36409	41.7372475	23.7095645	129.315407	-68.0576575	18.5786655	132.616661
-15.395384	45.290455	131.647842	-13.301241	21.211672	130.710571	41.038521	-5.541286	128.392715	42.100044	53.135254	130.017227	41.5692825	23.796984	129.204971	-68.1717645	18.62636	132.216171
-14.596396	45.450974	131.326019	-13.430595	21.330404	130.55249	40.949207	-5.4722	128.571793	41.970039	53.21759	129.669373	41.459623	23.872695	129.120583	-68.320813	18.788113	131.984397
-13.58192	45.382172	130.990219	-13.522541	21.470905	130.426056	40.87619	-5.380856	128.795425	41.878925	53.299744	129.442825	41.3775575	23.959444	129.119125	-68.4226395	18.982366	131.732987
-12.764204	45.320202	130.816025	-13.612402	21.640909	130.362991	40.878864	-5.273095	129.019775	41.774734	53.387405	129.344376	41.326799	24.057155	129.1820755	-68.551603	19.224663	131.5439065
-11.85081	45.153515	130.739853	-13.723934	21.807457	130.347198	40.826504	-5.117046	129.220963	41.644932	53.512703	129.379089	41.235718	24.1978285	129.300026	-68.683586	19.4170855	131.39437
-10.712481	44.811012	130.880173	-13.862896	22.074205	130.40094	40.801029	-4.820561	129.420547	41.439522	53.759567	129.597351	41.1202755	24.469503	129.508949	-68.8460675	19.678907	131.292931
-10.05224	44.49567	131.077682	-13.928186	22.24428	130.449646	40.816261	-4.602162	129.506729	41.324158	53.973442	129.845291	41.0702095	24.68564	129.67601	-68.9265815	19.80292	131.223282
-9.429049	44.115013	131.258835	-14.020502	22.439581	130.500961	40.858753	-4.398934	129.563385	41.212406	54.195858	130.129868	41.0355795	24.898462	129.8466265	-69.0765835	19.9807	131.1552955
-8.860266	43.658222	131.429459	-14.101672	22.625059	130.517044	40.893593	-4.196179	129.579239	41.095318	54.407646	130.377304	40.9944555	25.1057335	129.9782715	-69.1977995	20.1443845	131.0558165
-8.378065	43.157143	131.484222	-14.230001	22.800816	130.532715	40.899563	-4.020573	129.541702	40.95813	54.607105	130.548645	40.9288465	25.293266	130.0451735	-69.3888485	20.308366	131.0202565
-7.924807	42.571251	131.430939	-14.291048	22.921997	130.496094	40.875008	-3.878777	129.459229	40.801754	54.737629	130.58609	40.838381	25.429426	130.0226595	-69.420477	20.414568	130.9695285
-7.60721	41.93808	131.345139	-14.349878	23.044235	130.471039	40.868015	-3.753805	129.357712	40.711685	54.865898	130.501633	40.78985	25.5560465	129.9296725	-69.489606	20.5324235	131.0124055
-7.129574	40.828548	131.074066	-14.361596	23.144823	130.412628	40.808025	-3.651234	129.2668	40.665565	55.009399	130.221802	40.736795	25.6790825	129.744301	-69.459987	20.6105635	131.080955
-6.898922	39.965176	130.895615	-14.340568	23.158222	130.414841	40.770927	-3.655184	129.248077	40.688293	55.058662	129.909424	40.72961	25.701739	129.5787505	-69.410746	20.614705	131.2509315
-6.702131	39.103168	130.67186	-14.324368	23.140722	130.474731	40.724651	-3.682799	129.227188	40.719036	55.110466	129.525681	40.7218435	25.7138335	129.3764345	-69.3705795	20.5676105	131.5730275
-6.668049	38.26215	130.531403	-14.322209	23.098898	130.57814	40.636982	-3.746808	129.206512	40.738983	55.096729	128.99646	40.6879825	25.6749605	129.101486	-69.3324005	20.5228355	132.054794
-6.634688	37.3228	130.368179	-14.278948	23.007696	130.671997	40.532459	-3.804743	129.165024	40.778248	55.051537	128.387085	40.6553535	25.623397	128.7760545	-69.2132495	20.391995	132.5679395
-6.589365	36.35445	130.138184	-14.228571	22.885626	130.75386	40.443024	-3.888422	129.070862	40.797115	54.946655	127.71846	40.6200695	25.5291165	128.394661	-69.0772115	20.2421355	133.113059
NaN	NaN	NaN	-14.144241	22.759295	130.794174	40.427483	-4.010259	128.944046	40.808971	54.776829	127.038406	40.618227	25.383285	127.991226	-68.906709	20.135305	133.597122
-6.803939	34.062218	129.647751	-13.900984	22.529305	130.742874	40.43214	-4.110076	128.712463	40.869392	54.407722	126.065132	40.650766	25.148823	127.3887975	-68.452734	19.909787	134.0969505
-6.775218	33.185913	129.38475	-13.724542	22.397501	130.643646	40.544952	-4.209344	128.508972	40.934708	54.185177	125.555763	40.73983	24.9879165	127.0323675	-68.188914	19.8070855	134.2549245
-6.766254	32.351807	129.166718	-13.540363	22.258741	130.48735	40.684242	-4.282494	128.236557	40.999928	53.987091	125.169388	40.842085	24.8522985	126.7029725	-67.922811	19.6651835	134.2717275
-6.743637	31.529781	128.930374	-13.36397	22.129482	130.298233	40.825119	-4.348309	127.865623	41.065403	53.855698	124.911919	40.945261	24.7536945	126.388771	-67.673201	19.5052695	134.207695
-6.777229	30.810509	128.756668	-13.183641	21.992319	130.101471	40.912884	-4.406916	127.338806	41.111019	53.70282	124.697365	41.0119515	24.647952	126.0180855	-67.3792335	19.336686	134.1848565
-6.964245	30.205345	128.699738	-13.010418	21.853214	129.914688	40.94096	-4.480673	126.647713	41.145058	53.514217	124.520317	41.043009	24.516772	125.584015	-67.063845	19.189656	134.245361
-7.215878	29.629875	128.685593	-12.878887	21.70857	129.778976	40.870605	-4.59423	125.908005	41.142506	53.35313	124.369537	41.0065555	24.37945	125.138771	-66.7643295	19.03769	134.419181
-7.256782	28.715246	128.590607	-12.719016	21.516094	129.655304	40.717384	-4.686709	124.772774	41.154816	53.198833	124.235489	40.9361	24.256062	124.5041315	-66.374132	18.776126	134.8064765
-7.197447	28.13983	128.53157	-12.641616	21.441935	129.596863	40.65284	-4.730505	124.089966	41.177101	53.165554	124.250603	40.9149705	24.2175245	124.1702845	-66.1982025	18.6663455	135.0234415
-7.142602	27.561039	128.477173	-12.563761	21.38521	129.510712	40.628796	-4.798932	123.474762	41.176125	53.145283	124.308136	40.9024605	24.1731755	123.891449	-66.0299825	18.5972445	135.129975
-7.080798	26.958721	128.35553	-12.510991	21.354778	129.409866	40.605881	-4.838235	122.895073	41.16399	53.094872	124.386787	40.8849355	24.1283185	123.64093	-65.9069175	18.5812375	135.178802
-6.985816	26.30274	128.200073	-12.43602	21.295496	129.284866	40.573711	-4.883724	122.392105	41.175068	52.994545	124.419357	40.8743895	24.0554105	123.405731	-65.7464295	18.5355815	135.164001
-6.786036	25.542095	127.990784	-12.367241	21.24543	129.13765	40.548908	-4.971393	122.018898	41.241428	52.88604	124.398926	40.895168	23.9573235	123.208912	-65.62965	18.5335365	135.066388
-6.802075	24.908588	127.909157	-12.278912	21.175491	129.019363	40.580582	-5.117017	121.771667	41.34549	52.727551	124.377045	40.963036	23.805267	123.074356	-65.52086	18.545715	134.96437
-6.366177	23.764814	127.678452	-12.133256	21.002213	128.920441	40.698608	-5.442311	121.695099	41.59145	52.398674	124.352249	41.145029	23.4781815	123.023674	-65.411541	18.5262445	134.817208
-6.017318	22.924768	127.631355	-12.030836	20.875864	128.924377	40.83707	-5.708501	121.847763	41.770084	52.147293	124.412933	41.303577	23.219396	123.130348	-65.365249	18.532332	134.718406
-5.589677	21.993868	127.627441	-11.896591	20.702391	128.984924	41.03548	-5.995708	122.161255	41.971516	51.873577	124.517212	41.503498	22.9389345	123.3392335	-65.29668	18.4658475	134.6306145
-5.123369	20.983948	127.720619	-11.789753	20.55765	129.124664	41.251598	-6.27717	122.645821	42.130119	51.608967	124.68866	41.6908585	22.6658985	123.6672405	-65.2703645	18.4494015	134.5820875
-4.696159	19.948458	127.913689	-11.664115	20.393106	129.319183	41.50872	-6.555613	123.261604	42.308697	51.355553	124.883179	41.9087085	22.39997	124.0723915	-65.2369385	18.386242	134.5659745
-4.198596	18.962524	128.144531	-11.572291	20.261869	129.572006	41.778721	-6.856093	123.967133	42.446671	51.129704	125.086525	42.112696	22.1368055	124.526829	-65.257278	18.3869325	134.617183
-3.696081	17.937454	128.448517	-11.513726	20.152308	129.871475	42.023705	-7.107265	124.725021	42.561218	50.931911	125.306	42.2924615	21.912323	125.0155105	-65.3199135	18.392293	134.7274395
-2.821661	16.267859	128.933548	-11.474133	20.030571	130.320404	42.254318	-7.405303	125.862488	42.729366	50.719143	125.664497	42.491842	21.65692	125.7634925	-65.440108	18.404222	134.8773155
-2.346329	15.21856	129.280258	-11.526012	19.995457	130.631729	42.386948	-7.571557	126.568794	42.812931	50.62672	125.929726	42.5999395	21.5275815	126.24926	-65.6519635	18.4633325	135.014198
-1.767519	14.166567	129.58403	-11.524355	19.934977	130.890701	42.488338	-7.713205	127.225449	42.822018	50.543587	126.23558	42.655178	21.415191	126.7305145	-65.703888	18.454763	135.0508875
-1.17912	13.072922	129.909927	-11.586237	19.904947	131.1866	42.589005	-7.833311	127.837769	42.861763	50.516518	126.588463	42.725384	21.3416035	127.213116	-65.897858	18.4682905	135.160084
-0.516425	11.885283	130.292603	-11.561192	19.824474	131.486633	42.643032	-7.929765	128.48465	42.916428	50.519157	127.01387	42.77973	21.294696	127.74926	-65.902114	18.354252	135.224006
0.023404	10.821961	130.727829	-11.593235	19.758522	131.863068	42.784275	-8.079219	129.117645	42.968769	50.497944	127.46965	42.876522	21.2093625	128.2936475	-66.062992	18.3076815	135.4324885
0.493895	9.783991	131.222595	-11.638093	19.6828	132.266739	42.828117	-8.237535	129.753952	43.048416	50.442284	127.944122	42.9382665	21.1023745	128.849037	-66.2144525	18.2632255	135.684441
1.336579	8.111479	131.960541	-11.652624	19.508017	132.848282	42.947693	-8.473849	130.632141	43.166454	50.332035	128.625412	43.0570735	20.929093	129.6287765	-66.3623215	18.086941	136.0677875
1.929187	6.966045	132.353653	-11.665667	19.382786	133.224304	42.974781	-8.631409	131.132202	43.27755	50.24498	128.982452	43.1261655	20.8067855	130.057327	-66.4574995	17.9587865	136.391281
2.379987	5.887091	132.714539	-11.649525	19.241894	133.517807	42.95155	-8.79539	131.571442	43.414368	50.121231	129.235092	43.182959	20.6629205	130.403267	-66.482009	17.8208675	136.632347
2.874973	4.77616	132.986786	-11.582052	19.06786	133.70192	42.942173	-8.948595	131.873093	43.543213	49.969696	129.391266	43.242693	20.5105505	130.6321795	-66.406797	17.6251695	136.7716605
3.380245	3.652228	133.110504	-11.542892	18.912924	133.775787	42.989712	-9.115176	132.056839	43.65844	49.772362	129.438782	43.324076	20.328593	130.7478105	-66.40986	17.497255	136.8037635
3.867415	2.518159	133.093811	-11.440218	18.74292	133.719772	43.048977	-9.277661	132.126358	43.762772	49.536098	129.389435	43.4058745	20.1292185	130.7578965	-66.2863105	17.3566215	136.6816475
4.324746	1.463809	132.986435	-11.325014	18.563831	133.604675	43.171535	-9.462044	132.107651	43.866024	49.268948	129.241486	43.5187795	19.903452	130.6745685	-66.1688075	17.22421	136.5347815
4.932787	-0.134643	132.872925	-11.016011	18.207253	133.337158	43.36467	-9.81841	132.048553	44.101685	48.852322	128.894241	43.7331775	19.516956	130.471397	-65.7651995	16.89755	136.202919
5.404913	-1.251769	132.800461	-10.812366	17.939531	133.194275	43.518837	-10.102808	132.021515	44.33424	48.516129	128.633453	43.9265385	19.2066605	130.327484	-65.5512705	16.6724015	136.061066
5.784994	-2.340324	132.815506	-10.576034	17.656458	133.047775	43.701656	-10.440341	132.0755	44.599995	48.14183	128.391586	44.1508255	18.8507445	130.233543	-65.3028935	16.4621715	135.862007
6.172431	-3.379295	132.802933	-10.287893	17.365599	132.895248	43.918125	-10.812653	132.150894	44.958321	47.772167	128.204803	44.438223	18.479757	130.1778485	-65.014009	16.251441	135.6126475
6.517251	-4.341651	132.786041	-9.981001	17.079222	132.739075	44.133411	-11.201785	132.234131	45.387959	47.419991	128.04895	44.760685	18.109103	130.1415405	-64.722687	16.049341	135.3366095
6.783165	-5.254267	132.759003	-9.681976	16.820419	132.570404	44.352699	-11.589376	132.284134	45.84079	47.08588	127.959846	45.0967445	17.748252	130.12199	-64.4606965	15.892586	135.018818
7.035437	-6.156765	132.69841	-9.365177	16.537357	132.401886	44.561626	-11.940683	132.271927	46.261894	46.722633	127.885033	45.41176	17.390975	130.07848	-64.142114	15.683739	134.725292
7.457487	-7.511912	132.471542	-8.923149	16.11911	132.183914	44.865494	-12.419308	132.130783	46.817047	46.246632	127.866875	45.8412705	16.913662	129.998829	-63.6875685	15.324558	134.368999
7.669987	-8.346232	132.288559	-8.668971	15.840399	132.035355	45.077969	-12.695797	131.969223	47.150822	45.993034	127.852676	46.1143955	16.6486185	129.9109495	-63.4523375	15.0321795	134.1597605
7.784189	-9.098229	132.08252	-8.436859	15.578306	131.856323	45.238098	-12.936872	131.76329	47.431789	45.76318	127.807472	46.3349435	16.413154	129.785381	-63.2086615	14.743458	133.927265
7.857662	-9.796587	131.79538	-8.236527	15.359044	131.61702	45.386959	-13.14519	131.522293	47.627087	45.544289	127.724968	46.507023	16.1995495	129.6236305	-62.980077	14.5185385	133.6104095
7.923819	-10.415365	131.458099	-8.094335	15.177751	131.341049	45.500309	-13.293431	131.222916	47.755611	45.407249	127.574364	46.62796	16.056909	129.39864	-62.81663	14.298593	133.283458
7.949086	-10.974434	131.108536	-7.998645	15.02372	131.034363	45.583611	-13.400881	130.890793	47.804173	45.279987	127.337456	46.693892	15.939553	129.1141245	-62.691182	14.107887	132.9546015
7.891046	-11.47615	130.768372	-7.934082	14.902973	130.686264	45.606155	-13.48238	130.576462	47.825306	45.173012	127.073395	46.7157305	15.845316	128.8249285	-62.5838945	13.96063	132.5475995
7.737196	-12.185856	130.297394	-7.830261	14.69837	130.123657	45.665897	-13.631962	130.151291	47.849319	45.054504	126.654198	46.757608	15.711271	128.4027445	-62.41813	13.685469	131.8445695
7.536923	-12.636699	130.046432	-7.808559	14.583879	129.7733	45.669193	-13.737364	129.952805	47.863945	44.922676	126.36908	46.766569	15.592656	128.1609425	-62.383687	13.575102	131.3856575
7.313087	-13.077323	129.840744	-7.781198	14.422167	129.416473	45.693527	-13.901186	129.820587	47.865677	44.74398	126.10453	46.779602	15.421397	127.9625585	-62.341998	13.422937	130.8703875
7.05319	-13.48323	129.709457	-7.721936	14.187786	129.083099	45.76786	-14.113728	129.756638	47.891312	44.508709	125.837219	46.829586	15.1974905	127.7969285	-62.273458	13.1780815	130.3692695
6.838161	-13.847683	129.607574	-7.635567	13.902809	128.746719	45.906914	-14.370081	129.781982	47.919849	44.231331	125.555145	46.9133815	14.930625	127.6685635	-62.1845155	12.874993	129.8248745
6.615538	-14.134529	129.536133	-7.496009	13.570312	128.396683	46.095985	-14.61955	129.803284	47.963581	43.972145	125.264671	47.029783	14.6762975	127.5339775	-62.021801	12.4643265	129.2593885
6.348826	-14.333815	129.488968	-7.375898	13.226865	128.072128	46.287201	-14.892188	129.816849	48.009716	43.659252	124.942955	47.1484585	14.383532	127.379902	-61.9002545	12.070198	128.764354
6.0982	-14.606237	129.320633	-7.157552	12.672303	127.598099	46.562481	-15.316473	129.782349	48.109047	43.194778	124.47023	47.335764	13.9391525	127.1262895	-61.650868	11.4054535	128.0699085
5.938546	-14.7074	129.119141	-7.029469	12.310732	127.32811	46.681965	-15.595889	129.652374	48.180279	42.906509	124.217621	47.431122	13.65531	126.9349975	-61.49006	10.966154	127.7212225
5.778212	-14.705918	128.882965	-6.919996	11.996261	127.099167	46.775417	-15.888757	129.449814	48.242397	42.626507	124.02755	47.508907	13.368875	126.738682	-61.348899	10.623647	127.459652
5.62264	-14.57865	128.615051	-6.823047	11.729977	126.920959	46.801765	-16.106848	129.20079	48.291664	42.399586	123.89666	47.5467145	13.146369	126.548725	-61.1928085	10.313585	127.293193
5.461744	-14.325584	128.309525	-6.751206	11.544652	126.793839	46.857628	-16.265274	128.897369	48.361359	42.228413	123.843636	47.6094935	12.9815695	126.3705025	-61.1119055	10.1077345	127.2171755
5.315122	-13.944077	128.015106	-6.682809	11.440957	126.754639	46.904827	-16.368938	128.577484	48.444687	42.145641	123.886528	47.674757	12.8883515	126.232006	-61.040375	9.9935625	127.277272
5.388744	-13.558758	127.627983	-6.59938	11.393211	126.768898	47.002964	-16.422186	128.203781	48.558151	42.0825	124.031258	47.7805575	12.830157	126.1175195	-60.9793175	9.956265	127.4202765
5.352695	-12.80237	127.220306	-6.468018	11.423079	126.866241	47.0714	-16.452345	127.673431	48.747974	42.064953	124.428848	47.909687	12.806304	126.0511395	-60.845723	10.039854	127.6813425
5.215619	-12.201489	126.975975	-6.361736	11.512761	126.995995	47.122662	-16.444101	127.328728	48.910088	42.009598	124.786415	48.016375	12.7827485	126.0575715	-60.739847	10.2427735	127.9344185
5.071929	-11.568735	126.849556	-6.292511	11.657618	127.199409	47.148155	-16.417936	127.10302	49.055904	41.979805	125.207092	48.1020295	12.7809345	126.155056	-60.6870515	10.5343015	128.243762
5.069569	-10.960932	126.767944	-6.212433	11.827864	127.447853	47.214489	-16.360477	126.999901	49.23378	42.052032	125.729324	48.2241345	12.8457775	126.3646125	-60.6490005	10.8099505	128.5310935
5.065125	-10.316501	126.805481	-6.164887	12.043808	127.739143	47.27924	-16.260429	127.053497	49.412502	42.170048	126.317612	48.345871	12.9548095	126.6855545	-60.675645	11.1328065	128.7927315
5.053947	-9.638069	126.903976	-6.167967	12.298536	128.035812	47.380684	-16.13492	127.240982	49.547897	42.335262	126.96965	48.4642905	13.100171	127.105316	-60.8002245	11.496901	128.966308
5.122144	-8.987066	127.038872	-6.187051	12.55351	128.337997	47.462708	-15.946659	127.499947	49.592926	42.501675	127.66069	48.527817	13.277508	127.5803185	-60.901919	11.829512	129.0956755
5.417658	-8.159502	127.290405	-6.274224	12.920934	128.803085	47.506565	-15.63032	127.984451	49.483242	42.727932	128.439743	48.4949035	13.548806	128.212097	-61.0433515	12.293062	129.394073
5.371155	-7.595757	127.670135	-6.354464	13.139468	129.095184	47.534077	-15.422329	128.33905	49.386181	42.929493	128.808456	48.460129	13.753582	128.573753	-61.169057	12.525354	129.616615
5.311208	-7.091566	128.05455	-6.436654	13.338717	129.345337	47.51683	-15.230429	128.685638	49.288734	43.142147	129.057892	48.402782	13.955859	128.871765	-61.27609	12.721575	129.818909
5.316183	-6.685721	128.377655	-6.523185	13.489684	129.53038	47.500751	-15.097109	129.001923	49.177757	43.29821	129.212936	48.339254	14.1005505	129.1074295	-61.385624	12.8788175	129.9533305
5.346719	-6.346729	128.602173	-6.608651	13.593121	129.647659	47.426746	-14.997962	129.271423	49.091801	43.408905	129.327255	48.2592735	14.2054715	129.299339	-61.4765755	12.9807705	129.995979
5.379982	-6.088661	128.711243	-6.692629	13.657739	129.696686	47.348846	-14.948717	129.465286	49.046249	43.472351	129.386749	48.1975475	14.261817	129.4260175	-61.5828055	13.053661	129.9673545
5.440278	-5.927105	128.706146	-6.733403	13.679622	129.686981	47.267502	-14.94707	129.606705	49.046417	43.511181	129.407608	48.1569595	14.2820555	129.5071565	-61.6237655	13.0771885	129.8668055
5.283117	-5.630541	128.766632	-6.7387	13.644369	129.640991	47.17091	-14.986716	129.719879	49.1082	43.503613	129.468887	48.139555	14.2584485	129.594383	-61.616955	13.0302895	129.687599
5.24199	-5.576468	128.745346	-6.74017	13.592905	129.64006	47.149422	-15.051386	129.726685	49.14687	43.429874	129.519867	48.148146	14.189244	129.623276	-61.628486	12.996566	129.656844
5.183578	-5.559278	128.721924	-6.726545	13.540528	129.658157	47.143726	-15.08841	129.706604	49.163979	43.379257	129.621719	48.1538525	14.1454235	129.6641615	-61.6069425	12.9356325	129.6521525
5.141973	-5.559111	128.705368	-6.72313	13.508004	129.703674	47.164501	-15.089053	129.687317	49.135544	43.349064	129.722763	48.1500225	14.1300055	129.70504	-61.5962825	12.8860025	129.702308
5.057001	-5.542445	128.692795	-6.71272	13.503111	129.732666	47.212784	-15.058141	129.666824	49.090916	43.365818	129.819748	48.15185	14.1538385	129.743286	-61.57729	12.8523835	129.722046
4.895473	-5.451608	128.670319	-6.715219	13.531099	129.746582	47.267498	-14.988663	129.665009	49.02417	43.442997	129.900665	48.145834	14.227167	129.782837	-61.576272	12.835031	129.710327
4.748893	-5.258536	128.654266	-6.746652	13.587634	129.744827	47.293491	-14.905082	129.662888	48.933922	43.5373	129.931244	48.1137065	14.316109	129.797066	-61.6070105	12.859159	129.692588
4.64499	-4.98035	128.659042	-6.844842	13.721903	129.700287	47.29401	-14.759877	129.653381	48.770897	43.670311	129.887207	48.0324535	14.455217	129.770294	-61.7221375	12.988589	129.63028
4.62358	-4.891276	128.647858	-6.887516	13.792133	129.632248	47.263355	-14.687462	129.658096	48.649933	43.731716	129.765457	47.956644	14.522127	129.7117765	-61.731676	13.062139	129.5527195
4.621673	-4.898119	128.620178	-6.963389	13.86756	129.538651	47.204296	-14.606709	129.672333	48.550724	43.797066	129.600845	47.87751	14.5951785	129.636589	-61.804288	13.1399415	129.440713
4.743099	-4.993105	128.582184	-6.983627	13.901774	129.426453	47.16214	-14.533334	129.680008	48.464767	43.840195	129.377701	47.8134535	14.6534305	129.5288545	-61.7807075	13.1501175	129.3240515
4.769516	-4.957175	128.586349	-6.991185	13.909226	129.2995	47.130184	-14.477261	129.689743	48.407536	43.880375	129.124374	47.76886	14.701557	129.4070585	-61.75123	13.116895	129.1919415
4.662132	-4.991913	128.574295	-7.003455	13.920963	129.176331	47.083534	-14.42465	129.734924	48.389412	43.902115	128.898041	47.736473	14.7387325	129.3164825	-61.743383	13.1031935	129.0361795
4.666948	-4.952383	128.542633	-7.012667	13.95033	129.052643	47.041573	-14.384261	129.788025	48.380928	43.93821	128.709488	47.7112505	14.7769745	129.2487565	-61.7365845	13.1236855	128.8565295
4.588819	-4.828715	128.463715	-7.065132	14.091166	128.87796	46.944069	-14.305393	129.849518	48.387608	44.030052	128.545074	47.6658385	14.8623295	129.197296	-61.7961025	13.3200025	128.558624
4.53999	-4.731202	128.41008	-7.125009	14.213135	128.798111	46.853657	-14.20598	129.8936	48.356136	44.10186	128.497742	47.6048965	14.94794	129.195671	-61.8549145	13.47833	128.400551
4.465795	-4.584551	128.3853	-7.189428	14.353848	128.768387	46.793224	-14.117408	129.934509	48.288067	44.183224	128.494858	47.5406455	15.032908	129.2146835	-61.9195015	13.674788	128.3220905
4.407048	-4.458332	128.366669	-7.257643	14.492013	128.776917	46.710396	-14.014119	129.9776	48.217716	44.248657	128.537582	47.464056	15.117269	129.257591	-61.979342	13.866757	128.296243
4.302621	-4.300404	128.357269	-7.322472	14.640777	128.80777	46.630844	-13.933521	130.031555	48.160995	44.346161	128.67627	47.3959195	15.20632	129.3539125	-62.0408635	14.075234	128.2616275
4.212689	-4.150009	128.343918	-7.42272	14.802254	128.901276	46.499683	-13.833405	130.090683	48.101376	44.461964	128.870117	47.3005295	15.3142795	129.4804	-62.1459695	14.2902285	128.322152
4.113603	-3.977013	128.332733	-7.526288	14.97346	129.025299	46.376671	-13.71693	130.196487	48.054096	44.587948	129.178589	47.2153835	15.435509	129.687538	-62.2679595	14.511411	128.36306
3.902841	-3.669715	128.421387	-7.831547	15.326778	129.253235	46.271793	-13.545081	130.518921	47.901661	44.745586	129.765945	47.086727	15.6002525	130.142433	-62.749821	15.0533035	128.364037
3.675556	-3.486443	128.408234	-7.931936	15.462661	129.156006	46.098343	-13.42108	130.663391	47.639801	44.868382	130.099625	46.869072	15.723651	130.381508	-62.732944	15.201671	127.930504
3.435564	-3.369737	128.275391	-8.211792	15.577269	129.046768	45.882084	-13.145584	130.587646	47.320847	44.960819	130.549561	46.6014655	15.9076175	130.5686035	-63.0250495	15.2469205	127.5249325
3.30143	-3.236055	128.218353	-8.391846	15.700841	128.978653	45.782585	-12.726802	130.378799	46.852287	44.908966	130.623856	46.317436	16.091082	130.5013275	-63.101128	15.3106	127.4559785
3.252387	-3.020859	128.175079	-8.485592	15.894831	128.843262	45.691498	-12.599241	130.219727	46.195885	44.840328	130.432587	45.9436915	16.1205435	130.326157	-62.9148755	15.6691185	127.360367
3.151335	-2.982894	127.766846	-8.6375	16.001236	128.470428	45.294472	-12.400564	129.838608	45.593033	44.6511	130.288345	45.4437525	16.125268	130.0634765	-62.7187525	15.877204	126.8773795
2.851517	-2.851865	127.582512	-8.779728	16.140724	128.241852	45.191055	-11.828976	129.498108	45.424175	44.354763	130.014282	45.307615	16.2628935	129.756195	-62.867071	16.0185545	126.727509
2.957769	-2.444672	127.945396	-8.552731	16.617287	128.372711	45.831535	-11.353956	129.876999	45.489838	44.7047	129.734131	45.6606865	16.675372	129.805565	-62.7661485	16.559202	126.939857
3.123801	-2.217654	128.07991	-8.467806	16.799427	128.376099	45.766762	-11.22472	129.852402	45.090248	44.689323	129.468964	45.428505	16.7323015	129.660683	-62.364117	16.8665525	127.091515
3.01275	-2.138115	127.831245	-8.71669	16.814686	128.221298	45.308895	-11.185439	129.468048	44.876385	44.550396	129.278259	45.09264	16.6824785	129.3731535	-62.52602	16.9468935	127.0694425
2.612085	-2.112664	127.402557	-9.00811	16.922688	127.884377	44.933968	-11.033444	129.337097	44.831131	44.530319	129.334686	44.8825495	16.7484375	129.3358915	-62.8987695	17.0969385	126.4328625
2.293714	-1.955175	127.154251	-9.211695	17.159725	127.567383	44.857109	-10.760784	129.524658	44.60825	44.812374	129.836456	44.7326795	17.025795	129.680557	-63.1560695	17.293655	125.454209
2.190913	-1.651358	127.292061	-9.395862	17.385864	127.706787	44.985928	-10.380758	129.700684	44.206429	45.194412	129.965591	44.5961785	17.406827	129.8331375	-63.3879025	17.364901	125.5804365
2.20791	-1.373815	127.571892	-9.447122	17.601931	127.983429	45.259888	-9.997334	129.941528	44.049168	45.626114	130.372482	44.654528	17.81439	130.157005	-63.548772	17.389472	125.809853
2.337539	-0.672193	128.223694	-9.339417	18.295456	128.241531	45.667259	-9.305288	130.986099	43.954231	46.461723	131.415344	44.810745	18.5782175	131.2007215	-63.489579	18.0126945	125.2823405
2.477379	-0.093117	128.773865	-9.307146	18.853945	128.525131	45.83643	-8.843184	131.740372	43.658638	47.237732	131.929489	44.747534	19.197274	131.8349305	-63.361826	18.510616	125.2153315
2.227984	0.416088	129.335007	-9.665871	19.314789	128.887863	45.506359	-8.558289	131.906128	43.123055	47.854996	132.135086	44.314707	19.6483535	132.020607	-63.646449	18.9812245	125.755119
1.656566	0.86582	129.462418	-10.581314	19.76977	128.756042	44.267139	-8.484749	131.938095	42.476509	48.002434	132.425232	43.371824	19.7588425	132.1816635	-64.534452	19.7806975	125.3304205
0.790018	1.246008	128.986115	-11.707187	20.118935	128.162384	42.569305	-8.448735	132.291	41.796799	47.719669	133.048004	42.183052	19.635467	132.669502	-65.597426	20.602403	123.655266
-0.326566	1.354438	128.722687	-12.399733	20.286983	128.140625	41.755688	-8.105935	132.438965	41.048286	47.636299	133.721191	41.401987	19.765182	133.080078	-66.201453	20.808784	123.201172
-1.339221	1.341429	129.09729	-12.339115	20.47674	128.827362	42.192375	-7.647451	132.639633	41.046669	47.892738	134.214966	41.619522	20.1226435	133.4272995	-66.297752	20.8308365	124.2274245
-3.170832	1.255408	129.580994	-12.005138	20.85054	129.68042	42.506149	-7.388673	132.962906	40.857506	48.358177	134.747238	41.6818275	20.484752	133.855072	-65.6921035	21.216328	125.505768
-4.487515	1.145218	129.367264	-12.202204	21.131313	129.58136	41.854633	-7.456508	133.249939	41.161919	48.113514	134.694626	41.508276	20.328503	133.9722825	-65.912684	21.934123	125.1904375
-5.932779	0.98817	128.902359	-12.333261	21.467108	129.32756	41.481857	-7.268609	133.437515	41.379593	47.997261	134.673828	41.430725	20.364326	134.0556715	-66.097247	22.56989	124.5994485
-7.604444	0.894331	128.689682	-12.079501	21.896469	129.27565	41.856915	-6.867321	133.512909	41.467239	48.394348	134.450027	41.662077	20.7635135	133.981468	-65.821079	23.0294245	124.569832
-8.951492	0.66471	128.434967	-11.682499	22.211182	129.269958	42.296185	-6.607588	133.302734	41.738224	48.691154	133.828064	42.0172045	21.041783	133.565399	-65.3822025	23.380581	124.974517
-10.780054	0.437005	128.269119	-11.442816	22.320396	129.185806	42.414509	-6.560036	132.915268	42.149067	48.720215	132.913025	42.281788	21.0800895	132.9141465	-65.16742	23.5607025	125.4574655
-12.657536	0.144588	128.17189	-11.357307	22.342741	129.129974	42.431419	-6.54207	132.638794	42.471313	48.641754	131.758118	42.451366	21.049842	132.198456	-65.16598	23.63564	126.061492
-15.814723	-0.321587	129.188721	-11.077738	22.371494	129.429337	42.806259	-6.366925	132.689331	42.838623	48.847961	129.55336	42.822441	21.240518	131.1213455	-64.977917	23.50247	127.7373285
-17.761774	-0.64878	130.387787	-10.788751	22.385174	129.790192	43.268032	-6.211461	132.740219	43.104362	48.96841	127.575012	43.186197	21.3784745	130.1576155	-64.763699	23.3918735	129.4227685
-20.011648	-0.789234	131.669998	-10.423744	22.288013	130.048416	43.720142	-6.22743	132.505432	43.326759	48.825573	125.541687	43.5234505	21.2990715	129.0235595	-64.3709385	23.2769545	131.0732725
-22.169092	-0.886348	132.917923	-9.967923	21.938402	130.213776	44.052307	-6.463614	132.214432	43.703316	48.421432	123.775169	43.8778115	20.978909	127.9948005	-63.8136575	22.897895	132.4327515
-24.280722	-0.949561	133.76207	-9.527373	21.369059	130.428741	44.355022	-6.845942	132.017227	43.910408	47.928665	122.630333	44.132715	20.5413615	127.32378	-63.187461	22.1967565	133.533702
-26.395819	-0.921667	134.273193	-9.175646	20.71821	130.781845	44.772663	-7.198983	132.016922	44.10181	47.642662	122.233963	44.4372365	20.2218395	127.1254425	-62.7885285	21.2145805	134.4382475
-28.484312	-0.888811	134.725464	-8.928621	20.111448	131.205719	45.208202	-7.346414	132.17804	44.093788	47.716286	122.518036	44.650995	20.184936	127.348038	-62.508237	20.03796	135.0634
-31.612705	-0.54648	134.882111	-8.847284	19.419592	131.877487	45.717281	-7.263351	132.366806	44.000282	48.115326	123.313881	44.8587815	20.4259875	127.8403435	-62.5533495	18.4131965	135.9146305
-33.810661	-0.109696	134.868744	-8.916485	19.10339	132.284821	45.846344	-7.139516	132.218033	43.836586	48.395813	123.883163	44.841465	20.6281485	128.050598	-62.674435	17.5786315	136.519044
-35.887634	0.443737	135.1875	-9.008217	18.875313	132.71611	45.860207	-6.983434	131.953049	43.651417	48.677025	124.296677	44.755812	20.8467955	128.124863	-62.772246	16.9038305	137.307357
-37.983555	1.282163	135.694916	-9.090638	18.740511	133.199356	45.842316	-6.83817	131.582825	43.459919	48.960777	124.561539	44.6511175	21.0613035	128.072182	-62.8323935	16.4197185	138.32653
-40.03212	2.265549	136.342163	-9.144127	18.719435	133.708954	45.791149	-6.672283	131.185989	43.228401	49.23299	124.73513	44.509775	21.2803535	127.9605595	-62.798029	16.1585165	139.4573485
-41.978176	3.390464	136.981674	-9.20794	18.782866	134.175034	45.789864	-6.474522	130.754959	42.960651	49.515743	124.858383	44.3752575	21.5206105	127.806671	-62.7911375	16.0451215	140.543397
-43.947506	4.694223	137.433594	-9.242117	18.872059	134.50589	45.781048	-6.189637	130.324692	42.715141	49.846195	124.906227	44.2480945	21.828279	127.6154595	-62.7323285	15.915839	141.3963205
NaN	NaN	NaN	-9.324301	19.056725	134.654953	45.826965	-5.729877	129.534531	42.402805	50.373489	124.914383	44.114885	22.321806	127.224457	-62.763487	15.791644	142.085449
NaN	NaN	NaN	-9.265494	19.132179	134.491241	45.814018	-5.403036	129.026398	42.258572	50.609406	124.853897	44.036295	22.603185	126.9401475	-62.567283	15.661173	142.0423345
NaN	NaN	NaN	-9.187115	19.237732	134.263901	45.849098	-5.125134	128.512756	42.214848	50.837708	124.835953	44.031973	22.856287	126.6743545	-62.406203	15.619177	141.8534475
NaN	NaN	NaN	-9.083915	19.354225	134.033951	45.938694	-4.807526	128.163803	42.247646	51.102196	124.840149	44.09317	23.147335	126.501976	-62.261	15.561115	141.565926
-45.71283	12.137699	136.988693	-8.994198	19.503313	133.892609	46.078659	-4.492359	127.918266	42.30302	51.425953	124.916229	44.1908395	23.466797	126.4172475	-62.1792355	15.539829	141.3679705
-45.101692	13.523984	136.689316	-8.906544	19.665945	133.898972	46.194084	-4.195807	127.787376	42.327839	51.729698	125.03891	44.2609615	23.7669455	126.413143	-62.0740495	15.5649445	141.384801
-44.235493	14.856696	136.6465	-8.842945	19.836908	134.070724	46.326649	-3.894794	127.747086	42.328339	52.029831	125.195168	44.327494	24.0675185	126.471127	-62.013384	15.6062975	141.670321
-43.036034	17.178844	136.925812	-8.756733	20.096535	134.539642	46.483837	-3.456042	127.841118	42.304386	52.474941	125.583435	44.3941115	24.5094495	126.7122765	-61.9075775	15.6836205	142.3670075
-42.06221	18.721844	137.280029	-8.690619	20.263363	134.928894	46.647663	-3.15546	128.014938	42.2873	52.738232	125.931564	44.4674815	24.791386	126.973251	-61.8487195	15.73534	142.884537
-41.06002	20.344603	137.416016	-8.622313	20.428497	135.312027	46.807552	-2.826417	128.236893	42.323387	53.049053	126.348289	44.5654695	25.111318	127.292591	-61.8100955	15.745676	143.331463
-40.015675	21.937275	137.547562	-8.598781	20.610952	135.64212	46.965603	-2.511347	128.443115	42.362507	53.366459	126.853752	44.664055	25.427556	127.6484335	-61.861617	15.794348	143.6358065
-38.819443	23.584473	137.512894	-8.593035	20.755095	135.869522	47.099785	-2.185171	128.585922	42.393875	53.671791	127.401146	44.74683	25.74331	127.993534	-61.9329	15.76688	143.74551
-37.656151	25.162483	137.52005	-8.569002	20.855587	135.959549	47.172443	-1.8897	128.624344	42.419067	53.965271	127.949699	44.795755	26.0377855	128.2870215	-61.933759	15.6733885	143.6320765
-36.253262	26.736736	137.344406	-8.616114	20.918243	135.980499	47.176655	-1.649076	128.534775	42.450748	54.222893	128.449631	44.8137015	26.2869085	128.492203	-62.0459295	15.5495775	143.468795
-34.150467	28.954237	137.335938	-8.698761	20.938063	135.916443	47.154736	-1.37599	128.303345	42.443825	54.527916	129.006821	44.7992805	26.575963	128.655083	-62.1968025	15.300163	143.177803
-32.678612	30.37281	137.225159	-8.691729	20.907515	135.834091	47.219749	-1.24073	128.169037	42.400784	54.653465	129.240799	44.8102665	26.7063675	128.704918	-62.1937245	15.1086625	142.963264
-30.997208	31.746418	137.177094	-8.661234	20.903736	135.793823	47.368847	-1.134222	128.125244	42.397114	54.741138	129.384964	44.8829805	26.803458	128.755104	-62.2054485	15.004014	142.832542
-29.382839	33.09639	137.071915	-8.600378	20.904428	135.789444	47.536541	-1.075885	128.173798	42.465855	54.806347	129.4617	45.001198	26.865231	128.817749	-62.201954	14.943625	142.761139
-27.540934	34.3652	136.885376	-8.557224	20.919949	135.821609	47.653038	-1.080408	128.353592	42.604923	54.841431	129.526215	45.1289805	26.8805115	128.9399035	-62.2434285	14.9593865	142.7033145
-25.812143	35.637466	136.702896	-8.504189	20.925093	135.847778	47.776779	-1.130943	128.625275	42.774212	54.849117	129.624832	45.2754955	26.859087	129.1250535	-62.2838735	14.991099	142.5705025
-23.845535	36.809288	136.467728	-8.459341	20.933182	135.874634	47.900547	-1.223508	128.976501	42.958485	54.82272	129.765213	45.429516	26.799606	129.370857	-62.348198	15.066758	142.378411
-21.004585	38.552509	136.214432	-8.360899	20.863712	135.906326	48.076408	-1.407804	129.652786	43.249332	54.696529	130.132751	45.66287	26.6443625	129.8927685	-62.384668	15.0830615	141.9198835
-19.036682	39.614941	136.096329	-8.358121	20.815092	136.050613	48.249897	-1.558695	130.275726	43.459206	54.556812	130.548035	45.8545515	26.4990585	130.4118805	-62.5707935	15.1311255	141.6893455
-16.910192	40.607616	136.229355	-8.29885	20.694334	136.267395	48.43861	-1.742446	130.990585	43.890236	54.320168	131.034119	46.164423	26.288861	131.012352	-62.762123	15.099807	141.522438
-14.869801	41.575928	136.494141	-8.280384	20.516342	136.624359	48.349586	-1.793643	131.92392	44.127319	54.133202	131.708557	46.2384525	26.1697795	131.8162385	-62.7992205	14.8629045	141.4324795
-12.712336	42.414299	136.946426	-8.331776	20.30813	137.132858	48.701862	-2.215603	132.628143	44.319344	53.853725	132.447174	46.510603	25.819061	132.5376585	-63.174155	14.797199	141.7280575
-10.637317	43.274887	137.649841	-8.414661	20.058865	137.709564	48.788593	-2.593493	133.249222	NaN	NaN	NaN	NaN	NaN	NaN	NaN	NaN	NaN
-8.563057	43.981136	138.327713	-8.539009	19.784302	138.3172	48.71106	-2.938735	133.935211	NaN	NaN	NaN	NaN	NaN	NaN	NaN	NaN	NaN
-5.326177	44.969913	139.448227	-8.708656	19.338358	139.15593	48.540104	-3.535759	134.825775	NaN	NaN	NaN	NaN	NaN	NaN	NaN	NaN	NaN
-3.200892	45.593651	140.198776	-8.793915	19.050741	139.649277	48.434589	-3.95637	135.32695	44.380043	52.381279	136.020401	46.407316	24.2124545	135.6736755	-63.995146	13.8890275	143.6248785
-1.108977	46.105907	140.879669	-8.841478	18.766331	140.065506	48.421524	-4.355982	135.772903	NaN	NaN	NaN	NaN	NaN	NaN	NaN	NaN	NaN
1.046822	46.603519	141.676804	-8.853531	18.513	140.432175	48.394161	-4.687047	136.204178	NaN	NaN	NaN	NaN	NaN	NaN	NaN	NaN	NaN
3.121564	47.018276	142.460083	-8.911217	18.29381	140.804413	48.393936	-4.972097	136.587845	NaN	NaN	NaN	NaN	NaN	NaN	NaN	NaN	NaN
5.157798	47.38929	143.304016	-8.96461	18.09907	141.167404	48.385044	-5.162837	136.918213	NaN	NaN	NaN	NaN	NaN	NaN	NaN	NaN	NaN
7.174168	47.717255	144.028275	-9.053755	17.957365	141.552643	48.414642	-5.252193	137.205032	NaN	NaN	NaN	NaN	NaN	NaN	NaN	NaN	NaN
10.047546	48.089851	145.018677	-9.190571	17.839479	142.100815	48.440022	-5.243681	137.627533	NaN	NaN	NaN	NaN	NaN	NaN	NaN	NaN	NaN
11.981925	48.334091	145.494324	-9.239996	17.81007	142.393906	48.42506	-5.180193	137.874115	NaN	NaN	NaN	NaN	NaN	NaN	NaN	NaN	NaN
13.77796	48.438461	145.814056	-9.331835	17.845917	142.624115	48.407356	-5.114092	138.110764	NaN	NaN	NaN	NaN	NaN	NaN	NaN	NaN	NaN
15.476012	48.338757	145.921005	-9.348917	17.900764	142.72699	48.421436	-5.025352	138.322159	NaN	NaN	NaN	NaN	NaN	NaN	NaN	NaN	NaN
16.776552	47.682728	145.780319	-9.345663	17.966629	142.708389	48.446186	-4.956887	138.50676	NaN	NaN	NaN	NaN	NaN	NaN	NaN	NaN	NaN
18.098064	47.068027	145.531784	-9.391462	18.045151	142.648743	48.465889	-4.935163	138.601654	NaN	NaN	NaN	NaN	NaN	NaN	NaN	NaN	NaN
19.311926	46.315487	145.199234	-9.395493	18.070518	142.510056	48.480652	-4.937784	138.672333	NaN	NaN	NaN	NaN	NaN	NaN	NaN	NaN	NaN
21.161339	45.103912	144.751389	-9.349561	18.010044	142.284744	48.539459	-5.052299	138.741348	NaN	NaN	NaN	NaN	NaN	NaN	NaN	NaN	NaN
22.246334	44.159973	144.457108	-9.318436	17.923677	142.147583	48.5606	-5.203681	138.799423	NaN	NaN	NaN	NaN	NaN	NaN	NaN	NaN	NaN
23.37459	43.172913	144.196579	-9.284973	17.794514	142.034058	48.603024	-5.39348	138.833374	NaN	NaN	NaN	NaN	NaN	NaN	NaN	NaN	NaN
24.350012	42.146923	143.974564	-9.227646	17.635071	141.947479	48.685932	-5.630897	138.851791	NaN	NaN	NaN	NaN	NaN	NaN	NaN	NaN	NaN
25.282166	41.0196	143.760666	-9.165835	17.450178	141.878387	48.749046	-5.88654	138.845276	NaN	NaN	NaN	NaN	NaN	NaN	NaN	NaN	NaN
26.214525	39.8811	143.577927	-9.065819	17.237461	141.809204	48.82666	-6.181166	138.785828	NaN	NaN	NaN	NaN	NaN	NaN	NaN	NaN	NaN
27.015575	38.697418	143.411575	-8.969188	17.01553	141.748199	48.888039	-6.478743	138.714371	NaN	NaN	NaN	NaN	NaN	NaN	NaN	NaN	NaN
28.198782	36.830437	143.298279	-8.784687	16.672813	141.673416	49.017704	-6.940182	138.617401	NaN	NaN	NaN	NaN	NaN	NaN	NaN	NaN	NaN
28.478134	35.574154	143.312927	-8.627629	16.431355	141.618042	49.167622	-7.259888	138.576813	NaN	NaN	NaN	NaN	NaN	NaN	NaN	NaN	NaN
28.630089	34.195469	143.343903	-8.494425	16.191923	141.591812	49.343735	-7.572711	138.565857	NaN	NaN	NaN	NaN	NaN	NaN	NaN	NaN	NaN
28.654379	32.836853	143.419662	-8.407021	15.974438	141.596252	49.486248	-7.886584	138.567078	NaN	NaN	NaN	NaN	NaN	NaN	NaN	NaN	NaN
28.615808	31.492186	143.462112	-8.292866	15.748108	141.609833	49.60376	-8.185689	138.581192	44.938042	47.434189	139.249069	47.270901	19.62425	138.9151305	-63.856633	11.871966	144.3045355
28.491497	30.085886	143.50235	-8.221876	15.538132	141.626816	49.691467	-8.479792	138.593216	NaN	NaN	NaN	NaN	NaN	NaN	NaN	NaN	NaN
28.380299	28.650867	143.454208	-8.137428	15.306961	141.623932	49.793095	-8.82099	138.611465	NaN	NaN	NaN	NaN	NaN	NaN	NaN	NaN	NaN
28.015053	26.52775	143.234879	-8.008682	14.982796	141.559479	49.903042	-9.328249	138.630325	NaN	NaN	NaN	NaN	NaN	NaN	NaN	NaN	NaN
27.826046	25.015455	143.036911	-7.918811	14.789891	141.462677	49.979748	-9.634508	138.665298	NaN	NaN	NaN	NaN	NaN	NaN	NaN	NaN	NaN
27.454353	23.623068	142.788559	-7.806706	14.598632	141.338684	50.077599	-9.915728	138.716049	NaN	NaN	NaN	NaN	NaN	NaN	NaN	NaN	NaN
27.026642	22.146713	142.55571	-7.671046	14.412535	141.179962	50.19548	-10.169527	138.800995	NaN	NaN	NaN	NaN	NaN	NaN	NaN	NaN	NaN
26.576227	20.70002	142.392105	-7.585573	14.262283	141.038544	50.307091	-10.415451	138.905518	NaN	NaN	NaN	NaN	NaN	NaN	NaN	NaN	NaN
26.011229	19.304054	142.188446	-7.506049	14.117098	140.89267	50.359165	-10.641639	139.028519	NaN	NaN	NaN	NaN	NaN	NaN	NaN	NaN	NaN
25.470295	17.818233	141.989456	-7.411957	13.972926	140.75119	50.381924	-10.883842	139.121735	NaN	NaN	NaN	NaN	NaN	NaN	NaN	NaN	NaN
24.412916	15.783628	141.769485	-7.368064	13.765669	140.584549	50.35215	-11.31835	139.136032	NaN	NaN	NaN	NaN	NaN	NaN	NaN	NaN	NaN
23.555777	14.446533	141.628372	-7.344174	13.599623	140.494858	50.300102	-11.620131	139.04068	NaN	NaN	NaN	NaN	NaN	NaN	NaN	NaN	NaN
22.753048	13.127473	141.452438	-7.354331	13.447285	140.40799	50.198547	-11.909223	138.834564	NaN	NaN	NaN	NaN	NaN	NaN	NaN	NaN	NaN
21.809601	11.869505	141.191711	-7.383704	13.296437	140.339508	50.067375	-12.198228	138.533066	NaN	NaN	NaN	NaN	NaN	NaN	NaN	NaN	NaN
20.884073	10.557449	140.895813	-7.420635	13.174939	140.308456	49.961826	-12.465487	138.149841	NaN	NaN	NaN	NaN	NaN	NaN	NaN	NaN	NaN
NaN	NaN	NaN	-7.447624	13.061595	140.330048	49.800076	-12.755919	137.728043	NaN	NaN	NaN	NaN	NaN	NaN	NaN	NaN	NaN
NaN	NaN	NaN	-7.517624	12.99287	140.470428	49.657581	-13.048111	137.297211	NaN	NaN	NaN	NaN	NaN	NaN	NaN	NaN	NaN
17.256046	6.443369	140.136215	-7.584047	12.945021	140.795807	49.376587	-13.389796	136.815948	NaN	NaN	NaN	NaN	NaN	NaN	NaN	NaN	NaN
16.161406	5.334365	140.157227	-7.568479	12.943435	141.073029	49.227997	-13.61053	136.683914	46.992065	42.179108	135.471893	48.110031	14.284289	136.0779035	-63.246989	11.602581	146.0681545
15.184641	4.165924	140.28685	-7.551169	12.960804	141.354691	49.109493	-13.835155	136.691315	47.001411	41.937138	135.270599	48.055452	14.0509915	135.980957	-63.15779	11.8706165	146.728425
14.063978	3.162062	140.517502	-7.518554	12.966824	141.620132	49.016033	-14.068994	136.806747	47.087097	41.674496	135.207535	48.051565	13.802751	136.007141	-63.088673	12.130897	147.233123
12.999058	2.100003	140.778534	-7.500958	12.95886	141.841385	48.911102	-14.295753	137.014145	47.256996	41.410446	135.245895	48.084049	13.5573465	136.13002	-63.085965	12.3603735	147.55275
12.022686	1.101303	141.016632	-7.483387	12.923563	142.025635	48.827442	-14.505964	137.268265	47.348831	41.201496	135.387878	48.0881365	13.347766	136.3280715	-63.0549105	12.49936	147.7231985
10.871172	0.188422	141.275925	-7.495522	12.874389	142.198654	48.768532	-14.680913	137.525391	47.489643	41.025375	135.584625	48.1290875	13.172231	136.555008	-63.1201315	12.576547	147.8423
9.28998	-1.182532	141.659195	-7.510877	12.77945	142.428253	48.64336	-14.883364	137.955826	47.488831	40.835144	135.973572	48.0660955	12.97589	136.964699	-63.0878495	12.58301	147.891807
8.198357	-1.985264	141.909668	-7.587481	12.759113	142.62027	48.576797	-14.963314	138.178558	NaN	NaN	NaN	NaN	NaN	NaN	NaN	NaN	NaN
7.120156	-2.771473	142.125702	-7.643414	12.753344	142.80545	48.471035	-15.021396	138.398285	NaN	NaN	NaN	NaN	NaN	NaN	NaN	NaN	NaN
6.090903	-3.551006	142.332932	-7.738805	12.805689	142.991943	48.360462	-14.998165	138.578445	NaN	NaN	NaN	NaN	NaN	NaN	NaN	NaN	NaN
4.956079	-4.164267	142.536392	-7.851624	12.921834	143.16864	48.23082	-14.916104	138.711182	NaN	NaN	NaN	NaN	NaN	NaN	NaN	NaN	NaN
3.910971	-4.838967	142.632401	-7.952571	13.055229	143.310028	48.110928	-14.819008	138.802979	NaN	NaN	NaN	NaN	NaN	NaN	NaN	NaN	NaN
2.846813	-5.440068	142.774872	-8.085632	13.22825	143.416779	47.978722	-14.700529	138.87915	NaN	NaN	NaN	NaN	NaN	NaN	NaN	NaN	NaN
1.140761	-6.174636	142.917984	-8.225656	13.465619	143.463638	47.778042	-14.515814	138.965958	NaN	NaN	NaN	NaN	NaN	NaN	NaN	NaN	NaN
0.104904	-6.694365	142.977966	-8.287358	13.595438	143.446259	47.656986	-14.389393	139.035263	NaN	NaN	NaN	NaN	NaN	NaN	NaN	NaN	NaN
-0.931644	-7.132912	143.071564	-8.32386	13.727034	143.406906	47.588482	-14.273768	139.108215	NaN	NaN	NaN	NaN	NaN	NaN	NaN	NaN	NaN
-1.941469	-7.53489	143.155045	-8.330154	13.822115	143.389725	47.594498	-14.151234	139.204819	NaN	NaN	NaN	NaN	NaN	NaN	NaN	NaN	NaN
-3.010466	-7.874016	143.336456	-8.292425	13.864958	143.391586	47.640652	-14.025736	139.33609	NaN	NaN	NaN	NaN	NaN	NaN	NaN	NaN	NaN
-4.019012	-8.152565	143.643753	-8.183777	13.86367	143.436188	47.77478	-13.919598	139.497116	NaN	NaN	NaN	NaN	NaN	NaN	NaN	NaN	NaN
-4.983429	-8.327414	143.968903	-8.088768	13.834822	143.53038	47.957409	-13.844639	139.708755	NaN	NaN	NaN	NaN	NaN	NaN	NaN	NaN	NaN
-6.434222	-8.491982	144.501205	-7.913911	13.750065	143.745804	48.172928	-13.732487	140.088974	47.168877	42.02652	135.291595	47.6709025	14.1470165	137.6902845	-63.4987245	13.3531135	149.8013235
-7.32254	-8.501245	144.866806	-7.803333	13.693738	143.943054	48.35041	-13.650974	140.328537	NaN	NaN	NaN	NaN	NaN	NaN	NaN	NaN	NaN
-8.22681	-8.338233	145.190567	-7.70551	13.637484	144.15596	48.488602	-13.524639	140.573288	NaN	NaN	NaN	NaN	NaN	NaN	NaN	NaN	NaN
-9.136937	-8.082395	145.454163	-7.594061	13.591313	144.377945	48.649536	-13.374059	140.755188	NaN	NaN	NaN	NaN	NaN	NaN	NaN	NaN	NaN
-9.913054	-7.827368	145.66098	-7.483184	13.595533	144.60376	48.81266	-13.202069	140.887192	NaN	NaN	NaN	NaN	NaN	NaN	NaN	NaN	NaN
-10.673577	-7.411236	145.788055	-7.409656	13.655114	144.839828	48.949276	-13.022015	140.924728	NaN	NaN	NaN	NaN	NaN	NaN	NaN	NaN	NaN
-11.475967	-6.829103	145.863602	-7.32311	13.752615	145.043365	49.046059	-12.807941	140.885742	NaN	NaN	NaN	NaN	NaN	NaN	NaN	NaN	NaN
-12.600784	-5.835499	145.89064	-7.210839	13.948214	145.330566	49.196224	-12.421629	140.654449	NaN	NaN	NaN	NaN	NaN	NaN	NaN	NaN	NaN
-13.164161	-5.146297	145.840897	-7.152271	14.118671	145.495987	49.310104	-12.154349	140.406494	NaN	NaN	NaN	NaN	NaN	NaN	NaN	NaN	NaN
-13.686328	-4.337629	145.773071	-7.088673	14.286339	145.639923	49.373482	-11.863436	140.15654	NaN	NaN	NaN	NaN	NaN	NaN	NaN	NaN	NaN
-14.195868	-3.450662	145.690643	-7.014489	14.443123	145.751236	49.453491	-11.6365	139.909195	NaN	NaN	NaN	NaN	NaN	NaN	NaN	NaN	NaN
-14.744192	-2.494752	145.796509	-6.926501	14.575601	145.841171	49.509968	-11.464755	139.756714	47.263813	44.516541	136.897324	48.3868905	16.525893	138.327019	-62.2398925	12.625309	153.355323
-15.070224	-1.64063	145.789413	-6.860244	14.697588	145.944626	49.58482	-11.340761	139.684235	47.325661	44.655655	137.063553	48.4552405	16.657447	138.373894	-62.1757285	12.737729	153.515358
-15.361404	-0.67091	145.850052	-6.760776	14.78219	146.03569	49.637886	-11.240132	139.736145	47.139503	44.828842	137.287384	48.3886945	16.794355	138.5117645	-61.9102465	12.770025	153.5596155
-15.671015	0.899053	146.042099	-6.697679	14.949894	146.245102	49.734055	-11.091786	140.015259	47.235489	45.014214	137.526627	48.484772	16.961214	138.770943	-61.88013	12.938574	153.719261
-15.946078	1.9068	146.262939	-6.702948	15.087759	146.426331	49.811031	-11.016747	140.294281	47.308445	45.120766	137.689972	48.559738	17.0520095	138.9921265	-61.965634	13.1235085	153.8605355
-15.993905	2.890062	146.408783	-6.710553	15.236795	146.611755	49.838501	-10.965398	140.657059	47.251274	45.236992	137.912964	48.5448875	17.135797	139.2850115	-61.9659935	13.337793	153.9384985
-15.937304	3.901768	146.513565	-6.753361	15.38266	146.813324	NaN	NaN	NaN	NaN	NaN	NaN	NaN	NaN	NaN	NaN	NaN	NaN
-15.825367	4.8985	146.711426	-6.79251	15.517319	146.996811	NaN	NaN	NaN	NaN	NaN	NaN	NaN	NaN	NaN	NaN	NaN	NaN
-16.054916	6.216025	146.990738	-6.894982	15.660822	147.17746	NaN	NaN	NaN	NaN	NaN	NaN	NaN	NaN	NaN	NaN	NaN	NaN
-15.909529	7.232189	147.022141	-6.987262	15.790606	147.340973	NaN	NaN	NaN	NaN	NaN	NaN	NaN	NaN	NaN	NaN	NaN	NaN
-15.465927	8.733058	147.030334	-7.059622	15.979719	147.516037	NaN	NaN	NaN	NaN	NaN	NaN	NaN	NaN	NaN	NaN	NaN	NaN
-15.415645	10.084534	147.196411	-7.105482	16.11706	147.603897	NaN	NaN	NaN	NaN	NaN	NaN	NaN	NaN	NaN	NaN	NaN	NaN
-15.205336	11.285437	147.07901	-7.093167	16.22802	147.622772	NaN	NaN	NaN	NaN	NaN	NaN	NaN	NaN	NaN	NaN	NaN	NaN
-14.737201	12.305367	146.82663	-7.131147	16.34798	147.598404	NaN	NaN	NaN	NaN	NaN	NaN	NaN	NaN	NaN	NaN	NaN	NaN
-14.324975	13.439608	146.721359	-7.104206	16.406012	147.452301	NaN	NaN	NaN	NaN	NaN	NaN	NaN	NaN	NaN	NaN	NaN	NaN
-14.180446	14.864087	146.520157	-7.13954	16.464388	147.243286	NaN	NaN	NaN	NaN	NaN	NaN	NaN	NaN	NaN	NaN	NaN	NaN
-13.62319	15.905237	145.961884	-7.190001	16.502428	146.914505	49.26783	-9.965357	141.699448	NaN	NaN	NaN	NaN	NaN	NaN	NaN	NaN	NaN
-12.905145	17.570484	145.281296	-7.322991	16.535973	146.175674	49.169415	-9.825136	141.287567	NaN	NaN	NaN	NaN	NaN	NaN	NaN	NaN	NaN
-12.625766	18.908859	144.619659	-7.410729	16.540014	145.541473	49.126228	-9.754912	140.962585	NaN	NaN	NaN	NaN	NaN	NaN	NaN	NaN	NaN
-11.987507	19.843161	143.73233	-7.440364	16.516186	144.817429	49.113041	-9.713258	140.552521	NaN	NaN	NaN	NaN	NaN	NaN	NaN	NaN	NaN
-11.447716	20.935678	143.018524	-7.429612	16.505741	143.981857	49.118004	-9.656103	140.027924	46.795082	46.524765	138.231247	47.956543	18.434331	139.1295855	-62.815767	14.577151	148.8341285
-11.054695	22.242027	142.134949	-7.465875	16.541397	143.074829	49.147533	-9.605934	139.369827	46.935989	46.514702	137.278107	48.041761	18.454384	138.323967	-62.973511	14.62841	147.825691
-10.347212	23.187088	140.908752	-7.472515	16.590118	142.072678	49.107338	-9.577698	138.563278	NaN	NaN	NaN	NaN	NaN	NaN	NaN	NaN	NaN
-9.865499	24.293583	139.912201	-7.492554	16.654884	140.960434	49.035984	-9.526755	137.611649	NaN	NaN	NaN	NaN	NaN	NaN	NaN	NaN	NaN
NaN	NaN	NaN	-7.572281	16.80286	139.083954	48.864124	-9.406072	136.095505	47.562172	46.671177	132.985229	48.213148	18.6325525	134.540367	-63.35771	14.9731675	143.627541
-8.337432	27.072186	136.484314	-7.576728	16.898895	137.773682	48.790977	-9.314516	134.887314	47.441563	46.718658	131.790131	48.11627	18.702071	133.3387225	-63.269726	15.095719	142.2086415
-7.748592	28.197271	135.265701	-7.558513	16.983711	136.46347	48.73296	-9.270242	133.601517	47.452168	46.723633	130.55275	48.092564	18.7266955	132.0771335	-63.20959	15.2407265	140.8498065
-7.093249	29.39572	133.984436	-7.519996	17.039562	135.206635	48.683201	-9.210979	132.346542	47.435936	46.756718	129.366547	48.0595685	18.7728695	130.8565445	-63.0995605	15.3062545	139.5567255
-6.327796	30.393898	132.639587	-7.427895	17.04582	134.037201	48.623768	-9.145287	131.003784	47.369385	46.784904	128.316635	47.9965765	18.8198085	129.6602095	-62.8523665	15.2718315	138.4141925
-5.676894	31.513798	131.809998	-7.335615	17.017864	133.072037	48.60194	-9.135813	129.782806	47.279789	46.737335	127.386093	47.9408645	18.800761	128.5844495	-62.6120945	15.234967	137.5596245
-4.893747	32.671619	131.111481	-7.190502	16.944099	132.266403	48.612907	-9.144894	128.726898	47.284039	46.739929	126.698364	47.948473	18.7975175	127.712631	-62.329477	15.0906805	136.820175
-3.653872	34.234798	130.245285	-6.984031	16.787254	131.305481	48.730774	-9.140274	127.431213	47.474472	46.833046	126.165863	48.102623	18.846386	126.798538	-62.070685	14.728122	135.812424
-2.693557	35.302052	129.920975	-6.717247	16.55916	130.599243	48.798092	-9.134036	126.69368	47.600285	46.843651	126.108994	48.1991885	18.8548075	126.401337	-61.6336825	14.2635125	134.797149
-1.866325	36.391953	129.587906	-6.753985	16.47201	130.084457	48.835632	-9.043536	126.022865	47.626396	46.747005	126.224884	48.231014	18.8517345	126.1238745	-61.738984	14.0922855	134.0450395
-1.03243	37.395912	129.44928	-6.796554	16.361898	129.558746	48.806717	-8.955819	125.492897	47.57859	46.62141	126.479851	48.1926535	18.8327955	125.986374	-61.7857615	13.8910005	133.131118
0.082481	38.2892	129.498795	-6.873657	16.306295	129.15358	48.660553	-8.844286	125.22448	47.461388	46.491314	126.954102	48.0609705	18.823514	126.089291	-61.8082845	13.789076	132.217869
1.104939	39.177616	129.753738	-6.984529	16.364254	128.983551	48.624084	-8.703301	125.155304	47.3363	46.384346	127.618217	47.980192	18.8405225	126.3867605	-61.94925	13.8879855	131.5803415
1.817799	40.159821	130.53096	-7.090552	16.522747	129.080063	48.748543	-8.691844	125.266251	47.268055	46.350658	128.468658	48.008299	18.829407	126.8674545	-62.189403	14.216087	131.2926715
3.411829	41.198669	131.704132	-7.344471	16.951406	129.691116	48.533211	-8.585633	125.851646	47.164673	46.263664	129.741028	47.848942	18.8390155	127.796337	-62.537884	15.0637965	131.585895
NaN	NaN	NaN	-7.479367	17.228441	130.202301	48.308968	-8.531631	126.154343	47.05022	46.194813	130.422989	47.679594	18.831591	128.288666	-62.638328	15.625291	132.115936
5.290437	42.465736	132.908417	-7.627285	17.500759	130.67215	48.066391	-8.537168	126.296844	46.949203	46.138832	130.850876	47.507797	18.800832	128.57386	-62.762367	16.200686	132.77044
6.292009	42.889225	133.161682	-7.747531	17.688238	130.953506	47.776142	-8.627612	126.221939	46.912216	46.017765	130.995789	47.344179	18.6950765	128.608864	-62.839241	16.6813995	133.298148
7.304454	43.13475	133.138657	-7.838726	17.761494	130.998749	47.492237	-8.758983	125.945137	46.911003	45.813351	130.879135	47.20162	18.527184	128.412136	-62.879072	16.995804	133.585362
8.254266	43.336296	132.905899	-7.940233	17.758095	130.836655	47.219677	-8.888437	125.493454	46.947868	45.599377	130.598038	47.0837725	18.35547	128.045746	-62.9642385	17.16072	133.627564
9.224916	43.493855	132.581482	-7.974756	17.658985	130.489044	47.038933	-9.075313	124.953911	47.006271	45.415028	130.260162	47.022602	18.1698575	127.6070365	-62.972114	17.1481125	133.3710515
10.781455	43.37524	131.991379	-8.018502	17.458647	129.808838	46.807281	-9.326899	124.007545	47.033112	45.017757	129.684082	46.9201965	17.845429	126.8458135	-62.9572005	17.071865	132.7718625
11.697817	43.131031	131.682541	-8.004082	17.294584	129.369308	46.680225	-9.47203	123.380493	47.035587	44.750954	129.341049	46.857906	17.639462	126.360771	-62.86607	16.949706	132.377845
12.637687	42.796455	131.415756	-7.973006	17.11832	129.0168	46.547993	-9.613942	122.790657	47.085907	44.485577	129.068024	46.81695	17.4358175	125.9293405	-62.762962	16.8008225	132.1042595
13.773608	42.26849	131.140915	-7.91659	16.922451	128.761322	46.457382	-9.776386	122.294662	47.103687	44.203941	128.909698	46.7805345	17.2137775	125.60218	-62.6137145	16.6311245	131.920464
14.701509	41.680656	131.037231	-7.914971	16.786573	128.662476	46.402275	-9.9513	121.957924	47.116447	43.973289	128.871353	46.759361	17.0109945	125.4146385	-62.589303	16.5621515	131.9103135
15.659571	40.930058	130.910126	-7.867366	16.594385	128.618546	46.362213	-10.14024	121.804283	47.190228	43.752304	128.870941	46.7762205	16.806032	125.337612	-62.5109525	16.382738	131.89948
16.641331	40.047394	130.798691	-7.894361	16.521961	128.696259	46.335976	-10.354386	121.801399	47.232944	43.536381	128.888733	46.78446	16.5909975	125.345066	-62.573182	16.4529245	132.047452
17.994522	38.575817	130.583313	-7.864038	16.363049	128.782745	46.315231	-10.67172	121.913612	47.287243	43.260509	128.83725	46.801237	16.2943945	125.375431	-62.529313	16.4317035	132.190059
18.902611	37.466194	130.24585	-7.879453	16.342445	128.826614	46.280449	-10.85293	122.009659	47.29953	43.102287	128.678665	46.7899895	16.1246785	125.344162	-62.5488955	16.5602115	132.309066
19.819546	36.238716	129.80687	-7.865967	16.316534	128.728516	46.252487	-11.015371	122.074486	47.380447	42.928337	128.361649	46.816467	15.956483	125.2180675	-62.548401	16.676585	132.2389645
20.698952	34.967686	129.268127	-7.832129	16.310728	128.520432	46.233894	-11.164302	122.112343	47.384689	42.752575	128.052307	46.8092915	15.7941365	125.082325	-62.4735495	16.8273195	131.958539
21.548557	33.606815	128.660675	-7.738557	16.242607	128.204987	46.288818	-11.335861	122.097816	47.397568	42.597126	127.698753	46.843193	15.6306325	124.8982845	-62.320307	16.8545815	131.5116895
22.410881	32.134079	128.029221	-7.722244	16.190552	127.870056	46.247734	-11.469258	122.06427	47.423126	42.469334	127.319977	46.83543	15.500038	124.6921235	-62.279918	16.881066	131.0479885
23.252987	30.579449	127.451767	-7.684183	16.1099	127.574501	46.231621	-11.6152	122.066498	47.407104	42.356468	126.924301	46.8193625	15.370634	124.4953995	-62.1877285	16.849166	130.6536025
24.388945	28.103464	126.692924	-7.679893	15.963478	127.25959	46.247036	-11.902568	122.197601	47.339916	42.224026	126.372292	46.793476	15.160729	124.2849465	-62.153262	16.766227	130.2342335
25.151814	26.372522	126.319542	-7.665088	15.83461	127.096085	46.26276	-12.117013	122.380318	47.360374	42.095207	125.982979	46.811567	14.989097	124.1816485	-62.141743	16.680123	130.0105215
25.763395	24.625734	126.067261	-7.658377	15.68425	126.922966	46.304245	-12.366776	122.619965	47.417213	41.964935	125.568153	46.860729	14.7990795	124.094059	-62.177483	16.5694205	129.751873
26.586802	22.750023	125.638351	-7.620626	15.52398	126.689598	46.344704	-12.611745	122.882462	47.476387	41.818333	125.113251	46.9105455	14.603294	123.9978565	-62.1517975	16.444666	129.3813395
27.203974	20.939468	125.273445	-7.58238	15.382248	126.379105	46.385719	-12.8539	123.139099	47.513294	41.613792	124.616409	46.9495065	14.379946	123.877754	-62.1142665	16.38455	128.880456
27.913946	19.001249	124.891457	-7.543306	15.222627	125.97364	46.350025	-13.087635	123.369286	47.520924	41.367195	124.098183	46.9354745	14.13978	123.7337345	-62.0220865	16.305474	128.2135455
28.488245	17.159737	124.60318	-7.52178	15.036467	125.524727	46.369308	-13.357505	123.526443	47.48864	41.128586	123.607803	46.928974	13.8855405	123.567123	-61.972534	16.1873935	127.482331
29.364193	14.313865	124.195778	-7.572465	14.764656	124.814453	46.410305	-13.806063	123.679825	47.57457	40.698551	122.935341	46.9924375	13.446244	123.307583	-62.1373675	16.083068	126.321323
29.887428	12.496201	124.013138	-7.589125	14.548657	124.358078	46.367859	-14.070901	123.785576	47.517265	40.452488	122.701241	46.942562	13.1907935	123.2434085	-62.120812	15.9065205	125.4727475
30.282497	10.75746	123.938942	-7.588283	14.306243	123.947845	46.306038	-14.346346	123.790825	47.547791	40.17445	122.509338	46.9269145	12.914052	123.1500815	-62.1034805	15.698434	124.7456085
30.73036	8.980962	123.847305	-7.59788	14.062749	123.628937	46.22781	-14.641237	123.727821	47.680569	39.855934	122.304581	46.9541895	12.6073485	123.016201	-62.1499495	15.5181495	124.241673
31.003344	7.348963	123.773506	-7.580655	13.804221	123.426231	46.118008	-14.90497	123.568573	47.718239	39.585747	122.207809	46.9181235	12.3403885	122.888191	-62.0794335	15.2680535	123.964271
31.024937	5.779124	123.633362	-7.555977	13.585413	123.327675	46.088234	-15.184959	123.363365	47.766685	39.338554	122.152328	46.9274595	12.0767975	122.7578465	-62.0394135	15.0940285	123.8975035
31.042385	4.215981	123.519012	-7.496292	13.402581	123.266724	46.084862	-15.426974	123.156784	47.802689	39.102352	122.122528	46.9437755	11.837689	122.639656	-61.9363595	14.967473	123.893792
30.955645	2.142732	123.408058	-7.429602	13.193822	123.19976	46.112408	-15.725904	122.878731	47.841881	38.814831	122.114159	46.9771445	11.5444635	122.496445	-61.8363485	14.8431805	123.903075
30.834881	0.766495	123.329712	-7.374958	13.062003	123.107788	46.132328	-15.90167	122.741844	47.867012	38.637459	122.093704	46.99967	11.3678945	122.417774	-61.749586	14.7561115	123.797802
30.7246	-0.590893	123.219872	-7.334292	12.940457	122.9748	46.123859	-16.083477	122.646713	47.853947	38.445686	122.037437	46.988903	11.1811045	122.342075	-61.657487	14.6998095	123.607525
30.540216	-1.794309	123.133385	-7.279205	12.807899	122.807037	46.143353	-16.296078	122.565033	47.863007	38.237011	121.941879	47.00318	10.9704665	122.253456	-61.56159	14.6453315	123.360618
30.262835	-3.026299	123.043205	-7.188895	12.631138	122.585228	46.161133	-16.546431	122.531357	47.916698	37.980972	121.824097	47.0389155	10.7172705	122.177727	-61.4167055	14.5450055	122.992729
29.993937	-4.244099	123.035919	-7.09582	12.410196	122.346481	46.197624	-16.84737	122.549927	47.988796	37.679577	121.706703	47.09321	10.4161035	122.128315	-61.28485	14.4042885	122.564647
29.79278	-5.461149	123.014488	-6.975114	12.139227	122.05896	46.259525	-17.208273	122.609344	48.11673	37.344826	121.57048	47.1881275	10.0682765	122.089912	-61.1383555	14.2101775	122.028008
29.325274	-7.010991	123.024162	-6.843928	11.701491	121.591911	46.282757	-17.787615	122.732971	48.351669	36.726143	121.305504	47.317213	9.469264	122.0192375	-61.005069	13.933718	121.1645845
28.93141	-8.061379	123.002243	-6.76686	11.398944	121.278015	46.2705	-18.193663	122.838165	48.459339	36.282516	121.125816	47.3649195	9.0444265	121.9819905	-60.8986395	13.7534615	120.5740395
28.500631	-9.035836	123.01413	-6.6862	11.123455	120.971741	46.258327	-18.61738	122.94445	48.562286	35.871433	120.954193	47.4103065	8.6270265	121.9493215	-60.7827065	13.6198835	119.9941605
28.059811	-9.935431	123.009644	-6.603087	10.907284	120.68821	46.198078	-19.023769	123.045853	48.750973	35.486256	120.797134	47.4745255	8.2312435	121.9214935	-60.6806995	13.5833245	119.4549265
27.62215	-10.718861	122.973587	-6.547035	10.712032	120.462395	46.135559	-19.38666	123.098648	48.848198	35.145878	120.682594	47.4918785	7.879609	121.890621	-60.5859485	13.544455	119.034169
27.089327	-11.334519	122.951057	-6.483107	10.543242	120.299171	46.06934	-19.728493	123.094299	48.949337	34.818386	120.555092	47.5093385	7.5449465	121.8246955	-60.4755525	13.5415375	118.7736465
26.480785	-11.873962	122.859634	-6.431188	10.377596	120.180687	46.038063	-20.024221	123.037697	49.065208	34.549309	120.438995	47.5516355	7.262544	121.738346	-60.4140115	13.492648	118.623028
25.507742	-12.518019	122.66114	-6.376904	10.171134	120.036102	45.985298	-20.302244	122.872253	49.156425	34.281315	120.317566	47.5708615	6.9895355	121.5949095	-60.3246695	13.3527325	118.4772945
24.865362	-12.817113	122.505829	-6.36027	10.062818	119.948944	45.981667	-20.430111	122.715851	49.143314	34.145832	120.248917	47.5624905	6.8578605	121.482384	-60.2830305	13.2677755	118.415504
24.27442	-13.03402	122.242371	-6.361911	9.979682	119.856239	45.938488	-20.483778	122.512878	49.149609	34.027924	120.152374	47.5440485	6.772073	121.332626	-60.2678705	13.187291	118.379852
23.647795	-13.071397	121.988998	-6.362752	9.899226	119.78096	45.921215	-20.529142	122.271606	49.062538	33.944153	120.093277	47.4918765	6.7075055	121.1824415	-60.2173805	13.0909465	118.3794785
22.878609	-12.976624	121.744087	-6.352683	9.819705	119.721695	45.907871	-20.593296	122.042336	49.044418	33.832146	120.036362	47.4761445	6.619425	121.039349	-60.1815105	13.019985	118.404041
22.172024	-12.823542	121.482658	-6.339133	9.731163	119.678703	45.898609	-20.669996	121.829117	49.017429	33.741535	120.022568	47.458019	6.5357695	120.9258425	-60.136285	12.9265565	118.4315635
21.459284	-12.621585	121.290169	-6.308432	9.616548	119.650208	45.895741	-20.767881	121.615509	49.032547	33.640446	120.028557	47.464144	6.4362825	120.822033	-60.081008	12.7968135	118.478383
20.498497	-12.263763	120.913757	-6.24214	9.458544	119.604263	45.912472	-20.934994	121.318695	49.083519	33.454407	120.038017	47.4979955	6.2597065	120.678356	-59.9822755	12.6573815	118.53017
19.825157	-11.854574	120.700493	-6.201279	9.366674	119.565155	45.908318	-21.04459	121.141159	49.077606	33.33696	120.077835	47.492962	6.146185	120.609497	-59.89552	12.587163	118.520813
19.119808	-11.340566	120.444679	-6.152587	9.293154	119.51944	45.910568	-21.133902	120.925781	49.130394	33.231915	120.151222	47.520481	6.0490065	120.5385015	-59.825655	12.5373015	118.5003785
18.42897	-10.844915	120.20507	-6.109164	9.262989	119.457611	45.908726	-21.189823	120.675018	49.166489	33.179688	120.304344	47.5376075	5.9949325	120.489681	-59.7559355	12.5310455	118.425541
17.782139	-10.31604	119.826508	-6.08321	9.315206	119.397148	45.882877	-21.173279	120.36618	49.255085	33.186211	120.522263	47.568981	6.006466	120.4442215	-59.735401	12.623946	118.3500745
17.169954	-9.656986	119.467888	-6.063893	9.44992	119.304062	45.862732	-21.045334	120.032143	49.298954	33.320736	120.899323	47.580843	6.137701	120.465733	-59.708629	12.762139	118.142391
16.480215	-8.925426	119.120155	-6.123779	9.646056	119.255508	45.858826	-20.818352	119.754723	49.280739	33.553757	121.495369	47.5697825	6.3677025	120.625046	-59.8173405	12.9244095	117.88597
15.366849	-7.77025	118.861946	-6.351829	9.991114	119.365669	45.853199	-20.343624	119.458427	49.186371	34.021736	122.634827	47.519785	6.839056	121.046627	-60.223443	13.143172	117.684711
14.617891	-7.070562	118.813683	-6.590164	10.26509	119.596466	45.794533	-19.983364	119.340149	48.989342	34.361374	123.430511	47.3919375	7.189005	121.38533	-60.5722655	13.341175	117.807602
13.885635	-6.391059	118.88485	-6.874045	10.586685	119.93531	45.648003	-19.618372	119.276741	48.69809	34.67511	124.136856	47.1730465	7.528369	121.7067985	-60.9211365	13.645001	118.1638215
13.10401	-5.672255	119.072578	-7.175549	10.946905	120.358154	45.420559	-19.256575	119.347809	48.369553	34.947468	124.708427	46.895056	7.8454465	122.028118	-61.246154	14.0483635	118.68819
12.224909	-5.010717	119.402946	-7.486549	11.305831	120.81591	45.215569	-18.960974	119.521034	48.145294	35.183704	125.169075	46.6804315	8.111365	122.3450545	-61.6535295	14.500297	119.2867655
11.295753	-4.437194	119.75132	-7.688846	11.590749	121.201492	45.026188	-18.757078	119.812073	47.917747	35.382591	125.610054	46.4719675	8.3127565	122.7110635	-61.8496595	14.8687415	119.6919205
10.381821	-3.939157	120.184875	-7.917885	11.855383	121.538544	44.839268	-18.629709	120.17981	47.767162	35.517727	125.968849	46.303215	8.444009	123.0743295	-62.138985	15.266757	120.0027585
9.081522	-3.458262	120.61026	-8.216722	12.139053	121.91198	44.558311	-18.516222	120.653091	47.633839	35.625423	126.293922	46.096075	8.5546005	123.4735065	-62.529519	15.7235055	120.3504535
8.220556	-3.147918	120.745316	-8.347993	12.25664	122.032822	44.41563	-18.493065	120.872856	47.555637	35.660233	126.381149	45.9856335	8.583584	123.6270025	-62.6816195	15.929696	120.4386415
7.262924	-2.889367	120.791779	-8.422485	12.3035	122.047531	44.298653	-18.450455	121.006775	47.472477	35.664429	126.382767	45.885565	8.606987	123.694771	-62.730535	16.000013	120.400291
6.251281	-2.682623	120.748985	-8.468568	12.28817	122.001839	44.281807	-18.474138	121.008148	47.382069	35.654427	126.346375	45.831938	8.5901445	123.6772615	-62.769074	15.9861955	120.3264165
5.351681	-2.627232	120.613083	-8.449016	12.190003	121.90535	44.28104	-18.504261	121.003761	47.35656	35.614704	126.266373	45.8188	8.5552215	123.635067	-62.716832	15.8247845	120.175633
4.411407	-2.56799	120.541229	-8.511809	12.13198	121.888908	44.307911	-18.548414	121.022049	47.373295	35.573029	126.148476	45.840603	8.5123075	123.5852625	-62.864221	15.7516525	120.1925535
3.423436	-2.521223	120.443176	-8.454978	12.016283	121.787033	44.343136	-18.58009	121.091545	47.388031	35.545586	126.069153	45.8655835	8.482748	123.580349	-62.7755395	15.549818	119.993717
1.783726	-2.550745	120.339714	-8.384655	11.910183	121.667458	44.445621	-18.701231	121.150253	47.357941	35.489536	125.927521	45.901781	8.3941525	123.538887	-62.671091	15.4262135	119.796029
0.731679	-2.641742	120.261932	-8.35393	11.873911	121.627068	44.43383	-18.756044	121.160271	47.34869	35.450111	125.846817	45.89126	8.3470335	123.503544	-62.59912	15.4007885	119.750592
-0.348659	-2.69419	120.091095	-8.351109	11.864383	121.59668	44.359589	-18.787203	121.075119	47.389317	35.396778	125.800812	45.874453	8.3047875	123.4379655	-62.576671	15.4239785	119.7553945
-1.641234	-2.778298	119.916046	-8.367113	11.859484	121.56575	44.237389	-18.774834	120.905365	47.395325	35.35236	125.816536	45.816357	8.288763	123.3609505	-62.550583	15.430205	119.7705495
-2.890667	-2.89239	119.698837	-8.394647	11.845545	121.560196	44.114025	-18.714338	120.651566	47.336483	35.34391	125.893356	45.725254	8.314786	123.272461	-62.514548	15.376304	119.847931
-4.091787	-3.015486	119.51516	-8.432099	11.821129	121.592728	44.032295	-18.628662	120.389679	47.2826	35.366394	126.004196	45.6574475	8.368866	123.1969375	-62.5216455	15.273392	119.9885185
-5.404869	-3.253604	119.319679	-8.380117	11.760764	121.577415	43.973095	-18.552074	120.22699	47.223186	35.400547	126.121971	45.5981405	8.4242365	123.1744805	-62.3583745	15.0972915	119.9803495
-7.359754	-3.694942	119.182014	-8.371184	11.715778	121.646629	43.952831	-18.538445	120.062828	47.119141	35.4221	126.144325	45.535986	8.4418275	123.1035765	-62.278354	14.9897285	120.1896815
-8.640662	-4.074331	119.215599	-8.417802	11.694074	121.753433	44.08091	-18.694733	120.037888	47.053864	35.350597	125.875557	45.567387	8.327932	122.9567225	-62.402991	15.060216	120.5501435
-10.138895	-4.530849	119.445946	-8.328185	11.554266	121.770454	44.103657	-18.931337	120.132378	47.054577	35.146725	125.275864	45.579117	8.107694	122.704121	-62.235487	15.000838	120.836787
-11.512583	-5.075259	119.749153	-8.187269	11.300257	121.718773	44.095467	-19.32115	120.341812	47.075699	34.910679	124.456429	45.585583	7.7947645	122.3991205	-61.960121	14.8057495	121.0384255
-12.910792	-5.683803	120.166016	-8.058696	10.92052	121.627258	44.076572	-19.835108	120.63414	47.239876	34.561802	123.359444	45.658224	7.363347	121.996792	-61.775616	14.477693	121.257724
-14.34795	-6.368238	120.697952	-7.914053	10.420223	121.513138	44.014229	-20.413574	120.938911	47.360756	34.092857	122.083488	45.6874925	6.8396415	121.5111995	-61.5155985	14.0008045	121.5150765
-15.740223	-6.983816	121.337418	-7.778319	9.847455	121.433746	43.906471	-20.997927	121.268448	47.403049	33.537102	120.848022	45.65476	6.2695875	121.058235	-61.211398	13.4253225	121.809257
-17.856819	-7.804391	122.393646	-7.604666	8.922281	121.494278	43.77906	-21.862701	121.90554	47.416782	32.476437	119.263351	45.597921	5.306868	120.5844455	-60.807253	12.537694	122.4041105
-19.153084	-8.279675	123.140976	-7.531741	8.310187	121.706833	43.725563	-22.371792	122.414864	47.326828	31.880629	118.604675	45.5261955	4.7544185	120.5097695	-60.5896775	11.8659555	122.9038965
-20.435461	-8.548707	123.962524	-7.50141	7.75589	122.094391	43.732906	-22.818285	122.955063	47.287605	31.4093	118.222725	45.5102555	4.2955075	120.588894	-60.5130755	11.2162725	123.599888
-21.6665	-8.705988	124.747864	-7.473835	7.274796	122.6091	43.741779	-23.159662	123.446098	47.28577	31.034779	118.063988	45.5137745	3.9375585	120.755043	-60.4614445	10.6120335	124.463157
-22.811611	-8.712793	125.547531	-7.447775	6.890378	123.20591	43.705933	-23.384954	123.842789	47.274635	30.766178	118.115631	45.490284	3.690612	120.97921	-60.385834	10.090144	125.43261
-23.91287	-8.53405	126.300835	-7.440099	6.593452	123.844231	43.674145	-23.553177	124.089523	47.289131	30.574465	118.307114	45.481638	3.510644	121.1983185	-60.361836	9.67626	126.4901435
-24.965237	-8.19087	126.929962	-7.422069	6.360067	124.466934	43.631622	-23.65053	124.208961	47.343731	30.493938	118.568405	45.4876765	3.421704	121.388683	-60.3318145	9.29843	127.545185
-26.485577	-7.403965	127.786102	-7.379049	6.082554	125.325439	43.565552	-23.656599	124.124016	47.384739	30.597771	119.014427	45.4751455	3.470586	121.5692215	-60.2332435	8.694522	129.0816565
-27.325729	-6.772859	128.281631	-7.427696	5.977642	125.81675	43.536472	-23.621714	123.964798	47.315216	30.663967	119.229462	45.425844	3.5211265	121.59713	-60.281236	8.4341575	130.03637
-28.127342	-5.963504	128.668549	-7.445721	5.888832	126.205536	43.508949	-23.563726	123.750389	47.214508	30.788803	119.399155	45.3617285	3.6125385	121.574772	-60.2531705	8.1651255	130.8363
-28.761936	-5.096364	129.027176	-7.513143	5.894248	126.539757	43.451595	-23.456078	123.524216	47.082306	30.901968	119.549026	45.2669505	3.722945	121.536621	-60.2932365	8.065551	131.542893
-29.34584	-4.126178	129.306717	-7.50774	5.863885	126.826408	43.455269	-23.382824	123.309586	46.967793	30.988884	119.695427	45.211531	3.80303	121.5025065	-60.227011	7.92474	132.1503095
-29.729414	-3.075862	129.579422	-7.477715	5.847414	127.070107	43.432487	-23.295168	123.124817	46.877884	31.084549	119.872581	45.1551855	3.8946905	121.498699	-60.1106155	7.8001375	132.641515
-29.920387	-1.934123	129.758972	-7.486707	5.85803	127.346191	43.443699	-23.223362	122.958839	46.867989	31.17664	120.058548	45.155844	3.976639	121.5086935	-60.129258	7.739421	133.1836885
-30.252148	-0.106955	130.247086	-7.497437	5.903391	127.85183	43.473118	-23.047356	122.767937	46.824455	31.35742	120.486855	45.1487865	4.155032	121.627396	-60.1436605	7.65175	134.076264
-30.238771	1.20194	130.49176	-7.514444	5.964312	128.156967	43.538559	-22.882166	122.764313	46.808792	31.528675	120.850334	45.1736755	4.3232545	121.8073235	-60.2025635	7.6053695	134.5066105
-29.884386	2.337384	130.623123	-7.52185	6.038422	128.521774	43.697323	-22.687321	122.839798	46.842289	31.779444	121.274803	45.269806	4.5460615	122.0573005	-60.313506	7.5307825	134.9862475
-29.836773	3.869104	130.923706	-7.468987	6.085625	128.842026	43.909428	-22.462378	123.004379	46.878052	32.06345	121.769646	45.39374	4.800536	122.3870125	-60.331714	7.370714	135.2970395
-29.453945	5.27885	131.068161	-7.50587	6.247574	129.220825	44.125359	-22.230934	123.261513	46.995903	32.334518	122.294304	45.560631	5.051792	122.7779085	-60.572371	7.443356	135.6637415
-28.819752	6.490636	131.099487	-7.432175	6.284735	129.530838	44.338013	-22.014687	123.585251	47.036625	32.610142	122.858223	45.687319	5.2977275	123.221737	-60.551669	7.2717425	135.839939
-28.367662	8.064318	131.352127	-7.408184	6.38971	129.857224	44.521389	-21.81852	123.929596	47.182537	32.839489	123.401436	45.851963	5.5104845	123.665516	-60.668331	7.2689355	136.048932
-27.095486	10.050678	131.337967	-7.466793	6.524539	130.450516	44.746685	-21.592831	124.535736	47.382259	33.1236	124.221779	46.064472	5.7653845	124.3787575	-60.998058	7.2836935	136.5222745
-26.430798	11.603236	131.589157	-7.371044	6.478977	130.696762	44.927971	-21.492981	124.983772	47.552917	33.298744	124.772224	46.240444	5.9028815	124.877998	-60.982532	7.0550725	136.515526
-25.429462	13.066363	131.538284	-7.235932	6.366515	130.901352	45.109539	-21.392126	125.50737	47.787476	33.457039	125.325966	46.4485075	6.0324565	125.416668	-60.9203715	6.7005735	136.386036
-24.437405	14.409471	131.570206	-7.196593	6.345654	131.138184	45.322803	-21.315012	126.091515	47.887112	33.623978	126.01709	46.6049575	6.154483	126.0543025	-60.9981435	6.536825	136.2220655
-23.354578	15.861702	131.631927	-7.20818	6.332135	131.4366	45.534958	-21.22007	126.728416	48.092407	33.768875	126.651398	46.8136825	6.2744025	126.689907	-61.2300425	6.3898675	136.183293
-22.13533	17.149437	131.607468	-7.233834	6.315637	131.748474	45.726353	-21.126534	127.425858	48.31752	33.937489	127.339325	47.0219365	6.4054775	127.3825915	-61.4896045	6.2257965	136.1143565
-20.925987	18.552065	131.883118	-7.248044	6.287313	132.14653	45.904549	-21.054811	128.193863	48.542774	34.103638	128.039032	47.2236615	6.5244135	128.1164475	-61.7197495	6.0502125	136.1766125
-18.988396	20.58363	132.399765	-7.258534	6.268406	132.896912	46.188061	-20.955996	129.380676	48.875847	34.360813	129.144363	47.531954	6.7024085	129.2625195	-62.049022	5.8344035	136.5313045
-17.54055	21.874868	132.911499	-7.238817	6.267834	133.486298	46.372238	-20.89395	130.256744	49.121399	34.530094	129.920441	47.7468185	6.818072	130.0885925	-62.2244525	5.717596	136.8840035
-16.267914	23.221737	133.493011	-7.195401	6.267071	134.117966	46.559879	-20.805735	131.181961	49.415035	34.74596	130.727814	47.987457	6.9701125	130.9548875	-62.378259	5.5640295	137.2810445
-14.756139	24.471054	134.190552	-7.180452	6.294394	134.753067	46.756618	-20.698429	132.057465	49.693043	34.990631	131.595032	48.2248305	7.146101	131.8262485	-62.5857345	5.442687	137.6798855
-13.290713	25.698313	134.906845	-7.17833	6.334066	135.33667	46.942822	-20.579918	132.832764	50.129364	35.14365	132.492203	48.536093	7.281866	132.6624835	-62.892753	5.386266	138.0108565
-11.857864	26.9478	135.736115	-7.18894	6.39677	135.831955	47.094242	-20.394436	133.501938	50.112106	35.462593	133.478516	48.603174	7.5340785	133.490227	-62.981054	5.2594615	138.173683
-10.383904	28.072405	136.521744	-7.25441	6.510901	136.236649	47.202541	-20.173098	133.965591	NaN	NaN	NaN	NaN	NaN	NaN	NaN	NaN	NaN
-8.434496	29.817862	137.685165	-7.380795	6.771612	136.671082	47.279213	-19.74044	134.371246	NaN	NaN	NaN	NaN	NaN	NaN	NaN	NaN	NaN
-7.100343	30.780659	138.331757	-7.478142	7.009697	136.888138	47.423481	-19.407612	134.525482	NaN	NaN	NaN	NaN	NaN	NaN	NaN	NaN	NaN
-5.845173	31.811995	138.980469	-7.58214	7.279301	137.094116	47.593002	-19.050581	134.713882	NaN	NaN	NaN	NaN	NaN	NaN	NaN	NaN	NaN
-4.653487	32.645981	139.563934	-7.688427	7.583213	137.280594	47.782085	-18.588137	134.960419	NaN	NaN	NaN	NaN	NaN	NaN	NaN	NaN	NaN
-3.535333	33.384274	140.059967	-7.77154	7.886899	137.458801	47.989216	-18.089525	135.281082	NaN	NaN	NaN	NaN	NaN	NaN	NaN	NaN	NaN
-2.350408	34.076958	140.450638	-7.868981	8.212161	137.633133	48.210087	-17.580456	135.581589	NaN	NaN	NaN	NaN	NaN	NaN	NaN	NaN	NaN
-1.338796	34.621277	140.724747	-7.958531	8.572102	137.799911	48.396797	-17.013845	135.90773	NaN	NaN	NaN	NaN	NaN	NaN	NaN	NaN	NaN
0.10038	35.288151	140.870712	-7.965565	9.136856	137.9319	48.67897	-16.118097	136.382263	NaN	NaN	NaN	NaN	NaN	NaN	NaN	NaN	NaN
1.094878	35.65868	140.829666	-7.895637	9.517121	137.94342	48.895836	-15.547726	136.640869	NaN	NaN	NaN	NaN	NaN	NaN	NaN	NaN	NaN
1.914618	35.90115	140.735947	-7.822442	9.923577	137.920074	49.147762	-15.101465	136.837845	NaN	NaN	NaN	NaN	NaN	NaN	NaN	NaN	NaN
2.654897	36.033958	140.589233	-7.667303	10.25337	137.826279	49.384132	-14.718309	136.9496	NaN	NaN	NaN	NaN	NaN	NaN	NaN	NaN	NaN
3.30802	36.065674	140.388901	-7.541847	10.573769	137.736938	49.613415	-14.330191	136.95015	NaN	NaN	NaN	NaN	NaN	NaN	NaN	NaN	NaN
3.860378	36.003242	140.127258	-7.397199	10.843349	137.582001	49.792568	-13.957235	136.898376	NaN	NaN	NaN	NaN	NaN	NaN	NaN	NaN	NaN
4.351178	35.848408	139.789474	-7.27818	11.107958	137.392334	50.01458	-13.609462	136.782318	NaN	NaN	NaN	NaN	NaN	NaN	NaN	NaN	NaN
4.904026	35.478065	139.114548	-7.031226	11.421574	136.977448	50.356422	-13.127398	136.551163	NaN	NaN	NaN	NaN	NaN	NaN	NaN	NaN	NaN
5.120367	35.187462	138.626038	-6.873727	11.591471	136.669937	50.554962	-12.858127	136.372971	NaN	NaN	NaN	NaN	NaN	NaN	NaN	NaN	NaN
5.204699	34.871056	138.143509	-6.717896	11.713064	136.362823	50.75687	-12.675015	136.17128	NaN	NaN	NaN	NaN	NaN	NaN	NaN	NaN	NaN
5.178021	34.537136	137.682129	-6.54757	11.790741	136.060303	50.93832	-12.536579	135.945389	NaN	NaN	NaN	NaN	NaN	NaN	NaN	NaN	NaN
5.085487	34.166683	137.252625	-6.38833	11.863971	135.801407	51.165951	-12.448061	135.69014	NaN	NaN	NaN	NaN	NaN	NaN	NaN	NaN	NaN
4.834309	33.783203	136.855011	-6.195879	11.882317	135.525787	51.348274	-12.337357	135.442917	NaN	NaN	NaN	NaN	NaN	NaN	NaN	NaN	NaN
4.507115	33.376373	136.453934	-6.046128	11.903322	135.249222	51.550312	-12.279926	135.221848	NaN	NaN	NaN	NaN	NaN	NaN	NaN	NaN	NaN
3.74466	32.775818	135.891586	-5.891323	11.908245	134.804916	51.751167	-12.260961	134.762604	NaN	NaN	NaN	NaN	NaN	NaN	NaN	NaN	NaN
3.131593	32.385792	135.483582	-5.867434	11.89369	134.489685	51.748795	-12.263446	134.394775	NaN	NaN	NaN	NaN	NaN	NaN	NaN	NaN	NaN
2.454033	32.009678	135.094162	-5.927348	11.88575	134.155685	51.64138	-12.279356	133.978683	NaN	NaN	NaN	NaN	NaN	NaN	NaN	NaN	NaN
1.682321	31.617085	134.65123	-6.045938	11.862087	133.786331	51.456356	-12.299082	133.431107	49.394943	41.947151	133.054825	50.4256495	14.8240345	133.242966	-62.5175255	8.9001395	134.329696
0.739932	31.245977	134.100693	-6.224036	11.837685	133.321136	51.146095	-12.255867	132.637283	49.065063	42.091919	132.34761	50.105579	14.918026	132.4924465	-62.553651	8.757344	134.1498255
-0.229519	30.859638	133.289261	-6.428528	11.817753	132.693787	50.747204	-12.127606	131.397369	48.768089	42.242264	131.125671	49.7576465	15.057329	131.26152	-62.6147025	8.578177	134.126054
-1.302219	30.492851	132.172302	-6.627345	11.833513	131.848557	50.459171	-11.93789	129.797363	48.870274	42.342747	129.509323	49.6647225	15.2024285	129.653343	-62.9194125	8.4645975	134.043771
-2.822497	30.00049	130.214798	-6.701102	11.923381	130.345428	50.199669	-11.51141	127.137283	48.487289	42.587658	126.954063	49.343479	15.538124	127.045673	-62.745683	8.308638	133.645183
-3.823829	29.707033	128.998642	-6.61966	12.004926	129.45723	50.200279	-11.310013	125.472282	48.294468	42.710228	125.252533	49.2473735	15.7001075	125.3624075	-62.4866935	8.3097445	133.5520525
-4.891197	29.388407	128.059723	-6.473356	12.027874	128.754654	50.183998	-11.16479	124.181786	48.125511	42.847851	123.71595	49.1547545	15.8415305	123.948868	-62.1014665	8.2142175	133.56044
-5.926462	29.130167	127.261749	-6.356089	12.047713	128.183868	50.249195	-11.048387	123.41275	47.975983	42.945141	122.468094	49.112589	15.948377	122.940422	-61.824767	8.147049	133.427314
-6.834392	28.907467	126.584328	-6.208185	12.018664	127.685867	50.344379	-10.948166	122.966934	47.848919	42.938541	121.547386	49.096649	15.9951875	122.25716	-61.513019	8.0421405	133.114574
-7.767947	28.725922	125.960197	-6.134046	11.97745	127.258392	50.417263	-10.909866	122.739685	47.771236	42.884655	120.778465	49.0942495	15.9873945	121.759075	-61.3623415	7.9675055	132.757709
-8.720798	28.575638	125.468079	-6.126175	11.908575	126.889503	50.404964	-10.925202	122.634872	47.680565	42.776245	120.239792	49.0427645	15.9255215	121.437332	-61.2951145	7.8916285	132.341674
-9.955594	28.495705	124.9328	-6.151376	11.73338	126.421844	50.193722	-10.913085	122.510162	47.560928	42.584499	119.707932	48.877325	15.835707	121.109047	-61.180077	7.631053	131.734641
-10.674272	28.549391	124.742928	-6.212857	11.598865	126.186371	50.087822	-10.970897	122.423592	47.532658	42.538155	119.614754	48.81024	15.783629	121.019173	-61.235954	7.414101	131.353569
-11.382537	28.679857	124.684586	-6.276242	11.459879	125.99527	49.978004	-11.020502	122.322701	47.480774	42.486591	119.700729	48.729389	15.7330445	121.011715	-61.281873	7.1867135	130.978825
-12.038807	28.904301	124.673698	-6.366106	11.317916	125.838531	49.85043	-11.040844	122.164452	47.411812	42.449169	119.85881	48.631121	15.7041625	121.011631	-61.363333	6.9316695	130.665431
-12.653362	29.218971	124.734322	-6.475221	11.15344	125.671852	49.734318	-11.073314	121.940323	47.3307	42.405655	120.064781	48.532509	15.6661705	121.002552	-61.482951	6.6407095	130.341152
-13.220554	29.593416	124.751923	-6.61445	11.019363	125.485123	49.604721	-11.083387	121.649261	47.222824	42.352882	120.280769	48.4137725	15.6347475	120.965015	-61.6426725	6.4039785	130.005231
-13.729363	29.926167	124.71666	-6.758201	10.882949	125.21315	49.458668	-11.085055	121.311928	47.08503	42.317917	120.438934	48.271849	15.616431	120.875431	-61.788251	6.149467	129.550869
-14.376114	30.398623	124.454208	-7.094985	10.805693	124.757401	49.216988	-11.042792	120.673683	46.783848	42.335163	120.435562	48.000418	15.6461855	120.5546225	-62.190388	5.9652005	128.9601795
-14.802723	30.788433	124.201012	-7.303079	10.801928	124.400497	48.973259	-10.932359	120.187065	46.481697	42.421104	120.276917	47.727478	15.7443725	120.231991	-62.333636	5.8594835	128.569003
-15.101097	31.162113	123.926857	-7.504752	10.848752	124.060265	48.703991	-10.805207	119.681885	46.143944	42.515175	120.006729	47.4239675	15.854984	119.844307	-62.4334715	5.84252	128.276223
-15.376451	31.562658	123.654213	-7.71393	10.910479	123.749176	48.437592	-10.711617	119.218277	45.82254	42.627422	119.657692	47.130066	15.9579025	119.4379845	-62.557926	5.8630555	128.0603675
-15.578961	31.996372	123.362328	-7.911219	10.96772	123.438576	48.176224	-10.6224	118.762611	45.528454	42.718357	119.278214	46.852339	16.0479785	119.0204125	-62.674777	5.8874615	127.8567395
-15.694141	32.43808	123.077736	-8.113083	11.021404	123.125992	47.925438	-10.561243	118.326248	45.237915	42.794708	118.958267	46.5816765	16.1167325	118.6422575	-62.8078425	5.9260755	127.6097265
-15.758801	32.80883	122.768829	-8.312274	11.052491	122.812904	47.679073	-10.509817	117.918671	44.959538	42.842968	118.706223	46.3193055	16.1665755	118.312447	-62.9438535	5.9384065	127.313361
-15.753059	33.361469	122.396935	-8.620632	11.066467	122.340897	47.306366	-10.487714	117.416977	44.597496	42.898342	118.443428	45.951931	16.205314	117.9302025	-63.193195	5.92762	126.7515915
-15.657992	33.675583	122.134911	-8.856005	11.058827	122.046089	47.054199	-10.4842	117.140198	44.346939	42.92099	118.373276	45.700569	16.218395	117.756737	-63.412579	5.899259	126.335441
-15.533355	33.928581	121.876053	-9.093191	11.044702	121.754311	46.783596	-10.499036	116.923546	44.100166	42.922421	118.287827	45.441881	16.2116925	117.6056865	-63.628263	5.8777115	125.9029355
-15.391549	34.136749	121.615158	-9.367294	11.030532	121.505035	46.495949	-10.5207	116.749168	43.841171	42.900623	118.18988	45.16856	16.1899615	117.469524	-63.903148	5.8711025	125.540546
-15.209274	34.268482	121.408905	-9.648369	11.001613	121.241173	46.180489	-10.545257	116.558228	43.567177	42.862366	118.115105	44.873833	16.1585545	117.3366665	-64.170571	5.8446715	125.1456795
-14.998121	34.331955	121.28875	-9.948252	10.978319	121.038857	45.830204	-10.582417	116.341736	43.285141	42.797329	118.086647	44.5576725	16.107456	117.2141915	-64.4541765	5.849182	124.8635225
-14.717513	34.35952	121.237755	-10.273482	10.949334	120.860016	45.445518	-10.616809	116.091248	43.001602	42.717876	118.113258	44.22356	16.0505335	117.102253	-64.770524	5.8481345	124.617779
-14.065616	34.293865	121.400452	-10.756356	10.932477	120.716927	44.844303	-10.661358	115.605629	42.61171	42.630558	118.26049	43.7280065	15.9846	116.9330595	-65.2407185	5.880354	124.5007945
-13.678638	34.167446	121.651031	-11.080955	10.925565	120.675217	44.449341	-10.655787	115.231407	42.341595	42.594284	118.384575	43.395468	15.9692485	116.807991	-65.557378	5.8818815	124.542443
-13.299939	33.991886	121.883881	-11.390014	10.96454	120.676628	44.068668	-10.625399	114.819038	42.053951	42.581413	118.502487	43.0613095	15.978007	116.6607625	-65.8413375	5.951073	124.6924935
-12.866306	33.730778	122.06646	-11.676638	10.996928	120.666718	43.714844	-10.536808	114.364639	41.718117	42.613525	118.506111	42.7164805	16.0383585	116.435375	-66.0697565	5.9554975	124.898061
-12.414905	33.386406	122.120132	-11.949535	11.048192	120.634567	43.370342	-10.439566	113.912712	41.34491	42.678383	118.375	42.357626	16.1194085	116.143856	-66.256696	5.9769755	125.125278
-11.8632	32.972855	121.975861	-12.191431	11.095594	120.562027	43.023041	-10.369846	113.475761	40.958603	42.722683	118.152847	41.990822	16.1764185	115.814304	-66.373684	6.0147695	125.30975
-11.384962	32.467785	121.758804	-12.442387	11.109435	120.444405	42.679043	-10.373314	113.115417	40.603687	42.713814	117.824173	41.641365	16.17025	115.469795	-66.526139	6.04862	125.419015
-10.442456	31.533428	121.097115	-12.788736	11.068084	120.21209	42.203617	-10.551983	112.799194	40.217323	42.569901	117.198303	41.21047	16.008959	114.9987485	-66.787942	6.127209	125.4254315
-9.766302	30.776686	120.584122	-13.028381	11.005523	120.092819	41.926804	-10.803859	112.791649	39.990131	42.380058	116.775665	40.9584675	15.7880995	114.783657	-67.0152295	6.2229465	125.401981
-9.090712	29.97658	120.078407	-13.243805	10.90211	119.985687	41.695797	-11.115479	112.989685	39.819355	42.169273	116.384636	40.757576	15.526897	114.6871605	-67.245186	6.277323	125.2842135
-8.31705	29.052359	119.640579	-13.465662	10.729877	119.964706	41.520432	-11.462808	113.407394	39.698727	41.91473	116.086075	40.6095795	15.225961	114.7467345	-67.5409035	6.233793	125.1826775
-7.471296	28.046211	119.324409	-13.670304	10.521235	120.060753	41.447586	-11.83432	114.099792	39.583363	41.614788	115.995201	40.5154745	14.890234	115.0474965	-67.8560825	6.152236	125.0740095
-6.567201	26.994396	119.220367	-13.837497	10.306367	120.321205	41.467972	-12.217749	115.114334	39.583603	41.336746	116.099838	40.5257875	14.5594985	115.607086	-68.2007815	6.0532355	125.035324
-5.717343	25.929705	119.491051	-13.960868	10.06502	120.740799	41.550167	-12.568114	116.38073	39.648651	41.068111	116.407608	40.599409	14.2499985	116.394169	-68.521145	5.8800415	125.087429
-4.209643	24.269756	120.066299	-14.144834	9.764709	121.597015	41.746063	-12.988493	118.470169	39.750748	40.681122	117.174652	40.7484055	13.8463145	117.8224105	-69.0380735	5.6831035	125.3716195
-3.248681	23.239853	120.568527	-14.246431	9.600024	122.147026	41.855465	-13.182253	119.825836	39.814098	40.480942	117.742302	40.8347815	13.6493445	118.784069	-69.3276435	5.5507035	125.509983
-2.263276	22.188316	121.094109	-14.355268	9.462833	122.583305	41.934608	-13.336875	120.944092	39.87582	40.323036	118.283554	40.905214	13.4930805	119.613823	-69.61575	5.4325855	125.552787
-1.243304	21.157656	121.449951	-14.462548	9.351463	122.81678	41.950882	-13.473376	121.890274	39.930157	40.176598	118.761848	40.9405195	13.351611	120.326061	-69.8656155	5.351315	125.307499
-0.293832	20.196619	121.637413	-14.596658	9.250803	122.819862	41.89687	-13.552725	122.520378	39.934944	40.064137	119.131027	40.915907	13.255706	120.8257025	-70.109223	5.2459	124.8140215
0.56909	19.259291	121.741066	-14.770521	9.155548	122.641609	41.771107	-13.637011	122.77523	39.855042	39.991684	119.29911	40.8130745	13.1773365	121.03717	-70.3541165	5.1337595	124.246048
1.487357	18.31444	121.526321	-14.959143	9.081958	122.344902	41.540207	-13.714155	122.687828	39.691265	39.950554	119.249214	40.615736	13.1181995	120.968521	-70.534022	5.0457165	123.721283
2.659016	17.026108	121.026947	-15.218769	9.057648	121.848854	41.127048	-13.724936	122.042336	39.370052	39.83997	118.866325	40.24855	13.057517	120.4543305	-70.686088	5.057779	123.2433775
3.465178	16.183153	120.765327	-15.325119	9.106546	121.589577	40.924732	-13.661657	121.537056	39.178581	39.816769	118.623817	40.0516565	13.077556	120.0804365	-70.7018945	5.135536	123.0987175
4.280828	15.366069	120.596016	-15.382918	9.201799	121.418633	40.832226	-13.566939	121.140907	39.036293	39.860931	118.477608	39.9342595	13.146996	119.8092575	-70.7000955	5.256602	123.0280085
4.961848	14.625639	120.526421	-15.423161	9.343009	121.329208	40.820236	-13.438331	120.858673	38.93996	39.993702	118.446663	39.880098	13.2776855	119.652668	-70.72642	5.4083325	123.005748
5.628336	13.897887	120.557571	-15.458059	9.505797	121.287537	40.81562	-13.253885	120.630821	38.837978	40.166637	118.478622	39.826799	13.456376	119.5547215	-70.742917	5.555218	123.0203525
6.327274	13.185629	120.538536	-15.508276	9.694864	121.256126	40.809265	-13.033791	120.454063	38.713558	40.372307	118.544449	39.7614115	13.669258	119.499256	-70.7779635	5.72047	123.012996
7.0066	12.462164	120.507179	-15.549893	9.902122	121.226845	40.840942	-12.805075	120.352814	38.596336	40.581688	118.623482	39.718639	13.8883065	119.488148	-70.818425	5.9159375	122.965542
7.841496	11.469065	120.614433	-15.595428	10.244645	121.179077	40.896477	-12.444571	120.375648	38.482132	40.881546	118.83931	39.6893045	14.2184875	119.607479	-70.8801605	6.2708025	122.750675
8.421709	10.810875	120.726204	-15.581105	10.490321	121.182426	40.997284	-12.194762	120.520485	38.455326	41.087471	119.05677	39.726305	14.4463545	119.7886275	-70.888515	6.5342875	122.5762245
9.042623	10.132117	120.918167	-15.495827	10.752463	121.237038	41.174744	-11.955382	120.803345	38.495342	41.274834	119.385674	39.835043	14.659726	120.0945095	-70.826697	6.8452	122.3795665
9.52131	9.509767	121.191002	-15.341876	11.009968	121.348557	41.443409	-11.748662	121.244514	38.637173	41.47311	119.827568	40.040291	14.862224	120.536041	-70.724043	7.157712	122.161073
10.04773	8.838962	121.611656	-15.146987	11.216706	121.529747	41.753376	-11.579515	121.791885	38.866707	41.668358	120.386597	40.3100415	15.0444215	121.089241	-70.6040155	7.3889905	121.970253
10.5076	8.194006	122.080635	-14.932722	11.392828	121.755531	42.030445	-11.465816	122.379982	39.09288	41.811146	120.980034	40.5616625	15.172665	121.680008	-70.4271065	7.612991	121.831054
10.88898	7.57492	122.52803	-14.739256	11.552969	121.972488	42.265751	-11.381288	122.916031	39.369534	41.932346	121.536552	40.8176425	15.275529	122.2262915	-70.2961545	7.830409	121.7186845
11.448154	6.558795	122.953941	-14.483203	11.798823	122.199677	42.516384	-11.29551	123.423325	39.753677	42.043915	122.139191	41.1350305	15.3742025	122.781258	-70.1014365	8.2234435	121.618096
11.57853	5.984098	123.10009	-14.353402	11.985725	122.249565	42.57156	-11.243662	123.493919	39.955425	42.087582	122.366119	41.2634925	15.42196	122.930019	-69.9702965	8.54949	121.569111
11.793969	5.317605	123.050331	-14.23981	12.178137	122.213974	42.547588	-11.190779	123.368607	40.133938	42.143211	122.448112	41.340763	15.476216	122.9083595	-69.820383	8.880058	121.5195885
11.877605	4.705633	122.804985	-14.14992	12.415598	122.095383	42.501011	-11.120236	123.137497	40.295109	42.202541	122.395882	41.39806	15.5411525	122.7666895	-69.6979	9.2900435	121.4240765
11.915287	4.144452	122.50106	-14.066672	12.691188	121.926735	42.450058	-10.99823	122.867134	40.427029	42.276173	122.313942	41.4385435	15.6389715	122.590538	-69.5718875	9.7434045	121.262932
11.905492	3.577996	122.218765	-13.984968	12.99136	121.784088	42.415138	-10.829395	122.582993	40.547894	42.389648	122.251274	41.481516	15.7801265	122.4171335	-69.451452	10.2025935	121.1510425
11.741037	3.038405	122.033478	-13.899413	13.316	121.692383	42.423038	-10.651368	122.353912	40.65731	42.552765	122.219429	41.540174	15.9506985	122.2866705	-69.339	10.6813015	121.0980955
11.451132	2.175292	121.868729	-13.774207	13.777251	121.654251	42.490761	-10.375109	122.115204	40.816101	42.851421	122.183395	41.653431	16.238156	122.1492995	-69.201845	11.316346	121.1592025
11.168286	1.632657	121.7267	-13.700816	14.075455	121.661209	42.52541	-10.16989	121.973732	40.916565	43.051392	122.158791	41.7209875	16.440751	122.0662615	-69.1226195	11.710159	121.2561565
10.854951	1.113629	121.61087	-13.608219	14.335078	121.67717	42.560127	-9.967608	121.828629	41.003914	43.219025	122.138931	41.7820205	16.6257085	121.98378	-68.9984585	12.0444475	121.37056
10.507844	0.568078	121.538376	-13.500124	14.552032	121.685471	42.645256	-9.817787	121.745834	41.135475	43.374245	122.097603	41.8903655	16.778229	121.9217185	-68.8906135	12.325835	121.4492235
10.077051	-0.011615	121.459785	-13.325315	14.716284	121.650299	42.798321	-9.677289	121.733177	41.312824	43.546104	122.080994	42.0555725	16.9344075	121.9070855	-68.7062025	12.4981605	121.3935125
9.637336	-0.602465	121.419296	-13.134505	14.828478	121.532295	43.035542	-9.525613	121.776031	41.495846	43.695606	122.076012	42.265694	17.0849965	121.9260215	-68.534704	12.5719595	121.1385685
9.175016	-1.165394	121.327545	-12.905997	14.89255	121.305	43.333584	-9.417609	121.857521	41.720451	43.815815	122.050003	42.5270175	17.199103	121.953762	-68.3390115	12.585997	120.656238
8.485849	-2.035217	121.040573	-12.554632	14.953179	120.818222	43.720947	-9.289261	121.959961	42.000202	43.925781	121.874153	42.8605745	17.31826	121.917057	-67.9698385	12.588098	119.719387
7.846101	-2.56801	120.837975	-12.281454	14.959663	120.493317	43.945396	-9.225993	121.966187	42.207939	43.955082	121.59169	43.0766675	17.3645445	121.7789385	-67.6395755	12.5547815	119.2076955
7.279306	-3.156578	120.645248	-11.99624	14.945703	120.222267	44.175064	-9.223166	121.911789	42.461945	43.967609	121.201447	43.3185045	17.3722215	121.556618	-67.3109845	12.5191845	118.887916
6.604437	-3.631298	120.508751	-11.688796	14.908333	120.022751	44.391064	-9.243823	121.834824	42.720837	43.933601	120.747849	43.5559505	17.344889	121.2913365	-66.9335425	12.471777	118.7541655
5.898495	-4.065585	120.424362	-11.419223	14.900438	119.863274	44.561966	-9.239056	121.781479	42.993076	43.905426	120.284523	43.777521	17.333185	121.033001	-66.615967	12.467691	118.693547
5.110886	-4.442259	120.312866	-11.180429	14.942513	119.72216	44.716732	-9.208801	121.703598	43.241161	43.938892	119.893707	43.9789465	17.3650455	120.7986525	-66.3398045	12.5199805	118.6456675
4.286219	-4.758049	120.177841	-10.980776	15.041995	119.607674	44.840462	-9.144696	121.572235	43.421719	43.978058	119.585251	44.1310905	17.416681	120.578743	-66.0926425	12.667309	118.636605
2.960192	-5.065439	119.974815	-10.781563	15.305281	119.495567	44.947945	-8.978367	121.318558	43.629002	44.11845	119.266655	44.2884735	17.5700415	120.2926065	-65.8515995	13.0405205	118.6985275
1.98347	-5.14202	119.816353	-10.70149	15.541249	119.462051	44.973915	-8.816583	121.115074	43.744755	44.2705	119.163582	44.359335	17.7269585	120.139328	-65.762315	13.3555395	118.784774
0.960855	-5.224119	119.649467	-10.628533	15.814252	119.466606	44.98838	-8.627535	120.881355	43.847759	44.461987	119.120575	44.4180695	17.917226	120.000965	-65.6751355	13.711278	118.932247
-0.045106	-5.218575	119.502045	-10.546455	16.111074	119.508102	44.996796	-8.410751	120.637428	43.933132	44.671051	119.112793	44.464964	18.13015	119.8751105	-65.557874	14.091998	119.1410935
-1.047615	-5.138525	119.409821	-10.480645	16.426823	119.575676	45.038586	-8.163954	120.402275	44.022282	44.904083	119.115021	44.530434	18.3700645	119.758648	-65.491724	14.4835815	119.392704
-2.124492	-5.032789	119.319771	-10.383537	16.730507	119.666252	45.091663	-7.893243	120.208382	44.09103	45.130329	119.123169	44.5913465	18.618543	119.6657755	-65.3584205	14.842471	119.6667285
-3.204096	-4.885918	119.3181	-10.254837	17.005568	119.780945	45.170952	-7.639417	120.082626	44.155792	45.331879	119.106003	44.663372	18.846231	119.5943145	-65.173046	15.164905	119.9675755
-4.763414	-4.597521	119.460449	-10.027043	17.360168	119.965569	45.320805	-7.306183	120.102226	44.320385	45.626648	119.07637	44.820595	19.1602325	119.589298	-64.874681	15.5601035	120.34184
-5.856508	-4.32668	119.605377	-9.848986	17.556141	120.085785	45.572617	-7.169578	120.194077	44.46685	45.791531	119.069305	45.0197335	19.3109765	119.631691	-64.7177055	15.8013055	120.539879
-6.933985	-4.057759	119.79734	-9.678246	17.711079	120.205795	45.740673	-7.02263	120.412613	44.639442	45.917	119.061104	45.1900575	19.447185	119.7368585	-64.5465495	15.974973	120.6747315
-7.99016	-3.758293	120.019897	-9.500114	17.823652	120.306923	45.935146	-6.909625	120.661255	44.823219	46.014568	119.031265	45.3791825	19.5524715	119.84626	-64.3794105	16.0948325	120.767586
-9.030988	-3.407927	120.24987	-9.333661	17.9154	120.417389	46.09597	-6.811538	120.954193	45.001419	46.0914	118.999168	45.5486945	19.639931	119.9766805	-64.2160165	16.190869	120.8580975
-10.106532	-2.997255	120.428909	-9.174893	18.002041	120.492409	46.24374	-6.740864	121.240913	45.185913	46.146992	118.978737	45.7148265	19.703064	120.109825	-64.0646125	16.301018	120.874993
-11.160324	-2.535955	120.50145	-9.033417	18.093103	120.528069	46.372952	-6.682792	121.500191	45.382252	46.173485	118.978737	45.877602	19.7453465	120.239464	-63.944436	16.4408595	120.816674
-12.747939	-1.725437	120.462822	-8.847985	18.245321	120.498802	46.506355	-6.616224	121.778999	45.669563	46.262325	119.043091	46.087959	19.8230505	120.411045	-63.783929	16.6675915	120.586559
-13.844175	-1.078349	120.27243	-8.754122	18.356285	120.423767	46.538898	-6.551189	121.831467	45.845638	46.347378	119.104851	46.192268	19.8980945	120.468159	-63.700512	16.8144755	120.379375
-14.899954	-0.40306	120.012817	-8.641836	18.475733	120.305168	46.541359	-6.474077	121.741806	45.870323	46.488548	119.191124	46.205841	20.0072355	120.466465	-63.489513	16.9442305	120.143871
-15.933846	0.330643	119.74324	-8.526554	18.617205	120.175209	46.559299	-6.369753	121.541153	46.227119	46.491123	119.162201	46.393209	20.060685	120.351677	-63.446317	17.173725	119.998741
-17.021732	1.157269	119.447708	-8.421692	18.781219	120.041023	46.583515	-6.25099	121.2826	46.284275	46.635967	119.243027	46.433895	20.1924885	120.2628135	-63.277279	17.3699495	119.8192325
-18.083807	2.028564	119.18354	-8.306263	18.944355	119.945419	46.605625	-6.10288	120.995834	46.384769	46.781811	119.271538	46.495197	20.3394655	120.133686	-63.107723	17.5492445	119.757152
-19.103634	2.915347	119.064987	-8.1812	19.110289	119.91613	46.649677	-5.958735	120.717148	46.469498	46.916634	119.281242	46.5595875	20.4789495	119.999195	-62.9219875	17.7416285	119.833065
-20.694782	4.36818	119.161606	-8.007793	19.354551	120.036766	46.731224	-5.761983	120.430122	46.621288	47.101044	119.227341	46.676256	20.6695305	119.8287315	-62.691842	18.0395715	120.2448005
-21.716751	5.342237	119.321419	-7.892969	19.500999	120.186707	46.808086	-5.677278	120.36837	46.735966	47.205956	119.204315	46.772026	20.764339	119.7863425	-62.557964	18.237659	120.5870715
-22.716864	6.36451	119.584702	-7.78177	19.634563	120.37635	46.889488	-5.613695	120.352066	46.84111	47.295315	119.125404	46.865299	20.84081	119.738735	-62.428839	18.428316	121.013965
-23.755114	7.443611	119.842682	-7.695577	19.762312	120.547318	46.904324	-5.542919	120.351517	46.918045	47.370129	118.954742	46.9111845	20.913605	119.6531295	-62.3023385	18.611019	121.4415065
-24.716913	8.509031	120.088699	-7.609264	19.880083	120.648232	46.936649	-5.475372	120.241547	46.947243	47.405235	118.630013	46.941946	20.9649315	119.43578	-62.160474	18.7952345	121.860684
-25.640795	9.612059	120.37413	-7.515436	19.987259	120.67765	46.916916	-5.40699	119.944237	47.01915	47.404907	118.027161	46.968033	20.9989585	118.985699	-61.998905	18.9755595	122.369601
-26.555862	10.795789	120.706367	-7.385926	20.04509	120.677437	46.818062	-5.333188	119.434586	46.933556	47.370029	117.313072	46.875809	21.0184205	118.373829	-61.647661	19.0717595	122.981045
-27.755415	12.541482	121.366058	-7.164784	20.033781	120.754349	46.658894	-5.19336	118.61657	46.843147	47.241425	116.259338	46.7510205	21.0240325	117.437954	-61.0805885	19.0435295	124.070744
-28.496084	13.790367	121.927277	-7.039068	19.956758	120.991539	46.566406	-5.194302	118.251312	46.771225	47.212231	115.84256	46.6688155	21.0089645	117.046936	-60.7469515	18.9045515	124.936142
-29.144653	15.041813	122.558502	-6.961731	19.825966	121.364685	46.626419	-5.283596	118.028275	46.723652	47.188232	115.58429	46.6750355	20.952318	116.8062825	-60.5984975	18.699614	125.9230875
-29.706299	16.270969	123.215195	-6.93706	19.655296	121.803734	46.672184	-5.333893	117.874886	46.618572	47.181274	115.496468	46.645378	20.9236905	116.685677	-60.519498	18.3869015	126.921791
-30.135939	17.572403	123.887062	-6.93273	19.444334	122.27169	46.676014	-5.330419	117.744621	46.451942	47.177475	115.505493	46.563978	20.923528	116.625057	-60.429438	17.96514	127.918323
-30.497238	18.809464	124.550858	-6.983288	19.206532	122.772072	46.651615	-5.348866	117.689362	46.288231	47.162907	115.606644	46.469923	20.9070205	116.648003	-60.436499	17.5060435	128.896141
-30.817175	20.2211	125.262024	-7.062943	18.962624	123.32914	46.590836	-5.393209	117.751633	46.152981	47.140606	115.826973	46.3719085	20.8736985	116.789303	-60.4977945	17.0515495	129.868977
-30.937052	22.25754	126.231026	-7.192073	18.637686	124.220505	46.493893	-5.476922	118.068825	46.032227	47.095047	116.216896	46.26306	20.8090625	117.1428605	-60.647206	16.4663095	131.2981495
-30.968136	23.768381	126.892685	-7.29541	18.467207	124.832275	46.464329	-5.563216	118.395485	46.003681	47.060692	116.566231	46.234005	20.748738	117.480858	-60.824825	16.185676	132.183692
-30.733362	25.160751	127.438339	-7.3869	18.339123	125.436974	46.420227	-5.606172	118.785515	45.991844	47.024094	116.952721	46.2060355	20.708961	117.869118	-60.9798355	15.969285	133.00483
-30.542963	26.668537	127.908859	-7.394842	18.203213	125.974548	46.377701	-5.62931	119.230675	45.985146	46.981274	117.417702	46.1814235	20.675982	118.3241885	-60.9711075	15.730444	133.6249075
-30.01281	28.155882	128.194885	-7.495611	18.142258	126.507141	46.366386	-5.64992	119.725456	46.016331	46.962524	117.956123	46.1913585	20.656302	118.8407895	-61.1825805	15.628214	134.1734925
-29.623817	29.713572	128.637665	-7.616485	18.117683	127.029549	46.347897	-5.628168	120.260986	46.043617	46.970123	118.617996	46.195757	20.6709775	119.439491	-61.428727	15.5643885	134.619607
-29.070383	31.357075	129.059006	-7.781068	18.146368	127.541183	46.328121	-5.569519	120.828033	46.064247	47.030277	119.378433	46.196184	20.730379	120.103233	-61.75832	15.562357	134.979133
-27.931458	33.618137	129.664902	-8.086515	18.263182	128.386169	46.266544	-5.395383	121.831131	46.06723	47.248444	120.744598	46.166887	20.9265305	121.2878645	-62.339917	15.5998335	135.4844735
-26.949051	35.109016	130.184906	-8.364751	18.406513	129.012451	46.258656	-5.216342	122.638992	46.025986	47.469105	121.807373	46.142321	21.1263815	122.2231825	-62.871823	15.6866445	135.8017195
-26.187016	36.703854	130.908356	-8.67522	18.579594	129.75531	46.324429	-5.046012	123.573349	45.933514	47.762089	122.952721	46.1289715	21.3580385	123.263035	-63.4794115	15.8011495	136.247585
-25.123489	38.144909	131.685394	-9.036303	18.787539	130.621735	46.384956	-4.902313	124.628517	45.766552	48.02058	124.126556	46.075754	21.5591335	124.3775365	-64.14836	16.0159445	136.8659335
-24.209103	39.636047	132.568695	-9.383154	18.959135	131.521942	46.38232	-4.739296	125.745346	45.543758	48.249828	125.303581	45.963039	21.755266	125.5244635	-64.729347	16.163004	137.5194205
-23.036083	40.986961	133.382996	-9.815681	19.190735	132.539169	46.328609	-4.60443	126.88401	45.288742	48.453423	126.328873	45.8086755	21.9244965	126.6064415	-65.4400375	16.4569735	138.4718965
-21.916985	42.300716	134.200546	-10.169661	19.367981	133.492416	46.236439	-4.440545	127.984558	44.991898	48.611351	127.235565	45.6141685	22.085403	127.6100615	-65.9534905	16.650559	139.3747705
-20.101414	44.193218	135.193481	-10.674894	19.68611	134.792755	46.091259	-4.153353	129.620377	44.571838	48.862759	128.414948	45.3315485	22.354703	129.0176625	-66.6813365	17.017517	140.5678475
-18.903486	45.401493	135.67337	-10.999096	19.913488	135.540192	46.006245	-3.981525	130.73259	43.135117	49.541115	129.913971	44.570681	22.779795	130.3232805	-66.568873	17.047181	140.7571035
-17.605219	46.576859	136.06546	-11.272251	20.128071	136.148651	45.922302	-3.800396	131.754822	44.165997	49.196457	129.884354	45.0441495	22.6980305	130.819588	-67.5886515	17.5581115	141.477714
-16.39044	47.663563	136.507446	-11.544334	20.338011	136.642044	45.757172	-3.533164	132.742767	43.974979	49.377525	130.683105	44.8660755	22.9221805	131.712936	-67.9547435	17.7538415	141.571152
-15.106911	48.772995	136.966553	-11.911774	20.558172	137.095367	45.608044	-3.405335	133.61409	NaN	NaN	NaN	NaN	NaN	NaN	NaN	NaN	NaN
-13.920095	49.715969	137.602814	-12.291824	20.72348	137.525528	45.371185	-3.342557	134.383331	NaN	NaN	NaN	NaN	NaN	NaN	NaN	NaN	NaN
-12.76323	50.634914	138.350067	-12.661576	20.83742	137.972076	45.096226	-3.30988	134.991165	NaN	NaN	NaN	NaN	NaN	NaN	NaN	NaN	NaN
-11.058339	51.815479	139.676315	-13.188362	20.949858	138.694473	44.718922	-3.28115	135.701752	NaN	NaN	NaN	NaN	NaN	NaN	NaN	NaN	NaN
-9.964411	52.498787	140.570694	-13.450909	20.961302	139.158752	44.503036	-3.285805	136.078522	NaN	NaN	NaN	NaN	NaN	NaN	NaN	NaN	NaN
-8.83262	53.115196	141.440964	-13.736094	20.971035	139.655945	44.355038	-3.371371	136.416458	NaN	NaN	NaN	NaN	NaN	NaN	NaN	NaN	NaN
-7.833473	53.58382	142.338379	-13.943041	20.920933	140.121811	44.208122	-3.458436	136.75061	NaN	NaN	NaN	NaN	NaN	NaN	NaN	NaN	NaN
-6.835341	54.017693	143.152267	-14.180099	20.895052	140.581924	44.085957	-3.545719	137.091858	NaN	NaN	NaN	NaN	NaN	NaN	NaN	NaN	NaN
-5.831082	54.393196	143.891129	-14.366174	20.865881	141.00029	43.986248	-3.622803	137.441696	NaN	NaN	NaN	NaN	NaN	NaN	NaN	NaN	NaN
-4.931501	54.645939	144.551346	-14.50795	20.837439	141.347183	43.955376	-3.685265	137.808273	NaN	NaN	NaN	NaN	NaN	NaN	NaN	NaN	NaN
-3.708527	54.887295	145.296539	-14.702213	20.864237	141.716721	43.873135	-3.768939	138.324921	NaN	NaN	NaN	NaN	NaN	NaN	NaN	NaN	NaN
-2.846295	54.985512	145.539368	-14.836025	20.900368	141.867157	43.802231	-3.807798	138.53479	NaN	NaN	NaN	NaN	NaN	NaN	NaN	NaN	NaN
-2.137772	54.993683	145.615829	-14.968395	20.932007	141.923248	43.679981	-3.834093	138.608704	NaN	NaN	NaN	NaN	NaN	NaN	NaN	NaN	NaN
-1.491677	54.893185	145.484772	-15.075052	20.949829	141.886627	43.531448	-3.830495	138.544312	NaN	NaN	NaN	NaN	NaN	NaN	NaN	NaN	NaN
-0.910238	54.697685	145.2117	-15.139139	20.959675	141.757523	43.359707	-3.792933	138.38559	NaN	NaN	NaN	NaN	NaN	NaN	NaN	NaN	NaN
-0.386889	54.435219	144.801315	-15.156102	20.961212	141.54657	43.267174	-3.752056	138.150116	NaN	NaN	NaN	NaN	NaN	NaN	NaN	NaN	NaN
0.086464	54.088627	144.332748	-15.13195	20.968676	141.26355	43.233757	-3.743087	137.881073	NaN	NaN	NaN	NaN	NaN	NaN	NaN	NaN	NaN
0.671728	53.389114	143.557037	-15.046083	20.985376	140.773651	43.281536	-3.71367	137.451553	NaN	NaN	NaN	NaN	NaN	NaN	NaN	NaN	NaN
0.958224	52.87339	142.996521	-14.955425	21.003378	140.413574	43.310497	-3.679386	137.170914	NaN	NaN	NaN	NaN	NaN	NaN	NaN	NaN	NaN
1.12042	52.33696	142.432968	-14.888584	21.04001	140.064331	43.38533	-3.685994	136.893692	NaN	NaN	NaN	NaN	NaN	NaN	NaN	NaN	NaN
1.140763	51.803989	141.917542	-14.815569	21.067822	139.756409	43.461296	-3.70149	136.629074	NaN	NaN	NaN	NaN	NaN	NaN	NaN	NaN	NaN
1.082969	51.220322	141.489456	-14.756083	21.068192	139.501923	43.508114	-3.744398	136.392929	NaN	NaN	NaN	NaN	NaN	NaN	NaN	NaN	NaN
0.924642	50.569023	141.137711	-14.695084	21.004177	139.310883	43.560486	-3.863142	136.179901	NaN	NaN	NaN	NaN	NaN	NaN	NaN	NaN	NaN
0.690057	49.858795	140.859894	-14.656425	20.900749	139.189224	43.595306	-4.029621	135.98819	NaN	NaN	NaN	NaN	NaN	NaN	NaN	NaN	NaN
0.062397	48.752434	140.626053	-14.594376	20.65345	139.103271	43.558372	-4.336973	135.783356	NaN	NaN	NaN	NaN	NaN	NaN	NaN	NaN	NaN
-0.351458	48.011444	140.491394	-14.549804	20.459175	139.072113	43.554657	-4.568762	135.692657	NaN	NaN	NaN	NaN	NaN	NaN	NaN	NaN	NaN
-0.82918	47.301037	140.415268	-14.524448	20.252216	139.042496	43.545841	-4.81602	135.64537	NaN	NaN	NaN	NaN	NaN	NaN	NaN	NaN	NaN
-1.314904	46.549625	140.334335	-14.531374	20.030392	139.009018	43.46521	-5.022409	135.621338	NaN	NaN	NaN	NaN	NaN	NaN	NaN	NaN	NaN
-1.969295	45.795624	140.248047	-14.586639	19.803356	138.954163	43.340771	-5.240767	135.597427	NaN	NaN	NaN	NaN	NaN	NaN	NaN	NaN	NaN
-2.700024	45.019272	140.081635	-14.74607	19.601786	138.881165	43.091232	-5.459727	135.550705	NaN	NaN	NaN	NaN	NaN	NaN	NaN	NaN	NaN
-3.550093	44.23605	139.786591	-14.967787	19.405949	138.745163	42.78447	-5.705628	135.411789	NaN	NaN	NaN	NaN	NaN	NaN	NaN	NaN	NaN
-4.854542	43.111652	139.0466	-15.429378	19.095469	138.354874	42.232853	-6.112438	135.049103	NaN	NaN	NaN	NaN	NaN	NaN	NaN	NaN	NaN
-5.787894	42.35812	138.392563	-15.733051	18.87759	137.956406	41.877651	-6.316574	134.754517	NaN	NaN	NaN	NaN	NaN	NaN	NaN	NaN	NaN
-6.931834	41.654282	137.679474	-16.015112	18.681408	137.490555	41.591389	-6.507255	134.389084	NaN	NaN	NaN	NaN	NaN	NaN	NaN	NaN	NaN
-7.888007	40.864647	136.896973	-16.189325	18.450069	136.990768	41.359241	-6.70152	134.017532	NaN	NaN	NaN	NaN	NaN	NaN	NaN	NaN	NaN
-8.954578	40.151447	136.180481	-16.311646	18.213833	136.521484	41.210289	-6.897417	133.672211	NaN	NaN	NaN	NaN	NaN	NaN	NaN	NaN	NaN
-9.943324	39.437035	135.572021	-16.384983	17.913258	136.086014	41.097218	-7.166779	133.284164	NaN	NaN	NaN	NaN	NaN	NaN	NaN	NaN	NaN
-11.094743	38.807972	135.045944	-16.426849	17.540657	135.647873	40.917007	-7.514634	132.819824	38.049156	44.750366	130.652206	39.4830815	18.617866	131.736015	-72.3367795	16.463448	139.559731
-12.830055	37.845264	134.120453	-16.459322	16.884554	134.897507	40.660549	-8.16693	131.870926	37.95752	44.458473	129.616684	39.3090345	18.1457715	130.743805	-72.2276785	15.6233365	139.051209
-13.896224	37.221657	133.382065	-16.414093	16.426886	134.27977	40.431793	-8.574354	131.012329	37.958557	44.259823	128.738647	39.195175	17.8427345	129.875488	-72.023361	15.0110375	138.684052
-14.974332	36.651928	132.597641	-16.283394	15.994989	133.559601	40.324387	-8.960707	130.065887	37.919243	44.105412	127.809998	39.121815	17.5723525	128.9379425	-71.688603	14.4176255	138.1812595
-16.082811	36.147484	131.803482	-16.080498	15.580761	132.827789	40.397099	-9.250368	129.113419	37.907703	44.00124	126.854599	39.152401	17.375436	127.984009	-71.313397	13.786086	137.671569
-17.215456	35.722839	131.079407	-15.836191	15.221441	132.130844	40.578892	-9.445107	128.234344	37.95126	43.911694	125.944855	39.265076	17.2332935	127.0895995	-70.937458	13.2095885	137.1720885
-18.175224	35.327057	130.468887	-15.584421	14.916801	131.525375	40.765972	-9.592508	127.468727	38.012161	43.830254	125.192329	39.3890665	17.118873	126.330528	-70.5579085	12.714729	136.720222
-19.171087	35.051407	129.934723	-15.327787	14.662957	130.985489	40.96096	-9.724578	126.831734	38.125904	43.776958	124.576378	39.543432	17.02619	125.704056	-70.199006	12.299724	136.266922
-20.585588	34.742577	129.237411	-14.953613	14.454865	130.280594	41.274857	-9.895522	126.141045	38.344372	43.712009	123.934792	39.8096145	16.9082435	125.0379185	-69.7168405	12.0014865	135.5232695
-21.430456	34.63295	128.795456	-14.661776	14.353077	129.794815	41.448505	-9.982911	125.871071	38.505222	43.704044	123.63826	39.9768635	16.8605665	124.7546655	-69.3004155	11.8455875	134.8349645
-22.278688	34.582878	128.386642	-14.442347	14.320556	129.360168	41.6903	-10.02954	125.58979	38.644711	43.725002	123.385872	40.1675055	16.847731	124.487831	-69.0521995	11.793381	134.232505
-23.212784	34.59164	128.1091	-14.293387	14.280886	129.023773	41.789158	-9.985704	125.30072	38.705303	43.75235	123.166481	40.2472305	16.883323	124.2336005	-68.8340045	11.678449	133.8139455
-24.05196	34.646683	127.950073	-14.171349	14.214997	128.781448	41.800438	-9.948954	125.067841	38.70512	43.792389	122.962608	40.252779	16.9217175	124.0152245	-68.595477	11.5082765	133.5476715
-24.841244	34.752426	127.932182	-14.077565	14.15498	128.669601	41.81179	-9.882512	124.82486	38.6898	43.809391	122.824409	40.250795	16.9634395	123.8246345	-68.405925	11.3465205	133.5145675
-25.571671	34.903831	128.030228	-14.019072	14.124231	128.650986	41.822796	-9.803716	124.622978	38.657078	43.846313	122.789177	40.239937	17.0212985	123.7060775	-68.278081	11.2271635	133.5958945
-26.620712	35.262432	128.177048	-13.946362	14.15077	128.621323	41.898537	-9.732902	124.274323	38.63427	43.932724	122.82106	40.2664035	17.099911	123.5476915	-68.1591275	11.201629	133.6949545
-27.298779	35.57526	128.265366	-13.910268	14.184539	128.522385	41.804375	-9.564844	123.99675	38.599869	43.993702	122.802437	40.202122	17.214429	123.3995935	-68.022658	11.154649	133.6451765
-27.860508	35.903687	128.307434	-13.908629	14.277591	128.370148	41.677994	-9.434266	123.626312	38.535221	44.039734	122.72731	40.1066075	17.302734	123.176811	-67.9238655	11.252448	133.563485
-28.447914	36.278431	128.352768	-13.932522	14.352627	128.183029	41.532974	-9.328356	123.207436	38.462444	44.091503	122.62838	39.997709	17.3815735	122.917908	-67.862753	11.3236805	133.44815
-28.884024	36.628391	128.344955	-13.929502	14.408201	127.94838	41.411621	-9.222703	122.808304	38.392624	44.144264	122.55304	39.9021225	17.4607805	122.680672	-67.7611265	11.3556215	133.216088
-29.293125	37.011745	128.349274	-13.956441	14.435554	127.73806	41.312115	-9.138432	122.44059	38.340359	44.17017	122.542015	39.826237	17.515869	122.4913025	-67.739119	11.355239	132.9848175
-29.769016	37.500755	128.339096	-13.985816	14.39631	127.514053	41.234009	-9.104574	122.075356	38.272713	44.158081	122.538795	39.753361	17.5267535	122.3070755	-67.724993	11.2658665	132.7210305
-29.93189	37.962749	128.227844	-14.145446	14.28127	127.254463	41.08149	-9.124747	121.582588	38.12191	44.09861	122.542297	39.6017	17.4869315	122.0624425	-67.892592	11.0756085	132.4464835
-30.14518	38.272339	128.275818	-14.24354	14.096911	127.094177	40.972111	-9.158331	121.312164	37.966461	44.039715	122.568382	39.469286	17.440692	121.940273	-67.956366	10.75313	132.248081
-30.350361	38.534397	128.350632	-14.353593	13.930635	126.959183	40.898239	-9.202711	121.141258	37.832729	43.965958	122.587326	39.365484	17.3816235	121.864292	-68.07267	10.4796465	132.054074
-30.412912	38.767281	128.264359	-14.438677	13.784281	126.833794	40.823318	-9.277223	121.094131	37.720238	43.883179	122.620628	39.271778	17.302978	121.8573795	-68.149132	10.265584	131.8102085
-30.363295	38.952816	128.061874	-14.522149	13.634777	126.694	40.765251	-9.376286	121.139099	37.624687	43.774681	122.660759	39.194969	17.1991975	121.899929	-68.239267	10.0703565	131.488071
-30.286274	39.084824	127.83625	-14.617993	13.554634	126.559807	40.71917	-9.489444	121.228897	37.570419	43.670784	122.652367	39.1447945	17.09067	121.940632	-68.3807805	10.018598	131.178982
-30.139139	39.149803	127.585449	-14.669108	13.450222	126.407303	40.712097	-9.600035	121.284744	37.536602	43.567806	122.605965	39.1243495	16.9838855	121.9453545	-68.4625655	9.9165585	130.8692515
-29.822584	39.135654	127.259621	-14.7649	13.319116	126.214722	40.682083	-9.733276	121.239258	37.447952	43.436539	122.484085	39.0650175	16.8516315	121.8616715	-68.5948175	9.7866005	130.5677725
-29.517056	39.080154	127.168945	-14.798686	13.223612	126.108704	40.646664	-9.773493	121.112152	37.351158	43.385906	122.440926	38.998911	16.8062065	121.776539	-68.596283	9.6410175	130.440869
-29.110229	38.960747	127.233505	-14.892389	13.171866	126.046928	40.581451	-9.774299	120.946648	37.254528	43.360962	122.461197	38.9179895	16.7933315	121.7039225	-68.7027675	9.5504005	130.3899335
-28.695631	38.801903	127.388695	-14.976472	13.115828	126.037285	40.529907	-9.758473	120.758141	37.158524	43.349186	122.573067	38.8442155	16.7953565	121.665604	-68.7971595	9.4362995	130.408966
-28.294151	38.585064	127.597412	-15.03403	13.078085	126.042679	40.471733	-9.727817	120.573654	37.0704	43.369743	122.737328	38.7710665	16.820963	121.655491	-68.8391265	9.335207	130.429867
-27.882008	38.341877	127.740356	-15.113819	13.08925	126.059319	40.39362	-9.670999	120.385681	36.976505	43.415039	122.864128	38.6850625	16.87202	121.6249045	-68.9127005	9.30648	130.4937335
-27.493732	38.069653	127.868118	-15.184194	13.122015	126.082184	40.288464	-9.62733	120.166969	36.878277	43.466496	122.858719	38.5833705	16.919583	121.512844	-68.9517585	9.324447	130.651524
-26.808485	37.499348	127.834618	-15.310963	13.196579	126.071617	40.097649	-9.618356	119.85804	36.729862	43.501587	122.577652	38.4137555	16.9416155	121.217846	-69.0356815	9.4515425	130.925388
-26.333342	37.027035	127.620193	-15.412919	13.240518	126.003075	39.967911	-9.669248	119.686806	36.665684	43.459557	122.290871	38.3167975	16.8951545	120.9888385	-69.1426355	9.5858815	131.0173115
-25.741949	36.465916	127.28653	-15.469819	13.239559	125.86869	39.858204	-9.806273	119.573997	36.617439	43.358791	121.988724	38.2378215	16.776259	120.7813605	-69.1774595	9.702859	130.9560195
-25.219643	35.871792	126.932274	-15.541636	13.176391	125.695297	39.752514	-9.997444	119.517456	36.619942	43.193283	121.713913	38.186228	16.5979195	120.6156845	-69.2695	9.7548625	130.7749095
-24.651888	35.236492	126.524483	-15.584828	13.07511	125.518272	39.652988	-10.232391	119.503494	36.64217	42.981468	121.478424	38.147579	16.3745385	120.490959	-69.317235	9.7756815	130.545585
-24.020193	34.493713	126.186462	-15.636065	12.916812	125.363365	39.559418	-10.486319	119.546402	36.662178	42.752499	121.262466	38.110798	16.13309	120.404434	-69.382928	9.700534	130.322296
-23.487194	33.719807	125.876556	-15.676429	12.748744	125.244545	39.48246	-10.777291	119.588852	36.688076	42.488518	120.978233	38.085268	15.8556135	120.2835425	-69.438126	9.6418745	130.2055475
-22.414259	32.345245	125.358406	-15.730524	12.434013	125.081787	39.329998	-11.258523	119.696304	36.692661	42.034225	120.54657	38.0113295	15.387851	120.121437	-69.4723775	9.480175	130.042137
-21.807076	31.486204	125.001022	-15.726449	12.172916	124.963524	39.279182	-11.633332	119.872734	36.736862	41.690918	120.281052	38.008022	15.028793	120.076893	-69.46092	9.317039	129.850155
-21.067963	30.5179	124.622643	-15.703259	11.884974	124.852386	39.236538	-12.050726	120.170151	36.834717	41.309738	120.077225	38.0356275	14.629506	120.123688	-69.4421455	9.140442	129.581084
-20.336752	29.51033	124.251129	-15.722201	11.62309	124.808655	39.198612	-12.500628	120.558479	36.940327	40.905945	119.880127	38.0694695	14.2026585	120.219303	-69.5138715	9.0435215	129.398007
-19.608809	28.525003	123.951576	-15.723686	11.373665	124.76722	39.155727	-12.935601	121.022835	37.034206	40.512501	119.72374	38.0949665	13.78845	120.3732875	-69.5423385	8.95888	129.1611525
-18.830412	27.546206	123.721657	-15.789652	11.16685	124.790886	39.109726	-13.338162	121.537575	37.123814	40.135998	119.585526	38.11677	13.398918	120.5615505	-69.696074	8.934782	129.0202215
-18.030365	26.578499	123.498978	-15.8336	10.987018	124.815071	39.064892	-13.708075	122.052551	37.19075	39.787437	119.471947	38.127821	13.039681	120.762249	-69.795021	8.934355	128.867893
-16.865511	25.171688	123.254837	-15.932533	10.811442	124.812973	38.94511	-14.136887	122.629204	37.255505	39.378796	119.331444	38.1003075	12.6209545	120.980324	-69.9653735	9.0019295	128.645622
-16.124702	24.341537	123.206093	-15.978172	10.716976	124.739822	38.841335	-14.339258	122.789856	37.273228	39.175694	119.220879	38.0572815	12.418218	121.0053675	-70.0136255	9.015734	128.4742765
-15.299861	23.507912	123.082603	-16.052406	10.677257	124.660889	38.708698	-14.476357	122.715691	37.250957	39.030872	119.090508	37.9798275	12.2772575	120.9030995	-70.0846395	9.0772565	128.4186785
-14.500584	22.705797	123.018753	-16.08828	10.631036	124.534401	38.574867	-14.554951	122.426285	37.209373	38.927372	118.960381	37.89212	12.1862105	120.693333	-70.06868	9.0758615	128.375469
-13.610048	21.901411	122.991905	-16.084538	10.601239	124.429634	38.467674	-14.550498	122.034874	37.162193	38.911823	118.925095	37.8149335	12.1806625	120.4799845	-69.9840095	9.0218155	128.3792835
-12.929916	21.31502	123.104736	-16.117815	10.67888	124.387001	38.442955	-14.473046	121.699509	37.116287	38.981812	119.02504	37.779621	12.254383	120.3622745	-70.015251	9.103377	128.4117275
-12.057595	20.650061	123.199532	-16.1014	10.761612	124.407959	38.492332	-14.333691	121.470734	37.095478	39.138855	119.255157	37.793905	12.402582	120.3629455	-69.996705	9.120642	128.4529725
-10.786109	19.690897	123.391769	-16.090172	11.020101	124.542412	38.595856	-14.076479	121.38945	37.10096	39.395081	119.750595	37.848408	12.659301	120.5700225	-70.028752	9.380901	128.5148015
-9.987254	19.115133	123.594376	-16.113062	11.23561	124.656975	38.660519	-13.895455	121.550728	37.126316	39.573841	120.14978	37.8934175	12.839193	120.850254	-70.1195415	9.632027	128.463696
-9.080413	18.485863	123.745384	-16.120749	11.447315	124.800179	38.758343	-13.720088	121.9226	37.180237	39.760391	120.618484	37.96929	13.0201515	121.270542	-70.210788	9.8744785	128.329816
-8.198288	17.845406	123.971306	-16.143618	11.644715	124.977242	38.886459	-13.570547	122.479538	37.240978	39.944427	121.132828	38.0637185	13.18694	121.806183	-70.3509545	10.10249	128.148301
-7.264283	17.13579	124.260353	-16.205427	11.837797	125.227188	38.990936	-13.428164	123.148605	37.269081	40.113533	121.686806	38.1300085	13.3426845	122.4177055	-70.5408625	10.3329095	128.0366705
-6.558936	16.603439	124.673584	-16.257809	11.981316	125.522209	39.063251	-13.282516	123.865295	37.28577	40.260071	122.191132	38.1745105	13.4887775	123.0282135	-70.6901285	10.4738545	128.0162045
-5.722301	15.928052	125.081299	-16.315001	12.087865	125.865898	39.072025	-13.14739	124.626434	37.280453	40.355621	122.661003	38.176239	13.6041155	123.6437185	-70.806241	10.5716145	128.0880775
-4.506649	14.875502	125.727226	-16.363691	12.188723	126.400436	39.179058	-13.091718	125.646423	37.346214	40.425816	123.335793	38.262636	13.667049	124.491108	-70.990018	10.710397	128.309764
-3.771762	14.243471	126.182938	-16.358219	12.221975	126.714912	39.242546	-13.086308	126.243866	37.43718	40.425293	123.739731	38.339863	13.6694925	124.9917985	-71.056301	10.7744575	128.4380255
-3.117786	13.629792	126.589294	-16.358431	12.256056	126.964378	39.301647	-13.107175	126.726425	37.52795	40.410007	124.142334	38.4147985	13.651416	125.4343795	-71.1316605	10.860696	128.4943765
-2.593713	13.059269	126.962074	-16.346764	12.277458	127.127136	39.357014	-13.137877	127.113495	37.618225	40.375893	124.550056	38.4876195	13.619008	125.8317755	-71.1811475	10.935908	128.4224965
-1.660931	12.228214	126.993607	-16.370323	12.307962	127.223633	39.381298	-13.168213	127.408661	37.678513	40.343594	124.938095	38.5299055	13.5876905	126.173378	-71.2705515	11.0282335	128.273888
-1.079679	11.58309	127.211807	-16.368263	12.330649	127.301682	39.382816	-13.209579	127.595352	37.729046	40.307762	125.246414	38.555931	13.5490915	126.420883	-71.292457	11.1122065	128.182481
-0.516093	10.943294	127.282524	-16.386423	12.395844	127.381172	39.335751	-13.241184	127.685371	37.759411	40.292152	125.462952	38.547581	13.525484	126.5741615	-71.320427	11.266204	128.1881825
0.139749	9.984434	127.402328	-16.373377	12.515795	127.450157	39.293091	-13.258791	127.69561	37.796494	40.284252	125.68959	38.5447925	13.5127305	126.6926	-71.2915465	11.5188595	128.207714
0.547647	9.309673	127.430283	-16.368931	12.622764	127.481079	39.306652	-13.244769	127.654602	37.809593	40.30571	125.751244	38.5581225	13.5304705	126.702923	-71.2959845	11.7150575	128.259235
0.905013	8.656179	127.420494	-16.325962	12.727187	127.46917	39.350231	-13.209208	127.59417	37.845863	40.339539	125.78437	38.598047	13.5651655	126.68927	-71.249971	11.8892085	128.24907
1.223302	7.98744	127.408012	-16.266289	12.819563	127.420952	39.424713	-13.18548	127.530876	37.89254	40.334232	125.833168	38.6586265	13.574376	126.682022	-71.1912045	12.06475	128.159882
1.49374	7.350993	127.306297	-16.196043	12.897823	127.356384	39.485897	-13.160592	127.510849	37.969463	40.323318	125.904297	38.72768	13.581363	126.707573	-71.119766	12.214283	128.005195
1.717082	6.672613	127.243935	-16.104071	12.981194	127.322746	39.588306	-13.136867	127.546562	38.05574	40.305912	126.043663	38.822023	13.5845225	126.7951125	-71.030165	12.3778655	127.8503795
1.803904	6.054998	127.361366	-15.985425	13.079117	127.364227	39.705799	-13.122741	127.665031	38.17498	40.31649	126.259438	38.9403895	13.5968745	126.9622345	-70.9112395	12.5613595	127.7662195
1.806262	5.081486	127.681351	-15.880836	13.288571	127.602112	39.837357	-13.09962	127.980484	38.384521	40.360798	126.77108	39.110939	13.630589	127.375782	-70.872611	12.946553	127.828442
1.785744	4.406959	127.965462	-15.81979	13.464167	127.862946	39.922359	-13.097835	128.260971	38.548378	40.38892	127.189697	39.2353685	13.6455425	127.725334	-70.8749485	13.2827915	128.000558
1.693506	3.801571	128.240448	-15.771654	13.666853	128.193924	39.971104	-13.094022	128.563278	38.717083	40.417896	127.642014	39.3440935	13.661937	128.102646	-70.8874015	13.671769	128.285202
1.501979	3.242566	128.559998	-15.807279	13.915409	128.575653	40.010738	-13.100728	128.84053	38.873856	40.428169	128.082214	39.442297	13.6637205	128.461372	-71.056855	14.1670975	128.689934
1.181222	2.673545	128.890533	-15.799735	14.126915	128.935806	40.027985	-13.096198	129.079468	39.023312	40.43557	128.48732	39.5256485	13.669686	128.783394	-71.1251185	14.584144	129.088218
0.870483	2.050271	129.116364	-15.768363	14.313954	129.268066	40.040222	-13.098136	129.267746	39.150776	40.438499	128.835419	39.595499	13.6701815	129.0515825	-71.132225	14.9577265	129.4845495
0.451479	1.40382	129.326233	-15.709559	14.459152	129.552521	40.052589	-13.110568	129.403778	39.287281	40.435463	129.12767	39.669935	13.6624475	129.265724	-71.089053	15.2558565	129.839318
-0.219126	0.467752	129.425949	-15.407062	14.534008	129.717789	40.084034	-13.159637	129.511536	39.520164	40.389454	129.44928	39.802099	13.6149085	129.480408	-70.616223	15.4531075	129.95517
-0.681503	-0.116042	129.394516	-15.321851	14.632666	129.805344	40.137817	-13.195435	129.502808	39.658333	40.353832	129.571335	39.898075	13.5791985	129.5370715	-70.541777	15.6861335	130.0736165
-1.269833	-0.744232	129.282516	-15.1999	14.666796	129.787079	40.221767	-13.257584	129.386078	39.791897	40.295078	129.611618	40.006832	13.518747	129.498848	-70.406632	15.814845	130.07531
-1.906396	-1.391347	129.036575	-15.128308	14.702694	129.699738	40.266449	-13.333997	129.168793	39.935375	40.193569	129.499908	40.100912	13.429786	129.3343505	-70.357528	15.975602	130.0651255
-2.642377	-2.047451	128.690948	-14.919712	14.66804	129.433411	40.294666	-13.428262	128.820007	40.125267	40.075165	129.276199	40.2099665	13.3234515	129.048103	-70.0493905	16.0126285	129.818719
-3.255989	-2.705523	128.156967	-14.745206	14.641234	129.08699	40.315659	-13.518076	128.364594	40.325905	39.939007	128.954834	40.320782	13.2104655	128.659714	-69.811194	16.0720025	129.514266
-3.99565	-3.332605	127.621552	-14.56725	14.616384	128.633423	40.358238	-13.589295	127.895645	40.525074	39.812828	128.606247	40.441656	13.1117665	128.250946	-69.576156	16.1210015	129.0159
-5.243292	-4.3385	126.752296	-14.277665	14.587914	127.869308	40.577976	-13.699977	127.312897	40.816265	39.655312	128.131119	40.6971205	12.9776675	127.722008	-69.2524505	16.1981605	128.016608
-6.078819	-5.013113	126.207558	-14.070672	14.534309	127.325569	40.767757	-13.781645	127.116859	41.032928	39.558689	127.829865	40.9003425	12.888522	127.473362	-69.0416865	16.180096	127.177776
-6.928189	-5.669349	125.729393	-13.87586	14.442843	126.744354	40.997116	-13.907452	127.051697	41.219582	39.457031	127.554047	41.108349	12.7747895	127.302872	-68.860069	16.1108965	126.185836
-7.936872	-6.364674	125.173553	-13.828058	14.40044	126.208893	41.207592	-14.05321	127.054024	41.428547	39.313515	127.220131	41.3180695	12.6301525	127.1370775	-68.9741855	16.1707275	125.2807085
-8.996393	-7.050244	124.642944	-13.470483	14.18469	125.416931	41.399014	-14.197278	127.089523	41.623703	39.166431	126.821533	41.5113585	12.4845765	126.955528	-68.4523245	15.8848035	123.878334
-9.961096	-7.733645	124.011055	-13.287735	14.021503	124.69014	41.56525	-14.330379	127.115837	41.823475	39.021122	126.343834	41.6943625	12.3453715	126.7298355	-68.2698325	15.6976345	122.6504445
-11.17809	-8.373549	123.365417	-13.15994	13.888078	123.942223	41.736137	-14.458858	127.112518	42.011242	38.880501	125.78727	41.8736895	12.2108215	126.449894	-68.1935695	15.5653345	121.434552
-13.120983	-9.240924	122.383453	-12.871857	13.644287	122.781357	41.945152	-14.590094	126.891541	42.254288	38.729183	124.629059	42.09972	12.0695445	125.7603	-67.843434	15.2190295	119.802414
-14.476383	-9.743549	121.762444	-12.663863	13.528967	122.049294	42.069206	-14.617336	126.560783	42.371872	38.649902	123.717926	42.220539	12.016283	125.1393545	-67.548265	15.041651	118.9592335
-15.940553	-10.175665	121.263481	-12.433878	13.461743	121.428886	42.183094	-14.62747	126.112572	42.514393	38.58757	122.68528	42.3487435	11.98005	124.398926	-67.2164995	14.943436	118.458846
-17.452593	-10.494807	120.920715	-12.165344	13.391326	120.913437	42.363529	-14.646731	125.638451	42.69072	38.545654	121.669449	42.5271245	11.9494615	123.65395	-66.8578125	14.8331905	118.172924
-19.100401	-10.728974	120.673622	-11.91372	13.312589	120.505058	42.526634	-14.63799	125.159836	42.832188	38.509243	120.673393	42.679411	11.9356265	122.9166145	-66.506851	14.6895515	118.0935015
-20.743765	-10.917495	120.635689	-11.687755	13.215238	120.239326	42.785194	-14.644715	124.562599	42.911583	38.481441	119.593048	42.8483885	11.918363	122.0778235	-66.2238985	14.512113	118.4008285
-22.497082	-10.947688	120.941879	-11.486832	13.099508	120.163597	42.943779	-14.609168	123.883293	42.872345	38.472301	118.367294	42.908062	11.9315665	121.1252935	-65.881726	14.2674495	119.2019005
-25.08642	-10.720488	122.539185	-11.083431	12.855675	120.586922	43.066128	-14.633027	122.657204	42.688801	38.236542	116.164589	42.8774645	11.8017575	119.4108965	-65.0443265	13.9095925	121.7629475
-26.863516	-10.34036	124.210236	-10.783895	12.564429	121.339294	43.167763	-14.768388	121.974655	42.551376	37.923477	114.79361	42.8595695	11.5775445	118.3841325	-64.4273595	13.5513135	124.2944555
-28.502338	-9.890773	126.07119	-10.476624	12.192884	122.369995	43.321041	-15.07839	121.586418	42.434929	37.599499	113.935532	42.877985	11.2605545	117.760975	-63.831233	13.1252135	126.979015
-30.13385	-9.286038	127.789726	-10.204951	11.800838	123.515129	43.48344	-15.374411	121.490143	42.390038	37.349396	113.59581	42.936739	10.9874925	117.5429765	-63.346641	12.6141835	129.4872815
-31.662136	-8.652837	129.18808	-9.977814	11.45144	124.562431	43.654148	-15.556211	121.569359	42.40699	37.256859	113.677994	43.030569	10.850324	117.6236765	-62.986197	12.052556	131.5011855
-33.162724	-7.86171	130.136597	-9.700559	11.165066	125.325813	43.896801	-15.621643	121.651627	42.469425	37.308689	114.057411	43.183113	10.843523	117.854519	-62.584231	11.486609	132.797107
-34.511051	-7.049759	130.566727	-9.497664	11.000927	125.81971	44.190521	-15.556836	121.676552	42.581287	37.429237	114.514008	43.385904	10.9362005	118.09528	-62.381232	11.0656535	133.54414
-36.522293	-5.539274	130.68692	-9.303679	10.840357	126.230499	44.503738	-15.341499	121.601334	42.777069	37.639214	115.265121	43.6404035	11.1488575	118.4332275	-62.2477615	10.5318565	134.0277705
-37.740852	-4.392672	130.597656	-9.207918	10.762272	126.399506	44.637428	-15.184428	121.507607	42.923527	37.776955	115.821907	43.7804775	11.2962635	118.664757	-62.1963135	10.2282805	134.134255
-38.8731	-3.133202	130.524094	-9.129749	10.699393	126.577843	44.758224	-15.051336	121.428787	43.059074	37.906258	116.354958	43.908649	11.427461	118.8918725	-62.168147	9.971325	134.2638135
-39.874031	-1.796627	130.492981	-9.05084	10.649015	126.761604	44.888721	-14.972475	121.361351	43.187885	38.034828	116.860619	44.038303	11.5311765	119.110985	-62.139983	9.7668535	134.412223
-40.819885	-0.282741	130.564362	-8.977083	10.59555	126.937973	44.995003	-14.898722	121.28508	43.279648	38.124729	117.275238	44.1373255	11.6130035	119.280159	-62.0914915	9.5780965	134.595787
-41.533779	1.098084	130.603104	-8.911729	10.546549	127.094566	45.079483	-14.851226	121.179619	43.333401	38.174461	117.538307	44.206442	11.6616175	119.358963	-62.0299	9.4314805	134.830169
-42.229366	2.757549	130.749725	-8.846281	10.483459	127.216423	45.149277	-14.826385	121.053375	43.370457	38.198677	117.681931	44.259867	11.686146	119.367653	-61.952429	9.280772	135.065193
-42.975594	5.083394	130.772751	-8.69873	10.372324	127.247025	45.303295	-14.847873	120.866188	43.459579	38.172138	117.821945	44.381437	11.6621325	119.3440665	-61.778897	9.0825155	135.1499835
-43.424416	6.956196	130.799149	-8.594554	10.308478	127.221642	45.434761	-14.866191	120.787201	43.58025	38.125809	117.926064	44.5075055	11.629809	119.3566325	-61.6966135	8.987147	135.0866515
-43.666077	8.546376	130.540634	-8.448111	10.217477	127.137398	45.58712	-14.899139	120.717964	43.722786	38.083122	118.102089	44.654953	11.5919915	119.4100265	-61.551175	8.8429625	134.8647695
-43.846321	10.3935	130.35968	-8.337059	10.1457	127.065895	45.757549	-14.925393	120.642471	43.88895	38.052345	118.326019	44.8232495	11.563476	119.484245	-61.4973675	8.727924	134.647545
-43.815186	12.021184	130.11969	-8.190816	10.044062	126.999008	45.937984	-14.936365	120.555206	44.047791	38.046127	118.581406	44.9928875	11.554881	119.568306	-61.3745195	8.533243	134.42971
-43.745876	13.830853	130.033295	-8.056438	9.962622	126.995682	46.115292	-14.93019	120.43924	44.202538	38.07148	118.882141	45.158915	11.570645	119.6606905	-61.271791	8.354599	134.3306735
-43.433117	15.542006	129.971558	-7.882383	9.844895	127.017174	46.307354	-14.871654	120.331192	44.352867	38.136368	119.20034	45.3301105	11.632357	119.765766	-61.0948765	8.057433	134.268582
-42.863441	18.313957	130.048401	-7.705221	9.897217	127.15551	46.627831	-14.739111	120.213448	44.58844	38.269978	119.761482	45.6081355	11.7654335	119.987465	-61.0185775	8.0290005	134.323555
-42.330742	20.026505	130.103806	-7.566711	9.916144	127.272034	46.8195	-14.619921	120.201576	44.716969	38.390942	120.185135	45.7682345	11.8855105	120.1933555	-60.9016565	7.9467775	134.3507125
-41.762901	21.879875	130.144119	-7.47104	9.984437	127.349564	47.009056	-14.497868	120.229324	44.855682	38.503544	120.690445	45.932369	12.002838	120.4598845	-60.874449	7.966036	134.2392435
-40.915333	23.474634	130.127609	-7.464859	10.030898	127.448761	47.132923	-14.348062	120.279526	44.947731	38.617836	121.218491	46.040327	12.134887	120.7490085	-60.970045	7.926909	134.1485135
-40.234894	25.311867	130.288284	-7.513231	10.080096	127.566597	47.195763	-14.216749	120.317879	44.99155	38.72364	121.737099	46.0936565	12.2534455	121.027489	-61.1201185	7.9067465	134.105705
-39.410637	26.966139	130.412766	-7.592806	10.137924	127.688919	47.200836	-14.103089	120.360657	44.96954	38.815907	122.211769	46.085188	12.356409	121.286213	-61.2708	7.919439	134.091625
-38.404423	28.60552	130.558609	-7.651025	10.185638	127.815125	47.182869	-13.991629	120.424248	44.98925	38.906628	122.617493	46.0860595	12.4574995	121.5208705	-61.3881095	7.9137765	134.1093795
-36.853806	30.962383	130.775116	-7.67003	10.253406	127.924789	47.169304	-13.87482	120.569077	44.998619	39.003784	123.090195	46.0839615	12.564482	121.829636	-61.4240215	7.94233	134.019942
-35.645668	32.443043	130.773209	-7.710855	10.365167	128.029236	47.142677	-13.795129	120.756783	45.024899	39.043797	123.313164	46.083788	12.624334	122.0349735	-61.505498	8.106	134.0234985
-34.483177	33.86237	130.663376	-7.732023	10.405152	128.035126	47.186859	-13.792043	120.927513	45.01944	39.073792	123.474678	46.1031495	12.6408745	122.2010955	-61.5671955	8.1694295	133.8691565
-33.223309	35.248627	130.474045	-7.800103	10.528256	128.028458	47.212677	-13.777172	121.151825	45.029243	39.10004	123.565445	46.12096	12.661434	122.358635	-61.721166	8.395078	133.698281
-31.91844	36.483208	130.165176	-7.868024	10.557004	127.963409	47.201927	-13.752119	121.441055	45.023502	39.117405	123.647499	46.1127145	12.682643	122.544277	-61.8487625	8.431365	133.382541
-30.578609	37.763565	129.829468	-7.914977	10.584547	127.892151	47.207027	-13.771706	121.705231	45.005592	39.147289	123.720108	46.1063095	12.6877915	122.7126695	-61.9362635	8.4813025	133.0716325
-29.14946	38.890518	129.549927	-8.016521	10.631366	127.846016	47.158897	-13.719553	122.025215	44.978916	39.204384	123.819771	46.0689065	12.7424155	122.922493	-62.1019485	8.5203165	132.769539
-26.95013	40.568256	129.232712	-8.160618	10.754128	127.844238	47.107224	-13.622612	122.425316	44.879036	39.316265	123.990341	45.99313	12.8468265	123.2078285	-62.314366	8.6614295	132.4806475
-25.433123	41.520195	129.179581	-8.244164	10.831591	127.872231	47.057095	-13.502295	122.61692	44.802273	39.41647	124.133179	45.929684	12.9570875	123.3750495	-62.418012	8.7060945	132.3694125
-23.820307	42.518593	129.239563	-8.374	10.965174	127.969017	46.989365	-13.368243	122.729813	44.708996	39.524734	124.304245	45.8491805	13.0782455	123.517029	-62.5971805	8.8521025	132.421005
-22.218893	43.355972	129.509949	-8.491297	11.100699	128.094467	46.901897	-13.196648	122.806374	44.621075	39.666779	124.555313	45.761486	13.2350655	123.6808435	-62.74408	8.9663325	132.5080905
-20.538347	44.171692	129.89212	-8.560081	11.232585	128.271942	46.833679	-12.997894	122.853424	44.531101	39.841698	124.900368	45.68239	13.421902	123.876896	-62.802552	9.043268	132.666988
-18.795418	44.881332	130.370026	-8.646781	11.389632	128.522278	46.795116	-12.766367	122.899399	44.453259	40.054447	125.340858	45.6241875	13.64404	124.1201285	-62.9177495	9.135224	132.9244275
-17.122442	45.481529	130.963791	-8.736088	11.577806	128.800705	46.768692	-12.522801	122.957161	44.364769	40.283821	125.838806	45.5667305	13.88051	124.3979835	-63.0389065	9.275102	133.2034265
-14.384949	46.21489	131.795593	-8.835472	11.797003	129.251053	46.719788	-12.146278	123.089386	44.218388	40.650593	126.541367	45.469088	14.2521575	124.8153765	-63.140032	9.3418485	133.6867295
-12.575683	46.611935	132.299057	-8.989008	12.027825	129.604111	46.691833	-11.902943	123.23735	44.092098	40.907047	126.962639	45.3919655	14.502052	125.0999945	-63.3699815	9.553598	134.1082275
-10.715906	46.910187	132.571503	-9.09271	12.198158	129.929962	46.690254	-11.695344	123.46183	43.9422	41.15089	127.311264	45.316227	14.727773	125.386547	-63.501647	9.668543	134.473377
-8.899858	47.138943	132.734436	-9.201428	12.344327	130.27832	46.645592	-11.511765	123.833702	43.811234	41.373528	127.585236	45.228413	14.9308815	125.709469	-63.631269	9.7577725	134.847171
-6.988139	47.27441	132.67659	-9.377766	12.538815	130.612152	46.690041	-11.409586	124.363235	43.702023	41.589645	127.792847	45.196032	15.0900295	126.078041	-63.951564	9.9876005	135.146263
-5.120781	47.314445	132.476639	-9.433079	12.626553	130.823944	46.730267	-11.35447	125.022934	43.613106	41.764805	127.929878	45.1716865	15.2051675	126.476406	-64.0378445	10.0479385	135.171482
-3.192453	47.290619	132.126633	-9.520507	12.742972	130.987885	46.744617	-11.325998	125.773026	43.533195	41.892292	128.011963	45.138906	15.283147	126.8924945	-64.17992	10.202797	135.0832755
-0.294818	47.121803	131.580704	-9.756255	13.000464	131.269104	46.662815	-11.315928	126.984062	43.453213	42.006283	128.05365	45.058014	15.3451775	127.518856	-64.570524	10.6557505	135.019352
1.642581	46.906502	131.232101	-9.918141	13.153315	131.436188	46.570198	-11.328008	127.760872	43.40255	42.038914	128.055725	44.986374	15.355453	127.9082985	-64.822656	10.951177	134.9640775
3.540492	46.663834	131.03035	-10.06012	13.249195	131.580048	46.476391	-11.331723	128.43544	43.350349	42.051785	128.072952	44.91337	15.360031	128.254196	-65.03361	11.138359	134.9059
5.473595	46.355793	130.967346	-10.194564	13.304305	131.717041	46.373398	-11.327775	129.01239	43.287411	42.072628	128.159851	44.8304045	15.3724265	128.5861205	-65.2195325	11.2361835	134.8479615
7.330251	46.012627	131.109055	-10.321403	13.322616	131.839218	46.278309	-11.315845	129.45256	43.2314	42.09692	128.350189	44.7548545	15.3905375	128.9013745	-65.3976605	11.2546945	134.7770615
9.196897	45.6217	131.40535	-10.474086	13.312948	131.949478	46.214043	-11.30126	129.717743	43.137688	42.121391	128.628021	44.6758655	15.4100655	129.172882	-65.6240375	11.2158305	134.726074
10.998226	45.199493	131.830185	-10.618019	13.295544	132.064194	46.075504	-11.257533	129.83667	43.025692	42.151569	128.934448	44.550598	15.447018	129.385559	-65.786636	11.14407	134.742829
12.923334	43.797935	132.500153	-10.862207	13.337708	132.28653	45.830818	-11.111586	129.790085	42.811546	42.243885	129.404404	44.321182	15.5661495	129.5972445	-66.045596	11.1092665	134.9758155
14.182457	42.848057	132.853882	-11.011505	13.427794	132.445297	45.700298	-10.980012	129.70224	42.636509	42.339474	129.679321	44.1684035	15.679731	129.6907805	-66.1914135	11.175857	135.1998135
15.428627	41.845428	133.133789	-11.107278	13.554382	132.593246	45.559517	-10.822884	129.673645	42.498543	42.466694	129.926529	44.02903	15.821905	129.800087	-66.243586	11.286859	135.386405
16.565981	40.841316	133.367783	-11.181784	13.72093	132.715118	45.480694	-10.683089	129.753723	42.385632	42.575867	130.159714	43.933163	15.946389	129.9567185	-66.296731	11.495471	135.4735175
17.702888	39.762901	133.524185	-11.299038	13.917446	132.849472	45.445801	-10.602875	129.950089	42.340111	42.6675	130.375977	43.892956	16.0323125	130.163033	-66.491032	11.8025795	135.535911
18.794369	38.645969	133.627411	-11.36899	14.058471	132.939926	45.421162	-10.563528	130.264587	42.314255	42.723244	130.541092	43.8677085	16.079858	130.4028395	-66.6056885	12.037084	135.4770125
19.872618	37.447784	133.633179	-11.413789	14.163971	133.009384	45.372711	-10.535132	130.677841	42.287384	42.75145	130.666672	43.8300475	16.108159	130.6722565	-66.6576255	12.219783	135.3465115
21.34354	35.577179	133.686996	-11.473441	14.28268	133.166748	45.346096	-10.521038	131.427155	42.271427	42.771374	130.79863	43.8087615	16.125168	131.1128925	-66.7556435	12.440192	135.2206035
22.295427	34.267605	133.747086	-11.508107	14.367617	133.278473	45.349751	-10.494663	132.04921	42.279396	42.793209	130.897324	43.8145735	16.149273	131.473267	-66.8307875	12.585961	135.083679
23.131252	32.943188	133.926086	-11.500025	14.439702	133.414871	45.401672	-10.475777	132.727142	42.307175	42.817856	131.045258	43.8544235	16.1710395	131.8862	-66.8544735	12.7083645	134.943542
23.859882	31.678761	134.200745	-11.473799	14.500368	133.565323	45.419495	-10.462853	133.474213	42.351521	42.851707	131.226669	43.885508	16.194427	132.350441	-66.833106	12.806309	134.780205
24.519014	30.37421	134.561081	-11.509466	14.582979	133.75885	45.444859	-10.466645	134.18811	42.552376	42.834045	131.399277	43.9986175	16.1837	132.7936935	-67.0175495	12.982258	134.7240065
25.122952	29.010313	135.009354	-11.557341	14.636803	133.98468	45.405163	-10.467481	134.864761	42.543076	42.850624	131.688461	43.9741195	16.1915715	133.276611	-67.0888015	13.0820345	134.692749
25.505697	27.80587	135.508148	-11.630392	14.686239	134.246582	45.327995	-10.464428	135.432358	42.499733	42.848946	131.968811	43.913864	16.192259	133.7005845	-67.174648	13.180219	134.7925795
26.031483	25.896008	136.169891	-11.758733	14.777147	134.636734	45.197849	-10.483568	136.008011	42.528107	42.793442	132.311707	43.862978	16.154937	134.159859	-67.380444	13.399357	135.113609
26.246822	24.655687	136.532455	-11.818361	14.841784	134.844711	45.100109	-10.522517	136.204514	42.600155	42.737293	132.524841	43.850132	16.107388	134.3646775	-67.486854	13.57618	135.3247445
26.375008	23.499722	136.821854	-11.877322	14.904392	135.000259	45.021088	-10.585704	136.261429	42.637299	42.694618	132.730453	43.8291935	16.054457	134.495941	-67.5838375	13.754327	135.504577
26.394249	22.33082	136.990387	-11.892521	14.929461	135.075485	44.926575	-10.63337	136.195602	42.704247	42.627407	132.922104	43.815411	15.9970185	134.558853	-67.600453	13.8619035	135.592117
26.280832	21.211582	137.132767	-11.902225	14.936935	135.114975	44.857494	-10.671645	136.04689	42.701385	42.596008	133.124481	43.7794395	15.9621815	134.5856855	-67.5838895	13.9116885	135.6442645
26.196796	20.069	137.131363	-11.910772	14.94087	135.145386	44.820415	-10.696892	135.850342	42.748116	42.566063	133.268814	43.7842655	15.9345855	134.559578	-67.6058095	13.9471545	135.731194
25.937653	19.066528	137.113617	-11.919522	14.957582	135.197876	44.801514	-10.710358	135.64238	42.725563	42.549728	133.347565	43.7635385	15.919685	134.4949725	-67.6025825	13.995479	135.9007795
25.394211	17.53826	136.999786	-11.873555	14.998066	135.282898	44.784599	-10.695683	135.434967	42.652847	42.54966	133.406464	43.718723	15.9269885	134.4207155	-67.465833	14.0691435	136.1450805
24.863253	16.583616	137.022156	-11.865044	15.081477	135.358627	44.79705	-10.694301	135.44072	42.739105	42.506313	133.445679	43.7680775	15.906006	134.4431995	-67.4981655	14.256948	136.2740545
24.363691	15.667778	137.055084	-11.815823	15.164984	135.424469	44.813747	-10.707687	135.579254	42.835091	42.480968	133.506546	43.824419	15.8866405	134.5429	-67.456065	14.4433275	136.306038
23.585018	14.918186	137.25209	-11.773396	15.261925	135.51416	44.840225	-10.733068	135.806686	42.964699	42.447495	133.585434	43.902462	15.8572135	134.69606	-67.449254	14.6666365	136.33226
22.841276	14.103392	137.37442	-11.714422	15.34667	135.626465	44.88623	-10.761699	136.078674	43.068649	42.43071	133.632843	43.9774395	15.8345055	134.8557585	-67.4062835	14.8588345	136.3971715
21.934219	13.399956	137.556122	-11.6763	15.424204	135.756546	44.943489	-10.778342	136.356659	43.205547	42.401028	133.648422	44.074518	15.811343	135.0025405	-67.427118	15.037065	136.5105515
21.115463	12.722659	137.669998	-11.590422	15.46886	135.872818	44.99192	-10.791599	136.613312	43.250893	42.401218	133.694763	44.1214065	15.8048095	135.1540375	-67.3022505	15.1329105	136.5915985
19.557709	11.883384	137.81514	-11.553991	15.566004	136.046631	45.010475	-10.834835	136.890244	43.43605	42.331768	133.717239	44.2232625	15.7484665	135.3037415	-67.3312445	15.3835415	136.7895205
