# Supplementary material for: How to jointly control a ball trajectory on a moving board: Methodological insights into Motor Learning and Rehabilitation
Source: PLoS One. 2025 Oct 15;20(10):e0334588. doi: 10.1371/journal.pone.0334588 (PMC12527165; doi:10.1371/journal.pone.0334588)
Supplement: S2 Data — (ZIP) [file pone.0334588.s002.zip › D1_003.csv]

Ball_X	Ball_Y	Ball_Z	BoardCentre_X	BoardCentre_Y	BoardCentre_Z	P1LeftHand_X	P1LeftHand_Y	P1LeftHand_Z	P1RightHand_X	P1RightHand_Y	P1RightHand_Z	P1MidHands_X	P1MidHands_Y	P1MidHands_Z	P2MidHands_X	P2MidHands_Y	P2MidHands_Z
13.4499	30.52169	110.991837	-7.048761	11.864012	109.794746	46.82431	-9.298038	104.310867	42.012085	44.353901	113.058594	44.4181975	17.5279315	108.6847305	-58.5157195	6.2000925	110.9047615
15.385848	29.482874	111.821381	-7.10905	12.172198	110.237709	47.222706	-9.091092	105.258812	42.095905	44.694618	113.642227	44.6593055	17.801763	109.4505195	-58.8774055	6.542633	111.0248985
17.373446	28.43965	111.499916	-7.054543	12.437797	110.651031	47.601158	-9.004051	106.206604	42.278629	44.918789	113.925552	44.9398935	17.957369	110.066078	-59.0489795	6.918225	111.235984
18.95648	27.252331	112.411926	-6.954245	12.652801	110.879341	47.98106	-9.016301	107.145584	42.456928	45.03178	113.910339	45.218994	18.0077395	110.5279615	-59.127484	7.2978625	111.2307205
20.52512	26.015068	112.839043	-6.803872	12.827203	111.021378	48.325134	-9.086999	108.097336	42.655144	45.045673	113.597916	45.490139	17.979337	110.847626	-59.097883	7.675069	111.19513
22.008747	24.82617	112.184143	-6.542892	12.902289	111.134575	48.677139	-9.223471	108.984947	42.928364	44.97744	113.172363	45.8027515	17.8769845	111.078655	-58.8885355	7.9275935	111.190495
24.38833	22.864754	111.478737	-6.11077	12.787123	111.280647	49.292736	-9.527458	110.328308	43.410442	44.72823	112.592209	46.351589	17.600386	111.4602585	-58.573129	7.97386	111.1010355
25.97562	21.482531	112.098671	-5.786364	12.614221	111.373154	49.694332	-9.785701	111.155739	43.779339	44.487904	112.301132	46.7368355	17.3511015	111.7284355	-58.3095635	7.8773405	111.0178725
27.638548	20.064985	111.601349	-5.529272	12.426119	111.454605	50.017418	-10.052391	111.855682	44.096146	44.232117	112.157104	47.056782	17.089863	112.006393	-58.115326	7.762375	110.902817
29.204935	18.693233	111.596451	-5.329336	12.248998	111.451134	50.257183	-10.299061	112.422348	44.415604	44.008465	112.084457	47.3363935	16.854702	112.2534025	-57.9950655	7.643294	110.6488655
30.709949	17.303476	112.367996	-5.193952	12.088756	111.414246	50.415619	-10.455736	112.792969	44.638695	43.853958	112.1045	47.527157	16.699111	112.4487345	-57.915061	7.478401	110.3797575
32.316128	15.891186	112.021431	-5.106616	11.956882	111.358597	50.519157	-10.533699	113.002922	44.779545	43.774868	112.251411	47.649351	16.6205845	112.6271665	-57.862583	7.2931795	110.0900275
33.33073	14.725931	111.951996	-5.050082	11.897252	111.36631	50.605225	-10.523968	113.15786	44.850967	43.786236	112.480865	47.728096	16.631134	112.8193625	-57.82826	7.16337	109.9132575
32.403461	13.135369	111.828629	-4.919659	11.986689	111.512291	50.812191	-10.401842	113.411919	44.967361	43.905373	112.806534	47.889776	16.7517655	113.1092265	-57.729094	7.2216125	109.9153555
32.12291	12.074429	112.12587	-4.762116	12.166942	111.635223	51.007687	-10.255498	113.661278	45.069466	44.052662	112.911545	48.0385765	16.898582	113.2864115	-57.5628085	7.435302	109.9840345
31.899172	10.937122	112.234291	-4.579304	12.382718	111.743927	51.241165	-10.094179	113.965034	45.226906	44.217453	112.864685	48.2340355	17.061637	113.4148595	-57.3926435	7.703799	110.0729945
31.755697	9.894191	112.215828	-4.367937	12.590842	111.793839	51.49765	-9.976051	114.253212	45.43475	44.334064	112.713493	48.4662	17.1790065	113.4833525	-57.202074	8.0026775	110.1043255
31.690315	8.739188	112.276649	-4.146058	12.738757	111.79966	51.711952	-9.886774	114.488518	45.634186	44.381027	112.477722	48.673069	17.2471265	113.48312	-56.965185	8.2303875	110.1162
31.663788	7.63942	112.410019	-3.934203	12.801069	111.816254	51.900108	-9.855683	114.657333	45.829399	44.366291	112.164307	48.8647535	17.255304	113.41082	-56.7331595	8.346834	110.221688
31.692875	6.670667	112.466324	-3.735216	12.779347	111.878326	52.054077	-9.882003	114.735687	46.002731	44.290058	111.839798	49.028404	17.2040275	113.2877425	-56.498836	8.3546665	110.4689095
31.794771	5.188821	112.474838	-3.465847	12.689172	112.074753	52.205425	-9.980551	114.798973	46.247639	44.135986	111.435875	49.226532	17.0777175	113.117424	-56.158226	8.3006265	111.032082
31.921869	4.24596	112.49884	-3.336441	12.67629	112.203239	52.289928	-10.033308	114.841553	46.417503	44.082432	111.250366	49.3537155	17.024562	113.0459595	-56.0265975	8.328018	111.3605185
32.012569	3.400042	112.623856	-3.234589	12.685097	112.298332	52.336414	-10.032414	114.893433	46.546051	44.076641	111.114624	49.4412325	17.0221135	113.0040285	-55.9104105	8.3480805	111.5926355
32.075855	2.629583	112.659027	-3.12847	12.723001	112.351898	52.388489	-9.989926	114.894226	46.625286	44.119465	111.014267	49.5068875	17.0647695	112.9542465	-55.7638275	8.3812325	111.7495495
32.236271	1.771172	112.648102	-3.053668	12.761185	112.346817	52.458973	-9.906293	114.846779	46.664333	44.167717	110.976425	49.561653	17.130712	112.911602	-55.668989	8.391658	111.782032
32.381813	1.121604	112.598488	-2.968601	12.785028	112.305412	52.526264	-9.808249	114.815697	46.6945	44.221027	111.020836	49.610382	17.206389	112.9182665	-55.547584	8.363667	111.6925575
32.525517	0.459696	112.664864	-2.898579	12.801139	112.300285	52.59396	-9.714017	114.854958	46.743931	44.286968	111.13665	49.6689455	17.2864755	112.995804	-55.4661035	8.3158025	111.604766
32.76823	-0.405657	112.93882	-2.78476	12.862582	112.38623	52.721317	-9.51855	115.151428	46.80888	44.422829	111.471985	49.7650985	17.4521395	113.3117065	-55.3346185	8.2730245	111.4607535
32.965668	-0.888588	113.253822	-2.749127	12.910411	112.513855	52.82526	-9.387359	115.504395	46.812054	44.516068	111.821342	49.818657	17.5643545	113.6628685	-55.316911	8.2564675	111.3648415
33.106945	-1.266039	113.736053	-2.74711	12.972363	112.682449	52.896278	-9.259027	116.031494	46.817787	44.634064	112.246994	49.8570325	17.6875185	114.139244	-55.3512525	8.2572075	111.225654
33.174248	-1.663769	114.388168	-2.800309	13.035068	112.87677	52.94804	-9.174654	116.678963	46.854855	44.734058	112.796021	49.9014475	17.779702	114.737492	-55.5020655	8.290434	111.016048
33.245502	-1.98574	115.02317	-2.901357	13.06361	113.040031	53.115303	-9.195569	117.312599	46.877254	44.811405	113.425316	49.9962785	17.807918	115.3689575	-55.7989925	8.319302	110.7111045
33.36636	-2.334854	115.58548	-3.045374	13.066262	113.094353	53.114796	-9.182035	117.934296	46.870575	44.876793	114.010033	49.9926855	17.847379	115.9721645	-56.0834335	8.285145	110.2165415
33.420647	-2.528524	115.961243	-3.203175	13.066305	113.064384	53.022034	-9.161024	118.382156	46.793388	44.919605	114.476265	49.907711	17.8792905	116.4292105	-56.314061	8.2533195	109.6995575
33.339157	-2.752701	116.182236	-3.428247	13.100545	112.978447	52.892941	-9.133521	118.638992	46.596092	44.981388	114.906677	49.7445165	17.9239335	116.7728345	-56.6010105	8.2771565	109.1840595
33.251976	-2.912517	116.093895	-3.52125	13.160888	112.98008	52.64106	-9.039183	118.56781	46.500526	45.024162	115.01577	49.570793	17.9924895	116.79179	-56.613293	8.3292865	109.16837
33.122131	-3.038205	115.917465	-3.572639	13.230504	112.972916	52.679668	-9.009369	118.340446	46.44529	45.067032	115.139458	49.562479	18.0288315	116.739952	-56.707757	8.4321765	109.20588
32.992615	-3.119796	115.728798	-3.621975	13.340049	112.966347	52.614807	-8.94273	118.116798	46.423939	45.133339	115.300407	49.519373	18.0953045	116.7086025	-56.763323	8.5847935	109.2240915
32.796715	-3.122543	115.502823	-3.67001	13.457556	112.949684	52.49548	-8.851357	117.882835	46.44223	45.230591	115.49823	49.468855	18.189617	116.6905325	-56.808875	8.725495	109.2088355
32.437965	-3.048234	115.286575	-3.719128	13.583042	112.896576	52.398205	-8.750648	117.609001	46.411747	45.330883	115.692726	49.404976	18.2901175	116.6508635	-56.843232	8.8759665	109.1422885
32.115658	-3.072815	114.993919	-3.768762	13.73702	112.804886	52.295727	-8.636799	117.384651	46.364216	45.448624	115.845192	49.3299715	18.4059125	116.6149215	-56.8674955	9.0681275	108.9948505
31.449144	-3.121392	114.683105	-3.867723	13.991308	112.60849	52.165539	-8.466508	117.127846	46.272663	45.584576	115.952347	49.219101	18.559034	116.5400965	-56.954547	9.423582	108.6768835
31.001225	-3.168725	114.50238	-3.927073	14.148699	112.463928	52.09948	-8.360973	117.018494	46.213017	45.676575	115.906548	49.1562485	18.657801	116.462521	-57.0103945	9.639597	108.465335
30.499142	-3.164052	114.406372	-3.953618	14.270589	112.290619	52.026154	-8.289799	116.962708	46.154015	45.750027	115.795731	49.0900845	18.730114	116.3792195	-56.9973205	9.811064	108.2020185
29.86739	-3.173217	114.28801	-3.999184	14.355675	112.078384	51.978416	-8.269248	116.942612	46.136047	45.765732	115.626953	49.0572315	18.748242	116.2847825	-57.0555995	9.963108	107.8719855
29.281013	-3.333791	114.121994	-4.015673	14.395513	111.837326	51.90974	-8.274412	116.92395	46.131039	45.749577	115.404282	49.0203895	18.7375825	116.164116	-57.0517355	10.0534435	107.510536
28.556252	-3.418416	113.927185	-4.032761	14.426276	111.578178	51.823139	-8.291836	116.875221	46.197933	45.703217	115.125153	49.010536	18.7056905	116.000187	-57.076058	10.1468615	107.156169
27.857885	-3.516123	113.709084	-4.055449	14.470349	111.319756	51.723839	-8.305296	116.835762	46.100769	45.675182	114.960396	48.912304	18.684943	115.898079	-57.023202	10.255755	106.741433
26.674662	-3.665418	113.481773	-4.112832	14.549216	110.978989	51.60479	-8.319509	116.774628	46.064499	45.655212	114.646889	48.8346445	18.6678515	115.7107585	-57.0603085	10.4305805	106.2472195
25.82888	-3.87838	113.264954	-4.153231	14.613001	110.748436	51.51931	-8.331383	116.739098	46.031601	45.648987	114.477135	48.7754555	18.658802	115.6081165	-57.0819175	10.5672	105.8887555
24.849308	-3.970443	113.070129	-4.218131	14.706898	110.483101	51.393787	-8.336205	116.694954	46.00032	45.657639	114.306496	48.6970535	18.660717	115.500725	-57.1333155	10.753079	105.465477
23.887249	-4.088411	112.75872	-4.304482	14.827726	110.216484	51.257336	-8.326342	116.608475	45.958984	45.66777	114.153839	48.60816	18.670714	115.381157	-57.217124	10.984738	105.051811
23.092838	-4.118419	112.74054	-4.359078	14.993292	109.936081	51.105648	-8.299999	116.519165	45.93845	45.695805	114.015434	48.522049	18.697903	115.2672995	-57.240205	11.288681	104.6048625
22.206833	-4.231184	112.440025	-4.434978	15.18784	109.715477	50.93187	-8.258588	116.401169	45.936821	45.744167	113.895821	48.4343455	18.7427895	115.148495	-57.3043015	11.6328905	104.282459
21.258146	-4.373924	112.157143	-4.507551	15.404379	109.53714	50.779121	-8.221691	116.217491	45.938629	45.802799	113.788734	48.358875	18.790554	115.0031125	-57.373977	12.018204	104.0711675
19.73115	-4.519541	111.539246	-4.625247	15.719257	109.394348	50.519108	-8.173378	115.773834	45.938774	45.886551	113.555588	48.228941	18.8565865	114.664711	-57.479435	12.5819275	104.123985
18.547136	-4.499869	111.200317	-4.706044	15.895711	109.322319	50.315018	-8.137493	115.324234	45.92757	45.91946	113.32592	48.121294	18.8909835	114.325077	-57.533382	12.9004385	104.319561
17.350939	-4.589555	110.664413	-4.776112	16.033978	109.19709	50.102116	-8.100473	114.821556	45.891808	45.925678	113.091232	47.996962	18.9126025	113.956394	-57.549186	13.1553535	104.437786
16.094671	-4.637133	110.192513	-4.84095	16.118141	109.041771	49.768074	-8.017765	114.372299	45.83638	45.939358	112.872208	47.802227	18.9607965	113.6222535	-57.484127	13.2754855	104.4612885
14.827066	-4.730698	109.788681	-4.913316	16.176561	108.895721	49.631069	-7.965271	113.987625	45.767582	45.944805	112.665749	47.6993255	18.989767	113.326687	-57.5259575	13.363355	104.464755
13.500736	-4.879344	109.519432	-4.973861	16.193277	108.789253	49.527718	-7.935558	113.780823	45.685406	45.94508	112.438393	47.606562	19.004761	113.109608	-57.554284	13.381793	104.468898
12.067559	-5.048342	109.532127	-4.992847	16.196737	108.802605	49.620686	-7.98782	113.683769	45.583473	45.908669	112.070343	47.6020795	18.9604245	112.877056	-57.5877735	13.4330495	104.728154
9.86232	-5.342385	109.820831	-5.006554	16.153893	108.922699	49.578747	-8.133341	113.831352	45.502525	45.752178	111.363052	47.540636	18.8094185	112.597202	-57.553744	13.4983675	105.248196
8.362763	-5.61961	110.03772	-5.019272	16.057045	109.05497	49.504765	-8.29922	113.942871	45.45961	45.565342	110.873985	47.4821875	18.633061	112.408428	-57.5207315	13.481029	105.701512
6.790398	-5.846334	110.257576	-5.009611	15.907404	109.213051	49.384697	-8.553061	113.965401	45.142967	45.375824	110.551086	47.263832	18.4113815	112.2582435	-57.283054	13.4034265	106.1678585
5.233826	-6.109666	110.39035	-5.001876	15.697985	109.33371	49.14381	-8.897621	113.882675	45.568054	44.886581	110.038902	47.355932	17.99448	111.9607885	-57.359684	13.40149	106.7066315
3.57025	-6.353638	110.401657	-5.004901	15.470611	109.399017	49.003944	-9.284569	113.673828	45.700562	44.525043	109.693062	47.352253	17.620237	111.683445	-57.362055	13.320985	107.114589
1.939216	-6.551083	110.256454	-5.01336	15.269035	109.364487	48.846748	-9.646845	113.400948	45.818626	44.238918	109.4188	47.332687	17.2960365	111.409874	-57.359407	13.2420335	107.3191
0.362226	-6.75336	109.942139	-5.058041	15.122363	109.221939	48.667278	-9.92344	113.066422	45.922729	44.025509	109.147499	47.2950035	17.0510345	111.1069605	-57.4110855	13.1936915	107.3369175
-2.153188	-6.916309	109.375534	-5.13985	14.985116	108.846054	48.406052	-10.167324	112.375191	45.906578	43.836285	108.698296	47.156315	16.8344805	110.5367435	-57.436015	13.1357515	107.1553645
-3.745192	-7.033732	108.953621	-5.201304	14.930512	108.566833	48.229321	-10.266109	111.840179	45.801529	43.746723	108.424797	47.015425	16.740307	110.132488	-57.418033	13.120717	107.001178
-5.460936	-7.092352	108.634056	-5.282113	14.882593	108.357033	48.007866	-10.286029	111.315811	45.695255	43.696861	108.157982	46.8515605	16.705416	109.7368965	-57.4157865	13.05977	106.9771695
-7.100982	-7.136913	108.340515	-5.36209	14.856031	108.215546	47.848164	-10.319523	110.834015	45.561169	43.679081	107.952026	46.7046665	16.679779	109.3930205	-57.4288465	13.032283	107.0380715
-8.717771	-7.224658	108.151947	-5.435939	14.862882	108.139992	47.697029	-10.315201	110.445824	45.457043	43.693745	107.815376	46.577036	16.689272	109.1306	-57.448914	13.036492	107.149384
-10.391186	-7.224701	108.117332	-5.480194	14.875711	108.132362	47.575069	-10.290176	110.150513	45.371948	43.737869	107.667076	46.4735085	16.7238465	108.9087945	-57.4338965	13.0275755	107.3559295
-11.972605	-7.28124	108.279678	-5.49762	14.885211	108.201851	47.514191	-10.28243	109.915291	45.270672	43.749966	107.432854	46.3924315	16.733768	108.6740725	-57.3876715	13.036654	107.7296295
-14.332533	-7.38884	109.14917	-5.467281	14.822392	108.542404	47.447418	-10.348448	109.785591	45.087959	43.643383	106.684669	46.2676885	16.6474675	108.23513	-57.2022505	12.9973165	108.849678
-15.832004	-7.472057	110.001732	-5.422122	14.700445	108.888756	47.424965	-10.489867	109.911194	44.964634	43.435318	106.127693	46.1947995	16.4727255	108.0194435	-57.0390435	12.9281645	109.7580685
-17.290154	-7.570184	111.001495	-5.378423	14.510232	109.345673	47.412266	-10.707676	110.175171	44.902313	43.132927	105.653366	46.1572895	16.2126255	107.9142685	-56.9141355	12.8078385	110.7770775
-18.734497	-7.598758	112.10083	-5.351347	14.209241	109.903778	47.385963	-11.031505	110.56144	44.880295	42.738716	105.322304	46.133129	15.8536055	107.941872	-56.835823	12.5648765	111.865684
-20.063971	-7.682938	113.212967	-5.33618	13.796629	110.540367	47.337528	-11.431112	110.977196	44.863781	42.292889	105.156013	46.1006545	15.4308885	108.0666045	-56.7730145	12.1623695	113.0141295
-21.373589	-7.757789	114.221634	-5.371601	13.326357	111.200104	47.251877	-11.863427	111.40255	44.801037	41.847359	105.087318	46.026457	14.991966	108.244934	-56.769659	11.660748	114.155274
-22.716391	-7.716846	115.187363	-5.444346	12.830058	111.819061	47.143711	-12.261941	111.782227	44.681366	41.444595	105.078552	45.9125385	14.591327	108.4303895	-56.8012305	11.068789	115.2077325
-24.575577	-7.573654	116.377174	-5.633256	12.142072	112.585243	46.986946	-12.719085	112.295151	44.376488	40.942211	105.112495	45.681717	14.111563	108.703823	-56.948229	10.172581	116.466663
-25.688194	-7.415523	117.00177	-5.818091	11.747314	113.039467	46.888416	-12.932974	112.621353	44.093876	40.701412	105.155655	45.491146	13.884219	108.888504	-57.127328	9.610409	117.19043
-26.848042	-7.103137	117.592445	-6.01819	11.41671	113.450157	46.7953	-13.083607	112.935997	43.794426	40.519722	105.271324	45.294863	13.7180575	109.1036605	-57.331243	9.1153625	117.7966535
-27.889919	-6.717085	118.109489	-6.243266	11.14116	113.87191	46.703251	-13.180955	113.23011	43.492359	40.405327	105.431534	45.097805	13.612186	109.330822	-57.584337	8.670134	118.412998
-28.764099	-6.328043	118.547951	-6.463692	10.90415	114.289856	46.596783	-13.250438	113.452888	43.203934	40.331287	105.599319	44.9003585	13.5404245	109.5261035	-57.8277425	8.2678755	119.0536085
-29.7623	-5.623442	119.009193	-6.637702	10.734038	114.697243	46.470459	-13.284369	113.567497	42.978722	40.303322	105.784782	44.7245905	13.5094765	109.6761395	-57.9999945	7.9585995	119.7183465
-30.657181	-4.878453	119.424629	-6.777109	10.603801	115.078888	46.336941	-13.282318	113.593399	42.752182	40.326668	105.982018	44.5445615	13.522175	109.7877085	-58.0987795	7.685427	120.3700675
-31.797588	-3.569713	120.012283	-6.930522	10.463369	115.635941	46.211166	-13.215335	113.506531	42.438156	40.419872	106.319977	44.324661	13.6022685	109.913254	-58.185705	7.3244695	121.358628
-32.329311	-2.71589	120.24379	-6.986663	10.38959	115.983978	46.169716	-13.120717	113.412239	42.269844	40.541031	106.633186	44.21978	13.710157	110.0227125	-58.193106	7.069023	121.9452435
-32.992233	-1.634063	120.455147	-7.015169	10.333694	116.287682	46.175419	-13.011975	113.284409	42.167282	40.709179	107.050301	44.1713505	13.848602	110.167355	-58.2016885	6.818786	122.408009
-33.489994	-0.505715	120.564964	-7.046124	10.276987	116.578949	46.173878	-12.893137	113.109673	42.137547	40.875164	107.658005	44.1557125	13.9910135	110.383839	-58.2479605	6.5629605	122.774059
-33.858185	0.58105	120.508263	-7.076213	10.204239	116.868019	46.156841	-12.801822	112.877037	42.166649	41.094704	108.422539	44.161745	14.146441	110.649788	-58.314171	6.262037	123.08625
-34.302292	1.867438	120.545532	-7.129064	10.138144	117.137383	46.099777	-12.68794	112.494003	42.211487	41.303246	109.287178	44.155632	14.307653	110.8905905	-58.41376	5.968635	123.3841755
-34.604477	3.162751	120.669594	-7.197028	10.063787	117.396637	45.977192	-12.562862	111.971733	42.238213	41.533676	110.17852	44.1077025	14.485407	111.0751265	-58.5017585	5.642167	123.7181475
-34.872993	5.109586	120.915642	-7.294746	9.972312	117.743912	45.710152	-12.273633	110.997566	42.303612	41.829967	111.262772	44.006882	14.778167	111.130169	-58.596374	5.166457	124.357655
-34.927551	6.413514	121.191597	-7.365921	10.024334	117.906776	45.508995	-12.029283	110.288681	42.185104	42.055393	111.870956	43.8470495	15.013055	111.0798185	-58.5788915	5.035613	124.7337335
-34.897999	7.721694	121.524284	-7.397981	10.06398	118.040428	45.340096	-11.775216	109.568962	42.177582	42.242729	112.103363	43.758839	15.2337565	110.8361625	-58.554801	4.8942035	125.2446935
-34.865978	9.108081	121.823547	-7.430624	10.161404	118.025116	45.160015	-11.520286	108.876892	41.974022	42.480015	112.121559	43.5670185	15.4798645	110.4992255	-58.4282665	4.8429435	125.5510065
-34.600883	10.262178	121.828651	-7.453019	10.293482	117.87661	45.011845	-11.259924	108.259567	41.664612	42.695599	111.932137	43.3382285	15.7178375	110.095852	-58.2442665	4.8691265	125.657368
-34.313431	11.497747	121.744553	-7.484241	10.382795	117.611244	44.942398	-11.07516	107.741676	41.539505	42.80764	111.640015	43.2409515	15.86624	109.6908455	-58.2094335	4.89935	125.5316425
-33.954605	12.715697	121.423187	-7.487396	10.438892	117.26606	44.919144	-10.974747	107.417465	41.462822	42.867161	111.334564	43.190983	15.946207	109.3760145	-58.165775	4.931577	125.1561055
-33.222878	14.352242	120.685959	-7.473544	10.41443	116.732155	44.993534	-10.970761	107.193306	41.458828	42.840153	111.07032	43.226181	15.934696	109.131813	-58.173269	4.894164	124.332497
-32.589249	15.402198	120.271339	-7.444057	10.350449	116.445648	45.032951	-11.015441	107.246353	41.489697	42.785835	111.005974	43.261324	15.885197	109.1261635	-58.149438	4.815701	123.7651325
-31.869776	16.474722	119.944107	-7.446233	10.224361	116.317238	45.12352	-11.091523	107.487144	41.522797	42.710911	111.090698	43.3231585	15.809694	109.288921	-58.2156245	4.639028	123.345555
-31.059509	17.413012	119.672813	-7.436389	10.106809	116.341003	45.28616	-11.20625	107.877037	41.586361	42.629246	111.258385	43.4362605	15.711498	109.567711	-58.3090385	4.50212	123.114295
-30.129766	18.379406	119.528854	-7.449029	10.008079	116.46051	45.460762	-11.360995	108.40052	41.676086	42.529331	111.477402	43.568424	15.584168	109.938961	-58.466482	4.43199	122.982059
-29.084593	19.331242	119.425461	-7.461882	9.832595	116.695831	45.602058	-11.542272	108.950768	41.762508	42.398758	111.660942	43.682283	15.428243	110.305855	-58.606047	4.236947	123.085807
-28.042347	20.192688	119.406128	-7.446491	9.752742	116.894684	45.734043	-11.749491	109.511139	41.851429	42.26413	111.788605	43.792736	15.2573195	110.649872	-58.685718	4.2481645	123.139496
-26.16711	21.633348	119.171799	-7.397747	9.638065	117.196342	45.928825	-12.030125	110.463158	42.021259	42.04097	112.00898	43.975042	15.0054225	111.236069	-58.770536	4.2707075	123.156615
-24.905899	22.555321	118.942627	-7.370084	9.564547	117.378654	46.106899	-12.20792	111.159225	42.215519	41.886108	112.15992	44.161209	14.839094	111.6595725	-58.901377	4.29	123.0977355
-23.552895	23.480373	118.626556	-7.343925	9.459708	117.474106	46.284424	-12.375258	111.920013	42.387199	41.720982	112.444687	44.3358115	14.672862	112.18235	-59.0236615	4.246554	122.765862
-22.097471	24.478231	118.364082	-7.350464	9.400734	117.635773	46.46167	-12.531538	112.712738	42.590908	41.578228	112.729645	44.526289	14.523345	112.7211915	-59.227217	4.278123	122.5503545
-20.629084	25.463739	118.080048	-7.363465	9.328415	117.833092	46.595333	-12.697378	113.511299	42.789631	41.439812	113.003159	44.692482	14.371217	113.257229	-59.419412	4.285613	122.408955
-19.036552	26.515684	117.856491	-7.401839	9.296753	118.012276	46.67289	-12.857238	114.276443	42.962936	41.298355	113.321388	44.817913	14.2205585	113.7989155	-59.621591	4.3729475	122.2256365
-17.50387	27.573469	117.74646	-7.440744	9.248813	118.217972	46.729702	-12.99144	114.981415	43.110546	41.187595	113.67794	44.920124	14.0980775	114.3296775	-59.801612	4.3995485	122.1062665
-15.025054	29.247042	117.712166	-7.502821	9.170686	118.580986	46.82848	-13.12366	115.913902	43.36882	41.055645	114.285896	45.09865	13.9659925	115.099899	-60.104292	4.3753795	122.062073
-13.381961	30.399305	117.876259	-7.566272	9.070093	118.856789	46.847809	-13.176927	116.423836	43.517929	41.003181	114.841736	45.182869	13.913127	115.632786	-60.315413	4.227059	122.080792
-11.643087	31.651047	118.248245	-7.684032	8.993197	119.166122	46.829357	-13.199839	116.838455	43.639763	40.978916	115.572266	45.23456	13.8895385	116.2053605	-60.602624	4.0968555	122.1268835
-10.024429	32.904049	118.900429	-7.849416	8.963772	119.515358	46.750404	-13.155029	117.13195	43.740471	41.042789	116.470108	45.2454375	13.94388	116.801029	-60.9442695	3.983664	122.229687
-8.338467	34.2616	119.818367	-8.071056	9.018278	119.89769	46.621357	-13.005302	117.298843	43.835072	41.149719	117.499008	45.2282145	14.0722085	117.3989255	-61.3703265	3.9643475	122.3964545
-6.695858	35.604622	120.942627	-8.352499	9.181817	120.372154	46.466827	-12.752615	117.405609	43.852253	41.335125	118.595482	45.15954	14.291255	118.0005455	-61.864538	4.072379	122.7437625
-5.021195	36.980267	122.31575	-8.65801	9.499455	120.885513	46.340862	-12.363533	117.5271	43.812481	41.630424	119.777107	45.0766715	14.6334455	118.6521035	-62.3926915	4.3654645	123.1189225
-2.430696	38.972858	124.297752	-9.063899	10.116766	121.637367	46.381027	-11.647326	117.978706	43.624805	42.177509	121.691467	45.002916	15.2650915	119.8350865	-63.130714	4.9684405	123.4396475
-0.783662	40.247456	125.604774	-9.316869	10.599084	122.081932	46.526264	-11.136744	118.492523	43.42181	42.585621	123.031296	44.974037	15.7244385	120.7619095	-63.607775	5.4737295	123.4019545
0.88033	41.493675	126.730644	-9.520126	11.040309	122.330093	46.716969	-10.681061	119.110764	43.154613	42.961227	124.321518	44.935791	16.140083	121.716141	-63.976043	5.940535	122.944045
2.485757	42.635834	127.557961	-9.823836	11.494141	122.464165	46.847919	-10.23528	119.810448	42.836617	43.289165	125.447548	44.842268	16.5269425	122.628998	-64.48994	6.4613395	122.299332
4.067716	43.732613	128.134628	-10.122243	11.908535	122.438721	46.954178	-9.835859	120.459732	42.520664	43.610954	126.233231	44.737421	16.8875475	123.3464815	-64.981907	6.9295225	121.5309605
5.624253	44.732784	128.360641	-10.397215	12.282201	122.21769	46.981544	-9.514872	121.078781	42.233364	43.848618	126.796135	44.607454	17.166873	123.937458	-65.401884	7.397529	120.497922
7.084671	45.656322	128.369446	-10.608471	12.606125	121.914841	46.971817	-9.272412	121.593559	41.991146	44.066708	127.032806	44.4814815	17.397148	124.3131825	-65.6984235	7.815102	119.5164995
7.758182	44.844345	127.55629	-10.764055	12.980654	121.377205	46.939339	-9.038678	122.115685	41.831081	44.353722	126.95047	44.38521	17.657522	124.5330775	-65.91332	8.303786	118.2213325
8.196311	44.038376	126.82029	-10.721045	13.159518	121.017693	46.946388	-8.98053	122.323753	41.890099	44.463314	126.606522	44.4182435	17.741392	124.4651375	-65.8603335	8.577644	117.5702485
8.507212	43.193428	126.036453	-10.593204	13.325149	120.695305	47.004166	-8.932058	122.432327	42.079193	44.537418	126.148811	44.5416795	17.80268	124.290569	-65.7280875	8.847618	117.100041
8.876284	42.319576	125.301399	-10.400341	13.481641	120.360222	47.132847	-8.904507	122.445534	42.332848	44.575317	125.707413	44.7328475	17.835405	124.0764735	-65.5335295	9.127877	116.6439705
8.965131	41.586601	124.817398	-10.138268	13.651487	120.040741	47.288017	-8.856647	122.428001	42.635677	44.626904	125.233009	44.961847	17.8851285	123.830505	-65.238383	9.4178455	116.250977
9.029621	40.787086	124.205444	-9.855262	13.835901	119.773399	47.474934	-8.763318	122.348404	42.974854	44.704884	124.805809	45.224894	17.970783	123.5771065	-64.935418	9.701019	115.9696915
9.099308	39.936386	123.648857	-9.572862	14.02144	119.543457	47.67939	-8.672242	122.233788	43.285988	44.810844	124.433151	45.482689	18.069301	123.3334695	-64.628413	9.973579	115.7534445
8.989986	38.505302	122.852852	-9.212326	14.319076	119.277405	47.926746	-8.488807	122.029938	43.68079	45.022659	123.87854	45.803768	18.266926	122.954239	-64.22842	10.371226	115.600571
8.785906	37.479408	122.360085	-9.039129	14.513382	119.10479	48.072159	-8.382707	121.833336	43.8755	45.19371	123.507866	45.9738295	18.4055015	122.670601	-64.0520875	10.6212625	115.538979
8.514598	36.443287	121.816338	-8.943966	14.720996	118.919182	48.113503	-8.236095	121.657265	43.991348	45.349297	123.060287	46.0524255	18.556601	122.358776	-63.9403575	10.885391	115.479588
8.242643	35.261391	121.346283	-8.892958	14.936282	118.698349	48.106091	-8.089525	121.399117	44.055595	45.517521	122.550346	46.080843	18.713998	121.9747315	-63.866759	11.158566	115.4219665
7.869799	34.042709	120.614151	-8.973007	15.184986	118.516228	48.083897	-7.958394	121.042	44.054485	45.660084	121.974625	46.069191	18.850845	121.5083125	-64.015205	11.519127	115.5241435
7.436955	32.876022	119.997169	-8.922151	15.356606	118.265709	48.041744	-7.809137	120.681236	44.053123	45.800705	121.309937	46.0474335	18.995784	120.9955865	-63.8917355	11.717428	115.5358315
6.957282	31.607929	119.400429	-8.861656	15.511581	118.013336	48.062706	-7.672008	120.34024	44.086231	45.932346	120.603333	46.0744685	19.130169	120.4717865	-63.7977805	11.892993	115.5548855
6.164874	29.777887	118.435165	-8.64712	15.65356	117.591942	48.185413	-7.495843	119.907669	44.151417	46.099766	119.558838	46.168415	19.3019615	119.7332535	-63.462655	12.0051585	115.4506305
5.635996	28.410975	117.792603	-8.476386	15.68886	117.251755	48.326233	-7.401135	119.702995	44.214695	46.192562	118.901978	46.270464	19.3957135	119.3024865	-63.223236	11.9820065	115.2010235
5.072541	27.076372	117.087021	-8.255569	15.678479	116.891251	48.487968	-7.342573	119.491852	44.262619	46.204411	118.240143	46.3752935	19.430919	118.8659975	-62.8864315	11.926039	114.9165045
4.476254	25.719103	116.541466	-8.021585	15.628036	116.553673	48.670559	-7.326224	119.317581	44.378494	46.219505	117.511978	46.5245265	19.4466405	118.4147795	-62.5676965	11.8094315	114.6925665
3.823198	24.357283	116.012993	-7.74698	15.570513	116.264297	48.84203	-7.335395	119.159401	44.531868	46.182251	116.87796	46.686949	19.423428	118.0186805	-62.180909	11.717598	114.5099135
3.209884	23.051798	115.67807	-7.469784	15.556513	116.075157	48.998779	-7.370092	118.98111	44.745815	46.127216	116.332626	46.872297	19.378562	117.656868	-61.811865	11.734464	114.493446
2.54423	21.725052	115.492317	-7.205396	15.628523	115.964333	49.140083	-7.402057	118.814789	45.023151	46.107555	115.942513	47.081617	19.352749	117.378651	-61.492409	11.904297	114.550015
1.490332	19.926416	115.324799	-6.857337	15.925348	115.877899	49.283772	-7.367808	118.431519	45.443668	46.205696	115.61245	47.36372	19.418944	117.0219845	-61.078394	12.431752	114.7338135
0.753166	18.74439	115.265099	-6.69925	16.249699	115.834427	49.299938	-7.243768	118.071304	45.669003	46.358421	115.558418	47.4844705	19.5573265	116.814861	-60.8829705	12.9420715	114.853993
0.01312	17.64382	115.186134	-6.586602	16.643631	115.80162	49.257912	-7.044678	117.655899	45.819607	46.582966	115.558037	47.5387595	19.769144	116.606968	-60.7119635	13.518118	114.996272
-0.697934	16.520075	115.163895	-6.478149	17.049917	115.775215	49.232067	-6.77122	117.249573	45.931488	46.863052	115.562675	47.5817775	20.045916	116.406124	-60.5380755	14.053918	115.144306
-1.45775	15.408511	115.054611	-6.413147	17.453913	115.753769	49.249641	-6.496693	116.884483	46.007435	47.154167	115.540207	47.628538	20.328737	116.212345	-60.454832	14.579089	115.295193
-2.134071	14.293011	115.033081	-6.333531	17.822699	115.775299	49.279507	-6.232635	116.567909	46.045311	47.425674	115.469681	47.662409	20.5965195	116.018795	-60.329471	15.0488785	115.531803
-2.834604	13.136172	115.037811	-6.245019	18.14641	115.8293	49.276592	-5.960391	116.315018	46.06448	47.676411	115.308807	47.670536	20.85801	115.8119125	-60.160574	15.43481	115.8466875
-3.771041	11.383754	115.191734	-6.064719	18.510714	115.987656	49.363773	-5.650218	116.105942	46.110157	47.971661	115.005371	47.736965	21.1607215	115.5556565	-59.866403	15.8607065	116.4196555
-4.38115	10.16469	115.347733	-5.913754	18.675636	116.106163	49.482056	-5.511602	116.094193	46.153252	48.118099	114.745758	47.817654	21.3032485	115.4199755	-59.645162	16.0480235	116.7923505
-4.924506	8.959128	115.541229	-5.734834	18.784821	116.202095	49.643341	-5.420523	116.159821	46.215797	48.210964	114.416924	47.929569	21.3952205	115.2883725	-59.399237	16.1744215	117.1158175
-5.431151	7.744455	115.796951	-5.54004	18.857433	116.244827	49.795944	-5.360362	116.277245	46.293388	48.225517	113.931503	48.044666	21.4325775	115.104374	-59.124746	16.2822885	117.38528
-5.910717	6.522392	115.980026	-5.33156	18.876131	116.190102	49.960339	-5.393243	116.440094	46.423367	48.138393	113.308456	48.191853	21.372575	114.874275	-58.854973	16.379687	117.505929
-6.302451	5.319242	116.150078	-5.100215	18.823233	116.026566	50.10181	-5.54596	116.651726	46.669991	47.980007	112.595833	48.3859005	21.2170235	114.6237795	-58.5863305	16.4294425	117.4293525
-6.718952	4.151394	116.325417	-4.856201	18.674858	115.785156	50.205452	-5.803489	116.916954	46.964062	47.692204	111.913315	48.584757	20.9443575	114.4151345	-58.297159	16.4053585	117.1551775
-7.259039	2.45943	116.442253	-4.552909	18.265066	115.3265	50.258213	-6.313937	117.316963	47.382191	47.05183	110.959923	48.820202	20.3689465	114.138443	-57.92602	16.1611855	116.514557
-7.556754	1.418788	116.423676	-4.4132	17.901333	114.957512	50.200386	-6.641299	117.538963	47.583607	46.577343	110.419487	48.8919965	19.968022	113.979225	-57.7183965	15.834644	115.935799
-7.875448	0.462431	116.321732	-4.321314	17.505901	114.527748	50.136257	-6.984553	117.730103	47.729946	46.093063	109.874741	48.9331015	19.554255	113.802422	-57.5757295	15.457547	115.253074
-8.112283	-0.410666	116.156219	-4.272639	17.130085	114.110657	50.060455	-7.277726	117.876816	47.794174	45.669384	109.416595	48.9273145	19.195829	113.6467055	-57.4725925	15.064341	114.5746085
-8.351058	-1.174933	116.006348	-4.249022	16.80308	113.761795	50.007748	-7.483369	117.987846	47.81435	45.333759	109.070503	48.911049	18.925195	113.5291745	-57.409093	14.680965	113.9944155
-8.546188	-1.770388	115.909615	-4.253105	16.546236	113.518417	49.958862	-7.603309	118.109261	47.803711	45.140614	108.896423	48.8812865	18.7686525	113.502842	-57.3874965	14.3238195	113.533992
-8.685828	-2.213454	115.87719	-4.245588	16.372309	113.395897	49.966709	-7.645539	118.253281	47.75832	45.036694	108.852898	48.8625145	18.6955775	113.5530895	-57.3536905	14.0490405	113.2387045
-8.932732	-2.611304	115.772919	-4.209935	16.243979	113.350441	50.064774	-7.601379	118.512711	47.811855	45.068748	109.032845	48.9383145	18.7336845	113.772778	-57.3581845	13.7542735	112.928104
-9.056623	-2.587765	115.611351	-4.18826	16.195513	113.312531	50.122921	-7.55266	118.689636	47.868748	45.1782	109.39959	48.9958345	18.81277	114.044613	-57.3723545	13.578256	112.580449
-9.001755	-2.361998	115.296867	-4.182728	16.176676	113.278839	50.15847	-7.477714	118.872025	47.93045	45.325905	109.915451	49.04446	18.9240955	114.393738	-57.409916	13.4292565	112.16394
-8.873931	-2.065332	114.924919	-4.210296	16.157614	113.245483	50.196247	-7.401756	119.037453	48.017151	45.53569	110.574722	49.106699	19.066967	114.8060875	-57.527291	13.248261	111.6848785
-8.816036	-1.821926	114.523315	-4.274189	16.142096	113.2043	50.199986	-7.315609	119.137642	48.03701	45.757465	111.348251	49.118498	19.220928	115.2429465	-57.666876	13.063264	111.1656535
-8.809966	-1.65348	114.168655	-4.382145	16.18165	113.181923	50.16209	-7.201623	119.173119	48.004539	45.98222	112.0541	49.0833145	19.3902985	115.6136095	-57.8476045	12.9730015	110.7502365
-8.871728	-1.550294	113.81234	-4.504911	16.254045	113.141266	50.088108	-7.043822	119.196411	47.944431	46.227859	112.739906	49.0162695	19.5920185	115.9681585	-58.0260915	12.9160715	110.3143735
-9.042065	-1.397262	113.337234	-4.742733	16.432268	113.110435	50.030563	-6.776998	119.313965	47.764664	46.608742	113.863838	48.8976135	19.915872	116.5889015	-58.3830795	12.948664	109.6319685
-9.155453	-1.210921	113.197586	-4.908069	16.631031	113.246391	49.972324	-6.571287	119.457588	47.643017	46.881302	114.601944	48.8076705	20.1550075	117.029766	-58.6238085	13.1070545	109.463016
-9.283579	-0.980457	113.171265	-5.054278	16.831148	113.480736	49.913319	-6.353743	119.592354	47.51722	47.149822	115.402649	48.7152695	20.3980395	117.4975015	-58.8238255	13.2642565	109.4639705
-9.40421	-0.794001	113.187195	-5.224141	17.023499	113.767014	49.840248	-6.130926	119.710197	47.388691	47.409431	116.130768	48.6144695	20.6392525	117.9204825	-59.0627515	13.4077455	109.6135455
-9.504267	-0.633499	113.214706	-5.368363	17.189308	114.029991	49.803658	-5.91175	119.767883	47.238506	47.644016	116.705177	48.521082	20.866133	118.23653	-59.257808	13.512483	109.823452
-9.585504	-0.511086	113.222519	-5.496012	17.308304	114.184486	49.771267	-5.722069	119.788483	47.065655	47.830471	117.075668	48.418461	21.054201	118.4320755	-59.410485	13.562407	109.9368965
-9.639444	-0.428242	113.208305	-5.593524	17.410133	114.227257	49.716656	-5.565915	119.738518	46.883343	47.997475	117.127037	48.2999995	21.21578	118.4327775	-59.4870475	13.604486	110.0217365
-9.69075	-0.328614	113.053238	-5.67446	17.521339	114.031044	49.626114	-5.356202	119.566666	46.669182	48.143559	116.848145	48.147648	21.3936785	118.2074055	-59.496568	13.6489995	109.8546825
-9.689374	-0.312775	112.872246	-5.687767	17.541595	113.793579	49.57357	-5.246649	119.432846	46.550678	48.179928	116.606773	48.062124	21.4666395	118.0198095	-59.437658	13.6165505	109.5673485
-9.673501	-0.334924	112.703613	-5.698183	17.526865	113.582924	49.537483	-5.138309	119.366241	46.456326	48.181931	116.41452	47.9969045	21.521811	117.8903805	-59.3932705	13.531919	109.2754675
-9.631432	-0.370257	112.613441	-5.69291	17.499462	113.450302	49.545349	-4.909908	119.465164	46.39045	48.203827	116.401276	47.9678995	21.6469595	117.93322	-59.3537195	13.3519645	108.967384
-9.560719	-0.390606	112.527618	-5.729856	17.506199	113.384315	49.775421	-4.705117	119.679573	46.27903	48.349709	116.472664	48.0272255	21.822296	118.0761185	-59.4869375	13.190102	108.6925115
-9.63796	-0.427977	112.188683	-5.847817	17.477613	113.034248	49.708977	-4.572989	119.591675	46.008812	48.406506	116.438927	47.8588945	21.9167585	118.015301	-59.5545285	13.0384675	108.053195
-9.779675	-0.534906	111.420891	-6.005542	17.362286	112.327934	49.211388	-4.326128	119.365227	45.687645	48.363094	116.381767	47.4495165	22.018483	117.873497	-59.4606005	12.706089	106.782371
-9.782409	-0.530082	111.371056	-6.011651	17.447401	112.40406	49.724239	-3.997046	119.493576	45.412876	48.740425	116.640488	47.5685575	22.3716895	118.067032	-59.5918595	12.5231125	106.741088
-9.737289	-0.530596	111.348434	-6.026517	17.416147	112.431847	49.703236	-3.861501	119.534004	45.238392	48.796936	116.808449	47.470814	22.4677175	118.1712265	-59.523848	12.3645765	106.6924675
-9.827312	-0.542935	110.948441	-6.160613	17.429964	112.146378	49.501446	-3.648103	119.666992	45.060184	48.854897	117.038902	47.280815	22.603397	118.352947	-59.602041	12.256531	105.939809
-9.888105	-0.359437	111.037506	-6.226728	17.655462	112.21991	49.758804	-3.324547	120.046829	44.90451	49.141876	117.241905	47.331657	22.9086645	118.644367	-59.785113	12.4022595	105.795453
-9.93901	-0.166527	111.336723	-6.281887	17.836203	112.389145	49.762131	-3.114788	119.920303	44.619934	49.28511	116.94043	47.1910325	23.085161	118.4303665	-59.7548065	12.587245	106.3479235
-10.070839	-0.066648	110.962006	-6.424023	17.76413	111.981842	49.28561	-3.174837	119.269287	44.445686	48.988117	116.550636	46.865648	22.90664	117.9099615	-59.713694	12.62162	106.0537225
-10.285587	-0.085217	110.398499	-6.620008	17.67909	111.548866	49.087009	-3.157984	119.305573	44.416588	48.945595	116.61676	46.7517985	22.8938055	117.9611665	-59.9918145	12.4643745	105.1365655
-10.467871	-0.053465	110.418976	-6.787834	17.737206	111.499596	49.11898	-3.032377	119.124535	43.89365	49.116264	116.298019	46.506315	23.0419435	117.711277	-60.081983	12.4324685	105.287915
-10.547947	-0.07346	110.046806	-6.840845	17.666439	111.148666	48.844292	-2.949578	118.602768	43.974865	48.918377	115.783737	46.4095785	22.9843995	117.1932525	-60.0912685	12.3484785	105.1040795
-10.576077	-0.113187	109.773872	-6.911059	17.627707	110.88942	48.943413	-2.807596	118.939316	43.862324	49.03072	116.003845	46.4028685	23.111562	117.4715805	-60.2249865	12.143852	104.3072595
-10.532615	-0.147561	110.043571	-6.935257	17.614168	111.073936	49.111725	-2.731795	119.287529	43.676422	49.22604	116.048477	46.3940735	23.2471225	117.668003	-60.2645875	11.9812135	104.479869
-10.480733	-0.205325	110.030388	-6.88659	17.551098	110.992729	49.056389	-2.80821	119.006058	43.715824	49.076153	115.687202	46.3861065	23.1339715	117.34663	-60.1592865	11.9682245	104.638828
-10.532913	-0.282507	109.408913	-6.963871	17.435104	110.423744	48.835106	-2.761738	119.193352	43.628357	48.923031	115.868065	46.2317315	23.0806465	117.5307085	-60.1594735	11.7895615	103.3167795
-10.597009	-0.254814	109.478989	-7.018711	17.490675	110.444115	48.926674	-2.641981	119.731262	43.463902	49.078857	116.119766	46.195288	23.218438	117.925514	-60.23271	11.762912	102.962716
-10.567202	-0.067938	109.904839	-6.908153	17.624287	110.725281	48.888626	-2.683343	119.400429	43.317135	49.13343	115.820709	46.1028805	23.2250435	117.610569	-59.9191865	12.0235305	103.839993
-10.546289	0.076552	109.018158	-7.225878	17.470898	109.837532	48.138088	-3.004261	119.061577	42.977978	48.809185	115.888611	45.558033	22.902462	117.475094	-60.009789	12.039334	102.19997
-10.944999	0.036126	108.602966	-7.683118	17.438681	109.618065	47.679813	-3.107591	119.210304	42.485256	48.817844	116.114555	45.0825345	22.8551265	117.6624295	-60.4487705	12.0222355	101.5737005
-11.697527	0.185672	109.104362	-7.977252	17.563091	110.162674	47.618042	-3.169094	119.105278	42.24184	48.945339	116.121338	44.929941	22.8881225	117.613308	-60.884445	12.2380595	102.71204
-12.455309	0.40588	108.847595	-8.352235	17.470594	109.730026	47.089439	-3.495745	118.548035	42.289162	48.657013	115.87677	44.6893005	22.580634	117.2124025	-61.3937705	12.360554	102.2476495
-13.233026	0.628786	107.506165	-8.781742	17.244785	108.467819	46.329823	-3.762649	117.985855	41.75676	48.336243	115.736839	44.0432915	22.286797	116.861347	-61.6067755	12.202773	100.074291
-14.365442	0.718821	107.108223	-8.905431	17.172647	108.240959	46.133995	-3.798379	117.335091	41.626759	48.247318	115.205276	43.880377	22.2244695	116.2701835	-61.691239	12.1208245	100.2117345
-16.497425	0.868971	106.716141	-8.827813	17.168444	108.730362	46.647964	-3.71001	117.276917	41.66214	48.381966	115.351143	44.155052	22.335978	116.31403	-61.810678	12.00091	101.146694
-17.924	0.987896	106.846008	-8.828127	17.196499	108.798218	46.726208	-3.739893	117.627289	41.621365	48.467094	115.662529	44.1737865	22.3636005	116.644909	-61.8300405	12.0293975	100.951527
-19.418842	1.079311	106.375458	-8.771219	17.278763	108.899757	46.789806	-3.792027	117.549683	41.872215	48.452686	115.48922	44.3310105	22.3303295	116.5194515	-61.8734485	12.2271965	101.2800625
-21.213049	1.203445	106.45565	-8.622375	17.371183	108.930573	46.89566	-3.86036	117.181526	41.982365	48.427437	115.109253	44.4390125	22.2835385	116.1453895	-61.6837625	12.4588275	101.7157565
-23.101173	1.358836	106.610893	-8.418779	17.506847	108.934273	46.938171	-3.943028	116.67038	42.212391	48.363159	114.335205	44.575281	22.2100655	115.5027925	-61.412839	12.8036285	102.3657535
-25.066353	1.463292	106.720772	-8.182638	17.695997	108.974335	46.946163	-4.100877	116.08709	42.559433	48.298038	113.070534	44.752798	22.0985805	114.578812	-61.118074	13.2934135	103.369858
-27.097364	1.674381	107.285545	-7.876627	17.796169	109.083725	46.980644	-4.340336	115.331253	42.867416	48.088314	111.493423	44.92403	21.873989	113.412338	-60.677284	13.718349	104.755112
-30.432432	1.893742	109.182762	-7.359146	17.487612	109.540436	47.034248	-4.918808	113.980949	43.189625	47.413067	108.7024	45.1119365	21.2471295	111.3416745	-59.8302285	13.7280945	107.7391975
-32.654217	2.032178	110.836075	-7.060391	17.046721	110.058998	47.098015	-5.424992	113.179886	43.119518	46.839325	107.059189	45.1087665	20.7071665	110.1195375	-59.2295485	13.3862755	109.9984585
-34.824947	2.207508	112.2911	-6.911458	16.477936	110.562073	47.107422	-5.936507	112.749519	42.933952	46.258839	105.939819	45.020687	20.161166	109.344669	-58.843603	12.794706	111.779477
-37.062302	2.385228	113.123764	-6.949712	15.871284	111.008537	47.038853	-6.428537	112.698196	42.673763	45.749725	105.429718	44.856308	19.660594	109.063957	-58.755732	12.081974	112.953117
-39.219318	2.648569	113.895836	-7.105586	15.292208	111.471451	46.888248	-6.866231	112.862183	42.387917	45.33823	105.396179	44.6380825	19.2359995	109.129181	-58.8492545	11.3484165	113.813721
-41.447769	2.955001	114.349594	-7.339819	14.816016	111.933289	46.663155	-7.211986	113.24469	42.109077	45.036114	105.722237	44.386116	18.912064	109.4834635	-59.065754	10.719968	114.3831145
-43.678864	3.534315	114.834595	-7.633458	14.495633	112.433685	46.448231	-7.440203	113.722435	41.884743	44.8913	106.274376	44.166487	18.7255485	109.9984055	-59.433403	10.2657175	114.8689645
-46.155365	4.408366	115.299202	-8.041105	14.30442	113.161942	46.194305	-7.534499	114.382278	41.677601	44.876907	107.477844	43.935953	18.671204	110.930061	-60.018163	9.937636	115.393823
-45.990543	4.970442	115.350403	-8.256897	14.285278	113.615417	46.05537	-7.513122	114.675346	41.588436	44.958706	108.349075	43.821903	18.722792	111.5122105	-60.335697	9.847764	115.7186235
-45.948868	5.846467	115.530121	-8.413353	14.290412	114.036682	45.953709	-7.474371	114.759529	41.543312	45.0877	109.258064	43.7485105	18.8066645	112.0087965	-60.5752165	9.7741595	116.0645675
-46.02737	6.743954	115.661003	-8.484396	14.29463	114.441635	45.859226	-7.411925	114.695038	41.521053	45.210777	110.145081	43.6901395	18.899426	112.4200595	-60.6589315	9.689834	116.4632105
-46.003349	7.737674	115.842888	-8.53886	14.309701	114.853645	45.793503	-7.337065	114.507416	41.504757	45.332962	110.961617	43.64913	18.9979485	112.7345165	-60.72685	9.6214535	116.9727735
-45.998974	8.773546	116.176559	-8.58084	14.322331	115.231201	45.768295	-7.257057	114.241982	41.506721	45.43494	111.686256	43.637508	19.0889415	112.964119	-60.799188	9.5557205	117.498283
-45.949913	9.929747	116.562363	-8.615776	14.343426	115.593575	45.73378	-7.165522	113.966774	41.517162	45.524632	112.308411	43.625471	19.179555	113.1375925	-60.857023	9.507297	118.0495575
-45.866211	11.527193	117.025963	-8.702623	14.387272	115.997612	45.669876	-7.075201	113.583199	41.378212	45.637573	112.984848	43.524044	19.281186	113.2840235	-60.92929	9.493358	118.7112005
-45.779804	12.633653	117.191277	-8.776522	14.410421	116.108391	45.615604	-7.083781	113.350739	41.340492	45.64854	113.137985	43.478048	19.2823795	113.244362	-61.031092	9.5384625	118.97242
-45.712032	13.754064	117.187393	-8.905926	14.424682	116.032074	45.513729	-7.142983	113.180923	41.275406	45.608509	113.161758	43.3945675	19.232763	113.1713405	-61.2064195	9.616601	118.8928075
-45.628242	14.876986	116.927681	-9.062019	14.372871	115.879585	45.349182	-7.266504	113.061104	41.166401	45.458485	113.138916	43.2577915	19.0959905	113.10001	-61.3818295	9.6497515	118.65916
-45.534161	15.957504	116.874542	-9.294694	14.245799	115.816902	45.109493	-7.475547	112.835274	40.956211	45.243752	113.157036	43.032852	18.8841025	112.996155	-61.62224	9.6074955	118.637649
-45.398575	17.02632	117.179359	-9.539574	14.040751	115.890755	44.640644	-7.710586	112.530724	40.764141	44.977642	113.209602	42.7023925	18.633528	112.870163	-61.7815405	9.447974	118.911347
-45.306541	18.044769	117.628395	-9.792994	13.787529	116.066803	44.343246	-7.995939	112.089432	40.566158	44.708561	113.393906	42.454702	18.356311	112.741669	-62.04069	9.218747	119.391937
-45.029919	19.551807	118.267807	-10.20118	13.485709	116.393532	43.8722	-8.236977	111.584534	40.276718	44.458771	113.997246	42.074459	18.110897	112.79089	-62.476819	8.860521	119.996174
-44.834419	20.553633	118.677986	-10.487065	13.351133	116.552719	43.622124	-8.286866	111.332954	40.103676	44.392838	114.507149	41.8629	18.052986	112.9200515	-62.83703	8.64928	120.1853865
-44.644196	21.49564	118.944931	-10.773783	13.241529	116.664352	43.383606	-8.263551	111.088493	39.789143	44.395481	114.942062	41.5863745	18.065965	113.0152775	-63.1339405	8.417093	120.3134265
-44.367878	22.414316	119.131027	-11.054282	13.201223	116.677025	43.139168	-8.206768	110.809814	39.561325	44.437115	115.096497	41.3502465	18.1151735	112.9531555	-63.4588105	8.2872725	120.4008945
-44.093632	23.301384	119.275192	-11.319795	13.256187	116.600052	42.865223	-8.122405	110.46553	39.320538	44.465057	114.993141	41.0928805	18.171326	112.7293355	-63.7324705	8.341048	120.4707685
-43.755924	24.16552	119.261322	-11.564557	13.350226	116.400398	42.58073	-8.048525	110.084984	38.994202	44.532265	114.644958	40.787466	18.24187	112.364971	-63.91658	8.458582	120.435825
-43.402199	24.980644	119.023369	-11.811013	13.421424	116.084694	42.29351	-8.053399	109.7034	38.696056	44.541912	114.237358	40.494783	18.2442565	111.970379	-64.116809	8.5985915	120.199009
-42.81448	26.084137	118.424736	-12.221802	13.42695	115.569138	41.864021	-8.231807	109.351036	38.332779	44.442085	113.748238	40.0984	18.105139	111.549637	-64.542004	8.748761	119.588639
-42.358078	26.767639	118.100067	-12.469317	13.372992	115.318642	41.623333	-8.395095	109.253296	38.119621	44.308914	113.600502	39.871477	17.9569095	111.426899	-64.810111	8.7890745	119.210385
-41.857567	27.364079	117.872711	-12.710873	13.247533	115.178955	41.404129	-8.554331	109.241806	37.911419	44.177525	113.515182	39.657774	17.811597	111.378494	-65.07952	8.683469	118.979416
-41.317959	27.87632	117.68763	-12.92981	13.121031	115.06028	41.233757	-8.704235	109.229996	37.713451	44.06361	113.474678	39.473604	17.6796875	111.352337	-65.333224	8.5623745	118.768223
-40.746067	28.326679	117.529037	-13.121364	13.026529	114.975342	41.039539	-8.808857	109.195175	37.508347	43.967991	113.425087	39.273943	17.579567	111.310131	-65.516671	8.473491	118.640553
-40.128315	28.749218	117.422997	-13.32421	12.918644	114.856575	40.846733	-8.903035	109.100327	37.301167	43.874577	113.337692	39.07395	17.485771	111.2190095	-65.72237	8.351517	118.4941405
-39.464535	29.177916	117.303215	-13.539207	12.855257	114.739052	40.598019	-8.991339	108.998199	37.072037	43.779469	113.217964	38.835028	17.394065	111.1080815	-65.913442	8.316449	118.3700225
-38.388176	29.689716	117.105934	-13.829416	12.723594	114.589752	40.241127	-9.189633	108.85218	36.782566	43.605854	113.038757	38.5118465	17.2081105	110.9454685	-66.1706785	8.2390775	118.2340355
-37.618851	29.959455	116.947159	-14.032117	12.626303	114.49337	40.026356	-9.363888	108.796837	36.624069	43.473061	112.937691	38.3252125	17.0545865	110.867264	-66.3894465	8.1980195	118.119476
-36.774975	30.220577	116.773186	-14.205543	12.509664	114.389572	39.842846	-9.545338	108.747208	36.462738	43.317883	112.799477	38.152792	16.8862725	110.7733425	-66.563878	8.1330555	118.0058015
-35.91227	30.44031	116.528893	-14.336517	12.383913	114.265129	39.696045	-9.736346	108.691261	36.312107	43.155018	112.602722	38.004076	16.709336	110.6469915	-66.67711	8.05849	117.8832665
-34.991421	30.591333	116.209175	-14.4438	12.200928	114.103661	39.571484	-9.942442	108.612671	36.155579	43.000805	112.355682	37.8635315	16.5291815	110.4841765	-66.7511315	7.8726745	117.7231455
-34.020149	30.715763	115.874634	-14.541301	12.013303	113.925507	39.469517	-10.160957	108.566818	36.028812	42.801552	112.09594	37.7491645	16.3202975	110.331379	-66.8317665	7.7063085	117.519635
-32.987766	30.829922	115.575493	-14.602768	11.790215	113.757942	39.408165	-10.416381	108.547081	35.961193	42.584381	111.811974	37.684679	16.084	110.1795275	-66.890215	7.49643	117.3363565
-31.347857	30.94083	115.08268	-14.627118	11.452415	113.54039	39.293232	-10.855504	108.563385	35.910297	42.185474	111.400116	37.6017645	15.664985	109.9817505	-66.8560005	7.239845	117.0990295
-30.192915	30.979982	114.720108	-14.658729	11.16655	113.391983	39.229412	-11.192729	108.629761	35.910248	41.877792	111.152443	37.56983	15.3425315	109.891102	-66.887288	6.9905685	116.892864
-28.982248	31.024555	114.323677	-14.649349	10.905591	113.240387	39.21143	-11.568033	108.783295	35.959946	41.52734	110.91127	37.585688	14.9796535	109.8472825	-66.884386	6.8315285	116.6334915
-27.737335	31.064018	113.867966	-14.642191	10.622974	113.070747	39.227497	-11.964496	109.036446	36.065002	41.169113	110.815514	37.6462495	14.6023085	109.92598	-66.9306315	6.6436395	116.215514
-26.449146	31.100866	113.398933	-14.616049	10.301711	112.85405	39.299583	-12.34446	109.349403	36.242542	40.834511	110.915527	37.7710625	14.2450255	110.132465	-67.0031605	6.3583965	115.575635
-25.122013	31.139256	113.078186	-14.608108	10.011152	112.674034	39.356251	-12.635342	109.610344	36.3661	40.574333	111.180222	37.8611755	13.9694955	110.395283	-67.0773915	6.0528085	114.952785
-23.802448	31.21286	112.969955	-14.648652	9.760269	112.557915	39.391418	-12.819971	109.745956	36.4011	40.389408	111.559769	37.896259	13.7847185	110.6528625	-67.193563	5.7358195	114.4629675
-21.796217	31.33572	113.26693	-14.769652	9.59201	112.654556	39.324169	-12.872221	109.755409	36.336086	40.301918	112.170242	37.8301275	13.7148485	110.9628255	-67.3694315	5.4691715	114.3462865
-20.432796	31.477022	113.744225	-14.882352	9.6103	112.870117	39.193832	-12.788404	109.696877	36.27309	40.333267	112.701904	37.733461	13.7724315	111.1993905	-67.498165	5.4481685	114.5408435
-19.074289	31.63834	114.258812	-15.060398	9.745564	113.179001	39.031235	-12.626489	109.71936	36.16647	40.438492	113.246071	37.5988525	13.9060015	111.4827155	-67.7196485	5.5851265	114.8752865
-17.670979	31.820324	114.843735	-15.249397	9.97025	113.543678	38.877651	-12.396191	109.895348	36.051086	40.642605	113.905502	37.4643685	14.123207	111.900425	-67.9631625	5.817293	115.186931
-16.258018	31.991533	115.400398	-15.463056	10.26799	113.959885	38.805302	-12.125696	110.274681	35.920841	40.891117	114.675163	37.3630715	14.3827105	112.474922	-68.2891835	6.1532695	115.444848
-14.853057	32.138699	115.934669	-15.660837	10.571396	114.43235	38.819195	-11.855509	110.842834	35.817017	41.170395	115.463387	37.318106	14.657443	113.1531105	-68.63978	6.485349	115.7115895
-13.386783	32.244473	116.41214	-15.83844	10.832121	114.880249	38.873814	-11.642597	111.587753	35.755737	41.413437	116.247894	37.3147755	14.88542	113.9178235	-68.9916555	6.778822	115.8426745
-11.215286	32.323734	116.955994	-16.051046	11.091139	115.383545	39.062153	-11.432664	112.899872	35.716801	41.656487	117.359543	37.389477	15.1119115	115.1297075	-69.491569	7.0703665	115.6373825
-9.740337	32.294102	117.182899	-16.152927	11.180758	115.550026	39.24271	-11.356496	113.832092	35.72876	41.769711	118.010284	37.485735	15.2066075	115.921188	-69.791589	7.1549085	115.178864
-8.208566	32.206467	117.222443	-16.23947	11.229186	115.630791	39.419964	-11.311388	114.752518	35.715805	41.831379	118.558105	37.5678845	15.2599955	116.6553115	-70.0468245	7.1983765	114.6062705
-6.819193	32.127171	117.292229	-16.279932	11.245583	115.715263	39.56395	-11.246718	115.599289	35.659966	41.902969	118.886948	37.611958	15.3281255	117.2431185	-70.171822	7.1630405	114.1874075
-5.327869	31.963726	117.314789	-16.284199	11.259657	115.810394	39.744175	-11.188173	116.387543	35.604183	41.973965	119.133171	37.674179	15.392896	117.760357	-70.242577	7.126418	113.860431
-3.964937	31.83259	117.429039	-16.279257	11.298212	115.923073	39.907909	-11.098739	117.190468	35.595676	42.031891	119.365082	37.7517925	15.466576	118.277775	-70.3103065	7.129848	113.568371
-2.669305	31.66684	117.607368	-16.273365	11.396349	116.062881	40.095024	-10.965295	118.098045	35.630424	42.127029	119.710304	37.862724	15.580867	118.9041745	-70.409454	7.211831	113.2215875
-0.806811	31.454557	118.133148	-16.25499	11.622591	116.275116	40.434772	-10.657434	119.518127	35.644672	42.380608	120.488594	38.039722	15.861587	120.0033605	-70.549702	7.383595	112.5468715
0.29777	31.336573	118.602142	-16.172222	11.771257	116.327774	40.65995	-10.414351	120.259514	35.570293	42.617374	121.13353	38.1151215	16.1015115	120.696522	-70.4595655	7.4410025	111.959026
1.340082	31.205009	119.040466	-16.158548	12.037657	116.383682	40.806831	-10.108886	120.818535	35.473194	42.908665	121.852768	38.1400125	16.3998895	121.3356515	-70.4571085	7.6754245	111.4317125
2.294936	31.100857	119.515373	-16.147884	12.373408	116.458145	40.895306	-9.73802	121.208443	35.368332	43.22961	122.52636	38.131819	16.745795	121.8674015	-70.427587	8.001021	111.0488885
3.135867	30.961048	119.988968	-16.158134	12.768941	116.552376	40.995464	-9.402549	121.356079	35.339329	43.555107	123.153976	38.1673965	17.076279	122.2550275	-70.4836645	8.461603	110.8497245
3.89115	30.793056	120.416298	-16.121994	13.160856	116.598572	41.002064	-9.065112	121.373138	35.319073	43.858971	123.741493	38.1605685	17.3969295	122.5573155	-70.4045565	8.9247825	110.6398285
4.564865	30.587875	120.767281	-16.103903	13.587167	116.631172	40.970032	-8.762327	121.253822	35.345528	44.138287	124.225067	38.15778	17.68798	122.7394445	-70.365586	9.486354	110.5228995
5.398924	30.224981	121.18541	-16.120417	14.27839	116.765747	40.90625	-8.302926	120.948387	35.407558	44.562023	124.769318	38.156904	18.1295485	122.8588525	-70.397738	10.4272315	110.6726415
5.863305	29.88483	121.373962	-16.131487	14.761242	116.923843	40.873993	-7.989722	120.777954	35.451721	44.84639	125.025734	38.162857	18.428334	122.901844	-70.425831	11.09415	110.945842
6.228518	29.485365	121.525536	-16.144953	15.235662	117.092659	40.825878	-7.695327	120.677635	35.510601	45.127228	125.196373	38.1682395	18.7159505	122.937004	-70.4581455	11.7553735	111.248314
6.504906	29.026913	121.610237	-16.168304	15.699699	117.252838	40.776722	-7.402373	120.618607	35.583046	45.417934	125.300423	38.179884	19.0077805	122.959515	-70.516492	12.3916175	111.546161
6.74597	28.463167	121.607925	-16.198555	16.14543	117.389153	40.726921	-7.128808	120.573303	35.695831	45.694782	125.239395	38.211376	19.282987	122.906349	-70.608486	13.007873	111.871957
6.801319	27.911449	121.610176	-16.244553	16.592318	117.484436	40.635643	-6.860243	120.5261	35.753761	45.981339	125.132813	38.194702	19.560548	122.8294565	-70.683808	13.624088	112.1394155
6.917193	27.129284	121.29998	-16.274742	17.029102	117.548027	40.527885	-6.622035	120.447746	35.781715	46.255199	124.929726	38.1548	19.816582	122.688736	-70.704284	14.241622	112.407318
6.887698	25.890278	120.938202	-16.354551	17.643673	117.59996	40.317421	-6.307629	120.283745	35.836185	46.611305	124.494377	38.076803	20.151838	122.389061	-70.785905	15.135508	112.810859
6.768094	24.948341	120.673141	-16.427309	17.996164	117.590523	40.148365	-6.16362	120.170761	35.871731	46.784626	124.173332	38.010048	20.310503	122.1720465	-70.864666	15.681825	113.0089995
6.628552	23.84272	120.262863	-16.501711	18.286913	117.567947	39.972816	-6.053243	120.097412	35.8904	46.906792	123.890511	37.931608	20.4267745	121.9939615	-70.93503	16.1470515	113.1419325
6.377261	22.685549	119.977341	-16.578602	18.52463	117.546738	39.817001	-5.971025	120.055344	35.878223	46.994656	123.659088	37.847612	20.5118155	121.857216	-71.004816	16.5374445	113.23626
5.841075	21.57163	119.959877	-16.636162	18.707832	117.540108	39.70216	-5.902379	120.073891	35.852837	47.079323	123.462845	37.7774985	20.588472	121.768368	-71.0498225	16.827192	113.311848
5.432447	20.285463	119.726631	-16.674814	18.830679	117.561577	39.63747	-5.845447	120.158493	35.819542	47.165012	123.227249	37.728506	20.6597825	121.692871	-71.078134	17.0015755	113.430283
4.750079	18.953827	119.582413	-16.701942	18.902061	117.598831	39.631821	-5.795461	120.356789	35.812534	47.252491	122.860466	37.7221775	20.728515	121.6086275	-71.1260615	17.075607	113.5890345
4.527771	16.570663	119.145561	-16.720905	18.899635	117.576134	39.665653	-5.799812	120.756981	35.768894	47.301788	122.169754	37.7172735	20.750988	121.4633675	-71.1590835	17.048282	113.6889005
3.987699	14.967637	118.881859	-16.836447	18.93718	117.559853	39.59359	-5.79859	121.082413	35.751423	47.274666	121.487411	37.6725065	20.738038	121.284912	-71.3454005	17.136322	113.834794
3.417749	13.351128	118.742928	-16.850809	18.948389	117.456284	39.497711	-5.828782	121.344269	35.814808	47.229095	120.662018	37.6562595	20.7001565	121.0031435	-71.3578775	17.1966215	113.9094245
2.68275	11.867819	118.614265	-16.826719	18.988338	117.305336	39.395321	-5.890972	121.52816	35.897842	47.139202	119.705269	37.6465815	20.624115	120.6167145	-71.3000195	17.352561	113.9939575
2.012704	10.26433	118.39447	-16.763275	19.028	117.09021	39.3009	-5.988293	121.598122	36.043381	47.004261	118.731644	37.6721405	20.507984	120.164883	-71.1986905	17.548016	114.015537
1.344731	8.655793	118.201866	-16.642765	19.025856	116.820396	39.275204	-6.13143	121.530853	36.218063	46.834885	117.790916	37.7466335	20.3517275	119.6608845	-71.0321635	17.6999845	113.9799075
0.632056	7.090925	117.91819	-16.517075	18.986017	116.483894	39.245789	-6.243536	121.374847	36.370937	46.670918	116.915001	37.808363	20.213691	119.144924	-70.842513	17.758343	113.822864
-0.490654	4.764201	117.35878	-16.329422	18.861559	115.754128	39.200619	-6.399197	120.953598	36.60561	46.4548	115.806519	37.9031145	20.0278015	118.3800585	-70.5619585	17.6953165	113.1281975
-1.275162	3.308962	116.873375	-16.266855	18.765047	115.179001	39.160473	-6.480532	120.598534	36.635609	46.355724	115.169739	37.898041	19.937596	117.8841365	-70.431751	17.592498	112.4738655
-2.103206	1.866979	116.34742	-16.224627	18.659327	114.548317	39.084637	-6.545334	120.255219	36.643211	46.256813	114.603088	37.863924	19.8557395	117.4291535	-70.313178	17.4629145	111.6674805
-2.925435	0.464201	115.87442	-16.189014	18.523479	113.926147	39.039177	-6.604548	119.951263	36.633045	46.191006	114.063202	37.836111	19.793229	117.0072325	-70.214139	17.253729	110.8450615
-3.773665	-0.857092	115.44783	-16.113373	18.355602	113.349792	39.078659	-6.635486	119.709778	36.586838	46.118347	113.546791	37.8327485	19.7414305	116.6282845	-70.0594945	16.9697735	110.0712995
-4.648046	-2.156713	115.044441	-16.015051	18.164373	112.790047	39.216312	-6.667296	119.526932	36.602753	46.057949	113.014221	37.9095325	19.6953265	116.2705765	-69.9396345	16.6334195	109.3095175
-5.525359	-3.43129	114.637337	-15.780774	17.892725	112.098373	39.424423	-6.710508	119.329437	36.624462	45.968586	112.374283	38.0244425	19.629039	115.85186	-69.5859905	16.156411	108.344886
-6.832952	-5.230703	113.845131	-15.307468	17.302977	110.922302	39.856594	-6.81415	118.923637	36.541965	45.78429	111.300064	38.1992795	19.48507	115.1118505	-68.8142155	15.120884	106.7327535
-7.733523	-6.447948	113.157639	-14.906742	16.741314	109.977448	40.250423	-6.968306	118.622314	36.864567	45.457352	110.31189	38.557495	19.244523	114.467102	-68.370979	14.238105	105.487794
-8.673567	-7.614876	112.303032	-14.496589	16.052198	108.931007	40.629021	-7.157027	118.344543	36.932121	45.167183	109.559906	38.780571	19.005078	113.9522245	-67.773749	13.099318	103.9097895
-9.63833	-8.736465	111.4086	-14.127116	15.280687	107.910141	40.993561	-7.379624	118.0653	37.047768	44.793106	108.738449	39.0206645	18.706741	113.4018745	-67.2748965	11.854633	102.4184075
-10.752468	-9.789207	110.625854	-13.760174	14.530511	107.002548	41.339954	-7.620841	117.782295	37.060513	44.401218	108.004333	39.2002335	18.3901885	112.893314	-66.7205815	10.6708335	101.111782
-11.952745	-10.659566	110.010765	-13.426438	13.854368	106.293152	41.644394	-7.869454	117.557266	37.145287	44.006641	107.256767	39.3948405	18.0685935	112.4070165	-66.2477165	9.6401425	100.1792875
-13.256701	-11.446768	109.596481	-13.105384	13.264784	105.806732	41.936649	-8.152585	117.334763	37.272545	43.628738	106.563271	39.604597	17.7380765	111.949017	-65.815365	8.7914915	99.664447
-15.525481	-12.252129	109.198174	-12.72607	12.62664	105.418732	42.222179	-8.506881	116.982628	37.466095	43.181374	105.703186	39.844137	17.3372465	111.342907	-65.296277	7.9160335	99.494557
-17.136106	-12.683839	108.973801	-12.539538	12.349554	105.333313	42.359619	-8.702899	116.634323	37.527946	42.973919	105.274307	39.9437825	17.13551	110.954315	-65.0228585	7.563598	99.712311
-18.904448	-12.883335	108.748123	-12.390186	12.204478	105.351402	42.429493	-8.817846	116.219437	37.600037	42.883865	105.002304	40.014765	17.0330095	110.6108705	-64.795137	7.3759465	100.0919335
-20.684025	-12.949842	108.551743	-12.278404	12.185895	105.475807	42.499222	-8.90688	115.715935	37.620319	42.922001	104.885376	40.0597705	17.0075605	110.3006555	-64.6165785	7.3642295	100.6509585
-22.660528	-12.852597	108.462486	-12.237358	12.263346	105.699013	42.537018	-8.89815	115.193474	37.595959	43.057976	104.83947	40.0664885	17.079913	110.016472	-64.5412045	7.446779	101.381554
-24.618935	-12.633533	108.374275	-12.254933	12.396386	105.920624	42.537727	-8.842815	114.659332	37.521194	43.263901	104.850769	40.0294605	17.210543	109.7550505	-64.5393265	7.582229	102.0861975
-26.738375	-12.298664	108.31369	-12.306991	12.551949	106.154381	42.491497	-8.766389	114.075874	37.379467	43.481506	104.900024	39.935482	17.3575585	109.487949	-64.549464	7.7463395	102.820813
-29.968086	-11.58694	108.770325	-12.425616	12.807347	106.791054	42.310398	-8.65886	113.105522	37.124722	43.728657	104.837975	39.71756	17.5348985	108.9717485	-64.568792	8.0797955	104.6103595
-32.234085	-10.902798	109.68602	-12.444564	12.947769	107.527626	42.201256	-8.638139	112.527534	37.025215	43.776489	104.672935	39.6132355	17.569175	108.6002345	-64.5023635	8.326363	106.4550175
-34.425579	-10.168747	111.044441	-12.435711	13.016576	108.558167	42.084728	-8.679671	112.116707	36.802399	43.820107	104.721451	39.4435635	17.570218	108.419079	-64.3149855	8.462934	108.697255
-36.677475	-9.248344	112.764809	-12.441722	13.048909	109.838364	41.927643	-8.74192	111.877716	36.677776	43.819366	104.871513	39.3027095	17.538723	108.3746145	-64.1861535	8.559095	111.3021135
-38.863625	-8.316917	114.821877	-12.43603	13.028048	111.325768	41.748039	-8.823396	111.760727	36.490841	43.800747	105.178238	39.11944	17.4886755	108.4694825	-63.9915	8.5674205	114.1820535
-41.005116	-7.245111	116.997894	-12.467519	12.979666	112.877785	41.530151	-8.883779	111.77729	36.286884	43.777973	105.586884	38.9085175	17.447097	108.682087	-63.8435555	8.512235	117.073483
-43.131233	-6.183498	118.991127	-12.578455	12.920918	114.358665	41.319263	-8.91984	112.015617	36.074425	43.825359	106.277908	38.696844	17.4527595	109.1467625	-63.853754	8.3890765	119.5705675
-46.187817	-4.512632	121.351433	-12.825838	12.881644	116.317856	41.136292	-8.869616	112.71875	35.859299	43.981651	107.592163	38.4977955	17.5560175	110.1554565	-64.1494715	8.2072705	122.4802555
-48.21611	-3.321725	122.460136	-12.963657	12.849517	117.368355	41.120453	-8.816967	113.27063	35.786282	44.124813	108.673607	38.4533675	17.653923	110.9721185	-64.3806815	8.045111	123.7645915
-49.844624	-2.21014	123.328911	-13.095032	12.828626	118.21035	41.125172	-8.768809	113.763519	35.838173	44.243122	109.594604	38.4816725	17.7371565	111.6790615	-64.6717365	7.9200955	124.7416385
-50.006592	-1.147676	123.921539	-13.177231	12.796166	118.947662	41.12431	-8.718327	114.125969	35.891197	44.31435	110.386871	38.5077535	17.7980115	112.25642	-64.8622155	7.7943205	125.638904
-49.901642	0.020051	124.445534	-13.234591	12.794839	119.601212	41.079857	-8.657974	114.397766	35.875175	44.380413	111.075806	38.477516	17.8612195	112.736786	-64.946698	7.7284585	126.465638
-49.67197	1.208037	124.885521	-13.250904	12.790368	120.172882	41.080097	-8.604893	114.602219	35.917377	44.440781	111.61792	38.498737	17.917944	113.1100695	-65.000545	7.662792	127.2356945
-49.323769	2.509385	125.303246	-13.218612	12.792884	120.666229	41.137146	-8.55369	114.736916	35.936356	44.473576	112.068344	38.536751	17.959943	113.40263	-64.973975	7.625825	127.929828
-48.710705	4.627347	125.866104	-13.139011	12.748021	121.179535	41.239178	-8.481329	114.906433	36.039116	44.538677	112.692642	38.639147	18.028674	113.7995375	-64.917169	7.467368	128.5595325
-47.988693	5.73015	125.666824	-13.07847	12.722966	121.389732	41.351051	-8.436384	115.006088	36.059761	44.581257	113.0728	38.705406	18.0724365	114.039444	-64.862346	7.3734955	128.74002
-47.38213	7.072628	125.51429	-13.022959	12.695399	121.492699	41.470829	-8.407751	115.10183	36.203671	44.598434	113.385223	38.83725	18.0953415	114.2435265	-64.883168	7.2954565	128.7418715
-46.645554	8.464117	125.250664	-12.961687	12.621636	121.493446	41.612946	-8.406914	115.167198	36.327599	44.568943	113.724091	38.9702725	18.0810145	114.4456445	-64.8936465	7.1622575	128.5412475
-45.831738	9.793297	124.839439	-12.924094	12.54275	121.451904	41.74176	-8.430952	115.243149	36.43856	44.541405	114.03978	39.09016	18.0552265	114.6414645	-64.938348	7.0302735	128.2623435
-44.969387	11.291886	124.554276	-12.863687	12.442369	121.413971	41.840939	-8.468653	115.317917	36.536263	44.507145	114.407639	39.188601	18.019246	114.862778	-64.915975	6.865492	127.965164
-43.994209	12.564781	124.208382	-12.831555	12.282292	121.431389	41.914932	-8.524542	115.433563	36.677742	44.442307	114.783165	39.296337	17.9588825	115.108364	-64.959447	6.6057015	127.754414
-42.374348	14.655542	123.93409	-12.787037	12.03796	121.556053	42.075752	-8.633251	115.655807	36.72839	44.362164	115.531555	39.402071	17.8644565	115.593681	-64.976145	6.2114635	127.518425
-41.339405	16.067335	123.916283	-12.738912	11.851023	121.720444	42.202824	-8.708594	115.863762	36.837875	44.2808	115.917877	39.5203495	17.786103	115.8908195	-64.9981735	5.915943	127.5500685
-40.260921	17.65642	124.098289	-12.677275	11.653302	121.927582	42.358208	-8.802163	116.114296	36.957504	44.200462	116.280022	39.657856	17.6991495	116.197159	-65.012406	5.6074545	127.658005
-38.90947	18.934763	124.001183	-12.564484	11.472921	122.149132	42.544754	-8.906929	116.430367	37.098579	44.089909	116.627228	39.8216665	17.59149	116.5287975	-64.9506345	5.354352	127.7694665
-37.67643	20.569538	124.147224	-12.454059	11.264132	122.382736	42.755817	-9.024295	116.829613	37.270916	43.957874	116.976913	40.0133665	17.4667895	116.903263	-64.9214845	5.0614745	127.862209
-36.28968	21.811352	124.000481	-12.38082	11.002707	122.596313	42.998314	-9.153776	117.391899	37.43314	43.809612	117.402443	40.215727	17.327918	117.397171	-64.977367	4.677496	127.795455
-34.949619	23.346199	124.015602	-12.316851	10.796664	122.869148	43.315189	-9.266945	118.175545	37.61694	43.681831	117.98217	40.4660645	17.207443	118.0788575	-65.0997665	4.385885	127.6594385
-32.749794	25.374556	123.851952	-12.402409	10.447618	123.437622	43.827869	-9.27866	119.940308	37.823391	43.535412	119.270767	40.82563	17.128376	119.6055375	-65.630448	3.76686	127.2697065
-31.459629	26.83881	123.965012	-12.590556	10.255073	124.004982	44.15836	-9.2584	121.361687	37.883205	43.492237	120.37574	41.0207825	17.1169185	120.8687135	-66.2018945	3.3932275	127.1412505
-30.013466	28.237041	124.289063	-12.839683	10.033525	124.675453	44.486008	-9.240221	122.765373	37.855251	43.438557	121.526443	41.1706295	17.099168	122.145908	-66.8499955	2.967882	127.204998
-28.739449	29.689985	124.797249	-13.208397	9.872976	125.413597	44.675022	-9.253917	124.04406	37.717922	43.395031	122.761787	41.196472	17.070557	123.4029235	-67.613266	2.675395	127.4242705
-27.365435	31.162872	125.500107	-13.614108	9.753364	126.157272	44.737682	-9.235952	125.164268	37.485836	43.374092	124.03376	41.111759	17.06907	124.599014	-68.339975	2.437658	127.71553
-26.169151	32.633884	126.314079	-14.030227	9.655472	126.849731	44.649258	-9.155558	126.167633	37.177956	43.335579	125.310661	40.913607	17.0900105	125.739147	-68.974061	2.2209335	127.960315
-24.869326	34.100368	127.116539	-14.395097	9.561497	127.431198	44.629124	-9.12822	126.9832	36.854275	43.29641	126.598969	40.7416995	17.084095	126.7910845	-69.5318935	2.038899	128.0713115
-23.111624	36.230404	128.289932	-14.917803	9.459115	127.983025	44.535492	-9.088536	127.975525	36.372177	43.189209	128.549103	40.4538345	17.0503365	128.262314	-70.2894405	1.8678935	127.703736
-22.054615	37.620258	128.951569	-15.259671	9.427643	128.070618	44.425167	-9.014895	128.540665	35.998825	43.089642	129.877228	40.211996	17.0373735	129.2089465	-70.731338	1.8179125	126.9322895
-21.020878	38.96492	129.597504	-15.587997	9.432054	127.953186	44.281906	-8.928399	128.975662	35.652679	42.953445	131.215042	39.9672925	17.012523	130.095352	-71.1432865	1.851585	125.81102
-20.121185	40.244038	130.158646	-15.952969	9.527946	127.767944	44.053944	-8.799089	129.273941	35.149673	42.888542	132.450256	39.6018085	17.0447265	130.8620985	-71.5077465	2.0111655	124.6737895
-19.407703	41.422207	130.862259	-16.227293	9.689689	127.617477	43.818783	-8.648357	129.387451	34.773819	42.907738	133.325516	39.296301	17.1296905	131.3564835	-71.750887	2.2496875	123.8784705
-18.692198	42.596733	131.475067	-16.454338	9.949565	127.53241	43.656845	-8.494227	129.384674	34.271717	43.06768	133.986191	38.964281	17.2867265	131.6854325	-71.872957	2.6124035	123.3793875
-18.201778	43.635265	132.070679	-16.608238	10.23128	127.380516	43.532555	-8.36596	129.170502	34.354237	43.06612	134.496201	38.943396	17.35008	131.8333515	-72.159872	3.11248	122.9276805
-17.541004	45.014591	132.834702	-16.810131	10.665405	127.09919	43.35051	-8.259727	128.496185	33.488037	43.380665	135.00087	38.4192735	17.560469	131.7485275	-72.0395355	3.770341	122.4498525
-17.220011	45.827969	133.131989	-16.883993	10.930991	126.83033	43.255131	-8.227043	127.861549	33.449509	43.399368	135.011017	38.35232	17.5861625	131.436283	-72.120306	4.2758195	122.224377
-17.031322	46.490108	133.250015	-16.919399	11.122775	126.561333	43.168652	-8.221676	127.132164	33.557465	43.39032	134.710892	38.3630585	17.584322	130.921528	-72.2018565	4.661228	122.201138
-16.944595	46.96167	133.183807	-16.826422	11.177731	126.300369	43.028145	-8.136288	126.482979	34.553658	43.131866	133.958496	38.7909015	17.497789	130.2207375	-72.4437455	4.857673	122.3800005
-16.896849	47.273296	132.921097	-16.641743	11.124404	126.046303	43.14011	-8.214623	125.913155	34.604507	43.026768	133.269958	38.8723085	17.4060725	129.5915565	-72.1557945	4.8427355	122.5010495
-16.947567	47.437199	132.445145	-16.433153	10.982433	125.819717	43.292057	-8.378044	125.527802	34.885075	42.937935	132.653198	39.088566	17.2799455	129.0905	-71.954872	4.6849205	122.548934
-17.116673	47.460938	131.796249	-16.224318	10.775762	125.609016	43.447342	-8.640698	125.345253	35.141762	42.781796	131.973297	39.294552	17.070549	128.659275	-71.743188	4.480975	122.558757
-17.433653	47.227879	130.343887	-15.982664	10.46298	125.291679	43.573238	-9.157469	125.374352	35.420536	42.508419	130.79332	39.496887	16.675475	128.083836	-71.462215	4.250485	122.499522
-17.781616	46.935581	129.122467	-15.906726	10.289954	125.036957	43.547794	-9.515945	125.438309	35.583984	42.295849	129.867706	39.565889	16.389952	127.6530075	-71.379341	4.189956	122.4209065
-18.18107	46.540165	127.827744	-15.937244	10.164163	124.768745	43.469845	-9.91298	125.454781	35.751232	42.075329	128.8582	39.6105385	16.0811745	127.1564905	-71.4850265	4.2471515	122.3809995
-18.626484	46.02721	126.624023	-15.940817	10.018508	124.437294	43.295784	-10.284985	125.358856	35.903423	41.834686	127.814171	39.5996035	15.7748505	126.5865135	-71.4812375	4.2621655	122.2880745
-19.218782	45.397038	125.675545	-15.841411	9.803848	124.073112	43.125381	-10.64026	125.0466	36.031418	41.620922	126.821503	39.5783995	15.490331	125.9340515	-71.2612215	4.117365	122.2121725
-19.932623	44.63916	125.042931	-15.80561	9.604457	123.767761	42.941013	-10.959783	124.563347	36.11586	41.384315	125.959274	39.5284365	15.212266	125.2613105	-71.1396565	3.996648	122.2742115
-20.70359	43.828915	124.628654	-15.818785	9.399703	123.483063	42.946369	-11.353117	123.892509	36.129711	41.200558	125.20443	39.53804	14.9237205	124.5484695	-71.17561	3.8756855	122.4176565
-21.984283	42.497044	124.145149	-15.903364	9.12162	122.899178	42.622116	-11.591284	122.573868	35.905586	41.212509	124.098541	39.263851	14.8106125	123.3362045	-71.070579	3.4326275	122.4621515
-22.900274	41.514492	123.626984	-16.073523	9.016502	122.316025	42.376602	-11.601901	121.384834	35.653297	41.338371	123.214516	39.0149495	14.868235	122.299675	-71.1619955	3.164769	122.332375
-23.806692	40.524414	122.788025	-16.114317	8.906887	121.43866	42.146893	-11.626729	119.824722	35.375172	41.478004	122.003494	38.7610325	14.9256375	120.914108	-70.9896665	2.8881365	121.963212
-24.668051	39.52552	121.64402	-16.054447	8.855522	120.351112	41.922241	-11.635368	118.040405	35.249573	41.552402	120.625473	38.585907	14.958517	119.332939	-70.694801	2.752527	121.369285
-25.570864	38.481998	120.458946	-15.843225	8.827268	119.170639	41.764744	-11.651492	116.31572	35.278988	41.592422	118.95549	38.521866	14.970465	117.635605	-70.208316	2.684071	120.705673
-26.34181	37.363972	119.149277	-15.494749	8.822419	118.036949	41.717167	-11.622162	114.722076	35.337875	41.590534	117.327896	38.527521	14.984186	116.024986	-69.517019	2.660652	120.048912
-27.038929	36.216648	117.974602	-15.087618	8.794727	117.051849	41.828762	-11.66849	113.450073	35.493164	41.517059	115.851852	38.660963	14.9242845	114.6509625	-68.836199	2.6651695	119.4527355
-28.04862	34.305492	116.61792	-14.461014	8.622828	115.901009	42.218113	-11.924246	112.170502	35.821976	41.399685	114.141586	39.0200445	14.7377195	113.156044	-67.9420725	2.5079365	118.645974
-28.661871	33.007221	115.867294	-14.090645	8.484617	115.275955	42.485439	-12.080986	111.592278	36.060551	41.267975	113.321648	39.272995	14.5934945	112.456963	-67.454285	2.3757395	118.094947
-29.251865	31.671406	115.228394	-13.797238	8.374514	114.718719	42.69553	-12.208896	111.18293	36.284508	41.123169	112.660805	39.490019	14.4571365	111.9218675	-67.084495	2.2918915	117.5155705
-29.851297	30.358326	114.556297	-13.605648	8.289771	114.184845	42.823101	-12.359846	110.934593	36.494156	40.971207	112.176216	39.6586285	14.3056805	111.5554045	-66.8699245	2.2738615	116.8142855
-30.374592	29.015137	113.898956	-13.505064	8.202426	113.723457	42.90086	-12.520332	110.871063	36.670841	40.806496	111.857918	39.7858505	14.143082	111.3644905	-66.7959785	2.26177	116.0824235
-30.883139	27.636667	113.275551	-13.462511	8.082042	113.311066	42.977623	-12.682446	111.034599	36.82341	40.629204	111.716446	39.9005165	13.973379	111.3755225	-66.8255385	2.190705	115.2466095
-31.392748	26.232752	112.696983	-13.439971	7.927757	113.070419	43.030827	-12.877682	111.332191	36.949577	40.433418	111.546303	39.990202	13.777868	111.439247	-66.870144	2.077646	114.701591
-32.020515	24.105957	112.159264	-13.380991	7.633506	112.949959	43.106861	-13.255551	111.875198	37.086586	40.067398	111.106194	40.0967235	13.4059235	111.490696	-66.8587055	1.8610885	114.409222
-32.39497	22.661058	111.927185	-13.31705	7.438408	112.988922	43.159119	-13.548711	112.200905	37.162289	39.808178	110.554993	40.160704	13.1297335	111.377949	-66.794804	1.7470825	114.599895
-32.770061	21.2722	111.680077	-13.215343	7.264932	112.972237	43.184681	-13.854258	112.440453	37.218487	39.501591	109.846603	40.201584	12.8236665	111.143528	-66.63227	1.7061975	114.800946
-33.041729	19.933002	111.38179	-13.116521	7.104743	112.836494	43.187115	-14.168087	112.594536	37.246658	39.173618	109.082733	40.2168865	12.5027655	110.8386345	-66.4499285	1.7067205	114.8343535
-33.319805	18.627436	111.006615	-13.015371	6.940537	112.556229	43.211105	-14.483097	112.679016	37.314384	38.849148	108.280121	40.2627445	12.1830255	110.4795685	-66.2934865	1.6980485	114.6328895
-33.590008	17.395594	110.536102	-12.920533	6.781566	112.174774	43.217506	-14.716286	112.691795	37.378231	38.562157	107.610703	40.2978685	11.9229355	110.151249	-66.1389345	1.6401965	114.198299
-33.798973	16.251457	110.129166	-12.822925	6.617605	111.796928	43.240814	-14.88608	112.639282	37.429653	38.351105	107.071892	40.3352335	11.7325125	109.855587	-65.9810835	1.5026975	113.738269
-34.055058	14.746978	109.827332	-12.672729	6.445193	111.384163	43.328522	-14.995842	112.469444	37.483997	38.167038	106.425056	40.4062595	11.585598	109.44725	-65.7517175	1.304788	113.321076
-34.165546	13.876324	109.820137	-12.563771	6.411026	111.236259	43.405365	-14.971674	112.301109	37.493736	38.1749	106.123367	40.4495505	11.601613	109.212238	-65.5770925	1.220439	113.26028
-34.266388	13.134831	109.912506	-12.476662	6.447289	111.159912	43.459408	-14.899031	112.069611	37.496307	38.250427	105.837654	40.4778575	11.675698	108.9536325	-65.4311815	1.21888	113.3661915
-34.311531	12.524597	110.046371	-12.403686	6.548729	111.10083	43.473557	-14.768349	111.7686	37.479774	38.380173	105.585518	40.4766655	11.805912	108.677059	-65.2840375	1.291546	113.524601
-34.293022	12.048015	110.139023	-12.350105	6.695481	111.002243	43.459126	-14.600224	111.431442	37.459812	38.545547	105.351135	40.459469	11.9726615	108.3912885	-65.159679	1.4183005	113.6131975
-34.289143	11.676145	110.167839	-12.331407	6.886531	110.857201	43.430302	-14.409425	111.069344	37.413902	38.749359	105.127548	40.422102	12.169967	108.098446	-65.084916	1.603095	113.615956
-34.216961	11.378709	110.075974	-12.336283	7.073221	110.662148	43.385914	-14.207307	110.712502	37.352856	38.969631	104.913055	40.369385	12.381162	107.8127785	-65.041951	1.76528	113.5115175
-34.017845	11.074887	109.758987	-12.317291	7.344015	110.244072	43.356625	-13.886399	110.23333	37.257385	39.307491	104.552887	40.307005	12.710546	107.3931085	-64.941587	1.977484	113.0950355
-33.817837	10.990796	109.456291	-12.273286	7.510396	109.921394	43.364861	-13.670811	109.947601	37.211044	39.513691	104.271553	40.2879525	12.92144	107.109577	-64.8345245	2.099352	112.733211
-33.572945	10.985431	109.153809	-12.230847	7.668458	109.61702	43.402569	-13.463805	109.699226	37.177502	39.697407	103.99147	40.2900355	13.116801	106.845348	-64.7517295	2.220115	112.388692
-33.282642	11.091231	108.874321	-12.168048	7.790588	109.356606	43.459309	-13.27153	109.514008	37.175167	39.847103	103.734657	40.317238	13.2877865	106.6243325	-64.653334	2.2933895	112.0888795
-32.946632	11.281676	108.65065	-12.090664	7.89601	109.140488	43.504662	-13.100001	109.403252	37.182873	39.98727	103.526398	40.3437675	13.4436345	106.464825	-64.5250955	2.3483855	111.816151
-32.584312	11.578664	108.476624	-12.030682	7.98816	109.016312	43.538776	-12.967305	109.330986	37.20813	40.102962	103.384659	40.373453	13.5678285	106.3578225	-64.434817	2.4084915	111.6748015
-32.271603	12.004714	108.332657	-11.984715	8.089046	108.932045	43.569313	-12.838517	109.335365	37.247963	40.219925	103.320801	40.408638	13.690704	106.328083	-64.378068	2.487388	111.536007
-31.824171	12.844239	108.089684	-11.976464	8.241555	108.857727	43.579067	-12.642569	109.467552	37.301445	40.409245	103.370903	40.440256	13.883338	106.4192275	-64.393184	2.599772	111.2962265
-31.513332	13.50279	107.929405	-11.996651	8.362844	108.853928	43.5574	-12.511442	109.591827	37.339222	40.526405	103.520714	40.448311	14.0074815	106.5562705	-64.441613	2.7182065	111.1515855
-31.23304	14.270824	107.853256	-12.002986	8.46941	108.903267	43.538071	-12.398812	109.734879	37.417706	40.656246	103.788567	40.4778885	14.128717	106.761723	-64.4838605	2.810103	111.044811
-30.909628	15.189852	107.911476	-12.005678	8.582451	109.042381	43.524918	-12.265056	109.900375	37.511688	40.823402	104.23671	40.518303	14.279173	107.0685425	-64.529659	2.885729	111.0162195
-30.638996	16.225672	108.110443	-11.985047	8.717087	109.32959	43.524757	-12.090545	110.168983	37.634785	41.016418	104.927971	40.579771	14.4629365	107.548477	-64.549865	2.9712375	111.110703
-30.395073	17.361509	108.503937	-11.985705	8.906707	109.767197	43.575626	-11.900922	110.528374	37.806271	41.287392	105.84053	40.6909485	14.693235	108.184452	-64.6623585	3.120179	111.349942
-30.092176	18.537498	108.990845	-12.01626	9.142585	110.314438	43.657169	-11.654219	110.969856	37.974289	41.628632	106.897949	40.815729	14.9872065	108.9339025	-64.848249	3.2979635	111.6949735
-29.775927	20.460751	109.921417	-12.160397	9.556626	111.181282	43.694885	-11.17224	111.608101	38.12949	42.16143	108.601036	40.9121875	15.494595	110.1045685	-65.2329815	3.618657	112.2579955
-29.644669	21.877321	110.575195	-12.282029	9.853736	111.746109	43.672665	-10.803819	111.991669	38.17815	42.527618	109.644592	40.9254075	15.8618995	110.8181305	-65.4894655	3.8455725	112.6740875
-29.507521	23.234297	111.209259	-12.45717	10.155478	112.289223	43.640575	-10.408028	112.38607	38.033394	42.930389	110.849846	40.8369845	16.2611805	111.617958	-65.7513245	4.0497755	112.960488
-29.418268	24.570704	111.863495	-12.674083	10.445166	112.821266	43.580036	-9.992447	112.827896	38.0303	43.216957	111.777237	40.805168	16.612255	112.3025665	-66.153334	4.278077	113.3399655
-29.373756	25.96594	112.578819	-12.951364	10.717383	113.405182	43.481792	-9.593267	113.357651	37.911831	43.524799	112.747978	40.6968115	16.965766	113.0528145	-66.5995395	4.469	113.7575495
-29.320038	27.283522	113.235298	-13.291671	11.012951	114.044662	43.356926	-9.212798	114.025009	37.744732	43.811363	113.681938	40.550829	17.2992825	113.8534735	-67.134171	4.7266195	114.2358505
-29.503119	28.739325	113.977943	-13.698578	11.301898	114.728149	43.203526	-8.874448	114.834854	37.521721	44.067978	114.571968	40.3626235	17.596765	114.703411	-67.7597795	5.007031	114.752887
-29.70499	30.739635	115.00045	-14.38281	11.69818	115.772209	42.88356	-8.460299	116.117035	37.00433	44.387108	115.750824	39.943945	17.9634045	115.9339295	-68.709565	5.4329555	115.6104885
-29.998116	32.086479	115.603004	-14.853213	11.923883	116.434143	42.621563	-8.220632	116.877541	36.585419	44.595409	116.323151	39.603491	18.1873885	116.600346	-69.309917	5.6603775	116.26794
-30.304047	33.355934	116.167786	-15.296995	12.109192	117.033386	42.329292	-8.016856	117.455864	36.133621	44.800495	116.654984	39.2314565	18.3918195	117.055424	-69.8254465	5.8265645	117.011348
-30.618214	34.549858	116.572914	-15.728909	12.234839	117.526039	42.01545	-7.87562	117.785622	35.684105	44.951405	116.773895	38.8497775	18.5378925	117.2797585	-70.3075955	5.9317855	117.7723195
-30.975815	35.759377	116.844345	-16.1574	12.301092	117.834938	41.659294	-7.854797	117.90966	35.250938	45.057312	116.701172	38.455116	18.6012575	117.305416	-70.769916	6.0009265	118.36446
-31.302011	36.918049	116.773987	-16.579571	12.319011	117.89843	41.231644	-7.881647	117.887329	34.814857	45.077202	116.500175	38.0232505	18.5977775	117.193752	-71.1823925	6.0402445	118.603108
-31.867781	38.170086	116.635742	-17.004868	12.312993	117.766617	40.801411	-7.94156	117.692276	34.389557	45.074963	116.224182	37.595484	18.5667015	116.958229	-71.60522	6.0592845	118.575005
-32.630817	39.865215	116.217171	-17.570261	12.277808	117.314438	40.14743	-8.021815	117.222717	33.829243	45.01865	115.835335	36.9883365	18.4984175	116.529026	-72.1288585	6.0571985	118.09985
-33.053509	41.038223	115.99752	-17.835474	12.260201	117.022682	39.785473	-8.060135	116.798698	33.558128	44.990589	115.626144	36.6718005	18.465227	116.212421	-72.3427485	6.055175	117.832943
-33.655888	42.212742	116.038811	-17.997561	12.24859	116.789711	39.526016	-8.085548	116.347763	33.400318	44.99482	115.487381	36.463167	18.454636	115.917572	-72.458289	6.042544	117.66185
-34.224655	43.337543	116.171989	-18.083815	12.268091	116.609535	39.340893	-8.049122	115.894028	33.333508	45.033932	115.390739	36.3372005	18.492405	115.6423835	-72.5048305	6.043777	117.5766865
-34.718792	44.373726	116.362999	-18.145254	12.338022	116.458176	39.22039	-7.952439	115.403046	33.272987	45.121365	115.347496	36.2466885	18.584463	115.375271	-72.5371965	6.091581	117.541081
-35.314526	45.462479	116.609612	-18.19866	12.427144	116.307411	39.13015	-7.803908	114.913139	33.220749	45.295433	115.329231	36.1754495	18.7457625	115.121185	-72.5727695	6.1085255	117.493637
-36.005383	46.5126	116.839287	-18.282936	12.55649	116.12207	39.023186	-7.619224	114.397667	33.195728	45.56068	115.346123	36.109457	18.970728	114.871895	-72.675329	6.142252	117.372245
-36.421322	47.041313	116.958633	-18.49011	12.756531	115.694466	38.866028	-7.359211	113.576889	33.137604	46.076096	115.262947	36.001816	19.3584425	114.419918	-72.982036	6.1546195	116.969014
-36.370705	46.934326	116.789665	-18.617842	12.886842	115.290466	38.73225	-7.251624	112.884819	32.996204	46.368118	115.03981	35.864227	19.558247	113.9623145	-73.099911	6.215437	116.6186175
-36.351032	46.771488	116.423141	-18.71777	12.99843	114.745621	38.541962	-7.153397	112.110809	32.831425	46.598957	114.611794	35.6866935	19.72278	113.3613015	-73.1222335	6.27408	116.1299405
-36.304375	46.537556	115.93071	-18.827181	13.069123	114.147827	38.379379	-7.075528	111.29557	32.687515	46.865929	114.043617	35.533447	19.8952005	112.6695935	-73.187809	6.2430455	115.6260605
-36.228561	46.200085	115.41288	-18.877857	13.120214	113.557793	38.219536	-7.041945	110.465157	32.540886	47.061806	113.441956	35.380211	20.0099305	111.9535565	-73.135925	6.2304975	115.1620295
-36.161274	45.779076	114.907944	-18.888689	13.133782	113.044235	38.066666	-7.033153	109.680496	32.385418	47.167622	112.704681	35.226042	20.0672345	111.1925885	-73.00342	6.2003295	114.8958815
-36.0112	45.290203	114.465508	-18.880663	13.139495	112.591866	37.919704	-7.088856	108.971741	32.264431	47.220943	111.87944	35.0920675	20.0660435	110.4255905	-72.8533935	6.2129465	114.7581415
-35.693844	44.493656	113.653992	-18.845644	13.102214	111.891953	37.736568	-7.273368	108.064148	32.124905	47.16724	110.615204	34.9307365	19.946936	109.339676	-72.6220245	6.257492	114.44423
-35.521385	43.931755	113.019157	-18.827919	13.023932	111.337914	37.636566	-7.441221	107.592056	32.068165	47.073719	109.780571	34.8523655	19.816249	108.6863135	-72.5082035	6.231615	113.9895145
-35.285633	43.384422	112.260071	-18.798344	12.953719	110.779259	37.552193	-7.698925	107.110725	32.00676	46.95182	108.957901	34.7794765	19.6264475	108.034313	-72.3761645	6.2809905	113.524205
-35.00584	42.819763	111.541977	-18.763247	12.83875	110.215546	37.467186	-7.956956	106.652809	31.950586	46.739849	108.178238	34.708886	19.3914465	107.4155235	-72.23538	6.2860535	113.0155685
-34.691986	42.194248	110.895363	-18.737423	12.695451	109.696831	37.386391	-8.150123	106.211891	31.934828	46.439598	107.405983	34.6606095	19.1447375	106.808937	-72.1354555	6.2461645	112.584725
-34.340603	41.494953	110.327675	-18.708887	12.523688	109.288071	37.315674	-8.334571	105.791626	31.904661	46.12294	106.732735	34.6101675	18.8941845	106.2621805	-72.0279415	6.1531915	112.3139615
-33.865051	40.772213	109.839119	-18.674582	12.338155	108.961906	37.23122	-8.447268	105.456291	31.901718	45.866055	106.102158	34.566469	18.7093935	105.7792245	-71.915633	5.9669165	112.1445875
-33.149818	39.681072	109.371605	-18.735788	12.090926	108.669807	37.141792	-8.526441	105.154594	31.906092	45.573029	105.3022	34.523942	18.523294	105.228397	-71.995518	5.658558	112.111217
-32.598114	39.004169	108.954285	-18.817295	11.965224	108.523689	37.101871	-8.646104	105.03614	31.880703	45.398464	104.875168	34.491287	18.37618	104.955654	-72.125877	5.554268	112.091724
-32.053486	38.310886	108.624603	-18.955441	11.858062	108.368942	37.047672	-8.784597	104.99353	31.796047	45.241451	104.536148	34.4218595	18.228427	104.764839	-72.3327415	5.487697	111.973045
-31.50248	37.585232	108.297798	-19.086405	11.79839	108.221886	36.948273	-8.89209	104.985367	31.658691	45.079067	104.255127	34.303482	18.0934885	104.620247	-72.476292	5.5032915	111.823525
-30.730625	36.883293	107.973969	-19.223734	11.723234	108.077408	36.84803	-9.02805	104.971626	31.531467	44.920353	104.022514	34.1897485	17.9461515	104.49707	-72.6372165	5.5003165	111.657746
-29.995602	36.204678	107.759544	-19.350615	11.615541	107.966171	36.768639	-9.196853	104.938522	31.428072	44.740601	103.865799	34.0983555	17.771874	104.4021605	-72.7995855	5.459208	111.5301815
-29.196007	35.520355	107.559814	-19.401649	11.487364	107.912971	36.680191	-9.392138	104.923477	31.321928	44.56654	103.784729	34.0010595	17.587201	104.354103	-72.8043575	5.387527	111.471839
-27.892599	34.42942	107.385338	-19.44598	11.164236	107.918953	36.561306	-9.733679	104.979576	31.305891	44.253819	103.684959	33.9335985	17.26007	104.3322675	-72.8255585	5.068402	111.5056385
-26.892403	33.758602	107.367088	-19.475698	10.905629	107.973991	36.520737	-10.003051	105.057014	31.278048	44.022614	103.66629	33.8993925	17.0097815	104.361652	-72.8507885	4.8014765	111.58633
-25.834322	32.996868	107.215546	-19.56143	10.610817	108.056999	36.479073	-10.298261	105.218819	31.204084	43.749413	103.667114	33.8415785	16.725576	104.4429665	-72.9644385	4.496058	111.6710315
-24.767464	32.261379	107.145203	-19.624809	10.310361	108.150078	36.45253	-10.62362	105.421806	31.119537	43.4244	103.693863	33.7860335	16.40039	104.5578345	-73.0356515	4.220332	111.7423215
-23.629023	31.558311	106.9561	-19.729477	9.996672	108.220879	36.407944	-10.95645	105.668381	31.060156	43.069233	103.713943	33.73405	16.0563915	104.691162	-73.193004	3.9369525	111.750596
-22.419701	30.875645	106.828072	-19.806305	9.720481	108.262619	36.347382	-11.32484	105.917572	31.042534	42.715912	103.718758	33.694958	15.695536	104.818165	-73.307568	3.745426	111.707073
-21.172052	30.232817	106.681633	-19.849657	9.478073	108.284317	36.265549	-11.680892	106.134018	31.06768	42.375511	103.750122	33.6666145	15.3473095	104.94207	-73.3659285	3.6088365	111.626564
-19.121029	29.301231	106.666435	-19.868399	9.1741	108.320602	36.138813	-12.072255	106.264999	31.221178	42.004974	103.967796	33.6799955	14.9663595	105.1163975	-73.4167935	3.3818405	111.5248065
-17.689495	28.765234	106.894859	-19.82803	9.059576	108.444359	36.082985	-12.222631	106.238594	31.329075	41.850864	104.354752	33.70603	14.8141165	105.296673	-73.36209	3.3050355	111.592045
-16.22217	28.216284	107.32151	-19.770226	9.017462	108.723686	36.067448	-12.242955	106.331459	31.511917	41.709896	104.927353	33.7896825	14.7334705	105.629406	-73.3301345	3.3014535	111.817966
-14.609917	27.769331	107.986107	-19.662273	9.026331	109.382439	36.193783	-12.176656	106.560097	31.659237	41.644798	105.65258	33.92651	14.734071	106.1063385	-73.251056	3.318591	112.6585395
-12.933819	27.292984	108.936081	-19.497046	9.107505	110.368324	36.466579	-12.124978	107.061043	31.826532	41.657631	106.483139	34.1465555	14.7663265	106.772091	-73.1406475	3.4486835	113.964557
-11.263139	26.790682	109.976433	-19.373043	9.202544	111.478409	36.854519	-12.086652	107.848152	32.104092	41.754063	107.469246	34.4793055	14.8337055	107.658699	-73.2253915	3.5713825	115.298119
-9.425578	26.317411	111.112381	-19.282522	9.292315	112.58532	37.264328	-12.035433	108.869728	32.413376	41.803543	108.628288	34.838852	14.884055	108.749008	-73.403896	3.700575	116.421632
-6.749622	25.481775	112.590805	-19.309307	9.297713	114.059998	37.834171	-12.062809	110.746849	32.841766	41.728863	110.525528	35.3379685	14.833027	110.6361885	-73.9565825	3.762399	117.4838075
-4.842625	24.930372	113.585533	-19.412773	9.226836	114.963173	38.11401	-12.055365	112.198273	33.07761	41.554878	111.772362	35.59581	14.7497565	111.9853175	-74.421356	3.7039155	117.9410285
-3.025979	24.242359	114.562477	-19.563583	9.083672	115.829781	38.409054	-12.164934	113.638329	33.289631	41.328667	112.985901	35.8493425	14.5818665	113.312115	-74.9765085	3.5854775	118.347447
-1.120093	23.625317	115.668274	-19.723818	8.880239	116.666115	38.677361	-12.369511	115.032669	33.509022	41.0984	114.196487	36.0931915	14.3644445	114.614578	-75.5408275	3.3960335	118.717652
0.739345	22.842957	116.677055	-19.840908	8.649444	117.454231	38.832661	-12.532941	116.340652	33.679234	40.763451	115.246437	36.2559475	14.115255	115.7935445	-75.9377635	3.183633	119.1149175
2.616961	22.206375	117.812859	-19.927183	8.414574	118.15168	38.929047	-12.689361	117.515221	33.855865	40.520782	116.254829	36.392456	13.9157105	116.885025	-76.246822	2.9134375	119.418335
4.53432	21.379574	118.754784	-19.986977	8.224917	118.704857	39.017944	-12.84403	118.498993	34.059261	40.229328	117.246246	36.5386025	13.692649	117.8726195	-76.5125565	2.757185	119.5370945
7.369165	20.242336	120.161484	-20.079353	8.05008	119.140831	39.100723	-13.015254	119.696892	34.326969	39.873524	118.837189	36.713846	13.429135	119.2670405	-76.872552	2.671025	119.0146215
9.052901	19.456751	121.09491	-20.140747	8.019701	119.136848	39.154335	-13.098505	120.302406	34.456432	39.727562	119.938828	36.8053835	13.3145285	120.120617	-77.0868775	2.7248735	118.153079
10.817149	18.693911	121.906815	-20.084003	8.023679	118.837669	39.183044	-13.09066	120.783211	34.569908	39.599247	121.068428	36.876476	13.2542935	120.9258195	-77.044482	2.7930645	116.7495185
12.405698	17.83139	122.517738	-20.095089	8.175403	118.401947	39.202606	-13.012775	121.124481	34.595783	39.533379	122.143784	36.8991945	13.260302	121.6341325	-77.0893725	3.090504	115.1697615
14.019768	17.01659	122.782135	-20.021811	8.448959	117.962685	39.266575	-12.862614	121.279228	34.469822	39.559196	122.948608	36.8681985	13.348291	122.113918	-76.9118205	3.549627	113.811452
15.444408	16.195269	122.820511	-19.878992	8.807364	117.497429	39.428196	-12.586337	121.261597	34.407253	39.722649	123.472298	36.9177245	13.568156	122.3669475	-76.6757085	4.046572	112.6279105
16.657764	15.378186	122.694145	-19.609514	9.173626	117.055283	39.72538	-12.328091	121.057404	34.462467	39.999279	123.683128	37.0939235	13.835594	122.370266	-76.3129515	4.511658	111.7403
18.844503	13.806912	121.96524	-19.108603	9.808267	116.545235	40.259331	-12.017693	120.690407	34.803181	40.449135	123.42601	37.531256	14.215721	122.0582085	-75.748462	5.400813	111.0322615
19.375372	12.776014	121.513222	-18.748257	10.22727	116.24894	40.544884	-11.780373	120.46772	35.146084	40.747288	123.147354	37.845484	14.4834575	121.807537	-75.341998	5.9710825	110.690343
19.63377	11.597914	121.012009	-18.406845	10.625852	115.969917	40.814651	-11.647362	120.270325	35.492634	40.952946	122.847534	38.1536425	14.652792	121.5589295	-74.9673325	6.598912	110.3809045
19.664568	10.498196	120.574997	-18.097944	10.954505	115.652802	41.045334	-11.53131	120.083031	35.862015	41.096008	122.561096	38.4536745	14.782349	121.3220635	-74.6495625	7.126661	109.9835405
19.329308	9.313655	120.238701	-17.808487	11.200355	115.274414	41.236053	-11.456453	119.936684	36.187279	41.188118	122.288986	38.711666	14.8658325	121.112835	-74.32864	7.5348775	109.435993
19.265261	7.841033	119.664238	-17.536661	11.390233	114.845703	41.424957	-11.427094	119.782349	36.484901	41.223782	122.013916	38.954929	14.898344	120.8981325	-74.028251	7.882122	108.7932735
19.056999	6.434241	119.042328	-17.27763	11.528475	114.363861	41.610855	-11.387398	119.649361	36.758278	41.249088	121.681953	39.1845665	14.930845	120.665657	-73.7398265	8.126105	108.062065
18.32	4.141068	118.118645	-16.962395	11.651666	113.67823	41.884861	-11.334166	119.482529	37.086983	41.27219	121.004173	39.485922	14.969012	120.243351	-73.410712	8.33432	107.113109
17.677834	2.666212	117.48159	-16.729212	11.668406	113.257011	42.096268	-11.335622	119.365166	37.307991	41.261299	120.448303	39.7021295	14.9628385	119.9067345	-73.1605535	8.3739735	106.6072875
16.898165	1.044101	116.857338	-16.461164	11.632801	112.859238	42.295666	-11.341972	119.263687	37.530754	41.233479	119.752121	39.91321	14.9457535	119.507904	-72.835538	8.3198485	106.210572
15.979178	-0.511557	116.287209	-16.171604	11.563911	112.471756	42.513462	-11.383498	119.178352	37.775646	41.203499	118.932106	40.144554	14.9100005	119.055229	-72.487762	8.2178215	105.888283
14.946209	-2.245613	115.723099	-15.653942	11.328342	111.854424	42.739296	-11.454522	119.108322	38.038734	41.113636	118.000267	40.389015	14.829557	118.5542945	-71.696899	7.827127	105.1545535
13.718788	-3.791281	115.247284	-15.33191	11.107865	111.288239	42.945587	-11.57865	119.015762	38.272511	40.998161	116.995621	40.609049	14.7097555	118.0056915	-71.272869	7.5059745	104.5707865
12.388769	-5.479665	114.648125	-15.022048	10.803674	110.632339	43.079739	-11.730681	118.868004	38.456554	40.826927	115.946541	40.7681465	14.548123	117.4072725	-70.8122425	7.059225	103.8574055
10.136292	-7.775193	113.68438	-14.584689	10.261131	109.585968	43.178131	-11.961939	118.405823	38.611332	40.407524	114.181046	40.8947315	14.2227925	116.2934345	-70.0641095	6.2994695	102.8785015
8.484873	-9.301188	112.963951	-14.291053	9.886309	108.916283	43.282761	-12.188709	117.897476	38.705914	40.075954	112.906052	40.9943375	13.9436225	115.401764	-69.5764435	5.8289955	102.430802
6.785017	-10.682361	112.183891	-13.994761	9.534428	108.339142	43.368702	-12.43658	117.227623	38.852036	39.753307	111.579773	41.110369	13.6583635	114.403698	-69.099891	5.4104925	102.274586
4.931429	-12.023197	111.351074	-13.702369	9.190844	107.882759	43.421432	-12.745473	116.347229	38.994293	39.473381	110.231316	41.2078625	13.363954	113.2892725	-68.6126005	5.017734	102.4762455
3.063007	-13.216412	110.596169	-13.383383	8.907398	107.609619	43.406235	-12.997808	115.177704	39.109058	39.210148	108.857384	41.2576465	13.10617	112.017544	-68.0244125	4.708626	103.201694
1.136833	-14.295739	110.004929	-13.027896	8.642961	107.500008	43.385674	-13.181971	113.759315	39.18087	38.998379	107.531166	41.283272	12.908204	110.6452405	-67.339064	4.377718	104.3547755
-0.852957	-15.241839	109.47728	-12.655682	8.410252	107.606735	43.404118	-13.345819	112.244095	39.259335	38.792503	106.199135	41.3317265	12.723342	109.221615	-66.6430905	4.097162	105.991855
-3.761936	-16.354176	109.34465	-12.066305	8.173802	108.163879	43.516911	-13.462019	110.039116	39.320499	38.676662	104.575859	41.418705	12.6073215	107.3074875	-65.551315	3.7402825	109.0202705
-5.703963	-16.890167	109.722916	-11.710768	8.124403	108.780716	43.612762	-13.392875	108.873299	39.32711	38.712784	103.868774	41.469936	12.6599545	106.3710365	-64.891472	3.5888515	111.1903955
-7.592309	-17.288675	110.368523	-11.438648	8.101083	109.514511	43.731628	-13.233918	108.084229	39.331593	38.834236	103.524338	41.5316105	12.800159	105.8042835	-64.4089065	3.402007	113.2247385
-9.36385	-17.580482	111.173378	-11.222484	8.099115	110.31218	43.870384	-13.056784	107.697311	39.330135	39.03717	103.567657	41.6002595	12.990193	105.632484	-64.0452275	3.208037	114.991876
-11.065978	-17.789669	112.06263	-11.045969	8.090988	111.146072	44.01363	-12.874401	107.638321	39.368076	39.20005	103.865005	41.690853	13.1628245	105.751663	-63.782791	3.0191515	116.540481
-12.659614	-17.943153	113.005447	-10.898828	8.112719	111.973824	44.174217	-12.713315	107.831779	39.434883	39.345573	104.344681	41.80455	13.316129	106.08823	-63.602206	2.909309	117.859418
-14.163822	-17.970549	113.900162	-10.813434	8.127221	112.709747	44.34864	-12.589516	108.269379	39.569878	39.496548	104.926369	41.959259	13.453516	106.597874	-63.586127	2.800926	118.82162
-16.247543	-17.94953	115.15863	-10.645471	8.174619	113.650528	44.636696	-12.432172	109.077492	39.755501	39.646603	105.726982	42.1960985	13.6072155	107.402237	-63.4870405	2.7420225	119.898819
-17.444439	-17.786318	115.983269	-10.494647	8.170579	114.200005	44.833965	-12.349423	109.579659	39.869072	39.694561	106.128265	42.3515185	13.672569	107.853962	-63.3408125	2.668589	120.546048
-18.595907	-17.583328	116.855797	-10.338274	8.161855	114.735245	45.01733	-12.31057	110.045288	39.976528	39.730991	106.405914	42.496929	13.7102105	108.225601	-63.173477	2.6134995	121.244889
-19.515512	-17.357101	117.650734	-10.105252	8.133179	115.234673	45.228626	-12.272135	110.516335	40.099735	39.745243	106.600616	42.6641805	13.736554	108.5584755	-62.8746845	2.529804	121.9108705
-20.277721	-17.041685	118.444733	-9.823227	8.042648	115.650467	45.477722	-12.230954	110.973213	40.267952	39.704018	106.776833	42.872837	13.736532	108.875023	-62.519291	2.348764	122.425911
-20.998081	-16.630754	119.017052	-9.540713	7.926764	116.002151	45.776848	-12.211489	111.421242	40.492611	39.673382	106.952431	43.1347295	13.7309465	109.1868365	-62.2161555	2.1225815	122.8174655
-21.623726	-16.131956	119.524681	-9.234334	7.790706	116.302147	46.073566	-12.204578	111.812355	40.718197	39.653923	107.117485	43.3958815	13.7246725	109.46492	-61.8645495	1.8567395	123.139374
-22.205763	-15.373283	120.064293	-8.801644	7.528862	116.701759	46.464561	-12.188528	112.265335	41.016819	39.628403	107.437637	43.74069	13.7199375	109.851486	-61.343978	1.3377865	123.552032
-22.490734	-14.689459	120.318413	-8.573137	7.35056	116.988647	46.738918	-12.196363	112.49704	41.203072	39.652981	107.703926	43.970995	13.728309	110.100483	-61.117269	0.972811	123.876811
-22.670042	-13.939788	120.42662	-8.325306	7.191961	117.21138	47.016296	-12.176147	112.749718	41.426922	39.688744	108.01606	44.221609	13.7562985	110.382889	-60.872221	0.6276235	124.039871
-22.792227	-13.162875	120.468155	-8.107275	7.08666	117.400597	47.312378	-12.114303	112.968124	41.694611	39.736877	108.343864	44.5034945	13.811287	110.655994	-60.7180445	0.362033	124.1452
-22.692352	-12.340551	120.43322	-7.887051	7.02592	117.549049	47.598663	-12.045584	113.213074	41.995293	39.792519	108.698586	44.796978	13.8734675	110.95583	-60.57108	0.1783725	124.142268
-22.529074	-11.357629	120.342934	-7.609202	7.005325	117.670464	47.883713	-11.988398	113.519203	42.346272	39.85923	109.132706	45.1149925	13.935416	111.3259545	-60.3333965	0.0752340000000018	124.0149735
-22.268183	-10.308654	120.210182	-7.29146	6.994703	117.7883	48.205952	-11.937944	113.94458	42.794548	39.95031	109.639633	45.50025	14.006183	111.7921065	-60.08317	-0.0167769999999994	123.7844935
-21.569721	-8.681329	119.963097	-6.719629	7.033025	118.010422	48.7873	-11.872771	114.928864	43.651203	40.053787	110.680428	46.2192515	14.090508	112.804646	-59.6585095	-0.0244579999999992	123.216198
-20.939812	-7.522347	119.823944	-6.372332	7.015223	118.230843	49.247147	-11.852468	115.719315	44.31694	40.114155	111.493774	46.7820435	14.1308435	113.6065445	-59.5267075	-0.100397499999998	122.8551415
-20.29561	-6.313536	119.679535	-6.058212	7.01714	118.488609	49.720936	-11.877522	116.562477	44.921978	40.184914	112.310432	47.321457	14.153696	114.4364545	-59.437881	-0.119415999999999	122.5407635
-19.526915	-5.074919	119.557907	-5.79768	6.972856	118.699692	50.187092	-11.901498	117.408646	45.459541	40.223583	113.130699	47.8233165	14.1610425	115.2696725	-59.4186765	-0.215330499999999	122.1297115
-18.725552	-3.815915	119.38813	-5.605824	6.954613	118.8545	50.640617	-11.917456	118.161301	45.92979	40.263741	113.83873	48.2852035	14.1731425	116.0000155	-59.4968515	-0.263916500000001	121.7089845
-17.920607	-2.505189	119.094292	-5.46855	6.937027	118.924507	51.020622	-11.893114	118.808655	46.335537	40.271854	114.477882	48.6780795	14.18937	116.6432685	-59.6151795	-0.315315999999999	121.2057455
-17.074884	-1.183609	118.71405	-5.417581	6.881982	118.872787	51.301403	-11.862473	119.364151	46.681797	40.258728	115.128937	48.9916	14.1981275	117.246544	-59.826762	-0.434163499999999	120.49903
-15.78885	0.842825	117.844513	-5.434514	6.782858	118.543365	51.617611	-11.797209	119.995033	47.037907	40.251194	116.121147	49.327759	14.2269925	118.05809	-60.196787	-0.661276499999998	119.02864
-14.944236	2.212081	117.174934	-5.540564	6.689651	118.157745	51.707916	-11.7326	120.293472	47.149353	40.250324	116.822006	49.4286345	14.258862	118.557739	-60.5097625	-0.879560000000001	117.757751
-14.089931	3.607464	116.586494	-5.668431	6.625668	117.762718	51.719074	-11.677907	120.433929	47.142555	40.224659	117.456665	49.4308145	14.273376	118.945297	-60.7676765	-1.02204	116.580139
-13.283962	5.011724	116.221596	-5.837329	6.616723	117.481758	51.648026	-11.632622	120.425293	47.056355	40.19371	117.800354	49.3521905	14.280544	119.1128235	-61.0268485	-1.047098	115.8506925
-12.544624	6.443134	116.05381	-5.960574	6.671053	117.298378	51.521503	-11.575302	120.357262	46.941784	40.224152	118.020096	49.2316435	14.324425	119.188679	-61.1527915	-0.982318999999999	115.408077
-11.813943	7.838011	115.98526	-6.041844	6.783506	117.212044	51.457932	-11.511818	120.250069	46.868313	40.281235	118.071762	49.1631225	14.3847085	119.1609155	-61.2468105	-0.817696500000002	115.2631725
-11.121298	9.276903	115.984222	-6.101007	6.917233	117.106499	51.419907	-11.456583	120.148399	46.834164	40.382942	118.068039	49.1270355	14.4631795	119.108219	-61.3290495	-0.628713499999998	115.104779
-10.118879	11.386871	115.883209	-6.166059	7.131124	116.955612	51.320381	-11.376101	119.96769	46.753296	40.492878	117.985321	49.0368385	14.5583885	118.9765055	-61.3689565	-0.2961405	114.9347185
-9.478053	12.75252	115.744354	-6.203309	7.264894	116.767952	51.254494	-11.353001	119.876335	46.724693	40.527603	117.897728	48.9895935	14.587301	118.8870315	-61.3962115	-0.0575130000000001	114.6488725
-8.930127	14.097108	115.484085	-6.255606	7.371068	116.511559	51.20586	-11.359988	119.79216	46.698952	40.541992	117.807892	48.952406	14.591002	118.800026	-61.463618	0.151134000000001	114.223092
-8.339015	15.467894	115.193222	-6.277487	7.443757	116.186676	51.151348	-11.375917	119.697533	46.66468	40.546207	117.728249	48.908014	14.585145	118.712891	-61.462988	0.302368999999999	113.660461
-7.781003	16.793188	114.884857	-6.318311	7.485559	115.82917	51.079643	-11.354087	119.623901	46.611004	40.547138	117.655731	48.8453235	14.5965255	118.639816	-61.4819455	0.374592500000002	113.018524
-7.326313	18.080784	114.564667	-6.399054	7.527896	115.511284	51.013653	-11.337783	119.579399	46.515606	40.528805	117.606888	48.7646295	14.595511	118.5931435	-61.5627375	0.460281000000002	112.4294245
-6.896429	19.396742	114.369164	-6.48801	7.539854	115.276184	50.912422	-11.308096	119.553467	46.388218	40.484131	117.544533	48.65032	14.5880175	118.549	-61.62634	0.491690500000001	112.003368
-6.336012	21.326231	114.297279	-6.698433	7.533782	115.156639	50.698967	-11.290102	119.520569	46.135334	40.398071	117.554642	48.4171505	14.5539845	118.5376055	-61.8140165	0.513579499999999	111.7756725
-6.091212	22.549694	114.394722	-6.894834	7.533865	115.199707	50.533825	-11.257261	119.54184	45.938129	40.367619	117.664848	48.235977	14.555179	118.603344	-62.025645	0.512551	111.79607
-5.893383	23.86105	114.52552	-7.109626	7.560669	115.246964	50.367558	-11.189795	119.57859	45.692253	40.398014	117.880333	48.0299055	14.6041095	118.7294615	-62.2491575	0.517228499999998	111.7644665
-5.682875	25.155262	114.68911	-7.357225	7.623973	115.248421	50.192745	-11.107868	119.63221	45.412582	40.484989	118.10733	47.8026635	14.6885605	118.86977	-62.5171135	0.559385500000001	111.627072
-5.614725	26.38961	114.770271	-7.624266	7.708825	115.153793	50.003105	-10.953885	119.628479	45.112003	40.637913	118.37326	47.557554	14.842014	119.0008695	-62.806086	0.575636000000001	111.3067165
-5.566506	27.678835	114.811897	-7.912063	7.845844	114.945862	49.806648	-10.776777	119.529556	44.76083	40.831535	118.63018	47.283739	15.027379	119.079868	-63.107865	0.664308999999998	110.811856
-5.463894	28.872505	114.722656	-8.19386	8.034249	114.652374	49.60498	-10.585509	119.32827	44.376663	41.037346	118.802597	46.9908215	15.2259185	119.0654335	-63.3785415	0.842579500000003	110.2393145
-5.55223	30.717337	114.447495	-8.560218	8.413458	114.107986	49.323921	-10.242895	118.860474	43.867367	41.384354	118.835495	46.595644	15.5707295	118.8479845	-63.71608	1.2561865	109.3679875
-5.6341	31.906313	114.18412	-8.763894	8.710056	113.706062	49.14016	-10.02349	118.489929	43.577259	41.627129	118.754486	46.3587095	15.8018195	118.6222075	-63.8864975	1.6182925	108.7899165
-5.763651	33.113518	113.882362	-8.95006	9.005157	113.284775	48.964855	-9.834003	118.109558	43.360817	41.818142	118.594894	46.162836	15.9920695	118.352226	-64.062956	2.0182445	108.217324
-5.905385	34.189175	113.644791	-9.098895	9.25795	112.886322	48.781967	-9.714485	117.695343	43.169785	41.980511	118.414619	45.975876	16.133013	118.054981	-64.173666	2.382887	107.717663
-6.163572	35.283749	113.36261	-9.217633	9.469589	112.580933	48.585178	-9.623222	117.188454	43.007744	42.071869	118.089592	45.796461	16.2243235	117.639023	-64.231727	2.7148545	107.522843
-6.427131	36.243565	113.136032	-9.287944	9.613815	112.335205	48.374687	-9.557377	116.617516	42.873383	42.117775	117.696548	45.624035	16.280199	117.157032	-64.199923	2.947431	107.513378
-6.721715	37.203835	112.915627	-9.321973	9.715562	112.12648	48.194347	-9.545535	116.016701	42.784248	42.136848	117.219986	45.4892975	16.2956565	116.6183435	-64.1332435	3.1354675	107.6346165
-7.231597	38.533325	112.733582	-9.301849	9.801653	111.871597	48.017986	-9.629381	115.158775	42.727352	42.11451	116.541992	45.372669	16.2425645	115.8503835	-63.976367	3.3607415	107.8928105
-7.671878	39.383202	112.754951	-9.306068	9.859226	111.823738	47.878078	-9.712491	114.584267	42.734795	42.098167	116.126701	45.3064365	16.192838	115.355484	-63.9185725	3.525614	108.291992
-8.066449	40.134071	112.809135	-9.336916	9.938269	111.894951	47.690975	-9.814722	113.99826	42.737476	42.039539	115.631958	45.2142255	16.1124085	114.815109	-63.8880575	3.7641295	108.974793
-8.476591	40.888752	112.922905	-9.406657	10.001767	112.078583	47.434105	-9.920745	113.458405	42.671223	41.938766	115.173889	45.052664	16.0090105	114.316147	-63.865978	3.9945235	109.841019
-8.986399	41.634144	113.131081	-9.519075	10.037973	112.399765	47.120434	-10.055561	112.939629	42.550842	41.7995	114.679565	44.835638	15.8719695	113.809597	-63.873788	4.2039765	110.989933
-9.439264	42.300552	113.536575	-9.672895	10.055239	112.902794	46.783722	-10.235853	112.402534	42.357471	41.624668	114.221397	44.5705965	15.6944075	113.3119655	-63.9163865	4.4160705	112.4936225
-9.962114	42.991756	114.255592	-9.845266	10.071109	113.566612	46.398415	-10.425951	111.962318	42.152054	41.41851	113.836906	44.2752345	15.4962795	112.899612	-63.9657665	4.6459385	114.233612
-10.471104	43.824501	115.357758	-10.100937	10.069693	114.664497	45.823307	-10.739389	111.573517	41.919239	41.095291	113.711548	43.871273	15.177951	112.6425325	-64.073147	4.961435	116.6864615
-10.726819	44.364803	116.172829	-10.336275	10.095788	115.32811	45.488144	-10.975791	111.540779	41.852005	40.920265	113.831314	43.6700745	14.972237	112.6860465	-64.3426245	5.219339	117.9701735
-10.956036	44.925896	116.867577	-10.588253	10.114518	115.812172	45.148457	-11.197289	111.599365	41.822971	40.75943	114.129379	43.485714	14.7810705	112.864372	-64.66222	5.4479655	118.759972
-11.086628	45.451588	117.363083	-10.844186	10.126637	116.077789	44.845963	-11.412864	111.630157	41.794781	40.596695	114.479721	43.320372	14.5919155	113.054939	-65.008744	5.6613585	119.100639
-11.222157	45.984276	117.70607	-11.077112	10.203788	116.110268	44.513214	-11.525772	111.601387	41.746002	40.425941	114.807533	43.129608	14.4500845	113.20446	-65.283832	5.9574915	119.016076
-11.274418	46.442635	117.893791	-11.294656	10.313006	115.916893	44.228233	-11.592688	111.451149	41.706226	40.296188	115.059052	42.9672295	14.35175	113.2551005	-65.5565415	6.274262	118.5786855
-11.264257	46.856647	117.955414	-11.420925	10.452882	115.594231	44.002365	-11.599644	111.127472	41.668701	40.244328	115.150513	42.835533	14.322342	113.1389925	-65.677383	6.583422	118.0494695
-11.082955	47.290005	117.808327	-11.506837	10.628406	115.073463	43.702045	-11.520583	110.366859	41.578583	40.237652	114.940659	42.640314	14.3585345	112.653759	-65.653988	6.8982775	117.493167
-10.845361	47.443096	117.678574	-11.488809	10.737387	114.76947	43.516159	-11.43791	109.683418	41.47126	40.235729	114.623344	42.4937095	14.3989095	112.153381	-65.4713275	7.0758645	117.385559
-10.538177	47.502701	117.477211	-11.444723	10.810618	114.505791	43.32296	-11.405507	108.991577	41.37286	40.262676	114.151146	42.34791	14.4285845	111.5713615	-65.237356	7.1926515	117.4402205
-10.176347	47.521172	117.140091	-11.404639	10.926663	114.263367	43.100014	-11.375013	108.291817	41.290752	40.320858	113.587204	42.195383	14.4729225	110.9395105	-65.004661	7.3804035	117.5872235
-9.703084	47.451862	116.720055	-11.387071	11.056064	113.953804	42.894596	-11.375971	107.58947	41.218136	40.348896	112.929283	42.056366	14.4864625	110.2593765	-64.830508	7.6256655	117.6482315
-9.132024	47.293598	116.147148	-11.373645	11.18578	113.550362	42.665901	-11.403815	106.854401	41.103626	40.391422	112.208641	41.8847635	14.4938035	109.531521	-64.6320535	7.8777565	117.569203
-8.505131	47.113152	115.489868	-11.421207	11.361406	113.107704	42.366661	-11.395203	106.126717	40.952961	40.406372	111.42244	41.659811	14.5055845	108.7745785	-64.502225	8.2172275	117.4408295
-7.586058	46.762867	114.381447	-11.498253	11.567338	112.454315	41.937866	-11.368775	105.118034	40.697136	40.339176	110.326401	41.317501	14.4852005	107.7222175	-64.314007	8.6494755	117.1864125
-6.899272	46.575039	113.894745	-11.598373	11.623619	112.053337	41.714268	-11.447927	104.63607	40.604576	40.261848	109.755409	41.159422	14.4069605	107.1957395	-64.356168	8.8402775	116.9109345
-5.897374	46.238647	113.228081	-11.685122	11.625182	111.757347	41.555599	-11.565315	104.282845	40.567638	40.154572	109.335411	41.0616185	14.2946285	106.809128	-64.4318625	8.9557355	116.705566
-4.825051	45.829876	112.788536	-11.801453	11.561217	111.503395	41.411999	-11.724433	104.057838	40.527214	40.017681	109.036003	40.9696065	14.146624	106.5469205	-64.5725125	8.97581	116.4598695
-3.731377	45.387138	112.333092	-11.882501	11.505032	111.320435	41.267635	-11.886986	103.915581	40.475338	39.848083	108.812317	40.8714865	13.9805485	106.363949	-64.6364885	9.0295155	116.276921
-2.660505	44.984898	112.225891	-11.976568	11.457854	111.205437	41.134884	-12.047037	103.889763	40.450817	39.688305	108.682014	40.7928505	13.820634	106.2858885	-64.7459865	9.095074	116.1249855
-1.313775	44.510563	111.800301	-12.065571	11.399919	111.110176	41.030518	-12.158239	104.003632	40.455925	39.571419	108.68869	40.7432215	13.70659	106.346161	-64.8743635	9.093248	115.874191
0.758339	43.73431	111.551048	-12.188597	11.471383	111.172798	40.997242	-12.243418	104.511177	40.481491	39.462543	109.02739	40.7393665	13.6095625	106.7692835	-65.1165605	9.3332035	115.5763125
2.203841	43.16917	111.487961	-12.29422	11.508817	111.275604	41.115524	-12.313637	105.019783	40.538795	39.44989	109.453568	40.8271595	13.5681265	107.2366755	-65.4155995	9.4495075	115.3145325
3.816203	42.518406	111.782005	-12.327568	11.622235	111.47406	41.244896	-12.299148	105.644943	40.593945	39.454758	110.06266	40.9194205	13.577805	107.8538015	-65.5745565	9.666665	115.0943185
5.436757	41.823242	112.063766	-12.383701	11.763939	111.768593	41.359447	-12.249488	106.32399	40.695034	39.456757	110.810486	41.0272405	13.6036345	108.567238	-65.7946425	9.9242435	114.969948
7.209481	41.000484	112.607918	-12.440375	11.871531	112.205826	41.527512	-12.202372	107.051071	40.851192	39.49297	111.695572	41.189352	13.645299	109.3733215	-66.070102	10.097763	115.0383305
8.949452	40.158371	113.352982	-12.477667	11.946047	112.667992	41.712452	-12.122602	107.792603	40.991985	39.550735	112.749756	41.3522185	13.7140665	110.2711795	-66.3075525	10.1780275	115.0648045
10.795422	39.206703	114.035072	-12.514882	12.005821	113.118469	41.914604	-12.060394	108.502518	41.128613	39.587231	113.772797	41.5216085	13.7634185	111.1376575	-66.5513725	10.2482235	115.0992805
13.565361	37.613499	115.024162	-12.574999	12.092885	113.686966	42.183578	-11.944913	109.366562	41.216782	39.622131	115.107025	41.70018	13.838609	112.2367935	-66.850178	10.347161	115.1371385
15.428697	36.543011	115.273178	-12.557694	12.15797	113.977852	42.299259	-11.846326	109.817375	41.192963	39.661442	115.629814	41.746111	13.907558	112.7235945	-66.861499	10.408382	115.2321095
17.287762	35.347237	115.517632	-12.56374	12.271569	114.181519	42.394779	-11.730763	110.208275	41.160275	39.777115	115.873741	41.777527	14.023176	113.041008	-66.905007	10.519962	115.32203
19.163635	34.189129	114.979599	-12.53065	12.442914	114.278648	42.496521	-11.649973	110.61393	41.098328	39.842308	115.894592	41.7974245	14.0961675	113.254261	-66.8587245	10.7896605	115.303035
21.010773	32.870518	114.860703	-12.522575	12.621834	114.290741	42.566578	-11.600636	111.09967	41.074024	39.860161	115.809402	41.820301	14.1297625	113.454536	-66.865451	11.1139055	115.126946
22.87648	31.537004	114.459572	-12.499257	12.75622	114.232269	42.67226	-11.646407	111.574432	41.114498	39.854637	115.662514	41.893379	14.104115	113.618473	-66.891893	11.408325	114.846065
24.671099	30.10182	114.025055	-12.479671	12.818124	114.185677	42.741608	-11.734611	112.033699	41.16988	39.785591	115.476669	41.955744	14.02549	113.755184	-66.915086	11.610758	114.61617
25.784885	28.106617	113.732185	-12.36768	12.731064	114.053261	42.83128	-11.950859	112.711678	41.258423	39.562138	115.200081	42.0448515	13.8056395	113.9558795	-66.7802115	11.6564885	114.1506425
25.386127	26.799854	113.618492	-12.258732	12.606934	113.892128	42.990665	-12.141343	113.105621	41.373642	39.39959	115.019798	42.1821535	13.6291235	114.0627095	-66.6996175	11.5847445	113.7215465
25.339912	25.337454	113.376007	-12.123726	12.425656	113.639748	43.183109	-12.327527	113.4599	41.495903	39.219948	114.841568	42.339506	13.4462105	114.150734	-66.586958	11.4051015	113.128762
25.064787	24.04965	113.185562	-11.994048	12.254086	113.290047	43.37849	-12.511179	113.812386	41.630909	39.053478	114.675079	42.5046995	13.2711495	114.2437325	-66.4927955	11.2370225	112.3363615
24.813032	22.67407	112.948296	-11.860785	12.097161	112.889648	43.550869	-12.667443	114.103485	41.756104	38.897064	114.481674	42.6534865	13.1148105	114.2925795	-66.3750565	11.0795115	111.4867165
24.592922	21.284849	112.723854	-11.736067	11.981097	112.445854	43.694302	-12.793167	114.320145	41.880531	38.788105	114.263062	42.7874165	12.997469	114.2916035	-66.2595505	10.964725	110.6001045
24.266125	20.0516	112.450233	-11.600267	11.923354	111.992386	43.80006	-12.881475	114.446175	42.006729	38.69936	114.020477	42.9033945	12.9089425	114.233326	-66.1039285	10.9377655	109.751446
23.751589	18.124012	112.055374	-11.421105	11.937944	111.389351	43.915936	-12.930435	114.374474	42.162045	38.667416	113.707794	43.0389905	12.8684905	114.041134	-65.8812005	11.0073975	108.737568
23.361973	16.965515	111.814644	-11.34206	12.061676	111.09816	43.933537	-12.867972	114.230835	42.249447	38.713982	113.549004	43.091492	12.923005	113.8899195	-65.775612	11.200347	108.3064005
22.881628	15.836281	111.656975	-11.283104	12.253859	110.907272	43.917198	-12.777923	114.041115	42.316811	38.823174	113.455536	43.1170045	13.0226255	113.7483255	-65.6832125	11.4850925	108.0662185
22.371033	14.696327	111.503159	-11.262489	12.483958	110.796265	43.862564	-12.629858	113.848351	42.380413	38.959038	113.422203	43.1214885	13.16459	113.635277	-65.6464665	11.803326	107.957253
21.848745	13.69768	111.434982	-11.24533	12.721719	110.754333	43.807781	-12.45123	113.68412	42.431892	39.142269	113.446686	43.1198365	13.3455195	113.565403	-65.6104965	12.0979185	107.943263
21.176624	12.662971	111.401573	-11.243238	12.945491	110.693428	43.792976	-12.261587	113.549545	42.475266	39.347404	113.536217	43.134121	13.5429085	113.542881	-65.620597	12.3480735	107.843975
20.527922	11.626969	111.372665	-11.257807	13.153024	110.611809	43.798775	-12.063212	113.455429	42.486633	39.58572	113.649818	43.142704	13.761254	113.5526235	-65.658318	12.544794	107.6709945
19.483604	10.200485	111.166611	-11.247622	13.427896	110.356735	43.873451	-11.697927	113.338829	42.440144	39.971386	113.758995	43.1567975	14.1367295	113.548912	-65.6520415	12.7190625	107.164558
18.741854	9.22831	111.024559	-11.218021	13.583004	110.156441	43.971287	-11.45303	113.275925	42.39518	40.21899	113.728012	43.1832335	14.38298	113.5019685	-65.6192755	12.783028	106.8109135
17.989424	8.264351	110.819923	-11.163209	13.708547	109.968414	44.099636	-11.224855	113.266144	42.343048	40.433395	113.611565	43.221342	14.60427	113.4388545	-65.54776	12.812824	106.4979735
17.155729	7.304454	110.670792	-11.081593	13.792513	109.783218	44.246632	-11.038801	113.32309	42.347317	40.602306	113.456932	43.2969745	14.7817525	113.390011	-65.4601605	12.8032735	106.176425
16.299938	6.32906	110.596535	-10.99477	13.854737	109.624138	44.38382	-10.892846	113.433632	42.387264	40.745041	113.314941	43.385542	14.9260975	113.3742865	-65.375082	12.7833765	105.8739895
15.354936	5.406785	110.529587	-10.900101	13.902131	109.449265	44.504036	-10.797943	113.575569	42.479294	40.863247	113.199387	43.491665	15.032652	113.387478	-65.291867	12.77161	105.511052
14.355771	4.491889	110.395988	-10.839508	13.955858	109.25901	44.575859	-10.719819	113.726875	42.592468	40.959705	113.112595	43.5841635	15.119943	113.419735	-65.2631795	12.791773	105.098285
12.757113	3.202989	110.186157	-10.733573	14.169071	108.973	44.583572	-10.578854	113.811684	42.743443	41.134537	113.002625	43.6635075	15.2778415	113.4071545	-65.1306535	13.0603005	104.5388455
11.616085	2.421815	109.969948	-10.710133	14.404104	108.826553	44.557217	-10.415667	113.799728	42.841854	41.314774	112.960114	43.6995355	15.4495535	113.379921	-65.1198015	13.3586545	104.273185
10.401987	1.660048	109.813728	-10.683624	14.702545	108.72493	44.533871	-10.2008	113.753662	42.905865	41.549961	112.959549	43.719868	15.6745805	113.3566055	-65.087116	13.7305095	104.0932545
9.104623	1.009835	109.676399	-10.708191	15.034641	108.692741	44.527729	-9.95562	113.700401	42.930279	41.80085	112.954567	43.729004	15.922615	113.327484	-65.145386	14.146667	104.057998
7.720637	0.365008	109.53524	-10.740083	15.364446	108.693504	44.483982	-9.700181	113.632179	42.908916	42.058823	112.950111	43.696449	16.179321	113.291145	-65.176615	14.549571	104.095863
6.292161	-0.241474	109.429787	-10.799597	15.667616	108.733002	44.391174	-9.445627	113.536583	42.85936	42.29982	112.915504	43.625267	16.4270965	113.2260435	-65.224461	14.9081355	104.2399605
4.820692	-0.803916	109.300735	-10.845793	15.918702	108.779594	44.308674	-9.231422	113.416962	42.799995	42.50864	112.829422	43.5543345	16.638609	113.123192	-65.2459205	15.198795	104.435996
2.448021	-1.666587	109.106293	-10.941799	16.216631	108.755898	44.172157	-9.023658	113.155258	42.741753	42.756874	112.545799	43.456955	16.866608	112.8505285	-65.340553	15.566654	104.6612675
0.840537	-2.171641	108.781265	-11.003009	16.371204	108.602867	44.044407	-8.913059	112.768623	42.725735	42.922882	112.18145	43.385071	17.0049115	112.4750365	-65.391089	15.7374965	104.7306975
-0.839754	-2.70483	108.304382	-11.031551	16.476645	108.284615	43.875061	-8.753609	112.235977	42.710014	43.05685	111.635948	43.2925375	17.1516205	111.9359625	-65.3556395	15.8016695	104.6332675
-2.479323	-3.160223	107.730469	-11.048894	16.551554	107.818176	43.715458	-8.61447	111.607803	42.682285	43.197033	110.921684	43.1988715	17.2912815	111.2647435	-65.2966595	15.8118265	104.3716085
-4.227145	-3.591426	107.051315	-11.057074	16.565626	107.258942	43.606052	-8.490658	110.856339	42.597538	43.281345	110.194313	43.101795	17.3953435	110.525326	-65.215943	15.7359085	103.992558
-5.913894	-4.022123	106.403015	-11.031972	16.514471	106.690468	43.535439	-8.398614	110.119225	42.485779	43.283447	109.456528	43.010609	17.4424165	109.7878765	-65.074553	15.5865255	103.5930595
-7.670713	-4.426066	105.788673	-10.985107	16.402006	106.143883	43.475471	-8.355589	109.515846	42.398438	43.270008	108.825432	42.9369545	17.4572095	109.170639	-64.9071685	15.3468025	103.117127
-10.273075	-4.987092	104.941628	-10.93212	16.152672	105.308617	43.476467	-8.399083	108.864937	42.320518	43.231918	108.030853	42.8984925	17.4164175	108.447895	-64.7627325	14.8889265	102.169339
-12.107878	-5.338392	104.256058	-10.933783	15.945421	104.653595	43.529156	-8.456517	108.554527	42.244251	43.184673	107.564072	42.8867035	17.364078	108.0592995	-64.7542695	14.526764	101.2478905
-13.904669	-5.682213	103.44294	-10.951222	15.679017	103.862297	43.571518	-8.520414	108.252266	42.13303	43.17207	107.087196	42.852274	17.325828	107.669731	-64.754718	14.032206	100.054863
-15.77225	-5.949775	102.487373	-11.016849	15.39157	102.952934	43.557835	-8.578219	107.87928	41.973763	43.121643	106.505569	42.765799	17.271712	107.1924245	-64.799497	13.511428	98.7134435
-17.645096	-6.228656	101.383171	-11.10179	15.083012	101.960312	43.47229	-8.610308	107.408226	41.785797	43.05994	105.874161	42.6290435	17.224816	106.6411935	-64.8326235	12.941208	97.2794305
-19.573599	-6.406921	100.410149	-11.20905	14.751127	101.025597	43.350864	-8.708356	106.880585	41.540977	42.989738	105.102196	42.4459205	17.140691	105.9913905	-64.8640205	12.361563	96.0598035
-21.585146	-6.551376	99.760986	-11.254617	14.440018	100.305161	43.207504	-8.776314	106.171349	41.255341	42.899532	104.110527	42.2314225	17.061609	105.140938	-64.7406565	11.818427	95.469384
-24.650507	-6.52363	99.400833	-11.28761	14.034782	99.643242	42.950005	-8.811805	104.958054	40.817814	42.603035	102.420677	41.8839095	16.895615	103.6893655	-64.4591295	11.173949	95.5971185
-26.703876	-6.412044	99.580322	-11.321087	13.749257	99.570534	42.78952	-8.732574	103.954468	40.482273	42.307072	101.385353	41.6358965	16.787249	102.6699105	-64.2780705	10.711265	96.4711575
-28.831005	-6.129817	100.157249	-11.337887	13.47058	99.814987	42.604816	-8.685402	102.959755	40.08955	42.037567	100.51049	41.347183	16.6760825	101.7351225	-64.022957	10.2650775	97.8948515
-30.869749	-5.773004	101.008751	-11.342598	13.220181	100.274643	42.416065	-8.684995	102.239693	39.683418	41.829468	99.903664	41.0497415	16.5722365	101.0716785	-63.7349375	9.8681255	99.4776075
-32.939224	-5.279562	102.077393	-11.376274	12.963963	100.895218	42.297207	-8.675527	101.625374	39.349396	41.715057	99.536041	40.8233015	16.519765	100.5807075	-63.5758495	9.408161	101.2097285
-34.893711	-4.765009	103.135681	-11.435034	12.672626	101.583115	42.16576	-8.650126	101.207474	39.015388	41.683853	99.425301	40.590574	16.5168635	100.3163875	-63.460642	8.8283885	102.8498425
-36.857643	-4.144435	104.254532	-11.522392	12.377178	102.298615	42.066662	-8.632042	100.917099	38.692661	41.701759	99.509743	40.3796615	16.5348585	100.213421	-63.4244455	8.2194975	104.383809
-39.585369	-3.163925	105.702927	-11.706903	11.940689	103.314957	41.906433	-8.585668	100.703766	38.227131	41.792301	99.838432	40.066782	16.6033165	100.271099	-63.480588	7.2780615	106.358815
-41.316051	-2.456721	106.593063	-11.900272	11.668309	103.906693	41.799335	-8.552928	100.683914	37.927052	41.871346	100.162674	39.8631935	16.659209	100.423294	-63.6637375	6.677409	107.390092
-42.960598	-1.644699	107.426659	-12.072739	11.427278	104.472992	41.683846	-8.503984	100.704399	37.618996	41.9739	100.463699	39.651421	16.734958	100.584049	-63.796899	6.119598	108.361935
-44.506516	-0.754095	108.25621	-12.274188	11.233182	105.032005	41.54911	-8.444188	100.779617	37.283379	42.049236	100.7136	39.4162445	16.802524	100.7466085	-63.9646205	5.66384	109.3174015
-45.888935	0.201242	109.128021	-12.453791	11.080368	105.558731	41.420418	-8.392087	100.88868	36.959438	42.080074	100.921143	39.189928	16.8439935	100.9049115	-64.09751	5.3167425	110.2125505
-47.220566	1.266577	110.031151	-12.650366	10.945744	106.105888	41.286816	-8.359182	101.044296	36.641815	42.101852	101.112221	38.9643155	16.871335	101.0782585	-64.2650475	5.020153	111.1335175
-48.400578	2.321841	110.819923	-12.825699	10.802993	106.629494	41.174751	-8.354212	101.277245	36.35273	42.092991	101.328911	38.7637405	16.8693895	101.303078	-64.4151385	4.7365965	111.95591
-49.936588	4.101165	111.890923	-13.073975	10.573416	107.37281	41.001873	-8.425846	101.76252	36.011398	42.035583	101.672104	38.5066355	16.8048685	101.717312	-64.6545855	4.3419635	113.028308
-50.800228	5.281229	112.4048	-13.217828	10.422442	107.794228	40.927895	-8.532465	102.100281	35.870941	41.970474	101.902176	38.399418	16.7190045	102.0012285	-64.835074	4.1258795	113.5872275
-51.430367	6.578497	112.894699	-13.348922	10.265056	108.166801	40.849438	-8.64921	102.436081	35.750126	41.89164	102.110695	38.299782	16.621215	102.273388	-64.997626	3.908897	114.060214
-52.25634	7.873735	113.214279	-13.450539	10.09148	108.488762	40.781723	-8.753271	102.70462	35.634995	41.804443	102.324722	38.208359	16.525586	102.514671	-65.109437	3.657374	114.462853
-52.672256	9.197065	113.512459	-13.543022	9.932591	108.767509	40.725861	-8.854418	102.919601	35.544315	41.720303	102.544403	38.135088	16.4329425	102.732002	-65.221132	3.4322395	114.803016
-52.807354	10.605723	113.770256	-13.644567	9.790311	109.0336	40.674652	-8.936846	103.078987	35.468777	41.653858	102.775482	38.0717145	16.358506	102.9272345	-65.3608485	3.222116	115.1399655
-52.923149	12.005594	113.957993	-13.742503	9.67062	109.272209	40.588711	-8.988462	103.202225	35.386112	41.608696	103.058754	37.9874115	16.310117	103.1304895	-65.4724175	3.031123	115.4139285
-52.609467	14.179259	114.155556	-13.930374	9.467565	109.573219	40.466991	-9.024239	103.320183	35.261349	41.597031	103.541901	37.86417	16.286396	103.431042	-65.724918	2.648734	115.715396
-52.423321	15.598188	114.189957	-14.069995	9.389433	109.699905	40.398129	-9.010705	103.371323	35.159538	41.639935	103.916443	37.7788335	16.314615	103.643883	-65.9188235	2.464251	115.755927
-52.034222	17.023762	114.276413	-14.221077	9.282858	109.869125	40.350918	-8.972273	103.375328	35.012131	41.691254	104.296173	37.6815245	16.3594905	103.8357505	-66.1236785	2.2062255	115.9024995
-51.457405	18.483278	114.408791	-14.331876	9.174088	109.985352	40.316025	-8.922013	103.389809	34.851746	41.746567	104.631248	37.5838855	16.412277	104.0105285	-66.2476375	1.935899	115.9601755
-50.813927	19.937099	114.517151	-14.434153	9.098023	110.137352	40.279274	-8.86959	103.431847	34.709793	41.789619	104.95253	37.4945335	16.4600145	104.1921885	-66.3628395	1.7360315	116.0825155
-50.000019	21.385176	114.585754	-14.434153	9.098023	110.137352	40.257053	-8.8249	103.493027	34.600445	41.81134	105.250122	37.428749	16.49322	104.3715745	-66.297055	1.702826	115.9031295
-49.041809	22.809767	114.632797	-14.585276	8.972803	110.459984	40.264698	-8.821235	103.627991	34.552181	41.821053	105.519234	37.4084395	16.499909	104.5736125	-66.5789915	1.445697	116.3463555
-47.40839	24.92486	114.624619	-14.585276	8.972803	110.459984	40.308193	-8.890869	103.934753	34.520878	41.754036	105.990662	37.4145355	16.4315835	104.9627075	-66.5850875	1.5140225	115.9572605
-46.103851	26.320177	114.628693	-14.707533	8.771664	110.89859	40.341969	-8.981325	104.22673	34.528152	41.666233	106.418358	37.4350605	16.342454	105.322544	-66.8501265	1.200874	116.474636
-44.75732	27.612534	114.562294	-14.753477	8.61992	111.086021	40.404915	-9.099343	104.589508	34.598072	41.553017	106.890694	37.5014935	16.226837	105.740101	-67.0084475	1.013003	116.431941
-43.227821	28.909239	114.541267	-14.782322	8.524255	111.315445	40.487217	-9.235205	105.001328	34.695877	41.445499	107.394302	37.591547	16.105147	106.197815	-67.156191	0.943363000000002	116.433075
-41.659866	30.146833	114.493202	-14.819023	8.28196	111.515411	40.569382	-9.373174	105.412186	34.779083	41.318642	107.97142	37.6742325	15.972734	106.691803	-67.3122785	0.591186	116.339019
-39.934296	31.328339	114.524094	-14.86801	8.074405	111.710907	40.668648	-9.520911	105.787422	34.852089	41.175373	108.509842	37.7603685	15.827231	107.148632	-67.4963885	0.321579	116.273182
-38.132198	32.487633	114.499069	-14.890417	7.897242	111.88327	40.741364	-9.640181	106.11528	34.898335	41.060265	108.983162	37.8198495	15.710042	107.549221	-67.6006835	0.0844419999999992	116.217319
-35.267628	34.107826	114.524841	-14.916897	7.684966	112.114822	40.83025	-9.757729	106.523224	34.911034	40.917721	109.56385	37.870642	15.579996	108.043537	-67.704436	-0.210064000000001	116.186107
-33.185818	35.122566	114.581024	-14.952427	7.579123	112.285461	40.882961	-9.789182	106.778786	34.876652	40.846771	109.898842	37.8798065	15.5287945	108.338814	-67.7846605	-0.370548499999998	116.232108
-31.072298	36.119263	114.56076	-14.991914	7.496139	112.424347	40.94482	-9.791566	107.050026	34.811821	40.78455	110.232971	37.8783205	15.496492	108.6414985	-67.8621485	-0.504214	116.2071955
-28.908195	37.001656	114.528061	-15.052226	7.406349	112.548103	41.009327	-9.800529	107.351601	34.72419	40.739532	110.577347	37.8667585	15.4695015	108.964474	-67.9712105	-0.656803500000001	116.131732
-26.644522	37.870506	114.513062	-15.133315	7.35402	112.658188	41.066467	-9.797774	107.639	34.619083	40.70929	110.910522	37.842775	15.455758	109.274761	-68.109405	-0.747718000000001	116.041615
-24.286348	38.603973	114.433418	-15.252773	7.292897	112.744858	41.075062	-9.805475	107.938789	34.507965	40.683468	111.263977	37.7915135	15.4389965	109.601383	-68.2970595	-0.853202499999998	115.888333
-21.908491	39.280258	114.432816	-15.347912	7.250497	112.808846	41.072063	-9.825476	108.236954	34.390659	40.660263	111.617073	37.731361	15.4173935	109.9270135	-68.427185	-0.9163995	115.6906785
-18.213154	40.228577	114.443611	-15.545271	7.207178	112.955307	41.033226	-9.82204	108.685303	34.204338	40.598331	112.126671	37.618782	15.3881455	110.405987	-68.709324	-0.973789500000001	115.504627
-15.648517	40.78812	114.452408	-15.687092	7.182347	113.106049	41.002007	-9.839637	109.027954	34.057106	40.563843	112.489998	37.5295565	15.362103	110.758976	-68.9037405	-0.997408999999999	115.453122
-13.136463	41.224998	114.557991	-15.847664	7.170481	113.318672	40.985184	-9.867404	109.41658	33.908039	40.531803	112.823547	37.4466115	15.3321995	111.1200635	-69.1419395	-0.9912375	115.5172805
-10.400835	41.600121	114.516571	-15.988888	7.150821	113.532509	40.979443	-9.88632	109.832748	33.75531	40.481052	113.138771	37.3673765	15.297366	111.4857595	-69.3451525	-0.995724	115.5792585
-7.684222	41.938679	114.516472	-16.124573	7.136589	113.714279	40.995636	-9.926064	110.271111	33.604515	40.433662	113.439621	37.3000755	15.253799	111.855366	-69.5492215	-0.980621	115.573192
-4.980891	42.157925	114.464905	-16.229921	7.116927	113.852928	41.013233	-9.970398	110.691666	33.489506	40.38625	113.693283	37.2513695	15.207926	112.1924745	-69.7112115	-0.974072	115.5133815
-2.221493	42.318066	114.382149	-16.324717	7.058754	113.931213	41.05019	-10.02769	111.068878	33.379799	40.316288	113.90078	37.2149945	15.144299	112.484829	-69.8644285	-1.026791	115.377597
0.730329	40.596016	114.166084	-16.437275	6.937923	113.952614	41.12294	-10.15174	111.566689	33.244755	40.207558	114.143578	37.1838475	15.027909	112.8551335	-70.0583975	-1.152063	115.0500945
2.74143	39.310966	113.995651	-16.494722	6.859661	113.951729	41.151268	-10.213643	111.861183	33.179867	40.113842	114.229546	37.1655675	14.9500995	113.0453645	-70.1550115	-1.2307775	114.8580935
4.673777	38.000114	113.860405	-16.560272	6.778008	113.94606	41.174568	-10.268731	112.13195	33.113239	40.025108	114.300049	37.1439035	14.8781885	113.2159995	-70.2644475	-1.3221725	114.6761205
6.739379	36.677849	113.738594	-16.626158	6.726876	113.929939	41.19352	-10.345532	112.377609	33.042393	39.923992	114.365341	37.1179565	14.78923	113.371475	-70.3702725	-1.335478	114.488403
8.727118	35.275288	113.644371	-16.700974	6.698774	113.900352	41.178696	-10.418986	112.600098	32.977657	39.822773	114.416679	37.0781765	14.7018935	113.5083885	-70.4801245	-1.3043455	114.2923155
10.676935	33.864208	113.5401	-16.792868	6.68088	113.847984	41.134815	-10.500546	112.764236	32.908424	39.722439	114.460075	37.0216195	14.6109465	113.6121555	-70.6073555	-1.2491865	114.0838125
12.693995	32.4716	113.454773	-16.874105	6.684077	113.766991	41.051205	-10.572667	112.909904	32.841248	39.600357	114.515045	36.9462265	14.513845	113.7124745	-70.6944365	-1.145691	113.8215075
15.667917	30.252848	113.25914	-16.972116	6.740326	113.6166	40.958706	-10.679141	113.087097	32.714508	39.426327	114.581337	36.836607	14.373593	113.834217	-70.780839	-0.892941	113.398983
17.649338	28.760334	113.149345	-16.995687	6.789792	113.459381	40.940437	-10.745677	113.2239	32.613716	39.36684	114.570641	36.7770765	14.3105815	113.8972705	-70.7684505	-0.730997500000001	113.0214915
19.112038	27.183336	113.037254	-16.992689	6.84545	113.256454	40.938477	-10.762119	113.440262	32.534008	39.371471	114.549049	36.7362425	14.304676	113.9946555	-70.7216205	-0.613776000000001	112.5182525
18.779593	25.606594	113.066696	-16.965027	6.91001	113.044037	40.996246	-10.759219	113.702286	32.53215	39.391029	114.530777	36.764198	14.315905	114.1165315	-70.694252	-0.495885000000001	111.9715425
18.764091	23.808895	112.884651	-16.919086	6.954325	112.860199	41.119598	-10.813728	114.005615	32.599483	39.417484	114.493561	36.8595405	14.301878	114.249588	-70.6977125	-0.393228000000002	111.47081
18.745625	22.139109	112.835655	-16.8104	6.997753	112.720062	41.230412	-10.877284	114.353989	32.706066	39.40395	114.444054	36.968239	14.263333	114.3990215	-70.589039	-0.267827	111.0411025
18.637636	20.337643	112.754692	-16.677675	7.025668	112.616196	41.327686	-10.924936	114.720932	32.856548	39.310364	114.374222	37.092117	14.192714	114.547577	-70.447467	-0.141378	110.684815
18.312695	17.867249	112.709656	-16.403608	7.039782	112.477661	41.599861	-11.062531	115.180122	33.156662	39.14502	114.232109	37.3782615	14.0412445	114.7061155	-70.1854775	0.0383194999999983	110.2492065
18.149181	16.211325	112.709663	-16.182863	7.001382	112.353119	41.785236	-11.187501	115.448151	33.394432	39.015545	114.123413	37.589834	13.914022	114.785782	-69.95556	0.0887419999999981	109.920456
17.830475	14.538267	112.678955	-15.947247	6.914351	112.213501	41.977222	-11.297203	115.553329	33.673317	38.859386	114.022591	37.8252695	13.7810915	114.78796	-69.7197635	0.0476104999999993	109.639042
17.583809	12.941098	112.604378	-15.71157	6.787882	112.076691	42.126095	-11.404218	115.474579	33.960403	38.719368	113.926575	38.043249	13.657575	114.700577	-69.466389	-0.0818110000000019	109.452805
17.217865	11.319481	112.407219	-15.479628	6.645477	111.922157	42.198624	-11.550256	115.198753	34.204109	38.56377	113.792503	38.2013665	13.506757	114.495628	-69.1606225	-0.215803000000001	109.348686
16.895271	9.821632	112.099854	-15.24246	6.512114	111.713921	42.244015	-11.666933	114.750648	34.401264	38.410015	113.611473	38.3226395	13.371541	114.1810605	-68.8075595	-0.347313	109.2467815
16.450817	8.309803	111.747971	-15.044993	6.444137	111.457253	42.292126	-11.719913	114.172379	34.59515	38.361923	113.434074	38.443638	13.321005	113.8032265	-68.533624	-0.432731	109.1112795
15.813607	6.194613	111.119774	-14.821736	6.508614	110.9879	42.324669	-11.621775	113.434135	34.832928	38.43071	113.198074	38.5787985	13.4044675	113.3161045	-68.2222705	-0.3872395	108.6596955
15.374011	4.818661	110.829376	-14.701073	6.669148	110.679901	42.370914	-11.454844	113.070274	34.934383	38.590897	113.118568	38.6526485	13.5680265	113.094421	-68.0547945	-0.229730499999999	108.265381
14.836926	3.543614	110.509026	-14.587252	6.873475	110.438812	42.468987	-11.229912	112.827362	34.952934	38.812443	113.065491	38.7109605	13.7912655	112.9464265	-67.8854645	-0.0443155000000015	107.9311975
14.367394	2.221681	110.329399	-14.470896	7.136022	110.273979	42.605812	-10.949055	112.704491	34.940113	39.069515	112.966118	38.7729625	14.06023	112.8353045	-67.7147545	0.211813999999999	107.7126535
13.794615	0.977336	110.168793	-14.339513	7.421903	110.159264	42.909054	-10.677435	112.647926	34.964745	39.382236	112.821243	38.9368995	14.3524005	112.7345845	-67.6159255	0.491405500000001	107.5839435
13.274309	-0.278164	110.108528	-14.181728	7.728192	110.034836	43.130886	-10.390052	112.715508	35.013618	39.706604	112.656418	39.072252	14.658276	112.685963	-67.435708	0.798108000000001	107.383709
12.619823	-1.541501	110.058884	-14.044769	8.016083	109.880653	43.324211	-10.128438	112.84256	35.086807	39.967491	112.453629	39.205509	14.9195265	112.6480945	-67.295047	1.1126395	107.1132115
11.697216	-3.404276	109.926971	-13.846478	8.35708	109.498573	43.565182	-9.849257	113.011505	35.253887	40.262039	112.039124	39.4095345	15.206391	112.5253145	-67.1024905	1.507769	106.4718315
11.026674	-4.709345	109.838654	-13.705553	8.512448	109.156952	43.701767	-9.762577	112.99852	35.391159	40.360622	111.696938	39.546463	15.2990225	112.347729	-66.957569	1.7258735	105.966175
10.303772	-5.892282	109.548737	-13.53129	8.586721	108.785904	43.751064	-9.71397	112.905205	35.551762	40.373371	111.286636	39.651413	15.3297005	112.0959205	-66.713993	1.8437415	105.4758875
9.570605	-7.175988	109.325089	-13.355081	8.620301	108.408463	43.809925	-9.670604	112.781372	35.760124	40.357239	110.895554	39.7850245	15.3433175	111.838463	-66.4951865	1.8972845	104.978463
8.808125	-8.298938	109.090591	-13.166438	8.625521	108.04821	43.925461	-9.647534	112.699356	35.974976	40.370987	110.566452	39.9502185	15.3617265	111.632904	-66.2830945	1.8893155	104.463516
7.993478	-9.489414	108.898438	-12.942229	8.60056	107.706833	44.056564	-9.606758	112.645554	36.167862	40.380585	110.290825	40.112213	15.3869135	111.4681895	-65.996671	1.8142065	103.9454765
7.183495	-10.543502	108.643021	-12.717074	8.535727	107.329689	44.241299	-9.588517	112.580154	36.368191	40.383095	110.060143	40.304745	15.397289	111.3201485	-65.738893	1.674165	103.3392295
5.933011	-12.208735	108.170685	-12.346395	8.420414	106.722809	44.529854	-9.582623	112.429008	36.6703	40.378056	109.717598	40.600077	15.3977165	111.073303	-65.292867	1.4431115	102.372315
5.001322	-13.178473	107.802185	-12.087062	8.358671	106.261894	44.709351	-9.575403	112.315987	36.862438	40.356915	109.485748	40.7858945	15.390756	110.9008675	-64.9600185	1.326586	101.6229205
4.027852	-14.172944	107.394585	-11.834142	8.30409	105.73497	44.898335	-9.57057	112.17897	37.022156	40.344219	109.271194	40.9602455	15.3868245	110.725082	-64.6285295	1.2213555	100.744858
2.992409	-15.019904	106.908119	-11.603459	8.252157	105.187881	45.071213	-9.549483	112.006546	37.228695	40.352699	109.001251	41.149954	15.401608	110.5038985	-64.356872	1.102706	99.8718635
1.861365	-15.91378	106.420448	-11.383834	8.208572	104.655373	45.221512	-9.533472	111.781418	37.388947	40.36549	108.712593	41.3052295	15.416009	110.2470055	-64.0728975	1.001135	99.0637405
0.794544	-16.721485	105.909576	-11.173328	8.163881	104.173851	45.37598	-9.524936	111.526665	37.532528	40.364319	108.365166	41.454254	15.4196915	109.9459155	-63.80091	0.908070499999999	98.4017865
-0.465471	-17.497665	105.496368	-10.955585	8.110655	103.765633	45.525181	-9.507074	111.257515	37.670212	40.332661	108.001495	41.5976965	15.4127935	109.629505	-63.5088665	0.808516499999998	97.901761
-2.564156	-18.421741	105.065216	-10.645813	7.974835	103.324005	45.754086	-9.518966	110.924637	37.892361	40.25684	107.508469	41.8232235	15.368937	109.216553	-63.1148495	0.580733	97.431457
-3.854674	-19.145979	104.850876	-10.459413	7.86418	103.146599	45.907288	-9.5845	110.785805	38.046192	40.176029	107.234344	41.97674	15.2957645	109.0100745	-62.895566	0.4325955	97.2831235
-5.2872	-19.667572	104.65065	-10.315887	7.713286	102.988174	46.019119	-9.67749	110.713531	38.19606	40.064457	107.045029	42.1075895	15.1934835	108.87928	-62.7393635	0.233088500000001	97.097068
-6.8821	-20.20219	104.453362	-10.207197	7.541594	102.826096	46.141361	-9.784758	110.653542	38.329582	39.96891	106.90522	42.2354715	15.092076	108.779381	-62.6498655	-0.00888800000000067	96.872811
-8.45786	-20.615587	104.228378	-10.111978	7.348044	102.67997	46.218143	-9.869289	110.621979	38.419052	39.872963	106.795753	42.3185975	15.001837	108.708866	-62.5425535	-0.305748999999999	96.651074
-10.165528	-21.000675	104.150032	-9.974985	7.140302	102.61763	46.319817	-9.959793	110.579254	38.46777	39.758392	106.631294	42.3937935	14.8992995	108.605274	-62.3437635	-0.618695500000001	96.629986
-11.882983	-21.25979	104.290176	-9.846989	6.932711	102.761124	46.41589	-10.000423	110.520508	38.499798	39.639332	106.408569	42.457844	14.8194545	108.4645385	-62.151822	-0.954032500000002	97.0577095
-14.599993	-21.448322	105.454292	-9.523775	6.603216	103.622368	46.694603	-10.085182	110.406097	38.549721	39.412174	105.941368	42.622162	14.663496	108.1737325	-61.669712	-1.457064	99.0710035
-16.546379	-21.429716	106.740501	-9.300622	6.385868	104.642784	46.887894	-10.166293	110.382805	38.610336	39.214123	105.680931	42.749115	14.523915	108.031868	-61.350359	-1.752179	101.2537
-18.460882	-21.251547	108.291496	-9.100931	6.142918	105.90538	47.065956	-10.317515	110.380997	38.69899	39.013519	105.578056	42.882473	14.348002	107.9795265	-61.084335	-2.062166	103.8312335
-20.512476	-21.052837	109.85128	-8.96866	5.916216	107.274185	47.137711	-10.468267	110.327599	38.74622	38.882565	105.633179	42.9419655	14.207149	107.980389	-60.8792855	-2.374717	106.567981
-22.443432	-20.591331	111.539223	-8.899065	5.711243	108.615784	47.098156	-10.594452	110.174683	38.697716	38.765179	105.793747	42.897936	14.0853635	107.984215	-60.696066	-2.6628775	109.247353
-24.413858	-20.172873	113.091553	-8.858458	5.564745	109.924446	46.975124	-10.713137	109.961678	38.556065	38.663776	106.027077	42.7655945	13.9753195	107.9943775	-60.4825105	-2.8458295	111.8545145
-26.265535	-19.575123	114.638557	-8.874698	5.469672	111.18338	46.801025	-10.736106	109.743454	38.395409	38.653667	106.356216	42.598217	13.9587805	108.049835	-60.347613	-3.0194365	114.316925
-28.8762	-18.505384	117.014992	-8.929527	5.440699	113.095474	46.517593	-10.62796	109.556816	38.151543	38.749062	107.093155	42.334568	14.060551	108.3249855	-60.193622	-3.179153	117.8659625
-30.599174	-17.682096	118.523514	-8.994936	5.456333	114.377579	46.240887	-10.499715	109.727562	38.055843	38.860378	107.76194	42.148365	14.1803315	108.744751	-60.138237	-3.2676655	120.010407
-32.073601	-16.834328	119.955444	-9.024168	5.504989	115.664101	46.190006	-10.420232	110.028931	38.038479	39.051655	108.595001	42.1142425	14.3157115	109.311966	-60.1625785	-3.3057335	122.016236
-33.494419	-15.877544	121.393692	-9.068368	5.601387	116.902946	46.206993	-10.303104	110.438583	38.094402	39.155403	109.541412	42.1506975	14.4261495	109.9899975	-60.2874335	-3.2233755	123.8158945
-34.768295	-14.893526	122.644005	-9.084513	5.659258	118.084023	46.261986	-10.196267	110.982445	38.228519	39.23315	110.529831	42.2452525	14.5184415	110.756138	-60.4142785	-3.1999255	125.411908
-35.827591	-13.979822	123.658859	-9.125872	5.703393	119.176483	46.303078	-10.073044	111.55162	38.413334	39.368191	111.539246	42.358206	14.6475735	111.545433	-60.60995	-3.2407875	126.807533
-37.031155	-12.734962	124.731018	-9.144809	5.748412	120.123657	46.36911	-9.985558	112.074005	38.603107	39.485367	112.437904	42.4861085	14.7499045	112.2559545	-60.7757265	-3.2530805	127.9913595
-38.535213	-10.890865	126.130386	-9.185246	5.763093	121.236511	46.410648	-9.891699	112.509499	38.804619	39.654648	113.406387	42.6076335	14.8814745	112.957943	-60.9781255	-3.3552885	129.515079
-39.1632	-10.133121	126.631783	-9.212782	5.743715	121.749969	46.341835	-9.855954	112.627754	38.862541	39.694752	113.7995	42.602188	14.919399	113.213627	-61.027752	-3.431969	130.286311
-39.829842	-9.09376	127.07888	-9.218684	5.773424	122.051895	46.273849	-9.817845	112.623955	38.883732	39.749615	113.957283	42.5787905	14.965885	113.290619	-61.0161585	-3.419037	130.813171
-40.161102	-8.160439	127.368095	-9.196368	5.861601	122.210785	46.230362	-9.743303	112.574478	38.861431	39.822643	113.987907	42.5458965	15.03967	113.2811925	-60.9386325	-3.316468	131.1403775
-40.752537	-6.905531	127.586662	-9.23223	5.914761	122.250938	46.255657	-9.648571	112.573769	38.83165	39.871643	113.976357	42.5436535	15.111536	113.275063	-61.0081135	-3.282014	131.226813
-41.05661	-5.818158	127.596733	-9.225981	6.010339	122.241463	46.306202	-9.553223	112.609589	38.829216	39.915535	113.958977	42.567709	15.181156	113.284283	-61.019671	-3.160478	131.198643
-41.264641	-4.668238	127.541374	-9.241647	6.083378	122.188095	46.358742	-9.514338	112.654266	38.847569	39.940952	114.005676	42.6031555	15.213307	113.329971	-61.0864495	-3.046551	131.046219
-41.343121	-3.123786	127.225388	-9.286118	6.14816	122.12188	46.375172	-9.510681	112.694695	38.900124	39.957256	114.075294	42.637648	15.2232875	113.3849945	-61.209884	-2.9269675	130.8587655
-41.286201	-2.094835	127.115318	-9.304829	6.117205	122.051682	46.333576	-9.531264	112.702469	38.931759	39.968639	114.127098	42.6326675	15.2186875	113.4147835	-61.2423255	-2.9842775	130.6885805
-41.044762	-1.024485	127.012207	-9.356078	6.085599	122.020401	46.307758	-9.551689	112.707375	38.946388	39.987118	114.190659	42.627073	15.2177145	113.449017	-61.339229	-3.0465165	130.591785
-40.817726	0.093951	126.891579	-9.391657	6.078178	122.031128	46.305077	-9.558185	112.71019	38.936462	39.985092	114.266861	42.6207695	15.2134535	113.4885255	-61.4040835	-3.0570975	130.5737305
-40.443005	1.106175	126.843475	-9.429041	6.075541	122.034683	46.308117	-9.54325	112.718437	38.923462	39.996124	114.377022	42.6157895	15.226437	113.5477295	-61.4738715	-3.075355	130.5216365
-39.876549	1.994847	126.724159	-9.48104	6.053084	122.007332	46.310196	-9.530373	112.725983	38.917862	40.001564	114.506889	42.614029	15.2355955	113.616436	-61.576109	-3.1294275	130.398228
-39.287178	2.945497	126.482513	-9.52028	6.090565	121.940468	46.278076	-9.523614	112.70752	38.919388	39.999157	114.635277	42.598732	15.2377715	113.6713985	-61.639292	-3.0566415	130.2095375
-38.327484	4.345295	125.963417	-9.644738	6.097171	121.830688	46.162312	-9.521708	112.636147	38.92572	39.976845	114.926132	42.544016	15.2275685	113.7811395	-61.833492	-3.0332265	129.8802365
-37.397575	5.375416	125.712189	-9.669831	6.156023	121.775398	46.083946	-9.523902	112.629227	38.972588	39.967407	115.17421	42.528267	15.2217525	113.9017185	-61.867929	-2.9097065	129.6490775
-36.493752	6.379343	125.406578	-9.734769	6.16808	121.758675	46.05125	-9.521008	112.644753	39.058895	39.981319	115.471992	42.5550725	15.2301555	114.0583725	-62.0246105	-2.8939955	129.4589775
-35.462486	7.279906	125.256119	-9.766175	6.18536	121.775177	46.055031	-9.543749	112.725471	39.140095	39.988022	115.804947	42.597563	15.2221365	114.265209	-62.129913	-2.8514165	129.285145
-34.174492	8.244848	124.927879	-9.798642	6.200199	121.768951	46.087467	-9.592629	112.920509	39.253948	39.946999	116.15168	42.6707075	15.177185	114.5360945	-62.2679915	-2.776787	129.0018075
-33.01923	9.260894	124.363091	-9.826715	6.226653	121.676788	46.215363	-9.703473	113.285812	39.447971	39.933594	116.522911	42.831667	15.1150605	114.9043615	-62.485097	-2.6617545	128.4492145
-31.699518	10.172349	123.6091	-9.926888	6.255763	121.406364	46.40942	-9.862027	113.877762	39.710217	39.890678	116.956726	43.0598185	15.0143255	115.417244	-62.9135945	-2.5027995	127.395484
-29.724318	11.695071	121.598991	-10.15381	6.33468	120.563683	46.815418	-10.180005	115.289581	40.187183	39.749504	117.807236	43.5013005	14.7847495	116.5484085	-63.8089205	-2.1153895	124.5789575
-28.335127	12.620537	120.155922	-10.42558	6.433569	119.893372	47.066994	-10.422245	116.371284	40.451023	39.596687	118.23349	43.7590085	14.587221	117.302387	-64.6101685	-1.720083	122.484357
-26.943169	13.65266	118.94783	-10.741896	6.56178	119.357346	47.024883	-10.570967	117.369118	40.575104	39.324638	118.422188	43.7999935	14.3768355	117.895653	-65.2837855	-1.2532755	120.819039
-25.544872	14.585972	118.062714	-10.997616	6.681352	118.998947	46.793941	-10.815309	118.31118	40.625683	39.03989	118.311272	43.709812	14.1122905	118.311226	-65.705044	-0.749586499999999	119.686668
-24.10347	15.650614	117.425133	-11.173372	6.754805	118.720421	46.548714	-11.072104	119.116486	40.702595	38.765221	118.090569	43.6256545	13.8465585	118.6035275	-65.9723985	-0.336948499999998	118.8373145
-22.743008	16.625113	116.854492	-11.295403	6.724122	118.522713	46.323952	-11.370606	119.659683	40.831169	38.448536	117.845772	43.5775605	13.538965	118.7527275	-66.1683665	-0.0907209999999967	118.2926985
-21.349726	17.702892	116.568062	-11.379942	6.567305	118.371376	46.159653	-11.729355	119.919563	40.926575	38.168324	117.618034	43.543114	13.2194845	118.7687985	-66.302998	-0.0848744999999997	117.9739535
-19.459435	19.387608	116.335403	-11.466378	6.269773	118.207619	45.997223	-12.089336	119.843124	40.952	37.867973	117.421021	43.4746115	12.8893185	118.6320725	-66.4073675	-0.3497725	117.7831655
-18.228952	20.667898	116.383316	-11.492048	6.105865	118.102608	45.953102	-12.151157	119.581818	40.920132	37.840069	117.51506	43.436617	12.844456	118.548439	-66.420713	-0.632726000000002	117.656777
-17.054043	21.94129	116.413177	-11.502708	5.986015	117.971695	45.967213	-12.096257	119.238953	40.872662	37.89246	117.769501	43.4199375	12.8981015	118.504227	-66.4253535	-0.926071499999999	117.439163
-15.913383	23.352879	116.683327	-11.541136	5.964916	117.814362	46.005974	-11.952006	118.805222	40.7854	38.035088	118.171417	43.395687	13.041541	118.4883195	-66.477959	-1.111709	117.1404045
-14.836443	24.746534	116.906586	-11.601737	6.052571	117.693054	45.999344	-11.756958	118.293289	40.680649	38.224743	118.511818	43.3399965	13.2338925	118.4025535	-66.5434705	-1.1287505	116.9835545
-13.744506	26.239544	117.268906	-11.651746	6.254342	117.620239	45.920082	-11.510269	117.82209	40.567417	38.410423	118.875992	43.2437495	13.450077	118.349041	-66.5472415	-0.941393	116.891437
-12.742988	27.724091	117.628525	-11.722231	6.534097	117.564598	45.836102	-11.208511	117.451714	40.513405	38.638241	119.303787	43.1747535	13.714865	118.3777505	-66.6192155	-0.646671	116.7514455
-11.252327	29.916063	118.407997	-11.91949	7.047185	117.560402	45.736889	-10.789608	117.042412	40.430828	39.037941	120.0438	43.0838585	14.1241665	118.543106	-66.9228385	-0.0297965000000016	116.577698
-10.342542	31.32044	118.926224	-12.072242	7.387486	117.597542	45.59314	-10.52157	116.825676	40.341805	39.235668	120.521149	42.9674725	14.357049	118.6734125	-67.1119565	0.417923000000002	116.5216715
-9.361621	32.622086	119.378258	-12.225337	7.717628	117.680763	45.43129	-10.267367	116.624046	40.215126	39.413242	120.93232	42.823208	14.5729375	118.778183	-67.273882	0.862318500000002	116.583343
-8.575137	33.977993	119.995819	-12.370194	8.043118	117.785141	45.291393	-10.018511	116.458527	40.131859	39.587505	121.259834	42.711626	14.784497	118.8591805	-67.452014	1.301739	116.7111015
-7.473639	35.067474	120.24633	-12.503764	8.350419	117.883827	45.167583	-9.825791	116.34166	40.077183	39.749786	121.544876	42.622383	14.9619975	118.943268	-67.629911	1.7388405	116.824386
-6.684547	36.211525	120.671654	-12.598951	8.641116	117.97998	45.041824	-9.665992	116.214966	40.024368	39.87505	121.772072	42.533096	15.104529	118.993519	-67.730998	2.177703	116.966441
-5.788064	37.260738	120.999039	-12.65513	8.889009	118.067299	44.934456	-9.543181	116.061607	40.030937	39.956863	121.86953	42.4826965	15.206841	118.9655685	-67.7929565	2.571177	117.1690295
-4.462999	38.652248	121.302704	-12.652105	9.174244	118.186829	44.79837	-9.442642	115.828468	40.089096	39.99419	121.909142	42.443733	15.275774	118.868805	-67.747943	3.072714	117.504853
-3.892073	39.569378	121.599602	-12.63885	9.315721	118.242683	44.747082	-9.434825	115.694305	40.18013	39.974133	121.861076	42.463606	15.269654	118.7776905	-67.741306	3.361788	117.7076755
-2.929403	40.213699	121.606491	-12.585178	9.423631	118.234573	44.727837	-9.448432	115.600266	40.241257	39.958252	121.810738	42.484547	15.25491	118.705502	-67.654903	3.592352	117.763644
-2.113562	40.891888	121.590553	-12.53163	9.502761	118.160522	44.719143	-9.474239	115.531921	40.328972	39.937656	121.739258	42.5240575	15.2317085	118.6355895	-67.5873175	3.7738135	117.6854545
-1.349025	41.455944	121.481911	-12.49757	9.565267	118.047989	44.708862	-9.516292	115.475204	40.386055	39.895882	121.641037	42.5474585	15.189795	118.5581205	-67.5425985	3.940739	117.5378575
-0.669155	41.961555	121.403336	-12.477184	9.615699	117.927658	44.676609	-9.579643	115.407501	40.423485	39.822403	121.532753	42.550047	15.12138	118.470127	-67.504415	4.110018	117.385189
-0.008694	42.396648	121.30349	-12.464821	9.64021	117.800941	44.626877	-9.667951	115.349106	40.448494	39.759453	121.423744	42.5376855	15.045751	118.386425	-67.4673275	4.234669	117.215457
1.046368	42.880531	121.148994	-12.470492	9.678457	117.628799	44.522247	-9.784386	115.221741	40.474464	39.636242	121.303703	42.4983555	14.925928	118.262722	-67.4393395	4.430986	116.994876
1.674338	43.131142	121.057571	-12.462343	9.725649	117.510155	44.465786	-9.826324	115.139473	40.49577	39.557095	121.231888	42.480778	14.8653855	118.1856805	-67.405464	4.5859125	116.8346295
2.249542	43.323483	121.036804	-12.447104	9.800725	117.384216	44.451286	-9.826026	115.057739	40.491589	39.522148	121.226135	42.4714375	14.848061	118.141937	-67.3656455	4.753389	116.626495
2.852427	43.44252	121.028183	-12.42067	9.903821	117.266953	44.463043	-9.765356	114.989128	40.506893	39.556877	121.243408	42.484968	14.8957605	118.116268	-67.326308	4.9118815	116.417638
3.431585	43.529209	121.029976	-12.406654	10.054699	117.164001	44.50412	-9.65077	114.930359	40.522717	39.650826	121.283447	42.5134185	15.000028	118.106903	-67.3267265	5.10937	116.221099
3.899821	43.582039	121.073364	-12.333516	10.210568	117.092911	44.564953	-9.508131	114.897812	40.526093	39.790665	121.312271	42.545523	15.141267	118.1050415	-67.212555	5.279869	116.0807805
4.57468	43.490082	120.925011	-12.271721	10.412034	117.091385	44.664036	-9.327103	114.901527	40.527069	39.968838	121.284523	42.5955525	15.3208675	118.093025	-67.1389945	5.5032005	116.089745
5.623877	43.267174	120.720551	-12.156531	10.753411	117.143944	44.839481	-9.02378	115.023232	40.589886	40.312828	121.202385	42.7146835	15.644524	118.1128085	-67.0277455	5.862298	116.1750795
6.211955	43.10136	120.550766	-12.095747	10.977185	117.161499	44.966106	-8.853055	115.166733	40.656399	40.564308	121.141624	42.8112525	15.8556265	118.1541785	-67.0027465	6.0987435	116.1688195
6.82861	42.834724	120.397774	-12.027654	11.177722	117.130722	45.063946	-8.687596	115.314842	40.707092	40.790607	121.086716	42.885519	16.0515055	118.200779	-66.940827	6.3039385	116.060665
7.48985	42.498096	120.170128	-11.995137	11.360619	117.04882	45.136108	-8.525988	115.460693	40.720585	40.980824	121.02668	42.9283465	16.227418	118.2436865	-66.9186205	6.49382	115.8539535
8.140289	42.082989	119.926872	-11.960346	11.503478	116.923798	45.206963	-8.380123	115.5812	40.730373	41.14164	120.976578	42.968668	16.3807585	118.278889	-66.88936	6.6261975	115.568707
8.793862	41.612999	119.753349	-11.935611	11.618252	116.729103	45.272835	-8.235954	115.673698	40.758152	41.290577	120.947922	43.0154935	16.5273115	118.31081	-66.8867155	6.7091925	115.147396
9.445364	41.075905	119.489883	-11.901416	11.7005	116.492294	45.350994	-8.103867	115.723785	40.767731	41.416515	120.904778	43.0593625	16.656324	118.3142815	-66.8621945	6.744676	114.6703065
10.435218	40.164803	119.049477	-11.816541	11.812662	116.101746	45.484985	-7.897504	115.709839	40.734615	41.626793	120.738495	43.1098	16.8646445	118.224167	-66.742882	6.7606795	113.979325
11.09938	39.503239	118.672035	-11.745502	11.89593	115.885925	45.589485	-7.734272	115.637459	40.70742	41.786175	120.51889	43.1484525	17.0259515	118.0781745	-66.6394565	6.7659085	113.6936755
11.793713	38.789097	118.247368	-11.648376	12.002058	115.684082	45.733059	-7.603594	115.557037	40.709854	41.985085	120.21904	43.2214565	17.1907455	117.8880385	-66.5182085	6.8133705	113.4801255
12.479101	38.039646	117.785057	-11.527155	12.119951	115.453758	45.895523	-7.488627	115.51236	40.752754	42.2159	119.855949	43.3241385	17.3636365	117.6841545	-66.3784485	6.8762655	113.2233615
13.163999	37.258507	117.245522	-11.374777	12.248142	115.157364	46.10247	-7.353176	115.470818	40.81987	42.451317	119.439102	43.46117	17.5490705	117.45496	-66.210724	6.9472135	112.859768
13.87081	36.443203	116.603592	-11.203968	12.382187	114.746002	46.329208	-7.229237	115.471161	40.90601	42.66116	118.972038	43.617609	17.7159615	117.2215995	-66.025545	7.0484125	112.2704045
14.579366	35.585785	115.889503	-11.028774	12.502903	114.26432	46.551075	-7.111467	115.500381	40.98278	42.817097	118.442406	43.7669275	17.852815	116.9713935	-65.8244755	7.152991	111.5572465
15.619512	34.273003	114.759209	-10.717834	12.661646	113.451782	46.867855	-6.971489	115.53981	41.054024	43.00906	117.608238	43.9609395	18.0187855	116.574024	-65.3966075	7.3045065	110.32954
16.300287	33.363976	114.019035	-10.534656	12.764218	112.863586	47.04121	-6.924676	115.574005	41.135567	43.074871	116.98085	44.0883885	18.0750975	116.2774275	-65.1577005	7.4533385	109.4497445
16.968418	32.453735	113.305901	-10.364105	12.845527	112.309456	47.149868	-6.852946	115.546928	41.253868	43.127319	116.274788	44.201868	18.1371865	115.910858	-64.930078	7.5538675	108.708054
17.582161	31.589211	112.692131	-10.219322	12.922731	111.791183	47.20203	-6.740687	115.437057	41.349754	43.185207	115.613327	44.275892	18.22226	115.525192	-64.714536	7.623202	108.057174
18.174938	30.741293	112.109879	-10.096994	13.004771	111.338737	47.167225	-6.586329	115.280022	41.371307	43.226276	114.989044	44.269266	18.3199735	115.134533	-64.463254	7.6895685	107.542941
18.757462	29.914543	111.610794	-10.016144	13.079971	110.964821	47.083199	-6.391296	115.065475	41.370438	43.270115	114.39576	44.2268185	18.4394095	114.7306175	-64.2591065	7.7205325	107.1990245
19.287146	29.13084	111.245712	-9.967719	13.146112	110.635147	47.010742	-6.156735	114.821754	41.329731	43.363346	113.941284	44.1702365	18.6033055	114.381519	-64.1056745	7.6889185	106.888775
19.997349	28.070095	110.890137	-9.931119	13.261077	110.138527	46.933113	-5.814195	114.537537	41.235931	43.566029	113.52301	44.084522	18.875917	114.0302735	-63.94676	7.646237	106.2467805
20.412918	27.454418	110.755074	-9.936232	13.342026	109.720482	46.905964	-5.592226	114.37204	41.185055	43.759392	113.416328	44.0455095	19.083583	113.894184	-63.9179735	7.600469	105.54678
20.858107	26.836025	110.564438	-9.951404	13.41433	109.217941	46.875973	-5.381585	114.192215	41.144985	43.957916	113.372299	44.010479	19.2881655	113.782257	-63.913287	7.5404945	104.653625
21.224754	26.290659	110.393097	-9.955673	13.505726	108.657265	46.853905	-5.180749	113.959709	41.085636	44.173653	113.367722	43.9697705	19.496452	113.6637155	-63.8811165	7.515	103.6508145
21.535385	25.789795	110.192665	-9.988652	13.61262	108.072266	46.828316	-4.949813	113.683022	41.004894	44.381367	113.382019	43.916605	19.715777	113.5325205	-63.893909	7.509463	102.6120115
21.819275	25.316406	109.943535	-9.955339	13.756956	107.536873	46.809448	-4.684042	113.390884	40.907784	44.589291	113.336655	43.858616	19.9526245	113.3637695	-63.769294	7.5612875	101.7099765
22.042547	24.876839	109.637329	-9.889958	13.965585	107.118675	46.806725	-4.367241	113.054993	40.827553	44.792576	113.141296	43.817139	20.2126675	113.0981445	-63.597055	7.7185025	101.1392055
22.348459	24.20315	109.136093	-9.690296	14.313148	106.685806	46.835934	-3.905482	112.607277	40.807896	45.018406	112.69648	43.821915	20.556462	112.6518785	-63.202507	8.069834	100.7197335
22.484913	23.783678	108.863091	-9.535382	14.5691	106.519112	46.881355	-3.682954	112.380043	40.904453	45.159828	112.327721	43.892904	20.738437	112.353882	-62.963668	8.399763	100.684342
22.591076	23.322237	108.581245	-9.367221	14.792871	106.387352	46.943188	-3.54277	112.216698	41.048759	45.302277	111.97226	43.9959735	20.8797535	112.094479	-62.7304155	8.7059885	100.680225
22.636131	22.89724	108.357277	-9.257398	14.977269	106.241478	46.979904	-3.453127	112.095703	41.184849	45.380684	111.647247	44.0823765	20.9637785	111.871475	-62.5971725	8.9907595	100.611481
22.638546	22.450247	108.129349	-9.170573	15.119367	106.07383	46.972382	-3.396234	111.98465	41.278141	45.415207	111.385559	44.1252615	21.0094865	111.6851045	-62.4664075	9.2292475	100.4625555
22.569315	22.016132	107.91993	-9.101631	15.191485	105.915359	46.953022	-3.360413	111.870132	41.314808	45.435169	111.184464	44.133915	21.037378	111.527298	-62.337177	9.345592	100.30342
22.419346	21.633165	107.783737	-9.080667	15.230149	105.785202	46.919609	-3.328126	111.73127	41.3218	45.45253	111.029091	44.1207045	21.062202	111.3801805	-62.2820385	9.398096	100.1902235
22.186472	21.030313	107.580353	-9.09464	15.325454	105.682693	46.839901	-3.24211	111.526062	41.282715	45.547657	110.868645	44.061308	21.1527735	111.1973535	-62.250588	9.4981345	100.1680325
21.968546	20.647327	107.520332	-9.160766	15.424431	105.698799	46.764645	-3.141256	111.401688	41.217216	45.637074	110.818542	43.9909305	21.247909	111.110115	-62.3124625	9.600953	100.287483
21.70669	20.287132	107.515625	-9.244665	15.556709	105.746284	46.700775	-3.025455	111.301147	41.1213	45.760872	110.837791	43.9110375	21.3677085	111.069469	-62.4003675	9.7457095	100.423099
21.39012	19.958534	107.542511	-9.356506	15.713313	105.786644	46.606834	-2.857437	111.218521	41.037487	45.933701	110.891273	43.8221605	21.538132	111.054897	-62.5351725	9.888494	100.518391
21.046825	19.692457	107.531906	-9.471589	15.904866	105.825058	46.531616	-2.655607	111.069145	40.962543	46.163765	110.953117	43.7470795	21.754079	111.011131	-62.6902575	10.055653	100.638985
20.69141	19.415382	107.439301	-9.597456	16.15118	105.834747	46.443211	-2.408642	110.845497	40.870358	46.427425	111.012337	43.6567845	22.0093915	110.928917	-62.8516965	10.2929685	100.740577
20.304911	19.169117	107.310127	-9.689795	16.455566	105.827377	46.356316	-2.082047	110.503159	40.723526	46.758167	111.062111	43.539921	22.33806	110.782635	-62.919511	10.573072	100.872119
19.708929	18.831217	107.058228	-9.836677	17.053724	105.836723	46.258537	-1.395798	109.855141	40.396507	47.405746	111.196114	43.327522	23.004974	110.5256275	-63.000876	11.102474	101.1478185
19.253614	18.613276	106.919571	-9.962101	17.512217	105.898048	46.192463	-0.816424	109.424316	40.139286	47.89072	111.293732	43.1658745	23.537148	110.359024	-63.0900765	11.487286	101.437072
18.773407	18.422207	106.814537	-10.097779	18.02207	106.027222	46.135948	-0.215093	109.042801	39.863541	48.436947	111.421989	42.9997445	24.110927	110.232395	-63.1953025	11.933213	101.822049
18.338713	18.103262	106.728661	-10.241052	18.498848	106.193634	46.064785	0.334935	108.780266	39.609776	48.883785	111.590263	42.8372805	24.60936	110.1852645	-63.3193845	12.388336	102.2020035
17.876171	17.76252	106.738159	-10.389962	18.919598	106.398773	45.974464	0.792603	108.595421	39.399075	49.277412	111.803459	42.6867695	25.0350075	110.19944	-63.4666935	12.8041885	102.598106
17.422995	17.313774	106.796173	-10.548833	19.258244	106.598732	45.848507	1.119761	108.505669	39.238976	49.572365	112.026978	42.5437415	25.346063	110.2663235	-63.6414075	13.170425	102.9311405
16.962868	16.760992	106.850693	-10.690984	19.499535	106.767235	45.706116	1.316955	108.475449	39.152824	49.761047	112.204979	42.42947	25.539001	110.340214	-63.811438	13.460069	103.194256
16.271927	15.829684	106.831573	-10.856062	19.734879	106.889519	45.537769	1.43371	108.564636	39.054508	49.898605	112.258301	42.2961385	25.6661575	110.4114685	-64.0082625	13.8036005	103.3675695
15.844925	15.096934	106.774208	-10.920941	19.798168	106.855011	45.497803	1.436439	108.719826	39.007771	49.933193	112.126648	42.252787	25.684816	110.423237	-64.094669	13.91152	103.286785
15.455392	14.300327	106.726692	-10.943878	19.805958	106.728699	45.50951	1.391631	108.924416	38.946579	49.913364	111.884247	42.2280445	25.6524975	110.4043315	-64.1158005	13.9594185	103.0530665
15.046291	13.419429	106.685295	-10.946916	19.756824	106.546318	45.524609	1.295835	109.163704	38.902004	49.805164	111.554321	42.2133065	25.5504995	110.3590125	-64.1071385	13.9631485	102.7336235
14.624413	12.486057	106.608521	-10.931147	19.612759	106.321892	45.553242	1.129161	109.3881	38.894836	49.664246	111.197639	42.224039	25.3967035	110.2928695	-64.086333	13.8288145	102.3509145
14.215536	11.518546	106.507744	-10.876398	19.397137	106.101105	45.572056	0.896027	109.582924	38.932728	49.471626	110.845482	42.252392	25.1838265	110.214203	-64.005188	13.6104475	101.988007
13.78967	10.516848	106.423508	-10.791494	19.128475	105.898346	45.601391	0.615015	109.722832	38.990784	49.222649	110.490509	42.2960875	24.918832	110.1066705	-63.8790755	13.338118	101.6900215
13.22587	8.93444	106.321144	-10.6191	18.656708	105.624306	45.680687	0.166657	109.913872	39.081112	48.81044	110.0522	42.3808995	24.4885485	109.983036	-63.6190995	12.8248675	101.265576
12.780468	7.876256	106.282913	-10.496896	18.362123	105.444572	45.772266	-0.098452	110.051834	39.214489	48.560188	109.748863	42.4933775	24.230868	109.9003485	-63.4871695	12.493378	100.9887955
12.336014	6.882265	106.270958	-10.378952	18.100464	105.272064	45.859394	-0.321328	110.219177	39.286152	48.331364	109.5224	42.572773	24.005018	109.8707885	-63.330677	12.19591	100.6733395
11.859175	5.887029	106.24659	-10.299865	17.903095	105.123726	45.933758	-0.523274	110.391441	39.37302	48.126053	109.286156	42.653389	23.8013895	109.8387985	-63.253119	12.0048005	100.4086535
11.370708	4.928086	106.258865	-10.246629	17.770136	104.997787	45.965237	-0.698897	110.559502	39.454712	47.949127	109.079277	42.7099745	23.625115	109.8193895	-63.2032325	11.915157	100.1761845
10.841675	3.987586	106.306038	-10.23651	17.69035	104.915909	45.936562	-0.854372	110.678772	39.516266	47.777687	108.931435	42.726414	23.4616575	109.8051035	-63.199434	11.9190425	100.0267145
10.25703	3.102289	106.35743	-10.270444	17.663599	104.902527	45.847435	-1.001039	110.766373	39.55777	47.629009	108.839127	42.7026025	23.313985	109.80275	-63.2434905	12.013213	100.002304
9.314914	1.890686	106.465515	-10.377165	17.704676	104.977104	45.672462	-1.187289	110.891853	39.6092	47.496529	108.820709	42.640831	23.15462	109.856281	-63.395161	12.254732	100.097927
8.675714	1.125946	106.564117	-10.476652	17.76226	105.07972	45.529903	-1.274326	110.962212	39.611137	47.429878	108.862877	42.57052	23.077776	109.9125445	-63.523824	12.446744	100.2468955
8.006646	0.396321	106.690979	-10.580587	17.850582	105.205139	45.391205	-1.34277	111.018074	39.600052	47.369808	108.915237	42.4956285	23.013519	109.9666555	-63.6568025	12.687645	100.4436225
7.276274	-0.277411	106.7948	-10.684015	17.930164	105.323151	45.277031	-1.395387	111.059464	39.57637	47.332367	108.972641	42.4267005	22.96849	110.0160525	-63.7947305	12.891838	100.6302495
6.57146	-0.919223	106.849373	-10.751022	17.975105	105.402847	45.166981	-1.434667	111.114655	39.527828	47.285889	109.008896	42.3474045	22.925611	110.0617755	-63.8494485	13.024599	100.7439185
5.83442	-1.54906	106.880608	-10.789339	17.984102	105.469933	45.106186	-1.489798	111.160385	39.493435	47.19886	108.97702	42.2998105	22.854531	110.0687025	-63.8784885	13.113673	100.8711635
5.136077	-2.1717	106.943802	-10.784921	17.935656	105.542793	45.062656	-1.553804	111.202255	39.48576	47.131451	108.867218	42.274208	22.7888235	110.0347365	-63.84405	13.0824885	101.0508495
4.042581	-3.109543	107.148048	-10.682715	17.764519	105.695847	45.107956	-1.707179	111.250778	39.52177	46.959476	108.593704	42.314863	22.6261485	109.922241	-63.680293	12.9028895	101.469453
3.282926	-3.700829	107.365189	-10.583083	17.576498	105.836197	45.192917	-1.842101	111.301804	39.55241	46.780853	108.324493	42.3726635	22.469376	109.8131485	-63.5388295	12.68362	101.8592455
2.555213	-4.260818	107.634521	-10.442847	17.323755	105.999611	45.309597	-2.019174	111.378731	39.579922	46.554173	108.015678	42.4447595	22.2674995	109.6972045	-63.3304535	12.3800105	102.3020175
1.803612	-4.844627	107.963989	-10.316971	17.012934	106.222321	45.421608	-2.24143	111.470139	39.638733	46.237328	107.665344	42.5301705	21.997949	109.5677415	-63.1641125	12.027919	102.8769005
1.034901	-5.401041	108.350502	-10.185681	16.641136	106.469704	45.498535	-2.527409	111.567268	39.693283	45.907944	107.351196	42.595909	21.6902675	109.459232	-62.967271	11.5920045	103.480176
0.21839	-5.87786	108.701744	-10.074634	16.259823	106.729439	45.662319	-2.866747	111.628876	39.735992	45.564064	107.091209	42.6991555	21.3486585	109.3600425	-62.8484235	11.1709875	104.0988355
-0.635119	-6.296057	109.010025	-9.995725	15.878965	106.947563	45.74155	-3.205864	111.701607	39.768711	45.226757	106.941116	42.7551305	21.0104465	109.3213615	-62.7465805	10.7474835	104.5737645
-1.867379	-6.856815	109.279396	-9.932039	15.403694	107.19973	45.757885	-3.64893	111.786308	39.814003	44.738094	106.805565	42.785944	20.544582	109.2959365	-62.650022	10.262806	105.1035235
-2.700194	-7.1483	109.319351	-9.932929	15.164368	107.303497	45.739399	-3.89809	111.788155	39.840908	44.494049	106.861137	42.7901535	20.2979795	109.324646	-62.6560115	10.0307565	105.282348
-3.577969	-7.330338	109.206268	-9.938855	14.988615	107.351814	45.682125	-4.07078	111.747101	39.874577	44.334866	107.042191	42.778351	20.132043	109.394646	-62.656061	9.845187	105.308982
-4.473079	-7.443587	109.023773	-9.960122	14.900054	107.399155	45.677765	-4.185962	111.627304	39.912563	44.275536	107.335281	42.795164	20.044787	109.4812925	-62.715408	9.755321	105.3170175
-5.343781	-7.469121	108.756897	-9.988758	14.858039	107.451118	45.653202	-4.219656	111.503242	39.928425	44.297657	107.728348	42.7908135	20.0390005	109.615795	-62.7683295	9.6770775	105.286441
-6.207859	-7.481906	108.477486	-9.989812	14.893216	107.513191	45.655544	-4.190235	111.371552	39.94117	44.385273	108.227966	42.798357	20.097519	109.799759	-62.777981	9.688913	105.226623
-7.04894	-7.465941	108.193886	-10.015751	15.00387	107.618843	45.645844	-4.094002	111.274445	39.963078	44.524025	108.730003	42.804461	20.2150115	110.002224	-62.835963	9.7927285	105.235462
-8.383872	-7.302037	107.921776	-10.000942	15.288772	107.845749	45.673065	-3.875483	111.137306	40.034	44.766552	109.440147	42.8535325	20.4455345	110.2887265	-62.8554165	10.1320095	105.4027715
-9.263541	-7.187226	107.835808	-9.969747	15.538425	108.060226	45.687607	-3.720595	111.051407	40.09584	44.92511	109.867218	42.8917235	20.6022575	110.4593125	-62.8312175	10.4745925	105.6611395
-10.100152	-7.116195	107.803497	-9.920158	15.816346	108.257118	45.702106	-3.580819	111.007034	40.179272	45.090351	110.277771	42.940689	20.754766	110.6424025	-62.781005	10.877926	105.8718335
-10.945713	-7.076135	107.799187	-9.874484	16.088577	108.448753	45.719723	-3.417692	110.98307	40.297665	45.263878	110.58239	43.008694	20.923093	110.78273	-62.757662	11.254061	106.114776
-11.791905	-7.068816	107.856247	-9.81358	16.298462	108.579674	45.748787	-3.279913	111.007454	40.364407	45.416718	110.7463	43.056597	21.0684025	110.876877	-62.683757	11.5285215	106.282471
-12.58816	-7.090358	107.968414	-9.745345	16.408691	108.66362	45.838917	-3.191724	111.052116	40.351002	45.47427	110.748413	43.0949595	21.141273	110.9002645	-62.5856495	11.676109	106.4269755
-13.387768	-7.14241	108.139946	-9.672459	16.432743	108.705437	45.939644	-3.158884	111.143456	40.316101	45.475216	110.600868	43.1278725	21.158166	110.872162	-62.4727905	11.70732	106.538712
-14.579935	-7.292124	108.469307	-9.559965	16.262358	108.723106	46.080723	-3.205385	111.340294	40.261696	45.347866	110.260391	43.1712095	21.0712405	110.8003425	-62.2911395	11.4534755	106.6458695
-15.349351	-7.463069	108.744392	-9.454885	15.992885	108.741554	46.20158	-3.352646	111.466888	40.23415	45.179073	109.965561	43.217865	20.9132135	110.7162245	-62.127635	11.0725565	106.7668835
-16.113253	-7.594392	109.037308	-9.352163	15.638608	108.788666	46.297756	-3.557997	111.537323	40.202145	44.944878	109.648964	43.2499505	20.6934405	110.5931435	-61.9542765	10.5837755	106.9841885
-16.889507	-7.697421	109.353699	-9.243439	15.226412	108.851471	46.392628	-3.79958	111.58757	40.165157	44.663841	109.314957	43.2788925	20.4321305	110.4512635	-61.7657705	10.0206935	107.2516785
-17.623159	-7.802857	109.723137	-9.133497	14.809385	108.974014	46.497936	-4.049478	111.631821	40.113289	44.396671	109.009293	43.3056125	20.1735965	110.320557	-61.5726065	9.4451735	107.627471
-18.37055	-7.876767	110.086121	-9.045101	14.396715	109.146584	46.597225	-4.266946	111.701492	40.078743	44.142693	108.762291	43.337984	19.9378735	110.2318915	-61.428186	8.8555565	108.0612765
-19.159018	-7.892708	110.433388	-8.972807	14.001396	109.34124	46.705887	-4.473	111.795929	40.044498	43.895885	108.569656	43.3751925	19.7114425	110.1827925	-61.3208065	8.2913495	108.4996875
-20.281294	-7.85996	110.959366	-8.868393	13.464819	109.656288	46.849953	-4.707821	111.901947	39.961826	43.589577	108.327354	43.4058895	19.440878	110.1146505	-61.1426755	7.48876	109.1979255
-21.025719	-7.781743	111.323013	-8.792326	13.166283	109.876396	46.967186	-4.843213	111.949371	39.883724	43.422092	108.186546	43.425455	19.2894395	110.0679585	-61.010107	7.0431265	109.6848335
-21.793308	-7.671469	111.712494	-8.713548	12.898328	110.112801	47.068371	-4.930875	111.983177	39.806099	43.266411	108.028923	43.437235	19.167768	110.00605	-60.864331	6.628888	110.219552
-22.565773	-7.545699	112.094437	-8.633831	12.669908	110.365891	47.208202	-5.023076	111.994781	39.787746	43.135986	107.903755	43.497974	19.056455	109.949268	-60.765636	6.283361	110.782514
-23.293812	-7.387798	112.469498	-8.54519	12.453301	110.609924	47.319584	-5.07236	112.010559	39.784458	43.044083	107.824669	43.552021	18.9858615	109.917614	-60.642401	5.9207405	111.302234
-23.977562	-7.181041	112.79451	-8.423759	12.235045	110.841896	47.451107	-5.119001	111.992516	39.774124	42.962402	107.787231	43.6126155	18.9217005	109.8898735	-60.4601335	5.5483895	111.7939185
-24.669832	-6.91046	113.108887	-8.308164	12.023572	111.094894	47.608101	-5.18008	111.933311	39.768833	42.873432	107.800278	43.688467	18.846676	109.8667945	-60.304795	5.200468	112.3229935
-25.639353	-6.469294	113.491753	-8.087044	11.697589	111.453995	47.816704	-5.27522	111.792587	39.830544	42.785927	107.919075	43.823624	18.7553535	109.855831	-59.997712	4.6398245	113.052159
-26.273134	-6.103285	113.732323	-7.923788	11.479559	111.686012	47.981071	-5.370029	111.632874	39.923019	42.711376	108.053078	43.952045	18.6706735	109.842976	-59.799621	4.2884445	113.529048
-26.865149	-5.683098	113.938377	-7.783018	11.259905	111.897896	48.117123	-5.435223	111.428246	40.026798	42.643379	108.180061	44.0719605	18.604078	109.8041535	-59.6379965	3.915732	113.9916385
-27.445169	-5.195575	114.128624	-7.621222	11.02245	112.088303	48.24398	-5.515008	111.198929	40.102585	42.571487	108.291031	44.1732825	18.5282395	109.74498	-59.4157265	3.5166605	114.431626
-27.973629	-4.66411	114.325142	-7.514408	10.764559	112.265869	48.329853	-5.590446	110.962151	40.126213	42.490952	108.362289	44.228033	18.450253	109.66222	-59.256849	3.078865	114.869518
-28.340137	-4.202745	114.520599	-7.421121	10.49107	112.451843	48.406677	-5.689533	110.719528	40.10677	42.388458	108.369743	44.2567235	18.3494625	109.5446355	-59.0989655	2.6326775	115.3590505
-28.907417	-3.577625	114.874062	-7.362104	10.22165	112.651192	48.44368	-5.808686	110.523987	40.056984	42.25462	108.3442	44.250332	18.222967	109.4340935	-58.97454	2.220333	115.8682905
-29.536755	-2.598607	115.279366	-7.347981	9.758189	112.930229	48.454201	-6.080407	110.259094	39.945438	41.992584	108.290878	44.1998195	17.9560885	109.274986	-58.8957815	1.5602895	116.585472
-29.895514	-1.85361	115.526047	-7.375216	9.427481	113.11618	48.417862	-6.328698	110.071648	39.858116	41.764271	108.242653	44.137989	17.7177865	109.1571505	-58.888421	1.1371755	117.0752095
-30.215445	-1.106471	115.791229	-7.407403	9.087033	113.279793	48.306683	-6.613698	109.876648	39.795391	41.51495	108.206108	44.051037	17.450626	109.041378	-58.865843	0.72344	117.518208
-30.50876	-0.363564	115.911613	-7.474147	8.734587	113.406029	48.183273	-6.900788	109.704781	39.74889	41.270485	108.18924	43.9660815	17.1848485	108.9470105	-58.9143755	0.284325499999998	117.8650475
-30.782581	0.4249	115.979706	-7.536804	8.397691	113.459442	48.113354	-7.198009	109.510002	39.707088	41.045025	108.185349	43.910221	16.923508	108.8476755	-58.983829	-0.128126000000002	118.0712085
-31.052923	1.303398	115.953896	-7.596263	8.094033	113.4617	48.018425	-7.452041	109.313843	39.671951	40.82077	108.174026	43.845188	16.6843645	108.7439345	-59.037714	-0.496298500000002	118.1794655
-31.252373	2.191992	115.829681	-7.633718	7.819442	113.404907	47.941311	-7.674596	109.116173	39.642902	40.619766	108.168808	43.7921065	16.472585	108.6424905	-59.0595425	-0.833701	118.1673235
-31.461535	3.587737	115.523445	-7.652604	7.426249	113.218834	47.88842	-7.95453	108.815514	39.637783	40.363945	108.179268	43.7631015	16.2047075	108.497391	-59.0683095	-1.3522095	117.940277
-31.560139	4.615287	115.216278	-7.637662	7.203816	113.03791	47.812031	-8.088995	108.674255	39.673489	40.211983	108.206787	43.74276	16.061494	108.440521	-59.018084	-1.653862	117.635299
-31.591686	5.675961	114.884827	-7.571972	7.01222	112.845528	47.918777	-8.243947	108.537399	39.759193	40.068169	108.234703	43.838985	15.912111	108.386051	-58.982929	-1.887671	117.305005
-31.58271	6.742043	114.507484	-7.492108	6.845224	112.620911	48.045452	-8.396333	108.459106	39.898075	39.931168	108.282677	43.9717635	15.7674175	108.3708915	-58.9559795	-2.0769695	116.8709305
-31.556971	7.891978	114.125801	-7.388192	6.68256	112.379578	48.186016	-8.548039	108.415047	40.077869	39.787498	108.346382	44.1319425	15.6197295	108.3807145	-58.9083265	-2.2546095	116.3784415
-31.497478	9.071979	113.773849	-7.261289	6.531416	112.19783	48.328827	-8.731239	108.38987	40.274952	39.62109	108.384415	44.3018895	15.4449255	108.3871425	-58.8244675	-2.3820935	116.0085175
-31.374069	10.235652	113.433983	-7.132638	6.362437	112.006523	48.456272	-8.93317	108.40551	40.475014	39.447514	108.445694	44.465643	15.257172	108.425602	-58.730919	-2.532298	115.587444
-31.169315	12.093031	113.034752	-7.000184	6.129756	111.848724	48.637589	-9.247784	108.510712	40.77269	39.181526	108.604942	44.7051395	14.966871	108.557827	-58.7055075	-2.707359	115.139621
-31.02487	13.376659	112.855598	-6.942299	6.001821	111.812363	48.725922	-9.453948	108.688721	40.975887	38.99823	108.830879	44.8509045	14.772141	108.7598	-58.7355025	-2.768499	114.864926
-30.879339	14.621946	112.771942	-6.969374	5.842346	111.866211	48.78664	-9.665466	108.993088	41.16959	38.854103	109.20018	44.978115	14.5943185	109.096634	-58.916863	-2.9096265	114.635788
-30.671368	15.993484	112.814285	-7.046074	5.698413	112.052711	48.891144	-9.847596	109.396194	41.287334	38.742783	109.694908	45.089239	14.4475935	109.545551	-59.181387	-3.0507675	114.559871
-30.482859	17.360588	112.976181	-7.173909	5.595419	112.342194	48.94268	-9.956073	109.83374	41.344154	38.648357	110.283089	45.143417	14.346142	110.0584145	-59.491235	-3.155304	114.6259735
-30.334047	18.70842	113.265503	-7.362432	5.519723	112.727402	48.991898	-10.062478	110.321724	41.360359	38.572594	110.917091	45.1761285	14.255058	110.6194075	-59.9009925	-3.215612	114.8353965
-30.118223	20.163498	113.58786	-7.552011	5.466998	113.135101	49.004318	-10.094235	110.768784	41.345085	38.511532	111.526024	45.1747015	14.2086485	111.147404	-60.2787235	-3.2746525	115.122798
-29.870897	22.315056	114.264145	-7.871004	5.428406	113.723877	48.912453	-10.099789	111.166023	41.277439	38.518921	112.306122	45.094946	14.209566	111.7360725	-60.836954	-3.352754	115.7116815
-29.679594	23.784452	114.808502	-8.093974	5.395848	114.025352	48.74057	-10.090589	111.106781	41.168533	38.521019	112.694443	44.9545515	14.215215	111.900612	-61.1424995	-3.423519	116.150092
-29.475483	25.270712	115.345894	-8.340047	5.374067	114.180435	48.422215	-10.060912	110.685181	41.006554	38.541214	112.949707	44.7143845	14.240151	111.817444	-61.3944785	-3.492017	116.543426
-29.344702	26.700418	115.830246	-8.651252	5.378402	114.125061	47.963547	-9.978308	109.963524	40.775574	38.594025	113.050392	44.3695605	14.3078585	111.506958	-61.6720645	-3.5510545	116.743164
-29.139051	28.142467	116.189941	-9.012506	5.436284	113.853363	47.434525	-9.791789	109.014069	40.449924	38.684624	113.043251	43.9422245	14.4464175	111.02866	-61.9672365	-3.5738495	116.678066
-28.986979	29.532782	116.311577	-9.374046	5.538032	113.374619	46.952785	-9.521125	107.998718	40.034554	38.799477	112.984177	43.4936695	14.639176	110.4914475	-62.2417615	-3.563112	116.2577905
-28.825415	30.932608	116.276947	-9.740659	5.680204	112.753204	46.562897	-9.235089	107.021042	39.613419	38.980305	112.960266	43.088158	14.872608	109.990654	-62.569476	-3.5122	115.515754
-28.484085	32.965927	115.968994	-10.299557	5.985745	111.73394	45.998608	-8.671464	105.754807	38.998974	39.304501	112.847153	42.498791	15.3165185	109.30098	-63.097905	-3.3450285	114.1669
-28.231298	34.219063	115.731537	-10.662105	6.233006	111.065842	45.596001	-8.319133	105.057526	38.659618	39.500202	112.808678	42.1278095	15.5905345	108.933102	-63.4520195	-3.1245225	113.198582
-27.983267	35.404591	115.710052	-10.978975	6.514582	110.573593	45.221481	-8.021201	104.336395	38.340439	39.71703	112.727226	41.78096	15.8479145	108.5318105	-63.73891	-2.8187505	112.6153755
-27.630741	36.51783	115.835449	-11.250586	6.79554	110.298264	44.822922	-7.759548	103.647743	38.040749	39.905422	112.539207	41.4318355	16.072937	108.093475	-63.9330075	-2.481857	112.503053
-27.285545	37.494556	116.045677	-11.479795	7.063513	110.148392	44.443306	-7.540864	103.03286	37.800182	40.072582	112.329185	41.121744	16.265859	107.6810225	-64.081334	-2.138833	112.6157615
-26.8325	38.404144	116.254082	-11.651966	7.326123	110.032745	44.090515	-7.31239	102.479149	37.643627	40.213264	112.078941	40.867071	16.450437	107.279045	-64.171003	-1.798191	112.786445
-26.368111	39.21653	116.330315	-11.810162	7.589898	109.883095	43.894421	-7.181001	101.767471	37.512394	40.375175	111.709702	40.7034075	16.597087	106.7385865	-64.3237315	-1.417291	113.0276035
-25.665382	40.266129	116.203857	-11.995184	7.927738	109.525154	43.460812	-6.925595	100.795837	37.269794	40.563976	111.022209	40.365303	16.8191905	105.909023	-64.355671	-0.963714499999998	113.141285
-25.076532	40.866375	116.054825	-12.102365	8.11321	109.256073	43.223347	-6.803656	100.110374	37.09351	40.614246	110.535004	40.1584285	16.905295	105.322689	-64.3631585	-0.678875000000001	113.189457
-24.444124	41.355263	115.948616	-12.18504	8.25129	109.00251	42.939713	-6.704807	99.484161	36.992558	40.606182	110.111298	39.9661355	16.9506875	104.7977295	-64.3362155	-0.448107499999999	113.2072905
-23.694181	41.744186	115.858063	-12.248748	8.359786	108.777496	42.742634	-6.681406	98.890068	36.983578	40.574242	109.75499	39.863106	16.946418	104.322529	-64.360602	-0.226845999999998	113.232463
-22.878839	42.04583	115.772842	-12.30479	8.438005	108.544495	42.578411	-6.665742	98.316643	37.017857	40.566017	109.437904	39.798134	16.9501375	103.8772735	-64.407714	-0.0741274999999995	113.2117165
-21.971378	42.309303	115.591774	-12.318382	8.534508	108.304359	42.376995	-6.613708	97.797546	37.036751	40.558388	109.122719	39.706873	16.97234	103.4601325	-64.343637	0.0966760000000022	113.1485855
-20.939661	42.491776	115.358459	-12.305905	8.632658	108.073662	42.258118	-6.543589	97.318176	37.04818	40.569424	108.817581	39.653149	17.0129175	103.0678785	-64.264959	0.252398499999998	113.0794455
-19.23876	42.606323	114.853165	-12.263535	8.788145	107.723938	42.173622	-6.401539	96.763977	37.07975	40.65472	108.421326	39.626686	17.1265905	102.5926515	-64.153756	0.449699500000001	112.8552245
-17.979843	42.581844	114.410759	-12.238512	8.921573	107.522163	42.185688	-6.336403	96.536934	37.100807	40.751625	108.184364	39.6432475	17.207611	102.360649	-64.1202715	0.635535000000001	112.683677
-16.591881	42.475147	113.887001	-12.186998	9.05957	107.320877	42.247009	-6.261349	96.407333	37.111908	40.835808	107.983315	39.6794585	17.2872295	102.195324	-64.0534545	0.831910500000003	112.44643
-15.077233	42.288921	113.29644	-12.155012	9.212258	107.128525	42.297577	-6.160426	96.39164	37.141876	40.909832	107.809433	39.7197265	17.374703	102.1005365	-64.0297505	1.049813	112.1565135
-13.450739	42.01128	112.660255	-12.096753	9.364233	106.935097	42.416561	-6.11068	96.411911	37.193581	40.990944	107.679237	39.805071	17.440132	102.045574	-63.998577	1.288334	111.82462
-11.689647	41.633526	112.025345	-12.01633	9.496161	106.754555	42.403934	-5.983035	96.64814	37.292229	41.060478	107.613136	39.8480815	17.5387215	102.130638	-63.8807415	1.4536005	111.378472
-9.768389	41.164494	111.443588	-11.946825	9.622919	106.61647	42.602394	-5.958336	96.783775	37.431995	41.140747	107.633354	40.0171945	17.5912055	102.2085645	-63.9108445	1.6546325	111.0243755
-6.655403	40.316162	110.656532	-11.776412	9.817621	106.509354	42.994621	-5.92416	97.23954	37.694187	41.292419	107.833145	40.344404	17.6841295	102.5363425	-63.897228	1.9511125	110.4823655
-4.442386	39.63702	110.148727	-11.623891	9.972211	106.499611	43.334492	-5.844968	97.760651	37.878628	41.423756	108.038124	40.60656	17.789394	102.8993875	-63.854342	2.155028	110.0998345
-2.089261	38.914604	109.650162	-11.46878	10.164274	106.590439	43.751827	-5.730814	98.540154	38.021858	41.610886	108.259438	40.8868425	17.940036	103.399796	-63.8244025	2.388512	109.781082
0.322501	38.146748	109.186852	-11.251917	10.411012	106.786057	44.2995	-5.573768	99.658028	38.122566	41.866108	108.566048	41.211033	18.14617	104.112038	-63.714867	2.675854	109.460076
2.883508	37.321167	108.776733	-11.02202	10.70438	107.112137	44.984432	-5.389	101.13839	38.21011	42.175861	108.944191	41.597271	18.3934305	105.0412905	-63.641311	3.0153295	109.1829835
5.537727	36.450741	108.484055	-10.754123	11.010698	107.51815	45.702023	-5.208519	102.984642	38.333778	42.458038	109.431816	42.0179005	18.6247595	106.208229	-63.5261465	3.3966365	108.828071
8.286873	35.494972	108.396652	-10.48106	11.275389	107.945724	46.420387	-5.104742	105.064651	38.500065	42.656635	110.081268	42.460226	18.7759465	107.5729595	-63.422346	3.7748315	108.3184885
12.555581	33.963371	108.7257	-10.038861	11.52691	108.592224	47.354748	-5.083914	108.338913	38.995987	42.69281	111.16362	43.1753675	18.804448	109.7512665	-63.2530895	4.249372	107.4331815
15.475237	32.922817	109.252457	-9.680386	11.604766	109.006668	47.810631	-5.101413	110.224342	39.401249	42.598595	111.913513	43.60594	18.748591	111.0689275	-62.966712	4.460941	106.9444085
18.325502	31.882637	109.818985	-9.260084	11.618701	109.433922	48.224964	-5.191078	111.87664	39.851223	42.458347	112.590775	44.0380935	18.6336345	112.2337075	-62.5582615	4.6037675	106.6341365
21.256104	30.853685	110.431847	-8.781939	11.626228	109.926132	48.637459	-5.283825	113.14521	40.361485	42.336521	113.156342	44.499472	18.526348	113.150776	-62.06335	4.726108	106.701488
24.100578	29.894144	111.100212	-8.265033	11.637314	110.477486	49.027409	-5.393539	114.170601	40.936443	42.217438	113.614639	44.981926	18.4119495	113.89262	-61.511992	4.8626785	107.062352
26.946337	29.000816	111.800041	-7.788158	11.672486	111.05088	49.401291	-5.464328	114.985207	41.549561	42.193195	114.083412	45.475426	18.3644335	114.5343095	-61.051742	4.9805385	107.5674505
29.455578	28.226185	112.568344	-7.386092	11.762762	111.556221	49.813278	-5.478097	115.671333	42.099247	42.241199	114.576569	45.9562625	18.381551	115.123951	-60.7284465	5.143973	107.988491
28.805817	27.148327	113.383888	-6.97785	12.029788	112.110306	50.322323	-5.359092	116.514351	42.778484	42.46373	115.377029	46.5504035	18.552319	115.94569	-60.5061035	5.507257	108.274922
28.587542	26.372675	113.874519	-6.828629	12.279152	112.376556	50.570084	-5.181512	116.907379	43.119846	42.725391	115.849876	46.844965	18.7719395	116.3786275	-60.502223	5.7863645	108.3744845
28.23658	25.702387	114.226326	-6.728987	12.587708	112.571991	50.733273	-4.935774	117.123856	43.362759	43.00824	116.250374	47.048016	19.036233	116.687115	-60.50599	6.139183	108.456867
27.887234	24.942625	114.412857	-6.673583	12.93682	112.700401	50.841141	-4.659105	117.172386	43.509529	43.324146	116.543999	47.175335	19.3325205	116.8581925	-60.522501	6.5411195	108.5426095
27.489515	24.35132	114.624229	-6.653403	13.296432	112.743782	50.904091	-4.349286	117.055336	43.605892	43.665489	116.740761	47.2549915	19.6581015	116.8980485	-60.5617975	6.9347625	108.5895155
27.021832	23.798634	114.524475	-6.662606	13.656506	112.708626	50.910793	-4.018612	116.823944	43.657749	43.993954	116.874733	47.284271	19.987671	116.8493385	-60.609483	7.325341	108.5679135
26.418528	23.375521	114.442657	-6.712302	14.011176	112.627327	50.899082	-3.693058	116.529533	43.649475	44.326244	116.991188	47.2742785	20.316593	116.7603605	-60.6988825	7.705759	108.4942935
25.5961	22.499176	114.329575	-6.769412	14.533009	112.4701	50.843155	-3.167244	116.027283	43.526604	44.802715	117.0961	47.1848795	20.8177355	116.5616915	-60.7237035	8.2482825	108.3785085
25.043526	21.949667	114.136337	-6.830482	14.886634	112.393188	50.798409	-2.781346	115.709923	43.400284	45.14286	117.110336	47.0993465	21.180757	116.4101295	-60.7603105	8.592511	108.3762465
24.410753	21.286396	113.850227	-6.860433	15.224704	112.352074	50.752621	-2.41405	115.46283	43.291233	45.467575	117.041603	47.021927	21.5267625	116.2522165	-60.742793	8.9226455	108.4519315
23.761841	20.650759	113.675728	-6.865665	15.506811	112.318504	50.751949	-2.125075	115.25489	43.192547	45.727203	116.910789	46.972248	21.801064	116.0828395	-60.703578	9.212558	108.5541685
23.155346	19.970596	113.423683	-6.864788	15.758474	112.229752	50.727612	-1.91524	115.078201	43.132149	45.931152	116.760048	46.9298805	22.007956	115.9191245	-60.6594565	9.508992	108.5403795
22.463058	19.237715	113.181915	-6.903341	15.996445	112.102913	50.635845	-1.747944	114.875542	43.127186	46.108307	116.581642	46.8815155	22.1801815	115.728592	-60.6881975	9.8127085	108.477234
21.756748	18.443213	112.864807	-6.975766	16.237217	111.93187	50.484116	-1.602739	114.652206	43.124615	46.274288	116.376816	46.8043655	22.3357745	115.514511	-60.7558975	10.1386595	108.349229
20.707129	17.170944	112.419144	-7.123343	16.617466	111.690392	50.238014	-1.387536	114.329193	43.067665	46.530418	116.087105	46.6528395	22.571441	115.208149	-60.8995255	10.663491	108.172635
19.974361	16.315222	112.197662	-7.260442	16.900888	111.540939	50.075626	-1.211129	114.158951	43.004986	46.730072	115.904152	46.540306	22.7594715	115.0315515	-61.06119	11.0423045	108.0503265
19.196238	15.440154	111.992897	-7.419026	17.196348	111.404739	49.890179	-1.003538	114.06765	42.898006	46.955837	115.774597	46.3940925	22.9761495	114.9211235	-61.2321445	11.4165465	107.8883545
18.413933	14.47644	111.820267	-7.595477	17.501453	111.284149	49.716213	-0.769436	114.020432	42.751598	47.190632	115.685165	46.2339055	23.210598	114.8527985	-61.4248595	11.792308	107.7154995
17.659124	13.562851	111.687759	-7.788864	17.797161	111.148491	49.564957	-0.523983	114.026115	42.598751	47.446491	115.62738	46.081854	23.461254	114.8267475	-61.659582	12.133068	107.4702345
16.805206	12.603028	111.519325	-7.98563	18.087221	111.015228	49.41885	-0.285026	114.023033	42.438385	47.732971	115.568626	45.9286175	23.7239725	114.7958295	-61.8998775	12.4504695	107.2346265
15.955194	11.55816	111.305786	-8.174266	18.376144	110.876915	49.259789	-0.049349	114.008224	42.264019	48.00671	115.470001	45.761904	23.9786805	114.7391125	-62.110436	12.7736075	107.0147175
14.680163	9.99034	111.070847	-8.486279	18.797541	110.706673	49.003452	0.279892	113.948952	41.963802	48.397572	115.2145	45.483627	24.338732	114.581726	-62.456185	13.25635	106.83162
13.764154	8.925747	110.912003	-8.670114	19.079185	110.602097	48.828751	0.502899	113.917412	41.803089	48.645081	114.965927	45.31592	24.57399	114.4416695	-62.656148	13.58438	106.7625245
12.895769	7.865675	110.763657	-8.839619	19.353275	110.47834	48.653996	0.727924	113.897636	41.628578	48.852604	114.687279	45.141287	24.790264	114.2924575	-62.820525	13.916286	106.6642225
11.965286	6.697962	110.648331	-8.978596	19.573153	110.327003	48.50985	0.938408	113.89476	41.470966	49.042324	114.369293	44.990408	24.990366	114.1320265	-62.9476	14.15594	106.5219795
11.035593	5.546916	110.480156	-9.081126	19.728168	110.117805	48.394508	1.0946	113.872597	41.329586	49.184345	114.014961	44.862047	25.1394725	113.943779	-63.024299	14.3168635	106.291831
10.162823	4.394822	110.286758	-9.141407	19.799519	109.809387	48.308113	1.204993	113.779282	41.20369	49.269096	113.605904	44.7559015	25.2370445	113.692593	-63.0387155	14.3619935	105.926181
9.213888	3.111904	110.011635	-9.175126	19.787867	109.418633	48.215206	1.22063	113.610802	41.137562	49.251503	113.090347	44.676384	25.2360665	113.3505745	-63.026636	14.3396675	105.4866915
7.799491	1.288097	109.440086	-9.161121	19.65509	108.699203	48.044594	1.120675	113.16423	41.104473	49.064316	112.146545	44.5745335	25.0924955	112.6553875	-62.8967755	14.2176845	104.7430185
6.879415	0.023357	108.984497	-9.117414	19.497543	108.142998	47.920181	0.995507	112.729767	41.111671	48.867664	111.42173	44.515926	24.9315855	112.0757485	-62.750754	14.0635005	104.2102475
5.853023	-1.18886	108.474373	-9.054504	19.307856	107.523773	47.798752	0.859408	112.205864	41.126965	48.63768	110.629036	44.4628585	24.748544	111.41745	-62.5718665	13.867168	103.630096
4.876187	-2.457763	107.85228	-8.993665	19.095325	106.887482	47.709785	0.710811	111.623856	41.149078	48.422318	109.804115	44.4294315	24.5665645	110.7139855	-62.4167615	13.6240855	103.0609785
3.878011	-3.698612	107.280472	-8.906502	18.842333	106.211853	47.656109	0.573877	111.02774	41.147823	48.249077	108.984283	44.401966	24.411477	110.0060115	-62.21497	13.273189	102.4176945
3.018385	-4.980719	106.704353	-8.811996	18.570465	105.53138	47.640156	0.444721	110.410843	41.127949	48.073753	108.122078	44.3840525	24.259237	109.2664605	-62.0080445	12.881693	101.7962995
1.961226	-6.152104	106.115868	-8.709289	18.251366	104.845261	47.64484	0.341985	109.7854	41.083439	47.898186	107.222961	44.3641395	24.1200855	108.5041805	-61.7827175	12.3826465	101.1863415
0.408753	-7.977355	105.402603	-8.571421	17.624083	103.888367	47.69516	0.159484	108.881828	40.948929	47.623993	105.942871	44.3220445	23.8917385	107.4123495	-61.4648865	11.3564275	100.3643845
-0.615582	-9.109071	105.00264	-8.49122	17.120951	103.357246	47.731678	0.009269	108.312073	40.801842	47.384861	105.140198	44.26676	23.697065	106.7261355	-61.2492	10.544837	99.9883565
-1.623289	-10.248465	104.735313	-8.416459	16.56786	102.928612	47.802689	-0.184898	107.819786	40.676876	47.09264	104.438522	44.2397825	23.453871	106.129154	-61.0727005	9.681849	99.72807
-2.75642	-11.411398	104.617218	-8.348454	15.974765	102.608131	47.856464	-0.432719	107.438873	40.582226	46.78701	103.820892	44.219345	23.1771455	105.6298825	-60.916253	8.7723845	99.5863795
-3.790548	-12.461088	104.599335	-8.276165	15.391837	102.418159	47.891064	-0.719891	107.095459	40.506721	46.448181	103.2341	44.1988925	22.864145	105.1647795	-60.7512225	7.919529	99.6715385
-4.87069	-13.443075	104.718735	-8.189169	14.833498	102.332199	47.929504	-1.016468	106.819405	40.442284	46.098251	102.721909	44.185894	22.5408915	104.770657	-60.564232	7.1261045	99.893741
-6.036441	-14.373597	104.963211	-8.108374	14.303233	102.348137	47.982578	-1.307019	106.591583	40.390911	45.766006	102.303017	44.1867445	22.2294935	104.4473	-60.4034925	6.3769725	100.248974
-7.633217	-15.58266	105.566284	-7.975664	13.593273	102.657745	48.031982	-1.730736	106.362602	40.322598	45.254116	101.803909	44.17729	21.76169	104.0832555	-60.128618	5.424856	101.2322345
-8.706551	-16.288149	106.162262	-7.888003	13.170232	103.076675	48.034367	-2.00996	106.238625	40.29306	44.943489	101.605484	44.1637135	21.4667645	103.9220545	-59.9397195	4.8736995	102.2312955
-9.875599	-16.953897	106.916664	-7.809003	12.764833	103.683769	48.02676	-2.256361	106.100395	40.253189	44.669636	101.521538	44.1399745	21.2066375	103.8109665	-59.7579805	4.3230285	103.5565715
-10.870275	-17.485706	107.765999	-7.763646	12.390373	104.428635	47.988476	-2.471442	106.00206	40.166168	44.419113	101.514435	44.077322	20.9738355	103.7582475	-59.604614	3.8069105	105.0990225
-11.918494	-17.91424	108.711502	-7.774787	12.06219	105.23938	48.015316	-2.688625	105.979332	40.013298	44.21471	101.60376	44.014307	20.7630425	103.791546	-59.563881	3.3613375	106.687214
-12.88405	-18.272348	109.65229	-7.822516	11.783445	106.027161	47.93232	-2.86677	106.041168	39.867451	44.038857	101.735725	43.8998855	20.5860435	103.8884465	-59.5449175	2.9808465	108.1658755
-13.938406	-18.517179	110.576462	-7.893775	11.569142	106.745483	47.839745	-3.024192	106.141197	39.717575	43.888306	101.878761	43.77866	20.432057	104.009979	-59.56621	2.706227	109.480987
-15.218141	-18.703869	111.641632	-8.019506	11.277324	107.636116	47.712845	-3.266311	106.367004	39.529671	43.644371	102.123817	43.621258	20.18903	104.2454105	-59.66027	2.365618	111.0268215
-16.118887	-18.681791	112.258553	-8.142187	11.103736	108.108688	47.594566	-3.441158	106.590828	39.451397	43.475956	102.307533	43.5229815	20.017399	104.4491805	-59.8073555	2.190073	111.7681955
-16.924768	-18.631855	112.749504	-8.242883	10.920508	108.502174	47.459949	-3.649941	106.8302	39.401798	43.275818	102.511574	43.4308735	19.8129385	104.670887	-59.9166395	2.0280775	112.333461
-17.717201	-18.496571	113.177345	-8.340335	10.71946	108.881271	47.348717	-3.903208	107.007721	39.374218	43.044628	102.726921	43.3614675	19.57071	104.867321	-60.0421375	1.86821	112.895221
-18.312925	-18.332281	113.447311	-8.403449	10.511562	109.235558	47.222282	-4.17526	107.179688	39.371979	42.795025	102.966896	43.2971305	19.3098825	105.073292	-60.1040285	1.7132415	113.397824
-19.02409	-18.039833	113.709602	-8.468129	10.270409	109.559334	47.126244	-4.455582	107.349052	39.395123	42.553528	103.241524	43.2606835	19.048973	105.295288	-60.1969415	1.491845	113.82338
-19.642479	-17.665823	113.851273	-8.511587	10.016061	109.851501	47.062805	-4.735504	107.488121	39.43721	42.343113	103.550293	43.2500075	18.8038045	105.519207	-60.2731815	1.2283175	114.183795
-20.42877	-17.026945	113.911354	-8.558909	9.609803	110.191132	46.90588	-5.084012	107.606377	39.481476	42.041912	104.015823	43.193678	18.47895	105.8111	-60.311496	0.740655999999998	114.571164
-20.800854	-16.56131	113.754341	-8.594024	9.353493	110.339615	46.882153	-5.32653	107.556152	39.482632	41.844521	104.292007	43.1823925	18.2589955	105.9240795	-60.3704405	0.4479905	114.7551505
-21.309643	-15.86064	113.677559	-8.618805	9.112903	110.457909	46.847828	-5.567245	107.394806	39.477913	41.665756	104.528114	43.1628705	18.0492555	105.96146	-60.4004805	0.176550499999998	114.954358
-21.720995	-15.131026	113.568924	-8.618438	8.910835	110.583138	46.758156	-5.79309	107.11039	39.488903	41.495266	104.754936	43.1235295	17.851088	105.932663	-60.3604055	-0.0294179999999997	115.233613
-22.029123	-14.363321	113.411674	-8.56919	8.744862	110.691193	46.68708	-5.979294	106.769516	39.532539	41.343082	104.986763	43.1098095	17.681894	105.8781395	-60.2481895	-0.192170000000001	115.5042465
-22.25178	-13.513703	113.231697	-8.504059	8.590055	110.778809	46.666557	-6.119495	106.378876	39.615429	41.234577	105.206955	43.140993	17.557541	105.7929155	-60.149111	-0.377431000000001	115.7647025
-22.499067	-12.597452	112.995934	-8.377012	8.469859	110.830376	46.689819	-6.217341	105.947266	39.707859	41.137871	105.427338	43.198839	17.460265	105.687302	-59.952863	-0.520547000000001	115.97345
-22.57225	-11.178087	112.564194	-8.077229	8.302205	110.767105	46.8162	-6.303658	105.375031	39.933552	40.9632	105.801071	43.374876	17.329771	105.588051	-59.529334	-0.725360999999999	115.946159
-22.556976	-10.204756	112.182144	-7.831817	8.226372	110.627472	47.020576	-6.385562	105.125023	40.219707	40.867207	106.113174	43.6201415	17.2408225	105.6190985	-59.2837755	-0.788078500000001	115.6358455
-22.485876	-9.141913	111.519028	-7.532146	8.204117	110.327766	47.294853	-6.488547	105.050591	40.638638	40.755619	106.498276	43.9667455	17.133536	105.7744335	-59.0310375	-0.725302000000003	114.8810985
-22.400143	-8.089822	110.699127	-7.197545	8.196725	109.877396	47.633179	-6.619431	105.1129	41.141647	40.639069	106.941818	44.387413	17.009819	106.027359	-58.782503	-0.616368999999999	113.727433
-22.199863	-7.000276	109.698929	-6.881106	8.273091	109.295799	47.974335	-6.766578	105.335823	41.69276	40.487213	107.384323	44.8335475	16.8603175	106.360073	-58.5957595	-0.314135499999995	112.231525
-22.026911	-5.908756	108.638145	-6.61652	8.445636	108.60701	48.271572	-6.970549	105.753578	42.29118	40.327133	107.832077	45.281376	16.678292	106.7928275	-58.514416	0.212979999999998	110.4211925
-21.83691	-4.752737	107.589111	-6.397096	8.688793	107.896027	48.608601	-7.237988	106.287788	42.909042	40.170925	108.291832	45.7588215	16.4664685	107.28981	-58.5530135	0.911117500000003	108.502244
-21.605724	-2.963994	106.144905	-6.150731	9.114522	106.929802	48.898666	-7.652006	107.168945	43.560917	39.93256	108.942268	46.2297915	16.140277	108.0556065	-58.5312535	2.088767	105.8039975
-21.52504	-1.763513	105.309021	-6.024092	9.336641	106.302711	48.972328	-7.90918	107.663071	43.977581	39.693527	109.157799	46.4749545	15.8921735	108.410435	-58.5231385	2.7811085	104.194987
-21.398453	-0.69426	104.536774	-5.924777	9.50887	105.763901	48.964638	-8.167595	107.960594	44.353874	39.491646	109.167686	46.659256	15.6620255	108.56414	-58.50881	3.3557145	102.963662
-21.3466	0.358692	103.880486	-5.82121	9.605768	105.247154	48.925774	-8.445173	108.093513	44.645741	39.224506	109.108826	46.7857575	15.3896665	108.6011695	-58.4281775	3.8218695	101.8931385
-21.344749	1.404251	103.222641	-5.755194	9.587121	104.729553	48.853634	-8.731768	108.078239	44.874252	38.944172	108.990356	46.863943	15.106202	108.5342975	-58.374331	4.06804	100.9248085
-21.502914	2.438211	102.603401	-5.723138	9.493567	104.251518	48.654915	-8.972664	107.948616	45.03075	38.66571	108.775185	46.8428325	14.846523	108.3619005	-58.2891085	4.140611	100.1411355
-21.688608	3.475967	102.129974	-5.737431	9.357982	103.81205	48.626526	-9.230247	107.649521	45.08371	38.374077	108.522224	46.855118	14.571915	108.0858725	-58.32998	4.144049	99.5382275
-22.082159	4.881898	101.543686	-5.713124	8.999176	103.285645	48.614704	-9.562035	106.93914	45.077862	38.014633	108.08374	46.846283	14.226299	107.51144	-58.272531	3.772053	99.05985
-22.464066	5.84292	101.300728	-5.671298	8.712119	103.063133	48.628593	-9.758366	106.378326	45.032814	37.760479	107.737198	46.8307035	14.0010565	107.057762	-58.1732995	3.4231815	99.068504
-22.896364	6.774945	101.315987	-5.600473	8.38586	102.928581	48.663818	-9.96196	105.786964	44.988846	37.504044	107.358192	46.826332	13.771042	106.572578	-58.027278	3.000678	99.284584
-23.399359	7.667445	101.385864	-5.522963	8.082069	102.867531	48.707596	-10.145819	105.231216	44.959084	37.275898	106.991936	46.83334	13.5650395	106.111576	-57.879266	2.5990985	99.623486
-23.864326	8.501937	101.476433	-5.448926	7.78905	102.88224	48.777996	-10.304117	104.702446	44.895199	37.104408	106.685677	46.8365975	13.4001455	105.6940615	-57.7344495	2.1779545	100.0704185
-24.512667	9.433149	101.832436	-5.374328	7.528884	103.007057	48.839554	-10.435505	104.183891	44.914303	36.896725	106.324615	46.8769285	13.23061	105.254253	-57.6255845	1.827158	100.759861
-25.180098	10.312654	102.330627	-5.291831	7.266642	103.250565	48.883614	-10.527348	103.706238	44.901932	36.76046	106.168221	46.892773	13.116556	104.9372295	-57.476435	1.416728	101.5639005
-26.134787	11.534398	103.390167	-5.194539	6.938894	103.888176	48.908176	-10.647261	103.085747	44.826336	36.627224	106.115402	46.867256	12.9899815	104.6005745	-57.256334	0.887806500000002	103.1757775
-26.876732	12.345073	104.395638	-5.172326	6.722012	104.471443	48.892715	-10.740947	102.782867	44.76408	36.535942	106.204269	46.8283975	12.8974975	104.493568	-57.1730495	0.546526500000001	104.449318
-27.61842	13.113801	105.486191	-5.179824	6.499859	105.148956	48.838791	-10.840467	102.54792	44.740479	36.447174	106.400993	46.789635	12.8033535	104.4744565	-57.149283	0.196364500000001	105.8234555
-28.218481	13.744029	106.601944	-5.215829	6.294752	105.878914	48.717731	-10.932502	102.318573	44.677292	36.31509	106.642441	46.6975115	12.691294	104.480507	-57.1291695	-0.101789999999999	107.277321
-28.924755	14.446274	107.787415	-5.331952	6.085211	106.580353	48.518677	-11.025662	102.121262	44.534649	36.166061	106.932175	46.526663	12.5701995	104.5267185	-57.190567	-0.399777499999999	108.6339875
-29.671129	15.128014	108.876945	-5.509304	5.930689	107.202682	48.256538	-11.066554	102.043831	44.35022	36.043262	107.2584	46.303379	12.488354	104.6511155	-57.321987	-0.626975999999999	109.7542485
-30.346817	15.757988	109.756241	-5.773365	5.853501	107.788109	48.011063	-11.070141	102.177795	44.153084	36.01712	107.630196	46.0820735	12.4734895	104.9039955	-57.6288035	-0.7664875	110.6722225
-31.311222	16.675291	110.775963	-6.265425	5.891338	108.601082	47.722034	-10.994769	102.79142	43.837948	36.105026	108.258904	45.779991	12.5551285	105.525162	-58.310841	-0.772452500000002	111.677002
-31.761217	17.088352	111.172188	-6.593416	5.975446	109.078529	47.564667	-10.945844	103.33651	43.631138	36.163582	108.650253	45.5979025	12.608869	105.9933815	-58.7847345	-0.657976999999999	112.1636765
-32.345203	17.644344	111.571976	-6.914556	6.078236	109.511482	47.407124	-10.949134	103.855179	43.411709	36.210258	108.947388	45.4094165	12.630562	106.4012835	-59.2385285	-0.47409	112.6216805
-32.852161	18.121382	111.892654	-7.205243	6.15079	109.854576	47.222439	-10.978687	104.23584	43.192368	36.218918	109.12603	45.2074035	12.6201155	106.680935	-59.6178895	-0.318535500000001	113.028217
-33.294807	18.454044	112.206841	-7.435644	6.155248	110.113754	47.028786	-11.055849	104.438927	42.977077	36.176479	109.177086	45.0029315	12.560315	106.8080065	-59.8742195	-0.249818999999999	113.4195015
-33.679314	18.722456	112.482979	-7.632113	6.124857	110.317757	46.801426	-11.172636	104.469666	42.791836	36.07827	109.119881	44.796631	12.452817	106.7947735	-60.060857	-0.203103	113.8407405
-34.052773	18.949818	112.690079	-7.813074	5.99657	110.399803	46.585987	-11.327336	104.354584	42.629166	35.970451	108.995796	44.6075765	12.3215575	106.67519	-60.2337245	-0.328417499999997	114.124416
-34.407143	19.170841	112.901726	-8.074347	5.798738	110.385719	46.237354	-11.532648	103.883102	42.370983	35.782219	108.678146	44.3041685	12.1247855	106.280624	-60.4528625	-0.527309499999998	114.490814
-34.561817	19.213659	113.004562	-8.307155	5.658684	110.318542	45.952492	-11.632888	103.416718	42.117085	35.686375	108.388664	44.0347885	12.0267435	105.902691	-60.6490985	-0.709375499999998	114.734393
-34.667076	19.192495	113.129593	-8.511791	5.549254	110.233948	45.618824	-11.673865	102.887032	41.801392	35.58913	108.047531	43.710108	11.9576325	105.4672815	-60.73369	-0.859124499999998	115.0006145
-34.701202	19.131283	113.288589	-8.765719	5.452613	110.165749	45.265625	-11.671495	102.378044	41.464436	35.53566	107.718384	43.3650305	11.9320825	105.048214	-60.8964685	-1.0268565	115.283284
-34.631683	19.131674	113.485245	-9.005494	5.381498	110.181984	44.923843	-11.626146	101.922394	41.114265	35.516651	107.445084	43.019054	11.9452525	104.683739	-61.030042	-1.1822565	115.680229
-34.494034	19.250244	113.765976	-9.232809	5.354595	110.225571	44.628632	-11.566503	101.539383	40.786655	35.521439	107.203583	42.7076435	11.977468	104.371483	-61.1732615	-1.268278	116.079659
-34.267502	19.220276	113.968849	-9.410306	5.352049	110.313904	44.361607	-11.494447	101.230278	40.481289	35.55825	106.999336	42.421448	12.0319015	104.114807	-61.24206	-1.3278035	116.513001
-33.58744	19.176338	114.113144	-9.580168	5.357687	110.380623	44.04985	-11.401485	100.808716	40.067768	35.647842	106.635391	42.058809	12.1231785	103.7220535	-61.219145	-1.4078045	117.0391925
-32.921501	19.106655	114.063576	-9.683771	5.396558	110.398987	43.867622	-11.37073	100.590477	39.859097	35.713085	106.326714	41.8633595	12.1711775	103.4585955	-61.2309015	-1.3780615	117.3393785
-32.228428	19.045267	113.943054	-9.750369	5.408949	110.369217	43.737057	-11.417041	100.471306	39.741894	35.754974	106.020973	41.7394755	12.1689665	103.2461395	-61.2402135	-1.3510685	117.4922945
-31.454948	18.915604	113.672043	-9.798293	5.381665	110.32692	43.664097	-11.509529	100.493324	39.710964	35.722549	105.733635	41.6875305	12.10651	103.1134795	-61.2841165	-1.34318	117.5403605
-30.575033	18.748245	113.303291	-9.823091	5.344829	110.306847	43.632172	-11.693786	100.71344	39.741703	35.588989	105.465401	41.6869375	11.9476015	103.0894205	-61.3331195	-1.2579435	117.5242735
-29.545822	18.535521	112.820229	-9.819916	5.279748	110.288834	43.662243	-11.955828	101.108299	39.86375	35.350861	105.217567	41.7629965	11.6975165	103.162933	-61.4028285	-1.1380205	117.414735
-28.351454	18.265919	112.32122	-9.77828	5.163488	110.312721	43.742641	-12.335443	101.697098	40.052849	35.014065	105.027901	41.897745	11.339311	103.3624995	-61.454305	-1.012335	117.2629425
-26.396965	17.856014	111.439262	-9.622793	4.781604	110.341011	43.925037	-13.171562	103.002296	40.550236	34.348377	104.935799	42.2376365	10.5884075	103.9690475	-61.4832225	-1.0251995	116.7129745
-24.980124	17.544384	110.8834	-9.431555	4.518932	110.399292	44.090523	-13.820128	104.105377	41.043808	33.875908	104.998169	42.5671655	10.02789	104.551773	-61.4302755	-0.990026	116.246811
-23.41832	17.150873	110.199203	-9.241413	4.196707	110.446785	44.329594	-14.483561	105.316124	41.593338	33.449821	105.137344	42.961466	9.48313	105.226734	-61.444292	-1.089716	115.666836
-21.846661	16.860868	109.61869	-9.024053	3.93579	110.476448	44.582333	-15.015655	106.467056	42.068527	33.049263	105.344521	43.32543	9.016804	105.9057885	-61.373536	-1.145224	115.0471075
-20.410835	16.611225	109.51339	-8.853407	3.685264	110.487366	44.795967	-15.398815	107.385658	42.443317	32.709312	105.48056	43.619642	8.6552485	106.433109	-61.326456	-1.2847205	114.541623
-19.027807	16.389797	108.8508	-8.719049	3.442706	110.435104	44.949203	-15.665987	108.032967	42.713444	32.447948	105.654182	43.8313235	8.3909805	106.8435745	-61.2694215	-1.5055685	114.0266335
-17.58556	16.400402	108.79351	-8.62726	3.231656	110.29525	45.055103	-15.80299	108.297348	42.879047	32.350674	105.889145	43.967075	8.273842	107.0932465	-61.221595	-1.81053	113.4972535
-15.394512	16.489979	108.195663	-8.567202	3.000604	109.846344	45.135761	-15.71784	108.140923	43.014057	32.49947	106.409798	44.074909	8.390815	107.2753605	-61.209313	-2.389607	112.4173275
-13.850146	16.720222	107.831024	-8.617521	2.952371	109.391701	45.17696	-15.38825	107.972107	43.060066	32.815327	106.961288	44.118513	8.7135385	107.4666975	-61.353555	-2.8087965	111.3167045
-12.362803	17.078777	107.601807	-8.742905	3.084472	109.015465	45.244568	-14.868973	107.893074	43.015297	33.343731	107.668861	44.1299325	9.237379	107.7809675	-61.6157425	-3.068435	110.2499625
-10.881893	17.57888	107.673798	-8.922399	3.44736	108.846832	45.333179	-14.129292	108.093491	42.944397	34.037579	108.490311	44.138788	9.9541435	108.291901	-61.983586	-3.0594235	109.401763
-9.327532	18.162037	107.981781	-9.117035	4.02505	108.953949	45.452648	-13.347872	108.740532	42.842545	34.827118	109.556557	44.1475965	10.739623	109.1485445	-62.3816665	-2.689523	108.7593535
-7.868156	18.792271	108.656883	-9.297468	4.743374	109.336685	45.651249	-12.570962	109.554802	42.776211	35.626865	110.714828	44.21373	11.5279515	110.134815	-62.808666	-2.0412035	108.538555
-6.423388	19.444748	109.429428	-9.474753	5.539533	109.886681	45.84713	-11.795182	110.491058	42.777939	36.344452	111.957619	44.3125345	12.274635	111.2243385	-63.2620405	-1.195569	108.5490235
-4.256506	20.392851	110.790672	-9.735212	6.704761	110.845337	46.011681	-10.720901	112.139236	42.803688	37.315308	113.892578	44.4076845	13.2972035	113.015907	-63.8781085	0.112318499999999	108.674767
-2.852033	21.012257	111.651314	-9.87188	7.428402	111.509117	46.046124	-10.073416	113.320328	42.816185	37.859032	115.076553	44.4311545	13.892808	114.1984405	-64.1749145	0.963996000000002	108.8197935
-1.409171	21.516565	112.478806	-9.980683	8.095242	112.144485	46.052647	-9.462619	114.452019	42.808075	38.305061	116.091011	44.430361	14.421221	115.271515	-64.391727	1.769263	109.017455
-0.065071	22.031031	113.173103	-10.041151	8.686188	112.735008	46.090614	-8.902568	115.460609	42.753109	38.713882	116.951897	44.4218615	14.905657	116.206253	-64.5041635	2.466719	109.263763
1.262717	22.531931	113.814125	-10.062563	9.225132	113.278816	46.131912	-8.396971	116.375099	42.706333	39.079399	117.630325	44.4191225	15.341214	117.002712	-64.5442485	3.10905	109.55492
2.623623	22.928171	114.355766	-10.010031	9.691074	113.744202	46.16787	-7.891777	117.177513	42.706638	39.425514	118.194489	44.437254	15.7668685	117.686001	-64.457316	3.6152795	109.802403
3.832129	23.358801	114.848877	-9.904243	10.092708	114.07299	46.30891	-7.458887	117.814804	42.730774	39.809963	118.707443	44.519842	16.175538	118.2611235	-64.328328	4.009878	109.8848565
5.506629	23.987535	115.386093	-9.721052	10.602324	114.277855	46.597775	-6.827311	118.398758	42.77298	40.396294	119.290054	44.6853775	16.7844915	118.844406	-64.1274815	4.4201565	109.711304
6.63064	24.310411	115.520493	-9.59067	10.868726	114.264893	46.796177	-6.391252	118.444572	42.729164	40.797188	119.489822	44.7626705	17.202968	118.967197	-63.9440105	4.534484	109.562589
7.602529	24.675108	115.637222	-9.492646	11.114847	114.190498	46.987213	-5.932425	118.284897	42.64222	41.177185	119.532883	44.8147165	17.62238	118.90889	-63.8000085	4.607314	109.472106
8.536174	24.944803	115.515182	-9.395646	11.324434	114.093781	47.175423	-5.462482	118.000175	42.522724	41.584133	119.507614	44.8490735	18.0608255	118.7538945	-63.6403655	4.5880425	109.4336675
9.309184	25.242107	115.513077	-9.314085	11.566842	114.018105	47.351685	-4.971986	117.664131	42.40696	41.972771	119.41423	44.8793225	18.5003925	118.5391805	-63.5074925	4.6332915	109.4970295
10.054011	25.570717	115.514717	-9.259714	11.864013	113.941933	47.47831	-4.486727	117.323708	42.296364	42.356129	119.337273	44.887337	18.934701	118.3304905	-63.406765	4.793325	109.5533755
10.755643	25.83152	115.491272	-9.238243	12.217614	113.873718	47.572865	-3.997833	116.998062	42.175694	42.716816	119.264961	44.8742795	19.3594915	118.1315115	-63.3507655	5.0757365	109.6159245
11.853656	26.163015	115.469505	-9.190213	12.827788	113.825562	47.664459	-3.261188	116.635666	41.959122	43.269306	119.242928	44.8117905	20.004059	117.939297	-63.1922165	5.651517	109.711827
12.202859	26.443615	115.599045	-9.167566	13.279736	113.876633	47.736012	-2.77868	116.501495	41.842857	43.674782	119.306267	44.7894345	20.448051	117.903881	-63.1245665	6.111421	109.849385
12.668628	26.643208	115.640472	-9.142962	13.754429	113.949623	47.789322	-2.290704	116.375885	41.73484	44.077194	119.380997	44.762081	20.893245	117.878441	-63.048005	6.615613	110.020805
13.050045	26.796219	115.666092	-9.121779	14.233219	114.023247	47.796524	-1.797056	116.225029	41.555794	44.528915	119.426857	44.676159	21.3659295	117.825943	-62.919717	7.1005085	110.220551
13.333614	26.878035	115.646721	-9.096441	14.689339	114.056244	47.760872	-1.303713	116.021774	41.465958	44.902496	119.438866	44.613415	21.7993915	117.73032	-62.806297	7.5792865	110.382168
13.624186	26.823273	115.651558	-9.085469	15.111913	114.068436	47.878605	-0.940908	115.714355	41.39555	45.24147	119.453552	44.6370775	22.150281	117.5839535	-62.8080155	8.073545	110.5529185
13.817401	26.742872	115.537682	-9.100105	15.478502	114.037613	47.867935	-0.597578	115.375137	41.353191	45.55658	119.479729	44.610563	22.479501	117.427433	-62.810773	8.477503	110.647793
14.111121	26.355595	115.383621	-9.147965	15.984194	113.934181	47.743431	-0.133429	114.883553	41.293312	45.937733	119.488594	44.5183715	22.902152	117.1860735	-62.8143015	9.066236	110.6822885
14.215562	26.029659	115.278305	-9.193848	16.315823	113.861107	47.693958	0.144855	114.558647	41.234539	46.164684	119.488754	44.4642485	23.1547695	117.0237005	-62.8519445	9.4768765	110.6985135
14.303939	25.664461	115.132652	-9.206384	16.604391	113.799896	47.632633	0.429619	114.300858	41.181206	46.384418	119.512344	44.4069195	23.4070185	116.906601	-62.8196875	9.8017635	110.693191
14.369895	25.252003	115.014053	-9.216604	16.86301	113.735893	47.614662	0.674415	114.126083	41.116341	46.5886	119.536797	44.3655015	23.6315075	116.83144	-62.7987095	10.0945125	110.640346
14.40548	24.724974	114.885071	-9.224144	17.102104	113.681435	47.613674	0.898147	114.023033	41.064789	46.788399	119.561493	44.3392315	23.843273	116.792263	-62.7875195	10.360935	110.570607
14.376691	24.053246	114.711021	-9.228302	17.295748	113.590256	47.648266	1.087004	113.9832	41.02235	46.980091	119.561134	44.335308	24.0335475	116.772167	-62.791912	10.5579485	110.408345
14.396911	23.238136	114.466606	-9.228436	17.479033	113.44854	47.722069	1.210392	113.98716	40.975235	47.128849	119.508446	44.348652	24.1696205	116.747803	-62.805524	10.7884455	110.149277
14.302089	21.952518	114.065842	-9.212526	17.677578	113.183685	47.763138	1.291382	114.030945	40.951015	47.263451	119.351349	44.3570765	24.2774165	116.691147	-62.7821285	11.0777395	109.676223
14.214012	20.976471	113.810265	-9.186143	17.765682	113.0242	47.794025	1.227205	114.041016	40.979515	47.265862	119.200668	44.38677	24.2465335	116.620842	-62.759056	11.2848305	109.427558
14.061691	19.824446	113.513397	-9.175003	17.814428	112.897781	47.763432	1.120401	114.048233	41.019051	47.218479	119.007195	44.3912415	24.16944	116.527714	-62.7412475	11.459416	109.267848
13.88133	18.574745	113.255241	-9.203441	17.830894	112.792992	47.72168	0.972946	114.019844	41.049934	47.148312	118.810333	44.385807	24.060629	116.4150885	-62.792689	11.601159	109.1708955
13.67396	17.311115	112.998032	-9.23938	17.808332	112.700974	47.64793	0.790248	113.983345	41.053131	47.046616	118.626953	44.3505305	23.918432	116.305149	-62.8292905	11.698232	109.096799
13.427532	15.888892	112.754105	-9.315594	17.751411	112.634933	47.521393	0.609535	113.953018	41.099102	46.843174	118.417953	44.3102475	23.7263545	116.1854855	-62.9414355	11.7764675	109.0843805
13.088773	14.401874	112.563217	-9.40178	17.68182	112.564018	47.36945	0.425159	113.925644	41.07626	46.6852	118.176399	44.222855	23.5551795	116.0510215	-63.026415	11.8084605	109.0770145
12.584766	12.137897	112.164757	-9.52477	17.56744	112.383034	47.192863	0.167616	113.860001	40.984928	46.480507	117.752541	44.0888955	23.3240615	115.806271	-63.1384355	11.8108185	108.959797
12.190377	10.483252	111.820694	-9.588146	17.4732	112.170319	47.109379	0.035151	113.760147	40.922218	46.349659	117.351624	44.0157985	23.192405	115.5558855	-63.1920905	11.753995	108.7847525
11.804358	8.781269	111.404732	-9.630133	17.359644	111.836205	47.063534	-0.070373	113.578239	40.877666	46.236576	116.806015	43.9706	23.0831015	115.192127	-63.230866	11.6361865	108.480283
11.428218	7.080829	110.904991	-9.630437	17.195663	111.35186	47.027519	-0.212966	113.238815	40.867355	46.134651	116.062126	43.947437	22.9608425	114.6504705	-63.208311	11.4304835	108.0532495
10.983194	5.23962	110.227692	-9.608688	16.991066	110.699547	46.98941	-0.388722	112.697098	40.84528	46.016865	115.064224	43.917345	22.8140715	113.880661	-63.134721	11.1680605	107.518433
10.551078	3.43853	109.447006	-9.556688	16.746174	109.9244	46.930412	-0.606818	111.95121	40.943573	45.782936	113.756393	43.9369925	22.588059	112.8538015	-63.0503685	10.904289	106.9949985
10.088153	1.568624	108.615959	-9.517047	16.464373	109.061279	46.807014	-0.908095	111.093094	40.965988	45.451881	112.208534	43.886501	22.271893	111.650814	-62.920595	10.656853	106.471744
9.285619	-1.291891	107.378769	-9.475158	15.91231	107.647552	46.580742	-1.548846	109.711945	40.998985	44.742321	109.911636	43.7898635	21.5967375	109.8117905	-62.7401795	10.2278825	105.4833135
8.740368	-3.154321	106.629089	-9.49445	15.444833	106.692825	46.421654	-2.123088	108.81263	41.013813	44.194149	108.495644	43.7177335	21.0355305	108.654137	-62.7066335	9.8541355	104.731513
8.201842	-5.154735	105.866753	-9.501139	14.932759	105.685738	46.278034	-2.734214	107.932663	41.005859	43.602684	107.091545	43.6419465	20.434235	107.512104	-62.6442245	9.431283	103.859372
7.600407	-7.01627	105.10421	-9.498625	14.410279	104.647484	46.044594	-3.324836	107.133553	41.104187	42.980091	105.664978	43.5743905	19.8276275	106.3992655	-62.5716405	8.9929305	102.8957025
7.11322	-8.835032	104.427765	-9.407555	13.873935	103.556511	46.113491	-3.971196	106.281349	41.227291	42.368759	104.290924	43.670391	19.1987815	105.2861365	-62.485501	8.5490885	101.8268855
6.530951	-10.647667	103.762199	-9.262547	13.329204	102.51181	46.09584	-4.550243	105.513908	41.35453	41.772957	102.944206	43.725185	18.611357	104.229057	-62.250279	8.047051	100.794563
5.986005	-12.369611	103.357826	-9.018786	12.778418	101.627991	46.16869	-5.101565	104.843201	41.493179	41.207375	101.683784	43.8309345	18.052905	103.2634925	-61.8685065	7.503931	99.9924895
5.301865	-14.671371	103.3442	-8.564873	11.989069	100.848389	46.421352	-5.862205	104.164993	41.750847	40.3489	100.002525	44.0860995	17.2433475	102.083759	-61.2158455	6.7347905	99.613019
4.777262	-16.130312	103.733864	-8.222957	11.452672	100.713989	46.649994	-6.340662	103.890625	41.925655	39.775997	99.043343	44.2878245	16.7176675	101.466984	-60.7337385	6.1876765	99.960994
4.305701	-17.430658	104.36499	-7.888166	10.895677	100.826904	46.911606	-6.831645	103.736664	42.087318	39.209812	98.247543	44.499462	16.1890835	100.9921035	-60.275794	5.6022705	100.6617045
3.906888	-18.564316	105.036591	-7.602996	10.312937	101.143898	47.125782	-7.302476	103.594376	42.195087	38.6991	97.639862	44.6604345	15.698312	100.617119	-59.8664265	4.927562	101.670677
3.449889	-19.56329	105.700073	-7.402368	9.749173	101.527199	47.3018	-7.702871	103.46373	42.233646	38.253426	97.220757	44.767723	15.2752775	100.3422435	-59.572459	4.2230685	102.7121545
3.061509	-20.516418	106.18795	-7.297289	9.242635	101.873436	47.441608	-8.042888	103.382362	42.180923	37.896999	96.966316	44.8112655	14.9270555	100.174339	-59.4058435	3.5582145	103.572533
2.635847	-21.290592	106.55513	-7.267995	8.805321	102.098999	47.517159	-8.292432	103.377594	42.088551	37.627064	96.84536	44.802855	14.667316	100.111477	-59.338845	2.943326	104.086521
2.067729	-22.155622	106.87162	-7.334558	8.316103	102.162682	47.55056	-8.53817	103.511917	41.984688	37.391182	96.851265	44.767624	14.426506	100.181591	-59.43674	2.2057	104.143773
1.76763	-22.529621	106.909393	-7.429475	8.117197	102.12355	47.58707	-8.662179	103.654396	41.930317	37.26825	96.917336	44.7586935	14.3030355	100.285866	-59.6176435	1.9313585	103.961234
1.502583	-22.710865	106.970108	-7.512241	8.003514	102.071175	47.550087	-8.755846	103.861382	41.910435	37.180576	97.032204	44.730261	14.212365	100.446793	-59.754743	1.794663	103.695557
1.29208	-22.739967	107.066032	-7.581216	7.941113	102.115593	47.518211	-8.856687	104.071411	41.933407	37.120918	97.19326	44.725809	14.1321155	100.6323355	-59.888241	1.7501105	103.5988505
1.152664	-22.625431	107.172104	-7.607581	7.920225	102.228477	47.466568	-8.93367	104.297409	41.992889	37.056976	97.393295	44.7297285	14.061653	100.845352	-59.9448905	1.778797	103.611602
1.075478	-22.357971	107.267151	-7.604238	7.920125	102.428398	47.454094	-9.007109	104.494492	42.075138	37.015484	97.63591	44.764616	14.0041875	101.065201	-59.973092	1.8360625	103.791595
1.074199	-21.956757	107.300339	-7.546972	7.917365	102.643654	47.502934	-9.040815	104.628822	42.16507	37.018406	97.881546	44.834002	13.9887955	101.255184	-59.927946	1.8459345	104.032124
1.187567	-21.016029	107.193413	-7.376386	7.926204	102.882973	47.634281	-9.039539	104.724625	42.328209	37.022644	98.174683	44.981245	13.9915525	101.449654	-59.734017	1.8608555	104.316292
1.319653	-20.20001	106.929573	-7.192124	7.956301	102.917336	47.785522	-9.022381	104.753365	42.481506	37.015682	98.299408	45.133514	13.9966505	101.5263865	-59.517762	1.9159515	104.3082855
1.47683	-19.25507	106.71859	-6.961805	8.041629	102.890793	47.925533	-8.993765	104.852936	42.694557	37.015213	98.479477	45.310045	14.010724	101.6662065	-59.233655	2.072534	104.1153795
1.715856	-18.209444	106.331078	-6.745059	8.158793	102.860619	48.075943	-8.918253	105.130829	42.962723	37.097427	98.970673	45.519333	14.089587	102.050751	-59.009451	2.227999	103.670487
1.93117	-17.058983	105.965256	-6.598838	8.280897	102.946045	48.213367	-8.828249	105.633858	43.284271	37.299904	100.012444	45.748819	14.2358275	102.823151	-58.946495	2.3259665	103.068939
2.203034	-15.760639	105.596329	-6.580867	8.384953	103.254509	48.337208	-8.771996	106.298737	43.596642	37.578873	101.638428	45.966925	14.4034385	103.9685825	-59.128659	2.3664675	102.5404355
2.439646	-14.365265	105.441597	-6.612424	8.479165	103.760803	48.356716	-8.737233	107.151703	43.917328	37.822136	103.667892	46.137022	14.5424515	105.4097975	-59.36187	2.4158785	102.1118085
2.670354	-12.133447	105.664764	-6.921338	8.713761	105.007385	48.168518	-8.620282	108.609581	44.10424	38.074303	107.177689	46.136379	14.7270105	107.893635	-59.979055	2.7005115	102.121135
2.782881	-10.5408	106.237007	-7.246245	8.954227	106.139336	47.94965	-8.519799	109.631096	44.098759	38.180126	109.205963	46.0242045	14.8301635	109.4185295	-60.5166945	3.0782905	102.8601425
2.902325	-8.925409	107.05732	-7.601091	9.272862	107.292244	47.724194	-8.337426	110.576454	43.896008	38.296734	110.999176	45.810101	14.979654	110.787815	-61.012283	3.56607	103.796673
2.948195	-7.337214	107.877121	-7.960788	9.651587	108.31337	47.483562	-8.14329	111.372772	43.645668	38.452866	112.35807	45.564615	15.154788	111.865421	-61.486191	4.148386	104.761319
2.978112	-5.721337	108.569374	-8.28633	10.047225	109.123505	47.210064	-7.930531	111.964478	43.381165	38.599659	113.234756	45.2956145	15.334564	112.599617	-61.8682745	4.759886	105.647393
3.037923	-4.179855	109.085381	-8.50708	10.3866	109.623482	46.982033	-7.762262	112.365402	43.166733	38.76041	113.843681	45.074383	15.499074	113.1045415	-62.088543	5.274126	106.1424225
3.067502	-2.724699	109.335121	-8.679173	10.619138	109.844116	46.843582	-7.690395	112.614525	43.105221	38.866329	114.220169	44.9744015	15.587967	113.417347	-62.3327475	5.650309	106.270885
3.092727	-0.535	109.332184	-8.798818	10.736529	109.75869	46.73344	-7.755249	112.781204	43.198013	38.851177	114.509346	44.9657265	15.547964	113.645275	-62.5633625	5.925094	105.872105
3.174319	0.799267	109.218849	-8.808371	10.692566	109.555138	46.736309	-7.869522	112.69342	43.221329	38.764488	114.585129	44.978819	15.447483	113.6392745	-62.595561	5.937649	105.4710015
3.213442	2.065285	109.060303	-8.747217	10.603893	109.347961	46.753922	-7.983871	112.538933	43.290283	38.64212	114.504311	45.0221025	15.3291245	113.521622	-62.5165365	5.8786615	105.1743
3.191664	3.399422	108.925926	-8.676285	10.537233	109.200737	46.818275	-8.08283	112.338387	43.37616	38.555779	114.361488	45.0972175	15.2364745	113.3499375	-62.4497875	5.8379915	105.0515365
3.188597	4.620419	108.907166	-8.567607	10.470153	109.11055	46.889179	-8.14437	112.134148	43.525459	38.479935	114.223969	45.207319	15.1677825	113.1790585	-62.342533	5.7725235	105.0420415
3.148604	5.755391	108.860313	-8.429477	10.39531	109.092316	47.022278	-8.223328	111.969589	43.654156	38.400303	114.161774	45.338217	15.0884875	113.0656815	-62.197171	5.7021325	105.1189505
3.078104	6.918201	108.933853	-8.25891	10.293218	109.145149	47.148876	-8.301689	111.905983	43.752907	38.305496	114.199509	45.4508915	15.0019035	113.052746	-61.9687115	5.5845325	105.237552
2.949989	8.57969	109.128777	-8.005617	10.082876	109.32032	47.361111	-8.498664	111.939796	44.015549	38.099789	114.475571	45.68833	14.8005625	113.2076835	-61.699564	5.3651895	105.4329565
2.830202	9.541336	109.288094	-7.864278	9.91783	109.431625	47.449875	-8.690857	112.014183	44.187691	37.916542	114.756866	45.818783	14.6128425	113.3855245	-61.547339	5.2228175	105.4777255
2.647063	10.56099	109.42997	-7.743488	9.727545	109.513237	47.525188	-8.961321	112.015602	44.362495	37.708294	115.035225	45.9438415	14.3734865	113.5254135	-61.4308175	5.0816035	105.5010605
2.471847	11.515162	109.477165	-7.632488	9.51419	109.525658	47.524975	-9.29176	111.923004	44.585991	37.450005	115.254005	46.055483	14.0791225	113.5885045	-61.320459	4.9492575	105.4628115
2.242862	12.403932	109.447327	-7.591371	9.261765	109.460831	47.520576	-9.738983	111.694702	44.751835	37.132668	115.459465	46.1362055	13.6968425	113.5770835	-61.3189475	4.8266875	105.3445785
2.013114	13.207905	109.403122	-7.579274	8.968504	109.341896	47.38599	-10.253767	111.344818	44.982864	36.708305	115.58802	46.184427	13.227269	113.466419	-61.342975	4.709739	105.217373
1.685291	14.061759	109.319221	-7.543817	8.649319	109.194946	47.283737	-10.864584	110.858307	45.226814	36.223602	115.651115	46.2552755	12.679509	113.254711	-61.3429095	4.619129	105.135181
1.243707	15.093608	109.227707	-7.504148	8.160184	108.982803	46.97464	-11.770566	109.969078	45.626785	35.436691	115.697327	46.3007125	11.8330625	112.8332025	-61.3090085	4.4873055	105.1324035
0.942892	15.661303	109.163406	-7.450607	7.810847	108.81778	46.717312	-12.416662	109.278763	45.956421	34.906898	115.719772	46.3368665	11.245118	112.4992675	-61.2380805	4.376576	105.1362925
0.59576	16.23428	109.090271	-7.394495	7.411227	108.592545	46.47718	-13.100187	108.456505	46.251678	34.347416	115.725624	46.364429	10.6236145	112.0910645	-61.153419	4.1988395	105.0940255
0.246208	16.724749	108.975479	-7.314447	6.990119	108.274094	46.195442	-13.765748	107.524513	46.623039	33.715664	115.688095	46.4092405	9.974958	111.606304	-61.0381345	4.00528	104.941884
-0.089546	17.059402	108.788696	-7.220415	6.547699	107.86705	45.915882	-14.410075	106.422958	46.995117	33.109104	115.634361	46.4554995	9.3495145	111.0286595	-60.8963295	3.7458835	104.7054405
-0.40068	17.295559	108.570396	-7.128533	6.120199	107.374252	45.636806	-14.961397	105.111565	47.38221	32.561146	115.474915	46.509508	8.7998745	110.29324	-60.766574	3.4405235	104.455264
-0.656245	17.471008	108.261314	-7.024156	5.765615	106.767952	45.369503	-15.421838	103.589211	47.728134	32.116508	115.195129	46.5488185	8.347335	109.39217	-60.5971305	3.183895	104.143734
-1.20305	17.651754	107.527069	-6.865546	5.417071	105.739105	45.051117	-15.889132	101.190414	48.08445	31.752682	114.389633	46.5677835	7.931775	107.7900235	-60.2988755	2.902367	103.6881865
-1.539333	17.683611	106.86779	-6.742361	5.341733	104.99189	44.940968	-15.985039	99.621353	48.2435	31.724108	113.611481	46.592234	7.8695345	106.616417	-60.076956	2.8139315	103.367363
-1.88388	17.627672	106.06604	-6.650921	5.401745	104.216896	44.866215	-15.929354	98.223534	48.282219	31.863117	112.648483	46.574217	7.9668815	105.4360085	-59.876059	2.8366085	102.9977835
-2.143842	17.48683	105.067123	-6.584301	5.532537	103.395447	44.830688	-15.798124	97.048492	48.231171	32.09063	111.435867	46.5309295	8.146253	104.2421795	-59.6995315	2.918821	102.5487145
-2.35856	17.222048	103.973541	-6.550168	5.703044	102.550018	44.800751	-15.667399	96.095291	47.906502	32.379696	110.296127	46.3536265	8.3561485	103.195709	-59.4539625	3.0499395	101.904327
-2.580561	16.766653	102.944496	-6.524376	5.835878	101.783356	44.742233	-15.601599	95.368568	47.64381	32.527611	109.151016	46.1930215	8.463006	102.259792	-59.2417735	3.20875	101.30692
-2.780288	16.102409	102.016273	-6.500803	5.885453	101.150978	44.726883	-15.626803	94.845261	47.388218	32.551476	108.082352	46.0575505	8.4623365	101.4638065	-59.0591565	3.3085695	100.8381495
-2.920334	14.706501	100.943634	-6.512528	5.798517	100.465897	44.699371	-15.810951	94.378593	47.195751	32.510921	106.801964	45.947561	8.349985	100.5902785	-58.972617	3.247049	100.3415155
-2.960633	13.676974	100.387695	-6.517304	5.650872	100.14241	44.706364	-15.961697	94.211884	47.07402	32.448639	106.111076	45.890192	8.243471	100.16148	-58.9248	3.058273	100.12334
-2.975193	12.559263	99.942764	-6.504616	5.482821	99.902954	44.744984	-16.107201	94.156609	47.008835	32.30468	105.647346	45.8769095	8.0987395	99.9019775	-58.8861415	2.8669025	99.9039305
-3.005435	11.257603	99.593811	-6.529049	5.325575	99.753799	44.824684	-16.221212	94.310776	46.968304	32.171539	105.327484	45.896494	7.9751635	99.81913	-58.954592	2.6759865	99.688468
-2.894732	9.850262	99.368896	-6.533178	5.213036	99.727669	44.949512	-16.301844	94.764534	46.899681	32.060791	105.290329	45.9245965	7.8794735	100.0274315	-58.9909525	2.5465985	99.4279065
-2.799597	8.425867	99.306061	-6.539693	5.150987	99.86068	45.15316	-16.34996	95.494286	46.829311	32.040165	105.455719	45.9912355	7.8451025	100.4750025	-59.0706215	2.4568715	99.2463575
-2.685355	6.921197	99.506836	-6.514899	5.145137	100.142685	45.415184	-16.340961	96.524063	46.772469	32.086292	105.803825	46.0938265	7.8726655	101.163944	-59.1236245	2.4176085	99.121426
-2.394698	4.498293	99.950737	-6.442916	5.198421	100.854614	45.884037	-16.279377	98.548111	46.645695	32.198929	106.634697	46.264866	7.959776	102.591404	-59.150698	2.437066	99.117824
-2.18369	2.889729	100.501526	-6.383517	5.225021	101.452194	46.207897	-16.273174	100.156441	46.601437	32.207966	107.345856	46.404667	7.967396	103.7511485	-59.171701	2.482646	99.1532395
-1.947816	1.111724	101.198616	-6.336838	5.219096	102.133469	46.500839	-16.307549	101.904388	46.604027	32.133396	108.18428	46.552433	7.9129235	105.044334	-59.226109	2.5252685	99.222604
-1.744531	-0.613049	101.913246	-6.301685	5.148736	102.827904	46.742279	-16.402452	103.754578	46.695145	32.035675	109.102722	46.718712	7.8166115	106.42865	-59.322082	2.4808605	99.227158
-1.646822	-2.413563	102.755722	-6.271502	5.022716	103.543129	46.963699	-16.545681	105.626358	46.839146	31.949669	110.057999	46.9014225	7.701994	107.8421785	-59.4444265	2.343438	99.2440795
-1.449308	-4.282775	103.636864	-6.204445	4.867067	104.260376	47.193996	-16.674284	107.424835	47.021519	31.834135	110.958588	47.1077575	7.5799255	109.1917115	-59.5166475	2.1542085	99.3290405
-1.34021	-6.037022	104.485237	-6.085428	4.735752	104.916573	47.456863	-16.752417	109.048058	47.202866	31.719315	111.696877	47.3298645	7.483449	110.3724675	-59.5007205	1.988055	99.4606785
-1.229047	-8.772163	105.581116	-5.825042	4.558676	105.655815	47.839409	-16.814562	111.069397	47.49651	31.604464	112.327469	47.6679595	7.394951	111.698433	-59.3180435	1.722401	99.613197
-1.213887	-10.454752	106.095589	-5.653465	4.432364	105.936172	48.076492	-16.825911	112.041603	47.620426	31.526106	112.481247	47.848459	7.3500975	112.261425	-59.155389	1.5146305	99.610919
-1.26292	-12.187075	106.421021	-5.504407	4.278933	106.051552	48.30991	-16.840992	112.664749	47.661247	31.444967	112.516403	47.9855785	7.3019875	112.590576	-58.9943925	1.2558785	99.512528
-1.339125	-13.896903	106.640282	-5.387496	4.119406	106.066216	48.502338	-16.895092	112.938568	47.656536	31.331009	112.367401	48.079437	7.2179585	112.6529845	-58.854429	1.0208535	99.4794475
-1.49742	-15.456611	106.70887	-5.303048	3.938121	106.001976	48.632122	-16.969885	112.868568	47.583817	31.161362	112.114594	48.1079695	7.0957385	112.491581	-58.7140655	0.780503500000001	99.512371
-1.755223	-17.051388	106.585373	-5.262093	3.741872	105.901253	48.71978	-17.091829	112.523796	47.504284	30.967823	111.808922	48.112032	6.937997	112.166359	-58.636218	0.545747	99.636147
-2.047385	-18.597933	106.468201	-5.260579	3.580277	105.80143	48.707012	-17.177137	112.070152	47.374302	30.84333	111.540985	48.040657	6.8330965	111.8055685	-58.561815	0.327457499999999	99.7972915
-2.570433	-20.712122	106.264114	-5.319358	3.463936	105.646408	48.6688	-17.224897	111.357689	47.1651	30.749495	111.220062	47.91695	6.762299	111.2888755	-58.555666	0.165572999999999	100.0039405
-2.985967	-22.089264	106.101288	-5.345565	3.468923	105.559647	48.6744	-17.214499	110.924301	47.044666	30.744339	111.003197	47.859533	6.76492	110.963749	-58.550663	0.172926	100.155545
-3.439998	-23.344408	105.938957	-5.329862	3.513739	105.477486	48.714725	-17.161869	110.486015	46.927265	30.807966	110.759354	47.820995	6.8230485	110.6226845	-58.480719	0.2044295	100.3322875
-3.8781	-24.559196	105.922821	-5.236197	3.594735	105.455605	48.785793	-17.016254	110.03212	46.811096	30.958694	110.449623	47.7984445	6.97122	110.2408715	-58.2708385	0.218249999999999	100.6703385
-4.42673	-25.718742	106.0495	-5.087542	3.6892	105.515358	48.925224	-16.825775	109.600067	46.743565	31.115574	110.040283	47.8343945	7.1448995	109.820175	-58.0094785	0.233500500000001	101.210541
-4.902778	-26.828321	106.306183	-4.915949	3.775485	105.55661	49.126801	-16.670856	109.337257	46.686043	31.258854	109.621536	47.906422	7.293999	109.4793965	-57.73832	0.256971000000001	101.6338235
-5.357251	-27.882055	106.484894	-4.75311	3.83145	105.510643	49.341724	-16.589308	109.276024	46.661522	31.351692	109.251068	48.001623	7.381192	109.263546	-57.507843	0.281707999999999	101.75774
-6.221109	-29.465366	106.40564	-4.643499	3.851074	105.225967	49.605686	-16.461573	109.249985	46.674679	31.537104	108.855042	48.1401825	7.5377655	109.0525135	-57.4271805	0.164382500000001	101.3994205
-6.746556	-30.468189	106.213547	-4.584819	3.806332	105.000183	49.712128	-16.379583	109.211197	46.643543	31.680721	108.800865	48.1778355	7.650569	109.006031	-57.3474735	-0.0379049999999994	100.994335
-7.227558	-31.383526	106.062065	-4.523146	3.778179	104.857063	49.721172	-16.257982	109.153839	46.600796	31.363695	108.579979	48.160984	7.5528565	108.866909	-57.207276	0.0035014999999996	100.847217
-7.805996	-32.280968	105.967484	-4.472132	3.785372	104.781464	49.756664	-16.128588	109.144302	46.507336	31.934843	108.580162	48.132	7.9031275	108.862232	-57.076264	-0.332383499999999	100.700696
-8.380361	-33.094959	105.897316	-4.44339	3.847996	104.751549	49.84156	-15.97954	109.181061	46.445011	32.087288	108.620117	48.1432855	8.053874	108.900589	-57.0300655	-0.357882	100.602509
-8.911058	-33.86631	105.778168	-4.433015	3.960729	104.71312	49.931774	-15.784885	109.228134	46.378986	32.309158	108.673409	48.15538	8.2621365	108.9507715	-57.02141	-0.340678499999998	100.4754685
-9.437587	-34.526169	105.697083	-4.441048	4.107059	104.654144	49.999004	-15.575814	109.201706	46.351879	32.556099	108.677208	48.1754415	8.4901425	108.939457	-57.0575375	-0.276024500000002	100.368831
-10.349862	-35.501225	105.622948	-4.416209	4.322814	104.55394	50.077301	-15.311083	109.128395	46.327435	32.945206	108.603462	48.202368	8.8170615	108.8659285	-57.034786	-0.171433499999999	100.2419515
-10.953142	-36.025417	105.608597	-4.371967	4.442264	104.461136	50.116287	-15.154658	109.120033	46.370483	33.214352	108.541786	48.243385	9.029847	108.8309095	-56.987319	-0.145319000000001	100.0913625
-11.034016	-35.796097	105.484375	-4.322024	4.536508	104.359581	50.165836	-15.001513	109.104935	46.438007	33.488541	108.497635	48.3019215	9.243514	108.801285	-56.9459695	-0.170497999999998	99.917877
-11.060704	-35.377666	105.435768	-4.282898	4.669995	104.302429	50.211163	-14.865945	109.11174	46.465851	33.766876	108.479515	48.338507	9.4504655	108.7956275	-56.904303	-0.110475500000002	99.8092305
-11.108761	-34.938599	105.377243	-4.207289	4.772025	104.266273	50.249203	-14.732897	109.161255	46.498375	33.99749	108.472183	48.373789	9.6322965	108.816719	-56.788367	-0.0882464999999986	99.715827
-11.170446	-34.416031	105.386368	-4.150133	4.87502	104.278252	50.465385	-14.648297	109.19384	46.478642	34.276974	108.509323	48.4720135	9.8143385	108.8515815	-56.7722795	-0.0642985000000014	99.7049225
-11.228278	-33.799599	105.441223	-4.110335	4.965503	104.334961	50.541515	-14.518897	109.276459	46.465469	34.549969	108.559326	48.503492	10.015536	108.9178925	-56.724162	-0.0845299999999973	99.7520295
-11.35346	-32.838692	105.562386	-4.124845	5.117642	104.400742	50.627403	-14.224367	109.458374	46.362728	35.01458	108.636787	48.4950655	10.3951065	109.0475805	-56.7447555	-0.159822500000001	99.7539035
-11.320079	-32.076878	105.652145	-4.1967	5.246209	104.426216	50.636055	-13.967715	109.649384	46.238503	35.358299	108.642876	48.437279	10.695292	109.14613	-56.830679	-0.202874000000001	99.706302
-11.393143	-31.352356	105.737183	-4.294421	5.389259	104.432587	50.653725	-13.706562	109.846649	46.078362	35.671963	108.635178	48.3660435	10.9827005	109.2409135	-56.9548855	-0.2041825	99.6242605
-11.456409	-30.589956	105.866074	-4.41753	5.530202	104.464005	50.648415	-13.430617	110.037277	45.8773	35.951149	108.64315	48.2628575	11.260266	109.3402135	-57.0979175	-0.199862000000001	99.5877965
-11.524035	-29.740562	105.991364	-4.546066	5.669081	104.53447	50.619244	-13.169151	110.241905	45.702103	36.173386	108.672783	48.1606735	11.5021175	109.457344	-57.2528055	-0.1639555	99.611596
-11.596664	-28.834122	106.072701	-4.686275	5.79107	104.644241	50.554405	-12.939845	110.489716	45.577942	36.371387	108.750298	48.0661735	11.715771	109.620007	-57.4387235	-0.133630999999999	99.668475
-11.59137	-27.810436	106.179955	-4.814303	5.901528	104.800644	50.498646	-12.741712	110.720718	45.484322	36.563847	108.899734	47.991484	11.9110675	109.810226	-57.62009	-0.108011500000002	99.791062
-11.724559	-26.369364	106.055557	-4.986663	6.046021	105.075546	50.428684	-12.457707	110.886955	45.366356	36.9104	109.274612	47.89752	12.2263465	110.0807835	-57.870846	-0.134304500000002	100.0703085
-11.76677	-25.355309	105.889526	-5.111377	6.127672	105.268349	50.349407	-12.269676	110.89946	45.289825	37.129742	109.607002	47.819616	12.430033	110.253231	-58.04237	-0.174689000000001	100.283467
-11.802011	-24.232445	105.621956	-5.227358	6.227476	105.448112	50.254471	-12.065681	110.781563	45.212318	37.556683	110.126427	47.7333945	12.745501	110.453995	-58.1881105	-0.290549	100.442229
-11.809573	-23.040348	105.303238	-5.357187	6.389416	105.583549	50.143467	-11.810055	110.588921	45.119846	37.590347	110.474289	47.6316565	12.890146	110.531605	-58.3460305	-0.111314000000002	100.635493
-11.91706	-21.862545	104.894173	-5.514131	6.643732	105.639839	50.003021	-11.532846	110.422874	45.085335	37.771023	110.855782	47.544178	13.1190885	110.639328	-58.57244	0.1683755	100.64035
-11.999288	-20.701981	104.551636	-5.654413	6.981651	105.614899	49.896477	-11.2574	110.283432	45.069046	37.975338	111.16037	47.4827615	13.358969	110.721901	-58.7915875	0.604333	100.507897
-12.076103	-19.481525	104.340851	-5.753092	7.38825	105.514374	49.774937	-10.980509	110.196892	45.031555	38.158562	111.283722	47.403246	13.5890265	110.740307	-58.90943	1.1874735	100.288441
-12.1187	-17.543497	104.257393	-5.816828	8.00481	105.308998	49.667706	-10.684272	110.101334	44.957428	38.448658	111.07856	47.312567	13.882193	110.589947	-58.946223	2.127427	100.028049
-12.153565	-16.34828	104.535805	-5.77277	8.341851	105.322731	49.609367	-10.563941	110.042465	44.916389	38.551445	110.701302	47.262878	13.993752	110.3718835	-58.808418	2.68995	100.2735785
-12.227908	-15.211947	104.937469	-5.65004	8.525593	105.552254	49.585835	-10.532353	109.979523	44.898663	38.579975	110.340729	47.242249	14.023811	110.160126	-58.542329	3.027375	100.944382
-12.194399	-14.124981	105.536438	-5.510898	8.574189	105.935432	49.604816	-10.561089	109.9617	44.982685	38.704033	110.207436	47.2937505	14.071472	110.084568	-58.3155465	3.076906	101.786296
-12.149867	-12.950812	106.191299	-5.357079	8.507881	106.443527	49.649616	-10.650844	109.983894	45.043308	38.38567	109.913147	47.346462	13.867413	109.9485205	-58.06062	3.148349	102.9385335
-12.056187	-11.829487	106.944023	-5.208903	8.392161	107.031952	49.682541	-10.756383	110.007347	45.128635	38.242443	109.8349	47.405588	13.74303	109.9211235	-57.823394	3.041292	104.1427805
-11.980592	-10.728959	107.654892	-5.052591	8.280817	107.673195	49.725826	-10.88077	110.022018	45.205181	38.107533	109.810593	47.4655035	13.6133815	109.9163055	-57.5706855	2.9482525	105.4300845
-11.717266	-8.921611	108.628105	-4.888813	8.147459	108.596512	49.73288	-11.045121	110.168518	45.317696	37.930428	109.960342	47.525288	13.4426535	110.06443	-57.302914	2.8522645	107.128594
-11.510813	-7.722635	109.05423	-4.860756	8.058738	109.044838	49.74696	-11.116023	110.349617	45.434612	37.847595	110.190132	47.590786	13.365786	110.2698745	-57.312298	2.75169	107.8198015
-11.320463	-6.546901	109.115578	-4.878972	7.970058	109.286285	49.778217	-11.142851	110.493828	45.526051	37.821377	110.517761	47.652134	13.339263	110.5057945	-57.410078	2.600853	108.0667755
-11.040397	-5.288959	108.931923	-4.991426	7.884222	109.334839	49.80685	-11.123882	110.52594	45.581596	37.830967	110.956154	47.694223	13.3535425	110.741047	-57.677075	2.4149015	107.928631
-10.739244	-4.073025	108.7453	-5.12407	7.842256	109.34597	49.792271	-11.060371	110.368469	45.570961	37.890457	111.396805	47.681616	13.415043	110.882637	-57.929756	2.269469	107.809303
-10.403846	-2.825993	108.577286	-5.213422	7.859327	109.379669	49.710808	-10.8965	110.049843	45.453377	37.997513	111.787628	47.5820925	13.5505065	110.9187355	-58.0089365	2.1681475	107.8406025
-9.993859	-1.577244	108.57756	-5.306177	7.929827	109.477768	49.59119	-10.657551	109.74424	45.297348	38.138302	112.094513	47.444269	13.7403755	110.9193765	-58.056623	2.1192785	108.0361595
-9.224853	0.233181	108.623398	-5.354824	8.120333	109.581566	49.528801	-10.276526	109.452484	45.297348	38.138302	112.094513	47.4130745	13.930888	110.7734985	-58.1227225	2.309778	108.3896335
-8.685876	1.425765	108.606171	-5.357763	8.308617	109.568146	49.571671	-10.101804	109.430695	45.299194	38.470112	112.316132	47.4354325	14.184154	110.8734135	-58.1509585	2.43308	108.2628785
-8.074387	2.560134	108.590492	-5.346999	8.487915	109.494995	49.644745	-10.037943	109.553131	45.29023	38.560272	112.246277	47.4674875	14.2611645	110.899704	-58.1614855	2.7146655	108.090286
-7.42332	3.628869	108.505211	-5.310597	8.622849	109.393799	49.708191	-10.079892	109.745667	45.326378	38.568424	112.072327	47.5172845	14.244266	110.908997	-58.1384785	3.001432	107.878601
-6.605972	4.648907	108.428635	-5.233959	8.652602	109.265457	49.742809	-10.189266	109.967995	45.38398	38.453983	111.858604	47.5633945	14.1323585	110.9132995	-58.0313125	3.1728455	107.6176145
-6.119074	5.041119	108.618416	-5.156539	8.594772	109.14093	49.785591	-10.339315	110.222435	45.32597	38.269127	111.777939	47.5557805	13.964906	111.000187	-57.8688585	3.224638	107.281673
-6.040009	4.755445	108.446274	-5.075383	8.438083	109.052132	49.819458	-10.532368	110.468498	45.421349	38.051743	111.588821	47.6204035	13.7596875	111.0286595	-57.7711695	3.1164785	107.0756045
-5.692315	4.292644	108.377769	-4.954426	8.086862	109.002541	49.915569	-10.857665	110.760353	45.543545	37.702084	111.384796	47.729557	13.4222095	111.0725745	-57.638409	2.7515145	106.9325075
-5.435027	3.783302	108.39257	-4.874407	7.849555	109.034683	49.95874	-11.065695	110.921455	45.594917	37.485809	111.283447	47.7768285	13.210057	111.102451	-57.5256425	2.489053	106.966915
-5.166774	3.290163	108.447754	-4.790968	7.621829	109.110748	50.01136	-11.241185	110.99675	45.628738	37.30228	111.288536	47.820049	13.0305475	111.142643	-57.401985	2.2131105	107.078853
-4.874947	2.770636	108.465286	-4.78882	7.456489	109.159599	50.048637	-11.345324	111.058235	45.657288	37.197781	111.435791	47.8529625	12.9262285	111.247013	-57.4306025	1.9867495	107.072185
-4.547336	2.293404	108.407104	-4.84482	7.333826	109.120415	50.078972	-11.388041	111.119354	45.667656	37.151127	111.70298	47.873314	12.881543	111.411167	-57.562954	1.786109	106.829663
-4.211788	1.899427	108.193527	-4.988346	7.299366	108.970535	50.031799	-11.352929	111.221252	45.629467	37.145008	112.116623	47.830633	12.8960395	111.6689375	-57.807325	1.7026925	106.2721325
-3.919883	1.56087	107.97348	-5.176431	7.346376	108.82151	49.915459	-11.27225	111.381554	45.496964	37.225208	112.623596	47.7062115	12.976479	112.002575	-58.0590735	1.716273	105.640445
-3.548549	1.240891	107.961205	-5.511472	7.607517	108.882484	49.690182	-11.089258	111.792412	45.331955	37.377312	113.425301	47.5110685	13.144027	112.6088565	-58.5340125	2.071007	105.1561115
-3.288643	1.075249	108.171371	-5.752479	7.856997	109.119972	49.547825	-10.929642	112.211754	45.102215	37.542736	114.035454	47.32502	13.306547	113.123604	-58.829978	2.407447	105.11634
-2.96912	0.915544	108.505989	-5.987584	8.13531	109.447929	49.469028	-10.781852	112.720398	44.94257	37.702583	114.577209	47.205799	13.4603655	113.6488035	-59.180967	2.8102545	105.2470545
-2.681235	0.655944	108.867432	-6.159647	8.419114	109.784256	49.417068	-10.631037	113.322655	44.860504	37.888645	114.983452	47.138786	13.628804	114.1530535	-59.45808	3.209424	105.4154585
-2.336957	0.406305	109.208801	-6.294991	8.677263	110.077988	49.367355	-10.487976	113.998177	44.762375	38.087391	115.343544	47.064865	13.7997075	114.6708605	-59.654847	3.5548185	105.4851155
-2.014711	0.165136	109.529945	-6.361119	8.899447	110.313202	49.388775	-10.377295	114.703194	44.711449	38.192844	115.647354	47.050112	13.9077745	115.175274	-59.77235	3.8911195	105.45113
-1.756575	-0.055566	109.859741	-6.407384	9.043622	110.559464	49.475445	-10.282039	115.422379	44.664719	38.217556	115.943825	47.070082	13.9677585	115.683102	-59.88485	4.1194855	105.435826
-1.406879	-0.358693	110.432495	-6.412362	9.086763	110.958076	49.653183	-10.203452	116.462616	44.709873	38.211121	116.453255	47.181528	14.0038345	116.4579355	-60.006252	4.1696915	105.4582165
-1.181043	-0.551637	110.826279	-6.391461	9.031812	111.273743	49.7841	-10.233894	117.056122	44.800522	38.184048	116.823235	47.292311	13.975077	116.9396785	-60.075233	4.088547	105.6078075
-0.991357	-0.724577	111.206207	-6.371832	8.930675	111.601349	49.879662	-10.282437	117.513947	44.894073	38.126732	117.221512	47.3868675	13.9221475	117.3677295	-60.1305315	3.9392025	105.8349685
-0.79732	-0.88089	111.555908	-6.370706	8.868515	111.918045	49.967728	-10.372787	117.876732	44.991158	38.050102	117.622505	47.479443	13.8386575	117.7496185	-60.220855	3.8983725	106.0864715
-0.621762	-0.996899	111.868462	-6.365155	8.8256	112.225662	50.010662	-10.477959	118.150841	45.090485	37.961948	118.006195	47.5505735	13.7419945	118.078518	-60.2808835	3.9092055	106.372806
-0.442752	-1.081748	112.167778	-6.358091	8.827013	112.529961	50.028461	-10.57935	118.355354	45.180847	37.889374	118.329468	47.604654	13.655012	118.342411	-60.320836	3.999014	106.717511
-0.280331	-1.159316	112.446449	-6.322294	8.870245	112.839699	49.997063	-10.619117	118.527267	45.284416	37.841415	118.6175	47.6407395	13.611149	118.5723835	-60.2853275	4.129341	107.1070145
-0.07936	-1.236414	112.887802	-6.254553	8.983678	113.308777	50.01424	-10.609435	118.764565	45.444393	37.81842	119.029488	47.7293165	13.6044925	118.8970265	-60.2384225	4.3628635	107.7205275
0.025008	-1.270483	113.209961	-6.200181	9.075509	113.648376	50.077076	-10.575002	118.946609	45.563461	37.841297	119.254395	47.8202685	13.6331475	119.100502	-60.2206305	4.5178705	108.19625
0.105849	-1.2814	113.56633	-6.131545	9.164211	114.02401	50.164993	-10.551224	119.158493	45.635223	37.9007	119.483009	47.900108	13.674738	119.320751	-60.163198	4.653684	108.727269
0.152545	-1.279701	113.936218	-6.058406	9.237475	114.401482	50.286354	-10.52773	119.436752	45.673134	37.944294	119.732391	47.979744	13.708282	119.5845715	-60.096556	4.766668	109.2183925
0.174814	-1.259356	114.303802	-6.011407	9.294304	114.761017	50.423367	-10.482483	119.760048	45.70055	38.019264	119.999741	48.0619585	13.7683905	119.8798945	-60.0847725	4.8202175	109.6421395
0.183081	-1.194341	114.637032	-5.99115	9.334001	115.066017	50.554531	-10.430213	120.118797	45.745468	38.136684	120.286201	48.1499995	13.8532355	120.202499	-60.1322995	4.8147665	109.929535
0.1641	-1.10635	114.919662	-6.003979	9.363594	115.297554	50.643982	-10.341213	120.510948	45.780991	38.239361	120.547691	48.2124865	13.949074	120.5293195	-60.2204445	4.778114	110.0657885
0.102158	-0.934422	115.257332	-6.106532	9.41976	115.575119	50.723248	-10.217903	120.995041	45.74976	38.341595	120.782936	48.236504	14.061846	120.8889885	-60.449568	4.777674	110.2612495
0.024244	-0.799321	115.425743	-6.179129	9.46377	115.709373	50.713455	-10.117329	121.196152	45.746948	38.402092	120.729485	48.2302015	14.1423815	120.9628185	-60.5884595	4.7851585	110.4559275
-0.100037	-0.648215	115.52079	-6.273448	9.537389	115.788826	50.668545	-10.03315	121.246376	45.681335	38.49778	120.652435	48.17494	14.232315	120.9494055	-60.721836	4.842463	110.6282465
-0.263738	-0.488137	115.542664	-6.357854	9.617775	115.797211	50.554115	-9.927136	121.210693	45.596077	38.575699	120.526527	48.075096	14.3242815	120.86861	-60.790804	4.9112685	110.725812
-0.435125	-0.321562	115.493706	-6.404919	9.694101	115.763031	50.486271	-9.760637	121.089256	45.509766	38.612007	120.33596	47.9980185	14.425685	120.712608	-60.8078565	4.962517	110.813454
-0.622969	-0.142074	115.383354	-6.458443	9.801478	115.668427	50.414745	-9.591025	120.899429	45.45269	38.683735	120.153343	47.9337175	14.546355	120.526386	-60.8506035	5.056601	110.810468
-0.80368	0.041996	115.216721	-6.505023	9.904677	115.541031	50.394249	-9.460579	120.664703	45.421219	38.796234	119.962952	47.907734	14.6678275	120.3138275	-60.91778	5.1415265	110.7682345
-1.069489	0.348633	114.910034	-6.508411	10.100184	115.316566	50.309586	-9.212336	120.254692	45.354176	38.978458	119.684769	47.831881	14.883061	119.9697305	-60.848703	5.317307	110.6634015
-1.238093	0.566194	114.707329	-6.4954	10.254879	115.180588	50.257023	-9.030552	119.980331	45.330956	39.129425	119.542648	47.7939895	15.0494365	119.7614895	-60.7847895	5.4603215	110.5996865
-1.420646	0.781211	114.529434	-6.466268	10.380416	115.056633	50.230442	-8.847376	119.721291	45.312073	39.280556	119.4319	47.7712575	15.21659	119.5765955	-60.7037935	5.544242	110.5366705
-1.600817	1.013557	114.382614	-6.455308	10.510043	114.96965	50.213741	-8.678161	119.515656	45.306873	39.438271	119.385056	47.760307	15.380055	119.450356	-60.670923	5.640031	110.488944
-1.814915	1.258823	114.274773	-6.418507	10.60939	114.918396	50.184177	-8.52141	119.351555	45.320415	39.562405	119.366119	47.752296	15.5204975	119.358837	-60.58931	5.6982825	110.477955
-2.055252	1.52914	114.19603	-6.399129	10.708886	114.897064	50.142818	-8.376223	119.204498	45.295952	39.678478	119.393921	47.719385	15.6511275	119.2992095	-60.517643	5.7666445	110.4949185
-2.332075	1.842916	114.147423	-6.395118	10.796073	114.878716	50.127529	-8.242046	119.058907	45.284176	39.80098	119.420982	47.7058525	15.779467	119.2399445	-60.4960885	5.812679	110.5174875
-2.862944	2.306773	114.018417	-6.383222	10.903981	114.815506	50.114697	-8.036992	118.829391	45.328568	39.957764	119.40477	47.7216325	15.960386	119.1170805	-60.4880765	5.847576	110.5139315
-3.308878	2.644237	113.902939	-6.412808	10.999085	114.736916	50.064938	-7.846162	118.700012	45.289757	40.084206	119.417763	47.6773475	16.119022	119.0588875	-60.5029635	5.879148	110.4149445
-3.766355	3.003191	113.733223	-6.449041	11.085777	114.605507	50.003178	-7.65431	118.590454	45.245266	40.184166	119.411324	47.624222	16.264928	119.000889	-60.522304	5.906626	110.210125
-4.220788	3.36596	113.538399	-6.544724	11.190691	114.424728	49.928173	-7.490531	118.531204	45.189812	40.330303	119.411423	47.5589925	16.419886	118.9713135	-60.6484405	5.961496	109.8781425
-4.72635	3.638854	113.280357	-6.672779	11.275843	114.184799	49.860275	-7.346623	118.496727	45.162582	40.521969	119.430878	47.5114285	16.587673	118.9638025	-60.8569865	5.964013	109.4057955
-5.225908	3.908334	113.010452	-6.814521	11.351898	113.964104	49.734753	-7.207601	118.464569	45.081425	40.693104	119.427345	47.408089	16.7427515	118.945957	-61.037131	5.9610445	108.982251
-5.692618	4.166129	112.833931	-6.901141	11.422302	113.804626	49.604858	-7.049595	118.392433	44.948532	40.822376	119.375633	47.276695	16.8863905	118.884033	-61.078977	5.9582135	108.725219
-6.466248	4.564939	112.714531	-6.989948	11.578882	113.715485	49.490616	-6.840014	118.268883	44.807289	41.02634	119.238235	47.1489525	17.093163	118.753559	-61.1288485	6.064601	108.677411
-7.001576	4.866744	112.756386	-7.008692	11.694948	113.734779	49.424065	-6.696174	118.24099	44.763802	41.134991	119.1437	47.0939335	17.2194085	118.692345	-61.1113175	6.1704875	108.777213
-7.640852	5.113123	112.777725	-6.971578	11.799597	113.797462	49.395798	-6.541026	118.229187	44.734097	41.252579	119.060158	47.0649475	17.3557765	118.6446725	-61.0081035	6.2434175	108.9502515
-8.337547	5.395575	112.8564	-6.916972	11.894702	113.898514	49.412457	-6.43603	118.241669	44.811584	41.330765	118.932892	47.1120205	17.4473675	118.5872805	-60.9459645	6.3420365	109.2097475
-9.033116	5.666893	112.971283	-6.828021	11.97671	114.010117	49.440075	-6.338916	118.289101	44.821503	41.416908	118.83831	47.130789	17.538996	118.5637055	-60.786831	6.414424	109.4565285
-9.665204	5.886508	113.051735	-6.720844	12.02404	114.113724	49.492882	-6.275702	118.354759	44.928314	41.456211	118.72094	47.210598	17.5902545	118.5378495	-60.652286	6.4578255	109.6895985
-10.299171	6.13478	113.137878	-6.616365	12.048729	114.204697	49.560219	-6.229405	118.411194	44.974804	41.504204	118.603516	47.2675115	17.6373995	118.507355	-60.5002415	6.4600585	109.902039
-11.338331	6.535713	113.259041	-6.409912	12.006597	114.320877	49.672638	-6.198619	118.483078	45.05682	41.531265	118.416885	47.364729	17.666323	118.4499815	-60.184553	6.346871	110.1917725
-12.161518	6.893989	113.379478	-6.344154	12.005198	114.462914	49.721058	-6.195231	118.487297	45.184612	41.515507	118.225929	47.452835	17.660138	118.356613	-60.141143	6.350258	110.569215
-12.908202	7.142291	113.657394	-6.146853	11.928234	114.67942	49.763607	-6.183307	118.45031	45.223331	41.490997	118.00473	47.493469	17.653845	118.22752	-59.787175	6.202623	111.13132
-13.682248	7.475111	114.070908	-6.010224	11.904902	115.015915	49.85535	-6.187664	118.384491	45.305489	41.467728	117.757675	47.5804195	17.640032	118.071083	-59.6008675	6.169772	111.960747
-14.399189	7.859459	114.575455	-5.812622	11.848714	115.386925	49.985279	-6.210757	118.218636	45.441483	41.488003	117.439964	47.713381	17.638623	117.8293	-59.338625	6.058805	112.94455
-15.197174	8.255603	115.091881	-5.611237	11.80249	115.74575	50.082619	-6.205469	117.848801	45.566132	41.520786	116.981339	47.8243755	17.6576585	117.41507	-59.0468495	5.9473215	114.07643
-15.927726	8.68329	115.596771	-5.389168	11.753141	116.012299	50.094841	-6.151237	117.216888	45.642426	41.521633	116.385056	47.8686335	17.685198	116.800972	-58.6469695	5.821084	115.223626
-16.889538	9.325139	116.069733	-5.084844	11.668591	116.207436	49.932766	-6.06456	116.100838	45.714615	41.26495	115.264748	47.8236905	17.600195	115.682793	-57.9933785	5.736987	116.732079
-17.483801	9.870267	116.295479	-4.916276	11.600401	116.212868	49.74873	-6.083795	115.431427	45.691776	41.000961	114.548897	47.720253	17.458583	114.990162	-57.552805	5.742219	117.435574
-18.128475	10.476428	116.304268	-4.79763	11.509277	116.126442	49.604378	-6.172837	114.857933	45.657585	40.722729	113.954254	47.6309815	17.274946	114.4060935	-57.2262415	5.743608	117.8467905
-18.629799	11.105528	116.220001	-4.728991	11.431329	115.925743	49.480217	-6.318004	114.424004	45.626114	40.469597	113.39016	47.5531655	17.0757965	113.907082	-57.0111475	5.7868615	117.944404
-19.116358	11.73693	115.882668	-4.724616	11.348931	115.604553	49.319481	-6.464242	114.048294	45.64991	40.195061	112.832382	47.4846955	16.8654095	113.440338	-56.9339275	5.8324525	117.768768
-19.50453	12.396368	115.455078	-4.744346	11.250174	115.189896	49.182419	-6.628252	113.597992	45.529461	39.962494	112.280823	47.35594	16.667121	112.9394075	-56.844632	5.833227	117.4403845
-19.85079	13.178192	115.036713	-4.820158	11.109737	114.756058	48.93079	-6.787715	113.107475	45.468666	39.724194	111.617065	47.199728	16.4682395	112.36227	-56.840044	5.7512345	117.149846
-20.25198	14.479509	114.483749	-4.96665	10.86175	114.208092	48.60878	-7.108214	112.278114	45.034252	39.367683	110.692177	46.821516	16.1297345	111.4851455	-56.754816	5.5937655	116.9310385
-20.378134	15.37033	114.138374	-5.089138	10.683937	113.923683	48.343319	-7.323796	111.862076	44.939362	39.133068	110.158142	46.6413405	15.904636	111.010109	-56.8196165	5.463238	116.837257
-20.438084	16.281055	113.844467	-5.240611	10.514447	113.703308	48.128536	-7.516437	111.481926	44.867905	38.902771	109.799973	46.4982205	15.693167	110.6409495	-56.9794425	5.335727	116.7656665
-20.407574	17.369699	113.564789	-5.390193	10.348649	113.524582	47.912144	-7.692462	111.207436	44.725819	38.687134	109.536781	46.3189815	15.497336	110.3721085	-57.0993675	5.199962	116.6770555
-20.231911	18.478079	113.314941	-5.515568	10.200597	113.408493	47.740219	-7.857826	110.995613	44.630032	38.552372	109.387993	46.1851255	15.347273	110.191803	-57.2162615	5.053921	116.625183
-20.013281	19.602472	113.119041	-5.616988	10.091789	113.331558	47.586052	-7.984841	110.773659	44.539421	38.459969	109.317383	46.0627365	15.237564	110.045521	-57.2967125	4.946014	116.617595
-19.684532	20.837856	113.016273	-5.699126	10.007536	113.282753	47.437149	-8.073856	110.577942	44.508602	38.391964	109.376213	45.9728755	15.159054	109.9770775	-57.3711275	4.856018	116.5884285
-18.977732	22.838034	112.918617	-5.834449	9.932137	113.270821	47.261848	-8.119032	110.282013	44.513657	38.388641	109.686157	45.8877525	15.1348045	109.984085	-57.5566505	4.7294695	116.557557
-18.414194	24.157864	113.000443	-5.920844	9.936209	113.297501	47.169067	-8.049648	110.024307	44.533043	38.469078	110.058678	45.851055	15.209715	110.0414925	-57.692743	4.662703	116.5535095
-17.755621	25.614361	113.212112	-6.077092	9.961357	113.340828	47.051773	-7.859241	109.763313	44.486641	38.61853	110.667633	45.769207	15.3796445	110.215473	-57.923391	4.5430695	116.466183
-16.977785	27.070608	113.571548	-6.259895	10.108098	113.397659	46.882992	-7.536545	109.619225	44.404648	38.872066	111.487106	45.64382	15.6677605	110.5531655	-58.16361	4.5484355	116.2421525
-16.192413	28.541166	114.10891	-6.570567	10.306745	113.581573	46.671051	-7.037603	109.853256	44.249863	39.261253	112.589882	45.460457	16.111825	111.221569	-58.601591	4.501665	115.941577
-15.25799	29.973698	114.88372	-6.974056	10.665253	113.979424	46.584274	-6.449657	110.46759	44.018806	39.81847	113.997826	45.30154	16.6844065	112.232708	-59.249652	4.6460995	115.72614
-14.438462	31.383402	115.899467	-7.4199	11.128405	114.660309	46.554272	-5.82865	111.407349	43.725193	40.476822	115.615616	45.1397325	17.324086	113.5114825	-59.9795325	4.932724	115.8091355
-12.85093	33.343658	117.839752	-8.149299	11.852643	116.025696	46.539913	-4.929076	113.21508	43.31448	41.565094	118.322922	44.9271965	18.318009	115.769001	-61.2257945	5.387277	116.282391
-11.856545	34.508533	119.311333	-8.565495	12.327619	117.148384	46.553547	-4.36099	114.473808	43.090603	42.252037	120.050407	44.822075	18.9455235	117.2621075	-61.953065	5.7097145	117.0346605
-10.676439	35.540462	120.855621	-8.933908	12.768155	118.340195	46.617939	-3.871929	115.741158	42.856407	42.8694	121.698547	44.737173	19.4987355	118.7198525	-62.604989	6.0375745	117.9605375
-9.407056	36.408382	122.335052	-9.204155	13.170923	119.538605	46.741261	-3.431406	116.949615	42.712402	43.392742	123.128273	44.7268315	19.980668	120.038944	-63.1351415	6.361178	119.038266
-8.170276	37.143356	123.717476	-9.437232	13.545055	120.680473	46.872524	-3.041549	118.087494	42.520859	43.862724	124.350235	44.6966915	20.4105875	121.2188645	-63.5711555	6.6795225	120.1420815
-6.93538	37.85973	124.826523	-9.607287	13.893351	121.657204	47.059525	-2.679124	119.060097	42.30838	44.279217	125.346039	44.6839525	20.8000465	122.203068	-63.8985265	6.9866555	121.11134
-5.699589	38.397179	125.64019	-9.78291	14.195477	122.433937	47.12619	-2.287256	120.030525	41.995388	44.691582	126.144432	44.560789	21.202163	123.0874785	-64.126609	7.188791	121.7803955
-3.780168	38.971046	126.426613	-9.94321	14.503334	123.173676	47.397415	-1.903441	121.10788	41.829437	45.169685	126.91481	44.613426	21.633122	124.011345	-64.499846	7.373546	122.336007
-2.459571	39.213528	126.683517	-10.110807	14.652067	123.444328	47.582397	-1.768781	121.490204	41.684052	45.416172	127.241364	44.6332245	21.8236955	124.365784	-64.8548385	7.4804385	122.522872
-1.213507	39.227894	126.942047	-10.268724	14.705841	123.554504	47.467041	-1.582912	121.681511	41.479481	45.618553	127.485001	44.473261	22.0178205	124.583256	-65.010709	7.3938615	122.525752
0.143499	39.15715	127.016953	-10.400103	14.702584	123.546669	47.390778	-1.436513	121.601868	41.364788	45.764549	127.633331	44.377783	22.164018	124.6175995	-65.177989	7.24115	122.4757385
1.424869	38.939487	127.057312	-10.514557	14.719002	123.456596	47.306686	-1.239123	121.418533	41.272526	45.912579	127.748421	44.289606	22.336728	124.583477	-65.31872	7.101276	122.329715
2.561172	38.533382	127.118767	-10.602558	14.778919	123.32312	47.28894	-1.027134	121.243324	41.145824	46.05978	127.858421	44.217382	22.516323	124.5508725	-65.422498	7.041515	122.0953675
3.985121	38.058659	127.007126	-10.659002	14.906576	123.216965	47.321404	-0.732795	121.123032	40.981857	46.232811	127.959572	44.1516305	22.750008	124.541302	-65.4696345	7.063144	121.892628
5.912291	37.137592	126.84243	-10.733632	15.228905	123.159531	47.451809	-0.201138	121.06205	40.749935	46.549828	128.095764	44.100872	23.174345	124.578907	-65.568136	7.283465	121.740155
7.23276	36.286118	126.618156	-10.780072	15.493925	123.15519	47.553478	0.161138	121.057938	40.567284	46.831001	128.139252	44.060381	23.4960695	124.598595	-65.620525	7.4917805	121.711785
8.466726	35.391609	126.299431	-10.778645	15.779933	123.149887	47.626637	0.523228	121.068398	40.467365	47.172508	128.153534	44.047001	23.847868	124.610966	-65.604291	7.711998	121.688808
9.739382	34.303658	125.891197	-10.750801	16.059698	123.127151	47.691231	0.845928	121.079163	40.404442	47.486748	128.05162	44.0478365	24.166338	124.5653915	-65.5494385	7.953058	121.6889105
10.974634	33.088646	125.412346	-10.725248	16.314081	123.053894	47.769947	1.111454	121.075775	40.364475	47.749569	127.87899	44.067211	24.4305115	124.4773825	-65.517707	8.1976505	121.6304055
12.24133	31.68737	124.881897	-10.629226	16.499161	122.936226	47.886707	1.293149	121.038498	40.403374	47.959919	127.639793	44.1450405	24.626534	124.3391455	-65.4034925	8.371788	121.5333065
13.450991	30.143097	124.345184	-10.533297	16.643795	122.76963	47.979706	1.443638	121.01693	40.450272	48.107365	127.329697	44.214989	24.7755015	124.1733135	-65.281583	8.5120885	121.3659465
15.455465	27.471367	123.429718	-10.360393	16.78537	122.481514	48.265587	1.604813	121.040558	40.588058	48.227005	126.746979	44.4268225	24.915909	123.8937685	-65.1476085	8.654831	121.0692595
16.61422	25.666609	122.854042	-10.132254	16.883745	122.180901	48.527576	1.743277	121.157417	40.707355	48.294559	126.253685	44.6174655	25.018918	123.705551	-64.8819735	8.748572	120.656251
17.869305	23.610888	122.25959	-9.862094	16.971506	121.808418	48.879513	1.913854	121.458855	40.891705	48.351688	125.513145	44.885609	25.132771	123.486	-64.609797	8.810241	120.130836
19.060215	21.607126	121.708282	-9.518637	17.041147	121.270515	49.357925	2.055822	121.916534	41.130089	48.34943	124.515465	45.244007	25.202626	123.2159995	-64.281281	8.879668	119.3250305
20.267727	19.378138	121.124374	-9.082227	17.068569	120.529366	49.888084	2.13226	122.383156	41.392132	48.2234	123.256561	45.640108	25.17783	122.8198585	-63.804562	8.959308	118.2388735
21.028687	17.36655	120.74202	-8.599604	17.034933	119.56427	50.328712	2.093867	122.93129	41.755051	48.080521	121.816513	46.0418815	25.087194	122.3739015	-63.2410895	8.982672	116.7546385
22.539286	14.832075	119.953033	-8.077147	16.871677	118.441154	50.77774	1.950574	123.378731	42.134304	47.825737	120.205688	46.456022	24.8881555	121.7922095	-62.610316	8.8551985	115.0900985
23.981539	11.450648	119.391609	-7.262793	16.404907	116.829941	51.197784	1.639777	123.865089	42.859097	47.075161	117.723953	47.0284405	24.357469	120.794521	-61.5540265	8.452345	112.865361
24.82099	9.186463	119.24453	-6.72583	15.946278	115.879227	51.42337	1.336165	124.12635	43.353851	46.439667	116.222466	47.3886105	23.887916	120.174408	-60.8402705	8.00464	111.584046
25.432228	7.112933	119.268585	-6.24408	15.398046	115.031258	51.599277	0.965066	124.284134	43.926525	45.725048	114.885139	47.762901	23.345057	119.5846365	-60.251061	7.451035	110.4778795
26.079428	5.081913	119.216789	-5.812682	14.833067	114.212128	51.753105	0.550803	124.314499	44.416714	45.066071	113.875008	48.0849095	22.808437	119.0947535	-59.7102735	6.857697	109.3295025
26.526333	3.266107	119.001663	-5.457951	14.277969	113.393059	51.859211	0.173565	124.157692	44.760849	44.559299	113.17849	48.31003	22.366432	118.668091	-59.225932	6.189506	108.118027
26.820314	1.659245	118.701385	-5.176399	13.805385	112.608086	51.92654	-0.151011	123.84269	44.99202	44.206131	112.763451	48.45928	22.02756	118.3030705	-58.812078	5.58321	106.9131015
27.091265	0.13818	118.306648	-4.934034	13.441663	111.890556	51.991184	-0.391056	123.456642	45.202682	43.992722	112.492058	48.596933	21.800833	117.97435	-58.465001	5.082493	105.806762
27.197483	-1.735942	117.701363	-4.626689	13.212651	111.135445	52.129585	-0.557833	122.766815	45.361519	43.829441	112.140869	48.745552	21.635804	117.453842	-57.99893	4.789498	104.817048
27.102921	-2.644473	117.347214	-4.424194	13.231712	110.78907	52.289669	-0.596233	122.312927	45.449448	43.808792	111.947586	48.8695585	21.6062795	117.1302565	-57.7179465	4.8571445	104.4478835
26.860189	-3.428293	117.072716	-4.217763	13.352771	110.550438	52.438046	-0.606788	121.918175	45.644474	43.77235	111.750626	49.04126	21.582781	116.8344005	-57.476786	5.122761	104.2664755
26.478016	-4.107598	116.804245	-3.998487	13.492691	110.396194	52.606182	-0.624846	121.590675	45.848801	43.751598	111.658165	49.2274915	21.563376	116.62442	-57.2244655	5.422006	104.167968
25.973555	-4.583872	116.572281	-3.751441	13.612986	110.329437	52.805565	-0.694078	121.356354	46.122551	43.734432	111.662674	49.464058	21.520177	116.509514	-56.96694	5.705795	104.14936
25.414637	-4.933406	116.33004	-3.475257	13.699378	110.350677	53.033669	-0.774366	121.170006	46.419189	43.697716	111.777878	49.726429	21.461675	116.473942	-56.676943	5.937081	104.227412
24.80028	-5.100706	116.105461	-3.170965	13.724072	110.42054	53.323162	-0.901169	121.019234	46.688698	43.64698	112.007813	50.00593	21.3729055	116.5135235	-56.34786	6.0752385	104.3275565
23.623524	-5.084597	115.765892	-2.64768	13.735661	110.571289	53.741692	-1.14308	120.888809	47.203545	43.509819	112.472626	50.4726185	21.1833695	116.6807175	-55.7679785	6.2879525	104.4618605
22.760851	-4.915494	115.526703	-2.279679	13.746119	110.688423	54.029816	-1.336835	120.879494	47.568127	43.385921	112.782799	50.7989715	21.024543	116.8311465	-55.3583295	6.467695	104.5456995
21.875309	-4.658833	115.283791	-1.919309	13.80928	110.828606	54.325981	-1.566072	120.89341	47.9133	43.290237	113.166283	51.1196405	20.8620825	117.0298465	-54.9582585	6.7564775	104.6273655
20.851305	-4.222392	115.057564	-1.586989	13.917516	111.011139	54.55669	-1.783025	120.883797	48.468735	43.15498	113.576172	51.5127125	20.6859775	117.2299845	-54.6866905	7.1490545	104.7922935
19.697531	-3.59432	114.805481	-1.596971	14.265998	111.412521	54.711746	-2.00922	120.856407	48.956776	43.070389	114.046692	51.834261	20.5305845	117.4515495	-55.028203	8.0014115	105.3734925
18.540621	-2.94371	114.434006	-1.130894	14.462198	111.454185	54.810345	-2.186922	120.73848	49.388981	43.071388	114.627121	52.099663	20.442233	117.6828005	-54.361451	8.482163	105.2255695
17.296419	-2.138549	114.066849	-0.969052	14.873016	111.658798	54.836136	-2.317922	120.51107	49.763443	43.157505	115.298485	52.2997895	20.4197915	117.9047775	-54.2378935	9.3262405	105.4128185
15.212408	-0.725657	113.406685	-0.926125	15.624655	111.999115	54.781445	-2.349792	119.976913	50.224258	43.410683	116.350746	52.5028515	20.5304455	118.1638295	-54.3551015	10.7188645	105.8344005
13.792849	0.310558	112.945869	-0.991812	16.185282	112.19622	54.701477	-2.221157	119.483658	50.356293	43.674614	117.086151	52.528885	20.7267285	118.2849045	-54.512509	11.6438355	106.1075355
12.226909	1.428799	112.494324	-1.11118	16.763763	112.386108	54.583271	-1.992297	118.959854	50.34623	43.99395	117.771744	52.4647505	21.0008265	118.365799	-54.6871105	12.5266995	106.406417
10.639653	2.5213	112.123955	-1.2482	17.317425	112.566849	54.492165	-1.722549	118.446716	50.28653	44.352318	118.323807	52.3893475	21.3148845	118.3852615	-54.8857475	13.3199655	106.7484365
9.08285	3.613555	111.862961	-1.383099	17.813776	112.75766	54.446285	-1.422425	117.988861	50.200748	44.704723	118.760208	52.3235165	21.641149	118.3745345	-55.0897145	13.986403	107.1407855
7.323932	4.672668	111.698364	-1.483353	18.245117	112.906715	54.403763	-1.116391	117.61171	50.030327	45.005844	119.066193	52.217045	21.9447265	118.3389515	-55.183751	14.5455075	107.4744785
5.634167	5.633852	111.555847	-1.562781	18.585079	113.004623	54.363041	-0.897284	117.297874	49.98064	45.252346	119.262337	52.1718405	22.177531	118.2801055	-55.2974025	14.992627	107.7291405
3.023414	7.033503	111.361946	-1.630586	18.927053	112.985062	54.329182	-0.693472	116.938934	49.876831	45.581745	119.386459	52.1030065	22.4441365	118.1626965	-55.3641785	15.4099695	107.8074275
1.289844	7.830639	111.18084	-1.65362	19.057392	112.882149	54.358078	-0.636064	116.740273	49.846794	45.708656	119.29982	52.102436	22.536296	118.0200465	-55.409676	15.578488	107.7442515
-0.489029	8.614153	110.974678	-1.625714	19.100418	112.700989	54.339142	-0.643388	116.567825	49.852562	45.760654	119.170692	52.095852	22.558633	117.8692585	-55.34728	15.642203	107.5327195
-2.239326	9.29971	110.739449	-1.544092	19.077999	112.48941	54.475475	-0.798031	116.394997	49.875496	45.764206	118.980286	52.1754855	22.4830875	117.6876415	-55.2636695	15.6729105	107.2911785
-4.04851	9.991232	110.529968	-1.412845	19.009094	112.281143	54.60397	-0.978086	116.234123	49.989223	45.690083	118.695976	52.2965965	22.3559985	117.4650495	-55.1222865	15.6621895	107.0972365
-5.832676	10.589166	110.3451	-1.241003	18.88035	112.066986	54.731583	-1.11878	116.065643	50.136757	45.609165	118.470001	52.43417	22.2451925	117.267822	-54.916176	15.5155075	106.86615
-7.627085	11.174292	110.148499	-1.010199	18.694016	111.894226	54.832321	-1.277844	115.893463	50.331211	45.525383	118.288467	52.581766	22.1237695	117.090965	-54.602164	15.2642625	106.697487
-10.382187	11.957828	109.949425	-0.736915	18.443296	111.727676	54.968952	-1.501144	115.615334	50.633957	45.32132	117.965248	52.8014545	21.910088	116.790291	-54.2752845	14.976504	106.665061
-12.300022	12.505499	109.830284	-0.646482	18.317911	111.614456	55.022305	-1.661031	115.463272	50.727226	45.197605	117.784668	52.8747655	21.768287	116.62397	-54.1677295	14.867535	106.604942
-14.194562	13.00566	109.674683	-0.536694	18.156157	111.490883	55.077736	-1.850762	115.375542	50.828075	45.006824	117.593048	52.9529055	21.578031	116.484295	-54.0262935	14.734283	106.497471
-16.124353	13.507316	109.499977	-0.453611	17.962297	111.367569	55.128677	-2.020022	115.308067	50.90332	44.779682	117.419693	53.0159985	21.37983	116.36388	-53.9232205	14.544764	106.371258
-18.067696	13.965076	109.314217	-0.423057	17.760204	111.271965	55.166733	-2.198669	115.275848	50.892212	44.599247	117.292526	53.0294725	21.200289	116.284187	-53.8755865	14.320119	106.259743
-20.059063	14.445035	109.125694	-0.380324	17.499203	111.125137	55.19997	-2.418092	115.277061	50.925636	44.409084	117.152359	53.062803	20.995496	116.21471	-53.823451	14.00291	106.035564
-22.05463	14.888881	109.069382	-0.379935	17.243753	111.079559	55.207676	-2.641707	115.303017	50.8708	44.224976	116.970184	53.039238	20.7916345	116.1366005	-53.799108	13.6958715	106.0225175
-25.130209	15.606138	109.21949	-0.40963	16.821045	111.196968	55.133675	-3.042107	115.426758	50.748158	43.895267	116.606163	52.9409165	20.42658	116.0164605	-53.7601765	13.21551	106.3774755
-27.167446	16.078238	109.476913	-0.48068	16.483812	111.40329	55.060516	-3.352239	115.56691	50.687408	43.636204	116.363457	52.873962	20.1419825	115.9651835	-53.835322	12.8256415	106.8413965
-29.261053	16.569584	109.724876	-0.578328	16.087721	111.614975	54.987122	-3.720717	115.714096	50.646019	43.396378	116.117928	52.8165705	19.8378305	115.916012	-53.9732265	12.3376115	107.313938
-31.323469	17.09565	109.931602	-0.705151	15.661944	111.789093	54.880535	-4.082328	115.80806	50.578644	43.126274	115.865326	52.7295895	19.521973	115.836693	-54.1398915	11.801915	107.741493
-33.421795	17.677631	110.051033	-0.85607	15.222575	111.885468	54.707302	-4.448185	115.819954	50.506737	42.806244	115.583733	52.6070195	19.1790295	115.7018435	-54.3191595	11.2661205	108.0690925
-35.499062	18.314072	110.022865	-1.049314	14.788076	111.875679	54.479607	-4.806382	115.709351	50.361679	42.512131	115.309975	52.420643	18.8528745	115.509663	-54.519271	10.7232775	108.241695
-37.575592	19.001211	109.902176	-1.255045	14.383899	111.759377	54.207294	-5.131298	115.429665	50.269363	42.223312	115.024307	52.2383285	18.546007	115.226986	-54.7484185	10.221791	108.291768
-40.667496	20.187679	109.720421	-1.542664	13.864178	111.426697	53.747124	-5.51585	114.754143	49.993038	41.839504	114.642952	51.870081	18.161827	114.6985475	-54.955409	9.566529	108.1548465
-41.273594	21.016235	109.831558	-1.682348	13.614029	111.179497	53.386391	-5.667236	114.217468	49.691589	41.655895	114.526772	51.53899	17.9943295	114.37212	-54.903686	9.2337285	107.986874
-41.191898	21.878267	109.787308	-1.820685	13.407146	110.94371	53.089504	-5.783368	113.59478	49.535477	41.500061	114.501205	51.3124905	17.8583465	114.0479925	-54.9538605	8.9559455	107.8394275
-41.17363	22.795769	109.801628	-1.942101	13.290729	110.710632	52.826797	-5.852812	112.95903	49.41235	41.431229	114.548317	51.1195735	17.7892085	113.7536735	-55.0037755	8.7922495	107.6675905
-41.005001	23.725933	110.012199	-2.031913	13.266352	110.512184	52.653133	-5.868905	112.286469	49.295017	41.474697	114.595505	50.974075	17.802896	113.440987	-55.037901	8.729808	107.583381
-40.908493	24.732456	110.278091	-2.104337	13.321196	110.338402	52.519096	-5.799864	111.59053	49.137833	41.572399	114.600922	50.8284645	17.8862675	113.095726	-55.0371385	8.7561245	107.581078
-40.724995	25.711418	110.599136	-2.134577	13.47576	110.158432	52.393044	-5.691354	110.969902	49.109314	41.672039	114.46595	50.751179	17.9903425	112.717926	-55.020333	8.9611775	107.598938
-40.364468	27.069372	110.909187	-2.156175	13.80065	109.846703	52.166229	-5.394166	110.245918	48.848724	41.978813	114.116577	50.5074765	18.2923235	112.1812475	-54.8198265	9.3089765	107.5121585
-40.119995	28.032326	110.845779	-2.20805	14.022853	109.564041	52.01347	-5.247461	109.870956	48.680305	42.19141	113.841248	50.3468875	18.4719745	111.856102	-54.7629875	9.5737315	107.27198
-39.881859	28.921001	110.708984	-2.300731	14.228591	109.24015	51.864254	-5.161251	109.561302	48.578167	42.415691	113.523102	50.2212105	18.62722	111.542202	-54.8226725	9.829962	106.938098
-39.600586	29.737028	110.497322	-2.455052	14.398392	108.919785	51.645321	-5.131541	109.391823	48.397732	42.667103	113.217377	50.0215265	18.767781	111.3046	-54.9316305	10.029003	106.53497
-39.257751	30.48735	110.288361	-2.681229	14.530401	108.64241	51.375736	-5.161424	109.19207	47.909687	42.964027	112.992966	49.6427115	18.9013015	111.092518	-55.0051695	10.1595005	106.192302
-38.877495	31.210289	110.045502	-2.931236	14.621984	108.368744	51.105183	-5.197261	109.000862	47.583042	43.15395	112.729156	49.3441125	18.9783445	110.865009	-55.2065845	10.2656235	105.872479
-38.546829	31.860495	109.792435	-3.260945	14.685404	108.095505	50.837315	-5.264725	108.889862	47.231464	43.316216	112.424492	49.0343895	19.0257455	110.657177	-55.5562795	10.3450625	105.533833
-37.930412	32.662949	109.31575	-3.751545	14.731276	107.711388	50.487095	-5.442397	108.78038	46.66518	43.58934	112.058495	48.5761375	19.0734715	110.4194375	-56.0792275	10.3890805	105.0033385
-37.406349	33.159061	109.014687	-4.085796	14.715643	107.477524	50.284492	-5.550249	108.662506	46.261444	43.710205	111.856094	48.272968	19.079978	110.2593	-56.44456	10.351308	104.695748
-36.966358	33.598499	108.874306	-4.384808	14.680932	107.284523	50.048603	-5.618336	108.512451	45.893486	43.787468	111.628464	47.9710445	19.084566	110.0704575	-56.7406605	10.277298	104.4985885
-36.423443	33.952656	108.769569	-4.657993	14.631809	107.123772	49.838913	-5.673815	108.275665	45.550926	43.889992	111.421417	47.6949195	19.1080885	109.848541	-57.0109055	10.1555295	104.399003
-35.762127	34.2421	108.661858	-4.926268	14.635752	106.974365	49.598713	-5.713602	108.036697	45.233147	43.994568	111.256882	47.41593	19.140483	109.6467895	-57.268466	10.131021	104.3019405
-35.080078	34.557938	108.605019	-5.202666	14.644485	106.827477	49.348976	-5.725459	107.817032	44.96207	44.099567	111.099991	47.155523	19.187054	109.4585115	-57.560855	10.101916	104.1964425
-34.418224	34.798992	108.544121	-5.471863	14.717674	106.687401	49.100773	-5.678823	107.579483	44.718395	44.264511	110.947266	46.909584	19.292844	109.2633745	-57.85331	10.142504	104.1114275
-33.261646	35.115101	108.316887	-5.89189	14.865868	106.472847	48.681084	-5.547507	107.220093	44.348965	44.557781	110.689079	46.5150245	19.505137	108.954586	-58.2988045	10.226599	103.991108
-32.455421	35.296719	108.218529	-6.17237	14.979289	106.30146	48.411064	-5.481849	106.97776	44.106117	44.770969	110.450317	46.2585905	19.64456	108.7140385	-58.6033305	10.314018	103.8888815
-31.61368	35.38097	108.100281	-6.410359	15.076179	106.130043	48.172943	-5.458875	106.745461	43.848927	44.988937	110.175957	46.010935	19.765031	108.460709	-58.831653	10.387327	103.799377
-30.701674	35.441868	107.888176	-6.635003	15.14204	105.987259	47.942619	-5.453457	106.556824	43.570904	45.16964	109.86264	45.7567615	19.8580915	108.209732	-59.0267675	10.4259885	103.764786
-29.693729	35.459465	107.688736	-6.844957	15.166558	105.868973	47.708755	-5.485898	106.447243	43.297577	45.296471	109.539536	45.503166	19.9052865	107.9933895	-59.19308	10.4278295	103.7445565
-28.716293	35.395645	107.392738	-7.068969	15.125139	105.736908	47.510494	-5.603665	106.408798	43.049465	45.364368	109.193596	45.2799795	19.8803515	107.801197	-59.4179175	10.3699265	103.672619
-27.644932	35.29187	106.977859	-7.314312	15.044403	105.607079	47.31884	-5.810549	106.42012	42.818668	45.397957	108.79258	45.068754	19.793704	107.60635	-59.697378	10.295102	103.607808
-25.945314	35.085331	106.218842	-7.682611	14.819996	105.319641	47.023212	-6.199785	106.51368	42.469231	45.286186	108.027161	44.7462215	19.5432005	107.2704205	-60.1114435	10.0967915	103.3688615
-24.795942	34.884266	105.570267	-7.924242	14.614871	105.081497	46.817665	-6.536786	106.594147	42.217506	45.044937	107.487679	44.5175855	19.2540755	107.040913	-60.3660695	9.9756665	103.122081
-23.503298	34.681423	104.929985	-8.150099	14.364206	104.828918	46.611168	-6.947609	106.688896	41.92852	44.714703	106.980453	44.269844	18.883547	106.8346745	-60.570042	9.844865	102.8231615
-22.211859	34.446606	104.254639	-8.372329	14.077836	104.571442	46.402134	-7.358477	106.80542	41.661007	44.329975	106.493507	44.0315705	18.485749	106.6494635	-60.7762285	9.669923	102.4934205
-20.830418	34.209595	103.58448	-8.569457	13.758792	104.304848	46.17099	-7.768167	106.914627	41.449444	43.929245	106.019821	43.810217	18.080539	106.467224	-60.949131	9.437045	102.142472
-19.373188	34.025356	102.994026	-8.769766	13.429067	104.067696	45.919357	-8.161866	106.97274	41.293587	43.542282	105.589867	43.606472	17.690208	106.2813035	-61.146004	9.167926	101.8540885
-17.944532	33.842148	102.427963	-8.94969	13.094028	103.82872	45.634064	-8.513663	107.008896	41.172798	43.182354	105.206169	43.403431	17.3343455	106.1075325	-61.302811	8.8537105	101.5499075
-15.638271	33.659027	101.714828	-9.242943	12.647076	103.494537	45.140392	-8.93929	107.039932	40.98732	42.74313	104.796776	43.063856	16.90192	105.918354	-61.549742	8.392232	101.07072
-14.052155	33.614315	101.330658	-9.458448	12.428391	103.317711	44.8069	-9.145936	106.956352	40.849159	42.536224	104.662445	42.8280295	16.695144	105.8093985	-61.7449255	8.161638	100.8260235
-12.337145	33.664398	101.204536	-9.65438	12.265336	103.199753	44.450294	-9.268188	106.796921	40.697662	42.445503	104.622711	42.573978	16.5886575	105.709816	-61.882738	7.9420145	100.68969
-10.654031	33.747292	101.132813	-9.853153	12.17983	103.143814	44.121559	-9.301617	106.579033	40.527607	42.475803	104.709541	42.324583	16.587093	105.644287	-62.030889	7.772567	100.643341
-8.866024	33.938171	101.295853	-10.060687	12.198209	103.16378	43.815693	-9.219662	106.334114	40.369476	42.59827	104.961792	42.0925845	16.689304	105.647953	-62.2139585	7.707114	100.679607
-7.108234	34.137905	101.553131	-10.259501	12.318616	103.242615	43.580872	-9.003846	106.125031	40.260468	42.846146	105.376221	41.92067	16.92115	105.750626	-62.439672	7.716082	100.734604
-5.250499	34.488304	101.960815	-10.500721	12.581343	103.408195	43.476822	-8.700095	106.054459	40.201763	43.24556	106.022408	41.8392925	17.2727325	106.0384335	-62.8407345	7.8899535	100.7779565
-2.391663	34.986897	102.813934	-10.87347	13.20885	103.851761	43.561089	-8.090372	106.243835	40.167858	44.032001	107.420334	41.8644735	17.9708145	106.8320845	-63.6114135	8.4468855	100.8714375
-0.463528	35.374771	103.644691	-11.143634	13.744278	104.236916	43.697495	-7.584705	106.427124	40.149143	44.649166	108.473953	41.923319	18.5322305	107.4505385	-64.210587	8.9563255	101.0232935
1.564952	35.702881	104.431084	-11.376762	14.299429	104.638268	43.804977	-6.995585	106.530907	40.094322	45.285549	109.540512	41.9496495	19.144982	108.0357095	-64.7031735	9.453876	101.2408265
3.569772	35.970192	105.267731	-11.563299	14.895341	105.013016	43.852272	-6.302203	106.562973	40.033081	45.992256	110.570694	41.9426765	19.8450265	108.5668335	-65.0692745	9.9456555	101.4591985
5.618505	36.242752	105.934586	-11.76419	15.460862	105.333542	43.904102	-5.505975	106.528725	39.902142	46.693062	111.490776	41.903122	20.5935435	109.0097505	-65.431502	10.3281805	101.6573335
7.722212	36.314854	106.363762	-11.905634	16.011246	105.57119	43.902145	-4.712126	106.520355	39.618114	47.366516	112.171936	41.7601295	21.327195	109.3461455	-65.5713975	10.695297	101.7962345
9.905985	36.438034	106.591011	-12.054793	16.549665	105.746147	43.942558	-3.986108	106.417374	39.553951	47.968529	112.629295	41.7482545	21.9912105	109.5233345	-65.8578405	11.1081195	101.9689595
13.155169	36.352898	106.58432	-12.205049	17.327522	105.86882	44.069885	-2.991544	106.218399	39.212418	48.886311	112.875053	41.6411515	22.9473835	109.546726	-66.0512495	11.7076605	102.190914
15.345119	36.053581	106.352654	-12.256446	17.771561	105.877052	44.125427	-2.421645	106.120361	38.946007	49.398888	112.872627	41.535717	23.4886215	109.496494	-66.048609	12.0545005	102.25761
17.605989	35.789791	105.946182	-12.306928	18.103394	105.784904	44.153847	-1.941483	106.055389	38.651421	49.83865	112.829971	41.402634	23.9485835	109.44268	-66.01649	12.2582045	102.127128
19.81587	35.278641	105.541138	-12.357605	18.340427	105.646858	44.158295	-1.52283	106.008575	38.412712	50.217712	112.750671	41.2855035	24.347441	109.379623	-66.0007135	12.333413	101.914093
22.103544	34.671974	105.219879	-12.367654	18.461056	105.419121	44.145866	-1.151453	105.930199	38.19437	50.559841	112.655571	41.170118	24.704194	109.292885	-65.905426	12.217918	101.545357
24.313023	33.934898	104.84816	-12.408895	18.555038	105.16642	44.136654	-0.825834	105.85228	38.010563	50.832062	112.612892	41.0736085	25.003114	109.232586	-65.8913985	12.106962	101.100254
23.819027	32.870369	104.781548	-12.439017	18.558495	104.869522	44.144112	-0.577468	105.803383	37.863876	51.042736	112.479591	41.003994	25.232634	109.141487	-65.882028	11.884356	100.597557
23.08621	31.091988	104.138336	-12.466643	18.551926	104.501961	44.245441	-0.3079	105.794632	37.182243	51.436825	112.420593	40.713842	25.5644625	109.1076125	-65.647128	11.5393895	99.8963095
22.731287	29.82864	103.787445	-12.469831	18.550755	104.335091	44.367016	-0.19925	105.853462	37.315987	51.476418	112.073006	40.8415015	25.638584	108.963234	-65.7811635	11.462926	99.706948
22.389238	28.516859	103.24305	-12.437682	18.590473	104.222359	44.506474	-0.126468	105.981422	37.14164	51.570068	111.739349	40.824057	25.7218	108.8603855	-65.699421	11.459146	99.5843325
22.111916	27.041302	103.00798	-12.385258	18.63434	104.165421	44.659115	-0.055352	106.188538	36.988144	51.612461	111.404778	40.8236295	25.7785545	108.796658	-65.5941455	11.4901255	99.534184
21.844751	25.53474	102.766052	-12.295959	18.662491	104.131439	44.810776	-0.003914	106.459061	36.969303	51.63409	111.004814	40.8900395	25.815088	108.7319375	-65.4819575	11.509894	99.5309405
21.613585	23.938946	102.618561	-12.176995	18.69512	104.092155	44.978367	0.01423	106.75882	36.971359	51.66188	110.699066	40.974863	25.838055	108.728943	-65.328853	11.552185	99.455367
21.398254	22.373598	102.604439	-12.067923	18.72592	104.058395	45.151642	0.043013	107.021881	36.961536	51.736523	110.516266	41.056589	25.889768	108.7690735	-65.192435	11.562072	99.3477165
21.074213	19.87878	102.337921	-11.872402	18.743565	103.902481	45.388786	0.16564	107.356964	37.067337	51.873631	110.317696	41.2280615	26.0196355	108.83733	-64.9728655	11.4674945	98.967632
20.92263	18.22934	102.217232	-11.737723	18.767164	103.670013	45.553692	0.264279	107.531273	37.170109	51.960182	110.164894	41.3619005	26.1122305	108.8480835	-64.8373465	11.4220975	98.4919425
20.731136	16.459801	101.993073	-11.567331	18.798676	103.312233	45.7439	0.344631	107.656113	37.194866	52.027149	109.998978	41.469383	26.18589	108.8275455	-64.604045	11.411462	97.7969205
20.544291	14.780823	101.709137	-11.386195	18.808292	102.815781	45.958344	0.406127	107.756355	37.247444	52.092659	109.779419	41.602894	26.249393	108.767887	-64.375284	11.367191	96.863675
20.34918	12.982668	101.287971	-11.181008	18.775608	102.205528	46.200115	0.46241	107.830223	37.329067	52.125221	109.484688	41.764591	26.2938155	108.6574555	-64.126607	11.2574005	95.7536005
20.12166	11.18333	100.915123	-10.940188	18.691753	101.583351	46.485489	0.494964	107.856575	37.424576	52.096088	109.079803	41.9550325	26.295526	108.468189	-63.8354085	11.08798	94.698513
19.86977	9.372563	100.651375	-10.70986	18.56391	101.024651	46.755131	0.401973	107.913338	37.487907	51.981407	108.568993	42.121519	26.19169	108.2411655	-63.541239	10.93613	93.8081365
19.376328	6.543744	100.382851	-10.350266	18.30714	100.296486	47.050251	0.050711	108.190468	37.555973	51.585804	107.757996	42.303112	25.8182575	107.974232	-63.003644	10.7960225	92.61874
19.01152	4.703255	100.347221	-10.11201	18.072016	99.847908	47.219246	-0.224498	108.39994	37.832371	51.251133	107.106873	42.5258085	25.5133175	107.7534065	-62.7498285	10.6307145	91.9424095
18.572721	2.811663	100.295113	-9.898841	17.799221	99.373108	47.402378	-0.564424	108.536003	37.970341	50.926422	106.623253	42.6863595	25.180999	107.579628	-62.4840415	10.417443	91.166588
18.117136	0.958833	100.127411	-9.6792	17.487677	98.904572	47.545811	-0.938042	108.596893	38.222443	50.554867	106.125786	42.884127	24.8084125	107.3613395	-62.242527	10.1669415	90.4478045
17.623884	-0.871744	100.003098	-9.440447	17.167185	98.463982	47.592735	-1.279623	108.589363	38.433842	50.195702	105.711868	43.0132885	24.4580395	107.1506155	-61.8941825	9.8763305	89.7773485
17.096025	-2.600308	99.791435	-9.218657	16.837749	98.100349	47.605862	-1.59701	108.521759	38.588341	49.828163	105.357338	43.0971015	24.1155765	106.9395485	-61.5344155	9.55992149999999	89.2611495
16.504698	-4.28299	99.654312	-8.946749	16.484442	97.797218	47.642235	-1.90158	108.408974	38.74551	49.461277	105.010582	43.1938725	23.7798485	106.709778	-61.0873705	9.1890355	88.884658
15.532271	-6.688095	99.42234	-8.578455	15.951814	97.398148	47.809254	-2.319833	108.217857	39.041283	48.897892	104.422485	43.4252685	23.2890295	106.320171	-60.5821785	8.6145985	88.476125
14.777138	-8.137189	99.31868	-8.331592	15.600933	97.152733	47.968243	-2.589232	108.085167	39.228474	48.528194	104.024193	43.5983585	22.969481	106.05468	-60.2615425	8.232385	88.250786
14.011459	-9.629527	99.155548	-8.083128	15.239511	96.905197	48.125206	-2.876451	107.969139	39.389095	48.180233	103.62986	43.7571505	22.651891	105.7994995	-59.9234065	7.827131	88.0108945
13.175757	-10.957232	99.057594	-7.840846	14.839088	96.669746	48.254673	-3.16344	107.864143	39.527927	47.781647	103.232811	43.8913	22.3091035	105.548477	-59.572992	7.3690725	87.791015
12.379118	-12.423337	99.006691	-7.588706	14.417627	96.459236	48.363358	-3.472016	107.800972	39.681408	47.362171	102.842804	44.022383	21.9450775	105.321888	-59.199795	6.8901765	87.596584
11.491672	-13.649864	99.007355	-7.368824	13.961021	96.269974	48.481041	-3.843909	107.797348	39.862423	46.933201	102.460434	44.171732	21.544646	105.128891	-58.90938	6.377396	87.411057
10.467772	-14.834931	99.077751	-7.161702	13.481768	96.118393	48.611076	-4.281178	107.815575	40.058315	46.480484	102.078056	44.3346955	21.099653	104.9468155	-58.6580995	5.863883	87.2899705
8.897361	-16.392822	99.3162	-6.869124	12.700484	95.982513	48.82288	-4.980155	107.869186	40.315922	45.769215	101.511261	44.569401	20.39453	104.6902235	-58.307649	5.006438	87.2748025
7.82933	-17.256353	99.483559	-6.662335	12.151004	95.958138	49.129196	-5.511547	107.832443	40.44125	45.26162	101.12764	44.785223	19.8750365	104.4800415	-58.109893	4.4269715	87.4362345
6.667327	-18.062899	99.707497	-6.434829	11.576441	95.994476	49.14426	-5.954363	107.957649	40.533798	44.714851	100.756454	44.839029	19.380244	104.3570515	-57.708687	3.772638	87.6319005
5.561131	-18.751139	99.958328	-6.189625	10.962931	96.077164	49.485054	-6.505121	107.952942	40.628712	44.146343	100.443283	45.056883	18.820611	104.1981125	-57.436133	3.105251	87.9562155
4.391809	-19.272139	100.207832	-5.967373	10.355767	96.206192	49.662285	-6.988234	108.050301	40.743996	43.565285	100.196472	45.2031405	18.2885255	104.1233865	-57.1378865	2.4230085	88.2889975
3.131787	-19.642693	100.465248	-5.7536	9.759513	96.369797	49.827652	-7.49841	108.187828	40.887985	43.027126	100.052391	45.3578185	17.764358	104.1201095	-56.8650185	1.754668	88.6194845
1.937791	-19.911736	100.647713	-5.5532	9.181935	96.532684	49.992439	-7.983268	108.353302	41.049709	42.543365	100.056396	45.521074	17.2800485	104.204849	-56.627474	1.0838215	88.860519
0.052502	-19.972654	100.670853	-5.307357	8.408075	96.765144	50.254387	-8.709183	108.530235	41.410339	41.874527	100.273323	45.832363	16.582672	104.401779	-56.447077	0.233477999999998	89.128509
-1.215104	-19.840054	100.59893	-5.140208	7.983349	96.955933	50.394325	-9.152744	108.610954	41.673649	41.479347	100.53772	46.033987	16.1633015	104.574337	-56.314403	-0.196603499999999	89.337529
-2.460656	-19.513502	100.447067	-4.955647	7.61623	97.184685	50.343712	-9.473738	108.728683	41.926361	41.141052	100.927879	46.1350365	15.833657	104.828281	-56.0463305	-0.601197000000001	89.541089
-3.751323	-18.999237	100.284767	-4.744762	7.336728	97.48912	50.629841	-9.836779	108.644318	42.197495	40.877144	101.424316	46.413668	15.5201825	105.034317	-55.903192	-0.8467265	89.943923
-4.932857	-18.384565	100.149345	-4.528547	7.134238	97.827881	50.745358	-10.084644	108.604874	42.509701	40.659725	101.965836	46.6275295	15.2875405	105.285355	-55.6846235	-1.0190645	90.370407
-6.182122	-17.54735	99.99971	-4.340825	7.003785	98.143997	50.895214	-10.245247	108.491882	42.832497	40.530621	102.503456	46.8638555	15.142687	105.497669	-55.5455055	-1.135117	90.790325
-7.43471	-16.662716	99.77578	-4.226369	6.904729	98.397881	50.818996	-10.323564	108.429352	43.068699	40.452389	103.045204	46.9438475	15.0644125	105.737278	-55.3965855	-1.2549545	91.058484
-9.315113	-15.066036	99.357574	-4.144072	6.799004	98.618027	50.779121	-10.532875	108.148125	43.273197	40.254505	103.770065	47.026159	14.860815	105.959095	-55.314303	-1.262807	91.276959
-10.578277	-13.957153	99.019531	-4.131635	6.740767	98.647789	50.833397	-10.732878	107.851837	43.346195	40.143837	104.186234	47.089796	14.7054795	106.0190355	-55.353066	-1.2239455	91.2765425
-11.801096	-12.717253	98.682846	-4.128269	6.733113	98.623222	50.567162	-10.83552	107.718018	43.456573	39.998421	104.450462	47.0118675	14.5814505	106.08424	-55.2684055	-1.1152245	91.162204
-13.100173	-11.389132	98.356094	-4.110191	6.763002	98.56546	50.503113	-10.996826	107.457008	43.56472	39.898804	104.635941	47.0339165	14.450989	106.0464745	-55.2542985	-0.924985	91.0844455
-14.267752	-10.046328	98.078094	-4.046323	6.803525	98.46888	50.469883	-11.146843	107.096695	43.691952	39.824013	104.691437	47.0809175	14.338585	105.894066	-55.1735635	-0.731535000000001	91.043694
-15.453739	-8.553243	97.915993	-3.90835	6.851025	98.375549	50.429386	-11.287773	106.612732	43.84697	39.699181	104.580727	47.138178	14.205704	105.5967295	-54.954878	-0.503654000000001	91.1543685
-16.567783	-7.123771	97.819572	-3.704488	6.888642	98.306732	50.376774	-11.437757	105.999687	43.936081	39.596291	104.295853	47.1564275	14.079267	105.14777	-54.5654035	-0.301983000000002	91.465694
-18.207985	-4.761114	97.871849	-3.34667	6.900792	98.22316	50.291039	-11.709566	104.877853	44.107265	39.256306	103.693413	47.199152	13.77337	104.285633	-53.892492	0.0282140000000002	92.160687
-19.179911	-3.202273	98.049072	-3.115146	6.887983	98.244423	50.213478	-11.906994	104.101799	44.207642	39.066654	103.255043	47.21056	13.57983	103.678421	-53.440852	0.196135999999999	92.810425
-20.123949	-1.530581	98.369713	-2.949215	6.819734	98.330048	50.127647	-12.07295	103.387047	44.271233	38.901787	102.901649	47.19944	13.4144185	103.144348	-53.09787	0.225049500000001	93.515748
-21.016792	0.044276	98.691238	-2.841907	6.735207	98.455185	50.039749	-12.233413	102.736664	44.314388	38.770893	102.65229	47.1770685	13.26874	102.694477	-52.8608825	0.201673999999999	94.215893
-21.826342	1.770696	99.018005	-2.835719	6.635234	98.575302	49.943527	-12.40424	102.141312	44.341095	38.669674	102.478195	47.142311	13.132717	102.3097535	-52.813749	0.137751	94.8408505
-22.606926	3.360834	99.279739	-2.883095	6.551506	98.672714	49.844803	-12.540632	101.545593	44.360134	38.593204	102.357697	47.1024685	13.026286	101.951645	-52.8686585	0.0767260000000007	95.393783
-23.294392	5.113236	99.527435	-2.998154	6.501341	98.696434	49.741299	-12.638881	100.938713	44.3517	38.484543	102.296936	47.0464995	12.922831	101.6178245	-53.0428075	0.0798509999999979	95.7750435
-24.16193	7.573985	99.886665	-3.268132	6.463665	98.759384	49.509602	-12.701091	100.115562	44.278412	38.377453	102.395775	46.894007	12.838181	101.2556685	-53.430271	0.0891489999999973	96.2630995
-24.570822	9.293243	100.194756	-3.500395	6.422068	98.871559	49.328579	-12.710367	99.670197	44.252556	38.295139	102.607521	46.7905675	12.792386	101.138859	-53.7913575	0.0517500000000002	96.604259
-24.914465	10.904195	100.677696	-3.780066	6.387246	99.134933	49.180584	-12.719973	99.357361	44.281914	38.198727	102.943657	46.731249	12.739377	101.150509	-54.291381	0.0351150000000011	97.119357
-25.11425	12.513919	101.271881	-4.10689	6.357556	99.48896	48.988361	-12.707808	99.211075	44.271282	38.229797	103.384827	46.6298215	12.7609945	101.297951	-54.8436015	-0.0458824999999994	97.679969
-25.149151	14.051898	102.016045	-4.393205	6.39812	99.98423	48.826843	-12.66713	99.264297	44.315269	38.170441	103.810432	46.571056	12.7516555	101.5373645	-55.357466	0.0445845000000009	98.4310955
-25.146631	15.575516	102.722527	-4.688213	6.444417	100.567436	48.785252	-12.651382	99.541611	44.366257	38.178658	104.42141	46.5757545	12.763638	101.9815105	-55.9521805	0.125195999999999	99.1533615
-24.979729	17.040339	103.434059	-4.9832	6.518055	101.216576	48.672527	-12.613084	100.083542	44.417751	38.191822	105.097389	46.545139	12.789369	102.5904655	-56.511539	0.246741	99.8426865
-24.487608	19.062368	104.561707	-5.38306	6.644918	102.228561	48.630024	-12.693999	100.98616	44.52887	38.196407	106.131897	46.579447	12.751204	103.5590285	-57.345567	0.538631999999998	100.8980935
-24.050287	20.281631	105.195847	-5.61886	6.696101	102.869118	48.568649	-12.704844	101.632607	44.6077	38.186272	106.793068	46.5881745	12.740714	104.2128375	-57.8258945	0.651487999999999	101.5253985
-23.530201	21.423649	105.79097	-5.861773	6.749185	103.499481	48.535927	-12.790569	102.243889	44.695793	38.166626	107.397842	46.61586	12.6880285	104.8208655	-58.339406	0.810341499999998	102.1780965
-22.815653	22.50618	106.374107	-6.108724	6.80204	104.065834	48.573582	-12.91222	102.739166	44.757408	38.157433	107.903732	46.665495	12.6226065	105.321449	-58.882943	0.9814735	102.810219
-22.056671	23.503544	106.848297	-6.371011	6.836964	104.555367	48.441402	-12.916363	103.188004	44.738747	38.123627	108.312798	46.5900745	12.603632	105.750401	-59.3320965	1.070296	103.360333
-21.292229	24.371595	107.21344	-6.629218	6.869549	104.94841	48.324181	-12.926131	103.454147	44.733913	38.113136	108.622192	46.529047	12.5935025	106.0381695	-59.787483	1.1455955	103.8586505
-20.308878	25.180546	107.555626	-6.865528	6.888951	105.263222	48.159534	-12.94996	103.581474	44.664051	38.149052	108.817963	46.4117925	12.599546	106.1997185	-60.1428485	1.178356	104.3267255
-18.813709	26.214912	107.886337	-7.236852	6.954192	105.537018	47.863285	-12.881662	103.537575	44.452686	38.225983	109.033653	46.1579855	12.6721605	106.285614	-60.6316895	1.2362235	104.788422
-17.661016	26.809147	108.037354	-7.467723	7.01295	105.676483	47.652008	-12.765426	103.515556	44.283257	38.247002	109.207954	45.9676325	12.740788	106.361755	-60.9030785	1.285112	104.991211
-16.435028	27.309254	108.179916	-7.696831	7.111474	105.856728	47.526329	-12.657068	103.622505	44.142635	38.325726	109.463379	45.834482	12.834329	106.542942	-61.228144	1.388619	105.170514
-15.161914	27.661726	108.290123	-7.873257	7.22626	106.067574	47.523823	-12.526919	103.830872	44.064583	38.471828	109.787224	45.794203	12.9724545	106.809048	-61.540717	1.4800655	105.3261
-13.662201	27.967293	108.389877	-8.025972	7.363287	106.323875	47.595001	-12.418846	104.171982	44.024811	38.629852	110.122658	45.809906	13.105503	107.14732	-61.86185	1.621071	105.50043
-12.202748	28.190063	108.498619	-8.10906	7.528333	106.635582	47.720181	-12.288353	104.682907	43.99699	38.762936	110.496315	45.8585855	13.2372915	107.589611	-62.0767055	1.8193745	105.681553
-10.600579	28.246841	108.565315	-8.164706	7.662857	107.006287	47.892017	-12.193394	105.342758	44.006695	38.864048	110.87822	45.949356	13.335327	108.110489	-62.278768	1.990387	105.902085
-8.107636	28.150183	108.697464	-8.215725	7.788996	107.614861	48.299465	-12.2384	106.531212	44.097717	39.011509	111.47213	46.198591	13.3865545	109.001671	-62.630041	2.1914375	106.228051
-6.329819	27.906567	108.731606	-8.220745	7.802078	108.044342	48.590878	-12.322248	107.515923	44.151699	39.026756	111.898506	46.3712885	13.352254	109.7072145	-62.8127785	2.251902	106.3814695
-4.517595	27.596045	108.828773	-8.245451	7.770205	108.48217	48.854141	-12.424733	108.650169	44.213913	39.004566	112.390854	46.534027	13.2899165	110.5205115	-63.024929	2.2504935	106.4438285
-2.708613	27.176189	108.961952	-8.297842	7.689685	108.933899	49.121933	-12.550467	109.858276	44.315918	38.979088	112.925926	46.7189255	13.2143105	111.392101	-63.3146095	2.1650595	106.475697
-0.797034	26.666826	109.180466	-8.349962	7.620247	109.396027	49.444168	-12.725443	111.057579	44.414967	38.931526	113.550613	46.9295675	13.1030415	112.304096	-63.6294915	2.1374525	106.487958
1.075204	26.102325	109.51123	-8.420332	7.523658	109.860435	49.681507	-12.882578	112.295128	44.501202	38.828236	114.290085	47.0913545	12.972829	113.2926065	-63.9320185	2.074487	106.4282635
2.988726	25.459286	109.984879	-8.478579	7.43044	110.381554	49.844212	-12.972513	113.475021	44.609444	38.709282	115.106049	47.226828	12.8683845	114.290535	-64.183986	1.9924955	106.472573
5.845075	24.430332	110.911621	-8.473932	7.366034	111.180367	49.949909	-13.00802	115.171036	44.799774	38.60984	116.559692	47.3748415	12.80091	115.865364	-64.3227055	1.931158	106.49537
7.76403	23.70433	111.67514	-8.424458	7.396538	111.661057	49.991402	-12.958044	116.133102	44.936562	38.556618	117.664314	47.463982	12.799287	116.898708	-64.312898	1.993789	106.423406
9.647515	22.939148	112.35688	-8.349628	7.478045	112.050308	50.050217	-12.896487	116.976257	45.133965	38.517582	118.729675	47.592091	12.8105475	117.852966	-64.291347	2.1455425	106.24765
11.470145	22.167536	113.065575	-8.223014	7.633486	112.36097	50.123871	-12.896003	117.695496	45.360233	38.537521	119.782082	47.742052	12.820759	118.738789	-64.18808	2.446213	105.983151
13.373034	21.288834	113.587318	-8.027723	7.859705	112.58448	50.265205	-12.806247	118.239799	45.58802	38.685547	120.787834	47.9266125	12.93965	119.5138165	-63.9820585	2.77976	105.6551435
15.101734	20.45612	114.055061	-7.807382	8.190564	112.684036	50.46413	-12.737947	118.753448	45.853428	38.857426	121.582161	48.158779	13.0597395	120.1678045	-63.773543	3.3213885	105.2002675
16.892471	19.517033	114.312103	-7.543818	8.587809	112.622963	50.766899	-12.631245	119.169891	46.183964	39.067425	122.242752	48.4754315	13.21809	120.7063215	-63.5630675	3.957528	104.5396045
19.385941	18.043106	114.468536	-7.155372	9.321817	112.351814	51.251083	-12.41024	119.697037	46.567089	39.422081	122.836617	48.909086	13.5059205	121.266827	-63.21983	5.1377135	103.436801
20.992657	16.967573	114.425232	-6.856369	9.853252	112.097336	51.577877	-12.198487	120.063339	46.771881	39.636391	122.974228	49.174879	13.718952	121.5187835	-62.887617	5.987552	102.6758885
22.49753	15.85229	114.345642	-6.582326	10.373569	111.767708	51.952003	-12.043471	120.425842	46.949383	39.863483	122.985878	49.450693	13.910006	121.70586	-62.615345	6.837132	101.829556
23.839289	14.673427	114.280258	-6.347488	10.845469	111.393867	52.304375	-11.930982	120.727882	47.13868	40.127747	122.910477	49.7215275	14.0983825	121.8191795	-62.4165035	7.5925555	100.9685545
25.151518	13.340992	114.175377	-6.121748	11.24651	110.979172	52.581745	-11.822938	120.992065	47.291985	40.354954	122.76429	49.936865	14.266008	121.8781775	-62.180361	8.227012	100.0801665
26.234459	11.999102	114.036392	-5.913721	11.570313	110.511826	52.776726	-11.706169	121.184906	47.48439	40.499832	122.514091	50.130558	14.3968315	121.8494985	-61.958	8.7437945	99.1741535
27.294355	10.56546	113.804153	-5.694138	11.766716	109.970078	52.891628	-11.594629	121.253838	47.618732	40.62302	122.209	50.25518	14.5141955	121.731419	-61.643456	9.0192365	98.208737
28.574816	8.37219	113.280151	-5.328278	11.904284	109.054291	52.931511	-11.463079	121.145157	47.793404	40.712234	121.588776	50.3624575	14.6245775	121.3669665	-61.0190135	9.1839905	96.7416155
29.352406	6.828752	112.787399	-5.091883	11.911866	108.418251	52.949406	-11.400555	120.85923	47.910999	40.711697	121.021965	50.4302025	14.655571	120.9405975	-60.6139685	9.168161	95.8959045
29.938231	5.315977	112.23098	-4.816165	11.887194	107.796112	53.10762	-11.421201	120.464157	48.073315	40.683125	120.33287	50.5904675	14.630962	120.3985135	-60.2227975	9.143426	95.1937105
30.41761	3.756434	111.642746	-4.534219	11.846738	107.183144	53.174347	-11.38438	120.028259	48.287521	40.657692	119.571472	50.730934	14.636656	119.7998655	-59.799372	9.05682	94.5664225
30.769482	2.220551	111.030136	-4.23804	11.77704	106.587921	53.283173	-11.320388	119.517311	48.493427	40.637291	118.732857	50.8883	14.6584515	119.125084	-59.36438	8.8956285	94.050758
30.993128	0.675337	110.356125	-3.940401	11.684282	106.008003	53.44627	-11.241506	118.939804	48.687168	40.65237	117.825233	51.066719	14.705432	118.3825185	-58.947521	8.663132	93.6334875
31.074875	-0.831093	109.690842	-3.615087	11.572042	105.418381	53.639126	-11.131997	118.321693	48.926144	40.649212	116.805611	51.282635	14.7586075	117.563652	-58.512809	8.3854765	93.27311
30.952204	-3.041794	108.634804	-3.115466	11.375003	104.539124	53.962822	-10.926947	117.34449	49.193371	40.639843	115.28286	51.5780965	14.856448	116.313675	-57.8090285	7.893558	92.764573
30.744583	-4.447228	107.934715	-2.748778	11.221539	103.975609	54.162384	-10.788922	116.761185	49.549229	40.576942	114.168236	51.8558065	14.89401	115.4647105	-57.3533625	7.549068	92.4865075
30.410385	-5.845551	107.314919	-2.397081	11.074059	103.459969	54.343338	-10.754984	116.262772	49.588005	40.55183	113.287628	51.9656715	14.898423	114.7752	-56.7598335	7.249695	92.144738
29.878733	-7.140442	106.87854	-2.063022	10.908817	102.99369	54.541405	-10.756338	115.853989	49.719528	40.57291	112.453331	52.1304665	14.908286	114.15366	-56.2565105	6.909348	91.83372
29.327551	-8.369571	106.471344	-1.766561	10.723441	102.599106	54.75592	-10.769835	115.550911	49.889336	40.543911	111.712814	52.322628	14.887038	113.6318625	-55.85575	6.559844	91.5663495
28.610441	-9.560571	106.166969	-1.490412	10.552285	102.251526	54.958809	-10.804883	115.364769	50.020348	40.52911	111.045898	52.4895785	14.8621135	113.2053335	-55.4704025	6.2424565	91.2977185
27.79747	-10.638579	105.966988	-1.234373	10.389155	101.958153	55.075748	-10.841418	115.249336	50.118359	40.446224	110.498413	52.5970535	14.802403	112.8738745	-55.0657995	5.975907	91.0424315
26.336687	-12.074145	105.680145	-0.937401	10.119088	101.556541	55.166786	-10.94712	115.079132	50.28698	40.260513	109.781441	52.726883	14.6566965	112.4302865	-54.601685	5.5814795	90.6827955
25.252033	-12.944672	105.446877	-0.792744	9.941702	101.299957	55.221981	-11.07904	114.947342	50.436329	40.144596	109.399376	52.829155	14.532778	112.173359	-54.414643	5.350626	90.426555
24.081673	-13.696784	105.220047	-0.673819	9.773599	101.072144	55.229485	-11.201203	114.800369	50.522846	40.020206	109.063301	52.8761655	14.4095015	111.931835	-54.2238035	5.1376965	90.212453
22.801075	-14.327237	105.017265	-0.552712	9.604521	100.869263	55.211617	-11.281517	114.649643	50.610424	39.886761	108.757614	52.9110205	14.302622	111.7036285	-54.0164445	4.90642	90.0348975
21.444857	-14.859338	104.75885	-0.446963	9.476556	100.691711	55.160477	-11.340336	114.508972	50.682854	39.767052	108.509018	52.9216655	14.213358	111.508995	-53.8155915	4.739754	89.874427
20.040197	-15.271854	104.52446	-0.365292	9.371292	100.56076	55.125504	-11.394918	114.41275	50.756435	39.658676	108.334885	52.9409695	14.131879	111.3738175	-53.6715535	4.610705	89.7477025
18.512068	-15.524634	104.352104	-0.296248	9.261193	100.483452	55.119579	-11.449902	114.327515	50.824505	39.574116	108.207794	52.972042	14.062107	111.2676545	-53.564538	4.460279	89.6992495
16.114824	-15.717736	104.099037	-0.223288	9.162657	100.517151	55.101948	-11.46128	114.266953	50.897758	39.499481	108.133789	52.999853	14.0191005	111.200371	-53.446429	4.3062135	89.833931
14.452055	-15.678951	103.999245	-0.191378	9.129291	100.642143	55.063038	-11.420099	114.249168	50.909378	39.455441	108.145378	52.986208	14.017671	111.197273	-53.368964	4.240911	90.087013
12.642118	-15.499645	103.961273	-0.183774	9.10742	100.8638	55.006824	-11.369327	114.204834	50.892647	39.435528	108.185448	52.9497355	14.0331005	111.195141	-53.3172835	4.1817395	90.532459
10.826189	-15.217289	103.974113	-0.167659	9.113889	101.160667	54.93248	-11.307529	114.120468	50.870537	39.380432	108.242325	52.9015085	14.0364515	111.1813965	-53.2368265	4.1913265	91.1399375
8.916042	-14.803365	104.012474	-0.181791	9.144303	101.560661	54.837536	-11.259082	114.039696	50.860317	39.348808	108.324791	52.8489265	14.044863	111.1822435	-53.2125085	4.243743	91.9390785
7.032858	-14.303162	104.057816	-0.178121	9.219385	101.900948	54.771877	-11.253921	113.919304	50.87616	39.3634	108.461502	52.8240185	14.0547395	111.190403	-53.1802605	4.3840305	92.611493
5.0159	-13.606442	104.105911	-0.206104	9.346262	102.295769	54.668438	-11.243756	113.800621	50.908005	39.349476	108.634888	52.7882215	14.05286	111.2177545	-53.2004295	4.639664	93.3737835
2.017144	-12.386859	104.10659	-0.277439	9.658618	102.856621	54.455082	-11.144802	113.548027	50.965511	39.441647	109.020401	52.7102965	14.1484225	111.284214	-53.2651745	5.1688135	94.429028
-0.044231	-11.39926	104.069687	-0.340457	9.963499	103.221466	54.321861	-11.035964	113.327156	51.051746	39.580441	109.335472	52.6868035	14.2722385	111.331314	-53.3677175	5.6547595	95.111618
-2.065731	-10.301046	104.076157	-0.451029	10.384089	103.616783	54.15448	-10.878426	113.096741	51.136387	39.733662	109.693489	52.6454335	14.427618	111.395115	-53.5474915	6.34056	95.838451
-4.191333	-9.054231	104.158363	-0.574754	10.940948	104.058334	53.920513	-10.690113	112.863602	51.239048	39.948521	110.106262	52.5797805	14.629204	111.484932	-53.7292885	7.252692	96.631736
-6.253849	-7.73277	104.347649	-0.726427	11.562905	104.588547	53.633011	-10.463576	112.618912	51.34074	40.249138	110.556793	52.4868755	14.892781	111.5878525	-53.9397295	8.233029	97.5892415
-8.338327	-6.322259	104.69651	-0.83612	12.200298	105.188194	53.357285	-10.206015	112.329712	51.436455	40.563976	110.970863	52.39687	15.1789805	111.6502875	-54.06911	9.2216155	98.7261005
-10.377362	-4.896771	105.174568	-0.907197	12.79845	105.832527	53.140102	-9.949008	112.025284	51.522957	40.862164	111.351082	52.3315295	15.456578	111.688183	-54.1459235	10.140322	99.976871
-13.341911	-2.68248	106.246841	-0.941386	13.549537	106.882439	52.8601	-9.624323	111.667717	51.623459	41.22506	111.768089	52.2417795	15.8003685	111.717903	-54.1245515	11.2987055	102.046975
-15.190416	-1.247918	107.136261	-0.922671	13.884743	107.593498	52.746643	-9.505257	111.480019	51.666866	41.389862	111.887444	52.2067545	15.9423025	111.6837315	-54.0520965	11.8271835	103.5032645
-17.028795	0.197451	108.153831	-0.839406	14.070642	108.243706	52.635574	-9.488101	111.278557	51.688354	41.480274	111.811699	52.161964	15.9960865	111.545128	-53.840776	12.1451975	104.942284
-18.703442	1.571622	109.192513	-0.729022	14.103031	108.799377	52.558624	-9.570424	110.989571	51.686485	41.464966	111.508797	52.1225545	15.947271	111.249184	-53.5805985	12.258791	106.34957
-20.34462	2.968435	110.198868	-0.578407	13.992195	109.223495	52.450569	-9.72581	110.645592	51.674091	41.350895	111.016632	52.06233	15.8125425	110.831112	-53.219144	12.1718475	107.615878
-21.828691	4.305524	111.096085	-0.470023	13.760746	109.540977	52.344219	-9.899441	110.304001	51.623257	41.147087	110.451683	51.983738	15.623823	110.377842	-52.923784	11.897669	108.704112
-23.303535	5.675231	111.826599	-0.403494	13.46563	109.775841	52.198769	-10.108495	110.000214	51.547146	40.84729	109.911324	51.8729575	15.3693975	109.955769	-52.6799455	11.5618625	109.595913
-25.282665	7.675135	112.659218	-0.503769	12.908327	110.058533	51.993847	-10.494367	109.82119	51.351337	40.375935	109.471687	51.672592	14.940784	109.6464385	-52.68013	10.87587	110.4706275
-26.465813	8.991963	113.05146	-0.69658	12.488813	110.224739	51.87986	-10.738592	109.9328	51.228905	40.098606	109.442886	51.5543825	14.680007	109.687843	-52.9475425	10.297619	110.761635
-27.567974	10.359166	113.186432	-0.940236	12.078861	110.383583	51.807671	-10.950104	110.189697	51.088367	39.892632	109.619591	51.448019	14.471264	109.904644	-53.328491	9.686458	110.862522
-28.607977	11.711176	113.223602	-1.246321	11.687678	110.547546	51.779961	-11.131814	110.564087	50.967854	39.770187	109.962585	51.3739075	14.3191865	110.263336	-53.8665495	9.0561695	110.831756
-29.510271	13.12414	113.271332	-1.576095	11.354709	110.763153	51.777565	-11.269123	110.983192	50.836754	39.688026	110.372116	51.3071595	14.2094515	110.677654	-54.4593495	8.4999665	110.848652
-30.279154	14.586893	113.369919	-1.907058	11.07258	111.022034	51.755886	-11.38018	111.417213	50.681847	39.641884	110.812172	51.2188665	14.130852	111.1146925	-55.0329825	8.014308	110.9293755
-30.940226	16.073372	113.577461	-2.220858	10.859457	111.359856	51.687859	-11.429667	111.791801	50.531841	39.619301	111.239815	51.10985	14.094817	111.515808	-55.551566	7.624097	111.203904
-31.619104	18.451998	114.170265	-2.620368	10.695306	111.9851	51.525898	-11.367561	112.33931	50.315166	39.639915	111.910583	50.920532	14.136177	112.1249465	-56.161268	7.254435	111.8452535
