# Supplementary material for: How to jointly control a ball trajectory on a moving board: Methodological insights into Motor Learning and Rehabilitation
Source: PLoS One. 2025 Oct 15;20(10):e0334588. doi: 10.1371/journal.pone.0334588 (PMC12527165; doi:10.1371/journal.pone.0334588)
Supplement: S2 Data — (ZIP) [file pone.0334588.s002.zip › D1_004.csv]

Ball_X	Ball_Y	Ball_Z	BoardCentre_X	BoardCentre_Y	BoardCentre_Z	P1LeftHand_X	P1LeftHand_Y	P1LeftHand_Z	P1RightHand_X	P1RightHand_Y	P1RightHand_Z	P1MidHands_X	P1MidHands_Y	P1MidHands_Z	P2MidHands_X	P2MidHands_Y	P2MidHands_Z
-7.746719	38.505192	112.4935	-9.898236	14.992044	111.40255	40.361469	-8.169693	100.965408	39.570732	42.272614	107.285835	39.9661005	17.0514605	104.1256215	-59.7625725	12.9326275	118.6794785
-7.806368	38.622601	112.280617	-9.985732	15.116339	111.358475	40.262329	-8.211976	101.140297	39.422451	42.269157	107.207619	39.84239	17.0285905	104.173958	-59.813854	13.2040875	118.542992
-7.724133	38.640205	112.153938	-9.963701	15.127285	111.349335	40.180656	-8.337091	101.230324	39.46423	42.197113	107.025322	39.822443	16.930011	104.127823	-59.749845	13.324559	118.570847
-7.594831	38.575623	112.160133	-9.858608	15.064071	111.43103	40.150322	-8.480792	101.217339	39.58569	42.0513	106.815468	39.868006	16.785254	104.0164035	-59.585222	13.342888	118.8456565
-7.47144	38.467762	112.233139	-9.746366	14.962853	111.55397	40.166744	-8.607012	101.207352	39.607899	41.929089	106.731224	39.8873215	16.6610385	103.969288	-59.3800535	13.2646675	119.138652
-7.380973	38.358429	112.249649	-9.650043	14.839962	111.632683	40.220798	-8.702258	101.230049	39.672905	41.824768	106.643463	39.9468515	16.561255	103.936756	-59.2469375	13.118669	119.32861
-7.331004	38.253933	112.139511	-9.587906	14.738414	111.650513	40.332325	-8.836759	101.38134	39.710583	41.730495	106.543175	40.021454	16.446868	103.9622575	-59.197266	13.02996	119.3387685
-7.39522	38.251923	111.967407	-9.631131	14.735785	111.611328	40.429897	-8.907256	101.698624	39.690063	41.684315	106.561676	40.05998	16.3885295	104.13015	-59.322242	13.0830405	119.092506
-7.527489	38.321266	111.797104	-9.76273	14.801057	111.621033	40.633717	-8.960843	102.290298	39.684216	41.668259	106.708733	40.1589665	16.353708	104.4995155	-59.6844265	13.248406	118.7425505
-7.648067	38.41787	111.658241	-9.904939	14.896118	111.684082	40.899582	-9.026332	102.759018	39.773094	41.704678	106.877609	40.336338	16.339173	104.8183135	-60.146216	13.453063	118.5498505
-7.645957	38.479507	111.289688	-9.942922	14.958827	111.388458	40.660267	-9.099564	102.344086	39.681702	41.722099	106.489708	40.1709845	16.3112675	104.416897	-60.0568285	13.6063865	118.360019
-7.650761	38.372959	111.166809	-10.024218	14.860378	111.032104	39.715324	-8.974285	101.536369	39.231007	41.53944	105.815613	39.4731655	16.2825775	103.675991	-59.5216015	13.4381785	118.388217
-7.81021	38.131161	112.426292	-10.266107	14.643982	111.876129	39.465477	-8.721123	101.648155	39.115784	41.600998	106.617477	39.2906305	16.4399375	104.132816	-59.8228445	12.8480265	119.619442
-8.213261	37.851799	114.559555	-10.520406	14.743179	113.675751	40.33334	-8.11756	102.461151	38.948685	42.504787	108.043983	39.6410125	17.1936135	105.252567	-60.6818245	12.2927445	122.098935
-8.470285	37.697739	114.74556	-10.616048	14.985685	113.591957	39.683361	-7.488645	101.859108	38.083561	42.628307	107.785484	38.883461	17.569831	104.822296	-60.115557	12.401539	122.361618
-8.547397	37.66288	114.62207	-10.717793	15.230687	113.476028	39.710773	-7.294361	102.106499	38.239353	42.739883	107.981125	38.975063	17.722761	105.043812	-60.410649	12.738613	121.908244
-8.301475	37.842644	114.79689	-10.628839	15.506204	113.334717	40.184998	-7.307914	102.307663	38.772293	42.962379	108.360329	39.4786455	17.8272325	105.333996	-60.7363235	13.1851755	121.335438
-8.054551	38.026924	113.889084	-10.713166	15.791289	112.743439	39.820549	-7.037462	101.830078	38.526405	43.081455	108.016823	39.173477	18.0219965	104.9234505	-60.599809	13.5605815	120.5634275
-7.665076	38.117477	113.487267	-10.883598	15.984821	112.378204	39.414631	-6.808282	101.425079	38.072758	43.181454	107.520172	38.7436945	18.186586	104.4726255	-60.5108905	13.783056	120.2837825
-7.070027	38.007393	113.184807	-11.098238	16.131363	112.306358	39.320175	-6.736117	101.502464	38.031841	43.328747	107.619858	38.676008	18.296315	104.561161	-60.872484	13.966411	120.051555
-5.852008	37.758984	112.684166	-11.406135	16.295109	112.2836	39.27932	-6.671916	101.798294	37.946175	43.568031	107.800064	38.6127475	18.4480575	104.799179	-61.4250175	14.1421605	119.768021
-4.950434	37.529713	112.263397	-11.553673	16.39966	112.192444	39.133461	-6.539003	101.862267	37.741547	43.677826	107.692589	38.437504	18.5694115	104.777428	-61.54485	14.2299085	119.60746
-3.870271	37.168434	111.805832	-11.649125	16.484863	112.143967	39.03894	-6.451848	101.967064	37.601059	43.76395	107.631409	38.3199995	18.656051	104.7992365	-61.6182495	14.313675	119.4886975
-2.626919	36.65678	111.409363	-11.718279	16.560955	112.145172	39.027428	-6.412224	102.168205	37.594494	43.842438	107.689453	38.310961	18.715107	104.928829	-61.747519	14.406803	119.361515
-1.256074	36.173656	111.076187	-11.771006	16.654955	112.059189	39.056946	-6.402292	102.381157	37.648537	43.910675	107.789383	38.3527415	18.7541915	105.08527	-61.8947535	14.5557185	119.033108
0.287818	35.519802	110.565857	-11.78993	16.74297	111.845123	39.106094	-6.375588	102.706055	37.708805	43.9221	108.064796	38.4074495	18.773256	105.3854255	-61.9873095	14.712684	118.3048205
1.964784	34.792686	110.267052	-11.811244	16.888407	111.538101	39.278442	-6.318817	103.492889	37.887352	43.930035	108.824387	38.582897	18.805609	106.158638	-62.205385	14.971205	116.917564
4.582853	33.639355	110.063492	-12.018454	17.167154	110.768509	39.868759	-6.08829	105.834808	38.220604	44.124775	110.968437	39.0446815	19.0182425	108.4016225	-63.0815895	15.3160655	113.1353955
6.394917	32.769863	110.150658	-12.294528	17.430239	110.299515	40.207363	-5.881814	107.837891	38.194519	44.433571	112.721039	39.200941	19.2758785	110.279465	-63.789997	15.5845995	110.319565
8.135106	31.746391	110.570488	-12.649211	17.638319	109.988594	40.395321	-5.593745	109.682419	37.975849	44.800858	114.259827	39.185585	19.6035565	111.971123	-64.484007	15.6730815	108.006065
9.909154	30.690399	110.931351	-12.93211	17.804853	109.686073	40.524628	-5.352146	111.174095	37.734558	45.156052	115.558311	39.129593	19.901953	113.366203	-64.993813	15.707753	106.005943
11.629122	29.531202	111.161636	-13.088581	17.981031	109.395981	40.578602	-5.114737	112.303986	37.522362	45.432819	116.255737	39.050482	20.159041	114.2798615	-65.227644	15.803021	104.5121005
13.439077	28.333061	111.268997	-13.066832	18.148132	109.246758	40.673592	-4.883687	113.17717	37.367535	45.64595	116.489861	39.0205635	20.3811315	114.8335155	-65.1542275	15.9151325	103.6600005
15.129779	27.06385	111.394211	-12.990187	18.33172	109.260574	40.827919	-4.683382	113.909866	37.374069	45.870567	116.440201	39.100994	20.5935925	115.1750335	-65.081368	16.0698475	103.3461145
17.533436	25.126472	111.523804	-12.799731	18.555468	109.466278	41.064671	-4.422089	114.65477	37.544487	46.143745	115.906075	39.304579	20.860828	115.2804225	-64.904041	16.250108	103.6521335
19.056244	23.718765	111.535797	-12.708866	18.655552	109.538353	41.173847	-4.297874	114.892891	37.608147	46.240902	115.384384	39.390997	20.971514	115.1386375	-64.808729	16.33959	103.9380685
20.435255	22.393229	111.417007	-12.664622	18.713097	109.477379	41.146927	-4.225736	114.875015	37.659691	46.278908	114.762451	39.403309	21.026586	114.818733	-64.732553	16.399608	104.136025
21.737555	20.997482	111.160828	-12.659207	18.772081	109.317421	41.059231	-4.186243	114.619324	37.763405	46.314346	114.134552	39.411318	21.0640515	114.376938	-64.729732	16.4801105	104.257904
22.94664	19.62417	110.815216	-12.701936	18.853859	109.079948	40.956852	-4.099206	114.235832	37.710236	46.443665	113.642952	39.333544	21.1722295	113.939392	-64.737416	16.5354885	104.220504
24.036753	18.291031	110.63224	-12.809099	18.985424	108.811935	40.837402	-3.92696	113.800903	37.68816	46.642853	113.257889	39.262781	21.3579465	113.529396	-64.880979	16.6129015	104.094474
25.077591	16.990978	110.407234	-12.933619	19.145428	108.58847	40.74823	-3.657254	113.370964	37.500145	46.954082	113.064362	39.1241875	21.648414	113.217663	-64.9914255	16.642442	103.959277
25.881079	15.274373	110.142342	-13.047928	19.500114	108.42923	40.807487	-3.038989	112.893105	37.167549	47.52153	112.958862	38.987518	22.2412705	112.9259835	-65.083374	16.7589575	103.9324765
25.857056	14.242098	109.973907	-13.062099	19.805487	108.436714	40.903881	-2.548232	112.736153	36.854813	47.97364	113.011238	38.879347	22.712704	112.8736955	-65.003545	16.89827	103.9997325
25.419956	13.444521	110.109886	-13.000709	20.141022	108.476852	41.029335	-2.06939	112.652565	36.781502	48.374115	112.842796	38.9054185	23.1523625	112.7476805	-64.9068365	17.1296815	104.2060235
25.468552	12.257336	109.864632	-12.881991	20.434315	108.474861	41.151649	-1.655879	112.615166	36.681667	48.712761	112.752029	38.916658	23.528441	112.6835975	-64.68064	17.340189	104.2661245
25.335148	11.27746	109.791412	-12.706148	20.672651	108.422401	41.281612	-1.325795	112.660217	36.738266	48.998661	112.499306	39.009939	23.836433	112.5797615	-64.422235	17.508869	104.2650405
25.085222	10.23341	109.739708	-12.516975	20.844728	108.319542	41.498917	-1.083379	112.745094	36.946011	49.17215	112.058136	39.222464	24.0443855	112.401615	-64.256414	17.6450705	104.237469
24.825294	9.152308	109.741615	-12.328805	20.924282	108.20755	41.680264	-0.921552	112.892654	37.04195	49.279034	111.636665	39.361107	24.178741	112.2646595	-64.018717	17.669823	104.1504405
24.293398	7.699838	109.798096	-12.107606	20.869761	108.022354	41.948357	-0.873317	113.101898	37.158348	49.339474	111.034103	39.5533525	24.2330785	112.0680005	-63.7685645	17.5064435	103.9767075
23.842312	6.657876	109.825958	-11.988976	20.755154	107.875481	42.079487	-0.920017	113.212379	37.205513	49.31451	110.661819	39.6425	24.1972465	111.937099	-63.620452	17.3130615	103.813863
23.375277	5.686837	109.846031	-11.892947	20.630058	107.714012	42.158413	-1.010885	113.228989	37.317013	49.233276	110.2836	39.737713	24.1111955	111.7562945	-63.523607	17.1489205	103.6717295
22.840921	4.875505	109.73687	-11.826038	20.517775	107.522415	42.17609	-1.097357	113.145401	37.536285	49.116741	109.912582	39.8561875	24.009692	111.5289915	-63.5082635	17.025858	103.5158385
22.228176	4.018477	109.504234	-11.774727	20.468287	107.310448	42.175095	-1.132229	112.950134	37.605621	49.124779	109.701469	39.890358	23.996275	111.3258015	-63.439812	16.940299	103.2950945
21.645727	3.227787	109.199677	-11.715445	20.492605	107.07756	42.163948	-1.052541	112.667976	37.607384	49.22459	109.556412	39.885666	24.0860245	111.112194	-63.316556	16.8991855	103.042926
21.01856	2.649884	108.834091	-11.642552	20.582489	106.847321	42.18716	-0.874182	112.281273	37.546028	49.410866	109.457458	39.866594	24.268342	110.8693655	-63.151698	16.896636	102.8252765
19.958122	1.836064	108.150566	-11.49924	20.813818	106.506332	42.297234	-0.479238	111.581207	37.554596	49.764408	109.115532	39.925915	24.642585	110.3483695	-62.924395	16.985051	102.6642945
19.297909	1.333679	107.693756	-11.379274	20.990723	106.340706	42.386158	-0.205842	111.080124	37.567616	49.999451	108.919716	39.976887	24.8968045	109.99992	-62.735435	17.0846415	102.681492
18.570427	1.011265	107.321724	-11.262816	21.184635	106.234741	42.48658	0.025052	110.605034	37.612247	50.219059	108.713272	40.0494135	25.1220555	109.659153	-62.5750455	17.2472145	102.810329
17.7521	0.613492	107.00164	-11.1353	21.361143	106.198212	42.574318	0.218068	110.23288	37.583073	50.434315	108.554527	40.0786955	25.3261915	109.3937035	-62.3492955	17.3960945	103.0027205
16.988928	0.254742	106.883156	-10.993459	21.502243	106.172058	42.692127	0.34798	109.997856	37.793205	50.551796	108.221695	40.242666	25.449888	109.1097755	-62.229584	17.554598	103.2343405
16.198912	-0.026638	106.809341	-10.866314	21.588472	106.150604	42.836113	0.397487	109.857353	37.896492	50.615334	107.958557	40.3663025	25.5064105	108.907955	-62.0989305	17.6705335	103.393253
15.335885	-0.251947	106.745979	-10.716294	21.606419	106.073257	42.976311	0.370104	109.767639	38.019657	50.597202	107.687805	40.497984	25.483653	108.727722	-61.930572	17.729185	103.418792
14.111146	-0.670957	106.659187	-10.454359	21.508678	105.865608	43.18174	0.201216	109.686951	38.201653	50.419212	107.351944	40.6916965	25.310214	108.5194475	-61.6004145	17.707142	103.2117685
13.351439	-0.858337	106.594994	-10.272668	21.380865	105.713615	43.336769	0.020279	109.670235	38.461159	50.208126	107.076599	40.898964	25.1142025	108.373417	-61.4443	17.6475275	103.053813
12.471054	-0.971148	106.460846	-10.051764	21.214434	105.566895	43.516045	-0.189383	109.609604	38.639366	50.011028	106.969849	41.0777055	24.9108225	108.2897265	-61.1812335	17.5180455	102.8440635
11.615257	-1.065617	106.280602	-9.826532	21.064646	105.426117	43.694973	-0.382268	109.484497	38.966415	49.798214	106.82502	41.330694	24.707973	108.1547585	-60.983758	17.421319	102.6974755
10.845687	-1.113172	105.989822	-9.590349	20.94162	105.27874	43.884594	-0.52645	109.251663	39.138458	49.665131	106.839462	41.511526	24.5693405	108.0455625	-60.692224	17.3138995	102.5119175
10.050488	-1.042215	105.574287	-9.385193	20.872187	105.096779	44.105156	-0.615031	108.957878	39.391754	49.603283	106.940414	41.748455	24.494126	107.949146	-60.518841	17.250248	102.244412
9.154943	-0.896864	105.11824	-9.193661	20.857019	104.881584	44.292599	-0.608344	108.644905	39.586594	49.621021	107.138611	41.9395965	24.5063385	107.891758	-60.3269185	17.2076995	101.87141
7.960169	-0.690907	104.473816	-8.982008	20.971767	104.561066	44.552147	-0.451559	108.176598	39.768982	49.797569	107.428864	42.1605645	24.673005	107.802731	-60.1245805	17.270529	101.319401
7.11172	-0.442195	103.994896	-8.861522	21.168739	104.366829	44.697884	-0.294344	107.857178	39.842796	49.984146	107.566956	42.27034	24.844901	107.712067	-59.993384	17.492577	101.021591
6.128537	-0.141656	103.581619	-8.798396	21.420326	104.222046	44.813503	-0.127259	107.520973	39.916039	50.186241	107.682945	42.364771	25.029491	107.601959	-59.961563	17.811161	100.842133
5.233371	0.079334	103.239395	-8.755116	21.711536	104.112282	44.861576	0.022208	107.146622	39.936367	50.379444	107.880188	42.3989715	25.200826	107.513405	-59.9092035	18.222246	100.711159
4.378553	0.337205	102.904892	-8.761096	22.014315	104.062187	44.894642	0.097911	106.748642	40.027401	50.513466	107.922066	42.4610215	25.3056885	107.335354	-59.9832135	18.7229415	100.78902
3.209635	0.741172	102.683403	-8.777289	22.284384	104.029739	44.889774	0.153844	106.350731	40.213013	50.590336	107.828209	42.5513935	25.37209	107.08947	-60.1059715	19.196678	100.970008
2.212128	0.984578	102.454636	-8.783207	22.49758	104.012383	44.88364	0.183636	105.959526	40.279053	50.672211	107.77652	42.5813465	25.4279235	106.868023	-60.1477605	19.5672365	101.156743
0.858388	1.240028	102.289452	-8.712535	22.661076	103.964973	44.9203	0.145045	105.544319	40.414238	50.747395	107.570412	42.667269	25.44622	106.5573655	-60.092339	19.875932	101.3725805
-0.086954	1.422793	102.208664	-8.611261	22.649199	103.924942	44.996696	0.054169	105.416428	40.441517	50.73719	107.492767	42.7191065	25.3956795	106.4545975	-59.9416285	19.9027185	101.3952865
-1.039531	1.527196	102.216995	-8.463843	22.522272	103.853882	45.11977	-0.123981	105.38974	40.654755	50.624157	107.246758	42.8872625	25.250088	106.318249	-59.8149485	19.794456	101.389515
-1.86135	1.514115	102.168396	-8.258767	22.318422	103.726753	45.30125	-0.36813	105.38945	40.832092	50.452995	107.074806	43.066671	25.0424325	106.232128	-59.584205	19.5944115	101.221378
-2.678237	1.567345	102.10141	-8.027413	22.047388	103.567101	45.511597	-0.676356	105.368759	41.100739	50.190971	106.799484	43.306168	24.7573075	106.0841215	-59.360994	19.3374685	101.0500805
-3.593045	1.631006	102.085724	-7.753092	21.768486	103.408684	45.725563	-1.002952	105.314995	41.278698	49.911869	106.547592	43.5021305	24.4544585	105.9312935	-59.0083145	19.0825135	100.8860745
-4.415394	1.568853	102.027405	-7.455895	21.504202	103.252617	45.964542	-1.314541	105.247581	41.56966	49.619492	106.218147	43.767101	24.1524755	105.732864	-58.678891	18.8559285	100.77237
-5.575603	1.644489	101.875221	-7.0343	21.191885	103.026772	46.292984	-1.680161	105.117226	42.009182	49.255299	105.84568	44.151083	23.787569	105.481453	-58.219683	18.596201	100.572091
-6.433006	1.750962	101.746834	-6.787631	21.054377	102.914474	46.514927	-1.845001	104.96743	42.271759	49.112457	105.69725	44.393343	23.633728	105.33234	-57.968605	18.475026	100.496608
-7.187426	1.830704	101.646484	-6.533692	20.96962	102.859711	46.725239	-1.95353	104.786392	42.519424	49.029984	105.638573	44.6223315	23.538227	105.2124825	-57.6897155	18.401013	100.5069395
-7.866855	2.028289	101.561783	-6.288383	20.927851	102.84436	46.938148	-1.995964	104.571426	42.746605	49.014519	105.705879	44.8423765	23.5092775	105.1386525	-57.4191425	18.3464245	100.5500675
-8.618541	2.190436	101.411263	-6.075703	20.891851	102.838173	47.136116	-1.983092	104.336823	42.973534	49.027866	105.8591	45.054825	23.522387	105.0979615	-57.206231	18.261315	100.5783845
-9.403892	2.356399	101.315155	-5.874296	20.875509	102.830719	47.3148	-1.943686	104.132523	43.168659	49.029446	105.996147	45.2417295	23.54288	105.064335	-56.9903215	18.208138	100.597103
-10.081187	2.426206	101.24234	-5.69436	20.852661	102.782036	47.508476	-1.912906	103.964378	43.37516	48.961044	105.990509	45.441818	23.524069	104.9774435	-56.830538	18.181253	100.5866285
-11.041127	2.632517	101.243607	-5.404707	20.754032	102.675674	47.786327	-1.974384	103.787506	43.522896	48.860737	105.8368	45.6546115	23.4431765	104.812153	-56.4640255	18.0648875	100.539195
-11.755392	2.746469	101.309731	-5.195577	20.596399	102.597366	47.979378	-2.148132	103.672409	43.595341	48.661182	105.5625	45.7873595	23.256525	104.6174545	-56.1785135	17.936273	100.5772775
-12.38555	2.729893	101.376785	-4.987093	20.336193	102.48175	48.154716	-2.425793	103.54744	43.745377	48.441658	105.211411	45.9500465	23.0079325	104.3794255	-55.9242325	17.6644535	100.5840745
-12.920804	2.702832	101.383255	-4.763909	19.994045	102.343437	48.308208	-2.779929	103.399811	43.934448	48.145817	104.826309	46.121328	22.682944	104.11306	-55.649146	17.305146	100.573814
-13.408234	2.741955	101.388397	-4.538866	19.570614	102.209457	48.459499	-3.167478	103.226265	44.135796	47.787075	104.411911	46.2976475	22.3097985	103.819088	-55.3753795	16.8314295	100.599826
-13.977587	2.767186	101.435532	-4.28071	19.097717	102.084671	48.628395	-3.594569	103.106865	44.335835	47.398422	104.01236	46.482115	21.9019265	103.5596125	-55.043535	16.2935075	100.6097295
-14.419806	2.758565	101.562843	-4.047663	18.614483	102.000809	48.81609	-4.012828	103.078987	44.50676	46.974831	103.645706	46.661425	21.4810015	103.3623465	-54.756751	15.7479645	100.6392715
-14.968035	2.703088	101.709656	-3.691396	17.896641	101.936638	49.179054	-4.62628	103.235779	44.761169	46.362244	103.16317	46.9701115	20.867982	103.1994745	-54.3529035	14.9253	100.6738015
-15.2508	2.794133	101.842789	-3.446025	17.440781	101.929604	49.447117	-5.014191	103.469933	44.952194	45.978577	102.919098	47.1996555	20.482193	103.1945155	-54.0917055	14.399369	100.6646925
-15.606435	2.919665	101.946831	-3.198577	16.987598	101.936317	49.733761	-5.377162	103.750206	45.146191	45.61253	102.748451	47.439976	20.117684	103.2493285	-53.83713	13.857512	100.6233055
-15.796278	3.043458	102.057266	-2.942567	16.555809	101.931915	50.020538	-5.719199	104.050064	45.371731	45.279358	102.685631	47.6961345	19.7800795	103.3678475	-53.5812685	13.3315385	100.4959825
-16.036993	3.124309	101.965157	-2.676291	16.129793	101.912819	50.338799	-6.02599	104.315033	45.640354	44.983467	102.716316	47.9895765	19.4787385	103.5156745	-53.3421585	12.7808475	100.3099635
-16.161236	3.299806	101.811852	-2.39035	15.737733	101.844536	50.661163	-6.296097	104.511734	45.929001	44.726814	102.845123	48.295082	19.2153585	103.6784285	-53.075782	12.2601075	100.0106435
-16.278868	3.582608	101.518127	-2.093204	15.381105	101.690331	50.981522	-6.503532	104.62899	46.238014	44.488014	103.025032	48.609768	18.992241	103.827011	-52.796176	11.769969	99.553651
-16.467896	4.037526	100.858818	-1.724295	14.920223	101.305855	51.409012	-6.744784	104.636017	46.650272	44.273506	103.359177	49.029642	18.764361	103.997597	-52.478232	11.076085	98.614113
-16.576061	4.387996	100.347389	-1.491246	14.695217	100.984764	51.622307	-6.820526	104.562469	46.864822	44.18103	103.546974	49.2435645	18.680252	104.0547215	-52.2260565	10.710182	97.9148065
-16.649965	4.705655	99.84536	-1.298596	14.519644	100.650322	51.814835	-6.859931	104.470932	47.016815	44.154488	103.690567	49.415825	18.6472785	104.0807495	-52.013017	10.3920095	97.2198945
-16.730904	5.124319	99.421463	-1.120807	14.405457	100.319031	51.998615	-6.896675	104.376945	47.132175	44.108433	103.732285	49.565395	18.605879	104.054615	-51.807009	10.205035	96.583447
-16.839283	5.635553	99.054337	-0.989771	14.360126	100.031029	52.147804	-6.919655	104.283928	47.226322	44.063629	103.669273	49.687063	18.571987	103.9766005	-51.666605	10.148265	96.0854575
-17.022383	6.159664	98.777428	-0.887213	14.335531	99.797028	52.221401	-6.947941	104.181549	47.289948	44.008701	103.513756	49.7556745	18.53038	103.8476525	-51.5301005	10.140682	95.7464035
-17.112814	6.661047	98.729774	-0.808709	14.319813	99.658333	52.265923	-6.995667	104.099617	47.319191	43.923275	103.277863	49.792557	18.463804	103.68874	-51.409975	10.175822	95.627926
-17.383572	7.416261	98.737892	-0.762312	14.237918	99.633041	52.2659	-7.117703	104.091629	47.288342	43.742451	102.943588	49.777121	18.312374	103.5176085	-51.301745	10.163462	95.7484735
-17.52729	7.925638	98.790298	-0.794777	14.128544	99.664536	52.248459	-7.229286	104.151878	47.241844	43.622173	102.816879	49.7451515	18.1964435	103.4843785	-51.3347055	10.0606445	95.8446935
-17.670382	8.513925	98.744591	-0.848343	13.991579	99.664307	52.225349	-7.344757	104.218987	47.20789	43.528667	102.776253	49.7166195	18.091955	103.49762	-51.4133055	9.891203	95.830994
-17.870985	9.115319	98.567368	-0.906143	13.849688	99.563126	52.211086	-7.445212	104.231331	47.161213	43.461369	102.776978	49.6861495	18.0080785	103.5041545	-51.4984355	9.6912975	95.6220975
-17.962368	9.724421	98.305649	-0.942525	13.696124	99.35379	52.197994	-7.522196	104.165314	47.126408	43.391663	102.760193	49.662201	17.9347335	103.4627535	-51.547251	9.4575145	95.2448265
-18.130581	10.308935	97.915337	-0.968614	13.559925	99.08931	52.164886	-7.571133	104.035858	47.061569	43.386124	102.768661	49.6132275	17.9074955	103.4022595	-51.5504555	9.2123545	94.7763605
-18.237171	10.93011	97.522285	-0.982443	13.459021	98.789963	52.128071	-7.580936	103.900566	47.029366	43.325241	102.694794	49.5787185	17.8721525	103.29768	-51.5436045	9.0458895	94.282246
-18.491705	12.023238	96.85173	-0.990682	13.317352	98.319641	52.191944	-7.546309	103.691017	46.981613	43.268238	102.581009	49.5867785	17.8609645	103.136013	-51.5681425	8.7737395	93.503269
-18.594738	12.727338	96.554489	-0.997448	13.261211	98.039017	52.233486	-7.495483	103.546776	46.878048	43.303288	102.520599	49.555767	17.9039025	103.0336875	-51.550663	8.6185195	93.0443465
-18.816502	13.460123	96.148773	-0.9805	13.204972	97.77124	52.248383	-7.433575	103.415283	46.772785	43.326065	102.442062	49.510584	17.946245	102.9286725	-51.471584	8.463699	92.6138075
-18.964676	14.178581	95.75737	-0.979585	13.171174	97.470047	52.280396	-7.372895	103.288338	46.693676	43.348026	102.355064	49.487036	17.9875655	102.821701	-51.446206	8.3547825	92.118393
-19.15575	15.001078	95.301392	-0.965023	13.146718	97.130829	52.322037	-7.318686	103.12265	46.636307	43.342709	102.221146	49.479172	18.0120115	102.671898	-51.409218	8.2814245	91.58976
-19.418516	15.838914	94.842224	-0.966073	13.118797	96.761833	52.307968	-7.262112	102.873268	46.574722	43.322487	102.06488	49.441345	18.0301875	102.469074	-51.373491	8.2074065	91.054592
-19.651672	16.669178	94.500481	-0.949757	13.067105	96.418602	52.254452	-7.228176	102.451149	46.476833	43.252132	101.859573	49.3656425	18.011978	102.155361	-51.2651565	8.122232	90.681843
-20.031567	17.866386	94.006653	-0.958232	12.95805	95.881721	52.103352	-7.188135	101.463058	46.297523	43.04715	101.405479	49.2004375	17.9295075	101.4342685	-51.1169015	7.9865925	90.3291735
-20.359634	18.769178	93.64019	-1.023565	12.884905	95.460938	51.932144	-7.151063	100.574196	46.133553	42.823093	100.967361	49.0328485	17.836015	100.7707785	-51.0799785	7.933795	90.1510975
-20.727325	19.638407	93.32235	-1.163005	12.821568	94.990311	51.726646	-7.120075	99.567429	45.900631	42.621906	100.436905	48.8136385	17.7509155	100.002167	-51.1396485	7.8922205	89.978455
-21.123257	20.522404	93.081383	-1.382308	12.769384	94.57795	51.424175	-7.069818	98.505135	45.57692	42.452984	99.785255	48.5005475	17.691583	99.145195	-51.2651635	7.847185	90.010705
-21.532887	21.324528	93.102478	-1.663005	12.70309	94.310448	51.057613	-7.032465	97.414574	45.121212	42.312496	99.069458	48.0894125	17.6400155	98.242016	-51.4154225	7.7661645	90.37888
-21.97043	22.178917	93.365242	-2.029922	12.608226	94.234894	50.647533	-7.013751	96.370476	44.617233	42.206238	98.276047	47.632383	17.5962435	97.3232615	-51.692227	7.6202085	91.1465265
-22.473534	23.004787	93.840057	-2.505522	12.465029	94.326263	50.033623	-6.993654	95.437469	44.083069	42.064079	97.498024	47.058346	17.5352125	96.4677465	-52.06939	7.3948455	92.1847795
-23.141476	24.140877	94.975563	-3.386363	12.166496	94.815804	49.22435	-7.186127	93.999237	43.149002	41.807774	96.282814	46.186676	17.3108235	95.1410255	-52.959402	7.0221685	94.4905825
-23.513338	24.859867	95.833542	-4.017652	11.96498	95.227119	48.511719	-7.384112	93.150772	42.428596	41.604145	95.56398	45.4701575	17.1100165	94.357376	-53.5054615	6.8199435	96.096862
-23.878075	25.639725	96.560585	-4.734367	11.775277	95.623352	47.6763	-7.514211	92.458107	41.701187	41.45026	95.010742	44.6887435	16.9680245	93.7344245	-54.1574775	6.5825295	97.5122795
-24.122772	26.384848	97.165802	-5.474446	11.597041	95.931282	46.867535	-7.65064	91.933319	40.999405	41.320683	94.668289	43.93347	16.8350215	93.300804	-54.882362	6.3590605	98.56176
-24.334885	27.127434	97.483063	-6.177018	11.450808	96.103783	46.155342	-7.768299	91.534554	40.382599	41.244244	94.520752	43.2689705	16.7379725	93.027653	-55.6230065	6.1636435	99.179913
-24.453157	27.845024	97.623703	-6.855721	11.328882	96.145515	45.511902	-7.843505	91.331474	39.912533	41.218918	94.510979	42.7122175	16.6877065	92.9212265	-56.4236595	5.9700575	99.3698035
-24.45977	28.585907	97.597755	-7.449766	11.246306	96.140411	44.9468	-7.893291	91.280724	39.490856	41.191113	94.749336	42.218828	16.648911	93.01503	-57.11836	5.843701	99.265792
-24.116198	29.648104	97.633186	-8.17977	11.20201	96.110535	44.377075	-7.900606	91.402115	39.084923	41.239876	95.400826	41.730999	16.669635	93.4014705	-58.090539	5.734385	98.8195995
-23.807163	30.293188	97.691719	-8.517422	11.247024	96.172966	44.143314	-7.843741	91.634727	38.987984	41.289501	96.001297	41.565649	16.72288	93.818012	-58.600493	5.771168	98.52792
-23.316925	30.892805	97.923431	-8.74354	11.317382	96.304276	44.008823	-7.72405	91.942818	38.898533	41.464611	96.715271	41.453678	16.8702805	94.3290445	-58.940758	5.7644835	98.2795075
-22.793793	31.467602	98.110603	-8.901168	11.420109	96.457687	43.9715	-7.546189	92.268356	38.799389	41.68375	97.491798	41.3854445	17.0687805	94.880077	-59.1877805	5.7714375	98.035297
-22.016365	31.96171	98.438232	-8.996825	11.557682	96.685829	43.958057	-7.28333	92.457542	38.772591	41.946556	98.146805	41.365324	17.331613	95.3021735	-59.358974	5.783751	98.0694845
-21.310698	32.44376	98.873825	-9.041829	11.722815	96.897484	43.940224	-6.982554	92.507095	38.741104	42.174576	98.726326	41.340664	17.596011	95.6167105	-59.424322	5.849619	98.1782575
-20.51041	32.810738	99.295212	-9.066861	11.927029	97.134689	43.894077	-6.661672	92.461189	38.705261	42.394638	99.166794	41.299669	17.866483	95.8139915	-59.433391	5.987575	98.4553865
-19.175503	33.217587	99.890808	-9.08581	12.219675	97.533394	43.789364	-6.191226	92.284523	38.594898	42.731998	99.608131	41.192131	18.270386	95.946327	-59.363751	6.168964	99.120461
-18.069386	33.36681	100.222519	-9.169927	12.425145	97.801285	43.682228	-5.937763	92.19825	38.490936	42.919884	99.817741	41.086582	18.4910605	96.0079955	-59.426436	6.3592295	99.5945745
-17.110363	33.462337	100.51075	-9.305087	12.572381	98.077271	43.537922	-5.748616	92.14389	38.382015	43.071838	99.977676	40.9599685	18.661611	96.060783	-59.5701425	6.483151	100.093759
-16.027468	33.390003	100.700287	-9.499739	12.676584	98.335526	43.330578	-5.689881	92.104492	38.232258	43.16658	100.029602	40.781418	18.7383495	96.067047	-59.780896	6.6148185	100.604005
-14.835541	33.248142	100.623337	-9.774898	12.729083	98.564377	43.021534	-5.726057	92.203758	38.028996	43.162083	99.978874	40.525265	18.718013	96.091316	-60.075061	6.740153	101.037438
-13.696949	33.024529	100.499191	-10.091678	12.707235	98.754547	42.708252	-5.908485	92.375282	37.788071	43.070221	99.770927	40.2481615	18.580868	96.0731045	-60.4315175	6.833602	101.4359895
-12.481409	32.602165	100.188362	-10.430951	12.63112	98.932014	42.392876	-6.236443	92.721413	37.507896	42.870811	99.493958	39.950386	18.317184	96.1076855	-60.812288	6.945056	101.7563425
-10.435116	31.916773	99.506882	-10.952373	12.35677	99.139603	41.970078	-6.967927	93.534424	37.154671	42.31501	99.112	39.5623745	17.6735415	96.323212	-61.4671205	7.0399985	101.955994
-9.009493	31.28899	99.035904	-11.281163	12.04061	99.240067	41.757088	-7.617592	94.333664	37.05159	41.834187	98.943275	39.404339	17.1082975	96.6384695	-61.966665	6.9729225	101.8416645
-7.411489	30.642658	98.685768	-11.504049	11.653049	99.431328	41.567066	-8.278271	95.305588	37.09079	41.300072	98.974258	39.328928	16.5109005	97.139923	-62.337026	6.7951975	101.722733
-5.829346	29.969511	98.584984	-11.66818	11.30194	99.657562	41.472858	-8.935564	96.391075	37.206367	40.796806	99.284653	39.3396125	15.930621	97.837864	-62.6759725	6.673259	101.47726
-4.178286	29.207663	98.724838	-11.821253	10.939113	99.956787	41.453323	-9.408392	97.668259	37.389168	40.362869	100.013802	39.4212455	15.4772385	98.8410305	-63.0637515	6.4009875	101.0725435
-2.383026	28.520245	99.27903	-11.969816	10.648244	100.397217	41.489048	-9.750044	99.222527	37.609005	40.056911	101.179192	39.5490265	15.1534335	100.2008595	-63.4886585	6.1430545	100.5935745
-0.66497	27.74568	100.111923	-12.132964	10.485955	100.934158	41.680222	-9.906987	101.019218	37.817841	39.896889	102.761032	39.7490315	14.994951	101.890125	-64.0149595	5.976959	99.978191
1.974108	26.756603	101.877342	-12.375445	10.541343	101.984665	41.998592	-9.777405	104.131195	37.956417	40.091057	105.625168	39.9775045	15.156826	104.8781815	-64.7283945	5.92586	99.0911485
3.665865	26.055792	103.243347	-12.502782	10.80003	102.825859	42.235371	-9.436728	106.211685	37.869167	40.356701	107.711159	40.052269	15.4599865	106.961422	-65.057833	6.1400735	98.690296
5.309217	25.42601	104.691605	-12.555649	11.158925	103.689835	42.52417	-9.011863	108.27581	37.807789	40.715111	109.721924	40.1659795	15.851624	108.998867	-65.2772775	6.466226	98.380803
6.915516	24.71644	106.138779	-12.467956	11.591907	104.56115	42.792027	-8.532843	110.208488	37.832581	41.131939	111.564217	40.312304	16.299548	110.8863525	-65.248216	6.884266	98.2359475
8.499358	24.07011	107.38839	-12.26878	12.097844	105.412331	43.10141	-8.073246	111.965416	37.904976	41.453655	113.059044	40.503193	16.6902045	112.51223	-65.040753	7.5054835	98.312432
10.007891	23.339977	108.527184	-11.967609	12.637369	106.156609	43.505173	-7.635481	113.463852	38.120178	41.811508	114.264526	40.8126755	17.0880135	113.864189	-64.7478935	8.1867245	98.449029
11.518919	22.575769	109.434441	-11.619761	13.158751	106.808937	43.868572	-7.215528	114.633453	38.448982	42.19083	115.156815	41.158777	17.487651	114.895134	-64.398299	8.829851	98.72274
13.544594	21.426252	110.33667	-11.081169	13.816483	107.52034	44.404144	-6.789504	115.63504	39.049458	42.619331	115.835594	41.726801	17.9149135	115.735317	-63.889139	9.7180525	99.305363
14.758184	20.576725	110.58358	-10.765828	14.158789	107.740494	44.703842	-6.610592	115.838303	39.539219	42.837292	115.845367	42.1215305	18.11335	115.841835	-63.6531865	10.204228	99.639153
15.906397	19.723438	110.603691	-10.4858	14.434918	107.762924	44.957142	-6.459709	115.73317	39.90134	43.065025	115.67012	42.429241	18.302658	115.701645	-63.400841	10.567178	99.824203
16.919607	18.834553	110.422691	-10.256723	14.669685	107.649734	45.216888	-6.310144	115.397141	40.202381	43.275253	115.29274	42.7096345	18.4825545	115.3449405	-63.2230805	10.8568155	99.9545275
17.772709	17.926573	110.161163	-10.0781	14.886053	107.392502	45.448757	-6.134851	114.957489	40.446705	43.524895	114.865349	42.947731	18.695022	114.911419	-63.103931	11.077084	99.873585
18.571522	16.990997	109.805229	-9.931526	15.085567	106.996857	45.648693	-5.933419	114.410736	40.637417	43.785316	114.388611	43.143055	18.9259485	114.3996735	-63.006107	11.2451855	99.5940405
19.232002	16.106297	109.295654	-9.781522	15.270843	106.50605	45.890575	-5.719439	113.776711	40.76757	44.06332	113.836082	43.3290725	19.1719405	113.8063965	-62.8921165	11.3697455	99.2057035
20.08791	14.659002	108.365501	-9.485962	15.540128	105.682228	46.251442	-5.359229	112.82563	40.918488	44.452419	112.9272	43.584965	19.546595	112.876415	-62.556889	11.533661	98.488041
20.532497	13.698685	107.744598	-9.204177	15.716791	105.181953	46.513592	-5.106015	112.26535	40.951435	44.668598	112.271896	43.7325135	19.7812915	112.268623	-62.1408675	11.6522905	98.095283
20.903341	12.796161	107.197464	-8.889207	15.908679	104.789886	46.756298	-4.851239	111.889198	41.043179	44.9002	111.639931	43.8997385	20.0244805	111.7645645	-61.6781525	11.7928775	97.8152075
21.096941	11.894901	106.91674	-8.532331	16.085039	104.514297	47.011215	-4.626037	111.673119	41.260395	45.096622	111.044968	44.135805	20.2352925	111.3590435	-61.200467	11.9347855	97.6695505
21.258759	10.928291	106.629372	-8.205934	16.251423	104.296791	47.294392	-4.453183	111.538933	41.455372	45.291389	110.537422	44.374882	20.419103	111.0381775	-60.78675	12.083743	97.5554045
21.265671	10.02004	106.355118	-7.861009	16.383331	104.039024	47.586617	-4.358246	111.408028	41.740593	45.458775	110.050034	44.663605	20.5502645	110.729031	-60.385623	12.2163975	97.349017
21.233181	9.205856	105.964935	-7.51869	16.474575	103.682533	47.826199	-4.286323	111.184784	42.033054	45.591587	109.548882	44.9296265	20.652632	110.366833	-59.9670065	12.296518	96.998233
20.972231	7.89678	105.114662	-6.963522	16.547518	102.860275	48.21384	-4.287588	110.695267	42.501842	45.779186	108.755325	45.357841	20.745799	109.725296	-59.284885	12.349237	95.995254
20.726833	7.039537	104.413971	-6.587491	16.605589	102.21788	48.538471	-4.298598	110.247887	42.809944	45.942505	108.177658	45.6742075	20.8219535	109.2127725	-58.8491895	12.3892245	95.2229875
20.362804	6.284922	103.719437	-6.186868	16.694195	101.596031	48.849392	-4.27246	109.771706	43.100418	46.139748	107.575294	45.974905	20.933644	108.6735	-58.348641	12.454746	94.518562
19.956055	5.595109	103.037956	-5.801052	16.840103	101.039078	49.177341	-4.290141	109.323311	43.368721	46.323891	106.973335	46.273031	21.016875	108.148323	-57.875135	12.663331	93.929833
19.4249	4.968601	102.390038	-5.456775	17.0446	100.548149	49.495472	-4.252458	108.859482	43.558296	46.5756	106.514572	46.526884	21.161571	107.687027	-57.440434	12.927629	93.409271
18.748693	4.361329	101.838516	-5.18957	17.344189	100.177612	49.712082	-4.23277	108.458099	43.90427	46.795746	106.063858	46.808176	21.281488	107.2609785	-57.187316	13.40689	93.0942455
18.020285	3.912238	101.391113	-4.99727	17.738178	99.913719	49.741467	-4.149545	108.055511	44.223061	47.043003	105.678894	46.982264	21.446729	106.8672025	-56.976804	14.029627	92.9602355
16.760359	3.368942	100.794182	-4.86509	18.469749	99.652824	49.685307	-3.901124	107.449081	44.516079	47.614586	105.297623	47.100693	21.856731	106.373352	-56.830873	15.082767	92.932296
15.737681	3.043024	100.452026	-4.879685	19.016287	99.525406	49.622692	-3.696687	107.09671	44.676216	48.057755	105.156898	47.149454	22.180534	106.126804	-56.908824	15.85204	92.924008
14.708647	2.819111	100.093254	-4.937763	19.557178	99.4011	49.535088	-3.470537	106.724991	44.671791	48.636242	105.059029	47.1034395	22.5828525	105.89201	-56.9789655	16.5315035	92.91019
13.642101	2.638344	99.733772	-5.003013	20.089235	99.227173	49.424774	-3.241946	106.366386	44.649464	49.210403	104.939125	47.037119	22.9842285	105.6527555	-57.043145	17.1942415	92.8015905
12.51692	2.503714	99.314369	-5.084377	20.595636	99.032204	49.302834	-3.012327	105.963051	44.58773	49.793179	104.733253	46.945282	23.390426	105.348152	-57.114036	17.800846	92.716256
11.35796	2.349941	98.812561	-5.13297	21.042532	98.791855	49.202721	-2.800627	105.484879	44.503178	50.335075	104.48896	46.8529495	23.767224	104.9869195	-57.1188895	18.31784	92.5967905
10.215206	2.277812	98.356026	-5.156329	21.386969	98.529335	49.09354	-2.553894	104.992867	44.570286	50.811787	104.129478	46.831913	24.1289465	104.5611725	-57.144571	18.6449915	92.4974975
8.488112	2.097358	97.63913	-5.142759	21.749321	98.095253	48.982643	-2.172852	104.206551	44.548389	51.405136	103.674187	46.765516	24.616142	103.940369	-57.051034	18.8825	92.250137
7.25672	2.007331	97.220833	-5.095583	21.877588	97.760323	48.951797	-1.938186	103.759911	44.382561	51.687454	103.311279	46.667179	24.874634	103.535595	-56.858345	18.880542	91.985051
6.122021	1.938966	96.890053	-5.023148	21.923157	97.387131	48.994915	-1.755946	103.396225	44.522549	51.830845	102.730263	46.758732	25.0374495	103.063244	-56.805028	18.8088645	91.711018
4.946527	1.881712	96.581505	-4.940052	21.921892	96.985252	49.088238	-1.653357	103.151413	44.501469	51.88409	102.119949	46.7948535	25.1153665	102.635681	-56.6749575	18.7284175	91.334823
3.68817	1.837073	96.354919	-4.844753	21.863661	96.590569	49.225033	-1.584122	102.993843	44.202702	51.947033	101.656212	46.7138675	25.1814555	102.3250275	-56.4033735	18.5458665	90.8561105
2.525108	1.807351	96.171349	-4.744385	21.762224	96.223763	49.34341	-1.554592	102.947281	44.335701	51.861526	101.015381	46.8395555	25.153467	101.981331	-56.3283255	18.370981	90.466195
1.360765	1.871586	96.016632	-4.639293	21.664324	95.905075	49.457981	-1.568725	102.968773	44.387863	51.781975	100.595901	46.922922	25.106625	101.782337	-56.201508	18.222023	90.027813
-0.518979	2.032533	95.71405	-4.468127	21.563322	95.550629	49.587761	-1.663039	103.034676	44.778694	51.54668	100.318108	47.1832275	24.9418205	101.676392	-56.1194815	18.1848235	89.424866
-1.695466	2.230923	95.454369	-4.338264	21.558681	95.410782	49.624023	-1.705713	103.008286	45.122398	51.513195	100.293755	47.3732105	24.903741	101.6510205	-56.0497385	18.213621	89.1705435
-2.911648	2.538557	95.14283	-4.22283	21.618195	95.299248	49.657616	-1.667656	102.920593	45.127205	51.693268	100.635841	47.3924105	25.012806	101.778217	-55.8380705	18.223584	88.820279
-4.195459	2.83987	94.829948	-4.134196	21.785576	95.18576	49.677269	-1.539923	102.820412	45.387844	51.844238	100.806252	47.5325565	25.1521575	101.813332	-55.8009485	18.4189945	88.558188
-5.445381	3.203185	94.471031	-4.085003	22.052021	95.076195	49.706036	-1.338896	102.705421	45.455151	52.052753	101.000198	47.5805935	25.3569285	101.8528095	-55.7505995	18.7471135	88.2995805
-6.719023	3.682088	94.138443	-4.060215	22.424631	94.93885	49.749367	-1.109668	102.524399	45.464012	52.240509	101.070656	47.6066895	25.5654205	101.7975275	-55.7271195	19.2838415	88.0801725
-8.123507	4.174338	93.802612	-4.04621	22.823492	94.753853	49.75185	-0.826358	102.274323	45.438358	52.488907	101.054176	47.595104	25.8312745	101.6642495	-55.687524	19.8157095	87.8434565
-10.139992	4.955458	93.259468	-4.062823	23.388105	94.390831	49.679962	-0.354688	101.794945	45.353497	52.814819	100.874184	47.5167295	26.2300655	101.3345645	-55.6423755	20.5461445	87.4470975
-11.535262	5.51813	92.917183	-4.088987	23.681509	94.135269	49.616119	-0.077645	101.479736	45.26474	52.956944	100.648094	47.4404295	26.4396495	101.063915	-55.6184035	20.9233685	87.206623
-12.996195	6.066354	92.657654	-4.099979	23.864658	93.903748	49.555923	0.091126	101.226593	45.141827	53.081917	100.412727	47.348875	26.5865215	100.81966	-55.548833	21.1427945	86.987836
-14.382855	6.582178	92.481453	-4.116459	23.906725	93.725975	49.417507	0.168513	101.072655	45.024582	53.116608	100.144073	47.2210445	26.6425605	100.608364	-55.4539625	21.1708895	86.843586
-15.837862	7.121778	92.453758	-4.120129	23.790724	93.629288	49.397465	0.137703	100.963783	44.877571	53.053253	99.853172	47.137518	26.595478	100.4084775	-55.377776	20.98597	86.8500985
-17.289286	7.644607	92.485283	-4.137799	23.537912	93.570099	49.394997	0.005724	100.951027	44.75692	52.901066	99.472771	47.0759585	26.453395	100.211899	-55.3515565	20.622429	86.928299
-18.692907	8.146052	92.624405	-4.170111	23.160107	93.558411	49.379955	-0.209063	100.998917	44.489239	52.654858	99.128487	46.934597	26.2228975	100.063702	-55.274819	20.0973165	87.05312
-20.890097	8.963655	92.949852	-4.210006	22.411444	93.679657	49.505882	-0.667928	101.043045	44.297009	52.175255	98.539291	46.9014455	25.7536635	99.791168	-55.3214575	19.0692245	87.568146
-22.282492	9.531982	93.26786	-4.243721	21.830126	93.847382	49.506729	-1.018796	101.098869	44.126625	51.773842	98.15786	46.816677	25.377523	99.6283645	-55.304119	18.282729	88.0663995
-23.729172	10.200138	93.627686	-4.308897	21.212036	94.070175	49.485077	-1.392243	101.141586	43.85289	51.379883	97.869598	46.6689835	24.99382	99.505592	-55.2867775	17.430252	88.634758
-25.106352	10.844589	94.014732	-4.414874	20.583269	94.357918	49.413551	-1.773514	101.149284	43.653362	50.990551	97.645508	46.5334565	24.6085185	99.397396	-55.3632045	16.5580195	89.31844
-26.534315	11.659302	94.431808	-4.584487	19.970644	94.66449	49.281433	-2.121809	101.123856	43.436928	50.609814	97.527161	46.3591805	24.2440025	99.3255085	-55.5281545	15.6972855	90.0034715
-27.91872	12.459188	94.876709	-4.814639	19.389748	95.030136	49.080971	-2.454807	101.04805	43.184498	50.252724	97.472229	46.1327345	23.8989585	99.2601395	-55.7620125	14.8805375	90.8001325
-29.274235	13.404552	95.457687	-5.107335	18.860228	95.483803	48.80151	-2.750691	100.982964	42.864212	49.947594	97.46154	45.832861	23.5984515	99.222252	-56.047531	14.1220045	91.745354
-31.229296	14.91068	96.442261	-5.601735	18.12748	96.240837	48.316811	-3.131846	100.891045	42.246426	49.502953	97.535202	45.2816185	23.1855535	99.2131235	-56.4850885	13.0694065	93.2685505
-32.465508	16.087032	97.239639	-5.992929	17.70434	96.795998	48.007549	-3.40563	100.784592	41.837139	49.269779	97.643089	44.922344	22.9320745	99.2138405	-56.908202	12.4766055	94.3781555
-33.678001	17.259823	98.065132	-6.412318	17.337496	97.398338	47.607628	-3.615106	100.677155	41.402225	49.092487	97.826744	44.5049265	22.7386905	99.2519495	-57.3295625	11.9363015	95.5447265
-34.786373	18.570414	98.923363	-6.843679	17.049335	98.009094	47.161716	-3.794022	100.588951	40.981968	48.949421	98.098663	44.071842	22.5776995	99.343807	-57.7592	11.5209705	96.674381
-35.810425	19.939138	99.725655	-7.305556	16.835253	98.592087	46.699924	-3.959302	100.489929	40.639893	48.857353	98.455231	43.6699085	22.4490255	99.47258	-58.2810205	11.2214805	97.711594
-36.785755	21.337208	100.508057	-7.779635	16.684937	99.138817	46.195274	-4.073494	100.363159	40.354988	48.821918	98.899216	43.275131	22.374212	99.6311875	-58.834401	10.995662	98.6464465
-37.626122	22.868481	101.266083	-8.264349	16.598078	99.632744	45.707436	-4.131352	100.218056	40.093582	48.801361	99.468727	42.900509	22.3350045	99.8433915	-59.429207	10.8611515	99.4220965
-38.787231	25.119692	102.286926	-8.997468	16.545111	100.345253	44.958286	-4.171682	100.089264	39.778854	48.816635	100.477684	42.36857	22.3224765	100.283474	-60.363506	10.7677455	100.407032
-39.374733	26.711025	102.981255	-9.474838	16.555094	100.785538	44.524067	-4.132432	100.022446	39.611969	48.889606	101.213264	42.068018	22.378587	100.617855	-61.017694	10.731601	100.953221
-39.859097	28.212711	103.650284	-9.936881	16.598593	101.184418	44.149227	-4.07742	99.967804	39.451862	48.966702	101.96508	41.8005445	22.444641	100.966442	-61.6743065	10.752545	101.402394
-40.270435	29.701895	104.327408	-10.350754	16.654493	101.563469	43.795853	-3.950329	99.900375	39.27536	49.073936	102.698349	41.5356065	22.5618035	101.299362	-62.2371145	10.7471825	101.827576
-40.483635	31.171883	104.995216	-10.703493	16.734592	101.916763	43.501709	-3.767229	99.806664	39.122761	49.182793	103.301659	41.312235	22.707782	101.5541615	-62.719221	10.761402	102.2793645
-40.591206	32.547836	105.601753	-10.998149	16.776463	102.204155	43.25732	-3.59342	99.69397	38.908051	49.292213	103.824104	41.0826855	22.8493965	101.759037	-63.0789835	10.7035295	102.649273
-40.618179	33.877033	106.094955	-11.237271	16.870148	102.36647	43.040867	-3.431094	99.538879	38.705944	49.398159	104.190445	40.8734055	22.9835325	101.864662	-63.3479475	10.7567635	102.868278
-40.372662	35.709557	106.627098	-11.579813	16.922945	102.480904	42.717491	-3.2181	99.217712	38.371601	49.546207	104.477455	40.544546	23.1640535	101.8475835	-63.704172	10.6818365	103.1142245
-40.109219	36.859337	106.80851	-11.798212	16.971628	102.444931	42.478168	-3.110885	98.999969	38.109745	49.583885	104.541107	40.2939565	23.2365	101.770538	-63.8903805	10.706756	103.119324
-39.740341	37.912849	106.962654	-12.011822	17.018854	102.415939	42.233475	-3.054649	98.808617	37.846306	49.598919	104.54937	40.0398905	23.272135	101.6789935	-64.0635345	10.765573	103.1528845
-39.269241	38.809914	107.04731	-12.275861	16.971992	102.375092	41.971909	-3.031405	98.659645	37.575027	49.607853	104.544975	39.773468	23.288224	101.60231	-64.32519	10.65576	103.147874
-38.661537	39.630039	107.123032	-12.550652	16.926521	102.391876	41.718952	-3.042488	98.558311	37.288475	49.598427	104.540779	39.5037135	23.2779695	101.549545	-64.6050175	10.5750725	103.234207
-37.957447	40.315727	107.171158	-12.834543	16.866823	102.403221	41.475018	-3.082082	98.480354	36.984467	49.556423	104.551575	39.2297425	23.2371705	101.5159645	-64.8988285	10.4964755	103.2904775
-37.178326	40.865856	107.155014	-13.117632	16.774925	102.400826	41.238697	-3.136269	98.410278	36.703087	49.484901	104.560211	38.970892	23.174316	101.4852445	-65.206156	10.375534	103.3164075
-35.780182	41.527809	107.08075	-13.554536	16.575874	102.373528	40.867474	-3.240695	98.314537	36.315601	49.344955	104.626991	38.5915375	23.05213	101.470764	-65.7006095	10.099618	103.276292
-34.755833	41.811531	106.985023	-13.8564	16.452141	102.336594	40.611565	-3.320067	98.268913	36.071995	49.239979	104.690002	38.34178	22.959956	101.4794575	-66.05458	9.944326	103.1937305
-33.664593	41.983707	106.815758	-14.106844	16.35663	102.291176	40.376125	-3.387154	98.235886	35.837807	49.146709	104.777756	38.106966	22.8797775	101.506821	-66.320654	9.8334825	103.075531
-32.405491	42.047997	106.590126	-14.372204	16.269629	102.216995	40.177925	-3.451379	98.238602	35.630863	49.074791	104.867767	37.904394	22.811706	101.5531845	-66.648802	9.727552	102.8808055
-31.125816	42.012932	106.282928	-14.592567	16.213223	102.083565	40.05109	-3.515743	98.282394	35.43552	49.023296	104.964722	37.743305	22.7537765	101.623558	-66.928439	9.6726695	102.543572
-29.724636	41.841061	105.797897	-14.793548	16.17841	101.900146	39.980671	-3.587816	98.39637	35.279854	48.95332	105.048584	37.6302625	22.682752	101.722477	-67.2173585	9.674068	102.077815
-28.301085	41.605984	105.237984	-14.999509	16.171007	101.661552	39.971176	-3.666443	98.555908	35.17688	48.875168	105.067932	37.574028	22.6043625	101.81192	-67.573046	9.7376515	101.511184
-26.004202	40.989426	104.315521	-15.231323	16.162378	101.360031	39.952026	-3.833816	98.899933	34.931355	48.810932	105.017044	37.4416905	22.488558	101.9584885	-67.9043365	9.836198	100.7615735
-24.434944	40.459751	103.765472	-15.369925	16.130457	101.243233	39.905418	-3.972564	99.250412	34.798515	48.707127	104.918922	37.3519665	22.3672815	102.084667	-68.0918165	9.8936325	100.401799
-22.780094	39.792339	103.282211	-15.488881	16.061296	101.263878	39.898136	-4.17975	99.741852	34.711754	48.555115	104.867088	37.304945	22.1876825	102.30447	-68.282707	9.9349095	100.223286
-21.101694	39.047195	102.957741	-15.620375	15.952694	101.408508	39.920792	-4.406594	100.437721	34.664864	48.366371	104.913452	37.292828	21.9798885	102.6755865	-68.533578	9.9254995	100.1414295
-19.352423	38.161816	102.700066	-15.740712	15.846951	101.684166	40.027763	-4.619101	101.38649	34.621422	48.152672	105.140457	37.3245925	21.7667855	103.2634735	-68.8060165	9.9271165	100.1048585
-17.613623	37.202763	102.650894	-15.859133	15.728887	102.082085	40.224899	-4.772502	102.563904	34.576164	47.985096	105.51709	37.4005315	21.606297	104.040497	-69.1187975	9.851477	100.123673
-15.828551	36.152832	102.675545	-15.9582	15.617211	102.531815	40.482162	-4.894925	103.915771	34.554985	47.83942	106.031143	37.5185735	21.4722475	104.973457	-69.4349735	9.7621745	100.090173
-13.184871	34.484787	102.894768	-16.061392	15.465999	103.183975	40.938412	-5.047917	105.939423	34.446697	47.695354	106.856575	37.6925545	21.3237185	106.397999	-69.8153385	9.6082795	99.969951
-11.372903	33.268688	102.993645	-16.064342	15.347566	103.515686	41.181087	-5.13911	107.141258	34.409134	47.580101	107.365509	37.7951105	21.2204955	107.2533835	-69.9237945	9.4746365	99.7779885
-9.705245	32.077705	103.220322	-16.074287	15.227238	103.729057	41.361961	-5.224496	108.145775	34.44223	47.478668	107.797882	37.9020955	21.127086	107.9718285	-70.0506695	9.32739	99.4862855
-7.951859	30.778748	103.265144	-16.068188	15.101628	103.800163	41.502129	-5.336372	108.943604	34.509624	47.413383	108.178261	38.0058765	21.0385055	108.5609325	-70.1422525	9.1647505	99.0393935
-6.373277	29.557976	103.446045	-16.070047	15.016901	103.801071	41.565479	-5.436516	109.524406	34.568733	47.291843	108.519508	38.067106	20.9276635	109.021957	-70.2072	9.1061385	98.580185
-4.716904	28.27434	103.524246	-16.075207	14.976068	103.79467	41.553596	-5.477106	109.913483	34.607315	47.174187	108.803001	38.0804555	20.8485405	109.358242	-70.2308695	9.1035955	98.231098
-3.249216	27.087963	103.764854	-16.087303	15.01064	103.784096	41.507736	-5.482889	110.205826	34.668045	47.108627	109.031998	38.0878905	20.812869	109.618912	-70.2624965	9.208411	97.94928
-1.041069	25.26811	103.97036	-16.122198	15.221201	103.826859	41.487606	-5.443229	110.519966	34.725204	47.12759	109.300636	38.106405	20.8421805	109.910301	-70.350801	9.6002215	97.743417
0.333502	24.074179	104.169739	-16.1276	15.452374	103.880539	41.522705	-5.353955	110.679436	34.737633	47.239525	109.437469	38.130169	20.942785	110.0584525	-70.385369	9.961963	97.7026255
1.668637	22.887104	104.293739	-16.10808	15.735836	103.915741	41.584183	-5.208	110.779762	34.753319	47.395199	109.552383	38.168751	21.0935995	110.1660725	-70.384911	10.3780725	97.6654095
2.974227	21.677351	104.370865	-16.075029	16.058285	103.915405	41.784065	-5.042756	110.816956	34.768227	47.589455	109.630348	38.276146	21.2733495	110.223652	-70.426204	10.8432205	97.607158
4.144738	20.530111	104.463104	-15.981969	16.406435	103.88298	41.958275	-4.809364	110.837051	34.805759	47.856789	109.689987	38.382017	21.5237125	110.263519	-70.345955	11.2891575	97.502441
5.215607	19.407518	104.578186	-15.85088	16.77944	103.823219	42.12846	-4.548596	110.858574	34.856899	48.13879	109.721519	38.4926795	21.795097	110.2900465	-70.1944395	11.763783	97.3563915
6.378145	18.169703	104.52343	-15.685819	17.166012	103.75383	42.325081	-4.255319	110.877731	34.940529	48.413136	109.704956	38.632805	22.0789085	110.2913435	-70.004443	12.2531155	97.2163165
7.983056	16.343937	104.465996	-15.307241	17.773203	103.620056	42.727695	-3.848875	110.958527	35.136005	48.855434	109.638741	38.93185	22.5032795	110.298634	-69.546332	13.0431265	96.941478
8.862335	15.16812	104.489326	-15.007734	18.18399	103.506027	43.029301	-3.580421	111.031769	35.351295	49.120033	109.572449	39.190298	22.769806	110.302109	-69.205766	13.598174	96.709945
9.789351	13.929811	104.444923	-14.639123	18.565483	103.374863	43.365269	-3.358986	111.156967	35.630184	49.333748	109.476891	39.4977265	22.987381	110.316929	-68.7759725	14.143585	96.432797
10.56723	12.714407	104.433334	-14.220844	18.896368	103.223373	43.735863	-3.167028	111.296211	35.933258	49.46524	109.38343	39.8345605	23.149106	110.3398205	-68.2762485	14.64363	96.1069255
11.263573	11.466283	104.439842	-13.794938	19.175518	103.061249	44.093044	-3.016766	111.46032	36.424088	49.541603	109.217773	40.258566	23.2624185	110.3390465	-67.848442	15.0886175	95.7834515
11.904238	10.192735	104.397926	-13.339286	19.380968	102.8535	44.451714	-2.943126	111.605705	36.853058	49.608864	109.061172	40.652386	23.332869	110.3334385	-67.330958	15.429067	95.3735615
12.432961	8.938719	104.323158	-12.879526	19.538055	102.611313	44.803574	-2.923596	111.7061	37.276688	49.594887	108.886108	41.040131	23.3356455	110.296104	-66.799183	15.7404645	94.926522
13.042638	7.060392	104.175995	-12.202197	19.710173	102.202751	45.292328	-3.001031	111.781372	37.946148	49.510509	108.514473	41.619238	23.254739	110.1479225	-66.023632	16.165607	94.2575795
13.325511	5.863971	104.051056	-11.767606	19.801733	101.923439	45.563435	-3.028662	111.75927	38.309193	49.472679	108.262428	41.936314	23.2220085	110.010849	-65.471526	16.3814575	93.836029
13.503212	4.70809	103.905762	-11.341395	19.886011	101.665627	45.838882	-3.063185	111.694954	38.779411	49.356724	107.941673	42.3091465	23.1467695	109.8183135	-64.9919365	16.6252525	93.5129405
13.601918	3.579803	103.746307	-10.926371	19.968098	101.440224	46.097801	-3.095398	111.589981	38.968853	49.398972	107.758842	42.533327	23.151787	109.6744115	-64.386069	16.784409	93.2060365
13.567657	2.521019	103.57869	-10.524216	20.052	101.25576	46.356915	-3.124246	111.455109	39.439487	49.295033	107.423088	42.898201	23.0853935	109.4390985	-63.946633	17.0186065	93.0724215
13.467873	1.487138	103.428391	-10.12359	20.148199	101.098145	46.583733	-3.160861	111.322853	39.640488	49.288929	107.259193	43.1121105	23.064034	109.291023	-63.3592905	17.232364	92.905267
13.28399	0.567551	103.252304	-9.735039	20.236294	100.947777	46.822403	-3.183765	111.144318	40.192841	49.237381	106.835129	43.507622	23.026808	108.9897235	-62.9777	17.44578	92.9058305
12.845634	-0.726084	102.972855	-9.198669	20.36039	100.690567	47.176735	-3.204034	110.860931	40.700294	49.196945	106.433533	43.9385145	22.9964555	108.647232	-62.3358525	17.7243245	92.733902
12.390949	-1.519111	102.754333	-8.854291	20.444757	100.495338	47.387848	-3.193763	110.64167	40.777622	49.244976	106.320129	44.082735	23.0256065	108.4808995	-61.791317	17.8639075	92.5097765
11.931565	-2.214118	102.501389	-8.532475	20.524069	100.29348	47.567764	-3.177487	110.420921	41.038628	49.229584	106.078613	44.303196	23.0260485	108.249767	-61.368146	18.0220895	92.337193
11.320311	-2.824995	102.250183	-8.252417	20.586176	100.086403	47.76432	-3.179045	110.1884	41.28371	49.205601	105.858337	44.524015	23.013278	108.0233685	-61.028849	18.159074	92.1494375
10.659611	-3.344592	101.983513	-8.013076	20.62508	99.885246	47.903236	-3.178705	109.942917	41.529202	49.218769	105.678764	44.716219	23.020032	107.8108405	-60.742371	18.230128	91.9596515
9.908188	-3.854653	101.643669	-7.804476	20.656858	99.679199	48.00592	-3.183591	109.680351	41.753784	49.212082	105.508934	44.879852	23.0142455	107.5946425	-60.488804	18.2994705	91.7637555
9.105895	-4.266587	101.328407	-7.620533	20.686275	99.468521	48.089783	-3.184954	109.38681	41.981281	49.202068	105.342148	45.035532	23.008557	107.364479	-60.276598	18.363993	91.572563
7.734081	-4.682167	100.800392	-7.404888	20.744047	99.16243	48.139252	-3.25031	108.897034	42.297844	49.188591	105.102051	45.218548	22.9691405	106.9995425	-60.028324	18.5189535	91.3253175
6.723505	-4.915558	100.412575	-7.272731	20.771809	98.965424	48.153603	-3.32537	108.519409	42.637634	49.12746	104.849388	45.3956185	22.901045	106.6843985	-59.9410805	18.642573	91.2464495
5.674221	-5.07043	99.991135	-7.160029	20.80105	98.772072	48.132111	-3.38441	108.105728	42.8339	49.113548	104.709602	45.4830055	22.864569	106.407665	-59.8030635	18.737531	91.136479
4.614178	-5.15356	99.58255	-6.999425	20.816093	98.588539	48.063671	-3.42183	107.684563	43.082237	49.119938	104.567551	45.572954	22.849054	106.126057	-59.571804	18.783132	91.051021
3.518605	-5.169432	99.213692	-6.820334	20.817652	98.415298	48.057602	-3.460061	107.227852	43.302963	49.144588	104.424713	45.6802825	22.8422635	105.8262825	-59.3209505	18.7930405	91.0043135
2.355286	-5.121977	98.851616	-6.621452	20.791161	98.267815	48.075695	-3.505953	106.830917	43.52298	49.173653	104.244873	45.7993375	22.83385	105.537895	-59.0422415	18.748472	90.997735
1.121446	-4.961676	98.670174	-6.380516	20.754755	98.168808	48.132195	-3.542941	106.470909	43.736076	49.209751	104.04818	45.9341355	22.833405	105.2595445	-58.6951675	18.676105	91.0780715
-0.543399	-4.761539	98.356949	-5.984825	20.698771	98.04985	48.347359	-3.636422	106.045258	43.911053	49.322727	103.78376	46.129206	22.8431525	104.914509	-58.098856	18.5543895	91.185191
-1.736	-4.514016	98.167725	-5.683324	20.646038	97.949448	48.523647	-3.679964	105.798218	44.250584	49.364708	103.484131	46.3871155	22.842372	104.6411745	-57.7537635	18.449704	91.2577215
-2.898019	-4.221971	97.943558	-5.370784	20.608707	97.813965	48.725609	-3.708962	105.498695	44.50631	49.460472	103.267792	46.6159595	22.875755	104.3832435	-57.3575275	18.341659	91.2446865
-4.085681	-3.830431	97.638664	-5.029417	20.593472	97.590782	48.926193	-3.750806	105.160713	44.791794	49.587776	103.048752	46.8589935	22.918485	104.1047325	-56.9178275	18.268459	91.0768315
-5.263114	-3.390188	97.195122	-4.686258	20.593813	97.321083	49.128231	-3.769507	104.715454	45.042992	49.728703	102.863335	47.0856115	22.979598	103.7893945	-56.4581275	18.208028	90.8527715
-6.400348	-2.880191	96.625153	-4.356186	20.612379	96.977409	49.308762	-3.754865	104.170204	45.262573	49.899315	102.693321	47.2856675	23.072225	103.4317625	-55.9980395	18.152533	90.5230555
-7.621469	-2.33598	95.997032	-4.047832	20.649332	96.591553	49.452267	-3.685591	103.550171	45.499706	50.044586	102.510071	47.4759865	23.1794975	103.030121	-55.5716505	18.1191665	90.152985
-9.402696	-1.40625	95.051208	-3.638958	20.794647	96.001068	49.583099	-3.542219	102.505096	45.838928	50.222946	102.209923	47.7110135	23.3403635	102.3575095	-54.9889295	18.2489305	89.6446265
-10.616989	-0.720847	94.475113	-3.425576	20.92524	95.611282	49.654041	-3.387802	101.821342	46.014881	50.343586	102.028343	47.834461	23.477892	101.9248425	-54.685613	18.372588	89.2977215
-11.844163	-0.004159	93.926903	-3.250347	21.058344	95.243057	49.68108	-3.253018	101.201523	46.20433	50.441433	101.806854	47.942705	23.5942075	101.5041885	-54.443399	18.5224805	88.9819255
-13.034138	0.707874	93.460274	-3.124915	21.194353	94.887016	49.716942	-3.14054	100.623299	46.344471	50.543095	101.551727	48.0307065	23.7012775	101.087513	-54.2805365	18.6874285	88.686519
-14.262034	1.468397	93.075531	-3.05378	21.304976	94.534348	49.703251	-3.068433	100.086357	46.460487	50.613808	101.251671	48.081869	23.7726875	100.669014	-54.189429	18.8372645	88.399682
-15.504869	2.226642	92.800697	-2.990316	21.370405	94.223465	49.640335	-3.052096	99.574738	46.496296	50.618126	100.875519	48.0683155	23.783015	100.2251285	-54.0489475	18.957795	88.2218015
-16.683851	2.939848	92.679741	-2.964415	21.34012	93.984245	49.457581	-3.080598	99.16806	46.484421	50.552654	100.416473	47.971001	23.736028	99.7922665	-53.899831	18.944212	88.1762235
-18.477541	4.02356	92.797386	-3.004462	21.094398	93.78933	49.381863	-3.297345	98.632538	46.42186	50.320339	99.649498	47.9018615	23.511497	99.141018	-53.9107855	18.677299	88.437642
-19.62277	4.716712	93.048752	-3.071635	20.834436	93.797653	49.294582	-3.522978	98.360733	46.304989	50.098682	99.135735	47.7997855	23.287852	98.748234	-53.9430555	18.38102	88.847072
-20.708456	5.40946	93.428246	-3.168388	20.509491	93.894272	49.193268	-3.806022	98.16407	46.155312	49.809052	98.667053	47.67429	23.001515	98.4155615	-54.011066	18.017467	89.3729825
-21.802996	6.131217	93.83947	-3.297735	20.116335	94.025757	49.079762	-4.141813	98.016708	46.017265	49.472118	98.259567	47.5485135	22.6651525	98.1381375	-54.1439835	17.5675175	89.9133765
-22.813278	6.868618	94.161224	-3.439686	19.67664	94.160561	48.931438	-4.502423	97.927444	45.924091	49.098442	97.934769	47.4277645	22.2980095	97.9311065	-54.3071365	17.0552705	90.3900155
-23.797565	7.547948	94.388046	-3.61747	19.219385	94.265579	48.785789	-4.847491	97.852097	45.733379	48.754345	97.768799	47.259584	21.953427	97.810448	-54.494524	16.485343	90.72071
-24.742273	8.344397	94.519661	-3.777922	18.782524	94.316444	48.637669	-5.214859	97.796936	45.677631	48.427441	97.668404	47.15765	21.606291	97.73267	-54.713494	15.958757	90.900218
-26.029652	9.513899	94.521263	-4.018379	18.19652	94.300339	48.413734	-5.693066	97.720055	45.571209	47.981579	97.602699	46.9924715	21.1442565	97.661377	-55.0292295	15.2487835	90.939301
-26.77977	10.378146	94.439575	-4.14901	17.874575	94.234238	48.285202	-5.956308	97.659576	45.517723	47.733082	97.576469	46.9014625	20.888387	97.6180225	-55.1994825	14.860763	90.8504535
-27.482584	11.301671	94.359962	-4.256936	17.604439	94.156334	48.168789	-6.153104	97.602859	45.400402	47.532768	97.5709	46.7845955	20.689832	97.5868795	-55.2984675	14.519046	90.7257885
-28.13213	12.197196	94.237938	-4.352532	17.388582	94.07785	48.081482	-6.294456	97.522751	45.330029	47.388832	97.533051	46.7057555	20.547188	97.527901	-55.4108195	14.229976	90.627799
-28.669336	13.167914	94.213631	-4.455766	17.212992	94.034599	48.027168	-6.395967	97.442062	45.238609	47.275097	97.500473	46.6328885	20.439565	97.4712675	-55.5444205	13.986419	90.5979305
-29.1388	14.197195	94.290581	-4.554141	17.070372	94.05336	47.956448	-6.471378	97.32988	45.111786	47.186157	97.485718	46.534117	20.3573895	97.407799	-55.642399	13.7833545	90.698921
-29.551781	15.19436	94.43734	-4.655529	16.965914	94.143623	47.867687	-6.487836	97.200172	44.977879	47.140453	97.507271	46.422783	20.3263085	97.3537215	-55.733841	13.6055195	90.9335245
-30.023512	16.758282	94.867165	-4.840625	16.829767	94.413948	47.694847	-6.525269	96.898643	44.790016	47.110352	97.583389	46.2424315	20.2925415	97.241016	-55.9236815	13.3669925	91.58688
-30.203411	17.836172	95.251457	-4.959133	16.733725	94.605415	47.512508	-6.528462	96.612785	44.651203	47.121498	97.63044	46.0818555	20.296518	97.1216125	-56.0001215	13.170932	92.0892175
-30.361303	18.89616	95.620552	-5.098396	16.673552	94.77494	47.296314	-6.509048	96.261574	44.544796	47.130569	97.616058	45.920555	20.3107605	96.938816	-56.117347	13.0363435	92.611064
-30.463749	19.930796	95.926109	-5.295195	16.602905	94.884392	47.050442	-6.475502	95.856133	44.318928	47.140324	97.622482	45.684685	20.332411	96.7393075	-56.275075	12.873399	93.0294765
-30.4793	20.980597	96.180672	-5.507456	16.549355	94.9506	46.785835	-6.440411	95.433884	44.08139	47.146492	97.583229	45.4336125	20.3530405	96.5085565	-56.4485245	12.7456695	93.3926435
-30.402035	21.999044	96.33728	-5.772188	16.527645	94.930832	46.492977	-6.402875	95.039543	43.742851	47.177608	97.572395	45.117914	20.3873665	96.305969	-56.66229	12.6679235	93.555695
-30.314007	23.021225	96.373215	-6.066733	16.506748	94.87941	46.198822	-6.346521	94.690094	43.457039	47.192814	97.53019	44.8279305	20.4231465	96.110142	-56.9613965	12.5903495	93.648678
-29.961363	24.445251	96.35537	-6.557958	16.447678	94.777412	45.776653	-6.307367	94.320526	43.042027	47.179066	97.522209	44.40934	20.4358495	95.9213675	-57.525256	12.4595065	93.6334565
-29.603407	25.304476	96.293922	-6.873049	16.400566	94.706474	45.534088	-6.313097	94.131691	42.785404	47.1651	97.541847	44.159746	20.4260015	95.836769	-57.905844	12.3751305	93.576179
-29.180946	26.160734	96.18792	-7.170418	16.329426	94.635483	45.279877	-6.336454	94.007149	42.548733	47.124546	97.552017	43.914305	20.394046	95.779583	-58.255141	12.264806	93.491383
-28.645802	26.932434	96.03624	-7.459345	16.231213	94.534813	45.066353	-6.393822	93.941292	42.372757	47.082298	97.498077	43.719555	20.344238	95.7196845	-58.638245	12.118188	93.3499415
-28.036551	27.612728	95.826912	-7.715893	16.091177	94.404007	44.885937	-6.497607	93.918648	42.171078	46.986996	97.461075	43.5285075	20.2446945	95.6898615	-58.9602935	11.9376595	93.1181525
-27.327341	28.260666	95.50074	-7.950367	15.925409	94.234787	44.734661	-6.642991	93.967003	41.953991	46.855415	97.44146	43.344326	20.106212	95.7042315	-59.24506	11.744606	92.7653425
-26.548805	28.839594	95.126869	-8.165278	15.692168	94.026466	44.618076	-6.829093	94.054146	41.805111	46.69944	97.359245	43.2115935	19.9351735	95.7066955	-59.5421495	11.4491625	92.3462365
-25.229603	29.503838	94.559456	-8.446307	15.305983	93.734917	44.486557	-7.206326	94.215698	41.625134	46.398525	97.140724	43.0558455	19.5960995	95.678211	-59.9484595	11.0158665	91.791623
-24.211479	29.887108	94.206573	-8.574692	15.010516	93.572891	44.394978	-7.484001	94.352631	41.551838	46.114826	97.062904	42.973408	19.3154125	95.7077675	-60.122792	10.7056195	91.4380145
-23.144041	30.203762	93.961525	-8.65832	14.697152	93.480507	44.306847	-7.760057	94.44574	41.454807	45.818359	97.068382	42.880827	19.029151	95.757061	-60.197467	10.365153	91.203953
-22.018253	30.415844	93.819717	-8.703536	14.34746	93.433807	44.210094	-8.04923	94.522148	41.430859	45.53466	97.079948	42.8204765	18.742715	95.801048	-60.2275485	9.952205	91.066566
-20.789625	30.588642	93.719986	-8.744678	14.025627	93.436218	44.143631	-8.340824	94.59259	41.431953	45.269413	97.137711	42.787792	18.4642945	95.8651505	-60.277148	9.5869595	91.0072855
-19.52306	30.74263	93.667381	-8.814443	13.724833	93.463631	44.070023	-8.590005	94.695717	41.42345	45.028667	97.231712	42.7467365	18.219331	95.9637145	-60.3756225	9.230335	90.9635475
-18.256708	30.810589	93.645187	-8.882752	13.460914	93.492599	44.001324	-8.812052	94.810143	41.401115	44.810116	97.36705	42.7012195	17.999032	96.0885965	-60.4667235	8.922796	90.8966015
-16.201418	30.860638	93.623383	-9.063105	13.198071	93.545891	43.935482	-9.090178	94.946609	41.335705	44.573944	97.664368	42.6355935	17.741883	96.3054885	-60.7618035	8.654259	90.7862935
-14.835525	30.845419	93.640038	-9.194919	13.075537	93.556473	43.865414	-9.199214	95.052185	41.285896	44.442997	97.920395	42.575655	17.6218915	96.48629	-60.965493	8.5291825	90.626656
-13.42441	30.755737	93.661026	-9.363042	12.998743	93.588852	43.828739	-9.247862	95.231262	41.225616	44.342266	98.252274	42.5271775	17.547202	96.741768	-61.2532615	8.450284	90.435936
-11.974779	30.611506	93.72879	-9.528743	12.963547	93.708672	43.814396	-9.242424	95.59259	41.166	44.243271	98.687019	42.490198	17.5004235	97.1398045	-61.547684	8.4266705	90.2775395
-10.551338	30.425131	93.919411	-9.712969	12.95065	93.930344	43.875965	-9.23238	96.216949	41.186062	44.164948	99.210114	42.5310135	17.466284	97.7135315	-61.9569515	8.435016	90.1471565
-9.086299	30.141512	94.198494	-9.91859	12.947456	94.26947	43.985188	-9.220748	97.148392	41.189785	44.114609	99.917892	42.5874865	17.4469305	98.533142	-62.4246665	8.4479815	90.005798
-7.651874	29.805105	94.559113	-10.144197	12.926894	94.711128	44.184109	-9.266615	98.265831	41.18364	44.038212	100.723518	42.6838745	17.3857985	99.4946745	-62.9722685	8.4679895	89.9275815
-5.557457	29.122267	95.267548	-10.429562	12.811327	95.442154	44.475758	-9.430305	100.110077	41.123779	43.854084	101.935509	42.7997685	17.2118895	101.022793	-63.6588925	8.4107645	89.861515
-4.181805	28.585732	95.774208	-10.58951	12.682724	95.938263	44.610481	-9.562505	101.30265	40.909775	43.820499	102.81012	42.760128	17.128997	102.056385	-63.939148	8.236451	89.820141
-2.865509	27.9928	96.287567	-10.705224	12.523551	96.424149	44.715824	-9.72092	102.369217	40.869781	43.644581	103.469788	42.7928025	16.9618305	102.9195025	-64.2032505	8.0852715	89.9287955
-1.580339	27.325705	96.808418	-10.805565	12.356926	96.901505	44.785698	-9.914116	103.298172	40.786407	43.469341	104.021492	42.7860525	16.7776125	103.659832	-64.3971825	7.9362395	90.143178
-0.362312	26.64905	97.306862	-10.897305	12.201778	97.313675	44.844418	-10.102705	104.014931	40.717201	43.328735	104.489372	42.7808095	16.613015	104.2521515	-64.5754195	7.790541	90.3751985
0.797276	25.962002	97.726219	-10.991362	12.075334	97.640945	44.882507	-10.275502	104.533829	40.718525	43.186058	104.872528	42.800516	16.455278	104.7031785	-64.78324	7.69539	90.5787115
1.917441	25.244825	98.099922	-11.079867	11.986894	97.8787	44.854885	-10.394549	104.88472	40.684914	43.100052	105.225609	42.7698995	16.3527515	105.0551645	-64.9296335	7.6210365	90.7022355
3.426197	24.187002	98.590256	-11.210681	11.945727	98.114899	44.762318	-10.465279	105.115761	40.736923	42.912285	105.554703	42.7496205	16.223503	105.335232	-65.1709825	7.667951	90.894566
4.353559	23.445511	98.842583	-11.313929	12.017781	98.224037	44.686192	-10.463202	105.153976	40.67318	42.898991	105.860245	42.679686	16.2178945	105.5071105	-65.307544	7.8176675	90.9409635
5.164601	22.73675	99.08252	-11.416051	12.147198	98.328018	44.606262	-10.384669	105.168198	40.597275	42.945087	106.155441	42.6017685	16.280209	105.6618195	-65.4338705	8.014187	90.9942165
5.920269	21.957886	99.333504	-11.515919	12.339513	98.442963	44.560303	-10.27647	105.215218	40.507404	43.013996	106.4347	42.5338535	16.368763	105.824959	-65.5656915	8.310263	91.060967
6.624769	21.149458	99.553329	-11.622808	12.585315	98.613594	44.515507	-10.145626	105.351295	40.400211	43.096992	106.688179	42.457859	16.475683	106.019737	-65.703475	8.694947	91.207451
7.189417	20.363607	99.778175	-11.743701	12.878257	98.803726	44.498405	-10.022621	105.551682	40.292633	43.228786	106.918381	42.395519	16.6030825	106.2350315	-65.882921	9.1534315	91.3724205
7.642526	19.518372	100.07827	-11.870192	13.190277	98.982002	44.479176	-9.89366	105.800262	40.2076	43.386551	107.159683	42.343388	16.7464455	106.4799725	-66.083772	9.6341085	91.4840315
8.300166	18.16346	100.290321	-12.061982	13.66744	99.188194	44.442226	-9.73154	106.153618	40.069447	43.55397	107.420822	42.2558365	16.911215	106.78722	-66.3798005	10.423665	91.589168
8.652351	17.173933	100.375328	-12.154863	13.954015	99.252487	44.417191	-9.633394	106.355835	39.995869	43.660793	107.563652	42.20653	17.0136995	106.9597435	-66.516256	10.8943305	91.5452305
8.841672	16.225945	100.429047	-12.245542	14.240247	99.2547	44.423885	-9.519362	106.478821	39.947857	43.777981	107.647812	42.185871	17.1293095	107.0633165	-66.676955	11.3511845	91.4460835
8.976345	15.25657	100.371918	-12.287016	14.488572	99.18792	44.460033	-9.433837	106.527092	39.909779	43.907207	107.649055	42.184906	17.236685	107.0880735	-66.758938	11.740459	91.2877665
9.04665	14.230147	100.241127	-12.28468	14.726606	99.088364	44.485615	-9.30616	106.53154	39.877693	43.991646	107.591316	42.181654	17.342743	107.061428	-66.751014	12.110469	91.1153
9.039082	13.153678	100.06752	-12.222072	14.956551	98.960571	44.577843	-9.198312	106.452621	39.875404	44.022091	107.456985	42.2266235	17.4118895	106.954803	-66.6707675	12.5012125	90.966339
8.957605	12.085291	99.841507	-12.086226	15.140508	98.811592	44.703407	-9.110646	106.342163	39.928055	44.070484	107.22113	42.315731	17.479919	106.7816465	-66.488183	12.801097	90.8415375
8.726748	10.477778	99.415237	-11.745846	15.399562	98.490715	44.952415	-9.014288	106.086418	40.061592	44.083195	106.741371	42.5070035	17.5344535	106.4138945	-65.9986955	13.2646705	90.5675355
8.460385	9.356044	98.989853	-11.438388	15.526317	98.217308	45.175877	-9.000042	105.806793	40.220612	43.996906	106.31424	42.6982445	17.498432	106.0605165	-65.5750205	13.554202	90.3740995
8.171004	8.255918	98.497978	-11.087342	15.641555	97.887299	45.36887	-9.020037	105.429909	40.385715	43.966011	105.806206	42.8772925	17.472987	105.6180575	-65.0519765	13.810123	90.1565405
7.831831	7.181843	97.970062	-10.710561	15.71525	97.495186	45.490654	-9.070346	104.970825	40.618454	43.839993	105.270874	43.054554	17.3848235	105.1208495	-64.475676	14.0456765	89.8695225
7.355992	6.047216	97.374413	-10.357751	15.767527	97.093025	45.588097	-9.170309	104.410301	40.911793	43.711411	104.705894	43.249945	17.270551	104.5580975	-63.965447	14.264503	89.6279525
6.829023	4.998927	96.799316	-10.042659	15.78616	96.685059	45.636353	-9.27362	103.809128	41.200886	43.620129	104.169556	43.4186195	17.1732545	103.989342	-63.5039375	14.3990655	89.380776
6.236802	3.92083	96.24585	-9.76587	15.812688	96.295341	45.649334	-9.376842	103.196396	41.438622	43.502121	103.650703	43.543978	17.0626395	103.4235495	-63.075718	14.5627365	89.1671325
5.158501	2.397538	95.486816	-9.514643	15.888199	95.760437	45.607502	-9.508519	102.316513	41.628731	43.425968	103.039185	43.6181165	16.9587245	102.677849	-62.6474025	14.8176735	88.843025
4.354468	1.407687	95.033813	-9.449902	16.012838	95.463913	45.486893	-9.541871	101.790703	42.296795	43.185711	102.235664	43.891844	16.82192	102.0131835	-62.791648	15.203756	88.9146425
3.497773	0.490712	94.665543	-9.450043	16.181641	95.227501	45.359058	-9.542846	101.3088	41.958382	43.306042	101.990723	43.65872	16.881598	101.6497615	-62.558806	15.481684	88.8052405
2.514457	-0.409246	94.38279	-9.518888	16.396393	95.039284	45.20945	-9.519086	100.910271	41.754177	43.425892	101.709351	43.4818135	16.953403	101.309811	-62.5195895	15.839383	88.768757
1.48454	-1.280721	94.185669	-9.620607	16.629568	94.89344	45.062283	-9.450005	100.603226	41.689915	43.513691	101.339851	43.376099	17.031843	100.9715385	-62.617313	16.227293	88.8153415
0.462659	-2.131124	93.991211	-9.719613	16.846462	94.75869	44.973618	-9.366852	100.336311	41.570141	43.601238	100.993599	43.2718795	17.117193	100.664955	-62.7111055	16.575731	88.852425
-0.602111	-3.003139	93.822899	-9.803955	17.029566	94.604965	44.922958	-9.269081	100.120567	41.459053	43.722317	100.654198	43.1910055	17.226618	100.3873825	-62.7989155	16.832514	88.8225475
-2.250314	-4.260118	93.571884	-9.848094	17.190714	94.308228	44.933666	-9.113897	99.829971	41.317978	43.895004	100.15284	43.125822	17.3905535	99.9914055	-62.82201	16.9908745	88.6250505
-3.302689	-5.117021	93.340286	-9.779795	17.187279	94.013565	44.989056	-9.033961	99.639519	41.457314	43.871883	99.62986	43.223185	17.418961	99.6346895	-62.782775	16.955597	88.3924405
-4.387138	-6.000553	93.083054	-9.628859	17.079802	93.628265	45.037292	-8.992126	99.453323	41.505978	43.837132	99.142403	43.271635	17.422503	99.297863	-62.529353	16.737101	87.958667
-5.448655	-6.857324	92.821678	-9.402361	16.867691	93.163483	45.095932	-8.971338	99.228958	41.666389	43.680222	98.509758	43.3811605	17.354442	98.869358	-62.1858825	16.38094	87.457608
-6.489449	-7.711743	92.533806	-9.097883	16.558609	92.590958	45.201336	-9.04256	99.020851	41.908882	43.48769	97.777336	43.555109	17.222565	98.3990935	-61.750875	15.894653	86.7828225
-7.552626	-8.558062	92.202156	-8.753335	16.184841	91.925636	45.365498	-9.22598	98.881042	42.203651	43.175549	96.92086	43.7845745	16.9747845	97.900951	-61.2912445	15.3948975	85.950321
-8.622352	-9.317513	91.830223	-8.40764	15.785317	91.152153	45.589027	-9.462549	98.783478	42.495827	42.934628	95.942627	44.042427	16.7360395	97.3630525	-60.857707	14.8345945	84.9412535
-10.251173	-10.281788	91.104126	-7.897467	15.154945	89.859871	45.946754	-9.82129	98.635078	42.824577	42.422592	94.53257	44.3856655	16.300651	96.583824	-60.1805995	14.009239	83.135918
-11.370647	-10.790292	90.546532	-7.563523	14.752455	89.01667	46.146824	-10.041831	98.489372	42.990513	42.078564	93.672493	44.5686685	16.0183665	96.0809325	-59.6957145	13.4865435	81.9524075
-12.513741	-11.179272	89.964424	-7.263464	14.362553	88.262016	46.34584	-10.319664	98.286087	43.144917	41.755264	92.92411	44.7453785	15.7178	95.6050985	-59.2723065	13.007306	80.9189335
-13.721982	-11.404779	89.384285	-7.030916	14.019528	87.628754	46.49918	-10.591843	98.03846	43.318485	41.472347	92.310005	44.9088325	15.440252	95.1742325	-58.9706645	12.598804	80.0832755
-14.954652	-11.484576	88.748444	-6.85127	13.73508	87.086494	46.597614	-10.831077	97.719398	43.49559	41.261166	91.883911	45.046602	15.2150445	94.8016545	-58.749142	12.2551155	79.3713335
-16.209528	-11.428662	88.111679	-6.722281	13.504106	86.615761	46.647228	-11.009534	97.335579	43.650242	41.155716	91.588608	45.148735	15.073091	94.4620935	-58.593297	11.935121	78.7694285
-17.523701	-11.202886	87.464478	-6.649677	13.312504	86.204811	46.662994	-11.140604	96.911598	43.647972	41.132092	91.440514	45.155483	14.995744	94.176056	-58.454837	11.629264	78.233566
-19.488686	-10.610535	86.609543	-6.576423	13.09903	85.763687	46.673645	-11.155403	96.277802	43.685921	41.162674	91.195091	45.179783	15.0036355	93.7364465	-58.332629	11.1944245	77.7909275
-20.823088	-10.024074	86.224388	-6.526747	13.019991	85.595596	46.706276	-11.085649	95.853432	43.634991	41.262291	91.057587	45.1706335	15.088321	93.4555095	-58.2241275	10.951661	77.7356825
-22.197807	-9.292243	85.927505	-6.487206	12.999858	85.503769	46.750252	-10.991283	95.504486	43.581741	41.40379	90.925293	45.1659965	15.2062535	93.2148895	-58.1404085	10.7934625	77.7926485
-23.566587	-8.437456	85.712936	-6.451975	13.027061	85.435364	46.824696	-10.901691	95.203613	43.543594	41.552048	90.791588	45.184145	15.3251785	92.9976005	-58.088095	10.7289435	77.8731275
-24.963474	-7.457619	85.495834	-6.427817	13.066252	85.380013	46.88937	-10.794974	94.884811	43.535648	41.663494	90.654266	45.212509	15.43426	92.7695385	-58.068143	10.698244	77.9904875
-26.347313	-6.376714	85.29406	-6.400974	13.113366	85.329346	46.885635	-10.715786	94.511101	43.535881	41.752007	90.527603	45.210758	15.5181105	92.519352	-58.012706	10.7086215	78.13934
-27.765106	-5.206746	85.189644	-6.395032	13.14213	85.314163	46.813271	-10.657444	94.071068	43.532291	41.804947	90.37722	45.172781	15.5737515	92.224144	-57.962845	10.7105085	78.404182
-29.910404	-3.312571	85.264603	-6.454679	13.103917	85.430374	46.580688	-10.597591	93.352982	43.468719	41.836529	90.180786	45.0247035	15.619469	91.766884	-57.9340615	10.588365	79.093864
-31.384594	-1.962973	85.528992	-6.572557	13.053743	85.648743	46.369511	-10.602854	92.840988	43.372417	41.836922	90.07	44.870964	15.617034	91.455494	-58.016078	10.490452	79.841992
-32.824978	-0.55003	85.918411	-6.767211	12.958388	85.921928	46.109905	-10.641888	92.413017	43.183239	41.819763	90.026405	44.646572	15.5889375	91.219711	-58.180994	10.3278385	80.624145
-34.301445	0.905615	86.514198	-7.055525	12.872423	86.329781	45.791019	-10.709916	92.060631	42.980721	41.778011	89.959129	44.38587	15.5340475	91.00988	-58.49692	10.2107985	81.649682
-35.70829	2.482674	87.277534	-7.365811	12.821709	86.839767	45.411499	-10.789536	91.834854	42.70966	41.69973	89.91423	44.0605795	15.455097	90.874542	-58.7922015	10.188321	82.804992
-37.108303	4.095673	88.098236	-7.722743	12.771298	87.416008	45.018856	-10.863814	91.741562	42.429333	41.639259	89.980827	43.7240945	15.3877225	90.8611945	-59.1695805	10.1548735	83.9708215
-38.436291	5.764143	88.891441	-8.124302	12.706724	88.023445	44.653183	-10.922738	91.759247	42.157722	41.642818	90.185043	43.4054525	15.36004	90.972145	-59.6540565	10.053408	85.074745
-40.288162	8.354447	90.034058	-8.800495	12.631854	88.977791	44.080585	-10.960916	91.979507	41.72086	41.732788	90.765182	42.9007225	15.385936	91.3723445	-60.5017125	9.877772	86.5832375
-41.405144	10.155251	90.754768	-9.214042	12.591617	89.612778	43.746574	-10.920668	92.193565	41.457516	41.807396	91.253967	42.602045	15.443364	91.723766	-61.030129	9.73987	87.50179
-42.442127	11.992123	91.482697	-9.613805	12.607245	90.246819	43.464081	-10.865155	92.431694	41.219826	41.927399	91.785812	42.3419535	15.531122	92.108753	-61.5695635	9.683368	88.384885
-43.345676	13.884213	92.204109	-9.937045	12.654262	90.876595	43.224323	-10.783395	92.723305	41.012581	42.034325	92.370377	42.118452	15.625465	92.546841	-61.992542	9.683059	89.206349
-44.145874	15.810472	92.910385	-10.194955	12.738207	91.508301	43.042194	-10.63765	93.032547	40.846222	42.162968	93.01516	41.944208	15.762659	93.0238535	-62.334118	9.713755	89.9927485
-44.797203	17.771517	93.681717	-10.370137	12.835365	92.177704	42.920078	-10.44803	93.36956	40.791481	42.305737	93.683685	41.8557795	15.9288535	93.5266225	-62.5960535	9.7418765	90.8287855
-45.319668	19.747721	94.511215	-10.447248	12.970376	92.86422	42.875645	-10.236966	93.727531	40.800117	42.493176	94.384056	41.837881	16.128105	94.0557935	-62.732377	9.812647	91.6726465
-45.867565	22.747297	95.789566	-10.402136	13.194696	93.91185	42.939777	-9.883473	94.339249	41.014755	42.767357	95.501793	41.977266	16.441942	94.920521	-62.781538	9.94745	92.903179
-46.083752	24.765337	96.654144	-10.302073	13.356437	94.606659	43.091213	-9.652115	94.751328	41.215164	43.007545	96.288261	42.1531885	16.677715	95.5197945	-62.7573345	10.035159	93.6935235
-46.192596	26.755455	97.453873	-10.199824	13.549532	95.242165	43.285397	-9.360016	95.166084	41.449795	43.210556	97.097115	42.367596	16.92527	96.1315995	-62.767244	10.173794	94.3527305
-46.203201	28.722794	98.198441	-10.070499	13.733893	95.82988	43.484509	-9.009358	95.582352	41.729958	43.42931	97.894791	42.6072335	17.209976	96.7385715	-62.7482315	10.25781	94.9211885
-46.127041	30.670279	98.952347	-9.961322	13.927441	96.428978	43.68811	-8.617827	95.949913	41.902359	43.618206	98.79969	42.7952345	17.5001895	97.3748015	-62.7178785	10.3546925	95.4831545
-45.975376	32.562271	99.70237	-9.879559	14.105937	96.981499	43.854862	-8.210909	96.316063	42.095818	43.825199	99.613899	42.97534	17.807145	97.964981	-62.734458	10.404729	95.998017
-45.773582	34.415417	100.448334	-9.833974	14.302399	97.513168	44.015457	-7.888284	96.658234	42.201439	44.085171	100.442436	43.108448	18.0984435	98.550335	-62.776396	10.5063545	96.476001
-45.374886	37.05434	101.551735	-9.808165	14.564077	98.187798	44.157131	-7.511619	97.090355	42.242828	44.42593	101.50441	43.1999795	18.4571555	99.2973825	-62.8163095	10.6709985	97.0782135
-44.368637	37.501888	102.180275	-9.821276	14.714831	98.628983	44.178032	-7.29738	97.337044	42.244102	44.573078	102.086212	43.211067	18.637849	99.711628	-62.853619	10.791813	97.546338
-43.214005	37.922302	102.619125	-9.857766	14.790575	99.022781	44.180191	-7.132924	97.560883	42.2299	44.747375	102.617836	43.2050455	18.8072255	100.0893595	-62.9205775	10.7739245	97.9562025
-41.981403	38.097336	103.12439	-9.923906	14.839567	99.389473	44.190563	-7.004534	97.805748	42.1875	44.886665	103.108284	43.1890315	18.9410655	100.457016	-63.0368435	10.7380685	98.32193
-41.135925	38.574211	103.362862	-9.984274	14.855803	99.750412	44.213806	-6.932865	98.116615	42.134575	44.957809	103.541542	43.1741905	19.012472	100.8290785	-63.1427385	10.699134	98.6717455
-39.962151	38.757427	103.405746	-10.107861	14.836949	100.013664	44.257744	-6.891932	98.488846	42.067383	45.034904	103.882492	43.1625635	19.071486	101.185669	-63.3782855	10.602412	98.841659
-38.908047	38.926601	103.435661	-10.226231	14.819212	100.245689	44.299698	-6.887322	98.930481	41.977482	45.127792	104.118088	43.13859	19.120235	101.5242845	-63.591052	10.518189	98.9670935
-37.116753	38.971584	103.060303	-10.429515	14.704811	100.435379	44.353348	-6.9832	99.645599	41.770168	45.157108	104.304268	43.061758	19.086954	101.9749335	-63.920788	10.322668	98.8958245
-35.891472	38.929287	102.839897	-10.550495	14.581272	100.550781	44.391735	-7.12826	100.13121	41.631229	45.105907	104.366615	43.011482	18.9888235	102.2489125	-64.112472	10.1737205	98.8526495
-34.629532	38.763962	102.599861	-10.655936	14.397253	100.654388	44.376076	-7.309669	100.594391	41.542206	45.011158	104.466034	42.959141	18.8507445	102.5302125	-64.271013	9.9437615	98.7785635
-33.184566	38.507999	102.37191	-10.741652	14.165645	100.744438	44.335602	-7.469105	100.972763	41.510677	44.887112	104.612366	42.9231395	18.7090035	102.7925645	-64.4064435	9.6222865	98.6963115
-31.892145	38.266628	102.276314	-10.827086	13.923118	100.844215	44.260578	-7.626141	101.302101	41.524929	44.78548	104.772018	42.8927535	18.5796695	103.0370595	-64.5469255	9.2665665	98.6513705
-30.485809	37.932625	102.162338	-10.894238	13.726627	100.919136	44.191483	-7.717534	101.582634	41.513969	44.723354	104.935028	42.852726	18.50291	103.258831	-64.641202	8.950344	98.579441
-29.07346	37.590073	102.118446	-10.976936	13.608675	101.004265	44.139027	-7.753072	101.836273	41.439411	44.682079	105.078758	42.789219	18.4645035	103.4575155	-64.743091	8.7528465	98.5510145
-26.96315	36.980392	102.05555	-11.107014	13.564518	101.153198	44.158379	-7.695308	102.188347	41.256805	44.681355	105.180893	42.707592	18.4930235	103.68462	-64.92162	8.6360125	98.621776
-25.539658	36.589775	102.003159	-11.215025	13.595107	101.257744	44.189903	-7.647543	102.414032	41.111359	44.705112	105.239014	42.650631	18.5287845	103.826523	-65.080681	8.6614295	98.688965
-24.16667	36.099705	102.008568	-11.307301	13.619159	101.355576	44.18837	-7.597194	102.589119	40.970997	44.744595	105.3069	42.5796835	18.5737005	103.9480095	-65.1942855	8.6646175	98.7631425
-22.714666	35.655708	102.0056	-11.453242	13.615052	101.449623	44.090965	-7.552066	102.679237	40.844891	44.758038	105.364548	42.467928	18.602986	104.0218925	-65.374412	8.627118	98.8773535
-21.246685	35.068062	102.037964	-11.55166	13.580388	101.492241	43.939556	-7.550938	102.659416	40.725117	44.744873	105.408028	42.3323365	18.5969675	104.033722	-65.4356565	8.5638085	98.95076
-19.750347	34.454811	101.969276	-11.667207	13.518453	101.504181	43.751904	-7.604017	102.55854	40.587349	44.695263	105.404793	42.1696265	18.545623	103.9816665	-65.5040405	8.491283	99.0266955
-18.276245	33.856247	101.915184	-11.7879	13.450235	101.477661	43.53096	-7.689582	102.449654	40.442436	44.609856	105.347023	41.986698	18.460137	103.8983385	-65.562498	8.440333	99.0569835
-15.923702	32.736702	101.690338	-11.988532	13.340688	101.429764	43.252289	-7.870319	102.359688	40.240616	44.437714	105.252502	41.7464525	18.2836975	103.806095	-65.7235165	8.3976785	99.053433
-14.484475	32.08213	101.567139	-12.133561	13.256182	101.432838	43.109165	-8.038632	102.440643	40.117184	44.262356	105.206894	41.6131745	18.111862	103.8237685	-65.8802965	8.400502	99.0419075
-12.916936	31.26705	101.439323	-12.295465	13.114802	101.445602	43.002609	-8.284138	102.656052	40.018391	44.077805	105.20549	41.5105	17.8968335	103.930771	-66.10143	8.3327705	98.960433
-11.340838	30.454531	101.344093	-12.449123	12.945003	101.512024	42.902042	-8.553959	102.98214	39.927818	43.888073	105.235901	41.41493	17.667057	104.1090205	-66.313176	8.222949	98.9150275
-9.819629	29.527279	101.258003	-12.566842	12.754162	101.6017	42.796665	-8.81912	103.377151	39.837185	43.647446	105.285202	41.316925	17.414163	104.3311765	-66.450609	8.094161	98.8722235
-8.152631	28.644272	101.242981	-12.699509	12.564811	101.723396	42.724915	-9.100496	103.821274	39.75388	43.392452	105.373741	41.2393975	17.145978	104.5975075	-66.6384155	7.983644	98.8492845
-6.589817	27.643251	101.228043	-12.777731	12.401161	101.874268	42.663803	-9.36789	104.284653	39.677746	43.145466	105.516136	41.1707745	16.888788	104.9003945	-66.7262365	7.913534	98.8481415
-4.101901	26.251225	101.403915	-12.900475	12.17189	102.074585	42.623055	-9.715979	104.953529	39.586811	42.818851	105.828773	41.104933	16.551436	105.391151	-66.905883	7.792344	98.758019
-2.541819	25.260061	101.469002	-12.954418	12.080214	102.17482	42.614094	-9.860526	105.368874	39.573669	42.639233	106.098244	41.0938815	16.3893535	105.733559	-67.0027175	7.7710745	98.616081
-0.910989	24.307652	101.601936	-12.982683	12.031608	102.25592	42.601341	-9.939994	105.748604	39.531952	42.520027	106.424507	41.0666465	16.2900165	106.0865555	-67.0320125	7.7731995	98.4252845
0.625255	23.305017	101.712181	-13.00309	12.049442	102.333221	42.626129	-9.970272	106.117989	39.513695	42.424938	106.718811	41.069912	16.227333	106.4184	-67.076092	7.871551	98.248042
2.261626	22.383781	101.935661	-12.975825	12.137225	102.415108	42.659332	-9.917334	106.546989	39.419872	42.376797	107.131836	41.039602	16.2297315	106.8394125	-66.991252	8.0447185	97.9908035
3.765041	21.36109	102.179779	-12.949867	12.304451	102.521408	42.727383	-9.812435	107.060661	39.266212	42.4277	107.672707	40.9967975	16.3076325	107.366684	-66.8965315	8.3012695	97.676132
5.330236	20.425957	102.482033	-12.920266	12.547931	102.638474	42.837814	-9.615137	107.696449	39.196953	42.512939	108.198059	41.0173835	16.448901	107.947254	-66.8579155	8.646961	97.329694
7.537929	18.966375	103.020538	-12.779324	13.032331	102.888893	43.056812	-9.30394	108.883606	39.056423	42.794186	109.082649	41.0566175	16.745123	108.9831275	-66.6152655	9.319539	96.7946585
9.046919	18.013685	103.489151	-12.613979	13.364306	103.148247	43.227612	-9.06737	109.693382	38.991634	42.948067	109.608772	41.109623	16.9403485	109.651077	-66.337581	9.7882635	96.645417
10.387106	16.990961	103.939629	-12.404317	13.682439	103.439156	43.448875	-8.916976	110.467148	39.000916	43.061035	110.035301	41.2248955	17.0720295	110.2512245	-66.0335295	10.2928485	96.6270875
11.843686	15.909279	104.364929	-12.124352	13.942921	103.732063	43.66053	-8.827253	111.193062	39.106533	43.162346	110.401535	41.3835315	17.1675465	110.7972985	-65.6322355	10.7182955	96.6668275
13.151375	14.895408	104.781509	-11.82268	14.139861	104.008827	43.900478	-8.781869	111.813416	39.244389	43.189472	110.666862	41.5724335	17.2038015	111.240139	-65.2177935	11.0759205	96.777515
14.40938	13.800398	105.108986	-11.494343	14.259979	104.238495	44.161064	-8.820549	112.341454	39.450867	43.206703	110.813499	41.8059655	17.193077	111.5774765	-64.7946515	11.326881	96.8995135
15.657672	12.72539	105.399406	-11.18112	14.317248	104.35704	44.429096	-8.887569	112.728188	39.692581	43.229248	110.935295	42.0608385	17.1708395	111.8317415	-64.4230785	11.4636565	96.8823385
17.323397	11.078576	105.556534	-10.752754	14.317137	104.264923	44.828545	-9.016676	113.123466	40.089447	43.193413	110.960678	42.458996	17.0883685	112.042072	-63.964504	11.5459055	96.487774
18.373388	9.983932	105.604698	-10.472558	14.229004	104.058823	45.050568	-9.050786	113.260101	40.293461	43.192455	110.909996	42.6720145	17.0708345	112.0850485	-63.6171305	11.3871735	96.0325975
19.338326	9.008118	105.560181	-10.238743	14.160035	103.843452	45.227795	-9.050895	113.286186	40.437054	43.120514	110.729454	42.8324245	17.0348095	112.00782	-63.3099105	11.2852605	95.679084
20.179861	7.996187	105.497208	-10.021486	14.087026	103.653358	45.426857	-9.077805	113.253593	40.512127	43.088116	110.493172	42.969492	17.0051555	111.8733825	-63.012464	11.1688965	95.4333335
20.986317	6.972477	105.446732	-9.821686	14.001443	103.514221	45.5895	-9.058779	113.243973	40.565693	43.064941	110.238686	43.0775965	17.003081	111.7413295	-62.7209685	10.999805	95.2871125
21.713711	6.022019	105.505287	-9.65152	13.92068	103.427765	45.761761	-8.999707	113.281181	40.625786	43.000015	109.97863	43.1937735	17.000154	111.6299055	-62.4968135	10.841206	95.2256245
22.325186	5.164293	105.578842	-9.487639	13.858835	103.374527	45.940521	-8.964248	113.402405	40.679623	42.97403	109.75219	43.310072	17.004891	111.5772975	-62.28535	10.712779	95.1717565
23.063255	3.866583	105.673447	-9.252747	13.803636	103.257477	46.167065	-8.953307	113.574257	40.778294	42.997833	109.399498	43.4726795	17.022263	111.4868775	-61.9781735	10.585009	95.0280765
23.527012	3.013225	105.692276	-9.064751	13.798777	103.132927	46.301563	-8.959652	113.613022	40.874226	42.975731	109.123085	43.5878945	17.0080395	111.3680535	-61.7173965	10.5895145	94.8978005
23.887047	2.296649	105.67263	-8.865239	13.798131	102.981926	46.422077	-8.93734	113.612747	40.971775	42.945744	108.878578	43.696926	17.004202	111.2456625	-61.427404	10.59206	94.7181895
24.144341	1.727499	105.650711	-8.687514	13.816029	102.847122	46.524593	-8.896282	113.592506	41.063484	42.923077	108.682289	43.7940385	17.0133975	111.1373975	-61.1690665	10.6186605	94.5568465
24.343571	1.097229	105.54538	-8.495111	13.835667	102.724144	46.651859	-8.887489	113.544167	41.174828	42.933891	108.525215	43.9133435	17.023201	111.034691	-60.9035655	10.648133	94.413597
24.400116	0.557059	105.492554	-8.302932	13.866975	102.626846	46.776043	-8.854773	113.478867	41.322735	42.955933	108.424248	44.049389	17.05058	110.9515575	-60.655253	10.68337	94.3021345
24.446646	0.069153	105.449509	-8.113536	13.93879	102.566231	46.943108	-8.814618	113.380981	41.473911	42.999737	108.367706	44.2085095	17.0925595	110.8743435	-60.4355815	10.7850205	94.2581185
24.440495	-0.529374	105.303299	-7.806707	14.066884	102.481094	47.209766	-8.750218	113.17762	41.765911	43.124035	108.375725	44.4878385	17.1869085	110.7766725	-60.1012525	10.9468595	94.1855155
24.333385	-0.793953	105.163109	-7.621631	14.177792	102.436554	47.369366	-8.645918	112.992477	41.982071	43.221722	108.443192	44.6757185	17.287902	110.7178345	-59.9189805	11.067682	94.1552735
24.200844	-0.947921	104.981125	-7.445848	14.308259	102.394356	47.530075	-8.553386	112.782654	42.173119	43.338497	108.54615	44.851597	17.3925555	110.664402	-59.743293	11.2239625	94.12431
23.947395	-1.078936	104.757439	-7.279217	14.454648	102.351913	47.666389	-8.434075	112.539581	42.31321	43.467251	108.666145	44.9897995	17.516588	110.602863	-59.5482335	11.392708	94.100963
23.622728	-1.156106	104.555008	-7.123561	14.6227	102.322136	47.805016	-8.331936	112.248405	42.481632	43.590603	108.741081	45.143324	17.6293335	110.494743	-59.390446	11.6160665	94.149529
23.24959	-1.2113	104.30838	-6.980313	14.818581	102.293167	47.922665	-8.207561	111.930725	42.634792	43.704094	108.758095	45.2787285	17.7482665	110.34441	-59.2393545	11.8888955	94.241924
22.873104	-1.23237	104.067253	-6.864015	15.004306	102.251266	48.032242	-8.069019	111.595367	42.792645	43.811428	108.734642	45.4124435	17.8712045	110.1650045	-59.1404735	12.1374075	94.3375275
22.288986	-1.158092	103.689507	-6.68403	15.344024	102.188004	48.111839	-7.920851	111.179688	43.031563	43.947235	108.666626	45.571701	18.013192	109.923157	-58.939761	12.674856	94.452851
21.820017	-0.965436	103.526855	-6.58637	15.557567	102.155029	48.139023	-7.830698	110.961823	43.186337	44.030945	108.656525	45.66268	18.1001235	109.809174	-58.83542	13.0150105	94.500884
21.265596	-0.777203	103.291595	-6.513213	15.769996	102.116486	48.167564	-7.7779	110.773781	43.307079	44.109032	108.687233	45.7373215	18.165566	109.730507	-58.7637475	13.374426	94.502465
20.643158	-0.524412	103.124046	-6.467561	15.954963	102.089691	48.149063	-7.713884	110.605774	43.395248	44.204632	108.769249	45.7721555	18.245374	109.6875115	-58.7072775	13.664552	94.4918705
19.99408	-0.247684	102.991951	-6.431712	16.114214	102.090881	48.164577	-7.647542	110.433044	43.509174	44.295448	108.856262	45.8368755	18.323953	109.644653	-58.7002995	13.904475	94.537109
19.37179	-0.048667	102.867851	-6.410363	16.265896	102.114319	48.189362	-7.595387	110.299454	43.605183	44.381912	108.949875	45.8972725	18.3932625	109.6246645	-58.7179985	14.1385295	94.6039735
18.739771	0.201329	102.77684	-6.378851	16.407467	102.147438	48.217484	-7.552039	110.157028	43.666084	44.448765	109.046745	45.941784	18.448363	109.6018865	-58.699486	14.366571	94.6929895
17.747654	0.702012	102.579514	-6.345591	16.631786	102.213379	48.22794	-7.445582	109.906837	43.745853	44.564075	109.153816	45.9868965	18.5592465	109.5303265	-58.6780785	14.7043255	94.8964315
16.967655	1.019822	102.419876	-6.32496	16.802761	102.235176	48.235714	-7.355661	109.694717	43.798958	44.639935	109.213448	46.017336	18.642137	109.4540825	-58.667256	14.963385	95.0162695
16.175898	1.386372	102.285194	-6.295475	16.979696	102.231743	48.233528	-7.235356	109.503044	43.795158	44.716209	109.296509	46.014343	18.7404265	109.3997765	-58.605293	15.2189655	95.0637095
15.414656	1.70892	102.129135	-6.281104	17.164486	102.219185	48.235382	-7.1135	109.351173	43.776062	44.791214	109.354935	46.005722	18.838857	109.353054	-58.56793	15.490115	95.085316
14.660094	2.062521	102.041389	-6.278475	17.342068	102.211334	48.250534	-7.00455	109.222542	43.736416	44.884979	109.407341	45.993475	18.9402145	109.3149415	-58.550425	15.7439215	95.1077265
13.859712	2.446323	101.92627	-6.291867	17.511099	102.209618	48.249004	-6.881701	109.149803	43.701889	44.998436	109.446953	45.9754465	19.0583675	109.298378	-58.5591805	15.9638305	95.120858
12.946157	2.797684	101.861588	-6.290196	17.648087	102.21698	48.288803	-6.755142	109.099266	43.625305	45.127392	109.477142	45.957054	19.186125	109.288204	-58.537446	16.110049	95.145756
11.610924	3.291837	101.822594	-6.29186	17.80666	102.289238	48.352016	-6.576808	109.063736	43.527786	45.334522	109.438728	45.939901	19.378857	109.251232	-58.523621	16.234463	95.327244
10.784383	3.587654	101.851524	-6.277468	17.892435	102.358498	48.379601	-6.444579	109.04068	43.474464	45.449947	109.39064	45.9270325	19.502684	109.21566	-58.4819685	16.282186	95.501336
9.902933	3.957878	101.828537	-6.263452	17.950829	102.418282	48.430489	-6.320744	108.989594	43.375294	45.552879	109.323799	45.9028915	19.6160675	109.1566965	-58.4297955	16.2855905	95.6798675
8.926576	4.266584	101.794579	-6.247554	18.009285	102.457642	48.46011	-6.196433	108.943405	43.257442	45.661648	109.243103	45.858776	19.7326075	109.093254	-58.353884	16.2859625	95.82203
7.972689	4.577197	101.781723	-6.22744	18.072151	102.484474	48.490559	-6.038803	108.915627	43.157307	45.754463	109.120163	45.823933	19.85783	109.017895	-58.278813	16.286472	95.951053
7.097257	4.861031	101.759514	-6.236508	18.15196	102.510384	48.533875	-5.883313	108.91153	43.01693	45.861103	108.995583	45.7754025	19.988895	108.9535565	-58.2484185	16.315025	96.0672115
6.165404	5.234211	101.773163	-6.257065	18.223228	102.544212	48.601917	-5.725633	108.93576	42.855705	46.035362	108.886597	45.728811	20.1548645	108.9111785	-58.242941	16.2915915	96.1772455
4.662012	5.709775	101.780212	-6.283919	18.299055	102.568146	48.695244	-5.488183	108.9841	42.572186	46.271797	108.754303	45.633715	20.391807	108.8692015	-58.201553	16.206303	96.2670905
3.676166	6.002647	101.781609	-6.328334	18.30743	102.586449	48.708145	-5.368825	109.005821	42.404495	46.369625	108.697151	45.55632	20.5004	108.851486	-58.212988	16.11446	96.321412
2.682451	6.305154	101.815414	-6.380713	18.265856	102.60733	48.669983	-5.290123	108.964745	42.284782	46.425255	108.675278	45.4773825	20.567566	108.8200115	-58.2388085	15.964146	96.3946485
1.6979	6.619256	101.75573	-6.437238	18.206041	102.622208	48.585922	-5.24449	108.859703	42.184067	46.43988	108.711349	45.3849945	20.597695	108.785526	-58.2594705	15.814387	96.45889
0.669384	6.943223	101.698044	-6.506749	18.154707	102.623871	48.461624	-5.220886	108.732521	42.130325	46.431911	108.716942	45.2959745	20.6055125	108.7247315	-58.3094725	15.7039015	96.5230105
-0.321505	7.202334	101.669395	-6.585951	18.11607	102.6521	48.323978	-5.218874	108.59481	42.116692	46.423817	108.762527	45.220335	20.6024715	108.6786685	-58.392237	15.6296685	96.6255315
-1.283502	7.47928	101.665482	-6.653849	18.103657	102.704048	48.225174	-5.231312	108.462631	42.112686	46.419323	108.792496	45.16893	20.5940055	108.6275635	-58.476628	15.6133085	96.7805325
-2.739381	7.999715	101.670456	-6.676862	18.130314	102.738152	48.124329	-5.239127	108.335724	42.516872	46.240204	108.576271	45.3206005	20.5005385	108.4559975	-58.6743245	15.7600895	97.0203065
-3.733032	8.351496	101.628944	-6.649312	18.171219	102.701103	48.103935	-5.244993	108.293297	42.064522	46.40242	108.781723	45.0842285	20.5787135	108.53751	-58.3828525	15.7637245	96.864696
-4.652792	8.63167	101.525902	-6.608701	18.177727	102.606476	48.122047	-5.242157	108.287193	42.076065	46.414745	108.753899	45.099056	20.586294	108.520546	-58.316458	15.76916	96.692406
-5.514734	8.929786	101.447342	-6.530932	18.134052	102.51355	48.185246	-5.243977	108.283028	42.102432	46.404625	108.69973	45.143839	20.580324	108.491379	-58.205703	15.68778	96.535721
-6.424882	9.219495	101.327202	-6.393795	18.018341	102.406693	48.310608	-5.230728	108.257545	42.122986	46.39473	108.647705	45.216797	20.582001	108.452625	-58.004387	15.454681	96.360761
-7.339728	9.488613	101.254478	-6.224127	17.850672	102.340988	48.47654	-5.215267	108.198715	42.089989	46.402	108.614517	45.2832645	20.5933665	108.406616	-57.7315185	15.1079775	96.27536
-8.175459	9.662742	101.198921	-6.076857	17.630468	102.323044	48.619366	-5.211189	108.125114	42.11483	46.355175	108.542702	45.367098	20.571993	108.333908	-57.520812	14.688943	96.31218
-9.455884	9.958572	101.199631	-5.886697	17.169186	102.304688	48.830063	-5.259219	107.972755	42.065002	46.257114	108.460594	45.4475325	20.4989475	108.2166745	-57.2209265	13.8394245	96.3927015
-10.367618	10.16994	101.211258	-5.799578	16.804623	102.303421	48.963039	-5.344662	107.855782	41.968964	46.133827	108.35984	45.4660015	20.3945825	108.107811	-57.0651575	13.2146635	96.499031
-11.193414	10.21461	101.122368	-5.701352	16.359688	102.218773	49.075909	-5.447228	107.724403	41.856956	45.974468	108.279541	45.4664325	20.26362	108.001972	-56.8691365	12.455756	96.435574
-12.054057	10.342832	101.043747	-5.684645	15.96691	102.113464	49.150803	-5.599628	107.564224	41.735504	45.796967	108.210083	45.4431535	20.0986695	107.8871535	-56.8124435	11.8351505	96.3397745
-12.930809	10.555951	100.843239	-5.630833	15.737682	101.919868	49.151234	-5.797014	107.360664	41.680099	45.618607	108.110687	45.4156665	19.9107965	107.7356755	-56.6773325	11.5645675	96.1040605
-13.831796	10.808936	100.541946	-5.633474	15.615397	101.608047	49.128933	-6.022862	107.137405	41.883514	45.387711	107.86834	45.5062235	19.6824245	107.5028725	-56.7731715	11.5483695	95.7132215
-14.659832	10.994193	100.189247	-5.596318	15.469959	101.226364	49.063644	-6.267334	106.772064	42.078018	45.10857	107.502892	45.570831	19.420618	107.137478	-56.763467	11.5193	95.31525
-15.887405	11.282496	100.00676	-5.678648	15.139146	100.888153	48.769405	-6.684124	105.895325	42.105438	44.660507	106.757568	45.4374215	18.9881915	106.3264465	-56.7947175	11.2901005	95.4498595
-16.695829	11.493616	99.948814	-5.713642	14.90305	100.741028	48.436417	-6.913082	105.144524	42.050026	44.308304	106.36599	45.2432215	18.697611	105.755257	-56.6705055	11.108489	95.726799
-17.535391	11.704842	99.818909	-5.833492	14.673537	100.530113	48.137737	-7.223692	104.268684	42.026997	44.053043	106.114914	45.082367	18.4146755	105.191799	-56.749351	10.9323985	95.868427
-18.361746	11.903061	99.619728	-6.039902	14.46494	100.236305	47.752735	-7.516123	103.438316	42.021896	43.867123	105.913803	44.8873155	18.1755	104.6760595	-56.9671195	10.75438	95.7965505
-19.101051	12.078148	99.349747	-6.316259	14.359817	99.925629	47.282986	-7.705896	102.607788	41.951607	43.705963	105.777977	44.6172965	18.0000335	104.1928825	-57.2498145	10.7196005	95.6583755
-19.787285	12.251055	99.083992	-6.622188	14.303188	99.59066	46.809639	-7.896327	101.833168	41.790245	43.610023	105.683014	44.299942	17.856848	103.758091	-57.544318	10.749528	95.423229
-20.464481	12.411692	98.808983	-6.963313	14.275373	99.288361	46.330719	-7.983808	101.209618	41.644955	43.555725	105.599281	43.987837	17.7859585	103.4044495	-57.914463	10.7647875	95.1722725
-21.39057	12.599051	98.422089	-7.44089	14.254273	98.855522	45.749058	-8.10155	100.580917	41.352463	43.547703	105.587532	43.5507605	17.7230765	103.0842245	-58.4325405	10.7854695	94.6268195
-21.926411	12.637947	98.163857	-7.706352	14.251339	98.602547	45.492058	-8.237607	100.32991	41.083527	43.58083	105.534508	43.2877925	17.6716115	102.932209	-58.7004965	10.8310665	94.272885
-22.448997	12.638898	97.891266	-7.934448	14.196603	98.313759	45.275543	-8.400539	100.158569	40.918304	43.573822	105.332161	43.0969235	17.5866415	102.745365	-58.9658195	10.8065645	93.882153
-22.95792	12.592021	97.565086	-8.102149	14.094275	97.99501	45.064987	-8.666377	99.999786	40.700722	43.54118	105.034851	42.8828545	17.4374015	102.5173185	-59.0871525	10.7511485	93.4727015
-23.441414	12.472942	97.216705	-8.236227	13.94449	97.608795	44.883198	-8.996749	99.848106	40.531826	43.406498	104.543373	42.707512	17.2048745	102.1957395	-59.179966	10.6841055	93.0218505
-23.873074	12.324293	96.857796	-8.322317	13.724047	97.215073	44.688667	-9.34047	99.719879	40.453815	43.148006	103.948425	42.571241	16.903768	101.834152	-59.215875	10.544326	92.595994
-24.251381	12.120825	96.546082	-8.399641	13.42615	96.864014	44.520576	-9.744405	99.625702	40.343285	42.832054	103.420021	42.4319305	16.5438245	101.5228615	-59.2312125	10.3084755	92.2051665
-24.765577	11.726983	96.117416	-8.561896	12.949064	96.438393	44.296986	-10.341169	99.620529	40.194607	42.302216	102.684616	42.2457965	15.9805235	101.1525725	-59.3695885	9.9176045	91.7242135
-25.062832	11.453878	95.801018	-8.696994	12.623042	96.15786	44.141464	-10.696658	99.70343	40.063622	41.960083	102.299927	42.102543	15.6317125	101.0016785	-59.496531	9.6143715	91.3140415
-25.288111	11.218549	95.497635	-8.847739	12.311057	95.894569	43.997726	-11.021892	99.816612	40.008118	41.639614	101.972008	42.002922	15.308861	100.89431	-59.6984	9.313253	90.894828
-25.47982	10.996139	95.159737	-8.996537	12.045167	95.626465	43.899803	-11.330307	99.921951	39.935448	41.394688	101.714371	41.9176255	15.0321905	100.818161	-59.9106995	9.0581435	90.434769
-25.636011	10.798964	94.707214	-9.14368	11.83321	95.276794	43.793861	-11.557766	99.990349	39.889431	41.194355	101.506828	41.841646	14.8182945	100.7485885	-60.129006	8.8481255	89.8049995
-25.779469	10.646274	94.110367	-9.300079	11.641184	94.809814	43.696121	-11.731054	100.022247	39.831829	41.069031	101.350784	41.763975	14.6689885	100.6865155	-60.364133	8.6133795	88.9331125
-25.928577	10.540556	93.407944	-9.486011	11.503372	94.251793	43.558823	-11.882277	100.028053	39.770844	40.970528	101.124664	41.6648335	14.5441255	100.5763585	-60.6368555	8.4626185	87.9272275
-26.123301	10.473877	92.156754	-9.780934	11.36834	93.245583	43.282169	-12.03464	99.82235	39.606594	40.810467	100.645447	41.4443815	14.3879135	100.2338985	-61.0062495	8.3487665	86.2572675
-26.244265	10.475404	91.24865	-9.95812	11.273241	92.470428	42.918343	-12.067674	99.589005	39.593361	40.667904	100.188568	41.255852	14.300115	99.8887865	-61.172092	8.246367	85.0520695
-26.391645	10.507026	90.314072	-10.123038	11.164333	91.651825	42.710224	-12.168709	99.161629	39.457703	40.594803	99.720856	41.0839635	14.213047	99.4412425	-61.3300395	8.115619	83.8624075
-26.561686	10.565607	89.389259	-10.250064	11.063758	90.810173	42.402016	-12.259066	98.567352	39.337921	40.517868	99.180603	40.8699685	14.129401	98.8739775	-61.3700965	7.998115	82.7463685
-26.74824	10.657842	88.485741	-10.353774	10.963351	89.954788	42.051933	-12.318145	97.81221	39.197803	40.401627	98.57016	40.624868	14.041741	98.191185	-61.332416	7.884961	81.718391
-26.939875	10.794169	87.622322	-10.447911	10.89904	89.122726	41.636131	-12.347229	97.054985	39.046383	40.239025	97.879265	40.341257	13.945898	97.467125	-61.237079	7.852182	80.778327
-27.1563	10.950401	86.792297	-10.538895	10.890935	88.336815	41.316174	-12.391772	96.248367	39.0008655	40.14485346	97.74744432	40.15851975	13.87654073	96.99790566	-61.23630975	7.90532927	79.67572434
-27.484365	11.170532	85.51683	-10.678799	10.892717	87.12883	40.959217	-12.372859	95.207748	38.955348	40.05068193	97.61562364	39.9572825	13.838911465	96.41168582	-61.3148805	7.946522535	77.84597418
-27.707205	11.310658	84.722549	-10.807302	10.922013	86.397194	40.806492	-12.283969	94.592369	38.9098305	39.95651039	97.48380296	39.85816125	13.836270695	96.03808598	-61.47276525	8.007755305	76.75630202
-27.932381	11.454226	84.021843	-10.907335	10.993248	85.759842	40.710293	-12.146866	94.084259	38.864313	39.86233886	97.35198229	39.787303	13.85773643	95.718120645	-61.601973	8.12875957	75.801563355
-28.18054	11.592224	83.390739	-10.955258	11.082354	85.217857	40.691002	-11.955352	93.703003	38.8187955	39.76816732	97.22016161	39.75489875	13.90640766	95.461582305	-61.66541475	8.25830034	74.974131695
-28.433046	11.703916	82.80249	-10.988036	11.192606	84.762627	40.746559	-11.787332	93.438644	38.773278	39.67399579	97.08834093	39.7599185	13.943331895	95.263492465	-61.7359905	8.441880105	74.261761535
-28.694067	11.791607	82.298309	-10.976122	11.282395	84.382744	40.816341	-11.61757	93.272278	38.7277605	39.57982425	96.95652025	39.77205075	13.981127125	95.114399125	-61.72429475	8.583662875	73.651088875
-28.962988	11.859954	81.856209	-10.91776	11.383512	84.044968	40.89159	-11.434765	93.163071	38.682243	39.48565271	96.82469957	39.7869165	14.025443855	94.993885285	-61.6224365	8.741580145	73.096050715
-29.387211	11.894931	81.221649	-10.778653	11.48717	83.584961	41.010719	-11.205172	93.065025	38.6367255	39.39148118	96.69287889	39.82372225	14.09315459	94.878951945	-61.38102825	8.88118541	72.290970055
-29.734833	11.863124	80.884842	-10.653743	11.536823	83.34285	41.075626	-11.139241	93.031837	38.591208	39.29730964	96.56105821	39.833417	14.07903432	94.796447605	-61.140903	8.99461168	71.889252395
-30.132357	11.780424	80.497101	-10.475971	11.53054	83.117996	41.132656	-11.129576	93.035828	38.5456905	39.20313811	96.42923754	39.83917325	14.036781055	94.73253277	-60.79111525	9.024298945	71.50345923
-30.714882	11.707331	80.254211	-10.314992	11.499505	82.95755	41.198997	-11.15041	93.068848	38.500173	39.10896657	96.29741686	39.849585	13.979278285	94.68313243	-60.479569	9.019731715	71.23196757
-31.234127	11.61074	80.127747	-10.182966	11.461129	82.877335	41.269703	-11.220157	93.112091	38.4546555	39.01479504	96.16559618	39.86217925	13.89731902	94.63884359	-60.22811125	9.02493898	71.11582641
-31.911978	11.499305	80.044533	-10.050018	11.402139	82.884125	41.305931	-11.309191	93.127312	38.409138	38.9206235	96.0337755	39.8575345	13.80571625	94.58054375	-59.9575705	8.99856175	71.18770625
-32.577023	11.363419	80.162781	-9.926726	11.313515	82.976822	41.266258	-11.380663	93.103859	38.3636205	38.82645196	95.90195482	39.81493925	13.72289448	94.50290691	-59.66839125	8.90413552	71.45073709
-33.656296	11.098428	80.89608	-9.800338	11.136499	83.462357	41.019146	-11.49055	92.938873	38.318103	38.73228043	95.77013414	39.6686245	13.620865215	94.35450357	-59.2693005	8.652132785	72.57021043
-34.680061	10.880198	81.903366	-9.731497	10.956285	84.078461	40.775723	-11.60694	92.665657	38.2725855	38.63810889	95.63831346	39.52415425	13.515584445	94.15198523	-58.98714825	8.396985555	74.00493677
-35.580154	10.702589	83.410233	-9.71473	10.723251	84.962311	40.453651	-11.748694	92.342087	38.227068	38.54393736	95.50649279	39.3403595	13.39762168	93.924289895	-58.7698195	8.04888032	76.000332105
-36.554768	10.508839	85.057625	-9.800786	10.437222	86.004478	40.077023	-11.955751	92.039932	38.1815505	38.44976582	95.37467211	39.12928675	13.24700741	93.707302055	-58.73085875	7.62743659	78.301653945
-37.544514	10.335726	86.719742	-10.003902	10.164395	87.043167	39.722614	-12.202928	91.869995	38.136033	38.35559429	95.24285143	38.9293235	13.076333145	93.556423215	-58.9371275	7.252456855	80.529910785
-38.588245	10.187378	88.161263	-10.339205	9.932404	87.955139	39.318092	-12.501052	91.954483	38.0905155	38.26142275	95.11103075	38.70430375	12.880185375	93.532756875	-59.38271375	6.984622625	82.377521125
-39.58107	10.053626	89.087906	-10.762465	9.766511	88.677834	38.89962	-12.836945	92.26622	38.044998	38.16725121	94.97921007	38.472309	12.665153105	93.622715035	-59.997239	6.867868895	83.732952965
-41.102726	10.002406	89.905457	-11.473776	9.563039	89.358963	38.392994	-13.359313	93.042969	37.9994805	38.07307968	94.84738939	38.19623725	12.35688334	93.945179195	-61.14378925	6.76919466	84.772746805
-42.040615	9.995983	90.247032	-11.923905	9.459313	89.687096	38.15033	-13.643941	93.562599	37.953963	37.97890814	94.71556871	38.0521465	12.16748357	94.139083855	-61.8999565	6.75114243	85.235108145
-42.90538	10.021252	90.542862	-12.267358	9.390482	90.016449	37.95599	-13.839139	93.971634	37.9084455	37.88473661	94.58374804	37.93221775	12.022798805	94.27769102	-62.46693375	6.758165195	85.75520698
-43.628021	10.095469	90.929581	-12.495928	9.359188	90.339508	37.8228	-13.936933	94.291283	37.862928	37.79056507	94.45192736	37.842864	11.926816035	94.37160518	-62.83472	6.791559965	86.30741082
-44.237789	10.236504	91.328796	-12.619385	9.365532	90.634872	37.72171	-13.964531	94.512115	37.8174105	37.69639354	94.32010668	37.76956025	11.86593127	94.41611084	-63.00833025	6.86513273	86.85363316
-44.775787	10.487064	91.717392	-12.674096	9.396586	90.869156	37.692429	-13.933405	94.604958	37.771893	37.602222	94.188286	37.732161	11.8344085	94.396622	-63.080353	6.9587635	87.34169
-45.319214	10.734107	91.961823	-12.662643	9.435814	91.040001	37.73859	-13.850021	94.585052	37.704086	37.709869	94.269707	37.721338	11.929924	94.4273795	-63.046624	6.941704	87.6526225
-46.046207	11.316113	92.318748	-12.554089	9.500978	91.18602	37.887695	-13.675096	94.458031	37.72657	37.888	94.312927	37.8071325	12.106452	94.385479	-62.9153105	6.895504	87.986561
-46.386318	11.715105	92.545113	-12.445891	9.558173	91.244736	38.021713	-13.560658	94.332275	37.729622	38.008083	94.352867	37.8756675	12.2237125	94.342571	-62.7674495	6.8926335	88.146901
-46.717979	12.171906	92.627205	-12.321016	9.624191	91.275795	38.140358	-13.455113	94.198524	37.772156	38.121178	94.38903	37.956257	12.3330325	94.293777	-62.598289	6.9153495	88.257813
-46.981651	12.609593	92.657921	-12.227814	9.703636	91.254158	38.254253	-13.369843	94.033882	37.884403	38.23608	94.438744	38.069328	12.4331185	94.236313	-62.524956	6.9741535	88.272003
-47.130634	13.108428	92.632217	-12.169588	9.781968	91.204376	38.324036	-13.281594	93.845871	37.964607	38.385235	94.549774	38.1443215	12.5518205	94.1978225	-62.4834975	7.0121155	88.2109295
-47.168861	13.653011	92.629364	-12.147677	9.884652	91.146461	38.340698	-13.158051	93.62709	37.771435	38.649899	94.802948	38.0560665	12.745924	94.215019	-62.3514205	7.02338	88.077903
-47.16478	14.286926	92.671631	-12.144754	10.020145	91.131081	38.324821	-12.98714	93.399979	38.100315	38.732994	94.751427	38.212568	12.872927	94.075703	-62.502076	7.167363	88.186459
-47.090759	15.36282	92.776817	-12.200721	10.246055	91.175377	38.288719	-12.704462	93.13765	38.082695	39.019096	94.900803	38.185707	13.157317	94.0192265	-62.587149	7.334793	88.3315275
-46.977978	16.049015	92.894539	-12.282161	10.413276	91.237801	38.272854	-12.50751	93.027153	38.032387	39.205872	94.989899	38.1526205	13.349181	94.008526	-62.7169425	7.477371	88.467076
-46.880215	16.784485	93.130722	-12.361878	10.586603	91.342873	38.268581	-12.300533	92.956635	37.687935	39.490299	95.244507	37.978258	13.594883	94.100571	-62.702014	7.578323	88.585175
-46.705101	17.497221	93.277687	-12.461746	10.775354	91.463242	38.258362	-12.071702	92.901787	37.603081	39.703495	95.339546	37.9307215	13.8158965	94.1206665	-62.8542135	7.7348115	88.8058175
-46.488388	18.165836	93.437477	-12.557024	10.949438	91.582314	38.251553	-11.832757	92.856529	37.525925	39.937538	95.43911	37.888739	14.0523905	94.1478195	-63.002787	7.8464855	89.0168085
-46.171867	18.867861	93.601677	-12.644212	11.125055	91.691872	38.259628	-11.595511	92.815765	37.446957	40.167141	95.532921	37.8532925	14.285815	94.174343	-63.1417165	7.964295	89.209401
-45.772667	19.618584	93.658272	-12.730925	11.280653	91.765038	38.275574	-11.365175	92.790855	37.37709	40.39299	95.629593	37.826332	14.5139075	94.210224	-63.288182	8.0473985	89.319852
-45.133472	20.792339	93.679581	-12.841503	11.524686	91.795845	38.294964	-11.007401	92.785866	37.325432	40.709206	95.751457	37.810198	14.8509025	94.2686615	-63.493204	8.1984695	89.3230285
-44.599895	21.511042	93.522713	-12.933217	11.698586	91.788765	38.327755	-10.808436	92.85009	37.308319	40.910225	95.839294	37.818037	15.0508945	94.344692	-63.684471	8.3462775	89.232838
-44.092972	22.217842	93.313553	-12.992911	11.852971	91.750076	38.386551	-10.649152	92.995514	37.321964	41.105179	95.936852	37.8542575	15.2280135	94.466183	-63.8400795	8.4779285	89.033969
-43.497524	22.982498	93.122963	-13.053047	12.007559	91.71299	38.476597	-10.545201	93.166557	37.355148	41.271572	96.028778	37.9158725	15.3631855	94.5976675	-64.0219665	8.6519325	88.8283125
-42.812286	23.774199	92.904465	-13.084577	12.105004	91.685127	38.558628	-10.464425	93.363121	37.401089	41.386681	96.087112	37.9798585	15.461128	94.7251165	-64.1490125	8.74888	88.6451375
-42.143066	24.559986	92.790154	-13.091042	12.196343	91.684082	38.633564	-10.4397	93.545502	37.467224	41.454853	96.150497	38.050394	15.5075765	94.8479995	-64.232478	8.8851095	88.5201645
-41.358768	25.266981	92.577934	-13.077217	12.231957	91.687706	38.70224	-10.424578	93.700363	37.556171	41.488365	96.205025	38.1292055	15.5318935	94.952694	-64.2836395	8.9320205	88.422718
-40.156425	26.360983	92.385323	-13.025723	12.242281	91.664932	38.760338	-10.4037	93.868561	37.724007	41.571236	96.266106	38.2421725	15.583768	95.0673335	-64.2936185	8.900794	88.2625305
-39.263008	27.142563	92.284966	-12.969087	12.243846	91.654091	38.789211	-10.375172	93.90789	37.83419	41.624809	96.284477	38.3117005	15.6248185	95.0961835	-64.2498745	8.8628735	88.2119985
-38.396637	27.929417	92.262444	-12.903605	12.244505	91.639305	38.818226	-10.323023	93.897835	37.919445	41.676708	96.29142	38.3688355	15.6768425	95.0946275	-64.1760455	8.8121675	88.1839825
-37.516033	28.650274	92.205292	-12.855826	12.270243	91.633293	38.863781	-10.238591	93.847107	37.980358	41.756241	96.315033	38.4220695	15.758825	95.08107	-64.1337215	8.781661	88.185516
-36.571793	29.450163	92.24823	-12.82297	12.323766	91.646805	38.910545	-10.132293	93.76178	38.026398	41.851601	96.361908	38.4684715	15.859654	95.061844	-64.1144115	8.787878	88.231766
-35.517643	30.222078	92.278549	-12.829659	12.383329	91.665451	38.935219	-10.001966	93.641098	38.082798	41.973969	96.477737	38.5090085	15.9860015	95.0594175	-64.1683265	8.7806565	88.2714845
-34.609241	31.083733	92.429871	-12.858687	12.450962	91.694244	38.944115	-9.820689	93.433914	38.124474	42.134193	96.666946	38.5342945	16.156752	95.05043	-64.2516685	8.745172	88.338058
-33.090904	32.292858	92.745415	-12.961258	12.595696	91.728386	38.814796	-9.474998	92.997459	38.17701	42.427101	97.048828	38.495903	16.4760515	95.0231435	-64.418419	8.7153405	88.4336285
-32.056648	33.142166	93.051186	-13.065264	12.72214	91.745674	38.651539	-9.24116	92.64418	38.19915	42.649925	97.360977	38.4253445	16.7043825	95.0025785	-64.5558725	8.7398975	88.4887695
-30.969137	33.908634	93.279877	-13.198317	12.894908	91.769127	38.458328	-8.962048	92.275154	38.183125	42.892521	97.661957	38.3207265	16.9652365	94.9685555	-64.7173605	8.8245795	88.5696985
-29.849724	34.722355	93.55558	-13.337453	13.095273	91.782066	38.274677	-8.662247	91.92942	38.162888	43.119179	97.909485	38.2187825	17.228466	94.9194525	-64.8936885	8.96208	88.6446795
-28.681505	35.545235	93.780594	-13.507448	13.325937	91.790527	38.124619	-8.393077	91.616737	38.101406	43.320812	98.135941	38.1130125	17.4638675	94.876339	-65.1279085	9.1880065	88.704715
-27.504328	36.207378	93.880638	-13.661538	13.563642	91.772774	37.988213	-8.143941	91.386497	38.025837	43.508369	98.31356	38.007025	17.682214	94.8500285	-65.330101	9.44507	88.6955195
-26.261393	36.905022	93.921707	-13.813341	13.77123	91.711098	37.880302	-7.892911	91.218681	37.94212	43.690498	98.455032	37.911211	17.8987935	94.8368565	-65.537893	9.6436665	88.5853395
-24.295332	37.808178	93.85186	-14.00897	14.057255	91.634331	37.79697	-7.626882	91.073097	37.849922	43.868439	98.620102	37.823446	18.1207785	94.8465995	-65.841386	9.9937315	88.4220625
-22.981077	38.324337	93.808403	-14.093904	14.177895	91.590027	37.751457	-7.498899	91.066681	37.808781	43.951492	98.69342	37.780119	18.2262965	94.8800505	-65.967927	10.1294935	88.3000035
-21.534479	38.806992	93.751472	-14.127132	14.26878	91.53965	37.752991	-7.408723	91.072876	37.788719	43.996796	98.759972	37.770855	18.2940365	94.916424	-66.025119	10.2435235	88.162876
-20.087341	39.167461	93.674347	-14.134079	14.310092	91.505081	37.782745	-7.382712	91.095108	37.799786	44.015045	98.84285	37.7912655	18.3161665	94.968979	-66.0594235	10.3040175	88.041183
-18.608047	39.45092	93.635063	-14.136283	14.326241	91.465973	37.821434	-7.369899	91.136131	37.827244	44.019325	98.955795	37.824339	18.324713	95.045963	-66.096905	10.327769	87.885983
-17.018467	39.672775	93.553185	-14.135713	14.325968	91.410156	37.859215	-7.393576	91.206795	37.876968	43.991985	99.085396	37.8680915	18.2992045	95.1460955	-66.1395175	10.3527315	87.6742165
-15.425003	39.765121	93.372551	-14.132324	14.308741	91.30043	37.914162	-7.448044	91.283249	37.967308	43.947205	99.238197	37.940735	18.2495805	95.260723	-66.205383	10.3679015	87.340137
-12.992925	39.86903	93.189476	-14.15169	14.293252	91.082504	37.990955	-7.540496	91.398933	38.221504	43.826283	99.387238	38.1062295	18.1428935	95.3930855	-66.4096095	10.4436105	86.7719225
-11.311434	39.786331	92.930374	-14.147243	14.299848	90.893326	38.031265	-7.603473	91.485748	38.128075	43.824104	99.627075	38.07967	18.1103155	95.5564115	-66.374156	10.4893805	86.2302405
-9.673787	39.684753	92.708435	-14.138772	14.309819	90.649086	38.094677	-7.66085	91.56237	38.170849	43.780975	99.726227	38.132763	18.0600625	95.6442985	-66.410307	10.5595755	85.6538735
-7.905946	39.499691	92.483772	-14.112893	14.342669	90.386139	38.18589	-7.707222	91.646744	38.225471	43.73735	99.814796	38.2056805	18.015064	95.73077	-66.4314665	10.670274	85.041508
-6.224106	39.237144	92.194115	-14.05984	14.405489	90.106941	38.313591	-7.724504	91.745361	38.264347	43.722717	99.909966	38.288969	17.9991065	95.8276635	-66.408649	10.8118715	84.3862185
-4.450349	38.956215	91.962036	-13.972424	14.508836	89.893867	38.484428	-7.690823	91.964882	38.310043	43.763672	100.008263	38.3972355	18.0364245	95.9865725	-66.3420835	10.9812475	83.8011615
-2.699893	38.585739	91.767967	-13.85147	14.650588	89.738541	38.751827	-7.625204	92.299988	38.390213	43.838058	100.103172	38.57102	18.106427	96.20158	-66.27396	11.194749	83.275502
-0.04164	37.963753	91.577896	-13.564814	14.868529	89.62429	39.319527	-7.488254	92.99514	38.517906	44.008484	100.318024	38.9187165	18.260115	96.656582	-66.0483445	11.476943	82.591998
1.733118	37.411766	91.508415	-13.330153	14.992569	89.590233	39.768555	-7.371649	93.555161	38.561829	44.135498	100.504013	39.165192	18.3819245	97.029587	-65.825498	11.6032135	82.150879
3.479446	36.873058	91.470024	-13.034077	15.084037	89.557434	40.228497	-7.276697	94.118271	38.564301	44.274921	100.692619	39.396399	18.499112	97.405445	-65.464553	11.668962	81.709423
5.306723	36.213825	91.380867	-12.733223	15.151988	89.495445	40.687664	-7.194268	94.641304	38.630047	44.369228	100.833	39.6588555	18.58748	97.737152	-65.1253015	11.716496	81.253738
6.986454	35.501175	91.295113	-12.425436	15.170521	89.421799	41.133442	-7.161568	95.118942	38.749714	44.481152	100.917778	39.941578	18.659792	98.01836	-64.79245	11.68125	80.825238
8.723818	34.758575	91.220833	-12.10282	15.184352	89.362511	41.543468	-7.130429	95.552101	38.830185	44.540932	100.96595	40.1868265	18.7052515	98.2590255	-64.3924665	11.6634525	80.4659965
10.45115	33.905399	91.160263	-11.78616	15.177673	89.328476	41.948997	-7.0934	95.959465	39.071499	44.536762	100.876495	40.510248	18.721681	98.41798	-64.082568	11.633665	80.238972
12.885057	32.691288	91.011253	-11.369588	15.151896	89.287453	42.545647	-7.145871	96.536598	39.343971	44.493847	100.691948	40.944809	18.673988	98.614273	-63.683985	11.629804	79.960633
14.505814	31.724838	90.974197	-11.134367	15.092884	89.277473	42.883503	-7.218785	96.867546	39.48111	44.356472	100.54467	41.1823065	18.5688435	98.706108	-63.4510405	11.6169245	79.848838
15.983343	30.774006	90.917717	-10.96134	15.030382	89.272339	43.173122	-7.358384	97.182106	39.614243	44.197102	100.416901	41.3936825	18.419359	98.7995035	-63.3163625	11.641405	79.7451745
17.467361	29.831224	90.964256	-10.818851	14.96004	89.269455	43.379124	-7.490806	97.460411	39.772083	44.054138	100.362419	41.5756035	18.281666	98.911415	-63.2133055	11.638414	79.627495
18.910131	28.814459	91.109276	-10.68466	14.893076	89.26561	43.53006	-7.592945	97.709206	39.921669	43.918327	100.403893	41.7258645	18.162691	99.0565495	-63.0951845	11.623461	79.4746705
20.219725	27.905516	91.259468	-10.557265	14.861917	89.273911	43.670216	-7.640184	97.912308	40.051018	43.851055	100.524429	41.860617	18.1054355	99.2183685	-62.975147	11.6183985	79.3294535
21.560883	26.976765	91.43959	-10.418462	14.887229	89.304367	43.827408	-7.652786	98.09008	40.180569	43.85162	100.658081	42.0039885	18.099417	99.3740805	-62.8409125	11.675041	79.2346535
23.388866	25.614643	91.751633	-10.161798	14.981524	89.328262	44.13615	-7.572155	98.261925	40.330292	43.93927	100.938835	42.233221	18.1835575	99.60038	-62.556817	11.7794905	79.056144
24.607775	24.756298	91.89476	-9.962507	15.075278	89.329994	44.374908	-7.469574	98.345169	40.409531	44.029911	101.141823	42.3922195	18.2801685	99.743496	-62.3172335	11.8703875	78.916492
25.808495	23.798107	92.056648	-9.762236	15.196687	89.329269	44.609871	-7.308087	98.436943	40.472103	44.145733	101.342628	42.540987	18.418823	99.8897855	-62.065459	11.974551	78.7687525
26.85219	22.894297	92.178238	-9.539732	15.324376	89.289497	44.913319	-7.158856	98.495964	40.571125	44.286842	101.517273	42.742222	18.563993	100.0066185	-61.821686	12.084759	78.5723755
27.903191	22.029329	92.275948	-9.275604	15.45056	89.249077	45.23917	-7.001278	98.569138	40.686684	44.46962	101.632225	42.962927	18.734171	100.1006815	-61.514135	12.166949	78.3974725
28.773399	21.143688	92.451752	-9.009889	15.56431	89.201775	45.603436	-6.866528	98.622528	40.812817	44.620193	101.710167	43.2081265	18.8768325	100.1663475	-61.2279045	12.2517875	78.2372025
29.369556	20.243654	92.440834	-8.683499	15.644507	89.170525	45.966251	-6.742261	98.713593	41.00639	44.693653	101.73069	43.4863205	18.975696	100.2221415	-60.8533185	12.313318	78.1189085
29.690641	18.884918	92.305504	-8.17348	15.686749	89.138626	46.57523	-6.662673	98.873016	41.368702	44.780655	101.644066	43.971966	19.058991	100.258541	-60.318926	12.314507	78.018711
29.817719	17.913017	92.171898	-7.825144	15.66204	89.112076	46.949203	-6.667571	99.019447	41.647934	44.743805	101.511292	44.2985685	19.038117	100.2653695	-59.9488565	12.285963	77.9587825
29.817814	16.941628	92.055389	-7.447228	15.586938	89.068016	47.344597	-6.692821	99.155998	41.939873	44.68206	101.337433	44.642235	18.9946195	100.2467155	-59.536691	12.1792565	77.8893165
29.845896	15.895899	91.945908	-7.070088	15.488007	89.019348	47.730556	-6.775066	99.309685	42.233917	44.611168	101.111984	44.9822365	18.918051	100.2108345	-59.1224125	12.057963	77.8278615
29.806168	14.8753	91.849831	-6.684853	15.367331	88.963585	48.107548	-6.8591	99.464645	42.535549	44.513367	100.864174	45.3215485	18.8271335	100.1644095	-58.6912545	11.9075285	77.7627605
29.693169	13.76096	91.75071	-6.300726	15.229394	88.908112	48.46944	-6.949533	99.580635	42.798874	44.39901	100.649643	45.634157	18.7247385	100.115139	-58.235609	11.7340495	77.701085
29.518908	12.714537	91.617905	-5.92437	15.082726	88.845749	48.821392	-7.042079	99.644753	43.080555	44.262676	100.454842	45.9509735	18.6102985	100.0497975	-57.7997135	11.5551535	77.6417005
29.212805	11.129313	91.460213	-5.418542	14.899428	88.736145	49.29084	-7.170004	99.642845	43.563881	44.148033	100.241066	46.4273605	18.4890145	99.9419555	-57.2644445	11.3098415	77.5303345
28.949896	9.9313	91.26046	-5.117986	14.815929	88.636467	49.55896	-7.224066	99.567924	43.851982	44.101776	100.145271	46.705471	18.438855	99.8565975	-56.941443	11.193003	77.4163365
28.614899	8.887729	91.091187	-4.876632	14.807345	88.543251	49.77734	-7.226732	99.460632	44.093742	44.079884	100.084236	46.935541	18.426576	99.772434	-56.688805	11.188114	77.314068
28.279671	7.779399	90.896408	-4.657653	14.856378	88.444572	49.944801	-7.187532	99.350121	44.283356	44.081253	100.023842	47.1140785	18.4468605	99.6869815	-56.4293845	11.2658955	77.2021625
27.884462	6.654326	90.731865	-4.493439	14.978908	88.376709	50.127594	-7.117453	99.240585	44.414322	44.113426	99.93232	47.270958	18.4979865	99.5864525	-56.257836	11.4598295	77.1669655
27.400488	5.61592	90.571144	-4.363286	15.144319	88.328133	50.282246	-7.00475	99.135796	44.50425	44.180656	99.838013	47.393248	18.587953	99.4869045	-56.11982	11.700685	77.1693615
26.894526	4.502127	90.37793	-4.281473	15.34796	88.29554	50.414867	-6.842381	99.040031	44.565304	44.272957	99.735527	47.4900855	18.715288	99.387779	-56.0530315	11.980632	77.203301
26.055319	2.883221	90.12751	-4.222818	15.703588	88.243523	50.551407	-6.548444	98.865646	44.609493	44.490425	99.540268	47.58045	18.9709905	99.202957	-56.026086	12.4361855	77.284089
25.40744	1.693215	89.912262	-4.20596	15.937215	88.202354	50.615131	-6.348146	98.704323	44.603073	44.67205	99.400238	47.609102	19.161952	99.0522805	-56.021022	12.712478	77.3524275
24.778809	0.584519	89.712379	-4.190359	16.133484	88.142029	50.644749	-6.162075	98.533943	44.58371	44.815617	99.224098	47.6142295	19.326771	98.8790205	-55.9949475	12.940197	77.4050375
24.088966	-0.577658	89.478188	-4.175491	16.284325	88.073441	50.649704	-5.999866	98.34127	44.56591	44.925312	99.04705	47.607807	19.462723	98.69416	-55.958789	13.105927	77.452722
23.388268	-1.824285	89.198021	-4.123391	16.386189	87.986092	50.657158	-5.863912	98.159225	44.555065	45.020546	98.87365	47.6061115	19.578317	98.5164375	-55.8528935	13.194061	77.4557465
22.687393	-3.053535	89.021667	-4.055474	16.442499	87.885941	50.670223	-5.752306	98.002403	44.559761	45.109158	98.68631	47.614992	19.678426	98.3443565	-55.72594	13.206572	77.4275255
21.908693	-4.332783	88.839966	-3.970825	16.470333	87.785881	50.732147	-5.666739	97.896004	44.59922	45.166214	98.483948	47.6656835	19.7497375	98.189976	-55.6073335	13.1909285	77.381786
20.769941	-6.279901	88.696114	-3.787219	16.472301	87.615433	50.874393	-5.584242	97.904915	44.711189	45.209618	98.119804	47.792791	19.812688	98.0123595	-55.367229	13.131914	77.2185065
19.963305	-7.60673	88.701134	-3.653874	16.434711	87.510086	51.009029	-5.55973	97.983994	44.77182	45.200943	97.826752	47.8904245	19.8206065	97.905373	-55.1981725	13.0488155	77.114799
19.143269	-8.980426	88.726189	-3.506058	16.373291	87.414764	51.145668	-5.525867	98.127876	44.847343	45.160629	97.540298	47.9965055	19.817381	97.834087	-55.0086215	12.929201	76.995441
18.320795	-10.36303	88.858452	-3.363838	16.274351	87.356911	51.294346	-5.501207	98.311401	44.928341	45.160873	97.302589	48.1113435	19.829833	97.806995	-54.8390195	12.718869	76.906827
17.415138	-11.691828	89.051422	-3.225541	16.155586	87.319633	51.445354	-5.495115	98.531761	44.972878	45.147697	97.094154	48.209116	19.826291	97.8129575	-54.660198	12.484881	76.8263085
16.540648	-13.021188	89.190712	-3.090443	16.028721	87.300018	51.610111	-5.46143	98.76664	45.0103	45.126804	96.892181	48.3102055	19.832687	97.8294105	-54.4910915	12.224755	76.7706255
15.607347	-14.377316	89.384422	-2.964124	15.892705	87.302567	51.788074	-5.423005	98.974716	45.055202	45.123337	96.679878	48.421638	19.850166	97.827297	-54.349886	11.935244	76.777837
14.154966	-16.228786	89.77861	-2.77936	15.681388	87.330803	52.024197	-5.350854	99.260315	45.108845	45.092957	96.275551	48.566521	19.8710515	97.767933	-54.125241	11.4917245	76.893673
13.142638	-17.516806	90.042572	-2.667104	15.552646	87.364998	52.175407	-5.27798	99.418755	45.093914	45.053692	95.943375	48.6346605	19.887856	97.681065	-53.9688685	11.217436	77.048931
12.07126	-18.673115	90.385124	-2.569354	15.408455	87.386559	52.310966	-5.19528	99.554222	45.044945	45.020161	95.577446	48.6779555	19.9124405	97.565834	-53.8166635	10.9044695	77.207284
11.028134	-19.849834	90.679482	-2.489919	15.258657	87.399567	52.421124	-5.125118	99.654221	45.003193	44.973118	95.171898	48.7121585	19.924	97.4130595	-53.6919965	10.593314	77.3860745
9.917079	-20.970673	90.925964	-2.436402	15.103076	87.406677	52.487682	-5.018299	99.713928	44.965343	44.949062	94.786041	48.7265125	19.9653815	97.2499845	-53.5993165	10.2407705	77.5633695
8.787348	-22.017813	91.11956	-2.388284	14.945415	87.421326	52.541615	-4.927761	99.711792	44.915924	44.916298	94.460274	48.7287695	19.9942685	97.086033	-53.5053375	9.8965615	77.756619
7.665426	-23.101572	91.295387	-2.347102	14.796266	87.45562	52.596848	-4.841869	99.665657	44.85437	44.90361	94.141121	48.725609	20.0308705	96.903389	-53.419813	9.5616615	78.007851
5.93147	-24.524048	91.477829	-2.28617	14.632419	87.52906	52.805676	-4.714914	99.512604	44.767269	44.983612	93.73394	48.7864725	20.134349	96.623272	-53.3588125	9.130489	78.434848
4.686153	-25.345659	91.575363	-2.244134	14.596105	87.570335	52.876354	-4.567776	99.42234	44.723602	45.087322	93.535759	48.799978	20.259773	96.4790495	-53.288246	8.932437	78.6616205
3.475006	-26.110863	91.606667	-2.203369	14.62364	87.597618	52.934563	-4.386651	99.346313	44.671192	45.199203	93.367264	48.8028775	20.406276	96.3567885	-53.2096155	8.841004	78.8384475
2.240751	-26.767096	91.611824	-2.157943	14.689505	87.62178	52.988529	-4.193756	99.272949	44.628391	45.307125	93.287155	48.80846	20.5566845	96.280052	-53.124346	8.8223255	78.963508
0.840805	-27.349525	91.696182	-2.107423	14.774063	87.647575	53.036362	-4.011504	99.186241	44.577545	45.468132	93.227989	48.8069535	20.728314	96.207115	-53.0217995	8.819812	79.088035
-0.294356	-27.881844	91.595314	-2.051644	14.878466	87.694939	53.057487	-3.82991	99.118675	44.532303	45.632481	93.231949	48.794895	20.9012855	96.175312	-52.898183	8.8556465	79.214566
-0.921	-27.425348	91.430901	-1.992584	14.985935	87.75676	53.089321	-3.680697	99.074127	44.524487	45.781197	93.257629	48.806904	21.05025	96.165878	-52.792072	8.92162	79.347642
-1.510457	-25.926039	91.284775	-1.896463	15.148083	87.84169	53.147282	-3.501634	99.067612	44.561581	45.978527	93.268227	48.8544315	21.2384465	96.1679195	-52.6473575	9.0577195	79.5154605
-1.977774	-24.854296	91.119743	-1.842416	15.2321	87.867996	53.194542	-3.409432	99.087677	44.583561	46.062134	93.231804	48.8890515	21.326351	96.1597405	-52.5738835	9.137849	79.5762515
-2.493454	-23.742659	91.019791	-1.802376	15.26841	87.857452	53.250526	-3.364477	99.100288	44.585472	46.08342	93.161255	48.917999	21.3594715	96.1307715	-52.522751	9.1773485	79.5841325
-2.970914	-22.556843	90.886955	-1.771498	15.251583	87.819031	53.277004	-3.36023	99.099419	44.542446	46.06966	93.081245	48.909725	21.354715	96.090332	-52.452721	9.148451	79.54773
-3.541503	-21.294622	90.647743	-1.761987	15.181579	87.751236	53.262299	-3.369693	99.080704	44.455223	46.032314	93.009521	48.858761	21.3313105	96.0451125	-52.382735	9.0318475	79.4573595
-4.15542	-19.997778	90.410095	-1.794967	15.072844	87.676758	53.21489	-3.409273	99.050896	44.36665	45.944618	92.941849	48.79077	21.2676725	95.9963725	-52.380704	8.8780155	79.3571435
-4.739225	-18.682838	90.139374	-1.837071	14.935553	87.602219	53.149437	-3.490967	98.998489	44.253201	45.837902	92.894882	48.701319	21.1734675	95.9466855	-52.375461	8.6976385	79.2577525
-6.003521	-16.447716	89.775665	-1.939386	14.729084	87.516907	53.009426	-3.659067	98.94664	44.10952	45.667274	92.907562	48.559473	21.0041035	95.927101	-52.438245	8.4540645	79.106713
-6.520764	-15.193501	89.538849	-2.023536	14.621481	87.494072	52.907383	-3.76811	98.906487	44.020237	45.580132	92.976723	48.46381	20.906011	95.941605	-52.510882	8.336951	79.046539
-7.638674	-13.388348	89.160851	-2.119256	14.537163	87.48246	52.793427	-3.867612	98.867874	43.938683	45.523407	93.086479	48.366055	20.8278975	95.9771765	-52.604567	8.2464285	78.9877435
-8.569164	-11.752546	88.874588	-2.210142	14.496981	87.470642	52.678291	-3.959982	98.77314	43.844311	45.506432	93.270149	48.261301	20.773225	96.0216445	-52.681585	8.220737	78.9196395
-9.549232	-10.073827	88.449974	-2.28008	14.486781	87.473167	52.549397	-4.06396	98.643799	43.782722	45.49929	93.509666	48.1660595	20.717665	96.0767325	-52.7262195	8.255897	78.8696015
-10.613702	-8.311927	88.081139	-2.367039	14.521791	87.487503	52.395065	-4.13685	98.493362	43.773567	45.542248	93.795906	48.084316	20.702699	96.144634	-52.818394	8.340883	78.830372
-11.704484	-6.546266	87.759087	-2.438963	14.586409	87.528625	52.193375	-4.180869	98.374847	43.799709	45.629986	94.133835	47.996542	20.7245585	96.254341	-52.874468	8.4482595	78.802909
-13.600898	-3.775987	87.327896	-2.577823	14.763524	87.641945	51.965893	-4.181798	98.191597	43.824203	45.795742	94.654228	47.895048	20.806972	96.4229125	-53.050694	8.720076	78.8609775
-14.82292	-1.892779	87.11232	-2.66299	14.916128	87.740219	51.795559	-4.141289	98.097733	43.813492	45.878777	94.96048	47.8045255	20.868744	96.5291065	-53.1305055	8.963512	78.9513315
-16.234888	0.009535	86.98407	-2.737676	15.048586	87.803734	51.627125	-4.125638	97.941864	43.785648	45.920704	95.215126	47.7063865	20.897533	96.578495	-53.1817385	9.199639	79.028973
-17.529449	1.886477	86.790863	-2.812389	15.14792	87.801361	51.222534	-4.139831	97.762672	43.753262	45.945282	95.401314	47.487898	20.9027255	96.581993	-53.112676	9.3931145	79.020729
-19.031277	3.78699	86.527786	-2.897801	15.183084	87.709496	51.153416	-4.309816	97.286644	43.707535	45.925365	95.541115	47.4304755	20.8077745	96.4138795	-53.2260775	9.5583935	79.0051125
-20.444857	5.626729	86.210976	-3.009538	15.168747	87.546883	50.825512	-4.462474	96.781921	43.64938	45.876961	95.637421	47.237446	20.7072435	96.209671	-53.256522	9.6302505	78.884095
-21.975925	7.476194	85.864052	-3.133766	15.114099	87.328796	50.470837	-4.645376	96.190491	43.727669	45.788239	95.689369	47.099253	20.5714315	95.93993	-53.366785	9.6567665	78.717662
-24.379986	10.172717	85.433716	-3.340826	14.987288	86.964188	49.737606	-4.883268	95.297264	43.636333	45.638737	95.816437	46.6869695	20.3777345	95.5568505	-53.3686215	9.5968415	78.3715255
-25.982063	11.918233	85.144791	-3.499802	14.905355	86.701202	49.402397	-5.10261	94.660995	43.517307	45.627636	95.877884	46.459852	20.262513	95.2694395	-53.459456	9.548197	78.1329645
-27.700943	13.645734	84.989738	-3.656827	14.823484	86.437271	49.037552	-5.303496	93.999092	43.383728	45.62027	95.811928	46.21064	20.158387	94.90551	-53.524294	9.488581	77.969032
-29.393005	15.29519	84.967552	-3.800023	14.754147	86.214851	48.668335	-5.473382	93.256378	43.213467	45.577396	95.572144	45.940901	20.052007	94.414261	-53.540947	9.456287	78.015441
-31.116465	16.882511	85.112343	-3.938017	14.685491	86.060997	48.260921	-5.64733	92.481743	42.891029	45.530243	95.191071	45.575975	19.9414565	93.836407	-53.452009	9.4295255	78.285587
-32.918335	18.462637	85.563858	-4.129446	14.616058	86.018456	47.836311	-5.84676	91.709053	42.681866	45.485886	94.6362	45.2590885	19.819563	93.1726265	-53.5179805	9.412553	78.8642855
-34.709446	19.926987	86.224785	-4.404273	14.512056	86.129089	47.354137	-6.054857	91.001717	42.316658	45.381504	94.03595	44.8353975	19.6633235	92.5188335	-53.6439435	9.3607885	79.7393445
-37.539104	22.060568	87.722397	-5.04454	14.315266	86.558502	46.532406	-6.371967	89.973106	41.402985	45.144341	93.166222	43.9676955	19.386187	91.569664	-54.0567755	9.244345	81.54734
-39.340389	23.333687	88.817268	-5.565838	14.148636	86.88903	45.888885	-6.555089	89.342087	41.02964	45.021248	92.514091	43.4592625	19.2330795	90.928089	-54.5909385	9.0641925	82.849971
-41.201397	24.612183	89.933296	-6.178725	13.945577	87.2229	45.213913	-6.739878	88.753922	40.476563	44.887554	91.960739	42.845238	19.073838	90.3573305	-55.202688	8.817316	84.0884695
-42.953426	25.799135	90.932549	-6.84218	13.756265	87.525192	44.537136	-6.870783	88.224319	39.689575	44.838673	91.69986	42.1133555	18.983945	89.9620895	-55.7977155	8.528585	85.0882945
-44.711288	26.994244	91.861465	-7.509937	13.615644	87.784538	43.838055	-6.939167	87.797417	39.13237	44.752304	91.491089	41.4852125	18.9065685	89.644253	-56.5050865	8.3247195	85.924823
-46.421055	28.197796	92.787468	-8.153748	13.525379	88.023598	43.211777	-6.888678	87.423065	38.651104	44.695885	91.421204	40.9314405	18.9036035	89.4221345	-57.2389365	8.1471545	86.6250615
-47.902958	29.313538	93.386147	-8.74678	13.502352	88.215981	42.685467	-6.807849	87.16172	38.230473	44.692631	91.530815	40.45797	18.942391	89.3462675	-57.95153	8.062313	87.0856945
-50.165115	31.002844	94.295197	-9.486039	13.561377	88.517654	42.026859	-6.571481	87.061218	37.664696	44.8424	91.930649	39.8457775	19.1354595	89.4959335	-58.8178555	7.9872945	87.5393745
-50.094128	30.330627	94.568542	-9.868702	13.66964	88.672707	41.773865	-6.351044	87.110649	37.354191	45.0331	92.184639	39.564028	19.341028	89.647644	-59.301432	7.998252	87.69777
-50.104378	29.76112	94.66951	-10.144847	13.819063	88.775696	41.61705	-6.101459	87.197456	37.144024	45.16748	92.380836	39.380537	19.5330105	89.789146	-59.670231	8.1051155	87.762246
-50.003803	29.014488	94.561279	-10.34793	13.982394	88.808571	41.487835	-5.815273	87.282089	36.902611	45.366211	92.522011	39.195223	19.775469	89.90205	-59.891083	8.189319	87.715092
-49.841049	28.334829	94.290878	-10.468505	14.122934	88.721626	41.421146	-5.494199	87.303337	36.670788	45.529022	92.554245	39.045967	20.0174115	89.928791	-59.982977	8.2284565	87.514461
-49.550564	27.588793	93.987061	-10.531441	14.231387	88.5439	41.418324	-5.262124	87.250351	36.466194	45.639465	92.51947	38.942259	20.1886705	89.8849105	-60.005141	8.2741035	87.2028895
-49.131573	26.758757	93.587456	-10.573148	14.317644	88.332901	41.404991	-5.103543	87.1371	36.364716	45.659111	92.452423	38.8848535	20.277784	89.7947615	-60.0311495	8.357504	86.8710405
-48.571899	25.535416	93.04908	-10.642295	14.340669	88.004906	41.339756	-4.872454	86.997665	36.430378	45.702862	92.272797	38.885067	20.415204	89.635231	-60.169657	8.266134	86.374581
-47.991531	24.539179	92.553726	-10.70275	14.287156	87.840149	41.269501	-4.81273	86.950165	36.465096	45.693718	92.195251	38.8672985	20.440494	89.572708	-60.2727985	8.133818	86.10759
-47.323772	23.558542	92.177269	-10.744301	14.227811	87.695488	41.23098	-4.863705	86.948547	36.465515	45.591152	92.099014	38.8482475	20.3637235	89.5237805	-60.3368495	8.0918985	85.8671955
-46.591541	22.518749	91.743057	-10.784861	14.115993	87.553253	41.14267	-4.924861	87.006706	36.460869	45.455063	91.98114	38.8017695	20.265101	89.493923	-60.3714915	7.966885	85.612583
-45.852169	21.456768	91.331261	-10.835059	13.96194	87.405411	41.05468	-5.092445	87.136551	36.491547	45.308285	91.851303	38.7731135	20.10792	89.493927	-60.4432315	7.81596	85.316895
-44.972439	20.332426	90.807388	-10.934031	13.729951	87.217117	40.960457	-5.342241	87.376251	36.534813	45.140739	91.732819	38.747635	19.899249	89.554535	-60.615697	7.560653	84.879699
-44.008236	19.127226	90.223969	-11.017285	13.436407	86.981186	40.947319	-5.611955	87.660828	36.595592	44.878788	91.555443	38.7714555	19.6334165	89.6081355	-60.8060255	7.2393975	84.3542365
-42.560513	17.407976	89.347305	-11.143872	12.984096	86.552979	40.899513	-6.141913	88.038918	36.709969	44.351036	91.171631	38.804741	19.1045615	89.6052745	-61.092485	6.8636305	83.5006835
-41.432076	16.195103	88.698746	-11.188377	12.725427	86.253563	40.80217	-6.684896	88.268425	36.791023	43.990097	90.848038	38.7965965	18.6526005	89.5582315	-61.1733505	6.7982535	82.9488945
-40.361053	15.079765	88.166107	-11.235598	12.470226	85.9338	40.678375	-7.102055	88.4505	36.886848	43.673668	90.518105	38.7826115	18.2858065	89.4843025	-61.2538075	6.6546455	82.3832975
-39.084267	13.78613	87.393387	-11.288895	12.24752	85.567924	40.622654	-7.386573	88.53537	37.002476	43.374557	90.205734	38.812565	17.993992	89.370552	-61.390355	6.501048	81.765296
-37.786247	12.511693	86.694977	-11.353395	12.021402	85.213348	40.610325	-7.661413	88.612717	37.091457	43.07497	89.914673	38.850891	17.7067785	89.263695	-61.557681	6.3360255	81.163001
-36.493519	11.294792	86.247185	-11.377616	11.798308	84.899292	40.608353	-7.905056	88.729286	37.101597	42.810719	89.699303	38.854975	17.4528315	89.2142945	-61.610207	6.1437845	80.5842895
-35.111938	10.036304	85.825089	-11.367235	11.595555	84.699638	40.611366	-8.102075	88.830841	37.099072	42.570885	89.56134	38.855219	17.234405	89.1960905	-61.589689	5.956705	80.2031855
-32.973221	8.164122	85.601402	-11.227994	11.322433	84.609879	40.648533	-8.265674	88.981247	37.164921	42.336185	89.50045	38.906727	17.0352555	89.2408485	-61.362715	5.6096105	79.9789095
-31.415281	6.882231	85.672722	-11.058994	11.178522	84.765076	40.716446	-8.290983	89.032494	37.260479	42.266495	89.55191	38.9884625	16.987756	89.292202	-61.1064505	5.369288	80.23795
-29.905478	5.696505	85.971291	-10.847296	11.070742	85.026657	40.845432	-8.257838	89.076027	37.387459	42.260902	89.703575	39.1164455	17.001532	89.389801	-60.8110375	5.139952	80.663513
-28.212416	4.443545	86.235306	-10.628058	10.999352	85.370598	40.987103	-8.204432	89.167061	37.529686	42.303596	89.915657	39.2583945	17.049582	89.541359	-60.5145105	4.949122	81.199837
-26.518137	3.226348	86.497574	-10.405169	10.962099	85.708496	41.196953	-8.133485	89.262093	37.676395	42.384327	90.152206	39.436674	17.125421	89.7071495	-60.247012	4.798777	81.7098425
-24.794132	2.056607	86.734581	-10.193877	10.970007	86.021103	41.443272	-8.066847	89.384743	37.828724	42.462532	90.356453	39.635998	17.1978425	89.870598	-60.023752	4.7421715	82.171608
-23.000557	0.856406	86.816193	-10.006346	11.006106	86.243591	41.73362	-8.034979	89.517288	37.950726	42.523819	90.494293	39.842173	17.24442	90.0057905	-59.854865	4.767792	82.4813915
-20.28512	-0.891695	86.920204	-9.728273	11.086663	86.470123	42.143017	-8.073294	89.714722	38.047451	42.542	90.603096	40.095234	17.234353	90.158909	-59.55178	4.938973	82.781337
-18.438875	-2.054373	86.93866	-9.563516	11.11341	86.575142	42.333801	-8.123461	89.866791	38.089619	42.52655	90.618721	40.21171	17.2015445	90.242756	-59.338742	5.0252755	82.907528
-16.464355	-3.251302	86.902664	-9.410497	11.100793	86.679565	42.513767	-8.160707	90.041977	38.15815	42.531349	90.623123	40.3359585	17.185321	90.33255	-59.1569525	5.016265	83.02658
-14.510411	-4.451077	86.93885	-9.305496	11.043606	86.788116	42.719193	-8.277285	90.255714	38.279736	42.471405	90.590981	40.4994645	17.09706	90.4233475	-59.1104565	4.990152	83.1528845
-12.451241	-5.681224	86.975456	-9.220385	10.917049	86.912956	42.925808	-8.444556	90.553185	38.400097	42.30455	90.538528	40.6629525	16.929997	90.5458565	-59.1037225	4.904101	83.2800555
-10.394913	-6.916262	87.138664	-9.126266	10.734838	87.075684	43.123608	-8.657062	90.895805	38.499287	42.067249	90.485748	40.8114475	16.7050935	90.6907765	-59.0639795	4.7645825	83.4605915
-8.233054	-8.176229	87.301979	-9.037101	10.49565	87.248917	43.294262	-8.941145	91.323441	38.800682	41.691978	90.30497	41.047472	16.3754165	90.8142055	-59.121674	4.6158835	83.6836285
-5.038603	-9.891525	87.724373	-8.907823	10.027239	87.551483	43.549759	-9.395852	92.037025	38.960819	41.150509	90.343315	41.255289	15.8773285	91.19017	-59.070935	4.1771495	83.912796
-2.619557	-11.220958	87.859535	-8.79009	9.682252	87.798813	43.731678	-9.655627	92.559174	39.090096	40.827888	90.524361	41.410887	15.5861305	91.5417675	-58.991067	3.7783735	84.0558585
-0.281081	-12.393835	88.082573	-8.686722	9.369957	88.059067	43.980389	-9.891148	93.013245	39.06451	40.711914	90.987999	41.5224495	15.410383	92.000622	-58.8958935	3.329531	84.117512
2.107852	-13.520701	88.249794	-8.543232	9.100598	88.297325	44.238846	-10.072131	93.42173	39.315899	40.570587	91.404167	41.7773725	15.249228	92.4129485	-58.8638365	2.951968	84.1817015
4.596927	-14.630127	88.38279	-8.394549	8.940257	88.55822	44.519268	-10.217879	93.716553	39.817886	40.35936	91.676582	42.168577	15.0707405	92.6965675	-58.957675	2.8097735	84.4198725
7.070962	-15.604918	88.479424	-8.204739	8.883397	88.846718	44.748875	-10.330535	93.941589	40.06945	40.289261	92.071571	42.4091625	14.979363	93.00658	-58.8186405	2.787431	84.686856
9.688475	-16.609564	88.506844	-7.991395	8.908913	89.124603	44.937916	-10.404051	94.098564	40.293537	40.179455	92.390182	42.6157265	14.887702	93.244373	-58.5985165	2.930124	85.004833
13.489172	-17.969152	88.442146	-7.644819	9.072514	89.487267	45.185478	-10.459772	94.160133	40.656017	39.933594	92.823097	42.9207475	14.736911	93.491615	-58.2103855	3.408117	85.482919
16.062983	-18.828741	88.350365	-7.408176	9.248944	89.695564	45.361935	-10.425651	94.154861	40.951069	39.827457	93.077812	43.156502	14.700903	93.6163365	-57.972854	3.796985	85.7747915
18.702702	-19.698009	88.20797	-7.187906	9.458767	89.909515	45.542603	-10.333682	94.183586	41.29834	39.778511	93.344727	43.4204715	14.7224145	93.7641565	-57.7962835	4.1951195	86.0548735
19.892273	-19.076757	88.579231	-6.970955	9.691843	90.154213	45.751026	-10.232173	94.331207	41.668816	39.766685	93.711487	43.709921	14.767256	94.021347	-57.651831	4.61643	86.287079
20.173506	-17.455498	88.679909	-6.732694	9.909248	90.512451	45.936279	-10.144682	94.633194	42.102928	39.835499	94.130341	44.0196035	14.8454085	94.3817675	-57.4849915	4.9730875	86.6431345
20.921249	-16.341543	89.344948	-6.469687	10.134905	91.054276	46.131332	-10.058531	95.10981	42.541851	39.885864	94.656174	44.3365915	14.9136665	94.882992	-57.2759655	5.3561435	87.22556
21.717436	-15.266241	89.691696	-6.197102	10.351741	91.734329	46.346001	-10.035057	95.877495	43.059368	39.805954	95.426483	44.7026845	14.8854485	95.651989	-57.0968885	5.8180335	87.816669
23.305773	-13.631819	91.366478	-5.776488	10.682649	93.015007	46.779327	-10.127371	97.580956	44.031601	39.647465	97.106689	45.405464	14.760047	97.3438225	-56.95844	6.605251	88.6861915
24.269564	-12.635528	92.848839	-5.533278	10.839573	94.089981	47.202858	-10.182227	98.964981	44.647934	39.615677	98.586609	45.925396	14.716725	98.775795	-56.991952	6.962421	89.404167
25.299389	-11.630617	94.32431	-5.299538	10.948275	95.353439	47.678661	-10.262695	100.501801	45.35675	39.537682	100.135086	46.5177055	14.6374935	100.3184435	-57.1167815	7.2590565	90.3884345
26.372746	-10.707846	95.929359	-5.025231	10.974242	96.749046	48.150177	-10.36333	102.122414	45.958855	39.364624	101.766136	47.054516	14.500647	101.944275	-57.104978	7.447837	91.553817
27.359268	-9.90489	97.869148	-4.7174	10.914936	98.182968	48.755749	-10.37923	103.667465	46.518471	39.040543	103.384636	47.63711	14.3306565	103.5260505	-57.07191	7.4992155	92.8398855
28.396612	-9.098942	99.595993	-4.392962	10.817422	99.606255	49.306007	-10.394833	105.220772	47.132301	38.659691	104.98996	48.219154	14.132429	105.105366	-57.005078	7.502415	94.107144
29.416641	-8.333542	101.127228	-4.105851	10.690515	100.987854	49.833385	-10.44416	106.708458	47.690392	38.283573	106.53241	48.7618885	13.9197065	106.620434	-56.9735905	7.4613235	95.355274
30.799944	-7.345139	103.474113	-3.614653	10.393611	102.988777	50.550251	-10.470003	108.743217	48.463676	37.682365	108.638405	49.5069635	13.606181	108.690811	-56.7362695	7.181041	97.286743
31.814041	-6.75437	105.14592	-3.303282	10.159596	104.322052	50.97068	-10.542714	109.96933	48.996449	37.338291	109.871124	49.9835645	13.3977885	109.920227	-56.5901285	6.9214035	98.723877
32.751019	-6.109371	106.535133	-3.007104	9.930107	105.574974	51.271511	-10.620429	111.124817	49.616096	37.105167	110.974312	50.4438035	13.242369	111.0495645	-56.4580115	6.617845	100.1003835
33.600422	-5.57493	107.877792	-2.729811	9.696285	106.690453	51.608444	-10.766492	112.157562	50.103092	37.087311	111.922333	50.855768	13.1604095	112.0399475	-56.31539	6.2321605	101.3409585
34.520813	-5.069827	109.112167	-2.476726	9.472395	107.691658	52.004082	-10.994184	113.098885	50.453091	37.263203	112.736961	51.2285865	13.1345095	112.917923	-56.1820385	5.8102805	102.465393
35.387043	-4.533499	110.125732	-2.265614	9.283422	108.551003	52.419914	-11.253682	113.905464	50.953102	37.487053	113.197014	51.686508	13.1166855	113.551239	-56.217736	5.4501585	103.550767
36.174072	-4.003248	110.898163	-2.046841	9.134861	109.239029	52.830833	-11.524002	114.619911	51.270676	37.68021	113.459518	52.0507545	13.078104	114.0397145	-56.1444365	5.191618	104.4383435
37.027344	-3.059359	111.927757	-1.872886	9.011442	109.930504	53.42009	-11.791598	115.47464	51.704262	37.946297	113.667702	52.562176	13.0773495	114.571171	-56.307948	4.9455345	105.289837
37.824734	-2.703717	112.321678	-1.841428	8.962531	110.209343	53.763832	-11.923383	115.848816	51.841545	37.902737	113.734077	52.8026885	12.989677	114.7914465	-56.4855445	4.935385	105.6272395
37.676231	-2.23199	112.55249	-1.907958	8.88674	110.337517	54.00449	-11.984753	116.144012	51.868965	37.7146	113.78553	52.9367275	12.8649235	114.964771	-56.7526435	4.9085565	105.710263
37.497337	-1.871139	112.74234	-2.017295	8.830814	110.380867	54.14473	-11.908937	116.304634	51.822708	37.439407	113.980125	52.983719	12.765235	115.1423795	-57.018309	4.896393	105.6193545
37.266983	-1.531381	112.905655	-2.097695	8.80347	110.440598	54.228539	-11.84306	116.362396	51.770447	37.171101	114.266327	52.999493	12.6640205	115.3143615	-57.194883	4.9429195	105.5668345
37.060921	-1.192658	113.109505	-2.113963	8.798551	110.556091	54.282051	-11.88257	116.354332	51.749184	37.014053	114.589264	53.0156175	12.5657415	115.471798	-57.2435435	5.0313605	105.640384
36.600143	-0.661529	113.355186	-2.087275	8.828456	110.68158	54.325039	-11.923745	116.366371	51.737404	37.056385	115.140007	53.0312215	12.56632	115.753189	-57.2057715	5.090592	105.609971
36.390209	-0.273365	113.151321	-1.976051	8.905468	110.80127	54.444416	-11.937201	116.32811	51.604534	37.101963	115.717064	53.024475	12.582381	116.022587	-56.976577	5.228555	105.579953
36.148186	-0.017248	112.997528	-1.908212	8.949718	110.820786	54.519619	-11.930129	116.28083	51.69574	36.990314	115.629539	53.1076795	12.5300925	115.9551845	-56.9241035	5.3693435	105.6863875
35.846176	0.215207	112.927017	-1.854785	8.966599	110.860634	54.548569	-11.92119	116.24231	51.868649	36.995979	115.52507	53.208609	12.5373945	115.88369	-56.918179	5.3958035	105.837578
35.404243	0.337032	112.980209	-1.818462	9.001635	110.965576	54.560478	-12.010208	116.202477	52.000259	37.04451	115.627121	53.2803685	12.517151	115.914799	-56.9172925	5.486119	106.016353
34.894058	0.413595	113.063255	-1.806094	9.100149	111.140915	54.729305	-12.199508	116.070915	52.122871	37.148041	115.914688	53.426088	12.4742665	115.9928015	-57.038276	5.7260315	106.2890285
34.264271	0.530101	113.134041	-1.84647	9.342448	111.360481	54.829227	-12.307837	115.814064	52.233719	37.340336	116.3088	53.531473	12.5162495	116.061432	-57.224413	6.1686465	106.65953
33.619293	0.673842	113.081017	-1.890617	9.690432	111.619743	54.863983	-12.323608	115.449776	52.278606	37.568302	116.774002	53.5712945	12.622347	116.111889	-57.3525285	6.758517	107.127597
32.547958	0.92492	112.932014	-1.885283	10.340796	112.110291	54.833488	-12.140471	114.766945	52.218586	38.04438	117.281425	53.526037	12.9519545	116.024185	-57.296603	7.7296375	108.196397
31.833467	1.08231	112.864433	-1.833348	10.808572	112.46991	54.771667	-11.894854	114.365898	52.169926	38.394764	117.493118	53.4707965	13.249955	115.929508	-57.1374925	8.367189	109.010312
31.06431	1.168759	112.913239	-1.725658	11.24001	112.815842	54.821884	-11.666883	114.037918	52.188831	38.729778	117.643272	53.5053575	13.5314475	115.840595	-56.9566735	8.9485725	109.791089
30.238506	1.192757	112.9552	-1.616494	11.616999	113.139389	54.87561	-11.411989	113.833023	52.275539	38.996101	117.709221	53.5755745	13.792056	115.771122	-56.8085625	9.441942	110.507656
29.3125	1.147771	113.007759	-1.494068	11.92606	113.408173	54.939533	-11.205298	113.732574	52.39505	39.177483	117.765045	53.6672915	13.9860925	115.7488095	-56.6554275	9.8660275	111.0675365
28.438032	1.043492	113.057419	-1.390686	12.167061	113.601349	55.258392	-11.129196	113.5756	52.54343	39.255878	117.817924	53.900911	14.063341	115.696762	-56.682283	10.270781	111.505936
27.550606	0.83706	113.080666	-1.326122	12.331614	113.671425	55.33477	-11.029905	113.581375	52.693241	39.287315	117.835152	54.0140055	14.128705	115.7082635	-56.6662495	10.534523	111.6345865
26.038483	0.502515	112.992027	-1.280848	12.50999	113.561043	55.285408	-10.878538	113.731575	52.823658	39.285931	117.728249	54.054533	14.2036965	115.729912	-56.616229	10.8162835	111.392174
24.984459	0.223273	112.787018	-1.296966	12.60642	113.365517	55.071407	-10.740644	113.891586	52.828426	39.287231	117.526588	53.9499165	14.2732935	115.709087	-56.5438485	10.9395465	111.021947
23.948692	-0.047519	112.596535	-1.355806	12.695104	113.095459	55.086399	-10.650473	113.934776	52.82864	39.342072	117.230354	53.9575195	14.3457995	115.582565	-56.6691315	11.0444085	110.608353
22.878227	-0.345294	112.410759	-1.437365	12.785127	112.758362	55.115955	-10.571567	114.036156	52.744167	39.430275	116.86013	53.930061	14.429354	115.448143	-56.804791	11.1409	110.068581
21.705553	-0.725235	112.181747	-1.487571	12.825148	112.416199	55.082161	-10.513273	114.126625	52.561127	39.470692	116.487251	53.821644	14.4787095	115.306938	-56.796786	11.1715865	109.52546
20.512722	-1.062236	111.869225	-1.546706	12.858608	112.088104	55.017506	-10.48246	114.166878	52.397663	39.501034	116.146828	53.7075845	14.509287	115.156853	-56.8009965	11.207929	109.019355
19.336834	-1.386982	111.521873	-1.606859	12.893248	111.780945	54.903049	-10.493892	114.094887	52.286346	39.557957	115.901649	53.5946975	14.5320325	114.998268	-56.8084155	11.2544635	108.563622
17.475462	-1.8876	110.850655	-1.709276	13.024809	111.38427	54.639999	-10.433135	113.687668	52.165508	39.75415	115.680824	53.4027535	14.6605075	114.684246	-56.8213055	11.3891105	108.084294
16.153852	-2.158853	110.392403	-1.791062	13.239244	111.167313	54.571281	-10.357822	113.298843	52.09269	40.022842	115.65844	53.3319855	14.83251	114.4786415	-56.9141095	11.645978	107.8559845
14.847633	-2.373437	110.085487	-1.900839	13.565776	111.045334	54.122551	-10.082442	113.036095	52.006645	40.388184	115.72683	53.064598	15.152871	114.3814625	-56.866276	11.978681	107.7092055
13.480391	-2.573495	109.900688	-2.023479	13.964092	111.024239	53.908531	-9.772598	112.839783	51.927048	40.793804	115.848495	52.9177895	15.510603	114.344139	-56.9647475	12.417581	107.704339
12.070311	-2.792835	109.785782	-2.167972	14.401696	111.097969	53.756638	-9.417279	112.760818	51.838364	41.217262	116.015503	52.797501	15.8999915	114.3881605	-57.133445	12.9034005	107.8077775
10.681654	-2.952453	109.785248	-2.272243	14.831221	111.225143	53.651707	-9.060671	112.776581	51.756279	41.651543	116.16983	52.703993	16.295436	114.4732055	-57.248479	13.367006	107.9770805
9.264053	-3.157907	109.847855	-2.338933	15.231851	111.368729	53.516907	-8.61784	112.870476	51.649117	42.072071	116.275993	52.583012	16.7271155	114.5732345	-57.260878	13.7365865	108.1642235
7.116662	-3.537154	109.919128	-2.3598	15.695763	111.497437	53.857666	-8.366631	112.751434	51.410145	42.583092	116.286697	52.6339055	17.1082305	114.5190655	-57.3535055	14.2832955	108.4758085
5.707468	-3.793047	109.965637	-2.348884	15.899926	111.507523	53.893543	-8.144159	112.808105	51.257664	42.843895	116.139458	52.5756035	17.349868	114.4737815	-57.2733715	14.449984	108.5412645
4.231195	-4.153523	109.992851	-2.30311	16.000744	111.422012	53.920555	-8.004524	112.909111	51.136917	43.038322	115.893555	52.528736	17.516899	114.401333	-57.134956	14.484589	108.442691
2.799586	-4.497368	110.009171	-2.255283	15.984789	111.270432	53.943165	-7.951914	113.022652	51.03265	43.165005	115.544128	52.4879075	17.6065455	114.28339	-56.9984735	14.3630325	108.257474
1.369807	-4.865033	110.032906	-2.212263	15.861586	111.064507	53.942032	-8.007825	113.124039	50.951447	43.190182	115.092072	52.4467395	17.5911785	114.1080555	-56.8712655	14.1319935	108.0209585
-0.121529	-5.267887	110.004295	-2.174984	15.611821	110.80854	53.903419	-8.168878	113.20739	50.862324	43.139156	114.591003	52.3828715	17.485139	113.8991965	-56.7328395	13.738503	107.7178835
-1.558576	-5.663308	109.997437	-2.142833	15.257753	110.521568	53.820164	-8.391406	113.266815	50.774406	42.993664	114.011024	52.297285	17.301129	113.6389195	-56.582951	13.214377	107.4042165
-3.803166	-6.16914	110.13427	-2.100116	14.599134	110.156647	53.608883	-8.817255	113.34523	50.65834	42.651688	112.990616	52.1336115	16.9172165	113.167923	-56.3338435	12.2810515	107.145371
-5.265821	-6.456954	110.28756	-2.110777	14.121466	109.983849	53.483414	-9.198836	113.449844	50.529564	42.364685	112.252251	52.006489	16.5829245	112.8510475	-56.228043	11.6600075	107.1166505
-6.686835	-6.651608	110.550072	-2.135076	13.651731	109.806862	53.393154	-9.56623	113.619553	50.361282	42.048435	111.405884	51.877218	16.2411025	112.5127185	-56.14737	11.0623595	107.1010055
-8.195616	-6.727799	110.779442	-2.204733	13.231327	109.611702	53.285492	-9.925187	113.795052	50.156849	41.740124	110.536301	51.7211705	15.9074685	112.1656765	-56.1306365	10.5551855	107.0577275
-9.605883	-6.717816	110.878304	-2.301111	12.858923	109.390137	53.185116	-10.231226	113.881477	49.948994	41.377361	109.756279	51.567055	15.5730675	111.818878	-56.169277	10.1447785	106.961396
-11.008198	-6.586094	110.889244	-2.437306	12.517815	109.212898	53.000599	-10.452356	113.897614	49.711235	41.067886	109.160316	51.355917	15.307765	111.528965	-56.230529	9.727865	106.896831
-12.457778	-6.301154	110.79882	-2.56978	12.231565	109.100281	52.705528	-10.553667	113.748596	49.499847	40.829575	108.789268	51.1026875	15.137954	111.268932	-56.2422475	9.325176	106.93163
-14.455541	-5.695546	110.396828	-2.763049	11.941281	108.921722	52.169926	-10.571001	113.162544	49.284599	40.6483	108.600578	50.7272625	15.0386495	110.881561	-56.2533605	8.8439125	106.961883
-15.757346	-5.072816	110.078773	-2.875777	11.88892	108.780884	51.800835	-10.518847	112.620712	49.179039	40.674763	108.567551	50.489937	15.077958	110.5941315	-56.241491	8.699882	106.9676365
-17.080683	-4.347555	109.731827	-2.966319	11.971702	108.59108	51.520683	-10.447961	111.915146	49.048321	40.812424	108.435059	50.284502	15.1822315	110.1751025	-56.21714	8.7611725	107.0070575
-18.21175	-3.458647	109.428391	-3.030667	12.147178	108.331955	51.274418	-10.274799	111.240242	48.881733	40.981606	108.18679	50.0780755	15.3534035	109.713516	-56.1394095	8.9409525	106.950394
-19.36327	-2.499347	109.135391	-3.060278	12.389307	108.053627	51.072342	-9.985182	110.560074	48.684444	41.155865	107.897339	49.878393	15.5853415	109.2287065	-55.998949	9.1932725	106.8785475
-20.461809	-1.413535	108.949196	-3.070239	12.630157	107.844315	50.930206	-9.679619	109.978165	48.479046	41.411324	107.632614	49.704626	15.8658525	108.8053895	-55.845104	9.3944615	106.8832405
-21.432365	-0.307397	108.863243	-3.106181	12.837511	107.758972	50.818981	-9.412887	109.576714	48.304119	41.669128	107.42524	49.56155	16.1281205	108.500977	-55.773912	9.5469015	107.016967
-22.772438	1.502713	109.115288	-3.140779	13.034689	107.903275	50.735291	-9.052122	109.088875	48.052418	41.950974	107.357193	49.3938545	16.449426	108.223034	-55.6754125	9.619952	107.583516
-23.539209	2.763694	109.459343	-3.136593	13.101551	108.16214	50.627625	-8.896854	108.885124	47.931614	42.093174	107.377159	49.2796195	16.59816	108.1311415	-55.5528055	9.604942	108.1931385
-24.173079	4.053519	109.916451	-3.103608	13.15647	108.485352	50.525864	-8.811807	108.725868	47.883072	42.193558	107.431328	49.204468	16.6908755	108.078598	-55.411684	9.6220645	108.892106
-24.730234	5.475256	110.382034	-3.058686	13.174478	108.820221	50.412876	-8.794518	108.601677	47.871674	42.198639	107.511093	49.142275	16.7020605	108.056385	-55.259647	9.6468955	109.584057
-25.19099	6.861547	110.810638	-3.021646	13.149849	109.141014	50.290226	-8.820143	108.451187	47.918678	42.13945	107.584251	49.104452	16.6596535	108.017719	-55.147744	9.6400445	110.264309
-25.529966	8.27469	111.246979	-2.983062	13.105194	109.42601	50.113934	-8.914189	108.212044	47.98333	42.08736	107.62986	49.048632	16.5865855	107.920952	-55.014756	9.6238025	110.931068
-25.747654	9.795523	111.611259	-2.96595	13.029853	109.64093	49.8694	-9.036814	107.902351	48.03825	41.98473	107.650017	48.953825	16.473958	107.776184	-54.885725	9.585748	111.505676
-25.975466	11.951782	111.854408	-2.972473	12.879562	109.767082	49.447781	-9.185987	107.357407	48.068687	41.833893	107.693275	48.758234	16.323953	107.525341	-54.70318	9.435171	112.008823
-25.943851	13.476807	111.901222	-3.023872	12.782393	109.760757	49.186081	-9.243544	106.987587	48.088768	41.743355	107.797684	48.6374245	16.2499055	107.3926355	-54.6851685	9.3148805	112.1288785
-25.882175	14.94602	111.803772	-3.13637	12.690024	109.712097	48.983696	-9.260206	106.684456	48.111996	41.688145	107.991432	48.547846	16.2139695	107.337944	-54.820586	9.1660785	112.08625
-25.683998	16.403782	111.713074	-3.287675	12.619278	109.657166	48.82457	-9.224918	106.491104	48.112564	41.695469	108.27758	48.468567	16.2352755	107.384342	-55.043917	9.0032805	111.92999
-25.297192	17.912607	111.67865	-3.445221	12.621695	109.665703	48.706173	-9.164989	106.407143	48.060635	41.699833	108.595406	48.383404	16.267422	107.5012745	-55.273846	8.975968	111.8301315
-24.870855	19.362457	111.652496	-3.590601	12.642399	109.724174	48.616104	-9.082893	106.442688	47.992344	41.724167	108.909142	48.304224	16.320637	107.675915	-55.485426	8.964161	111.772433
-24.274942	20.798904	111.651627	-3.729355	12.671535	109.787201	48.578354	-9.012807	106.532883	47.935204	41.800995	109.205559	48.256779	16.394094	107.869221	-55.715489	8.948976	111.705181
-23.188147	22.868399	111.594353	-3.905213	12.726085	109.892021	48.586208	-8.934941	106.734192	47.826088	41.840759	109.526588	48.206148	16.452909	108.13039	-56.016574	8.999261	111.653652
-22.298571	24.192724	111.593582	-3.965012	12.734643	109.95681	48.591751	-8.919152	106.929527	47.736015	41.793896	109.698021	48.163883	16.437372	108.313774	-56.093907	9.031914	111.599846
-21.332767	25.455784	111.55764	-4.035351	12.691535	110.074463	48.614491	-8.954858	107.207092	47.678314	41.727695	109.91819	48.1464025	16.3864185	108.562641	-56.2171045	8.9966515	111.586285
-20.259987	26.692347	111.583839	-4.10233	12.617485	110.268654	48.658596	-9.040207	107.683502	47.652637	41.620911	110.302391	48.1556165	16.290352	108.9929465	-56.3602765	8.944618	111.5443615
-19.09322	27.805387	111.663246	-4.185719	12.492709	110.593628	48.734318	-9.151254	108.43084	47.69701	41.481392	110.913239	48.215664	16.165069	109.6720395	-56.587102	8.820349	111.5152165
-17.826466	28.940382	111.853996	-4.304864	12.384305	111.039879	48.900925	-9.230221	109.376999	47.763313	41.314892	111.745628	48.332119	16.0423355	110.5613135	-56.941847	8.7262745	111.5184445
-16.488665	29.953676	112.190498	-4.473226	12.285528	111.589798	49.142223	-9.30507	110.51947	47.821365	41.135139	112.674522	48.481794	15.9150345	111.596996	-57.428246	8.6560215	111.5826
-14.361598	31.482782	112.818787	-4.720953	12.226686	112.547775	49.377598	-9.306083	112.346146	47.748272	40.951241	114.229332	48.562935	15.822579	113.287739	-58.004841	8.630793	111.807811
-12.899849	32.414825	113.348373	-4.923067	12.19267	113.193039	49.5163	-9.277723	113.467529	47.615517	40.835907	115.22908	48.5659085	15.779092	114.3483045	-58.4120425	8.606248	112.0377735
-11.345233	33.34816	113.923859	-5.089185	12.19024	113.818741	49.569614	-9.183206	114.48436	47.482475	40.783508	116.272972	48.5260445	15.800151	115.378666	-58.7044145	8.580329	112.258816
-9.812103	34.171722	114.586937	-5.288208	12.217523	114.403091	49.606945	-9.04738	115.381645	47.394554	40.750294	117.310081	48.5007495	15.851457	116.345863	-59.0771655	8.583589	112.460319
-8.169972	34.967899	115.277267	-5.514473	12.247663	114.903679	49.590996	-8.937793	116.157211	47.281143	40.759792	118.437599	48.4360695	15.9109995	117.297405	-59.4650155	8.5843265	112.509953
-6.628237	35.648148	116.086388	-5.787164	12.259693	115.304184	49.553257	-8.784989	116.76165	47.163834	40.815411	119.637871	48.3585455	16.015211	118.1997605	-59.9328735	8.504175	112.4086075
-5.000433	36.278088	116.942513	-6.048222	12.27391	115.668808	49.536533	-8.609086	117.273079	47.118187	40.895199	120.754288	48.32736	16.1430565	119.0136835	-60.423804	8.4047635	112.3239325
-2.617429	36.964012	118.329727	-6.47485	12.375771	116.172752	49.541615	-8.281526	118.018326	46.882103	41.133644	122.557259	48.211859	16.426059	120.2877925	-61.161559	8.325483	112.0577115
-1.044006	37.350307	119.2621	-6.758059	12.543602	116.573921	49.623028	-8.036889	118.468307	46.68808	41.387794	123.603943	48.155554	16.6754525	121.036125	-61.671672	8.4117515	112.111717
0.445324	37.618977	120.132446	-7.019189	12.790874	117.054054	49.736927	-7.718522	118.966225	46.494389	41.701126	124.460052	48.115658	16.991302	121.7131385	-62.154036	8.590446	112.3949695
1.933384	37.842361	120.953873	-7.184601	13.056797	117.501877	49.900494	-7.415844	119.472351	46.295975	42.024731	125.185776	48.0982345	17.3044435	122.3290635	-62.4674365	8.8091505	112.6746905
3.431892	37.856438	121.631645	-7.37356	13.325088	117.955139	50.123302	-7.167284	119.938553	46.049023	42.364384	125.827118	48.0861625	17.59855	122.8828355	-62.8332825	9.051626	113.0274425
4.945393	37.709095	122.132202	-7.464578	13.500611	118.288063	50.348671	-6.993227	120.305359	45.892288	42.593456	126.340675	48.1204795	17.8001145	123.323017	-63.0496355	9.2011075	113.253109
6.388692	37.414494	122.514198	-7.54275	13.632679	118.515648	50.451588	-6.818463	120.538414	45.745373	42.698383	126.751396	48.0984805	17.93996	123.644905	-63.1839805	9.325398	113.386391
8.448621	36.677387	122.874893	-7.558829	13.686784	118.651184	50.629158	-6.650829	120.486794	45.705978	42.839615	127.131149	48.167568	18.094393	123.8089715	-63.285226	9.279175	113.4933965
9.818377	35.993004	122.850655	-7.5043	13.67487	118.633606	50.766796	-6.543598	120.252861	45.772491	42.883171	127.149727	48.2696435	18.1697865	123.701294	-63.2782435	9.1799535	113.565918
11.098416	35.193893	122.6922	-7.418328	13.66796	118.557503	50.887932	-6.399961	119.969666	45.81654	42.931393	127.025864	48.352236	18.265716	123.497765	-63.188892	9.070204	113.617241
12.372921	34.254436	122.366127	-7.291567	13.698413	118.439949	51.043243	-6.28529	119.705048	45.832985	43.010815	126.798012	48.438114	18.3627625	123.25153	-63.021248	9.0340635	113.628368
13.576868	33.182739	121.926262	-7.16415	13.761102	118.305161	51.221092	-6.19363	119.477951	45.868977	43.088863	126.431511	48.5450345	18.4476165	122.954731	-62.8733345	9.0745875	113.655591
14.720003	31.991138	121.361923	-7.028843	13.862144	118.15976	51.424862	-6.093586	119.286133	45.861191	43.210323	125.977585	48.6430265	18.5583685	122.631859	-62.7007125	9.1659195	113.687661
15.825893	30.658649	120.750252	-6.893729	13.962795	117.988968	51.615059	-5.981079	119.087013	45.875061	43.306416	125.465919	48.74506	18.6626685	122.276466	-62.532518	9.2629215	113.70147
17.317753	28.459778	119.717445	-6.760046	14.128232	117.720924	51.877274	-5.810019	118.806633	45.908791	43.546196	124.492538	48.8930325	18.8680885	121.6495855	-62.4131245	9.3883755	113.7922625
18.266884	26.835653	119.013168	-6.620905	14.206108	117.470619	52.040798	-5.664345	118.56488	45.935711	43.77932	123.85659	48.9882545	19.0574875	121.210735	-62.2300645	9.3547285	113.730503
19.164309	25.089931	118.297287	-6.494845	14.268528	117.189667	52.224857	-5.542825	118.266762	45.967594	43.919449	123.127342	49.0962255	19.188312	120.697052	-62.0859155	9.348744	113.682282
19.976259	23.28124	117.590569	-6.354567	14.336951	116.865067	52.400703	-5.450433	117.956665	45.935921	44.097305	122.324135	49.168312	19.323436	120.1404	-61.877446	9.350466	113.589734
20.781322	21.350094	116.792084	-6.18995	14.401661	116.495071	52.486294	-5.311292	117.615273	45.936939	44.218437	121.570526	49.2116165	19.4535725	119.5928995	-61.5915165	9.3497495	113.3972425
21.537956	19.38851	116.039764	-6.030572	14.4581	116.103218	52.775204	-5.280448	117.118301	45.8894	44.289375	120.736458	49.332302	19.5044635	118.9273795	-61.393446	9.4117365	113.2790565
22.283775	17.309994	115.233551	-5.841503	14.476916	115.664436	52.899189	-5.277143	116.716087	45.856308	44.368782	119.864777	49.3777485	19.5458195	118.290432	-61.0607545	9.4080125	113.03844
23.332003	14.066221	114.080856	-5.5227	14.396874	114.937881	53.026295	-5.266227	116.078018	45.893417	44.379608	118.698212	49.459856	19.5566905	117.388115	-60.505256	9.2370575	112.487647
23.976805	11.831547	113.452766	-5.292015	14.262809	114.467094	53.110146	-5.309103	115.78981	45.992191	44.284096	117.894936	49.5511685	19.4874965	116.842373	-60.1351985	9.0381215	112.091815
24.646729	9.45188	112.971352	-5.089298	14.022019	113.981422	53.160595	-5.454243	115.739586	46.154606	44.149982	117.268822	49.6576005	19.3478695	116.504204	-59.8361965	8.6961685	111.45864
25.246447	7.020704	112.724373	-4.958801	13.703055	113.527748	53.254848	-5.712955	115.859673	46.380409	43.907482	116.734657	49.8176285	19.0972635	116.297165	-59.7352305	8.3088465	110.758331
25.756636	4.5803	112.615646	-4.887177	13.343923	113.02594	53.377811	-6.054173	116.097572	46.486973	43.565151	116.293465	49.932392	18.755489	116.1955185	-59.706746	7.932357	109.8563615
26.223984	2.094279	112.580872	-4.868369	12.942986	112.49144	53.48156	-6.426666	116.383949	46.545666	43.228111	115.873184	50.013613	18.4007225	116.1285665	-59.750351	7.4852495	108.8543135
26.592991	-0.334022	112.59977	-4.863906	12.541002	111.921478	53.491341	-6.753614	116.677597	46.58223	42.885937	115.376366	50.0367855	18.0661615	116.0269815	-59.7645975	7.0158425	107.8159745
27.074804	-3.979108	112.612282	-4.876934	11.942795	110.993256	53.452988	-7.195858	117.040489	46.576157	42.313427	114.471695	50.0145725	17.5587845	115.756092	-59.7684405	6.3268055	106.23042
27.310966	-6.335164	112.654404	-4.867527	11.560479	110.406174	53.388481	-7.460578	117.185883	46.574993	41.963345	113.795975	49.981737	17.2513835	115.490929	-59.716791	5.8695745	105.321419
27.496168	-8.628633	112.699875	-4.823822	11.203403	109.866081	53.281223	-7.664927	117.263672	46.444534	41.680832	113.156677	49.8628785	17.0079525	115.2101745	-59.5105225	5.3988535	104.5219875
27.61482	-10.830313	112.767014	-4.748863	10.89607	109.390953	53.21566	-7.841385	117.255714	46.400928	41.408749	112.474594	49.808294	16.783682	114.865154	-59.30602	5.008458	103.916752
27.691763	-12.949165	112.799332	-4.654904	10.619335	108.984291	53.191303	-8.004993	117.190788	46.384262	41.158775	111.835609	49.7877825	16.576891	114.5131985	-59.0975905	4.661779	103.4553835
27.62431	-14.856945	112.773849	-4.536727	10.373093	108.629082	53.171795	-8.1507	117.035583	46.366066	40.953178	111.311005	49.7689305	16.401239	114.173294	-58.8423845	4.344947	103.08487
26.699114	-15.236979	112.476196	-4.444319	10.15988	108.322098	53.127151	-8.259435	116.820023	46.368484	40.781151	110.918701	49.7478175	16.260858	113.869362	-58.6364555	4.058902	102.774834
25.441534	-16.017284	111.879204	-4.281812	9.919966	107.916817	53.067322	-8.416483	116.443871	46.360176	40.649925	110.507462	49.713749	16.116721	113.4756665	-58.277373	3.723211	102.3579675
24.56489	-16.297056	111.441254	-4.174045	9.823188	107.701744	53.026569	-8.428374	116.111252	46.347836	40.610394	110.358559	49.6872025	16.09101	113.2349055	-58.0352925	3.555366	102.1685825
23.558428	-16.565948	110.954391	-4.06002	9.782023	107.534744	52.992924	-8.440405	115.806541	46.357136	40.584743	110.249222	49.67503	16.072169	113.0278815	-57.79507	3.491877	102.0416065
22.582159	-16.735342	110.586594	-3.933585	9.783135	107.418289	52.991478	-8.429955	115.535545	46.391472	40.604687	110.201988	49.691475	16.087366	112.8687665	-57.558645	3.478904	101.9678115
21.631798	-16.743164	110.261879	-3.817367	9.831979	107.349335	53.049786	-8.386178	115.28373	46.461018	40.663734	110.241386	49.755402	16.138778	112.762558	-57.390136	3.52518	101.936112
20.512987	-16.684553	109.920708	-3.7081	9.899117	107.318283	53.094208	-8.322206	115.122009	46.525879	40.739197	110.350609	49.8100435	16.2084955	112.736309	-57.2262435	3.5897385	101.900257
19.420048	-16.59269	109.741447	-3.606413	9.978851	107.30307	53.185677	-8.268325	114.992477	46.609299	40.821606	110.501839	49.897488	16.2766405	112.747158	-57.110314	3.6810615	101.858982
17.727936	-16.18749	109.430229	-3.479236	10.057175	107.264412	53.295563	-8.254823	114.83905	46.712849	40.919659	110.682831	50.004206	16.332418	112.7609405	-56.962678	3.781932	101.7678835
16.558157	-15.943895	109.197197	-3.412941	10.069999	107.220932	53.324551	-8.255899	114.725937	46.756519	40.91032	110.72142	50.040535	16.3272105	112.7236785	-56.866417	3.8127875	101.7181855
15.439111	-15.696685	108.980576	-3.345917	10.060203	107.142876	53.339775	-8.262094	114.587334	46.772186	40.873116	110.663689	50.0559805	16.305511	112.6255115	-56.7478145	3.814895	101.6602405
14.137323	-15.259443	108.800034	-3.301563	10.021381	107.063339	53.364094	-8.309415	114.461601	46.735821	40.840305	110.534668	50.0499575	16.265445	112.4981345	-56.6530835	3.777317	101.6285435
12.886168	-14.878853	108.630074	-3.266461	9.947518	106.950508	53.372986	-8.357676	114.339256	46.687614	40.801342	110.372498	50.0303	16.221833	112.355877	-56.563222	3.673203	101.545139
11.658903	-14.39263	108.400742	-3.238649	9.869075	106.830788	53.381084	-8.408692	114.181221	46.623722	40.7453	110.199226	50.002403	16.168304	112.1902235	-56.479701	3.569846	101.4713525
10.314343	-13.782637	108.104744	-3.197138	9.774763	106.701157	53.358036	-8.490424	113.973877	46.67305	40.677662	109.95079	50.015543	16.093619	111.9623335	-56.409819	3.455907	101.4399805
8.434843	-12.928808	107.537888	-3.108168	9.670748	106.461807	53.318817	-8.639644	113.487244	46.537323	40.61055	109.825241	49.92807	15.985453	111.6562425	-56.144406	3.356043	101.2673715
7.05138	-12.193262	107.005951	-3.051334	9.652324	106.317696	53.227024	-8.699549	113.067413	46.586304	40.591587	109.763245	49.906664	15.946019	111.415329	-56.009332	3.358629	101.220063
5.759274	-11.515491	106.449951	-3.008755	9.690902	106.167587	53.14679	-8.739661	112.57206	46.658066	40.624165	109.804848	49.902428	15.942252	111.188454	-55.919938	3.439552	101.14672
4.446693	-10.661291	105.885994	-2.991906	9.801673	106.026077	53.046822	-8.718119	112.064934	46.703838	40.76371	109.936165	49.87533	16.0227955	111.0005495	-55.859142	3.5805505	101.0516045
3.036971	-9.746251	105.366623	-3.016875	9.993673	105.883919	52.912842	-8.636474	111.573921	46.688904	40.991062	110.154472	49.800873	16.177294	110.8641965	-55.834623	3.810052	100.9036415
1.768978	-8.857396	104.910873	-3.093941	10.268646	105.762825	52.803211	-8.450419	111.081718	46.727367	41.285042	110.296021	49.765289	16.4173115	110.6888695	-55.953171	4.1199805	100.8367805
0.376647	-7.830997	104.518333	-3.211775	10.620976	105.653336	52.719437	-8.209006	110.658203	46.614323	41.642448	110.514641	49.66688	16.716721	110.586422	-56.09043	4.525231	100.72025
-1.613999	-6.421237	104.23069	-3.41619	11.200528	105.604263	52.582157	-7.708412	110.180984	46.405323	42.230068	110.85466	49.49374	17.260828	110.517822	-56.32612	5.140228	100.690704
-2.923282	-5.433606	104.196526	-3.56193	11.535165	105.663193	52.496632	-7.370584	110.040344	46.171547	42.528015	111.039528	49.3340895	17.5787155	110.539936	-56.4579495	5.4916145	100.78645
-4.29299	-4.520695	104.273483	-3.696794	11.783465	105.75473	52.492493	-7.136644	110.022186	45.957565	42.689087	111.126686	49.225029	17.7762215	110.574436	-56.618617	5.7907085	100.935024
-5.527564	-3.746564	104.361031	-3.809065	11.935061	105.825661	52.479218	-6.942701	110.079399	45.781643	42.822941	111.196625	49.1304305	17.94012	110.638012	-56.7485605	5.930002	101.01331
-6.838494	-2.890173	104.437111	-3.887742	11.96298	105.870888	52.508743	-6.831446	110.173653	45.641499	42.956028	111.211967	49.075121	18.062291	110.69281	-56.850605	5.863669	101.048966
-8.110685	-2.18253	104.548355	-3.920201	11.910487	105.888222	52.51577	-6.766276	110.278488	45.487648	42.963703	111.114288	49.001709	18.0987135	110.696388	-56.842111	5.7222605	101.080056
-9.278061	-1.473858	104.658089	-3.891811	11.795605	105.878899	52.536919	-6.754804	110.378441	45.381786	42.863415	110.904678	48.9593525	18.0543055	110.6415595	-56.7429745	5.5369045	101.1162385
-11.192533	-0.461619	104.796913	-3.832663	11.52328	105.847145	52.555473	-6.815161	110.535706	45.28978	42.770611	110.546516	48.9226265	17.977725	110.541111	-56.5879525	5.068835	101.153179
-12.336738	0.205719	104.896637	-3.781144	11.310855	105.8414	52.587914	-6.900294	110.600021	45.26263	42.592045	110.330475	48.925272	17.8458755	110.465248	-56.48756	4.7758345	101.217552
-13.571424	0.969961	105.012527	-3.732622	11.090323	105.878242	52.560528	-6.963614	110.615608	45.27652	42.434433	110.134949	48.918524	17.7354095	110.3752785	-56.383768	4.4452365	101.3812055
-14.764441	1.589907	105.11451	-3.709327	10.917748	105.956177	52.492638	-6.986761	110.564163	45.290287	42.323048	109.977951	48.8914625	17.6681435	110.271057	-56.3101165	4.1673525	101.641297
-15.953437	2.374208	105.271805	-3.699687	10.807986	106.048759	52.383743	-6.991529	110.492493	45.271313	42.210541	109.797432	48.827528	17.609506	110.1449625	-56.226902	4.006466	101.9525555
-17.180529	3.193665	105.477882	-3.735565	10.769117	106.165871	52.262657	-6.955189	110.389328	45.181664	42.157631	109.611336	48.7221605	17.601221	110.000332	-56.1932905	3.937013	102.33141
-18.30164	3.955662	105.68911	-3.82126	10.768802	106.313339	52.120991	-6.874824	110.340286	45.025616	42.14481	109.436943	48.5733035	17.634993	109.8886145	-56.2158235	3.902611	102.7380635
-20.051743	5.322018	106.087646	-3.931628	10.793556	106.588196	51.923073	-6.774176	110.334053	44.698711	42.078308	109.168221	48.310892	17.652066	109.751137	-56.174148	3.935046	103.425255
-21.185389	6.134139	106.359947	-4.037408	10.802735	106.793961	51.795395	-6.739097	110.360023	44.529472	42.006176	108.998367	48.1624335	17.6335395	109.679195	-56.2372495	3.9719305	103.908727
-22.229155	7.052138	106.710518	-4.104054	10.784142	107.03093	51.646839	-6.718485	110.378143	44.368713	41.917946	108.874641	48.007776	17.5997305	109.626392	-56.215884	3.9685535	104.435468
-23.28089	8.013161	107.133553	-4.157077	10.740112	107.298553	51.469929	-6.758434	110.384521	44.239388	41.787113	108.746948	47.8546585	17.5143395	109.5657345	-56.1688125	3.9658845	105.0313715
-24.277559	8.895885	107.542061	-4.206398	10.660517	107.592644	51.266323	-6.858019	110.294029	44.093426	41.591599	108.640305	47.6798745	17.36679	109.467167	-56.0926705	3.954244	105.718121
-25.177687	9.898864	108.026886	-4.247123	10.537766	107.878754	51.044983	-7.00928	110.149612	43.978947	41.370201	108.509872	47.511965	17.1804605	109.329742	-56.006211	3.8950715	106.427766
-26.049528	10.930165	108.52803	-4.303048	10.403495	108.150246	50.84597	-7.176889	109.941193	43.869598	41.094292	108.387665	47.357784	16.9587015	109.164429	-55.96388	3.8482885	107.136063
-27.222839	12.467766	109.078514	-4.411238	10.268407	108.475586	50.496834	-7.333166	109.529587	43.64904	40.737503	108.235214	47.072937	16.7021685	108.8824005	-55.895413	3.8346455	108.0687715
-27.992767	13.641805	109.374748	-4.538845	10.230793	108.640434	50.242336	-7.345952	109.257614	43.461269	40.515327	108.16729	46.8518025	16.5846875	108.712452	-55.9294925	3.8768985	108.568416
-28.628963	14.812437	109.645988	-4.692485	10.259439	108.761848	49.984127	-7.236419	108.925865	43.296345	40.343582	108.140854	46.640236	16.5535815	108.5333595	-56.025206	3.9652965	108.9903365
-29.220247	15.948121	109.786949	-4.877599	10.333033	108.847153	49.643482	-7.067698	108.634308	43.117477	40.29258	108.185089	46.3804795	16.612441	108.4096985	-56.1356775	4.053625	109.2846075
-29.713558	17.213081	109.952415	-5.093431	10.469578	108.913193	49.282158	-6.865986	108.335281	42.926262	40.275078	108.282379	46.10421	16.704546	108.30883	-56.291072	4.23461	109.517556
-30.20854	18.488268	110.124252	-5.285831	10.644052	108.957375	48.968559	-6.657084	108.054665	42.712086	40.349464	108.408287	45.8403225	16.84619	108.231476	-56.4119845	4.441914	109.683274
-30.562792	19.792315	110.23896	-5.493639	10.874856	109.005798	48.677135	-6.462561	107.854721	42.544712	40.475479	108.499512	45.6109235	17.006459	108.1771165	-56.5982015	4.743253	109.8344795
-30.897379	21.692219	110.401596	-5.741049	11.250046	109.031204	48.282837	-6.181383	107.640091	42.318523	40.664307	108.552025	45.30068	17.241462	108.096058	-56.782778	5.25863	109.96635
-31.081543	23.01886	110.422325	-5.883261	11.448423	109.026649	48.075062	-6.056429	107.577835	42.219116	40.772663	108.575569	45.147089	17.358117	108.076702	-56.913611	5.538729	109.976596
-31.09903	24.275192	110.443748	-6.011405	11.614198	109.00412	47.878284	-5.967715	107.552826	42.137447	40.83733	108.595039	45.0078655	17.4348075	108.0739325	-57.0306755	5.7935885	109.9343075
-31.100815	25.458908	110.410583	-6.123732	11.725159	109.003639	47.696476	-5.907738	107.514214	42.069046	40.843136	108.653023	44.882761	17.467699	108.0836185	-57.130225	5.982619	109.9236595
-30.97715	26.657368	110.426804	-6.263674	11.796007	109.016739	47.513546	-5.886553	107.486832	41.955029	40.815407	108.774986	44.7342875	17.464427	108.130909	-57.2616355	6.127587	109.902569
-30.798256	27.858597	110.513069	-6.439576	11.849542	109.062408	47.288631	-5.860418	107.404854	41.730915	40.824558	108.947266	44.509773	17.48207	108.17606	-57.388925	6.217014	109.948756
-30.541069	29.017929	110.654358	-6.638245	11.897173	109.097778	46.999481	-5.826704	107.237518	41.774986	40.734886	109.09066	44.3872335	17.454091	108.164089	-57.6637235	6.340255	110.031467
-29.983088	30.667645	111.026123	-6.930964	11.994784	109.193054	46.520878	-5.818074	106.906113	41.586399	40.703751	109.388779	44.0536385	17.4428385	108.147446	-57.9155665	6.5467295	110.238662
-29.479631	31.762806	111.305466	-7.138002	12.164401	109.265427	46.227497	-5.774426	106.724571	41.493179	40.717731	109.5644	43.860338	17.4716525	108.1444855	-58.136342	6.8571495	110.3863685
-28.939667	32.841702	111.53363	-7.329926	12.315109	109.35408	45.991444	-5.692561	106.589462	41.352989	40.820683	109.778145	43.6722165	17.564061	108.1838035	-58.3320685	7.066157	110.5243565
-28.333208	33.825134	111.726524	-7.509976	12.538134	109.425888	45.782063	-5.573824	106.515846	41.207458	40.92506	109.978577	43.4947605	17.675618	108.2472115	-58.5147125	7.40065	110.6045645
-27.599516	34.776043	111.781357	-7.700948	12.696516	109.434525	45.610424	-5.460092	106.429466	41.072178	41.019867	110.102821	43.341301	17.7798875	108.2661435	-58.743197	7.6131445	110.6029065
-26.735895	35.677891	111.803604	-7.886932	12.919927	109.413864	45.405582	-5.355175	106.349716	40.969944	41.128052	110.155556	43.187763	17.8864385	108.252636	-58.961627	7.9534155	110.575092
-25.948662	36.546886	111.720779	-8.069046	13.141316	109.368988	45.178101	-5.265879	106.295517	40.82103	41.229012	110.170486	42.9995655	17.9815665	108.2330015	-59.1376575	8.3010655	110.5049745
-24.520229	37.681969	111.589363	-8.396144	13.434797	109.328949	44.799595	-5.215923	106.26075	40.647125	41.289246	110.17363	42.72336	18.0366615	108.21719	-59.515648	8.8329325	110.440708
-23.426821	38.346718	111.525581	-8.627554	13.595033	109.33139	44.540466	-5.231429	106.280495	40.512848	41.291607	110.237953	42.526657	18.030089	108.259224	-59.781765	9.159977	110.403556
-22.40062	38.971035	111.452209	-8.859256	13.730108	109.30513	44.281586	-5.269571	106.344048	40.408611	41.281223	110.355141	42.3450985	18.005826	108.3495945	-60.0636105	9.45439	110.2606655
-21.224016	39.499413	111.25808	-9.049711	13.899255	109.25425	44.067459	-5.289573	106.442902	40.384007	41.272511	110.490105	42.225733	17.991469	108.4665035	-60.325155	9.807041	110.0419965
-19.903221	39.97937	111.140976	-9.237329	14.052397	109.169098	43.884308	-5.269749	106.578972	40.29689	41.3293	110.653542	42.090599	18.0297755	108.616257	-60.565257	10.0750185	109.721939
-18.652449	40.404652	110.931206	-9.383312	14.242029	109.108803	43.73138	-5.20701	106.729019	40.241432	41.405201	110.756996	41.986406	18.0990955	108.7430075	-60.75303	10.3849625	109.4745985
-17.325272	40.705696	110.736069	-9.517579	14.413707	109.0709	43.647335	-5.141017	106.841957	40.099098	41.519642	110.830643	41.8732165	18.1893125	108.8363	-60.9083745	10.6381015	109.3055
-15.122766	41.038113	110.623634	-9.683197	14.56109	109.157478	43.550415	-5.07409	107.051743	39.884903	41.597271	110.878159	41.717659	18.2615905	108.964951	-61.084053	10.8605895	109.350005
-13.673614	41.11377	110.525604	-9.716464	14.577399	109.268066	43.50592	-5.046782	107.28096	39.783432	41.594624	110.956642	41.644676	18.273921	109.118801	-61.077604	10.880877	109.417331
-11.978998	41.110271	110.381248	-9.769322	14.556178	109.340286	43.528942	-5.064637	107.620766	39.720631	41.579044	111.141586	41.6247865	18.2572035	109.381176	-61.1634305	10.8551525	109.299396
-10.476742	41.126377	110.349571	-9.808068	14.536312	109.443024	43.58004	-5.085612	108.170975	39.654732	41.55954	111.445168	41.617386	18.236964	109.8080715	-61.233522	10.83566	109.0779765
-8.804943	40.972282	110.208977	-9.81207	14.506751	109.540665	43.668041	-5.120368	108.899345	39.613247	41.567837	111.87236	41.640644	18.2237345	110.3858525	-61.264784	10.7897675	108.6954775
-7.084885	40.821823	110.175491	-9.821693	14.476034	109.695076	43.78997	-5.16998	109.654083	39.606621	41.57951	112.273148	41.6982955	18.204765	110.9636155	-61.3416815	10.747303	108.4265365
-5.423776	40.538979	110.213455	-9.793351	14.450997	109.913361	43.882587	-5.167917	110.400284	39.573479	41.58567	112.655304	41.728033	18.2088765	111.527794	-61.314735	10.6931175	108.298928
-2.777797	40.139984	110.325775	-9.666976	14.38975	110.254776	44.022099	-5.131313	111.470688	39.51931	41.571903	113.241264	41.7707045	18.220295	112.355976	-61.1046565	10.559205	108.153576
-1.055237	39.73003	110.400322	-9.571762	14.331213	110.44471	44.147701	-5.126918	112.107971	39.513016	41.53862	113.639687	41.8303585	18.205851	112.873829	-60.9738825	10.456575	108.015591
0.674104	39.425671	110.608742	-9.443964	14.282086	110.606659	44.286999	-5.107136	112.678764	39.538383	41.518784	114.009712	41.912691	18.205824	113.344238	-60.800619	10.358348	107.86908
2.511732	38.952408	110.647964	-9.293025	14.260179	110.73645	44.432377	-5.07084	113.221252	39.55946	41.52478	114.345482	41.9959185	18.22697	113.783367	-60.5819685	10.293388	107.689533
4.292533	38.468323	110.742355	-9.173746	14.271805	110.853073	44.593288	-5.032928	113.68499	39.58831	41.548145	114.612343	42.090799	18.2576085	114.1486665	-60.438291	10.2860015	107.5574795
6.047579	38.010101	110.849464	-9.040032	14.31261	110.93441	44.683922	-4.958036	114.102638	39.594746	41.630234	114.849731	42.139334	18.336099	114.4761845	-60.219398	10.289121	107.3926355
7.734067	37.458794	110.948303	-8.939983	14.393361	111.025177	44.791214	-4.861365	114.493011	39.577103	41.727947	115.08107	42.1841585	18.433291	114.7870405	-60.0641245	10.353431	107.2633135
10.30421	36.71788	111.186806	-8.864742	14.559492	111.110069	44.957752	-4.636311	115.002129	39.564419	41.997002	115.465904	42.2610855	18.6803455	115.2340165	-59.9905695	10.4386385	106.9861215
11.904424	36.129295	111.359497	-8.870788	14.685772	111.130882	45.056526	-4.469678	115.237831	39.53476	42.221462	115.719482	42.295643	18.875892	115.4786565	-60.037219	10.495652	106.7831075
13.520205	35.584415	111.529266	-8.87482	14.789088	111.099686	45.171738	-4.320828	115.343391	39.506817	42.435909	115.935226	42.3392775	19.0575405	115.6393085	-60.0889175	10.5206355	106.5600635
15.104005	34.904282	111.625313	-8.901227	14.910765	111.034546	45.241512	-4.162261	115.301804	39.475822	42.656754	116.08522	42.358667	19.2472465	115.693512	-60.161121	10.5742835	106.37558
16.656776	34.300098	111.627815	-8.911284	15.028453	110.935745	45.255089	-4.00494	115.140488	39.442444	42.827118	116.100143	42.3487665	19.411089	115.6203155	-60.1713345	10.645817	106.2511745
18.145966	33.605122	111.534416	-8.902636	15.162889	110.762512	45.237148	-3.851236	114.903549	39.476299	42.942764	115.989014	42.3567235	19.545764	115.4462815	-60.1619955	10.780014	106.0787425
19.634769	32.805042	111.334076	-8.85427	15.289238	110.541534	45.264927	-3.713717	114.634468	39.478256	43.050873	115.813782	42.3715915	19.668578	115.224125	-60.0801315	10.909898	105.858943
21.777796	31.628799	111.077057	-8.753749	15.468377	110.205772	45.360626	-3.52344	114.334396	39.51664	43.260372	115.562843	42.438633	19.868466	114.9486195	-59.946131	11.068288	105.4629245
23.152519	30.724976	110.873589	-8.642968	15.542893	110.016632	45.483288	-3.410918	114.20224	39.557743	43.362797	115.419365	42.5205155	19.9759395	114.8108025	-59.8064515	11.1098465	105.2224615
24.541506	29.813898	110.73983	-8.506003	15.578377	109.859291	45.6199	-3.330129	114.09005	39.648438	43.428837	115.266373	42.634169	20.049354	114.6782115	-59.646175	11.1074	105.0403705
25.839344	28.854578	110.575333	-8.339759	15.595404	109.748482	45.745571	-3.243079	114.006081	39.719677	43.494808	115.110039	42.732624	20.1258645	114.55806	-59.412142	11.0649435	104.938904
27.131601	27.802691	110.408745	-8.162122	15.571943	109.64167	45.916084	-3.185717	113.925514	39.883659	43.539227	114.909889	42.8998715	20.176755	114.4177015	-59.2241155	10.967131	104.8656385
28.384247	26.768993	110.235321	-7.954712	15.538752	109.51812	46.107403	-3.1452	113.867271	40.017986	43.564678	114.701889	43.0626945	20.209739	114.28458	-58.9721185	10.867765	104.75166
29.453812	25.728458	110.118973	-7.752022	15.507881	109.382759	46.284904	-3.10004	113.841202	40.113785	43.592896	114.463875	43.1993445	20.246428	114.1525385	-58.7033885	10.769334	104.6129795
30.082661	24.177614	109.921349	-7.473088	15.467544	109.167397	46.57045	-3.023004	113.9161	40.276337	43.668091	114.072128	43.4233935	20.3225435	113.994114	-58.3695695	10.6125445	104.34068
30.1507	23.163786	109.774544	-7.329533	15.440377	109.028542	46.744598	-2.979633	114.025642	40.326309	43.729462	113.857414	43.5354535	20.3749145	113.941528	-58.1945195	10.5058395	104.115556
30.124708	22.134911	109.547363	-7.192434	15.395385	108.890747	46.901836	-2.944406	114.122917	40.450191	43.75975	113.598274	43.6760135	20.407672	113.8605955	-58.0608815	10.383098	103.9208985
30.039417	21.035875	109.334251	-7.092259	15.335627	108.739021	47.022945	-2.946326	114.193916	40.495586	43.798592	113.386772	43.7592655	20.426133	113.790344	-57.9437835	10.245121	103.687698
29.863522	20.064156	109.237221	-7.012631	15.276243	108.587578	47.115974	-2.957595	114.228271	40.539265	43.809391	113.159607	43.8276195	20.425898	113.693939	-57.8528815	10.126588	103.481217
29.601282	19.074224	109.094475	-6.927022	15.204163	108.445099	47.169834	-2.953924	114.241814	40.584755	43.825005	112.946869	43.8772945	20.4355405	113.5943415	-57.7313385	9.9727855	103.2958565
29.313904	18.046804	108.941055	-6.88261	15.159617	108.303703	47.219135	-2.964202	114.252792	40.599396	43.823315	112.78405	43.9092655	20.4295565	113.518421	-57.6744855	9.8896775	103.088985
28.805759	16.696211	108.845116	-6.831707	15.132691	108.105469	47.292244	-2.974952	114.237358	40.680218	43.82106	112.58252	43.986231	20.423054	113.409939	-57.649645	9.842328	102.800999
28.368002	15.792303	108.745125	-6.811819	15.15339	107.982979	47.289787	-2.954975	114.189384	40.712021	43.837749	112.482521	44.000904	20.441387	113.3359525	-57.624542	9.865393	102.6300055
27.926931	14.900339	108.665672	-6.816313	15.211641	107.915268	47.284309	-2.916797	114.118172	40.729187	43.86512	112.426376	44.006748	20.4741615	113.272274	-57.639374	9.9491205	102.558262
27.443558	14.106213	108.594765	-6.793402	15.291877	107.857307	47.249367	-2.867864	114.042519	40.755699	43.903637	112.398651	44.002533	20.5178865	113.220585	-57.589337	10.0658675	102.494029
26.89319	13.279062	108.501503	-6.772996	15.388094	107.834915	47.236389	-2.833204	113.94062	40.759323	43.93922	112.410713	43.997856	20.553008	113.1756665	-57.543848	10.22318	102.4941635
26.321661	12.491885	108.444931	-6.767638	15.499672	107.835815	47.22316	-2.825405	113.825241	40.785789	43.968155	112.44397	44.0044745	20.571375	113.1346055	-57.5397505	10.427969	102.5370245
25.72349	11.748685	108.359756	-6.734286	15.610835	107.837173	47.182335	-2.814364	113.701317	40.878723	43.976547	112.467529	44.030529	20.5810915	113.084423	-57.499101	10.6405785	102.589923
24.715385	10.659544	108.222374	-6.732538	15.792407	107.835518	47.136513	-2.815151	113.521423	40.980385	43.987881	112.542557	44.058449	20.586365	113.03199	-57.523525	10.998449	102.639046
24.03443	9.917448	108.13578	-6.719268	15.89497	107.816139	47.113407	-2.820547	113.404716	41.038086	44.013035	112.584976	44.0757465	20.596244	112.994846	-57.5142825	11.193696	102.637432
23.305338	9.276698	108.035019	-6.715883	16.00226	107.802872	47.089119	-2.835409	113.315834	41.110184	44.019638	112.606644	44.0996515	20.5921145	112.961239	-57.5314175	11.4124055	102.644505
22.496462	8.620853	107.944016	-6.70363	16.096292	107.791939	47.0723	-2.845414	113.258911	41.148041	44.026817	112.634018	44.1101705	20.5907015	112.9464645	-57.5174305	11.6018825	102.6374135
21.732481	7.949806	107.872009	-6.720882	16.186676	107.78791	47.061638	-2.862712	113.197838	41.172455	44.039558	112.657997	44.1170465	20.588423	112.9279175	-57.5588105	11.784929	102.6479025
20.850872	7.338957	107.799355	-6.723758	16.267534	107.778717	47.07201	-2.888538	113.142906	41.154625	44.084976	112.719055	44.1133175	20.598219	112.9309805	-57.5608335	11.936849	102.6264535
19.90937	6.743587	107.715118	-6.72972	16.313778	107.771667	47.110973	-2.939966	113.089203	41.164825	44.110142	112.770439	44.137899	20.585088	112.929821	-57.597339	12.042468	102.613513
18.532848	5.815864	107.589737	-6.763106	16.375189	107.741699	47.119316	-3.010107	112.987877	41.251228	44.083572	112.791252	44.185272	20.5367325	112.8895645	-57.711484	12.2136455	102.5938335
17.590155	5.232944	107.404587	-6.788976	16.435484	107.709351	47.105286	-3.05252	112.906197	41.270447	44.075298	112.797142	44.1878665	20.511389	112.8516695	-57.7658185	12.359579	102.5670325
16.521544	4.691069	107.311249	-6.802844	16.511045	107.676399	47.07626	-3.063758	112.83567	41.287708	44.083656	112.802933	44.181984	20.509949	112.8193015	-57.787672	12.512141	102.5334965
15.52895	4.141835	107.27507	-6.838857	16.60095	107.662979	47.051609	-3.040017	112.800728	41.341545	44.106709	112.805817	44.196577	20.533346	112.8032725	-57.874291	12.668554	102.5226855
14.460977	3.633548	107.174431	-6.869454	16.713432	107.66864	47.039276	-3.000215	112.794815	41.314079	44.181274	112.85112	44.1766775	20.5905295	112.8229675	-57.9155855	12.8363345	102.5143125
13.315066	3.142348	107.163963	-6.894107	16.844202	107.686508	47.026722	-2.939316	112.80397	41.287518	44.284843	112.869049	44.15712	20.6727635	112.8365095	-57.945334	13.0156405	102.5365065
12.23282	2.647529	107.171974	-6.934337	16.986841	107.731781	47.027931	-2.85067	112.822891	41.305923	44.395065	112.835838	44.166927	20.7721975	112.8293645	-58.035601	13.2014845	102.6341975
10.468027	1.967465	107.110641	-6.971293	17.220467	107.741928	47.011257	-2.722266	112.843956	41.278313	44.558418	112.793442	44.144785	20.918076	112.818699	-58.087371	13.522858	102.665157
9.273572	1.499139	107.017265	-7.029216	17.38998	107.703987	46.982746	-2.632882	112.816513	41.286659	44.674694	112.775925	44.1347025	21.020906	112.796219	-58.1931345	13.759054	102.611755
8.086833	1.11369	106.942772	-7.108751	17.57225	107.658554	46.901192	-2.524922	112.771774	41.295052	44.831444	112.757133	44.098122	21.153261	112.7644535	-58.315624	13.991239	102.5526545
6.801085	0.700952	106.80088	-7.176318	17.764793	107.613464	46.833603	-2.400205	112.704536	41.27388	44.999565	112.753822	44.0537415	21.29968	112.729179	-58.4063775	14.229906	102.497749
5.488695	0.299725	106.713821	-7.233612	17.956949	107.575905	46.745178	-2.257927	112.672447	41.286755	45.171619	112.73851	44.0159665	21.456846	112.7054785	-58.4831905	14.457052	102.4463315
4.367778	-0.095694	106.583176	-7.286841	18.142105	107.556999	46.715485	-2.117671	112.642776	41.21537	45.372189	112.736107	43.9654275	21.627259	112.6894415	-58.5391095	14.656951	102.4245565
2.94989	-0.450358	106.557228	-7.314068	18.334375	107.538651	46.713245	-1.974407	112.618271	41.228771	45.546486	112.69796	43.971008	21.7860395	112.6581155	-58.599144	14.8827105	102.4191865
0.987779	-0.947325	106.543648	-7.328564	18.59482	107.518982	46.679111	-1.748891	112.583961	41.213272	45.783878	112.567543	43.9461915	22.0174935	112.575752	-58.6033195	15.1721465	102.462212
-0.50992	-1.2645	106.525513	-7.300639	18.721409	107.505669	46.680389	-1.65088	112.524155	41.230583	45.907021	112.409882	43.955486	22.1280705	112.4670185	-58.556764	15.3147475	102.5443195
-1.739708	-1.730752	106.387863	-7.265475	18.7777	107.461426	46.686283	-1.600153	112.415138	41.229248	45.994724	112.251572	43.9577655	22.1972855	112.333355	-58.4887155	15.3581145	102.589497
-3.033557	-2.058407	106.274399	-7.241411	18.777456	107.365349	46.676098	-1.585626	112.260612	41.326904	46.025597	112.030838	44.001501	22.2199855	112.145725	-58.484323	15.3349265	102.584973
-4.472992	-2.452474	106.189774	-7.218456	18.733376	107.222473	46.633728	-1.612967	112.071648	41.422462	46.043766	111.757614	44.028095	22.2153995	111.914631	-58.465007	15.2513525	102.530315
-5.851678	-2.839592	106.103531	-7.192297	18.664206	107.019928	46.554218	-1.661647	111.898018	41.486073	46.037529	111.397507	44.0201455	22.187941	111.6477625	-58.4047395	15.140471	102.3920935
-7.211153	-3.126599	106.035912	-7.174968	18.573566	106.79628	46.495255	-1.746071	111.747086	41.537239	45.976151	110.921097	44.016247	22.11504	111.3340915	-58.366183	15.032092	102.2584685
-9.338237	-3.619925	105.979935	-7.141116	18.341696	106.459686	46.436466	-1.956869	111.546814	41.597511	45.790245	110.208748	44.0169885	21.916688	110.877781	-58.2992205	14.766704	102.041591
-10.698153	-3.845037	105.983696	-7.132587	18.141113	106.305695	46.381279	-2.117951	111.435852	41.569614	45.674015	109.881615	43.9754465	21.778032	110.6587335	-58.2406205	14.504194	101.9526565
-12.128145	-4.07497	105.969727	-7.14981	17.930531	106.181511	46.319515	-2.309807	111.33287	41.579628	45.540058	109.633446	43.9495715	21.6151255	110.483158	-58.2491915	14.2459365	101.879864
-13.542689	-4.289683	105.880905	-7.185984	17.731628	106.049797	46.262287	-2.514344	111.189529	41.672752	45.421982	109.445335	43.9675195	21.453819	110.317432	-58.3394875	14.009437	101.782162
-14.902054	-4.326152	105.776215	-7.227592	17.578386	105.926979	46.146969	-2.622619	111.03083	41.660786	45.365204	109.319328	43.9038775	21.3712925	110.175079	-58.3590615	13.7854795	101.678879
-16.328098	-4.362331	105.724976	-7.288358	17.484943	105.83326	46.023861	-2.7261	110.846626	41.630077	45.311676	109.217979	43.826969	21.292788	110.0323025	-58.403685	13.677098	101.6342175
-17.703701	-4.319868	105.638268	-7.347167	17.451868	105.776085	45.888771	-2.770181	110.682762	41.59684	45.326519	109.118507	43.7428055	21.278169	109.9006345	-58.4371395	13.625567	101.6515355
-19.767319	-4.026395	105.635582	-7.483939	17.481876	105.737938	45.719833	-2.680432	110.515488	41.516495	45.468044	109.012985	43.618164	21.393806	109.7642365	-58.586042	13.569946	101.7116395
-21.112417	-3.794163	105.680397	-7.551061	17.514318	105.726311	45.637966	-2.59204	110.468758	41.444874	45.574223	108.952141	43.54142	21.4910915	109.7104495	-58.643542	13.5375445	101.7421725
-22.41625	-3.545402	105.761253	-7.635551	17.551691	105.731094	45.572929	-2.486858	110.441422	41.310646	45.706703	108.879234	43.4417875	21.6099225	109.660328	-58.7128895	13.4934595	101.80186
-23.734539	-3.182779	105.855751	-7.696437	17.570477	105.721024	45.520599	-2.425617	110.404076	41.2076	45.797729	108.768463	43.3640995	21.686056	109.5862695	-58.7569735	13.454898	101.8557785
-25.059631	-2.816191	105.98217	-7.750982	17.559566	105.691185	45.424404	-2.374001	110.325935	41.123962	45.910442	108.631943	43.274183	21.7682205	109.478939	-58.776147	13.3509115	101.903431
-26.318089	-2.420613	106.059708	-7.812763	17.500164	105.653854	45.304462	-2.347464	110.196747	41.07151	46.015121	108.457329	43.187986	21.8338285	109.327038	-58.813512	13.1664995	101.98067
-27.553633	-1.928375	106.137207	-7.878832	17.390179	105.632889	45.220406	-2.338567	110.018707	40.834965	46.105125	108.399155	43.0276855	21.883279	109.208931	-58.7853495	12.897079	102.056847
-29.411304	-1.118548	106.268295	-8.005703	17.166655	105.651947	45.055679	-2.38134	109.77874	40.696888	46.083912	108.202805	42.8762835	21.851286	108.9907725	-58.8876895	12.482024	102.3131215
-30.573521	-0.522842	106.316376	-8.113586	17.024513	105.681213	44.925571	-2.406187	109.630501	40.631378	46.070644	108.103981	42.7784745	21.8322285	108.867241	-59.0056465	12.2167975	102.495185
-31.747807	0.17512	106.380928	-8.242233	16.898457	105.710938	44.815571	-2.411071	109.448746	40.582363	46.077774	108.022583	42.698967	21.8333515	108.7356645	-59.183433	11.9635625	102.6862115
-32.860394	0.914545	106.403389	-8.364354	16.795759	105.713257	44.712086	-2.403926	109.282364	40.497597	46.08242	107.922958	42.6048415	21.839247	108.602661	-59.3335495	11.752271	102.823853
-33.919231	1.7062	106.389709	-8.493627	16.721527	105.686165	44.584335	-2.389253	109.114632	40.373402	46.055618	107.82119	42.4788685	21.8331825	108.467911	-59.4661225	11.6098715	102.904419
-34.955791	2.626813	106.378517	-8.632952	16.68479	105.642578	44.443737	-2.399832	108.971313	40.217865	46.026276	107.709099	42.330801	21.813222	108.340206	-59.596705	11.556358	102.94495
-35.94775	3.556906	106.336502	-8.767086	16.657028	105.602142	44.283943	-2.420285	108.876457	40.112034	46.039162	107.644165	42.1979885	21.8094385	108.260311	-59.7321605	11.5046175	102.943973
-37.274681	5.047742	106.294144	-8.94856	16.630095	105.563583	44.128357	-2.417531	108.727455	39.934288	46.064419	107.582451	42.0313225	21.823444	108.154953	-59.9284425	11.436746	102.972213
-38.126354	6.151257	106.296539	-9.0398	16.633966	105.552887	43.990536	-2.360997	108.63073	39.83427	46.111195	107.536079	41.912403	21.875099	108.0834045	-59.992003	11.392833	103.0223695
-38.894371	7.24168	106.267677	-9.101241	16.635489	105.539917	43.876972	-2.312645	108.560165	39.74873	46.177067	107.501152	41.812851	21.932211	108.0306585	-60.015333	11.338767	103.0491755
-39.612377	8.368542	106.22789	-9.165675	16.629095	105.527473	43.791752	-2.279499	108.532249	39.664139	46.245296	107.487762	41.7279455	21.9828985	108.0100055	-60.0592955	11.2752915	103.0449405
-40.302937	9.610897	106.196686	-9.228515	16.64156	105.510307	43.749107	-2.219372	108.500923	39.584763	46.324142	107.45742	41.666935	22.052385	107.9791715	-60.123965	11.230735	103.0414425
-40.939476	10.80425	106.15078	-9.281637	16.654022	105.490509	43.70813	-2.147062	108.46273	39.489372	46.398026	107.408966	41.598751	22.125482	107.935848	-60.162025	11.182562	103.04517
-41.488499	12.067367	106.113907	-9.339597	16.668207	105.454254	43.667694	-2.092515	108.402275	39.354359	46.458599	107.3367	41.5110265	22.183042	107.8694875	-60.1902205	11.153372	103.0390205
-42.24968	14.065443	106.038521	-9.492924	16.68457	105.374527	43.592331	-1.967057	108.245216	39.172398	46.544559	107.228722	41.3823645	22.288751	107.736969	-60.3682125	11.080389	103.012085
-42.699718	15.392962	105.93972	-9.611093	16.668957	105.32972	43.544659	-1.911886	108.084145	39.082958	46.555305	107.240471	41.3138085	22.3217095	107.662308	-60.5359945	11.0162045	102.997132
-43.06892	16.831802	105.907761	-9.760639	16.654568	105.325356	43.443859	-1.910446	107.870636	38.998573	46.515358	107.323204	41.221216	22.302456	107.59692	-60.742494	11.00668	103.053792
-43.393902	18.245604	105.994881	-9.889672	16.628792	105.346107	43.305969	-1.958338	107.590225	38.941452	46.465145	107.451035	41.1237105	22.2534035	107.52063	-60.9030545	11.0041805	103.171584
-43.641262	19.681713	106.121696	-10.005305	16.602434	105.380058	43.138512	-2.057278	107.297119	38.8885	46.432598	107.600876	41.013506	22.18766	107.4489975	-61.024116	11.017208	103.3111185
-43.794609	21.186895	106.283607	-10.086523	16.596867	105.419754	42.986565	-2.176342	106.975723	38.861717	46.358662	107.779602	40.924141	22.09116	107.3776625	-61.097187	11.102574	103.4618455
-43.893864	22.648794	106.502914	-10.144707	16.579996	105.46888	42.819275	-2.250639	106.588493	38.839264	46.238911	107.980072	40.8292695	21.994136	107.2842825	-61.1186835	11.165856	103.6534775
-43.844719	24.878605	106.841888	-10.170735	16.510462	105.519211	42.515083	-2.342746	105.921783	38.899433	45.953075	108.263527	40.707258	21.8051645	107.092655	-61.048728	11.2157595	103.945767
-43.697533	26.289038	107.200195	-10.160645	16.438925	105.550781	42.359459	-2.436476	105.394707	38.961521	45.723255	108.45269	40.66049	21.6433895	106.9236985	-60.98178	11.2344605	104.1778635
-43.499371	27.691805	107.51178	-10.156727	16.367037	105.586876	42.160686	-2.514972	104.886139	39.021404	45.499805	108.599426	40.591045	21.4924165	106.7427825	-60.904499	11.2416575	104.4309695
-43.196812	29.08382	107.759567	-10.167196	16.322275	105.587997	41.895515	-2.593008	104.470528	39.229488	45.297493	108.612564	40.5625015	21.3522425	106.541546	-60.8968935	11.2923075	104.634448
-42.83807	30.373236	108.011841	-10.205703	16.276472	105.565262	41.679169	-2.669569	104.103104	39.228584	45.170929	108.759262	40.4538765	21.25068	106.431183	-60.8652825	11.302264	104.699341
-42.430752	31.654804	108.124496	-10.301636	16.227463	105.504456	41.492897	-2.721376	103.79081	39.107529	45.084698	108.968605	40.300213	21.181661	106.3797075	-60.903485	11.273265	104.6292045
-41.931931	32.885345	108.137985	-10.378547	16.214226	105.408989	41.320324	-2.81526	103.537598	39.220474	44.901394	108.887054	40.270399	21.043067	106.212326	-61.027493	11.385385	104.605652
-41.080177	34.524487	108.145592	-10.604032	16.158924	105.235291	41.073261	-2.960945	103.276787	39.05201	44.733822	108.853935	40.0626355	20.8864385	106.065361	-61.2706995	11.4314095	104.405221
-40.426361	35.53566	108.045517	-10.794096	16.14871	105.100296	40.910057	-3.058657	103.18924	38.857224	44.700005	108.825424	39.8836405	20.820674	106.007332	-61.4718325	11.476746	104.19326
-39.755924	36.447861	107.850609	-10.944604	16.059528	105.017723	40.760654	-3.133865	103.21019	38.716602	44.64463	108.765457	39.738628	20.7553825	105.9878235	-61.627836	11.3636735	104.0476225
-38.95438	37.282116	107.693253	-11.122736	15.991719	104.958046	40.635391	-3.233196	103.337692	38.51223	44.609787	108.723518	39.5738105	20.6882955	106.030605	-61.8192825	11.2951425	103.885487
-38.075855	37.966579	107.539032	-11.307419	15.906569	104.917297	40.550648	-3.355003	103.534065	38.339569	44.553329	108.665016	39.4451085	20.599163	106.0995405	-62.0599465	11.213975	103.7350535
-37.191902	38.610043	107.30925	-11.476834	15.780197	104.921791	40.423538	-3.463768	103.764153	38.108349	44.484818	108.63736	39.2659435	20.510525	106.2007565	-62.2196115	11.049869	103.6428255
-36.206146	39.16275	107.170448	-11.632727	15.624851	104.93766	40.098137	-3.555229	104.067268	37.936447	44.352974	108.623001	39.017292	20.3988725	106.3451345	-62.282746	10.8508295	103.5301855
-34.594139	39.734592	107.002487	-11.88347	15.313125	104.973831	40.218826	-3.883704	104.207336	37.666321	44.156792	108.715652	38.9425735	20.136544	106.461494	-62.7095135	10.489706	103.486168
-33.432014	40.066467	106.908623	-12.035465	15.114157	104.997513	40.124439	-4.114697	104.338028	37.553741	44.00251	108.832314	38.83909	19.9439065	106.585171	-62.91002	10.2844075	103.409855
-32.23893	40.325436	106.908241	-12.189511	14.914896	105.036209	40.002403	-4.327851	104.433212	37.476444	43.856155	108.983543	38.7394235	19.764152	106.7083775	-63.1184455	10.06564	103.3640405
-30.990618	40.446968	106.944725	-12.303609	14.748708	105.077484	39.606792	-4.477563	104.611122	37.421944	43.67075	109.152672	38.514368	19.5965935	106.881897	-63.121586	9.9008225	103.273071
-29.586321	40.573498	106.973145	-12.407461	14.61643	105.163918	39.794666	-4.681036	104.589378	37.239349	43.540054	109.448578	38.5170075	19.429509	107.018978	-63.3319295	9.803351	103.308858
-28.25762	40.632526	107.087685	-12.49946	14.526777	105.255302	39.747616	-4.847299	104.736122	37.39481	43.335915	109.526299	38.571213	19.244308	107.1312105	-63.570133	9.809246	103.3793935
-26.880737	40.552376	107.165924	-12.561722	14.475632	105.36425	39.740902	-4.957883	104.912689	37.343933	43.188179	109.753891	38.5424175	19.115148	107.33329	-63.6658615	9.836116	103.39521
-24.630619	40.360703	107.262245	-12.660498	14.435363	105.580505	39.735092	-5.052307	105.304398	37.254047	43.003178	110.151146	38.4945695	18.9754355	107.727772	-63.8155655	9.8952905	103.433238
-23.199722	40.096256	107.366898	-12.713112	14.383522	105.740631	39.76046	-5.134333	105.628189	37.140228	42.896809	110.464142	38.450344	18.881238	108.0461655	-63.876568	9.885806	103.4350965
-21.57209	39.743332	107.315651	-12.765379	14.321976	105.917694	39.7845	-5.220004	106.010986	37.029076	42.800152	110.761833	38.406788	18.790074	108.3864095	-63.937546	9.853878	103.4489785
-20.10191	39.335747	107.368935	-12.807314	14.208527	106.092903	39.841164	-5.343986	106.425819	36.994698	42.657482	110.99794	38.417931	18.656748	108.7118795	-64.032559	9.760306	103.4739265
-18.587431	38.805141	107.352844	-12.8399	14.095569	106.268166	39.893513	-5.492565	106.926849	36.928894	42.453541	111.196014	38.4112035	18.480488	109.0614315	-64.0910035	9.71065	103.4749005
-16.937021	38.195824	107.260086	-12.864857	13.90979	106.451729	39.974159	-5.676335	107.507622	36.785507	42.238853	111.386299	38.379833	18.281259	109.4469605	-64.109547	9.538321	103.4564975
-15.453918	37.571861	107.155609	-12.90267	13.722378	106.6605	40.082207	-5.898121	108.163216	36.721302	42.029739	111.524345	38.4017545	18.065809	109.8437805	-64.2070945	9.378947	103.4772195
-13.022793	36.37199	106.95108	-12.921376	13.35165	106.956863	40.250198	-6.313276	109.213867	36.626007	41.728447	111.687706	38.4381025	17.7075855	110.4507865	-64.2808545	8.9957145	103.4629395
-11.549623	35.555721	106.897316	-12.923055	13.054315	107.159996	40.400581	-6.639233	109.877625	36.593246	41.452885	111.772369	38.4969135	17.406826	110.824997	-64.3430235	8.701804	103.494995
-9.951249	34.61055	106.830933	-12.892344	12.724717	107.35701	40.571831	-6.976766	110.490349	36.62355	41.099751	111.830208	38.5976905	17.0614925	111.1602785	-64.3823785	8.3879415	103.5537415
-8.414778	33.652439	106.849503	-12.87578	12.393697	107.563187	40.721188	-7.315008	111.067345	36.704445	40.774406	111.9058	38.7128165	16.729699	111.4865725	-64.4643765	8.057695	103.6398015
-6.912465	32.704353	106.925049	-12.812835	12.086438	107.763206	40.873848	-7.653256	111.572433	36.771511	40.494572	112.026367	38.8226795	16.420658	111.7994	-64.4483495	7.752218	103.727012
-5.360167	31.706873	107.032761	-12.75874	11.848955	107.956299	41.023243	-7.893136	112.024323	36.834312	40.276051	112.184464	38.9287775	16.1914575	112.1043935	-64.4462575	7.5064525	103.8082045
-3.912901	30.739763	107.269623	-12.694211	11.685777	108.157097	41.159119	-8.050719	112.446449	36.802147	40.133537	112.405739	38.980633	16.041409	112.426094	-64.369055	7.330145	103.8881
-1.751187	29.323446	107.635414	-12.623069	11.617208	108.450851	41.423016	-8.108226	113.006973	36.842346	40.06424	112.773598	39.132681	15.978007	112.8902855	-64.378819	7.256409	104.0114165
-0.388384	28.391399	108.001099	-12.560728	11.683228	108.67897	41.560043	-8.03262	113.40815	36.935711	40.129208	113.074242	39.247877	16.048294	113.241196	-64.369333	7.318162	104.116744
0.974832	27.45125	108.34024	-12.492268	11.809576	108.93438	41.722038	-7.920898	113.83387	36.981178	40.275322	113.450638	39.351608	16.177212	113.642254	-64.336144	7.44194	104.226506
2.223634	26.563498	108.777893	-12.421968	11.976366	109.188553	41.892212	-7.797503	114.292107	37.054897	40.467285	113.879227	39.4735545	16.334891	114.085667	-64.3174905	7.617841	104.291439
3.546784	25.554159	109.166168	-12.325428	12.140867	109.455643	42.086861	-7.709546	114.762283	37.088058	40.692425	114.349892	39.5874595	16.4914395	114.5560875	-64.2383155	7.7902945	104.3551985
4.758754	24.597858	109.498062	-12.201254	12.298222	109.716728	42.294342	-7.580354	115.179039	37.234615	40.874516	114.717804	39.7644785	16.647081	114.9484215	-64.1669865	7.949363	104.4850345
5.864264	23.639208	109.91256	-12.081915	12.442729	109.945107	42.484089	-7.410361	115.514847	37.39798	41.023277	114.99456	39.9410345	16.806458	115.2547035	-64.1048645	8.079	104.6355105
7.594588	22.043596	110.120583	-11.855073	12.604602	110.196938	42.785355	-7.200233	115.879456	37.532066	41.22076	115.263748	40.1587105	17.0102635	115.571602	-63.8688565	8.1989405	104.822274
8.612023	21.023245	110.308884	-11.702326	12.649586	110.314011	42.988159	-7.110782	116.038895	37.686134	41.257454	115.323517	40.3371465	17.073336	115.681206	-63.7417985	8.225836	104.946816
9.647931	19.89743	110.378922	-11.559369	12.67425	110.367813	43.156033	-7.048626	116.201904	37.793015	41.275059	115.300346	40.474524	17.1132165	115.751125	-63.593262	8.2352835	104.984501
10.59223	18.806524	110.363327	-11.419716	12.676477	110.376427	43.332302	-6.993073	116.340927	37.997673	41.284729	115.170982	40.6649875	17.145828	115.7559545	-63.5044195	8.207126	104.9968995
11.504494	17.652706	110.415375	-11.310129	12.676973	110.354485	43.529854	-6.965909	116.480591	38.058044	41.316807	115.050949	40.793949	17.175449	115.76577	-63.414207	8.178497	104.9432
12.292591	16.590626	110.43364	-11.170914	12.666861	110.318527	43.733303	-6.923568	116.611877	38.164902	41.318226	114.877106	40.9491025	17.197329	115.7444915	-63.2909305	8.136393	104.8925625
13.018708	15.503633	110.461807	-11.029832	12.670989	110.319244	43.942223	-6.829314	116.674149	38.274429	41.341614	114.734886	41.108326	17.25615	115.7045175	-63.16799	8.085828	104.9339705
14.11589	13.836134	110.577583	-10.715071	12.702266	110.361954	44.279858	-6.649861	116.74794	38.559628	41.419647	114.631012	41.419743	17.384893	115.689476	-62.849885	8.019639	105.034432
14.729796	12.83112	110.656036	-10.463233	12.744064	110.389664	44.568432	-6.52247	116.778252	38.753365	41.557289	114.659691	41.6608985	17.5174095	115.7189715	-62.5873645	7.9707185	105.0603565
15.283878	11.80899	110.73893	-10.187067	12.825784	110.40062	44.863434	-6.362949	116.806915	38.931892	41.734219	114.784027	41.897663	17.685635	115.795471	-62.271797	7.965933	105.005769
15.81765	10.774879	110.826828	-9.902293	12.950106	110.41983	45.161804	-6.162085	116.847435	39.190437	41.955994	114.961411	42.1761205	17.8969545	115.904423	-61.9807065	8.0032575	104.935237
16.263653	9.820066	110.915169	-9.579776	13.106428	110.466614	45.46273	-5.937681	116.902016	39.493275	42.180313	115.14566	42.4780025	18.121316	116.023838	-61.6375545	8.09154	104.90939
16.628212	8.910127	111.031067	-9.272151	13.297878	110.553299	45.786373	-5.719773	116.986206	39.788723	42.388474	115.340851	42.787548	18.3343505	116.1635285	-61.33185	8.2614055	104.9430695
16.923792	7.955588	111.123146	-8.973485	13.502645	110.635422	46.115051	-5.524275	117.090286	40.013931	42.638874	115.567085	43.064491	18.5572995	116.3286855	-61.011461	8.4479905	104.9421585
17.181339	6.5608	111.277649	-8.536081	13.807152	110.77697	46.555466	-5.220184	117.257164	40.451431	42.955124	115.766525	43.5034485	18.86747	116.5118445	-60.5756105	8.746834	105.0420955
17.309269	5.708392	111.330154	-8.265228	14.011463	110.834694	46.860039	-5.005488	117.344162	40.618992	43.172359	115.861961	43.7395155	19.0834355	116.6030615	-60.2699715	8.9394905	105.0663265
17.325411	4.797567	111.34137	-8.020553	14.208141	110.834839	47.177689	-4.835123	117.39576	40.880539	43.361473	115.849091	44.029114	19.263175	116.6224255	-60.07022	9.153107	105.0472525
17.281155	3.916608	111.313965	-7.768218	14.383793	110.749832	47.470303	-4.697888	117.408226	41.096642	43.515491	115.777397	44.2834725	19.4088015	116.5928115	-59.8199085	9.3587845	104.9068525
17.126583	2.993806	111.188683	-7.546144	14.512391	110.617569	47.738342	-4.581752	117.351494	41.346886	43.598511	115.633774	44.542614	19.5083795	116.492634	-59.634902	9.5164025	104.742504
16.936413	2.165324	111.038589	-7.312463	14.581614	110.463058	47.962811	-4.498123	117.234459	41.576767	43.649185	115.479874	44.769789	19.575531	116.3571665	-59.394715	9.587697	104.5689495
16.687588	1.310156	110.863258	-7.106413	14.609899	110.319389	48.168011	-4.473366	117.100464	41.73851	43.67318	115.303467	44.9532605	19.599907	116.2019655	-59.1660865	9.619891	104.4368125
16.124554	0.112579	110.747948	-6.800651	14.632782	110.183273	48.43829	-4.476761	116.938988	42.101574	43.625404	114.972137	45.269932	19.5743215	115.9555625	-58.871234	9.6912425	104.4109835
15.642984	-0.651142	110.718765	-6.627663	14.666125	110.11972	48.623371	-4.497424	116.863785	42.313194	43.597816	114.764526	45.4682825	19.550196	115.8141555	-58.7236085	9.782054	104.4252845
15.137804	-1.338818	110.677895	-6.490179	14.746242	110.080292	48.776527	-4.489316	116.797043	42.52887	43.606804	114.521576	45.6526985	19.558744	115.6593095	-58.6330565	9.93374	104.5012745
14.620049	-1.970998	110.571762	-6.337704	14.838118	110.000954	48.91161	-4.446242	116.701248	42.65089	43.643463	114.286568	45.78125	19.5986105	115.493908	-58.456658	10.0776255	104.508
13.947511	-2.553312	110.467651	-6.213584	14.941931	109.901978	49.014717	-4.379322	116.551437	42.827652	43.668842	114.041351	45.9211845	19.64476	115.296394	-58.3483525	10.239102	104.507562
13.273732	-3.091048	110.29538	-6.083185	15.050511	109.766426	49.129345	-4.32619	116.338982	42.917633	43.752216	113.865616	46.023489	19.713013	115.102299	-58.189859	10.388009	104.430553
12.545729	-3.539808	110.067657	-5.974519	15.158521	109.605896	49.237133	-4.256189	116.094116	43.063831	43.829693	113.725494	46.150482	19.786752	114.909805	-58.09952	10.53029	104.301987
11.410976	-4.11439	109.648529	-5.825648	15.336004	109.386803	49.299526	-4.135112	115.663818	43.254898	43.940079	113.5952	46.277212	19.9024835	114.629509	-57.928508	10.7695245	104.144097
10.571503	-4.440123	109.38488	-5.727529	15.483554	109.269592	49.323593	-4.054982	115.374962	43.419029	44.0369	113.505508	46.371311	19.990959	114.440235	-57.826369	10.976149	104.098949
9.671207	-4.685985	109.201744	-5.636867	15.684779	109.173607	49.319073	-3.939234	115.124557	43.534706	44.150616	113.409065	46.4268895	20.105691	114.266811	-57.7006235	11.263867	104.080403
8.780355	-4.846034	109.064308	-5.537276	15.915775	109.09977	49.313061	-3.789653	114.950645	43.682575	44.273293	113.261391	46.497818	20.24182	114.106018	-57.57237	11.58973	104.093522
7.861716	-4.949217	108.978722	-5.466696	16.166317	109.051498	49.363403	-3.611404	114.834511	43.775223	44.455849	113.124611	46.569313	20.4222225	113.979561	-57.502705	11.9104115	104.123435
6.878808	-5.006317	108.960083	-5.363826	16.409086	109.00499	49.423058	-3.412649	114.784912	43.868019	44.645966	112.970093	46.6455385	20.6166585	113.8775025	-57.3731905	12.2015135	104.1324775
5.870854	-4.993085	108.979019	-5.258978	16.635956	108.966812	49.500481	-3.208184	114.789749	43.994808	44.818878	112.796471	46.7476445	20.805347	113.79311	-57.2656005	12.466565	104.140514
4.404383	-4.858813	108.975471	-5.096852	16.952793	108.885368	49.650745	-2.933634	114.813469	44.118073	45.061089	112.607285	46.884409	21.0637275	113.710377	-57.078113	12.8418585	104.060359
3.379633	-4.743809	108.94973	-4.979768	17.132767	108.818687	49.729244	-2.758172	114.863754	44.214535	45.21941	112.508919	46.9718895	21.230619	113.6863365	-56.9314255	13.034915	103.9510375
2.338217	-4.566575	108.91259	-4.865567	17.285919	108.747482	49.837437	-2.60291	114.88459	44.364166	45.359039	112.431076	47.1008015	21.3780645	113.657833	-56.8319355	13.1937735	103.837131
1.340047	-4.356495	108.781525	-4.760748	17.427013	108.671257	49.94825	-2.450945	114.869072	44.498207	45.513725	112.391045	47.2232285	21.53139	113.6300585	-56.7447245	13.322636	103.7124555
0.34216	-4.03676	108.633957	-4.638608	17.558758	108.564842	50.044979	-2.266205	114.827141	44.655182	45.675289	112.352036	47.3500805	21.704542	113.5895885	-56.6272965	13.412974	103.5400955
-0.740163	-3.678594	108.441292	-4.525658	17.716164	108.448051	50.146408	-2.056082	114.761856	44.741676	45.871796	112.367081	47.444042	21.907857	113.5644685	-56.495358	13.524471	103.3316335
-1.79847	-3.259161	108.249756	-4.447439	17.904602	108.357834	50.230556	-1.851261	114.663078	44.819405	46.081985	112.374641	47.5249805	22.115362	113.5188595	-56.4198585	13.693842	103.1968085
-3.366064	-2.532712	107.95295	-4.332017	18.229509	108.242622	50.347443	-1.533409	114.455589	44.874428	46.404884	112.382866	47.6109355	22.4357375	113.4192275	-56.2749695	14.0232805	103.0660165
-4.492388	-1.955871	107.737556	-4.292159	18.475775	108.176567	50.383389	-1.305835	114.287102	44.94529	46.620323	112.426117	47.6643395	22.657244	113.3566095	-56.2486575	14.294306	102.9965245
-5.606894	-1.327365	107.481255	-4.269598	18.726402	108.102844	50.377457	-1.066704	114.111282	44.980667	46.857666	112.559845	47.679062	22.895481	113.3355635	-56.218258	14.557323	102.8701245
-6.69486	-0.703313	107.171631	-4.279798	18.979763	108.038757	50.34687	-0.84425	113.911613	44.994499	47.086884	112.762192	47.6706845	23.121317	113.3369025	-56.2302805	14.838209	102.7406115
-7.821259	0.011792	106.880295	-4.311617	19.216635	107.979942	50.297684	-0.64071	113.684998	45.024776	47.317051	112.980774	47.66123	23.3381705	113.332886	-56.284464	15.0950995	102.626998
-8.992808	0.757383	106.596733	-4.346435	19.444363	107.914818	50.235176	-0.445585	113.431702	45.040657	47.534298	113.1968	47.6379165	23.5443565	113.314251	-56.3307865	15.3443695	102.515385
-10.126063	1.500934	106.283585	-4.391775	19.6607	107.817711	50.190437	-0.286077	113.14254	45.077324	47.720955	113.355804	47.6338805	23.717439	113.249172	-56.4174305	15.603961	102.38625
-11.811005	2.619668	105.859711	-4.44162	19.965481	107.60553	50.129654	-0.137462	112.612938	45.04652	47.931576	113.335846	47.588087	23.897057	112.974392	-56.471327	16.033905	102.236668
-12.99768	3.371923	105.609917	-4.441298	20.141293	107.408974	50.065147	-0.033632	112.14608	45.037605	48.006939	113.13076	47.551376	23.9866535	112.63842	-56.433972	16.2959325	102.179528
-14.108159	4.0994	105.402687	-4.414348	20.295097	107.204887	49.966316	0.085019	111.684296	45.0233	48.077393	112.839508	47.494808	24.081206	112.261902	-56.323504	16.508988	102.147872
-15.203842	4.798076	105.288948	-4.380171	20.404816	107.018791	49.894123	0.175608	111.266777	45.042801	48.162437	112.471321	47.468462	24.1690225	111.869049	-56.228804	16.6406095	102.168533
-16.319706	5.509079	105.232872	-4.321178	20.466633	106.864868	49.845188	0.255679	110.900963	45.010662	48.200371	112.114265	47.427925	24.228025	111.507614	-56.070281	16.705241	102.222122
-17.38706	6.172267	105.246391	-4.230222	20.470778	106.749741	49.826225	0.293951	110.629395	44.954491	48.191498	111.74791	47.390358	24.2427245	111.1886525	-55.850802	16.6988315	102.3108295
-18.405985	6.784442	105.278465	-4.157557	20.440079	106.642822	49.833656	0.286923	110.423302	44.980766	48.170616	111.37693	47.407211	24.2287695	110.900116	-55.722325	16.6513885	102.385528
-19.989529	7.746979	105.307899	-4.076547	20.288837	106.467606	49.855507	0.199003	110.138641	45.026924	48.089432	110.918137	47.4412155	24.1442175	110.528389	-55.5943095	16.4334565	102.406823
-20.979218	8.347095	105.300331	-4.040193	20.144186	106.342293	49.831112	0.106374	109.960915	45.023823	47.989296	110.651161	47.4274675	24.047835	110.306038	-55.5078535	16.240537	102.378548
-21.937201	8.924136	105.277214	-4.027772	19.939779	106.211761	49.783092	-0.044023	109.700882	45.037174	47.866394	110.41143	47.410133	23.9111855	110.056156	-55.465677	15.9683725	102.367366
-22.919336	9.556906	105.253067	-4.048263	19.707817	106.067383	49.679741	-0.270402	109.419167	45.13588	47.66991	110.128616	47.4078105	23.699754	109.7738915	-55.5043365	15.71588	102.3608745
-23.843155	10.169086	105.262589	-4.07224	19.44397	105.948166	49.483242	-0.526766	109.154465	45.161865	47.454666	109.866646	47.3225535	23.46395	109.5105555	-55.4670335	15.42399	102.3857765
-24.703402	10.767193	105.321083	-4.138004	19.162392	105.867538	49.292419	-0.787249	108.818886	45.184135	47.25647	109.626007	47.238277	23.2346105	109.2224465	-55.514285	15.0901735	102.5126295
-25.567421	11.379812	105.456902	-4.199078	18.846292	105.807671	49.071304	-1.045207	108.46019	45.200493	47.059059	109.350204	47.1358985	23.006926	108.905197	-55.5340545	14.685658	102.710145
-26.782307	12.356441	105.755112	-4.319663	18.360819	105.807304	48.592434	-1.43534	108.017159	45.157051	46.710945	108.845116	46.8747425	22.6378025	108.4311375	-55.5140685	14.0838355	103.1834705
-27.512836	12.996848	105.975578	-4.444389	18.051216	105.854393	48.297985	-1.650474	107.736382	44.947433	46.472061	108.531105	46.622709	22.4107935	108.1337435	-55.511487	13.6916385	103.5750425
-28.196552	13.669806	106.18615	-4.607363	17.773006	105.878487	48.055958	-1.815608	107.457664	44.955635	46.131645	107.918022	46.5057965	22.1580185	107.687843	-55.7205225	13.3879935	104.069131
-28.856867	14.418316	106.244995	-4.833449	17.542656	105.830475	47.780724	-1.936271	107.260963	44.572716	45.869728	107.446182	46.17672	21.9667285	107.3535725	-55.843618	13.1185835	104.3073775
-29.463732	15.196302	106.202339	-5.119515	17.352482	105.728188	47.511623	-2.041003	107.13868	44.322201	45.646214	106.978584	45.916912	21.8026055	107.058632	-56.155942	12.9023585	104.397744
-30.031364	15.980266	106.051567	-5.425955	17.187143	105.630066	47.231873	-2.145825	107.110176	44.032715	45.478485	106.669487	45.632294	21.66633	106.8898315	-56.484204	12.707956	104.3703005
-30.512169	16.820204	105.928513	-5.767219	17.059963	105.555328	46.977459	-2.232874	107.092163	43.703659	45.387184	106.484138	45.340559	21.577155	106.7881505	-56.874997	12.542771	104.3225055
-31.089396	18.271393	105.775345	-6.278461	16.981068	105.473671	46.584549	-2.18094	106.91819	43.232811	45.445339	106.366135	44.90868	21.6321995	106.6421625	-57.465602	12.3299365	104.3051795
-31.385656	19.258535	105.740906	-6.588662	16.986355	105.456352	46.292381	-2.074585	106.794884	42.929367	45.534496	106.393433	44.610874	21.7299555	106.5941585	-57.788198	12.2427545	104.3185455
-31.615898	20.308363	105.690002	-6.871205	17.034937	105.44442	46.052353	-1.91185	106.589973	42.635246	45.667145	106.540504	44.3437995	21.8776475	106.5652385	-58.0862095	12.1922265	104.3236015
-31.762016	21.426878	105.648766	-7.16896	17.10091	105.412552	45.81881	-1.694404	106.354431	42.390675	45.871552	106.7556	44.1047425	22.088574	106.5550155	-58.4426625	12.113246	104.2700885
-31.818893	22.512274	105.585838	-7.428909	17.181297	105.336212	45.59647	-1.440672	106.090889	42.131378	46.130394	107.022285	43.863924	22.344861	106.556587	-58.721742	12.017733	104.115837
-31.811365	23.625053	105.529274	-7.701691	17.292976	105.24968	45.292385	-1.12295	105.805481	41.84808	46.38728	107.272461	43.5702325	22.632165	106.538971	-58.9736145	11.953787	103.960389
-31.738848	24.759087	105.525795	-7.941625	17.432791	105.165459	45.104504	-0.851738	105.448593	41.536655	46.628517	107.415024	43.3205795	22.8883895	106.4318085	-59.2038295	11.9771925	103.8991095
-31.438728	26.4424	105.609276	-8.284422	17.69084	105.060089	44.744049	-0.433786	104.838882	41.223621	46.925415	107.365204	42.983835	23.2458145	106.102043	-59.552679	12.1358655	104.018135
-31.145849	27.526814	105.733215	-8.486449	17.869001	105.023682	44.483181	-0.191246	104.478142	40.921783	47.124123	107.351753	42.702482	23.4664385	105.9149475	-59.67538	12.2715635	104.1324165
-30.780453	28.589586	105.824005	-8.69826	18.03532	105.016136	44.255344	-0.002673	104.206177	40.682697	47.254669	107.339432	42.4690205	23.625998	105.7728045	-59.8655405	12.444642	104.2594675
-30.319881	29.589251	105.922905	-8.875846	18.13406	105.018471	44.047905	0.121481	104.020378	40.47847	47.351742	107.318619	42.2631875	23.7366115	105.6694985	-60.0148795	12.5315085	104.3674435
-29.817719	30.529478	105.907845	-9.044193	18.181055	104.982285	43.897434	0.18257	103.865387	40.261032	47.395706	107.291344	42.079233	23.789138	105.5783655	-60.167619	12.572972	104.3862045
-29.213377	31.413662	105.878197	-9.184727	18.178452	104.935852	43.749802	0.19288	103.732048	39.922775	47.42379	107.341576	41.8362885	23.808335	105.536812	-60.2057425	12.548569	104.334892
-28.530851	32.221092	105.782555	-9.33078	18.121769	104.873405	43.580238	0.146144	103.65374	39.772026	47.342987	107.262802	41.676132	23.7445655	105.458271	-60.337692	12.4989725	104.288539
-27.367825	33.306396	105.651436	-9.527586	17.933155	104.829338	43.365517	-0.058102	103.640877	39.548592	47.121933	107.209305	41.4570545	23.5319155	105.425091	-60.5122265	12.3343945	104.233585
-26.505787	33.978573	105.595695	-9.648767	17.754625	104.837952	43.241901	-0.278316	103.676018	39.63089	46.870949	107.076553	41.4363955	23.2963165	105.3762855	-60.7339295	12.2129335	104.2996185
-25.546432	34.553661	105.537369	-9.760289	17.529381	104.869461	43.107094	-0.541516	103.752769	39.415546	46.683041	107.208725	41.26132	23.0707625	105.480747	-60.781898	11.9879995	104.258175
-24.541553	35.09462	105.511581	-9.865402	17.30662	104.907646	43.001347	-0.81662	103.877914	39.359943	46.444904	107.254669	41.180645	22.814142	105.5662915	-60.911449	11.799098	104.2490005
-23.512478	35.62022	105.45993	-9.960556	17.082308	104.978958	42.931114	-1.065225	104.034088	39.323235	46.21434	107.332863	41.1271745	22.5745575	105.6834755	-61.0482865	11.5900585	104.2744405
-22.372147	36.077534	105.460831	-10.057747	16.878901	105.074738	42.886101	-1.265085	104.237259	39.264835	46.042957	107.468224	41.075468	22.388936	105.8527415	-61.190962	11.368866	104.2967345
-21.197767	36.474678	105.558815	-10.152396	16.698351	105.196938	42.861454	-1.412492	104.489265	39.210594	45.931671	107.732925	41.036024	22.2595895	106.111095	-61.340816	11.1371125	104.282781
-19.324905	37.060925	105.867096	-10.323005	16.528624	105.513405	42.829056	-1.50851	105.07193	39.257622	45.793068	108.307266	41.043339	22.142279	106.689598	-61.689349	10.914969	104.337212
-18.075703	37.362198	106.285286	-10.51311	16.510265	105.820084	42.832314	-1.505236	105.667542	39.207603	45.809044	108.992836	41.0199585	22.151904	107.330189	-62.0461785	10.868626	104.309979
-16.778622	37.689396	106.769516	-10.746563	16.577278	106.203949	42.862667	-1.425537	106.383133	39.148857	45.924686	109.80098	41.005762	22.2495745	108.0920565	-62.498888	10.9049815	104.3158415
-15.470041	37.963722	107.32859	-11.01331	16.719666	106.629311	42.91581	-1.248999	107.128181	39.034367	46.125244	110.688019	40.9750885	22.4381225	108.9081	-63.0017085	11.0012095	104.350522
-14.171299	38.171574	107.924637	-11.237229	16.915066	107.084106	42.928509	-1.024791	107.937859	38.864372	46.35936	111.585114	40.8964405	22.6672845	109.7614865	-63.3708985	11.1628475	104.4067255
-12.764503	38.302216	108.479485	-11.427444	17.122763	107.57074	42.948494	-0.775741	108.836617	38.678596	46.599354	112.469078	40.813545	22.9118065	110.6528475	-63.668433	11.3337195	104.4886325
-11.43262	38.368168	109.022392	-11.593076	17.334499	108.095634	43.005024	-0.540643	109.801033	38.506413	46.820724	113.329819	40.7557185	23.1400405	111.565426	-63.9418705	11.5289575	104.625842
-9.341316	38.248627	109.709976	-11.772328	17.566666	108.902191	43.336998	-0.348369	111.27343	38.227699	47.082554	114.329437	40.7823485	23.3670925	112.8014335	-64.3270045	11.7662395	105.0029485
-8.001199	38.086765	110.083641	-11.83141	17.619843	109.388519	43.511414	-0.252039	112.202278	38.022804	47.151649	114.830544	40.767109	23.449805	113.516411	-64.429929	11.789881	105.260627
-6.675715	37.796314	110.362831	-11.857636	17.587278	109.80513	43.690277	-0.247889	113.062027	37.884285	47.134888	115.194412	40.787281	23.4434995	114.1282195	-64.502553	11.7310565	105.4820405
-5.285788	37.392178	110.545799	-11.859285	17.464808	110.150467	43.858379	-0.327741	113.819145	37.858105	47.028755	115.438339	40.858242	23.350507	114.628742	-64.576812	11.579109	105.672192
-3.984726	36.930046	110.728798	-11.837656	17.264256	110.404732	44.006752	-0.463796	114.480423	37.880135	46.871746	115.656807	40.9434435	23.203975	115.068615	-64.6187555	11.324537	105.740849
-2.721922	36.389435	110.862183	-11.810827	17.041891	110.590851	44.155987	-0.672759	115.027367	37.906551	46.694481	115.843323	41.031269	23.010861	115.435345	-64.652923	11.072921	105.746357
-1.432625	35.78154	110.935852	-11.76883	16.819996	110.687981	44.27729	-0.863697	115.416733	37.978077	46.505642	115.977837	41.1276835	22.8209725	115.697285	-64.6653435	10.8190195	105.678677
0.373152	34.84465	111.043297	-11.688911	16.552462	110.751762	44.424446	-1.05827	115.740761	38.05442	46.283043	116.074684	41.239433	22.6123865	115.9077225	-64.617255	10.4925375	105.5958015
1.517012	34.185329	111.078156	-11.612247	16.476885	110.779694	44.529354	-1.11675	115.873421	38.035583	46.191238	116.105148	41.2824685	22.537244	115.9892845	-64.5069625	10.416526	105.5701035
2.644209	33.513226	111.120689	-11.517617	16.465874	110.813881	44.669338	-1.119895	116.012062	38.07869	46.131386	116.117523	41.374014	22.5057455	116.0647925	-64.409248	10.4260025	105.5629695
3.635355	32.88327	111.282036	-11.406384	16.528986	110.884369	44.840736	-1.052945	116.175293	38.088894	46.13855	116.239906	41.464815	22.5428025	116.2075995	-64.277583	10.5151695	105.5611385
4.629318	32.164459	111.468697	-11.298039	16.637598	110.998665	45.051147	-0.964916	116.362144	38.163422	46.188019	116.407562	41.6072845	22.6115515	116.384853	-64.2033625	10.6636445	105.612477
5.590433	31.404346	111.66687	-11.159431	16.769176	111.114838	45.288975	-0.884948	116.545227	38.209057	46.300007	116.636444	41.749016	22.7075295	116.5908355	-64.067878	10.8308225	105.6388405
6.410667	30.70437	111.860992	-11.004598	16.916885	111.22506	45.506226	-0.780967	116.708336	38.279961	46.4445	116.907669	41.8930935	22.8317665	116.8080025	-63.9022895	11.0020035	105.6421175
7.524294	29.540911	112.202904	-10.709141	17.153833	111.336456	45.891697	-0.596243	116.797981	38.55381	46.586918	117.217682	42.2227535	22.9953375	117.0078315	-63.6410355	11.3123285	105.6650805
8.301526	28.677147	112.249962	-10.4966	17.289474	111.352959	46.111584	-0.49188	116.771698	38.731339	46.693802	117.398239	42.4214615	23.100961	117.0849685	-63.4146615	11.477987	105.6209495
8.885876	27.839231	112.314629	-10.268609	17.420887	111.32431	46.335339	-0.420617	116.642639	38.898895	46.784115	117.559502	42.617117	23.181749	117.1010705	-63.154335	11.660025	105.5475495
9.656116	26.811453	112.2015	-10.060044	17.542116	111.274216	46.488041	-0.3912	116.455696	39.138985	46.808422	117.669273	42.813513	23.208611	117.0624845	-62.933601	11.875621	105.4859475
10.150434	25.848896	112.143646	-9.878269	17.64636	111.221573	46.640621	-0.352532	116.219116	39.240601	46.840572	117.808914	42.940611	23.24402	117.014015	-62.697149	12.0487	105.429131
10.582401	24.836639	112.085304	-9.708395	17.742466	111.179398	46.780376	-0.329035	116.009941	39.447975	46.842911	117.88578	43.1141755	23.256938	116.9478605	-62.5309655	12.227994	105.4109355
10.954358	23.745453	111.990143	-9.583673	17.841707	111.166397	46.900578	-0.321036	115.852844	39.567471	46.830643	117.972992	43.2340245	23.2548035	116.912918	-62.4013705	12.4286105	105.419876
11.382608	21.994678	111.84726	-9.408354	17.954203	111.184654	47.068439	-0.340518	115.645813	39.772797	46.762932	117.996284	43.420618	23.211207	116.8210485	-62.237326	12.697199	105.5482595
11.544837	20.782131	111.720566	-9.285857	17.9984	111.197556	47.17836	-0.401128	115.525734	39.927483	46.661568	117.962479	43.5529215	23.13022	116.7441065	-62.1246355	12.86658	105.6510055
11.65734	19.440641	111.5644	-9.190772	18.014326	111.201523	47.323921	-0.490249	115.37249	40.112019	46.553875	117.920326	43.71797	23.031813	116.646408	-62.099514	12.996839	105.756638
11.699446	18.074007	111.380348	-9.046782	17.981861	111.163055	47.423874	-0.568015	115.190079	40.320396	46.451317	117.872452	43.872135	22.941651	116.5312655	-61.965699	13.022071	105.7948445
11.702182	16.631123	111.121498	-8.886046	17.922974	111.100937	47.566494	-0.687188	114.930595	40.514038	46.315445	117.755959	44.040266	22.8141285	116.343277	-61.812358	13.0318195	105.858597
11.679615	15.082322	110.756577	-8.697589	17.85026	110.988907	47.704567	-0.776504	114.563789	40.617134	46.148754	117.544937	44.1608505	22.686125	116.054363	-61.5560285	13.014395	105.923451
11.58281	13.56545	110.340622	-8.473565	17.765884	110.812103	47.861828	-0.825276	114.052139	40.906288	45.96373	117.16394	44.384058	22.569227	115.6080395	-61.331188	12.962541	106.0161665
11.426358	11.095539	109.500763	-8.012322	17.600779	110.416397	48.014801	-0.91531	113.211731	41.260433	45.697369	116.412331	44.637617	22.3910295	114.812031	-60.662261	12.8105285	106.020763
11.219327	9.430598	108.915802	-7.677108	17.479759	110.064766	48.166256	-0.98433	112.617561	41.52956	45.539974	115.766693	44.847908	22.277822	114.192127	-60.202124	12.681696	105.937405
11.012263	7.679179	108.271423	-7.348546	17.363346	109.60965	48.290409	-1.068579	112.040115	41.801025	45.425476	115.10186	45.045717	22.1784485	113.5709875	-59.742809	12.5482435	105.6483125
10.726428	5.861012	107.646179	-7.085209	17.233709	109.121643	48.394279	-1.205678	111.509148	42.050743	45.309784	114.354919	45.222511	22.052053	112.9320335	-59.392929	12.415365	105.3112525
10.369537	4.059556	107.089699	-6.869404	17.105732	108.651161	48.440708	-1.30845	110.972084	42.240379	45.151497	113.632988	45.3405435	21.9215235	112.302536	-59.0793515	12.2899405	104.999786
9.974625	2.153303	106.611504	-6.765527	17.007137	108.267036	48.389297	-1.450904	110.539459	42.451622	44.991684	112.976364	45.4204595	21.77039	111.7579115	-58.9515135	12.243884	104.7761605
9.486217	0.302428	106.248215	-6.712289	16.939917	107.984413	48.308632	-1.530932	110.157516	42.541885	44.911575	112.4711	45.4252585	21.6903215	111.314308	-58.8498365	12.1895125	104.654518
8.776796	-2.579846	105.730232	-6.692348	16.874548	107.652306	47.978867	-1.519595	109.755112	42.54446	44.905972	111.906883	45.2616635	21.6931885	110.8309975	-58.6463595	12.0559075	104.4736145
8.253447	-4.430411	105.563095	-6.653419	16.878103	107.472824	48.147331	-1.54825	109.393349	42.555664	44.947922	111.511162	45.3514975	21.699836	110.4522555	-58.6583355	12.05637	104.4933925
7.774879	-6.414635	105.438652	-6.562694	16.858437	107.261528	48.213326	-1.51221	109.205757	42.570877	44.999695	111.003281	45.3921015	21.7437425	110.104519	-58.5174895	11.9731315	104.418537
7.261116	-8.366065	105.524551	-6.392957	16.766205	106.986488	48.058651	-1.324965	109.20166	42.59119	45.030033	110.313606	45.3249205	21.852534	109.757633	-58.1108345	11.679876	104.215343
6.785231	-10.383929	105.764793	-6.137113	16.517744	106.605598	48.524536	-1.540189	109.069427	42.617989	44.962872	109.418037	45.5712625	21.7113415	109.243732	-57.8454885	11.3241465	103.967464
6.256321	-12.406085	106.144348	-5.878865	16.11105	106.081711	48.818718	-1.758154	109.237495	42.696762	44.731415	108.433083	45.75774	21.4866305	108.835289	-57.51547	10.7354695	103.328133
5.701838	-14.450413	106.621323	-5.684877	15.59456	105.480339	49.131855	-2.050141	109.483429	42.822552	44.36401	107.434608	45.9772035	21.1569345	108.4590185	-57.3469575	10.0321855	102.5016595
4.752387	-17.357443	107.488358	-5.494453	14.738391	104.651192	49.42207	-2.622712	110.088203	43.059586	43.588459	106.077812	46.240828	20.4828735	108.0830075	-57.229734	8.9939085	101.2193765
4.024903	-19.092968	108.157501	-5.416876	14.157215	104.289558	49.475296	-3.035411	110.508659	43.111729	43.067741	105.462181	46.2935125	20.016165	107.98542	-57.1272645	8.298265	100.593696
3.26899	-20.68712	108.773994	-5.374074	13.655527	104.141663	49.446339	-3.46343	110.88662	43.254448	42.602142	105.093239	46.3503935	19.569356	107.9899295	-57.0985415	7.741698	100.2933965
2.489412	-22.194105	109.200142	-5.317595	13.232711	104.076492	49.424633	-3.817038	111.140694	43.423256	42.260212	104.951431	46.4239445	19.221587	108.0460625	-57.0591345	7.243835	100.1069215
1.655239	-23.518908	109.325073	-5.294033	12.930438	104.049339	49.394783	-4.08376	111.256752	43.589218	42.039734	104.969467	46.4920005	18.977987	108.1131095	-57.0800665	6.882889	99.9855685
0.813329	-24.689585	109.263191	-5.239912	12.749489	104.01622	49.340755	-4.255352	111.198189	43.736465	41.904686	105.067947	46.53861	18.824667	108.133068	-57.018434	6.674311	99.899372
-0.100869	-25.673311	109.060608	-5.189167	12.718571	103.988472	49.252544	-4.285048	110.987427	43.840851	41.873993	105.187164	46.5466975	18.7944725	108.0872955	-56.9250315	6.6426695	99.8896485
-1.550668	-26.814205	108.773087	-5.076478	12.909153	103.970779	49.193661	-4.204734	110.669342	43.986046	42.030437	105.308746	46.5898535	18.9128515	107.989044	-56.7428095	6.9054545	99.952514
-2.446645	-27.377796	108.597038	-4.964787	13.1621	103.989433	49.241867	-4.031032	110.524139	44.062382	42.188801	105.393433	46.6521245	19.0788845	107.958786	-56.5816985	7.2453155	100.02008
-3.425711	-27.790648	108.43531	-4.856413	13.429602	104.016411	49.370934	-3.83576	110.373283	44.152199	42.396526	105.486107	46.7615665	19.280383	107.929695	-56.4743925	7.578821	100.103127
-4.422021	-28.083313	108.214653	-4.702436	13.655813	104.040421	49.498417	-3.660364	110.231224	44.259953	42.581444	105.591522	46.879185	19.46054	107.911373	-56.284057	7.851086	100.169469
-5.462379	-28.171848	108.109268	-4.565158	13.800612	104.092285	49.640247	-3.537686	110.069763	44.356747	42.728252	105.712112	46.998497	19.595283	107.8909375	-56.128813	8.005941	100.2936325
-6.495934	-28.254107	107.909843	-4.451241	13.85552	104.14901	49.745316	-3.478361	109.96833	44.451355	42.849575	105.845642	47.0983355	19.685607	107.906986	-56.0008175	8.025433	100.391034
-7.262397	-27.633446	107.844688	-4.364587	13.845633	104.189178	49.887695	-3.424563	109.85453	44.43261	43.006252	106.07016	47.1601525	19.7908445	107.962345	-55.8893265	7.9004215	100.416011
-7.816038	-26.976208	107.421158	-4.303827	13.739792	104.188622	50.16991	-3.47321	109.861137	44.646271	43.067654	106.041313	47.4080905	19.797222	107.951225	-56.0157445	7.682362	100.426019
-8.603339	-26.278854	107.205978	-4.290615	13.656233	104.160629	50.360661	-3.566669	109.97403	44.661633	43.108185	106.048439	47.511147	19.770758	108.0112345	-56.092377	7.541708	100.3100235
-9.253919	-25.432703	107.133018	-4.270433	13.554041	104.146347	50.483524	-3.663426	110.087349	44.632702	43.139717	106.008171	47.558113	19.7381455	108.04776	-56.098979	7.3699365	100.244934
-9.886912	-24.5938	107.048485	-4.243912	13.442096	104.15509	50.516064	-3.776583	110.244179	44.54826	43.140392	106.005035	47.532162	19.6819045	108.124607	-56.019986	7.2022875	100.185573
-10.345747	-23.594635	106.954887	-4.235834	13.300557	104.205009	50.610363	-3.946243	110.392166	44.516144	43.120392	106.074646	47.5632535	19.5870745	108.233406	-56.0349215	7.0140395	100.176612
-10.852236	-22.578041	106.84581	-4.20705	13.146967	104.29174	50.683445	-4.142982	110.538658	44.54126	43.111568	106.19545	47.6123525	19.484293	108.367054	-56.0264525	6.809641	100.216426
-11.445778	-21.492044	106.684837	-4.156313	13.013971	104.392433	50.73999	-4.285787	110.642708	44.559063	43.142544	106.383514	47.6495265	19.4283785	108.513111	-55.9621525	6.5995635	100.271755
-12.014699	-19.694712	106.373169	-4.012645	12.875494	104.500328	50.798626	-4.529697	110.766563	44.629295	43.197113	106.648544	47.7139605	19.333708	108.7075535	-55.7392505	6.41728	100.2931025
-12.455287	-18.297096	106.102463	-3.920885	12.81245	104.580818	50.851036	-4.625512	110.688873	44.657467	43.265263	106.884659	47.7542515	19.3198755	108.786766	-55.5960215	6.3050245	100.37487
-12.889126	-16.94092	105.864441	-3.835938	12.755156	104.661476	50.883926	-4.737014	110.588371	44.674377	43.358536	107.159889	47.7791515	19.310761	108.87413	-55.4510275	6.199551	100.448822
-13.222016	-15.549119	105.648979	-3.750878	12.717904	104.740349	50.914509	-4.806573	110.415268	44.732643	43.443508	107.435669	47.823576	19.3184675	108.9254685	-55.325332	6.1173405	100.5552295
-13.556771	-13.999189	105.377045	-3.672503	12.682517	104.810013	50.918365	-4.817059	110.153389	44.783047	43.552013	107.74884	47.850706	19.367477	108.9511145	-55.195712	5.997557	100.6689115
-13.926329	-12.547477	105.095505	-3.630747	12.660275	104.854897	50.89603	-4.862414	109.903954	44.914852	43.627762	108.006439	47.905441	19.382674	108.9551965	-55.166935	5.937876	100.7545975
-14.214842	-10.951221	104.864059	-3.584925	12.640001	104.879677	50.890659	-4.923595	109.667252	45.047668	43.634407	108.231888	47.9691635	19.355406	108.94957	-55.1390135	5.924596	100.809784
-14.622343	-8.608935	104.53936	-3.504796	12.593497	104.926193	50.962616	-4.984161	109.349785	45.220966	43.626007	108.688461	48.091791	19.320923	109.019123	-55.101383	5.866071	100.833263
-14.788437	-6.990553	104.436409	-3.439457	12.582247	105.001274	51.066994	-4.980531	109.233818	45.347996	43.590275	108.963486	48.207495	19.304872	109.098652	-55.086409	5.859622	100.903896
-14.918036	-5.369805	104.437599	-3.310331	12.557327	105.136551	51.207085	-4.988995	109.277283	45.533516	43.549648	109.337196	48.3703005	19.2803265	109.3072395	-54.9909625	5.8343275	100.9658625
-15.018505	-3.825775	104.474411	-3.160229	12.52159	105.318604	51.404358	-5.037739	109.470139	45.695969	43.512474	109.805656	48.5501635	19.2373675	109.6378975	-54.8706215	5.8058125	100.9993105
-15.085668	-2.166868	104.589859	-2.993335	12.468389	105.527626	51.61816	-5.091486	109.80674	46.026318	43.341801	110.097588	48.822239	19.1251575	109.952164	-54.808909	5.8116205	101.103088
-15.106803	-0.641578	104.746437	-2.810971	12.397755	105.756401	51.923443	-5.136553	110.197304	46.155991	43.234806	110.52253	49.039717	19.0491265	110.359917	-54.661659	5.7463835	101.152885
-15.066319	0.915537	104.914238	-2.656028	12.296611	105.946526	52.228512	-5.171581	110.637459	46.278786	43.166832	110.945145	49.253649	18.9976255	110.791302	-54.565705	5.5955965	101.10175
-15.068356	3.177761	105.077652	-2.450333	12.099964	106.175293	52.589737	-5.258645	111.243561	46.416786	43.084179	111.415169	49.5032615	18.912767	111.329365	-54.4039275	5.287161	101.021221
-15.027721	4.684929	105.181679	-2.37804	11.937814	106.279793	52.737106	-5.321487	111.530838	46.399231	42.967731	111.610092	49.5681685	18.823122	111.570465	-54.3242485	5.052506	100.989121
-15.002645	6.18173	105.230675	-2.335734	11.759728	106.312004	52.836227	-5.423236	111.670891	46.410053	42.809795	111.680428	49.62314	18.6932795	111.6756595	-54.294608	4.8261765	100.9483485
-15.008346	7.611373	105.169006	-2.355272	11.578962	106.276558	52.884315	-5.588248	111.649109	46.430614	42.662354	111.695518	49.6574645	18.537053	111.6723135	-54.3680085	4.620871	100.8808025
-14.983788	9.115994	105.084351	-2.3908	11.379871	106.170952	52.809071	-5.741076	111.50827	46.371277	42.511257	111.7108	49.590174	18.3850905	111.609535	-54.371774	4.3746515	100.732369
-14.970867	10.550168	104.930069	-2.458705	11.176185	106.001953	52.70406	-5.899903	111.185196	46.355061	42.32444	111.709473	49.5295605	18.2122685	111.4473345	-54.4469705	4.1401015	100.5565715
-14.928748	12.022988	104.799126	-2.553912	10.98164	105.775581	52.55975	-5.97987	110.640587	46.354076	42.157436	111.70195	49.456913	18.088783	111.1712685	-54.564737	3.874497	100.3798935
-14.820923	14.124833	104.686722	-2.683105	10.739773	105.453835	52.208363	-6.02195	109.632317	46.292965	41.897003	111.632988	49.250664	17.9375265	110.6326525	-54.616874	3.5420195	100.2750175
-14.73819	15.498549	104.753899	-2.79365	10.687598	105.321182	51.886631	-6.044981	108.945343	46.216316	41.741215	111.581078	49.0514735	17.848117	110.2632105	-54.6387735	3.527079	100.3791535
-14.592554	16.845694	104.914299	-2.934777	10.627184	105.227577	51.610767	-6.058559	108.269859	46.085873	41.61097	111.571548	48.84832	17.7762055	109.9207035	-54.717874	3.4781625	100.5344505
-14.458045	18.134415	105.054108	-3.059953	10.618216	105.182114	51.312763	-5.987628	107.694901	46.015255	41.47274	111.517967	48.664009	17.742556	109.606434	-54.783915	3.493876	100.757794
-14.262897	19.340729	105.239067	-3.212216	10.587467	105.179512	51.018364	-5.917347	107.199013	45.88781	41.379471	111.456718	48.453087	17.731062	109.3278655	-54.877519	3.443872	101.0311585
-14.071119	20.484022	105.404388	-3.377522	10.549569	105.18161	50.663902	-5.83007	106.848274	45.717464	41.299107	111.310432	48.190683	17.7345185	109.079353	-54.945727	3.3646195	101.283867
-13.784339	21.556681	105.477928	-3.553144	10.476921	105.164124	50.456512	-5.852277	106.550385	45.568512	41.180576	111.059998	48.012512	17.6641495	108.8051915	-55.1188	3.2896925	101.5230565
-13.358376	22.980715	105.371643	-3.846861	10.260371	105.056206	50.034607	-5.967764	106.274605	45.287807	40.987095	110.54969	47.661207	17.5096655	108.4121475	-55.354929	3.0110765	101.7002645
-13.033258	23.805067	105.218681	-3.999723	10.025816	104.940033	49.824669	-6.058383	106.123146	45.096962	40.795265	110.166824	47.4608155	17.368441	108.144985	-55.4602615	2.683191	101.735081
-12.62517	24.615623	105.006134	-4.156753	9.732099	104.779648	49.61908	-6.220213	105.996338	44.863682	40.590317	109.816101	47.241381	17.185052	107.9062195	-55.554887	2.279146	101.6530765
-12.223907	25.314716	104.821838	-4.270425	9.409824	104.628708	49.435349	-6.392989	105.825439	44.740208	40.373512	109.492363	47.0877785	16.9902615	107.658901	-55.6286285	1.8293865	101.598515
-11.750851	25.947084	104.639229	-4.366521	9.091067	104.484131	49.289219	-6.550774	105.586433	44.595684	40.171791	109.236816	46.9424515	16.8105085	107.4116245	-55.6754935	1.3716255	101.5566375
-11.209289	26.581842	104.555046	-4.446696	8.798322	104.368843	49.143116	-6.687397	105.348267	44.467442	39.996971	109.018478	46.805279	16.654787	107.1833725	-55.698671	0.941856999999999	101.5543135
-10.637156	27.157454	104.496422	-4.523405	8.58157	104.287598	48.998623	-6.770867	105.109131	44.361946	39.855686	108.870399	46.6802845	16.5424095	106.989765	-55.7270945	0.620730500000001	101.585431
-9.735131	27.962069	104.472816	-4.651968	8.424684	104.212868	48.839138	-6.834902	104.697464	44.275574	39.739094	108.826401	46.557356	16.452096	106.7619325	-55.861292	0.397271999999997	101.6638035
-8.949889	28.454191	104.591179	-4.76339	8.399363	104.160736	48.666683	-6.722165	104.410622	44.218964	39.731346	108.892395	46.4428235	16.5045905	106.6515085	-55.9696035	0.294135499999999	101.6699635
-8.27458	28.946396	104.768356	-4.900599	8.434563	104.130791	48.522484	-6.625522	104.104103	44.14431	39.75576	109.033493	46.333397	16.565119	106.568798	-56.134595	0.304006999999999	101.692784
-7.542877	29.280333	104.976067	-5.028482	8.499499	104.117241	48.402748	-6.52265	103.77475	44.064587	39.81123	109.229317	46.2336675	16.64429	106.5020335	-56.2906315	0.354707999999999	101.7324485
-6.775315	29.583544	105.130508	-5.166126	8.596006	104.13903	48.254665	-6.41555	103.522469	44.015232	39.864204	109.40226	46.1349485	16.724327	106.4623645	-56.4672005	0.467684999999996	101.8156955
-5.857147	29.807781	105.313347	-5.278628	8.752894	104.19278	48.135754	-6.298602	103.335693	43.988186	39.929436	109.555031	46.06197	16.815417	106.445362	-56.619226	0.690370999999999	101.940198
-4.959303	29.959396	105.428635	-5.365495	8.891494	104.223083	48.076218	-6.197753	103.236351	43.981853	40.001507	109.654678	46.0290355	16.901877	106.4455145	-56.7600255	0.881111000000001	102.0006515
-3.65951	30.036905	105.354141	-5.436859	9.089901	104.200699	48.071575	-6.073291	103.236328	43.943447	40.095936	109.675644	46.007511	17.0113225	106.455986	-56.881229	1.1684795	101.945412
-2.75395	29.924015	105.152618	-5.455182	9.128181	104.148399	48.110184	-6.060706	103.297913	43.898449	40.107098	109.576157	46.0043165	17.023196	106.437035	-56.9146805	1.233166	101.859763
-1.680623	29.74383	104.924355	-5.438325	9.126524	104.107132	48.19614	-6.146492	103.406036	43.888287	40.067135	109.4478	46.0422135	16.9603215	106.426918	-56.9188635	1.2927265	101.787346
-0.67358	29.43961	104.816071	-5.386059	9.047909	104.108559	48.279034	-6.276022	103.577927	43.936314	39.977093	109.353615	46.107674	16.8505355	106.465771	-56.879792	1.2452825	101.751347
0.340376	29.063152	104.676079	-5.355405	8.922915	104.155556	48.393337	-6.456872	103.807915	43.999989	39.838772	109.286972	46.196663	16.69095	106.5474435	-56.907473	1.15488	101.7636685
1.332221	28.552967	104.562149	-5.305241	8.79776	104.230072	48.501225	-6.645784	104.112114	44.072903	39.692238	109.23188	46.287064	16.523227	106.671997	-56.897546	1.072293	101.788147
2.450789	28.027674	104.44416	-5.234649	8.661637	104.317001	48.657452	-6.869651	104.419258	44.148472	39.546211	109.178116	46.402962	16.33828	106.798687	-56.87226	0.984994	101.835315
4.082922	27.091223	104.355965	-5.156078	8.501675	104.454407	48.851078	-7.147792	104.896187	44.308224	39.339714	109.134377	46.579651	16.095961	107.015282	-56.891807	0.907389000000002	101.893532
5.12954	26.399902	104.33593	-5.086966	8.421035	104.570862	48.996487	-7.290927	105.244789	44.403172	39.245544	109.171799	46.6998295	15.9773085	107.208294	-56.8737615	0.864761499999998	101.93343
6.254917	25.692945	104.308388	-5.010656	8.400041	104.709053	49.142395	-7.379443	105.613472	44.508396	39.158047	109.206543	46.8253955	15.889302	107.4100075	-56.8467075	0.910779999999999	102.0080985
7.316302	24.968689	104.431046	-4.911414	8.397716	104.851486	49.304398	-7.468052	105.998802	44.603931	39.080219	109.247635	46.9541645	15.8060835	107.6232185	-56.7769925	0.989348500000002	102.0797535
8.493338	24.155361	104.397758	-4.796251	8.432223	104.987022	49.48621	-7.532574	106.366241	44.719143	39.001026	109.322205	47.1026765	15.734226	107.844223	-56.6951785	1.13022	102.129821
9.584565	23.333694	104.42704	-4.664762	8.483085	105.125824	49.674805	-7.57362	106.734863	44.858303	38.953342	109.431671	47.266554	15.689861	108.083267	-56.596078	1.276309	102.168381
10.689207	22.52475	104.574036	-4.540958	8.521426	105.227814	49.857891	-7.613707	107.096245	45.009411	38.919689	109.577858	47.433651	15.652991	108.3370515	-56.515567	1.389861	102.1185765
12.33275	21.170191	104.693306	-4.332246	8.588814	105.430077	50.120754	-7.658175	107.587776	45.236732	38.860973	109.835945	47.678743	15.601399	108.7118605	-56.343235	1.576229	102.1482935
13.357409	20.254745	104.837891	-4.21907	8.636514	105.597412	50.271626	-7.692641	107.960274	45.369972	38.83831	110.030106	47.820799	15.5728345	108.99519	-56.258939	1.7001935	102.199634
14.415832	19.327717	105.101097	-4.124635	8.693783	105.81881	50.420307	-7.700387	108.409241	45.505325	38.804928	110.268364	47.962816	15.5522705	109.3388025	-56.212086	1.8352955	102.2988175
15.45972	18.37117	105.386589	-4.029026	8.779683	106.086502	50.588871	-7.658432	108.965515	45.627895	38.812412	110.571648	48.108383	15.57699	109.7685815	-56.166435	1.982376	102.4044225
16.43187	17.442905	105.745445	-3.926495	8.891947	106.398834	50.815628	-7.596663	109.631256	45.741405	38.884148	110.929619	48.2785165	15.6437425	110.2804375	-56.1315065	2.1401515	102.5172305
17.443966	16.522156	106.234718	-3.80677	9.033405	106.745102	51.050507	-7.478543	110.413612	45.853683	38.968632	111.340096	48.452095	15.7450445	110.876854	-56.065635	2.3217655	102.61335
18.421249	15.581614	106.741501	-3.659807	9.206889	107.096184	51.30455	-7.278905	111.239708	45.93771	39.104088	111.791817	48.62113	15.9125915	111.5157625	-55.940744	2.5011865	102.6766055
19.838514	14.19839	107.476852	-3.355385	9.514913	107.594444	51.770573	-6.948169	112.522003	46.085636	39.397327	112.592758	48.9281045	16.224579	112.5573805	-55.6388745	2.805247	102.6315075
20.747679	13.295539	108.008514	-3.083094	9.725434	107.934555	52.063267	-6.702971	113.320267	46.221069	39.665405	113.135002	49.142168	16.481217	113.2276345	-55.308356	2.969651	102.6414755
21.656101	12.33459	108.487175	-2.801192	9.930685	108.251152	52.338333	-6.48742	114.055344	46.378788	39.942822	113.609421	49.3585605	16.727701	113.8323825	-54.9609445	3.133669	102.6699215
22.459497	11.410572	108.887436	-2.532451	10.118988	108.526482	52.604847	-6.279101	114.713577	46.53463	40.155281	114.020203	49.5697385	16.93809	114.36689	-54.6346405	3.299886	102.686074
23.23061	10.517882	109.264793	-2.286638	10.307668	108.790886	52.953964	-6.162968	115.248894	46.717712	40.321739	114.290321	49.835838	17.0793855	114.7696075	-54.409114	3.5359505	102.8121645
23.889816	9.63878	109.581795	-2.054224	10.474854	109.017494	53.203846	-6.032791	115.673653	46.845852	40.464657	114.467468	50.024849	17.215933	115.0705605	-54.133297	3.733775	102.9644275
24.539757	8.694989	109.786797	-1.846842	10.62013	109.16729	53.400116	-5.968238	116.019592	46.903507	40.58461	114.560616	50.1518115	17.308186	115.290104	-53.8454955	3.932074	103.044476
25.407505	7.319836	109.986305	-1.60138	10.792795	109.246315	53.606625	-5.913275	116.285873	47.166122	40.675144	114.543869	50.3863735	17.3809345	115.414871	-53.5891335	4.2046555	103.077759
25.864607	6.425426	109.996735	-1.468346	10.880758	109.195877	53.67495	-5.910833	116.31855	47.249207	40.683617	114.410194	50.4620785	17.386392	115.364372	-53.3987705	4.375124	103.027382
26.205215	5.602839	109.989548	-1.379697	10.948714	109.107933	53.714149	-5.955322	116.338226	47.540901	40.599239	114.24942	50.627525	17.3219585	115.293823	-53.386919	4.5754695	102.922043
26.59432	4.688075	109.928261	-1.331141	11.016214	109.007072	53.747646	-5.992651	116.313049	47.635887	40.596092	114.135429	50.6917665	17.3017205	115.224239	-53.3540485	4.7307075	102.789905
26.885208	3.839264	109.902023	-1.287022	11.101675	108.898544	53.733982	-6.044703	116.292885	47.699165	40.605091	114.017609	50.7165735	17.280194	115.155247	-53.2906175	4.923156	102.641841
27.086819	3.094517	109.844017	-1.276734	11.179509	108.813461	53.72411	-6.091619	116.261269	47.803642	40.607906	113.887619	50.763876	17.2581435	115.074444	-53.317344	5.1008745	102.552478
27.213558	2.36049	109.797142	-1.254275	11.285235	108.724319	53.730141	-6.113668	116.206947	47.880173	40.656437	113.793686	50.805157	17.2713845	115.0003165	-53.313707	5.2990855	102.4483215
27.298038	1.311662	109.707573	-1.239819	11.45577	108.619644	53.745872	-6.079473	116.108963	48.027229	40.758968	113.701439	50.8865505	17.3397475	114.905201	-53.3661885	5.5717925	102.334087
27.293465	0.635228	109.62355	-1.213286	11.572063	108.549538	53.770302	-6.027149	116.003647	48.141144	40.868889	113.65876	50.955723	17.42087	114.8312035	-53.382295	5.723256	102.2678725
27.263901	0.028038	109.524666	-1.219613	11.736098	108.475578	53.763885	-5.935194	115.865753	48.18692	41.028057	113.639137	50.9754025	17.5464315	114.752445	-53.4146285	5.9257645	102.198711
27.112532	-0.485953	109.399261	-1.220961	11.907515	108.373665	53.756851	-5.793252	115.695061	48.25325	41.185043	113.620163	51.0050505	17.6958955	114.657612	-53.4469725	6.1191345	102.089718
26.943832	-0.967726	109.225334	-1.231812	12.095092	108.279839	53.713463	-5.630843	115.532768	48.258018	41.371716	113.638161	50.9857405	17.8704365	114.5854645	-53.4493645	6.3197475	101.9742135
26.707798	-1.438249	109.084702	-1.249273	12.303316	108.188759	53.672672	-5.452282	115.416016	48.246574	41.581596	113.659119	50.959623	18.064657	114.5375675	-53.458169	6.541975	101.8399505
26.404524	-1.869359	108.945313	-1.266731	12.527707	108.129204	53.669853	-5.247005	115.321457	48.216724	41.803574	113.703987	50.9432885	18.2782845	114.512722	-53.4767505	6.7771295	101.745686
25.880751	-2.479679	108.860603	-1.266968	12.869003	108.086967	53.697266	-4.905588	115.264915	48.163841	42.160702	113.719818	50.9305535	18.627557	114.4923665	-53.4644895	7.110449	101.6815675
25.458496	-2.812519	108.84874	-1.254877	13.087815	108.04715	53.749382	-4.661777	115.238121	48.104095	42.410995	113.678528	50.9267385	18.874609	114.4583245	-53.4364925	7.301021	101.6359755
24.991549	-3.113031	108.784164	-1.245014	13.293149	107.990181	53.809135	-4.422446	115.201355	48.053265	42.655945	113.586067	50.9312	19.1167495	114.393711	-53.421228	7.4695485	101.586651
24.523319	-3.410633	108.688011	-1.199663	13.450718	107.905807	53.857803	-4.202277	115.139404	48.00806	42.864563	113.459587	50.9329315	19.331143	114.2994955	-53.3322575	7.570293	101.5121185
23.992706	-3.694952	108.51474	-1.169214	13.589401	107.809219	53.886108	-4.020628	115.072289	47.962666	43.046547	113.327095	50.924387	19.5129595	114.199692	-53.262815	7.6658425	101.418746
23.421421	-3.957993	108.392647	-1.14246	13.681819	107.710938	53.911114	-3.847795	114.977562	47.94545	43.197632	113.193962	50.928282	19.6749185	114.085762	-53.213202	7.6887195	101.336114
22.77457	-4.172059	108.284843	-1.102215	13.794489	107.606361	53.927315	-3.67585	114.876915	47.979355	43.341805	113.053444	50.953335	19.8329775	113.9651795	-53.157765	7.7560005	101.2475425
21.783792	-4.38625	108.133102	-1.066127	13.986538	107.50753	53.94503	-3.409846	114.745155	47.894859	43.604996	112.909363	50.9199445	20.097575	113.827259	-53.0521985	7.875501	101.187801
21.09333	-4.436485	108.06514	-1.04702	14.135148	107.448959	53.948181	-3.219825	114.687714	47.897434	43.77668	112.797043	50.9228075	20.2784275	113.7423785	-53.0168475	7.9918685	101.1555395
20.338123	-4.50954	107.91584	-1.047305	14.302055	107.387283	53.963654	-3.031303	114.622543	47.836018	43.97707	112.737129	50.899836	20.4728835	113.679836	-52.994446	8.1312265	101.09473
19.532255	-4.522815	107.805893	-1.048232	14.478138	107.335472	53.978203	-2.835178	114.543083	47.805405	44.166801	112.674622	50.891804	20.6658115	113.6088525	-52.988268	8.2904645	101.0620915
18.676025	-4.480752	107.682022	-1.071854	14.677064	107.275238	53.96172	-2.633222	114.4487	47.780182	44.351173	112.638901	50.870951	20.8589755	113.5438005	-53.014659	8.4951525	101.0066755
17.846649	-4.390972	107.518982	-1.109887	14.878334	107.221329	53.919655	-2.425154	114.301979	47.743752	44.55769	112.655113	50.8317035	21.066268	113.478546	-53.0514775	8.6904	100.964112
16.981705	-4.237805	107.360374	-1.162662	15.084767	107.180405	53.866386	-2.224436	114.130638	47.419445	44.877739	112.819199	50.6429155	21.3266515	113.4749185	-52.9682395	8.8428825	100.8858915
15.591876	-3.988552	107.00412	-1.271009	15.43097	107.131233	53.805573	-1.953348	113.775993	47.537498	45.151287	112.802574	50.6715355	21.5989695	113.2892835	-53.2135535	9.2629705	100.9731825
14.570719	-3.762823	106.768036	-1.362845	15.691355	107.084312	53.733231	-1.792293	113.485229	47.644421	45.339191	112.781075	50.688826	21.773449	113.133152	-53.414516	9.609261	101.035472
13.594088	-3.533993	106.477997	-1.457176	15.981616	107.016464	53.632999	-1.634261	113.164543	47.735531	45.523155	112.766289	50.684265	21.944447	112.965416	-53.598617	10.018785	101.067512
12.607758	-3.236377	106.200645	-1.567145	16.287779	106.934563	53.510128	-1.463112	112.805977	47.799305	45.687138	112.751556	50.6547165	22.112013	112.7787665	-53.7890065	10.463545	101.0903595
11.578313	-2.923176	105.893944	-1.685807	16.617153	106.84433	53.382713	-1.298137	112.43013	47.770344	45.87537	112.726768	50.5765285	22.2886165	112.578449	-53.9481425	10.9456895	101.110211
10.556982	-2.679432	105.502686	-1.802567	16.963955	106.741951	53.264397	-1.109273	112.048424	47.687988	46.112259	112.741974	50.4761925	22.501493	112.395199	-54.0813265	11.426417	101.088703
9.455088	-2.361145	105.223534	-1.913708	17.324083	106.653893	53.099968	-0.90308	111.665009	47.67194	46.343052	112.798729	50.385954	22.719986	112.231869	-54.21337	11.92818	101.075917
7.855554	-1.900526	104.863869	-2.101841	17.877758	106.622955	52.863895	-0.57105	111.161865	47.648197	46.697201	112.874306	50.256046	23.0630755	112.0180855	-54.459728	12.6924405	101.2278245
6.798924	-1.581517	104.690125	-2.21867	18.231274	106.606697	52.756191	-0.346754	110.862411	47.557579	46.926414	112.935188	50.156885	23.28983	111.8987995	-54.594225	13.172718	101.3145945
5.699996	-1.358571	104.457367	-2.334256	18.574234	106.57238	52.628403	-0.120572	110.605537	47.443562	47.170044	112.986603	50.0359825	23.524736	111.79607	-54.7044945	13.623732	101.34869
4.586581	-1.156524	104.240974	-2.437401	18.899094	106.51902	52.542603	0.108421	110.338882	47.336842	47.392807	113.019142	49.9397225	23.750614	111.679012	-54.8145245	14.047574	101.359028
3.518369	-0.973477	104.013741	-2.545607	19.208105	106.454025	52.446701	0.317407	110.09314	47.275742	47.614872	113.045708	49.8612215	23.9661395	111.569424	-54.9524355	14.4500705	101.338626
2.471563	-0.792569	103.87722	-2.629873	19.496084	106.403305	52.314472	0.544991	109.901794	47.207714	47.837109	113.055626	49.761093	24.19105	111.47871	-55.020839	14.801118	101.3279
1.433873	-0.695278	103.755951	-2.709873	19.754379	106.380569	52.232689	0.740677	109.749855	47.119789	48.022835	113.015816	49.676239	24.381756	111.3828355	-55.095985	15.127002	101.3783025
-0.195131	-0.689081	103.799568	-2.755338	20.019653	106.36647	52.133785	0.989951	109.664108	47.007401	48.277218	112.829483	49.570593	24.6335845	111.2467955	-55.081269	15.4057215	101.4861445
-1.230103	-0.757548	103.921951	-2.759047	20.09433	106.350433	52.124172	1.080222	109.713722	46.893051	48.39362	112.61554	49.5086115	24.736921	111.164631	-55.0267055	15.451739	101.536235
-2.237012	-0.829404	104.101654	-2.757088	20.097797	106.273331	52.173717	1.085442	109.862968	46.854202	48.407547	112.350716	49.5139595	24.7464945	111.106842	-55.0281355	15.4490995	101.43982
-3.287789	-0.997702	104.183243	-2.769102	20.021227	106.150414	52.213108	1.034793	110.052094	46.803017	48.393105	112.125694	49.5080625	24.713949	111.088894	-55.0462665	15.328505	101.211934
-4.349071	-1.192167	104.284355	-2.777325	19.891869	106.027016	52.201252	0.934234	110.241318	46.46944	48.393814	112.013817	49.335346	24.664024	111.1275675	-54.889996	15.119714	100.9264645
-5.379077	-1.407853	104.400726	-2.760984	19.700201	105.935135	52.166206	0.778546	110.377327	46.794415	48.093487	111.587456	49.4803105	24.4360165	110.9823915	-55.0022785	14.9643855	100.8878785
-6.38763	-1.598508	104.559265	-2.734581	19.477415	105.887856	52.101738	0.580239	110.482964	46.804714	47.886562	111.331512	49.453226	24.2334005	110.907238	-54.922388	14.7214295	100.868474
-7.96681	-1.85486	104.721512	-2.726678	19.209145	105.840027	51.960056	0.304266	110.680023	46.912048	47.584129	111.000732	49.436052	23.9441975	110.8403775	-54.889408	14.4740925	100.8396765
-9.021247	-1.958032	104.791962	-2.772831	19.112053	105.819336	51.888454	0.166216	110.795082	46.931984	47.452332	110.909866	49.410219	23.809274	110.852474	-54.955881	14.414832	100.786198
-10.064703	-2.010151	104.81131	-2.823852	19.068926	105.795158	51.801361	0.10473	110.893677	46.925926	47.382854	110.842751	49.3636435	23.743792	110.868214	-55.0113475	14.39406	100.722102
-11.088855	-1.991618	104.843613	-2.894175	19.06286	105.779327	51.720917	0.068549	110.943962	46.893501	47.36216	110.789848	49.307209	23.7153545	110.866905	-55.095559	14.4103655	100.691749
-12.134642	-1.940281	104.929115	-2.958106	19.0833	105.802704	51.641716	0.07363	110.970566	46.849678	47.362782	110.705475	49.245697	23.718206	110.8380205	-55.161909	14.448394	100.7673875
-13.200313	-1.838388	105.043831	-3.024713	19.079634	105.876335	51.574684	0.082455	111.028694	46.726322	47.371315	110.614487	49.150503	23.726885	110.8215905	-55.199929	14.432383	100.9310795
-14.272963	-1.778864	105.248489	-3.122737	19.032331	105.989792	51.541412	0.054358	111.120781	46.609783	47.352909	110.526085	49.0755975	23.7036335	110.823433	-55.3210715	14.3610285	101.156151
-15.813333	-1.594854	105.806984	-3.262947	18.808933	106.300926	51.520782	-0.052275	111.305389	46.432972	47.252392	110.35318	48.976877	23.6000585	110.8292845	-55.502771	14.0178075	101.7725675
-16.84754	-1.411806	106.299759	-3.325934	18.565929	106.603447	51.47361	-0.171757	111.449921	46.33503	47.093845	110.237862	48.90432	23.461044	110.8438915	-55.556188	13.670814	102.3630025
-17.876598	-1.209711	106.799316	-3.403681	18.251322	106.919098	51.425205	-0.34754	111.596107	46.06641	46.94537	110.273575	48.7458075	23.298915	110.934841	-55.5531695	13.203729	102.903355
-18.818771	-0.970336	107.243034	-3.484959	17.905123	107.193398	51.355915	-0.565179	111.763954	46.130371	46.658825	110.073517	48.743143	23.046823	110.9187355	-55.713061	12.763423	103.4680605
-19.722513	-0.684705	107.584084	-3.582898	17.541746	107.396271	51.258915	-0.845603	111.916336	45.941704	46.431499	110.094131	48.6003095	22.792948	111.0052335	-55.7661055	12.290544	103.7873085
-20.669052	-0.298605	107.783417	-3.694634	17.18852	107.503487	51.118862	-1.131405	112.067398	45.901619	46.147915	110.006157	48.5102405	22.508255	111.0367775	-55.8995085	11.868785	103.9701965
-21.596836	0.152453	107.826057	-3.840337	16.904228	107.545113	50.983219	-1.405288	112.168762	45.825932	45.890854	109.949051	48.4045755	22.242783	111.0589065	-56.0852495	11.565673	104.0313195
-22.844294	0.958728	107.745865	-4.054503	16.588419	107.542122	50.797485	-1.796801	112.29068	45.86153	45.548439	109.836624	48.3295075	21.875819	111.063652	-56.4385135	11.301019	104.020592
-23.646004	1.590247	107.675896	-4.202178	16.469515	107.545731	50.646679	-1.954855	112.291573	45.668938	45.483864	110.033333	48.1578085	21.7645045	111.162453	-56.5621645	11.1745255	103.929009
-24.446276	2.342992	107.518112	-4.335751	16.423502	107.538536	50.520126	-2.020312	112.194572	45.776604	45.403492	110.0728	48.148365	21.69159	111.133686	-56.819867	11.155414	103.943386
-25.203407	3.152793	107.330452	-4.412463	16.428745	107.515251	50.424057	-2.032103	112.055954	45.600327	45.466988	110.364761	48.012192	21.7174425	111.2103575	-56.837118	11.1400475	103.8201445
-25.828262	4.008464	107.169685	-4.447571	16.485273	107.481148	50.353931	-1.990869	111.878059	45.558956	45.53043	110.557236	47.9564435	21.7697805	111.2176475	-56.8515855	11.2007655	103.7446485
-26.409185	4.9203	107.073799	-4.477857	16.594521	107.470177	50.299496	-1.899135	111.691162	45.704842	45.564808	110.599541	48.002169	21.8328365	111.1453515	-56.957883	11.3562055	103.7950025
-26.993683	5.921432	107.022346	-4.473554	16.723701	107.475266	50.28532	-1.808006	111.547379	45.512993	45.726032	110.848473	47.8991565	21.959013	111.197926	-56.8462645	11.488389	103.752606
-27.832115	7.458381	106.988548	-4.459324	16.89423	107.508469	50.296421	-1.6782	111.427582	45.629166	45.793106	110.815933	47.9627935	22.057453	111.1217575	-56.8814415	11.731007	103.8951805
-28.322176	8.434753	107.031464	-4.463415	16.939669	107.538429	50.315964	-1.645683	111.370171	45.581963	45.813988	110.846642	47.9489635	22.0841525	111.1084065	-56.8757935	11.7951855	103.9684515
-28.773731	9.442706	107.124306	-4.479701	16.918839	107.57605	50.296818	-1.648838	111.28981	45.554161	45.790218	110.868332	47.9254895	22.07069	111.079071	-56.8848915	11.766988	104.073029
-29.147058	10.521077	107.209465	-4.546558	16.824968	107.634972	50.22121	-1.712454	111.198868	45.487167	45.720291	110.901955	47.8541885	22.0039185	111.0504115	-56.9473045	11.6460175	104.2195325
-29.494148	11.500174	107.443222	-4.630351	16.705074	107.753136	50.080608	-1.833661	111.067154	45.453167	45.583462	110.857346	47.7668875	21.8749005	110.96225	-57.0275895	11.5352475	104.544022
-29.759335	12.489357	107.83403	-4.704984	16.553198	107.987167	49.876125	-1.968969	110.942505	45.334816	45.390965	110.751869	47.6054705	21.710998	110.847187	-57.0154385	11.395398	105.127147
-29.997036	13.532801	108.331718	-4.798233	16.367283	108.266678	49.672707	-2.146752	110.822418	45.244263	45.172966	110.695358	47.458485	21.513107	110.758888	-57.054951	11.221459	105.774468
-30.235628	15.056875	108.960709	-4.996883	16.050333	108.701614	49.350658	-2.426756	110.731873	45.091248	44.887207	110.783791	47.220953	21.2302255	110.757832	-57.214719	10.8704405	106.645396
-30.384285	16.04443	109.272705	-5.147264	15.815677	108.949936	49.157139	-2.612684	110.640083	45.022247	44.697617	110.91185	47.089693	21.0424665	110.7759665	-57.384221	10.5888875	107.1239055
-30.40729	17.080338	109.546875	-5.31184	15.582761	109.132561	48.921902	-2.747884	110.48951	44.931557	44.51326	111.070297	46.9267295	20.882688	110.7799035	-57.5504095	10.282834	107.4852185
-30.35973	18.088428	109.715012	-5.487278	15.36577	109.243248	48.552975	-2.853136	110.323837	44.868134	44.29586	111.192749	46.7105545	20.721362	110.758293	-57.6851105	10.010178	107.728203
-30.293503	19.096153	109.758545	-5.672788	15.1745	109.25872	48.317604	-3.004176	110.074173	44.748833	44.10479	111.324478	46.5332185	20.550307	110.6993255	-57.8787945	9.798693	107.8181145
-30.183687	20.103104	109.737488	-5.875128	15.022245	109.205124	48.050316	-3.135962	109.804451	44.674015	43.923283	111.427811	46.3621655	20.3936605	110.616131	-58.1124215	9.6508295	107.794117
-29.936058	21.123959	109.641502	-6.08751	14.900292	109.084335	47.770287	-3.251721	109.527863	44.532013	43.80138	111.557938	46.15115	20.2748295	110.5429005	-58.32617	9.5257545	107.6257695
-29.482716	22.587633	109.486031	-6.415039	14.788983	108.869759	47.36935	-3.393823	109.142769	44.321251	43.629883	111.661293	45.8453005	20.11803	110.402031	-58.6753785	9.459936	107.337487
-29.134336	23.496052	109.436989	-6.617501	14.742684	108.773445	47.120052	-3.43956	108.874634	44.129467	43.538975	111.680939	45.6247595	20.0497075	110.2777865	-58.8597615	9.4356605	107.2691035
-28.651112	24.397343	109.41143	-6.79842	14.68689	108.669052	46.889339	-3.475787	108.6493	43.951752	43.477715	111.662865	45.4205455	20.000964	110.1560825	-59.0173855	9.372816	107.1820215
-28.142422	25.218872	109.365715	-6.963819	14.651701	108.577194	46.709023	-3.498297	108.452904	43.780945	43.404018	111.60083	45.244984	19.9528605	110.026867	-59.172622	9.3505415	107.127521
-27.531096	25.997087	109.250031	-7.082547	14.559346	108.485352	46.565533	-3.513429	108.293571	43.592117	43.351864	111.549614	45.078825	19.9192175	109.9215925	-59.243919	9.1994745	107.0491115
-26.888769	26.67584	109.159767	-7.184578	14.452662	108.362724	46.464588	-3.563864	108.164307	43.488216	43.259586	111.437515	44.976402	19.847861	109.800911	-59.345558	9.057463	106.924537
-26.152348	27.294743	108.998993	-7.265133	14.32918	108.245728	46.392063	-3.666883	108.05191	43.344734	43.162502	111.307861	44.8683985	19.7478095	109.6798855	-59.3986645	8.9105505	106.8115705
-24.908958	28.161652	108.755554	-7.329757	14.039181	108.076431	46.267502	-3.886662	107.886253	43.231487	42.921101	111.043335	44.7494945	19.5172195	109.464794	-59.4090085	8.5611425	106.688068
-24.040096	28.604994	108.593163	-7.360857	13.808343	107.978996	46.176647	-4.093949	107.826996	43.176888	42.714798	110.879372	44.6767675	19.3104245	109.353184	-59.3984815	8.3062615	106.604808
-23.06741	28.992933	108.401299	-7.403289	13.575678	107.871368	46.12307	-4.33848	107.810036	43.130157	42.489792	110.720085	44.6266135	19.075656	109.2650605	-59.4331915	8.0757	106.4776755
-22.089901	29.401817	108.167473	-7.444827	13.324412	107.782936	46.044788	-4.596018	107.851776	43.096638	42.246712	110.611633	44.570713	18.825347	109.2317045	-59.460367	7.823477	106.3341675
-21.002665	29.736111	107.952271	-7.505283	13.064904	107.715523	45.989712	-4.86147	107.901215	43.078659	42.000507	110.532852	44.5341855	18.5695185	109.2170335	-59.5447515	7.5602895	106.2140125
-19.919394	29.977232	107.843224	-7.552368	12.828096	107.656982	45.918262	-5.117813	107.929482	43.054344	41.77103	110.492302	44.486303	18.3266085	109.210892	-59.591039	7.3295835	106.103072
-18.773983	30.196661	107.747757	-7.599468	12.616035	107.628227	45.832577	-5.324614	107.912788	43.030262	41.566086	110.486366	44.4314195	18.120736	109.199577	-59.6303555	7.111334	106.056877
-16.940363	30.502647	107.742271	-7.680357	12.356922	107.623589	45.716354	-5.539321	107.774651	43.00499	41.324173	110.576775	44.360672	17.892426	109.175713	-59.721386	6.821418	106.071465
-15.690555	30.606359	107.827866	-7.746328	12.233778	107.626129	45.647911	-5.593661	107.651031	42.930317	41.25172	110.74588	44.289114	17.8290295	109.1984555	-59.78177	6.6385265	106.0538025
-14.357307	30.687948	107.907127	-7.810555	12.179629	107.648216	45.593037	-5.616126	107.533394	42.846966	41.237282	110.942337	44.2200015	17.810578	109.2378655	-59.8411115	6.54868	106.0585665
-13.014886	30.741442	108.008492	-7.89055	12.163878	107.717072	45.548378	-5.587123	107.460388	42.801048	41.241539	111.098717	44.174713	17.827208	109.2795525	-59.955813	6.500548	106.1545915
-11.667697	30.727655	108.067856	-7.947888	12.177449	107.773521	45.528374	-5.550241	107.451996	42.726803	41.261292	111.217285	44.1275885	17.8555255	109.3346405	-60.0233645	6.4993725	106.2124015
-10.201231	30.631372	108.008911	-7.982091	12.191458	107.819092	45.53722	-5.53764	107.517815	42.636585	41.246235	111.265732	44.0869025	17.8542975	109.3917735	-60.0510845	6.5286185	106.2464105
-8.755772	30.537342	107.889702	-8.002227	12.178109	107.815956	45.586327	-5.599541	107.633064	42.607262	41.174866	111.221527	44.0967945	17.7876625	109.4272955	-60.1012485	6.5685555	106.2046165
-6.492409	30.174511	107.535805	-8.000142	12.039385	107.728996	45.664997	-5.816681	107.884041	42.65094	40.980244	111.136436	44.1579685	17.5817815	109.5102385	-60.1582525	6.4969885	105.9477535
-4.895966	29.858461	107.247017	-8.008512	11.911047	107.61161	45.692173	-6.025983	108.084465	42.659615	40.818298	111.107208	44.175894	17.3961575	109.5958365	-60.192918	6.4259365	105.6273835
-3.373285	29.521141	106.941536	-8.002137	11.774804	107.486603	45.702118	-6.291412	108.319763	42.706345	40.60775	111.030792	44.2042315	17.158169	109.6752775	-60.2085055	6.391439	105.2979285
-1.734459	29.080599	106.633987	-8.027305	11.631113	107.369629	45.672752	-6.583544	108.638062	42.620079	40.360008	111.105606	44.1464155	16.888232	109.871834	-60.2010255	6.373994	104.867424
-0.124661	28.653414	106.388565	-8.067437	11.50779	107.276688	45.648674	-6.894693	109.068726	42.65664014	40.20921529	111.4901514	44.15265707	16.657261145	110.2794387	-60.28753107	6.358318855	104.2739373
1.457669	28.194824	106.221939	-8.128211	11.432773	107.247673	45.657459	-7.212492	109.633278	42.69320129	40.05842257	111.8746969	44.175330145	16.422965285	110.75398745	-60.431752145	6.442580715	103.74135855
3.12447	27.669937	106.259392	-8.193866	11.361242	107.337799	45.689735	-7.457901	110.368156	42.72976243	39.90762986	112.2592423	44.209748715	16.22486443	111.31369915	-60.597480715	6.49761957	103.36189885
5.437579	26.962992	106.78389	-8.336386	11.32862	107.752525	45.79866	-7.613951	111.786545	42.76632357	39.75683714	112.6437877	44.282491785	16.07144307	112.21516635	-60.955263785	6.58579693	103.28988365
7.006379	26.42189	107.402802	-8.446616	11.350729	108.170067	45.910503	-7.575621	112.943031	42.80288471	39.60604443	113.0283331	44.356693855	16.015211715	112.98568205	-61.249925855	6.686246285	103.35445195
8.474937	25.938372	108.223961	-8.556674	11.411565	108.694817	46.054245	-7.386769	114.136948	42.83944586	39.45525171	113.4128786	44.44684543	16.034241355	113.7749133	-61.56019343	6.788888645	103.6147207
9.928895	25.405746	109.141495	-8.584869	11.498646	109.300461	46.135811	-7.181438	115.362511	42.876007	39.304459	113.797424	44.505909	16.0615105	114.5799675	-61.675647	6.9357815	104.0209545
11.331587	24.898729	110.121727	-8.572427	11.613445	109.947952	46.218048	-6.968606	116.470695	42.920731	39.464996	114.76474	44.5693895	16.248195	115.6177175	-61.7142435	6.978695	104.2781865
12.728685	24.355223	111.006546	-8.48451	11.724844	110.533264	46.472881	-6.792194	117.350319	43.040752	39.599251	115.657379	44.7568165	16.4035285	116.503849	-61.7258365	7.0461595	104.562679
14.073992	23.80345	111.798096	-8.354366	11.835645	111.005875	46.703945	-6.64262	118.074677	43.226578	39.74017	116.481781	44.9652615	16.548775	117.278229	-61.6739935	7.122515	104.733521
15.944386	22.974287	112.794891	-8.104153	12.010465	111.448112	47.03545	-6.319962	118.699478	43.498898	40.056957	117.551231	45.267174	16.8684975	118.1253545	-61.47548	7.1524325	104.7708695
17.099615	22.367065	113.202881	-7.941444	12.144958	111.56002	47.265892	-6.155858	118.86377	43.74881	40.323162	118.031021	45.507351	17.083652	118.4473955	-61.390239	7.206264	104.6726445
18.238085	21.761299	113.362503	-7.77242	12.300076	111.560081	47.56514	-5.957947	118.791748	43.916321	40.547337	118.309929	45.7407305	17.294695	118.5508385	-61.2855705	7.305457	104.5693235
19.278759	21.113186	113.40419	-7.566664	12.489491	111.487839	47.818012	-5.748039	118.601349	44.03038	40.744911	118.36824	45.924196	17.498436	118.4847945	-61.057524	7.480546	104.4908835
20.237911	20.464582	113.274132	-7.353249	12.709588	111.367188	48.034019	-5.4958	118.340408	44.164421	41.007771	118.307281	46.09922	17.7559855	118.3238445	-60.805718	7.6631905	104.4105315
21.128454	19.77693	113.044594	-7.111748	12.952455	111.236572	48.268623	-5.23828	118.068207	44.318626	41.215801	118.072578	46.2936245	17.9887605	118.0703925	-60.5171205	7.9161495	104.4027515
22.005054	19.012888	112.815132	-6.84307	13.163296	111.109802	48.497704	-5.014468	117.840065	44.452141	41.380203	117.770699	46.4749225	18.1828675	117.805382	-60.1610625	8.1437245	104.414222
23.14419	17.834976	112.470398	-6.435119	13.408123	110.926689	48.850487	-4.749736	117.569504	44.772243	41.635109	117.319061	46.811365	18.4426865	117.4442825	-59.681603	8.3735595	104.4090955
23.7938	17.011469	112.258194	-6.132302	13.518059	110.803642	49.082596	-4.582931	117.402969	44.994545	41.801739	117.045189	47.0385705	18.609404	117.224079	-59.3031745	8.426714	104.383205
24.399767	16.123728	112.0028	-5.824716	13.630581	110.662125	49.356087	-4.463801	117.232552	45.195103	41.965057	116.757439	47.275595	18.750628	116.9949955	-58.925027	8.510534	104.3292545
24.920715	15.249698	111.793098	-5.524652	13.757648	110.508278	49.600403	-4.279207	117.064194	45.375587	42.124535	116.475555	47.487995	18.922664	116.7698745	-58.537299	8.592632	104.2466815
25.376442	14.397161	111.528839	-5.223244	13.887128	110.345116	49.836876	-4.051783	116.886864	45.56279	42.283367	116.21151	47.699833	19.115792	116.549187	-58.146321	8.658464	104.141045
25.719988	13.538368	111.314049	-4.9604	14.027097	110.185326	50.073845	-3.829213	116.734024	45.28487	42.615005	116.172966	47.6793575	19.392896	116.453495	-57.6001575	8.661298	103.917157
25.989645	12.622586	111.139229	-4.692267	14.162755	110.026077	50.304443	-3.615392	116.636955	45.653122	42.719097	115.937462	47.9787825	19.5518525	116.2872085	-57.3633165	8.7736575	103.7649455
26.194313	11.277714	110.939117	-4.388165	14.382167	109.850441	50.650513	-3.280639	116.527283	45.992271	42.947243	115.716347	48.321392	19.833302	116.121815	-57.097722	8.931032	103.579067
26.237806	10.426173	110.805199	-4.208049	14.518473	109.74369	50.831352	-3.065744	116.436615	46.091644	43.141071	115.653755	48.461498	20.0376635	116.045185	-56.877596	8.9992825	103.442195
26.186541	9.510597	110.63633	-4.059473	14.657378	109.623764	50.978165	-2.888932	116.32457	46.173946	43.332092	115.5998	48.5760555	20.22158	115.962185	-56.6950015	9.093176	103.285343
26.024595	8.564589	110.459099	-3.90535	14.788261	109.496391	51.097931	-2.732733	116.189743	46.190956	43.511395	115.521393	48.6444435	20.389331	115.855568	-56.4551435	9.187191	103.137214
25.820892	7.65058	110.266556	-3.7703	14.908552	109.370758	51.218956	-2.581802	116.061989	46.311989	43.640102	115.391663	48.7654725	20.52915	115.726826	-56.3060725	9.287954	103.01469
25.560776	6.758076	110.079941	-3.632401	15.022926	109.248772	51.377888	-2.430654	115.928589	46.386711	43.776234	115.253273	48.8822995	20.67279	115.590931	-56.1471015	9.373062	102.906613
25.190739	5.816763	109.9058	-3.478863	15.136206	109.133934	51.540619	-2.277899	115.825417	46.477638	43.900986	115.082703	49.0091285	20.8115435	115.45406	-55.9668545	9.4608685	102.813808
24.495741	4.473917	109.689117	-3.206596	15.290515	108.978378	51.80003	-2.062848	115.692993	46.651741	44.097626	114.776733	49.2258855	21.017389	115.234863	-55.6390775	9.563641	102.721893
24.017433	3.558221	109.513214	-3.002367	15.384011	108.871544	52.003658	-1.943208	115.593353	46.841549	44.193466	114.526787	49.4226035	21.125129	115.06007	-55.4273375	9.642893	102.683018
23.493299	2.677674	109.315453	-2.774093	15.448162	108.772614	52.206009	-1.819693	115.47773	47.000919	44.297874	114.263474	49.603464	21.2390905	114.870602	-55.15165	9.6572335	102.674626
22.842377	1.814924	109.14183	-2.547855	15.525023	108.66301	52.419079	-1.706394	115.308167	47.112274	44.4011	113.992599	49.7656765	21.347353	114.650383	-54.8613865	9.702693	102.675637
22.135773	0.935644	108.938339	-2.330734	15.628654	108.5513	52.583866	-1.597728	115.122093	47.092487	44.560219	113.798889	49.8381765	21.4812455	114.460491	-54.4996445	9.7760625	102.642109
21.426867	0.16106	108.71701	-2.135847	15.763268	108.42794	52.732117	-1.497369	114.891907	47.188438	44.682167	113.579597	49.9602775	21.592399	114.235752	-54.2319715	9.934137	102.620128
20.57163	-0.616041	108.478149	-2.00487	15.930579	108.295807	52.811188	-1.375134	114.666542	47.270329	44.811329	113.422188	50.0407585	21.7180975	114.044365	-54.0504985	10.1430605	102.547249
19.200142	-1.676774	108.110115	-1.872324	16.189133	108.070862	52.934097	-1.209774	114.262535	47.568512	44.978786	113.075066	50.2513045	21.884506	113.6688005	-53.9959525	10.49376	102.4729235
18.265017	-2.328358	107.780479	-1.817238	16.380596	107.88224	52.971058	-1.105425	113.93969	47.606613	45.165325	112.967041	50.2888355	22.02995	113.4533655	-53.9233115	10.731242	102.3111145
17.221169	-2.959683	107.442871	-1.777739	16.574055	107.684662	52.955551	-0.990125	113.600967	47.611092	45.330334	112.824104	50.2833215	22.1701045	113.2125355	-53.8387995	10.9780055	102.1567885
16.14255	-3.560527	107.104469	-1.743062	16.762632	107.489929	52.957375	-0.862247	113.231659	47.628212	45.469307	112.644318	50.2927935	22.30353	112.9379885	-53.7789175	11.221734	102.0418695
15.071328	-4.122386	106.725357	-1.721067	16.944645	107.282303	52.936806	-0.743211	112.846329	47.623634	45.602726	112.434296	50.28022	22.4297575	112.6403125	-53.722354	11.4595325	101.9242935
13.923902	-4.680028	106.370522	-1.677683	17.097179	107.036499	52.893322	-0.638793	112.440804	47.563171	45.768238	112.16066	50.2282465	22.5647225	112.300732	-53.5836125	11.6296355	101.772266
12.774152	-5.217714	106.054329	-1.611409	17.210089	106.771088	52.844746	-0.525956	112.03376	47.545815	45.917175	111.817932	50.1952805	22.6956095	111.925846	-53.4180985	11.7245685	101.61633
11.046639	-6.025378	105.668488	-1.484774	17.271671	106.388687	52.837975	-0.416826	111.48822	47.51973	46.080708	111.234451	50.1788525	22.831941	111.3613355	-53.1484005	11.711401	101.4160385
9.835218	-6.525399	105.586174	-1.385997	17.280174	106.189476	52.851635	-0.365664	111.229202	47.592018	46.145462	110.780716	50.2218265	22.889899	111.004959	-52.9938205	11.670449	101.373993
8.642285	-7.009297	105.553391	-1.26912	17.207808	105.979218	52.901859	-0.380345	111.048233	47.568748	46.142982	110.335587	50.2353035	22.8813185	110.69191	-52.7735435	11.5342975	101.266526
7.436537	-7.451292	105.556282	-1.131849	17.069544	105.762497	52.974201	-0.424762	110.930267	47.622536	46.073318	109.864975	50.2983685	22.824278	110.397621	-52.5620665	11.31481	101.127373
6.182403	-7.854291	105.596367	-1.013001	16.915651	105.592072	53.028522	-0.466217	110.829483	47.616577	46.003296	109.464836	50.3225495	22.7685395	110.1471595	-52.3485515	11.0627625	101.0369845
4.977023	-8.210228	105.640915	-0.916277	16.768051	105.487106	53.063019	-0.531394	110.823036	47.648716	45.937302	109.164001	50.3558675	22.702954	109.9935185	-52.1884215	10.833148	100.9806935
3.735318	-8.463473	105.71003	-0.853795	16.636126	105.418106	53.11916	-0.558173	110.854866	47.670982	45.871353	108.939598	50.395071	22.65659	109.897232	-52.102661	10.615662	100.93898
1.892194	-8.713536	105.752731	-0.803034	16.539087	105.308304	53.113335	-0.581436	110.868607	47.677185	45.846199	108.67765	50.39526	22.6323815	109.7731285	-52.001328	10.4457925	100.8434795
0.654875	-8.767864	105.689514	-0.789275	16.506104	105.228249	53.069866	-0.548006	110.769547	47.635078	45.886589	108.596779	50.352472	22.6692915	109.683163	-51.931022	10.3429165	100.773335
-0.596781	-8.736326	105.556198	-0.800809	16.500698	105.131897	53.019207	-0.5461	110.640167	47.588966	45.937824	108.547379	50.3040865	22.695862	109.593773	-51.9057045	10.305534	100.670021
-1.852992	-8.622646	105.407333	-0.81779	16.501753	105.049088	52.932625	-0.53588	110.516441	47.554493	45.966003	108.486366	50.243559	22.7150615	109.5014035	-51.879139	10.2884445	100.5967725
-3.074093	-8.432305	105.284988	-0.85633	16.518345	104.980911	52.861397	-0.534361	110.403572	47.506523	45.991302	108.415985	50.18396	22.7284705	109.4097785	-51.89662	10.3082195	100.5520435
-4.273201	-8.159212	105.219414	-0.907224	16.558132	104.931595	52.786331	-0.512456	110.339951	47.477531	46.068764	108.340263	50.131931	22.778154	109.340107	-51.946379	10.33811	100.523083
-5.480036	-7.804793	105.195366	-0.94413	16.593155	104.893204	52.758312	-0.461664	110.294807	47.385551	46.164249	108.259987	50.0719315	22.8512925	109.277397	-51.9601915	10.3350175	100.509011
-7.263147	-7.149471	105.191124	-0.973624	16.621609	104.825653	52.751915	-0.394372	110.257462	47.309067	46.232128	108.028366	50.030491	22.918878	109.142914	-51.977739	10.32434	100.508392
-8.383787	-6.643269	105.226265	-0.965084	16.605524	104.791222	52.776794	-0.362813	110.251633	47.258995	46.272301	107.845451	50.0178945	22.954744	109.048542	-51.9480625	10.256304	100.533902
-9.498939	-6.057698	105.283401	-0.923339	16.538393	104.765343	52.815826	-0.348457	110.260094	47.217606	46.302296	107.670715	50.016716	22.9769195	108.9654045	-51.863394	10.0998665	100.5652815
-10.568638	-5.428815	105.278526	-0.884395	16.435116	104.748131	52.86171	-0.361743	110.273956	47.19548	46.284031	107.493446	50.028595	22.961144	108.883701	-51.797385	9.909088	100.612561
-11.616302	-4.728678	105.336967	-0.823124	16.294136	104.731178	52.876045	-0.405951	110.292686	47.171307	46.234989	107.338333	50.023676	22.914519	108.8155095	-51.669924	9.673753	100.6468465
-12.65214	-3.941561	105.350136	-0.782432	16.139353	104.708733	52.880444	-0.497188	110.290894	47.162292	46.151279	107.196259	50.021368	22.8270455	108.7435765	-51.586232	9.4516605	100.6738895
-13.650192	-3.089697	105.286636	-0.77672	15.981018	104.668999	52.882107	-0.60881	110.265984	47.129631	46.049999	107.089066	50.005869	22.7205945	108.677525	-51.559309	9.2414415	100.660473
-15.069188	-1.641359	105.10321	-0.79489	15.750666	104.560814	52.84877	-0.793884	110.199867	47.118042	45.866467	106.959579	49.983406	22.5362915	108.579723	-51.573186	8.9650405	100.541905
-16.022413	-0.577668	104.904556	-0.830394	15.626463	104.476997	52.805729	-0.917084	110.138657	47.109177	45.772362	106.94091	49.957453	22.427639	108.5397835	-51.618241	8.825287	100.4142105
-16.919378	0.520857	104.644302	-0.88295	15.533647	104.399849	52.765453	-1.004448	110.044289	47.098015	45.714642	106.979919	49.931734	22.355097	108.512104	-51.697634	8.712197	100.287594
-17.788813	1.722577	104.401184	-0.937702	15.478331	104.352615	52.72559	-1.045014	109.937378	47.094299	45.69788	107.099243	49.9099445	22.326433	108.5183105	-51.7853485	8.630229	100.1869195
-18.624983	3.011698	104.125824	-0.980513	15.43729	104.278183	52.688347	-1.056972	109.810768	47.062969	45.709515	107.287003	49.875658	22.3262715	108.5488855	-51.836684	8.5483085	100.0074805
-19.397875	4.332189	103.84539	-1.032286	15.436464	104.203629	52.629875	-1.04183	109.6987	47.037552	45.757221	107.50914	49.8337135	22.3576955	108.60392	-51.8982855	8.5152325	99.803338
-20.175613	5.731757	103.556374	-1.065802	15.462356	104.110229	52.619255	-1.018704	109.562111	47.044563	45.81871	107.71067	49.831909	22.400003	108.6363905	-51.963513	8.524709	99.5840675
-21.241762	7.908694	103.19091	-1.132797	15.522127	103.932976	52.561806	-0.943732	109.325981	46.960403	45.905159	107.974556	49.7611045	22.4807135	108.6502685	-52.0266985	8.5635405	99.2156835
-21.916889	9.407305	102.983856	-1.186971	15.57134	103.838852	52.490189	-0.879499	109.177757	46.873856	45.974995	108.108925	49.6820225	22.547748	108.643341	-52.0559645	8.594932	99.034363
-22.549334	10.949176	102.84668	-1.264395	15.623249	103.762009	52.446037	-0.840942	109.002129	46.816349	46.003151	108.17807	49.631193	22.5811045	108.5900995	-52.159983	8.6653935	98.9339185
-23.132347	12.46312	102.758499	-1.340293	15.631546	103.7061	52.391617	-0.843319	108.806801	46.675636	46.005703	108.200691	49.5336265	22.581192	108.503746	-52.2142125	8.6819	98.908454
-23.704552	14.030814	102.754799	-1.432246	15.568745	103.649864	52.295982	-0.90721	108.531548	46.552513	45.934105	108.168457	49.4242475	22.5134475	108.3500025	-52.2887395	8.6240425	98.9497255
-24.250076	15.548122	102.824486	-1.52308	15.423624	103.584381	52.191631	-1.0143	108.103477	46.413231	45.783592	108.11219	49.302431	22.384646	108.1078335	-52.348591	8.462602	99.0609285
-24.738081	17.08897	102.953659	-1.667533	15.232569	103.558777	51.961319	-1.187374	107.635262	46.279526	45.602047	108.002686	49.1204225	22.2073365	107.818974	-52.4554885	8.2578015	99.29858
-25.45425	19.390942	103.290451	-1.969231	14.95258	103.585747	51.500423	-1.534248	106.72654	45.994568	45.284508	107.711075	48.7474955	21.87513	107.2188075	-52.6859575	8.03003	99.9526865
-25.859159	20.933462	103.587044	-2.250187	14.754632	103.583054	51.082241	-1.747288	106.049171	45.737793	45.043037	107.42495	48.410017	21.6478745	106.7370605	-52.910391	7.8613895	100.4290475
-26.221455	22.466309	103.859772	-2.583919	14.579281	103.543495	50.628674	-1.952203	105.287193	45.436905	44.846809	107.091949	48.0327895	21.447303	106.189571	-53.2006275	7.711259	100.897419
-26.583221	23.984158	104.075386	-2.981094	14.418072	103.445938	50.118439	-2.067337	104.414276	45.09325	44.69397	106.719063	47.6058445	21.3133165	105.5666695	-53.5680325	7.5228275	101.3252065
-26.828171	25.517622	104.281822	-3.446793	14.277959	103.285789	49.526943	-2.124564	103.524017	44.711159	44.556046	106.289055	47.119051	21.215741	104.906536	-54.012637	7.340177	101.665042
-27.071077	26.963373	104.391037	-3.965424	14.185164	103.0784	48.878914	-2.128997	102.639389	44.180824	44.496666	105.897232	46.529869	21.1838345	104.2683105	-54.460717	7.1864935	101.8884895
-27.250328	28.430071	104.478035	-4.524679	14.131109	102.825203	48.277813	-2.086655	101.763603	43.62936	44.43668	105.486008	45.9535865	21.1750125	103.6248055	-55.0029445	7.0872055	102.0256005
-27.32058	30.518393	104.553772	-5.387939	14.100308	102.494446	47.460114	-2.005853	100.699997	42.829178	44.401215	105.095383	45.144646	21.197681	102.89769	-55.920524	7.002935	102.091202
-27.273384	31.881407	104.631294	-5.942383	14.13131	102.319427	47.000835	-1.941977	100.201843	42.421196	44.390606	104.975037	44.7110155	21.2243145	102.58844	-56.5957815	7.0383055	102.050414
-27.053949	33.173218	104.787361	-6.399874	14.160585	102.288727	46.57391	-1.912174	99.866989	42.015221	44.397747	104.96106	44.2945655	21.2427865	102.4140245	-57.0943135	7.0783835	102.1634295
-26.755493	34.388203	104.92498	-6.772818	14.165059	102.299583	46.206387	-1.909022	99.705551	41.713478	44.360077	104.988983	43.9599325	21.2255275	102.347267	-57.5055685	7.1045905	102.251899
-26.314842	35.533821	105.037758	-7.051768	14.147307	102.356888	45.960968	-1.93761	99.68367	41.506432	44.297813	105.096481	43.7337	21.1801015	102.3900755	-57.837236	7.1145125	102.3237005
-25.729528	36.600296	105.157349	-7.202393	14.109596	102.407928	45.807716	-2.006028	99.775085	41.364384	44.214787	105.253174	43.58605	21.1043795	102.5141295	-57.990836	7.1148125	102.3017265
-25.058126	37.590034	105.188301	-7.308588	14.03928	102.507828	45.708916	-2.090925	99.927452	41.255665	44.073059	105.442902	43.4822905	20.991067	102.685177	-58.0994665	7.087493	102.330479
-23.839581	38.896431	105.314407	-7.396932	13.909414	102.654335	45.625977	-2.246513	100.170723	41.156578	43.831764	105.756592	43.3912775	20.7926255	102.9636575	-58.1851415	7.0262025	102.3450125
-22.914547	39.661045	105.45179	-7.438715	13.824171	102.759758	45.585529	-2.29844	100.273445	41.079903	43.673088	105.984261	43.332716	20.687324	103.128853	-58.210146	6.961018	102.390663
-21.933708	40.388237	105.592903	-7.505992	13.745609	102.827309	45.524075	-2.337467	100.33358	40.979481	43.552124	106.247375	43.251778	20.6073285	103.2904775	-58.263762	6.8838895	102.3641405
-20.838058	40.979023	105.772316	-7.597934	13.712242	102.891556	45.432194	-2.336598	100.353394	40.884064	43.444515	106.55835	43.158129	20.5539585	103.455872	-58.353997	6.8705255	102.32724
-19.709324	41.48838	106.012573	-7.781311	13.712224	102.95385	45.263802	-2.284912	100.349113	40.740108	43.353416	106.911278	43.001955	20.534252	103.6301955	-58.564577	6.890196	102.2775045
-18.471981	41.95116	106.272636	-7.994622	13.788242	103.078201	45.06921	-2.236953	100.383057	40.451908	43.340481	107.368515	42.760559	20.551764	103.875786	-58.749803	7.02472	102.280616
-17.240698	42.288631	106.586411	-8.241659	13.899437	103.270042	44.843208	-2.150426	100.483879	40.338299	43.296738	107.691551	42.5907535	20.573156	104.087715	-59.0740715	7.225718	102.452369
-15.190119	42.552864	107.044472	-8.682556	14.066945	103.601799	44.55555	-1.990432	100.78981	39.983376	43.337555	108.314774	42.269463	20.6735615	104.552292	-59.634575	7.4603285	102.651306
-13.827265	42.609509	107.275391	-8.956604	14.209278	103.83345	44.513268	-1.882713	101.023888	39.689743	43.421768	108.818184	42.1015055	20.7695275	104.921036	-60.0147135	7.6490285	102.745864
-12.393469	42.527493	107.435715	-9.18803	14.32803	104.038361	44.482388	-1.779977	101.337265	39.44603	43.505814	109.247993	41.964209	20.8629185	105.292629	-60.340269	7.7931415	102.784093
-10.855161	42.314312	107.482826	-9.346712	14.443177	104.25161	44.412102	-1.645977	101.773285	39.193546	43.578529	109.598831	41.802824	20.966276	105.686058	-60.496248	7.920078	102.817162
-9.3263	42.018215	107.454178	-9.454556	14.529332	104.491447	44.509499	-1.591397	102.206192	38.972591	43.607334	109.886482	41.741045	21.0079685	106.046337	-60.650157	8.0506955	102.936557
-7.621074	41.52536	107.336617	-9.507817	14.583218	104.722168	44.541893	-1.478413	102.875816	38.762016	43.644333	110.168335	41.6519545	21.08296	106.5220755	-60.6675885	8.083476	102.9222605
-6.010637	41.009289	107.221771	-9.530813	14.625565	104.965805	44.762505	-1.50755	103.607384	38.610867	43.675823	110.420479	41.686686	21.0841365	107.0139315	-60.748312	8.1669935	102.9176785
-3.421153	39.900936	106.97757	-9.520607	14.590708	105.323944	44.964539	-1.501836	104.885277	38.413651	43.663963	110.721275	41.689095	21.0810635	107.803276	-60.730309	8.1003525	102.844612
-1.710194	39.079636	106.808998	-9.478953	14.534805	105.56675	45.148872	-1.548568	105.773911	38.337036	43.634045	110.888031	41.742954	21.0427385	108.330971	-60.70086	8.0268715	102.802529
0.101423	38.089935	106.674156	-9.467391	14.463388	105.820786	45.287697	-1.596002	106.724182	38.265381	43.606331	111.090073	41.776539	21.0051645	108.9071275	-60.711321	7.9216115	102.7344445
1.838078	37.10714	106.624542	-9.467021	14.392623	106.032417	45.474346	-1.69285	107.588936	38.22039	43.536816	111.275902	41.847368	20.921983	109.432419	-60.78141	7.863263	102.632415
3.645266	36.006233	106.579018	-9.442684	14.289768	106.227493	45.618336	-1.796507	108.378708	38.209682	43.466908	111.457191	41.914009	20.8352005	109.9179495	-60.799377	7.7443355	102.5370365
5.377983	34.877506	106.619621	-9.435946	14.207652	106.403328	45.718662	-1.881864	109.1213	38.211754	43.410362	111.646942	41.965208	20.764249	110.384121	-60.8371	7.651055	102.422535
7.183944	33.640301	106.672707	-9.407162	14.115418	106.584694	45.824928	-1.995826	109.82019	38.2328	43.335125	111.821999	42.028864	20.6696495	110.8210945	-60.843188	7.5611865	102.3482935
9.790577	31.769722	106.879791	-9.338202	14.090255	106.897797	45.966789	-2.03905	110.850037	38.276627	43.265663	112.049377	42.121708	20.6133065	111.449707	-60.798112	7.5672035	102.345887
11.492836	30.499979	107.072578	-9.257636	14.148149	107.115593	46.104485	-2.007964	111.511635	38.327812	43.284	112.203156	42.2161485	20.638018	111.8573955	-60.7314205	7.65828	102.3737905
13.172214	29.165422	107.338867	-9.138525	14.237722	107.353386	46.257885	-1.953911	112.2117	38.366695	43.306767	112.380753	42.31229	20.676428	112.2962265	-60.58934	7.799016	102.4105455
14.850025	27.828234	107.621574	-8.974591	14.340941	107.609093	46.453548	-1.869144	112.913239	38.448856	43.372501	112.625229	42.451202	20.7516785	112.769234	-60.400384	7.9302035	102.448952
16.465578	26.460495	108.021011	-8.797975	14.440453	107.879318	46.665787	-1.817482	113.685677	38.543018	43.490318	112.981644	42.6044025	20.836418	113.3336605	-60.2003525	8.044488	102.4249755
18.059172	25.044292	108.459938	-8.564046	14.513308	108.184753	46.904842	-1.774402	114.477371	38.706772	43.564804	113.360847	42.805807	20.895201	113.919109	-59.933899	8.131415	102.450397
19.594036	23.630642	108.989571	-8.312167	14.573251	108.527283	47.173683	-1.717489	115.278114	38.911724	43.629986	113.760826	43.0427035	20.9562485	114.51947	-59.6670375	8.1902535	102.535096
21.839008	21.440046	109.675751	-7.848595	14.591083	108.984146	47.617733	-1.743422	116.401505	39.33831	43.629704	114.201416	43.4780215	20.943141	115.3014605	-59.1752115	8.239025	102.6668315
23.224432	19.987701	110.066284	-7.528409	14.559381	109.191879	47.924225	-1.849896	117.016006	39.731827	43.576962	114.31105	43.828026	20.863533	115.663528	-58.884844	8.255229	102.72023
24.581345	18.514486	110.365128	-7.196196	14.487803	109.319893	48.231316	-1.977816	117.472198	40.111221	43.461792	114.31366	44.1712685	20.741988	115.892929	-58.5636605	8.233618	102.746857
25.870232	17.070793	110.548798	-6.886958	14.415297	109.349228	48.542152	-2.136311	117.77124	40.529732	43.31736	114.166008	44.535942	20.5905245	115.968624	-58.309858	8.2400695	102.729832
27.008919	15.658469	110.608032	-6.577095	14.331142	109.283516	48.81311	-2.291889	117.890236	40.830902	43.239811	113.936852	44.822006	20.473961	115.913544	-57.976196	8.188323	102.653488
28.165394	14.22476	110.573601	-6.288806	14.273945	109.160027	49.033092	-2.436877	117.882195	40.89983	43.21027	113.705704	44.966461	20.3866965	115.7939495	-57.544073	8.1611935	102.5261045
29.196709	12.904562	110.499146	-6.023204	14.215077	108.990906	49.238792	-2.597737	117.768181	41.511345	42.948032	113.17997	45.3750685	20.1751475	115.4740755	-57.4214765	8.2550065	102.5077365
30.541538	11.02775	110.396751	-5.673578	14.160508	108.697929	49.536266	-2.821037	117.603157	41.981125	42.779255	112.737747	45.7586955	19.979109	115.170452	-57.1058515	8.341907	102.225406
31.41132	9.758144	110.415009	-5.468649	14.134283	108.546654	49.669376	-2.910791	117.562775	42.247581	42.688251	112.601593	45.9584785	19.88873	115.082184	-56.8957765	8.379836	102.011124
32.15276	8.654718	110.472527	-5.253882	14.12808	108.427193	49.859562	-2.984817	117.486481	42.559669	42.63884	112.546036	46.2096155	19.8270115	115.0162585	-56.7173795	8.4291485	101.8381275
32.809753	7.569371	110.527275	-5.04162	14.149528	108.323288	50.01712	-3.062426	117.42659	42.85569	42.627728	112.538361	46.436405	19.782651	114.9824755	-56.519645	8.516405	101.6641005
33.41774	6.542646	110.513947	-4.854489	14.202285	108.220253	50.183762	-3.171894	117.295837	43.173504	42.611431	112.525681	46.678633	19.7197685	114.910759	-56.387611	8.6848015	101.529747
33.95118	5.539566	110.434601	-4.644666	14.255315	108.105125	50.31913	-3.227499	117.089287	43.436813	42.60825	112.515785	46.8779715	19.6903755	114.802536	-56.1673035	8.8202545	101.407714
34.415794	4.632763	110.300636	-4.466088	14.326118	108.004745	50.448246	-3.253122	116.851982	43.674946	42.622757	112.531784	47.061596	19.6848175	114.691883	-55.993772	8.9674185	101.317607
35.036655	3.367683	110.173264	-4.17435	14.439445	107.906433	50.714283	-3.245801	116.536537	44.045784	42.680359	112.551834	47.3800335	19.717279	114.5441855	-55.7287335	9.161611	101.2686805
35.377689	2.562153	110.125946	-3.984106	14.531891	107.880226	50.891502	-3.243263	116.387665	44.237854	42.732273	112.574577	47.564678	19.744505	114.481121	-55.53289	9.319277	101.279331
35.617889	1.771623	110.103157	-3.774999	14.612891	107.863403	51.08707	-3.230764	116.297569	44.446899	42.762959	112.564682	47.7669845	19.7660975	114.4311255	-55.3169825	9.4596845	101.2956805
35.804363	1.035405	110.07016	-3.582111	14.691326	107.848381	51.296638	-3.234784	116.26725	44.615318	42.778278	112.55925	47.955978	19.771747	114.41325	-55.1202	9.610905	101.283512
35.896008	0.400818	110.073593	-3.385032	14.75305	107.813385	51.507969	-3.271289	116.24987	44.796753	42.780136	112.52935	48.152361	19.7544235	114.38961	-54.922425	9.7516765	101.23716
35.911961	-0.193282	110.034691	-3.197684	14.782284	107.756767	51.689751	-3.308047	116.201958	44.984245	42.779732	112.52227	48.336998	19.7358425	114.362114	-54.732366	9.8287255	101.15142
35.843231	-0.759259	109.974121	-3.006321	14.777485	107.683945	51.846062	-3.374093	116.116295	45.227242	42.750977	112.514351	48.536652	19.688442	114.315323	-54.549294	9.866528	101.052567
35.588707	-1.568548	109.798347	-2.774587	14.750574	107.549225	52.02092	-3.47697	115.963425	45.52951	42.660679	112.496902	48.775215	19.5918545	114.2301635	-54.324389	9.9092935	100.8682865
35.281948	-2.008869	109.681412	-2.654633	14.750324	107.435822	52.121246	-3.546721	115.843201	45.678665	42.608868	112.472725	48.8999555	19.5310735	114.157963	-54.2092215	9.9695745	100.713681
34.928455	-2.391603	109.514748	-2.562926	14.756155	107.328094	52.163727	-3.574883	115.725456	45.826767	42.581642	112.423798	48.995247	19.5033795	114.074627	-54.121099	10.0089305	100.581561
34.513489	-2.69769	109.3358	-2.486387	14.791859	107.215775	52.209408	-3.602485	115.634796	45.878315	42.602562	112.410378	49.0438615	19.5000385	114.022587	-54.0166355	10.0836795	100.408963
34.062984	-2.903558	109.172714	-2.452276	14.838598	107.120064	52.264606	-3.597359	115.521149	45.927574	42.640709	112.393738	49.09609	19.521675	113.9574435	-54.000642	10.155521	100.2826845
33.567249	-3.036354	109.006454	-2.431546	14.895214	107.039322	52.306908	-3.585797	115.379974	45.934441	42.715168	112.416695	49.1206745	19.5646855	113.8983345	-53.9837665	10.2257425	100.1803095
32.990795	-3.100648	108.749023	-2.427762	14.971876	106.939079	52.34145	-3.588098	115.162643	45.983696	42.783962	112.405609	49.162573	19.597932	113.784126	-54.018097	10.34582	100.094032
32.039787	-3.085051	108.223831	-2.462173	15.104135	106.745827	52.321243	-3.536461	114.70224	45.975922	42.938923	112.433983	49.1485825	19.701231	113.5681115	-54.0729285	10.507039	99.9235425
31.354868	-2.981849	107.852127	-2.519783	15.226038	106.615486	52.22237	-3.463644	114.384544	45.919945	43.052887	112.493774	49.0711575	19.7946215	113.439159	-54.1107235	10.6574545	99.791813
30.611546	-2.828364	107.506958	-2.622328	15.386909	106.505287	52.130432	-3.357702	114.083183	45.855999	43.210686	112.583069	48.9932155	19.926492	113.333126	-54.2378715	10.847326	99.677448
29.865765	-2.630933	107.180786	-2.71912	15.576406	106.392273	52.038837	-3.189503	113.815475	45.756958	43.42524	112.689949	48.8978975	20.1178685	113.252712	-54.3361375	11.0349435	99.531834
29.114637	-2.37396	106.950775	-2.838704	15.7984	106.33297	51.941788	-2.992365	113.602592	45.611809	43.670929	112.768745	48.7767985	20.339282	113.1856685	-54.4542065	11.257518	99.4802715
28.346857	-2.099046	106.741989	-2.930276	16.038685	106.286858	51.849957	-2.754782	113.424561	45.934757	43.771362	112.57753	48.892357	20.50829	113.0010455	-54.752909	11.56908	99.5726705
27.534092	-1.756011	106.549118	-3.030128	16.286114	106.243858	51.800163	-2.484455	113.267044	45.209961	44.274635	112.874451	48.505062	20.89509	113.0707475	-54.565318	11.677138	99.4169685
26.194546	-1.266386	106.299927	-3.136018	16.644304	106.172089	51.707203	-2.04607	113.051285	45.14616	44.637836	112.805618	48.4266815	21.295883	112.9284515	-54.6987175	11.992725	99.4157265
25.293346	-0.928711	106.121078	-3.198003	16.880322	106.120972	51.627773	-1.752269	112.905518	45.141193	44.856617	112.719032	48.384483	21.552174	112.812275	-54.780489	12.20847	99.429669
24.427782	-0.599895	105.99427	-3.237932	17.109016	106.060013	51.557072	-1.47635	112.800507	44.97134	45.121044	112.718155	48.264206	21.822347	112.759331	-54.74007	12.395685	99.360695
23.507832	-0.24067	105.910683	-3.303854	17.33366	106.027161	51.506542	-1.204193	112.741943	44.851593	45.376892	112.695778	48.1790675	22.0863495	112.7188605	-54.7867755	12.5809705	99.3354615
22.551702	0.145426	105.88517	-3.377429	17.554338	106.009338	51.423531	-0.922336	112.763023	44.764507	45.646049	112.651299	48.094019	22.3618565	112.707161	-54.848877	12.7468195	99.311515
21.516027	0.531531	105.886993	-3.451799	17.785543	105.982117	51.362453	-0.673779	112.820412	44.653671	45.898655	112.597336	48.008062	22.612438	112.708874	-54.91166	12.958648	99.25536
20.496412	0.933668	105.87236	-3.526089	18.012337	105.94368	51.299911	-0.451084	112.885414	44.537086	46.121162	112.498322	47.9184985	22.835039	112.691868	-54.9706765	13.189635	99.195492
18.994368	1.540513	105.846512	-3.647371	18.307949	105.881584	51.172752	-0.112235	112.954124	44.435909	46.453918	112.347534	47.8043305	23.1708415	112.650829	-55.0990725	13.4450565	99.112339
17.925817	1.976266	105.798576	-3.73173	18.483057	105.835739	51.088737	0.098629	112.972763	44.355034	46.642792	112.287231	47.7218855	23.3707105	112.629997	-55.1853455	13.5954035	99.041481
16.805387	2.426539	105.736221	-3.816836	18.643833	105.785248	50.987183	0.311079	112.97876	44.275745	46.857349	112.293388	47.631464	23.584214	112.636074	-55.265136	13.703452	98.934422
15.69455	2.892941	105.633202	-3.934565	18.820988	105.739891	50.890465	0.544548	112.962982	44.186844	47.070866	112.323975	47.5386545	23.807707	112.6434785	-55.4077845	13.834269	98.8363035
14.616102	3.375689	105.54879	-4.059003	19.016521	105.692673	50.786476	0.79291	112.929642	44.072403	47.289536	112.35733	47.4294395	24.041223	112.643486	-55.5474455	13.991819	98.74186
13.466449	3.879837	105.378151	-4.207664	19.221415	105.639198	50.704552	1.049959	112.842819	43.960388	47.547306	112.366798	47.33247	24.2986325	112.6048085	-55.747798	14.1441975	98.6735875
12.231898	4.405184	105.173019	-4.358017	19.441364	105.549416	50.661469	1.275993	112.694344	43.810673	47.838688	112.339653	47.236071	24.5573405	112.5169985	-55.952105	14.3253875	98.5818335
10.467508	5.195244	104.737404	-4.571788	19.738718	105.341972	50.590336	1.64292	112.295982	43.62291	48.201305	112.154686	47.106623	24.9221125	112.225334	-56.250199	14.5553235	98.45861
9.289802	5.737794	104.426445	-4.687709	19.924931	105.189445	50.501167	1.920039	111.919067	43.456825	48.440231	112.032547	46.978996	25.180135	111.975807	-56.354414	14.669727	98.403083
8.005725	6.297249	104.196342	-4.812444	20.12711	105.078278	50.359638	2.255877	111.568092	43.29126	48.687096	111.938202	46.825449	25.4714865	111.753147	-56.450337	14.7827335	98.403409
6.77431	6.828296	104.000496	-4.940702	20.337626	105.006233	50.253517	2.60082	111.306702	43.133869	48.936695	111.902344	46.693693	25.7687575	111.604523	-56.575097	14.9064945	98.407943
5.568335	7.391956	103.915199	-5.055532	20.54377	104.979599	50.194992	2.915325	111.137474	42.996292	49.220112	111.914001	46.595642	26.0677185	111.5257375	-56.706706	15.0198215	98.4334605
4.35518	7.916137	103.818199	-5.158278	20.762808	104.97419	50.114666	3.214793	111.05249	42.889519	49.501808	111.927536	46.5020925	26.3583005	111.490013	-56.8186485	15.1673155	98.458367
3.009773	8.467446	103.790199	-5.221082	20.978441	104.972374	50.062252	3.507935	110.993828	42.757561	49.774334	111.911896	46.4099065	26.6411345	111.452862	-56.8520705	15.3157475	98.491886
1.063238	9.307744	103.804573	-5.276271	21.293022	104.953934	49.998562	3.900251	110.927521	42.600285	50.140755	111.739822	46.2994235	27.020503	111.3336715	-56.8519655	15.565541	98.5741965
-0.179845	9.81765	103.741989	-5.291932	21.482567	104.930344	49.941875	4.133696	110.892715	42.520149	50.382156	111.547379	46.231012	27.257926	111.220047	-56.814876	15.707208	98.640641
-1.482211	10.313232	103.712273	-5.282672	21.639997	104.882141	49.88781	4.338601	110.83931	42.446213	50.576656	111.320053	46.1670115	27.4576285	111.0796815	-56.7323555	15.8223655	98.6846005
-2.743922	10.799685	103.629601	-5.312329	21.741323	104.804169	49.82626	4.516611	110.795593	42.377689	50.715656	111.062645	46.1019745	27.6161335	110.929119	-56.7266325	15.8665125	98.679219
-4.038788	11.291949	103.555084	-5.332353	21.80555	104.696274	49.758144	4.655772	110.732224	42.334366	50.800102	110.816658	46.046255	27.727937	110.774441	-56.710961	15.883163	98.618107
-5.361958	11.79151	103.468689	-5.358756	21.806633	104.580917	49.646355	4.741824	110.621056	42.097015	50.948734	110.664841	45.871685	27.845279	110.6429485	-56.589197	15.767987	98.5188855
-6.633626	12.261475	103.342758	-5.407568	21.767818	104.458382	49.517296	4.756332	110.456512	42.325737	50.862717	110.284897	45.9215165	27.8095245	110.3707045	-56.7366525	15.7261115	98.5460595
-8.559944	13.012655	103.171692	-5.475955	21.614822	104.25676	49.313629	4.656369	110.060623	42.410515	50.750126	109.880661	45.862072	27.7032475	109.970642	-56.813982	15.5263965	98.542878
-9.866224	13.527764	103.083954	-5.518268	21.450779	104.151283	49.137489	4.550835	109.688995	42.416954	50.60284	109.555054	45.7772215	27.5768375	109.6220245	-56.8137575	15.3247205	98.6805415
-11.114688	14.021513	103.060257	-5.567858	21.232264	104.07486	48.936062	4.425558	109.235405	42.420914	50.407898	109.179375	45.678488	27.416728	109.20739	-56.814204	15.0478	98.94233
-12.355311	14.521972	103.100655	-5.590256	20.928003	104.032707	48.63876	4.236698	108.772446	42.371033	50.16539	108.737991	45.5048965	27.201044	108.7552185	-56.6854085	14.654962	99.3101955
-13.613727	15.059775	103.177986	-5.715473	20.621927	104.005386	48.305336	3.996742	108.221779	42.274952	49.895168	108.282761	45.290144	26.945955	108.25227	-56.72109	14.297899	99.758502
-14.858888	15.591224	103.254677	-5.912217	20.301991	103.964195	47.980297	3.77106	107.516655	42.212105	49.586128	107.770874	45.096201	26.678594	107.6437645	-56.920635	13.925388	100.2846255
-16.056414	16.149849	103.377136	-6.104149	19.924288	103.944672	47.298992	3.506841	106.968819	42.122986	49.195957	107.148811	44.710989	26.351399	107.058815	-56.919287	13.497177	100.830529
-17.775461	17.065935	103.55735	-6.487511	19.338043	103.918694	46.677078	2.908628	105.686867	41.919281	48.501812	106.285622	44.2981795	25.70522	105.9862445	-57.2732015	12.970866	101.8511435
-18.851093	17.693224	103.592278	-6.794633	18.953678	103.821609	46.152096	2.592944	104.819214	41.772366	48.081589	105.795982	43.962231	25.3372665	105.307598	-57.551497	12.5700895	102.33562
-19.867435	18.394867	103.550148	-7.108165	18.628614	103.648987	45.605042	2.267183	103.991974	41.593597	47.68734	105.370117	43.5993195	24.9772615	104.6810455	-57.8156495	12.2799665	102.6169285
-20.794481	19.171755	103.401993	-7.459636	18.378378	103.369865	45.142262	2.008514	103.17569	41.384888	47.363461	105.063652	43.263575	24.6859875	104.119671	-58.182847	12.0707685	102.620059
-21.657207	19.934671	103.169128	-7.825753	18.258711	103.068291	44.666698	1.80034	102.494225	41.199017	47.148369	104.869339	42.9328575	24.4743545	103.681782	-58.5843635	12.0430675	102.4548
-22.435011	20.739769	102.979767	-8.169744	18.214638	102.797401	44.223591	1.663552	101.937279	41.026688	47.010086	104.730034	42.6251395	24.336819	103.3336565	-58.9646275	12.092457	102.2611455
-23.110849	21.588276	102.854858	-8.479403	18.256571	102.580002	43.838535	1.565398	101.553795	40.816071	46.903728	104.624626	42.327303	24.234563	103.0892105	-59.286109	12.278579	102.0707935
-23.871073	22.924065	102.766182	-8.890372	18.354013	102.4076	43.453659	1.424755	101.342438	40.571358	46.776485	104.431107	42.0125085	24.10062	102.8867725	-59.7932525	12.607406	101.9284275
