# Supplementary material for: How to jointly control a ball trajectory on a moving board: Methodological insights into Motor Learning and Rehabilitation
Source: PLoS One. 2025 Oct 15;20(10):e0334588. doi: 10.1371/journal.pone.0334588 (PMC12527165; doi:10.1371/journal.pone.0334588)
Supplement: S2 Data — (ZIP) [file pone.0334588.s002.zip › D1_005.csv]

Ball_X	Ball_Y	Ball_Z	BoardCentre_X	BoardCentre_Y	BoardCentre_Z	P1LeftHand_X	P1LeftHand_Y	P1LeftHand_Z	P1RightHand_X	P1RightHand_Y	P1RightHand_Z	P1MidHands_X	P1MidHands_Y	P1MidHands_Z	P2MidHands_X	P2MidHands_Y	P2MidHands_Z
-9.222751	41.24221	111.557999	-8.640686	16.479549	110.785652	43.911919	-4.556521	104.735168	40.48851	41.760548	109.008751	42.2002145	18.6020135	106.8719595	-59.4815865	14.3570845	114.6993445
-8.978155	40.913647	111.451973	-8.428243	16.211294	110.774338	43.217033	-4.856511	103.591011	39.733704	41.319942	107.900406	41.4753685	18.2317155	105.7457085	-58.3318545	14.1908725	115.8029675
-8.723151	40.540058	111.341644	-8.372098	15.775847	110.449112	42.632046	-5.334864	102.912506	39.714432	40.636623	107.411003	41.173239	17.6508795	105.1617545	-57.917435	13.9008145	115.7364695
-8.551119	40.060722	111.196068	-8.497979	15.349335	110.186089	42.651573	-5.943539	102.962402	40.223312	40.148178	107.751167	41.4374425	17.1023195	105.3567845	-58.4334005	13.5963505	115.0153935
-8.502065	39.676208	111.186806	-8.745055	15.154391	110.375534	42.608131	-6.312381	103.257904	40.129715	39.94978	107.920731	41.368923	16.8186995	105.5893175	-58.859033	13.4900825	115.1617505
-8.591139	39.496834	111.497536	-8.950865	15.126613	110.883781	42.407597	-6.403893	103.472839	39.634773	39.778725	107.794106	41.021185	16.687416	105.6334725	-58.922915	13.56581	116.1340895
-8.748481	39.396591	111.861954	-9.159925	15.036244	111.248161	42.355366	-6.480555	103.899178	39.543594	39.678314	108.261551	40.94948	16.5988795	106.0803645	-59.26933	13.4736085	116.4159575
-8.785681	39.281158	112.18586	-9.178242	14.934473	111.500511	42.49017	-6.541925	104.298271	39.76244	39.634209	108.782242	41.126305	16.546142	106.5402565	-59.482789	13.322804	116.4607655
-8.766356	39.200592	112.92025	-9.144803	14.839167	112.267433	42.581322	-6.566004	104.522957	39.850861	39.604824	109.045258	41.2160915	16.51941	106.7841075	-59.5056975	13.158924	117.7507585
-8.700768	39.154278	113.587662	-9.068877	14.788823	112.964867	42.367275	-6.564575	104.322746	39.630024	39.519455	108.871498	40.9986495	16.47744	106.597122	-59.1364035	13.100206	119.332612
-8.550961	39.099102	113.581261	-8.979934	14.742475	112.842773	41.984447	-6.605548	103.624252	39.438721	39.341087	108.293793	40.711584	16.3677695	105.9590225	-58.671452	13.1171805	119.7265235
-8.38954	39.03553	112.994278	-8.917549	14.690058	111.998055	41.736481	-6.669376	103.050613	39.52177	39.196995	108.052124	40.6291255	16.2638095	105.5513685	-58.4642235	13.1163065	118.4447415
-8.322718	38.983555	112.358727	-8.974871	14.702656	111.176514	42.041237	-6.710855	103.260735	39.934669	39.205505	108.489517	40.987953	16.247325	105.875126	-58.937695	13.157987	116.477902
-8.453882	39.102852	111.381981	-9.152488	14.903527	110.375008	42.507851	-6.565106	103.591476	39.907284	39.50906	108.727173	41.2075675	16.471977	106.1593245	-59.5125435	13.335077	114.5906915
-8.50783	39.180744	111.10791	-9.209709	14.956806	110.202789	42.261135	-6.555145	103.563011	39.573921	39.419128	108.366486	40.917528	16.4319915	105.9647485	-59.336946	13.4816205	114.4408295
-8.519281	38.987453	112.086929	-9.26447	14.79711	111.165047	42.198826	-6.764149	104.096458	39.760738	39.159046	108.750008	40.979782	16.1974485	106.423233	-59.508722	13.3967715	115.906861
-8.482638	38.779156	113.418648	-9.183433	14.577621	112.652191	42.282234	-6.925211	104.368637	39.809402	39.099388	109.018158	41.045818	16.0870885	106.6933975	-59.412684	13.0681535	118.6109845
-8.403631	38.605347	113.822723	-8.989154	14.528124	112.846184	42.050442	-7.001123	103.98555	39.51054	38.946922	108.273354	40.780491	15.9728995	106.129452	-58.758799	13.0833485	119.562916
-8.320958	38.426651	113.140045	-8.836382	14.602595	111.23774	42.037212	-7.150204	103.468559	39.660656	38.698357	107.656464	40.848934	15.7740765	105.5625115	-58.521698	13.4311135	116.9129685
-8.22188	38.264297	111.370697	-8.90202	14.500232	110.083817	42.310036	-7.189268	103.2948	39.954166	38.753986	107.458557	41.132101	15.782359	105.3766785	-58.936141	13.218105	114.7909555
-8.766475	38.256943	113.383888	-9.077297	14.168489	111.151375	42.340351	-7.279696	103.7575	39.420284	38.664433	107.753181	40.8803175	15.6923685	105.7553405	-59.0349115	12.6446095	116.5474095
-9.236876	38.282394	114.389801	-9.111185	14.124637	111.262222	42.421757	-7.424785	104.196716	39.508911	38.58744	107.985374	40.965334	15.5813275	106.091045	-59.187704	12.6679465	116.433399
-9.703626	38.325844	114.341583	-9.14603	14.158928	110.776436	42.414722	-7.563601	104.262161	39.63694	38.533554	107.918442	41.025831	15.4849765	106.0903015	-59.317891	12.8328795	115.4625705
-10.161592	38.391712	113.187172	-9.205585	14.127369	110.43354	42.290794	-7.670134	104.241959	39.573498	38.446312	107.676765	40.932146	15.388089	105.959362	-59.343316	12.866649	114.907718
-10.375175	38.35664	110.879936	-9.244052	14.043442	110.483994	42.211826	-7.74294	104.261673	39.529964	38.360481	107.609367	40.870895	15.3087705	105.93552	-59.358999	12.7781135	115.032468
-10.414233	38.534393	112.99337	-9.22317	13.989072	110.62825	42.304863	-7.766195	104.370972	39.587231	38.359638	107.70018	40.946047	15.2967215	106.035576	-59.392387	12.6814225	115.220924
-10.201467	38.576977	113.816055	-9.160369	14.002892	110.572556	42.452297	-7.710186	104.360817	39.686291	38.422901	107.811058	41.069294	15.3563575	106.0859375	-59.390032	12.6494265	115.0591745
-9.927555	38.695995	113.058022	-9.075495	14.055029	110.129402	42.610088	-7.507121	104.131554	39.835758	38.621639	107.984146	41.222923	15.557259	106.05785	-59.373913	12.552799	114.200954
-9.73278	38.768543	111.162582	-9.053201	14.125906	109.897079	42.670948	-7.292685	103.89328	39.919601	38.806881	108.152985	41.2952745	15.757098	106.0231325	-59.4016765	12.494714	113.7710255
-9.108887	38.612617	112.179008	-9.003221	14.22125	109.807678	42.738609	-7.048464	103.70047	39.971901	39.02322	108.313431	41.355255	15.987378	106.0069505	-59.361697	12.455122	113.6084055
-8.434747	38.427284	112.81649	-8.994412	14.366918	109.860764	42.796906	-6.809165	103.581253	40.006359	39.232956	108.533928	41.4016325	16.2118955	106.0575905	-59.3904565	12.5219405	113.6639375
-7.79285	38.28973	112.418427	-8.990937	14.486692	109.946732	42.876396	-6.633735	103.525185	40.080807	39.42503	108.782639	41.4786015	16.3956475	106.153912	-59.4604755	12.5777365	113.739552
-7.090585	38.072933	111.317841	-8.980568	14.622503	110.046623	42.941311	-6.532718	103.478333	40.238319	39.612095	109.041992	41.589815	16.5396885	106.2601625	-59.550951	12.7053175	113.8330835
-6.221542	37.669445	112.395737	-8.969555	14.680001	110.075035	42.963993	-6.516841	103.43367	40.469872	39.79221	109.278641	41.7169325	16.6376845	106.3561555	-59.6560425	12.7223175	113.7939145
-4.928679	37.073689	112.130096	-8.900167	14.644538	109.877884	43.075077	-6.687852	103.315292	40.885143	39.909931	109.603294	41.98011	16.6110395	106.459293	-59.780444	12.6780365	113.296475
-4.062734	36.697762	110.552658	-8.854436	14.536236	109.500229	43.156616	-6.846843	103.328598	41.165283	39.836243	109.788071	42.1609495	16.4947	106.5583345	-59.8698215	12.577772	112.4421235
-2.895082	36.021915	110.674873	-8.812786	14.41754	108.902969	43.332592	-7.056013	103.4907	41.429672	39.752045	110.041489	42.381132	16.348016	106.7660945	-60.006704	12.487064	111.0398435
-1.747227	35.300846	110.167244	-8.759809	14.315534	108.326813	43.562859	-7.252857	103.877724	41.646351	39.705883	110.273872	42.604605	16.226513	107.075798	-60.124223	12.404555	109.577828
-0.622153	34.569202	108.58979	-8.722483	14.214964	107.851585	43.80735	-7.404611	104.480598	41.777332	39.676838	110.478798	42.792341	16.1361135	107.479698	-60.237307	12.2938145	108.223472
0.651892	33.595974	108.680237	-8.642621	14.168547	107.558098	44.087711	-7.499357	105.349777	41.889275	39.644524	110.76561	42.988493	16.0725835	108.0576935	-60.273735	12.2645105	107.0585025
2.018765	32.609306	107.977867	-8.48527	14.141466	107.396507	44.452763	-7.593476	106.423988	42.047642	39.597466	111.165306	43.2502025	16.001995	108.794647	-60.2207425	12.280937	105.998367
3.979268	31.035704	108.240005	-8.239752	14.011508	107.425583	44.991196	-7.807358	108.415749	42.363422	39.442646	112.085464	43.677309	15.817644	110.2506065	-60.156813	12.205372	104.6005595
5.330312	29.941582	108.025993	-7.983875	13.866318	107.755676	45.343674	-7.937162	109.882378	42.549385	39.368443	112.753151	43.9465295	15.7156405	111.3177645	-59.9142795	12.0169955	104.1935875
6.605212	28.793869	108.750443	-7.714372	13.710369	108.258713	45.727169	-8.0996	111.400398	42.796963	39.271194	113.323105	44.262066	15.585797	112.3617515	-59.69081	11.834941	104.1556745
7.857625	27.631149	108.861671	-7.457977	13.530822	108.814873	46.149052	-8.313599	112.79538	43.093067	39.148216	113.811554	44.6210595	15.4173085	113.303467	-59.5370135	11.6443355	104.326279
9.16752	26.386856	109.497765	-7.212375	13.337882	109.352135	46.495071	-8.477701	114.001862	43.334717	39.001621	114.192871	44.914894	15.26196	114.0973665	-59.339644	11.413804	104.6069035
10.358752	25.195217	109.957954	-7.029368	13.175911	109.828079	46.806	-8.659372	114.95919	43.556324	38.848282	114.457451	45.181162	15.094455	114.7083205	-59.239898	11.257367	104.9478375
11.423885	24.089336	110.293594	-6.906083	13.033607	110.167374	47.049343	-8.846537	115.617989	43.770538	38.703804	114.633308	45.4099405	14.9286335	115.1256485	-59.2221065	11.1385805	105.2090995
13.038945	22.363182	110.613945	-6.806243	12.862905	110.447929	47.265709	-9.087949	115.945457	43.974167	38.536228	114.803589	45.619938	14.7241395	115.374523	-59.232424	11.0016705	105.521335
13.984955	21.30644	110.796913	-6.80073	12.766952	110.483185	47.317825	-9.200262	115.844406	44.12751	38.454582	114.843414	45.7226675	14.62716	115.34391	-59.3241275	10.906744	105.62246
14.916979	20.222248	110.574913	-6.807796	12.708677	110.403992	47.316807	-9.237878	115.525566	44.164612	38.434101	114.869354	45.7407095	14.5981115	115.19746	-59.3563015	10.8192425	105.610524
15.767389	19.203079	110.670303	-6.829915	12.691726	110.314796	47.28981	-9.164901	115.116966	44.122505	38.481857	114.916107	45.7061575	14.658478	115.0165365	-59.3659875	10.724974	105.6130555
16.556105	18.225843	110.743484	-6.809541	12.730331	110.24337	47.334332	-8.991625	114.742088	44.082115	38.585163	115.022568	45.7082235	14.796769	114.882328	-59.3273055	10.663893	105.604412
17.312857	17.259424	110.794449	-6.744333	12.85142	110.257957	47.464596	-8.748234	114.56884	44.073105	38.743462	115.219589	45.7688505	14.997614	114.8942145	-59.2575165	10.705226	105.6216995
18.078857	16.260891	110.975563	-6.612854	13.043542	110.38517	47.710155	-8.42734	114.659332	44.070244	38.974297	115.48996	45.8901995	15.2734785	115.074646	-59.1159075	10.8136055	105.695694
19.160681	14.852179	111.39859	-6.174916	13.437742	110.720955	48.242779	-7.87737	115.274872	44.095657	39.407253	116.040352	46.169218	15.7649415	115.657612	-58.51905	11.1105425	105.784298
19.85589	13.873236	111.773422	-5.812389	13.721104	111.043694	48.691666	-7.558776	115.918747	44.258736	39.717304	116.440437	46.475201	16.079264	116.179592	-58.099979	11.362944	105.907796
20.493866	12.81663	112.258186	-5.393306	13.983581	111.373863	49.148392	-7.262031	116.609619	44.54174	40.002476	116.827057	46.845066	16.3702225	116.718338	-57.631678	11.5969395	106.029388
21.061676	11.8132	112.625572	-5.014638	14.20829	111.650154	49.618652	-7.034095	117.20507	44.847202	40.268253	117.128662	47.232927	16.617079	117.166866	-57.262203	11.799501	106.133442
21.503969	10.859549	112.93898	-4.688141	14.390154	111.832596	49.980145	-6.887628	117.688004	45.214176	40.437637	117.280434	47.5971605	16.7750045	117.484219	-56.9734425	12.0053035	106.180973
21.956739	9.755912	113.102829	-4.41129	14.513983	111.928795	50.292103	-6.799354	117.98172	45.483353	40.541054	117.328384	47.887728	16.87085	117.655052	-56.710308	12.157116	106.202538
22.336636	8.66712	113.169121	-4.173142	14.598534	111.917755	50.562485	-6.764041	118.145218	45.760536	40.602802	117.301537	48.1615105	16.9193805	117.7233775	-56.5077945	12.2776875	106.1121325
22.694387	7.178417	113.052895	-3.877535	14.625343	111.733673	50.901241	-6.747985	118.11277	45.926056	40.702652	117.261139	48.4136485	16.9773335	117.6869545	-56.1687185	12.2733525	105.7803915
22.820415	6.177194	112.885429	-3.661561	14.594769	111.516441	51.120514	-6.754558	117.931328	46.30695	40.632202	117.028023	48.713732	16.938822	117.4796755	-56.036854	12.250716	105.5532065
22.975094	5.071801	112.646988	-3.458306	14.558843	111.299606	51.316444	-6.770069	117.678215	46.505543	40.563084	116.758133	48.9109935	16.8965075	117.218174	-55.8276055	12.2211785	105.381038
22.999468	4.054956	112.405899	-3.208333	14.52954	111.081017	51.515591	-6.78206	117.378151	46.693382	40.473316	116.404427	49.1044865	16.845628	116.891289	-55.5211525	12.213452	105.270745
22.998674	3.107389	112.106644	-2.947978	14.528899	110.886719	51.737362	-6.7958	117.094398	46.880959	40.415504	116.045189	49.3091605	16.809852	116.5697935	-55.2051165	12.247946	105.2036445
22.883699	2.197648	111.881615	-2.697888	14.554182	110.684311	51.931541	-6.773863	116.853523	47.176464	40.349499	115.633484	49.5540025	16.787818	116.2435035	-54.9497785	12.320546	105.1251185
22.754478	1.209382	111.638069	-2.420788	14.589781	110.480942	52.124798	-6.736215	116.62394	47.349167	40.339111	115.240967	49.7369825	16.801448	115.9324535	-54.5785585	12.378114	105.0294305
22.37261	-0.130322	111.299553	-2.050951	14.629226	110.165962	52.434509	-6.68908	116.288017	47.560795	40.39024	114.642441	49.997652	16.85058	115.465229	-54.099554	12.407872	104.866695
22.055523	-0.921545	111.073616	-1.868543	14.682817	109.983994	52.58802	-6.665897	116.074158	47.730385	40.414639	114.28466	50.1592025	16.874371	115.179409	-53.8962885	12.491263	104.788579
21.621	-1.699295	110.935143	-1.760224	14.772555	109.863213	52.664436	-6.642439	115.867905	47.848579	40.440712	113.93	50.2565075	16.8991365	114.8989525	-53.7769555	12.6459735	104.8274735
21.108946	-2.476243	110.823021	-1.737893	14.917713	109.807335	52.66016	-6.602186	115.673935	47.941387	40.473469	113.6623	50.3007735	16.9356415	114.6681175	-53.7765595	12.8997845	104.9465525
20.497042	-3.170212	110.761009	-1.782774	15.122429	109.796097	52.577328	-6.553663	115.498993	47.978191	40.526451	113.493958	50.2777595	16.986394	114.4964755	-53.8433075	13.258464	105.0957185
19.817066	-3.719376	110.695442	-1.89287	15.380101	109.838394	52.420513	-6.462429	115.357445	48.012238	40.606625	113.395966	50.2163755	17.072098	114.3767055	-54.0021155	13.688104	105.3000825
19.12883	-4.227796	110.646927	-2.010332	15.6623	109.917816	52.259594	-6.350037	115.243896	47.989731	40.74445	113.416946	50.1246625	17.1972065	114.330421	-54.1453265	14.1273935	105.505211
18.002012	-5.021959	110.537735	-2.156541	16.101303	110.033989	52.094322	-6.101584	115.047791	47.946964	41.058453	113.525597	50.020643	17.4784345	114.286694	-54.333725	14.7241715	105.781284
17.23794	-5.505295	110.403549	-2.16394	16.357412	110.065865	52.082008	-5.876437	114.874359	47.877796	41.308544	113.519035	49.979902	17.7160535	114.196697	-54.307782	14.9987705	105.935033
16.500614	-5.908538	110.192017	-2.115881	16.564354	110.014893	52.151955	-5.628486	114.646782	47.842529	41.555229	113.407303	49.997242	17.9633715	114.0270425	-54.229004	15.1653365	106.0027435
15.747272	-6.292212	109.999725	-2.000401	16.720608	109.908363	52.27092	-5.38941	114.402786	47.825562	41.77927	113.188622	50.048241	18.19493	113.795704	-54.049043	15.246286	106.021022
14.953936	-6.688394	109.814812	-1.843593	16.794781	109.745445	52.420063	-5.193238	114.193085	47.920895	41.909573	112.820137	50.170479	18.3581675	113.506611	-53.857665	15.2313945	105.984279
14.103608	-7.097976	109.699562	-1.650218	16.775587	109.542259	52.615719	-5.095326	114.073769	47.987637	41.957439	112.443527	50.301678	18.4310565	113.258648	-53.602114	15.1201175	105.82587
13.338904	-7.505699	109.624039	-1.473588	16.652857	109.281906	52.832382	-5.097927	114.042351	48.04995	41.948082	112.071121	50.441166	18.4250775	113.056736	-53.388342	14.8806365	105.507076
12.111048	-8.027974	109.624657	-1.209679	16.30345	108.882881	53.14204	-5.221791	114.14386	47.989063	41.824055	111.593124	50.5655515	18.301132	112.868492	-52.9849095	14.305768	104.89727
11.140236	-8.32627	109.666374	-1.044178	16.021481	108.637596	53.333874	-5.401268	114.250969	48.220108	41.56773	111.089035	50.776991	18.083231	112.670002	-52.865347	13.959731	104.60519
10.238795	-8.61435	109.715317	-0.916255	15.737781	108.497444	53.473831	-5.577855	114.340759	48.357296	41.355217	110.743378	50.9155635	17.888681	112.5420685	-52.7480735	13.586881	104.4528195
9.36167	-8.801703	109.792961	-0.805568	15.486492	108.450684	53.579025	-5.742195	114.414917	48.445084	41.15844	110.526367	51.0120545	17.7081225	112.470642	-52.6231905	13.2648615	104.430726
8.435378	-8.874197	109.85849	-0.710583	15.303323	108.507469	53.681438	-5.868425	114.436974	48.527954	41.017532	110.459015	51.104696	17.5745535	112.4479945	-52.525862	13.0320925	104.5669435
7.378371	-8.858403	109.859779	-0.61795	15.214268	108.630798	53.760731	-5.953177	114.415573	48.667336	40.950523	110.53624	51.2140335	17.498673	112.4759065	-52.4499335	12.929863	104.7856895
6.378623	-8.769014	109.787346	-0.534873	15.242997	108.79229	53.82756	-5.975533	114.321793	48.83075	40.956341	110.705612	51.329155	17.490404	112.5137025	-52.398901	12.99559	105.0708775
4.905488	-8.370169	109.59053	-0.396334	15.510549	109.039032	53.891762	-5.836273	114.015457	49.064732	41.162727	111.120178	51.478247	17.663227	112.5678175	-52.270915	13.357871	105.5102465
3.855366	-8.043169	109.376701	-0.318854	15.832019	109.244202	53.924316	-5.645279	113.762215	49.183941	41.398766	111.455536	51.5541285	17.8767435	112.6088755	-52.1918365	13.7872945	105.8795285
2.771372	-7.618595	109.178802	-0.242874	16.182674	109.405258	53.964912	-5.429202	113.491547	49.372768	41.62867	111.782501	51.66884	18.099734	112.637024	-52.154588	14.265614	106.173492
1.760506	-7.191312	108.938171	-0.169168	16.52029	109.502876	53.979458	-5.23363	113.194801	49.467995	41.875362	112.104485	51.7237265	18.320866	112.649643	-52.0620625	14.719714	106.356109
0.733724	-6.718518	108.739899	-0.11332	16.823746	109.567024	53.98349	-5.087368	112.846611	49.608376	42.050743	112.282944	51.795933	18.4816875	112.5647775	-52.022573	15.1658045	106.5692705
-0.337436	-6.256207	108.463524	-0.038987	17.055834	109.557045	53.945267	-4.999491	112.379768	49.702072	42.155411	112.32045	51.8236695	18.57796	112.350109	-51.9016435	15.533708	106.763981
-1.440701	-5.762309	108.188377	0.009681	17.19446	109.461716	53.891766	-5.003891	111.837746	49.804832	42.151237	112.185219	51.848299	18.573673	112.0114825	-51.828937	15.815247	106.9119495
-2.949703	-5.171165	107.700134	0.075044	17.220514	109.216843	53.745468	-5.08105	111.022797	49.878647	42.068291	111.875084	51.8120575	18.4936205	111.4489405	-51.6619695	15.9474075	106.9847455
-3.903517	-4.776719	107.488358	0.103819	17.123678	109.037819	53.653206	-5.124359	110.553299	49.9156	41.978336	111.645248	51.784403	18.4269885	111.0992735	-51.576765	15.8203675	106.9763645
-4.93828	-4.384833	107.393143	0.110122	16.970816	108.884743	53.560276	-5.196758	110.227013	49.850368	41.882324	111.419701	51.705322	18.342783	110.823357	-51.485078	15.598849	106.946129
-5.903009	-4.069531	107.426659	0.093041	16.807041	108.787575	53.506065	-5.31125	110.06076	49.775169	41.766357	111.14328	51.640617	18.2275535	110.60202	-51.454535	15.3865285	106.97313
-6.77072	-3.787756	107.555923	0.073058	16.590691	108.71376	53.481834	-5.470878	110.00959	49.697876	41.6106	110.823036	51.589855	18.069861	110.416313	-51.443739	15.111521	107.011207
-7.601068	-3.500011	107.727455	0.044822	16.32585	108.636055	53.466164	-5.670538	110.008911	49.639366	41.436935	110.507988	51.552765	17.8831985	110.2584495	-51.463121	14.7685015	107.0136605
-8.479783	-3.156021	107.906029	0.018805	16.02639	108.574905	53.412098	-5.89006	109.983299	49.586151	41.271042	110.221603	51.4991245	17.690491	110.102451	-51.4615145	14.362289	107.047359
-9.694067	-2.69347	108.108505	-0.032646	15.579038	108.496811	53.296749	-6.271832	109.840546	49.3974	41.084461	109.965912	51.3470745	17.4063145	109.903229	-51.4123665	13.7517615	107.090393
-10.391457	-2.375092	108.174431	-0.046629	15.304144	108.419434	53.211212	-6.509887	109.676849	49.419132	40.913269	109.726311	51.315172	17.201691	109.70158	-51.40843	13.406597	107.137288
-11.071958	-1.984898	108.103119	-0.020556	15.081577	108.27562	53.144436	-6.710637	109.456764	49.46896	40.763378	109.547508	51.306698	17.0263705	109.502136	-51.34781	13.1367835	107.049104
-11.740273	-1.494155	107.868614	-0.001969	14.961717	108.079208	53.094727	-6.808887	109.136292	49.543728	40.69733	109.46492	51.3192275	16.9442215	109.300606	-51.3231655	12.9792125	106.85781
-12.344007	-0.92321	107.519707	0.03123	14.93264	107.825912	53.052044	-6.802604	108.736755	49.637394	40.734459	109.451607	51.344719	16.9659275	109.094181	-51.282259	12.8993525	106.557643
-12.919413	-0.419862	107.073067	0.05792	14.997294	107.561981	53.004616	-6.706491	108.30394	49.703533	40.891682	109.506294	51.3540745	17.0925955	108.905117	-51.2382345	12.9019925	106.218845
-13.376963	0.148509	106.721451	0.080272	15.142487	107.332565	52.854317	-6.50809	107.935188	49.733917	41.102501	109.589981	51.294117	17.2972055	108.7625845	-51.133573	12.9877685	105.9025455
-14.019118	1.027038	106.395447	0.124275	15.443364	107.114204	52.869572	-6.211568	107.525124	49.766666	41.392788	109.701981	51.318119	17.59061	108.6135525	-51.069569	13.296118	105.6148555
-14.40701	1.676209	106.243279	0.165814	15.648121	107.032135	52.894108	-6.031054	107.411873	49.786064	41.568993	109.772232	51.340086	17.7689695	108.5920525	-51.008458	13.5272725	105.4722175
-14.757766	2.322851	106.195831	0.212188	15.830464	106.977951	52.918602	-5.884345	107.400261	49.826412	41.720711	109.829033	51.372507	17.918183	108.614647	-50.948131	13.742745	105.341255
-15.058313	2.973998	106.199005	0.270319	15.982708	106.976608	52.933914	-5.766621	107.471558	49.854424	41.853443	109.837578	51.394169	18.043411	108.654568	-50.853531	13.922005	105.298648
-15.298836	3.494664	106.305611	0.351897	16.08218	106.979095	53.1157	-5.722998	107.593933	49.899281	41.94606	109.804245	51.5074905	18.111531	108.699089	-50.8036965	14.052829	105.259101
-15.542461	3.977823	106.271347	0.44018	16.14888	106.965172	53.230309	-5.681116	107.79023	49.95599	41.99931	109.7677	51.5931495	18.159097	108.778965	-50.7127895	14.138663	105.151379
-15.710381	4.393484	106.245316	0.539882	16.153862	106.901588	53.337902	-5.667658	107.977745	50.017868	42.017971	109.704819	51.677885	18.1751565	108.841282	-50.598121	14.1325675	104.961894
-15.890469	4.966921	106.092766	0.697593	16.059845	106.695496	53.491001	-5.679796	108.121994	50.096859	42.033554	109.571144	51.79393	18.176879	108.846569	-50.398744	13.942811	104.544423
-16.013073	5.391884	105.929985	0.797467	15.962672	106.515907	53.558929	-5.690574	108.115562	50.132515	42.035976	109.440338	51.845722	18.172701	108.77795	-50.250788	13.752643	104.253864
-16.092613	5.848558	105.715477	0.915709	15.856585	106.285187	53.6357	-5.695268	108.093773	50.174965	42.05698	109.2826	51.9053325	18.180856	108.6881865	-50.0739145	13.532314	103.8821875
-16.170294	6.313212	105.385986	1.030956	15.769538	106.004692	53.754414	-5.690063	108.101395	50.244949	42.097736	109.157074	51.9996815	18.2038365	108.6292345	-49.9377695	13.3352395	103.3801495
-16.155838	6.71922	105.072762	1.133178	15.707025	105.691551	53.886257	-5.66666	108.127808	50.44899	42.129753	108.949661	52.1676235	18.2315465	108.5387345	-49.9012675	13.1825035	102.8443675
-16.151196	7.187819	104.655029	1.254793	15.677719	105.366005	53.999668	-5.635056	108.188423	50.398403	42.256413	108.936981	52.1990355	18.3106785	108.562702	-49.6894495	13.0447595	102.169308
-16.11278	7.596776	104.194534	1.391115	15.666726	105.005325	54.139835	-5.612492	108.261681	50.604202	42.337631	108.793167	52.3720185	18.3625695	108.527424	-49.5897885	12.9708825	101.483226
-16.009695	8.213737	103.567657	1.619106	15.681255	104.505051	54.332798	-5.572807	108.324776	50.664032	42.495651	108.763191	52.498415	18.461422	108.5439835	-49.260203	12.901088	100.4661185
-15.92199	8.679384	103.125954	1.800482	15.72738	104.161224	54.46328	-5.534238	108.356583	50.800102	42.548637	108.685127	52.631691	18.5071995	108.520855	-49.030727	12.9475605	99.801593
-15.849293	9.19923	102.572426	1.953708	15.788608	103.759697	54.587681	-5.451994	108.379448	51.061867	42.574074	108.545067	52.824774	18.56104	108.4622575	-48.917358	13.016176	99.0571365
-15.804902	9.796506	101.887657	2.07506	15.891881	103.244041	54.702229	-5.372066	108.33416	51.07407	42.693447	108.534958	52.8881495	18.6606905	108.434559	-48.7380295	13.1230715	98.053523
-15.769166	10.435941	101.06398	2.184252	16.009613	102.627716	54.779919	-5.251267	108.186386	51.29385	42.769051	108.313324	53.0368845	18.758892	108.249855	-48.6683805	13.260334	97.005577
-15.75666	11.030465	100.30835	2.253113	16.154783	101.998665	54.820995	-5.114291	107.941559	51.297665	42.909958	108.123688	53.05933	18.8978335	108.0326235	-48.553104	13.4117325	95.9647065
-15.736983	11.66311	99.70195	2.326745	16.279642	101.457092	54.846531	-4.957328	107.635971	51.311684	43.028641	107.852005	53.0791075	19.0356565	107.743988	-48.4256175	13.5236275	95.170196
-15.821281	12.571602	99.164536	2.371091	16.471884	100.982841	54.851288	-4.700123	107.141579	51.294994	43.218399	107.397507	53.073141	19.259138	107.269543	-48.330959	13.68463	94.696139
-15.926016	13.12853	99.135529	2.387175	16.571846	100.891266	54.845726	-4.546543	106.838989	51.236198	43.320442	107.103035	53.040962	19.3869495	106.971012	-48.266612	13.7567425	94.81152
-16.028606	13.68906	99.252533	2.384287	16.622673	100.916115	54.840427	-4.407958	106.599365	51.150131	43.380951	106.859924	52.995279	19.4864965	106.7296445	-48.226705	13.7588495	95.1025855
-16.172869	14.32026	99.379517	2.386334	16.636677	100.983368	54.866905	-4.319335	106.443726	51.089001	43.43412	106.714676	52.977953	19.5573925	106.579201	-48.205285	13.7159615	95.387535
-16.33111	15.008707	99.40905	2.397654	16.638693	101.018188	54.887665	-4.249894	106.358421	51.076603	43.476986	106.653831	52.982134	19.613546	106.506126	-48.186826	13.66384	95.53025
-16.491451	15.685913	99.307854	2.457089	16.636578	100.942352	54.969246	-4.198671	106.285011	51.104259	43.540337	106.663963	53.0367525	19.670833	106.474487	-48.1225745	13.602323	95.410217
-16.610826	16.381805	99.076859	2.545659	16.641251	100.778282	55.051453	-4.159207	106.198921	51.209305	43.609737	106.666656	53.130379	19.725265	106.4327885	-48.039061	13.557237	95.1237755
-16.823902	17.371042	98.618835	2.694106	16.601103	100.423775	55.139194	-4.167262	105.865692	51.414585	43.653034	106.573082	53.2768895	19.742886	106.219387	-47.8886775	13.45932	94.628163
-16.959295	18.048822	98.37841	2.768523	16.54258	100.114426	55.157845	-4.222274	105.295204	51.562737	43.625641	106.3293	53.360291	19.7016835	105.812252	-47.823245	13.3834765	94.4166
-17.183804	18.817436	98.176743	2.808095	16.470747	99.780075	55.116421	-4.295166	104.419838	51.660728	43.574978	105.860641	53.3885745	19.639906	105.1402395	-47.7723845	13.301588	94.4199105
-17.447462	19.592384	98.073776	2.789817	16.402628	99.469208	54.968674	-4.354671	103.470573	51.578667	43.521118	105.315308	53.2736705	19.5832235	104.3929405	-47.6940365	13.2220325	94.5454755
-17.654518	20.358509	98.150307	2.699586	16.360016	99.294952	54.774815	-4.379838	102.556183	51.522591	43.464806	104.757263	53.148703	19.542484	103.656723	-47.749531	13.177548	94.933181
-17.92128	21.076757	98.366798	2.530853	16.314245	99.268143	54.474384	-4.381071	101.817253	51.378395	43.474174	104.294754	52.9263895	19.5465515	103.0560035	-47.8646835	13.0819385	95.4802825
-18.16688	21.742577	98.748405	2.294638	16.268419	99.375916	54.231571	-4.373891	101.17614	51.231289	43.502808	103.921867	52.73143	19.5644585	102.5490035	-48.142154	12.9723795	96.2028285
-18.51473	22.850798	99.466278	1.832514	16.166237	99.713623	53.760563	-4.364028	100.438545	50.875187	43.534969	103.51474	52.317875	19.5854705	101.9766425	-48.652847	12.7470035	97.4506035
-18.730818	23.571236	100.016663	1.469584	16.088411	100.003624	53.407406	-4.370102	100.019455	50.50502	43.531654	103.30188	51.956213	19.580776	101.6606675	-49.017045	12.596046	98.3465805
-18.85161	24.305149	100.531212	1.090849	16.007446	100.284615	53.020912	-4.425215	99.640305	50.170563	43.457939	103.024292	51.5957375	19.516362	101.3322985	-49.4140395	12.49853	99.2369315
-18.987425	24.954964	100.933769	0.666096	15.923524	100.497093	52.591145	-4.50912	99.20575	49.751427	43.348862	102.779388	51.171286	19.419871	100.992569	-49.839094	12.427177	100.001617
-19.068516	25.564226	101.278374	0.23498	15.810519	100.628159	52.091061	-4.618493	98.701134	49.453499	43.212868	102.46701	50.77228	19.2971875	100.584072	-50.30232	12.3238505	100.672246
-19.051037	26.231882	101.500511	-0.213663	15.718592	100.6791	51.604069	-4.738482	98.212555	49.094105	43.098164	102.235153	50.349087	19.179841	100.223854	-50.776413	12.257343	101.134346
-18.979025	26.8745	101.57663	-0.635504	15.668013	100.671562	51.15316	-4.854454	97.816704	48.764622	42.98418	102.015221	49.958891	19.064863	99.9159625	-51.229899	12.271163	101.4271615
-18.64435	27.846754	101.516518	-1.181618	15.672535	100.553497	50.557686	-5.042709	97.417839	48.524998	42.83136	101.781761	49.541342	18.8943255	99.5998	-51.904578	12.4507445	101.507194
-18.377748	28.449396	101.3769	-1.427554	15.709312	100.448608	50.246246	-5.191654	97.278755	48.417595	42.73959	101.708672	49.3319205	18.773968	99.4937135	-52.1870285	12.644656	101.4035025
-17.995443	29.016584	101.180183	-1.565063	15.76741	100.339279	50.03656	-5.349544	97.250877	48.446991	42.606415	101.527802	49.2417755	18.6284355	99.3893395	-52.3719015	12.9063845	101.2892185
-17.468369	29.574478	100.971413	-1.615919	15.804294	100.23333	49.914516	-5.514736	97.313652	48.536888	42.424995	101.289246	49.225702	18.4551295	99.301449	-52.45754	13.1534585	101.165211
-16.867069	30.095465	100.64299	-1.59556	15.782557	100.123703	49.845345	-5.715868	97.436691	48.657715	42.250164	101.061882	49.25153	18.267148	99.2492865	-52.44265	13.297966	100.9981195
-16.087334	30.555063	100.366272	-1.516388	15.701244	100.037941	49.814533	-5.981653	97.613777	48.77523	41.995327	100.901917	49.2948815	18.006837	99.257847	-52.3276575	13.395651	100.818035
-15.271338	31.031927	100.070953	-1.422798	15.566699	99.970306	49.831944	-6.329526	97.827156	48.99892	41.712845	100.732338	49.415432	17.6916595	99.279747	-52.261028	13.4417385	100.660865
-14.045697	31.635073	99.72168	-1.296613	15.309679	99.920387	49.819191	-6.875427	98.073692	49.261745	41.217106	100.653961	49.540468	17.1708395	99.3638265	-52.133694	13.4485185	100.4769475
-13.077882	32.059822	99.572151	-1.272053	15.141776	99.905067	49.750137	-7.208942	98.166	49.414017	40.905537	100.663139	49.582077	16.8482975	99.4145695	-52.126183	13.4352545	100.3955645
-11.994559	32.441345	99.508118	-1.298908	14.989181	99.924088	49.638271	-7.473641	98.214706	49.508812	40.657375	100.778946	49.5735415	16.591867	99.496826	-52.1713575	13.386495	100.35135
-10.959596	32.874359	99.54039	-1.371133	14.880243	99.988548	49.500065	-7.66171	98.280762	49.566021	40.45742	101.00502	49.533043	16.397855	99.642891	-52.275309	13.362631	100.334205
-9.915214	33.333221	99.711891	-1.51137	14.839403	100.089287	49.360298	-7.78189	98.360191	49.575508	40.374138	101.381538	49.467903	16.296124	99.8708645	-52.490643	13.382682	100.3077095
-8.775373	33.751663	99.769325	-1.695129	14.869716	100.226578	49.20042	-7.837619	98.433716	49.545666	40.317215	101.762375	49.373043	16.239798	100.0980455	-52.763301	13.499634	100.3551105
-7.518547	34.225983	99.964027	-1.870668	14.921077	100.300453	49.037277	-7.843185	98.475395	49.491947	40.28368	102.15522	49.264612	16.2202475	100.3153075	-53.005948	13.6219065	100.2855985
-5.695031	34.842869	100.286797	-2.18459	15.057972	100.468979	48.765228	-7.796395	98.505875	49.392578	40.271053	102.814957	49.078903	16.237329	100.660416	-53.448083	13.878615	100.277542
-4.34342	35.238449	100.500168	-2.403382	15.152674	100.6241	48.584564	-7.746168	98.604027	49.401047	40.221069	103.265121	48.9928055	16.2374505	100.934574	-53.7995695	14.0678975	100.313626
-3.057395	35.620262	100.844704	-2.607254	15.236825	100.840088	48.422348	-7.695171	98.866455	49.263027	40.20578	103.9907	48.8426875	16.2553045	101.4285775	-54.0571955	14.2183455	100.2515985
-1.69392	35.877792	101.330101	-2.81403	15.370196	101.212738	48.328014	-7.659112	99.402237	49.22628	40.17691	104.780029	48.777147	16.258899	102.091133	-54.405207	14.481493	100.334343
-0.216276	36.171402	101.976395	-2.98558	15.530146	101.696335	48.299416	-7.619925	100.256981	49.219307	40.105743	105.702377	48.7593615	16.242909	102.979679	-54.7305215	14.817383	100.412991
1.225381	36.358566	102.62178	-3.133158	15.716113	102.281013	48.376816	-7.545266	101.39109	49.197208	40.100174	106.728134	48.787012	16.277454	104.059612	-55.053328	15.154772	100.502414
2.706607	36.446609	103.341171	-3.224087	15.933032	102.907455	48.478653	-7.431671	102.725746	49.167583	40.162365	107.842171	48.823118	16.365347	105.2839585	-55.271292	15.500717	100.5309515
5.003078	36.50182	104.555321	-3.270351	16.185328	103.980049	48.689312	-7.240131	104.687943	49.0849	40.270649	109.580704	48.887106	16.515259	107.1343235	-55.427808	15.855397	100.8257745
6.458364	36.356007	105.429482	-3.203243	16.286255	104.702042	48.906273	-7.155349	105.889236	49.328041	40.237869	110.543182	49.117157	16.54126	108.216209	-55.523643	16.03125	101.187875
8.026454	36.241402	106.270958	-3.083857	16.324217	105.381187	49.134956	-7.111575	106.941544	49.384403	40.23745	111.60157	49.2596795	16.5629375	109.271557	-55.4273935	16.0854965	101.490817
9.508039	35.966652	107.075592	-2.910651	16.320932	105.984894	49.357765	-7.055798	107.848671	49.483013	40.249695	112.561157	49.420389	16.5969485	110.204914	-55.241691	16.0449155	101.764874
10.938136	35.618801	107.822121	-2.720404	16.356499	106.552032	49.581303	-6.96313	108.666885	49.558258	40.272034	113.465096	49.5697805	16.654452	111.0659905	-55.0105885	16.058546	102.0380735
12.439205	35.257229	108.447601	-2.498883	16.418604	107.097542	49.85017	-6.912649	109.497795	49.701546	40.243172	114.257721	49.775858	16.6652615	111.877758	-54.773624	16.1719465	102.317326
13.834484	34.822495	109.117294	-2.274594	16.504726	107.645226	50.144409	-6.873062	110.384819	49.806881	40.247536	114.997604	49.975645	16.687237	112.6912115	-54.524833	16.322215	102.5992405
15.880596	33.985268	109.95134	-1.912791	16.656303	108.473671	50.590279	-6.853558	111.832115	50.052597	40.331985	115.993668	50.321438	16.7392135	113.9128915	-54.14702	16.5733925	103.0344505
17.176462	33.401043	110.448837	-1.671133	16.77602	108.988258	50.880535	-6.861078	112.812355	50.278378	40.377449	116.502693	50.5794565	16.7581855	114.657524	-53.9217225	16.7938545	103.318992
18.432665	32.740162	110.85582	-1.400689	16.888586	109.440361	51.227146	-6.87915	113.667343	50.551605	40.362022	116.825653	50.8893755	16.741436	115.246498	-53.6907535	17.035736	103.634224
19.621656	32.01535	111.183342	-1.119062	16.98658	109.807167	51.51165	-6.906127	114.357849	50.788212	40.323853	117.05761	51.149931	16.708863	115.7077295	-53.388055	17.264297	103.9066045
20.718731	31.233152	111.405396	-0.83566	17.044188	110.043358	51.738537	-6.938353	114.83313	51.047707	40.273666	117.30101	51.393122	16.6676565	116.06707	-53.064442	17.4207195	104.019646
21.742363	30.403561	111.761414	-0.633176	17.112783	110.209702	51.933193	-6.950163	115.068474	51.375244	40.235161	117.547867	51.6542185	16.642499	116.3081705	-52.9205705	17.583067	104.1112335
22.652645	29.562565	112.046257	-0.494054	17.175203	110.257866	52.053242	-6.939658	115.134644	51.572464	40.225674	117.902969	51.812853	16.643008	116.5188065	-52.800961	17.707398	103.9969255
23.811617	28.238695	112.341156	-0.390721	17.397646	110.216606	52.133949	-6.761196	114.946434	51.71933	40.337849	118.471313	51.9266395	16.7883265	116.7088735	-52.7080815	18.0069655	103.7243385
24.53738	27.263779	112.464272	-0.326153	17.640165	110.20713	52.203506	-6.539707	114.758026	51.689053	40.53788	118.818237	51.9462795	16.9990865	116.7881315	-52.5985855	18.2812435	103.6261285
25.150854	26.347919	112.494003	-0.22403	17.932003	110.25264	52.324707	-6.288787	114.637039	51.661919	40.710213	119.03701	51.993313	17.210713	116.8370245	-52.441373	18.653293	103.6682555
25.68272	25.328503	112.452805	-0.079913	18.248264	110.340355	52.463943	-6.055481	114.615715	51.66769	40.838314	119.042877	52.0658165	17.3914165	116.829296	-52.2256425	19.1051115	103.851414
26.229918	24.176853	112.391281	0.099181	18.534302	110.428047	52.589546	-5.875202	114.718056	51.743889	40.97612	118.871544	52.1667175	17.550459	116.7948	-51.9683555	19.518145	104.061294
26.639288	23.01782	112.179062	0.31963	18.743744	110.466537	52.830505	-5.833178	114.88562	51.81551	41.022659	118.606018	52.3230075	17.5947405	116.745819	-51.6837475	19.8927475	104.187255
26.959396	21.783815	112.012932	0.566733	18.82757	110.457504	53.043957	-5.913832	115.124306	51.999664	40.962673	118.212128	52.5218105	17.5244205	116.668217	-51.3883445	20.1307195	104.246791
27.379238	19.64607	111.685097	0.942708	18.761442	110.279655	53.047115	-6.02524	115.530624	52.363159	40.726875	117.50238	52.705137	17.3508175	116.516502	-50.819721	20.1720665	104.042808
27.585299	18.269646	111.307419	1.215866	18.571926	110.015282	53.246403	-6.234434	115.606453	52.581169	40.532852	116.970802	52.913786	17.149209	116.2886275	-50.482054	19.994643	103.7419365
27.623943	16.913485	110.981133	1.500296	18.309343	109.66468	53.414791	-6.453455	115.583183	52.809189	40.290787	116.387466	53.11199	16.918666	115.9853245	-50.111398	19.70002	103.3440355
27.685011	15.352392	110.513641	1.768689	17.985628	109.266541	53.934296	-6.863729	115.329506	52.996922	39.999153	115.697502	53.465609	16.567712	115.513504	-49.928231	19.403544	103.019578
27.653736	13.89616	110.093437	2.011325	17.664808	108.822212	54.122097	-7.093845	115.201935	53.111935	39.745857	114.958336	53.617016	16.326006	115.0801355	-49.594366	19.00361	102.5642885
27.524572	12.552617	109.620712	2.203794	17.357502	108.331322	54.271294	-7.272662	115.008797	53.206207	39.518093	114.179321	53.7387505	16.1227155	114.594059	-49.3311625	18.5922885	102.068585
27.291668	11.161718	109.147896	2.362412	17.086945	107.837952	54.389454	-7.429193	114.732109	53.268147	39.354061	113.342545	53.8288005	15.962434	114.037327	-49.1039765	18.211456	101.638577
26.794416	9.161245	108.441589	2.507242	16.74353	107.062706	54.481327	-7.606699	114.159515	53.327896	39.132118	111.962532	53.9046115	15.7627095	113.0610235	-48.8901275	17.7243505	101.0643885
26.357454	7.98173	107.839134	2.491931	16.585625	106.510719	54.465931	-7.693986	113.578629	53.316353	39.029003	110.968658	53.891142	15.6675085	112.2736435	-48.90728	17.5037415	100.7477945
25.789339	6.892699	107.210495	2.399216	16.496023	105.923164	54.323971	-7.725077	112.848389	53.2351	38.974617	110.071899	53.7795355	15.62477	111.460144	-48.9811035	17.367276	100.386184
25.146538	5.768853	106.539131	2.184741	16.461763	105.371643	54.050465	-7.772501	111.947464	53.070641	38.95023	109.35228	53.560553	15.5888645	110.649872	-49.191071	17.3346615	100.093414
24.409536	4.783759	105.872452	1.874906	16.499393	104.888092	53.640747	-7.748273	111.025772	52.842377	38.974689	108.829521	53.241562	15.613208	109.9276465	-49.49175	17.385578	99.8485375
23.613319	3.945958	105.232368	1.511009	16.633352	104.502594	53.26342	-7.664246	110.072495	52.616692	39.069344	108.478401	52.940056	15.702549	109.275448	-49.918038	17.564155	99.72974
22.732628	3.146625	104.679192	1.122323	16.84782	104.209267	52.83931	-7.506184	109.287117	52.277279	39.257885	108.274391	52.5582945	15.8758505	108.780754	-50.3136485	17.8197895	99.63778
21.292553	2.074047	104.112053	0.560367	17.310993	103.958549	52.333176	-7.114031	108.441231	51.790764	39.698624	108.081032	52.06197	16.2922965	108.2611315	-50.941236	18.3296895	99.6559665
20.326094	1.441769	103.831306	0.302809	17.674402	103.850243	52.104164	-6.820113	108.067116	51.225323	40.133579	108.152237	51.6647435	16.656733	108.1096765	-51.0591255	18.692071	99.5908095
19.335819	0.805547	103.636383	0.141056	17.97901	103.766594	51.957935	-6.52126	107.844948	51.300476	40.360664	107.829475	51.6292055	16.919702	107.8372115	-51.3470935	19.038318	99.6959765
18.351326	0.177533	103.549721	0.070854	18.183939	103.694366	51.936447	-6.276287	107.749214	51.147507	40.63747	107.706429	51.541977	17.1805915	107.7278215	-51.400269	19.1872865	99.6609105
17.371874	-0.467044	103.44622	0.082491	18.314178	103.601196	51.969593	-6.066491	107.738068	51.036598	40.865253	107.596947	51.5030955	17.399381	107.6675075	-51.3381135	19.228975	99.5348845
16.378769	-1.053467	103.429413	0.142269	18.345442	103.492592	52.037586	-5.886678	107.813263	51.020477	41.034245	107.429977	51.5290315	17.5737835	107.62162	-51.2444935	19.1171005	99.363564
15.359009	-1.653464	103.400162	0.24227	18.289385	103.359367	52.204441	-5.764498	107.882599	50.931835	41.162514	107.270958	51.568138	17.699008	107.5767785	-51.083598	18.879762	99.1419555
13.823882	-2.558953	103.428253	0.422052	18.073502	103.155777	52.435905	-5.623409	108.086395	50.907181	41.24577	106.919144	51.671543	17.8111805	107.5027695	-50.827439	18.3358235	98.8087845
12.766029	-3.055434	103.518257	0.530941	17.887484	103.018311	52.590431	-5.572909	108.286629	50.880577	41.263054	106.695007	51.735504	17.8450725	107.490818	-50.673622	17.9298955	98.545804
11.677874	-3.535413	103.531158	0.602621	17.682457	102.853813	52.747555	-5.541802	108.501877	50.842476	41.264748	106.499573	51.7950155	17.861473	107.500725	-50.5897735	17.503441	98.206901
10.544416	-3.95151	103.48896	0.658577	17.48245	102.629494	52.858437	-5.503898	108.702301	50.79789	41.260002	106.308769	51.8281635	17.878052	107.505535	-50.5110095	17.086848	97.753453
9.411317	-4.256659	103.406975	0.650249	17.339262	102.376518	52.898388	-5.436461	108.835747	50.740768	41.291714	106.151291	51.819578	17.9276265	107.493519	-50.51908	16.7508975	97.259517
8.214898	-4.482471	103.163078	0.62838	17.254213	102.136063	52.913452	-5.337904	108.854614	50.672195	41.362526	106.086662	51.7928235	18.012311	107.470638	-50.5360635	16.496115	96.801488
6.925502	-4.612993	102.870247	0.57266	17.255358	101.917206	52.888435	-5.181399	108.810791	50.586891	41.528393	106.113457	51.737663	18.173497	107.462124	-50.592343	16.337219	96.372288
5.050357	-4.603244	102.359306	0.444773	17.428017	101.666435	52.844437	-4.805418	108.632317	50.400639	41.912628	106.285568	51.622538	18.553605	107.4589425	-50.732992	16.302429	95.8739275
3.657571	-4.488706	102.017258	0.337579	17.637959	101.561676	52.820969	-4.494133	108.511612	50.249817	42.239525	106.419418	51.535393	18.872696	107.465515	-50.860235	16.403222	95.657837
2.240356	-4.304629	101.775513	0.237361	17.889158	101.503838	52.788216	-4.164943	108.411339	50.107048	42.557049	106.514931	51.447632	19.196053	107.463135	-50.97291	16.582263	95.544541
0.828306	-4.048456	101.582024	0.152354	18.138453	101.499847	52.771397	-3.865494	108.316467	49.970913	42.850258	106.564667	51.371155	19.492382	107.440567	-51.066447	16.784524	95.559127
-0.622684	-3.704461	101.458099	0.0947	18.355612	101.53717	52.743912	-3.619311	108.207321	49.873829	43.089603	106.588791	51.3088705	19.735146	107.398056	-51.1194705	16.976078	95.676284
-2.182018	-3.342605	101.361893	0.053979	18.515051	101.584053	52.697258	-3.44548	108.082489	49.489315	43.345802	106.721558	51.0932865	19.950161	107.4020235	-50.9853285	17.079941	95.7660825
-3.682687	-2.976277	101.296104	0.045781	18.605936	101.651596	52.670948	-3.321964	107.881477	49.556767	43.35907	106.604813	51.1138575	20.018553	107.243145	-51.0222955	17.193319	96.060047
-6.063056	-2.306163	101.311813	0.058946	18.539324	101.826248	52.643078	-3.264925	107.533394	49.59531	43.334091	106.451752	51.119194	20.034583	106.992573	-51.001302	17.044065	96.659923
-7.607467	-1.910361	101.41275	0.07351	18.393833	101.988243	52.663906	-3.286399	107.345047	49.483139	43.296329	106.416199	51.0735225	20.004965	106.880623	-50.9265025	16.782701	97.095863
-9.20513	-1.429418	101.580956	0.069854	18.165991	102.162811	52.692318	-3.34613	107.236603	49.339115	43.239586	106.343018	51.0157165	19.946728	106.7898105	-50.8760085	16.385254	97.5358115
-10.790231	-0.956583	101.80999	0.063051	17.889338	102.325943	52.733292	-3.438372	107.147728	49.532463	43.027687	106.115959	51.1328775	19.7946575	106.6318435	-51.0067755	15.9840185	98.0200425
-12.347067	-0.443512	101.969734	0.051531	17.586344	102.456352	52.768166	-3.561423	107.090012	49.461891	42.864655	105.988098	51.1150285	19.651616	106.539055	-51.0119665	15.521072	98.373649
-13.979347	0.163787	102.009079	0.027188	17.291611	102.514397	52.775146	-3.717182	107.059418	49.388123	42.734432	105.894135	51.0816345	19.508625	106.4767765	-51.0272585	15.074597	98.5520175
-15.54345	0.759508	101.966331	0.004957	17.029396	102.526009	52.801342	-3.868345	107.034393	49.377396	42.610695	105.879234	51.089369	19.371175	106.4568135	-51.079455	14.687617	98.5952045
-17.921768	1.876313	101.812065	0.036495	16.717869	102.534843	52.849876	-4.079556	107.012962	49.423172	42.421745	106.05793	51.136524	19.1710945	106.535446	-51.063534	14.2646435	98.53424
-19.400354	2.636268	101.620033	0.082334	16.583672	102.521812	52.903683	-4.145741	106.920731	49.541519	42.383839	106.240295	51.222601	19.119049	106.580513	-51.057933	14.048295	98.463111
-20.971176	3.5645	101.458145	0.15886	16.513577	102.535118	52.958076	-4.151423	106.734154	49.629402	42.413353	106.378029	51.293739	19.130965	106.5560915	-50.976019	13.896189	98.5141445
-22.421091	4.448365	101.606873	0.227419	16.468544	102.621689	53.000854	-4.127543	106.465195	49.689198	42.435432	106.391052	51.345026	19.1539445	106.4281235	-50.890188	13.7831435	98.8152545
-23.950724	5.498131	101.905838	0.240686	16.379141	102.862427	52.993889	-4.141449	106.13327	49.677467	42.42487	106.287811	51.335678	19.1417105	106.2105405	-50.854306	13.6165715	99.5143135
-25.40317	6.483127	102.73304	0.149966	16.221512	103.277039	52.841007	-4.217082	105.761147	49.540665	42.363834	106.103897	51.190836	19.073376	105.932522	-50.890904	13.369648	100.621556
-26.913504	7.520142	103.987396	-0.085646	15.998518	103.920898	52.59692	-4.395701	105.406967	49.354553	42.197239	105.759262	50.9757365	18.900769	105.5831145	-51.1470285	13.096267	102.2586815
-29.11869	9.160339	106.368172	-0.593366	15.593565	105.279816	51.982666	-4.7166	104.95771	48.60397	41.913105	105.293129	50.293318	18.5982525	105.1254195	-51.48005	12.5888775	105.4342125
-30.500114	10.317375	108.287636	-0.952861	15.301126	106.360641	51.528614	-4.97689	104.684052	48.138065	41.645004	104.992165	49.8333395	18.334057	104.8381085	-51.7390615	12.268195	107.8831735
-31.782854	11.549485	110.139786	-1.306513	15.037511	107.495209	51.067085	-5.201371	104.513359	47.707649	41.41753	104.926826	49.387367	18.1080795	104.7200925	-52.000393	11.9669425	110.2703255
-32.932426	12.723069	111.732361	-1.644103	14.819592	108.523193	50.659897	-5.363494	104.494164	47.402157	41.309006	105.139671	49.031027	17.972756	104.8169175	-52.319233	11.666428	112.2294685
-34.033295	14.17422	112.954071	-1.95041	14.703488	109.348236	50.347919	-5.409029	104.584908	47.208546	41.308804	105.583679	48.7782325	17.9498875	105.0842935	-52.6790525	11.4570885	113.6121785
-35.072315	15.417136	113.740715	-2.213599	14.674234	109.956612	50.132488	-5.34582	104.715302	47.084167	41.427593	106.172302	48.6083275	18.0408865	105.443802	-53.0355255	11.3075815	114.469422
-35.931721	16.786814	114.405319	-2.464258	14.693766	110.439407	49.947311	-5.219115	104.853226	47.14756	41.529846	106.65567	48.5474355	18.1553655	105.754448	-53.4759515	11.2321665	115.124366
-36.983143	18.932371	115.263367	-2.758728	14.777072	111.091576	49.738445	-4.985211	105.046776	46.944141	41.731037	107.440422	48.341293	18.372913	106.243599	-53.858749	11.181231	115.939553
-37.452953	20.300341	115.81675	-2.865144	14.814928	111.46611	49.69202	-4.830897	105.162033	46.872475	41.854465	107.847832	48.2822475	18.511784	106.5049325	-54.0125355	11.118072	116.4272875
-37.745308	21.811869	116.343307	-2.920926	14.854653	111.801361	49.677933	-4.692212	105.262993	46.781113	41.992355	108.178902	48.229523	18.6500715	106.7209475	-54.071375	11.0592345	116.8817745
-37.951145	23.182245	116.710701	-2.919313	14.855947	112.051704	49.70314	-4.574825	105.344978	46.733047	42.086349	108.395195	48.2180935	18.755762	106.8700865	-54.0567195	10.956132	117.2333215
-37.989937	24.52828	116.997322	-2.916541	14.827386	112.210167	49.738304	-4.479172	105.374954	46.652649	42.171227	108.582565	48.1954765	18.8460275	106.9787595	-54.0285585	10.8087445	117.4415745
-37.887024	25.926828	117.147514	-2.90672	14.789552	112.289719	49.753365	-4.399985	105.355492	46.631859	42.191528	108.66964	48.192612	18.8957715	107.012566	-54.006052	10.6833325	117.566872
-37.66415	27.255636	117.138634	-2.919005	14.721869	112.28582	49.772068	-4.348268	105.324409	46.600819	42.213917	108.761978	48.1864435	18.9328245	107.0431935	-54.0244535	10.5109135	117.5284465
-37.073917	29.239269	116.98288	-2.996258	14.597425	112.237228	49.809158	-4.287977	105.370293	46.525288	42.257965	109.011078	48.167223	18.984994	107.1906855	-54.159739	10.209856	117.2837705
-36.507496	30.474949	116.806427	-3.077104	14.50736	112.223457	49.8395	-4.260738	105.511772	46.471214	42.280888	109.270332	48.155357	19.010075	107.391052	-54.309565	10.004645	117.055862
-35.852623	31.678728	116.701149	-3.177397	14.414692	112.254585	49.855495	-4.257387	105.728683	46.439171	42.286907	109.588982	48.147333	19.01476	107.6588325	-54.502127	9.814624	116.8503375
-35.031082	32.834557	116.586411	-3.269747	14.326434	112.354324	49.861401	-4.255458	106.056007	46.361259	42.284653	110.050514	48.11133	19.0145975	108.0532605	-54.650824	9.6382705	116.6553875
-34.047684	33.954586	116.461517	-3.376169	14.220311	112.489021	49.913303	-4.251545	106.55806	46.430737	42.201996	110.519501	48.17202	18.9752255	108.5387805	-54.924358	9.4653965	116.4392615
-32.994713	34.987701	116.379509	-3.478657	14.115587	112.697098	50.042408	-4.25721	107.226006	46.41502	42.181641	111.23909	48.228714	18.9622155	109.232548	-55.186028	9.2689585	116.161648
-31.796825	35.996567	116.339478	-3.565909	14.024393	112.959381	50.177338	-4.221608	108.006355	46.481873	42.147587	112.013008	48.3296055	18.9629895	110.0096815	-55.4614235	9.0857965	115.9090805
-29.859409	37.298687	116.468498	-3.653316	13.898667	113.474129	50.44614	-4.164956	109.21698	46.51474	42.12669	113.298203	48.48044	18.980867	111.2575915	-55.787072	8.816467	115.6906665
-28.383524	38.139839	116.699959	-3.650979	13.842444	113.916054	50.601727	-4.114047	110.012291	46.524055	42.141861	114.134666	48.562891	19.013907	112.0734785	-55.864849	8.670981	115.7586295
-26.876539	38.841835	117.00531	-3.621469	13.8228	114.38031	50.796669	-4.053313	110.808273	46.554451	42.163628	114.894196	48.67556	19.0551575	112.8512345	-55.918498	8.5904425	115.9093855
-25.279778	39.526127	117.200455	-3.550295	13.77084	114.82431	51.02684	-3.974797	111.593521	46.646793	42.177132	115.5494	48.8368165	19.1011675	113.5714605	-55.9374065	8.4405125	116.0771595
-23.62085	40.160088	117.262123	-3.484962	13.775167	115.158676	51.343697	-3.91725	112.307045	46.733597	42.221443	116.07399	49.038647	19.1520965	114.1905175	-56.008571	8.3982375	116.1268345
-21.970924	40.693768	117.209503	-3.390182	13.789797	115.377464	51.594841	-3.848343	112.965523	46.798237	42.297611	116.490852	49.196539	19.224634	114.7281875	-55.976903	8.35496	116.0267405
-20.171721	41.239853	117.002258	-3.295536	13.805037	115.51992	51.816864	-3.794383	113.54245	46.826496	42.343922	116.778091	49.32168	19.2747695	115.1602705	-55.912752	8.3353045	115.8795695
-17.571217	41.850391	116.686546	-3.196987	13.80656	115.688553	52.090008	-3.801806	114.400124	46.959229	42.351604	117.14183	49.5246185	19.274899	115.770977	-55.9185925	8.338221	115.606129
-15.680887	42.231731	116.514603	-3.158064	13.775773	115.841499	52.255939	-3.902773	115.109848	47.042637	42.297421	117.485687	49.649288	19.197324	116.2977675	-55.965416	8.354222	115.3852305
-13.884863	42.467087	116.500389	-3.176822	13.725175	116.092392	52.390182	-3.986612	116.024689	47.099449	42.233707	118.023972	49.7448155	19.1235475	117.0243305	-56.0984595	8.3268025	115.1604535
-11.993369	42.702606	116.595016	-3.259111	13.663469	116.471611	52.563934	-4.052735	117.107841	47.145905	42.213894	118.786385	49.8549195	19.0805795	117.947113	-56.3731415	8.2463585	114.996109
-10.263073	42.871235	116.890907	-3.383543	13.634994	116.933205	52.741085	-4.106533	118.340256	47.142593	42.31673	119.714142	49.941839	19.1050985	119.027199	-56.708925	8.1648895	114.839211
-8.411713	43.000607	117.298981	-3.556719	13.628764	117.455467	52.910805	-4.123387	119.602859	47.134987	42.485332	120.711433	50.022896	19.1809725	120.157146	-57.136334	8.0765555	114.753788
-6.712789	43.105778	117.788437	-3.726174	13.666101	118.001328	53.160583	-4.146063	120.711433	47.150005	42.675247	121.613457	50.155294	19.264592	121.162445	-57.607642	8.06761	114.840211
-4.080697	43.156929	118.523407	-3.924327	13.769783	118.758522	53.53521	-4.21805	122.059868	47.190639	42.928402	122.748398	50.3629245	19.355176	122.404133	-58.2115785	8.18439	115.112911
-2.427379	43.127354	118.995216	-3.999792	13.851839	119.191429	53.103317	-3.792718	123.140045	47.230129	43.066505	123.349258	50.166723	19.6368935	123.2446515	-58.166307	8.0667845	115.1382065
-0.775303	43.080875	119.429924	-4.011668	13.960979	119.573845	53.646755	-3.993389	123.725174	47.341022	43.218052	123.860893	50.4938885	19.6123315	123.7930335	-58.5172245	8.3096265	115.3546565
0.850359	43.006588	119.815491	-3.997617	14.108761	119.903923	53.719608	-3.910875	124.339699	47.431034	43.373344	124.33622	50.575321	19.7312345	124.3379595	-58.570555	8.4862875	115.4698865
2.398129	42.853878	120.214249	-3.985447	14.255135	120.177414	53.176029	-3.444463	125.13504	47.524876	43.560322	124.796387	50.3504525	20.0579295	124.9657135	-58.3213465	8.4523405	115.3891145
3.940047	42.699448	120.651779	-3.970007	14.403544	120.422768	53.441135	-3.339039	125.538216	47.618347	43.766613	125.236214	50.529741	20.213787	125.387215	-58.469755	8.593301	115.458321
5.307319	42.482861	121.105614	-3.975626	14.544641	120.649612	53.688614	-3.234637	125.791588	47.703045	43.984219	125.590858	50.6958295	20.374791	125.691223	-58.6470815	8.714491	115.608001
7.274901	42.0494	121.696854	-3.970495	14.728838	120.841408	54.307854	-3.297469	125.641441	47.83519	44.26622	125.925362	51.071522	20.4843755	125.7834015	-59.012512	8.9733005	115.8994145
8.558627	41.712177	121.971306	-3.957348	14.842197	120.816765	54.341709	-3.192161	125.39505	47.892792	44.390903	126.00367	51.1172505	20.599371	125.69936	-59.0319465	9.085023	115.93417
9.697573	41.355309	122.105385	-3.949214	14.993651	120.68026	53.943245	-2.842429	125.154961	47.948868	44.462425	125.954628	50.9460565	20.809998	125.5547945	-58.8444845	9.177304	115.8057255
10.795442	40.929874	122.157372	-3.909565	15.16445	120.463814	54.273956	-2.906987	124.570107	47.982899	44.517826	125.882736	51.1284275	20.8054195	125.2264215	-58.9475575	9.5234805	115.7012065
11.871513	40.465443	122.196045	-3.875756	15.358718	120.242432	54.194916	-2.743208	124.167976	48.006413	44.591969	125.844276	51.1006645	20.9243805	125.006126	-58.8521765	9.7930555	115.478738
12.85353	39.925709	122.238396	-3.858841	15.567611	120.064255	54.169838	-2.578463	123.824944	48.018745	44.681782	125.83461	51.0942915	21.0516595	124.829777	-58.8119735	10.0835625	115.298733
13.719724	39.337902	122.332214	-3.820522	15.801623	119.959999	54.183586	-2.404229	123.607445	48.034393	44.809067	125.906036	51.1089895	21.202419	124.7567405	-58.7500335	10.400827	115.1632575
14.966676	38.297287	122.414825	-3.717636	16.182337	119.940414	54.241043	-2.100707	123.486176	48.030071	45.079491	126.033844	51.135557	21.489392	124.76001	-58.570829	10.875282	115.120818
15.697127	37.516273	122.366142	-3.642801	16.453587	119.984367	54.326832	-1.92819	123.502472	48.041283	45.309052	126.061234	51.1840575	21.690431	124.781853	-58.4696595	11.216743	115.186881
16.343138	36.713863	122.203979	-3.539398	16.733372	120.03627	54.418667	-1.779194	123.554543	48.102848	45.460491	125.936829	51.2607575	21.8406485	124.745686	-58.3395535	11.6260955	115.326854
16.933012	35.807453	121.949875	-3.400058	16.99588	120.052528	54.487778	-1.672548	123.633995	48.176617	45.573498	125.652039	51.3321975	21.950475	124.643017	-58.1323135	12.041285	115.462039
17.50482	34.806404	121.588943	-3.247837	17.211113	120.015884	54.557697	-1.636904	123.693001	48.297455	45.638176	125.307831	51.427576	22.000636	124.500416	-57.92325	12.42159	115.531352
17.961922	33.804443	121.198845	-3.111924	17.358999	119.922661	54.641388	-1.690721	123.71669	48.475048	45.614422	124.855972	51.558218	21.9618505	124.286331	-57.782066	12.7561475	115.558991
18.34273	32.750492	120.825684	-2.98933	17.451265	119.774055	54.654781	-1.758439	123.702896	48.647938	45.538742	124.415421	51.6513595	21.8901515	124.0591585	-57.6300195	13.0123785	115.4889515
18.780962	31.049889	120.290962	-2.892102	17.521601	119.435051	54.58947	-1.94802	123.585983	48.92078	45.38406	123.789581	51.755125	21.71802	123.687782	-57.539329	13.325182	115.18232
18.97364	29.882071	119.929794	-2.881753	17.551178	119.165817	54.491974	-2.069528	123.385147	49.070126	45.281105	123.38575	51.78105	21.6057885	123.3854485	-57.544556	13.4965675	114.9461855
19.078823	28.782234	119.568954	-2.8854	17.586117	118.864105	54.369438	-2.175343	123.079727	48.829628	45.325584	123.145653	51.599533	21.5751205	123.11269	-57.370333	13.5971135	114.61552
19.12084	27.589422	119.127632	-2.922034	17.638479	118.538391	54.217457	-2.257755	122.622421	49.176071	45.176292	122.53656	51.696764	21.4592685	122.5794905	-57.540832	13.8176895	114.4972915
19.056589	26.427317	118.631378	-2.985336	17.723827	118.176285	54.079056	-2.362492	122.033562	49.271439	45.152283	121.940063	51.6752475	21.3948955	121.9868125	-57.6459195	14.0527585	114.3657575
18.952457	25.288593	118.053673	-3.083625	17.844536	117.770676	53.925453	-2.440332	121.376862	49.236534	45.185112	121.293304	51.5809935	21.37239	121.335083	-57.7482435	14.316682	114.206269
18.777685	24.218937	117.445084	-3.188137	17.984041	117.322731	53.723316	-2.444388	120.669685	49.145508	45.232582	120.652939	51.434412	21.394097	120.661312	-57.810686	14.573985	113.98415
18.390741	22.445457	116.577972	-3.422005	18.194857	116.708717	53.415085	-2.430299	119.701363	48.91906	45.364262	119.680283	51.1670725	21.4669815	119.690823	-58.0110825	14.9227325	113.726611
18.061275	21.349174	116.095711	-3.60615	18.335609	116.345474	53.235912	-2.396874	119.123627	48.751114	45.502663	119.115326	50.993513	21.5528945	119.1194765	-58.205813	15.1183235	113.5714715
17.690887	20.274113	115.64782	-3.81536	18.472172	116.032478	53.032104	-2.379359	118.622063	48.523998	45.584633	118.624565	50.778051	21.602637	118.623314	-58.408771	15.341707	113.441642
17.255991	19.132395	115.245544	-4.083981	18.630577	115.775383	52.876633	-2.398071	118.162811	48.293686	45.711613	118.122482	50.5851595	21.656771	118.1426465	-58.7531215	15.604383	113.4081195
16.744917	18.04491	114.960632	-4.37759	18.80975	115.55127	52.631546	-2.359396	117.754791	48.077248	45.870853	117.628601	50.354397	21.7557285	117.691696	-59.109577	15.8637715	113.410844
16.238758	16.990553	114.647881	-4.68888	19.002111	115.372208	52.348797	-2.292567	117.371964	47.857094	46.0093	117.155693	50.1029455	21.8583665	117.2638285	-59.4807055	16.1458555	113.4805875
15.714854	15.894091	114.374481	-4.999866	19.234438	115.205254	52.058445	-2.265667	117.06926	47.644424	46.144058	116.767548	49.8514345	21.9391955	116.918404	-59.8511665	16.5296805	113.492104
14.774801	14.37904	114.09819	-5.441331	19.633631	114.952896	51.653107	-2.192513	116.675804	47.331665	46.418594	116.294075	49.492386	22.1130405	116.4849395	-60.375048	17.1542215	113.4208525
14.187138	13.384157	113.85331	-5.674004	19.923046	114.769508	51.402046	-2.085469	116.416046	47.223236	46.605896	116.021965	49.312641	22.2602135	116.2190055	-60.660649	17.5858785	113.3200105
13.584213	12.382097	113.559105	-5.833908	20.200645	114.525604	51.202042	-2.00607	116.163322	47.047901	46.829559	115.832756	49.1249715	22.4117445	115.998039	-60.7927875	17.9895455	113.053169
13.009312	11.424479	113.25663	-5.951801	20.437325	114.199356	51.065029	-1.882104	115.866211	46.988823	47.053314	115.60762	49.026926	22.585605	115.7369155	-60.930528	18.289045	112.6617965
12.35935	10.456901	112.824486	-6.037251	20.641527	113.82309	50.943218	-1.762267	115.512894	46.915245	47.297455	115.314362	48.9292315	22.767594	115.413628	-61.0037335	18.51546	112.232552
11.749193	9.505569	112.337158	-6.071446	20.830896	113.403893	50.843746	-1.634982	115.100624	46.799042	47.561432	114.954163	48.821394	22.963225	115.0273935	-60.964286	18.698567	111.7803925
11.152379	8.600861	111.874413	-6.106403	20.996803	112.934235	50.725182	-1.484882	114.691925	46.750404	47.804951	114.46817	48.737793	23.1600345	114.5800475	-60.950599	18.8335715	111.2884225
10.163455	7.208974	111.122215	-6.161211	21.224768	112.07457	50.580616	-1.377013	114.082375	46.62986	48.161652	113.578438	48.605238	23.3923195	113.8304065	-60.92766	19.0572165	110.3187335
9.523033	6.277605	110.542969	-6.19474	21.367308	111.366501	50.461544	-1.277712	113.697449	46.586609	48.327137	112.87587	48.5240765	23.5247125	113.2866595	-60.9135565	19.2099035	109.4463425
8.865096	5.419791	109.989021	-6.225675	21.481682	110.581795	50.348663	-1.212784	113.304565	46.593475	48.449612	112.092735	48.471069	23.618414	112.69865	-60.922419	19.34495	108.46494
8.216069	4.583816	109.404373	-6.239684	21.567316	109.769913	50.249352	-1.206584	112.931015	46.541405	48.529099	111.297989	48.3953785	23.6612575	112.114502	-60.8747465	19.4733745	107.425324
7.536369	3.78783	108.849716	-6.214864	21.618082	108.948051	50.176601	-1.188612	112.628868	46.546219	48.569847	110.511993	48.36141	23.6906175	111.5704305	-60.791138	19.5455465	106.3256715
6.888638	3.034378	108.316971	-6.204416	21.600367	108.180489	50.141895	-1.223853	112.349403	46.530106	48.584984	109.825493	48.3360005	23.6805655	111.087448	-60.7448325	19.5201685	105.27353
6.168374	2.328078	107.820213	-6.179461	21.547218	107.48645	50.097095	-1.27679	112.080505	46.581078	48.551655	109.24292	48.3390865	23.6374325	110.6617125	-60.6980085	19.4570035	104.3111875
5.080947	1.380511	107.050583	-6.123565	21.443521	106.554855	50.017937	-1.337032	111.59729	46.694801	48.539066	108.556938	48.356369	23.601017	110.077114	-60.603499	19.286025	103.032596
4.365956	0.878699	106.466965	-6.067975	21.384771	105.972801	49.947121	-1.408471	111.192299	46.776154	48.550629	108.214859	48.3616375	23.571079	109.703579	-60.4975875	19.198463	102.242023
3.646682	0.448208	105.808449	-5.992154	21.361164	105.412102	49.83881	-1.388635	110.722855	46.920441	48.627136	107.863403	48.3796255	23.6192505	109.293129	-60.3639335	19.1030775	101.531075
2.887308	0.079118	105.138031	-5.924096	21.382242	104.88044	49.776333	-1.329829	110.127449	46.997929	48.766754	107.544708	48.387131	23.7184625	108.8360785	-60.235323	19.0460215	100.9248015
2.126145	-0.206077	104.478226	-5.852186	21.45912	104.372879	49.683182	-1.194501	109.547386	47.00222	48.942589	107.265381	48.342701	23.874044	108.4063835	-60.047073	19.044196	100.3393745
1.321906	-0.383755	103.90184	-5.79375	21.592293	103.921974	49.615746	-0.984221	109.003487	47.002075	49.160385	106.965256	48.3089105	24.088082	107.9843715	-59.8964105	19.096504	99.8595765
0.554383	-0.471711	103.427185	-5.752773	21.785658	103.500053	49.573181	-0.746415	108.558563	46.96722	49.41132	106.706955	48.2702005	24.3324525	107.632759	-59.7757465	19.2388635	99.367347
-0.646901	-0.523865	102.776001	-5.792288	22.148783	102.939842	49.569534	-0.359546	108.165253	46.93885	49.820065	106.393501	48.254192	24.7302595	107.279377	-59.838768	19.5673065	98.600307
-1.543061	-0.492152	102.449821	-5.83845	22.393541	102.63916	49.562916	-0.104919	107.969154	46.874714	50.103878	106.245491	48.218815	24.9994795	107.1073225	-59.895715	19.7876025	98.1709975
-2.381035	-0.41598	102.152573	-5.885103	22.617744	102.371506	49.535503	0.143195	107.835426	46.808098	50.33989	106.117798	48.1718005	25.2415425	106.976612	-59.9420065	19.9939455	97.7664
-3.261653	-0.276757	101.956749	-5.908768	22.800667	102.150726	49.516766	0.358736	107.753738	46.735287	50.564049	105.959175	48.1260265	25.4613925	106.8564565	-59.9435625	20.1399415	97.4449955
-4.116407	-0.117103	101.852486	-5.938269	22.939434	102.011642	49.524483	0.513158	107.686485	46.660187	50.739002	105.778	48.092335	25.62608	106.7322425	-59.968873	20.252788	97.2910415
-4.996041	0.076382	101.778732	-5.957781	22.988503	101.903328	49.511295	0.653267	107.688972	46.54689	50.857925	105.652115	48.0290925	25.755596	106.6705435	-59.9446545	20.22141	97.1361125
-5.905248	0.31205	101.769745	-5.970655	22.967464	101.837898	49.509933	0.740834	107.735535	46.484661	50.940369	105.511925	47.997297	25.8406015	106.62373	-59.938607	20.0943265	97.052066
-7.21305	0.704856	101.732895	-5.993272	22.831383	101.732513	49.531845	0.794853	107.858505	46.406891	50.963139	105.338219	47.969368	25.878996	106.598362	-59.955912	19.78377	96.866664
-8.076241	0.980674	101.688789	-6.006407	22.696514	101.634583	49.558838	0.797073	107.973732	46.358395	50.928616	105.215744	47.9586165	25.8628445	106.594738	-59.9714305	19.5301835	96.674428
-8.96823	1.351179	101.614937	-5.996716	22.54735	101.533928	49.603317	0.791384	108.054962	46.273186	50.880005	105.108025	47.9382515	25.8356945	106.5814935	-59.9316835	19.2590055	96.4863625
-9.875546	1.782226	101.548508	-5.994512	22.405724	101.489853	49.621338	0.795403	108.114265	46.256256	50.819756	104.982521	47.938797	25.8075795	106.548393	-59.927821	19.0038685	96.431313
-10.721004	2.257097	101.4505	-5.940238	22.271385	101.45105	49.676739	0.810377	108.135986	46.226501	50.78788	104.924629	47.95162	25.7991285	106.5303075	-59.832096	18.7436415	96.3717925
-11.538281	2.785969	101.362465	-5.848077	22.157837	101.441612	49.777805	0.820687	108.124115	46.242428	50.774979	104.948334	48.0101165	25.797833	106.5362245	-59.7062705	18.517841	96.3469995
-12.397686	3.437847	101.249573	-5.719472	22.064665	101.430023	49.887753	0.846899	108.080948	46.336891	50.78318	105.050591	48.112322	25.8150395	106.5657695	-59.551266	18.3142905	96.2942765
-13.629516	4.497799	101.008133	-5.457089	21.985838	101.479462	50.114368	0.883795	107.954178	46.565819	50.801514	105.287598	48.3400935	25.8426545	106.620888	-59.2542715	18.1290215	96.338036
-14.423402	5.272864	100.877441	-5.251893	21.992975	101.515816	50.250729	0.92438	107.837906	46.715401	50.843262	105.493668	48.483065	25.883821	106.665787	-58.986851	18.102129	96.365845
-15.258164	6.150588	100.770844	-5.017172	22.028606	101.56649	50.4072	0.980498	107.68428	46.884918	50.869633	105.685471	48.646059	25.9250655	106.6848755	-58.680403	18.1321465	96.4481045
-16.038979	7.040277	100.677528	-4.774953	22.103491	101.622604	50.54475	1.041201	107.517883	47.058868	50.905132	105.83844	48.801809	25.9731665	106.6781615	-58.351715	18.2338155	96.5670465
-16.815968	7.973712	100.602295	-4.531471	22.189293	101.668457	50.687523	1.092849	107.336235	47.248745	50.943802	105.985931	48.968134	26.0183255	106.661083	-58.031076	18.3602605	96.675831
-17.62697	8.968951	100.545212	-4.306236	22.280422	101.707932	50.806992	1.152584	107.139267	47.440002	50.98064	106.109909	49.123497	26.066612	106.624588	-57.735969	18.494232	96.791276
-18.41634	9.960843	100.479256	-4.099107	22.346863	101.723953	50.902493	1.187033	106.925331	47.642231	51.027584	106.192184	49.272362	26.1073085	106.5587575	-57.470576	18.5864175	96.8891485
-19.560436	11.453207	100.419579	-3.861052	22.403496	101.694153	50.990326	1.18076	106.543755	47.825432	51.048111	106.234047	49.407879	26.1144355	106.388901	-57.129983	18.6925565	96.999405
-20.377262	12.463949	100.381638	-3.738424	22.381426	101.630035	50.980007	1.139151	106.259811	47.899483	50.99976	106.170227	49.439745	26.0694555	106.215019	-56.916593	18.6933965	97.045051
-21.126261	13.404841	100.369171	-3.65476	22.285372	101.559746	50.946331	1.06565	105.905624	47.933624	50.925945	106.037094	49.4399775	25.9957975	105.971359	-56.7494975	18.5749465	97.148133
-21.881739	14.312164	100.460564	-3.60113	22.106892	101.511826	50.835358	0.98021	105.507454	47.905586	50.794266	105.829834	49.370472	25.887238	105.668644	-56.572732	18.326546	97.355008
-22.649916	15.223042	100.679466	-3.597683	21.869585	101.524994	50.677799	0.825409	105.080833	47.840454	50.606655	105.567261	49.2591265	25.716032	105.324047	-56.4544925	18.023138	97.725941
-23.381063	16.06554	100.992058	-3.62065	21.570877	101.60862	50.48724	0.602472	104.611183	47.639595	50.393654	105.271599	49.0634175	25.498063	104.941391	-56.3047175	17.643691	98.275849
-24.043985	16.892982	101.43721	-3.671622	21.230268	101.755569	50.232971	0.323081	104.235771	47.662258	49.990845	104.822304	48.9476145	25.156963	104.5290375	-56.2908585	17.303573	98.9821005
-24.977095	18.163851	102.207733	-3.795142	20.606436	102.099785	49.832359	-0.264988	103.714027	47.523785	49.320366	104.288246	48.678072	24.527689	104.0011365	-56.268356	16.685183	100.1984335
-25.518169	18.92927	102.713799	-3.902384	20.153023	102.354172	49.509338	-0.748265	103.419044	47.487164	48.813511	104.015305	48.498251	24.032623	103.7171745	-56.303019	16.273423	100.9911695
-25.960981	19.729435	103.227295	-4.009524	19.661636	102.61908	49.033062	-1.230129	103.077271	47.432995	48.272682	103.830597	48.2330285	23.5212765	103.453934	-56.2520765	15.8019955	101.784226
-26.32995	20.570873	103.712357	-4.135922	19.180622	102.883865	48.646206	-1.681171	102.625671	47.428177	47.703289	103.705406	48.0371915	23.011059	103.1655385	-56.3090355	15.350185	102.6021915
-26.624212	21.352312	104.189217	-4.312955	18.707958	103.139206	48.141949	-2.126651	102.267586	47.435616	47.156406	103.706268	47.7887825	22.5148775	102.986927	-56.4146925	14.9010385	103.291485
-26.843887	22.134624	104.620674	-4.540006	18.236181	103.408195	47.702194	-2.580419	101.945541	47.468994	46.66674	103.821632	47.585594	22.0431605	102.8835865	-56.665606	14.4292015	103.9328035
-26.965622	22.943356	105.069695	-4.824566	17.792255	103.687538	47.268127	-2.977627	101.727036	47.45517	46.228027	104.037926	47.3616485	21.6252	102.882481	-57.0107805	13.95931	104.492595
-26.978565	24.03047	105.739021	-5.250643	17.225224	104.178711	46.716415	-3.567467	101.671875	47.372292	45.667603	104.408791	47.0443535	21.050068	103.040333	-57.5456395	13.40038	105.317089
-26.884682	24.751657	106.136368	-5.552296	16.892893	104.537224	46.452179	-3.919575	101.797333	47.210407	45.366085	104.673027	46.831293	20.723255	103.23518	-57.935885	13.062531	105.839268
-26.675674	25.452312	106.524567	-5.84215	16.628168	104.90136	46.214149	-4.233281	102.029732	46.986809	45.070728	104.967415	46.600479	20.4187235	103.4985735	-58.284779	12.8376125	106.3041465
-26.377413	26.120356	106.844582	-6.083889	16.368025	105.26223	46.039036	-4.57342	102.320793	47.008514	44.713879	105.037094	46.523775	20.0702295	103.6789435	-58.691553	12.6658205	106.8455165
-26.004496	26.730841	107.097672	-6.300344	16.086248	105.595757	45.880726	-4.9115	102.674034	46.802574	44.400692	105.333031	46.34165	19.744596	104.0035325	-58.942338	12.4279	107.1879815
-25.471676	27.28953	107.282913	-6.486449	15.765366	105.895851	45.776688	-5.291609	103.030685	46.904087	43.980431	105.45459	46.3403875	19.344411	104.2426375	-59.3132855	12.186321	107.5490645
-24.856117	27.783485	107.418839	-6.633005	15.431046	106.141281	45.699242	-5.691228	103.386009	46.972179	43.594254	105.64299	46.3357105	18.951513	104.5144995	-59.6017205	11.910579	107.7680625
-23.792505	28.468969	107.525566	-6.740223	14.83219	106.441833	45.633526	-6.341077	103.840431	46.92712	43.049423	106.047928	46.280323	18.354173	104.9441795	-59.760769	11.310207	107.9394865
-22.944212	28.868401	107.60363	-6.753852	14.446213	106.618988	45.608467	-6.749138	104.086494	46.978489	42.632614	106.190147	46.293478	17.941738	105.1383205	-59.801182	10.950688	108.0996555
-21.980507	29.186514	107.660606	-6.727848	14.047441	106.775116	45.626495	-7.160047	104.29953	47.20092	42.1875	106.194855	46.4137075	17.5137265	105.2471925	-59.8694035	10.5811555	108.3030395
-20.943306	29.499245	107.701813	-6.63721	13.673372	106.915985	45.660858	-7.557509	104.501915	47.174477	41.845154	106.379852	46.4176675	17.1438225	105.4408835	-59.6920875	10.2029215	108.3910865
-19.834116	29.788048	107.672073	-6.558526	13.295004	107.052994	45.711121	-7.949802	104.70443	47.30484	41.458492	106.452629	46.5079805	16.754345	105.5785295	-59.6250325	9.835663	108.5274585
-18.611399	30.024	107.653854	-6.447807	12.957864	107.167709	45.793228	-8.335404	104.909859	47.539665	41.053986	106.47068	46.6664465	16.359291	105.6902695	-59.5620605	9.556437	108.6451485
-17.336821	30.214668	107.634819	-6.360624	12.650383	107.277039	45.875786	-8.67705	105.106148	47.69931	40.680813	106.56929	46.787548	16.0018815	105.837719	-59.508796	9.2988845	108.716359
-15.300158	30.496302	107.605553	-6.213814	12.201339	107.437958	45.966908	-9.11865	105.339897	47.693176	40.248993	106.86821	46.830042	15.5651715	106.1040535	-59.25767	8.8375065	108.7718625
-13.842569	30.610258	107.666138	-6.141412	11.934376	107.575607	46.040928	-9.378325	105.451859	47.749596	39.975021	107.07238	46.895262	15.298348	106.2621195	-59.178086	8.570404	108.8890945
-12.343158	30.678146	107.791832	-6.09023	11.659123	107.748962	46.090328	-9.588826	105.598106	47.78706	39.746555	107.355499	46.938694	15.0788645	106.4768025	-59.119154	8.2393815	109.0211215
-10.757936	30.745405	107.970985	-6.061853	11.406373	107.961273	46.160599	-9.765554	105.809525	47.814377	39.545048	107.757034	46.987488	14.889747	106.7832795	-59.111194	7.922999	109.1392665
-9.161305	30.740171	108.282455	-6.09698	11.175985	108.270538	46.277241	-9.915335	106.161331	47.915318	39.350132	108.204483	47.0962795	14.7173985	107.182907	-59.2902395	7.6345715	109.358169
-7.427945	30.698135	108.637871	-6.158478	11.00702	108.685303	46.42617	-10.026037	106.748329	47.993568	39.186161	108.821609	47.209869	14.580062	107.784969	-59.526825	7.433978	109.585637
-5.716318	30.668413	109.116875	-6.270937	10.851368	109.196686	46.627594	-10.075567	107.606682	48.046921	39.065304	109.612587	47.3372575	14.4948685	108.6096345	-59.8791315	7.2078675	109.7837375
-3.032176	30.50622	109.961426	-6.395687	10.778909	110.179047	47.011799	-10.107769	109.409332	48.01218	38.90947	111.037621	47.5119895	14.4008505	110.2234765	-60.3033635	7.1569675	110.1346175
-1.237089	30.371357	110.589767	-6.462244	10.767958	110.914169	47.313133	-10.10097	110.885468	47.969761	38.823486	112.07695	47.641447	14.361258	111.481209	-60.565935	7.174658	110.347129
0.655121	30.154028	111.179222	-6.500897	10.802705	111.630737	47.579998	-10.031411	112.476639	47.93502	38.761681	113.121498	47.757509	14.365135	112.7990685	-60.759303	7.240275	110.4624055
2.527202	29.92692	111.74189	-6.473135	10.836411	112.297569	48.01899	-10.031816	114.043854	47.916897	38.765568	114.127457	47.9679435	14.366876	114.0856555	-60.9142135	7.305946	110.5094825
4.38938	29.642477	112.264458	-6.399322	10.879065	112.919067	48.346527	-9.91689	115.527763	47.888592	38.802742	115.058685	48.1175595	14.442926	115.293224	-60.9162035	7.315204	110.54491
6.293493	29.333424	112.844398	-6.266876	10.927757	113.50528	48.659962	-9.768927	116.882431	47.861835	38.818176	115.927376	48.2608985	14.5246245	116.4049035	-60.7946505	7.3308895	110.6056565
8.153378	29.018406	113.481964	-6.06926	10.961418	114.087639	49.044849	-9.67505	118.149521	47.859352	38.791309	116.751846	48.4521005	14.5581295	117.4506835	-60.5906205	7.3647065	110.7245945
10.961084	28.464806	114.52951	-5.683356	10.987988	114.973595	49.636166	-9.495253	119.88475	48.062626	38.806038	118.065216	48.849396	14.6553925	118.974983	-60.216108	7.3205835	110.972207
12.745942	28.113682	115.254211	-5.40507	10.994895	115.507973	50.048912	-9.443254	120.926544	48.272522	38.848186	118.943359	49.160717	14.702466	119.9349515	-59.970857	7.287324	111.0809945
14.525829	27.715046	115.961441	-5.129794	11.008231	115.982246	50.445694	-9.409466	121.850693	48.463737	38.87442	119.750282	49.4547155	14.732477	120.8004875	-59.7143035	7.283985	111.1640045
16.188807	27.314716	116.575607	-4.877946	11.030315	116.411415	50.765652	-9.312312	122.62149	48.658787	38.852249	120.404343	49.7122195	14.7699685	121.5129165	-59.4681115	7.2906615	111.3099135
17.851894	26.946854	117.066513	-4.63285	11.084464	116.746605	51.035572	-9.238984	123.26844	48.865463	38.891144	120.945396	49.9505175	14.82608	122.106918	-59.2162175	7.342848	111.386292
19.430416	26.55958	117.495773	-4.411065	11.17201	116.981445	51.273113	-9.180934	123.770393	49.026428	38.97422	121.379982	50.1497705	14.896643	122.5751875	-58.9719005	7.447377	111.3877025
20.908428	26.189167	117.884384	-4.247878	11.286492	117.102898	51.469158	-9.09389	124.108955	49.155334	39.057617	121.701988	50.312246	14.9818635	122.9054715	-58.808002	7.5911205	111.3003245
23.00585	25.641802	118.316444	-4.065849	11.476927	117.106651	51.647671	-8.889318	124.346558	49.242592	39.229469	122.089531	50.4451315	15.1700755	123.2180445	-58.5768295	7.7837785	110.9952575
24.305559	25.266901	118.481491	-4.048605	11.615858	116.999756	51.679569	-8.713748	124.35038	49.236557	39.450161	122.337738	50.458063	15.3682065	123.344059	-58.555273	7.8635095	110.655453
25.406214	24.921087	118.703476	-4.074796	11.757119	116.845963	51.665932	-8.556985	124.2687	49.137547	39.710228	122.567513	50.4017395	15.5766215	123.4181065	-58.5513315	7.9376165	110.2738195
26.458553	24.545576	118.828346	-4.16173	11.943105	116.683281	51.62056	-8.344731	124.124397	49.030487	39.968132	122.703278	50.3255235	15.8117005	123.4138375	-58.6489835	8.0745095	109.9527245
27.480894	24.131147	118.899063	-4.280273	12.170916	116.528343	51.554066	-8.103534	124.018883	48.858212	40.243877	122.861084	50.206139	16.0701715	123.4399835	-58.766685	8.2716605	109.6167025
28.326057	23.725531	119.025375	-4.372341	12.432958	116.416359	51.516487	-7.897448	124.024094	48.678638	40.46796	122.942558	50.0975625	16.285256	123.483326	-58.8422445	8.58066	109.349392
29.111973	23.292501	119.128708	-4.45735	12.721799	116.33242	51.498478	-7.733489	124.124817	48.544064	40.707447	122.952393	50.021271	16.486979	123.538605	-58.935971	8.956619	109.126235
30.188704	22.546574	119.124016	-4.485215	13.128896	116.212273	51.526337	-7.482722	124.260056	48.417671	40.980995	122.851204	49.972004	16.7491365	123.55563	-58.942434	9.5086555	108.868916
30.836878	21.993322	119.014214	-4.449724	13.353226	116.097412	51.533604	-7.346903	124.328766	48.415791	41.128387	122.667351	49.9746975	16.890742	123.4980585	-58.8741455	9.81571	108.6967655
31.322962	21.454039	118.855476	-4.406085	13.526143	115.963104	51.576614	-7.27607	124.320374	48.362808	41.26886	122.438919	49.969711	16.996395	123.3796465	-58.781881	10.055891	108.5465615
31.687229	20.892221	118.662323	-4.39983	13.676296	115.797485	51.535381	-7.155077	124.259659	48.376961	41.346214	122.115372	49.956171	17.0955685	123.1875155	-58.755831	10.2570235	108.4074545
31.927246	20.345619	118.447151	-4.401343	13.799127	115.587997	51.475777	-7.072128	124.136749	48.320408	41.43763	121.804535	49.8980925	17.182751	122.970642	-58.7007785	10.415503	108.205352
32.092648	19.741154	118.217918	-4.417878	13.915083	115.325073	51.389019	-6.987571	124.022308	48.277714	41.508347	121.482613	49.8333665	17.260388	122.7524605	-58.6691225	10.569778	107.8976855
32.129093	19.178572	118.013779	-4.461192	14.011261	115.103134	51.325535	-6.906929	123.903656	48.246181	41.5695	121.195015	49.785858	17.3312855	122.5493355	-58.708242	10.6912365	107.6569325
31.98489	18.361132	117.74192	-4.511398	14.169979	114.841591	51.217712	-6.753087	123.749451	48.077179	41.736767	120.910179	49.6474455	17.49184	122.329815	-58.6702415	10.848118	107.353367
31.748755	17.871836	117.589188	-4.533721	14.310457	114.700409	51.161396	-6.659228	123.660812	47.931244	41.890213	120.785309	49.54632	17.6154925	122.2230605	-58.613762	11.0054215	107.1777575
31.4053	17.4732	117.393684	-4.538515	14.46738	114.563477	51.115948	-6.554295	123.542976	47.763142	42.071404	120.685791	49.439545	17.7585545	122.1143835	-58.516575	11.1762055	107.0125705
30.905125	17.117123	117.171944	-4.535419	14.632008	114.43689	51.052647	-6.413797	123.392693	47.996235	42.13369	120.491913	49.524441	17.8599465	121.942303	-58.595279	11.4040695	106.931477
30.297323	16.85644	116.952118	-4.563501	14.8262	114.349106	51.015102	-6.296241	123.196236	47.96505	42.302345	120.363358	49.490076	18.003052	121.779797	-58.617078	11.649348	106.918415
29.591032	16.62545	116.693924	-4.56346	15.065983	114.2257	50.966908	-6.200521	122.95388	47.959328	42.450642	120.216965	49.463118	18.1250605	121.5854225	-58.590038	12.0069055	106.8659775
28.839006	16.486032	116.390884	-4.591879	15.340834	114.108047	50.912697	-6.14838	122.644234	47.93277	42.625954	120.091797	49.4227335	18.238787	121.3680155	-58.6064915	12.442881	106.8480785
27.556143	16.406786	115.887894	-4.71585	15.8129	113.915787	50.788719	-6.023089	122.042847	47.94445	42.892361	119.902039	49.3665845	18.434636	120.972443	-58.7982845	13.191164	106.859131
26.597038	16.468863	115.495514	-4.863557	16.173908	113.763771	50.720169	-5.912791	121.525398	47.909737	43.075729	119.799164	49.314953	18.581469	120.662281	-59.042067	13.766347	106.865261
25.536716	16.567478	115.076294	-5.044737	16.566467	113.654388	50.614567	-5.840337	120.986237	47.844269	43.251324	119.67614	49.229418	18.7054935	120.3311885	-59.318892	14.4274405	106.9775875
24.456982	16.718212	114.634155	-5.232652	16.980021	113.653198	50.451279	-5.755363	120.379128	47.735069	43.438744	119.511818	49.093174	18.8416905	119.945473	-59.558478	15.1183515	107.360923
23.341045	16.935558	114.201225	-5.413566	17.360062	113.727631	50.358505	-5.720076	119.480064	47.578526	43.593933	119.409088	48.9685155	18.9369285	119.444576	-59.7956475	15.7831955	108.010686
22.171726	17.196125	113.760986	-5.582156	17.687174	113.890251	50.202423	-5.684016	118.471977	47.495747	43.758106	119.338226	48.849085	19.037045	118.9051015	-60.013397	16.337303	108.8754005
21.01729	17.427544	113.433136	-5.769276	17.964371	114.10936	49.902298	-5.463861	117.28746	47.425652	43.938755	119.40329	48.663975	19.237447	118.345375	-60.202527	16.691295	109.873345
19.221806	17.688831	113.163963	-6.147078	18.317165	114.566765	49.30558	-5.017192	115.332726	47.381687	44.229031	119.695755	48.3436335	19.6059195	117.5142405	-60.6377895	17.0284105	111.6192895
18.090891	17.841892	113.148903	-6.400465	18.566479	114.983093	48.741585	-4.555153	114.235771	47.296951	44.462036	119.961334	48.019268	19.9534415	117.0985525	-60.820198	17.1795165	112.8676335
16.949526	17.940453	113.200615	-6.647187	18.869814	115.379784	48.245285	-4.059142	113.360451	47.093964	44.728493	120.237259	47.6696245	20.3346755	116.798855	-60.9639985	17.4049525	113.960713
15.835773	17.984566	113.273918	-6.874784	19.230534	115.670929	47.79771	-3.54902	112.921036	46.92025	45.018913	120.402054	47.35898	20.7349465	116.661545	-61.108548	17.7261215	114.680313
14.565058	17.999588	113.430473	-7.101675	19.632875	115.814766	47.698868	-3.203846	112.626793	46.746017	45.352436	120.528221	47.2224425	21.074295	116.577507	-61.4257925	18.191455	115.052025
13.699952	17.831335	113.261604	-7.336825	20.030693	115.834091	47.64917	-2.921697	112.517235	46.587372	45.690037	120.494774	47.118271	21.38417	116.5060045	-61.791921	18.677216	115.1621775
12.885931	17.461014	113.083839	-7.518014	20.351595	115.761124	47.627045	-2.695076	112.503281	46.426392	45.979763	120.3311	47.0267185	21.6423435	116.4171905	-62.0627465	19.0608465	115.1050575
11.406699	16.887674	112.904823	-7.731784	20.708584	115.603973	47.553822	-2.346913	112.449837	46.127365	46.312355	119.963364	46.8405935	21.982721	116.2066005	-62.3041615	19.434447	115.0013455
10.45761	16.332178	112.711319	-7.868689	20.884171	115.531693	47.471779	-2.175527	112.446579	45.989082	46.503235	119.682404	46.7304305	22.163854	116.0644915	-62.4678085	19.604488	114.9988945
9.62362	15.697861	112.594246	-7.965837	21.046738	115.469185	47.263355	-1.911472	112.527832	45.837212	46.706963	119.484375	46.5502835	22.3977455	116.0061035	-62.4819575	19.6957305	114.9322665
8.741677	14.981064	112.559319	-8.078764	21.259098	115.456177	47.291729	-1.71336	112.611839	45.722961	46.961689	119.33577	46.507345	22.6241645	115.9738045	-62.664873	19.8940315	114.9385495
7.930704	14.126648	112.505867	-8.20362	21.511251	115.480759	47.255085	-1.534803	112.887825	45.674896	47.248055	119.206497	46.4649905	22.856626	116.047161	-62.8722305	20.165876	114.914357
7.110564	13.122945	112.434853	-8.347406	21.795897	115.546211	47.238041	-1.305733	113.258896	45.591591	47.545719	119.097206	46.414816	23.119993	116.178051	-63.109628	20.471801	114.914371
6.311934	12.104006	112.489021	-8.459155	22.183563	115.62207	47.207127	-1.040062	113.719215	45.436287	47.921085	118.947533	46.321707	23.4405115	116.333374	-63.240017	20.9266145	114.910766
5.173246	10.465492	112.611008	-8.567677	22.781443	115.641037	47.232044	-0.570094	114.459	45.230007	48.492336	118.683388	46.2310255	23.961121	116.571194	-63.3663795	21.601765	114.71088
4.478942	9.313962	112.673607	-8.59773	23.139359	115.551086	47.365234	-0.272245	114.966789	45.108032	48.880531	118.479897	46.236633	24.304143	116.723343	-63.432093	21.974575	114.378829
3.727474	8.048924	112.707245	-8.583012	23.443459	115.368103	47.512241	-0.051594	115.457298	45.00227	49.237228	118.247032	46.2572555	24.592817	116.852165	-63.4232795	22.294101	113.884041
3.049804	6.698717	112.653137	-8.550591	23.658297	115.078293	47.681564	0.156933	115.915535	44.973038	49.493553	117.929054	46.327301	24.825243	116.9222945	-63.428483	22.491351	113.2342915
2.326379	5.332938	112.60881	-8.520759	23.773161	114.686752	47.831993	0.278724	116.340759	44.969894	49.667191	117.538094	46.4009435	24.9729575	116.9394265	-63.4424615	22.5733645	112.4340775
1.631087	3.857191	112.520447	-8.465491	23.770103	114.175644	47.95372	0.301455	116.740944	44.991066	49.722336	117.069366	46.472393	25.0118955	116.905155	-63.403375	22.5283105	111.446133
0.921873	2.376573	112.389084	-8.393848	23.656006	113.565697	48.11631	0.261987	117.058456	45.037365	49.642467	116.515495	46.5768375	24.952227	116.7869755	-63.3645335	22.359785	110.3444185
-0.223441	0.138442	112.215126	-8.25047	23.25424	112.568687	48.279007	-0.063748	117.474243	45.131828	49.330807	115.538834	46.7054175	24.6335295	116.5065385	-63.2063575	21.8749505	108.6308355
-0.989877	-1.360579	112.024834	-8.145126	22.897787	111.826515	48.383598	-0.3346	117.622887	45.180084	49.018456	114.869476	46.781841	24.341928	116.2461815	-63.072093	21.453646	107.4068485
-1.763445	-2.805497	111.698494	-8.062212	22.480572	111.028015	48.463169	-0.666992	117.678604	45.330238	48.69001	114.140511	46.8967035	24.011509	115.9095575	-63.0211275	20.949635	106.1464725
-2.574548	-4.222507	111.205078	-7.959534	22.039412	110.186302	48.510944	-1.041457	117.6782	45.389893	48.350216	113.469437	46.9504185	23.6543795	115.5738185	-62.8694865	20.4244445	104.7987855
-3.416007	-5.576933	110.593834	-7.889877	21.626663	109.336304	48.504715	-1.325294	117.527245	45.466377	48.049332	112.861015	46.985546	23.362019	115.19413	-62.7653	19.891307	103.478478
-4.281886	-6.816679	109.9748	-7.842329	21.273163	108.63192	48.420612	-1.54214	117.165932	45.482349	47.855568	112.336563	46.9514805	23.156714	114.7512475	-62.6361385	19.389612	102.5125925
-5.212569	-7.95743	109.38562	-7.825944	21.02685	108.071693	48.297543	-1.749856	116.734955	45.495892	47.679184	111.927269	46.8967175	22.964664	114.331112	-62.5486055	19.089036	101.812274
-6.733811	-9.401987	108.761093	-7.877273	20.897709	107.5457	48.051605	-1.861702	116.100517	45.56041	47.588612	111.409637	46.8060075	22.863455	113.755077	-62.5605535	18.931963	101.336323
-7.794366	-10.208258	108.616486	-7.916881	20.919996	107.412788	47.903072	-1.85893	115.715645	45.530128	47.601677	111.161446	46.7166	22.8713735	113.4385455	-62.550362	18.9686185	101.3870305
-8.943597	-10.913977	108.662285	-7.927344	20.939575	107.386543	47.804581	-1.821255	115.423836	45.490311	47.614502	110.909966	46.647446	22.8966235	113.166901	-62.502134	18.9825265	101.606185
-10.101435	-11.548417	108.781837	-7.954007	20.891138	107.375244	47.816338	-1.839015	115.196083	45.418167	47.627903	110.664917	46.6172525	22.894444	112.9305	-62.5252665	18.887832	101.819988
-11.287862	-12.120484	108.882057	-8.020413	20.762585	107.31797	47.842007	-1.896205	115.101585	45.39399	47.574448	110.417053	46.6179985	22.8391215	112.759319	-62.6588245	18.6860485	101.876621
-12.52923	-12.617566	108.976471	-8.113688	20.573067	107.222366	47.786877	-1.964515	115.079712	45.346165	47.445129	110.196136	46.566521	22.740307	112.637924	-62.793897	18.405827	101.806808
-13.793151	-12.970745	109.03244	-8.224485	20.343935	107.094398	47.699875	-2.109468	115.042923	45.274879	47.28191	109.974579	46.487377	22.586221	112.508751	-62.936347	18.101649	101.680045
-15.699209	-13.370909	109.03286	-8.350722	19.912817	106.900894	47.533474	-2.399337	115.042686	45.217369	46.972633	109.605217	46.3754215	22.286648	112.3239515	-63.0768655	17.538986	101.4778365
-16.968674	-13.497718	109.053993	-8.407425	19.606014	106.821022	47.436638	-2.637816	114.971039	45.252609	46.727253	109.373184	46.3446235	22.0447185	112.1721115	-63.1594735	17.1673095	101.4699325
-18.234486	-13.468878	109.055969	-8.44239	19.307224	106.801369	47.367516	-2.903418	114.874199	45.273304	46.451725	109.18071	46.32041	21.7741535	112.0274545	-63.20519	16.8402945	101.5752835
-19.501331	-13.341072	109.026993	-8.453278	19.036463	106.831039	47.257309	-3.108156	114.774529	45.341301	46.190964	109.055801	46.299305	21.541404	111.915165	-63.205861	16.531522	101.746913
-20.738523	-13.091686	108.970406	-8.459706	18.824635	106.882477	47.111053	-3.241687	114.641342	45.245205	46.029762	109.140968	46.178129	21.3940375	111.891155	-63.097541	16.2552325	101.873799
-21.999374	-12.703782	108.826294	-8.458636	18.679417	106.95208	47.005714	-3.3846	114.465073	45.318474	45.891487	109.184937	46.162094	21.2534435	111.825005	-63.079366	16.1053905	102.079155
-23.242569	-12.197752	108.58461	-8.485662	18.603769	107.017982	46.907764	-3.415145	114.254997	45.406311	45.831863	109.310638	46.1570375	21.208359	111.7828175	-63.1283615	15.999179	102.2531465
-25.05518	-11.247279	108.109703	-8.554241	18.599949	107.133987	46.800198	-3.395131	113.839912	45.642998	45.844757	109.592651	46.221598	21.224813	111.7162815	-63.33008	15.975085	102.5516925
-26.262844	-10.482657	107.76297	-8.615141	18.619497	107.259521	46.718994	-3.333596	113.51223	45.649384	45.937813	109.928108	46.184189	21.3021085	111.720169	-63.414471	15.9368855	102.798873
-27.428722	-9.679646	107.420959	-8.683015	18.61632	107.411621	46.642735	-3.203966	113.140961	45.704605	46.020676	110.286095	46.17367	21.408355	111.713528	-63.5397	15.824285	103.109714
-28.569933	-8.781461	107.187965	-8.751811	18.58453	107.590446	46.547951	-3.085837	112.716423	45.739365	46.067406	110.647133	46.143658	21.4907845	111.681778	-63.64728	15.6782755	103.499114
-29.737558	-7.827775	107.075096	-8.817948	18.529121	107.778061	46.410976	-2.961885	112.336494	45.757008	46.042824	110.944412	46.083992	21.5404695	111.640453	-63.719888	15.5177725	103.915669
-30.823967	-6.848626	107.004181	-8.879681	18.472836	107.917931	46.253223	-2.894853	112.056862	45.736504	45.983028	111.197617	45.9948635	21.5440875	111.6272395	-63.7542255	15.4015845	104.2086225
-31.91641	-5.844279	107.008469	-8.952211	18.406681	108.008324	46.039429	-2.836552	111.789169	45.805645	45.880722	111.323311	45.922537	21.522085	111.55624	-63.826959	15.291277	104.460408
-33.512939	-4.289347	107.002724	-9.052873	18.261423	107.997849	45.717228	-2.763913	111.460793	45.847034	45.660305	111.246994	45.782131	21.448196	111.3538935	-63.887877	15.07465	104.6418045
-34.503914	-3.273206	107.059814	-9.08774	18.126759	107.956741	45.484188	-2.805511	111.284233	45.81752	45.488132	111.040565	45.650854	21.3413105	111.162399	-63.826334	14.9122075	104.751083
-35.471474	-2.209325	107.173027	-9.101312	17.958292	107.9133	45.186188	-2.780434	111.003174	45.781422	45.27906	110.770653	45.483805	21.249313	110.8869135	-63.686429	14.667271	104.9396865
-36.398956	-1.148852	107.22699	-9.105083	17.762777	107.8601	44.940956	-2.781914	110.643364	45.736649	45.078171	110.50444	45.3388025	21.1481285	110.573902	-63.5489685	14.3774255	105.146298
-37.28944	-0.09393	107.184944	-9.118672	17.548422	107.746796	44.722092	-2.83743	110.262833	45.678665	44.913494	110.290054	45.2003785	21.038032	110.2764435	-63.4377225	14.058812	105.2171485
-38.139515	1.001504	107.049904	-9.141644	17.296638	107.572983	44.498161	-2.882977	109.82428	45.673084	44.74802	110.097412	45.0856225	20.9325215	109.960846	-63.3689105	13.6607545	105.18512
-38.945469	2.099161	106.854332	-9.193412	17.074385	107.363419	44.312675	-2.979219	109.370911	45.597363	44.633926	109.908203	44.955019	20.8273535	109.639557	-63.341843	13.3214165	105.087281
-40.086498	3.778797	106.679451	-9.283697	16.797983	107.068398	44.133347	-3.104429	108.734802	45.407677	44.481659	109.614632	44.770512	20.688615	109.174717	-63.337906	12.907351	104.962079
-40.771706	4.939988	106.691299	-9.337866	16.682085	106.966766	44.036999	-3.131051	108.428444	45.26825	44.439827	109.452988	44.6526245	20.654388	108.940716	-63.3283565	12.709782	104.992816
-41.420429	6.090841	106.789398	-9.413104	16.613567	106.959297	43.981594	-3.142169	108.223137	45.169975	44.439484	109.323311	44.5757845	20.6486575	108.773224	-63.4019925	12.5784765	105.14537
-42.00042	7.293338	106.959984	-9.48875	16.559383	107.017563	43.95911	-3.122659	108.089043	45.05687	44.472897	109.274338	44.50799	20.675119	108.6816905	-63.48549	12.443647	105.3534355
-42.494335	8.468366	107.130112	-9.541883	16.52648	107.093552	43.952984	-3.072983	107.996056	44.958923	44.524456	109.267685	44.4559535	20.7257365	108.6318705	-63.5397195	12.3272235	105.5552335
-42.956917	9.646729	107.250572	-9.57341	16.512823	107.168999	43.967796	-3.02155	107.960274	44.896984	44.579041	109.29055	44.43239	20.7787455	108.625412	-63.57921	12.2469005	105.712586
-43.353142	10.848919	107.307495	-9.591342	16.494354	107.208313	44.027042	-2.989342	107.963196	44.880104	44.620049	109.369209	44.453573	20.8153535	108.6662025	-63.636257	12.1733545	105.7504235
-43.801983	12.634674	107.312248	-9.541473	16.461252	107.211708	44.120556	-2.977106	107.994484	44.895126	44.669044	109.497955	44.507841	20.845969	108.7462195	-63.590787	12.076535	105.6771965
-44.028503	13.823348	107.300819	-9.490625	16.446201	107.192123	44.203262	-2.99103	108.02401	44.994831	44.661701	109.545807	44.5990465	20.8353355	108.7849085	-63.5802965	12.0570665	105.5993375
-44.189175	15.004683	107.298637	-9.449345	16.42275	107.186523	44.25927	-3.015698	108.051445	45.035027	44.660675	109.594917	44.6471485	20.8224885	108.823181	-63.5458385	12.0230115	105.549865
-44.29884	16.170231	107.407631	-9.39445	16.377405	107.207611	44.315002	-3.046017	108.044289	45.068073	44.643784	109.617569	44.6915375	20.7988835	108.830929	-63.4804375	11.9559265	105.584293
-44.310417	17.286509	107.572426	-9.344764	16.326305	107.291206	44.352909	-3.057338	107.998573	45.092297	44.599319	109.610748	44.722603	20.7709905	108.8046605	-63.412131	11.8816195	105.7777515
-44.271393	18.379465	107.891502	-9.293071	16.24774	107.427803	44.381721	-3.060635	107.900917	45.062733	44.566738	109.595558	44.722227	20.7530515	108.7482375	-63.308369	11.7424285	106.1073685
-44.15834	19.45912	108.304657	-9.207229	16.178148	107.604935	44.429432	-3.047857	107.733429	45.081806	44.525181	109.548782	44.755619	20.738662	108.6411055	-63.170077	11.617634	106.5687645
-43.850372	21.01182	108.989525	-9.059775	16.080172	107.885574	44.467995	-3.013333	107.410156	45.105934	44.485748	109.481575	44.7869645	20.7362075	108.4458655	-62.9065145	11.4241365	107.3252825
-43.569515	22.024418	109.419846	-8.962675	16.03199	108.047394	44.502159	-2.98702	107.167816	45.116043	44.470406	109.45816	44.809101	20.741693	108.312988	-62.734451	11.322287	107.7818
-43.218956	23.020067	109.774765	-8.869894	16.006824	108.179474	44.534321	-2.922757	106.92054	45.144463	44.481705	109.45163	44.839392	20.779474	108.186085	-62.57918	11.234174	108.172863
-42.793491	23.970942	110.072205	-8.807779	16.016888	108.255753	44.563023	-2.858004	106.693611	45.161438	44.519234	109.482597	44.8622305	20.830615	108.088104	-62.4777885	11.203161	108.423402
-42.263863	24.903652	110.278404	-8.733368	16.051746	108.323219	44.600609	-2.793565	106.501747	45.189667	44.558918	109.553459	44.895138	20.8826765	108.027603	-62.361874	11.2208155	108.618835
-41.716343	25.836021	110.414528	-8.699672	16.087614	108.359947	44.623909	-2.71467	106.356087	45.246315	44.571007	109.652069	44.935112	20.9281685	108.004078	-62.334456	11.2470595	108.715816
-41.112942	26.705048	110.504364	-8.667441	16.129175	108.383438	44.632618	-2.666883	106.2817	45.33017	44.586098	109.783722	44.981394	20.9596075	108.032711	-62.316276	11.2987425	108.734165
-40.06422	27.902061	110.612885	-8.650573	16.195396	108.451042	44.674515	-2.690175	106.259094	45.441746	44.561623	109.997383	45.0581305	20.935724	108.1282385	-62.3592765	11.455068	108.7738455
-39.253422	28.611696	110.663307	-8.635781	16.216063	108.529953	44.688496	-2.771256	106.312012	45.486519	44.51807	110.135544	45.0875075	20.873407	108.223778	-62.3590695	11.558719	108.836128
-38.414574	29.299339	110.662689	-8.62582	16.226322	108.573128	44.702988	-2.889883	106.414391	45.58707	44.41766	110.238564	45.145029	20.7638885	108.3264775	-62.396669	11.6887555	108.8197785
-37.490414	29.897753	110.550369	-8.618789	16.226902	108.579659	44.740921	-3.057398	106.571259	45.693684	44.266544	110.297218	45.2173025	20.604573	108.4342385	-62.4548805	11.849231	108.7250795
-36.513348	30.42733	110.35881	-8.609596	16.20606	108.555519	44.804787	-3.258213	106.749931	45.801342	44.091064	110.339653	45.3030645	20.4164255	108.544792	-62.5222565	11.9956945	108.566246
-35.461529	30.862776	110.16481	-8.593636	16.14122	108.529045	44.852509	-3.476635	106.918976	45.893883	43.881393	110.371994	45.373196	20.202379	108.645485	-62.560468	12.080061	108.412605
-34.349937	31.236767	109.971199	-8.523787	16.042822	108.482491	44.892532	-3.728815	107.070938	46.020378	43.650616	110.380089	45.456455	19.9609005	108.7255135	-62.504029	12.1247435	108.2394685
-32.601463	31.630653	109.680176	-8.41882	15.795059	108.44722	44.950218	-4.192636	107.329956	46.23193	43.255787	110.397507	45.591074	19.5315755	108.8637315	-62.428714	12.0585425	108.0307085
-31.33283	31.792244	109.513542	-8.33505	15.583661	108.462997	44.989372	-4.571613	107.568909	46.441437	42.933933	110.39399	45.7154045	19.18116	108.9814495	-62.3855045	11.986162	107.9445445
-30.023375	31.881264	109.331581	-8.235316	15.343687	108.512497	45.041698	-4.975505	107.855499	46.605309	42.604057	110.406563	45.8235035	18.814276	109.131031	-62.2941355	11.873098	107.893963
-28.691757	31.924417	109.141205	-8.117749	15.099838	108.56073	45.117645	-5.395354	108.153999	46.818192	42.233997	110.359634	45.9679185	18.4193215	109.2568165	-62.2034165	11.7803545	107.8646435
-27.33947	31.909693	108.868622	-8.012034	14.842584	108.571671	45.20562	-5.823374	108.464691	46.968815	41.888069	110.289558	46.0872175	18.0323475	109.3771245	-62.1112855	11.6528205	107.7662175
-25.905058	31.852364	108.53524	-7.874857	14.579953	108.531082	45.285206	-6.206395	108.768585	47.097618	41.554958	110.181389	46.191412	17.6742815	109.474987	-61.941126	11.4856245	107.587177
-24.476589	31.798861	108.159599	-7.750623	14.337619	108.47094	45.377228	-6.576685	109.064186	47.10001	41.272976	110.123863	46.238619	17.3481455	109.5940245	-61.739865	11.3270925	107.3478555
-22.296167	31.664362	107.539322	-7.600346	13.98473	108.358719	45.535736	-7.11608	109.527206	47.26506	40.784454	109.803177	46.400398	16.834187	109.6651915	-61.60109	11.135273	107.0522465
-20.782932	31.555029	107.182404	-7.527017	13.748699	108.321472	45.58783	-7.436128	109.857727	47.406086	40.443657	109.616089	46.496958	16.5037645	109.736908	-61.550992	10.9936335	106.906036
-19.294819	31.475433	106.900749	-7.480266	13.501772	108.331894	45.575134	-7.764001	110.264946	47.557579	40.094425	109.479286	46.5663565	16.165212	109.872116	-61.5268885	10.838332	106.791672
-17.786724	31.395447	106.665741	-7.44644	13.250279	108.382019	45.530869	-8.112473	110.747459	47.715809	39.736176	109.456398	46.623339	15.8118515	110.1019285	-61.516219	10.6887065	106.6621095
-16.240149	31.354609	106.535019	-7.43871	13.018872	108.483658	45.494179	-8.447489	111.280975	47.89925	39.419621	109.564056	46.6967145	15.486066	110.4225155	-61.5741345	10.551678	106.5448005
-14.70715	31.350819	106.504265	-7.439038	12.821756	108.639694	45.440556	-8.718686	111.901794	48.109524	39.12447	109.806587	46.77504	15.202892	110.8541905	-61.653116	10.44062	106.4251975
-13.159861	31.390841	106.589905	-7.43537	12.657242	108.865997	45.394661	-8.959989	112.568321	48.296677	38.861183	110.162041	46.845669	14.950597	111.365181	-61.716409	10.363887	106.366813
-10.810945	31.566719	106.990921	-7.422236	12.468596	109.336601	45.420216	-9.176083	113.560188	48.597916	38.5681	110.884689	47.009066	14.6960085	112.2224385	-61.853538	10.2411835	106.4507635
-9.270233	31.728216	107.391014	-7.380858	12.40678	109.729637	45.548134	-9.245976	114.213058	48.92411	38.402821	111.320137	47.236122	14.5784225	112.7665975	-61.997838	10.2351375	106.6926765
-7.664838	31.932884	107.873764	-7.322968	12.374975	110.173141	45.695477	-9.262019	114.870346	49.097824	38.366745	111.913681	47.3966505	14.552363	113.3920135	-62.0425865	10.197587	106.9542685
-6.129135	32.181995	108.394394	-7.26087	12.381042	110.636398	45.86068	-9.236551	115.617767	49.292801	38.392365	112.543961	47.5767405	14.577907	114.080864	-62.0984805	10.184177	107.191932
-4.60492	32.469532	108.92366	-7.224786	12.422096	111.106468	46.074993	-9.200747	116.42318	49.461555	38.444889	113.239792	47.768274	14.622071	114.831486	-62.217846	10.222121	107.38145
-3.084214	32.793983	109.513565	-7.203837	12.493663	111.601128	46.313576	-9.13938	117.303596	49.617622	38.51099	113.959625	47.965599	14.685805	115.6316105	-62.373273	10.301521	107.5706455
-1.627086	33.151596	110.173203	-7.175823	12.581963	112.144295	46.532604	-9.061338	118.234291	49.776413	38.597168	114.731148	48.1545085	14.767915	116.4827195	-62.5061545	10.396011	107.8058705
0.515312	33.734913	111.338593	-7.157239	12.73402	113.041153	46.838112	-8.912821	119.555077	49.967148	38.778709	116.02211	48.40263	14.932944	117.7885935	-62.717108	10.535096	108.2937125
1.874067	34.145115	112.189247	-7.147255	12.832129	113.673767	47.005711	-8.799273	120.34317	50.115108	38.861656	116.854599	48.5604095	15.0311915	118.5988845	-62.8549195	10.6330665	108.7486495
3.166364	34.590179	113.049492	-7.156031	12.900434	114.269272	47.162182	-8.687822	121.02536	50.225449	38.964104	117.673943	48.6938155	15.138141	119.3496515	-63.0058775	10.662727	109.1888925
4.429451	35.036102	113.897728	-7.164685	12.954342	114.824333	47.283497	-8.577643	121.591476	50.321053	39.060616	118.446968	48.802275	15.2414865	120.019222	-63.131645	10.6671975	109.629444
5.63019	35.475399	114.727425	-7.190804	13.00904	115.304779	47.401596	-8.520298	122.013031	50.447559	39.148857	119.137787	48.9245775	15.3142795	120.575409	-63.3061855	10.7038005	110.034149
6.763853	35.930088	115.510788	-7.20662	13.045173	115.710533	47.493271	-8.477091	122.284653	50.558426	39.239216	119.735672	49.0258485	15.3810625	121.0101625	-63.4390885	10.7092835	110.4109035
7.928563	36.330158	116.126907	-7.236486	13.086642	116.027786	47.559799	-8.417478	122.391258	50.584747	39.322662	120.252655	49.072273	15.452592	121.3219565	-63.545245	10.720692	110.7336155
9.514688	36.94556	116.963455	-7.278688	13.225238	116.376862	47.563541	-8.317479	122.308517	50.642014	39.437866	120.843056	49.1027775	15.5601935	121.5757865	-63.6601535	10.8902825	111.1779375
10.477886	37.370701	117.389259	-7.318797	13.359372	116.535416	47.507442	-8.244297	122.145256	50.685215	39.50119	121.101997	49.0963285	15.6284465	121.6236265	-63.7339225	11.0902975	111.4472055
11.406249	37.777397	117.75621	-7.354142	13.530056	116.657196	47.434475	-8.144924	121.947525	50.681591	39.562271	121.314003	49.058033	15.7086735	121.630764	-63.766317	11.3514385	111.683628
12.269413	38.150402	118.084373	-7.377291	13.739635	116.769089	47.343403	-7.986859	121.731125	50.722359	39.659977	121.462013	49.032881	15.836559	121.596569	-63.787463	11.642711	111.941609
13.101045	38.486481	118.37355	-7.412814	13.979198	116.883316	47.258221	-7.818184	121.530998	50.679924	39.78038	121.599457	48.9690725	15.981098	121.5652275	-63.7947005	11.977298	112.2014045
13.885753	38.746124	118.630127	-7.451819	14.250379	117.003273	47.212265	-7.652687	121.364281	50.655842	39.911915	121.689606	48.9340535	16.129614	121.5269435	-63.8376915	12.371144	112.4796025
14.60393	38.980598	118.8423	-7.493428	14.550151	117.131279	47.156803	-7.453171	121.256912	50.581696	40.073704	121.794197	48.8692495	16.3102665	121.5255545	-63.8561055	12.7900355	112.7370035
15.622324	39.231102	119.029602	-7.531841	15.055481	117.331184	47.117207	-7.072806	121.227242	50.534153	40.397358	121.859291	48.82568	16.662276	121.5432665	-63.889362	13.448686	113.1191015
16.213833	39.344307	119.084808	-7.539442	15.42604	117.495811	47.116669	-6.813259	121.314751	50.47636	40.597321	121.864319	48.7965145	16.892031	121.589535	-63.8753985	13.960049	113.402087
16.794985	39.358082	119.099724	-7.540937	15.797734	117.676041	47.14489	-6.537742	121.474564	50.404312	40.802647	121.836639	48.774601	17.1324525	121.6556015	-63.856475	14.4630155	113.6964805
17.280731	39.33741	119.062599	-7.502446	16.154215	117.877625	47.188984	-6.284519	121.709251	50.351669	41.045975	121.799301	48.7703265	17.380728	121.754276	-63.7752185	14.927702	114.000974
17.702667	39.249516	119.047043	-7.477254	16.474775	118.106964	47.26226	-6.090155	121.98851	50.352333	41.237568	121.741035	48.8072965	17.5737065	121.8647725	-63.7618045	15.3758435	114.3491555
18.096369	39.065697	119.011497	-7.437293	16.726477	118.325684	47.326828	-5.947522	122.274994	50.329826	41.35828	121.674301	48.828327	17.705379	121.9746475	-63.702913	15.747575	114.6767205
18.428026	38.874485	119.013176	-7.414902	16.922323	118.521881	47.370548	-5.830592	122.505859	50.383186	41.431023	121.595833	48.876867	17.8002155	122.050846	-63.706671	16.0444305	114.992916
18.830173	38.555969	119.069382	-7.387917	17.105938	118.724808	47.345032	-5.765671	122.653259	50.502441	41.474796	121.538689	48.9237365	17.8545625	122.095974	-63.6995705	16.3573135	115.353642
19.044298	38.28371	119.121513	-7.387581	17.182663	118.795326	47.273914	-5.772929	122.591766	50.562813	41.464043	121.550896	48.9183635	17.845557	122.071331	-63.6935255	16.519769	115.519321
19.182276	37.974731	119.178558	-7.376441	17.230064	118.800064	47.182034	-5.774656	122.451691	50.638008	41.464306	121.582245	48.910021	17.844825	122.016968	-63.662903	16.615303	115.58316
19.249596	37.64682	119.238953	-7.365234	17.284239	118.757462	47.116692	-5.762689	122.287369	50.698708	41.497185	121.657967	48.9077	17.867248	121.972668	-63.638168	16.70123	115.542256
19.262623	37.306042	119.317612	-7.384411	17.373173	118.740883	47.082348	-5.723056	122.122528	50.73333	41.545509	121.740578	48.907839	17.9112265	121.931553	-63.676661	16.8351195	115.550213
19.249926	36.929859	119.388412	-7.386611	17.493225	118.760155	47.050385	-5.657084	121.992409	50.754883	41.594841	121.817184	48.902634	17.9688785	121.9047965	-63.675856	17.0175715	115.6155135
19.152195	36.586475	119.571541	-7.401851	17.644459	118.830582	47.029011	-5.579821	121.885559	50.769569	41.633942	121.883415	48.89929	18.0270605	121.884487	-63.702992	17.2618575	115.776677
18.979313	36.041183	119.639053	-7.384061	17.886087	119.004097	47.01524	-5.422643	121.74218	50.762131	41.707275	121.987724	48.8886855	18.142316	121.864952	-63.6568075	17.629858	116.143242
18.876032	35.691589	119.687973	-7.371748	18.035933	119.109093	47.025288	-5.327641	121.637581	50.728943	41.760563	122.061684	48.8771155	18.216461	121.8496325	-63.6206115	17.855405	116.3685535
18.731012	35.36058	119.718208	-7.33956	18.164351	119.175148	47.034702	-5.25511	121.527756	50.723885	41.810226	122.119431	48.8792935	18.277558	121.8235935	-63.5584135	18.051144	116.5267025
18.547739	34.9916	119.73983	-7.331948	18.288822	119.232162	47.026745	-5.165883	121.38002	50.744247	41.880943	122.169426	48.885496	18.35753	121.774723	-63.549392	18.220114	116.689601
18.303576	34.56636	119.732628	-7.306897	18.403076	119.260498	46.994251	-5.083317	121.243858	50.727272	41.948009	122.218559	48.8607615	18.432346	121.7312085	-63.4745555	18.373806	116.7897875
17.967787	34.141521	119.760773	-7.288174	18.530306	119.311592	46.976982	-5.029108	121.124542	50.680065	42.009018	122.210983	48.8285235	18.489955	121.6677625	-63.4048715	18.570657	116.9554215
17.683622	33.646759	119.657776	-7.248367	18.650259	119.391182	46.951435	-4.986691	121.032425	50.650597	42.082359	122.141335	48.801016	18.547834	121.58688	-63.29775	18.752684	117.195484
17.193995	32.912891	119.430779	-7.200791	18.856558	119.523979	46.898201	-4.916845	120.972618	50.602867	42.127586	121.912003	48.750534	18.6053705	121.4423105	-63.152116	19.1077455	117.6056475
16.894331	32.443817	119.229553	-7.16687	18.989519	119.570602	46.836967	-4.903668	120.961441	50.596382	42.141197	121.71154	48.7166745	18.6187645	121.3364905	-63.0504145	19.3602735	117.8047135
16.565006	31.961823	119.029869	-7.144257	19.101969	119.584846	46.736725	-4.917866	120.881248	50.601578	42.137623	121.475342	48.6691515	18.6098785	121.178295	-62.9576655	19.5940595	117.991397
16.194134	31.433109	118.788719	-7.139337	19.18955	119.540848	46.646805	-4.95966	120.699135	50.600197	42.086697	121.211433	48.623501	18.5635185	120.955284	-62.902175	19.8155815	118.126412
15.811909	30.887812	118.584671	-7.127767	19.259319	119.451164	46.512287	-4.978501	120.43438	50.606201	42.016769	120.957184	48.559244	18.519134	120.695782	-62.814778	19.999504	118.206546
15.463582	30.344959	118.392242	-7.111113	19.310989	119.33036	46.342472	-4.959322	120.109573	50.61412	41.983368	120.755409	48.478296	18.512023	120.432491	-62.700522	20.109955	118.228229
15.099245	29.835718	118.212318	-7.105378	19.368986	119.166306	46.240158	-4.906564	119.767632	50.60854	42.010284	120.64109	48.424349	18.55186	120.204361	-62.635105	20.186112	118.128251
14.565075	29.159412	118.023537	-7.090823	19.480736	118.92878	46.153782	-4.738397	119.364716	50.646305	42.126274	120.595573	48.4000435	18.6939385	119.9801445	-62.5816895	20.2675335	117.8774155
14.169616	28.742012	118.04805	-7.111383	19.55644	118.840302	46.119526	-4.579253	119.175362	50.644684	42.246319	120.635345	48.382105	18.833533	119.9053535	-62.604871	20.279347	117.7752505
13.823689	28.221422	117.981049	-7.127211	19.644104	118.800461	46.119846	-4.425754	119.026802	50.566292	42.373203	120.715401	48.343069	18.9737245	119.8711015	-62.597491	20.3144835	117.7298205
13.417438	27.673605	118.02372	-7.185201	19.74641	118.81591	46.114929	-4.278517	118.923714	50.509026	42.521263	120.773888	48.3119775	19.121373	119.848801	-62.6823795	20.371447	117.783019
13.029952	27.114275	118.037399	-7.266053	19.856485	118.835739	46.084591	-4.115044	118.848106	50.411129	42.675735	120.837334	48.24786	19.2803455	119.84272	-62.779966	20.4326245	117.828758
12.624473	26.567987	118.008362	-7.38083	19.96665	118.846855	46.023975	-3.959684	118.777809	50.333118	42.830635	120.871208	48.1785465	19.4354755	119.8245085	-62.9402065	20.4978245	117.8692015
12.244532	26.057726	117.973412	-7.503307	20.104408	118.846939	45.952297	-3.812684	118.692627	50.198509	43.009781	120.91069	48.075403	19.5985485	119.8016585	-63.082017	20.6102675	117.8922195
11.609294	25.225883	117.903152	-7.700387	20.360813	118.805023	45.819595	-3.550927	118.4963	50.075958	43.260002	120.942734	47.9477765	19.8545375	119.719517	-63.3485505	20.8670885	117.890529
11.201145	24.558495	117.878006	-7.78357	20.562843	118.78344	45.746349	-3.330253	118.368996	50.019073	43.469193	120.96183	47.882711	20.06947	119.665413	-63.449851	21.056216	117.901467
10.77305	23.882549	117.835892	-7.848261	20.791044	118.754112	45.704712	-3.08499	118.269897	49.928474	43.694973	121.011543	47.816593	20.3049915	119.64072	-63.513115	21.2770965	117.867504
10.441396	23.243431	117.714729	-7.900859	21.018185	118.746605	45.719585	-2.846068	118.183578	49.885941	43.932388	121.058533	47.802763	20.54316	119.6210555	-63.604481	21.49321	117.8721545
10.00817	22.579918	117.677269	-7.916802	21.254631	118.761063	45.749481	-2.598135	118.148491	49.866913	44.176056	121.097092	47.808197	20.7889605	119.6227915	-63.641801	21.7203015	117.8993345
9.658105	21.761854	117.579529	-7.922303	21.475426	118.781769	45.796085	-2.330858	118.165741	49.846886	44.457199	121.130157	47.8214855	21.0631705	119.647949	-63.6660915	21.8876815	117.915589
9.290317	20.966681	117.56749	-7.921819	21.692516	118.796387	45.889854	-2.088105	118.208328	49.809551	44.771027	121.106293	47.8497025	21.341461	119.6573105	-63.6933405	22.043571	117.9354635
8.704388	19.693821	117.355385	-7.880405	22.019537	118.722916	46.078232	-1.70687	118.33786	49.702881	45.226288	120.832993	47.8905565	21.759709	119.5854265	-63.6513665	22.279365	117.8604055
8.345487	18.751919	117.139755	-7.834412	22.251965	118.588654	46.242813	-1.423019	118.509415	49.549149	45.560528	120.557663	47.895981	22.0687545	119.533539	-63.564805	22.4351755	117.643769
7.923103	17.783304	117.039963	-7.802101	22.45648	118.373634	46.44381	-1.165314	118.785477	49.363182	45.790649	120.198509	47.903496	22.3126675	119.491993	-63.507698	22.6002925	117.255275
7.614511	16.836348	116.857079	-7.763386	22.587797	118.112244	46.652214	-0.994407	119.169464	49.244022	45.927357	119.827103	47.948118	22.466475	119.4982835	-63.47489	22.709119	116.7262045
7.206539	15.820829	116.764366	-7.756151	22.599655	117.826172	46.829254	-0.933485	119.654175	49.153091	45.997143	119.501999	47.9911725	22.531829	119.578087	-63.5034745	22.667481	116.074257
6.856557	14.717524	116.719376	-7.741548	22.48773	117.52478	46.901508	-0.940487	120.219444	49.17593	45.985031	119.209221	48.038719	22.522272	119.7143325	-63.521815	22.453188	115.3352275
6.435355	13.623095	116.768875	-7.719162	22.254593	117.236794	47.119312	-1.086154	120.793571	49.158241	45.883297	118.991325	48.1387765	22.3985715	119.892448	-63.5771005	22.1106145	114.58114
5.741722	12.051533	116.866127	-7.701483	21.736584	116.883682	47.269325	-1.367453	121.700729	49.148369	45.555115	118.658066	48.208847	22.093831	120.1793975	-63.611813	21.379337	113.5879665
5.236242	11.054406	116.994247	-7.669964	21.358725	116.726006	47.305031	-1.582456	122.290421	49.166584	45.288513	118.451691	48.2358075	21.8530285	120.371056	-63.5757355	20.8644215	113.080956
4.756647	10.164888	117.101479	-7.645627	20.993677	116.601135	47.317608	-1.78678	122.837242	49.195244	45.040131	118.28582	48.256426	21.6266755	120.561531	-63.54768	20.3606785	112.640739
4.142361	9.353583	117.258492	-7.635378	20.669399	116.483376	47.328438	-1.974209	123.2864	49.221706	44.822289	118.157127	48.275072	21.42404	120.7217635	-63.545828	19.914758	112.2449885
3.513961	8.643304	117.314697	-7.656704	20.414539	116.392242	47.315411	-2.153894	123.603073	49.192524	44.62788	118.080399	48.2539675	21.236993	120.841736	-63.5673755	19.592085	111.942748
2.858099	8.102706	117.298065	-7.725403	20.251003	116.319908	47.232212	-2.284155	123.716759	49.132156	44.487309	118.062401	48.182184	21.101577	120.88958	-63.63299	19.400429	111.750236
2.18943	7.687575	117.14312	-7.812002	20.15629	116.22863	47.078712	-2.382809	123.594757	49.09301	44.381905	118.099762	48.085861	20.999548	120.8472595	-63.709865	19.313032	111.6100005
1.025031	7.351117	116.818909	-8.006183	20.147385	116.127098	46.731438	-2.411123	123.178185	48.976994	44.336723	118.269371	47.854216	20.9628	120.723778	-63.866582	19.33197	111.530418
0.177233	7.22232	116.547104	-8.165545	20.235352	116.07505	46.488754	-2.355097	122.826019	48.876572	44.396137	118.537689	47.682663	21.02052	120.681854	-64.013753	19.450184	111.468246
-0.713151	7.210506	116.261467	-8.334371	20.394514	116.036674	46.308136	-2.321673	122.471962	48.759415	44.502975	118.853783	47.5337755	21.090651	120.6628725	-64.2025175	19.698377	111.4104755
-1.589343	7.306174	115.946259	-8.489882	20.593128	116.016068	46.121422	-2.209981	122.108459	48.645546	44.645691	119.157455	47.383484	21.217855	120.632957	-64.363248	19.968401	111.399179
-2.505879	7.482399	115.717491	-8.6387	20.833216	116.030945	45.964977	-2.061386	121.717918	48.521851	44.775845	119.436646	47.243414	21.3572295	120.577282	-64.520814	20.3092025	111.484608
-3.396418	7.713741	115.54438	-8.734818	21.077902	116.079453	45.859028	-1.944141	121.355629	48.395203	44.916893	119.614647	47.1271155	21.486376	120.485138	-64.5967515	20.669428	111.673768
-4.373173	7.933558	115.354347	-8.78288	21.284016	116.112686	45.748566	-1.853822	121.025887	48.25692	45.006607	119.73085	47.002743	21.5763925	120.3783685	-64.568503	20.9916395	111.8470035
-5.835896	8.259651	115.077866	-8.791326	21.426451	116.072342	45.63459	-1.834758	120.388306	48.115494	44.937801	119.7649	46.875042	21.5515215	120.076603	-64.457694	21.3013805	112.068081
-6.775572	8.440158	114.819191	-8.767455	21.388683	115.946175	45.549755	-1.934895	119.900215	48.002911	44.758488	119.686913	46.776333	21.4117965	119.793564	-64.311243	21.3655695	112.098786
-7.701828	8.625384	114.56221	-8.729685	21.259329	115.779404	45.471745	-2.107222	119.400703	47.864006	44.54353	119.604851	46.6678755	21.218154	119.502777	-64.1272455	21.300504	112.056031
-8.684686	8.789387	114.331589	-8.703936	21.064905	115.620872	45.402164	-2.325482	118.957092	47.760963	44.342304	119.46347	46.5815635	21.008411	119.210281	-63.9894355	21.121399	112.031463
-9.663329	8.94622	114.222977	-8.663749	20.823572	115.512802	45.353432	-2.505443	118.616692	47.670029	44.136665	119.326523	46.5117305	20.815611	118.9716075	-63.8392285	20.831533	112.0539965
-10.560582	9.044477	114.174904	-8.624503	20.561708	115.459427	45.345936	-2.675367	118.409142	47.572136	43.949104	119.160057	46.459036	20.6368685	118.7845995	-63.708042	20.4865475	112.1342545
-11.46227	9.178664	114.259865	-8.587331	20.315161	115.459991	45.357544	-2.843638	118.33918	47.455883	43.812489	118.999458	46.4067135	20.4844255	118.669319	-63.5813755	20.1458965	112.250663
-12.836756	9.386629	114.409317	-8.530286	19.944965	115.49102	45.453373	-3.049268	118.349098	47.233154	43.600868	118.748024	46.3432635	20.2758	118.548561	-63.4038355	19.61413	112.433479
-13.722888	9.525258	114.507698	-8.482738	19.705339	115.498161	45.541908	-3.187957	118.370941	47.097061	43.43734	118.532822	46.3194845	20.1246915	118.4518815	-63.2849605	19.2859865	112.5444405
-14.542609	9.651575	114.580582	-8.417421	19.439856	115.489304	45.629726	-3.353879	118.341019	46.937607	43.26141	118.337418	46.2836665	19.9537655	118.3392185	-63.1185085	18.9259465	112.6393895
-15.346159	9.817071	114.644745	-8.33656	19.140043	115.451553	45.684303	-3.541177	118.237053	46.846436	43.005276	118.087151	46.2653695	19.7320495	118.162102	-62.9384895	18.5480365	112.741004
-16.162367	10.008638	114.590706	-8.260753	18.803558	115.351234	45.698719	-3.735777	118.044067	46.69342	42.738651	117.91217	46.1960695	19.501437	117.9781185	-62.7175755	18.105679	112.7243495
-16.908672	10.155094	114.46743	-8.196413	18.42116	115.181801	45.713562	-3.971353	117.749092	46.580219	42.453064	117.71936	46.1468905	19.2408555	117.734226	-62.5397165	17.6014645	112.629376
-17.601124	10.302644	114.233818	-8.103255	17.961905	114.9533	45.738838	-4.22358	117.393196	46.477745	42.168854	117.527702	46.1082915	18.972637	117.460449	-62.3148015	16.951173	112.446151
-18.680895	10.605498	113.772583	-8.133821	17.303499	114.54837	45.771851	-4.547547	116.888596	46.384956	41.799831	117.38694	46.0784035	18.626142	117.137768	-62.3460455	15.980856	111.958972
-19.36558	10.832656	113.446808	-8.154282	16.817766	114.285675	45.875542	-4.776748	116.552521	46.266792	41.607559	117.397667	46.071167	18.4154055	116.975094	-62.379731	15.2201265	111.596256
-19.990774	11.004887	113.261124	-8.180208	16.344923	114.103889	45.978962	-5.005704	116.229401	46.149445	41.414249	117.405701	46.0642035	18.2042725	116.817551	-62.4246195	14.4855735	111.390227
-20.525179	11.145968	113.202499	-8.192364	15.881775	114.044357	46.0299	-5.226506	115.952682	45.993469	41.198063	117.409538	46.0116845	17.9857785	116.68111	-62.3964125	13.7777715	111.407604
-21.028727	11.316417	113.236252	-8.190058	15.435104	114.04213	46.057175	-5.471882	115.749466	45.790195	40.950142	117.434837	45.923685	17.73913	116.5921515	-62.303801	13.131078	111.4921085
-21.4967	11.490286	113.303162	-8.157802	15.017618	114.041412	46.118103	-5.721088	115.580116	45.747612	40.681099	117.315765	45.9328575	17.4800055	116.4479405	-62.2484615	12.5552305	111.6348835
-21.93651	11.700104	113.334915	-8.057364	14.651568	114.000763	46.246075	-5.993299	115.419617	45.692921	40.461922	117.160866	45.969498	17.2343115	116.2902415	-62.084226	12.0688245	111.7112845
-22.446806	11.953258	113.311478	-7.868726	14.123005	113.878822	46.422134	-6.44908	115.298714	45.754288	40.027428	116.78257	46.088211	16.789174	116.040642	-61.825663	11.456836	111.717002
-22.670572	12.089751	113.192093	-7.696308	13.782886	113.724197	46.584545	-6.780206	115.26722	45.854996	39.665913	116.455315	46.2197705	16.4428535	115.8612675	-61.6123865	11.1229185	111.5871265
-22.866562	12.236808	113.005638	-7.487731	13.432549	113.501968	46.773388	-7.1532	115.26841	45.955849	39.268482	116.133476	46.3646185	16.057641	115.700943	-61.3400805	10.807457	111.302993
-23.04196	12.420528	112.780746	-7.271812	13.093188	113.254753	46.962086	-7.575634	115.298691	46.10257	38.836143	115.822861	46.532328	15.6302545	115.560776	-61.075952	10.5561215	110.94873
-23.195507	12.617201	112.517212	-7.096578	12.752405	113.026985	47.096111	-7.985018	115.334717	46.283817	38.383629	115.604332	46.689964	15.1993055	115.4695245	-60.88312	10.3055045	110.5844455
-23.314545	12.869483	112.254692	-6.949702	12.409199	112.832817	47.209129	-8.378545	115.390816	46.394394	37.969841	115.517738	46.8017615	14.795648	115.454277	-60.7011655	10.02275	110.211357
-23.367498	13.11005	112.050583	-6.834755	12.067398	112.657417	47.302151	-8.752015	115.444923	46.542885	37.58744	115.43634	46.922518	14.4177125	115.4406315	-60.592028	9.7170835	109.8742025
-23.423416	13.408349	111.833321	-6.698402	11.580657	112.481667	47.412678	-9.289402	115.460777	46.714115	37.039936	115.363525	47.0633965	13.875267	115.412151	-60.4602005	9.286047	109.551183
-23.417082	13.619602	111.687088	-6.617363	11.259915	112.390732	47.436844	-9.612638	115.467308	46.824741	36.686146	115.331093	47.1307925	13.536754	115.3992005	-60.3655185	8.983076	109.3822635
-23.33777	13.85418	111.556686	-6.552974	10.957492	112.280365	47.52401	-9.928137	115.417656	46.918251	36.373283	115.321693	47.2211305	13.222573	115.3696745	-60.3270785	8.692411	109.1910555
-23.236593	14.099818	111.394058	-6.474608	10.652001	112.147079	47.589653	-10.215669	115.338608	47.029541	36.093353	115.356529	47.309597	12.938842	115.3475685	-60.258813	8.36516	108.9465895
-23.104631	14.368561	111.078659	-6.389091	10.356687	111.882317	47.664951	-10.46719	115.223381	47.109268	35.833107	115.457901	47.3871095	12.6829585	115.340641	-60.1652915	8.0304155	108.423993
-22.942289	14.65949	110.623741	-6.343949	10.049977	111.507332	47.751701	-10.690066	115.017166	47.175026	35.616684	115.551842	47.4633635	12.463309	115.284504	-60.1512615	7.636645	107.73016
-22.790537	14.86391	110.184334	-6.289274	9.776084	111.109688	47.803852	-10.897813	114.750137	47.194717	35.416878	115.576363	47.4992845	12.2595325	115.16325	-60.0778325	7.2926355	107.056126
-22.492846	15.173167	109.670952	-6.236401	9.367355	110.594643	47.780983	-11.228559	114.382065	47.125053	35.049557	115.478851	47.453018	11.910499	114.930458	-59.92582	6.824211	106.258828
-22.265108	15.325408	109.495102	-6.195235	9.090994	110.396622	47.793774	-11.498446	114.09359	47.100494	34.75486	115.291595	47.447134	11.628207	114.6925925	-59.837604	6.553781	106.1006515
-22.007835	15.445909	109.443306	-6.173368	8.814898	110.302231	47.772202	-11.749945	113.800385	47.056198	34.455036	115.07399	47.4142	11.3525455	114.4371875	-59.760936	6.2772505	106.1672745
-21.738331	15.560773	109.459831	-6.116741	8.534374	110.250267	47.690044	-12.00604	113.563263	47.048805	34.119942	114.817238	47.3694245	11.056951	114.1902505	-59.6029065	6.011797	106.3102835
-21.448721	15.66134	109.475037	-6.041239	8.278227	110.228989	47.643211	-12.306278	113.385681	47.07103	33.775581	114.550224	47.3571205	10.7346515	113.9679525	-59.4395985	5.8218025	106.4900255
-21.130697	15.761707	109.429909	-5.942231	8.036781	110.169388	47.589226	-12.614811	113.331207	47.149086	33.421551	114.301216	47.369156	10.40337	113.8162115	-59.253618	5.670192	106.5225645
-20.786179	15.863961	109.284851	-5.820546	7.801265	110.083534	47.605225	-12.952405	113.392761	47.235085	33.088936	114.063583	47.420155	10.0682655	113.728172	-59.061247	5.5342645	106.438896
-20.245167	16.002996	108.822723	-5.664946	7.481813	109.85936	47.677677	-13.477789	113.730499	47.445297	32.606972	113.730064	47.561487	9.5645915	113.7302815	-58.891379	5.3990345	105.9884385
-19.849777	16.095051	108.402184	-5.552998	7.294145	109.665588	47.747528	-13.795349	114.10202	47.578358	32.309185	113.531662	47.662943	9.256918	113.816841	-58.768939	5.331372	105.514335
-19.435312	16.191307	107.950928	-5.468561	7.112461	109.440002	47.886677	-14.095844	114.536331	47.594185	32.057819	113.380745	47.740431	8.9809875	113.958538	-58.677553	5.2439345	104.921466
-18.995468	16.29064	107.484261	-5.418181	6.913189	109.222176	48.002617	-14.32777	115.030624	47.693645	31.79571	113.105843	47.848131	8.73397	114.0682335	-58.684493	5.092408	104.3761185
-18.57288	16.378939	107.068512	-5.382364	6.72222	109.047554	48.092346	-14.507214	115.562119	47.751534	31.562475	112.82225	47.92194	8.5276305	114.1921845	-58.686668	4.9168095	103.9029235
-18.180817	16.490278	106.746887	-5.36356	6.536169	108.975075	48.165485	-14.616383	116.084846	47.759689	31.367544	112.559036	47.962587	8.3755805	114.321941	-58.689707	4.6967575	103.628209
-17.835054	16.682306	106.550407	-5.371113	6.338249	108.998528	48.234837	-14.671792	116.57238	47.747524	31.213894	112.389145	47.9911805	8.271051	114.4807625	-58.7334065	4.405447	103.5162935
-17.283859	17.11919	106.449112	-5.425851	6.04122	109.135925	48.307858	-14.78009	117.203079	47.71751	30.983082	112.294792	48.012684	8.101496	114.7489355	-58.864386	3.980944	103.5229145
-16.924736	17.523647	106.3517	-5.482418	5.879574	109.198952	48.345318	-14.914263	117.458138	47.731503	30.835014	112.321045	48.0384105	7.9603755	114.8895915	-59.0032465	3.7987725	103.5083125
-16.618561	17.961273	106.2258	-5.522055	5.733416	109.172424	48.347164	-15.05652	117.503212	47.794819	30.729992	112.404594	48.0709915	7.836736	114.953903	-59.1151015	3.630096	103.390945
-16.316885	18.568649	106.137886	-5.58167	5.606019	109.054062	48.260426	-15.179001	117.357445	47.864803	30.677122	112.542053	48.0626145	7.7490605	114.949749	-59.2259545	3.4629775	103.158375
-15.986234	19.246656	106.015953	-5.631366	5.534482	108.869194	48.156635	-15.283153	117.007103	47.916183	30.69326	112.699333	48.036409	7.7050535	114.853218	-59.299141	3.3639105	102.88517
-15.700729	20.019011	106.019638	-5.661354	5.499576	108.690247	48.061295	-15.362689	116.431877	47.952671	30.723259	112.876083	48.006983	7.680285	114.65398	-59.329691	3.318867	102.726514
-15.385162	20.903341	106.197044	-5.657166	5.513113	108.561852	47.928772	-15.395948	115.666649	48.009636	30.685251	113.031616	47.969204	7.6446515	114.3491325	-59.283536	3.3815745	102.7745715
-14.940484	22.23637	106.692329	-5.613313	5.611906	108.502983	47.674648	-15.346861	114.180206	48.291824	30.5287	113.164314	47.983236	7.5909195	113.67226	-59.209862	3.6328925	103.333706
-14.631594	23.214167	107.175194	-5.568522	5.723055	108.487167	47.510151	-15.348382	113.137329	48.398232	30.49897	113.334869	47.9541915	7.575294	113.236099	-59.0912355	3.870816	103.738235
-14.292477	24.217461	107.708038	-5.533305	5.902473	108.527412	47.307522	-15.240633	112.170433	48.511551	30.512596	113.45533	47.9095365	7.6359815	112.8128815	-58.9761465	4.1689645	104.2419425
-13.947792	25.211346	108.26107	-5.509984	6.148	108.606735	47.174812	-14.99151	111.24897	48.603035	30.625271	113.532066	47.8889235	7.8168805	112.390518	-58.9088915	4.4791195	104.822952
-13.578379	26.211813	108.731781	-5.514891	6.453175	108.680931	46.907887	-14.659188	110.605751	48.66066	30.867434	113.530525	47.7842735	8.104123	112.068138	-58.8140555	4.802227	105.293724
-13.28041	27.109808	108.93335	-5.551225	6.836861	108.695816	46.899624	-14.272017	110.091568	48.60556	31.205904	113.470909	47.752592	8.4669435	111.7812385	-58.855042	5.2067785	105.6103935
-12.919254	28.022343	108.948456	-5.616683	7.228854	108.603966	46.871586	-13.830966	109.789619	48.433804	31.598425	113.347366	47.652695	8.8837295	111.5684925	-58.886061	5.5739785	105.6394395
-12.278458	29.308718	108.599533	-5.760024	7.778639	108.325684	46.894093	-13.217798	109.550514	48.132397	32.191944	112.983597	47.513245	9.487073	111.2670555	-59.033293	6.070205	105.3843125
-11.872114	30.05057	108.342445	-5.844098	8.059876	108.123528	46.899975	-12.863904	109.438087	47.923016	32.567406	112.685432	47.4114955	9.851751	111.0617595	-59.0996915	6.268001	105.1852965
-11.399902	30.726315	108.157967	-5.928553	8.266724	107.975861	46.861759	-12.529759	109.293594	47.747875	32.908333	112.382378	47.304817	10.189287	110.837986	-59.161923	6.344161	105.113736
-10.959277	31.318357	107.882713	-6.031117	8.420466	107.819855	46.813011	-12.213916	109.199188	47.572399	33.223473	112.151192	47.192705	10.5047785	110.67519	-59.254939	6.3361535	104.96452
-10.447441	31.889048	107.640541	-6.136543	8.541228	107.644653	46.780418	-11.977467	109.109375	47.454475	33.512508	111.95446	47.1174465	10.7675205	110.5319175	-59.3905325	6.3149355	104.7573885
-9.851546	32.39949	107.4739	-6.253966	8.675503	107.485771	46.711002	-11.754781	108.962669	47.317078	33.788456	111.837479	47.01404	11.0168375	110.400074	-59.521972	6.3341685	104.571468
-9.265902	32.831493	107.364944	-6.332973	8.813523	107.382462	46.602043	-11.498782	108.745384	47.217823	34.051453	111.739754	46.909933	11.2763355	110.242569	-59.575879	6.3507105	104.522355
-8.355174	33.37606	107.520187	-6.466131	9.094963	107.375954	46.48925	-11.072968	108.371506	47.167492	34.42942	111.696686	46.828371	11.678226	110.034096	-59.760633	6.5117	104.717812
-7.712451	33.721489	107.725739	-6.574081	9.332035	107.413994	46.427452	-10.718712	108.159462	47.113564	34.749054	111.794899	46.770508	12.015171	109.9771805	-59.91867	6.648899	104.8508075
-7.010175	34.008148	108.019829	-6.708296	9.639068	107.483948	46.40411	-10.340719	107.909523	47.114227	35.101067	111.94458	46.7591685	12.380174	109.9270515	-60.1757605	6.897962	105.0408445
-6.354905	34.248245	108.456909	-6.860908	9.995445	107.573975	46.338905	-9.897542	107.606003	47.046806	35.490047	112.154724	46.6928555	12.7962525	109.8803635	-60.4146715	7.1946375	105.2675865
-5.741243	34.427418	108.866966	-7.039873	10.415774	107.661034	46.201736	-9.356013	107.328293	46.937798	35.909496	112.427437	46.569767	13.2767415	109.877865	-60.649513	7.5548065	105.444203
-5.085454	34.511887	109.236801	-7.199835	10.86369	107.751556	46.076023	-8.788635	107.091782	46.796417	36.402248	112.759018	46.43622	13.8068065	109.9254	-60.83589	7.9205735	105.577712
-4.381305	34.506359	109.489265	-7.386099	11.340143	107.870087	46.007816	-8.217982	106.951286	46.672344	36.936783	113.030556	46.34008	14.3594005	109.990921	-61.112278	8.3208855	105.749253
-3.353453	34.361286	109.66581	-7.596636	12.048771	108.047188	45.968948	-7.394321	107.035194	46.466873	37.718105	113.240623	46.2179105	15.161892	110.1379085	-61.4111825	8.93565	105.9564675
-2.708024	34.173889	109.627701	-7.688981	12.489603	108.138191	46.014698	-6.952865	107.269791	46.344994	38.256763	113.326263	46.179846	15.651949	110.298027	-61.557808	9.327257	105.978355
-1.969551	33.839554	109.449211	-7.783116	12.866479	108.190552	46.110497	-6.576523	107.561836	46.257019	38.737999	113.296822	46.183758	16.080738	110.429329	-61.74999	9.65222	105.951775
-1.269637	33.419716	109.204193	-7.867211	13.150106	108.211288	46.189095	-6.260898	107.851578	46.160889	39.14814	113.183121	46.174992	16.443621	110.5173495	-61.909414	9.856591	105.9052265
-0.536411	32.847095	108.907463	-7.942013	13.356487	108.22506	46.190353	-6.00997	108.130836	46.116402	39.452446	112.998817	46.1533775	16.721238	110.5648265	-62.0374035	9.991736	105.8852935
0.13235	32.219841	108.616112	-8.043154	13.47194	108.208672	46.113049	-5.851384	108.411919	46.032715	39.689648	112.772247	46.072882	16.919132	110.592083	-62.15919	10.024748	105.825261
0.864144	31.443665	108.283829	-8.172772	13.523992	108.160927	46.001537	-5.806447	108.645012	46.030853	39.839458	112.54213	46.016195	17.0165055	110.593571	-62.361739	10.0314785	105.728283
1.775421	30.250561	107.939163	-8.434061	13.536912	108.077217	45.729237	-5.836078	108.964897	46.003819	39.945541	112.167	45.866528	17.0547315	110.5659485	-62.73465	10.0190925	105.5884855
2.507236	29.286331	107.599327	-8.629829	13.509135	108.090591	45.546894	-5.912213	109.174454	45.946075	39.984631	111.868904	45.7464845	17.036209	110.521679	-63.0061425	9.982061	105.659503
3.222845	28.28801	107.356682	-8.798245	13.509138	108.156921	45.376801	-6.004659	109.460007	45.869446	39.965141	111.535667	45.6231235	16.980241	110.497837	-63.2196135	10.038035	105.816005
3.846882	27.364811	107.214973	-8.917273	13.495484	108.301529	45.255669	-6.087459	109.901222	45.646622	39.956684	111.329079	45.4511455	16.9346125	110.6151505	-63.2856915	10.0563555	105.9879075
4.451218	26.411024	107.249306	-9.049606	13.520782	108.473969	45.205299	-6.133936	110.494293	45.656628	39.905228	110.971306	45.4309635	16.885646	110.7327995	-63.5301755	10.155918	106.2151385
5.181547	25.393311	107.204033	-9.114102	13.567469	108.657196	45.225445	-6.097066	111.18454	45.669018	39.90099	110.807594	45.4472315	16.901962	110.996067	-63.6754355	10.232976	106.318325
5.844211	24.48493	107.323601	-9.168468	13.6549	108.863579	45.272793	-6.017159	111.931923	45.681995	39.937382	110.77739	45.477394	16.9601115	111.3546565	-63.81433	10.3496885	106.3725015
6.735179	23.252817	107.871094	-9.196674	13.80017	109.268692	45.370998	-5.808638	112.989197	45.759125	40.096359	110.996735	45.5650615	17.1438605	111.992966	-63.9584095	10.4564795	106.544418
7.390617	22.426826	108.229767	-9.191639	13.914008	109.58725	45.473175	-5.630168	113.562416	45.856144	40.249546	111.25808	45.6646595	17.309689	112.410248	-64.0479375	10.518327	106.764252
8.05323	21.65819	108.639717	-9.187008	14.102271	109.906433	45.587685	-5.455039	114.05246	45.986649	40.450607	111.578857	45.787167	17.497784	112.8156585	-64.161183	10.706758	106.9972075
8.543139	21.07971	109.109581	-9.205064	14.3459	110.206009	45.668545	-5.244455	114.441345	46.081089	40.719749	111.999069	45.874817	17.737647	113.220207	-64.284945	10.954153	107.191811
9.021377	20.507202	109.603859	-9.24584	14.667121	110.470261	45.746429	-4.947954	114.708374	46.140293	41.004486	112.4571	45.943361	18.028266	113.582737	-64.435041	11.305976	107.357785
9.489902	19.970306	109.994034	-9.294038	15.067845	110.713783	45.810135	-4.590568	114.902458	46.160538	41.322815	112.892296	45.9853365	18.3661235	113.897377	-64.5734125	11.7695665	107.530189
10.02839	19.474449	110.282005	-9.324192	15.541122	110.942009	45.856163	-4.203327	115.063354	46.145584	41.716488	113.321198	46.0008735	18.7565805	114.192276	-64.6492575	12.3256635	107.691742
10.654449	18.854446	110.724297	-9.369713	16.348038	111.246979	45.902241	-3.583228	115.243782	46.341278	42.310097	113.884285	46.1217595	19.3634345	114.5640335	-64.8611855	13.3326415	107.9299245
11.046732	18.473984	110.956657	-9.398265	16.906359	111.37664	45.979778	-3.187877	115.331963	46.385429	42.722477	114.229675	46.1826035	19.7673	114.780819	-64.9791335	14.045418	107.972461
11.364196	18.137724	111.121284	-9.387094	17.442951	111.431137	46.054287	-2.81361	115.414238	46.400215	43.134247	114.569977	46.227251	20.1603185	114.9921075	-65.001439	14.7255835	107.8701665
11.689581	17.759518	111.184837	-9.378303	17.963602	111.451637	46.157047	-2.46701	115.506378	46.403549	43.538654	114.852142	46.280298	20.535822	115.17926	-65.036904	15.391382	107.724014
12.001611	17.355274	111.20256	-9.332767	18.44491	111.424446	46.304565	-2.145872	115.61924	46.472313	43.953918	115.047241	46.388439	20.904023	115.3332405	-65.053973	15.985797	107.5156515
12.246665	16.971603	111.232666	-9.25783	18.903273	111.374878	46.517464	-1.823715	115.753349	46.473549	44.406174	115.248177	46.4955065	21.2912295	115.500763	-65.0111665	16.5153165	107.248993
12.439934	16.621157	111.240318	-9.143463	19.361794	111.289963	46.761436	-1.472241	115.921188	46.478416	44.855263	115.431618	46.619926	21.691511	115.676403	-64.906852	17.032077	106.903523
12.68512	16.037434	111.172234	-8.93798	19.9907	111.075653	47.148041	-0.992554	116.225067	46.614502	45.491791	115.593529	46.8812715	22.2496185	115.909298	-64.7572315	17.7317815	106.242008
12.786472	15.606122	111.078094	-8.754833	20.333462	110.898888	47.424541	-0.722205	116.406693	46.703815	45.913933	115.680023	47.064178	22.595864	116.043358	-64.573844	18.07106	105.754418
12.803009	15.265581	111.03817	-8.5349	20.623915	110.707985	47.689606	-0.441717	116.609535	46.780014	46.276474	115.722748	47.23481	22.9173785	116.1661415	-64.30461	18.3304515	105.2498285
12.800407	14.870887	110.96312	-8.282102	20.890812	110.483047	47.947941	-0.119878	116.816711	46.859741	46.594311	115.711426	47.403841	23.2372165	116.2640685	-63.968045	18.5444075	104.7020255
12.667147	14.486952	110.890053	-8.036573	21.146191	110.256485	48.200306	0.174734	117.023148	46.961739	46.87698	115.699265	47.5810225	23.525857	116.3612065	-63.6541685	18.766525	104.1517635
12.500544	14.170116	110.781502	-7.806046	21.400335	110.036293	48.437233	0.421998	117.194786	47.156429	47.060417	115.641808	47.796831	23.7412075	116.418297	-63.408923	19.0594625	103.654289
12.28134	13.883821	110.670319	-7.600783	21.624969	109.844139	48.618946	0.627904	117.265083	47.300148	47.216606	115.620613	47.959547	23.922255	116.442848	-63.161113	19.327683	103.24543
11.770933	13.47021	110.35379	-7.435021	21.995598	109.660545	48.751476	0.82994	117.039703	47.459747	47.445488	115.700554	48.1056115	24.137714	116.3701285	-62.9756535	19.853482	102.9509615
11.30709	13.25801	110.141228	-7.39265	22.278877	109.597694	48.658165	1.000318	116.761765	47.586678	47.546722	115.762138	48.1224215	24.27352	116.2619515	-62.9077215	20.284234	102.9334365
10.731612	13.098878	109.954224	-7.485938	22.588856	109.586655	48.536587	1.191307	116.378174	47.625877	47.675777	115.926193	48.081232	24.433542	116.1521835	-63.053108	20.74417	103.0211265
10.031225	12.980865	109.742889	-7.683055	22.917259	109.590195	48.379284	1.368383	115.933678	47.562363	47.861385	116.172218	47.9708235	24.614884	116.052948	-63.3369335	21.219634	103.127442
9.230355	12.902755	109.515068	-7.969816	23.283812	109.619987	48.134125	1.552235	115.531555	47.475243	48.056316	116.396477	47.804684	24.8042755	115.964016	-63.744316	21.7633485	103.275958
8.396443	12.815578	109.308006	-8.27578	23.692408	109.67395	47.84911	1.772423	115.07946	47.242973	48.277428	116.646912	47.5460415	25.0249255	115.863186	-64.0976015	22.3598905	103.484714
7.542844	12.699169	109.03981	-8.628691	24.137403	109.694099	47.551914	1.949181	114.584328	47.02964	48.488762	116.827583	47.290777	25.2189715	115.7059555	-64.548159	23.0558345	103.6822425
6.118441	12.469277	108.5215	-9.17232	24.807274	109.685097	47.042542	2.269488	113.961067	46.546127	48.832417	117.073822	46.7943345	25.5509525	115.5174445	-65.1389745	24.0635955	103.8527495
5.066574	12.26943	108.281685	-9.510045	25.242203	109.701767	46.658966	2.586479	113.589989	46.277191	49.056507	117.301224	46.4680785	25.821493	115.4456065	-65.4881685	24.662913	103.9579275
3.956088	12.040007	108.045815	-9.83595	25.63175	109.772285	46.311424	2.847455	113.325378	46.001862	49.284599	117.523865	46.156643	26.066027	115.4246215	-65.828543	25.197473	104.1199485
2.879071	11.746199	107.893219	-10.127859	26.00139	109.886765	45.991421	3.113159	113.173119	45.761726	49.521564	117.74118	45.8765735	26.3173615	115.4571495	-66.1322915	25.6854185	104.3163805
1.711755	11.340204	107.72406	-10.372075	26.328808	110.028671	45.7948	3.352214	113.026169	45.535896	49.738098	117.944405	45.665348	26.545156	115.485287	-66.409498	26.11246	104.572055
0.524418	10.840533	107.643387	-10.55759	26.612249	110.17511	45.579838	3.612607	112.98896	45.283794	49.925758	118.099785	45.431816	26.7691825	115.5443725	-66.546996	26.4553155	104.8058475
-0.677787	10.299239	107.5457	-10.690392	26.829302	110.28968	45.458855	3.811238	112.956413	45.055389	50.08683	118.171783	45.257122	26.949034	115.564098	-66.637906	26.70957	105.015262
-2.522953	9.237686	107.351006	-10.769639	27.028919	110.328522	45.351616	4.024718	112.987534	44.735432	50.257637	118.10083	45.043524	27.1411775	115.544182	-66.582802	26.9166605	105.112862
-3.79004	8.416617	107.223534	-10.767888	27.069546	110.222229	45.374332	4.071031	113.028297	44.612549	50.324345	117.92762	44.9934405	27.197688	115.4779585	-66.5292165	26.941404	104.9664995
-5.052193	7.512937	107.071915	-10.72211	27.010574	110.027023	45.36895	4.094038	113.147293	44.532921	50.331688	117.652153	44.9509355	27.212863	115.399723	-66.3951555	26.808285	104.654323
-6.38617	6.474518	106.907761	-10.632588	26.840895	109.762703	45.436962	4.014726	113.286865	44.503975	50.223206	117.27314	44.9704685	27.118966	115.2800025	-66.2356445	26.562824	104.2454035
-7.728962	5.394673	106.817184	-10.513141	26.5567	109.501823	45.55653	3.823955	113.429466	44.526672	50.033142	116.801025	45.041601	26.9285485	115.1152455	-66.067883	26.1848515	103.8884005
-9.111042	4.203075	106.791367	-10.33365	26.148016	109.260246	45.682262	3.57167	113.635872	44.620087	49.810863	116.295883	45.1511745	26.6912665	114.9658775	-65.8184745	25.6047655	103.5546145
-10.483995	2.942631	106.862465	-10.105069	25.631428	109.001694	45.843811	3.302405	113.907349	44.773247	49.584507	115.716721	45.308529	26.443456	114.812035	-65.518667	24.8194	103.191353
-12.590176	0.997395	107.018471	-9.683901	24.642904	108.517776	46.182011	2.873344	114.383377	44.943092	49.188568	114.591217	45.5625515	26.030956	114.487297	-64.9303535	23.254852	102.548255
-14.020374	-0.293774	107.204094	-9.399244	23.904205	108.133934	46.492725	2.539453	114.609253	45.072411	48.857784	113.650299	45.782568	25.6986185	114.129776	-64.581056	22.1097915	102.138092
-15.487395	-1.556427	107.428276	-9.092354	23.113779	107.742218	46.732937	2.186952	114.765839	45.027828	48.495388	112.681671	45.8803825	25.34117	113.723755	-64.0650905	20.886388	101.760681
-16.996519	-2.782748	107.637558	-8.83993	22.27346	107.369492	46.90667	1.824031	114.840607	44.964184	48.078838	111.76226	45.935427	24.9514345	113.3014335	-63.615287	19.5954855	101.4375505
-18.538832	-3.906061	107.898544	-8.644042	21.394331	107.068657	46.997871	1.406732	114.843819	44.995121	47.583241	110.813011	45.996496	24.4949865	112.828415	-63.28458	18.2936755	101.308899
-20.13722	-4.987176	108.199524	-8.499024	20.46995	106.891678	47.011024	0.961345	114.785431	45.039845	46.987606	109.901024	46.0254345	23.9744755	112.3432275	-63.0234825	16.9654245	101.4401285
-21.758043	-5.953588	108.55024	-8.415854	19.546341	106.849503	47.001476	0.485782	114.675758	44.829876	46.404182	109.330765	45.915676	23.444982	112.0032615	-62.747384	15.6477	101.6957445
-24.253641	-7.174971	109.264664	-8.38708	18.234104	107.082962	46.930779	-0.265368	114.55661	44.5924	45.563168	108.678032	45.7615895	22.6489	111.617321	-62.5357495	13.819308	102.548603
-25.921494	-7.828678	109.921432	-8.380725	17.409719	107.434273	46.887173	-0.720463	114.518295	44.408981	45.042789	108.435654	45.648077	22.161163	111.4769745	-62.409527	12.658275	103.3915715
-27.593681	-8.303406	110.586617	-8.412668	16.636314	107.857986	46.858894	-1.141251	114.540573	44.261963	44.563232	108.308388	45.5604285	21.7109905	111.4244805	-62.3857645	11.5616375	104.2914915
-29.241987	-8.66272	111.080536	-8.438929	15.926772	108.225143	46.863762	-1.573823	114.604988	44.129799	44.126698	108.298645	45.4967805	21.2764375	111.4518165	-62.3746385	10.5771065	104.9984695
-30.909199	-8.860849	111.464478	-8.481383	15.31602	108.509445	46.833031	-1.954671	114.687027	44.055656	43.693241	108.327782	45.4443435	20.869285	111.5074045	-62.4071095	9.762755	105.5114855
-32.562138	-8.890283	111.760567	-8.537246	14.809852	108.723984	46.772964	-2.305872	114.756073	44.032387	43.309593	108.349037	45.4026755	20.5018605	111.552555	-62.4771675	9.1178435	105.895413
-34.212284	-8.783813	111.964966	-8.597189	14.391933	108.908592	46.68187	-2.658386	114.83506	43.998444	42.943027	108.378365	45.340157	20.1423205	111.6067125	-62.534535	8.6415455	106.2104715
-36.638851	-8.304167	112.148354	-8.672955	13.847881	109.145653	46.553982	-3.197379	114.828476	43.989239	42.389427	108.451782	45.2716105	19.596024	111.640129	-62.6175205	8.099738	106.651177
-38.224632	-7.839414	112.202057	-8.718354	13.510972	109.314438	46.389717	-3.516854	114.674522	44.017277	42.048756	108.571709	45.203497	19.265951	111.6231155	-62.640205	7.755993	107.0057605
-39.797382	-7.196148	112.19648	-8.714347	13.197586	109.492996	46.239071	-3.850638	114.406731	44.040321	41.707386	108.764435	45.139696	18.928374	111.585583	-62.56839	7.466798	107.400409
-41.286518	-6.459229	112.083504	-8.739086	12.926091	109.660469	46.089161	-4.145732	113.993309	44.087463	41.440208	109.05899	45.088312	18.647238	111.5261495	-62.566484	7.204944	107.7947885
-42.760406	-5.578582	111.944138	-8.762434	12.683169	109.82312	45.90493	-4.398444	113.467178	44.139938	41.294147	109.44532	45.022434	18.4478515	111.456249	-62.547302	6.9184865	108.189991
-44.169971	-4.625986	111.772202	-8.800266	12.475846	109.983978	45.744759	-4.550643	112.91938	44.165871	41.220478	109.926895	44.955315	18.3349175	111.4231375	-62.555847	6.6167745	108.5448185
-45.518436	-3.565098	111.718521	-8.849339	12.314425	110.168373	45.636688	-4.58119	112.389755	44.143192	41.235638	110.462143	44.88994	18.327224	111.425949	-62.588618	6.301626	108.910797
-46.552067	-1.965706	111.830437	-8.937483	12.195251	110.495033	45.525249	-4.522709	111.799477	44.063576	41.319202	111.088943	44.7944125	18.3982465	111.44421	-62.6693785	5.9922555	109.545856
-46.608307	-0.812061	112.001442	-8.980719	12.16339	110.695625	45.525726	-4.493917	111.548744	44.126511	41.286148	111.217644	44.8261185	18.3961155	111.383194	-62.7875565	5.9306645	110.008056
-46.43766	0.334261	112.2257	-8.979522	12.117245	110.819626	45.547089	-4.515134	111.398926	44.048161	41.215092	111.320374	44.797625	18.349979	111.35965	-62.756669	5.884511	110.279602
-46.359634	1.412376	112.300156	-8.942981	12.011478	110.854874	45.611324	-4.640209	111.339058	44.008411	41.091953	111.303581	44.8098675	18.225872	111.3213195	-62.6958295	5.797084	110.3884285
-46.26535	2.573863	112.153282	-8.936401	11.809582	110.77179	45.662838	-4.88249	111.399857	43.909622	40.876255	111.259285	44.78623	17.9968825	111.329571	-62.659032	5.6222815	110.214009
-46.082382	3.690028	111.863579	-8.960238	11.508187	110.597527	45.746239	-5.258145	111.502853	43.926441	40.535309	111.142181	44.83634	17.638582	111.322517	-62.756816	5.377792	109.872537
-45.819641	4.760845	111.56546	-8.968916	11.096248	110.421669	45.770107	-5.689068	111.577103	43.927868	40.140144	111.070107	44.8489875	17.225538	111.323605	-62.7868195	4.966958	109.519733
-45.328705	6.395931	111.207321	-9.040099	10.359653	110.283829	45.706905	-6.344429	111.580254	43.890755	39.455879	111.098801	44.79883	16.555725	111.3395275	-62.879028	4.163581	109.2281305
-44.922066	7.455309	110.995522	-9.124129	9.841119	110.248528	45.684364	-6.811467	111.55896	43.904507	39.050556	111.212013	44.7944355	16.1195445	111.3854865	-63.0426935	3.5626935	109.1115695
-44.458187	8.550841	110.878929	-9.223875	9.390564	110.208656	45.509171	-7.161	111.561348	43.927078	38.751556	111.379242	44.7181245	15.795278	111.470295	-63.1658745	2.98585	108.947017
-44.04533	9.651845	110.714783	-9.35441	9.030902	110.181343	45.468025	-7.455336	111.460686	43.914787	38.551613	111.553238	44.691406	15.5481385	111.506962	-63.400226	2.5136655	108.855724
-43.566628	10.842783	110.556068	-9.496054	8.794176	110.124519	45.401867	-7.630543	111.303268	43.865009	38.420998	111.722496	44.633438	15.3952275	111.512882	-63.625546	2.1931245	108.736156
-42.981003	12.025998	110.499977	-9.658471	8.641055	110.053955	45.31292	-7.715875	111.069061	43.725193	38.353996	111.915909	44.5190565	15.3190605	111.492485	-63.8359985	1.9630495	108.615425
-42.35511	13.20249	110.515762	-9.81518	8.566607	110.026001	45.178925	-7.634484	110.800888	43.564434	38.30291	112.029442	44.3716795	15.334213	111.415165	-64.0020395	1.799001	108.636837
-41.332035	14.980626	110.763206	-9.957286	8.580255	110.014488	44.978764	-7.519598	110.355698	43.339046	38.236698	112.187126	44.158905	15.35855	111.271412	-64.073477	1.80196	108.757564
-40.575481	16.13489	110.895393	-10.06679	8.647843	110.010101	44.841515	-7.402278	110.040459	43.221081	38.250309	112.263763	44.031298	15.4240155	111.152111	-64.164878	1.8716705	108.868091
-39.780895	17.260937	111.035988	-10.153698	8.761543	109.996643	44.698296	-7.282072	109.751404	43.117409	38.340099	112.29763	43.9078525	15.5290135	111.024517	-64.2152485	1.9940725	108.968769
-38.888588	18.366735	111.15345	-10.238139	8.853269	109.965492	44.578773	-7.177229	109.486839	42.991135	38.41087	112.341599	43.784954	15.6168205	110.914219	-64.261232	2.0897175	109.016765
-37.980373	19.405703	111.175682	-10.332045	8.93463	109.9431	44.474419	-7.11287	109.302811	42.854591	38.409653	112.338005	43.664505	15.6483915	110.820408	-64.328595	2.2208685	109.065792
-36.974857	20.349615	111.221481	-10.417544	8.982087	109.925095	44.427917	-7.127398	109.161926	42.733219	38.384758	112.285255	43.580568	15.62868	110.7235905	-64.415656	2.335494	109.1265995
-35.953476	21.24106	111.210548	-10.476483	8.969667	109.902992	44.339325	-7.190413	109.105919	42.656624	38.325821	112.235298	43.4979745	15.567704	110.6706085	-64.4509405	2.37163	109.1353755
-34.308987	22.430906	111.042381	-10.548207	8.797188	109.865654	44.255062	-7.4334	109.123817	42.548409	38.09581	112.129356	43.4017355	15.331205	110.6265865	-64.4981495	2.263171	109.1047215
-33.094662	23.160814	110.900055	-10.609322	8.619828	109.818695	44.232639	-7.686532	109.191391	42.547733	37.890881	112.058807	43.390186	15.1021745	110.625099	-64.60883	2.1374815	109.012291
-31.87809	23.818666	110.667931	-10.623715	8.385355	109.759178	44.220032	-8.002179	109.258926	42.5597	37.614204	111.963905	43.389866	14.8060125	110.6114155	-64.637296	1.9646975	108.9069405
-30.558821	24.385077	110.402405	-10.635989	8.156374	109.686684	44.175995	-8.318496	109.345795	42.592014	37.336246	111.842178	43.3840045	14.508875	110.5939865	-64.6559825	1.803873	108.7793815
-29.258875	24.972517	110.115005	-10.630662	7.926164	109.584572	44.135422	-8.618517	109.435081	42.672169	37.071377	111.691788	43.4037955	14.22643	110.5634345	-64.6651195	1.625898	108.6057095
-27.945133	25.513462	109.773849	-10.604889	7.707743	109.466766	44.132465	-8.860729	109.466125	42.722572	36.82832	111.553368	43.4275185	13.9837955	110.5097465	-64.6372965	1.4316905	108.4237855
-26.446365	26.031166	109.538971	-10.57984	7.524461	109.365845	44.127319	-9.063614	109.490906	42.753674	36.603001	111.427032	43.4404965	13.7696935	110.458969	-64.6001765	1.2792285	108.272721
-24.295839	26.785234	109.246048	-10.504971	7.330034	109.268356	44.090431	-9.294029	109.446976	42.816673	36.317478	111.297058	43.453552	13.5117245	110.372017	-64.463494	1.1483435	108.164695
-22.665903	27.249571	109.183212	-10.453445	7.25541	109.244682	44.048492	-9.375623	109.385696	42.70472	36.186176	111.393127	43.376606	13.4052765	110.3894115	-64.283496	1.1055435	108.0999525
-21.160831	27.741491	109.207138	-10.411694	7.249312	109.252357	44.01952	-9.40131	109.315063	42.775406	36.126801	111.423767	43.397463	13.3627455	110.369415	-64.220851	1.1358785	108.135299
-19.588903	28.235847	109.224678	-10.370445	7.311558	109.283409	44.024132	-9.444893	109.20752	42.84634	36.133938	111.506775	43.435236	13.3445225	110.3571475	-64.176126	1.2785935	108.2096705
-17.940191	28.748638	109.305382	-10.370491	7.439051	109.3218	43.939281	-9.345801	109.095024	43.086876	36.186367	111.511734	43.5130785	13.420283	110.303379	-64.2540605	1.457819	108.340221
-16.30825	29.197809	109.433983	-10.378388	7.578742	109.369171	43.843525	-9.248164	108.961143	43.119698	36.218674	111.675659	43.4816115	13.485255	110.318401	-64.2383875	1.672229	108.419941
-14.495116	29.632875	109.59185	-10.404926	7.773813	109.414467	43.744926	-9.129375	108.840981	43.143135	36.265289	111.889389	43.4440305	13.567957	110.365185	-64.2538825	1.979669	108.463749
-11.97969	30.235979	109.830132	-10.496335	8.11068	109.523758	43.622349	-8.854664	108.813263	43.210213	36.445663	112.251427	43.416281	13.7954995	110.532345	-64.408951	2.4258605	108.515171
-10.13695	30.613125	109.984802	-10.560826	8.394928	109.663704	43.630199	-8.634265	108.977303	43.207088	36.638119	112.543228	43.4186435	14.001927	110.7602655	-64.5402955	2.787929	108.5671425
-8.369781	30.867115	110.133957	-10.594389	8.693761	109.857048	43.717514	-8.422227	109.343681	43.22887	36.81918	112.861099	43.473192	14.1984765	111.10239	-64.66197	3.1890455	108.611706
-6.406041	31.155577	110.221115	-10.559067	9.005519	110.11171	43.834026	-8.234203	109.94043	43.277157	36.980522	113.218712	43.5555915	14.3731595	111.579571	-64.6737255	3.6378785	108.643849
-4.534871	31.354771	110.373985	-10.488091	9.300035	110.43264	44.029942	-8.109068	110.775864	43.364761	37.095306	113.609314	43.6973515	14.493119	112.192589	-64.6735335	4.106951	108.672691
-2.531425	31.50959	110.519958	-10.378328	9.570471	110.823509	44.249119	-7.976633	111.81115	43.457558	37.107746	114.035538	43.8533385	14.5655565	112.923344	-64.6099945	4.5753855	108.723674
-0.604564	31.639317	110.882713	-10.252454	9.832241	111.318275	44.491177	-7.887839	113.023773	43.24762	37.11932	114.521912	43.8693985	14.6157405	113.7728425	-64.3743065	5.0487415	108.8637075
2.375779	31.680229	111.699402	-10.088576	10.188932	112.209641	44.893726	-7.690216	114.984116	43.560528	36.714268	114.983025	44.227127	14.512026	114.9835705	-64.404279	5.865838	109.4357115
4.245673	31.675392	112.446068	-10.040571	10.420054	112.790237	45.098766	-7.534061	116.240143	43.532799	36.624538	115.580513	44.3157825	14.5452385	115.910328	-64.3969245	6.2948695	109.670146
6.201848	31.614817	113.160072	-9.992502	10.633598	113.295219	45.39045	-7.413741	117.338058	43.553638	36.626984	116.364899	44.472044	14.6066215	116.8514785	-64.457048	6.6605745	109.7389595
8.052876	31.570482	113.949905	-9.929757	10.848045	113.722382	45.579483	-7.267694	118.352715	43.520142	36.60289	117.251633	44.5498125	14.667598	117.802174	-64.4093265	7.028492	109.64259
9.844855	31.437859	114.688255	-9.889063	11.084231	114.091805	45.746277	-7.160916	119.167221	43.469574	36.69944	118.159637	44.6079255	14.769262	118.663429	-64.3860515	7.3992	109.520181
11.734056	31.305195	115.320122	-9.849761	11.346648	114.390472	45.851212	-7.001323	119.763359	43.556881	36.860073	118.948517	44.7040465	14.929375	119.355938	-64.4035685	7.763921	109.425006
13.454479	31.047361	115.820801	-9.806967	11.636918	114.609085	45.952694	-6.843022	120.132217	43.642998	36.972282	119.544235	44.797846	15.06463	119.838226	-64.41178	8.209206	109.379944
15.980977	30.823067	116.343178	-9.732485	12.089959	114.792511	45.995991	-6.641316	120.350601	43.799736	37.175823	119.961739	44.8978635	15.2672535	120.15617	-64.3628335	8.9126645	109.428852
17.646664	30.451246	116.439369	-9.693307	12.40753	114.781868	45.984222	-6.469463	120.25827	43.918755	37.341202	119.960739	44.9514885	15.4358695	120.1095045	-64.3381025	9.3791905	109.4542315
19.21291	30.23242	116.373978	-9.669711	12.747188	114.658012	45.97369	-6.302389	120.075378	43.981026	37.530804	119.900192	44.977358	15.6142075	119.987785	-64.31678	9.8801685	109.328239
20.717379	29.927567	116.279243	-9.643005	13.079844	114.479919	45.920197	-6.116382	119.907974	44.034622	37.689243	119.782814	44.9774095	15.7864305	119.845394	-64.2634195	10.3732575	109.114444
22.173332	29.495695	116.151855	-9.634233	13.412744	114.311935	45.900543	-5.915164	119.770882	44.022133	37.877991	119.678429	44.961338	15.9814135	119.7246555	-64.229804	10.8440745	108.8992145
23.611298	29.110977	116.083656	-9.612885	13.725994	114.174583	45.919399	-5.714083	119.666229	44.104481	38.081108	119.570648	45.01194	16.1835125	119.6184385	-64.23771	11.2684755	108.7307275
24.952515	28.64382	115.977669	-9.575444	14.014903	114.074707	45.981819	-5.566663	119.610146	44.124889	38.309731	119.513824	45.053354	16.371534	119.561985	-64.204242	11.658272	108.587429
26.808449	27.851482	115.920212	-9.485552	14.420433	113.942482	46.114918	-5.345105	119.515297	44.208954	38.61599	119.396271	45.161936	16.6354425	119.455784	-64.13304	12.2054235	108.42918
28.07238	27.27825	115.81929	-9.397984	14.699389	113.860893	46.172741	-5.200768	119.436691	44.323395	38.763248	119.272934	45.248068	16.78124	119.3548125	-64.044036	12.617538	108.3669735
28.681791	26.662176	115.751144	-9.303711	15.002619	113.780441	46.160618	-5.076788	119.361893	44.415619	38.928581	119.139519	45.2881185	16.9258965	119.250706	-63.8955405	13.0793415	108.310176
28.707767	26.024706	115.437057	-9.207546	15.321447	113.683273	46.17226	-4.907881	119.232643	44.47155	39.129723	119.026886	45.321905	17.110921	119.1297645	-63.736997	13.531973	108.2367815
28.688728	25.357002	115.269867	-9.127891	15.662692	113.593147	46.239925	-4.704172	119.083893	44.617508	39.309002	118.863556	45.4287165	17.302415	118.9737245	-63.6844985	14.022969	108.2125695
28.336102	24.944654	115.222214	-9.045807	16.006828	113.498833	46.316235	-4.502417	118.94622	44.691086	39.509117	118.714737	45.5036605	17.50335	118.8304785	-63.5952745	14.510306	108.1671875
28.354832	24.124567	114.941116	-8.956723	16.349325	113.41758	46.381916	-4.293941	118.822647	44.730949	39.718498	118.567802	45.5564325	17.7122785	118.6952245	-63.4698785	14.9863715	108.1399355
28.259254	23.074289	114.560532	-8.822442	16.883472	113.243118	46.534737	-3.962518	118.560089	44.891262	40.020432	118.231705	45.7129995	18.028957	118.395897	-63.3578835	15.737987	108.090339
28.126549	22.433739	114.24202	-8.718219	17.242027	113.091232	46.608044	-3.730195	118.363358	44.971039	40.245808	118.009186	45.7895415	18.2578065	118.186272	-63.2259795	16.2262475	107.996192
27.907324	21.67551	113.954033	-8.610441	17.587761	112.929222	46.657322	-3.491539	118.176926	45.085144	40.459335	117.761612	45.871233	18.483898	117.969269	-63.092115	16.691624	107.889175
27.66888	20.951675	113.732407	-8.507492	17.930407	112.769226	46.640202	-3.206768	117.98555	45.178318	40.665245	117.528961	45.90926	18.7292385	117.7572555	-62.924244	17.1315755	107.7811965
27.41848	20.242683	113.46283	-8.428152	18.263504	112.616859	46.650654	-3.004245	117.77607	45.216415	40.894627	117.35656	45.9335345	18.945191	117.566315	-62.7898385	17.581817	107.667403
27.071962	19.601171	113.274323	-8.353798	18.578794	112.481117	46.653114	-2.813385	117.545555	45.367432	41.084923	117.161392	46.010273	19.135769	117.3534735	-62.717869	18.021819	107.6087605
26.732523	18.825071	112.978195	-8.284033	18.887058	112.341202	46.644474	-2.648958	117.312584	45.468235	41.282951	116.962791	46.0563545	19.3169965	117.1376875	-62.6244205	18.4571195	107.5447165
26.214439	17.640198	112.573479	-8.179735	19.331886	112.078842	46.673916	-2.405887	116.877159	45.549156	41.54607	116.667511	46.111536	19.5700915	116.772335	-62.471006	19.0936805	107.385349
25.820824	16.948364	112.261986	-8.12319	19.608856	111.86924	46.679352	-2.246543	116.550209	45.609856	41.735828	116.439392	46.144604	19.7446425	116.4948005	-62.390984	19.4730695	107.2436795
25.327545	16.156437	111.876228	-8.079319	19.894318	111.648521	46.64539	-2.066743	116.203819	45.677662	41.930866	116.216156	46.161526	19.9320615	116.2099875	-62.320164	19.8565745	107.0870545
24.9069	15.320142	111.554802	-8.028281	20.152994	111.404625	46.644028	-1.896011	115.829346	45.70813	42.117226	116.007324	46.176079	20.1106075	115.918335	-62.232641	20.1953805	106.890915
24.452288	14.573886	111.199745	-8.003905	20.385887	111.164627	46.638725	-1.76267	115.46862	45.778992	42.301476	115.776352	46.2088585	20.269403	115.622486	-62.2166685	20.502371	106.706768
23.924902	13.714563	110.811768	-7.989273	20.596882	110.932899	46.63456	-1.615019	115.119514	45.857666	42.508686	115.565582	46.246113	20.4468335	115.342548	-62.224659	20.7469305	106.52325
23.419771	12.821831	110.50869	-7.959636	20.760889	110.734764	46.63372	-1.462303	114.77729	45.928478	42.696964	115.333107	46.281099	20.6173305	115.0551985	-62.200371	20.9044475	106.4143295
22.643175	11.558264	110.097107	-7.890485	20.953318	110.513519	46.623001	-1.271867	114.338005	46.033955	42.943096	114.839676	46.328478	20.8356145	114.5888405	-62.109448	21.0710215	106.4381975
22.118967	10.603126	109.757996	-7.79534	21.038023	110.375259	46.656464	-1.147231	114.101517	46.101856	43.070759	114.491272	46.37916	20.961764	114.2963945	-61.96984	21.114282	106.4541235
21.60997	9.618666	109.598335	-7.690655	21.089045	110.226585	46.728664	-1.05863	113.935265	46.155121	43.142761	114.107346	46.4418925	21.0420655	114.0213055	-61.8232025	21.1360245	106.4318645
21.128359	8.714393	109.400108	-7.581141	21.107887	110.029289	46.804302	-1.014374	113.808128	46.192551	43.195175	113.739204	46.4984265	21.0904005	113.773666	-61.6607085	21.1253735	106.284912
20.573633	7.713089	109.20092	-7.471215	21.107069	109.774971	46.885433	-0.995371	113.692642	46.293831	43.223511	113.362358	46.589632	21.11407	113.5275	-61.532062	21.100068	106.022442
20.003698	6.690754	109.042931	-7.37465	21.085627	109.482956	46.896069	-1.022166	113.561592	46.345139	43.218758	113.013931	46.620604	21.098296	113.2877615	-61.369904	21.072958	105.6781505
19.514914	5.666608	108.815933	-7.285186	21.01758	109.190384	46.896793	-1.104629	113.371155	46.419907	43.147636	112.623764	46.65835	21.0215035	112.9974595	-61.228722	21.0136565	105.3833085
18.684593	4.208854	108.465279	-7.159106	20.818827	108.763016	46.84145	-1.311949	113.014854	46.589325	42.973076	112.067627	46.7153875	20.8305635	112.5412405	-61.0335995	20.8070905	104.9847915
18.091553	3.241162	108.258751	-7.099057	20.625076	108.507881	46.803413	-1.462143	112.76487	46.700333	42.830444	111.726501	46.751873	20.6841505	112.2456855	-60.949987	20.5660015	104.7700765
17.605967	2.221328	108.071091	-7.03051	20.437599	108.278275	46.789696	-1.597174	112.562576	46.809624	42.690063	111.414337	46.79966	20.5464445	111.9884565	-60.86068	20.3287535	104.5680935
17.07342	1.390017	107.966469	-6.980128	20.263407	108.081581	46.784035	-1.71438	112.408089	46.892311	42.588531	111.14209	46.838173	20.4370755	111.7750895	-60.798429	20.0897385	104.3880725
16.535559	0.484816	107.861946	-6.92344	20.102171	107.907661	46.816696	-1.823336	112.287178	46.983433	42.484558	110.853889	46.9000645	20.330611	111.5705335	-60.7469445	19.873731	104.2447885
15.965113	-0.357708	107.855865	-6.870039	19.939846	107.74839	46.833984	-1.895949	112.242821	46.985817	42.43034	110.62484	46.9099005	20.2671955	111.4338305	-60.6499785	19.6124965	104.0629495
15.483262	-1.211759	107.88913	-6.820399	19.793695	107.614609	46.902546	-1.9849	112.246536	47.0448	42.365849	110.397934	46.973673	20.1904745	111.322235	-60.614471	19.3969155	103.906983
14.733548	-2.22766	108.014748	-6.766788	19.55117	107.41687	46.991501	-2.13991	112.32959	47.119476	42.261971	110.159256	47.0554885	20.0610305	111.244423	-60.5890645	19.0413095	103.589317
14.19896	-2.928628	108.054688	-6.73329	19.361748	107.282806	47.055538	-2.258778	112.40361	47.142696	42.177246	110.018661	47.099117	19.959234	111.2111355	-60.565697	18.764262	103.3544765
13.625449	-3.531383	108.161255	-6.673966	19.142042	107.123138	47.138313	-2.384666	112.469551	47.215939	42.049301	109.851364	47.177126	19.8323175	111.1604575	-60.525058	18.4517665	103.0858185
13.089477	-4.179337	108.241631	-6.607503	18.899389	106.970551	47.194336	-2.511382	112.523972	47.245026	41.920029	109.697792	47.219681	19.7043235	111.110882	-60.434687	18.0944545	102.83022
12.617026	-4.690412	108.307899	-6.525514	18.650446	106.873917	47.265701	-2.67938	112.5429	47.35918	41.725349	109.519623	47.3124405	19.5229845	111.0312615	-60.3634685	17.7779075	102.7165725
12.152255	-5.069472	108.410957	-6.413067	18.401499	106.861328	47.311234	-2.85174	112.580406	47.423218	41.516186	109.419319	47.367226	19.332223	110.9998625	-60.19336	17.470775	102.7227935
11.627938	-5.381774	108.463417	-6.280924	18.18656	106.917175	47.380196	-3.026899	112.645844	47.490646	41.336929	109.41124	47.435421	19.155015	111.028542	-59.997269	17.218105	102.805808
10.836439	-5.669883	108.695313	-6.054878	17.986549	107.125031	47.559471	-3.193591	112.84903	47.714088	41.148029	109.558151	47.6367795	18.977219	111.2035905	-59.7465355	16.995879	103.0464715
10.314866	-5.838952	108.800171	-5.883516	17.950253	107.304344	47.713917	-3.233207	113.089943	47.839691	41.081093	109.808662	47.776804	18.923943	111.4493025	-59.543836	16.976563	103.1593855
9.877761	-5.844164	108.905807	-5.733081	17.976965	107.50853	47.87571	-3.240399	113.411499	47.988129	41.063107	110.182426	47.9319195	18.911354	111.7969625	-59.3980815	17.042576	103.2200975
9.426155	-5.711992	109.068085	-5.580179	18.080572	107.740875	48.001133	-3.212957	113.773193	48.202179	41.090607	110.606621	48.101656	18.938825	112.189907	-59.262014	17.222319	103.291843
8.93294	-5.521643	109.17131	-5.468236	18.224081	108.004402	48.095253	-3.156428	114.118561	48.358681	41.16552	111.101822	48.226967	19.004546	112.6101915	-59.163439	17.443616	103.3986125
8.342027	-5.254142	109.28186	-5.382621	18.380713	108.263184	48.150654	-3.132537	114.442467	48.517372	41.210377	111.589645	48.334013	19.03892	113.016056	-59.099255	17.722506	103.510312
7.809992	-4.99411	109.429321	-5.355752	18.542089	108.516159	48.186329	-3.134541	114.687477	48.606777	41.258015	112.01992	48.396553	19.061737	113.3536985	-59.108057	18.022441	103.6786195
6.881001	-4.523064	109.403786	-5.376052	18.73093	108.793762	48.208668	-3.124088	114.843666	48.687408	41.319801	112.455391	48.448038	19.0978565	113.6495285	-59.200142	18.3640035	103.9379955
6.349309	-4.165892	109.368195	-5.38968	18.797714	108.896065	48.212349	-3.117965	114.797142	48.692131	41.332851	112.571648	48.45224	19.107443	113.684395	-59.2316	18.487985	104.107735
5.780125	-3.743998	109.261368	-5.375861	18.810869	108.940575	48.207043	-3.131224	114.647926	48.645306	41.333294	112.622543	48.4261745	19.101035	113.6352345	-59.1778965	18.520703	104.2459155
5.147809	-3.321495	109.055733	-5.340497	18.823492	108.927704	48.221371	-3.207369	114.417633	48.610115	41.264248	112.620522	48.415743	19.0284395	113.5190775	-59.096737	18.6185445	104.3363305
4.547159	-2.914692	108.827614	-5.283245	18.878077	108.874596	48.175358	-3.283319	114.155724	48.654411	41.17112	112.598442	48.4148845	18.9439005	113.377083	-58.9813745	18.8122535	104.372109
3.925017	-2.455639	108.493401	-5.249652	19.007149	108.826569	48.105057	-3.336094	113.851883	48.699379	41.12302	112.661217	48.402218	18.893463	113.25655	-58.901522	19.120835	104.396588
3.327698	-1.979437	108.255623	-5.255366	19.19441	108.797241	48.003876	-3.367311	113.607155	48.799896	41.092216	112.78653	48.401886	18.8624525	113.1968425	-58.912618	19.5263675	104.3976395
2.491473	-1.162702	107.998596	-5.350081	19.480211	108.846008	47.854275	-3.389435	113.311089	48.921822	41.108227	113.104561	48.3880485	18.859396	113.207825	-59.0882105	20.101026	104.484191
1.824736	-0.612429	107.834206	-5.437775	19.627779	108.911499	47.766346	-3.391747	113.136826	48.937271	41.112423	113.341354	48.3518085	18.860338	113.23909	-59.2273585	20.39522	104.583908
1.101013	-0.118518	107.724998	-5.536372	19.740532	108.989906	47.682934	-3.395321	112.956009	48.876045	41.118454	113.594345	48.2794895	18.8615665	113.275177	-59.3522335	20.6194975	104.704635
0.514667	0.365507	107.608055	-5.615909	19.813999	109.05423	47.588654	-3.412104	112.779976	48.790215	41.130222	113.789726	48.1894345	18.859059	113.284851	-59.4212525	20.768939	104.823609
-0.106039	0.74568	107.50753	-5.666017	19.836887	109.111366	47.523567	-3.419926	112.612068	48.647926	41.148842	113.954636	48.0857465	18.864458	113.283352	-59.4177805	20.809316	104.93938
-0.664965	1.045706	107.483032	-5.673982	19.787643	109.164955	47.517361	-3.45228	112.495872	48.554466	41.157867	114.05468	48.0359135	18.8527935	113.275276	-59.3838775	20.7224925	105.054634
-1.229141	1.338678	107.506325	-5.620406	19.671576	109.207359	47.569248	-3.539838	112.437416	48.538925	41.068554	114.09478	48.0540865	18.764358	113.266098	-59.2948985	20.578794	105.14862
-2.21102	1.582038	107.548035	-5.495684	19.363121	109.235893	47.709686	-3.757606	112.433838	48.419907	40.824936	114.160797	48.0647965	18.533665	113.2973175	-59.0561645	20.192577	105.1744685
-2.754444	1.681575	107.570946	-5.375673	19.07147	109.208191	47.814388	-3.977226	112.43502	48.446037	40.610409	114.124611	48.1302125	18.3165915	113.2798155	-58.8815585	19.8263485	105.1365665
-3.305401	1.687362	107.582069	-5.228474	18.733229	109.141113	47.915627	-4.23793	112.406708	48.492241	40.34264	114.030983	48.203934	18.052355	113.2188455	-58.660882	19.414103	105.0633805
-3.852313	1.6377	107.602921	-5.089672	18.371815	109.037483	48.029854	-4.540915	112.346306	48.576355	40.011669	113.887932	48.3031045	17.735377	113.117119	-58.4824485	19.008253	104.957847
-4.454373	1.555282	107.454391	-4.982442	17.991348	108.912506	48.118198	-4.854364	112.279388	48.646782	39.695896	113.785194	48.38249	17.420766	113.032291	-58.347374	18.56193	104.792721
-5.182722	1.456018	107.33963	-4.914505	17.635057	108.783028	48.184582	-5.145863	112.194237	48.736336	39.400719	113.729523	48.460459	17.127428	112.96188	-58.289469	18.142686	104.604176
-5.720788	1.354587	107.184074	-4.878074	17.315315	108.652565	48.217468	-5.393307	112.056938	48.774529	39.137875	113.74614	48.4959985	16.872284	112.901539	-58.2521465	17.758346	104.403591
-6.606091	1.133556	106.79493	-4.834296	16.951742	108.453407	48.205742	-5.640933	111.749283	48.830177	38.822746	113.838554	48.5179595	16.5909065	112.7939185	-58.1865515	17.3125775	104.1128955
-7.144409	0.903559	106.586411	-4.800263	16.782701	108.342125	48.191029	-5.776731	111.521927	48.816204	38.665462	113.928482	48.5036165	16.4443655	112.7252045	-58.1041425	17.1210365	103.9590455
-7.765669	0.63475	106.396637	-4.784873	16.664951	108.267059	48.19363	-5.884207	111.328697	48.814156	38.540565	113.990761	48.503893	16.328179	112.659729	-58.073639	17.001723	103.874389
-8.373961	0.28517	106.280174	-4.742022	16.592512	108.211815	48.214008	-5.959226	111.19883	48.778248	38.468147	114.021774	48.496128	16.2544605	112.610302	-57.980172	16.9305635	103.813328
-8.980549	-0.088684	106.234016	-4.6902	16.519012	108.163513	48.258904	-6.041384	111.138275	48.801186	38.399494	113.982323	48.530045	16.179055	112.560299	-57.910445	16.858969	103.766727
-9.564405	-0.590177	106.214417	-4.649284	16.420809	108.111595	48.327557	-6.170513	111.116066	48.808716	38.331306	113.887833	48.5681365	16.0803965	112.5019495	-57.8667045	16.7612215	103.7212405
-10.104784	-1.080663	106.238495	-4.610525	16.259148	108.034393	48.251232	-6.295624	111.223587	48.833084	38.21447	113.714432	48.542158	15.959423	112.4690095	-57.763208	16.558873	103.5997765
-10.865612	-1.970058	106.318047	-4.548436	15.927357	107.823326	48.440384	-6.750177	111.228798	48.920155	37.91803	113.343521	48.6802695	15.5839265	112.2861595	-57.7771415	16.2707875	103.3604925
-11.378718	-2.665727	106.266251	-4.525378	15.650147	107.655571	48.452332	-7.08202	111.248909	48.898651	37.656879	113.095329	48.6754915	15.2874295	112.172119	-57.7262475	16.0128645	103.139023
-11.98646	-3.35817	106.268906	-4.480511	15.315639	107.476974	48.40638	-7.404469	111.237679	48.903511	37.378155	112.793182	48.6549455	14.986843	112.0154305	-57.6159675	15.644435	102.9385175
-12.48779	-4.122008	106.370987	-4.443989	14.968051	107.315277	48.37402	-7.721909	111.185165	48.985863	37.090111	112.400818	48.6799415	14.684101	111.7929915	-57.5679195	15.252001	102.8375625
-12.95521	-4.870544	106.441841	-4.400277	14.611904	107.17614	48.348503	-8.005013	111.130714	48.929691	36.824608	112.003395	48.639097	14.4097975	111.5670545	-57.439651	14.8140105	102.7852255
-13.387955	-5.561612	106.545509	-4.370644	14.240025	107.031822	48.347103	-8.29182	111.070099	48.905373	36.538673	111.536552	48.626238	14.1234265	111.3033255	-57.367526	14.3566235	102.7603185
-13.727265	-6.284912	106.687523	-4.347775	13.866894	106.880966	48.312248	-8.566029	111.051537	48.858498	36.302364	111.041	48.585373	13.8681675	111.0462685	-57.280923	13.8656205	102.7156635
-14.204483	-7.42141	106.809059	-4.366832	13.292919	106.587097	48.285099	-8.952313	111.063492	48.851349	35.985352	110.311417	48.568224	13.5165195	110.6874545	-57.301888	13.0693185	102.4867395
-14.665812	-8.105304	106.907249	-4.357434	12.899095	106.380867	48.250614	-9.230356	111.153534	48.64365	35.801483	109.898056	48.447132	13.2855635	110.525795	-57.162	12.5126265	102.235939
-15.002811	-8.72112	107.051598	-4.355736	12.528525	106.223846	48.246647	-9.511622	111.248169	48.639061	35.550018	109.392525	48.442854	13.019198	110.320347	-57.154326	12.037852	102.127345
-15.311519	-9.298156	107.312073	-4.334057	12.208084	106.14325	48.236458	-9.778328	111.396233	48.683163	35.277847	108.982254	48.4598105	12.7497595	110.1892435	-57.1279245	11.6664085	102.0972565
-15.57161	-9.790648	107.572746	-4.295412	11.90279	106.148491	48.247921	-10.044493	111.602318	48.713806	35.029854	108.676979	48.4808635	12.4926805	110.1396485	-57.0716875	11.3128995	102.1573335
-15.80151	-10.227833	107.776703	-4.258909	11.594549	106.189537	48.327221	-10.292903	111.755074	48.774086	34.790955	108.479164	48.5506535	12.249026	110.117119	-57.0684715	10.940072	102.261955
-15.963723	-10.543903	107.913734	-4.201151	11.301784	106.241432	48.389896	-10.497286	111.852661	48.828049	34.580124	108.380127	48.6089725	12.041419	110.116394	-57.0112745	10.562149	102.36647
-16.15649	-10.784213	107.967331	-4.075112	10.907984	106.302467	48.475491	-10.726068	111.868599	48.911236	34.367977	108.387329	48.6933635	11.8209545	110.127964	-56.8435875	9.9950135	102.47697
-16.255478	-10.740513	107.919434	-3.994401	10.699784	106.338432	48.535736	-10.839726	111.808441	48.979462	34.281746	108.450592	48.757599	11.72101	110.1295165	-56.746401	9.678558	102.5473475
-16.341253	-10.569695	107.792076	-3.880149	10.550912	106.363007	48.631641	-10.951027	111.720947	49.055008	34.212341	108.52243	48.8433245	11.630657	110.1216885	-56.6036225	9.471167	102.6043255
-16.440256	-10.280889	107.692444	-3.748942	10.444486	106.369492	48.714878	-11.057203	111.634621	49.173355	34.156994	108.574142	48.9441165	11.5498955	110.1043815	-56.4420005	9.3390765	102.6346025
-16.549044	-9.922164	107.550201	-3.58443	10.391822	106.351135	48.798008	-11.137673	111.547806	49.292717	34.100739	108.624313	49.0453625	11.481533	110.0860595	-56.2142225	9.302111	102.6162105
-16.591942	-9.507345	107.443024	-3.404664	10.366438	106.303299	48.929806	-11.196095	111.458099	49.437599	34.050461	108.662773	49.1837025	11.427183	110.060436	-55.9930305	9.305693	102.546162
-16.588278	-9.026395	107.260574	-3.228616	10.34966	106.256744	49.097145	-11.259755	111.374222	49.587433	33.988335	108.701347	49.342289	11.36429	110.0377845	-55.799521	9.33503	102.4757035
-16.556335	-8.294394	106.986847	-2.966508	10.303528	106.149292	49.305992	-11.389501	111.30574	49.869831	33.849171	108.802307	49.5879115	11.229835	110.0540235	-55.5209275	9.377221	102.2445605
-16.482395	-7.752261	106.713867	-2.80413	10.251559	106.041229	49.450985	-11.505774	111.253891	50.061218	33.747448	108.935631	49.7561015	11.120837	110.094761	-55.3643615	9.382281	101.987697
-16.408064	-7.073831	106.336823	-2.67615	10.191972	105.884338	49.588753	-11.621219	111.181473	50.271679	33.651581	109.119293	49.930216	11.015181	110.150383	-55.282516	9.368763	101.618293
-16.372099	-6.311694	105.818901	-2.562769	10.114396	105.657982	49.701355	-11.709023	111.091019	50.485641	33.584099	109.36216	50.093498	10.937538	110.2265895	-55.219036	9.291254	101.0893745
-16.304211	-5.564388	105.307899	-2.464066	10.052574	105.395844	49.807812	-11.76892	110.936462	50.810387	33.512032	109.504608	50.3090995	10.871556	110.220535	-55.2372315	9.233592	100.571153
-16.251478	-4.785968	104.86454	-2.383136	10.04079	105.195808	49.891724	-11.808513	110.775169	50.967503	33.467102	109.670044	50.4296135	10.8292945	110.2226065	-55.1958855	9.2522855	100.1690095
-16.223442	-4.047481	104.482056	-2.262777	10.04868	105.01696	49.995689	-11.813558	110.594383	51.118565	33.411503	109.780907	50.557127	10.7989725	110.187645	-55.082681	9.2983875	99.846275
-16.19799	-2.75357	103.985474	-2.046393	10.144111	104.754547	50.196499	-11.760667	110.366608	51.28627	33.409702	109.931351	50.7413845	10.8245175	110.1489795	-54.8341705	9.4637045	99.3601145
-16.256765	-1.816597	103.587303	-1.874895	10.214149	104.53389	50.356251	-11.708372	110.202133	51.466656	33.41888	110.038231	50.9114535	10.855254	110.120182	-54.6612435	9.573044	98.947598
-16.239769	-0.900477	103.246628	-1.695453	10.283975	104.318581	50.522369	-11.669986	110.014137	51.589539	33.45752	110.162422	51.055954	10.893767	110.0882795	-54.44686	9.674183	98.5488825
-16.268551	-0.02816	102.883209	-1.5477	10.344534	104.104652	50.665302	-11.621912	109.850548	51.779175	33.471096	110.260178	51.2222385	10.924592	110.055363	-54.3176385	9.764476	98.153941
-16.357718	0.7598	102.57888	-1.420811	10.393351	103.914978	50.775383	-11.570901	109.751305	51.866005	33.496403	110.380867	51.320694	10.962751	110.066086	-54.162316	9.823951	97.76387
-16.476362	1.630839	102.402863	-1.308444	10.42767	103.795494	50.895744	-11.541117	109.690109	51.995132	33.524277	110.426521	51.445438	10.99158	110.058315	-54.062326	9.86376	97.532673
-16.703112	2.530294	102.369392	-1.214957	10.453321	103.766357	50.975544	-11.511301	109.702538	52.086067	33.560299	110.378624	51.5308055	11.024499	110.040581	-53.9607195	9.882143	97.492133
-16.96833	3.803463	102.466286	-1.071509	10.475193	103.818893	51.161747	-11.52836	109.80043	52.132034	33.560501	110.273407	51.6468905	11.0160705	110.0369185	-53.7899085	9.9343155	97.6008675
-17.210487	4.556653	102.528168	-1.008918	10.428457	103.864304	51.304306	-11.581272	109.884247	52.185966	33.532131	110.235886	51.745136	10.9754295	110.0600665	-53.762972	9.8814845	97.6685415
-17.488331	5.323298	102.564919	-0.955681	10.337777	103.882942	51.39267	-11.640625	109.918045	52.254391	33.481239	110.192039	51.8235305	10.920307	110.055042	-53.7348925	9.755247	97.710842
-17.8244	6.157164	102.532387	-0.88913	10.224872	103.874039	51.483841	-11.70704	109.839714	52.363441	33.402264	110.12664	51.923641	10.847612	109.983177	-53.701901	9.602132	97.764901
-18.13957	6.963085	102.511444	-0.796236	10.071973	103.82338	51.522911	-11.7561	109.652779	52.432156	33.32317	110.040688	51.9775335	10.783535	109.8467335	-53.5700055	9.360411	97.8000265
-18.454527	7.762648	102.438881	-0.709397	9.927783	103.752068	51.558758	-11.794555	109.351418	52.467583	33.253265	109.940147	52.0131705	10.729355	109.6457825	-53.4319645	9.126211	97.8583535
-18.786652	8.403023	102.383682	-0.61424	9.776295	103.644577	51.559238	-11.806247	108.978607	52.535534	33.212006	109.80909	52.047386	10.7028795	109.3938485	-53.275866	8.8497105	97.8953055
-19.376076	9.573273	102.214256	-0.488561	9.614101	103.47023	51.531704	-11.791523	108.439087	52.637672	33.171391	109.608505	52.084688	10.689934	109.023796	-53.06181	8.538268	97.916664
-19.730145	10.311512	102.250824	-0.411444	9.555301	103.390182	51.562424	-11.76306	108.154701	52.711105	33.16927	109.520699	52.1367645	10.703105	108.8377	-52.9596525	8.407497	97.942664
-20.109482	11.051412	102.167404	-0.343589	9.550469	103.356239	51.606976	-11.713273	107.961891	52.623104	33.267147	109.591103	52.11504	10.776937	108.776497	-52.802218	8.324001	97.935981
-20.502972	11.691111	102.283325	-0.252886	9.573488	103.3936	51.690285	-11.644246	107.826401	52.711468	33.332947	109.541023	52.2008765	10.8443505	108.683712	-52.7066485	8.3026255	98.103488
-20.87459	12.407634	102.497696	-0.147918	9.60973	103.541206	51.773445	-11.565696	107.760033	52.784042	33.40382	109.476456	52.2787435	10.919062	108.6182445	-52.5745795	8.300398	98.4641675
-21.299419	13.139746	102.731285	-0.040026	9.643616	103.734459	51.869011	-11.501524	107.770287	52.859371	33.441776	109.410133	52.364191	10.970126	108.59021	-52.444243	8.317106	98.878708
-21.647272	13.837717	103.071281	0.064288	9.643693	103.94912	51.958721	-11.44127	107.792175	52.951824	33.496223	109.321579	52.4552725	11.0274765	108.556877	-52.3266965	8.2599095	99.341363
-22.203518	14.908537	103.477798	0.157607	9.620375	104.292572	52.041351	-11.413982	107.740234	53.055054	33.500763	109.146309	52.5482025	11.0433905	108.4432715	-52.2329885	8.1973595	100.1418725
-22.557083	15.567163	103.819275	0.170934	9.563383	104.512062	52.03281	-11.418951	107.60305	53.084755	33.446548	109.012947	52.5587825	11.0137985	108.3079985	-52.2169145	8.1129675	100.7161255
-22.916479	16.332249	104.108253	0.145809	9.50084	104.694244	51.965004	-11.468317	107.480415	53.144733	33.376492	108.86824	52.5548685	10.9540875	108.1743275	-52.2632505	8.0475925	101.2141605
-23.33589	17.142706	104.343117	0.072788	9.433417	104.851357	51.897346	-11.540559	107.305	53.162621	33.32708	108.785538	52.5299835	10.8932605	108.045269	-52.3844075	7.9735735	101.657445
-23.619478	17.9312	104.663261	-0.027628	9.383855	105.008804	51.798481	-11.552534	107.117439	53.170578	33.276844	108.747772	52.4845295	10.862155	107.9326055	-52.5397855	7.905555	102.0850025
-23.936827	18.687944	104.958725	-0.183985	9.393787	105.188004	51.565697	-11.502593	106.983994	53.140457	33.304005	108.769264	52.353077	10.900706	107.876629	-52.721047	7.886868	102.499379
-24.239096	19.414412	105.273651	-0.353646	9.431943	105.377487	51.418865	-11.441535	106.866241	53.046524	33.378643	108.824883	52.2326945	10.968554	107.845562	-52.9399865	7.895332	102.909412
-24.636045	20.648186	105.722511	-0.648318	9.571976	105.633095	51.181515	-11.245603	106.761002	52.909679	33.55566	108.937332	52.045597	11.1550285	107.849167	-53.342233	7.9889235	103.417023
-24.919271	21.524624	105.967018	-0.860235	9.676877	105.80188	51.045238	-11.070409	106.697105	52.779293	33.729267	108.995506	51.9122655	11.329429	107.8463055	-53.6327355	8.024325	103.7574545
-25.072542	22.3533	106.206596	-1.023394	9.822587	105.930077	50.945126	-10.889569	106.655289	52.648758	33.893864	109.017525	51.796942	11.5021475	107.836407	-53.84373	8.1430265	104.023747
-25.182491	23.178703	106.332123	-1.129892	9.980881	106.023788	50.873726	-10.730597	106.640854	52.57486	34.070431	109.018852	51.724293	11.669917	107.829853	-53.984077	8.291845	104.217723
-25.289843	23.942661	106.398544	-1.226353	10.121452	106.062546	50.842129	-10.585205	106.611015	52.511795	34.221111	109.00885	51.676962	11.817953	107.8099325	-54.129668	8.424951	104.3151595
-25.40057	24.669323	106.461487	-1.298438	10.250904	106.082954	50.812698	-10.452478	106.55397	52.460922	34.357048	109.001663	51.63681	11.952285	107.7778165	-54.233686	8.549523	104.3880915
-25.463942	25.456814	106.503571	-1.360955	10.345799	106.075813	50.77858	-10.330393	106.507156	52.424126	34.484245	108.986816	51.601353	12.076926	107.746986	-54.323263	8.614672	104.40464
-25.53739	26.692858	106.524193	-1.472016	10.47983	106.066849	50.719173	-10.158145	106.416878	52.383148	34.680347	109.02858	51.5511605	12.261101	107.722729	-54.4951925	8.698559	104.410969
-25.472736	27.450403	106.568512	-1.582126	10.548549	106.061699	50.666416	-10.02989	106.365181	52.332043	34.830292	109.087357	51.4992295	12.400201	107.726269	-54.6634815	8.696897	104.397129
-25.438646	28.184954	106.631073	-1.698304	10.626681	106.069061	50.62331	-9.893397	106.302475	52.273125	34.984066	109.167931	51.4482175	12.5453345	107.735203	-54.8448255	8.7080275	104.402919
-25.393551	28.844154	106.743607	-1.784361	10.702465	106.10453	50.571579	-9.727207	106.226685	52.205467	35.138054	109.230087	51.388523	12.7054235	107.728386	-54.957245	8.6995065	104.480674
-25.316568	29.509003	106.915031	-1.851073	10.812831	106.175957	50.498535	-9.557195	106.141403	52.137245	35.300125	109.284615	51.31789	12.871465	107.713009	-55.020036	8.754197	104.638905
-25.220219	30.224291	107.141472	-1.919046	10.957368	106.267838	50.434113	-9.370556	106.045952	52.06834	35.479294	109.366608	51.2512265	13.054369	107.70628	-55.0893185	8.860367	104.829396
-25.061577	30.97929	107.372818	-1.966367	11.148582	106.367828	50.366295	-9.181691	105.956696	52.030079	35.664749	109.4645	51.198187	13.241529	107.710598	-55.130921	9.055635	105.025058
-24.721148	32.058819	107.678734	-2.046229	11.453535	106.534561	50.283604	-8.854764	105.901909	51.989948	35.975674	109.666397	51.136776	13.560455	107.784153	-55.229234	9.346615	105.284969
-24.492935	32.72974	107.910309	-2.109838	11.677305	106.636253	50.230045	-8.611118	105.880371	51.94537	36.205875	109.825768	51.0877075	13.7973785	107.8530695	-55.3073835	9.5572315	105.4194365
-24.282492	33.358391	108.093285	-2.167722	11.895863	106.718269	50.175041	-8.372669	105.855049	51.895542	36.434471	109.972969	51.0352915	14.030901	107.914009	-55.3707355	9.760825	105.522529
-24.013638	33.893906	108.230652	-2.244964	12.115949	106.797409	50.096977	-8.132163	105.847633	51.833035	36.667549	110.097954	50.965006	14.267693	107.9727935	-55.454934	9.964205	105.6220245
-23.731037	34.413918	108.343803	-2.360309	12.320327	106.864616	50.038528	-7.899713	105.847404	51.752327	36.903488	110.198364	50.8954275	14.5018875	108.022884	-55.6160455	10.1387665	105.706348
-23.372009	34.91172	108.455505	-2.434949	12.530589	106.905075	49.95314	-7.687309	105.857101	51.657887	37.144108	110.273048	50.8055135	14.7283995	108.0650745	-55.6754115	10.3327785	105.7450755
-22.92724	35.392128	108.479271	-2.546351	12.733846	106.935059	49.875183	-7.495852	105.844429	51.735161	37.249981	110.184288	50.805172	14.8770645	108.0143585	-55.897874	10.5906275	105.8557595
-22.11175	35.992168	108.50769	-2.695979	12.989667	106.948982	49.678307	-7.265134	105.811157	51.567554	37.45396	110.249374	50.6229305	15.094413	108.0302655	-56.0148885	10.884921	105.8676985
-21.643911	36.399574	108.583176	-2.802866	13.128799	106.952286	49.549133	-7.154911	105.781601	51.32777	37.618843	110.394455	50.4384515	15.231966	108.088028	-56.0441835	11.025632	105.816544
-21.041279	36.657185	108.526543	-2.922655	13.258187	106.977058	49.420486	-7.070513	105.777122	51.250957	37.70607	110.422623	50.3357215	15.3177785	108.0998725	-56.1810315	11.1985955	105.8542435
-20.476288	36.908684	108.533775	-3.025336	13.363618	107.012543	49.313034	-7.020492	105.812027	51.34053	37.730621	110.33976	50.326782	15.3550645	108.0758935	-56.377454	11.3721715	105.9491925
-19.882139	37.187336	108.515945	-3.132215	13.477898	107.063354	49.214954	-6.995041	105.909157	51.124191	37.836411	110.501839	50.1695725	15.420685	108.205498	-56.4340025	11.535111	105.92121
-19.188871	37.479618	108.405579	-3.230643	13.552211	107.095627	49.133499	-6.992285	106.040779	51.08469	37.889496	110.537186	50.1090945	15.4486055	108.2889825	-56.5703805	11.6558165	105.9022715
-18.418512	37.641014	108.306358	-3.327418	13.626918	107.129288	49.041767	-6.99587	106.225716	51.042767	37.941326	110.559509	50.042267	15.472728	108.3926125	-56.697103	11.781108	105.8659635
-17.271456	37.924652	108.041618	-3.50093	13.764223	107.171654	48.92358	-7.019691	106.590546	50.951694	37.99044	110.567986	49.937637	15.4853745	108.579266	-56.939497	12.0430715	105.764042
-16.535124	38.043636	107.851433	-3.623662	13.834211	107.187927	48.847675	-7.037662	106.843506	50.894909	38.012657	110.561157	49.871292	15.4874975	108.7023315	-57.118616	12.1809245	105.6735225
-15.794786	38.263981	107.696548	-3.750719	13.891981	107.20401	48.757519	-7.063473	107.070663	50.831612	38.027229	110.557899	49.7945655	15.481878	108.814281	-57.2960035	12.302084	105.593739
-14.993516	38.415512	107.480797	-3.901966	13.955379	107.221863	48.642117	-7.09768	107.260468	50.791721	38.02837	110.559204	49.716919	15.465345	108.909836	-57.520851	12.445413	105.53389
-14.019179	38.528255	107.410576	-4.029495	13.997812	107.246735	48.513786	-7.110436	107.401421	50.731651	38.051327	110.582939	49.6227185	15.4704455	108.99218	-57.6817085	12.5251785	105.50129
-13.189875	38.704838	107.357262	-4.137503	14.044226	107.278374	48.398987	-7.096833	107.511887	50.694351	38.088573	110.63269	49.546669	15.49587	109.0722885	-57.821675	12.592582	105.4844595
-12.374206	38.837986	107.403648	-4.262775	14.109116	107.334648	48.287109	-7.054763	107.605232	50.640743	38.165836	110.730614	49.463926	15.5555365	109.167923	-57.989476	12.6626955	105.501373
-11.126852	39.156002	107.452652	-4.417842	14.228076	107.461945	48.183769	-6.936194	107.802414	50.617111	38.304688	110.963669	49.40044	15.684247	109.3830415	-58.236124	12.771905	105.5408485
-10.177478	39.323349	107.52829	-4.491834	14.364031	107.614265	48.152679	-6.832351	108.070923	50.598484	38.450729	111.214066	49.3755815	15.809189	109.6424945	-58.3592495	12.918873	105.5860355
-9.252021	39.528893	107.714569	-4.573615	14.54193	107.817589	48.15303	-6.684361	108.502365	50.633049	38.61657	111.537743	49.3930395	15.9661045	110.020054	-58.5402695	13.1177555	105.615124
-8.347692	39.714302	107.883537	-4.650047	14.751225	108.068573	48.222473	-6.532232	109.052864	50.712746	38.81432	111.940025	49.4676095	16.141044	110.4964445	-58.7677035	13.361406	105.6407015
-7.387797	39.935646	108.10881	-4.729783	14.988114	108.365074	48.335186	-6.348994	109.69223	50.924446	38.997448	112.281059	49.629816	16.324227	110.9866445	-59.089382	13.652001	105.7435035
-6.347703	40.101234	108.321739	-4.789988	15.218672	108.665916	48.450001	-6.160021	110.344017	50.91729	39.250244	112.818405	49.6836455	16.5451115	111.581211	-59.2636215	13.8922325	105.750621
-5.391247	40.344372	108.633362	-4.867744	15.438964	108.950569	48.551186	-5.991504	110.963104	51.134636	39.390518	113.154175	49.842911	16.699507	112.0586395	-59.578399	14.178421	105.8424985
-3.93557	40.569477	108.965683	-4.967885	15.712028	109.314575	48.668541	-5.754357	111.782959	51.295185	39.571358	113.787247	49.981863	16.9085005	112.785103	-59.917633	14.5155555	105.844047
-2.942281	40.767731	109.223976	-5.046322	15.856698	109.53318	48.735577	-5.636289	112.19075	51.37439	39.660168	114.203476	50.0549835	17.0119395	113.197113	-60.1476275	14.7014565	105.869247
-1.875146	40.902924	109.550285	-5.089842	15.986676	109.709312	48.762424	-5.53178	112.505531	51.462555	39.722919	114.599777	50.1124895	17.0955695	113.552654	-60.2921735	14.8777825	105.86597
-0.910147	41.05566	109.898499	-5.142693	16.091536	109.854927	48.772888	-5.446802	112.683701	51.521446	39.757324	114.981483	50.147167	17.155261	113.832592	-60.432553	15.027811	105.877262
0.001232	41.163338	110.237	-5.176366	16.185474	109.995033	48.746513	-5.384428	112.753883	51.598122	39.781715	115.30423	50.1723175	17.1986435	114.0290565	-60.5250495	15.1723045	105.9610095
0.946265	41.31332	110.671463	-5.215278	16.266712	110.118019	48.679218	-5.352728	112.781731	51.702785	39.726807	115.597084	50.1910015	17.1870395	114.1894075	-60.6215575	15.3463845	106.0466305
1.877467	41.331032	110.961319	-5.25265	16.335405	110.233322	48.626389	-5.364908	112.747932	51.723717	39.646648	115.932274	50.175053	17.14087	114.340103	-60.680353	15.52994	106.126541
3.245728	41.378769	111.584641	-5.337598	16.426237	110.456169	48.509003	-5.38366	112.713333	51.729012	39.504719	116.448639	50.1190075	17.0605295	114.580986	-60.7942035	15.7919445	106.331352
4.090888	41.290707	111.969017	-5.386239	16.502554	110.623947	48.426582	-5.358876	112.716118	51.716709	39.422989	116.820313	50.0716455	17.0320565	114.7682155	-60.8441235	15.9730515	106.4796785
4.867382	41.253262	112.45871	-5.441937	16.575106	110.809097	48.365772	-5.339304	112.758293	51.652145	39.365982	117.215538	50.0089585	17.013339	114.9869155	-60.8928325	16.136873	106.6312785
5.770609	41.077347	112.643219	-5.494154	16.664909	110.989883	48.343445	-5.324295	112.808571	51.606464	39.317322	117.597435	49.9749545	16.9965135	115.203003	-60.9632625	16.3333045	106.776763
6.706273	40.824787	112.98394	-5.525534	16.762335	111.140526	48.336174	-5.305304	112.841644	51.564171	39.257813	117.933746	49.9501725	16.9762545	115.387695	-61.0012405	16.5484155	106.893357
7.506055	40.590908	113.231911	-5.54194	16.867577	111.283493	48.331322	-5.290623	112.836494	51.545761	39.176105	118.183662	49.9385415	16.942741	115.510078	-61.0224215	16.792413	107.056908
8.267904	40.24567	113.404121	-5.528651	16.943834	111.377953	48.321472	-5.293022	112.782845	51.52726	39.159988	118.391441	49.924366	16.933483	115.587143	-60.981668	16.954185	107.168763
9.438498	39.641808	113.654984	-5.53046	17.035603	111.527786	48.289768	-5.298482	112.650665	51.580475	39.127541	118.591476	49.9351215	16.9145295	115.6210705	-60.9960415	17.1566765	107.4345015
10.243918	39.203876	113.700974	-5.541004	17.087429	111.61351	48.251499	-5.320332	112.585411	51.602364	39.076759	118.647293	49.9269315	16.8782135	115.616352	-61.0089395	17.2966445	107.610668
10.993322	38.611065	113.746986	-5.543602	17.153959	111.669754	48.227962	-5.347867	112.525467	51.583195	39.018463	118.673584	49.9055785	16.835298	115.5995255	-60.9927825	17.47262	107.7399825
11.724998	37.982986	113.69194	-5.564479	17.213947	111.715256	48.176907	-5.374707	112.487701	51.591015	38.960815	118.680573	49.883961	16.793054	115.584137	-61.012919	17.63484	107.846375
12.465169	37.349789	113.654198	-5.583814	17.25795	111.775848	48.118938	-5.402679	112.496414	51.600552	38.902451	118.684937	49.859745	16.749886	115.5906755	-61.027373	17.766014	107.9610205
13.12706	36.616856	113.632378	-5.604759	17.283833	111.854767	48.088741	-5.448395	112.536812	51.583817	38.867737	118.696976	49.836279	16.709671	115.616894	-61.045797	17.857995	108.09264
13.792501	35.805984	113.653526	-5.622233	17.293392	111.933693	48.045555	-5.49729	112.61927	51.552345	38.85379	118.700577	49.79895	16.67825	115.6599235	-61.043416	17.908534	108.2074625
14.896197	34.416874	113.407623	-5.675916	17.298584	112.06163	47.971077	-5.595161	112.787224	51.523209	38.79187	118.658157	49.747143	16.5983545	115.7226905	-61.098975	17.9988135	108.4005695
15.617749	33.401421	113.325027	-5.730034	17.273174	112.096191	47.92347	-5.675084	112.891541	51.471996	38.753796	118.644142	49.697733	16.539356	115.7678415	-61.157801	18.006992	108.4245405
16.203701	32.379269	113.198456	-5.783062	17.245087	112.072662	47.87373	-5.730588	112.978218	51.422024	38.702869	118.623352	49.647877	16.4861405	115.800785	-61.214001	18.0040335	108.344539
16.83345	31.232265	113.004517	-5.805113	17.198036	112.006332	47.840343	-5.75279	113.027313	51.399994	38.640167	118.598083	49.6201685	16.4436885	115.812698	-61.2303945	17.9523835	108.199966
17.43759	30.090067	112.903748	-5.789368	17.139267	111.891327	47.874454	-5.734505	113.052414	51.315117	38.605667	118.602875	49.5947855	16.435581	115.8276445	-61.1735215	17.842953	107.9550095
18.054794	28.85759	112.653671	-5.734352	17.067036	111.754105	47.985096	-5.644999	113.085701	51.274776	38.634968	118.632462	49.629936	16.4949845	115.8590815	-61.09864	17.6390875	107.6491285
18.666313	27.489017	112.545029	-5.628802	17.000731	111.651787	48.200222	-5.492817	113.148865	51.267769	38.743855	118.676758	49.7339955	16.625519	115.9128115	-60.9915995	17.375943	107.3907625
19.6073	25.474957	112.314369	-5.403282	16.961441	111.59668	48.629173	-5.199093	113.4496	51.221992	38.949608	118.737534	49.9255825	16.8752575	116.093567	-60.7321465	17.0476245	107.099793
20.158182	23.989922	112.269745	-5.208127	16.964821	111.599144	48.918198	-4.997303	113.750481	51.158619	39.091682	118.741631	50.0384085	17.0471895	116.246056	-60.4546625	16.8824525	106.952232
20.706682	22.494961	112.116417	-4.986518	16.969624	111.567627	49.239601	-4.801177	114.114883	51.173878	39.249729	118.610146	50.2067395	17.224276	116.3625145	-60.1797755	16.714972	106.7727395
21.250011	20.90596	111.888672	-4.69821	16.957722	111.407021	49.622692	-4.621675	114.520874	51.194145	39.425446	118.33699	50.4084185	17.4018855	116.428932	-59.8048385	16.5135585	106.38511
21.783262	19.219646	111.553574	-4.353003	16.848671	111.039879	50.067181	-4.486094	114.937866	51.265671	39.584564	118.00528	50.666426	17.549235	116.471573	-59.372432	16.148107	105.608185
22.303654	17.53146	111.233902	-4.02845	16.640612	110.483192	50.595207	-4.462167	115.392532	51.332569	39.659904	117.536255	50.963888	17.5988685	116.4643935	-59.020788	15.6823555	104.5019905
22.769642	15.742291	110.76609	-3.66795	16.33972	109.716095	51.063293	-4.552959	115.884529	51.398277	39.627983	116.9785	51.230785	17.537512	116.4315145	-58.566685	15.141928	103.0006755
23.362963	13.063659	110.062721	-3.157762	15.745929	108.303688	51.604748	-4.713201	116.494598	51.527977	39.504074	116.017151	51.5663625	17.3954365	116.2558745	-57.8818865	14.0964215	100.3515015
23.666153	11.292397	109.563591	-2.82205	15.311419	107.349609	51.883377	-4.855613	116.741226	51.598213	39.283085	115.243057	51.740795	17.213736	115.9921415	-57.384895	13.409102	98.7070765
23.891327	9.512932	109.172081	-2.51225	14.849257	106.445442	52.06477	-5.05968	116.889229	51.695778	38.964581	114.459518	51.880274	16.9524505	115.6743735	-56.904774	12.7460635	97.2165105
23.97459	7.898134	108.757736	-2.217359	14.429167	105.653587	52.159298	-5.271795	116.846481	51.634468	38.666473	113.817719	51.896883	16.697339	115.3321	-56.331601	12.160995	95.975074
23.990545	6.3957	108.40596	-1.96054	14.061792	104.954575	52.215958	-5.445354	116.625488	51.770836	38.300903	113.092445	51.993397	16.4277745	114.8589665	-55.914477	11.6958095	95.0501835
23.905622	4.918449	107.942116	-1.749914	13.732282	104.336754	52.209221	-5.608564	116.22448	51.852535	37.99184	112.531891	52.030878	16.191638	114.3781855	-55.530706	11.272926	94.2953225
23.694839	3.592267	107.522377	-1.620937	13.50459	103.825974	52.104271	-5.721897	115.739616	51.908028	37.726028	112.087524	52.0061495	16.0020655	113.91357	-55.2480235	11.0071145	93.738378
23.129969	1.988259	106.883148	-1.512739	13.363822	103.199791	51.965736	-5.793073	114.950989	51.974861	37.529892	111.742386	51.9702985	15.8684095	113.3466875	-54.9957765	10.8592345	93.0528945
22.599829	0.953528	106.429649	-1.494457	13.402597	102.874603	51.876469	-5.82605	114.457024	51.978256	37.55714	111.679695	51.9273625	15.865545	113.0683595	-54.9162765	10.939649	92.6808465
21.96982	0.069808	106.026817	-1.48156	13.492486	102.621437	51.802166	-5.747319	113.962921	51.943863	37.617622	111.636749	51.8730145	15.9351515	112.799835	-54.8361345	11.0498205	92.443039
21.215441	-0.664851	105.578217	-1.456865	13.654616	102.419449	51.767658	-5.660464	113.483742	51.900173	37.670208	111.634758	51.8339155	16.004872	112.55925	-54.7476455	11.30436	92.279648
20.366243	-1.275171	105.212524	-1.44727	13.891535	102.306709	51.717365	-5.586399	113.085938	51.901661	37.733658	111.648308	51.809513	16.0736295	112.367123	-54.704053	11.7094405	92.246295
19.363651	-1.928165	104.889381	-1.48287	14.198139	102.293228	51.632492	-5.516599	112.728951	52.123878	37.754665	111.575531	51.878185	16.119033	112.152241	-54.843925	12.277245	92.434215
18.265141	-2.467685	104.61776	-1.532798	14.501381	102.342247	51.499493	-5.435498	112.43367	52.163742	37.817394	111.665253	51.8316175	16.190948	112.0494615	-54.8972135	12.811814	92.6350325
16.467209	-3.070385	104.293213	-1.657619	14.926277	102.506104	51.342934	-5.378699	112.060463	52.211952	37.821102	111.800217	51.777443	16.2212015	111.93034	-55.092681	13.6313525	93.081868
15.104832	-3.519763	104.062546	-1.74232	15.134048	102.607513	51.214462	-5.373891	111.855873	52.051563	37.835529	111.959198	51.6330125	16.230819	111.9075355	-55.1176525	14.037277	93.3074905
13.692282	-3.912768	103.822052	-1.827284	15.286655	102.711639	51.081974	-5.411198	111.669098	52.242134	37.692284	112.017822	51.662054	16.140543	111.84346	-55.316622	14.432767	93.579818
12.235562	-4.258618	103.623924	-1.865475	15.36567	102.755295	50.998669	-5.475149	111.518501	52.188164	37.670223	112.203636	51.5934165	16.097537	111.8610685	-55.3243665	14.633803	93.6495215
10.663482	-4.600852	103.372345	-1.890602	15.418694	102.818619	50.930222	-5.555215	111.384689	52.381123	37.5522	112.300812	51.6556725	15.9984925	111.8427505	-55.4368765	14.8388955	93.7944875
9.071089	-4.93849	103.13604	-1.881288	15.432702	102.893242	50.903259	-5.650373	111.2481	52.319824	37.525745	112.490608	51.6115415	15.937686	111.869354	-55.3741175	14.927718	93.91713
7.434628	-5.208621	102.944794	-1.861691	15.412176	102.961922	50.892384	-5.742129	111.153938	52.506401	37.383636	112.525726	51.6993925	15.8207535	111.839832	-55.4227745	15.0035985	94.084012
4.75112	-5.679215	102.652122	-1.828355	15.328825	103.058517	50.916969	-5.926055	111.007187	52.536236	37.218159	112.619675	51.7266025	15.646052	111.813431	-55.3833125	15.011598	94.303603
2.941463	-5.935777	102.428833	-1.821162	15.25986	103.084633	50.913853	-6.065137	110.909943	52.561455	37.080601	112.644104	51.737654	15.507732	111.7770235	-55.379978	15.011988	94.3922425
0.979153	-6.218031	102.261398	-1.816651	15.155161	103.128853	50.891983	-6.196073	110.815559	52.585209	36.958126	112.646141	51.738596	15.3810265	111.73085	-55.371898	14.9292955	94.526856
-0.957579	-6.48047	102.201675	-1.810963	15.03688	103.185188	50.888123	-6.334122	110.790161	52.579689	36.82732	112.625587	51.733906	15.246599	111.707874	-55.355832	14.827161	94.662502
-3.060339	-6.768589	102.050423	-1.808966	14.90287	103.228226	50.890118	-6.515648	110.804794	52.594601	36.654835	112.613632	51.7423595	15.0695935	111.709213	-55.3602915	14.7361465	94.747239
-5.112983	-7.01317	102.042404	-1.812572	14.755273	103.323067	50.858952	-6.704297	110.80806	52.60009	36.481018	112.601234	51.729521	14.8883605	111.704647	-55.354665	14.6221855	94.941487
-7.327957	-7.288322	101.985374	-1.77932	14.556713	103.454399	50.84396	-6.90188	110.774719	52.607834	36.299339	112.579071	51.725897	14.6987295	111.676895	-55.284537	14.4146965	95.231903
-10.604039	-7.685732	102.270851	-1.637931	14.112876	103.808632	50.870884	-7.299847	110.617027	52.683456	35.95314	112.521591	51.77717	14.3266465	111.569309	-55.053032	13.8991055	96.047955
-12.85952	-7.962662	102.80867	-1.486135	13.70249	104.256996	50.903416	-7.668086	110.388077	52.749981	35.638004	112.412384	51.8266985	13.984959	111.4002305	-54.7989685	13.420021	97.1137615
-15.146917	-8.201921	103.678001	-1.280579	13.170962	104.944206	50.938232	-8.106336	110.146622	52.880024	35.206009	112.263237	51.909128	13.5498365	111.2049295	-54.470286	12.7920875	98.6834825
-17.423735	-8.471422	104.872169	-1.129596	12.543056	105.875313	50.95055	-8.627483	109.958992	53.031342	34.735291	112.210968	51.990946	13.053904	111.08498	-54.250138	12.032208	100.665646
-19.843365	-8.725801	106.470764	-1.034047	11.834999	107.008759	50.94104	-9.22687	109.85994	52.999027	34.255417	112.254211	51.9700335	12.5142735	111.0570755	-54.0381275	11.1557245	102.9604425
-22.117401	-8.913808	108.244148	-1.075947	11.129504	108.182205	50.872398	-9.895036	109.962204	53.026772	33.698837	112.194458	51.949585	11.9019005	111.078331	-54.101479	10.3571075	105.286079
-24.575638	-9.094031	109.928146	-1.218094	10.469342	109.274796	50.725765	-10.550323	110.173569	52.946217	33.185398	112.149155	51.835991	11.3175375	111.161362	-54.272179	9.6211465	107.38823
-28.001612	-9.202544	112.289322	-1.54205	9.687623	110.625504	50.366146	-11.357769	110.53933	52.69215	32.598129	112.076279	51.529148	10.62018	111.3078045	-54.613248	8.755066	109.9432035
-30.264219	-9.153977	113.569046	-1.794699	9.321954	111.329887	50.129723	-11.786238	110.909294	52.445805	32.287277	112.028229	51.287764	10.2505195	111.4687615	-54.877162	8.3933885	111.1910125
-32.468803	-9.022358	114.551147	-2.067754	9.046655	111.883339	49.943512	-12.082395	111.313782	52.244907	32.035442	112.062881	51.0942095	9.9765235	111.6883315	-55.2297175	8.1167865	112.0783465
-34.606586	-8.835479	115.298691	-2.312767	8.845455	112.312469	49.810272	-12.270996	111.697685	52.074635	31.916767	112.19561	50.9424535	9.8228855	111.9466475	-55.5679875	7.8680245	112.6782905
-36.637478	-8.585044	115.783516	-2.55015	8.670669	112.648079	49.740932	-12.391304	111.983063	51.932247	31.862068	112.413956	50.8365895	9.735382	112.1985095	-55.9368895	7.605956	113.0976485
-38.677242	-8.281598	116.1521	-2.756743	8.511634	112.928322	49.642639	-12.415606	112.164436	51.811008	31.865839	112.653801	50.7268235	9.7251165	112.4091185	-56.2403095	7.2981515	113.4475255
-40.499603	-7.895415	116.521347	-2.936206	8.38151	113.202728	49.537434	-12.404293	112.293068	51.662739	31.908327	112.887299	50.6000865	9.752017	112.5901835	-56.4724985	7.011003	113.8152725
-41.477745	-7.409359	116.948082	-3.200107	8.238094	113.618805	49.395802	-12.351466	112.402367	51.460712	31.987682	113.241257	50.428257	9.818108	112.821812	-56.828471	6.65808	114.415798
-40.838654	-7.048606	117.065308	-3.385695	8.179162	113.875977	49.302757	-12.309319	112.481674	51.325653	32.029346	113.464821	50.314205	9.8600135	112.9732475	-57.085595	6.4983105	114.7787065
-40.350277	-6.621529	117.116844	-3.53584	8.152646	114.064087	49.210567	-12.296917	112.584518	51.200031	32.05209	113.707352	50.205299	9.8775865	113.145935	-57.276979	6.4277055	114.982239
-39.795349	-6.222519	117.056183	-3.699685	8.126705	114.186348	49.152332	-12.288271	112.630692	51.111443	32.097565	113.949539	50.1318875	9.904647	113.2901155	-57.5312575	6.348763	115.0825805
-39.100647	-5.818553	116.894638	-3.850912	8.048367	114.252159	49.109543	-12.289412	112.65892	51.044018	32.117889	114.177277	50.0767805	9.9142385	113.4180985	-57.7786045	6.1824955	115.0862195
-38.369038	-5.378515	116.641357	-4.003032	7.926013	114.266815	49.080502	-12.301844	112.684586	50.992767	32.114616	114.42865	50.0366345	9.906386	113.556618	-58.0426985	5.94564	114.977012
-37.56168	-4.884879	116.458511	-4.166974	7.783694	114.285217	49.05122	-12.334846	112.700462	50.970673	32.069569	114.652802	50.0109465	9.8673615	113.676632	-58.3448945	5.7000265	114.893802
-36.28899	-4.238685	116.130211	-4.452184	7.518897	114.329979	48.954662	-12.423027	112.627174	50.907307	31.92457	114.990509	49.9309845	9.7507715	113.8088415	-58.8353525	5.2870225	114.8511165
-35.263241	-3.822009	115.935349	-4.632499	7.378379	114.377213	48.867149	-12.519327	112.651566	50.913475	31.84893	115.142593	49.890312	9.6648015	113.8970795	-59.15531	5.0919565	114.8573465
-34.29673	-3.328925	115.716789	-4.802247	7.277103	114.41938	48.811798	-12.600894	112.82412	50.885628	31.823111	115.375076	49.848713	9.6111085	114.099598	-59.453207	4.9430975	114.739162
-33.205051	-2.860281	115.354958	-4.943917	7.163336	114.358505	48.844879	-12.605413	113.028954	50.846054	31.817329	115.611992	49.8454665	9.605958	114.320473	-59.7333005	4.720714	114.396537
-32.03537	-2.426542	114.871941	-5.039122	7.099214	114.188049	48.877697	-12.573099	113.29892	50.847389	31.83198	115.755669	49.862543	9.6294405	114.5272945	-59.940787	4.5689875	113.8488035
-30.870665	-1.940138	114.263687	-5.093465	7.02953	113.87558	48.905361	-12.51164	113.540459	50.843956	31.851351	115.782318	49.8746585	9.6698555	114.6613885	-60.0615885	4.3892045	113.0897715
-29.602697	-1.461224	113.602089	-5.08742	6.986502	113.497116	48.938343	-12.447864	113.702408	50.836418	31.877041	115.696671	49.8873805	9.7145885	114.6995395	-60.0622205	4.2584155	112.2946925
-27.616299	-0.814221	112.828789	-4.959293	6.927819	112.956711	48.986389	-12.310725	113.757202	50.856544	32.011604	115.408012	49.9214665	9.8504395	114.582607	-59.8400525	4.0051985	111.330815
-26.441441	-0.319961	112.393097	-4.834988	6.903794	112.669159	49.075138	-12.237516	113.725258	50.897362	32.110096	115.214432	49.98625	9.93629	114.469845	-59.656226	3.871298	110.868473
-25.131378	0.153238	112.020996	-4.666651	6.891953	112.425888	49.197407	-12.12606	113.654755	50.929497	32.291222	115.030312	50.063452	10.082581	114.3425335	-59.396754	3.701325	110.5092425
-23.727127	0.585052	111.683311	-4.501162	6.904897	112.193909	49.364841	-11.989257	113.542984	50.949715	32.519554	114.873863	50.157278	10.2651485	114.2084235	-59.159602	3.5446455	110.1793945
-22.477692	1.077562	111.351486	-4.331188	6.990626	111.960777	49.515484	-11.778374	113.340759	51.030159	32.709015	114.704964	50.2728215	10.4653205	114.0228615	-58.9351975	3.5159315	109.8986925
-21.133919	1.569382	111.17585	-4.187133	7.13874	111.759438	49.659462	-11.51561	113.135849	50.996113	32.94698	114.582489	50.3277875	10.715685	113.859169	-58.7020535	3.561795	109.659707
-19.798384	2.030291	110.850952	-4.089723	7.356792	111.542496	49.753895	-11.250902	113.033249	50.971748	33.166397	114.526024	50.3628215	10.9577475	113.7796365	-58.5422675	3.7558365	109.3053555
-17.891233	2.789353	110.426689	-4.035261	7.668749	111.21904	49.895828	-10.788258	112.901093	51.012276	33.564995	114.480698	50.454052	11.3883685	113.6908955	-58.524574	3.9491295	108.7471845
-16.61306	3.270067	110.049309	-4.021139	7.826921	110.944572	50.019966	-10.539263	112.827454	51.069832	33.805157	114.491585	50.544899	11.632947	113.6595195	-58.587177	4.020895	108.2296245
-15.230918	3.691102	109.719261	-4.000982	7.943861	110.692093	50.086212	-10.319327	112.719849	51.072075	34.026848	114.493523	50.5791435	11.8537605	113.606686	-58.5811075	4.0339615	107.7775
-14.006829	4.145571	109.485313	-3.946084	7.969915	110.439537	50.162445	-10.118923	112.592422	51.051044	34.218884	114.47657	50.6067445	12.0499805	113.534496	-58.4989125	3.8898495	107.344578
-12.704006	4.54892	109.342636	-3.867951	7.940767	110.270325	50.274479	-9.96071	112.473694	51.032734	34.373901	114.433121	50.6536065	12.2065955	113.4534075	-58.3895085	3.6749385	107.0872425
-11.39301	4.874184	109.231613	-3.776769	7.904559	110.184494	50.409531	-9.842316	112.422737	51.028587	34.469425	114.387108	50.719059	12.3135545	113.4049225	-58.272597	3.4955635	106.9640655
-10.123835	5.267499	109.217087	-3.643638	7.866395	110.122574	50.572437	-9.778189	112.445	51.0849	34.546589	114.371109	50.8286685	12.3842	113.4080545	-58.1159445	3.34859	106.8370935
-8.12879	5.760434	109.158035	-3.35012	7.817006	110.042587	50.839466	-9.692547	112.539963	51.232483	34.641266	114.346405	51.0359745	12.4743595	113.443184	-57.7362145	3.1596525	106.64199
-6.788865	6.029317	109.064865	-3.130779	7.858218	109.96759	51.022263	-9.646751	112.616478	51.358795	34.693123	114.289787	51.190529	12.523186	113.4531325	-57.452087	3.19325	106.4820475
-6.204247	6.168735	109.037628	-2.916747	7.950133	109.880852	51.202236	-9.621307	112.685059	51.513481	34.742294	114.205643	51.3578585	12.5604935	113.445351	-57.1913525	3.3397725	106.316353
-6.287416	5.862267	108.909096	-2.831394	8.140528	109.798119	51.347889	-9.591938	112.791595	51.71199	34.774197	114.104462	51.5299395	12.5911295	113.4480285	-57.1927275	3.6899265	106.1482095
-6.213153	5.537354	108.861374	-2.632389	8.266994	109.700203	51.458912	-9.52855	112.931061	51.835678	34.866119	114.066025	51.647295	12.6687845	113.498543	-56.912073	3.8652035	105.901863
-6.213694	5.293114	108.815048	-2.472529	8.429423	109.617851	51.583744	-9.455411	113.04351	52.00515	34.95834	114.002014	51.794447	12.7514645	113.522762	-56.739505	4.1073815	105.71294
-6.28286	5.198711	108.813667	-2.333643	8.65493	109.57196	51.687038	-9.325562	113.106796	52.160881	35.099243	113.928078	51.9239595	12.8868405	113.517437	-56.5912455	4.4230195	105.626483
-6.362669	5.162179	108.717575	-2.224471	9.108079	109.478745	51.759129	-9.042784	113.16687	52.338791	35.39064	113.816307	52.04896	13.173928	113.4915885	-56.497902	5.04223	105.4659015
-6.507178	5.200957	108.605942	-2.171999	9.429146	109.365738	51.797424	-8.803159	113.163498	52.408745	35.617493	113.744545	52.1030845	13.407167	113.4540215	-56.4470825	5.451125	105.2774545
-6.791984	5.242535	108.521591	-2.181079	9.728341	109.276619	51.77306	-8.486745	113.099037	52.277901	35.928623	113.800308	52.0254805	13.720939	113.4496725	-56.3876385	5.735743	105.1035655
-7.032087	5.284978	108.40638	-2.228924	9.970509	109.196381	51.720215	-8.115961	113.022377	52.311852	36.181496	113.706444	52.0160335	14.0327675	113.3644105	-56.4738815	5.9082505	105.0283515
-7.179879	5.335975	108.307312	-2.249858	10.177365	109.122322	51.738579	-7.739219	113.007103	52.096523	36.52771	113.862122	51.917551	14.3942455	113.4346125	-56.417267	5.9604845	104.8100315
-7.365611	5.389739	108.144936	-2.23394	10.383376	108.991241	51.780319	-7.398922	113.079308	52.238464	36.821781	113.850739	52.0093915	14.7114295	113.4650235	-56.4772715	6.0553225	104.5174585
-7.489377	5.543344	107.866959	-2.202948	10.634099	108.773087	51.838993	-7.063499	113.17321	52.245567	37.204041	114.034531	52.04228	15.070271	113.6038705	-56.448176	6.197927	103.9423035
-7.766653	5.926003	107.385399	-2.257718	11.021895	108.386826	51.922123	-6.557479	113.27211	52.279137	37.755394	114.349556	52.10063	15.5989575	113.810833	-56.616066	6.4448325	102.962819
-7.930099	6.166586	106.994843	-2.357393	11.285789	108.159615	51.911079	-6.206157	113.362801	52.19207	38.079788	114.564728	52.0515745	15.9368155	113.9637645	-56.7663605	6.6347625	102.3554655
-8.337687	6.508684	106.678703	-2.487886	11.577872	107.943596	51.843155	-5.895083	113.506973	52.103043	38.354088	114.789795	51.973099	16.2295025	114.148384	-56.948871	6.9262415	101.738808
-8.877609	6.921368	106.400658	-2.660174	11.907117	107.739403	51.715534	-5.603645	113.672844	52.033852	38.623192	114.968155	51.874693	16.5097735	114.3204995	-57.195041	7.3044605	101.1583065
-9.415427	7.27698	106.060516	-2.849268	12.264457	107.535706	51.60376	-5.319723	113.791885	51.941872	38.876511	115.071655	51.772816	16.778394	114.43177	-57.471352	7.75052	100.639642
-9.815429	7.593246	105.84816	-2.772393	12.481131	107.280876	51.515209	-5.038726	113.853561	51.805687	39.096497	115.076683	51.660448	17.0288855	114.465122	-57.205234	7.9333765	100.09663
-10.374523	7.863426	105.611465	-2.778959	12.774282	107.120895	51.482445	-4.790926	113.854935	51.749947	39.293716	114.892723	51.616196	17.251395	114.373829	-57.174114	8.297169	99.867961
-11.222923	8.381992	105.443611	-2.748352	13.157649	106.947258	51.49379	-4.481299	113.71595	51.746655	39.550518	114.599922	51.6202225	17.5346095	114.157936	-57.1169265	8.7806885	99.73658
-11.798167	8.742026	105.368195	-2.631006	13.291226	106.893959	51.55307	-4.301356	113.588715	51.774643	39.687775	114.416267	51.6638565	17.6932095	114.002491	-56.9258685	8.8892425	99.785427
-12.51213	9.110214	105.272003	-2.476405	13.354802	106.87394	51.686687	-4.135583	113.40947	51.823997	39.816429	114.284256	51.755342	17.840423	113.846863	-56.708152	8.869181	99.901017
-13.227551	9.48669	105.301079	-2.308481	13.396356	106.895424	51.838188	-3.961221	113.203323	51.854134	39.959812	114.204742	51.846161	17.9992955	113.7040325	-56.463123	8.7934165	100.0868155
-13.999589	9.816022	105.270889	-2.167847	13.430682	106.952713	52.007801	-3.789698	113.018295	51.873875	40.104843	114.157776	51.940838	18.1575725	113.5880355	-56.276532	8.7037915	100.3173905
-14.76687	10.208716	105.318085	-2.070082	13.46587	106.993935	52.157574	-3.625059	112.860367	51.894283	40.25972	114.169098	52.0259285	18.3173305	113.5147325	-56.1660925	8.6144095	100.4731375
-15.633103	10.622269	105.210472	-1.988883	13.524206	106.994438	52.231415	-3.469766	112.732887	51.914169	40.424683	114.183258	52.072792	18.4774585	113.4580725	-56.050558	8.5709535	100.5308035
-17.070173	11.297419	105.11956	-1.897817	13.665163	106.953552	52.340378	-3.252773	112.440018	51.943207	40.643764	114.159798	52.1417925	18.6954955	113.299908	-55.9374265	8.6348305	100.607196
-17.996403	11.739235	105.110291	-1.846028	13.777084	106.963417	52.37307	-3.092208	112.200294	51.939297	40.791656	114.078995	52.1561835	18.849724	113.1396445	-55.8482395	8.704444	100.7871895
-18.988789	12.238947	105.249153	-1.835741	13.905944	107.039597	52.396179	-2.978401	111.915115	51.912453	40.898109	114.002319	52.154316	18.959854	112.958717	-55.825798	8.852034	101.120477
-20.123655	12.756804	105.375145	-1.86097	13.986688	107.160225	52.379459	-2.867098	111.595093	51.885223	40.975906	113.949371	52.132341	19.054404	112.772232	-55.854281	8.918972	101.548218
-21.223206	13.227962	105.590591	-1.930337	14.066078	107.295975	52.264996	-2.753522	111.218033	51.85194	41.08329	113.897583	52.058468	19.164884	112.557808	-55.919142	8.967272	102.034142
-22.301991	13.695415	105.818733	-2.012326	14.142505	107.396126	52.154785	-2.629656	110.719048	51.758049	41.199375	113.808273	51.956417	19.2848595	112.2636605	-55.981069	9.0001505	102.5285915
-23.4286	14.212542	106.062843	-2.107583	14.238321	107.458672	51.98555	-2.490132	110.214439	51.643517	41.289021	113.655899	51.8145335	19.3994445	111.935169	-56.0296995	9.0771975	102.982175
-25.192249	14.965966	106.468941	-2.281287	14.412769	107.607758	51.740242	-2.281947	109.704041	51.44706	41.465187	113.401558	51.593651	19.59162	111.5527995	-56.156225	9.233918	103.6627165
-26.350018	15.40267	106.707657	-2.404109	14.545439	107.761589	51.599701	-2.155365	109.576546	51.282692	41.547371	113.241531	51.4411965	19.696003	111.4090385	-56.2494145	9.394875	104.1141395
-27.452007	15.888918	107.032288	-2.544108	14.640966	107.920647	51.48872	-2.04162	109.51741	51.081131	41.645576	113.165497	51.2849255	19.801978	111.3414535	-56.3731415	9.479954	104.4998405
-28.625298	16.323614	107.24614	-2.688403	14.684914	108.065178	51.379944	-1.981243	109.481491	50.795643	41.767719	113.166061	51.0877935	19.893238	111.323776	-56.4645995	9.47659	104.80658
-29.772142	16.747318	107.548866	-2.835445	14.676081	108.193604	51.212376	-1.94436	109.36338	50.601715	41.758823	113.016495	50.9070455	19.9072315	111.1899375	-56.5779355	9.4449305	105.1972705
-30.892159	17.105474	107.684288	-3.011737	14.63018	108.253799	51.028149	-1.927359	109.222435	50.376404	41.740059	112.853966	50.7022765	19.90635	111.0382005	-56.7257505	9.35401	105.4693975
-31.960827	17.495073	107.771599	-3.20238	14.571775	108.226395	50.856853	-1.916194	109.065804	50.173218	41.742725	112.709221	50.5150355	19.9132655	110.8875125	-56.9197955	9.2302845	105.5652775
-33.662365	18.075132	107.607147	-3.521584	14.464766	108.056976	50.607746	-1.888296	108.838966	49.797337	41.742188	112.485161	50.2025415	19.926946	110.6620635	-57.2457095	9.002586	105.4518885
-34.703434	18.435808	107.54055	-3.737148	14.395216	107.936729	50.435467	-1.869322	108.724464	49.529583	41.740822	112.37822	49.982525	19.93575	110.551342	-57.456821	8.854682	105.322116
-35.725426	18.772284	107.423866	-3.965179	14.346138	107.864937	50.253899	-1.850526	108.67878	49.282246	41.750782	112.290977	49.7680725	19.950128	110.4848785	-57.6984305	8.742148	105.2449955
-36.702663	19.135622	107.446457	-4.17111	14.305986	107.822372	50.064026	-1.833322	108.654488	49.076557	41.758144	112.254524	49.5702915	19.962411	110.454506	-57.9125115	8.649561	105.190238
-37.700859	19.475231	107.406174	-4.377485	14.260769	107.803032	49.899601	-1.829598	108.581757	48.8839	41.770649	112.23909	49.3917505	19.9705255	110.4104235	-58.1467205	8.5510125	105.1956405
-38.731106	19.843216	107.48156	-4.580366	14.209178	107.797554	49.720013	-1.81786	108.436546	48.683323	41.750244	112.227585	49.201668	19.966192	110.3320655	-58.3624	8.452164	105.2630425
-39.704624	20.154057	107.526794	-4.784324	14.143936	107.75132	49.415134	-1.774327	108.234703	48.474598	41.713577	112.214409	48.944866	19.969625	110.224556	-58.513514	8.318247	105.278084
-41.056198	20.592167	107.573486	-5.12199	14.114833	107.605377	49.108822	-1.722499	107.758224	48.137287	41.708885	112.180237	48.6230545	19.993193	109.9692305	-58.8670345	8.236473	105.2415235
-41.899403	20.917679	107.649612	-5.36281	14.126219	107.495903	48.890755	-1.646521	107.383118	47.892899	41.744186	112.145042	48.391827	20.0488325	109.76408	-59.117447	8.2036055	105.227726
-42.802147	21.190964	107.696411	-5.586526	14.212654	107.38369	48.637646	-1.526619	107.00042	47.617191	41.808304	112.062813	48.1274185	20.1408425	109.5316165	-59.3004705	8.2844655	105.2357635
-43.68541	21.500145	107.827698	-5.809309	14.308951	107.294022	48.395393	-1.384945	106.643318	47.474243	41.85672	111.891701	47.934818	20.2358875	109.2675095	-59.553436	8.3820145	105.3205345
-44.494453	21.726776	107.970001	-6.004991	14.416303	107.235016	48.180695	-1.231751	106.327759	47.227001	41.947723	111.819458	47.703848	20.357986	109.0736085	-59.71383	8.47462	105.3964235
-45.232964	21.889559	108.056534	-6.163079	14.527353	107.174171	47.999458	-1.077854	106.031349	47.021912	42.024315	111.691574	47.510685	20.4732305	108.8614615	-59.836843	8.5814755	105.4868805
-45.794098	22.056507	108.25573	-6.304272	14.592953	107.131454	47.83625	-0.958294	105.752411	46.850349	42.078304	111.526253	47.3432995	20.560005	108.639332	-59.9518435	8.625901	105.623576
-46.609573	22.263035	108.42408	-6.435177	14.630158	107.023407	47.66782	-0.853151	105.337273	46.566963	42.12159	111.228584	47.1173915	20.6342195	108.2829285	-59.9877455	8.6260965	105.7638855
-46.501427	22.388039	108.433365	-6.523602	14.590404	106.936523	47.561733	-0.867137	105.090347	46.398258	42.084431	110.981178	46.9799955	20.608647	108.0357625	-60.0271995	8.572161	105.8372835
-46.229408	22.494308	108.438805	-6.601915	14.510014	106.797112	47.435947	-0.937469	104.88398	46.283817	42.00951	110.709145	46.859882	20.5360205	107.7965625	-60.063712	8.4840075	105.7976615
-46.17247	22.553938	108.302567	-6.691801	14.392391	106.653343	47.33128	-1.072834	104.710457	46.138573	41.912998	110.45401	46.7349265	20.420082	107.5822335	-60.1185285	8.3647	105.7244525
-46.101906	22.585508	108.125511	-6.784559	14.203734	106.523849	47.254913	-1.247651	104.592682	45.859135	41.806053	110.324524	46.557024	20.279201	107.458603	-60.126142	8.128267	105.589095
-46.002232	22.581936	107.949554	-6.91958	13.99741	106.386375	47.159748	-1.433729	104.52269	45.704903	41.641521	110.086464	46.4323255	20.103896	107.304577	-60.2714855	7.890924	105.468173
-45.878105	22.603821	107.774689	-7.033025	13.784249	106.26532	47.050636	-1.632164	104.484116	45.532646	41.483585	109.86396	46.291641	19.9257105	107.174038	-60.357691	7.6427875	105.356602
-45.590126	22.634098	107.508278	-7.232649	13.462893	106.130386	46.888813	-1.960919	104.517113	45.297741	41.241745	109.657539	46.093277	19.640413	107.087326	-60.558575	7.285373	105.173446
-45.363686	22.672293	107.404938	-7.380267	13.288343	106.089851	46.763454	-2.174576	104.614746	45.18729	41.074459	109.606949	45.975372	19.4499415	107.1108475	-60.735906	7.1267445	105.0688545
-45.137012	22.734148	107.332458	-7.523728	13.130438	106.08567	46.639496	-2.352316	104.700943	45.114254	40.952919	109.663284	45.876875	19.3003015	107.1821135	-60.924331	6.9605745	104.9892265
-44.842548	22.808487	107.300903	-7.641997	13.024923	106.130013	46.50396	-2.471952	104.788521	45.053841	40.853561	109.764687	45.7789005	19.1908045	107.276604	-61.0628945	6.8590415	104.983422
-44.544575	22.868134	107.318604	-7.745471	12.967968	106.16214	46.398972	-2.540206	104.864326	45.009857	40.784748	109.885254	45.7044145	19.122271	107.37479	-61.1953565	6.813665	104.94949
-44.220058	22.932976	107.383919	-7.836474	12.965562	106.235909	46.315712	-2.547068	104.886482	44.939949	40.763477	110.000992	45.6278305	19.1082045	107.443737	-61.3007785	6.8229195	105.028081
-43.849312	23.021135	107.46756	-7.902279	13.013484	106.298431	46.24025	-2.511806	104.900299	44.856133	40.783699	110.068108	45.5481915	19.1359465	107.4842035	-61.3527495	6.8910215	105.1126585
-43.224987	23.198704	107.550323	-7.97611	13.128368	106.395889	46.168453	-2.476812	104.947128	44.776299	40.784119	110.098633	45.472376	19.1536535	107.5228805	-61.424596	7.1030825	105.2688975
-42.724903	23.311605	107.569313	-8.033062	13.173084	106.46125	46.112679	-2.50163	105.039024	44.739174	40.762604	110.080864	45.4259265	19.130487	107.559944	-61.4920505	7.215681	105.362556
-42.184647	23.411322	107.534096	-8.070095	13.163429	106.483971	46.067879	-2.586066	105.14122	44.694946	40.687653	110.040115	45.3814125	19.0507935	107.5906675	-61.5216025	7.2760645	105.3772745
-41.616482	23.514257	107.483505	-8.10875	13.085312	106.490646	46.018341	-2.711071	105.22448	44.66993	40.578568	109.968117	45.3441355	18.9337485	107.5962985	-61.5616355	7.2368755	105.3849935
-41.008072	23.603544	107.424232	-8.163801	12.944434	106.486572	45.976944	-2.9033	105.288521	44.600418	40.453377	109.851242	45.288681	18.7750385	107.5698815	-61.616283	7.1138295	105.4032625
-40.438213	23.68576	107.24424	-8.207306	12.754761	106.429794	45.916786	-3.136235	105.406975	44.533081	40.269375	109.664169	45.2249335	18.56657	107.535572	-61.6395455	6.942952	105.324016
-39.857075	23.752073	106.912437	-8.275794	12.522724	106.35511	45.847721	-3.433759	105.568359	44.467087	40.030857	109.459854	45.157404	18.298549	107.5141065	-61.708992	6.746899	105.1961135
-38.958519	23.893101	106.381355	-8.426124	12.116311	106.203651	45.744236	-3.945311	105.945564	44.370705	39.639515	109.180191	45.0574705	17.847102	107.5628775	-61.9097185	6.38552	104.8444245
-38.293926	24.041828	106.089577	-8.508726	11.798233	106.158173	45.677029	-4.30984	106.218803	44.296608	39.363529	109.05175	44.9868185	17.5268445	107.6352765	-62.0042705	6.0696215	104.6810695
-37.630661	24.233561	105.97168	-8.583956	11.463658	106.193207	45.6259	-4.654444	106.433449	44.258434	39.088726	108.99202	44.942167	17.217141	107.7127345	-62.110079	5.710175	104.6736795
-36.961494	24.431173	105.916466	-8.630757	11.122982	106.2547	45.594944	-4.948288	106.59716	44.231323	38.840328	108.992767	44.9131335	16.94602	107.7949635	-62.1746475	5.299944	104.7144365
-36.324322	24.661739	105.887413	-8.647257	10.833629	106.300011	45.564495	-5.180282	106.657585	44.232044	38.647057	109.055672	44.8982695	16.7333875	107.8566285	-62.1927835	4.9338705	104.7433935
-35.64851	24.977585	105.947159	-8.670017	10.611443	106.334534	45.525406	-5.327347	106.647385	44.224392	38.541424	109.180702	44.874899	16.6070385	107.9140435	-62.214933	4.6158475	104.7550245
-34.941956	25.392332	106.008232	-8.711492	10.469966	106.359138	45.492954	-5.383239	106.584335	44.188873	38.477005	109.321594	44.8409135	16.546883	107.9529645	-62.2638975	4.393049	104.7653115
-33.955799	26.115236	106.240723	-8.775061	10.465342	106.444153	45.438736	-5.30869	106.475113	44.104099	38.516029	109.489098	44.7714175	16.6036695	107.9821055	-62.3215395	4.3270145	104.9062005
-33.307621	26.656908	106.319443	-8.837741	10.556215	106.51767	45.397762	-5.167527	106.431007	44.036667	38.597919	109.592056	44.7172145	16.715196	108.0115315	-62.3926965	4.397234	105.0238085
-32.670494	27.242855	106.435738	-8.905048	10.679359	106.57579	45.368023	-5.009125	106.395744	43.977077	38.708012	109.697929	44.67255	16.8494435	108.0468365	-62.482646	4.5092745	105.1047435
-31.954018	27.89819	106.50576	-8.960411	10.779984	106.594803	45.343163	-4.834153	106.361008	43.907223	38.822872	109.798851	44.625193	16.9943595	108.0799295	-62.546015	4.5656085	105.1096765
-31.276154	28.587887	106.617973	-9.015565	10.898316	106.601334	45.309956	-4.666018	106.26606	43.819557	38.934517	109.880615	44.5647565	17.1342495	108.0733375	-62.5958865	4.6623825	105.1293305
-30.582968	29.222134	106.683014	-9.094267	10.981825	106.59832	45.271057	-4.51639	106.139198	43.741894	39.044739	109.948112	44.5064755	17.2641745	108.043655	-62.6950095	4.6994755	105.152985
-29.90852	29.882919	106.707825	-9.15309	11.047256	106.584564	45.23278	-4.383531	106.043098	43.654606	39.141071	110.001289	44.443693	17.37877	108.0221935	-62.749873	4.715742	105.1469345
-28.815725	30.941559	106.704559	-9.283873	11.133881	106.577385	45.158142	-4.232529	106.038139	43.556778	39.265858	110.03907	44.35746	17.5166645	108.0386045	-62.925206	4.7510975	105.1161655
-28.112007	31.671787	106.671524	-9.357162	11.176111	106.575218	45.139969	-4.201654	106.101204	43.501793	39.311852	110.043701	44.320881	17.555099	108.0724525	-63.035205	4.797123	105.0779835
-27.383938	32.3489	106.606148	-9.422253	11.183819	106.604477	45.117256	-4.205609	106.183334	43.466232	39.310658	110.052094	44.291744	17.5525245	108.117714	-63.13625	4.8151135	105.09124
-26.662821	33.042274	106.607994	-9.440909	11.174138	106.654289	45.100586	-4.232872	106.254868	43.045513	39.383976	110.038269	44.0730495	17.575552	108.1465685	-62.9548675	4.772724	105.1620095
-25.860373	33.798492	106.676888	-9.435967	11.171042	106.71759	45.078491	-4.24635	106.301239	43.204624	39.356728	110.095856	44.1415575	17.555189	108.1985475	-63.0134915	4.786895	105.2366325
-25.099192	34.582729	106.842316	-9.432342	11.176087	106.810997	45.069965	-4.233524	106.343521	43.283684	39.372341	110.253952	44.1768245	17.5694085	108.2987365	-63.0415085	4.7827655	105.3232575
-24.334696	35.32341	107.007965	-9.442988	11.222085	106.932388	45.068146	-4.181305	106.493904	43.289932	39.427212	110.492599	44.179039	17.6229535	108.4932515	-63.065015	4.8212165	105.3715245
-23.231594	36.531742	107.33255	-9.49695	11.428478	107.267975	45.122776	-3.988297	107.040421	43.674614	39.538712	110.99614	44.398695	17.7752075	109.0182805	-63.392595	5.0817485	105.5176695
-22.41947	37.406982	107.601379	-9.568578	11.615329	107.590034	45.180473	-3.798153	107.573402	43.732155	39.688843	111.416939	44.456314	17.945345	109.4951705	-63.59347	5.285313	105.6848975
-21.708389	38.271999	107.969452	-9.646515	11.8304	107.934418	45.241669	-3.627843	108.165512	43.878555	39.802742	111.773804	44.560112	18.0874495	109.969658	-63.853142	5.5733505	105.899178
-20.962481	39.112045	108.26255	-9.704122	12.016074	108.269707	45.323986	-3.479274	108.75428	43.972778	39.929031	112.21347	44.648382	18.2248785	110.483875	-64.056626	5.8072695	106.055539
-20.233974	39.974361	108.604988	-9.721781	12.165787	108.583023	45.40448	-3.325534	109.284889	44.067955	40.050949	112.65538	44.7362175	18.3627075	110.9701345	-64.1797795	5.9688665	106.1959115
-19.446377	40.848351	108.953629	-9.728254	12.31463	108.88623	45.474625	-3.235168	109.754982	44.144249	40.152	113.099503	44.809437	18.458416	111.4272425	-64.265945	6.170844	106.3452175
-18.759369	41.746536	109.444191	-9.736349	12.467531	109.161469	45.519985	-3.152859	110.116135	44.288109	40.206303	113.514542	44.904047	18.526722	111.8153385	-64.376745	6.40834	106.5075995
-17.740559	42.981468	110.131813	-9.770643	12.74839	109.526337	45.493603	-2.973506	110.455551	44.449234	40.347851	114.182732	44.9714185	18.6871725	112.3191415	-64.5127045	6.8096075	106.7335325
-17.091465	43.829205	110.640213	-9.834322	12.987701	109.764709	45.467846	-2.832214	110.596703	44.538975	40.463684	114.580681	45.0034105	18.815735	112.588692	-64.6720545	7.159667	106.940726
-16.427868	44.712162	111.17141	-9.8695	13.257487	109.970474	45.418579	-2.651495	110.702576	44.578171	40.602791	114.950325	44.998375	18.975648	112.8264505	-64.737375	7.539326	107.1144975
-15.747902	45.495575	111.61544	-9.928245	13.566485	110.182259	45.380188	-2.426591	110.789093	44.601154	40.783073	115.26358	44.990671	19.178241	113.0263365	-64.847161	7.954729	107.3381815
-15.16183	46.263779	112.048782	-9.979331	13.873395	110.357452	45.361362	-2.174149	110.861191	44.632244	40.958416	115.5849	44.996803	19.3921335	113.2230455	-64.955465	8.3546565	107.4918585
-14.621732	46.974648	112.491974	-10.049009	14.170623	110.541443	45.345451	-1.90095	110.916809	44.630577	41.146996	115.911034	44.988014	19.623023	113.4139215	-65.086032	8.718223	107.6689645
-14.067735	47.667862	112.897598	-10.084769	14.440295	110.669579	45.329132	-1.653999	110.942307	44.621994	41.337276	116.179062	44.975563	19.8416385	113.5606845	-65.145101	9.0389515	107.7784735
-13.295319	48.624428	113.364159	-10.156545	14.815537	110.805275	45.271854	-1.303487	110.905365	44.570923	41.623508	116.407654	44.9213885	20.1600105	113.6565095	-65.2344785	9.4710635	107.9540405
-12.623608	49.19669	113.428268	-10.171912	15.031734	110.852409	45.251896	-1.100873	110.878181	44.560097	41.76445	116.468719	44.9059965	20.3317885	113.67345	-65.2498205	9.7316795	108.031368
-12.09644	49.723858	113.530136	-10.20741	15.191431	110.89959	45.240421	-0.951073	110.875847	44.488571	41.886162	116.499855	44.864496	20.4675445	113.687851	-65.279316	9.9153175	108.111329
-11.652323	50.180729	113.511154	-10.233316	15.298984	110.956444	45.235641	-0.85317	110.912491	44.438698	41.950943	116.480568	44.8371695	20.5488865	113.6965295	-65.3038015	10.0490815	108.2163585
-11.208147	50.576	113.484917	-10.258464	15.342945	111.021591	45.218891	-0.835502	110.999939	44.416092	41.953827	116.444969	44.8174915	20.5591625	113.722454	-65.3344195	10.1267275	108.320728
-10.753579	50.905186	113.466599	-10.288448	15.336082	111.08844	45.196812	-0.87354	111.09668	44.389343	41.914917	116.428253	44.7930775	20.5206885	113.7624665	-65.3699735	10.1514755	108.4144135
-10.300083	51.181698	113.479111	-10.323675	15.286912	111.13591	45.177406	-0.948303	111.176506	44.360016	41.872871	116.4505	44.768711	20.462284	113.813503	-65.416061	10.11154	108.458317
-9.643515	51.473892	113.504913	-10.378626	15.168989	111.150398	45.150562	-1.032987	111.267868	44.28463	41.83316	116.507294	44.717596	20.4000865	113.887581	-65.474848	9.9378915	108.413215
-9.197649	51.628643	113.489769	-10.417683	15.111643	111.145164	45.144043	-1.021142	111.333908	44.233608	41.863979	116.533257	44.6888255	20.4214185	113.9335825	-65.5241915	9.8018675	108.3567455
-8.899194	51.76202	113.510933	-10.447402	15.097319	111.145821	45.169716	-0.977651	111.412811	44.170475	41.936554	116.560272	44.6700955	20.4794515	113.9865415	-65.5648995	9.7151865	108.3051005
-8.441714	51.894547	113.416763	-10.476951	15.119802	111.161079	45.192192	-0.894345	111.512909	44.084358	41.978325	116.576317	44.638275	20.54199	114.044613	-65.592177	9.697614	108.277545
-8.076842	52.000462	113.378677	-10.503259	15.162796	111.191711	45.208965	-0.795999	111.601746	43.949509	42.011009	116.603134	44.579237	20.607505	114.10244	-65.585755	9.718087	108.280982
-7.707552	52.057816	113.395103	-10.521373	15.215588	111.201546	45.21394	-0.699309	111.639114	43.862488	42.036938	116.64653	44.538214	20.6688145	114.142822	-65.58096	9.7623615	108.26027
-7.314198	52.07827	113.512024	-10.576714	15.255653	111.205482	45.17997	-0.651813	111.590103	43.644859	42.119598	116.766632	44.4124145	20.7338925	114.1783675	-65.5658425	9.7774135	108.2325965
-6.732287	52.056469	113.839188	-10.627488	15.274997	111.206459	45.034084	-0.665105	111.358734	43.76408	42.06506	116.86425	44.399082	20.6999775	114.111492	-65.654058	9.8500165	108.301426
-6.282619	51.981102	114.051689	-10.660047	15.29662	111.215187	44.898418	-0.695822	111.159134	43.834133	42.050659	116.935349	44.3662755	20.6774185	114.0472415	-65.6863695	9.9158215	108.3831325
-5.77046	51.83646	114.188293	-10.707234	15.358215	111.235634	44.797768	-0.729288	110.977699	43.880726	42.071484	116.984604	44.339247	20.671098	113.9811515	-65.753715	10.045332	108.4901165
-5.247631	51.657272	114.195595	-10.710531	15.440679	111.260399	44.72176	-0.720039	110.876022	43.897655	42.089581	116.983963	44.3097075	20.684771	113.9299925	-65.7307695	10.196587	108.5908055
-4.76774	51.44804	114.12822	-10.708814	15.53835	111.315956	44.705696	-0.684189	110.867867	43.870461	42.119225	116.961411	44.2880785	20.717518	113.914639	-65.7057065	10.359182	108.717273
-4.263833	51.201092	113.957634	-10.696935	15.596579	111.351738	44.738422	-0.683866	110.96228	43.899731	42.112221	116.905807	44.3190765	20.7141775	113.9340435	-65.7129465	10.4789805	108.7694325
-3.746904	50.914948	113.767792	-10.65239	15.581931	111.356987	44.788586	-0.730102	111.065552	43.946518	42.080639	116.842125	44.367552	20.6752685	113.9538385	-65.672332	10.4885935	108.7601355
-2.88834	50.381416	113.495171	-10.56358	15.480414	111.293365	44.854385	-0.882179	111.141518	44.007912	41.978542	116.733513	44.4311485	20.5481815	113.9375155	-65.5583085	10.4126465	108.6492145
-2.281146	49.965523	113.304222	-10.478507	15.38894	111.22345	44.882553	-0.991589	111.122108	44.088154	41.904182	116.655556	44.4853535	20.4562965	113.888832	-65.4423675	10.3215835	108.558068
-1.582274	49.468277	113.132545	-10.394335	15.313728	111.167885	44.915504	-1.095045	111.118172	44.168022	41.850292	116.587105	44.541763	20.3776235	113.8526385	-65.330433	10.2498325	108.4831315
-0.924404	48.975189	112.998329	-10.343471	15.302473	111.14962	44.965534	-1.151767	111.151123	44.177376	41.843094	116.573166	44.571455	20.3456635	113.8621445	-65.258397	10.2592825	108.4370955
-0.258686	48.495747	112.875046	-10.301358	15.35487	111.153267	45.008018	-1.164982	111.229668	44.107639	41.899029	116.592941	44.5578285	20.3670235	113.9113045	-65.1605445	10.3427165	108.3952295
0.416548	48.024784	112.757217	-10.259672	15.467809	111.16452	45.052101	-1.130569	111.335136	44.351341	41.880833	116.507027	44.701721	20.375132	113.9210815	-65.221065	10.560486	108.4079585
1.156397	47.52816	112.622299	-10.215647	15.592716	111.174599	45.136383	-1.066131	111.466965	44.381523	41.928146	116.480301	44.758953	20.4310075	113.973633	-65.190247	10.7544245	108.375565
2.313457	46.671124	112.384796	-10.10149	15.771582	111.197372	45.316597	-0.941474	111.740585	44.405602	42.038845	116.470741	44.8610995	20.5486855	114.105663	-65.0640795	10.9944785	108.289081
3.083829	46.095257	112.260414	-10.015421	15.871765	111.232307	45.46225	-0.881337	111.970795	44.425919	42.107666	116.488937	44.9440845	20.6131645	114.229866	-64.9749265	11.1303655	108.234748
3.868546	45.526333	112.143501	-9.915875	15.943588	111.281631	45.600555	-0.842011	112.217964	44.454002	42.163551	116.505791	45.0272785	20.66077	114.3618775	-64.8590285	11.226406	108.2013845
4.701359	44.947872	112.026749	-9.828073	15.97413	111.332741	45.734848	-0.840032	112.49324	44.520332	42.191349	116.52372	45.12759	20.6756585	114.50848	-64.783736	11.2726015	108.157002
5.558828	44.307423	111.879875	-9.757069	15.971117	111.394547	45.853592	-0.877735	112.812576	44.554855	42.195747	116.565277	45.2042235	20.659006	114.6889265	-64.7183615	11.283228	108.1001675
6.448308	43.646233	111.775604	-9.670844	15.920771	111.432854	45.958908	-0.925111	113.115776	44.676685	42.160702	116.578743	45.3177965	20.6177955	114.8472595	-64.6594845	11.2237465	108.0184485
7.272303	43.022709	111.686897	-9.617474	15.837337	111.444748	46.055309	-0.987525	113.36554	44.763901	42.115639	116.606567	45.409605	20.564057	114.9860535	-64.644553	11.110617	107.9034425
8.551147	42.112537	111.551651	-9.513823	15.684196	111.379753	46.174736	-1.112673	113.591782	44.894363	42.033863	116.597626	45.5345495	20.460595	115.094704	-64.5621955	10.907797	107.664802
9.506474	41.474995	111.382927	-9.440207	15.588411	111.317429	46.232773	-1.192997	113.677727	44.918442	42.009701	116.550514	45.5756075	20.408352	115.1141205	-64.4560215	10.76847	107.5207375
10.410277	40.902927	111.255608	-9.333591	15.522118	111.215637	46.328163	-1.235439	113.724945	44.968891	41.964138	116.483879	45.648527	20.3643495	115.104412	-64.315709	10.6798865	107.326862
11.199895	40.387077	111.200806	-9.220551	15.486481	111.114845	46.443481	-1.230656	113.753403	45.016815	41.924824	116.441277	45.730148	20.347084	115.09734	-64.17125	10.625878	107.13235
12.04591	39.898701	111.147346	-9.083327	15.468222	110.985313	46.580189	-1.193266	113.726448	45.074318	41.940235	116.438004	45.8272535	20.3734845	115.082226	-63.9939075	10.5629595	106.8884
12.942468	39.388275	111.094261	-8.924573	15.458152	110.846153	46.721668	-1.129858	113.630661	45.173836	41.97073	116.453674	45.947752	20.420436	115.0421675	-63.796898	10.495868	106.6501385
13.964838	38.86097	110.997856	-8.764323	15.490225	110.705078	46.848499	-1.050942	113.482323	45.27483	41.992985	116.481873	46.0616645	20.4710215	114.982098	-63.5903105	10.5094285	106.428058
15.217498	38.216953	111.073494	-8.514975	15.57319	110.494423	47.032722	-0.930155	113.226593	45.390938	42.031158	116.615509	46.21183	20.5505015	114.921051	-63.24178	10.5958785	106.067795
16.053543	37.820236	111.118637	-8.381975	15.657051	110.386444	47.131519	-0.825481	113.050591	45.4175	42.079578	116.752861	46.2745095	20.6270485	114.901726	-63.0384595	10.6870535	105.871162
16.93804	37.440266	111.247932	-8.262865	15.7437	110.30526	47.242481	-0.730705	112.870148	45.487309	42.087257	116.887306	46.364895	20.678276	114.878727	-62.890625	10.809124	105.731793
17.889591	36.965439	111.243179	-8.143932	15.837429	110.249199	47.345722	-0.604343	112.705948	45.441437	42.098953	117.071365	46.3935795	20.747305	114.8886565	-62.6814435	10.927553	105.6097415
18.755819	36.572083	111.306442	-8.022332	15.92785	110.211769	47.48941	-0.410077	112.544334	45.397331	42.147266	117.213585	46.4433705	20.8685945	114.8789595	-62.4880345	10.9871055	105.5445785
19.586946	36.165871	111.30201	-7.879775	16.000248	110.106911	47.660912	-0.217756	112.437454	45.318699	42.258656	117.33313	46.4898055	21.02045	114.885292	-62.2493555	10.980046	105.32853
20.419472	35.770061	111.264717	-7.740606	16.070656	109.912766	47.86462	-0.067079	112.40255	45.328377	42.372524	117.407295	46.5964985	21.1527225	114.9049225	-62.0777105	10.9885895	104.9206095
21.770475	35.047539	111.120499	-7.540436	16.146944	109.478821	48.142639	0.071491	112.695885	45.419167	42.530083	117.453743	46.780903	21.300787	115.074814	-61.861775	10.993101	103.882828
22.631723	34.605659	111.07621	-7.37825	16.280636	109.260437	48.449726	0.212314	113.349342	45.440197	42.641937	117.41967	46.9449615	21.4271255	115.384506	-61.7014615	11.1341465	103.136368
23.41715	34.14912	111.166809	-7.203595	16.385824	109.220299	48.79422	0.516761	113.930977	45.466278	42.802059	117.550728	47.130249	21.65941	115.7408525	-61.537439	11.112238	102.6997455
24.216873	33.657127	111.200882	-6.992213	16.374168	109.177696	48.962151	0.654865	114.28878	45.665932	42.828846	117.504333	47.3140415	21.7418555	115.8965565	-61.2984675	11.0064805	102.4588355
25.049082	33.083488	110.933472	-6.702068	16.213104	108.951843	49.212307	0.510614	114.204041	45.868065	42.661942	117.313911	47.540186	21.586278	115.758976	-60.944322	10.83993	102.14471
25.901943	32.409481	110.663048	-6.387036	15.982181	108.684181	49.330105	0.231269	114.221443	46.040344	42.429688	117.117264	47.6852245	21.3304785	115.6693535	-60.4592965	10.6338835	101.6990085
26.655331	31.84005	110.635399	-6.124058	15.771574	108.576752	49.563354	0.177966	113.950478	46.301605	42.251431	117.044212	47.9324795	21.2146985	115.497345	-60.1805955	10.3284495	101.656159
27.567915	31.054991	110.546997	-5.805739	15.640162	108.465073	49.652447	0.28687	113.385567	46.555664	42.168449	117.00399	48.1040555	21.2276595	115.1947785	-59.7155335	10.0526645	101.7353675
28.101286	30.60726	110.60759	-5.713418	15.772154	108.453323	49.793236	0.522413	113.128174	46.620846	42.279243	117.014931	48.207041	21.400828	115.0715525	-59.633877	10.14348	101.8350935
28.598509	30.217638	110.699699	-5.699227	16.034485	108.44754	49.858223	0.895501	112.783966	46.636246	42.487015	117.019127	48.2472345	21.691258	114.9015465	-59.6456885	10.377712	101.9935335
29.03631	29.74225	110.68972	-5.746685	16.374752	108.420753	49.86021	1.289678	112.591278	46.289318	42.773933	117.191376	48.074764	22.0318055	114.891327	-59.568134	10.7176985	101.950179
29.458921	29.208963	111.009979	-5.827404	16.733913	108.566902	50.023544	1.680654	112.452827	46.421387	42.930775	117.445076	48.2224655	22.3057145	114.9489515	-59.8772735	11.1621115	102.1848525
29.778444	28.66898	111.114922	-5.832048	16.954304	108.674751	49.905983	1.909757	112.050377	46.47776	43.025555	117.772087	48.1918715	22.467656	114.911232	-59.8559675	11.440952	102.43827
30.224632	27.998375	110.986626	-5.756047	17.076847	108.63118	49.869667	1.820896	111.77784	46.5937	42.823296	117.877426	48.2316835	22.322096	114.827633	-59.7437775	11.831598	102.434727
30.671055	27.023878	111.443306	-5.600942	17.183851	108.728065	50.159031	1.706214	111.612114	47.026497	42.65353	118.291679	48.592764	22.179872	114.9518965	-59.794648	12.18783	102.5042335
31.222599	25.992834	111.025116	-5.325738	17.141094	108.676804	50.31073	1.60741	111.413811	47.32399	42.549652	118.389809	48.81736	22.078531	114.90181	-59.468836	12.203657	102.451798
31.691063	24.988512	110.661789	-4.948462	17.073082	108.515701	50.554478	1.486477	111.195137	47.56443	42.47752	118.268143	49.059454	21.9819985	114.73164	-58.956378	12.1641655	102.299762
32.109985	24.017178	110.398926	-4.534267	16.986061	108.393303	50.877094	1.463587	111.253403	47.828556	42.452503	118.139984	49.352825	21.958045	114.6966935	-58.421359	12.014077	102.0899125
32.460175	22.974625	110.522797	-4.177649	16.855038	108.383598	51.56818	1.364717	111.563255	48.087433	42.479095	118.015717	49.8278065	21.921906	114.789486	-58.1831045	11.78817	101.97771
32.97533	21.852739	110.334229	-3.802806	16.671078	108.388351	52.084858	1.231131	112.070724	48.425819	42.512829	117.795578	50.2553385	21.87198	114.933151	-57.8609505	11.470176	101.843551
33.393471	20.527594	110.360634	-3.435187	16.408991	108.354584	52.5742	1.016193	112.633347	48.758282	42.507351	117.488327	50.666241	21.761772	115.060837	-57.536615	11.05621	101.648331
33.988403	18.549955	110.29184	-2.918999	15.864244	108.237442	53.312801	0.629466	113.328384	49.160114	42.435097	117.070816	51.2364575	21.5322815	115.1996	-57.0744555	10.1962065	101.275284
34.356571	17.154379	110.293831	-2.61488	15.43629	108.166634	53.582561	0.394564	113.659035	49.391068	42.307808	116.872551	51.4868145	21.351186	115.265793	-56.7165745	9.521394	101.067475
34.630764	15.86016	110.257462	-2.376623	15.013483	108.053825	53.76894	0.162521	113.775131	49.626202	42.123436	116.679047	51.697571	21.1429785	115.227089	-56.450817	8.8839875	100.880561
34.873825	14.464765	110.146645	-2.164421	14.627528	107.868996	53.977562	-0.12762	113.820648	49.886002	41.950745	116.473137	51.931782	20.9115625	115.1468925	-56.260624	8.3434935	100.5910995
35.103451	13.151791	110.011826	-1.977391	14.338514	107.694481	54.155701	-0.351618	113.883301	50.142616	41.859074	116.261444	52.1491585	20.753728	115.0723725	-56.1039405	7.9233	100.3165895
35.309708	11.849966	110.004593	-1.793488	14.180231	107.5755	54.398788	-0.45706	114.006958	50.383747	41.826027	116.040077	52.3912675	20.6844835	115.0235175	-55.9782435	7.6759785	100.1274825
35.443661	10.711522	109.99987	-1.558137	14.113627	107.499382	54.686295	-0.518948	114.233337	50.604153	41.768044	115.804626	52.645224	20.624548	115.0189815	-55.761498	7.602706	99.9797825
35.624195	8.840853	110.070053	-1.204419	14.051482	107.401787	55.142097	-0.665983	114.578415	50.948029	41.700989	115.575554	53.045063	20.517503	115.0769845	-55.453901	7.585461	99.7265895
35.716614	7.63891	110.12471	-0.953539	13.95075	107.367767	55.421703	-0.843939	114.750549	51.228535	41.635384	115.492271	53.325119	20.3957225	115.12141	-55.232197	7.5057775	99.614124
35.728573	6.533653	110.082886	-0.700472	13.815488	107.351891	55.695927	-1.098752	114.892067	51.562382	41.531261	115.463593	53.6291545	20.2162545	115.17783	-55.0300985	7.4147215	99.525952
35.710781	5.293017	110.122169	-0.455001	13.62977	107.364464	55.956863	-1.429926	115.011894	51.857101	41.392651	115.506348	53.906982	19.9813625	115.259121	-54.816984	7.2781775	99.469807
35.646965	4.097533	110.087288	-0.247624	13.420664	107.383934	56.239639	-1.826335	115.085365	52.123791	41.208073	115.553032	54.181715	19.690869	115.3191985	-54.676963	7.150459	99.4486695
35.562691	2.920959	110.047485	-0.062968	13.189247	107.404099	56.497723	-2.22182	115.111885	52.332054	40.98267	115.548393	54.4148885	19.380425	115.330139	-54.5408245	6.998069	99.478059
35.416298	1.701576	109.980942	0.073221	12.951188	107.413139	56.711803	-2.614891	115.129211	52.561684	40.742508	115.500114	54.6367435	19.0638085	115.3146625	-54.4903015	6.8385675	99.5116155
35.064964	0.044522	110.011436	0.208665	12.594511	107.389297	56.971043	-3.209368	115.226387	52.939259	40.500214	115.348282	54.955151	18.645423	115.2873345	-54.537821	6.543599	99.4912595
34.779671	-1.128602	109.956566	0.298404	12.31867	107.347168	57.120979	-3.580357	115.263275	53.145962	40.36911	115.217056	55.1334705	18.3943765	115.2401655	-54.5366625	6.2429635	99.4541705
34.47747	-2.278566	109.927818	0.349444	12.018219	107.330276	57.245785	-3.962238	115.316833	53.314823	40.202663	115.036247	55.280304	18.1202125	115.17654	-54.581416	5.9162255	99.484012
34.116249	-3.477167	109.942879	0.441116	11.684734	107.320953	57.378929	-4.303127	115.363403	53.427612	40.005108	114.826027	55.4032705	17.8509905	115.094715	-54.5210385	5.5184775	99.547191
33.66341	-4.549818	109.974243	0.540106	11.339194	107.311523	57.514034	-4.625502	115.377083	53.506134	39.861012	114.574875	55.510084	17.617755	114.975979	-54.429872	5.060633	99.647067
33.220081	-5.803204	110.027489	0.630571	11.007461	107.265282	57.648132	-4.973977	115.419281	53.541351	39.622395	114.291145	55.5947415	17.324209	114.855213	-54.3335995	4.690713	99.675351
32.707664	-6.932721	109.978401	0.718262	10.669802	107.19944	57.765232	-5.306851	115.436348	53.627567	39.284039	113.957787	55.6963995	16.988594	114.6970675	-54.2598755	4.35101	99.7018125
31.904312	-8.656448	109.853043	0.885676	10.22389	107.086548	57.916035	-5.760252	115.400078	53.647976	38.781475	113.535538	55.7820055	16.5106115	114.467808	-54.0106535	3.9371685	99.705288
31.268524	-9.635017	109.775475	0.997251	9.962602	107.021797	57.997005	-6.04909	115.378822	53.702236	38.390427	113.362801	55.8496205	16.1706685	114.3708115	-53.8551185	3.7545355	99.6727825
30.602083	-10.810555	109.664772	1.089392	9.729082	106.98893	58.04583	-6.311507	115.363647	53.774326	38.079029	113.273537	55.910078	15.883761	114.318592	-53.731294	3.574403	99.659268
29.927954	-11.870592	109.597466	1.155184	9.531997	106.993401	58.068909	-6.533278	115.369102	53.780071	37.786758	113.276733	55.92449	15.62674	114.3229175	-53.614122	3.437254	99.6638845
29.186028	-12.961115	109.455406	1.19787	9.389624	107.028809	58.067917	-6.70965	115.38932	53.776638	37.508896	113.343796	55.9222775	15.399623	114.366558	-53.5265375	3.379625	99.69106
28.289598	-13.840973	109.526649	1.171341	9.286024	107.092163	58.082874	-6.873468	115.403572	53.74902	37.339123	113.483429	55.915947	15.2328275	114.4435005	-53.573265	3.3392205	99.7408255
27.443468	-14.911507	109.348465	1.143228	9.228288	107.12632	58.046711	-7.017962	115.381111	53.735279	37.223499	113.645149	55.890995	15.1027685	114.51313	-53.604539	3.3538075	99.73951
26.067713	-16.444548	109.027412	1.10314	9.14045	107.11219	57.938225	-7.189298	115.241051	53.701706	37.0065	113.832474	55.8199655	14.908601	114.5367625	-53.6136855	3.372299	99.6876175
25.091728	-17.392681	108.835258	1.084164	9.082783	107.070496	57.84893	-7.330304	115.111664	53.653152	36.881557	113.937286	55.751041	14.7756265	114.524475	-53.582713	3.3899395	99.616517
24.052998	-18.364698	108.517601	1.066893	9.003303	107.030403	57.765091	-7.495142	114.981712	53.892612	36.643982	113.929489	55.8288515	14.57442	114.4556005	-53.6950655	3.432186	99.6052055
23.042852	-19.441793	108.208481	1.05063	8.917736	107.000366	57.655758	-7.654959	114.87973	53.897522	36.491585	113.983536	55.77664	14.418313	114.431633	-53.67538	3.417159	99.569099
21.941273	-20.430311	108.125031	1.057726	8.81578	106.984009	57.591404	-7.803593	114.810059	53.908394	36.346863	114.027573	55.749899	14.271635	114.418816	-53.634447	3.359925	99.549202
20.763668	-21.487669	107.989716	1.04816	8.694761	106.98317	57.544441	-7.958008	114.752892	53.914406	36.232639	114.049622	55.7294235	14.1373155	114.401257	-53.6331035	3.2522065	99.565083
19.44388	-22.546682	108.017456	1.072783	8.562921	106.95636	57.475155	-8.125719	114.731804	53.991463	36.059235	113.959976	55.733309	13.966758	114.34589	-53.587743	3.159084	99.56683
17.699127	-24.183653	108.028366	1.060581	8.30641	106.839111	57.335526	-8.407894	114.773476	54.053116	35.819721	113.657234	55.694321	13.7059135	114.215355	-53.573159	2.9069065	99.462867
16.418123	-25.299253	108.168365	1.015628	8.11824	106.726906	57.262196	-8.543554	114.836357	53.991653	35.711861	113.394287	55.6269245	13.5841535	114.115322	-53.5956685	2.6523265	99.33849
15.076735	-26.326561	108.479103	0.922576	7.926962	106.610512	57.19191	-8.563505	114.979218	53.937149	35.577168	113.01358	55.5645295	13.5068315	113.996399	-53.7193775	2.3470925	99.224625
13.678167	-27.424959	108.88282	0.798457	7.747331	106.563103	57.133789	-8.52241	115.094627	53.906727	35.465359	112.569878	55.520258	13.4714745	113.8322525	-53.923344	2.0231875	99.2939535
12.232132	-28.48385	109.256935	0.70237	7.539549	106.540024	56.938911	-8.429113	115.068504	53.696728	35.289742	112.303688	55.3178195	13.4303145	113.686096	-53.9130795	1.6487835	99.393952
10.81391	-29.490334	109.579422	0.599856	7.300605	106.550705	56.579735	-8.329361	114.892731	53.530788	35.016296	111.958649	55.0552615	13.3434675	113.42569	-53.8555495	1.2577425	99.67572
9.299697	-30.448957	109.655449	0.487885	7.043572	106.518089	56.236195	-8.333467	114.620819	53.364708	34.766029	111.642029	54.8004515	13.216281	113.131424	-53.8246815	0.870862999999998	99.904754
7.010828	-31.846401	109.675514	0.230707	6.696582	106.467148	55.757755	-8.385752	113.953575	52.983952	34.365486	111.225891	54.3708535	12.989867	112.589733	-53.9094395	0.403297000000002	100.344563
5.38665	-32.641735	109.619286	0.034994	6.528202	106.435287	55.384289	-8.425095	113.543198	52.737091	34.165096	110.869385	54.06069	12.8700005	112.2062915	-53.990702	0.186403500000001	100.6642825
3.737573	-33.410572	109.62529	-0.181469	6.42254	106.437851	55.042194	-8.390002	113.139046	52.36068	34.124756	110.531998	53.701437	12.867377	111.835522	-54.064375	-0.0222969999999982	101.04018
2.048827	-34.012249	109.761574	-0.448273	6.3843	106.473228	54.775459	-8.3045	112.814819	52.020882	34.162796	110.230995	53.3981705	12.929148	111.522907	-54.2947165	-0.160548	101.423549
0.371634	-34.584755	109.859398	-0.721347	6.376404	106.540741	54.528282	-8.194315	112.620483	51.661777	34.249569	109.963562	53.0950295	13.027627	111.2920225	-54.5377235	-0.274819000000001	101.7894595
-1.3694	-35.110645	110.001648	-0.998583	6.394865	106.62159	54.269211	-8.046657	112.40786	51.269054	34.400249	109.745575	52.7691325	13.176796	111.0767175	-54.7662985	-0.387066000000001	102.1664625
-3.008519	-35.429729	110.139633	-1.262419	6.407812	106.700836	54.054008	-7.935977	112.165283	50.674515	34.595028	109.701538	52.3642615	13.3295255	110.9334105	-54.8890995	-0.513901499999999	102.4682615
-4.480143	-34.703808	110.184494	-1.584765	6.439092	107.01519	53.73727	-7.823339	111.837601	50.319862	34.685837	109.465698	52.028566	13.431249	110.6516495	-55.198096	-0.553065	103.3787305
-5.352258	-33.984932	110.233162	-1.769523	6.42399	107.381752	53.554989	-7.810333	111.642693	49.845654	34.840714	109.699753	51.7003215	13.5151905	110.671223	-55.2393675	-0.667210499999999	104.092281
-6.181984	-33.201019	110.258507	-1.941265	6.397509	107.841476	53.390759	-7.835577	111.426712	49.655266	34.940708	109.87719	51.5230125	13.5525655	110.651951	-55.4055425	-0.757547499999999	105.031001
-7.163808	-32.294369	110.316048	-2.065313	6.382386	108.325958	53.206886	-7.8549	111.242065	49.726913	34.999954	109.93631	51.4668995	13.572527	110.5891875	-55.5975255	-0.807755	106.0627285
-8.001007	-31.401937	110.411537	-2.172809	6.371637	108.833923	53.060543	-7.886155	111.100914	49.618912	35.123219	110.164597	51.3397275	13.618532	110.6327555	-55.6853455	-0.875258000000001	107.0350905
-8.921821	-30.427668	110.620079	-2.243119	6.361619	109.357391	53.02179	-7.984965	111.006638	49.461937	35.267403	110.448578	51.2418635	13.641219	110.727608	-55.7281015	-0.917981000000001	107.987174
-9.703069	-29.420874	110.907661	-2.313401	6.419088	109.894958	53.040676	-8.003735	111.060143	49.45879	35.373413	110.755753	51.249733	13.684839	110.907948	-55.876535	-0.846662999999999	108.881968
-10.858149	-27.886374	111.693939	-2.321761	6.597944	110.714806	53.170712	-7.919709	111.394295	49.545715	35.521446	111.287689	51.3582135	13.8008685	111.340992	-56.0017355	-0.604980499999998	110.08862
-11.526297	-26.837803	112.442574	-2.272251	6.759664	111.287094	53.228401	-7.93664	111.971687	49.604321	35.587944	111.655304	51.416361	13.825652	111.8134955	-55.960863	-0.306324	110.7606925
-12.331944	-25.668297	113.349091	-2.21409	6.930081	111.8713	53.324306	-8.012572	112.756813	49.790478	35.619438	111.999199	51.557392	13.803433	112.378006	-55.985572	0.0567289999999989	111.364594
-12.972738	-24.571142	114.215897	-2.147212	7.01607	112.45047	53.480858	-8.0758	113.6502	49.988319	35.600353	112.37059	51.7345885	13.7622765	113.010395	-56.0290125	0.269863500000001	111.890545
-13.750097	-23.508926	115.132942	-2.095766	7.031602	113.025627	53.696899	-8.173515	114.547455	50.225021	35.483158	112.737724	51.96096	13.6548215	113.6425895	-56.152492	0.4083825	112.4086645
-14.211206	-22.26964	115.81131	-2.043543	6.9396	113.585815	53.872673	-8.300995	115.373405	50.421524	35.326576	113.17189	52.1470985	13.5127905	114.2726475	-56.2341845	0.3664095	112.8989825
-14.840942	-21.149323	116.296959	-2.059675	6.766918	114.121391	53.978611	-8.443933	116.124306	50.61393	35.191143	113.613297	52.2962705	13.373605	114.8688015	-56.4156205	0.160231000000003	113.3739805
-15.67662	-19.393919	116.839478	-2.11587	6.415889	114.850952	54.016685	-8.714449	116.991188	50.831985	34.923256	114.380577	52.424335	13.1044035	115.6858825	-56.656075	-0.2726255	114.0160215
-16.372427	-18.085974	117.044952	-2.18983	6.206318	115.260757	53.963249	-8.90907	117.425903	50.910805	34.738232	114.909935	52.437027	12.914581	116.167919	-56.816687	-0.501945000000003	114.353595
-16.949862	-16.75333	117.080521	-2.25947	6.008975	115.541794	53.887527	-9.085494	117.722977	50.996162	34.56694	115.409042	52.4418445	12.740723	116.5660095	-56.9607845	-0.722773	114.5175785
-17.587162	-15.375574	116.943405	-2.374407	5.846882	115.712944	53.815079	-9.281274	117.929634	51.111366	34.41106	115.869102	52.4632225	12.564893	116.899368	-57.2120365	-0.871129	114.52652
-18.200962	-13.970648	116.752121	-2.532914	5.73002	115.822556	53.707539	-9.492796	118.07164	51.164009	34.336926	116.252159	52.435774	12.422065	117.1618995	-57.501602	-0.962025000000001	114.4832125
-18.868944	-12.430422	116.747917	-2.713511	5.698102	115.968933	53.54039	-9.676849	118.184578	51.168442	34.290169	116.494942	52.354416	12.30666	117.33976	-57.781438	-0.910455999999998	114.598106
-19.499832	-10.885584	116.809059	-2.92383	5.693951	116.17421	53.330414	-9.804537	118.263123	51.147938	34.208656	116.697357	52.239176	12.2020595	117.48024	-58.086836	-0.814157499999999	114.86818
-20.486704	-8.462217	116.976868	-3.201838	5.695654	116.562439	53.045609	-9.942848	118.261353	51.110222	34.049652	117.032684	52.0779155	12.053402	117.6470185	-58.4815915	-0.662094000000002	115.4778595
-21.141144	-6.829398	117.041992	-3.336142	5.649839	116.778053	52.850163	-10.031517	118.089035	51.100967	33.970306	117.33078	51.975565	11.9693945	117.7099075	-58.647849	-0.6697165	115.8461985
-21.746927	-5.213648	116.999908	-3.421263	5.555077	116.899155	52.659725	-10.160028	117.662895	51.165676	33.867764	117.672005	51.9127005	11.853868	117.66745	-58.7552265	-0.743714000000001	116.13086
-22.418182	-3.514585	116.942513	-3.489523	5.473136	116.942513	52.380985	-10.28764	117.143211	51.195099	33.771027	118.010834	51.788042	11.7416935	117.5770225	-58.767088	-0.795421499999998	116.3080035
-22.962708	-1.881108	116.8936	-3.544847	5.424794	116.951477	52.087444	-10.433908	116.513847	51.241829	33.673965	118.325508	51.6646365	11.6200285	117.4196775	-58.7543305	-0.770440499999999	116.4832765
-23.603615	-0.157817	116.977142	-3.603694	5.44777	116.956711	51.709389	-10.449382	115.856613	51.279976	33.581509	118.587852	51.4946825	11.5660635	117.2222325	-58.7020705	-0.670523499999998	116.6911895
-24.149397	1.451989	117.073547	-3.700427	5.567609	116.958473	51.400692	-10.381659	115.267601	51.276112	33.544003	118.824959	51.338402	11.581172	117.04628	-58.739256	-0.445953999999999	116.870666
-24.970341	3.861047	117.321907	-3.912257	5.806008	116.974213	51.008804	-10.215693	114.528671	51.18618	33.618713	119.09478	51.097492	11.70151	116.8117255	-58.922006	-0.0894939999999984	117.1367005
-25.530184	5.380558	117.50544	-4.053533	5.997833	116.952408	50.743412	-10.037499	114.13485	51.059151	33.680389	119.169189	50.9012815	11.821445	116.6520195	-59.0083475	0.174221000000001	117.2527965
-26.008303	6.835208	117.518234	-4.25027	6.189763	116.870285	50.523502	-9.828897	113.855293	50.885056	33.749474	119.189087	50.704279	11.9602885	116.52219	-59.204819	0.419237499999999	117.21838
-26.461578	8.196867	117.535843	-4.398273	6.381216	116.724518	50.350548	-9.707813	113.662193	50.67334	33.855522	119.178185	50.511944	12.0738545	116.420189	-59.30849	0.688577500000001	117.028847
-27.002346	9.596583	117.512527	-4.584557	6.546144	116.549286	50.169201	-9.628934	113.514099	50.443935	33.913601	119.100929	50.306568	12.1423335	116.307514	-59.475682	0.9499545	116.791058
-27.333515	10.759915	117.367401	-4.771112	6.627864	116.361938	49.854492	-9.546557	113.428375	50.218819	33.929314	118.970619	50.0366555	12.1913785	116.199497	-59.5788795	1.0643495	116.524379
-27.71769	11.854151	117.27755	-4.975027	6.645399	116.195145	49.681385	-9.586466	113.312637	49.970436	33.93346	118.847229	49.8259105	12.173497	116.079933	-59.7759645	1.117301	116.310357
-28.30616	13.432092	117.203781	-5.346939	6.572144	115.984932	49.374149	-9.686361	113.164032	49.638222	33.907364	118.629074	49.5061855	12.1105015	115.896553	-60.2000635	1.0337865	116.073311
-28.652138	14.360428	117.112587	-5.63881	6.542435	115.847626	49.113964	-9.74712	113.089073	49.421978	33.873306	118.492805	49.267971	12.063093	115.790939	-60.545591	1.021777	115.904313
-28.945345	15.219353	116.983948	-5.957963	6.51894	115.742256	48.814999	-9.833966	113.068924	49.191139	33.861946	118.380127	49.003069	12.01399	115.7245255	-60.918995	1.02389	115.7599865
-29.280647	16.005642	116.929695	-6.292709	6.506694	115.682732	48.470749	-9.898309	113.075348	48.940804	33.83466	118.299614	48.7057765	11.9681755	115.687481	-61.2911945	1.0452125	115.677983
-29.573158	16.764774	116.947792	-6.649106	6.487938	115.636131	48.117519	-9.940231	113.006783	48.652695	33.807159	118.246552	48.385107	11.933464	115.6266675	-61.683319	1.042412	115.6455945
-29.887915	17.479622	116.946983	-7.011653	6.484823	115.574326	47.752422	-9.961304	112.856628	48.352528	33.819138	118.222511	48.052475	11.928917	115.5395695	-62.075781	1.040729	115.6090825
-30.149157	18.158819	116.963493	-7.348177	6.4925	115.473045	47.362305	-9.903028	112.591156	48.0793	33.836555	118.177017	47.7208025	11.9667635	115.3840865	-62.4171565	1.0182365	115.5620035
-30.460962	19.028477	116.964409	-7.874856	6.616744	115.283432	46.81921	-9.69418	112.136612	47.591114	33.963692	118.166222	47.205162	12.134756	115.151417	-62.954874	1.098732	115.415447
-30.683285	19.511356	116.985825	-8.193411	6.765511	115.156136	46.492851	-9.466806	111.871254	47.24226	34.135674	118.201614	46.8675555	12.334434	115.036434	-63.2543775	1.196588	115.275838
-30.857204	19.938984	117.017258	-8.538961	6.976439	115.086327	46.200405	-9.174647	111.665413	46.934937	34.33466	118.219734	46.567671	12.5800065	114.9425735	-63.645593	1.3728715	115.2300805
-30.878931	20.264177	117.053093	-8.831996	7.233058	115.051735	45.934883	-8.881906	111.520554	46.6259	34.56242	118.21537	46.2803915	12.840257	114.867962	-63.9443835	1.625859	115.235508
-30.840851	20.422085	117.030426	-9.089155	7.487693	115.02533	45.685665	-8.613638	111.416588	46.335888	34.766914	118.146027	46.0107765	13.076638	114.7813075	-64.1890865	1.898748	115.2693525
-30.839624	20.379786	116.961632	-9.312539	7.707939	114.951881	45.46957	-8.38343	111.315262	46.035049	34.950901	117.997169	45.7523095	13.2837355	114.6562155	-64.3773875	2.1321425	115.2475465
-30.803192	20.244724	116.745102	-9.498	7.853686	114.807678	45.284676	-8.232385	111.197601	45.755531	35.099781	117.758179	45.5201035	13.433698	114.47789	-64.5161035	2.273674	115.137466
-30.582193	19.907047	116.27668	-9.739627	8.000009	114.541718	44.997421	-8.114646	111.064636	45.328331	35.244728	117.217865	45.162876	13.565041	114.1412505	-64.64213	2.434977	114.9421855
-30.33672	19.573463	115.855858	-9.897122	7.993957	114.311943	44.834656	-8.13489	111.027588	45.101189	35.284115	116.798531	44.9679225	13.5746125	113.9130595	-64.7621665	2.4133015	114.7108265
-29.99033	19.191862	115.401604	-10.016118	7.927518	114.115845	44.708462	-8.271032	111.107254	44.935204	35.259483	116.367271	44.821833	13.4942255	113.7372625	-64.854069	2.3608105	114.4944275
-29.580126	18.803692	115.007629	-10.136114	7.803824	114.006447	44.564732	-8.458577	111.362694	44.755531	35.195816	116.013504	44.6601315	13.3686195	113.688099	-64.9323595	2.2390285	114.324795
-29.139587	18.437363	114.652885	-10.241763	7.657628	113.996849	44.45116	-8.680842	111.780754	44.639801	35.034157	115.693871	44.5454805	13.1766575	113.7373125	-65.0290065	2.1385985	114.2563855
-28.609991	18.078537	114.369537	-10.316014	7.509173	114.059273	44.379219	-8.946976	112.380684	44.53566	34.824192	115.426483	44.4574395	12.938608	113.9035835	-65.0894675	2.079738	114.2149625
-28.031525	17.755779	114.051186	-10.33602	7.363095	114.113663	44.404316	-9.226471	113.078987	44.512794	34.631432	115.202866	44.458555	12.7024805	114.1409265	-65.130595	2.0237095	114.0863995
-26.979723	17.323025	113.558601	-10.324635	7.119151	114.180504	44.520687	-9.609166	114.178917	44.487114	34.332188	115.065147	44.5039005	12.361511	114.622032	-65.1531705	1.876791	113.738976
-26.242855	17.147257	113.158356	-10.26367	6.966416	114.119934	44.63686	-9.84273	114.884224	44.595516	34.105648	114.989891	44.616188	12.131459	114.9370575	-65.143528	1.801373	113.3028105
-25.477985	17.06452	112.727798	-10.206461	6.859222	114.002167	44.758884	-10.051366	115.491653	44.731628	33.930267	114.93	44.745256	11.9394505	115.2108265	-65.158178	1.7789935	112.7935075
-24.730309	17.074081	112.258995	-10.146278	6.798238	113.863281	44.835739	-10.248201	116.011559	44.895397	33.74509	114.828003	44.865568	11.7484445	115.419781	-65.158124	1.8480315	112.306781
-23.968657	17.218573	111.893555	-10.05073	6.777609	113.751648	44.86248	-10.41451	116.441605	45.04631	33.58588	114.713493	44.954395	11.585685	115.577549	-65.055855	1.969533	111.925747
-23.196165	17.525988	111.664894	-9.959052	6.802401	113.704704	44.862972	-10.534178	116.725281	45.190548	33.44722	114.576302	45.02676	11.456521	115.6507915	-64.944864	2.148281	111.7586165
-22.389975	17.998207	111.442902	-9.856606	6.857635	113.652161	44.886063	-10.607707	116.903015	45.320709	33.334641	114.448669	45.103386	11.363467	115.675842	-64.816598	2.351803	111.62848
-21.301723	18.945599	111.173752	-9.705478	6.954018	113.537529	44.912647	-10.632299	116.951408	45.513515	33.268333	114.31012	45.213081	11.318017	115.630764	-64.624037	2.590019	111.444294
-20.569706	19.690327	110.947403	-9.633949	7.024053	113.426033	44.919102	-10.575599	116.849937	45.601105	33.308823	114.268661	45.2601035	11.366612	115.559299	-64.5280015	2.681494	111.292767
-19.90914	20.564995	110.826599	-9.58625	7.119752	113.325104	44.912731	-10.478825	116.639458	45.653828	33.410568	114.279152	45.2832795	11.4658715	115.459305	-64.4557795	2.7736325	111.190903
-19.214211	21.644222	110.756256	-9.559418	7.274609	113.231804	44.863041	-10.295052	116.357002	45.661736	33.573753	114.346611	45.2623885	11.6393505	115.3518065	-64.3812245	2.9098675	111.1118015
-18.690695	22.856848	110.840752	-9.562866	7.482811	113.161896	44.822338	-10.063396	116.027679	45.644669	33.819492	114.489494	45.2335035	11.878048	115.2585865	-64.3592355	3.087574	111.0652055
-18.070408	24.120354	110.932014	-9.59576	7.763044	113.133224	44.771393	-9.756915	115.652763	45.592209	34.143536	114.692398	45.181801	12.1933105	115.1725805	-64.373321	3.3327775	111.0938675
-17.483624	25.509621	111.152626	-9.618937	8.0898	113.12262	44.731689	-9.372728	115.308105	45.575874	34.518364	114.94883	45.1537815	12.572818	115.1284675	-64.3916555	3.606782	111.1167725
-16.720339	27.842819	111.620865	-9.67723	8.710154	113.249611	44.761574	-8.767152	115.036369	45.509453	35.141582	115.44857	45.1355135	13.187215	115.2424695	-64.4899735	4.233093	111.2567525
-16.143213	29.389694	111.989471	-9.715063	9.16925	113.455559	44.850887	-8.359094	115.179932	45.494896	35.523979	115.893784	45.1728915	13.5824425	115.536858	-64.6030175	4.7560575	111.37426
-15.619676	31.044331	112.496635	-9.785221	9.655681	113.786003	45.042645	-7.921307	115.597664	45.637276	35.886074	116.354134	45.3399605	13.9823835	115.975899	-64.9104025	5.3289785	111.596107
-15.17846	32.801811	113.081184	-9.867536	10.124303	114.222313	45.317287	-7.500056	116.315865	45.768642	36.269974	116.977142	45.5429645	14.384959	116.6465035	-65.2780365	5.863647	111.7981225
-14.710734	34.425396	113.707481	-9.953198	10.557027	114.743973	45.67572	-7.137561	117.162704	45.920326	36.593163	117.632294	45.798023	14.727801	117.397499	-65.704419	6.386253	112.090447
-14.271803	36.082928	114.373138	-10.019796	10.905993	115.248024	45.890518	-6.710622	117.714218	46.092892	36.827755	118.155884	45.991705	15.0585665	117.935051	-66.031297	6.7534195	112.560997
-13.892299	37.821388	114.950478	-10.101645	11.15105	115.612671	45.959171	-6.244785	117.982651	46.244095	36.973988	118.4235	46.101633	15.3646015	118.2030755	-66.304923	6.9374985	113.0222665
-13.304524	40.14077	115.636276	-10.166698	11.392137	115.901474	46.009785	-5.876566	118.161621	46.310806	37.051346	118.629982	46.1602955	15.58739	118.3958015	-66.4936915	7.196884	113.4071465
-12.998188	41.784618	116.054092	-10.218881	11.523506	116.045807	45.941483	-5.616655	118.223206	46.401978	37.084091	118.673386	46.1717305	15.733718	118.448296	-66.6094925	7.313294	113.643318
-12.706213	43.326771	116.473198	-10.252915	11.63326	116.192337	45.934647	-5.300681	118.123291	46.464966	37.132084	118.770996	46.1998065	15.9157015	118.4471435	-66.7056365	7.3508185	113.9375305
-12.500733	44.776108	116.874374	-10.266397	11.765618	116.32975	45.908157	-4.954111	118.043159	46.467113	37.295959	118.948402	46.187635	16.170924	118.4957805	-66.720429	7.360312	114.1637195
-12.197142	46.309391	117.169586	-10.288467	11.908621	116.457245	45.933434	-4.653933	117.902771	46.529961	37.485336	119.057594	46.2316975	16.4157015	118.4801825	-66.8086315	7.4015405	114.4343075
-12.015779	47.793789	117.553352	-10.255934	12.02346	116.56057	45.964451	-4.372262	117.726074	46.509979	37.701561	119.149139	46.237215	16.6646495	118.4376065	-66.749083	7.3822705	114.6835335
-11.866357	49.171932	118.025528	-10.224938	12.173102	116.684792	46.035301	-4.115212	117.587555	46.466591	37.962151	119.265854	46.250946	16.9234695	118.4267045	-66.700822	7.4227345	114.9428795
-11.762812	51.303261	118.760361	-10.136621	12.417089	116.958702	46.174061	-3.737523	117.482361	46.475937	38.393749	119.472099	46.324999	17.328113	118.47723	-66.598241	7.506065	115.440174
-11.677485	52.620899	119.123627	-10.050022	12.565195	117.149506	46.280125	-3.461142	117.448059	46.523521	38.639355	119.611	46.401823	17.5891065	118.5295295	-66.501867	7.5412835	115.7694825
-11.645774	53.810425	119.44268	-9.950175	12.672372	117.297127	46.427277	-3.251623	117.410088	46.595146	38.83815	119.687843	46.5112115	17.7932635	118.5489655	-66.4115615	7.5514805	116.0452885
-11.660724	55.018246	119.629601	-9.844099	12.734118	117.342972	46.626286	-3.177386	117.407356	46.641396	39.039635	119.749023	46.633841	17.9311245	118.5781895	-66.322039	7.5371115	116.1077545
-11.878493	55.693199	119.676147	-9.718682	12.78476	117.315659	46.819363	-3.102941	117.402946	46.729946	39.209915	119.769524	46.7746545	18.053487	118.586235	-66.2120185	7.516033	116.045083
-12.348731	55.350857	119.341003	-9.569872	12.798208	117.219666	46.979862	-3.02132	117.397369	46.860077	39.351536	119.690277	46.9199695	18.165108	118.543823	-66.0597135	7.431308	115.895509
-12.862146	55.12748	119.040634	-9.433407	12.829375	117.129044	47.165596	-2.963096	117.390182	46.973991	39.489948	119.575287	47.0697935	18.263426	118.4827345	-65.9366075	7.395324	115.7753535
-13.427867	54.661011	118.467644	-9.217475	12.857527	117.051018	47.427338	-2.855746	117.414833	47.145226	39.646805	119.377541	47.286282	18.3955295	118.396187	-65.721232	7.3195245	115.705849
-13.801481	54.337692	118.309296	-9.095118	12.889009	117.067017	47.55513	-2.739616	117.443489	47.230339	39.747608	119.285347	47.3927345	18.503996	118.364418	-65.5829705	7.274022	115.769616
-14.13077	53.981907	118.176582	-8.962831	12.942767	117.104187	47.672043	-2.622094	117.478096	47.321606	39.82016	119.195915	47.4968245	18.599033	118.3370055	-65.4224865	7.286501	115.8713685
-14.46138	53.526497	118.114243	-8.880583	13.01456	117.156586	47.794861	-2.511516	117.430946	47.418259	39.9091	119.113945	47.60656	18.698792	118.2724455	-65.367726	7.330328	116.0407265
-14.837315	53.066029	118.120285	-8.815467	13.111017	117.199112	47.878628	-2.408672	117.339722	47.449539	40.014111	119.043327	47.6640835	18.8027195	118.1915245	-65.2950175	7.4193145	116.2066995
-15.142289	52.610062	118.241692	-8.732859	13.221809	117.244698	47.906067	-2.27126	117.193291	47.471573	40.135361	118.943619	47.68882	18.9320505	118.068455	-65.154538	7.5115675	116.420941
-15.394127	52.154087	118.307648	-8.655494	13.342579	117.34848	47.946922	-2.126611	117.02523	47.495697	40.27338	118.832611	47.7213095	19.0733845	117.9289205	-65.0322975	7.6117735	116.7680395
-15.702966	51.420792	118.546799	-8.510796	13.604197	117.544258	48.052086	-1.848259	116.85553	47.458172	40.404129	118.730858	47.755129	19.277935	117.793194	-64.776721	7.930459	117.295322
-15.940772	50.8554	118.805206	-8.390823	13.76463	117.656754	48.094223	-1.667769	116.706779	47.454262	40.413521	118.59391	47.7742425	19.372876	117.6503445	-64.5558885	8.156384	117.6631635
-16.086391	50.254845	118.934715	-8.271255	13.91864	117.69928	48.109314	-1.556491	116.600609	47.401047	40.351688	118.337082	47.7551805	19.3975985	117.4688455	-64.2976905	8.4396815	117.9297145
-16.150675	49.636272	118.956627	-8.186552	14.083531	117.687714	48.106785	-1.351673	116.410378	47.282455	40.237164	118.109131	47.69462	19.4427455	117.2597545	-64.067724	8.7243165	118.1156735
-16.212482	49.031086	118.872658	-8.114538	14.227917	117.584969	48.113716	-1.106057	116.218773	47.162342	40.066647	117.805099	47.638029	19.480295	117.011936	-63.867105	8.975539	118.158002
-16.274176	48.354191	118.6633	-8.110662	14.387139	117.432365	48.100498	-0.867811	116.012589	46.937561	39.923359	117.492798	47.5190295	19.527774	116.7526935	-63.7403535	9.246504	118.1120365
-16.288603	47.602615	118.425285	-8.131673	14.505061	117.252769	48.072163	-0.654997	115.783539	46.726227	39.757538	117.221382	47.399195	19.5512705	116.5024605	-63.662541	9.4588515	118.0030775
-16.314722	46.386475	118.141571	-8.260077	14.56604	117.049828	47.912613	-0.561856	115.475632	46.426582	39.517582	116.824028	47.1695975	19.477863	116.14983	-63.6897515	9.654217	117.949826
-16.304586	45.596634	117.991974	-8.347997	14.526179	116.888107	47.680561	-0.611927	115.250732	46.19788	39.371536	116.601471	46.9392205	19.3798045	115.9261015	-63.6352145	9.6725535	117.8501125
-16.233973	44.739925	117.901955	-8.429278	14.49378	116.814949	47.574867	-0.581833	115.076157	46.167862	39.248615	116.464958	46.8713645	19.333391	115.7705575	-63.7299205	9.654169	117.8593405
-16.130041	43.834244	117.783806	-8.466838	14.478807	116.791359	47.595985	-0.482546	114.754715	46.124382	39.233353	116.45031	46.8601835	19.3754035	115.6025125	-63.7938595	9.5822105	117.9802055
-15.94571	42.877968	117.685616	-8.463813	14.471753	116.725754	47.633518	-0.51781	114.602921	46.06625	39.196129	116.379883	46.849884	19.3391595	115.491402	-63.77751	9.6043465	117.960106
-15.75385	41.937069	117.483818	-8.438121	14.474508	116.694595	47.737873	-0.508751	114.414787	46.089783	39.17638	116.351402	46.913828	19.3338145	115.3830945	-63.79007	9.6152015	118.0060955
-15.502312	41.006241	117.290619	-8.406895	14.454183	116.611145	47.828438	-0.600587	114.3069	46.097202	39.109974	116.223076	46.96282	19.2546935	115.264988	-63.77661	9.6536725	117.957302
-15.050546	39.433315	116.959084	-8.398154	14.263451	116.384209	47.708046	-0.803171	114.003288	46.183788	38.818176	116.032341	46.945917	19.0075025	115.0178145	-63.742225	9.5193995	117.7506035
-14.685445	38.292023	116.965775	-8.409496	14.028901	116.283379	47.642776	-1.077551	113.789436	46.332558	38.580429	116.136887	46.987667	18.751439	114.9631615	-63.806659	9.306363	117.6035965
-14.289735	37.175056	117.135773	-8.372003	13.777844	116.194427	47.582371	-1.35194	113.304352	46.512371	38.335201	116.288101	47.047371	18.4916305	114.7962265	-63.791377	9.0640575	117.5926275
-13.835539	36.066883	117.407784	-8.276061	13.527822	115.947571	47.380814	-1.598025	112.347626	46.594707	38.080498	116.269974	46.9877605	18.2412365	114.3088	-63.5398825	8.8144075	117.586342
-13.364774	34.887753	117.601105	-8.174486	13.351871	115.660156	47.187744	-1.623394	111.453613	46.669491	37.970818	116.304489	46.9286175	18.173712	113.879051	-63.2775895	8.53003	117.441261
-12.773959	33.585163	117.921555	-8.095522	13.353966	115.578636	47.291443	-1.365357	110.927498	46.75761	38.066021	116.714561	47.0245265	18.350332	113.8210295	-63.2155705	8.3576	117.3362425
-12.240904	32.309425	118.176498	-8.065776	13.42513	115.559448	47.436897	-0.98553	110.613045	46.724445	38.266365	117.242302	47.080671	18.6404175	113.9276735	-63.212223	8.2098425	117.1912225
-11.320147	30.242533	118.294418	-8.051369	13.705073	115.607895	47.592121	-0.197082	110.173752	46.518524	38.760277	117.764236	47.0553225	19.2815975	113.968994	-63.1580605	8.1285485	117.246796
-10.713709	28.745773	118.14817	-8.083235	13.908592	115.570435	47.660557	0.301409	109.897102	46.304707	38.996235	118.081268	46.982632	19.648822	113.989185	-63.149102	8.168362	117.151685
-9.992846	27.102173	117.90519	-8.145041	14.036358	115.570045	47.612942	0.576044	109.817673	46.231781	39.131176	118.363846	46.9223615	19.85361	114.0907595	-63.2124435	8.219106	117.0493305
-9.199069	25.269054	117.515121	-8.197394	14.11336	115.633484	47.668854	0.663643	109.970818	46.254623	39.259815	118.573067	46.9617385	19.961729	114.2719425	-63.3565265	8.264991	116.9950255
-8.449924	23.407576	117.033348	-8.232301	14.2409	115.700172	47.766754	0.775604	110.227798	46.181637	39.41914	118.48819	46.9741955	20.097372	114.357994	-63.4387975	8.384428	117.04235
-7.601575	21.406225	116.237625	-8.223666	14.420528	115.59082	47.918301	0.920465	110.462364	45.992615	39.616966	118.147865	46.955458	20.2687155	114.3051145	-63.40279	8.5723405	116.8765255
-6.662947	19.238167	115.393112	-8.181827	14.522147	115.327133	48.103027	0.9918	110.685944	45.856476	39.747604	117.704712	46.9797515	20.369702	114.195328	-63.3434055	8.674592	116.458938
-5.132523	16.021265	114.351097	-8.041425	14.403934	114.892944	48.367603	0.713175	111.254158	45.935295	39.704548	117.278351	47.151449	20.2088615	114.2662545	-63.234299	8.5990065	115.5196335
-3.727343	14.040476	113.813873	-8.072794	14.252509	114.658737	48.530758	0.352612	111.651871	46.07552	39.520092	117.150093	47.303139	19.936352	114.400982	-63.448727	8.568666	114.916492
-2.354571	12.125865	113.342522	-8.033731	14.039415	114.468193	48.575146	-0.020814	111.882034	46.204994	39.327618	116.955231	47.39007	19.653402	114.4186325	-63.457532	8.425428	114.5177535
-0.973455	10.034857	112.936737	-7.961431	13.857977	114.246918	48.574165	-0.337477	112.009415	46.343529	39.154934	116.681755	47.458847	19.4087285	114.345585	-63.381709	8.3072255	114.148251
0.506213	7.896029	112.511208	-7.859667	13.74543	114.049423	48.630764	-0.579919	112.162125	46.508072	39.02734	116.427444	47.569418	19.2237105	114.2947845	-63.288752	8.2671495	113.8040615
1.899203	5.744716	112.297928	-7.763595	13.728741	113.908493	48.790611	-0.732486	112.410393	46.680485	38.987411	116.222069	47.735548	19.1274625	114.316231	-63.262738	8.3300195	113.500755
3.443335	3.49808	112.15625	-7.635599	13.795683	113.789352	48.998581	-0.802726	112.763916	46.854897	39.078712	116.052391	47.926739	19.137993	114.4081535	-63.197937	8.453373	113.1705505
5.66188	0.16763	112.032089	-7.446232	14.021169	113.524498	49.33358	-0.776336	113.38916	47.038261	39.236134	115.721687	48.1859205	19.229899	114.5554235	-63.0783845	8.812439	112.4935725
7.060979	-2.075428	112.065674	-7.319499	14.199333	113.258957	49.57003	-0.724454	113.797127	47.15826	39.327656	115.434525	48.364145	19.301601	114.615826	-63.003143	9.097065	111.902088
8.576248	-4.346027	112.102425	-7.212142	14.341086	112.932266	49.799324	-0.707147	114.172745	47.29966	39.456184	115.22139	48.549492	19.3745185	114.6970675	-62.973776	9.3076535	111.1674645
10.070792	-6.623627	112.275604	-7.12665	14.467643	112.648056	50.007122	-0.760438	114.556297	47.430347	39.542515	115.048744	48.7187345	19.3910385	114.8025205	-62.9720345	9.5442475	110.4935915
11.462204	-8.847592	112.613297	-7.015071	14.534131	112.457565	50.190956	-0.832624	114.997826	47.595509	39.509876	114.827744	48.8932325	19.338626	114.912785	-62.9233745	9.729636	110.002345
12.882866	-11.128252	113.071777	-6.931573	14.532447	112.382385	50.387756	-0.931338	115.395508	47.7663	39.430843	114.737556	49.077028	19.2497525	115.066532	-62.940174	9.8151415	109.698238
14.234243	-13.288961	113.541122	-6.810349	14.450457	112.396797	50.603706	-1.084126	115.812576	47.920589	39.303925	114.755478	49.2621475	19.1098995	115.284027	-62.8828455	9.7910145	109.509567
16.352709	-16.566605	114.279961	-6.595325	14.232366	112.528946	50.915211	-1.374878	116.45652	48.247051	39.077557	114.907791	49.581131	18.8513395	115.6821555	-62.771781	9.6133925	109.3757365
16.896217	-17.323767	114.82415	-6.444752	14.060554	112.635735	51.028042	-1.550406	116.812988	48.43483	38.941311	115.052223	49.731436	18.6954525	115.9326055	-62.62094	9.4256555	109.3388645
16.282619	-16.24815	114.672401	-6.315447	13.898595	112.720428	51.145172	-1.706232	117.14151	48.55051	38.796173	115.229462	49.847841	18.5449705	116.185486	-62.478735	9.2522195	109.25537
15.816888	-15.50462	114.924942	-6.199178	13.757047	112.776932	51.277412	-1.862789	117.379356	48.68536	38.669872	115.378975	49.981386	18.4035415	116.3791655	-62.379742	9.1105525	109.1746985
15.360748	-14.705871	115.043976	-6.111908	13.628828	112.830719	51.377834	-2.015714	117.486557	48.831512	38.530602	115.474937	50.104673	18.257444	116.480747	-62.328489	9.000212	109.180691
14.846754	-13.910854	114.904701	-6.017836	13.522713	112.840309	51.410717	-2.154376	117.497513	48.961926	38.353813	115.473984	50.1863215	18.0997185	116.4857485	-62.2219935	8.9457075	109.1948695
14.322725	-13.139352	114.885963	-5.936035	13.422936	112.818649	51.417149	-2.297288	117.464317	49.085331	38.18314	115.435883	50.25124	17.942926	116.4501	-62.12331	8.902946	109.187198
13.439144	-11.864964	114.491562	-5.803147	13.282023	112.769272	51.482666	-2.454804	117.34626	49.172165	38.00565	115.432335	50.3274155	17.775423	116.3892975	-61.9337095	8.788623	109.1492465
12.90427	-10.958717	114.436089	-5.678481	13.165437	112.723694	51.588093	-2.543342	117.307175	49.241257	37.895157	115.4907	50.414675	17.6759075	116.3989375	-61.771637	8.6549665	109.0484505
12.390571	-10.081317	114.182533	-5.535289	13.023589	112.718079	51.706375	-2.623022	117.283463	49.323227	37.791859	115.625191	50.514801	17.5844185	116.454327	-61.585379	8.4627595	108.981831
11.777424	-9.063599	113.959679	-5.365591	12.857718	112.764046	51.837585	-2.710729	117.251953	49.481964	37.684586	115.855263	50.6597745	17.4869285	116.553608	-61.3909565	8.2285075	108.974484
11.18251	-8.077575	113.891396	-5.186188	12.700269	112.901619	51.911034	-2.885965	117.364548	49.694489	37.526737	116.194275	50.8027615	17.320386	116.7794115	-61.1751375	8.080152	109.0238265
10.593203	-7.128173	113.888977	-5.019402	12.570874	113.125107	51.969742	-3.166344	117.66658	49.953747	37.307571	116.649536	50.9617445	17.0706135	117.158058	-61.0005485	8.0711345	109.092156
9.889734	-6.002853	114.073326	-4.883831	12.463836	113.458778	52.194847	-3.527893	118.189667	50.239037	37.063431	117.246582	51.216942	16.767769	117.7181245	-60.984604	8.159903	109.1994315
8.727979	-4.316345	114.805328	-4.776298	12.308862	114.166245	52.404278	-4.107282	119.476685	50.67382	36.728432	118.475555	51.539049	16.310575	118.97612	-61.091645	8.307149	109.35637
7.882492	-3.202168	115.39875	-4.785179	12.170072	114.686897	52.389847	-4.458807	120.242188	50.921486	36.466133	119.272087	51.6556665	16.003663	119.7571375	-61.2260245	8.336481	109.6166565
6.936413	-2.070685	115.721893	-4.824922	11.984301	115.066887	52.189754	-4.839201	120.735046	51.073265	36.141109	119.899559	51.6315095	15.650954	120.3173025	-61.2813535	8.317648	109.8164715
5.998526	-0.960821	115.792885	-4.898611	11.75215	115.297737	51.959618	-5.322994	121.111618	51.205254	35.725178	120.345879	51.582436	15.201092	120.7287485	-61.379658	8.303208	109.8667255
4.999497	0.152496	115.901543	-5.000443	11.537472	115.470596	51.882957	-5.768732	121.562431	51.35331	35.324158	120.70488	51.6181335	14.777713	121.1336555	-61.6190195	8.297231	109.8075365
3.910401	1.366613	115.945557	-5.08463	11.394925	115.650627	51.857929	-6.013299	121.829834	51.337147	35.061897	121.666733	51.597538	14.524299	121.7482835	-61.766798	8.265551	109.5529705
2.805364	2.521629	115.880394	-5.156662	11.279069	115.784775	51.629055	-6.110942	121.800293	51.448917	34.848869	121.361504	51.538986	14.3689635	121.5808985	-61.85231	8.1891745	109.9886515
1.077243	4.383402	115.439751	-5.228789	11.11388	115.659592	51.390179	-6.397853	121.189789	51.275169	34.56422	122.087585	51.332674	14.0831835	121.638687	-61.790252	8.1445765	109.680497
-0.147018	5.53185	115.049377	-5.239232	11.077579	115.470039	51.316887	-6.534089	120.886078	51.36404	34.419083	121.499077	51.3404635	13.942497	121.1925775	-61.8189275	8.212661	109.7475005
-1.458171	6.786659	114.81311	-5.246918	11.148071	115.387642	51.412655	-6.412893	120.693115	51.322079	34.482025	121.691193	51.367367	14.034566	121.192154	-61.861203	8.261576	109.58313
-2.792046	7.983021	114.748672	-5.297172	11.322327	115.457809	51.580894	-6.15329	120.670952	51.187229	34.681667	121.981766	51.3840615	14.2641885	121.326359	-61.9784055	8.3804655	109.589259
-3.410047	8.702065	114.966728	-5.306296	11.533669	115.613297	51.68153	-5.859396	120.720383	51.043129	34.908531	122.245811	51.3623295	14.5245675	121.483097	-61.9749215	8.5427705	109.743497
-2.525489	8.415947	115.034225	-5.281274	11.722239	115.738892	51.677799	-5.599376	120.617691	51.002407	35.125446	122.419533	51.340103	14.763035	121.518612	-61.902651	8.681443	109.959172
-2.072417	8.241827	115.077316	-5.304782	11.823929	115.731369	51.57513	-5.473589	120.317268	51.027344	35.302746	122.45787	51.301237	14.9145785	121.387569	-61.910801	8.7332795	110.075169
-1.564761	7.935884	114.752266	-5.34096	11.893365	115.487709	51.453053	-5.54402	119.859016	51.132107	35.376919	122.325424	51.29258	14.9164495	121.09222	-61.9745	8.8702805	109.883198
-1.353246	7.638317	114.611221	-5.354906	11.976836	115.373932	51.483501	-5.486292	119.802498	51.076889	35.484898	122.316864	51.280195	14.999303	121.059681	-61.990007	8.954369	109.688183
-1.245877	7.235678	114.663986	-5.381674	12.138945	115.414955	51.601894	-5.223351	119.93148	51.063683	35.705769	122.348259	51.3327885	15.241209	121.1398695	-62.0961365	9.036681	109.6900405
-1.160377	6.84552	114.766693	-5.387917	12.34726	115.54216	51.660919	-4.857206	120.163879	50.998402	35.990189	122.379913	51.3296605	15.5664915	121.271896	-62.1054945	9.1280285	109.812424
-1.099557	6.321698	114.892807	-5.384773	12.54282	115.613876	51.640839	-4.549097	120.344414	50.952053	36.235058	122.3302	51.296446	15.8429805	121.337307	-62.065992	9.2426595	109.890445
-1.111585	5.82789	114.839264	-5.383744	12.682711	115.559113	51.54398	-4.361971	120.293739	50.942375	36.396336	122.143677	51.2431775	16.0171825	121.218708	-62.0106655	9.3482395	109.899518
-1.204615	5.358984	114.622879	-5.429406	12.743366	115.341858	51.411896	-4.351923	120.116783	NaN	NaN	NaN	NaN	NaN	NaN	NaN	NaN	NaN
-1.316807	4.619618	114.209984	-5.467814	12.761953	114.90036	51.302685	-4.511459	120.120911	50.799606	36.417484	121.284508	51.0511455	15.9530125	120.7027095	-61.9867735	9.5708935	109.0980105
-1.414193	4.06686	114.096046	-5.494808	12.796101	114.729294	51.297356	-4.387374	120.185181	50.760555	36.534573	120.98391	51.0289555	16.0735995	120.5845455	-62.0185715	9.5186025	108.8740425
-1.695589	3.491481	114.075089	-5.524096	12.863954	114.660881	51.448189	-4.176271	120.238808	50.658131	36.784756	120.700478	51.05316	16.3042425	120.469643	-62.101352	9.4236655	108.852119
-1.875554	2.921221	114.09726	-5.523458	12.933323	114.62542	51.462715	-3.959617	120.218216	50.497864	37.042965	120.434143	50.9802895	16.541674	120.3261795	-62.0272055	9.324972	108.9246605
-2.145619	2.283355	114.012695	-5.504968	12.935862	114.551834	51.411743	-3.832693	120.020065	50.374699	37.190903	120.139023	50.893221	16.679105	120.079544	-61.903157	9.192619	109.024124
-2.454799	1.702682	113.808479	-5.490867	12.856533	114.392303	51.360851	-3.930026	119.796501	50.201462	37.363945	119.849945	50.7811565	16.7169595	119.823223	-61.7628905	8.9961065	108.961383
-2.765321	1.142829	113.578224	-5.490536	12.776925	114.217934	51.364319	-4.105606	119.595955	50.101807	37.566505	119.597435	50.733063	16.7304495	119.596695	-61.714135	8.8234005	108.839173
-3.140877	0.19835	113.389847	-5.508477	12.69508	114.041969	51.390587	-4.16874	119.261337	49.974442	37.840832	119.184563	50.6825145	16.836046	119.22295	-61.6994685	8.554114	108.860988
-3.628609	-0.398135	113.298271	-5.533871	12.706097	113.979301	51.402813	-4.174276	119.018211	49.89505	38.217831	118.798996	50.6489315	17.0217775	118.9086035	-61.7166735	8.3904165	109.0499985
-4.023542	-1.006843	113.179993	-5.498539	12.764107	113.850716	51.368313	-4.212771	118.643204	49.7169	38.59734	118.481194	50.5426065	17.1922845	118.562199	-61.5396845	8.3359295	109.139233
-4.438074	-1.611593	112.943611	-5.406633	12.846292	113.673782	51.259041	-4.342267	118.30928	49.573662	38.692562	118.066132	50.4163515	17.1751475	118.187706	-61.2296175	8.5174365	109.159858
-4.867159	-2.120842	112.684807	-5.306737	12.928263	113.493011	51.283825	-4.367189	118.03981	49.416779	38.786037	117.668762	50.350302	17.209424	117.854286	-60.963776	8.647102	109.131736
-5.289428	-2.386705	112.627815	-5.239873	13.006345	113.396477	51.34362	-4.282249	117.81826	49.284233	38.873753	117.466911	50.3139265	17.295752	117.6425855	-60.7936725	8.716938	109.1503685
-5.741291	-2.698654	112.600533	-5.171283	13.087055	113.357971	51.368965	-4.270318	117.684792	49.141563	38.919258	117.411781	50.255264	17.32447	117.5482865	-60.59783	8.84964	109.1676555
-6.724376	-3.111079	112.465195	-5.14704	13.144083	113.2743	51.25943	-4.382016	117.438362	48.95401	38.959282	117.346527	50.10672	17.288633	117.3924445	-60.4008	8.999533	109.1561555
-7.315465	-3.41642	112.363564	-5.17302	13.101532	113.156082	51.131271	-4.385821	117.23101	48.833576	38.827389	117.185364	49.9824235	17.220784	117.208187	-60.3284635	8.98228	109.103977
-7.944247	-3.776502	112.172806	-5.215732	13.03331	113.025497	50.976215	-4.342546	117.185379	48.836662	38.632381	116.923119	49.9064385	17.1449175	117.054249	-60.3379025	8.9217025	108.996745
-8.561854	-4.062885	112.111153	-5.284017	13.010387	112.930801	50.898766	-4.257703	117.28302	48.723698	38.569595	116.82708	49.811232	17.155946	117.05505	-60.379266	8.864828	108.806552
-9.215715	-4.232678	112.149605	-5.387935	12.995327	112.879326	50.863342	-4.164907	117.468033	48.626945	38.555168	116.780731	49.7451435	17.1951305	117.124382	-60.5210135	8.7955235	108.63427
-10.035251	-4.290485	112.234619	-5.501081	12.96538	112.825981	50.781231	-4.108878	117.63353	48.501732	38.50473	116.760185	49.6414815	17.197926	117.1968575	-60.6436435	8.732834	108.4551045
-10.767128	-4.529339	112.216187	-5.591237	12.904571	112.806297	50.617664	-4.076202	117.841782	48.369217	38.410522	116.714928	49.4934405	17.16716	117.278355	-60.6759145	8.641982	108.334239
-12.060753	-4.701971	112.39518	-5.751804	12.792258	112.902771	50.498371	-4.135638	118.297348	48.248436	38.317619	116.840652	49.3734035	17.0909905	117.569	-60.8770115	8.4935255	108.236542
-12.97249	-4.831648	112.480247	-5.855809	12.702293	113.015427	50.421608	-4.170618	118.457054	48.154163	38.297569	116.888283	49.2878855	17.0634755	117.6726685	-60.9995035	8.3411105	108.3581855
-13.837852	-4.889596	112.536392	-5.920183	12.600658	113.063217	50.254368	-4.210095	118.414482	48.025131	38.19529	116.807053	49.1397495	16.9925975	117.6107675	-60.9801155	8.2087185	108.5156665
-14.760479	-4.80048	112.576355	-5.957462	12.485888	113.05896	50.092514	-4.323468	118.303726	47.889854	38.036919	116.643333	48.991184	16.8567255	117.4735295	-60.906108	8.1150505	108.6443905
-15.721384	-4.770695	112.528732	-6.001474	12.407168	113.062141	49.982922	-4.412446	118.255951	47.819519	37.922085	116.525673	48.9012205	16.7548195	117.390812	-60.9041685	8.0595165	108.73347
-16.726944	-4.637138	112.557877	-6.042665	12.365054	113.112602	49.902805	-4.43509	118.234146	47.728111	37.884796	116.533951	48.815458	16.724853	117.3840485	-60.900788	8.005255	108.8411555
-17.77043	-4.467495	112.532494	-6.082527	12.324393	113.177505	49.830433	-4.449577	118.193985	47.662689	37.856995	116.604927	48.746561	16.703709	117.399456	-60.911615	7.945077	108.955554
-19.266901	-4.038152	112.420593	-6.147528	12.247677	113.205681	49.687786	-4.551532	117.91674	47.560547	37.798752	116.645119	48.6241665	16.62361	117.2809295	-60.9192225	7.871744	109.1304325
-20.365685	-3.742059	112.216965	-6.199053	12.179754	113.141975	49.561073	-4.660003	117.668869	47.473862	37.75816	116.622833	48.5174675	16.5490785	117.145851	-60.9155735	7.8104295	109.138099
-21.440971	-3.394901	112.054825	-6.276612	12.116915	113.047722	49.406258	-4.738684	117.371117	47.414303	37.724422	116.538406	48.4102805	16.492869	116.9547615	-60.9635045	7.740961	109.1406825
-22.569511	-3.024331	111.802757	-6.361824	12.067989	112.938728	49.263615	-4.783679	117.046463	47.340775	37.693169	116.408066	48.302195	16.454745	116.7272645	-61.025843	7.681233	109.1501915
-23.645929	-2.551927	111.693871	-6.476474	12.036558	112.82122	49.078529	-4.802789	116.771164	47.252991	37.662495	116.211105	48.16576	16.429853	116.4911345	-61.118708	7.643263	109.1513055
-24.849459	-2.084105	111.571907	-6.610312	12.030334	112.713478	48.890625	-4.818764	116.492355	47.132206	37.65731	115.956047	48.0114155	16.419273	116.224201	-61.2320395	7.641395	109.202755
-26.001915	-1.588433	111.593674	-6.749255	12.016348	112.643394	48.711483	-4.835305	116.292282	46.997597	37.642704	115.626213	47.85454	16.4036995	115.9592475	-61.35305	7.6289965	109.3275405
-27.731722	-0.789308	111.724197	-7.005201	11.995543	112.622665	48.457718	-4.883657	116.122879	46.647011	37.668076	115.246666	47.5523645	16.3922095	115.6847725	-61.5627665	7.5988765	109.5605575
-28.898903	-0.193148	111.929939	-7.211391	11.947369	112.689636	48.322273	-4.928161	116.067337	46.48877	37.6516	114.928726	47.4055215	16.3617195	115.4980315	-61.8283035	7.5330185	109.8812405
-30.099943	0.421448	112.18132	-7.409501	11.853447	112.767776	48.19854	-5.003441	116.031387	46.299591	37.645798	114.631126	47.2490655	16.3211785	115.3312565	-62.0680675	7.3857155	110.2042955
-31.225485	1.074174	112.3508	-7.633474	11.711858	112.868454	48.095242	-5.088478	115.942047	46.121861	37.630825	114.394249	47.1085515	16.2711735	115.168148	-62.3754995	7.1525425	110.56876
-32.316654	1.794841	112.636581	-7.855435	11.540945	112.969879	48.059971	-5.248919	115.790306	45.922703	37.594597	114.190865	46.991337	16.172839	114.9905855	-62.702207	6.909051	110.9491725
-33.501118	2.496114	112.79763	-8.041391	11.328564	113.064728	47.998821	-5.419175	115.660736	45.728012	37.470562	114.005531	46.8634165	16.0256935	114.8331335	-62.9461985	6.6314345	111.2963225
-34.538464	3.268545	112.966385	-8.195553	11.098173	113.141342	47.894234	-5.562024	115.472015	45.575424	37.333324	113.90847	46.734829	15.88565	114.6902425	-63.125935	6.310696	111.5924415
-36.053337	4.450001	113.111794	-8.36067	10.760374	113.238785	47.710316	-5.776244	115.140427	45.409069	37.176811	113.923088	46.5596925	15.7002835	114.5317575	-63.2810325	5.8204645	111.9458125
-37.133682	5.321002	113.200333	-8.424101	10.582694	113.282463	47.528667	-5.853075	114.912224	45.342693	37.12608	114.00589	46.43568	15.6365025	114.459057	-63.283882	5.5288855	112.105869
-38.040409	6.23216	113.270821	-8.463573	10.460738	113.313141	47.298061	-5.846125	114.638985	45.281239	37.084225	114.098808	46.28965	15.61905	114.3688965	-63.216796	5.302426	112.2573855
-38.966309	7.125264	113.395073	-8.489872	10.409493	113.329002	47.122009	-5.835299	114.373901	45.226326	37.070313	114.182648	46.1741675	15.617507	114.2782745	-63.1539115	5.201479	112.3797295
-40.017624	8.0516	113.465866	-8.516739	10.398793	113.322845	46.999851	-5.813125	114.107445	45.172733	37.092701	114.250198	46.086292	15.639788	114.1788215	-63.11977	5.157798	112.4668685
-40.871845	8.976069	113.545097	-8.541298	10.438076	113.31366	46.899937	-5.781303	113.863503	45.158188	37.160156	114.279213	46.0290625	15.6894265	114.071358	-63.1116585	5.1867255	112.555962
-41.733067	9.893671	113.702118	-8.586949	10.509296	113.318428	46.822826	-5.752363	113.660515	45.126247	37.226383	114.287796	45.9745365	15.73701	113.9741555	-63.1484345	5.281582	112.6627005
-43.057159	11.395699	113.987328	-8.661289	10.630759	113.382637	46.654762	-5.66885	113.391327	45.076469	37.29353	114.300743	45.8656155	15.81234	113.846035	-63.1881935	5.449178	112.919239
-43.811382	12.376754	114.243484	-8.726302	10.685672	113.449463	46.506874	-5.567721	113.233963	45.015507	37.340309	114.341888	45.7611905	15.886294	113.7879255	-63.2137945	5.48505	113.1110005
-44.531761	13.299841	114.529709	-8.817309	10.751555	113.58757	46.418076	-5.509039	113.100449	44.950798	37.357487	114.363815	45.684437	15.924224	113.732132	-63.319055	5.578886	113.443008
-45.164497	14.266311	114.888702	-8.910672	10.798391	113.7565	46.300354	-5.468052	113.015022	44.863964	37.386742	114.394524	45.582159	15.959345	113.704773	-63.403503	5.637437	113.808227
-45.865757	15.258609	115.326729	-9.016878	10.827162	113.972267	46.141243	-5.40725	112.949799	44.763977	37.416767	114.422119	45.45261	16.0047585	113.685959	-63.486366	5.6495655	114.258575
-46.366673	16.218288	115.802315	-9.11457	10.84754	114.218285	45.99675	-5.389829	112.892105	44.642494	37.43285	114.465775	45.319622	16.0215105	113.67894	-63.548762	5.6735695	114.75763
-46.888741	17.117559	116.234505	-9.21347	10.864453	114.454697	45.848938	-5.389143	112.835144	44.522823	37.439796	114.534363	45.1858805	16.0253265	113.6847535	-63.6128205	5.7035795	115.2246405
-47.453838	18.48945	116.916908	-9.358459	10.87141	114.790787	45.690632	-5.389003	112.717232	44.370369	37.434017	114.62809	45.0305005	16.022507	113.672661	-63.7474185	5.720313	115.908913
-47.817791	19.439766	117.324127	-9.433309	10.867403	114.98716	45.593418	-5.416211	112.642601	44.273693	37.412567	114.674438	44.9335555	15.998178	113.6585195	-63.8001735	5.736628	116.3158005
-48.012791	20.343697	117.694046	-9.496013	10.867626	115.150215	45.500996	-5.450926	112.575462	44.191628	37.370098	114.712975	44.846312	15.959586	113.6442185	-63.838338	5.775666	116.6562115
-48.1875	21.190836	117.992424	-9.561319	10.855444	115.284576	45.400681	-5.501673	112.500473	44.119984	37.311417	114.743958	44.7603325	15.904872	113.6222155	-63.8829705	5.806016	116.9469365
-48.259003	21.977503	118.250526	-9.62465	10.882337	115.412857	45.311611	-5.576668	112.424072	44.054268	37.236675	114.785728	44.6829395	15.8300035	113.6049	-63.9322395	5.9346705	117.220814
-48.216774	22.801048	118.435379	-9.72867	10.812049	115.4487	45.190372	-5.674739	112.37146	43.997105	37.141838	114.832375	44.5937385	15.7335495	113.6019175	-64.0510785	5.8905485	117.2954825
-48.113628	23.634407	118.559135	-9.798374	10.783075	115.504669	45.110874	-5.809482	112.290802	43.949703	37.029079	114.888512	44.5302885	15.6097985	113.589657	-64.1270365	5.9563515	117.419681
-47.846668	24.774424	118.638	-9.948304	10.603825	115.501717	44.963543	-6.047356	112.201286	43.919865	36.819683	114.993271	44.441704	15.3861635	113.5972785	-64.338312	5.8214865	117.4061555
-47.629723	25.42898	118.595909	-10.044923	10.433993	115.448532	44.885189	-6.241393	112.127113	43.86974	36.677517	115.054108	44.3774645	15.218062	113.5906105	-64.4673105	5.649924	117.3064535
-47.250683	25.98797	118.546928	-10.153639	10.295317	115.396675	44.802555	-6.427414	112.057411	43.811398	36.52438	115.084229	44.3069765	15.048483	113.57082	-64.6142545	5.542151	117.22253
-46.792339	26.620865	118.421867	-10.241324	10.166342	115.319778	44.70985	-6.608708	111.993088	43.752651	36.351608	115.076889	44.2312505	14.87145	113.5349885	-64.7138985	5.461234	117.1045675
-46.244926	27.237955	118.257813	-10.324427	9.99495	115.220024	44.614647	-6.790824	111.909142	43.673515	36.192997	115.022324	44.144081	14.7010865	113.465733	-64.792935	5.2888135	116.974315
-45.686787	27.79797	118.153831	-10.368947	9.869289	115.137543	44.532948	-6.96242	111.806023	43.602325	36.018242	114.941528	44.0676365	14.527911	113.3737755	-64.8055305	5.210667	116.9013105
-45.099709	28.257927	117.99575	-10.446106	9.723854	115.007111	44.470055	-7.140007	111.681473	43.53051	35.860535	114.834358	44.0002825	14.360264	113.2579155	-64.8924945	5.087444	116.7563065
-43.95644	28.896486	117.766098	-10.545873	9.528662	114.791084	44.299297	-7.369117	111.46711	43.414482	35.675884	114.654884	43.8568895	14.1533835	113.060997	-64.9486355	4.9039405	116.521171
-43.08115	29.307894	117.534653	-10.585081	9.423766	114.649048	44.197647	-7.466305	111.300385	43.316441	35.539516	114.548019	43.757044	14.0366055	112.924202	-64.927206	4.8109265	116.373894
-42.212631	29.687653	117.348541	-10.650857	9.338758	114.483665	44.115467	-7.559502	111.143784	43.223286	35.44244	114.46917	43.6693765	13.941469	112.806477	-64.9710905	4.736047	116.160853
-41.296955	29.972374	117.115005	-10.732973	9.262026	114.313385	43.927162	-7.607921	111.036942	43.124157	35.385258	114.416756	43.5256595	13.8886685	112.726849	-64.9916055	4.6353835	115.899921
-40.287148	30.237543	116.905762	-10.819325	9.201753	114.155891	43.862831	-7.655114	110.904488	43.023056	35.338722	114.365639	43.4429435	13.841804	112.6350635	-65.0815935	4.561702	115.6767185
-39.143311	30.477365	116.646042	-10.916721	9.165754	114.002609	43.789745	-7.680015	110.774612	42.902138	35.301693	114.31955	43.3459415	13.810839	112.547081	-65.1793835	4.520669	115.458137
-38.027805	30.696445	116.401886	-11.011837	9.12486	113.840317	43.726643	-7.706554	110.66893	42.786346	35.26899	114.276337	43.2564945	13.781218	112.4726335	-65.2801685	4.468502	115.2080005
-36.264156	30.946238	115.809021	-11.133337	9.092466	113.497612	43.622295	-7.725868	110.574928	42.665836	35.258381	114.242699	43.1440655	13.7662565	112.4088135	-65.4107395	4.4186755	114.5864105
-34.970379	31.086948	115.287994	-11.253744	9.064734	113.154472	43.594246	-7.753969	110.486626	42.583595	35.276871	114.18766	43.0889205	13.761451	112.337143	-65.5964085	4.368017	113.971801
-33.695404	31.161066	114.580833	-11.359366	9.042555	112.730873	43.570145	-7.777948	110.397194	42.4869	35.268467	114.102509	43.0285225	13.7452595	112.2498515	-65.7472545	4.3398505	113.2118945
-32.372456	31.214996	113.916931	-11.464128	9.019128	112.293716	43.498611	-7.814984	110.33815	42.377132	35.237305	113.961647	42.9378715	13.7111605	112.1498985	-65.8661275	4.3270955	112.4375335
-30.947653	31.238768	113.246193	-11.609088	8.970376	111.898422	43.421101	-7.865507	110.299362	42.260944	35.202999	113.818886	42.8410225	13.668746	112.059124	-66.0591985	4.272006	111.73772
-29.543554	31.221828	112.599136	-11.756951	8.960637	111.553123	43.326649	-7.909608	110.294273	42.15419	35.132622	113.668633	42.7404195	13.611507	111.981453	-66.2543215	4.309767	111.124793
-28.101194	31.181753	112.110725	-11.901697	8.909673	111.288261	43.210251	-7.978584	110.289177	42.0396	35.070869	113.508591	42.6249255	13.5461425	111.898884	-66.4283195	4.2732035	110.677638
-25.804186	31.049168	111.459877	-12.053717	8.809102	110.993919	43.027504	-8.08326	110.288986	41.894623	34.936237	113.273453	42.4610635	13.4264885	111.7812195	-66.5684975	4.1917155	110.2066185
-24.27627	30.963882	111.13002	-12.131463	8.737106	110.826065	42.928226	-8.171391	110.293625	41.817127	34.855755	113.103043	42.3726765	13.342182	111.698334	-66.6356025	4.13203	109.953796
-22.649191	30.853495	110.776772	-12.187996	8.6484	110.659073	42.870132	-8.265843	110.328316	41.761391	34.753418	112.984528	42.3157615	13.2437875	111.656422	-66.6917535	4.0530125	109.661724
-21.04484	30.726042	110.381058	-12.2282	8.561934	110.48362	42.849487	-8.362402	110.410919	41.747757	34.659981	112.910797	42.298622	13.1487895	111.660858	-66.755022	3.9750785	109.306382
-19.436996	30.614424	110.051453	-12.262427	8.475979	110.292122	42.841991	-8.462819	110.542618	41.74691	34.597675	112.874046	42.2944505	13.067428	111.708332	-66.8193045	3.88453	108.875912
-17.713299	30.501854	109.700188	-12.295783	8.394553	110.093224	42.853546	-8.521741	110.724892	41.760841	34.529701	112.892303	42.3071935	13.00398	111.8085975	-66.8987595	3.785126	108.3778505
-16.109804	30.392405	109.403732	-12.316638	8.34565	109.906677	42.909782	-8.60071	110.928551	41.788284	34.491764	112.954842	42.349033	12.945527	111.9416965	-66.982309	3.745773	107.8716575
-13.523451	30.257263	109.141602	-12.337611	8.298965	109.653877	43.003006	-8.657631	111.396133	41.874416	34.435349	113.251305	42.438711	12.888859	112.323719	-67.113933	3.709071	106.984035
-11.932791	30.169428	109.097061	-12.374288	8.308903	109.613159	43.086563	-8.689155	111.862274	41.99678	34.433449	113.608238	42.5416715	12.872147	112.735256	-67.2902475	3.745659	106.491062
-10.241231	30.111721	109.347092	-12.40617	8.351764	109.758949	43.18713	-8.728682	112.505463	42.123829	34.394051	114.121902	42.6554795	12.8326845	113.3136825	-67.4678195	3.8708435	106.2042155
-8.605168	30.05851	109.815506	-12.46399	8.428916	110.079132	43.452717	-8.766146	113.308372	42.281113	34.34819	114.808334	42.866915	12.791022	114.058353	-67.794895	4.06681	106.099911
-7.035968	30.075253	110.540619	-12.545506	8.528304	110.578659	43.651764	-8.768831	114.241096	42.467083	34.372719	115.624763	43.0594235	12.801944	114.9329295	-68.1504355	4.254664	106.2243885
-5.423696	29.994797	111.375488	-12.604248	8.655948	111.201134	43.860828	-8.761946	115.260826	42.632389	34.395546	116.520844	43.2466085	12.8168	115.890835	-68.4551045	4.495096	106.511433
-3.912528	29.949141	112.211227	-12.667775	8.785784	111.860809	44.051628	-8.716553	116.306389	42.900276	34.391739	117.348709	43.475952	12.837593	116.827549	-68.811502	4.733975	106.894069
-1.737879	29.904636	113.61586	-12.758938	8.994091	112.816513	44.284451	-8.626894	117.813583	43.275333	34.46611	118.660164	43.779892	12.919608	118.2368735	-69.297768	5.068574	107.3961525
-0.245573	29.77421	114.318512	-12.78237	9.12999	113.374306	44.458076	-8.646668	118.715111	43.43903	34.500957	119.485649	43.948553	12.9271445	119.10038	-69.513293	5.3328355	107.648232
1.051477	29.701923	115.079514	-12.797821	9.256851	113.846184	44.606731	-8.669237	119.470634	43.622471	34.499382	120.227074	44.114601	12.9150725	119.848854	-69.710243	5.5986295	107.843514
2.358409	29.624208	115.748322	-12.836376	9.376452	114.262619	44.710285	-8.687048	120.042229	43.800163	34.499073	120.865479	44.255224	12.9060125	120.453854	-69.927976	5.8468915	108.071384
3.541966	29.518145	116.427841	-12.823375	9.482835	114.6436	44.753201	-8.673064	120.430138	43.95628	34.500755	121.423485	44.3547405	12.9138455	120.9268115	-70.0014905	6.0518245	108.3603885
4.741502	29.378551	116.933357	-12.786372	9.580814	114.98085	44.764881	-8.623023	120.619926	44.097687	34.50359	121.91198	44.431284	12.9402835	121.265953	-70.004028	6.2213445	108.695747
5.792994	29.285931	117.475212	-12.761895	9.659965	115.265945	44.760429	-8.584971	120.723434	44.247032	34.489407	122.316406	44.5037305	12.952218	121.51992	-70.0275205	6.367712	109.01197
7.402909	28.972452	118.123962	-12.723734	9.817064	115.633789	44.73074	-8.536068	120.776787	44.3918	34.487949	122.860123	44.56127	12.9759405	121.818455	-70.008738	6.6581875	109.449123
8.201701	28.813066	118.610954	-12.696828	9.959015	115.873932	44.721058	-8.448325	120.734573	44.465614	34.496819	123.152885	44.593336	13.024247	121.943729	-69.986992	6.893783	109.804135
9.065219	28.579742	118.9291	-12.591891	10.091916	116.046097	44.738312	-8.326101	120.645248	44.524384	34.537865	123.412895	44.631348	13.105882	122.0290715	-69.81513	7.07795	110.0631225
9.837748	28.331184	119.231644	-12.579128	10.301219	116.227676	44.756779	-8.23325	120.523087	44.566177	34.61808	123.635185	44.661478	13.192415	122.079136	-69.819734	7.410023	110.376216
10.532067	28.09594	119.432159	-12.58072	10.551553	116.39489	44.750412	-8.092456	120.377922	44.571922	34.728611	123.789894	44.661167	13.3180775	122.083908	-69.822607	7.7850285	110.705872
11.299252	27.569002	119.596718	-12.6078	10.819322	116.54174	44.74781	-7.916466	120.217827	44.578506	34.8307	123.902687	44.663158	13.457117	122.060257	-69.878758	8.181527	111.023223
11.830198	27.159864	119.7873	-12.601858	11.086319	116.691528	44.760315	-7.768264	120.111229	44.558407	34.94408	123.975586	44.659361	13.587908	122.0434075	-69.863077	8.58473	111.3396485
12.630923	26.432377	119.861725	-12.606101	11.483296	116.881004	44.833107	-7.57078	120.049393	44.527672	35.149551	124.033142	44.6803895	13.7893855	122.0412675	-69.8925915	9.1772065	111.7207405
13.132754	25.79483	119.835175	-12.61546	11.726057	116.977989	44.899342	-7.459435	120.039024	44.509506	35.284233	124.061882	44.704424	13.912399	122.050453	-69.935344	9.539715	111.905525
13.665454	25.051954	119.785561	-12.602814	11.933689	117.022743	44.926857	-7.35545	120.043159	44.504642	35.400261	124.070419	44.7157495	14.0224055	122.056789	-69.9213775	9.8449725	111.988697
14.074697	24.243719	119.680992	-12.587337	12.104821	117.030952	44.9632	-7.262508	120.039963	44.48304	35.492016	124.013962	44.72312	14.114754	122.0269625	-69.897794	10.094888	112.0349415
14.475521	23.402014	119.480789	-12.577863	12.261831	116.991936	44.856422	-7.142308	120.132156	44.486809	35.576714	123.893951	44.6716155	14.217203	122.0130535	-69.8273415	10.306459	111.9708185
14.849239	22.403267	119.228897	-12.524869	12.395908	116.887733	44.945736	-7.072565	120.134995	44.468262	35.674763	123.746529	44.706999	14.301099	121.940762	-69.756737	10.490717	111.834704
15.22886	21.384962	118.933105	-12.427609	12.512505	116.709198	45.092323	-7.000485	120.164177	44.468071	35.760975	123.535751	44.780197	14.380245	121.849964	-69.635415	10.644765	111.568432
15.731732	19.71286	118.394089	-12.23189	12.66502	116.357208	45.646996	-6.961343	120.200691	44.52858	35.915459	123.239838	45.087788	14.477058	121.7202645	-69.551568	10.852982	110.9941515
16.013224	18.472252	118.016396	-11.949394	12.691982	115.954735	45.826756	-6.868731	120.471832	44.66214	35.969578	122.985313	45.244448	14.5504235	121.7285725	-69.143236	10.8335405	110.1808975
16.330112	17.174955	117.608452	-11.619044	12.680676	115.389503	46.394554	-6.90899	120.582596	44.796753	36.042381	122.792686	45.5956535	14.5666955	121.687641	-68.8337415	10.7946565	109.091365
16.593302	15.822214	117.056419	-11.221622	12.647663	114.690422	46.812183	-6.920992	120.776299	45.008804	36.102901	122.521172	45.9104935	14.5909545	121.6487355	-68.3537375	10.7043715	107.7321085
16.879854	14.391107	116.433075	-10.766542	12.594562	113.885712	47.212517	-6.980354	120.935417	45.264961	36.123146	122.15847	46.238739	14.571396	121.5469435	-67.771823	10.617728	106.2244805
17.003212	12.989386	115.729141	-10.294235	12.51325	113.104805	47.590733	-7.041909	120.959793	45.487881	36.138737	121.721397	46.539307	14.548414	121.340595	-67.127777	10.478086	104.869015
17.1376	11.483054	115.057777	-9.770717	12.41564	112.498093	47.963799	-7.120662	120.833649	45.748234	36.083733	121.060135	46.8560165	14.4815355	120.946892	-66.3974505	10.3497445	104.049294
17.189083	9.212422	114.150848	-9.043859	12.271164	111.914658	48.381535	-7.322636	120.573975	46.15979	35.925709	119.894684	47.2706625	14.3015365	120.2343295	-65.3583805	10.2407915	103.5949865
17.046099	7.67049	113.804115	-8.672928	12.191043	111.690857	48.580067	-7.474981	120.364914	46.372559	35.745155	119.17614	47.476313	14.135087	119.770527	-64.822169	10.246999	103.611187
16.851082	6.178302	113.5047	-8.440628	12.172612	111.490967	48.682728	-7.627553	120.167709	46.599197	35.530495	118.596664	47.6409625	13.951471	119.3821865	-64.5222185	10.393753	103.5997475
16.498699	4.657964	113.270142	-8.396171	12.22635	111.310051	48.656708	-7.792327	119.963821	46.605675	35.401108	118.304504	47.6311915	13.8043905	119.1341625	-64.4235335	10.6483095	103.4859395
16.02236	3.1956	113.091835	-8.504009	12.348883	111.13826	48.526936	-7.962561	119.706139	46.75045	35.273586	117.939056	47.638693	13.6555125	118.8225975	-64.646711	11.0422535	103.4539225
15.502935	1.826808	112.812614	-8.729967	12.549341	110.941887	48.334633	-8.103342	119.433701	46.568466	35.314247	117.874786	47.4515495	13.6054525	118.6542435	-64.9114835	11.4932295	103.2295305
14.875229	0.476989	112.43689	-8.998205	12.803327	110.730995	48.060776	-8.159476	119.034729	46.44627	35.38002	117.777992	47.253523	13.610272	118.4063605	-65.249933	11.996382	103.0556295
13.872983	-1.485065	111.740753	-9.385965	13.217669	110.392929	47.6059	-8.205763	118.172035	46.173603	35.562836	117.503227	46.8897515	13.6785365	117.837631	-65.6616815	12.7568015	102.948227
13.1663	-2.779685	111.100647	-9.586226	13.479058	110.113846	47.291416	-8.231935	117.542198	45.953171	35.717468	117.159233	46.6222935	13.7427665	117.3507155	-65.7947455	13.2153495	102.8769765
12.437325	-4.088169	110.464729	-9.705281	13.696883	109.822151	47.015423	-8.166929	116.683197	45.791138	35.87709	116.66925	46.4032805	13.8550805	116.6762235	-65.8138425	13.5386855	102.9680785
11.765702	-5.391774	109.783432	-9.717803	13.829681	109.484589	46.792515	-8.07781	115.904251	45.661144	36.002686	115.994965	46.2268295	13.962438	115.949608	-65.6624355	13.696924	103.01957
11.046568	-6.756438	109.234474	-9.644651	13.852894	109.140984	46.613701	-7.985596	115.196228	45.568375	36.176167	115.166763	46.091038	14.0952855	115.1814955	-65.38034	13.6105025	103.1004725
10.355476	-8.162949	108.891472	-9.488479	13.753451	108.792343	46.500782	-7.870688	114.50901	45.554852	36.313583	114.308342	46.027817	14.2214475	114.408676	-65.004775	13.2854545	103.17601
9.706645	-9.569054	108.79792	-9.330067	13.524344	108.385765	46.517117	-7.795913	114.150299	45.578255	36.333839	113.383423	46.047686	14.268963	113.766861	-64.70782	12.779725	103.004669
8.654844	-11.748921	109.015259	-9.094627	13.026832	107.656013	46.562366	-7.923636	114.070061	45.576126	36.055943	112.104652	46.069246	14.0661535	113.0873565	-64.2585	11.9875105	102.2246695
7.964309	-13.179933	109.245171	-8.937604	12.578726	107.165443	46.659523	-8.162967	114.155212	45.584526	35.687737	111.31263	46.1220245	13.762385	112.733921	-63.9972325	11.395067	101.596965
7.313241	-14.604773	109.553543	-8.780561	12.050533	106.730125	46.746479	-8.41989	114.353416	45.598618	35.236504	110.631516	46.1725485	13.408307	112.492466	-63.7336705	10.692759	100.967784
6.523415	-15.926051	109.977257	-8.636671	11.454247	106.397888	46.761574	-8.650228	114.610764	45.644142	34.731205	110.042488	46.202858	13.0404885	112.326626	-63.4762	9.8680055	100.46915
5.755744	-17.124317	110.544144	-8.535875	10.827196	106.186798	46.691147	-8.873324	114.917122	45.70726	34.226189	109.558716	46.1992035	12.6764325	112.237919	-63.2709535	8.9779595	100.135677
4.989316	-18.19784	111.068192	-8.436959	10.233586	106.092346	46.554806	-9.06835	115.204796	45.764454	33.707855	109.167648	46.15963	12.3197525	112.186222	-63.033548	8.1474195	99.99847
4.246927	-19.163271	111.575661	-8.385835	9.69178	106.080795	46.371536	-9.269077	115.465858	45.806675	33.247833	108.878235	46.0891055	11.989378	112.1720465	-62.8607755	7.394182	99.9895435
2.875901	-20.235979	112.192551	-8.404088	9.05002	106.128632	46.149796	-9.610704	115.74514	45.814884	32.710857	108.585152	45.98234	11.5500765	112.165146	-62.790516	6.5499635	100.092118
1.973316	-20.834614	112.504898	-8.439514	8.758734	106.137001	46.02557	-9.788492	115.89502	45.806019	32.486187	108.479271	45.9157945	11.3488475	112.1871455	-62.7948225	6.1686205	100.0868565
1.041144	-21.19964	112.621986	-8.529669	8.585188	106.140312	45.87738	-9.90083	115.991142	45.791737	32.302494	108.411514	45.8345585	11.200832	112.201328	-62.8938965	5.969544	100.079296
0.103851	-21.39258	112.674141	-8.622966	8.541571	106.129707	45.693596	-9.925938	116.002739	45.761036	32.212898	108.384109	45.727316	11.14348	112.193424	-62.973248	5.939662	100.06599
-0.816914	-21.491018	112.45462	-8.725525	8.60301	106.131783	45.520012	-9.895555	115.933502	45.704472	32.24543	108.400795	45.612242	11.1749375	112.1671485	-63.063292	6.0310825	100.0964175
-1.909454	-21.402756	112.275841	-8.806086	8.736489	106.168732	45.3909	-9.799613	115.764221	45.651363	32.378834	108.453049	45.5211315	11.2896105	112.108635	-63.1333035	6.1833675	100.228829
-2.882589	-21.079762	111.984001	-8.855141	8.91195	106.208824	45.311897	-9.614647	115.542267	45.620552	32.592247	108.530548	45.4662245	11.4888	112.0364075	-63.1765065	6.3351	100.3812405
-4.396698	-20.361891	111.546219	-8.839941	9.240893	106.299255	45.283703	-9.305925	115.219604	45.55072	33.015564	108.6875	45.4172115	11.8548195	111.953552	-63.0970935	6.6269665	100.644958
-5.428082	-19.820295	111.176941	-8.781941	9.477285	106.418846	45.281635	-9.039966	114.997169	45.539394	33.295959	108.801674	45.4105145	12.1279965	111.8994215	-62.9743965	6.8265735	100.9382705
-6.508858	-19.049578	110.925385	-8.721888	9.676598	106.549301	45.328217	-8.783156	114.775993	45.547562	33.558197	108.946182	45.4378895	12.3875205	111.8610875	-62.8816655	6.9656755	101.2375145
-7.600506	-18.240238	110.6642	-8.65575	9.849782	106.67379	45.390503	-8.603222	114.569542	45.578716	33.791206	109.088623	45.4846095	12.593992	111.8290825	-62.7961095	7.105572	101.5184975
-8.721159	-17.316849	110.324432	-8.608397	10.009264	106.799385	45.450356	-8.471851	114.322868	45.626774	33.973316	109.211609	45.538565	12.7507325	111.7672385	-62.755359	7.2677955	101.8315315
-9.911927	-16.259563	110.000847	-8.558772	10.141995	106.893585	45.440708	-8.37288	114.051796	45.662735	34.143021	109.362602	45.5517215	12.8850705	111.707199	-62.6692655	7.3989195	102.079971
-11.128045	-15.1717	109.641563	-8.545249	10.275452	106.969009	45.409275	-8.286701	113.799377	45.694614	34.328609	109.529175	45.5519445	13.020954	111.664276	-62.6424425	7.52995	102.273742
-12.96037	-13.296037	108.999039	-8.536909	10.500777	107.040764	45.371262	-8.112909	113.454224	45.753422	34.667416	109.796295	45.562342	13.2772535	111.6252595	-62.63616	7.7243005	102.4562685
-14.221811	-11.967195	108.675095	-8.529032	10.704812	107.083618	45.37632	-7.93898	113.246429	45.805031	34.918484	109.950912	45.5906755	13.489752	111.5986705	-62.6487395	7.919872	102.5685655
-15.510141	-10.527953	108.319351	-8.524327	10.992042	107.13369	45.36652	-7.717985	113.082352	45.833191	35.196167	110.099182	45.5998555	13.739091	111.590767	-62.6485095	8.244993	102.676613
-16.786415	-8.954323	108.090607	-8.509423	11.317523	107.199097	45.390396	-7.437013	112.899033	45.869492	35.4818	110.233368	45.629944	14.0223935	111.5662005	-62.64879	8.6126525	102.8319935
-18.071638	-7.369942	107.822624	-8.461256	11.670648	107.25238	45.439392	-7.116945	112.697388	45.929466	35.788364	110.348785	45.684429	14.3357095	111.5230865	-62.606941	9.0055865	102.9816735
-19.424664	-5.724356	107.628059	-8.418622	12.052377	107.319084	45.493774	-6.798448	112.484291	45.979763	36.116524	110.483673	45.7367685	14.659038	111.483982	-62.5740125	9.445716	103.154186
-20.795975	-4.018532	107.448067	-8.329617	12.419447	107.36216	45.501938	-6.476279	112.270546	46.062229	36.446163	110.656204	45.7820835	14.984942	111.463375	-62.4413175	9.853952	103.260945
-22.792036	-1.491987	107.002167	-8.223334	12.940669	107.361832	45.541237	-6.042743	111.922157	46.202148	36.920849	110.98027	45.8716925	15.439053	111.4512135	-62.3183605	10.442285	103.2724505
