# Supplementary material for: How to jointly control a ball trajectory on a moving board: Methodological insights into Motor Learning and Rehabilitation
Source: PLoS One. 2025 Oct 15;20(10):e0334588. doi: 10.1371/journal.pone.0334588 (PMC12527165; doi:10.1371/journal.pone.0334588)
Supplement: S2 Data — (ZIP) [file pone.0334588.s002.zip › D1_006.csv]

Ball_X	Ball_Y	Ball_Z	BoardCentre_X	BoardCentre_Y	BoardCentre_Z	P1LeftHand_X	P1LeftHand_Y	P1LeftHand_Z	P1RightHand_X	P1RightHand_Y	P1RightHand_Z	P1MidHands_X	P1MidHands_Y	P1MidHands_Z	P2MidHands_X	P2MidHands_Y	P2MidHands_Z
14.534979	30.200306	101.210747	-8.899929	21.385996	100.94783	44.727451	-3.509055	104.38501	42.604012	50.006229	105.194946	43.6657315	23.248587	104.789978	-61.4655895	19.523405	97.105682
15.290864	29.608727	101.283775	-8.669442	21.483492	101.051949	45.05872	-3.391546	104.642822	42.795456	50.147076	105.365845	43.927088	23.377765	105.0043335	-61.265972	19.589219	97.0995645
16.008883	28.993458	101.46505	-8.456995	21.544411	101.123001	45.386627	-3.302289	104.864693	42.968281	50.249672	105.487267	44.177454	23.4736915	105.17598	-61.091444	19.6151305	97.070022
16.646084	28.334808	101.527679	-8.254261	21.568897	101.133957	45.687634	-3.236617	105.036964	43.1297	50.31702	105.579674	44.408667	23.5402015	105.308319	-60.917189	19.5975925	96.959595
17.221174	27.719856	101.545807	-8.074121	21.563848	101.108276	45.954655	-3.193785	105.167831	43.283974	50.365234	105.653702	44.6193145	23.5857245	105.4107665	-60.7675565	19.5419715	96.8057855
17.791836	27.114275	101.569733	-7.948492	21.540693	101.065971	46.157875	-3.15539	105.248917	43.426231	50.41111	105.724129	44.792053	23.62786	105.486523	-60.689037	19.453526	96.645419
18.600943	26.126272	101.577461	-7.749686	21.537481	101.046776	46.390327	-3.068108	105.284561	43.590389	50.478565	105.787041	44.990358	23.7052285	105.535801	-60.48973	19.3697335	96.557751
19.099218	25.435522	101.631996	-7.640425	21.553766	101.089073	46.517353	-2.980995	105.256714	43.659115	50.557285	105.83149	45.088234	23.788145	105.544102	-60.369084	19.319387	96.634044
19.545572	24.750521	101.706459	-7.534123	21.598389	101.162209	46.654976	-2.882811	105.226364	43.71545	50.631439	105.875252	45.185213	23.874314	105.550808	-60.253459	19.322464	96.77361
19.944975	24.122709	101.714851	-7.44563	21.649792	101.259979	46.800076	-2.795365	105.212311	43.765347	50.743233	105.906631	45.2827115	23.973934	105.559471	-60.1739715	19.32565	96.960487
20.320229	23.515186	101.790031	-7.349389	21.729128	101.39196	46.953209	-2.693931	105.193649	43.812496	50.87619	105.955627	45.3828525	24.0911295	105.574638	-60.0816305	19.3671265	97.209282
20.713202	22.854282	101.837601	-7.261034	21.814112	101.531326	47.099823	-2.578334	105.152	43.841579	51.009201	106.027031	45.470701	24.2154335	105.5895155	-59.992769	19.4127905	97.4731365
21.00136	22.17845	101.885048	-7.186348	21.909588	101.633858	47.225521	-2.436692	105.080582	43.875595	51.150482	106.116272	45.550558	24.356895	105.598427	-59.923254	19.462281	97.669289
21.444925	21.075947	101.85347	-7.073206	22.052006	101.712372	47.413723	-2.19167	104.94162	43.900311	51.39299	106.248833	45.657017	24.60066	105.5952265	-59.803429	19.503352	97.8295175
21.665949	20.412216	101.789749	-6.993374	22.144924	101.711441	47.552544	-2.039499	104.862549	43.885651	51.541824	106.30603	45.7190975	24.7511625	105.5842895	-59.7058455	19.5386855	97.8385925
21.913349	19.724577	101.776566	-6.901505	22.223967	101.679291	47.70639	-1.897499	104.844193	43.908169	51.678848	106.267464	45.8072795	24.8906745	105.5558285	-59.6102895	19.5572595	97.8027535
22.150229	18.935575	101.664993	-6.806422	22.270212	101.636414	47.881012	-1.776614	104.91021	43.896721	51.756714	106.191757	45.8888665	24.99005	105.5509835	-59.5017105	19.550374	97.7218445
22.368891	18.057138	101.649628	-6.674451	22.271597	101.585434	48.099022	-1.729267	105.047134	43.880035	51.789242	106.117294	45.9895285	25.0299875	105.582214	-59.3384305	19.5132065	97.588654
22.527138	17.2111	101.724693	-6.545357	22.191713	101.533699	48.31002	-1.753032	105.252754	43.965809	51.770718	105.957184	46.1379145	25.008843	105.604969	-59.2286285	19.374583	97.462429
22.66004	16.344505	101.72213	-6.406127	22.050867	101.481483	48.515247	-1.833893	105.461327	44.035496	51.678299	105.825806	46.2753715	24.922203	105.6435665	-59.0876255	19.179531	97.3193995
22.853191	15.03902	101.750565	-6.216897	21.730007	101.375603	48.744209	-2.087109	105.685974	44.119766	51.426155	105.655228	46.4319875	24.669523	105.670601	-58.8657815	18.790491	97.080605
22.952652	14.074296	101.686729	-6.100628	21.484591	101.29335	48.829575	-2.25586	105.76738	44.204895	51.211731	105.538895	46.517235	24.4779355	105.6531375	-58.718491	18.4912465	96.9335625
22.95175	13.111788	101.665054	-5.993433	21.257156	101.233589	48.873123	-2.43466	105.81205	44.333282	51.007999	105.416702	46.6032025	24.2866695	105.614376	-58.5900685	18.2276425	96.852802
22.972261	12.16507	101.622818	-5.926565	21.068321	101.192131	48.924751	-2.589235	105.832626	44.378159	50.809467	105.399117	46.651455	24.110116	105.6158715	-58.504585	18.026526	96.7683905
22.888794	11.264073	101.620468	-5.848876	20.945169	101.175797	48.961792	-2.729845	105.898499	44.449772	50.663013	105.403839	46.705782	23.966584	105.651169	-58.403534	17.923754	96.700425
22.816416	10.449888	101.630699	-5.794722	20.868128	101.181458	49.012856	-2.817116	105.976906	44.512779	50.570824	105.447861	46.7628175	23.876854	105.7123835	-58.3522615	17.859402	96.6505325
22.762453	9.63413	101.713203	-5.730351	20.833632	101.199936	49.089222	-2.873034	106.053543	44.571297	50.524319	105.501137	46.8302595	23.8256425	105.77734	-58.2909615	17.8416215	96.622532
22.629524	8.312293	101.747238	-5.597547	20.820904	101.219437	49.254307	-2.904128	106.166115	44.66069	50.503445	105.53228	46.9574985	23.7996585	105.8491975	-58.1525925	17.8421495	96.5896765
22.520964	7.457001	101.754227	-5.475159	20.830629	101.197586	49.379292	-2.907962	106.224358	44.727367	50.507713	105.491653	47.0533295	23.7998755	105.8580055	-58.0036475	17.8613825	96.5371665
22.330513	6.639119	101.715385	-5.366769	20.832676	101.146851	49.515625	-2.898361	106.26104	44.802853	50.519878	105.402008	47.159239	23.8107585	105.831524	-57.892777	17.8545935	96.462178
22.19928	5.888841	101.665558	-5.215442	20.796814	101.031242	49.650269	-2.880251	106.284164	44.866894	50.518669	105.277824	47.2585815	23.819209	105.780994	-57.6894655	17.774419	96.28149
21.989187	5.093173	101.638916	-5.084585	20.761141	100.914848	49.785736	-2.875127	106.334984	44.922405	50.488853	105.104622	47.3540705	23.806863	105.719803	-57.5232405	17.715419	96.109893
21.804695	4.225864	101.622536	-4.962399	20.7075	100.823235	49.926712	-2.894214	106.42189	44.967258	50.447784	104.900314	47.446985	23.776785	105.661102	-57.371783	17.638215	95.985368
21.565918	3.382252	101.653984	-4.805268	20.600084	100.705002	50.100529	-2.940417	106.529388	45.056683	50.381607	104.610382	47.578606	23.720595	105.569885	-57.189142	17.479573	95.840119
21.124264	2.261611	101.753769	-4.566018	20.39897	100.618294	50.343727	-3.063524	106.741867	45.15229	50.230484	104.164993	47.7480085	23.58348	105.45343	-56.8800445	17.21446	95.783158
20.865715	1.54088	101.853966	-4.403618	20.210581	100.550117	50.520718	-3.177445	106.876144	45.207794	50.092991	103.874886	47.864256	23.457773	105.375515	-56.671492	16.963389	95.724719
20.523811	0.803528	101.963066	-4.268155	19.965591	100.476181	50.679714	-3.297686	106.99028	45.24287	49.909996	103.596664	47.961292	23.306155	105.293472	-56.497602	16.625027	95.65889
20.146963	0.059732	102.035355	-4.146557	19.689978	100.374413	50.797432	-3.438843	107.110832	45.218124	49.674805	103.341255	48.007778	23.117981	105.2260435	-56.300892	16.261975	95.5227825
19.676294	-0.61079	102.048256	-4.048887	19.403708	100.253784	50.889862	-3.611195	107.183472	45.219471	49.418438	103.075005	48.0546665	22.9036215	105.1292385	-56.1524405	15.9037945	95.3783295
19.213907	-1.211166	102.033569	-3.963945	19.121643	100.170448	50.944138	-3.810359	107.21418	45.233864	49.165638	102.837013	48.089001	22.6776395	105.0255965	-56.016891	15.5656465	95.3152995
18.769663	-1.736127	101.981842	-3.877197	18.835407	100.075386	50.980968	-4.002794	107.21891	45.31004	48.943275	102.615738	48.145504	22.4702405	104.917324	-55.899898	15.2005735	95.233448
18.058647	-2.389855	101.909866	-3.767743	18.439787	99.981636	51.024673	-4.299663	107.204033	45.393353	48.636593	102.500511	48.209013	22.168465	104.852272	-55.744499	14.711109	95.111
17.526417	-2.786549	101.881752	-3.72805	18.239216	99.972878	51.048916	-4.472332	107.166306	45.413296	48.475235	102.521492	48.231106	22.0014515	104.843899	-55.687206	14.4769805	95.101857
16.922369	-3.076829	101.767029	-3.677931	18.098204	99.99192	51.050014	-4.591278	107.111046	45.485424	48.350605	102.514091	48.267719	21.8796635	104.8125685	-55.623581	14.3167445	95.1712715
16.234331	-3.296363	101.683189	-3.640385	18.01581	100.025772	51.056946	-4.660007	107.018616	45.503143	48.291302	102.573898	48.2800445	21.8156475	104.796257	-55.5608145	14.2159725	95.255287
15.553647	-3.412129	101.573143	-3.591433	18.001848	100.093842	51.066147	-4.679192	106.887291	45.519722	48.291142	102.674736	48.2929345	21.805975	104.7810135	-55.4758005	14.197721	95.4066705
14.900805	-3.47266	101.424286	-3.531963	18.038534	100.187996	51.099976	-4.644181	106.754135	45.494564	48.354359	102.866104	48.29727	21.855089	104.8101195	-55.361196	14.221979	95.5658725
14.249105	-3.433483	101.28434	-3.461272	18.120796	100.293907	51.170723	-4.558133	106.601166	45.578873	48.460625	103.01989	48.374798	21.951246	104.810528	-55.297342	14.290346	95.777286
13.225683	-3.367129	101.047043	-3.350941	18.316408	100.426804	51.271225	-4.385999	106.372688	45.642044	48.670723	103.340851	48.4566345	22.142362	104.8567695	-55.1585165	14.490454	95.9968385
12.40324	-3.21935	100.93261	-3.269178	18.469507	100.486732	51.336796	-4.2702	106.225349	45.663273	48.798336	103.521469	48.5000345	22.264068	104.873409	-55.0383905	14.674946	96.100055
11.607185	-3.088795	100.769997	-3.185705	18.63184	100.52121	51.382565	-4.16597	106.06115	45.665482	48.925468	103.683731	48.5240235	22.379749	104.8724405	-54.8954335	14.883931	96.1699795
10.855735	-2.918758	100.561676	-3.103284	18.782188	100.523117	51.41806	-4.088263	105.901428	45.794964	49.030449	103.757431	48.606512	22.471093	104.8294295	-54.81308	15.093283	96.2168045
10.101171	-2.729062	100.388268	-3.05131	18.916204	100.514366	51.423252	-4.04214	105.751785	45.809029	49.1194	103.856514	48.6161405	22.53863	104.8041495	-54.7187605	15.293778	96.2245825
9.310861	-2.520182	100.252998	-3.027682	19.024248	100.512436	51.417553	-3.990447	105.602455	45.779182	49.209923	103.994461	48.5983675	22.609738	104.798458	-54.6537315	15.438758	96.226414
8.429678	-2.330416	100.11747	-3.010386	19.088217	100.512466	51.405113	-3.947709	105.495773	45.848274	49.246979	104.023834	48.6266935	22.649635	104.7598035	-54.6474655	15.526799	96.2651285
7.109924	-2.040807	99.987373	-2.969928	19.098351	100.495483	51.432186	-3.91627	105.385818	45.79911	49.27523	104.104828	48.615648	22.67948	104.745323	-54.555504	15.517222	96.245643
6.300714	-1.859613	99.95047	-2.926878	19.050283	100.46991	51.472008	-3.931568	105.375526	45.764587	49.233318	104.070023	48.6182975	22.650875	104.7227745	-54.4720535	15.449691	96.2170455
5.474499	-1.670439	99.977722	-2.870737	18.964445	100.416817	51.526672	-3.995256	105.409241	45.724533	49.154259	104.00119	48.6256025	22.5795015	104.7052155	-54.3670765	15.3493885	96.1284185
4.572204	-1.506703	99.904266	-2.815773	18.835939	100.332329	51.555126	-4.097392	105.459427	45.698853	49.050316	103.950417	48.6269895	22.476462	104.704922	-54.2585355	15.195416	95.959736
3.637136	-1.270075	99.818336	-2.760515	18.72155	100.230003	51.718651	-4.276134	105.393265	45.825005	48.893211	103.786255	48.771828	22.3085385	104.58976	-54.292858	15.1345615	95.870246
2.719295	-1.11414	99.616005	-2.70075	18.622704	100.11412	51.708023	-4.390869	105.275665	45.910309	48.773884	103.708527	48.809166	22.1915075	104.492096	-54.210666	15.0539005	95.736144
1.840218	-0.931463	99.402878	-2.64875	18.574268	99.997887	51.693047	-4.467877	105.079018	45.950031	48.711277	103.705887	48.821539	22.1217	104.3924525	-54.119039	15.026836	95.6033215
0.448669	-0.648525	99.065742	-2.594545	18.649092	99.88575	51.441818	-4.428384	104.804253	46.026375	48.734211	103.806259	48.7340965	22.1529135	104.305256	-53.9231865	15.1452705	95.466244
-0.551482	-0.407449	98.88221	-2.564894	18.795589	99.87719	51.58741	-4.364214	104.527771	46.013451	48.838089	103.936699	48.8004305	22.2369375	104.232235	-53.9302185	15.3542405	95.522145
-1.518232	-0.158014	98.7127	-2.544049	18.994286	99.896484	51.561188	-4.21705	104.380226	46.05999	48.97039	104.047325	48.810589	22.37667	104.2137755	-53.898687	15.611902	95.5791925
-2.437859	0.140671	98.681931	-2.546444	19.225176	99.935493	51.570034	-4.061998	104.277969	46.047783	49.146988	104.199959	48.8089085	22.542495	104.238964	-53.9017965	15.907857	95.632022
-3.35279	0.436881	98.587448	-2.545791	19.45717	99.971474	51.572495	-3.903676	104.220047	46.046112	49.315407	104.313828	48.8093035	22.7058655	104.2669375	-53.9008855	16.2084745	95.6760105
-4.420767	0.729967	98.584579	-2.537074	19.658142	99.997795	51.549179	-3.770251	104.203247	46.047638	49.456692	104.370544	48.7984085	22.8432205	104.2868955	-53.8725565	16.4730635	95.7086945
-5.44156	0.97928	98.534912	-2.512418	19.81679	100.010239	51.55064	-3.690631	104.153427	46.059372	49.548817	104.35836	48.805006	22.929093	104.2558935	-53.829842	16.704487	95.7645845
-6.851252	1.328484	98.624207	-2.406972	19.933924	100.015953	51.569229	-3.644586	104.050377	46.114635	49.58868	104.170418	48.841932	22.972047	104.1103975	-53.655876	16.895801	95.9215085
-7.802812	1.537461	98.677605	-2.289705	19.912567	100.002686	51.62162	-3.662959	103.991936	46.172569	49.548626	103.947952	48.8970945	22.9428335	103.969944	-53.4765045	16.8823005	96.035428
-8.827017	1.746292	98.785141	-2.147336	19.829283	99.984261	51.685577	-3.733006	103.988541	46.242096	49.461864	103.648041	48.9638365	22.864429	103.818291	-53.2585085	16.794137	96.150231
-9.773021	1.863563	98.864517	-1.999589	19.696445	99.93631	51.775414	-3.845606	104.001343	46.309517	49.338055	103.335526	49.0424655	22.7462245	103.6684345	-53.0416435	16.6466655	96.2041855
-10.680326	2.012851	98.971024	-1.846782	19.500881	99.877449	51.840134	-3.996344	103.978386	46.472073	49.154137	102.959129	49.1561035	22.5788965	103.4687575	-52.8496675	16.4228655	96.2861405
-11.631456	2.167941	98.986023	-1.699209	19.255104	99.782188	51.904613	-4.197799	103.872238	46.593475	48.95084	102.597191	49.249044	22.3765205	103.2347145	-52.647462	16.1336875	96.3296615
-12.602507	2.378704	98.995903	-1.563514	18.976475	99.664574	51.90649	-4.470805	103.733185	46.708725	48.72105	102.238251	49.3076075	22.1251225	102.985718	-52.4346355	15.8278275	96.34343
-13.975466	2.612926	98.87381	-1.398425	18.513302	99.462975	51.845573	-4.84721	103.381744	46.875046	48.337578	101.728943	49.3603095	21.745184	102.5553435	-52.1571595	15.28142	96.3706065
-14.864461	2.842622	98.816391	-1.340447	18.21204	99.334389	51.772213	-5.115856	103.10453	46.950768	48.093128	101.428558	49.3614905	21.488636	102.266544	-52.0423845	14.935444	96.402234
-15.829068	3.149762	98.757591	-1.295713	17.93416	99.224678	51.661022	-5.355385	102.854706	46.99688	47.878311	101.152252	49.328951	21.261463	102.003479	-51.920377	14.606857	96.445877
-16.718643	3.402452	98.786751	-1.277083	17.692818	99.161041	51.579563	-5.546344	102.614845	47.050713	47.675014	100.895287	49.315138	21.064335	101.755066	-51.869304	14.321301	96.567016
-17.532867	3.700842	98.870224	-1.267886	17.47447	99.174377	51.309425	-5.658064	102.507607	47.007225	47.504616	100.721832	49.158325	20.923276	101.6147195	-51.694097	14.025664	96.7340345
-18.306879	4.070205	99.032303	-1.274178	17.280027	99.238899	51.29134	-5.825245	102.391113	46.984718	47.35117	100.608276	49.138029	20.7629625	101.4996945	-51.686385	13.7970915	96.9781035
-19.13665	4.503792	99.197662	-1.312785	17.107817	99.348244	51.263912	-5.974794	102.362991	46.997547	47.221256	100.552078	49.1307295	20.623231	101.4575345	-51.7562995	13.592403	97.2389535
-20.307816	5.162396	99.426758	-1.391331	16.884304	99.496071	51.221146	-6.20042	102.370026	46.995117	47.047638	100.497795	49.1081315	20.423609	101.4339105	-51.8907935	13.344999	97.5582315
-21.003254	5.618744	99.556656	-1.464875	16.771585	99.560265	51.158897	-6.36928	102.376343	46.944809	46.936893	100.443077	49.051853	20.2838065	101.40971	-51.981603	13.2593635	97.71082
-21.652821	6.084895	99.682594	-1.533064	16.669109	99.591293	51.060928	-6.548751	102.386154	46.958351	46.7952	100.306175	49.0096395	20.1232245	101.3461645	-52.0757675	13.2149935	97.8364215
-22.309021	6.645403	99.721069	-1.605781	16.575708	99.576256	50.948273	-6.73246	102.366516	46.906326	46.662426	100.190826	48.9272995	19.964983	101.278671	-52.1388615	13.186433	97.873841
-22.974541	7.276133	99.638382	-1.685784	16.480644	99.502907	50.812782	-6.911316	102.312981	46.8843	46.530151	100.063278	48.848541	19.8094175	101.1881295	-52.220109	13.1518705	97.8176845
-23.534304	7.846114	99.578903	-1.778045	16.356979	99.38282	50.660248	-7.087424	102.2118	46.942329	46.380127	99.912094	48.8012885	19.6463515	101.061947	-52.3573785	13.0676065	97.703693
-24.081505	8.441653	99.412445	-1.878229	16.233007	99.249138	50.491924	-7.253881	102.041779	46.909237	46.251415	99.78981	48.7005805	19.498767	100.9157945	-52.4570385	12.967247	97.5824815
-24.744844	9.357697	99.249191	-2.007486	16.085407	99.052032	50.2015	-7.475375	101.773369	46.83757	46.08749	99.560593	48.519535	19.3060575	100.666981	-52.534507	12.8647565	97.437083
-25.16979	10.102723	99.129799	-2.091274	16.015844	98.935005	49.996414	-7.594232	101.606026	46.832657	45.973873	99.384544	48.4145355	19.1898205	100.495285	-52.5970835	12.8418675	97.374725
-25.58643	10.905005	98.989784	-2.197037	15.975155	98.81871	49.825993	-7.678451	101.435646	46.693672	45.937805	99.309608	48.2598325	19.129677	100.372627	-52.6539065	12.820633	97.264793
-25.869537	11.69076	98.929367	-2.309978	15.947993	98.69603	49.661766	-7.723013	101.283325	46.728279	45.87257	99.093246	48.1950225	19.0747785	100.1882855	-52.8149785	12.8212075	97.2037745
-26.131502	12.454142	98.793732	-2.432806	15.952234	98.589523	49.505894	-7.744389	101.15876	46.650028	45.859444	98.947289	48.077961	19.0575275	100.0530245	-52.943573	12.8469405	97.1260215
-26.317341	13.206174	98.671844	-2.527634	15.95411	98.479248	49.370487	-7.738675	101.026222	46.461964	45.874821	98.816765	47.9162255	19.068073	99.9214935	-52.9714935	12.840147	97.0370025
-26.458921	14.069733	98.588577	-2.651842	15.963939	98.385139	49.235134	-7.724073	100.886391	46.413475	45.88866	98.647736	47.8243045	19.0822935	99.7670635	-53.1279885	12.8455845	97.0032145
-26.63039	15.417745	98.511253	-2.836682	15.95998	98.282166	49.029053	-7.676495	100.637093	46.269505	45.937363	98.44577	47.649279	19.130434	99.5414315	-53.322643	12.789526	97.0229005
-26.613554	16.346085	98.512543	-2.965388	15.964468	98.259476	48.898445	-7.631351	100.420319	46.124275	45.998875	98.339149	47.51136	19.183762	99.379734	-53.442136	12.745174	97.139218
-26.610109	17.209671	98.551079	-3.085947	15.958938	98.264923	48.779068	-7.565372	100.156639	45.932011	46.067604	98.261337	47.3555395	19.251116	99.208988	-53.5274335	12.66676	97.320858
-26.51009	18.124203	98.625961	-3.213301	15.976514	98.256432	48.628586	-7.484479	99.844276	45.82354	46.128578	98.098465	47.226063	19.3220495	98.9713705	-53.652665	12.6309785	97.5414935
-26.401667	19.134645	98.619919	-3.34783	15.997643	98.215942	48.457855	-7.401952	99.537399	45.672131	46.188862	97.966156	47.064993	19.393455	98.7517775	-53.760653	12.601831	97.6801065
-26.17268	20.128546	98.579521	-3.50045	16.040859	98.150757	48.287132	-7.318673	99.211655	45.557487	46.232044	97.84964	46.9223095	19.4566855	98.5306475	-53.9232095	12.6250325	97.7708665
-25.961954	21.102493	98.427597	-3.673159	16.067322	98.02327	48.119904	-7.261096	98.904449	45.476238	46.269753	97.745987	46.798071	19.5043285	98.325218	-54.144389	12.6303155	97.721322
-25.493893	22.587633	98.110786	-3.886459	16.116316	97.730553	47.895329	-7.235495	98.485825	45.404305	46.297665	97.575592	46.649817	19.531085	98.0307085	-54.422735	12.701547	97.4303975
-25.13426	23.603231	97.853561	-3.999604	16.151886	97.525002	47.741146	-7.239138	98.241577	45.379562	46.275578	97.468613	46.560354	19.51822	97.855095	-54.559562	12.785552	97.194909
-24.623377	24.627489	97.621826	-4.102932	16.190281	97.34066	47.59663	-7.263718	98.063248	45.375992	46.234268	97.3946	46.486311	19.485275	97.728924	-54.692175	12.895287	96.952396
-24.137146	25.565613	97.372711	-4.191073	16.208044	97.174583	47.492264	-7.283498	97.938141	45.434311	46.190468	97.349541	46.4632875	19.453485	97.643841	-54.8454335	12.962603	96.705325
-23.551258	26.564938	97.174927	-4.256256	16.207399	97.045174	47.4319	-7.310022	97.846603	45.494293	46.149548	97.361115	46.4630965	19.419763	97.603859	-54.9756085	12.995035	96.486489
-22.912392	27.521833	96.958107	-4.290255	16.2078	96.926643	47.410019	-7.350505	97.829163	45.578861	46.092026	97.417374	46.49444	19.3707605	97.6232685	-55.07495	13.0448395	96.2300175
-22.173223	28.483795	96.823837	-4.300004	16.175062	96.853905	47.415588	-7.383076	97.861931	45.663887	46.038757	97.554626	46.5397375	19.3278405	97.7082785	-55.1397455	13.0222835	95.9995315
-21.041437	29.818529	96.843109	-4.279137	16.094959	96.894852	47.456379	-7.418177	97.97477	45.793514	45.931252	97.96389	46.6249465	19.2565375	97.96933	-55.1832205	12.9333805	95.820374
-20.220787	30.704828	96.983589	-4.230647	16.030874	97.036865	47.488728	-7.424089	98.123596	45.890198	45.880188	98.406929	46.689463	19.2280495	98.2652625	-55.150757	12.8336985	95.8084675
-19.308989	31.574097	97.295471	-4.192136	15.967933	97.279724	47.550983	-7.395685	98.367401	46.01638	45.851849	98.98394	46.7836815	19.228082	98.6756705	-55.1679535	12.707784	95.8837775
-18.442032	32.340927	97.686249	-4.179914	15.935971	97.615501	47.647537	-7.333287	98.73735	46.197701	45.867752	99.660492	46.922619	19.2672325	99.198921	-55.282447	12.6047095	96.032081
-17.520962	33.145733	98.110855	-4.165053	15.945445	98.015938	47.757767	-7.259675	99.214127	46.251442	45.932007	100.440933	47.0046045	19.336166	99.82753	-55.3347105	12.554724	96.204346
-16.448534	33.850384	98.621017	-4.172197	16.008455	98.461349	47.895721	-7.119118	99.722183	46.327255	46.009411	101.182243	47.111488	19.4451465	100.452213	-55.455882	12.5717635	96.470485
-15.594095	34.588963	99.11705	-4.196	16.107624	98.904701	48.008064	-6.95268	100.256622	46.394112	46.10976	101.893166	47.201088	19.57854	101.074894	-55.593088	12.636708	96.734508
-14.173235	35.604645	99.785515	-4.297653	16.271782	99.517403	48.131298	-6.708693	101.035515	46.377991	46.3032	102.90139	47.2546445	19.7972535	101.9684525	-55.8499505	12.7463105	97.0663535
-13.163428	36.13464	100.155579	-4.36878	16.385918	99.904297	48.193748	-6.55752	101.525116	46.294258	46.437107	103.485916	47.244003	19.9397935	102.505516	-55.981563	12.8320425	97.303078
-12.247776	36.717064	100.560608	-4.458765	16.478092	100.296486	48.211525	-6.425463	102.041862	46.166542	46.565418	104.041016	47.1890335	20.0699775	103.041439	-56.1065635	12.8862065	97.551533
-11.338968	37.177258	100.879524	-4.555514	16.576342	100.651077	48.224552	-6.333833	102.544678	46.166229	46.626759	104.411385	47.1953905	20.146463	103.4780315	-56.3064185	13.006221	97.8241225
-10.381652	37.610168	101.130402	-4.666676	16.639833	100.984482	48.224403	-6.265824	103.028343	46.031013	46.683506	104.815742	47.127708	20.208841	103.9220425	-56.46106	13.070825	98.0469215
-9.326914	37.959999	101.338509	-4.76665	16.665714	101.266113	48.232918	-6.262158	103.479095	46.03138	46.694458	105.018661	47.132149	20.21615	104.248878	-56.665449	13.115278	98.283348
-8.41011	38.306595	101.516251	-4.86257	16.663128	101.489708	48.204216	-6.293245	103.898285	45.957375	46.664249	105.241653	47.0807955	20.185502	104.569969	-56.8059355	13.140754	98.409447
-6.986337	38.670998	101.819252	-4.987331	16.60231	101.745499	48.139652	-6.339047	104.385963	45.851555	46.642574	105.54985	46.9956035	20.1517635	104.9679065	-56.9702655	13.0528565	98.5230915
-6.038806	38.824635	101.851639	-5.064541	16.561321	101.892792	48.099205	-6.371351	104.63073	45.829952	46.618683	105.684174	46.9645785	20.123666	105.157452	-57.0936605	12.998976	98.628132
-5.098409	38.985523	102.053596	-5.113579	16.521549	102.045044	48.043694	-6.368495	104.847801	45.822056	46.624283	105.83284	46.932875	20.127894	105.3403205	-57.160033	12.915204	98.7497675
-4.202731	39.094776	102.17276	-5.167012	16.500711	102.197205	48.019035	-6.325605	105.058456	45.801647	46.646873	105.999924	46.910341	20.160634	105.52919	-57.244365	12.840788	98.86522
-3.338404	39.144859	102.414253	-5.225929	16.521442	102.367935	48.004288	-6.225339	105.309845	45.744411	46.699745	106.225822	46.8743495	20.237203	105.7678335	-57.3262075	12.805681	98.9680365
-2.483121	39.186115	102.637222	-5.303513	16.574411	102.569786	48.04047	-6.090425	105.582932	45.690582	46.803139	106.521355	46.865526	20.356357	106.0521435	-57.472552	12.792465	99.0874285
-1.582332	39.23399	102.923599	-5.368876	16.669338	102.781929	48.121445	-5.926229	105.942047	45.626568	46.945457	106.87429	46.8740065	20.509614	106.4081685	-57.6117585	12.829062	99.1556895
-0.424221	39.198338	103.489136	-5.452997	16.860853	103.192795	48.272503	-5.60298	106.585327	45.493267	47.191341	107.541512	46.882885	20.7941805	107.0634195	-57.788879	12.9275255	99.3221705
0.311935	39.093094	103.887093	-5.487179	17.001835	103.487465	48.411549	-5.361547	107.026276	45.422859	47.405289	108.001831	46.917204	21.021871	107.5140535	-57.891562	12.981799	99.4608765
1.020789	38.922806	104.268089	-5.495272	17.140276	103.769325	48.565712	-5.11911	107.409584	45.485687	47.589039	108.35128	47.0256995	21.2349645	107.880432	-58.0162435	13.0455875	99.658218
1.79187	38.761566	104.552231	-5.486305	17.265007	104.014992	48.704483	-4.892238	107.739128	45.45369	47.805046	108.704948	47.0790865	21.456404	108.222038	-58.0516965	13.07361	99.807946
2.456769	38.58112	104.808929	-5.45908	17.387503	104.203888	48.849449	-4.699563	107.971069	45.429897	48.033978	108.957001	47.139673	21.6672075	108.464035	-58.057833	13.1077985	99.943741
3.073218	38.311794	104.915451	-5.421177	17.505295	104.329659	48.965855	-4.526885	108.125565	45.309872	48.236176	109.176147	47.1378635	21.8546455	108.650856	-57.9802175	13.1559445	100.008462
3.6464	38.011208	104.954826	-5.370527	17.599674	104.404198	49.070461	-4.357882	108.210121	45.294346	48.380516	109.210709	47.1824035	22.011317	108.710415	-57.9234575	13.188031	100.097981
4.389877	37.427986	104.948715	-5.332875	17.715853	104.415039	49.187347	-4.181063	108.223297	45.358944	48.538635	109.047935	47.2731455	22.178786	108.635616	-57.9388955	13.25292	100.194462
4.887762	36.983242	104.831573	-5.349676	17.745966	104.37571	49.22908	-4.112292	108.177757	45.234116	48.623596	108.959541	47.231598	22.255652	108.568649	-57.93095	13.23628	100.182771
5.318844	36.49128	104.680862	-5.376785	17.752644	104.278336	49.209248	-4.059434	108.102402	45.23951	48.707195	108.732895	47.224379	22.3238805	108.4176485	-57.977949	13.1814075	100.1390235
5.691879	35.962135	104.531013	-5.446576	17.720839	104.177406	49.142929	-4.046901	107.991325	45.21162	48.726139	108.533844	47.1772745	22.339619	108.2625845	-58.0704265	13.102059	100.0922275
5.980102	35.42799	104.308617	-5.534183	17.659088	104.05439	49.058949	-4.107017	107.838799	45.13834	48.730042	108.265732	47.0986445	22.3115125	108.0522655	-58.1670105	13.0066635	100.0565145
6.218998	34.859093	104.077972	-5.650994	17.591293	103.954109	48.916401	-4.188159	107.640686	45.043446	48.715809	107.907715	46.9799235	22.263825	107.7742005	-58.2819115	12.918761	100.1340175
6.434306	34.224285	103.81076	-5.78084	17.510471	103.886078	48.686497	-4.298467	107.360435	44.920788	48.639015	107.428345	46.8036425	22.170274	107.39439	-58.3653225	12.850668	100.377766
6.692475	33.198692	103.397736	-6.031293	17.412437	103.935913	48.315952	-4.517594	106.902054	44.681297	48.404522	106.507195	46.4986245	21.943464	106.7046245	-58.5612105	12.88141	101.1672015
6.852868	32.495026	103.242966	-6.190393	17.347666	104.10025	48.026913	-4.700903	106.711113	44.540127	48.17128	105.910873	46.28352	21.7351885	106.310993	-58.664306	12.9601435	101.889507
7.016768	31.795156	103.276756	-6.344436	17.254265	104.351685	47.78587	-4.959727	106.63192	44.417076	47.951443	105.470726	46.101473	21.495858	106.051323	-58.790345	13.012672	102.652047
7.126717	31.143436	103.272415	-6.485771	17.152033	104.617561	47.600994	-5.205795	106.611214	44.360592	47.697712	105.12648	45.980793	21.2459585	105.868847	-58.952335	13.0581075	103.366275
7.239291	30.539631	103.324532	-6.595215	17.008362	104.85833	47.460091	-5.409512	106.609596	44.292583	47.450573	104.888474	45.876337	21.0205305	105.749035	-59.066767	12.9961935	103.967625
7.362594	29.960463	103.407761	-6.668976	16.842041	105.095375	47.343643	-5.62231	106.63707	44.22916	47.228901	104.722748	45.7864015	20.8032955	105.679909	-59.1243535	12.8807865	104.510841
7.513096	29.353699	103.516541	-6.70173	16.629675	105.294655	47.277649	-5.833589	106.673637	44.199883	47.018288	104.631821	45.738766	20.5923495	105.652729	-59.142226	12.6670005	104.936581
7.77372	28.466749	103.719284	-6.740523	16.312443	105.544647	47.24107	-6.129464	106.724457	44.204636	46.760647	104.633804	45.722853	20.3155915	105.6791305	-59.203899	12.3092945	105.4101635
7.965351	27.913908	103.816483	-6.754753	16.113855	105.663788	47.240562	-6.282081	106.758972	44.206856	46.647881	104.698601	45.723709	20.1829	105.7287865	-59.233215	12.04481	105.5987895
8.196769	27.392063	103.906906	-6.758805	15.940886	105.739304	47.250504	-6.379296	106.764351	44.197227	46.572388	104.791275	45.7238655	20.096546	105.777813	-59.2414755	11.785226	105.700795
8.453999	26.925745	103.979431	-6.785317	15.826898	105.768761	47.287388	-6.42709	106.757103	44.192211	46.520966	104.910263	45.7397995	20.046938	105.833683	-59.3104335	11.606858	105.703839
8.725161	26.475576	104.069557	-6.782402	15.732919	105.745338	47.354454	-6.451023	106.740097	44.204739	46.500233	105.089127	45.7795965	20.024605	105.914612	-59.3444005	11.441233	105.576064
8.986558	26.107792	104.141678	-6.778537	15.666381	105.726814	47.438801	-6.445089	106.724442	44.217007	46.519009	105.298721	45.827904	20.03696	106.0115815	-59.384978	11.295802	105.4420465
9.216481	25.779911	104.250252	-6.780908	15.628672	105.787697	47.525063	-6.413394	106.762222	44.25518	46.541142	105.480553	45.8901215	20.063874	106.1213875	-59.4519375	11.19347	105.4540065
9.603338	25.31464	104.554108	-6.70336	15.639676	106.047867	47.698513	-6.345934	106.944969	44.288876	46.581356	105.821434	45.9936945	20.117711	106.3832015	-59.4004145	11.161641	105.7125325
9.894016	24.985449	104.861092	-6.644057	15.667325	106.328377	47.840996	-6.299121	107.154976	44.401157	46.618046	106.090225	46.1210765	20.1594625	106.6226005	-59.4091905	11.1751875	106.0341535
10.219229	24.645121	105.223587	-6.567412	15.697402	106.630074	48.014565	-6.2406	107.461967	44.542824	46.649006	106.425858	46.2786945	20.204203	106.9439125	-59.4135185	11.190601	106.3162355
10.549824	24.303556	105.580696	-6.472698	15.73596	106.935669	48.205425	-6.169311	107.846748	44.694237	46.70525	106.825912	46.449831	20.2679695	107.33633	-59.395227	11.2039505	106.535008
10.887581	23.978762	105.955597	-6.401041	15.76279	107.231674	48.424171	-6.091368	108.255196	44.837273	46.752167	107.235313	46.630722	20.3303995	107.7452545	-59.432804	11.1951805	106.7180935
11.244806	23.632223	106.330826	-6.318109	15.780658	107.546875	48.621185	-6.023438	108.639862	44.945732	46.798023	107.623795	46.7834585	20.3872925	108.1318285	-59.4196765	11.1740235	106.9619215
11.605782	23.284023	106.674538	-6.242481	15.776843	107.838455	48.781105	-5.99686	108.973503	45.041061	46.819344	107.950607	46.911083	20.411242	108.462055	-59.396045	11.142444	107.214855
12.06906	22.776964	107.049774	-6.15602	15.735579	108.201012	48.947861	-6.024733	109.301376	45.137806	46.797928	108.303925	47.0428335	20.3865975	108.8026505	-59.3548735	11.0845605	107.5993735
12.353	22.455151	107.191315	-6.121997	15.67563	108.348289	49.002087	-6.080419	109.383858	45.182644	46.766064	108.42942	47.0923655	20.3428225	108.906639	-59.3363595	11.0084375	107.789939
12.609657	22.122662	107.2323	-6.139266	15.594198	108.396896	49.020187	-6.14416	109.3992	45.190983	46.697105	108.497169	47.105585	20.2764725	108.9481845	-59.384117	10.9119235	107.8456075
12.87633	21.763601	107.221962	-6.160667	15.498504	108.373428	49.024055	-6.227561	109.35553	45.164883	46.604416	108.535835	47.094469	20.1884275	108.9456825	-59.415803	10.8085805	107.8011735
13.161198	21.372829	107.193695	-6.199016	15.385309	108.330109	48.997627	-6.304521	109.28891	45.120319	46.513294	108.552994	47.058973	20.1043865	108.920952	-59.457005	10.6662315	107.739266
13.445581	20.976131	107.1782	-6.22846	15.284883	108.322945	48.982796	-6.369013	109.256554	45.065723	46.426971	108.599709	47.0242595	20.028979	108.9281315	-59.4811795	10.540787	107.7177585
13.794806	20.569368	107.216026	-6.249831	15.199214	108.371964	49.016476	-6.429721	109.318748	45.054901	46.361488	108.671227	47.0356885	19.9658835	108.9949875	-59.5353505	10.4325445	107.7489405
14.334742	19.927097	107.429436	-6.218313	15.095223	108.587395	49.16888	-6.500746	109.57534	45.038258	46.329746	108.869263	47.103569	19.9145	109.2223015	-59.540195	10.275946	107.9524885
14.714056	19.49061	107.635483	-6.177119	15.065308	108.800545	49.309765	-6.518393	109.848495	45.006783	46.329792	109.015511	47.158274	19.9056995	109.432003	-59.512512	10.2249165	108.169087
15.075382	19.140703	107.868767	-6.109952	15.054788	109.005608	49.483833	-6.505362	110.197853	45.035255	46.309475	109.173409	47.259544	19.9020565	109.685631	-59.479448	10.2075195	108.325585
15.423491	18.803921	108.097839	-6.039323	15.050324	109.180237	49.67614	-6.480585	110.591827	45.042534	46.311371	109.409859	47.359337	19.915393	110.000843	-59.437983	10.185255	108.359631
15.742141	18.46542	108.319809	-5.977785	15.047587	109.290756	49.887756	-6.439989	110.990822	45.059559	46.329792	109.681961	47.4736575	19.9449015	110.3363915	-59.4292275	10.1502725	108.2451205
16.054995	18.092003	108.536163	-5.931749	15.025229	109.350655	50.086124	-6.405714	111.379326	45.088867	46.334869	110.014465	47.5874955	19.9645775	110.6968955	-59.4509935	10.0858805	108.0044145
16.376137	17.692196	108.732452	-5.843614	14.989167	109.365807	50.261147	-6.380852	111.760857	45.119034	46.301838	110.398956	47.6900905	19.960493	111.0799065	-59.3773185	10.017841	107.6517075
16.820299	17.081915	108.960106	-5.70519	14.943398	109.331406	50.534916	-6.386061	112.213448	45.22007	46.249916	110.991982	47.877493	19.9319275	111.602715	-59.287873	9.9548685	107.060097
17.100206	16.644106	109.097626	-5.615427	14.906955	109.27433	50.695305	-6.403178	112.430359	45.314476	46.233765	111.373772	48.0048905	19.9152935	111.9020655	-59.2357445	9.8986165	106.6465945
17.361624	16.206404	109.150826	-5.515573	14.908677	109.219955	50.831902	-6.401532	112.52816	45.393734	46.21352	111.698936	48.112818	19.905994	112.113548	-59.143964	9.91136	106.326362
17.616482	15.820375	109.195915	-5.40009	14.969862	109.177124	50.920849	-6.399744	112.538979	45.481251	46.218994	111.925102	48.20105	19.909625	112.2320405	-59.00123	10.030099	106.1222075
17.745258	15.439987	109.186264	-5.313719	15.085321	109.138763	50.977707	-6.364428	112.464119	45.576946	46.276657	112.077209	48.2773265	19.9561145	112.270664	-58.9047645	10.2145275	106.006862
17.861357	15.100522	109.080002	-5.25303	15.223633	109.064102	51.013721	-6.294768	112.27758	45.643627	46.349422	112.195496	48.328674	20.027327	112.236538	-58.834734	10.419939	105.891666
17.902887	14.779775	108.937164	-5.227723	15.396221	108.984581	50.983311	-6.247819	112.070549	45.659428	46.413223	112.225723	48.3213695	20.082702	112.148136	-58.7768155	10.70974	105.821026
17.832926	14.24623	108.704926	-5.242663	15.707695	108.804749	50.845158	-6.14971	111.711372	45.643761	46.491302	112.184586	48.2444595	20.170796	111.947979	-58.7297855	11.244594	105.661519
17.75235	13.818283	108.463669	-5.287098	15.931561	108.679108	50.75103	-6.110438	111.48056	45.607307	46.522842	112.143723	48.1791685	20.206202	111.8121415	-58.7533645	11.65692	105.5460745
17.62608	13.312179	108.276749	-5.363436	16.146835	108.562515	50.629471	-6.073783	111.274109	45.544823	46.584015	112.076393	48.087147	20.255116	111.675251	-58.814019	12.038554	105.449779
17.460745	12.834046	108.108139	-5.450593	16.344149	108.445724	50.488598	-6.026193	111.08522	45.445847	46.638725	112.025108	47.9672225	20.306266	111.555164	-58.8684085	12.382032	105.336284
17.214905	12.337543	107.956825	-5.557173	16.527725	108.346451	50.345242	-5.995624	110.910164	45.338924	46.665802	111.952164	47.842083	20.335089	111.431164	-58.956429	12.720361	105.261738
16.962297	11.82748	107.751526	-5.670984	16.69421	108.259651	50.193169	-5.999223	110.729042	45.24192	46.695282	111.854996	47.7175445	20.3480295	111.292019	-59.0595125	13.0403905	105.227283
16.664276	11.337133	107.57753	-5.774097	16.825436	108.152008	50.015152	-6.00204	110.535324	45.130966	46.69487	111.763748	47.573059	20.346415	111.149536	-59.121253	13.304457	105.15448
16.119143	10.453287	107.29557	-5.934103	16.979763	107.991074	49.724247	-6.033163	110.270462	44.956474	46.676003	111.60804	47.3403605	20.32142	110.939251	-59.2085665	13.638106	105.042897
15.757507	9.748313	107.09639	-6.052905	17.059704	107.896927	49.545361	-6.063185	110.109726	44.833668	46.66291	111.518646	47.1895145	20.2998625	110.814186	-59.2953245	13.8195455	104.979668
15.373518	9.083926	106.934059	-6.131546	17.095345	107.758484	49.402302	-6.094654	109.995079	44.704834	46.632412	111.415794	47.053568	20.268879	110.7054365	-59.31666	13.921811	104.8115315
14.925954	8.379217	106.761063	-6.203778	17.095646	107.580292	49.303734	-6.128609	109.920265	44.575035	46.599327	111.292503	46.9393845	20.235359	110.606384	-59.3469405	13.955933	104.5542
14.495635	7.71763	106.5326	-6.27987	17.07641	107.356392	49.231285	-6.163506	109.851089	44.569237	46.55481	111.093811	46.900261	20.195652	110.47245	-59.460001	13.957168	104.240334
14.000394	7.023125	106.319305	-6.327972	17.03933	107.069603	49.168392	-6.2287	109.798904	44.480862	46.490582	110.863983	46.824627	20.130941	110.3314435	-59.480571	13.947719	103.8077625
13.4925	6.230832	106.065353	-6.380353	16.980919	106.774666	49.066082	-6.305723	109.75573	44.333553	46.408802	110.633743	46.6998175	20.0515395	110.1947365	-59.4605235	13.9102985	103.3545955
12.628253	5.04605	105.773354	-6.488414	16.907793	106.366982	48.896797	-6.477597	109.709633	44.17572	46.247578	110.192657	46.5362585	19.8849905	109.951145	-59.5130865	13.9305955	102.782819
12.014989	4.28286	105.576965	-6.571399	16.870817	106.125275	48.772026	-6.627289	109.699425	44.13166	46.125771	109.890198	46.451843	19.749241	109.7948115	-59.594641	13.992393	102.4557385
11.384985	3.585098	105.415115	-6.66825	16.850651	105.898346	48.637192	-6.75207	109.679985	44.042587	46.029999	109.639099	46.3398895	19.6389645	109.659542	-59.6763895	14.0623375	102.13715
10.729616	2.826818	105.263992	-6.760624	16.868204	105.697891	48.454121	-6.82314	109.648621	43.987179	45.929016	109.409805	46.22065	19.552938	109.529213	-59.741898	14.18347	101.866569
9.984457	2.146299	105.128845	-6.851394	16.909201	105.52037	48.267906	-6.900325	109.603203	44.385345	45.655663	108.921257	46.3266255	19.377669	109.26223	-60.0294135	14.440733	101.77851
9.218595	1.413053	104.996994	-6.949715	16.975809	105.374146	48.091568	-6.949986	109.540428	44.078602	45.760429	108.917046	46.085085	19.4052215	109.228737	-59.984515	14.5463965	101.519555
8.438851	0.768653	104.857895	-7.051305	17.066074	105.250107	47.894073	-6.942069	109.500801	43.790375	45.843788	108.922729	45.842224	19.4508595	109.211765	-59.944834	14.6812885	101.288449
7.245485	-0.156624	104.651344	-7.23623	17.269295	105.07386	47.663235	-6.898183	109.414375	43.716526	45.8997	108.851982	45.6898805	19.5007585	109.1331785	-60.1623405	15.0378315	101.0145415
6.338493	-0.709539	104.517349	-7.343183	17.430918	104.942383	47.525822	-6.81399	109.325432	43.61377	46.01997	108.772949	45.569796	19.60299	109.0491905	-60.256162	15.258846	100.8355755
5.438872	-1.309167	104.355087	-7.441998	17.60902	104.816093	47.414154	-6.651264	109.22245	43.537045	46.186352	108.622597	45.4755995	19.767544	108.9225235	-60.3595955	15.450496	100.7096625
4.528105	-1.782623	104.212807	-7.506823	17.801167	104.6679	47.343246	-6.452648	109.100655	43.144135	46.520741	108.493782	45.2436905	20.0340465	108.7972185	-60.2573365	15.5682875	100.5385815
3.634175	-2.294008	104.091812	-7.524667	17.976	104.475739	47.321579	-6.232027	108.990242	42.993004	46.760109	108.180763	45.1572915	20.264041	108.5855025	-60.2066255	15.687959	100.3659755
2.693779	-2.82155	103.949097	-7.476281	18.069569	104.223373	47.369148	-5.990418	108.871994	43.245743	46.853291	107.497719	45.3074455	20.4314365	108.1848565	-60.2600075	15.7077015	100.2618895
1.760843	-3.351737	103.796303	-7.41928	18.100042	103.91848	47.456326	-5.797729	108.741951	43.186615	47.026764	106.878731	45.3214705	20.6145175	107.810341	-60.1600305	15.5855665	100.026619
0.349103	-3.986174	103.66275	-7.298206	18.027039	103.352058	47.55999	-5.616363	108.544472	43.092346	47.142921	105.747559	45.326168	20.763279	107.1460155	-59.92258	15.290799	99.5581005
-0.671405	-4.448291	103.475662	-7.232102	17.877937	102.898857	47.592766	-5.590177	108.41684	42.960453	47.125805	104.967758	45.2766095	20.767814	106.692299	-59.7408135	14.98806	99.105415
-1.703768	-4.859637	103.244003	-7.183203	17.654722	102.379837	47.639771	-5.658025	108.267189	42.868614	46.999729	104.149605	45.2541925	20.670852	106.208397	-59.6205985	14.638592	98.551277
-2.705718	-5.207095	102.980927	-7.155533	17.336212	101.844048	47.61475	-5.758326	108.089127	42.738487	46.771179	103.411034	45.1766185	20.5064265	105.7500805	-59.4876845	14.1659975	97.9380155
-3.721262	-5.462323	102.688393	-7.160428	16.973951	101.367508	47.525169	-5.948647	107.93837	42.626728	46.465878	102.759445	45.0759485	20.2586155	105.3489075	-59.3968045	13.6892865	97.3861085
-4.84214	-5.663047	102.376244	-7.170218	16.601606	100.986305	47.401352	-6.159148	107.740509	42.580837	46.167603	102.284065	44.9910945	20.0042275	105.012287	-59.3315305	13.1989845	96.960323
-5.956989	-5.732342	102.038383	-7.180201	16.28709	100.678337	47.263046	-6.348461	107.52623	42.528767	45.912544	101.962242	44.8959065	19.7820415	104.744236	-59.2563085	12.7921385	96.612438
-7.552425	-5.630291	101.556564	-7.262034	15.993185	100.344292	47.041607	-6.558043	107.260666	42.42292	45.729534	101.755951	44.7322635	19.5857455	104.5083085	-59.2563315	12.4006245	96.1802755
-8.680265	-5.361553	101.263985	-7.348586	15.94193	100.185303	46.921425	-6.592952	107.078171	42.339279	45.731865	101.725235	44.630352	19.5694565	104.401703	-59.327524	12.3144035	95.968903
-9.862704	-4.969459	100.976501	-7.450924	16.004143	100.070862	46.796001	-6.537478	106.920052	42.229073	45.827068	101.747604	44.512537	19.644795	104.333828	-59.414385	12.363491	95.807896
-11.014425	-4.4901	100.660797	-7.569648	16.160582	99.975906	46.680393	-6.384262	106.741379	42.110149	46.014969	101.830002	44.395271	19.8153535	104.2856905	-59.534567	12.5058105	95.6661215
-12.149486	-3.912046	100.398445	-7.703696	16.401649	99.901596	46.566418	-6.178798	106.530746	42.004402	46.255306	101.922523	44.28541	20.038254	104.2266345	-59.692802	12.765044	95.5765575
-13.320724	-3.192316	100.091446	-7.816361	16.681465	99.841072	46.446415	-5.925289	106.267456	41.959808	46.551262	102.061249	44.2031115	20.3129865	104.1643525	-59.8358335	13.0499435	95.5177915
-14.5376	-2.387753	99.746361	-7.936926	17.007198	99.745323	46.302338	-5.663886	105.955482	41.841698	46.898045	102.199104	44.072018	20.6170795	104.077293	-59.94587	13.3973165	95.413353
-16.265158	-1.158676	99.10112	-8.115641	17.486481	99.525055	46.06794	-5.246809	105.301956	41.689014	47.484707	102.348923	43.878477	21.118949	103.8254395	-60.109759	13.854013	95.2246705
-17.415617	-0.222618	98.698463	-8.228831	17.817698	99.331772	45.897873	-4.936152	104.709717	41.491936	47.903313	102.348732	43.6949045	21.4835805	103.5292245	-60.1525665	14.1518155	95.1343195
-18.62509	0.788728	98.438614	-8.291658	18.119116	99.153122	45.718662	-4.607892	104.006836	41.365479	48.261379	102.10791	43.5420705	21.8267435	103.057373	-60.1253865	14.4114885	95.248871
-19.753435	1.755412	98.323486	-8.348793	18.382425	99.008629	45.526299	-4.29482	103.280296	41.146324	48.567474	101.700546	43.3363115	22.136327	102.490421	-60.0338975	14.628523	95.526837
-20.843887	2.77104	98.482643	-8.372377	18.583294	98.970581	45.315697	-4.061301	102.55883	40.978622	48.727631	101.072502	43.1471595	22.333165	101.815666	-59.8919135	14.833423	96.125496
-21.976912	3.855269	98.880096	-8.388753	18.69655	99.068687	45.127132	-3.875504	101.840401	40.853165	48.819447	100.366684	42.9901485	22.4719715	101.1035425	-59.7676545	14.9211285	97.0338315
-23.037483	4.843381	99.462334	-8.414102	18.72492	99.34166	44.957668	-3.804683	101.156998	40.71212	48.827206	99.688248	42.834894	22.5112615	100.422623	-59.663098	14.9385785	98.260697
-24.467556	6.37011	100.683426	-8.432222	18.59955	99.979439	44.714973	-3.791744	100.221725	40.515945	48.759747	98.796822	42.615459	22.4840015	99.5092735	-59.479903	14.7150985	100.4496045
-25.368345	7.459527	101.508926	-8.47325	18.472649	100.433983	44.555725	-3.851614	99.735504	40.411472	48.668396	98.348953	42.4835985	22.408391	99.0422285	-59.4300985	14.536907	101.8257375
-26.162857	8.469174	102.161835	-8.541994	18.323126	100.853035	44.43969	-3.898584	99.393867	40.336182	48.539986	98.089172	42.387936	22.320701	98.7415195	-59.471924	14.325551	102.9645505
-26.906502	9.579357	102.643356	-8.634872	18.178602	101.192345	44.36705	-3.954134	99.217758	40.305855	48.429714	98.057678	42.3364525	22.23779	98.637718	-59.6061965	14.119414	103.746972
-27.530216	10.734605	102.976212	-8.763554	18.063698	101.429321	44.336708	-4.025131	99.213882	40.423157	48.306892	98.152252	42.3799325	22.1408805	98.683067	-59.9070405	13.9865155	104.175575
-28.118458	11.827433	103.052971	-8.883121	17.937418	101.609886	44.336575	-4.112287	99.383438	40.549042	48.18541	98.377609	42.4428085	22.0365615	98.8805235	-60.2090505	13.8382745	104.3392485
-28.582516	12.981293	103.069809	-8.97722	17.830709	101.736465	44.377514	-4.220922	99.679436	40.722275	48.064709	98.668861	42.5498945	21.9218935	99.1741485	-60.5043345	13.7395245	104.2987815
-29.056532	14.793846	103.043602	-9.055112	17.684065	101.88652	44.476437	-4.366273	100.268044	41.047241	47.896755	99.12529	42.761839	21.765241	99.696667	-60.872063	13.602889	104.076373
-29.265055	15.938515	102.965996	-9.041789	17.558475	101.991234	44.546776	-4.456133	100.699249	41.232063	47.780754	99.421356	42.8894195	21.6623105	100.0603025	-60.9729975	13.4546395	103.9221655
-29.332483	17.168795	102.945831	-9.011659	17.440357	102.105949	44.640491	-4.557226	101.046669	41.450977	47.662186	99.642944	43.045734	21.55248	100.3448065	-61.069052	13.328234	103.8670915
-29.248789	18.393272	102.998093	-8.949499	17.307854	102.22541	44.691296	-4.658919	101.316216	41.622307	47.5415	99.839661	43.1568015	21.4412905	100.5779385	-61.0557995	13.1744175	103.8728815
-29.152283	19.63376	102.959045	-8.865805	17.144667	102.328918	44.735394	-4.78787	101.485046	41.816566	47.404385	99.979355	43.27598	21.3082575	100.7322005	-61.00759	12.9810765	103.9256355
-28.884903	20.893814	103.0336	-8.773912	16.984421	102.426109	44.766964	-4.907412	101.55777	42.039635	47.27317	100.097107	43.4032995	21.182879	100.8274385	-60.9511235	12.785963	104.0247795
-28.479628	22.123589	103.167572	-8.68413	16.847651	102.562866	44.780079	-4.999204	101.583305	42.220734	47.164452	100.200058	43.5004065	21.082624	100.8916815	-60.8686665	12.612678	104.2340505
-27.732393	24.03335	103.466377	-8.544001	16.701443	102.892982	44.816269	-5.06931	101.573708	42.347782	47.068577	100.489342	43.5820255	20.9996335	101.031525	-60.6700275	12.4032525	104.754439
-27.054203	25.322897	103.805038	-8.435781	16.657885	103.207588	44.891445	-5.068499	101.603386	42.49086	47.052868	100.720688	43.6911525	20.9921845	101.162037	-60.5627145	12.3235855	105.253139
-26.263083	26.623663	104.244591	-8.334417	16.671074	103.598534	44.963985	-5.015624	101.701607	42.748833	47.041191	100.978561	43.856409	21.0127835	101.340084	-60.525243	12.3293645	105.856984
-25.399771	27.881399	104.677353	-8.244541	16.699734	104.0103	45.090313	-4.933439	101.859367	42.942524	47.091984	101.457069	44.0164185	21.0792725	101.658218	-60.5055005	12.3201955	106.362382
-24.460501	29.122135	105.096802	-8.155896	16.729303	104.41394	45.225708	-4.866587	102.080811	43.185951	47.141922	102.063416	44.2058295	21.1376675	102.0721135	-60.5176215	12.3209385	106.7557665
-23.394777	30.388298	105.539307	-8.090461	16.75773	104.813675	45.335068	-4.801016	102.376579	43.394279	47.224892	102.834175	44.3646735	21.211938	102.605377	-60.5455955	12.303522	107.021973
-22.265142	31.553013	106.026772	-8.026241	16.795929	105.248657	45.457737	-4.741045	102.807327	43.67881	47.283161	103.680588	44.5682735	21.271058	103.2439575	-60.6207555	12.3208	107.2533565
-20.450064	33.264175	106.744156	-7.975485	16.916904	105.995224	45.694534	-4.644794	103.82341	43.986366	47.409557	105.163719	44.84045	21.3823815	104.4935645	-60.79142	12.4514265	107.4968835
-19.196133	34.32859	107.256737	-7.984784	17.058973	106.54911	45.866352	-4.558407	104.748489	44.200325	47.478317	106.198624	45.0333385	21.459955	105.4735565	-61.0029065	12.657991	107.6246635
-17.921692	35.316269	107.740631	-8.008671	17.210535	107.144653	46.048702	-4.458031	105.814697	44.341946	47.561371	107.260513	45.195324	21.55167	106.537605	-61.212666	12.8694	107.751701
-16.498722	36.278931	108.214996	-8.048697	17.368626	107.726463	46.22332	-4.33034	106.937553	44.468021	47.665382	108.321854	45.3456705	21.667521	107.6297035	-61.4430645	13.069731	107.8232225
-15.100408	37.074978	108.734009	-8.093295	17.488977	108.301781	46.388695	-4.227573	108.035065	44.546173	47.805534	109.340645	45.467434	21.7889805	108.687855	-61.654024	13.1889735	107.915707
-13.70795	37.832443	109.213829	-8.106921	17.580315	108.850288	46.523102	-4.135098	109.052261	44.551231	47.946144	110.252449	45.5371665	21.905523	109.652355	-61.7510085	13.255107	108.048221
-12.248855	38.541153	109.674225	-8.094669	17.640982	109.342659	46.619598	-4.027485	109.921173	44.529915	48.030781	111.083008	45.5747565	22.001648	110.5020905	-61.7640945	13.280316	108.1832275
-10.100104	39.35659	110.327316	-8.025377	17.686497	109.941887	46.766285	-3.898018	110.973343	44.539406	48.149536	112.138054	45.6528455	22.125759	111.5556985	-61.7035995	13.247235	108.3280755
-8.567748	39.903122	110.702621	-7.950558	17.68581	110.255135	46.874222	-3.800356	111.530159	44.541695	48.221684	112.797737	45.7079585	22.210664	112.163948	-61.6090745	13.160956	108.346322
-7.141481	40.322254	111.092827	-7.861508	17.681812	110.526001	46.976479	-3.679628	112.064209	44.562531	48.351311	113.397453	45.769505	22.3358415	112.730831	-61.492521	13.0277825	108.321171
-5.709339	40.693352	111.44352	-7.804366	17.702896	110.783424	47.10006	-3.523545	112.585052	44.464447	48.459221	114.032364	45.7822535	22.467838	113.308708	-61.3909855	12.937954	108.25814
-4.235609	40.986328	111.871597	-7.752834	17.729929	111.049065	47.226055	-3.370514	113.180038	44.441509	48.594975	114.666656	45.833782	22.6122305	113.923347	-61.33945	12.8476275	108.174783
-2.891167	41.19643	112.288712	-7.6944	17.791912	111.340645	47.352619	-3.187199	113.803505	44.381477	48.736237	115.338806	45.867048	22.774519	114.5711555	-61.255848	12.809305	108.1101345
-1.506586	41.351501	112.766861	-7.677094	17.917006	111.705185	47.46719	-2.980106	114.473633	44.021255	48.928192	116.128197	45.7442225	22.974043	115.300915	-61.0984105	12.859969	108.109455
0.490301	41.408844	113.639954	-7.628285	18.120987	112.3414	47.643028	-2.709183	115.455284	44.243088	49.102039	117.192627	45.943058	23.196428	116.3239555	-61.199628	13.045546	108.3588445
1.674074	41.384716	114.339325	-7.573777	18.283302	112.812874	47.776306	-2.489407	116.057549	44.251381	49.243172	117.951759	46.0138435	23.3768825	117.004654	-61.1613975	13.1897215	108.621094
2.953382	41.211731	115.009079	-7.525222	18.474234	113.29129	47.958675	-2.227452	116.501617	44.264881	49.431358	118.61969	46.111778	23.601953	117.5606535	-61.162222	13.346515	109.0219265
4.1315	40.993946	115.633308	-7.4474	18.687681	113.711632	48.179363	-1.984472	116.774429	44.302235	49.655746	119.215515	46.240799	23.835637	117.994972	-61.135599	13.539725	109.428292
5.223341	40.711761	116.165581	-7.348644	18.890511	114.057755	48.394627	-1.735555	116.886505	44.31773	49.893589	119.693741	46.3561785	24.079017	118.290123	-61.0534665	13.702005	109.825387
6.241169	40.333683	116.575241	-7.248514	19.086214	114.320137	48.572399	-1.420209	116.879944	44.324883	50.180008	120.103752	46.448641	24.3798995	118.491848	-60.945669	13.7925285	110.148426
7.279804	39.844677	116.856857	-7.156272	19.259804	114.502464	48.745667	-1.143047	116.821899	44.333031	50.451935	120.394447	46.539349	24.654444	118.608173	-60.851893	13.865164	110.396755
8.676932	38.924034	117.043755	-7.033894	19.471375	114.655067	48.95982	-0.811169	116.730186	44.380127	50.767643	120.685997	46.6699735	24.978237	118.7080915	-60.7377615	13.964513	110.6020425
9.536633	38.185875	117.053307	-7.001412	19.583412	114.721954	49.066551	-0.648628	116.700111	44.331791	50.93869	120.788826	46.699171	25.145031	118.7444685	-60.701995	14.021793	110.6994395
10.356962	37.338428	116.98732	-6.983187	19.690557	114.763412	49.127468	-0.54295	116.725067	44.264214	51.089966	120.782532	46.695841	25.273508	118.7537995	-60.662215	14.107606	110.7730245
11.11174	36.386421	116.767677	-7.015109	19.758467	114.745918	49.151306	-0.488348	116.742195	44.188435	51.222565	120.651474	46.6698705	25.3671085	118.6968345	-60.7000885	14.1498255	110.7950015
11.800517	35.348503	116.469864	-7.076358	19.823387	114.677284	49.124569	-0.467339	116.762711	44.10466	51.289593	120.39566	46.6146145	25.411127	118.5791855	-60.7673305	14.235647	110.7753825
12.431082	34.190136	116.105652	-7.147747	19.853474	114.546188	49.055027	-0.458871	116.777252	44.004013	51.302971	120.045387	46.52952	25.42205	118.4113195	-60.825014	14.284898	110.6810565
12.871377	33.039371	115.836403	-7.253395	19.841288	114.394638	48.973927	-0.500552	116.817474	43.76194	51.292122	119.710182	46.3679335	25.395785	118.263828	-60.8747235	14.286791	110.525448
13.653536	30.994686	115.261887	-7.41862	19.755661	114.198624	48.880802	-0.601799	116.939751	43.590401	51.144073	119.224022	46.2356015	25.271137	118.0818865	-61.0728415	14.240185	110.3153615
14.070138	29.531483	115.063499	-7.498168	19.662724	114.085266	48.863613	-0.66364	117.056908	43.483891	51.062084	118.948784	46.173752	25.199222	118.002846	-61.170088	14.126226	110.167686
14.404021	28.04682	114.843575	-7.541837	19.577772	113.960541	48.880161	-0.702202	117.242897	43.376648	50.998699	118.706871	46.1284045	25.1482485	117.974884	-61.2120785	14.0072955	109.946198
14.719586	26.509624	114.580956	-7.537414	19.519745	113.770638	48.975857	-0.694782	117.43412	43.304272	50.941513	118.447746	46.1400645	25.1233655	117.940933	-61.2148925	13.9161245	109.600343
14.976912	24.925751	114.328728	-7.51135	19.48535	113.49971	49.111252	-0.686545	117.639183	43.237572	50.921749	118.128563	46.174412	25.117602	117.883873	-61.197112	13.853098	109.115547
15.134682	23.382027	113.99437	-7.463149	19.448965	113.113808	49.253986	-0.713521	117.7855	43.338058	50.928711	117.666069	46.296022	25.107595	117.7257845	-61.22232	13.790335	108.5018315
15.271015	21.733923	113.525406	-7.441832	19.432098	112.624359	49.359821	-0.738937	117.768356	43.410931	50.908558	116.977325	46.385376	25.0848105	117.3728405	-61.26904	13.7793855	107.8758775
15.304276	19.348219	112.580086	-7.384652	19.407076	111.655876	49.384151	-0.788613	117.289017	43.539684	50.842701	115.524467	46.4619175	25.027044	116.406742	-61.2312215	13.787108	106.90501
15.244487	17.726444	111.726295	-7.326946	19.369747	110.869255	49.252895	-0.894945	116.706024	43.593571	50.649513	114.398933	46.423233	24.877284	115.5524785	-61.077125	13.86221	106.1860315
15.096721	16.10729	110.849442	-7.300817	19.295805	110.043465	49.156296	-1.081914	115.914597	43.630989	50.41774	113.243675	46.3936425	24.667913	114.579136	-60.9952765	13.923697	105.507794
14.852673	14.562847	109.98999	-7.318128	19.223181	109.252632	48.991467	-1.278473	115.013275	43.66209	50.170975	112.157478	46.3267785	24.446251	113.5853765	-60.9630345	14.000111	104.9198875
14.529445	13.002841	109.133568	-7.373858	19.146444	108.525589	48.798508	-1.443013	114.039352	43.660873	49.965496	111.171188	46.2296905	24.2612415	112.60527	-60.9774065	14.0316465	104.445908
14.110491	11.536722	108.415665	-7.464683	19.104887	107.889137	48.626907	-1.606244	113.021362	43.664242	49.805801	110.324081	46.1455745	24.0997785	111.6727215	-61.0749405	14.1099955	104.1055525
13.616319	10.103995	107.674805	-7.588773	19.096323	107.33168	48.43684	-1.78914	111.994049	43.683937	49.684071	109.556625	46.0603885	23.9474655	110.775337	-61.2379345	14.2451805	103.888023
12.759744	8.027135	106.578789	-7.785978	19.122482	106.573715	48.037689	-2.031282	110.419273	43.600891	49.527203	108.637047	45.81929	23.7479605	109.52816	-61.391246	14.4970035	103.61927
12.076512	6.685588	105.854332	-7.909264	19.178194	106.123184	47.737961	-2.188167	109.428879	43.644669	49.408554	108.046127	45.691315	23.6101935	108.737503	-61.509843	14.7461945	103.508865
11.361805	5.383881	105.172905	-8.043506	19.271597	105.718109	47.422516	-2.291541	108.527374	43.607185	49.345612	107.499954	45.5148505	23.5270355	108.013664	-61.6018625	15.0161585	103.422554
10.663869	4.140791	104.532776	-8.139265	19.368309	105.303429	47.179359	-2.384517	107.682228	43.549774	49.340855	106.886337	45.3645665	23.478169	107.2842825	-61.6430965	15.258449	103.3225755
9.896156	2.882523	103.913879	-8.227551	19.464706	104.862686	46.99028	-2.443706	106.886436	43.447685	49.367367	106.185654	45.2189825	23.4618305	106.536045	-61.6740845	15.4675815	103.189327
9.143729	1.620168	103.305901	-8.306417	19.524708	104.375366	46.847462	-2.462506	106.171013	43.357944	49.360882	105.404427	45.102703	23.449188	105.78772	-61.715537	15.600228	102.963012
8.403954	0.416518	102.796852	-8.359656	19.522724	103.861008	46.793892	-2.510202	105.535446	43.25037	49.368168	104.59726	45.022131	23.428983	105.066353	-61.741443	15.616465	102.655663
7.216212	-1.425676	102.169891	-8.400918	19.380707	102.994385	46.749924	-2.646327	104.785408	43.089867	49.349941	103.330162	44.9198955	23.351807	104.057785	-61.7217315	15.409607	101.930985
6.463261	-2.633905	101.774284	-8.434475	19.179941	102.342819	46.774632	-2.768304	104.381966	43.015907	49.242592	102.448441	44.8952695	23.237144	103.4152035	-61.7642195	15.122738	101.2704345
5.699402	-3.833199	101.497353	-8.457105	18.903379	101.651062	46.798691	-2.946948	104.104187	42.949821	49.037109	101.559784	44.874256	23.0450805	102.8319855	-61.788466	14.7616775	100.4701385
4.917938	-4.963557	101.269722	-8.438208	18.574064	100.959244	46.806587	-3.190437	103.995338	42.907715	48.782337	100.69754	44.857151	22.79595	102.346439	-61.733567	14.352178	99.572049
4.130046	-6.032441	101.132919	-8.450156	18.199278	100.283142	46.834976	-3.447265	103.99128	42.893265	48.480976	99.949005	44.8641205	22.5168555	101.9701425	-61.7644325	13.8817005	98.5961415
3.341332	-7.073451	100.990273	-8.434529	17.785091	99.649887	46.861897	-3.707673	104.081963	42.895317	48.085426	99.288849	44.878607	22.1888765	101.685406	-61.747665	13.3813055	97.614368
2.475917	-8.013504	100.948181	-8.419203	17.34296	99.086479	46.894871	-4.031275	104.289589	42.917252	47.700344	98.779747	44.9060615	21.8345345	101.534668	-61.7444675	12.8513855	96.63829
1.216692	-9.194699	100.881866	-8.363627	16.708746	98.439941	46.820568	-4.484613	104.604782	42.994881	47.146679	98.161652	44.9077245	21.331033	101.383217	-61.6349785	12.086459	95.496665
0.404224	-9.806374	100.840546	-8.324493	16.345675	98.146019	46.768517	-4.784149	104.75061	43.038223	46.84584	97.873878	44.90337	21.0308455	101.312244	-61.552356	11.6605045	94.979794
-0.476775	-10.331347	100.763718	-8.266318	16.059826	97.963371	46.720135	-5.012398	104.82917	43.045998	46.615364	97.71199	44.8830665	20.801483	101.27058	-61.4157025	11.318169	94.656162
-1.362497	-10.680551	100.705147	-8.201228	15.870555	97.872559	46.651764	-5.188888	104.892479	43.109276	46.451424	97.613861	44.88052	20.631268	101.25317	-61.282976	11.109842	94.491948
-2.280396	-10.861656	100.601898	-8.135815	15.761906	97.847	46.606983	-5.292098	104.90274	43.08363	46.40078	97.733284	44.8453065	20.554341	101.318012	-61.1169365	10.969471	94.375988
-3.198419	-10.877538	100.498535	-8.073341	15.75129	97.881187	46.576611	-5.283752	104.860947	43.208885	46.418594	97.779015	44.892748	20.567421	101.319981	-61.03943	10.935159	94.442393
-4.127059	-10.772138	100.37291	-8.005099	15.838316	97.934105	46.559776	-5.21436	104.831886	43.263962	46.569191	97.964668	44.911869	20.6774155	101.398277	-60.922067	10.9992165	94.469933
-5.550225	-10.329928	100.158348	-7.887965	16.102781	98.039124	46.587101	-4.969453	104.752136	43.318272	46.954071	98.28167	44.9526865	20.992309	101.516903	-60.7286165	11.213253	94.561345
-6.487695	-9.864111	100.002609	-7.792193	16.335615	98.127014	46.673565	-4.710827	104.644249	43.381264	47.253262	98.48745	45.0274145	21.2712175	101.5658495	-60.6118005	11.4000125	94.6881785
-7.43512	-9.273657	99.889587	-7.67579	16.61315	98.233589	46.780426	-4.440082	104.512939	43.425705	47.55645	98.673225	45.1030655	21.558184	101.593082	-60.4546455	11.668116	94.874096
-8.389313	-8.582328	99.744667	-7.564698	16.886	98.349594	46.893986	-4.178975	104.35141	43.481209	47.902393	98.860336	45.1875975	21.861709	101.605873	-60.3169935	11.910291	95.093315
-9.330888	-7.787329	99.628815	-7.418141	17.142914	98.475311	47.002514	-3.914648	104.206551	43.569374	48.233986	99.052902	45.285944	22.159669	101.6297265	-60.122226	12.126159	95.3208955
-10.221759	-6.924931	99.518364	-7.269464	17.390984	98.621147	47.129318	-3.679496	104.057404	43.717812	48.529171	99.236588	45.423565	22.4248375	101.646996	-59.962493	12.3571305	95.595298
-11.137359	-5.96244	99.490891	-7.122096	17.624865	98.785507	47.254601	-3.434606	103.925034	43.797638	48.820759	99.455856	45.5261195	22.6930765	101.690445	-59.7703115	12.5566535	95.880569
-12.480165	-4.372809	99.513023	-6.896759	17.93993	99.038773	47.470062	-3.080595	103.825951	43.914032	49.209641	99.759224	45.692047	23.064523	101.7925875	-59.485565	12.815337	96.2849585
-13.305414	-3.253558	99.585724	-6.769329	18.118786	99.228874	47.626408	-2.885485	103.821548	43.975735	49.441708	99.947952	45.8010715	23.2781115	101.88475	-59.3397295	12.9594605	96.572998
-14.133741	-2.045473	99.703606	-6.63647	18.26865	99.449486	47.763912	-2.711441	103.847588	44.089363	49.62759	100.103691	45.9266375	23.4580745	101.9756395	-59.1995775	13.0792255	96.9233325
-14.940709	-0.803658	99.869102	-6.483212	18.371668	99.704857	47.898682	-2.554942	103.90612	44.206333	49.80706	100.279144	46.0525075	23.626059	102.092632	-59.0189315	13.117277	97.317082
-15.675865	0.47388	100.060829	-6.343742	18.432934	99.974823	48.062454	-2.470086	103.965912	44.334648	49.960018	100.474617	46.198551	23.744966	102.2202645	-58.886035	13.120902	97.7293815
-16.416918	1.840781	100.261642	-6.20476	18.463444	100.26152	48.186436	-2.392025	104.054771	44.473553	50.081696	100.686768	46.3299945	23.8448355	102.3707695	-58.7395145	13.0820525	98.1522705
-17.112688	3.203606	100.458382	-6.089695	18.483274	100.540474	48.281078	-2.301687	104.148987	44.584465	50.200142	100.926949	46.4327715	23.9492275	102.537968	-58.6121615	13.0173205	98.54298
-18.084352	5.351645	100.713493	-5.921215	18.520861	100.89785	48.459118	-2.189238	104.249275	44.804668	50.3507	101.267097	46.631893	24.080731	102.758186	-58.474323	12.960991	99.037514
-18.705133	6.816099	100.789032	-5.829961	18.534212	101.064445	48.549309	-2.102818	104.319275	44.919159	50.463531	101.507423	46.734234	24.1803565	102.913349	-58.394156	12.8880675	99.215541
-19.277588	8.287738	100.815857	-5.765238	18.547371	101.178185	48.639275	-2.020427	104.320229	44.973564	50.583385	101.769112	46.8064195	24.281479	103.0446705	-58.3368955	12.813263	99.3116995
-19.831715	9.84253	100.769791	-5.693356	18.557718	101.248123	48.725426	-1.941907	104.254173	45.072983	50.695778	102.004196	46.8992045	24.3769355	103.1291845	-58.2859165	12.7385005	99.3670615
-20.344631	11.355803	100.712036	-5.637324	18.574909	101.294601	48.768185	-1.85159	104.143951	45.137024	50.830936	102.250198	46.9526045	24.489673	103.1970745	-58.2272525	12.660145	99.3921275
-20.811104	12.921329	100.676048	-5.592469	18.589657	101.319504	48.807064	-1.75164	103.994164	45.238495	50.959038	102.508331	47.0227795	24.603699	103.2512475	-58.2077175	12.575615	99.3877605
-21.239801	14.510688	100.61673	-5.577171	18.610241	101.325584	48.841686	-1.613378	103.8069	45.275688	51.108265	102.819633	47.058687	24.7474435	103.3132665	-58.213029	12.4730385	99.3379015
-21.829062	16.872299	100.600502	-5.586455	18.688293	101.331779	48.814739	-1.393485	103.524399	45.35598	51.318939	103.2892	47.0853595	24.962727	103.4067995	-58.2582695	12.413859	99.2567585
-22.152353	18.479612	100.706779	-5.583007	18.767733	101.394859	48.780918	-1.228286	103.317368	45.482601	51.428116	103.489471	47.1317595	25.099915	103.4034195	-58.2977735	12.435551	99.3862985
-22.459612	20.002903	100.922348	-5.575365	18.853203	101.515839	48.739037	-1.0847	103.132721	45.49826	51.568733	103.693474	47.1186485	25.2420165	103.4130975	-58.2693785	12.4643895	99.6185805
-22.683004	21.542122	101.291084	-5.529954	18.942532	101.719521	48.721798	-0.972813	102.971474	45.632759	51.64312	103.722084	47.1772785	25.3351535	103.346779	-58.2371865	12.5499105	100.092263
-22.836918	23.072357	101.815704	-5.481436	19.039568	102.017143	48.677849	-0.877748	102.83812	45.330002	51.830246	103.869774	47.0039255	25.476249	103.353947	-57.9667975	12.602887	100.680339
-22.958879	24.520605	102.43486	-5.404054	19.135109	102.414467	48.62056	-0.810151	102.707741	45.315125	51.901268	103.843567	46.9678425	25.5455585	103.275654	-57.7759505	12.7246595	101.55328
-22.979338	25.964275	103.146324	-5.331895	19.20796	102.855072	48.520355	-0.764208	102.587769	45.286179	51.946949	103.798912	46.903267	25.5913705	103.1933405	-57.567057	12.8245495	102.5168035
-22.878	28.060358	104.151062	-5.291907	19.269997	103.536179	48.333828	-0.762901	102.544868	45.316601	51.958965	103.779129	46.8252145	25.598032	103.1619985	-57.4090285	12.941962	103.9103595
-22.789549	29.414555	104.766808	-5.30635	19.292536	103.985046	48.082943	-0.769727	102.620506	45.281601	51.926327	103.859306	46.682272	25.5783	103.239906	-57.294972	13.006772	104.730186
-22.535423	30.748924	105.377319	-5.35899	19.311338	104.430725	47.935429	-0.833048	102.690697	45.234634	51.874733	103.997566	46.5850315	25.5208425	103.3441315	-57.3030115	13.1018335	105.5173185
-22.229572	32.010796	105.900635	-5.442108	19.304384	104.855011	47.749538	-0.901209	102.835396	45.204781	51.792503	104.205994	46.4771595	25.445647	103.520695	-57.3613755	13.163121	106.189327
-21.867783	33.241901	106.355286	-5.548258	19.300407	105.243538	47.562973	-0.959835	103.048286	45.145226	51.700329	104.537079	46.3540995	25.370247	103.7926825	-57.4506155	13.230567	106.6943935
-21.380089	34.431732	106.784889	-5.693495	19.282211	105.603943	47.387127	-1.031934	103.324219	45.126961	51.613522	104.972649	46.257044	25.290794	104.148434	-57.644034	13.273628	107.059452
-20.83987	35.557617	107.157623	-5.824643	19.260874	105.945679	47.240196	-1.103585	103.670815	45.061157	51.52507	105.540344	46.1506765	25.2107425	104.6055795	-57.7999625	13.3110055	107.2857785
-19.85545	37.168819	107.708443	-6.054964	19.203829	106.445297	47.06395	-1.191264	104.291031	45.090878	51.415779	106.5168	46.077414	25.1122575	105.4039155	-58.187342	13.2954005	107.4866785
-19.061243	38.133778	108.110138	-6.186691	19.167368	106.785652	46.997601	-1.279711	104.772423	45.100395	51.37973	107.265076	46.048998	25.0500095	106.0187495	-58.42238	13.2847265	107.5525545
-18.226105	39.087463	108.491859	-6.303576	19.158134	107.135071	46.951237	-1.329715	105.27401	45.119274	51.318897	107.988861	46.0352555	24.994591	106.6314355	-58.6424075	13.321677	107.6387065
-17.30138	39.940548	108.890663	-6.404886	19.15218	107.519005	46.930428	-1.378093	105.80658	45.133434	51.277725	108.675827	46.031931	24.949816	107.2412035	-58.841703	13.354544	107.7968065
-16.276951	40.671711	109.339859	-6.470016	19.157904	107.924667	46.945381	-1.455786	106.368622	45.147675	51.200382	109.327187	46.046528	24.872298	107.8479045	-58.98656	13.44351	108.0014295
-15.226403	41.38213	109.750092	-6.50429	19.165215	108.357147	47.004616	-1.502668	106.942986	45.16798	51.109993	109.917084	46.086298	24.8036625	108.430035	-59.094878	13.5267675	108.284259
-14.073561	42.002922	110.164215	-6.549638	19.169987	108.818481	47.077866	-1.54958	107.603333	45.274857	51.034027	110.517693	46.1763615	24.7422235	109.060513	-59.2756375	13.5977505	108.576449
-12.306501	42.681541	110.853195	-6.624124	19.191645	109.552803	47.287601	-1.627914	108.783272	45.312302	50.885944	111.60334	46.2999515	24.629015	110.193306	-59.5481995	13.754275	108.9123
-11.065245	43.072052	111.387062	-6.738363	19.220478	110.121025	47.458565	-1.655635	109.777542	45.363979	50.787819	112.478844	46.411272	24.566092	111.128193	-59.887998	13.874864	109.113857
-9.836535	43.344955	112.006081	-6.866687	19.248945	110.753334	47.695507	-1.676222	110.842155	45.390575	50.716579	113.44397	46.543041	24.5201785	112.1430625	-60.276415	13.9777115	109.3636055
-8.610501	43.496723	112.700928	-7.006791	19.295395	111.418343	47.904922	-1.662855	111.870369	45.408546	50.670845	114.383018	46.656734	24.503995	113.1266935	-60.670316	14.086795	109.7099925
-7.350021	43.578773	113.334717	-7.133263	19.357433	112.063538	48.077698	-1.684836	112.826332	45.408188	50.656235	115.249489	46.742943	24.4856995	114.0379105	-61.009469	14.2291665	110.0891655
-6.099266	43.576778	113.91909	-7.246403	19.416925	112.667915	48.201443	-1.705123	113.642097	45.388653	50.658077	115.953156	46.795048	24.476477	114.7976265	-61.287854	14.357373	110.5382035
-4.87874	43.499462	114.409172	-7.352222	19.471132	113.162186	48.294876	-1.739814	114.308533	45.39933	50.660652	116.4897	46.847103	24.460419	115.3991165	-61.551547	14.481845	110.9252555
-3.036682	43.195007	114.891876	-7.479517	19.549307	113.683571	48.429611	-1.830371	115.036919	45.413651	50.656052	117.019058	46.921631	24.4128405	116.0279885	-61.880665	14.6857735	111.3391535
-1.872962	42.921047	115.068558	-7.563993	19.583097	113.84758	48.498814	-1.925906	115.362236	45.34951	50.632591	117.237976	46.924162	24.3533425	116.300106	-62.052148	14.8128515	111.395054
-0.730424	42.552586	115.13221	-7.664452	19.598167	113.896988	48.540993	-2.000948	115.547707	45.283741	50.570404	117.358055	46.912367	24.284728	116.452881	-62.241271	14.911606	111.341095
0.402402	42.063133	115.11245	-7.759517	19.581444	113.851868	48.535198	-2.087225	115.605042	45.232189	50.500374	117.380928	46.8836935	24.2065745	116.492985	-62.4027275	14.9563135	111.210751
1.473128	41.554363	114.986732	-7.860981	19.546947	113.770607	48.487816	-2.194028	115.575645	45.151073	50.420891	117.325882	46.8194445	24.1134315	116.4507635	-62.5414065	14.9804625	111.0904505
2.485764	40.919338	114.879929	-7.924768	19.502398	113.673691	48.410431	-2.271962	115.491379	45.091148	50.302132	117.189896	46.7507895	24.015085	116.3406375	-62.6003255	14.989711	111.0067445
3.500911	40.183834	114.717529	-7.997617	19.446259	113.613617	48.337288	-2.36113	115.403786	44.981895	50.204491	117.055725	46.6595915	23.9216805	116.2297555	-62.6548255	14.9708375	110.9974785
4.897492	39.009533	114.53186	-8.094635	19.382242	113.539276	48.241062	-2.498203	115.33979	44.927086	50.089455	116.782555	46.584074	23.795626	116.0611725	-62.773344	14.968858	111.0173795
5.801456	38.094837	114.383492	-8.164215	19.345251	113.505569	48.19138	-2.603503	115.325691	44.889023	50.010212	116.618553	46.5402015	23.7033545	115.972122	-62.8686315	14.9871475	111.039016
6.652571	37.149151	114.214775	-8.224747	19.320217	113.455734	48.138264	-2.679393	115.323341	44.812698	49.936855	116.480705	46.475481	23.628731	115.902023	-62.924975	15.011703	111.009445
7.409584	36.168686	114.090935	-8.292987	19.293314	113.384758	48.099094	-2.750163	115.313675	44.771187	49.867569	116.345001	46.4351405	23.558703	115.829338	-63.0211145	15.027925	110.940178
8.143863	35.109215	114.017212	-8.348269	19.264946	113.306107	48.06472	-2.799488	115.300217	44.697422	49.812885	116.269638	46.381071	23.5066985	115.7849275	-63.077609	15.0231935	110.8272865
8.919359	33.962093	113.810394	-8.38144	19.243467	113.210785	48.041965	-2.811931	115.281464	44.61639	49.800514	116.21759	46.3291775	23.4942915	115.749527	-63.0920575	14.9926425	110.672043
9.542225	32.808319	113.71727	-8.414907	19.244473	113.142014	48.043751	-2.799345	115.248802	44.516277	49.847233	116.179787	46.280014	23.523944	115.7142945	-63.109828	14.965002	110.5697335
10.457995	30.978949	113.528076	-8.445469	19.283945	113.026154	48.07037	-2.735836	115.18557	44.37664	49.933868	116.093269	46.223505	23.599016	115.6394195	-63.114443	14.968874	110.4128885
10.996268	29.724371	113.350128	-8.463303	19.36236	112.949265	48.090744	-2.671631	115.122627	44.241539	50.009274	116.029617	46.1661415	23.6688215	115.576122	-63.0927475	15.0558985	110.322408
11.507171	28.395245	113.181534	-8.486221	19.451429	112.852516	48.117149	-2.61242	115.05101	44.166271	50.081738	115.937004	46.14171	23.734659	115.494007	-63.114152	15.168199	110.211025
11.946568	27.052078	113.006844	-8.515816	19.546604	112.745987	48.121124	-2.538387	114.976593	44.083904	50.15015	115.823685	46.102514	23.8058815	115.400139	-63.134146	15.2873265	110.091835
12.348831	25.645123	112.77343	-8.534081	19.630226	112.621773	48.097713	-2.46666	114.89341	43.991322	50.194973	115.690826	46.0445175	23.8641565	115.292118	-63.1126795	15.3962955	109.951428
12.749581	24.172329	112.54557	-8.558496	19.717022	112.498177	48.081005	-2.408737	114.807381	43.920437	50.219727	115.522514	46.000721	23.905495	115.1649475	-63.117713	15.528549	109.8314065
13.068798	22.648754	112.326202	-8.586214	19.778584	112.395683	48.06155	-2.375859	114.748291	43.861889	50.247108	115.346741	45.9617195	23.9356245	115.047516	-63.1341475	15.6215435	109.74385
13.419851	20.327015	112.052246	-8.589645	19.825609	112.254692	48.041004	-2.320377	114.680145	43.774105	50.259228	115.090134	45.9075545	23.9694255	114.8851395	-63.0868445	15.6817925	109.6242445
13.650184	18.752329	111.874435	-8.581647	19.831844	112.167549	48.073177	-2.331677	114.61322	43.740578	50.267719	114.893631	45.9068775	23.968021	114.7534255	-63.0701715	15.695667	109.5816725
13.770763	17.143505	111.699783	-8.568169	19.835085	112.079147	48.067085	-2.352266	114.547264	43.737137	50.269592	114.670395	45.902111	23.958663	114.6088295	-63.038449	15.711507	109.5494645
13.884975	15.49405	111.515556	-8.532482	19.799059	111.94854	48.060844	-2.341011	114.420044	43.701633	50.231564	114.421692	45.8812385	23.9452765	114.420868	-62.9462025	15.6528415	109.476212
13.994473	13.802478	111.252525	-8.474055	19.732283	111.761116	48.065929	-2.397422	114.262558	43.716145	50.19239	114.126266	45.891037	23.897484	114.194412	-62.839147	15.567082	109.32782
13.996476	12.11483	110.9758	-8.389887	19.615484	111.472107	48.048428	-2.482007	114.103928	43.733875	50.148987	113.783157	45.8911515	23.83349	113.9435425	-62.6709255	15.397478	109.0006715
13.997165	10.410946	110.630211	-8.319147	19.450378	111.093559	48.009628	-2.626962	113.905457	43.731407	50.053005	113.396683	45.8705175	23.7130215	113.65107	-62.5088115	15.1877345	108.536048
13.884706	7.81776	110.009399	-8.207702	19.112019	110.380463	47.89769	-2.976456	113.577782	43.926029	49.758274	112.629196	45.9118595	23.390909	113.103489	-62.3272635	14.833129	107.657437
13.747597	6.062042	109.618309	-8.117231	18.813557	109.841064	47.825443	-3.260252	113.353058	43.899651	49.557621	112.146545	45.862547	23.1486845	112.7498015	-62.097009	14.4784295	106.9323265
13.579885	4.359214	109.193405	-8.041642	18.476887	109.275528	47.757072	-3.549946	113.121071	43.943157	49.273277	111.639893	45.8501145	22.8616655	112.380482	-61.9333985	14.0921085	106.170574
13.339743	2.638407	108.771492	-7.969497	18.101416	108.682297	47.702267	-3.874386	112.872002	43.717163	49.101143	111.326309	45.709715	22.6133785	112.0991555	-61.648709	13.5894535	105.2654385
13.046543	0.959048	108.390488	-7.905613	17.715466	108.084785	47.632805	-4.160537	112.702667	44.076157	48.750782	110.685158	45.854481	22.2951225	111.6939125	-61.665707	13.1358095	104.4756575
12.743998	-0.73326	108.030464	-7.852992	17.359276	107.515244	47.574635	-4.412902	112.546585	44.204235	48.491623	110.193893	45.889435	22.0393605	111.370239	-61.595419	12.6791915	103.660249
12.356854	-2.301595	107.715515	-7.79388	17.036186	106.966278	47.529148	-4.644238	112.411011	44.276237	48.273422	109.694481	45.9026925	21.814592	111.052746	-61.4904525	12.25778	102.87981
11.581677	-4.508861	107.450745	-7.697842	16.654224	106.217133	47.471924	-4.925902	112.24427	44.329357	47.990299	108.822723	45.9006405	21.5321985	110.5334965	-61.2963245	11.7762495	101.9007695
11.021991	-5.896821	107.340813	-7.641539	16.451687	105.751907	47.424717	-5.088356	112.173065	44.362495	47.810303	108.155083	45.893606	21.3609735	110.164074	-61.176684	11.5424005	101.33974
10.415501	-7.171158	107.236374	-7.565257	16.256613	105.293655	47.372475	-5.20998	112.057701	44.514656	47.621346	107.43544	45.9435655	21.205683	109.7465705	-61.0740795	11.307543	100.8407395
9.692753	-8.42252	107.16922	-7.503588	16.070862	104.853775	47.272484	-5.298082	111.984299	44.573689	47.466694	106.790993	45.9230865	21.084306	109.387646	-60.9302625	11.057418	100.319904
8.944601	-9.53262	107.069328	-7.444049	15.876119	104.438354	47.124634	-5.315415	111.871361	44.630768	47.303806	106.202843	45.877701	20.9941955	109.037102	-60.765799	10.7580425	99.839606
8.121733	-10.522009	106.999603	-7.407312	15.672999	104.069923	46.920734	-5.286652	111.719002	44.62738	47.137272	105.702881	45.774057	20.92531	108.7109415	-60.588681	10.420688	99.4289045
7.23791	-11.413191	106.877556	-7.382174	15.478712	103.746971	46.676357	-5.279724	111.570511	44.614029	46.981548	105.28331	45.645193	20.850912	108.4269105	-60.409541	10.106512	99.0670315
5.807176	-12.506159	106.7117	-7.3801	15.217179	103.346252	46.412525	-5.322942	111.385834	44.622375	46.775402	104.780983	45.51745	20.72623	108.0834085	-60.27765	9.708128	98.6090955
4.80473	-13.028669	106.645676	-7.377096	15.076124	103.172897	46.304462	-5.361665	111.313316	44.467934	46.728989	104.644669	45.386198	20.683662	107.9789925	-60.14039	9.468586	98.3668015
3.729398	-13.418155	106.580841	-7.381905	14.981273	103.065788	46.296738	-5.388572	111.272858	44.442005	46.694252	104.469093	45.3693715	20.65284	107.8709755	-60.1331815	9.309706	98.2606005
2.562351	-13.614687	106.581459	-7.375521	14.908244	103.021751	46.340771	-5.37381	111.262871	44.421284	46.696224	104.341248	45.3810275	20.661207	107.8020595	-60.1320695	9.155281	98.2414425
1.469236	-13.742046	106.523041	-7.342935	14.849146	103.000237	46.397526	-5.327701	111.2565	44.409573	46.739857	104.25	45.4035495	20.706078	107.75325	-60.0894195	8.992214	98.247224
0.335512	-13.666068	106.473686	-7.303792	14.811661	102.985321	46.481342	-5.269625	111.244492	44.40905	46.799	104.1754	45.445196	20.7646875	107.709946	-60.05278	8.8586345	98.260696
-0.808167	-13.502063	106.341042	-7.236693	14.784479	102.976379	46.555962	-5.220594	111.220673	44.4412	46.860889	104.129852	45.498581	20.8201475	107.6752625	-59.971967	8.7488105	98.2774955
-2.598331	-13.013119	106.074127	-7.086171	14.768945	102.987778	46.703213	-5.152728	111.053696	44.541504	46.94585	104.084122	45.6223585	20.896561	107.568909	-59.7947005	8.641329	98.406647
-3.790369	-12.511814	105.848564	-6.933557	14.765692	103.022278	46.824135	-5.130103	110.857681	44.618122	47.00795	104.051712	45.7211285	20.9389235	107.4546965	-59.5882425	8.5924605	98.5898595
-4.987567	-11.870387	105.604591	-6.758255	14.785478	103.113724	46.94799	-5.11523	110.568726	44.716217	47.101212	104.044388	45.8321035	20.992991	107.306557	-59.3486135	8.577965	98.920891
-6.148746	-11.130905	105.356255	-6.527424	14.829294	103.246536	47.098984	-5.066212	110.20874	44.822155	47.241058	104.070282	45.9605695	21.087423	107.139511	-59.0154175	8.571165	99.353561
-7.312773	-10.213305	105.168556	-6.31116	14.92728	103.439186	47.276703	-4.944873	109.817871	44.942795	47.417267	104.149734	46.109749	21.236197	106.9838025	-58.732069	8.618363	99.8945695
-8.451178	-9.167792	105.005051	-6.088333	15.065198	103.66703	47.492989	-4.770818	109.394051	45.258236	47.591747	104.167816	46.3756125	21.4104645	106.7809335	-58.5522785	8.7199315	100.5531265
-9.564834	-8.030734	104.891083	-5.869577	15.254557	103.889061	47.691162	-4.582633	109.01741	45.367527	47.814716	104.362724	46.5293445	21.6160415	106.690067	-58.2684985	8.8930725	101.088055
-11.241705	-6.094497	104.704979	-5.58314	15.589664	104.202507	47.962708	-4.282225	108.483795	45.468987	48.218597	104.833794	46.7158475	21.968186	106.6587945	-57.8821275	9.211142	101.7462195
-12.301594	-4.749599	104.566933	-5.398123	15.834719	104.393257	48.128521	-4.069139	108.131119	45.799732	48.432446	105.012039	46.9641265	22.1816535	106.571579	-57.7603725	9.4877845	102.214935
-13.363765	-3.299938	104.453133	-5.242631	16.080931	104.557014	48.271286	-3.892226	107.766891	45.97831	48.67487	105.340912	47.124798	22.391322	106.5539015	-57.61006	9.77054	102.5601265
-14.361588	-1.828631	104.32869	-5.091517	16.296782	104.703773	48.392471	-3.724832	107.402435	46.166515	48.894192	105.655624	47.279493	22.58468	106.5290295	-57.462527	10.008884	102.8785165
-15.316607	-0.315483	104.261307	-4.944977	16.509768	104.833916	48.499683	-3.565402	107.029709	46.301479	49.100914	106.008125	47.400581	22.767756	106.518917	-57.290535	10.25178	103.148915
-16.223534	1.220191	104.250824	-4.787274	16.707439	104.94976	48.612484	-3.416134	106.665871	46.513985	49.244629	106.225433	47.5632345	22.9142475	106.445652	-57.1377825	10.5006305	103.453868
-17.072472	2.713208	104.29277	-4.634737	16.881636	105.073235	48.731701	-3.273533	106.337341	46.692562	49.36911	106.421623	47.7121315	23.0477885	106.379482	-56.9816055	10.7154835	103.766988
-18.231396	4.985757	104.487648	-4.410559	17.082405	105.226807	48.957165	-3.11817	105.963913	46.925018	49.507996	106.666275	47.9410915	23.194913	106.315094	-56.7622095	10.969897	104.13852
-18.929758	6.431944	104.633438	-4.246258	17.155107	105.314018	49.110165	-3.070123	105.790695	47.006485	49.546806	106.783066	48.058325	23.2383415	106.2868805	-56.550841	11.0718725	104.3411555
-19.557594	7.86551	104.836105	-4.103906	17.186945	105.378067	49.275784	-3.073592	105.658791	47.116447	49.506222	106.853844	48.1961155	23.216315	106.2563175	-56.4039275	11.157575	104.4998165
-20.11783	9.263718	105.034767	-3.943152	17.170187	105.461716	49.409885	-3.138779	105.582596	47.27388	49.428253	106.883919	48.3418825	23.144737	106.2332575	-56.2281865	11.195637	104.6901745
-20.63229	10.592616	105.217316	-3.788002	17.088676	105.533585	49.501644	-3.278992	105.559814	47.438293	49.305408	106.9217	48.4699685	23.013208	106.240757	-56.0459725	11.164144	104.826413
-21.083706	11.9342	105.395676	-3.645755	16.971554	105.598328	49.557285	-3.486542	105.533508	47.633751	49.112526	106.964874	48.595518	22.812992	106.249191	-55.887028	11.130116	104.947465
-21.458996	13.203998	105.532745	-3.514943	16.788958	105.639839	49.571491	-3.747696	105.46994	47.835468	48.865955	107.022881	48.7034795	22.5591295	106.2464105	-55.7333655	11.0187865	105.0332675
-21.948185	15.027324	105.668381	-3.389153	16.403706	105.651283	49.547401	-4.213635	105.307243	48.16066	48.43346	107.138046	48.8540305	22.1099125	106.2226445	-55.6323365	10.6974995	105.0799215
-22.174887	16.210613	105.756607	-3.310766	16.137503	105.631401	49.479328	-4.535319	105.180336	48.37957	48.1371	107.205872	48.929449	21.8008905	106.193104	-55.550981	10.4741155	105.069698
-22.364096	17.341934	105.79184	-3.267672	15.880466	105.609085	49.419544	-4.860477	105.036545	48.564129	47.85519	107.265198	48.9918365	21.4973565	106.1508715	-55.5271805	10.2635755	105.0672985
-22.510458	18.461409	105.811867	-3.242631	15.675963	105.549408	49.340141	-5.157752	104.910347	48.700844	47.58411	107.298866	49.0204925	21.213179	106.1046065	-55.5057545	10.138747	104.9942095
-22.553968	19.552324	105.855049	-3.230134	15.491997	105.489227	49.291416	-5.392838	104.778397	48.826656	47.33786	107.305313	49.059036	20.972511	106.041855	-55.519304	10.011483	104.936599
-22.537413	20.598406	105.889145	-3.220693	15.338463	105.461624	49.224709	-5.589058	104.707268	48.909615	47.13863	107.306503	49.067162	20.774786	106.0068855	-55.508548	9.90214	104.9163625
-22.490927	21.601654	105.968498	-3.230992	15.230563	105.462822	49.186935	-5.758186	104.665688	48.958237	46.980457	107.310989	49.072586	20.6111355	105.9883385	-55.53457	9.8499905	104.9373055
-22.238609	23.01816	106.24218	-3.240604	15.108294	105.601654	49.157326	-5.956981	104.656754	48.993618	46.784775	107.324768	49.075472	20.413897	105.990761	-55.55668	9.802691	105.212547
-21.928829	23.871008	106.511986	-3.260244	15.038676	105.763588	49.142422	-6.066383	104.679283	49.028366	46.674084	107.369339	49.085394	20.3038505	106.024311	-55.605882	9.7735015	105.502865
-21.566208	24.671951	106.781265	-3.28528	14.967577	105.958961	49.106258	-6.17108	104.685997	49.046413	46.584515	107.448792	49.0763355	20.2067175	106.0673945	-55.6468955	9.7284365	105.8505275
-21.129559	25.432768	107.045387	-3.292011	14.918923	106.13768	49.067135	-6.271843	104.676262	49.078831	46.504547	107.52932	49.072983	20.116352	106.102791	-55.657005	9.721494	106.172569
-20.647268	26.093441	107.303253	-3.305794	14.872778	106.315041	49.012177	-6.368779	104.642868	49.074726	46.432583	107.606339	49.0434515	20.031902	106.1246035	-55.6550395	9.713654	106.5054785
-20.069134	26.679695	107.555405	-3.330285	14.832886	106.483612	48.951702	-6.428843	104.630936	49.093021	46.36301	107.668724	49.0223615	19.9670835	106.14983	-55.6829315	9.6986885	106.817394
-19.397675	27.19557	107.788071	-3.342291	14.786349	106.666992	48.929333	-6.482417	104.651138	49.083225	46.30806	107.743622	49.006279	19.9128215	106.19738	-55.690861	9.6598765	107.136604
-18.256947	27.841686	108.043221	-3.375084	14.719929	106.935837	48.931522	-6.600462	104.76104	49.116726	46.217346	107.806732	49.024124	19.808442	106.283886	-55.774292	9.631416	107.587788
-17.441534	28.169254	108.104515	-3.377079	14.672372	107.081924	48.927219	-6.685684	104.867218	49.10038	46.160404	107.805206	49.0137995	19.73736	106.336212	-55.7679575	9.607384	107.827636
-16.577097	28.420765	108.069084	-3.397491	14.636487	107.155632	48.9091	-6.805941	105.043808	49.066833	46.086903	107.724319	48.9879665	19.640481	106.3840635	-55.7829485	9.632493	107.9272005
-15.615839	28.619947	107.854317	-3.438138	14.584909	107.164207	48.925797	-6.909753	105.351814	49.048386	46.01598	107.523552	48.9870915	19.5531135	106.437683	-55.8633675	9.6167045	107.890731
-14.604992	28.770176	107.441101	-3.453346	14.58417	107.113441	48.991661	-6.987929	105.845497	48.97728	45.930527	107.25267	48.9844705	19.471299	106.5490835	-55.8911625	9.697041	107.6777985
-13.597088	28.866104	106.863174	-3.504049	14.582816	106.990524	49.090446	-7.042528	106.5187	48.98777	45.715977	106.976868	49.039108	19.3367245	106.747784	-56.047206	9.8289075	107.233264
-12.572455	28.896946	106.203125	-3.564433	14.530237	106.830299	49.164497	-7.121886	107.274651	49.051331	45.49823	106.741425	49.107914	19.188172	107.008038	-56.23678	9.872302	106.65256
-10.872439	28.866154	105.246056	-3.670729	14.326015	106.52224	49.088745	-7.362667	108.372589	49.014244	45.076733	106.551743	49.0514945	18.857033	107.462166	-56.3929525	9.794997	105.582314
-9.753226	28.817528	104.723618	-3.724458	14.101871	106.324615	48.990292	-7.622877	108.891953	49.259422	44.681976	106.230804	49.124857	18.5295495	107.5613785	-56.573773	9.6741925	105.0878515
-8.615245	28.730307	104.323219	-3.733557	13.822527	106.16748	48.827179	-7.931907	109.213173	49.38636	44.264648	106.034111	49.1067695	18.1663705	107.623642	-56.5738835	9.4786835	104.711318
-7.422403	28.646618	104.047844	-3.724063	13.489519	106.044983	48.657532	-8.322866	109.346329	49.395256	43.909081	105.996941	49.026394	17.7931075	107.671635	-56.47452	9.1859305	104.418331
-6.224317	28.607166	103.907791	-3.718373	13.148111	105.953003	48.477947	-8.691038	109.355835	49.513947	43.552528	105.931602	48.995947	17.430745	107.6437185	-56.432693	8.865477	104.2622875
-5.031834	28.585497	103.850983	-3.710139	12.852366	105.917786	48.337799	-9.030439	109.291504	49.725628	43.194653	105.840752	49.0317135	17.082107	107.566128	-56.4519915	8.622625	104.269444
-3.848098	28.613134	103.839859	-3.713859	12.638967	105.902672	48.238976	-9.303338	109.240219	49.672966	42.973267	105.98954	48.955971	16.8349645	107.6148795	-56.383689	8.4429695	104.1904645
-2.027935	28.752932	103.983582	-3.763035	12.538105	105.970673	48.214989	-9.53606	109.287453	49.70919	42.7906	106.198189	48.9620895	16.62727	107.742821	-56.4881595	8.44894	104.198525
-0.818043	28.899511	104.179871	-3.779464	12.609628	106.100082	48.272186	-9.551473	109.444382	49.750202	42.788788	106.504234	49.011194	16.6186575	107.974308	-56.570122	8.6005985	104.225856
0.369345	29.083946	104.537354	-3.821245	12.746157	106.325546	48.376495	-9.500989	109.767555	49.793167	42.886654	106.975555	49.084831	16.6928325	108.371555	-56.727321	8.7994815	104.279537
1.558177	29.297749	105.122482	-3.853482	12.929848	106.717773	48.497185	-9.416353	110.215088	49.868809	43.025002	107.646767	49.182997	16.8043245	108.9309275	-56.889961	9.0553715	104.5046185
2.735976	29.499012	105.862579	-3.916249	13.127689	107.231651	48.648746	-9.249412	110.733452	49.966671	43.212856	108.477913	49.3077085	16.981722	109.6056825	-57.1402065	9.273656	104.8576195
3.898804	29.682878	106.690704	-3.993422	13.326478	107.818924	48.802723	-9.088524	111.305557	50.213814	43.346905	109.277512	49.5082685	17.1291905	110.2915345	-57.4951125	9.5237655	105.3463135
5.038162	29.843351	107.552299	-4.069794	13.518509	108.430084	48.911156	-8.934213	111.933792	50.302418	43.491589	110.19722	49.606787	17.278688	111.065506	-57.746375	9.75833	105.794662
6.683527	30.00392	108.743118	-4.180463	13.773979	109.280457	49.087009	-8.72838	112.834572	50.445663	43.684566	111.411057	49.766336	17.478093	112.1228145	-58.127262	10.069865	106.4380995
7.771768	30.063211	109.403801	-4.239689	13.92537	109.777115	49.189163	-8.610723	113.418495	50.449543	43.843288	112.090721	49.819353	17.6162825	112.754608	-58.298731	10.2344575	106.799622
8.808996	30.084579	109.979164	-4.282312	14.065006	110.196373	49.26593	-8.475364	113.9263	50.47374	44.025089	112.622986	49.869835	17.7748625	113.274643	-58.434459	10.3551495	107.118103
9.800352	30.043396	110.476814	-4.340261	14.179054	110.540771	49.36338	-8.367049	114.337288	50.464905	44.198929	113.065948	49.9141425	17.91594	113.701618	-58.5946645	10.442168	107.379924
10.762719	29.945669	110.896278	-4.419909	14.279531	110.80706	49.452652	-8.235809	114.605103	50.405972	44.336697	113.439896	49.929312	18.050444	114.0224995	-58.76913	10.508618	107.5916205
11.659098	29.793667	111.244705	-4.511553	14.353426	111.001732	49.506931	-8.089612	114.746986	50.348549	44.457073	113.749504	49.92774	18.1837305	114.248245	-58.950846	10.5231215	107.755219
12.47807	29.609955	111.565468	-4.596636	14.420279	111.152245	49.589905	-7.93878	114.793816	50.275112	44.573235	114.01149	49.9325085	18.3172275	114.402653	-59.1257805	10.5233305	107.901837
13.594384	29.20332	112.045357	-4.707596	14.582412	111.365112	49.760559	-7.641619	114.786079	50.134583	44.764675	114.406586	49.947571	18.561528	114.5963325	-59.362763	10.603296	108.1338915
14.221026	28.890837	112.42794	-4.764449	14.755891	111.58712	49.914162	-7.379596	114.771248	50.012417	44.977333	114.694939	49.9632895	18.7988685	114.7330935	-59.4921875	10.7129135	108.4411465
14.832794	28.546854	112.81575	-4.798158	14.981212	111.861626	50.118385	-7.09387	114.754021	49.882439	45.271049	115.077187	50.000412	19.0885895	114.915604	-59.596728	10.8738345	108.807648
15.373893	28.14241	113.223206	-4.804825	15.242336	112.151299	50.360458	-6.798892	114.735207	49.783863	45.56842	115.477348	50.0721605	19.384764	115.1062775	-59.6818105	11.099908	109.1963205
15.82449	27.661959	113.584557	-4.773042	15.518914	112.430634	50.589172	-6.505223	114.725113	49.671352	45.919209	115.904633	50.130262	19.706993	115.314873	-59.676346	11.330835	109.546395
16.218142	27.083843	113.87278	-4.727866	15.787133	112.67247	50.812195	-6.231924	114.688446	49.454723	46.259857	116.360893	50.133459	20.0139665	115.5246695	-59.589191	11.5602995	109.8202705
16.558043	26.414658	114.047554	-4.667	16.057142	112.889038	51.013153	-5.960873	114.628136	49.441727	46.523808	116.708527	50.22744	20.2814675	115.6683315	-59.56144	11.8328165	110.1097445
16.920721	25.332239	114.14814	-4.541892	16.426603	113.128448	51.26519	-5.590025	114.533699	49.425282	46.90353	117.037773	50.345236	20.6567525	115.785736	-59.42902	12.1964535	110.47116
17.122694	24.435738	114.082489	-4.484009	16.643131	113.22699	51.415546	-5.387702	114.455643	49.40271	47.075638	117.138611	50.409128	20.843968	115.797127	-59.377146	12.442294	110.656853
17.154438	23.562067	113.987015	-4.443527	16.814766	113.240776	51.53886	-5.267194	114.382088	49.377018	47.208145	117.151955	50.457939	20.9704755	115.7670215	-59.344993	12.6590565	110.7145305
17.117643	22.528618	113.751427	-4.42225	16.93087	113.174477	51.601093	-5.169346	114.263084	49.320789	47.310528	117.134666	50.460941	21.070591	115.698875	-59.305441	12.791149	110.650079
17.030685	21.464289	113.476822	-4.424107	17.010218	113.048912	51.61227	-5.114262	114.131805	49.269642	47.328533	117.045067	50.440956	21.1071355	115.588436	-59.28917	12.9133005	110.509388
16.856169	20.314949	113.156487	-4.45962	17.070492	112.886238	51.588177	-5.122538	113.980652	49.223824	47.349884	116.94558	50.4060005	21.113673	115.463116	-59.3252405	13.027311	110.30936
16.606607	19.066044	112.847916	-4.498923	17.108395	112.727425	51.509277	-5.14507	113.808273	49.191017	47.327023	116.849312	50.350147	21.0909765	115.3287925	-59.347993	13.1258135	110.1260575
16.0893	17.116972	112.388206	-4.579005	17.178291	112.546684	51.372623	-5.216998	113.555267	49.115795	47.230202	116.721367	50.244209	21.006602	115.138317	-59.402219	13.34998	109.955051
15.679152	15.740581	112.097893	-4.628846	17.241793	112.459625	51.275665	-5.267946	113.399933	49.077515	47.196548	116.648117	50.17659	20.964301	115.024025	-59.434282	13.519285	109.895225
15.194985	14.288015	111.791359	-4.672608	17.339949	112.385429	51.223385	-5.28719	113.23365	49.041672	47.150475	116.566322	50.1325285	20.9316425	114.899986	-59.4777445	13.7482555	109.870872
14.6824	12.798267	111.50705	-4.691619	17.445158	112.311722	51.193218	-5.301116	113.113548	48.997852	47.140991	116.480545	50.095535	20.9199375	114.7970465	-59.478773	13.9703785	109.8263975
14.114735	11.2486	111.207756	-4.686146	17.569218	112.213425	51.187397	-5.296468	113.028786	48.969303	47.139217	116.363571	50.07835	20.9213745	114.6961785	-59.450642	14.2170615	109.7306715
13.488901	9.624156	110.898849	-4.654819	17.676205	112.059006	51.212372	-5.290922	112.96685	48.952339	47.132645	116.209351	50.0823555	20.9208615	114.5881005	-59.3919935	14.4315485	109.5299115
12.826612	7.9592	110.56411	-4.615807	17.758879	111.828743	51.275276	-5.300512	112.943184	49.116631	47.125553	115.93927	50.1959535	20.9125205	114.441227	-59.4275675	14.6052375	109.216259
11.753392	5.329488	110.03231	-4.498687	17.788061	111.258591	51.382195	-5.379894	113.014923	49.132198	47.045879	115.387344	50.2571965	20.8329925	114.2011335	-59.2545705	14.7431295	108.3160485
10.993827	3.500313	109.660553	-4.409689	17.706625	110.722855	51.482521	-5.491029	113.111893	49.250278	46.88274	114.809822	50.3663995	20.6958555	113.9608575	-59.1857775	14.7173945	107.4848525
10.151024	1.616366	109.298744	-4.335197	17.543718	110.081497	51.565887	-5.697559	113.235977	49.288704	46.702003	114.197876	50.4272955	20.502222	113.7169265	-59.0976895	14.585214	106.4460675
9.264395	-0.286893	108.933601	-4.287146	17.333405	109.366753	51.563435	-6.017768	113.362213	49.41473	46.385529	113.480804	50.4890825	20.1838805	113.4215085	-59.0633745	14.4829295	105.3119975
8.305982	-2.192137	108.523582	-4.260218	17.057552	108.604118	51.422508	-6.400656	113.426804	49.566032	46.047092	112.762596	50.49427	19.823218	113.0947	-59.014706	14.291886	104.113536
7.237039	-4.082965	108.046844	-4.292645	16.758904	107.843758	51.131268	-6.795217	113.351997	49.658298	45.680332	112.025642	50.394783	19.4425575	112.6888195	-58.980073	14.0752505	102.9986965
6.106172	-5.926698	107.531647	-4.319716	16.481737	107.116547	50.734341	-7.160254	113.124489	49.759819	45.267033	111.219788	50.24708	19.0533895	112.1721385	-58.886512	13.9100845	102.0609555
4.198758	-8.616586	106.958595	-4.365208	16.117985	106.226563	50.053108	-7.660444	112.677612	49.911594	44.663811	109.9823	49.982351	18.5016835	111.329956	-58.712767	13.7342865	101.12317
2.881059	-10.309053	106.743729	-4.380675	15.902964	105.719078	49.677555	-7.948465	112.42952	49.922607	44.306683	109.194229	49.800081	18.179109	110.8118745	-58.561431	13.626819	100.6262815
1.429127	-11.941935	106.624794	-4.42386	15.676229	105.276039	49.345226	-8.164527	112.268173	49.971725	43.966461	108.475708	49.6584755	17.900967	110.3719405	-58.5061955	13.451491	100.1801375
-0.039099	-13.481459	106.621613	-4.493711	15.437037	104.877365	49.067993	-8.31833	112.169907	49.961617	43.691444	107.868073	49.514805	17.686557	110.01899	-58.502227	13.187517	99.73574
-1.642473	-14.92258	106.696251	-4.584208	15.197921	104.519188	48.819489	-8.488997	112.23365	49.875786	43.458366	107.364822	49.3476375	17.4846845	109.799236	-58.5160535	12.9111575	99.23914
-3.258742	-16.197744	106.860352	-4.693153	14.99345	104.260468	48.608131	-8.66097	112.390175	49.7705	43.279362	106.961487	49.1893155	17.309196	109.675831	-58.5756215	12.677704	98.845105
-4.982301	-17.377619	106.997047	-4.810595	14.814086	104.096313	48.416756	-8.776973	112.541374	49.577595	43.130817	106.781075	48.9971755	17.176922	109.6612245	-58.6183655	12.45125	98.5314015
-7.628968	-18.931833	107.131042	-5.01192	14.608324	104.036392	48.120094	-8.923732	112.744141	49.64571	42.909931	106.416847	48.882902	16.9930995	109.580494	-58.906742	12.2235485	98.49229
-9.497883	-19.779829	107.211075	-5.100405	14.526896	103.990677	47.906975	-8.968678	112.797508	49.438805	42.879856	106.443489	48.67289	16.955589	109.6204985	-58.8737	12.098203	98.3608555
-11.368291	-20.489006	107.186684	-5.210107	14.525228	103.996574	47.720097	-8.956992	112.763847	49.342381	42.865952	106.399414	48.531239	16.95448	109.5816305	-58.951453	12.095976	98.4115175
-13.299467	-21.08003	107.089363	-5.278591	14.562255	104.018639	47.552223	-8.889458	112.68618	49.414444	42.873215	106.266785	48.4833335	16.9918785	109.4764825	-59.0405155	12.1326315	98.5607955
-15.250792	-21.522076	106.950165	-5.375456	14.659855	104.110527	47.429604	-8.78942	112.562851	49.330711	42.997406	106.291985	48.3801575	17.103993	109.427418	-59.1310695	12.215717	98.793636
-17.257746	-21.825903	106.78849	-5.396433	14.810337	104.175018	47.364773	-8.626037	112.390862	49.126503	43.208549	106.4692	48.245638	17.291256	109.430031	-59.038504	12.329418	98.920005
-19.256884	-21.991692	106.562317	-5.3959	14.980181	104.280891	47.332203	-8.43319	112.202766	49.105587	43.436569	106.576828	48.218895	17.5016895	109.389797	-59.010695	12.4586725	99.171985
-21.096567	-20.452402	106.162117	-5.368311	15.275544	104.453003	47.299091	-8.072561	111.855743	49.054932	43.810268	106.764923	48.1770115	17.8688535	109.310333	-58.9136335	12.6822345	99.595673
-22.275896	-19.341553	105.914917	-5.355129	15.47039	104.546295	47.28162	-7.819579	111.573586	49.024612	44.056034	106.86953	48.153116	18.1182275	109.221558	-58.863374	12.8225525	99.871032
-23.508348	-18.085609	105.627228	-5.345989	15.653108	104.614326	47.243797	-7.565121	111.286179	49.124481	44.240189	106.832001	48.184139	18.337534	109.05909	-58.876117	12.968682	100.169562
-24.774294	-16.773556	105.374062	-5.336413	15.81628	104.665962	47.19632	-7.306931	110.979965	49.069977	44.432213	106.877281	48.1331485	18.562641	108.928623	-58.8059745	13.069919	100.403301
-25.973457	-15.382354	105.150757	-5.364276	15.951625	104.716476	47.134411	-7.06462	110.670403	48.981094	44.60442	106.921028	48.0577525	18.7699	108.7957155	-58.7863045	13.13335	100.6372365
-27.322165	-13.929276	104.965416	-5.373056	16.068232	104.798843	47.09198	-6.903393	110.372246	48.853828	44.778728	106.967285	47.972904	18.9376675	108.6697655	-58.719016	13.1987965	100.9279205
-28.517639	-12.420448	104.934784	-5.37301	16.16198	104.936218	47.039165	-6.737337	110.062637	48.792744	44.924427	106.998207	47.9159545	19.093545	108.530422	-58.6619745	13.230415	101.342014
-30.405157	-10.056358	105.120529	-5.320602	16.300493	105.269089	46.950989	-6.462499	109.596649	48.704002	45.155098	107.087036	47.8274955	19.3462995	108.3418425	-58.4686995	13.2546865	102.1963355
-31.631338	-8.294636	105.494858	-5.282554	16.396231	105.646179	46.930061	-6.303859	109.297035	48.645927	45.319271	107.158424	47.787994	19.507706	108.2277295	-58.353102	13.284756	103.0646285
-32.842434	-6.643181	106.00219	-5.240572	16.506268	106.091774	46.904961	-6.110287	109.069611	48.605442	45.494606	107.25634	47.7552015	19.6921595	108.1629755	-58.2363455	13.3203765	104.0205725
-34.024895	-4.772081	106.595505	-5.227291	16.639505	106.581245	46.918941	-5.900334	108.921669	48.529861	45.698975	107.408264	47.724401	19.8993205	108.1649665	-58.178983	13.3796895	104.9975235
-35.195648	-3.028006	107.154427	-5.239751	16.797205	107.069221	46.921295	-5.684598	108.861244	48.40889	45.91584	107.611656	47.6650925	20.115621	108.23645	-58.1445945	13.478789	105.901992
-36.326824	-1.085744	107.755348	-5.303128	16.957687	107.509232	46.889038	-5.48121	108.906281	48.299503	46.110321	107.790779	47.5942705	20.3145555	108.34853	-58.2005265	13.6008185	106.669934
-37.424522	0.722009	108.220757	-5.406841	17.116348	107.865318	46.852188	-5.309123	109.0075	48.198654	46.284103	107.916977	47.525421	20.48749	108.4622385	-58.339103	13.745206	107.2683975
-39.068134	3.586922	108.773018	-5.577583	17.299768	108.287323	46.751205	-5.107425	109.122612	47.952126	46.43848	108.023575	47.3516655	20.6655275	108.5730935	-58.5068315	13.9340085	108.0015525
-40.044258	5.514057	109.157196	-5.710024	17.357584	108.536079	46.667637	-5.032685	109.169983	47.734642	46.49205	108.057953	47.2011395	20.7296825	108.613968	-58.6211875	13.9854855	108.45819
-41.015091	7.406906	109.465813	-5.837258	17.376816	108.74958	46.553699	-4.980344	109.21228	47.527885	46.487381	108.086304	47.040792	20.7535185	108.649292	-58.715308	14.0001135	108.849868
-41.880436	9.358832	109.752068	-5.961909	17.358377	108.948471	46.450649	-4.95036	109.240326	47.342255	46.464729	108.143021	46.896452	20.7571845	108.6916735	-58.82027	13.9595695	109.2052685
-42.747749	11.26137	109.96386	-6.071922	17.308634	109.1138	46.379345	-4.932224	109.270035	47.13726	46.472595	108.216072	46.7583025	20.7701855	108.7430535	-58.9021465	13.8470825	109.4845465
-43.457214	13.25491	110.100853	-6.160392	17.257456	109.212242	46.341549	-4.919538	109.311272	46.96579	46.466042	108.287025	46.6536695	20.773252	108.7991485	-58.9744535	13.74166	109.6253355
-44.19857	15.159884	110.133278	-6.250314	17.206192	109.275734	46.307964	-4.877052	109.372055	46.703815	46.340729	108.327393	46.5058895	20.7318385	108.849724	-59.0065175	13.6805455	109.701744
-45.026886	18.172852	110.137955	-6.33673	17.170612	109.315048	46.266464	-4.796315	109.453819	46.30785	45.915485	108.31189	46.287157	20.559585	108.8828545	-58.960617	13.781639	109.7472415
-45.251945	20.030859	110.118141	-6.384012	17.168411	109.340546	46.232563	-4.75035	109.504295	46.014881	45.562805	108.296394	46.123722	20.4062275	108.9003445	-58.891746	13.9305945	109.7807475
-45.559223	21.965197	110.215034	-6.45703	17.191584	109.376656	46.156712	-4.703845	109.547462	45.662403	45.230736	108.453796	45.9095575	20.2634455	109.000629	-58.8236175	14.1197225	109.752683
-45.740932	23.969599	110.209969	-6.543211	17.222063	109.419655	46.095245	-4.636462	109.487999	45.236389	45.106007	108.749031	45.665817	20.2347725	109.118515	-58.752239	14.2093535	109.720795
-45.988811	25.957445	110.325325	-6.638085	17.246817	109.467422	46.006386	-4.529477	109.373024	45.0457	45.067291	108.942917	45.526043	20.268907	109.1579705	-58.802213	14.224727	109.7768735
-46.276794	28.093994	110.489059	-6.776141	17.264248	109.560432	45.932079	-4.436009	109.210793	44.975258	45.154736	109.124306	45.4536685	20.3593635	109.1675495	-59.0059505	14.1691325	109.9533145
-46.398335	29.99798	110.753342	-6.935795	17.265305	109.711121	45.808422	-4.326607	109.054756	45.031189	45.333435	109.260818	45.4198055	20.503414	109.157787	-59.2913955	14.027196	110.264455
-46.261692	32.886295	111.35421	-7.163699	17.224756	110.022209	45.576	-4.190834	108.878006	45.044044	45.666607	109.509789	45.310022	20.7378865	109.1938975	-59.63742	13.7116255	110.8505205
-46.166428	34.731747	111.743019	-7.3039	17.198723	110.248123	45.474682	-4.130886	108.803307	44.968666	46.039627	109.561493	45.221674	20.9543705	109.1824	-59.829474	13.4430755	111.313846
-45.651627	36.408512	112.298988	-7.398158	17.170757	110.461212	45.368176	-4.08227	108.752022	44.843559	46.44886	109.425079	45.1058675	21.183295	109.0885505	-59.9021835	13.158219	111.8338735
-45.350502	37.847149	112.673698	-7.42424	17.175245	110.611595	45.324898	-4.06647	108.670845	44.587212	46.737091	109.274887	44.956055	21.3353105	108.972866	-59.804535	13.0151795	112.250324
-43.769585	37.96397	112.83271	-7.425642	17.198751	110.71283	45.30756	-4.038432	108.618835	44.361458	47.142525	109.059776	44.834509	21.5520465	108.8393055	-59.685793	12.8454555	112.5863545
-42.411438	38.163605	112.835457	-7.439037	17.237005	110.750755	45.33847	-3.993453	108.617142	44.136703	47.412395	108.981873	44.7375865	21.709471	108.7995075	-59.6156605	12.764539	112.7020025
-41.065186	38.414951	112.676796	-7.450268	17.280981	110.730789	45.389046	-3.95885	108.60894	44.011295	47.542427	108.983826	44.7001705	21.7917885	108.796383	-59.6007065	12.7701735	112.665195
-39.118534	38.836174	112.402657	-7.537282	17.281624	110.640572	45.510704	-4.118388	108.60363	43.872742	47.639061	109.068993	44.691723	21.7603365	108.8363115	-59.766287	12.8029115	112.4448325
-37.551723	38.951756	112.272957	-7.605045	17.257334	110.577774	45.69598	-4.430194	108.544601	43.743294	47.549797	109.134926	44.719637	21.5598015	108.8397635	-59.929727	12.9548665	112.3157845
-36.125877	39.078785	112.270248	-7.741807	17.197309	110.548653	45.852207	-4.794852	108.494888	43.617523	47.465714	109.247055	44.734865	21.335431	108.8709715	-60.218479	13.059187	112.2263345
-34.515369	39.079708	112.110771	-7.866482	17.160763	110.547829	45.998562	-5.085129	108.462402	43.485569	47.333191	109.417641	44.7420655	21.124031	108.9400215	-60.4750295	13.197495	112.1556365
-33.074783	39.168854	112.129463	-7.996879	17.103914	110.582039	46.156662	-5.4573	108.512207	43.356754	47.245262	109.623825	44.756708	20.893981	109.068016	-60.750466	13.313847	112.096062
-31.466951	39.165958	111.995872	-8.126724	17.054417	110.653923	46.28978	-5.607884	108.572128	43.26086	47.154598	109.830902	44.77532	20.773357	109.201515	-61.028768	13.335477	112.106331
-29.874018	39.150307	111.981323	-8.260812	17.007008	110.74791	46.339954	-5.705148	108.681717	43.136456	47.018154	110.084442	44.738205	20.656503	109.3830795	-61.259829	13.357513	112.1127405
-27.382814	39.056622	111.88929	-8.415074	16.957333	110.893234	46.331863	-5.81602	108.889412	42.968937	46.814556	110.517845	44.6504	20.499268	109.7036285	-61.480548	13.415398	112.0828395
-25.701977	38.940441	111.82579	-8.510694	16.931126	110.961411	46.188538	-5.762235	109.089157	42.925209	46.704811	110.811279	44.5568735	20.471288	109.950218	-61.5782615	13.390964	111.972604
-23.988857	38.781742	111.762276	-8.64419	16.876942	111.000191	45.96516	-5.6713	109.339417	42.89362	46.578506	111.100174	44.42939	20.453603	110.2197955	-61.71777	13.300281	111.7805865
-22.226629	38.587879	111.652435	-8.761224	16.825165	111.000885	45.802002	-5.680681	109.555122	42.860394	46.478611	111.350441	44.331198	20.398965	110.4527815	-61.853646	13.251365	111.5489885
-20.519957	38.345036	111.546516	-8.867351	16.795046	110.993065	45.656933	-5.68828	109.783493	42.834068	46.422249	111.513588	44.2455005	20.3669845	110.6485405	-61.9802025	13.2231075	111.3375895
-18.734575	38.075516	111.399353	-8.968625	16.77285	111.012581	45.540695	-5.680822	110.000977	42.779358	46.38776	111.596367	44.1600265	20.353469	110.798672	-62.0972765	13.192231	111.22649
-16.990204	37.783054	111.264404	-9.066943	16.767458	111.044815	45.475243	-5.687221	110.211929	42.691757	46.339886	111.633507	44.0835	20.3263325	110.922718	-62.217386	13.2085835	111.166912
-14.262382	37.235565	111.162041	-9.194263	16.699253	111.12825	45.366528	-5.734366	110.516289	42.639778	46.275784	111.701584	44.003153	20.270709	111.1089365	-62.391679	13.127797	111.1475635
-12.530592	36.89106	111.165787	-9.262312	16.609615	111.187347	45.273636	-5.803899	110.704826	42.630596	46.205528	111.799576	43.952116	20.2008145	111.252201	-62.47674	13.0184155	111.122493
-10.712779	36.445896	111.197876	-9.334623	16.488169	111.270119	45.174484	-5.88567	110.832886	42.624084	46.081642	111.966255	43.899284	20.097986	111.3995705	-62.56853	12.878352	111.1406675
-8.971066	36.039715	111.338333	-9.402885	16.352846	111.338112	45.036911	-5.972066	110.915771	42.62624	45.95475	112.169731	43.8315755	19.991342	111.542751	-62.6373455	12.71435	111.133473
-7.154612	35.61224	111.460899	-9.50035	16.25889	111.435143	44.899616	-6.037744	110.958672	42.595013	45.849602	112.408981	43.7473145	19.905929	111.6838265	-62.7480145	12.611851	111.1864595
-5.36201	35.225452	111.585663	-9.616121	16.236206	111.551094	44.769417	-6.05363	111.037048	42.554539	45.808891	112.645103	43.661978	19.8776305	111.8410755	-62.89422	12.5947815	111.2611125
-3.571031	34.741264	111.789429	-9.719307	16.284704	111.7043	44.675465	-5.993683	111.151314	42.49297	45.82618	112.870262	43.5842175	19.9162485	112.010788	-63.0228315	12.6531595	111.397812
-0.937011	34.078552	111.965981	-9.857633	16.464109	111.914764	44.624004	-5.856818	111.361763	42.423546	45.95454	113.115051	43.523775	20.048861	112.238407	-63.239041	12.879357	111.591121
0.902286	33.597355	112.088791	-9.904326	16.612848	112.034081	44.611542	-5.761675	111.480568	42.381439	46.049355	113.271019	43.4964905	20.14384	112.3757935	-63.3051425	13.081856	111.6923685
2.617251	33.115631	112.082123	-9.947097	16.73151	112.105392	44.575752	-5.687715	111.630455	42.389523	46.144066	113.436043	43.4826375	20.2281755	112.533249	-63.3768315	13.2348445	111.677535
4.474544	32.580715	112.170685	-9.971181	16.858957	112.142944	44.564457	-5.62743	111.808601	42.408367	46.202362	113.596962	43.486412	20.287466	112.7027815	-63.428774	13.430448	111.5831065
6.268575	32.039433	112.210968	-9.960101	16.953218	112.200531	44.57502	-5.582811	112.064682	42.432079	46.217064	113.762115	43.5035495	20.3171265	112.9133985	-63.4237515	13.5893095	111.4876635
8.077238	31.44253	112.344406	-9.959729	17.041393	112.28862	44.628986	-5.548439	112.45314	42.483162	46.256413	113.927963	43.556074	20.353987	113.1905515	-63.475532	13.728799	111.3866885
9.843385	30.872494	112.485672	-9.91297	17.115088	112.432312	44.743191	-5.519092	112.965416	42.567276	46.287624	114.136063	43.6552335	20.384266	113.5507395	-63.4811735	13.84591	111.3138845
12.434849	29.8811	112.765739	-9.79479	17.188389	112.622009	44.964516	-5.531148	113.86644	42.702618	46.311153	114.464226	43.833567	20.3900025	114.165333	-63.423147	13.9867755	111.078685
14.129671	29.246304	112.926521	-9.690423	17.202484	112.664566	45.138622	-5.594479	114.44986	42.780426	46.295601	114.639244	43.959524	20.350561	114.544552	-63.34037	14.054407	110.78458
15.8056	28.52977	113.12532	-9.59416	17.228405	112.624535	45.275818	-5.658833	114.943733	43.033409	46.209419	114.69326	44.1546135	20.275293	114.8184965	-63.3429335	14.181517	110.4305735
17.364679	27.866182	113.053894	-9.506586	17.22204	112.482368	45.368233	-5.756185	115.285706	43.142082	46.132694	114.680077	44.2551575	20.1882545	114.9828915	-63.2683295	14.2558255	109.9818445
18.872375	27.154455	112.926865	-9.408802	17.16847	112.287437	45.412998	-5.894159	115.441551	43.223476	46.00029	114.641861	44.318237	20.0530655	115.041706	-63.135841	14.2838745	109.533168
20.443483	26.461142	112.792496	-9.312571	17.107164	112.088921	45.427052	-6.060858	115.452766	43.324326	45.843502	114.581238	44.375689	19.891322	115.017002	-63.000831	14.323006	109.16084
21.857798	25.816193	112.725739	-9.215983	17.041197	111.952988	45.416431	-6.183762	115.371117	43.421116	45.681862	114.467575	44.4187735	19.74905	114.919346	-62.8507395	14.333344	108.98663
24.117819	24.817686	112.659645	-9.066247	16.965164	111.897064	45.449936	-6.308611	115.225136	43.56797	45.51231	114.36882	44.508953	19.6018495	114.796978	-62.641447	14.3284785	108.99715
25.478745	24.21804	112.741173	-8.963161	16.930906	111.920944	45.506104	-6.350472	115.163445	43.651257	45.452099	114.364967	44.5786805	19.5508135	114.764206	-62.5050025	14.3109985	109.077682
26.80175	23.542332	112.820206	-8.886978	16.932768	111.96492	45.570293	-6.367208	115.133476	43.780327	45.407032	114.34021	44.67531	19.519912	114.736843	-62.449266	14.345624	109.192997
28.084024	22.898525	112.866463	-8.820284	16.953869	111.994064	45.640396	-6.371597	115.099678	43.763123	45.408794	114.449921	44.7017595	19.5185985	114.7747995	-62.3423275	14.3891395	109.2133285
29.137775	22.344419	113.057556	-8.748573	16.995543	111.993042	45.682465	-6.371732	115.062973	43.816795	45.392326	114.483215	44.74963	19.510297	114.773094	-62.246776	14.480789	109.21299
29.436031	21.69696	113.168839	-8.694078	17.033712	111.976303	45.70916	-6.368709	115.04731	43.858379	45.388584	114.539406	44.7837695	19.5099375	114.793358	-62.1719255	14.5574865	109.159248
29.138044	20.920021	113.007202	-8.63885	17.068615	111.95549	45.755569	-6.376443	115.05822	43.890404	45.370415	114.601433	44.8229865	19.496986	114.8298265	-62.1006865	14.640244	109.0811535
28.567154	19.955029	113.018608	-8.565676	17.070143	111.950256	45.817669	-6.415648	115.135612	43.931313	45.302216	114.67086	44.874491	19.443284	114.903236	-62.005843	14.697002	108.997276
28.131411	19.322157	112.973999	-8.515999	17.048124	111.978088	45.870922	-6.472161	115.234528	43.946789	45.23259	114.692238	44.9088555	19.3802145	114.963383	-61.9408535	14.7160335	108.992793
27.699041	18.526892	112.972679	-8.468645	17.007933	112.017502	45.933533	-6.543256	115.380516	43.981335	45.155952	114.690849	44.957434	19.306348	115.0356825	-61.894724	14.709518	108.9993215
27.290556	17.849285	112.984001	-8.405521	16.928604	112.051407	45.992676	-6.646877	115.555428	44.093609	45.048439	114.620186	45.0431425	19.200781	115.087807	-61.8541845	14.656427	109.015007
26.754423	17.214567	113.043724	-8.350459	16.843338	112.067245	46.054596	-6.785231	115.703674	44.106529	44.915977	114.659081	45.0805625	19.065373	115.1813775	-61.7814805	14.621303	108.9531125
26.20652	16.49778	113.038025	-8.298153	16.743256	112.053955	46.103512	-6.957965	115.795647	44.190945	44.74403	114.643921	45.1472285	18.8930325	115.219784	-61.7435345	14.5934795	108.888126
25.636322	15.892884	112.989571	-8.244931	16.636341	112.033142	46.110092	-7.172199	115.80442	44.294758	44.544682	114.628448	45.202425	18.6862415	115.216434	-61.692287	14.5864405	108.84985
24.835884	14.947799	112.823257	-8.21058	16.515408	111.981461	46.0312	-7.50458	115.628944	44.4757	44.248379	114.60775	45.25345	18.3718995	115.118347	-61.67461	14.6589165	108.844575
24.219913	14.325215	112.7323	-8.192827	16.45027	111.945831	45.98148	-7.722375	115.406204	44.593239	44.066437	114.591911	45.2873595	18.172031	114.9990575	-61.6730135	14.728509	108.8926045
23.582479	13.645191	112.514244	-8.185434	16.429193	111.905655	45.925045	-7.887724	115.122246	44.703163	43.911526	114.582169	45.314104	18.011901	114.8522075	-61.684972	14.846485	108.9591025
22.97052	13.051913	112.302521	-8.167723	16.443478	111.837807	45.860733	-7.965175	114.770889	44.811642	43.783207	114.571854	45.3361875	17.909016	114.6713715	-61.6716335	14.97794	109.0042425
22.375103	12.450704	112.01619	-8.18206	16.522009	111.772743	45.767582	-7.968299	114.381966	44.936333	43.709789	114.583694	45.3519575	17.870745	114.48283	-61.7160775	15.173273	109.062656
21.859371	11.853698	111.81356	-8.198107	16.665277	111.725189	45.6432	-7.91768	113.983986	45.047749	43.730343	114.624908	45.3454745	17.9063315	114.304447	-61.7416885	15.4242225	109.145931
21.307123	11.176395	111.606445	-8.22133	16.856483	111.712097	45.498943	-7.81273	113.634003	45.11977	43.767349	114.688896	45.3093565	17.9773095	114.1614495	-61.7520165	15.7356565	109.2627445
20.499233	10.229905	111.417618	-8.275045	17.182413	111.762383	45.36742	-7.640135	113.208405	45.177731	43.9165	114.82196	45.2725755	18.1381825	114.0151825	-61.8226655	16.2266435	109.5095835
20.014854	9.622743	111.275627	-8.309241	17.413006	111.838112	45.302887	-7.513231	112.998413	45.194588	44.039162	114.891159	45.2487375	18.2629655	113.944786	-61.8672195	16.5630465	109.731438
19.645674	9.001639	111.284256	-8.327594	17.618715	111.895546	45.266479	-7.38675	112.847427	45.204941	44.16386	114.938698	45.23571	18.388555	113.8930625	-61.890898	16.848875	109.8980295
19.253542	8.268635	111.141289	-8.347093	17.801188	111.947647	45.246086	-7.278699	112.768959	45.209827	44.268517	114.963707	45.2279565	18.494909	113.866333	-61.9221425	17.107467	110.028961
18.906425	7.457915	111.130287	-8.340691	17.927977	111.9748	45.261879	-7.211788	112.774918	45.217289	44.340549	114.951027	45.239584	18.5643805	113.8629725	-61.920966	17.2915735	110.0866275
18.569963	6.652862	111.122871	-8.32911	18.004236	111.9758	45.329613	-7.217846	112.884056	45.260014	44.39296	114.925446	45.2948135	18.587557	113.904751	-61.9530335	17.420915	110.046849
18.394543	5.974367	111.297318	-8.293628	17.986187	111.931755	45.420464	-7.252848	113.037781	45.326176	44.40649	114.879921	45.37332	18.576821	113.958851	-61.960576	17.395553	109.904659
18.139048	4.766498	111.275848	-8.226297	17.848364	111.761177	45.568459	-7.378122	113.293114	45.428848	44.341625	114.72155	45.4986535	18.4817515	114.007332	-61.9512475	17.2149765	109.515022
17.975117	3.948926	111.308228	-8.168974	17.711689	111.589172	45.639545	-7.483861	113.448647	45.493713	44.259968	114.549973	45.566629	18.3880535	113.99931	-61.904577	17.0353245	109.179034
17.8528	3.036402	111.195457	-8.101063	17.53125	111.386719	45.672131	-7.567472	113.549683	45.536469	44.125088	114.34758	45.6043	18.278808	113.9486315	-61.806426	16.783692	108.8248065
17.707371	2.210708	111.186157	-8.041124	17.323185	111.152008	45.683544	-7.694098	113.641205	45.583263	43.953918	114.113655	45.6334035	18.12991	113.87743	-61.7156515	16.51646	108.426586
17.449835	1.541728	111.158226	-7.988004	17.105904	110.905823	45.663536	-7.848219	113.737701	45.630112	43.767815	113.880859	45.646824	17.959798	113.80928	-61.622832	16.25201	108.002366
17.163925	0.896785	111.026825	-7.955675	16.90012	110.663971	45.627346	-7.994552	113.787437	45.669304	43.612	113.643036	45.648325	17.808724	113.7152365	-61.559675	15.991516	107.6127055
16.785271	0.253732	110.971764	-7.926922	16.718428	110.427879	45.600693	-8.129845	113.80098	45.682594	43.475929	113.408875	45.6416435	17.673042	113.6049275	-61.4954875	15.763814	107.2508305
16.290113	-0.701238	110.804832	-7.886424	16.505903	110.146774	45.584694	-8.258615	113.794556	45.680271	43.339203	113.109383	45.6324825	17.540294	113.4519695	-61.4053305	15.471512	106.8415785
15.957424	-1.388205	110.721115	-7.846492	16.389189	110.01413	45.599209	-8.304703	113.792381	45.680904	43.296856	112.965416	45.6400565	17.4960765	113.3788985	-61.3330405	15.2823015	106.6493615
15.65453	-1.969977	110.684494	-7.823118	16.322989	109.922409	45.638954	-8.308096	113.828865	45.689045	43.294498	112.881828	45.6639995	17.493201	113.3553465	-61.3102355	15.152777	106.4894715
15.324816	-2.48981	110.677292	-7.772317	16.287649	109.838799	45.709579	-8.296437	113.87925	45.696953	43.305531	112.840721	45.703266	17.504547	113.3599855	-61.2479	15.070751	106.3176125
14.954929	-2.987725	110.662254	-7.719584	16.276875	109.791115	45.794498	-8.265409	113.878799	45.722126	43.334553	112.800835	45.758312	17.534572	113.339817	-61.19748	15.019178	106.242413
14.493415	-3.474504	110.604004	-7.640516	16.274889	109.751358	45.88591	-8.217812	113.814667	45.758598	43.372391	112.765755	45.822254	17.5772895	113.290211	-61.103286	14.9724885	106.212505
14.089309	-3.98419	110.523499	-7.530519	16.265402	109.719322	46.000317	-8.168784	113.711533	45.819271	43.405376	112.743011	45.909794	17.618296	113.227272	-60.970832	14.912508	106.211372
13.447736	-4.654824	110.356537	-7.358906	16.233562	109.682571	46.191772	-8.118266	113.58522	45.943069	43.436806	112.770226	46.0674205	17.65927	113.177723	-60.7852325	14.807854	106.187419
13.049595	-5.069075	110.276688	-7.235261	16.210552	109.634003	46.334888	-8.106192	113.526299	46.034096	43.434448	112.797203	46.184492	17.664128	113.161751	-60.655014	14.756976	106.106255
12.608216	-5.474041	110.20919	-7.117677	16.180172	109.56926	46.473179	-8.10845	113.487534	46.124645	43.432762	112.803177	46.298912	17.662156	113.1453555	-60.534266	14.698188	105.9931645
12.138338	-5.901436	110.120049	-7.007167	16.140017	109.498421	46.598965	-8.126702	113.44857	46.191826	43.400021	112.792778	46.3953955	17.6366595	113.120674	-60.4097295	14.6433745	105.876168
11.589988	-6.358708	110.048737	-6.881237	16.076248	109.413147	46.719765	-8.159925	113.425491	46.254173	43.336647	112.760994	46.486969	17.588361	113.0932425	-60.249443	14.564135	105.7330515
11.086115	-6.775801	110.025146	-6.764106	15.981997	109.343208	46.838718	-8.229877	113.425446	46.328526	43.261127	112.729561	46.583622	17.515625	113.0775035	-60.111834	14.448369	105.6089125
10.529215	-7.207889	109.948204	-6.651196	15.8419	109.281769	46.955662	-8.323407	113.45787	46.395496	43.160309	112.724602	46.675579	17.418451	113.091236	-59.977971	14.265349	105.472302
9.7492	-7.830187	109.928741	-6.496087	15.591827	109.222374	47.1371	-8.488836	113.535355	46.48098	42.992981	112.698425	46.80904	17.2520725	113.11689	-59.801214	13.9315815	105.327858
9.204355	-8.278957	109.934059	-6.392969	15.397615	109.214996	47.257793	-8.610268	113.605515	46.547596	42.863098	112.681892	46.9026945	17.126415	113.1437035	-59.6886325	13.668815	105.2862885
8.531024	-8.722978	109.941277	-6.285445	15.197173	109.215927	47.364708	-8.746073	113.670685	46.615444	42.716934	112.683128	46.990076	16.9854305	113.1769065	-59.560966	13.4089155	105.2549475
7.871337	-9.159004	109.999146	-6.169524	14.987583	109.237244	47.481056	-8.897244	113.729645	46.700546	42.567509	112.69014	47.090801	16.8351325	113.2098925	-59.429849	13.1400335	105.2645955
7.19001	-9.560546	109.96994	-6.047476	14.788544	109.262527	47.591377	-9.031673	113.783768	46.787941	42.437721	112.700508	47.189659	16.703024	113.242138	-59.284611	12.874064	105.282916
6.53533	-9.945054	109.967278	-5.941724	14.602409	109.292999	47.710171	-9.159904	113.822189	46.874863	42.322292	112.709984	47.292517	16.581194	113.2660865	-59.175965	12.623624	105.3199115
5.806845	-10.329925	109.976242	-5.829267	14.438267	109.314026	47.838299	-9.264305	113.818932	46.958237	42.220722	112.706161	47.398268	16.4782085	113.2625465	-59.056802	12.3983255	105.3655055
4.629835	-10.916813	109.863808	-5.650915	14.219192	109.330261	48.016369	-9.371181	113.750351	47.05204	42.094475	112.685776	47.5342045	16.361647	113.2180635	-58.8360345	12.076737	105.4424585
3.875089	-11.250873	109.803299	-5.535039	14.092842	109.348724	48.145275	-9.441883	113.666763	47.117756	42.0219	112.684837	47.6315155	16.2900085	113.1758	-58.7015935	11.8956755	105.521648
3.115869	-11.59109	109.72451	-5.424911	13.966621	109.375107	48.264961	-9.506132	113.593964	47.193863	41.94569	112.693993	47.729412	16.219779	113.1439785	-58.579234	11.713463	105.6062355
2.315193	-11.909504	109.692047	-5.311209	13.862669	109.409569	48.386757	-9.577157	113.532761	47.28323	41.872154	112.705902	47.8349935	16.1474985	113.1193315	-58.4574115	11.5778395	105.6998065
1.404421	-12.25955	109.640694	-5.192828	13.766895	109.463631	48.507027	-9.657267	113.464012	47.384785	41.789143	112.708725	47.945906	16.065938	113.0863685	-58.331562	11.467852	105.8408935
0.563612	-12.570871	109.709442	-5.056513	13.664833	109.541954	48.615295	-9.741267	113.389862	47.48682	41.695438	112.682198	48.0510575	15.9770855	113.03603	-58.1640835	11.3525805	106.047878
-0.331303	-12.894625	109.774185	-4.902281	13.551047	109.689186	48.744057	-9.853617	113.299774	47.59866	41.569252	112.615898	48.1713585	15.8578175	112.957836	-57.9759205	11.2442765	106.420536
-1.560038	-13.424259	110.121742	-4.612965	13.359306	110.097656	48.950748	-10.049968	113.184235	47.821766	41.329029	112.516258	48.386257	15.6395305	112.8502465	-57.612187	11.0790815	107.3450655
-2.59194	-13.767703	110.45092	-4.404963	13.205646	110.446098	49.090309	-10.229218	113.152824	48.031258	41.162426	112.511429	48.5607835	15.466604	112.8321265	-57.3707095	10.944688	108.0600695
-3.457689	-14.094335	110.762917	-4.206016	13.037054	110.816658	49.23172	-10.421482	113.132286	48.244095	41.007786	112.545525	48.7379075	15.293152	112.8389055	-57.1499395	10.780956	108.7944105
-4.303983	-14.429304	111.074982	-4.014156	12.850128	111.171234	49.376953	-10.597415	113.093307	48.426701	40.846428	112.59893	48.901827	15.1245065	112.8461185	-56.930139	10.5757495	109.4963495
-5.12645	-14.782451	111.336113	-3.854674	12.663227	111.487488	49.521709	-10.769816	113.045486	48.545647	40.743942	112.694084	49.033678	14.987063	112.869785	-56.743026	10.339391	110.105191
-6.115631	-15.094248	111.604416	-3.7019	12.466364	111.759972	49.667282	-10.911649	113.002838	48.686237	40.548592	112.705826	49.1767595	14.8184715	112.854332	-56.5805595	10.1142565	110.665612
-6.923965	-15.403989	111.885132	-3.574843	12.274376	112.011269	49.815418	-11.070747	112.973869	48.793449	40.364628	112.7332	49.3044335	14.6469405	112.8535345	-56.4541195	9.9018115	111.1690035
-8.114923	-15.878571	112.400589	-3.414125	11.98826	112.400833	49.99382	-11.364571	113.032974	48.923004	40.04784	112.722305	49.458412	14.3416345	112.8776395	-56.286662	9.6348855	111.9240265
-8.858263	-16.230579	112.752625	-3.326685	11.780615	112.648354	50.092579	-11.603793	113.159431	49.009361	39.811134	112.730476	49.55097	14.1036705	112.9449535	-56.20434	9.4575595	112.3517545
-9.75982	-16.53611	113.154312	-3.26676	11.554454	112.890137	50.17498	-11.848413	113.311676	49.089767	39.568478	112.728844	49.6323735	13.8600325	113.02026	-56.1658935	9.2488755	112.760014
-10.45373	-16.839773	113.603569	-3.20392	11.321757	113.116776	50.251736	-12.109508	113.479996	49.152061	39.330723	112.731621	49.7018985	13.6106075	113.1058085	-56.1097385	9.0329065	113.1277435
-11.170318	-17.123919	113.950478	-3.143789	11.074866	113.334465	50.316345	-12.352799	113.65535	49.204597	39.106262	112.716446	49.760471	13.3767315	113.185898	-56.048049	8.7730005	113.483032
-11.780846	-17.380278	114.329422	-3.110006	10.825697	113.521339	50.37244	-12.589348	113.842026	49.232883	38.893265	112.693153	49.8026615	13.1519585	113.2675895	-56.0226735	8.4994355	113.7750885
-12.442926	-17.660564	114.68557	-3.080409	10.594889	113.684937	50.409687	-12.798163	114.039528	49.247841	38.692047	112.659599	49.828764	12.946942	113.3495635	-55.989582	8.242836	114.0203105
-13.310409	-18.015543	115.054192	-3.077781	10.276053	113.870644	50.461517	-13.036865	114.351318	49.232708	38.45499	112.596825	49.8471125	12.7090625	113.4740715	-56.0026745	7.8430435	114.2672165
-13.97961	-18.193821	115.343216	-3.08958	10.089508	113.963318	50.513565	-13.140919	114.563667	49.196499	38.33976	112.553917	49.855032	12.5994205	113.558792	-56.034192	7.5795955	114.367844
-14.455421	-18.324064	115.616501	-3.112779	9.913042	114.052071	50.57769	-13.232221	114.765701	49.150311	38.247272	112.520454	49.8640005	12.5075255	113.6430775	-56.0895585	7.3185585	114.4610645
-14.95147	-18.452486	115.776428	-3.133672	9.761472	114.138863	50.627304	-13.292478	114.953911	49.083187	38.174927	112.505829	49.8552455	12.4412245	113.72987	-56.1225895	7.0817195	114.547856
-15.40281	-18.527561	115.959564	-3.158013	9.615028	114.226578	50.66304	-13.347628	115.096733	49.035275	38.113724	112.499306	49.8491575	12.383048	113.7980195	-56.1651835	6.847008	114.6551365
-15.779127	-18.583975	116.111771	-3.197341	9.480645	114.327942	50.682098	-13.396928	115.210052	48.980949	38.060501	112.515007	49.8315235	12.3317865	113.8625295	-56.2262055	6.6295035	114.7933545
-16.11426	-18.585672	116.23336	-3.199673	9.378173	114.430115	50.688869	-13.438909	115.295151	48.947647	38.015839	112.544014	49.818258	12.288465	113.9195825	-56.217604	6.467881	114.9406475
-16.721941	-18.490248	116.349747	-3.253071	9.227865	114.555565	50.691193	-13.481277	115.403	48.895641	37.996517	112.640228	49.793417	12.25762	114.021614	-56.299559	6.19811	115.089516
-17.083485	-18.233091	116.425385	-3.295703	9.146036	114.629875	50.693214	-13.470006	115.461708	48.832424	37.999603	112.683067	49.762819	12.2647985	114.0723875	-56.354225	6.0272735	115.1873625
-17.424377	-18.110659	116.444923	-3.340211	9.091001	114.691879	50.699352	-13.420055	115.562012	48.731197	38.024757	112.678734	49.7152745	12.302351	114.120373	-56.3956965	5.879651	115.263385
-17.744015	-17.879839	116.632477	-3.381518	9.057905	114.778778	50.750965	-13.337937	115.737213	48.608974	38.050304	112.672913	49.6799695	12.3561835	114.205063	-56.4430055	5.7596265	115.352493
-18.110744	-17.571079	116.856262	-3.428168	9.038247	114.899597	50.82589	-13.29302	116.008034	48.519611	38.039661	112.685326	49.6727505	12.3733205	114.34668	-56.5290865	5.7031735	115.452514
-18.436796	-17.218681	116.992142	-3.47092	8.966413	115.020958	50.896061	-13.297781	116.300217	48.486511	38.018295	112.747208	49.691286	12.360257	114.5237125	-56.633126	5.572569	115.5182035
-18.70685	-16.843544	117.036819	-3.51494	8.855958	115.100876	50.934696	-13.3493	116.500244	48.466488	37.973255	112.846169	49.700592	12.3119775	114.6732065	-56.730472	5.3999385	115.5285455
-19.148565	-16.281981	116.871246	-3.592999	8.611852	115.12822	50.894081	-13.500992	116.485359	48.405151	37.843243	112.993408	49.649616	12.1711255	114.7393835	-56.835614	5.0525785	115.5170565
-19.43848	-15.826514	116.667297	-3.634642	8.39988	115.101067	50.817287	-13.640497	116.31987	48.358673	37.720306	113.081848	49.58798	12.0399045	114.700859	-56.857264	4.7598555	115.501275
-19.754784	-15.26388	116.411003	-3.667015	8.195359	115.076889	50.733452	-13.770406	116.113579	48.325294	37.597775	113.217606	49.529373	11.9136845	114.6655925	-56.863403	4.4770335	115.4881855
-20.005651	-14.693327	116.190445	-3.69446	8.015547	115.083359	50.676979	-13.862747	115.885078	48.300541	37.471451	113.390587	49.48876	11.804352	114.6378325	-56.87768	4.226742	115.5288855
-20.323204	-14.049132	116.033661	-3.707902	7.86982	115.120399	50.652641	-13.943762	115.684196	48.302689	37.362926	113.584328	49.477665	11.709582	114.634262	-56.893469	4.030058	115.606536
-20.59067	-13.412769	115.877975	-3.693256	7.725646	115.176331	50.653122	-13.991806	115.489243	48.331806	37.287788	113.788017	49.492464	11.647991	114.63863	-56.878976	3.803301	115.714032
-20.834736	-12.669	115.848312	-3.679261	7.621571	115.256905	50.664211	-14.029739	115.333244	48.363903	37.196823	113.985863	49.514057	11.583542	114.6595535	-56.872579	3.6596	115.8542565
-21.235491	-11.533974	115.688171	-3.632383	7.478318	115.333595	50.694668	-14.115043	115.139938	48.438679	37.072613	114.237976	49.5666735	11.478785	114.688957	-56.8314395	3.477851	115.978233
-21.475466	-10.75308	115.580627	-3.582071	7.367729	115.310608	50.741219	-14.180225	114.987007	48.495483	36.981865	114.391602	49.618351	11.40082	114.6893045	-56.782493	3.334638	115.9319115
-21.684084	-9.98547	115.369324	-3.565532	7.247052	115.227745	50.76918	-14.258082	114.804962	48.541172	36.892258	114.505096	49.655176	11.317088	114.655029	-56.78624	3.177016	115.800461
-21.905685	-9.197321	115.202942	-3.52326	7.136101	115.120338	50.756138	-14.350186	114.614975	48.604015	36.780365	114.546562	49.6800765	11.2150895	114.5807685	-56.7265965	3.0571125	115.6599075
-22.111656	-8.3894	115.004814	-3.486762	7.024962	115.009903	50.745464	-14.443071	114.417282	48.632935	36.682083	114.554893	49.6891995	11.119506	114.4860875	-56.6627235	2.930418	115.5337185
-22.265287	-7.545949	114.84935	-3.446597	6.968755	114.924767	50.735676	-14.526587	114.252975	48.660053	36.573032	114.538406	49.6978645	11.0232225	114.3956905	-56.5910585	2.9142875	115.4538435
-22.487457	-6.687575	114.780411	-3.414612	6.904579	114.850449	50.743519	-14.584843	114.126457	48.687466	36.509022	114.543762	49.7154925	10.9620895	114.3351095	-56.5447165	2.8470685	115.3657885
-22.718021	-5.490513	114.667603	-3.384037	6.837979	114.775787	50.790997	-14.666204	113.985168	48.732861	36.441059	114.575874	49.761929	10.8874275	114.280521	-56.530003	2.7885305	115.271053
-22.871754	-4.652729	114.588524	-3.383832	6.765719	114.732063	50.79314	-14.708054	113.890854	48.7477	36.395775	114.634766	49.77042	10.8438605	114.26281	-56.538084	2.6875775	115.201316
-23.012976	-3.770363	114.473167	-3.357981	6.717037	114.690529	50.777256	-14.746317	113.768112	48.755672	36.348961	114.694359	49.766464	10.801322	114.2312355	-56.482426	2.632752	115.1498225
-23.111723	-2.933497	114.409233	-3.330574	6.687588	114.629425	50.745972	-14.782049	113.635506	48.778076	36.318832	114.748451	49.762024	10.7683915	114.1919785	-56.423172	2.6067845	115.0668715
-23.240763	-2.108618	114.302109	-3.314046	6.666399	114.564278	50.710041	-14.787184	113.480934	48.813065	36.307617	114.814163	49.761553	10.7602165	114.1475485	-56.389645	2.5725815	114.9810075
-23.346266	-1.322694	114.238342	-3.306668	6.675894	114.500679	50.688534	-14.777825	113.319672	48.849781	36.306641	114.88472	49.7691575	10.764408	114.102196	-56.3824935	2.58738	114.899162
-23.405357	-0.485298	114.153763	-3.282633	6.683763	114.448723	50.666405	-14.755352	113.179825	48.881691	36.335106	114.943207	49.774048	10.789877	114.061516	-56.339314	2.577649	114.83593
-23.504131	0.764359	114.159142	-3.23841	6.754898	114.430069	50.651424	-14.680557	112.99044	48.911961	36.3694	114.994347	49.7816925	10.8444215	113.9923935	-56.2585125	2.6653745	114.8677445
-23.540092	1.556616	114.220001	-3.214756	6.823035	114.433243	50.657101	-14.608237	112.902809	48.94101	36.426182	115.002739	49.7990555	10.9089725	113.952774	-56.2285675	2.7370975	114.913712
-23.588408	2.311001	114.239159	-3.198782	6.915478	114.43634	50.674301	-14.544435	112.851501	48.959091	36.505714	114.996887	49.816696	10.9806395	113.924194	-56.21426	2.8503165	114.948486
-23.611355	3.009	114.235397	-3.178647	6.992367	114.424637	50.698219	-14.482823	112.833641	48.976337	36.584072	114.972702	49.837278	11.0506245	113.9031715	-56.194572	2.9341095	114.9461025
-23.617041	3.720142	114.23246	-3.147198	7.080715	114.386841	50.710064	-14.412615	112.834274	49.005718	36.6507	114.926468	49.857891	11.1190425	113.880371	-56.152287	3.0423875	114.893311
-23.575033	4.446281	114.130066	-3.130901	7.145895	114.310547	50.727444	-14.362754	112.817177	49.035259	36.712807	114.880219	49.8813515	11.1750265	113.848698	-56.1431535	3.1167635	114.772396
-23.576519	5.162971	114.042007	-3.109085	7.210036	114.228973	50.7383	-14.32523	112.776993	49.064651	36.74942	114.835648	49.9014755	11.212095	113.8063205	-56.1196455	3.207977	114.6516255
-23.501154	6.213468	113.900719	-3.107029	7.263937	114.078888	50.718575	-14.276531	112.682114	49.119865	36.815613	114.782944	49.91922	11.269541	113.732529	-56.133278	3.258333	114.425247
-23.457708	6.862597	113.79377	-3.091729	7.304495	113.980606	50.701244	-14.22946	112.589088	49.151836	36.876442	114.74897	49.92654	11.323491	113.669029	-56.109998	3.285499	114.292183
-23.382042	7.448979	113.726173	-3.086641	7.359344	113.915146	50.677227	-14.17323	112.481415	49.179466	36.949574	114.698982	49.9283465	11.388172	113.5901985	-56.1016285	3.330516	114.2400935
-23.308832	8.037213	113.710251	-3.057468	7.440529	113.861931	50.656422	-14.081746	112.376251	49.201397	37.051117	114.64621	49.9289095	11.4846855	113.5112305	-56.0438455	3.3963725	114.2126315
-23.211073	8.656594	113.717064	-3.075634	7.538814	113.8396	50.645775	-13.968995	112.278008	49.228382	37.167934	114.602432	49.9370785	11.5994695	113.44022	-56.0883465	3.4781585	114.23898
-23.092539	9.301231	113.702965	-3.031558	7.655892	113.818336	50.646545	-13.826998	112.197662	49.251038	37.309177	114.588531	49.9487915	11.7410895	113.3930965	-56.0119075	3.5706945	114.2435755
-22.972021	9.952731	113.702393	-3.011501	7.795624	113.808319	50.657932	-13.677321	112.147919	49.28941	37.461693	114.596191	49.973671	11.892186	113.372055	-55.996673	3.699062	114.244583
-22.716846	10.903808	113.64772	-2.938873	8.048693	113.759315	50.708843	-13.415077	112.131966	49.352718	37.73024	114.596191	50.0307805	12.1575815	113.3640785	-55.9085265	3.9398045	114.1545515
-22.666502	11.569389	113.644135	-2.913124	8.233321	113.71965	50.752701	-13.226154	112.186218	49.37603	37.941391	114.572586	50.0643655	12.3576185	113.379402	-55.8906135	4.1090235	114.059898
-22.520857	12.132115	113.55146	-2.87483	8.434231	113.688644	50.819164	-13.02738	112.30365	49.385174	38.164291	114.532173	50.102169	12.5684555	113.4179115	-55.851829	4.3000065	113.9593765
-22.379892	12.660713	113.458214	-2.837101	8.650795	113.666092	50.881832	-12.841312	112.468338	49.441574	38.339729	114.489616	50.161703	12.7492085	113.478977	-55.835905	4.5523815	113.853207
-22.25556	13.177276	113.403275	-2.80044	8.850397	113.661346	50.960125	-12.689262	112.655731	49.551056	38.490833	114.350418	50.2555905	12.9007855	113.5030745	-55.8564705	4.8000085	113.8196175
-22.163523	13.680622	113.353767	-2.773353	9.033794	113.671242	51.017212	-12.54487	112.885521	49.534054	38.661083	114.335678	50.275633	13.0581065	113.6105995	-55.822339	5.0094815	113.7318845
-22.031605	14.199716	113.297096	-2.731593	9.18616	113.686905	51.082428	-12.420115	113.173088	49.570915	38.802086	114.256836	50.3266715	13.1909855	113.714962	-55.7898575	5.1813345	113.658848
-21.819162	15.078889	113.127693	-2.692021	9.445286	113.710045	51.202957	-12.201778	113.780807	49.63063	39.002708	114.11409	50.4167935	13.400465	113.9474485	-55.8008355	5.490107	113.4726415
-21.680182	15.715277	112.935104	-2.667619	9.628087	113.719894	51.307655	-12.036918	114.295853	49.678673	39.146729	114.024147	50.493164	13.5549055	114.16	-55.828402	5.7012685	113.279788
-21.549673	16.397146	112.683762	-2.654356	9.809585	113.691887	51.414043	-11.879994	114.84169	49.746151	39.291809	113.906013	50.580097	13.7059075	114.3738515	-55.888809	5.9132625	113.0099225
-21.404339	17.10412	112.356224	-2.642123	9.967627	113.624481	51.496548	-11.72532	115.30529	49.815121	39.403522	113.769463	50.6558345	13.839101	114.5373765	-55.9400805	6.096153	112.7115855
-21.324278	17.811285	112.121536	-2.620868	10.101631	113.539146	51.5158	-11.60316	115.629074	49.873871	39.479874	113.611153	50.6948355	13.938357	114.6201135	-55.9365715	6.264905	112.4581785
-21.266466	18.553299	111.915016	-2.590377	10.196342	113.478279	51.479061	-11.525619	115.780052	49.940464	39.530708	113.467285	50.7097625	14.0025445	114.6236685	-55.8905165	6.3901395	112.3328895
-21.225971	19.285995	111.817123	-2.57025	10.260267	113.427177	51.411034	-11.438067	115.775391	49.993782	39.58897	113.378189	50.702408	14.0754515	114.57679	-55.842908	6.4450825	112.277564
-21.176601	20.558418	111.756912	-2.54782	10.365858	113.38562	51.324726	-11.240859	115.570137	50.055481	39.779274	113.404251	50.6901035	14.2692075	114.487194	-55.7857435	6.4625085	112.284046
-21.207943	21.524698	111.825874	-2.529515	10.486398	113.384506	51.287575	-11.049572	115.315041	50.068176	39.994507	113.483276	50.6778755	14.4724675	114.3991585	-55.7369055	6.5003285	112.3698535
-21.211304	22.53336	111.958633	-2.541347	10.679317	113.402817	51.254093	-10.807904	115.025711	50.072704	40.26141	113.548592	50.6633985	14.726753	114.2871515	-55.7460925	6.631881	112.5184825
-21.318483	23.608698	112.089027	-2.543242	10.933779	113.420418	51.23526	-10.53201	114.702019	50.080925	40.555206	113.625839	50.6580925	15.011598	114.163929	-55.7445765	6.85596	112.676907
-21.379555	24.648981	112.271561	-2.538594	11.225091	113.43557	51.235043	-10.22571	114.354301	50.098396	40.878708	113.721214	50.6667195	15.326499	114.0377575	-55.7439075	7.123683	112.8333825
-21.427231	25.777742	112.471603	-2.544767	11.538056	113.451111	51.21191	-9.89061	113.968864	50.102467	41.188484	113.818886	50.6571885	15.648937	113.893875	-55.7467225	7.427175	113.008347
-21.559181	26.908907	112.686577	-2.533126	11.838704	113.462105	51.195198	-9.554912	113.541054	50.096416	41.50119	113.904259	50.645807	15.973139	113.7226565	-55.712059	7.704269	113.2015535
-21.700733	28.645235	113.120232	-2.582801	12.278559	113.460983	51.10511	-8.999186	112.801781	50.013512	41.98415	114.017914	50.559311	16.492482	113.4098475	-55.724913	8.064636	113.5121185
-21.860643	29.772356	113.403954	-2.635058	12.588196	113.458862	51.021652	-8.608063	112.297127	49.91814	42.329449	114.055801	50.469896	16.860693	113.176464	-55.740012	8.315699	113.74126
-21.989792	30.840197	113.761818	-2.687657	12.899047	113.491837	50.945366	-8.218339	111.833969	49.810009	42.677395	114.07206	50.3776875	17.229528	112.9530145	-55.7530015	8.568566	114.0306595
-22.101225	31.929619	114.158928	-2.747276	13.218281	113.595108	50.879002	-7.83005	111.436203	49.691582	43.025417	114.044128	50.285292	17.5976835	112.7401655	-55.779844	8.8388785	114.4500505
-22.205008	33.020313	114.519608	-2.80049	13.548014	113.736725	50.829536	-7.465586	111.141312	49.591511	43.37088	114.014069	50.2105235	17.952647	112.5776905	-55.8115035	9.143381	114.8957595
-22.210617	34.056915	114.854385	-2.830575	13.864141	113.868668	50.780998	-7.128242	110.920647	49.525867	43.705055	113.992676	50.1534325	18.2884065	112.4566615	-55.8145825	9.4398755	115.2806745
-22.345741	35.097813	115.144363	-2.886193	14.143425	113.939941	50.727737	-6.809975	110.708977	49.461353	44.003754	113.96843	50.094545	18.5968895	112.3387035	-55.866931	9.6899605	115.5411785
-22.400421	36.45076	115.329994	-2.980579	14.519336	113.925362	50.643913	-6.40095	110.417572	49.387367	44.399082	113.922104	50.01564	18.999066	112.169838	-55.976798	10.039606	115.680886
-22.382011	37.326534	115.436661	-3.029378	14.761719	113.865913	50.557178	-6.173263	110.20665	49.348473	44.626774	113.893021	49.9528255	19.2267555	112.0498355	-56.0115815	10.2966825	115.6819905
-22.336185	38.196991	115.474342	-3.121607	14.970739	113.809311	50.451935	-5.964876	109.980522	49.312393	44.833706	113.858124	49.882164	19.434415	111.919323	-56.125378	10.507063	115.699299
-22.307728	39.040382	115.602386	-3.227284	15.196869	113.765694	50.328976	-5.769263	109.73774	49.26873	45.017807	113.798904	49.798853	19.624272	111.768322	-56.253421	10.769466	115.763066
-22.142502	39.809853	115.771545	-3.294103	15.413981	113.744102	50.191467	-5.567983	109.471687	49.22509	45.195744	113.729141	49.7082785	19.8138805	111.600414	-56.2964845	11.0140815	115.88779
-22.134491	40.609066	116.023125	-3.370101	15.632614	113.741318	50.074226	-5.345909	109.17437	49.168324	45.393562	113.677299	49.621275	20.0238265	111.4258345	-56.361477	11.2414015	116.0568015
-21.959494	41.255009	116.191971	-3.45855	15.829247	113.729492	49.959694	-5.100375	108.874809	49.086113	45.588058	113.627136	49.5229035	20.2438415	111.2509725	-56.4400035	11.4146525	116.2080115
-21.676199	42.077698	116.538918	-3.492385	16.151108	113.73954	49.829792	-4.715257	108.402023	48.954811	45.882927	113.58075	49.3923015	20.583835	110.9913865	-56.3770715	11.718381	116.4876935
-21.417734	42.585949	116.758217	-3.51108	16.361185	113.757919	49.770718	-4.461884	108.135139	48.878117	46.072559	113.604759	49.3244175	20.8053375	110.869949	-56.3465775	11.9170325	116.645889
-21.104994	43.06876	116.95433	-3.517219	16.567678	113.778831	49.739326	-4.209303	107.937393	48.825672	46.27	113.67308	49.282499	21.0303485	110.8052365	-56.316937	12.1050075	116.7524255
-20.72364	43.538345	117.118202	-3.524089	16.776293	113.805237	49.724697	-3.967528	107.809021	48.797672	46.480011	113.770088	49.2611845	21.2562415	110.7895545	-56.3093625	12.2963445	116.8209195
-20.237675	44.002918	117.205643	-3.521491	16.999186	113.823769	49.728577	-3.748272	107.749573	48.794476	46.690411	113.850441	49.2615265	21.4710695	110.800007	-56.3045085	12.5273025	116.847531
-19.683079	44.418449	117.203629	-3.534157	17.242012	113.813934	49.732121	-3.554749	107.716179	48.794468	46.912346	113.869202	49.2632945	21.6787985	110.7926905	-56.3316085	12.8052255	116.8351775
-19.184021	44.811214	117.188431	-3.55199	17.470142	113.799683	49.737701	-3.38111	107.696213	48.765987	47.103348	113.824501	49.251844	21.861119	110.760357	-56.355824	13.079165	116.839009
-18.3172	45.215328	116.868439	-3.596637	17.764086	113.7229	49.724987	-3.165258	107.694122	48.703823	47.324127	113.667633	49.214405	22.0794345	110.6808775	-56.407679	13.4487375	116.7649225
-17.653919	45.462173	116.635201	-3.634854	17.892336	113.643753	49.711315	-3.0689	107.728027	48.656456	47.415478	113.535538	49.1838855	22.173289	110.6317825	-56.4535935	13.611383	116.6557235
-16.934622	45.669918	116.314087	-3.672812	18.006498	113.528755	49.70686	-3.033196	107.788071	48.613167	47.474236	113.405846	49.1600135	22.22052	110.5969585	-56.5056375	13.792476	116.4605515
-16.107841	45.84026	115.939713	-3.718599	18.072742	113.390602	49.685997	-3.048345	107.893753	48.601116	47.492035	113.288132	49.1435565	22.221845	110.5909425	-56.5807545	13.923639	116.1902615
-15.186172	45.971901	115.543175	-3.761931	18.103569	113.259651	49.628059	-3.110531	108.051918	48.615147	47.46949	113.1745	49.121603	22.1794795	110.613209	-56.645465	14.0276585	115.906093
-14.34559	46.022125	115.092178	-3.816778	18.117775	113.120041	49.594658	-3.218014	108.235779	48.620667	47.420731	113.08448	49.1076625	22.1013585	110.6601295	-56.7412185	14.1341915	115.5799525
-13.414875	46.064011	114.629829	-3.89903	18.117683	112.986031	49.533638	-3.349041	108.492317	48.621735	47.339458	113.020615	49.0776865	21.9952085	110.756466	-56.8757465	14.2401575	115.215596
-11.866754	46.125195	113.946617	-4.040275	18.105812	112.78009	49.420872	-3.577976	109.013496	48.606255	47.18288	113.036705	49.0135635	21.802452	111.0251005	-57.0941135	14.409172	114.5350795
-10.861674	46.12899	113.593307	-4.170392	18.102776	112.64901	49.340393	-3.692016	109.406303	48.58075	47.084129	113.124016	48.9605715	21.6960565	111.2651595	-57.3013555	14.5094955	114.0328605
-9.730689	46.113239	113.195251	-4.306289	18.107143	112.502792	49.257164	-3.775897	109.760788	48.532383	47.005199	113.300117	48.8947735	21.614651	111.5304525	-57.5073515	14.599635	113.4751315
-8.636104	46.129509	113.00161	-4.424995	18.116049	112.387001	49.152084	-3.823511	110.087357	48.456688	46.957329	113.505745	48.804386	21.566909	111.796551	-57.654376	14.665189	112.977451
-7.457962	46.103043	112.83699	-4.581684	18.128616	112.30941	49.043831	-3.848525	110.425743	48.388081	46.909817	113.729164	48.715956	21.530646	112.0774535	-57.879324	14.726586	112.5413665
-6.307826	46.03035	112.719856	-4.72195	18.14463	112.278877	48.951939	-3.858568	110.737953	48.304386	46.869896	114.020691	48.6281625	21.505664	112.379322	-58.0720625	14.783596	112.178432
-5.148013	45.998688	112.748108	-4.831231	18.166998	112.325462	48.857975	-3.857125	111.053864	48.211349	46.825703	114.339378	48.534662	21.484289	112.696621	-58.197124	14.849707	111.954303
-3.357009	45.932487	112.987938	-4.981176	18.217985	112.506783	48.760162	-3.868888	111.566284	48.144424	46.779884	114.882172	48.452293	21.455498	113.224228	-58.414645	14.980472	111.789338
-2.144294	45.842758	113.169968	-5.044008	18.252163	112.650314	48.727993	-3.850372	111.912704	48.120174	46.768887	115.31752	48.4240835	21.4592575	113.615112	-58.5120995	15.0450685	111.685516
-0.956607	45.786934	113.448128	-5.081736	18.288029	112.81694	48.735134	-3.797824	112.243164	48.102676	46.778278	115.79628	48.418905	21.490227	114.019722	-58.582377	15.085831	111.614158
0.285758	45.714302	113.766991	-5.092501	18.338928	113.004387	48.780155	-3.724914	112.563255	48.103172	46.828888	116.285194	48.4416635	21.551987	114.4242245	-58.6266655	15.125869	111.5845495
1.459275	45.642807	114.195236	-5.076533	18.401394	113.193527	48.834332	-3.629487	112.844429	48.105972	46.896561	116.788101	48.470152	21.633537	114.816265	-58.623218	15.169251	111.570789
2.695755	45.543461	114.450432	-5.033609	18.503401	113.410202	48.879234	-3.517862	113.107933	48.094032	46.966984	117.25351	48.486633	21.724561	115.1807215	-58.553851	15.282241	111.6396825
3.848197	45.475437	114.871262	-4.982312	18.624125	113.624451	48.937302	-3.414198	113.389923	48.037018	47.024895	117.755127	48.48716	21.8053485	115.572525	-58.451784	15.4429015	111.676377
5.659574	45.28643	115.399208	-4.942364	18.838497	113.94873	49.062267	-3.249476	113.874588	47.966915	47.165661	118.500916	48.514591	21.9580925	116.187752	-58.399319	15.7189015	111.709708
6.946945	45.102993	115.568771	-4.93798	18.979792	114.179588	49.130337	-3.181154	114.241829	47.943657	47.288597	118.973587	48.536997	22.0537215	116.607708	-58.412957	15.9058625	111.751468
8.081986	44.964241	115.89756	-4.947771	19.114191	114.401314	49.167572	-3.140234	114.621284	48.037251	47.387257	119.45211	48.6024115	22.1235115	117.036697	-58.4979535	16.1048705	111.765931
9.326509	44.724213	116.121712	-4.99078	19.245617	114.604675	49.184612	-3.114495	114.97139	48.179817	47.44873	119.747734	48.6822145	22.1671175	117.359562	-58.6637745	16.3241165	111.849788
10.329687	44.548943	116.467377	-5.052746	19.349087	114.781281	49.185017	-3.106678	115.285202	48.171951	47.513103	120.072914	48.678484	22.2032125	117.679058	-58.783976	16.4949615	111.883504
11.437479	44.276161	116.629097	-5.098944	19.426001	114.900375	49.170826	-3.117247	115.554962	48.185539	47.53096	120.371941	48.6781825	22.2068565	117.9634515	-58.8760705	16.6451455	111.8372985
12.524705	43.977962	116.831566	-5.157486	19.480135	114.998459	49.148739	-3.122114	115.72261	48.195793	47.532917	120.640564	48.672266	22.2054015	118.181587	-58.987238	16.7548685	111.815331
14.085913	43.467937	117.244827	-5.259599	19.570105	115.14444	49.065254	-3.110006	115.875748	48.25964	47.532486	121.010185	48.662447	22.21124	118.4429665	-59.181645	16.92897	111.8459135
15.08527	43.105843	117.45137	-5.310853	19.652384	115.260353	49.007278	-3.081605	115.951744	48.239613	47.546028	121.306702	48.6234455	22.2322115	118.629223	-59.2451515	17.0725565	111.891483
16.00036	42.761047	117.756126	-5.371964	19.76482	115.401268	48.956223	-3.015446	116.010773	48.219872	47.600746	121.604538	48.5880475	22.29265	118.8076555	-59.3319755	17.23699	111.9948805
17.008783	42.310886	118.00338	-5.432286	19.906479	115.561768	48.90958	-2.926214	116.057838	48.240807	47.682499	121.867493	48.5751935	22.3781425	118.9626655	-59.4397655	17.4348155	112.1608705
17.932714	41.860256	118.336258	-5.493427	20.085207	115.734848	48.882858	-2.79753	116.084877	48.189259	47.79842	122.13578	48.5360585	22.500445	119.1103285	-59.5229125	17.669969	112.3593675
18.785307	41.398006	118.54364	-5.562449	20.293762	115.901863	48.884232	-2.641922	116.087975	48.169422	47.959282	122.345825	48.526827	22.65868	119.2169	-59.651725	17.928844	112.586826
19.636484	40.947628	118.735229	-5.621095	20.53484	116.044678	48.877014	-2.44009	116.080299	48.110916	48.171925	122.483849	48.493965	22.8659175	119.282074	-59.736155	18.2037625	112.807282
21.00428	40.0439	118.797592	-5.680628	20.925085	116.16256	48.897018	-2.07975	116.008293	47.969673	48.520638	122.599792	48.4333455	23.220444	119.3040425	-59.7946015	18.629726	113.0210775
21.788084	39.444561	118.706024	-5.701269	21.154779	116.189384	48.934467	-1.878704	115.955498	47.841408	48.73209	122.580025	48.3879375	23.426693	119.2677615	-59.7904755	18.882865	113.1110065
22.609394	38.814926	118.563995	-5.716675	21.346581	116.17849	48.965649	-1.711023	115.90583	47.7407	48.916054	122.502754	48.3531745	23.6025155	119.204292	-59.7865245	19.0906465	113.152688
23.55666	37.923916	118.372116	-5.725733	21.472813	116.12468	48.990173	-1.565921	115.865692	47.593262	49.055363	122.434952	48.2917175	23.744721	119.150322	-59.7431835	19.200905	113.099038
24.306759	37.086197	118.187378	-5.730145	21.509462	116.037216	49.035496	-1.48689	115.847	47.528984	49.148655	122.31414	48.28224	23.8308825	119.08057	-59.74253	19.1880415	112.993862
25.14258	36.182346	117.9888	-5.71488	21.470024	115.882233	49.089287	-1.442819	115.848137	47.482872	49.211597	122.17202	48.2860795	23.884389	119.0100785	-59.7158395	19.055659	112.7543875
26.006704	35.073601	117.675339	-5.686388	21.368414	115.673271	49.16243	-1.429534	115.836288	47.34845	49.204803	122.027397	48.25544	23.8876345	118.9318425	-59.628216	18.8491935	112.4146995
27.216911	33.401382	117.116165	-5.599927	21.143074	115.197662	49.281849	-1.509662	115.819397	47.197006	49.138405	121.613739	48.2394275	23.8143715	118.716568	-59.4392815	18.4717765	111.678756
28.041082	32.272926	116.723778	-5.506814	20.954008	114.786736	49.390396	-1.610535	115.840637	47.158478	49.011086	121.259666	48.274437	23.7002755	118.5501515	-59.288065	18.2077405	111.0233205
28.885984	30.923429	116.238693	-5.389218	20.736616	114.349106	49.526516	-1.743605	115.892578	47.106934	48.864983	120.862106	48.316725	23.560689	118.377342	-59.095161	17.912543	110.32087
29.680365	29.6141	115.808609	-5.240206	20.492252	113.897034	49.665249	-1.914294	115.977684	47.127247	48.68679	120.418098	48.396248	23.386248	118.197891	-58.87666	17.598256	109.596177
30.499426	28.293758	115.457085	-5.071632	20.214371	113.442276	49.817238	-2.128144	116.069351	47.203541	48.495697	119.943306	48.5103895	23.1837765	118.0063285	-58.6536535	17.2449655	108.8782235
31.28511	26.870173	115.035805	-4.890284	19.906763	113.015114	49.956135	-2.382266	116.110977	47.297478	48.249912	119.443703	48.6268065	22.933823	117.77734	-58.4073745	16.879703	108.252888
32.018974	25.43652	114.683441	-4.710476	19.576839	112.607445	50.047539	-2.640943	116.070389	47.458172	47.954296	118.917534	48.7528555	22.6566765	117.4939615	-58.1738075	16.4970015	107.7209285
33.037682	23.384663	114.272095	-4.482245	19.077183	112.059006	50.131035	-3.027244	115.97258	47.630119	47.531746	118.260864	48.880577	22.252251	117.116722	-57.845067	15.902115	107.00129
33.329929	22.106802	114.127518	-4.364427	18.762571	111.725082	50.154495	-3.230141	115.914917	47.728111	47.317959	117.930511	48.941303	22.043909	116.922714	-57.670157	15.481233	106.52745
34.28867	20.527351	113.80584	-4.287825	18.491533	111.437546	50.151474	-3.395314	115.872864	47.684509	47.152241	117.762115	48.9179915	21.8784635	116.8174895	-57.4936415	15.1046025	106.0576025
34.048878	19.458822	113.837723	-4.262369	18.293829	111.210884	50.248707	-3.537346	115.794907	47.711658	47.014118	117.531876	48.9801825	21.738386	116.6633915	-57.5049205	14.849272	105.7583765
34.290588	18.135649	113.483406	-4.290379	18.188335	111.046341	50.115257	-3.57384	115.767326	47.664467	46.96777	117.486778	48.889862	21.696965	116.627052	-57.47062	14.679705	105.46563
33.917946	17.107838	113.603279	-4.342619	18.164232	110.936821	50.167061	-3.615006	115.68042	47.617599	46.962193	117.475082	48.89233	21.6735935	116.577751	-57.577568	14.6548705	105.295891
33.727509	15.928385	113.476418	-4.425817	18.234032	110.881783	50.002075	-3.540792	115.641144	47.619965	46.991848	117.433479	48.81102	21.725528	116.5373115	-57.662654	14.742536	105.2262545
33.470234	14.22175	113.310646	-4.542027	18.444645	110.842789	49.913643	-3.38325	115.598251	47.467411	47.159794	117.483269	48.690527	21.888272	116.54076	-57.774581	15.001018	105.144818
33.178364	13.18255	113.293549	-4.577566	18.605234	110.804604	49.890182	-3.243394	115.592995	47.40226	47.260056	117.436684	48.646221	22.008331	116.5148395	-57.801353	15.202137	105.0943685
32.901787	12.002017	113.158882	-4.55976	18.727781	110.730103	49.887821	-3.122164	115.599487	47.376629	47.347775	117.355118	48.632225	22.1128055	116.4773025	-57.751745	15.3427565	104.9829035
32.612103	10.87063	113.062798	-4.526639	18.796579	110.652817	49.896973	-3.047514	115.625633	47.436569	47.384666	117.185402	48.666771	22.168576	116.4055175	-57.720049	15.424582	104.9001165
32.283722	9.669562	113.007202	-4.449281	18.782326	110.527145	50.053001	-3.062961	115.657249	47.365227	47.385468	117.096985	48.709114	22.1612535	116.377117	-57.607676	15.4033985	104.677173
31.929279	8.50596	112.949463	-4.340619	18.708284	110.359482	50.151752	-3.106432	115.744987	47.347012	47.293056	116.852737	48.749382	22.093312	116.298862	-57.43062	15.323256	104.420102
31.535009	7.284399	112.88179	-4.217859	18.570971	110.130943	50.291992	-3.174509	115.893829	47.278637	47.089886	116.571175	48.7853145	21.9576885	116.232502	-57.2210325	15.1842535	104.029384
30.885414	5.391762	112.911972	-4.087502	18.273888	109.707138	50.543507	-3.309255	116.203156	47.166126	46.838081	116.085876	48.8548165	21.764413	116.144516	-57.0298205	14.783363	103.26976
30.379232	4.175272	112.966835	-4.029771	18.027046	109.377441	50.662666	-3.399396	116.477097	47.100655	46.662018	115.757057	48.8816605	21.631311	116.117077	-56.9412025	14.422781	102.637805
29.786079	2.958378	113.061691	-3.973559	17.722168	109.070717	50.773449	-3.547917	116.806068	47.029968	46.452721	115.440369	48.9017085	21.452402	116.1232185	-56.8488265	13.991934	102.0182155
29.217546	1.715485	113.198921	-3.958019	17.385788	108.81543	50.823627	-3.741013	117.184402	46.976181	46.219803	115.215469	48.899904	21.239395	116.1999355	-56.815942	13.532181	101.4309245
28.510696	0.490596	113.387405	-3.962396	17.017975	108.636688	50.84499	-3.964097	117.527267	46.970154	45.986183	115.0728	48.907572	21.011043	116.3000335	-56.832364	13.024907	100.9733425
27.720446	-0.660507	113.438988	-3.985127	16.629845	108.552048	50.879734	-4.243079	117.674431	46.990768	45.73888	114.975716	48.935251	20.7479005	116.3250735	-56.905505	12.5117895	100.7790225
26.918152	-1.787027	113.329887	-3.974263	16.226315	108.448151	50.854713	-4.522668	117.629829	47.031628	45.438679	114.850868	48.9431705	20.4580055	116.2403485	-56.8916965	11.9946245	100.6559535
25.664967	-3.455029	112.874695	-3.889212	15.724683	108.264076	50.798763	-4.839236	117.252098	47.089039	45.0588	114.605629	48.943901	20.109782	115.9288635	-56.722325	11.339584	100.5992885
24.682899	-4.375649	112.637199	-3.841145	15.542868	108.255577	50.854504	-4.897225	116.974319	47.125893	44.925835	114.489746	48.9901985	20.014305	115.7320325	-56.6724885	11.071431	100.7791215
23.691185	-5.256238	112.456001	-3.799252	15.458456	108.358826	50.976528	-4.863392	116.786255	47.145679	44.881691	114.450111	49.0611035	20.0091495	115.618183	-56.6596075	10.9077625	101.099469
22.658937	-6.163203	112.246933	-3.751628	15.42903	108.482048	51.085007	-4.866897	116.440262	47.211933	44.841923	114.428413	49.14847	19.987513	115.4343375	-56.651726	10.870547	101.5297585
21.526897	-6.970726	111.860741	-3.644228	15.386189	108.507111	51.010353	-4.839959	116.096031	47.308594	44.710072	114.32885	49.1594735	19.9350565	115.2124405	-56.4479295	10.8373215	101.8017815
20.357086	-7.742373	111.73407	-3.586869	15.460221	108.58815	51.152031	-4.757847	115.945625	47.328949	44.700031	114.32209	49.24049	19.971092	115.1338575	-56.414228	10.94935	102.0424425
19.117088	-8.519847	111.68158	-3.543067	15.560971	108.778397	51.286739	-4.693478	115.755119	47.310467	44.685501	114.2836	49.298603	19.9960115	115.0193595	-56.384737	11.1259305	102.5374345
17.109167	-9.5898	111.49604	-3.451187	15.591256	108.9524	51.30093	-4.704635	115.535225	47.36676	44.55537	114.118027	49.333845	19.9253675	114.826626	-56.236219	11.2571445	103.078174
15.716265	-10.353212	111.556778	-3.417343	15.589025	109.128464	51.359047	-4.747606	115.501389	47.430126	44.531475	114.035378	49.3945865	19.8919345	114.7683835	-56.2292725	11.2861155	103.4885445
14.254057	-11.03588	111.661552	-3.370657	15.538861	109.345917	51.367508	-4.785057	115.485886	47.435509	44.447201	113.824371	49.4015085	19.831072	114.6551285	-56.1428225	11.24665	104.0367055
12.786444	-11.746927	111.871758	-3.319171	15.494585	109.630707	51.447018	-4.878201	115.454819	47.452919	44.316708	113.612198	49.4499685	19.7192535	114.5335085	-56.0883105	11.2699165	104.7279055
11.260203	-12.456142	112.10952	-3.243573	15.391062	109.965073	51.474018	-5.048926	115.313972	47.530491	44.143097	113.414787	49.5022545	19.5470855	114.3643795	-55.9894005	11.2350385	105.5657665
9.676104	-13.106262	112.25206	-3.174674	15.261032	110.305695	51.321117	-5.204258	115.170242	47.631653	43.933826	113.260803	49.476385	19.364784	114.2155225	-55.825733	11.15728	106.3958675
7.995746	-13.749032	112.458565	-3.135822	15.157043	110.705612	51.3386	-5.357603	115.064278	47.720695	43.775963	113.211823	49.5296475	19.20918	114.1380505	-55.8012915	11.104906	107.2731735
5.645653	-14.602755	112.918427	-3.091617	15.068853	111.353279	51.441605	-5.473336	115.094604	47.820721	43.695564	113.315201	49.631163	19.111114	114.2049025	-55.814397	11.026592	108.5016555
3.965335	-15.166667	113.194344	-3.054611	15.014352	111.714516	51.5284	-5.559521	115.103577	47.87122	43.662296	113.390854	49.69981	19.0513875	114.2472155	-55.809032	10.9773165	109.1818165
2.37938	-15.678398	113.383224	-3.00403	14.919336	111.997452	51.611374	-5.722517	115.046097	47.965775	43.580761	113.428543	49.7885745	18.929122	114.23732	-55.7966345	10.90955	109.757584
0.798115	-16.212711	113.521111	-2.922204	14.793529	112.239883	51.709057	-5.931992	114.95681	48.091473	43.480022	113.466537	49.900265	18.774015	114.2116735	-55.744673	10.813043	110.2680925
-0.820533	-16.703371	113.651154	-2.825739	14.628476	112.469528	51.800274	-6.163544	114.855614	48.24332	43.347187	113.563248	50.021797	18.5918215	114.209431	-55.673275	10.6651305	110.729625
-2.37115	-17.160316	113.701607	-2.717878	14.434854	112.664864	51.856304	-6.379621	114.774429	48.40559	43.202549	113.71698	50.130947	18.411464	114.2457045	-55.566703	10.458244	111.0840235
-3.973999	-17.62397	113.736572	-2.627526	14.238708	112.844833	51.926167	-6.56722	114.700081	48.576992	43.086876	113.892021	50.2515795	18.259828	114.296051	-55.5066315	10.217588	111.393615
-6.259547	-18.23163	113.796143	-2.505549	14.023436	113.099289	52.041603	-6.748381	114.611176	48.738468	42.983158	114.157974	50.3900355	18.1173885	114.384575	-55.4011335	9.9294835	111.814003
-7.821547	-18.633629	113.932289	-2.45557	13.927193	113.281509	52.127884	-6.797352	114.546272	48.801514	42.972294	114.281998	50.464699	18.087471	114.414135	-55.375839	9.766915	112.148883
-9.322875	-18.969854	114.098083	-2.413265	13.88549	113.474228	52.212704	-6.831274	114.484833	48.822052	42.940964	114.347443	50.517378	18.054845	114.416138	-55.343908	9.716135	112.532318
-10.817872	-19.342737	114.289268	-2.381128	13.877092	113.676575	52.254971	-6.842588	114.442383	48.825665	42.922817	114.391388	50.540318	18.0401145	114.4168855	-55.302574	9.7140695	112.9362645
-12.335734	-19.687943	114.505936	-2.356087	13.888327	113.879356	52.2803	-6.850071	114.423523	48.858513	42.936031	114.464233	50.5694065	18.04298	114.443878	-55.2815805	9.733674	113.314834
-13.755928	-19.994202	114.70504	-2.327052	13.924849	114.095963	52.299625	-6.855354	114.428688	48.889755	42.957005	114.545273	50.59469	18.0508255	114.4869805	-55.248794	9.7988725	113.7049455
-15.159602	-20.335751	114.985397	-2.314779	13.98022	114.321411	52.300472	-6.841572	114.453957	48.903961	42.988873	114.612114	50.6022165	18.0736505	114.5330355	-55.2317745	9.8867895	114.1097865
-17.205091	-20.789492	115.470192	-2.300713	14.088615	114.676682	52.304764	-6.740905	114.541397	48.902847	43.068321	114.68853	50.6038055	18.163708	114.6149635	-55.2052315	10.013522	114.7384005
-18.499285	-21.065012	115.769669	-2.294213	14.177507	114.913025	52.310551	-6.67333	114.632668	48.920151	43.140854	114.737526	50.615351	18.233762	114.685097	-55.203777	10.121252	115.140953
-19.530993	-21.033693	116.055588	-2.259839	14.272846	115.11557	52.309807	-6.601694	114.71653	48.962696	43.208496	114.808655	50.6362515	18.303401	114.7625925	-55.1559295	10.242291	115.4685475
-19.924873	-20.177013	116.140221	-2.23782	14.365567	115.271439	52.333611	-6.51634	114.76564	49.068214	43.279099	114.85157	50.7009125	18.3813795	114.808605	-55.1765525	10.3497545	115.734273
-20.29595	-19.402855	116.237389	-2.201545	14.449199	115.378532	52.371006	-6.473228	114.776978	48.88937	43.437469	115.005783	50.630188	18.4821205	114.8913805	-55.033278	10.4162775	115.8656835
-20.794357	-18.519821	116.141701	-2.166753	14.52941	115.409561	52.390186	-6.440809	114.767899	49.099632	43.478069	115.029205	50.744909	18.51863	114.898552	-55.078415	10.54019	115.92057
-21.154121	-17.719486	116.083145	-2.118798	14.586809	115.386047	52.403675	-6.365082	114.678864	49.161156	43.536671	115.026566	50.7824155	18.5857945	114.852715	-55.0200115	10.5878235	115.919379
-21.681244	-16.531738	115.977303	-2.055385	14.668576	115.326134	52.441833	-6.278116	114.49102	49.249828	43.576481	114.976761	50.8458305	18.6491825	114.7338905	-54.9566005	10.6879695	115.9183775
-21.988783	-15.598547	115.944145	-1.996204	14.699597	115.26915	52.469147	-6.23709	114.39978	49.285786	43.609749	114.935707	50.8774665	18.6863295	114.6677435	-54.8698745	10.7128645	115.8705565
-22.289909	-14.840219	115.858673	-1.946473	14.705864	115.235519	52.522121	-6.21872	114.314178	49.347851	43.624771	114.911804	50.934986	18.7030255	114.612991	-54.827932	10.7087025	115.858047
-22.591805	-14.001518	115.819405	-1.897668	14.689769	115.213242	52.554882	-6.236875	114.252213	49.411095	43.616188	114.897263	50.9829885	18.6896565	114.574738	-54.7783245	10.6898815	115.851746
-22.83926	-13.218353	115.853928	-1.838504	14.659433	115.212868	52.573978	-6.268999	114.178375	49.459377	43.589027	114.876747	51.0166775	18.660014	114.527561	-54.6936855	10.658852	115.898175
-23.118643	-12.365152	115.853706	-1.791603	14.636758	115.22657	52.574539	-6.301317	114.121735	49.563553	43.537903	114.794922	51.069046	18.618293	114.4583285	-54.652252	10.655223	115.9948115
-23.327486	-11.530016	115.899933	-1.727361	14.596406	115.250328	52.58073	-6.324723	114.055634	49.554504	43.516243	114.861107	51.067617	18.59576	114.4583705	-54.522339	10.597052	116.0422855
-23.653883	-10.378407	115.819633	-1.655369	14.544472	115.289032	52.631863	-6.350681	113.942932	49.66869	43.516682	114.983521	51.1502765	18.5830005	114.4632265	-54.4610145	10.5059435	116.1148375
-23.845901	-9.560153	115.723709	-1.616016	14.506647	115.298714	52.669186	-6.355648	113.85437	49.762974	43.537464	115.105652	51.21608	18.590908	114.480011	-54.448112	10.422386	116.117417
-24.02984	-8.835518	115.528191	-1.578399	14.484337	115.280243	52.698856	-6.345535	113.724449	49.841869	43.555363	115.226402	51.2703625	18.604914	114.4754255	-54.4271605	10.36376	116.0850605
-24.296583	-8.018481	115.363754	-1.525661	14.48666	115.213562	52.744354	-6.318858	113.583717	49.887428	43.569359	115.326523	51.315891	18.6252505	114.45512	-54.367213	10.3480695	115.972004
-24.506287	-7.303389	115.151306	-1.480236	14.501169	115.11377	52.798485	-6.278231	113.438103	49.935375	43.589848	115.400162	51.36693	18.6558085	114.4191325	-54.327402	10.3465295	115.8084075
-24.678539	-6.578332	114.992203	-1.444718	14.541873	114.981888	52.855099	-6.221968	113.329506	49.970905	43.622894	115.42804	51.413002	18.700463	114.378773	-54.302438	10.383283	115.585003
-24.93029	-5.743496	114.834572	-1.389696	14.62281	114.842392	52.925034	-6.170657	113.249298	50.014107	43.650703	115.425888	51.4695705	18.740023	114.337593	-54.2489625	10.505597	115.347191
-25.199657	-4.772243	114.583801	-1.340395	14.728477	114.677307	52.994328	-6.093879	113.163544	50.061543	43.669979	115.372551	51.5279355	18.78805	114.2680475	-54.2087255	10.668904	115.0865665
-25.352699	-4.123699	114.509247	-1.313669	14.7685	114.599243	53.000229	-6.077185	113.136711	50.093819	43.649769	115.335335	51.547024	18.786292	114.236023	-54.174362	10.750708	114.962463
-25.516165	-3.551347	114.490974	-1.299681	14.761284	114.563766	52.994877	-6.105173	113.119217	50.124104	43.60717	115.307381	51.5594905	18.7509985	114.213299	-54.1588525	10.7715695	114.914233
-25.645653	-2.936285	114.604378	-1.290694	14.725197	114.565514	52.978237	-6.169017	113.098022	50.138611	43.549957	115.270927	51.558424	18.69047	114.1844745	-54.139812	10.759924	114.9465535
-25.868845	-2.29772	114.729439	-1.315704	14.664888	114.608932	52.939243	-6.257627	113.089348	50.142361	43.48811	115.222618	51.540802	18.6152415	114.155983	-54.17221	10.7145345	115.061881
-25.916004	-1.836538	114.833153	-1.318834	14.57933	114.67363	52.896446	-6.332763	113.089157	50.122494	43.406277	115.165016	51.50947	18.536757	114.1270865	-54.147138	10.621903	115.2201735
-26.059298	-1.290368	114.983192	-1.332642	14.498052	114.744904	52.873974	-6.416634	113.096573	50.105564	43.336723	115.110947	51.489769	18.4600445	114.10376	-54.155053	10.5360595	115.386048
-26.219181	-0.560249	115.214836	-1.346261	14.405973	114.873596	52.865238	-6.48667	113.155792	50.055248	43.276535	115.063454	51.460243	18.3949325	114.109623	-54.152765	10.4170135	115.637569
-26.30916	-0.063059	115.374863	-1.371843	14.367069	114.961197	52.868969	-6.498961	113.207947	50.023354	43.264191	115.046135	51.4461615	18.382615	114.127041	-54.1898475	10.351523	115.795353
-26.38262	0.483607	115.468147	-1.412004	14.325171	115.013908	52.861549	-6.493155	113.273407	49.984947	43.273537	115.050995	51.423248	18.390191	114.162201	-54.247256	10.260151	115.865615
-26.544683	1.069017	115.468613	-1.450529	14.313121	115.031311	52.854656	-6.474684	113.304558	49.948215	43.301983	115.061256	51.4014355	18.4136495	114.182907	-54.3024935	10.2125925	115.879715
-26.517296	1.558785	115.420486	-1.489789	14.317611	115.005363	52.835709	-6.433052	113.306976	49.899834	43.337784	115.046501	51.3677715	18.452366	114.1767385	-54.3473495	10.182856	115.8339875
-26.574701	2.103173	115.35038	-1.556538	14.347399	114.965652	52.783413	-6.378254	113.313721	49.842312	43.374699	115.022507	51.3128625	18.4982225	114.168114	-54.4259385	10.1965755	115.76319
-26.595694	2.624693	115.269493	-1.625102	14.394132	114.924942	52.72971	-6.317481	113.328537	49.770401	43.430447	114.975044	51.2500555	18.556483	114.1517905	-54.5002595	10.231781	115.6980935
-26.711216	3.420993	115.252289	-1.768313	14.493587	114.884842	52.628792	-6.244346	113.409554	49.66888	43.502407	114.919113	51.148836	18.6290305	114.1643335	-54.685462	10.3581435	115.6053505
-26.69932	4.052773	115.253845	-1.876226	14.576907	114.88266	52.560097	-6.201624	113.507378	49.604038	43.541862	114.884964	51.0820675	18.670119	114.196171	-54.8345195	10.483695	115.569149
-26.774845	4.746945	115.243462	-1.977899	14.643238	114.895317	52.473537	-6.16955	113.641998	49.542801	43.57156	114.868462	51.008169	18.701005	114.25523	-54.963967	10.585471	115.535404
-26.856941	5.433668	115.257713	-2.09347	14.707383	114.920212	52.374153	-6.164267	113.773605	49.488319	43.579857	114.862892	50.931236	18.707795	114.3182485	-55.118176	10.706971	115.5221755
-26.819643	6.060857	115.217697	-2.217907	14.761578	114.946022	52.266239	-6.167735	113.898705	49.435902	43.581856	114.867905	50.8510705	18.7070605	114.383305	-55.2868845	10.8160955	115.508739
-26.797604	6.690285	115.220879	-2.33313	14.792785	114.983536	52.149689	-6.194131	113.995087	49.377068	43.573715	114.865173	50.7633785	18.689792	114.43013	-55.4296385	10.895778	115.536942
-26.639839	7.270315	115.247414	-2.425102	14.803678	115.010979	52.022953	-6.218341	114.074539	49.318565	43.545479	114.841805	50.670759	18.663569	114.458172	-55.520963	10.943787	115.563786
-26.290506	8.186005	115.268028	-2.54916	14.789146	115.033974	51.877022	-6.245296	114.19957	49.226517	43.520576	114.813995	50.5517695	18.63764	114.5067825	-55.6500895	10.940652	115.5611655
-26.029324	8.863471	115.173065	-2.601093	14.765394	115.027962	51.839043	-6.24494	114.309929	49.179134	43.527222	114.810707	50.5090885	18.641141	114.560318	-55.7112745	10.889647	115.495606
-25.712645	9.518058	115.065742	-2.635845	14.735995	115.005707	51.841324	-6.254196	114.41333	49.152245	43.531208	114.811005	50.4967845	18.638506	114.6121675	-55.7684745	10.833484	115.3992465
-25.520744	10.246339	114.987656	-2.655791	14.692679	114.961647	51.862	-6.26374	114.503265	49.11869	43.542412	114.784172	50.490345	18.639336	114.6437185	-55.801927	10.746022	115.2795755
-25.231665	10.891535	114.848885	-2.653308	14.64812	114.89389	51.887138	-6.292306	114.586876	49.117821	43.515732	114.764954	50.5024795	18.611713	114.675915	-55.8090955	10.684527	115.111865
-24.853254	11.58741	114.709816	-2.661653	14.607906	114.817383	51.904659	-6.313647	114.661003	49.116982	43.487175	114.736496	50.5108205	18.586764	114.6987495	-55.8341265	10.629048	114.9360165
-24.417324	12.373994	114.495453	-2.659729	14.585455	114.714325	51.92231	-6.339643	114.738884	49.125858	43.460976	114.704308	50.524084	18.5606665	114.721596	-55.843542	10.6102435	114.707054
-23.862284	13.615116	114.16922	-2.663138	14.579968	114.530518	51.928806	-6.395306	114.900185	49.167149	43.407677	114.659866	50.5479775	18.5061855	114.7800255	-55.8742535	10.6537505	114.2810105
-23.494814	14.435023	113.826668	-2.670178	14.603521	114.372932	51.942451	-6.439967	115.031097	49.222462	43.389034	114.637718	50.5824565	18.4745335	114.8344075	-55.9228125	10.7325085	113.9114565
-23.06785	15.268199	113.480415	-2.689045	14.653048	114.175858	51.946705	-6.464118	115.157936	49.275501	43.378239	114.607933	50.611103	18.4570605	114.8829345	-55.989193	10.8490355	113.4687815
-22.610336	16.220697	113.057472	-2.711576	14.702036	113.91703	51.932941	-6.480795	115.267113	49.303116	43.358334	114.575829	50.6180285	18.4387695	114.921471	-56.0411805	10.9653025	112.912589
-22.228456	17.247585	112.592873	-2.734548	14.751599	113.631943	51.913761	-6.485396	115.312744	49.339561	43.33596	114.525352	50.626661	18.425282	114.919048	-56.095757	11.077916	112.344838
-21.804651	18.224236	112.169441	-2.741384	14.787986	113.348007	51.867168	-6.496984	115.288147	49.381699	43.309338	114.457794	50.6244335	18.406177	114.8729705	-56.1072015	11.169795	111.8230435
-21.446199	19.218235	111.77317	-2.759241	14.789123	113.082329	51.797802	-6.515343	115.202606	49.413948	43.273933	114.432541	50.605875	18.379295	114.8175735	-56.124357	11.198951	111.3470845
-20.890739	20.896833	111.394188	-2.775488	14.72694	112.801636	51.724083	-6.541715	114.886406	49.423512	43.227535	114.432823	50.5737975	18.34291	114.6596145	-56.1247735	11.11097	110.9436575
-20.565384	22.035675	111.359337	-2.755216	14.651595	112.698387	51.657593	-6.554187	114.555717	49.413212	43.178349	114.479027	50.5354025	18.312081	114.517372	-56.0458345	10.991109	110.879402
-20.292061	23.126511	111.447021	-2.749271	14.548683	112.670624	51.625137	-6.553099	114.111961	49.388119	43.134953	114.553848	50.506628	18.290927	114.3329045	-56.00517	10.806439	111.0083435
-19.982819	24.324871	111.642776	-2.738188	14.457456	112.6856	51.588291	-6.535007	113.605431	49.353321	43.122818	114.669838	50.470806	18.2939055	114.1376345	-55.947182	10.6210065	111.2335655
-19.721947	25.523121	111.953888	-2.731266	14.392072	112.7285	51.546352	-6.482126	113.082634	49.295853	43.127502	114.818169	50.4211025	18.322688	113.9504015	-55.8836345	10.461456	111.5065985
-19.512665	26.692211	112.239204	-2.743973	14.353198	112.795792	51.488918	-6.397911	112.581924	49.233406	43.15255	115.008141	50.361162	18.3773195	113.7950325	-55.849108	10.3290765	111.7965515
-19.25308	27.881701	112.594223	-2.77214	14.35855	112.857834	51.428162	-6.294762	112.170586	49.181656	43.175926	115.196266	50.304909	18.440582	113.683426	-55.849189	10.276518	112.032242
-18.915852	29.684793	113.054321	-2.835595	14.466959	112.952065	51.341457	-6.149548	111.682022	49.128647	43.234493	115.495659	50.235052	18.5424725	113.5888405	-55.906242	10.3914455	112.3152895
-18.730576	30.833847	113.279785	-2.891857	14.557173	112.991951	51.254688	-6.057285	111.400414	49.090012	43.26759	115.646576	50.17235	18.6051525	113.523495	-55.956064	10.5091935	112.460407
-18.534317	31.919605	113.551285	-2.963342	14.686993	113.025703	51.151817	-5.957899	111.129631	49.027176	43.297844	115.760544	50.0894965	18.6699725	113.4450875	-56.0161805	10.7040135	112.6063185
-18.291027	33.029991	113.795052	-3.061993	14.78566	113.07299	51.046829	-5.858736	110.874321	48.937157	43.330948	115.844536	49.991993	18.736106	113.3594285	-56.115979	10.835214	112.7865515
-18.105532	34.100044	114.068481	-3.170009	14.888244	113.135483	50.914532	-5.749723	110.657097	48.830975	43.360291	115.919022	49.8727535	18.805284	113.2880595	-56.2127715	10.971204	112.9829065
-17.914795	35.064693	114.374016	-3.2856	14.984345	113.225159	50.788063	-5.682231	110.483566	48.731403	43.365829	115.999397	49.759733	18.841799	113.2414815	-56.330933	11.126891	113.2088365
-17.74815	35.911083	114.672447	-3.4081	15.016265	113.330948	50.660175	-5.647263	110.333107	48.77552	43.358627	116.004074	49.7178475	18.855682	113.1685905	-56.5340475	11.176848	113.4933055
-17.380217	37.168362	115.214417	-3.563533	15.047613	113.534454	50.433411	-5.635723	110.058441	48.67543	43.297993	116.107536	49.5544205	18.831135	113.0829885	-56.6814865	11.264091	113.9859195
-17.179712	37.954285	115.5821	-3.675179	15.032959	113.674568	50.258286	-5.643072	109.811523	48.594704	43.245461	116.14782	49.426495	18.8011945	112.9796715	-56.776853	11.2647235	114.3694645
-16.937281	38.648342	116.053139	-3.760815	14.992855	113.803734	50.077068	-5.645019	109.507301	48.503475	43.195404	116.152512	49.2902715	18.7751925	112.8299065	-56.8119015	11.2105175	114.7775615
-16.656706	39.200829	116.360664	-3.867817	15.016143	113.898552	49.900272	-5.633678	109.172691	48.402161	43.1716	116.133606	49.1512165	18.768961	112.6531485	-56.8868505	11.263325	115.1439555
-16.410151	39.680492	116.717422	-3.976209	15.026206	113.997719	49.749969	-5.604707	108.840767	48.294743	43.160088	116.121506	49.022356	18.7776905	112.4811365	-56.974774	11.2747215	115.5143015
-16.095165	40.13937	116.999146	-4.090223	15.027968	114.065239	49.603195	-5.54732	108.565369	48.16515	43.173332	116.118553	48.8841725	18.813006	112.341961	-57.0646185	11.24293	115.788517
-15.745455	40.568916	117.199501	-4.200785	15.064838	114.101288	49.479637	-5.494915	108.353409	48.027672	43.214329	116.10881	48.7536545	18.859707	112.2311095	-57.1552245	11.269969	115.9714665
-15.081406	41.117718	117.290474	-4.369052	15.116956	114.089821	49.318134	-5.454825	108.153214	47.87891	43.23354	116.065086	48.598522	18.8893575	112.10915	-57.336626	11.3445545	116.070492
-14.608057	41.39452	117.259277	-4.463381	15.141012	114.015388	49.209179	-5.44476	108.054268	47.771584	43.226559	116.0373	48.4903815	18.8908995	112.045784	-57.4171435	11.3911245	115.984992
-14.147784	41.588226	117.144241	-4.562626	15.166725	113.942787	49.087021	-5.467748	107.975128	47.672878	43.19408	115.991997	48.3799495	18.863166	111.9835625	-57.5052015	11.470284	115.9020115
-13.67427	41.684731	117.030701	-4.631002	15.163072	113.860878	48.987648	-5.517308	107.922958	47.596054	43.153442	115.948608	48.291851	18.818067	111.935783	-57.553855	11.508077	115.785973
-13.104035	41.713284	116.906799	-4.768233	15.100604	113.815781	48.881653	-5.575289	107.896866	47.511551	43.119686	115.914047	48.196602	18.7721985	111.9054565	-57.733068	11.4290095	115.7261055
-12.4942	41.703053	116.808525	-4.818089	15.133008	113.76368	48.782558	-5.642657	107.893349	47.449459	43.081017	115.864159	48.1160085	18.71918	111.878754	-57.7521865	11.546836	115.648606
-11.754558	41.56509	116.626999	-4.932273	15.067988	113.709427	48.694302	-5.705225	107.900024	47.366051	43.042492	115.815163	48.0301765	18.6686335	111.8575935	-57.8947225	11.4673425	115.5612605
-10.609498	41.239895	116.404709	-5.041714	15.038472	113.680695	48.560959	-5.788682	107.953262	47.240097	42.970329	115.742447	47.900528	18.5908235	111.8478545	-57.983956	11.4861205	115.5135355
-9.794656	40.991131	116.211685	-5.135578	14.991799	113.664627	48.499496	-5.835609	108.004295	47.190014	42.927223	115.703453	47.844755	18.545807	111.853874	-58.115911	11.437791	115.47538
-8.91691	40.699265	116.104721	-5.214505	15.004275	113.65844	48.41954	-5.87259	108.113457	47.108353	42.902138	115.695	47.7639465	18.514774	111.9042285	-58.1929565	11.493776	115.4126515
-7.989188	40.271393	115.878929	-5.296841	15.02076	113.654221	48.357128	-5.89693	108.262047	47.017254	42.896328	115.732788	47.687191	18.499699	111.9974175	-58.280873	11.541821	115.3110245
-7.003833	39.781143	115.751663	-5.362357	15.024412	113.638268	48.345779	-5.918877	108.427658	46.933491	42.89756	115.807114	47.639635	18.4893415	112.117386	-58.364349	11.5594825	115.15915
-5.947966	39.277367	115.477959	-5.432224	15.03391	113.594498	48.333282	-5.953582	108.587814	46.891273	42.893089	115.886101	47.6122775	18.4697535	112.2369575	-58.4767255	11.5980665	114.9520385
-4.887477	38.778996	115.327332	-5.500394	15.011989	113.486084	48.320206	-5.978628	108.744598	46.848576	42.880856	115.978363	47.584391	18.451114	112.3614805	-58.585179	11.572864	114.6106875
-3.142395	37.659927	114.879921	-5.594288	14.937767	113.335228	48.310028	-6.044415	109.032143	46.743195	42.846535	116.10022	47.5266115	18.40106	112.5661815	-58.7151875	11.474474	114.1042745
-1.973315	36.956009	114.548584	-5.65133	14.882678	113.195824	48.328331	-6.128641	109.368561	46.682674	42.820591	116.234192	47.5055025	18.345975	112.8013765	-58.8081625	11.419381	113.5902715
-0.741506	36.147163	114.269379	-5.713204	14.79943	113.050171	48.430504	-6.234602	109.85881	46.630722	42.779984	116.410301	47.530613	18.272691	113.1345555	-58.957021	11.326169	112.9657865
0.528263	35.238914	113.928947	-5.7801	14.673676	112.870979	48.559563	-6.382593	110.469666	46.624378	42.70549	116.612267	47.5919705	18.1614485	113.5409665	-59.1521705	11.1859035	112.2009915
1.76435	34.355358	113.551308	-5.838006	14.531486	112.684776	48.668438	-6.570983	111.125168	46.596642	42.618603	116.80088	47.63254	18.02381	113.963024	-59.308552	11.039162	111.406528
3.080665	33.370682	113.220009	-5.88003	14.381124	112.526047	48.723106	-6.780194	111.815285	46.532146	42.483215	116.896568	47.627626	17.8515105	114.3559265	-59.387686	10.9107375	110.6961675
4.357945	32.345741	112.928215	-5.931829	14.248096	112.439217	48.755535	-7.033747	112.551537	46.433807	42.318439	117.028214	47.594671	17.642346	114.7898755	-59.458329	10.853846	110.0885585
6.237278	30.850401	112.767097	-5.979934	14.025773	112.390884	48.790707	-7.403805	113.726425	46.658588	42.029144	117.196678	47.7246475	17.3126695	115.4615515	-59.6845155	10.7388765	109.3202165
7.512604	29.719904	112.834229	-6.003125	13.87386	112.401344	48.833302	-7.630216	114.489838	46.680023	41.861107	117.495636	47.7566625	17.1154455	115.992737	-59.7629125	10.6322745	108.809951
8.693549	28.725323	112.929962	-6.016869	13.737343	112.465561	48.863411	-7.794718	115.246567	46.631435	41.715885	117.836037	47.747423	16.9605835	116.541302	-59.781161	10.5141025	108.38982
9.903174	27.692181	113.189507	-5.985019	13.618525	112.658058	48.890705	-7.948702	115.985931	46.534382	41.619389	118.234909	47.7125435	16.8353435	117.11042	-59.6825815	10.4017065	108.205696
11.085257	26.618475	113.591675	-5.932117	13.550541	112.976242	48.953896	-8.074027	116.667496	46.444252	41.524815	118.6502	47.699074	16.725394	117.658848	-59.563308	10.375688	108.293636
12.153306	25.681438	114.039742	-5.860299	13.487808	113.350845	49.022518	-8.176427	117.292992	46.072006	41.444309	119.178535	47.547262	16.633941	118.2357635	-59.26786	10.341675	108.4659265
13.237519	24.756014	114.557983	-5.809261	13.439401	113.68679	49.105381	-8.250143	117.79351	46.850243	41.242325	119.518837	47.977812	16.496091	118.6561735	-59.596334	10.382711	108.7174065
14.762813	23.279535	115.201401	-5.764062	13.390342	114.015266	49.197586	-8.282095	118.225967	47.05162	41.162003	120.176315	48.124603	16.439954	119.201141	-59.652727	10.34073	108.829391
15.639943	22.432032	115.543152	-5.74596	13.398342	114.140488	49.204548	-8.251461	118.30983	47.082233	41.171803	120.588043	48.1433905	16.460171	119.4489365	-59.6353105	10.336513	108.8320395
16.538229	21.542175	115.791641	-5.743379	13.458355	114.240303	49.195808	-8.134642	118.330826	47.110653	41.225288	120.889877	48.1532305	16.545323	119.6103515	-59.6399885	10.371387	108.8702545
17.400724	20.626968	116.008881	-5.740666	13.616016	114.353226	49.335339	-7.955333	118.359421	47.056007	41.356159	121.108032	48.195673	16.700413	119.7337265	-59.677005	10.531619	108.9727255
18.15535	19.760227	116.136276	-5.720586	13.850638	114.489021	49.454132	-7.712562	118.496033	46.991348	41.526318	121.22686	48.22274	16.906878	119.8614465	-59.663912	10.794398	109.1165955
18.896957	18.987795	116.297272	-5.677703	14.102435	114.626572	49.606461	-7.476302	118.69706	46.950531	41.725922	121.303749	48.278496	17.12481	120.0004045	-59.633902	11.08006	109.2527395
19.633474	18.000866	116.468338	-5.591211	14.342074	114.70536	49.776806	-7.256176	118.920532	46.949242	41.91375	121.393013	48.363024	17.328787	120.1567725	-59.545446	11.355361	109.2539475
20.546873	16.665449	116.589058	-5.40792	14.610442	114.743149	50.053429	-7.030449	119.255318	47.016144	42.113159	121.524834	48.5347865	17.541355	120.390076	-59.3506265	11.679529	109.096222
21.162693	15.739484	116.615036	-5.224509	14.702272	114.687325	50.258064	-6.942537	119.439636	47.137215	42.167427	121.554688	48.6976395	17.612445	120.497162	-59.1466575	11.792099	108.877488
21.729164	14.677318	116.630684	-5.024909	14.739542	114.582214	50.451828	-6.912759	119.631409	47.208069	42.177296	121.547935	48.8299485	17.6322685	120.589672	-58.8797665	11.8468155	108.574756
22.214264	13.684458	116.581093	-4.806313	14.717947	114.450691	50.658928	-6.914397	119.825897	47.335434	42.120956	121.42601	48.997181	17.6032795	120.6259535	-58.609807	11.8326145	108.2754285
22.669619	12.665341	116.536095	-4.583624	14.629094	114.312653	50.90736	-6.9969	120.010101	47.490646	42.013145	121.236107	49.199003	17.5081225	120.623104	-58.366251	11.7500655	108.002202
23.075682	11.566039	116.562988	-4.359583	14.480249	114.192116	51.084232	-7.12963	120.206108	47.644951	41.844845	121.005249	49.3645915	17.3576075	120.6056785	-58.0837575	11.6028905	107.7785535
23.387339	10.582197	116.486275	-4.149883	14.284152	114.099144	51.247639	-7.319356	120.330086	47.86277	41.621876	120.70813	49.5552045	17.15126	120.519108	-57.8549705	11.417044	107.67918
23.744869	8.924386	116.405571	-3.877198	13.950276	113.958046	51.442772	-7.654911	120.361397	48.08445	41.241264	120.273804	49.763611	16.7931765	120.3176005	-57.518007	11.1073755	107.5984915
23.907492	7.919567	116.278503	-3.717215	13.717008	113.828873	51.535194	-7.882892	120.292137	48.235367	41.016293	120.030235	49.8852805	16.5667005	120.161186	-57.3197105	10.8673155	107.49656
24.017889	6.955519	116.115738	-3.582275	13.521851	113.67807	51.618862	-8.058563	120.125984	48.402119	40.843727	119.808319	50.0104905	16.392582	119.9671515	-57.1750405	10.65112	107.3889885
24.090967	5.936571	115.947762	-3.460672	13.394958	113.528908	51.679688	-8.184977	119.942383	48.555328	40.709423	119.654037	50.117508	16.262223	119.79821	-57.038852	10.527693	107.259606
24.03054	5.130944	115.755249	-3.344384	13.367838	113.420631	51.742046	-8.216596	119.744453	48.649693	40.65995	119.548157	50.1958695	16.221677	119.646305	-56.8846375	10.513999	107.194957
23.927843	4.176249	115.648247	-3.243337	13.423547	113.357773	51.822739	-8.215384	119.58342	48.718216	40.65757	119.454788	50.2704775	16.221093	119.519104	-56.7571515	10.626001	107.196442
23.797148	3.341672	115.495537	-3.130084	13.527014	113.315163	51.891834	-8.174629	119.461945	48.800323	40.655853	119.296196	50.3460785	16.240612	119.3790705	-56.6062465	10.813416	107.2512555
23.542284	2.082753	115.319527	-2.931636	13.701898	113.266228	52.027458	-8.11076	119.274139	48.90609	40.677216	118.998459	50.466774	16.283228	119.136299	-56.330046	11.120568	107.396157
23.202061	1.274716	115.157028	-2.798256	13.757648	113.20224	52.099079	-8.094457	119.178917	49.013756	40.666653	118.766548	50.5564175	16.286098	118.9727325	-56.1529295	11.229198	107.4317475
22.829153	0.439645	115.09082	-2.658668	13.742084	113.104095	52.201946	-8.132741	119.069756	49.133537	40.604759	118.541191	50.6677415	16.236009	118.8054735	-55.9850775	11.248159	107.4027165
22.446957	-0.418718	114.891968	-2.546056	13.637835	112.978783	52.269466	-8.212265	118.988716	49.225426	40.490509	118.332458	50.747446	16.139122	118.660587	-55.839558	11.136548	107.296979
22.039867	-1.240418	114.724304	-2.448503	13.483312	112.811089	52.352459	-8.350309	118.905022	49.271538	40.370987	118.133759	50.8119985	16.010339	118.5193905	-55.7090045	10.956285	107.1027875
21.548166	-2.106872	114.534248	-2.372613	13.309969	112.650192	52.396858	-8.47599	118.838264	49.35379	40.235878	117.899994	50.875324	15.879944	118.369129	-55.62055	10.739994	106.931255
20.916971	-2.927885	114.390793	-2.304993	13.147415	112.500153	52.443268	-8.609848	118.788361	49.350212	40.101887	117.675186	50.89674	15.7460195	118.2317735	-55.506726	10.5488105	106.7685325
19.928905	-4.133418	114.308083	-2.190532	12.872396	112.354317	52.554504	-8.801042	118.75061	49.360893	39.876175	117.315361	50.9576985	15.5375665	118.0329855	-55.3387625	10.2072255	106.6756485
19.239307	-4.860162	114.326988	-2.110456	12.674885	112.340187	52.652805	-8.954515	118.749443	49.371864	39.7117	117.084625	51.0123345	15.3785925	117.917034	-55.2332465	9.9711775	106.76334
18.505089	-5.637074	114.329086	-2.002214	12.483444	112.399658	52.740608	-9.118507	118.756531	49.463127	39.512623	116.861816	51.1018675	15.197058	117.8091735	-55.1062955	9.76983	106.9901425
17.63747	-6.291068	114.428032	-1.87676	12.309452	112.487663	52.832413	-9.282084	118.756935	49.587345	39.32011	116.682961	51.209879	15.019013	117.719948	-54.963399	9.599891	107.255378
16.770573	-7.03933	114.442764	-1.754503	12.164412	112.577332	52.905022	-9.4395	118.740807	49.698639	39.156925	116.577171	51.3018305	14.8587125	117.658989	-54.8108365	9.4701115	107.495675
15.914726	-7.674349	114.411522	-1.633917	12.044163	112.647614	52.973373	-9.592633	118.679283	49.851131	39.014816	116.551994	51.412252	14.7110915	117.6156385	-54.680086	9.3772345	107.6795895
15.008834	-8.297881	114.246841	-1.522436	11.96466	112.678436	53.051716	-9.72368	118.555748	49.858509	38.95953	116.677986	51.4551125	14.617925	117.616867	-54.4999845	9.311395	107.740005
13.476825	-9.113935	113.984474	-1.36706	11.92471	112.659706	53.148483	-9.819198	118.238022	50.192261	38.86808	116.664055	51.670372	14.524441	117.4510385	-54.404492	9.324979	107.8683735
12.475203	-9.608513	113.662018	-1.276422	11.942235	112.631378	53.190601	-9.818267	117.944107	50.347805	38.898754	116.690109	51.769203	14.5402435	117.317108	-54.322047	9.3442265	107.945648
11.440189	-10.097321	113.298393	-1.186015	12.007735	112.611412	53.262772	-9.775144	117.576683	50.429821	38.976715	116.690659	51.8462965	14.6007855	117.133671	-54.2183265	9.4146845	108.089153
10.321917	-10.512554	113.046173	-1.11132	12.084388	112.607765	53.337925	-9.700251	117.164375	50.532818	39.052155	116.637375	51.9353715	14.675952	116.900875	-54.1580115	9.492824	108.314655
9.19703	-10.969151	112.753082	-1.021486	12.192628	112.629066	53.392326	-9.608802	116.780426	50.614883	39.146542	116.552162	52.0036045	14.76887	116.666294	-54.0465765	9.616386	108.591838
8.117211	-11.418668	112.536003	-0.923529	12.287558	112.655464	53.49028	-9.537075	116.373756	50.329544	39.392334	116.623665	51.909912	14.9276295	116.4987105	-53.75697	9.6474865	108.8122175
6.835275	-11.858401	112.388374	-0.812794	12.346963	112.676659	53.572144	-9.47717	116.011658	50.719799	39.382477	116.344818	52.1459715	14.9526535	116.178238	-53.7715595	9.7412725	109.17508
5.062388	-12.496808	112.270844	-0.642051	12.353602	112.679382	53.702122	-9.451496	115.413193	51.025993	39.403687	115.874138	52.3640575	14.9760955	115.6436655	-53.6481595	9.7311085	109.7150985
3.904456	-13.016714	112.233719	-0.514641	12.296107	112.642609	53.796734	-9.506422	114.993958	51.060635	39.396301	115.490845	52.4286845	14.9449395	115.2424015	-53.4579665	9.6472745	110.0428165
2.774299	-13.587265	112.346184	-0.368988	12.19982	112.569916	53.875469	-9.567669	114.566589	51.165001	39.372753	114.879379	52.520235	14.902542	114.722984	-53.258211	9.497098	110.416848
1.468066	-14.021833	112.449303	-0.234642	12.077341	112.474213	53.949295	-9.643199	114.110275	51.242073	39.381393	114.157127	52.595684	14.869097	114.133701	-53.064968	9.285585	110.814725
0.381862	-14.58701	112.596909	-0.107235	11.912305	112.351418	53.993542	-9.74785	113.77121	51.292229	39.228897	113.383438	52.6428855	14.7405235	113.577324	-52.8573555	9.0840865	111.125512
-0.886142	-15.109674	112.872398	0.008213	11.726683	112.253166	54.037468	-9.863071	113.554337	51.302845	39.082596	112.770447	52.6701565	14.6097625	113.162392	-52.6537305	8.8436035	111.34394
-1.987348	-15.565369	113.150276	0.043507	11.516427	112.228012	54.074566	-9.998744	113.56411	51.280872	39.000217	112.279785	52.677719	14.5007365	112.9219475	-52.590705	8.5321175	111.5340765
-3.543707	-16.276249	113.774193	0.030424	11.212776	112.325821	54.109879	-10.193682	113.863541	51.261021	38.771599	111.721764	52.68545	14.2889585	112.7926525	-52.624602	8.1365935	111.8589895
-4.758887	-16.664799	114.339745	-0.022497	11.024286	112.463364	54.120796	-10.321189	114.181732	51.21492	38.622227	111.416519	52.667858	14.150519	112.7991255	-52.712852	7.898053	112.1276025
-5.76619	-16.968765	114.916298	-0.084319	10.855433	112.622025	54.120148	-10.4248	114.559471	51.164986	38.504822	111.177872	52.642567	14.040011	112.8686715	-52.811205	7.670855	112.3753785
-6.768095	-17.224966	115.432083	-0.181747	10.696958	112.789177	54.118187	-10.540021	114.966202	51.097481	38.372429	111.005341	52.607834	13.916204	112.9857715	-52.971328	7.477712	112.5925825
-7.727574	-17.438053	115.937805	-0.270314	10.535115	112.961433	54.115284	-10.640389	115.363464	51.055134	38.221039	110.875069	52.585209	13.790325	113.1192665	-53.125837	7.279905	112.8035995
-8.711017	-17.578705	116.344688	-0.355299	10.396162	113.125465	54.102634	-10.725041	115.721359	50.997044	38.086708	110.772278	52.549839	13.6808335	113.2468185	-53.260437	7.1114905	113.0041115
-9.721019	-17.609974	116.784492	-0.436949	10.301037	113.292503	54.044579	-10.777083	116.075424	50.982433	37.988377	110.700104	52.513506	13.605647	113.387764	-53.387404	6.996427	113.197242
-11.048893	-17.431906	117.320183	-0.538872	10.195242	113.589729	54.004627	-10.824991	116.515495	50.966942	37.892513	110.625824	52.4857845	13.533761	113.5706595	-53.5635285	6.856723	113.6087985
-11.907417	-17.224506	117.644592	-0.571542	10.154161	113.779922	54.00275	-10.834574	116.734756	50.957031	37.843609	110.621353	52.4798905	13.5045175	113.6780545	-53.6229745	6.8038045	113.8817895
-12.672647	-16.973295	117.762711	-0.598312	10.117766	113.953827	54.01281	-10.815565	116.834274	50.9529	37.835873	110.66835	52.482855	13.510154	113.751312	-53.679479	6.725378	114.156342
-13.587491	-16.538826	117.850456	-0.612513	10.084961	114.097824	54.024738	-10.79553	116.80584	50.938095	37.837013	110.761917	52.4814165	13.5207415	113.7838785	-53.7064425	6.6491805	114.4117695
-14.390041	-16.035976	117.783669	-0.625733	10.059734	114.218269	54.023979	-10.787869	116.659401	50.937294	37.869869	110.908981	52.4806365	13.541	113.784191	-53.7321025	6.578468	114.652347
-15.166156	-15.474102	117.621872	-0.628977	10.044825	114.330849	53.997517	-10.77564	116.444901	50.962185	37.936546	111.110603	52.479851	13.580453	113.777752	-53.737805	6.509197	114.883946
-15.819025	-14.905427	117.426231	-0.643257	10.059637	114.450478	53.956909	-10.744443	116.213417	50.989239	38.023884	111.35453	52.473074	13.6397205	113.7839735	-53.759588	6.4795535	115.1169825
-17.067356	-13.608427	117.221619	-0.698138	10.176171	114.652588	53.861107	-10.642171	115.838387	51.013653	38.185509	111.724701	52.43738	13.771669	113.781544	-53.833656	6.580673	115.523632
-17.833359	-12.665018	117.099785	-0.718781	10.310375	114.767563	53.828377	-10.548549	115.614952	50.998367	38.310154	111.965179	52.413372	13.8808025	113.7900655	-53.850934	6.7399475	115.7450605
-18.575359	-11.696419	116.936874	-0.762106	10.447431	114.851212	53.790539	-10.42161	115.41581	50.981106	38.467888	112.210022	52.3858225	14.023139	113.812916	-53.9100345	6.871723	115.889508
-19.280355	-10.688664	116.682861	-0.827571	10.585144	114.903534	53.640373	-10.260989	115.234932	50.966721	38.618313	112.45488	52.303547	14.178662	113.844906	-53.958689	6.991626	115.962162
-19.91641	-9.618285	116.478745	-0.891929	10.706879	114.924454	53.636162	-10.171142	115.011963	50.947655	38.775562	112.698624	52.2919085	14.30221	113.8552935	-54.0757665	7.111548	115.9936145
-20.644312	-8.455757	116.314682	-0.968627	10.804515	114.947952	53.59034	-10.056314	114.767227	50.904709	38.911797	112.899483	52.2475245	14.4277415	113.833355	-54.1847785	7.1812885	116.062549
-21.325245	-7.282992	116.217186	-1.056336	10.914808	114.981567	53.504204	-9.943607	114.535179	50.856953	39.043888	113.025452	52.1805785	14.5501405	113.7803155	-54.2932505	7.2794755	116.1828185
-22.237606	-5.530641	116.062836	-1.20684	11.085732	115.022156	53.369415	-9.772552	114.24099	50.718403	39.211643	113.142014	52.043909	14.7195455	113.691502	-54.457589	7.4519185	116.35281
-22.925022	-4.229637	116.065849	-1.293775	11.202173	115.04744	53.264023	-9.651999	114.086723	50.632603	39.342564	113.209221	51.948313	14.8452825	113.647972	-54.535863	7.5590635	116.446908
-23.530222	-2.941182	115.987373	-1.391322	11.313919	115.039871	53.167301	-9.52273	113.988945	50.552898	39.452747	113.28212	51.8600995	14.9650085	113.6355325	-54.6427435	7.6628295	116.4442095
-24.04669	-1.714641	115.772964	-1.495882	11.413598	115.004089	53.072929	-9.416273	113.890266	50.482761	39.566723	113.369492	51.777845	15.075225	113.629879	-54.769609	7.751971	116.378299
-24.691048	-0.306001	115.702843	-1.596676	11.518842	114.956093	52.948128	-9.307604	113.779022	50.411648	39.688953	113.445999	51.679888	15.1906745	113.6125105	-54.87324	7.8470095	116.2996755
-25.272936	1.065678	115.547333	-1.707237	11.643229	114.898575	52.812855	-9.198936	113.633896	50.324867	39.790905	113.50856	51.568861	15.2959845	113.571228	-54.983335	7.9904735	116.225922
-25.845703	2.453904	115.352882	-1.816584	11.779083	114.833344	52.655937	-9.075412	113.429665	50.233452	39.908054	113.568985	51.4446945	15.416321	113.499325	-55.0778625	8.141845	116.167363
-26.6581	4.627916	115.266144	-1.999945	12.012927	114.750221	52.381962	-8.883899	113.025391	50.095493	40.073597	113.651016	51.2387275	15.594849	113.3382035	-55.2386175	8.431005	116.1622385
-27.188408	6.049248	115.224686	-2.134451	12.150129	114.707657	52.154778	-8.739306	112.688232	49.982334	40.199089	113.704193	51.068556	15.7298915	113.1962125	-55.337458	8.5703665	116.2191015
-27.629152	7.423053	115.138176	-2.273004	12.313692	114.658783	51.92886	-8.584632	112.298035	49.860947	40.338642	113.747551	50.8949035	15.877005	113.022793	-55.4409115	8.750379	116.294773
-28.214231	8.951336	115.235306	-2.440534	12.479382	114.608528	51.654224	-8.40386	111.857971	49.72934	40.477745	113.772789	50.691782	16.0369425	112.81538	-55.57285	8.9218215	116.401676
-28.718519	10.400222	115.26767	-2.605236	12.658879	114.547226	51.369846	-8.22992	111.351883	49.584915	40.636433	113.772392	50.4773805	16.2032565	112.5621375	-55.6878525	9.1145015	116.5323145
-29.202169	11.843793	115.282822	-2.818594	12.874101	114.433121	51.031273	-8.016289	110.834763	49.400265	40.799065	113.728035	50.215769	16.391388	112.281399	-55.852957	9.356814	116.584843
-29.625484	13.241096	115.195	-3.072572	13.116331	114.272179	50.694611	-7.775165	110.328415	49.147045	40.99881	113.652679	49.920828	16.6118225	111.990547	-56.065972	9.6208395	116.553811
-30.332378	15.37112	115.037224	-3.552726	13.557395	113.949753	50.134956	-7.380211	109.653648	48.733959	41.346832	113.510941	49.4344575	16.9833105	111.5822945	-56.5399095	10.1314795	116.3172115
-30.744923	16.732615	114.865471	-3.892632	13.859577	113.705154	49.764236	-7.107854	109.321198	48.447392	41.60561	113.443741	49.105814	17.248878	111.3824695	-56.891078	10.470276	116.0278385
-31.077225	17.990564	114.577827	-4.256521	14.140352	113.475021	49.39407	-6.857804	109.063232	48.161987	41.862236	113.376045	48.7780285	17.502216	111.2196385	-57.2910705	10.778488	115.7304035
-31.513304	19.349094	114.39563	-4.613198	14.429898	113.240349	49.043461	-6.615395	108.836952	47.872074	42.116035	113.302505	48.4577675	17.75032	111.0697285	-57.6841635	11.109476	115.4109695
-31.91193	20.610895	114.238831	-4.946634	14.67119	113.025246	48.724617	-6.38518	108.611092	47.570549	42.339699	113.218979	48.147583	17.9772595	110.9150355	-58.040851	11.3651205	115.1354565
-32.227745	21.785116	114.125908	-5.241746	14.892368	112.827934	48.424385	-6.172169	108.418068	47.278522	42.540802	113.123116	47.8514535	18.1843165	110.770592	-58.3349455	11.6004195	114.885276
-32.53595	22.930927	113.909973	-5.541405	15.066268	112.619102	48.150631	-5.968492	108.220314	47.013039	42.743572	113.068161	47.581835	18.38754	110.6442375	-58.664645	11.744996	114.5939665
-32.854733	24.477608	113.550354	-5.929009	15.286133	112.26754	47.792633	-5.657434	107.9049	46.640251	43.018803	113.024475	47.216442	18.6806845	110.4646875	-59.07446	11.8915815	114.0703925
-33.128555	25.500378	113.3265	-6.181627	15.411062	111.987068	47.588615	-5.450489	107.691368	46.39138	43.2034	112.992218	46.9899975	18.8764555	110.341793	-59.3532515	11.9456685	113.632343
-33.357185	26.428032	113.131264	-6.427547	15.549825	111.738113	47.385021	-5.25056	107.492981	46.135159	43.388645	112.931374	46.76009	19.0690425	110.2121775	-59.615184	12.0306075	113.2640485
-33.532459	27.327627	112.91391	-6.652075	15.738553	111.541214	47.152279	-5.07596	107.349945	45.901333	43.562504	112.835602	46.526806	19.243272	110.0927735	-59.830956	12.233834	112.9896545
-33.755276	28.232115	112.715111	-6.887402	15.895833	111.34964	46.952076	-4.915582	107.223297	45.671818	43.714661	112.738205	46.311947	19.3995395	109.980751	-60.086751	12.3921265	112.718529
-33.935535	29.034245	112.532761	-7.12378	16.042833	111.167206	46.736721	-4.751533	107.09938	45.527313	43.837715	112.53717	46.132017	19.543091	109.818275	-60.379577	12.542575	112.516137
-34.114677	29.767683	112.486252	-7.315253	16.203096	111.023605	46.53133	-4.617627	106.935432	45.306824	43.948208	112.347603	45.919077	19.6652905	109.6415175	-60.549583	12.7409015	112.4056925
-34.278877	30.71085	112.656357	-7.56382	16.405008	111.049568	46.185165	-4.44513	106.650711	44.943192	44.077812	111.973068	45.5641785	19.816341	109.3118895	-60.6918185	12.993675	112.7872465
-34.360756	31.291616	113.008751	-7.673813	16.573048	111.220573	45.961502	-4.369047	106.513214	44.775345	44.145157	111.713554	45.3684235	19.888055	109.113384	-60.7160495	13.258041	113.327762
-34.445507	31.835552	113.463081	-7.772721	16.693378	111.485802	45.762783	-4.327215	106.461243	44.578327	44.237473	111.598167	45.170555	19.955129	109.029705	-60.715997	13.431627	113.941899
-34.447792	32.320988	113.91394	-7.83075	16.838285	111.765625	45.586697	-4.296698	106.417824	44.497337	44.299454	111.42514	45.042017	20.001378	108.921482	-60.703517	13.675192	114.609768
-34.378826	32.784756	114.332565	-7.910409	16.97051	112.054291	45.400928	-4.248247	106.402168	44.40472	44.351299	111.274612	44.902824	20.051526	108.83839	-60.723642	13.889494	115.270192
-34.32235	33.226379	114.723434	-8.001677	17.121515	112.33728	45.212494	-4.192577	106.460297	44.294754	44.412781	111.179008	44.753624	20.110102	108.8196525	-60.756978	14.132928	115.8549075
-34.267445	33.652336	115.059662	-8.118791	17.233704	112.616982	45.065636	-4.139963	106.591919	44.188412	44.485249	111.184502	44.627024	20.172643	108.8882105	-60.864606	14.294765	116.3457535
-34.215969	34.293266	115.544334	-8.307133	17.370432	113.037178	44.843616	-4.042272	106.874107	44.045059	44.596886	111.324135	44.4443375	20.277307	109.099121	-61.0586035	14.463557	116.975235
-34.144711	34.709541	115.877411	-8.436148	17.463415	113.329575	44.70031	-3.99101	107.03627	43.937298	44.667473	111.464821	44.318804	20.3382315	109.2505455	-61.1911	14.5885985	117.4086045
-34.059669	35.141911	116.188919	-8.56022	17.542505	113.597198	44.552593	-3.928731	107.203659	43.822037	44.731853	111.581779	44.187315	20.401561	109.392719	-61.307755	14.683449	117.801677
-33.91518	35.553776	116.430626	-8.690336	17.623562	113.826767	44.417915	-3.868846	107.326462	43.705898	44.79805	111.69783	44.0619065	20.464602	109.512146	-61.4425785	14.782522	118.141388
-33.714424	35.94466	116.572525	-8.796026	17.684605	113.971176	44.308174	-3.806876	107.404709	43.604435	44.866249	111.785446	43.9563045	20.5296865	109.5950775	-61.5483565	14.8395235	118.3472745
-33.459587	36.315674	116.629837	-8.888226	17.736515	114.027115	44.203289	-3.735223	107.438934	43.503174	44.935711	111.835945	43.8532315	20.600244	109.6374395	-61.6296835	14.872786	118.4167905
-33.149395	36.670864	116.629326	-8.984039	17.763887	114.043854	44.117893	-3.67907	107.411781	43.396133	44.976646	111.852882	43.757013	20.648788	109.6323315	-61.725091	14.878986	118.4553765
-32.522774	37.164501	116.51944	-9.075848	17.800495	113.980652	44.000137	-3.603484	107.336304	43.277042	45.032379	111.852287	43.6385895	20.7144475	109.5942955	-61.7902855	14.8865425	118.3670085
-32.02483	37.527699	116.426376	-9.142341	17.856777	113.923668	43.914848	-3.547513	107.300972	43.252201	45.061188	111.768631	43.5835245	20.7568375	109.5348015	-61.8682065	14.9567165	118.3125345
-31.473309	37.900902	116.331673	-9.195227	17.916952	113.884735	43.868057	-3.498437	107.264351	43.217293	45.135487	111.880363	43.542675	20.818525	109.572357	-61.933129	15.015379	118.197113
-30.87405	38.265099	116.306557	-9.240795	17.988388	113.882538	43.824558	-3.441762	107.260406	43.186577	45.204098	111.93718	43.5055675	20.881168	109.598793	-61.9871575	15.095608	118.166283
-30.202686	38.620918	116.309799	-9.283044	18.035187	113.909103	43.775318	-3.372404	107.277679	43.245029	45.226906	111.942909	43.5101735	20.927251	109.610294	-62.0762615	15.143123	118.207912
-29.448553	38.918797	116.319	-9.32593	18.069477	113.96283	43.749271	-3.326179	107.301941	43.127361	45.301388	112.134506	43.438316	20.9876045	109.7182235	-62.090176	15.1513495	118.2074365
-28.63253	39.196278	116.319229	-9.366323	18.087683	114.021698	43.731419	-3.282759	107.373032	43.21122	45.31461	112.190056	43.4713195	21.0159255	109.781544	-62.2039655	15.1594405	118.261852
-27.267111	39.629593	116.229919	-9.397854	18.074341	114.096191	43.775307	-3.238306	107.631531	43.204262	45.335926	112.514282	43.4897845	21.04881	110.0729065	-62.2854925	15.099872	118.1194755
-26.277706	39.900494	116.113747	-9.452604	18.055044	114.142036	43.841545	-3.245056	107.982574	43.208694	45.339573	112.837936	43.5251195	21.0472585	110.410255	-62.4303275	15.0628295	117.873817
-25.265635	40.13718	115.934738	-9.483905	18.031557	114.185799	43.921844	-3.289927	108.511688	43.30983	45.304714	113.264725	43.615837	21.0073935	110.8882065	-62.583647	15.0557205	117.4833915
-24.185768	40.393581	115.779076	-9.544854	18.037603	114.275467	44.035599	-3.373669	109.125542	43.377731	45.268726	113.749405	43.706665	20.9475285	111.4374735	-62.796373	15.1276775	117.1134605
-23.070465	40.660511	115.601257	-9.592607	18.054222	114.359406	44.12619	-3.458413	109.802139	43.496468	45.213211	114.244698	43.811329	20.877399	112.0234185	-62.996543	15.231045	116.6953935
-21.924639	40.916248	115.496338	-9.683123	18.060602	114.475227	44.205753	-3.563942	110.477234	43.558693	45.150959	114.745163	43.882223	20.7935085	112.6111985	-63.248469	15.3276955	116.3392555
-20.719172	41.130539	115.445412	-9.743196	18.040482	114.649834	44.270592	-3.665304	111.117554	43.657257	45.055687	115.197136	43.9639245	20.6951915	113.157345	-63.4503165	15.3857725	116.142323
-18.898525	41.461342	115.597954	-9.822251	17.995478	115.03614	44.353043	-3.851452	112.041702	43.804073	44.926788	115.837982	44.078558	20.537668	113.939842	-63.72306	15.453288	116.132438
-17.634144	41.678886	115.803383	-9.833103	17.930017	115.367821	44.430603	-3.974079	112.614098	43.863869	44.832455	116.277718	44.147236	20.429188	114.445908	-63.813442	15.430846	116.289734
-16.344172	41.866753	116.085876	-9.819736	17.834742	115.7071	44.524212	-4.108596	113.174522	43.957664	44.72562	116.738892	44.240938	20.308512	114.956707	-63.88041	15.360972	116.457493
-15.062586	42.080288	116.436531	-9.795778	17.721691	116.052986	44.647953	-4.238981	113.693962	44.10944	44.618427	117.245247	44.3786965	20.189723	115.4696045	-63.9702525	15.253659	116.6363675
-13.762689	42.266636	116.833511	-9.760288	17.594097	116.370369	44.77475	-4.363763	114.138344	44.303226	44.499611	117.770096	44.538988	20.067924	115.95422	-64.059564	15.12027	116.786518
-12.467799	42.449482	117.23616	-9.755788	17.476082	116.650116	44.874569	-4.470848	114.473137	44.46888	44.400562	118.295334	44.6717245	19.964857	116.3842355	-64.1833005	14.987307	116.9159965
-11.117681	42.638004	117.660103	-9.720663	17.393808	116.918503	44.920109	-4.562972	114.712013	44.602158	44.312225	118.78743	44.7611335	19.8746265	116.7497215	-64.2024595	14.9129895	117.0872845
-9.248054	42.927876	118.456055	-9.735354	17.388525	117.340233	44.937534	-4.60703	114.955971	44.801949	44.227337	119.524765	44.8697415	19.8101535	117.240368	-64.3404495	14.9668965	117.440098
-8.009204	43.092064	119.028557	-9.765749	17.445316	117.642616	44.92857	-4.590594	115.064453	44.908379	44.222023	120.033218	44.9184745	19.8157145	117.5488355	-64.4499725	15.0749175	117.7363965
-6.786539	43.236835	119.684372	-9.802834	17.547352	117.932022	44.906776	-4.52722	115.136589	45.005272	44.219254	120.550224	44.956024	19.846017	117.8434065	-64.561692	15.248687	118.0206375
-5.49705	43.313915	120.281815	-9.839586	17.667236	118.204903	44.891304	-4.425953	115.156151	45.063686	44.241379	121.105362	44.977495	19.907713	118.1307565	-64.656667	15.426759	118.2790495
-4.289675	43.393143	120.922432	-9.857287	17.799269	118.467377	44.885921	-4.292746	115.105583	45.158722	44.277309	121.642563	45.0223215	19.9922815	118.374073	-64.7368955	15.6062565	118.560681
-3.023481	43.339111	121.504425	-9.858861	17.946823	118.73243	44.901329	-4.141838	115.028801	45.193195	44.346546	122.168755	45.047262	20.102354	118.598778	-64.764984	15.791292	118.866082
-1.755226	43.223488	122.011948	-9.827139	18.070477	118.980576	44.976227	-3.973632	114.954803	45.237206	44.422577	122.655228	45.1067165	20.2244725	118.8050155	-64.7609945	15.9164815	119.1561365
0.069773	42.968472	122.632721	-9.718328	18.273468	119.343803	45.137989	-3.732845	114.968231	45.30983	44.567944	123.242783	45.2239095	20.4175495	119.105507	-64.6605655	16.1293865	119.582099
1.363313	42.64756	122.817848	-9.611658	18.374928	119.521713	45.278484	-3.606237	115.075668	45.403481	44.642567	123.538139	45.3409825	20.518165	119.3069035	-64.5642985	16.231691	119.7365225
2.6474	42.235153	122.886169	-9.485231	18.470413	119.657494	45.482536	-3.542989	115.224632	45.459461	44.699764	123.750755	45.4709985	20.5783875	119.4876935	-64.4414605	16.3624385	119.8272945
3.945935	41.747795	122.857117	-9.353661	18.541649	119.755676	45.702827	-3.497963	115.455841	45.585587	44.699455	123.886848	45.644207	20.600746	119.6713445	-64.351529	16.482552	119.8400075
5.214417	41.175407	122.751686	-9.188475	18.556845	119.830666	45.927124	-3.495919	115.821007	45.652344	44.69104	124.031021	45.789734	20.5975605	119.926014	-64.166684	16.5161295	119.735318
6.481373	40.486931	122.632126	-9.024497	18.543839	119.929817	46.203892	-3.533364	116.318657	45.720863	44.678234	124.208	45.9623775	20.572435	120.2633285	-64.0113715	16.515243	119.5963055
7.765365	39.69397	122.562172	-8.829948	18.485502	120.068039	46.511536	-3.618162	117.006599	45.794582	44.645809	124.437881	46.153059	20.5138235	120.72224	-63.812955	16.4571805	119.413838
9.679008	38.356693	122.524117	-8.471856	18.358194	120.366493	47.053028	-3.745808	118.326355	46.012733	44.605732	124.86441	46.5328805	20.429962	121.5953825	-63.4765925	16.286426	119.1376035
10.993803	37.330948	122.50148	-8.196404	18.240593	120.565048	47.469788	-3.85429	119.275871	46.135948	44.594025	125.129936	46.802868	20.3698675	122.2029035	-63.195676	16.1113185	118.9271925
12.292158	36.273258	122.470688	-7.912973	18.128309	120.747795	47.886078	-3.955732	120.189537	46.292496	44.558144	125.287888	47.089287	20.301206	122.7387125	-62.915233	15.955412	118.7568775
13.560677	35.19566	122.426758	-7.59334	18.025587	120.868172	48.274364	-4.060224	121.062767	46.541931	44.532944	125.348732	47.4081475	20.23636	123.2057495	-62.5948275	15.814814	118.5305945
14.857745	34.056358	122.339676	-7.225236	17.910273	120.950989	48.649059	-4.189623	121.87635	46.768044	44.470551	125.374176	47.7085515	20.140464	123.625263	-62.1590235	15.680082	118.276715
16.179335	32.889248	122.296059	-6.817678	17.774244	120.995438	49.068867	-4.297812	122.558716	47.126675	44.385719	125.381447	48.097771	20.0439535	123.9700815	-61.733127	15.5045345	118.0207945
17.421074	31.75787	122.312248	-6.353999	17.614552	120.981148	49.544765	-4.387689	123.131195	47.467518	44.31839	125.416374	48.5061415	19.9653505	124.2737845	-61.2141395	15.2637535	117.6885115
19.299456	30.012972	122.269142	-5.610543	17.38863	120.92131	50.354225	-4.470423	123.694443	48.078823	44.273067	125.453659	49.216524	19.901322	124.574051	-60.43761	14.875938	117.268569
20.508791	28.8825	122.272041	-5.097325	17.269178	120.863632	50.878345	-4.46226	123.879768	48.461342	44.267868	125.489716	49.6698435	19.902804	124.684742	-59.8644935	14.635552	117.042522
21.704086	27.798111	122.255623	-4.573671	17.1917	120.780754	51.390778	-4.454424	124.010811	48.857689	44.286179	125.530174	50.1242335	19.9158775	124.7704925	-59.2715755	14.4675225	116.7910155
22.854939	26.706146	122.243477	-4.071378	17.163588	120.729126	51.869427	-4.376693	124.02549	49.208546	44.396065	125.60434	50.5389865	20.009686	124.814915	-58.6817425	14.31749	116.643337
23.95294	25.652611	122.252296	-3.624258	17.210941	120.691322	52.348221	-4.262156	124.011124	49.550102	44.522331	125.629738	50.9491615	20.1300875	124.820431	-58.1976775	14.2917945	116.562213
25.012627	24.634647	122.251381	-3.234655	17.316603	120.658661	52.792858	-4.139719	124.022278	49.829147	44.708229	125.629135	51.3110025	20.284255	124.8257065	-57.7803125	14.348951	116.4916155
26.014896	23.59536	122.190582	-2.894132	17.454552	120.586327	53.198242	-3.92727	123.949982	50.103951	44.908546	125.597313	51.6510965	20.490638	124.7736475	-57.4393605	14.418466	116.3990065
27.430439	22.052114	122.01178	-2.481293	17.68445	120.349869	53.718845	-3.607167	123.783043	50.35429	45.211388	125.463341	52.0365675	20.8021105	124.623192	-56.9991535	14.5667895	116.076546
28.323635	21.024235	121.828163	-2.261713	17.817602	120.109192	54.020626	-3.423017	123.661484	50.454807	45.399879	125.318169	52.2377165	20.988431	124.4898265	-56.7611425	14.646773	115.7285575
29.175743	19.938206	121.604523	-2.051602	17.904343	119.809135	54.282265	-3.289761	123.591843	50.559807	45.557285	125.112007	52.421036	21.133762	124.351925	-56.52424	14.674924	115.266345
29.983431	18.884398	121.429062	-1.846024	17.936518	119.469284	54.520882	-3.202967	123.547066	50.641346	45.660545	124.919418	52.581114	21.228789	124.233242	-56.273162	14.644247	114.705326
30.752832	17.782351	121.274162	-1.672571	17.891382	119.080696	54.756004	-3.212659	123.543404	50.781487	45.699547	124.749252	52.7687455	21.243444	124.146328	-56.1138875	14.53932	114.015064
31.457401	16.648645	121.097244	-1.514702	17.773993	118.641159	55.002888	-3.301214	123.566208	50.89407	45.69931	124.575592	52.948479	21.199048	124.0709	-55.977883	14.348938	113.211418
32.097481	15.542476	120.900902	-1.366291	17.606504	118.169037	55.198605	-3.422337	123.554298	50.996162	45.632698	124.357941	53.0973835	21.1051805	123.9561195	-55.8299655	14.1078275	112.3819545
33.020336	13.856154	120.561897	-1.132902	17.294394	117.432114	55.494816	-3.597142	123.475182	51.156521	45.491005	123.95253	53.3256685	20.9469315	123.713856	-55.5914725	13.6418565	111.150372
33.530888	12.750037	120.287827	-0.96775	17.07416	116.964378	55.687569	-3.701355	123.370827	51.242592	45.445206	123.571083	53.4650805	20.8719255	123.470955	-55.4005805	13.2763945	110.457801
34.021496	11.630607	119.960442	-0.784651	16.86138	116.521141	55.904125	-3.814054	123.189774	51.290848	45.362236	123.130394	53.5974865	20.774091	123.160084	-55.1667885	12.948669	109.882198
34.445961	10.526574	119.62645	-0.593136	16.669937	116.085289	56.098492	-3.915738	122.962021	51.410484	45.241379	122.594765	53.754488	20.6628205	122.778393	-54.94076	12.6770535	109.392185
34.813274	9.446439	119.286812	-0.428368	16.52401	115.677597	56.321507	-4.024608	122.712769	51.526405	45.161701	122.049522	53.923956	20.5685465	122.3811455	-54.780692	12.4794735	108.9740485
35.08292	8.381365	118.98365	-0.271871	16.388273	115.263237	56.483181	-4.100122	122.460022	51.639748	45.070171	121.56279	54.0614645	20.4850245	122.011406	-54.6052065	12.2915215	108.515068
35.264626	7.360395	118.667732	-0.11409	16.242279	114.905426	56.637459	-4.183016	122.230766	51.721478	44.968414	121.136856	54.1794685	20.392699	121.683811	-54.4076485	12.091859	108.127041
35.405785	5.862383	118.248726	0.072494	16.039812	114.518967	56.80859	-4.342116	121.925865	51.806023	44.877769	120.61293	54.3073065	20.2678265	121.2693975	-54.1623185	11.8117975	107.7685365
35.449711	4.85989	117.990791	0.176359	15.914598	114.347527	56.923813	-4.443714	121.6903	51.88546	44.818161	120.317528	54.4046365	20.1872235	121.003914	-54.0519185	11.6419725	107.69114
35.381351	3.890615	117.747375	0.264816	15.793236	114.210495	57.031284	-4.532597	121.446274	51.926517	44.780945	120.071007	54.4789005	20.124174	120.7586405	-53.9492685	11.462298	107.6623495
35.234909	2.953496	117.486618	0.354669	15.705255	114.088837	57.114792	-4.59288	121.202698	51.979401	44.760178	119.82193	54.5470965	20.083649	120.512314	-53.8377585	11.326861	107.66536
35.055168	2.066536	117.19136	0.445536	15.649341	113.94149	57.174385	-4.648282	120.955887	52.054119	44.738079	119.533875	54.614252	20.0448985	120.244881	-53.72318	11.2537835	107.638099
34.838245	1.166976	116.887459	0.522302	15.629095	113.750549	57.229305	-4.692757	120.705124	52.101421	44.734047	119.235184	54.665363	20.020645	119.970154	-53.620759	11.237545	107.530944
34.557281	0.262223	116.543892	0.602045	15.596914	113.505829	57.303558	-4.739777	120.438042	52.15044	44.705845	118.922401	54.726999	19.983034	119.6802215	-53.522909	11.210794	107.3314365
34.020592	-1.073637	115.945732	0.748945	15.524812	113.057373	57.364571	-4.818487	120.004166	52.193977	44.696281	118.369339	54.779274	19.938897	119.1867525	-53.281384	11.110727	106.9279935
33.61758	-1.964399	115.525856	0.852707	15.467919	112.7938	57.416565	-4.871417	119.665802	52.238083	44.651077	118.016289	54.827324	19.88983	118.8410455	-53.12191	11.046008	106.7465545
33.202942	-2.863917	115.13163	0.981669	15.360861	112.530098	57.46941	-4.9687	119.302872	52.323105	44.568325	117.633728	54.8962575	19.7998125	118.4683	-52.9329195	10.9219095	106.591896
32.742512	-3.751603	114.739082	1.102025	15.223527	112.287071	57.5009	-5.07458	118.958458	52.404449	44.464779	117.265175	54.9526745	19.6950995	118.1118165	-52.7486245	10.7519545	106.4623255
32.237232	-4.651492	114.384857	1.22865	15.059735	112.073044	57.53281	-5.178866	118.657852	52.475452	44.323231	116.95752	55.004131	19.5721825	117.807686	-52.546831	10.5472875	106.338402
31.761833	-5.597906	114.057579	1.340969	14.871528	111.842812	57.59034	-5.284242	118.373825	52.534866	44.180153	116.691544	55.062603	19.4479555	117.5326845	-52.380665	10.2951005	106.1529395
31.178675	-6.511863	113.870979	1.406872	14.68661	111.665321	57.659805	-5.392743	118.158028	52.597904	44.051361	116.423943	55.1288545	19.329309	117.2909855	-52.3151105	10.043911	106.0396565
30.246582	-7.859471	113.693726	1.52299	14.387167	111.350929	57.685162	-5.586966	118.019295	52.603004	43.822002	115.980217	55.144083	19.117518	116.999756	-52.098103	9.656816	105.702102
29.567966	-8.756333	113.677284	1.577221	14.189378	111.151627	57.680458	-5.699888	117.959068	52.488815	43.632584	115.694473	55.0846365	18.966348	116.8267705	-51.9301945	9.412408	105.4764835
28.855806	-9.682531	113.701973	1.622728	13.959962	110.924736	57.687145	-5.849336	117.929016	52.508743	43.381863	115.25457	55.097944	18.7662635	116.591793	-51.852488	9.1536605	105.257679
28.095495	-10.567077	113.757446	1.65221	13.708758	110.703049	57.636917	-6.056745	117.974518	52.518082	43.101105	114.839828	55.0774995	18.52218	116.407173	-51.7730795	8.895336	104.998925
27.288866	-11.413855	113.787582	1.664601	13.413329	110.497643	57.563614	-6.278814	117.969009	52.514809	42.797791	114.446007	55.0392115	18.2594885	116.207508	-51.7100095	8.5671695	104.787778
26.447578	-12.239462	113.711205	1.619016	13.085291	110.304321	57.422997	-6.456826	117.838966	52.511429	42.490482	114.12796	54.967213	18.016828	115.983463	-51.729181	8.153754	104.625179
25.596704	-13.018827	113.543167	1.587149	12.742387	110.114311	57.208992	-6.613387	117.604111	52.470188	42.213371	113.859848	54.83959	17.799992	115.7319795	-51.665292	7.684782	104.4966425
24.199154	-14.148842	113.123833	1.461296	12.279816	109.829567	56.820847	-6.844252	117.146591	52.341263	41.83231	113.528954	54.581055	17.494029	115.3377725	-51.658463	7.065603	104.3213615
23.179003	-14.802887	112.834801	1.351536	12.046046	109.644936	56.589382	-6.976493	116.794205	52.2192	41.627865	113.356522	54.404291	17.325686	115.0753635	-51.701219	6.766406	104.2145085
22.129564	-15.381744	112.564362	1.221215	11.904697	109.487175	56.319183	-7.064793	116.53875	52.091644	41.469738	113.172615	54.2054135	17.2024725	114.8556825	-51.7629835	6.6069215	104.1186675
20.994461	-15.855718	112.380096	1.095543	11.840372	109.353004	56.092678	-7.091102	116.367569	51.977654	41.38229	112.98716	54.035166	17.145594	114.6773645	-51.84408	6.53515	104.0286435
19.881416	-16.312885	112.267899	0.979143	11.839505	109.275993	55.922157	-7.087616	116.305244	51.849495	41.343784	112.770889	53.885826	17.128084	114.5380665	-51.92754	6.550926	104.0139195
18.637981	-16.641001	112.375931	0.880159	11.853811	109.21019	55.805511	-7.066242	116.338326	51.720627	41.328545	112.543365	53.763069	17.1311515	114.4408455	-52.002751	6.5764705	103.9795345
17.394325	-16.938095	112.425385	0.779569	11.830249	109.171768	55.711842	-7.054389	116.426018	51.584656	41.285561	112.329819	53.648249	17.115586	114.3779185	-52.089111	6.544912	103.9656175
15.448791	-17.322277	112.552917	0.644906	11.677941	109.133873	55.605656	-7.121896	116.569672	51.38459	41.164177	112.093018	53.495123	17.0211405	114.331345	-52.205311	6.3347415	103.936401
14.096236	-17.546255	112.606323	0.561365	11.503099	109.125435	55.504841	-7.216539	116.671692	51.267086	41.044514	111.994698	53.3859635	16.9139875	114.333195	-52.2632335	6.0922105	103.917675
12.570699	-17.656075	112.681923	0.475106	11.286325	109.141937	55.405025	-7.36	116.757896	51.143867	40.919952	111.934517	53.274446	16.779976	114.3462065	-52.324234	5.792674	103.9376675
11.240394	-17.844255	112.648438	0.375836	11.060715	109.18766	55.309753	-7.511888	116.830551	51.037823	40.781456	111.898712	53.173788	16.634784	114.3646315	-52.422116	5.486646	104.0106885
9.702119	-17.90745	112.703026	0.280161	10.822888	109.279343	55.199974	-7.664014	116.905724	50.933804	40.635048	111.892685	53.066889	16.485517	114.3992045	-52.506567	5.160259	104.1594815
8.139936	-17.90506	112.718056	0.156112	10.607193	109.405365	55.109154	-7.821188	116.972496	50.829308	40.498058	111.906944	52.969231	16.338435	114.43972	-52.657007	4.875951	104.37101
6.567624	-17.863125	112.675835	0.064266	10.406642	109.538948	55.005825	-7.959415	117.01931	50.718998	40.36937	111.955902	52.8624115	16.2049775	114.487606	-52.7338795	4.6083065	104.59029
4.01722	-17.587854	112.582458	-0.085907	10.209468	109.723427	54.85717	-8.136238	116.963028	50.588905	40.215195	112.092171	52.7230375	16.0394785	114.5275995	-52.8948515	4.3794575	104.9192545
2.318383	-17.367931	112.34552	-0.174745	10.137732	109.835091	54.702061	-8.219145	116.843567	50.529182	40.166977	112.246063	52.6156215	15.973916	114.544815	-52.9651115	4.301548	105.125367
0.49778	-17.013559	112.094818	-0.238088	10.120414	109.937691	54.576176	-8.273407	116.616783	50.482285	40.166916	112.44072	52.5292305	15.9467545	114.5287515	-53.0054065	4.2940735	105.3466305
-1.279145	-16.6045	111.75412	-0.313907	10.16044	110.04287	54.438549	-8.25948	116.320457	50.446815	40.235214	112.656143	52.442682	15.987867	114.4883	-53.070496	4.333013	105.59744
-3.100136	-16.134768	111.390564	-0.391936	10.25383	110.145859	54.299194	-8.171203	115.973755	50.386204	40.371113	112.880203	52.342699	16.099955	114.426979	-53.126571	4.407705	105.864739
-5.002598	-15.553814	111.115074	-0.478572	10.410003	110.270332	54.18721	-8.026781	115.577019	50.295967	40.552616	113.081444	52.2415885	16.2629175	114.3292315	-53.1987325	4.5570885	106.2114325
-6.932056	-14.967634	110.871483	-0.59104	10.606291	110.409187	54.055969	-7.804059	115.175888	50.161053	40.785271	113.209999	52.108511	16.490606	114.1929435	-53.290591	4.721976	106.6254305
-9.879947	-14.024462	110.844063	-0.755	10.93577	110.640869	53.8913	-7.403365	114.583847	49.881683	41.192047	113.199303	51.8864915	16.894341	113.891575	-53.3964915	4.977199	107.390163
-11.896469	-13.372042	111.026146	-0.862142	11.131806	110.844818	53.788521	-7.137466	114.224136	49.635612	41.438438	113.080719	51.7120665	17.150486	113.6524275	-53.4363505	5.113126	108.0372085
-13.904065	-12.720828	111.498619	-1.038365	11.323574	111.146484	53.65448	-6.90713	113.957893	49.339645	41.636024	112.858513	51.4970625	17.364447	113.408203	-53.5737925	5.282701	108.884765
-15.975051	-12.05481	112.116371	-1.241232	11.425215	111.498024	53.477097	-6.759811	113.83873	49.023651	41.783134	112.567711	51.250374	17.5116615	113.2032205	-53.732838	5.3387685	109.7928275
-18.045879	-11.390235	112.930618	-1.481981	11.454988	111.973526	53.261082	-6.703574	113.791847	48.691158	41.838066	112.314987	50.97612	17.567246	113.053417	-53.940082	5.34273	110.893635
-20.102171	-10.752418	113.894737	-1.750347	11.403177	112.580315	53.009884	-6.694974	113.762604	48.355415	41.837013	112.110886	50.6826495	17.5710195	112.936745	-54.1833435	5.2353345	112.223885
-22.185452	-10.067475	114.978027	-2.03328	11.289516	113.283005	52.701313	-6.749508	113.819611	48.008064	41.812778	112.02681	50.3546885	17.531635	112.9232105	-54.4212485	5.047397	113.6427995
-25.240431	-9.025463	116.53447	-2.476172	11.082014	114.360138	52.233418	-6.877723	113.910416	47.541058	41.805874	112.084702	49.887238	17.4640755	112.997559	-54.839582	4.6999525	115.722717
-27.225702	-8.266644	117.451431	-2.78001	10.980413	114.996864	51.902748	-6.932372	114.014694	47.248413	41.832741	112.203072	49.5755805	17.4501845	113.108883	-55.1356005	4.5106415	116.884845
-29.153341	-7.487729	118.141579	-3.081304	10.936419	115.533386	51.602901	-6.917749	114.150833	46.940502	41.920948	112.399437	49.2717015	17.5015995	113.275135	-55.4343095	4.3712385	117.791637
-31.076029	-6.622098	118.724731	-3.372557	10.984014	115.984711	51.356716	-6.800656	114.312126	46.655617	42.076775	112.65657	49.0061665	17.6380595	113.484348	-55.7512805	4.3299685	118.485074
-32.867622	-5.742738	119.075523	-3.652006	11.119946	116.340347	51.152069	-6.598448	114.495674	46.420063	42.302166	112.967728	48.786066	17.851859	113.731701	-56.090078	4.388033	118.948993
-34.727505	-4.743906	119.341599	-3.908232	11.343784	116.622475	51.01123	-6.337504	114.672455	46.233311	42.574944	113.295074	48.6222705	18.11872	113.9837645	-56.4387345	4.568848	119.2611855
-36.419998	-3.775596	119.47805	-4.128988	11.599363	116.846359	50.861103	-6.034351	114.823853	46.079208	42.870392	113.637543	48.4701555	18.4180205	114.230698	-56.7281315	4.7807055	119.46202
-38.97131	-2.16919	119.741425	-4.390292	12.034527	117.118217	50.677639	-5.553782	114.87738	45.863148	43.316601	114.098526	48.2703935	18.8814095	114.487953	-57.0509775	5.1876445	119.748481
-40.535225	-1.120122	119.921066	-4.507486	12.325994	117.261276	50.569992	-5.230533	114.857422	45.738609	43.604946	114.375046	48.1543005	19.1872065	114.616234	-57.1692725	5.4647815	119.906318
-41.752522	-0.195968	120.039459	-4.603287	12.578689	117.381798	50.463017	-4.898323	114.826439	45.639561	43.893787	114.653191	48.051289	19.497732	114.739815	-57.257863	5.659646	120.023781
-41.930992	0.736707	120.064857	-4.695894	12.81632	117.499115	50.431137	-4.606124	114.798798	45.539333	44.160538	114.94603	47.985235	19.777207	114.872414	-57.377023	5.855433	120.125816
-42.373974	1.878371	119.963539	-4.790055	13.032703	117.62886	50.354099	-4.315048	114.842583	45.441406	44.395695	115.259918	47.8977525	20.0403235	115.0512505	-57.4778625	6.0250825	120.2064695
-42.133236	2.914012	120.027992	-4.89959	13.236211	117.773453	50.2845	-4.07185	114.944092	45.355289	44.612583	115.567696	47.8198945	20.2703665	115.255894	-57.6190745	6.2020555	120.291012
-42.052933	4.035108	119.984695	-5.036948	13.446398	117.94648	50.20731	-3.865131	115.108826	45.284698	44.796108	115.864876	47.746004	20.4654885	115.486851	-57.8199	6.4273075	120.406109
-41.75507	5.663311	119.986938	-5.24883	13.708743	118.186447	50.106247	-3.608788	115.445457	45.291996	44.981956	116.232704	47.6991215	20.686584	115.8390805	-58.1967815	6.730902	120.5338135
-41.573704	6.675668	119.938171	-5.40383	13.860523	118.313148	50.002617	-3.450309	115.688667	45.224335	45.110798	116.520668	47.613476	20.8302445	116.1046675	-58.421136	6.8908015	120.5216285
-41.30397	7.825655	119.800354	-5.561571	13.983909	118.383133	49.89996	-3.312142	115.913902	45.114182	45.243217	116.779472	47.507071	20.9655375	116.346687	-58.630213	7.0022805	120.419579
-41.03302	8.937336	119.670547	-5.733827	14.074646	118.412125	49.825787	-3.199988	116.066727	44.94767	45.392586	117.021034	47.3867285	21.096299	116.5438805	-58.8543825	7.052993	120.2803695
-40.824543	10.020818	119.400322	-5.899557	14.175216	118.387535	49.719795	-3.099531	116.217125	44.878052	45.464016	117.169334	47.2989235	21.1822425	116.6932295	-59.0980375	7.1681895	120.0818405
-40.664909	10.899356	119.427826	-6.069097	14.251743	118.33342	49.593353	-3.019895	116.340401	44.732189	45.562698	117.326263	47.162771	21.2714015	116.833332	-59.300965	7.2320845	119.833508
-40.508419	11.928808	119.168343	-6.224259	14.330706	118.278824	49.454613	-2.950593	116.428062	44.641685	45.643021	117.436127	47.048149	21.346214	116.9320945	-59.496667	7.315198	119.6255535
-40.264572	13.480046	118.935791	-6.441902	14.439854	118.247795	49.257004	-2.852715	116.487801	44.518471	45.718121	117.591095	46.8877375	21.432703	117.039448	-59.7715415	7.447005	119.456142
-40.071182	14.369395	119.076324	-6.558013	14.528364	118.282005	49.117504	-2.734353	116.479019	44.399452	45.80233	117.703438	46.758478	21.5339885	117.0912285	-59.874504	7.5227395	119.4727815
-39.776157	15.156475	118.952515	-6.656074	14.624257	118.338203	49.009373	-2.579745	116.46907	44.337845	45.909454	117.782471	46.673609	21.6648545	117.1257705	-59.985757	7.5836595	119.5506355
-39.518436	16.071562	119.179604	-6.747036	14.75382	118.420639	48.945702	-2.405457	116.461166	44.21196	46.062828	117.871666	46.578831	21.8286855	117.166416	-60.072903	7.6789545	119.674862
-39.249195	16.925211	119.316803	-6.830754	14.919989	118.499008	48.929066	-2.200685	116.438766	44.149925	46.242332	117.914894	46.5394955	22.0208235	117.17683	-60.2010035	7.8191545	119.821186
-38.966015	17.752457	119.323395	-6.911476	15.107698	118.547523	48.912067	-1.967787	116.405312	43.960045	46.457577	117.975044	46.436056	22.244895	117.190178	-60.259008	7.970501	119.904868
-38.627144	18.467804	119.399033	-6.987451	15.314203	118.556526	48.895702	-1.728879	116.346169	43.869305	46.645905	117.966888	46.3825035	22.458513	117.1565285	-60.3574055	8.169893	119.9565235
-38.010563	19.492249	119.335495	-7.105021	15.610327	118.515862	48.800568	-1.399693	116.253067	43.701317	46.918083	117.913292	46.2509425	22.759195	117.0831795	-60.4609845	8.461459	119.9485445
-37.616493	20.240374	119.29805	-7.20929	15.789771	118.468246	48.700764	-1.249887	116.151382	43.652107	47.056343	117.831757	46.1764355	22.903228	116.9915695	-60.5950155	8.676314	119.9449225
-37.255795	20.957569	119.247078	-7.305148	15.936282	118.428078	48.591595	-1.140584	116.001236	43.553162	47.176216	117.793846	46.0723785	23.017816	116.897541	-60.6826745	8.854748	119.958615
-36.854862	21.657089	119.176735	-7.388116	16.066179	118.38459	48.44416	-1.062817	115.871681	43.486023	47.256805	117.76564	45.9650915	23.096994	116.8186605	-60.7413235	9.035364	119.9505195
-36.4632	22.315002	119.112648	-7.476007	16.176117	118.362007	48.326935	-1.001061	115.757439	43.463707	47.328377	117.737961	45.895321	23.163658	116.7477	-60.847335	9.188576	119.976314
-35.997787	23.007303	119.121086	-7.552277	16.285238	118.343666	48.229702	-0.942217	115.691307	43.440056	47.414017	117.712044	45.834879	23.2359	116.7016755	-60.939433	9.334576	119.9856565
-35.529293	23.74893	119.064285	-7.619836	16.398867	118.296646	48.140347	-0.886279	115.703979	43.371246	47.487236	117.709518	45.7557965	23.3004785	116.7067485	-60.9954685	9.4972555	119.8865435
-34.861012	24.898233	118.712929	-7.720998	16.590973	118.176094	48.06443	-0.844527	115.812775	43.339203	47.563316	117.650749	45.7018165	23.3593945	116.731762	-61.1438125	9.8225515	119.620426
-34.388157	25.652399	118.362045	-7.766751	16.731569	118.028679	48.02644	-0.853289	115.954613	43.398621	47.590042	117.551445	45.7125305	23.3683765	116.753029	-61.2460325	10.0947615	119.304329
-33.953564	26.416149	117.97522	-7.82653	16.869297	117.856346	47.983227	-0.873599	116.132858	43.451263	47.614597	117.454842	45.717245	23.370499	116.79385	-61.370305	10.368095	118.918842
-33.454899	27.249714	117.579651	-7.868311	17.015034	117.684402	47.932041	-0.904878	116.306114	43.506145	47.625137	117.336533	45.719093	23.3601295	116.8213235	-61.455715	10.6699385	118.5474805
-32.967155	28.118505	117.24659	-7.885152	17.106888	117.514893	47.906574	-0.949743	116.40464	43.577576	47.609806	117.223358	45.742075	23.3300315	116.813999	-61.512379	10.8837445	118.215787
-32.548828	29.05336	117.052963	-7.911107	17.172989	117.382027	47.868385	-0.981327	116.432556	43.645813	47.602989	117.130516	45.757099	23.310831	116.781536	-61.579313	11.035147	117.982518
-32.058067	29.852215	116.860901	-7.942463	17.22488	117.309868	47.806866	-0.981509	116.40123	43.64357	47.624588	117.071411	45.725218	23.3215395	116.7363205	-61.610144	11.1282205	117.8834155
-31.436735	31.159664	116.926025	-7.993864	17.313501	117.290031	47.695618	-0.880755	116.255882	43.677425	47.697353	117.017052	45.6865215	23.408299	116.636467	-61.6742495	11.218703	117.943595
-31.015766	32.115021	117.086731	-8.034382	17.40885	117.341026	47.641571	-0.749018	116.10508	43.633556	47.798325	117.02845	45.6375635	23.5246535	116.566765	-61.7063275	11.2930465	118.115287
-30.661762	33.158569	117.308365	-8.059683	17.55447	117.39608	47.597744	-0.579527	115.938019	43.547916	47.935722	117.075584	45.57283	23.6780975	116.5068015	-61.692196	11.4308425	118.2853585
-30.224457	34.059658	117.412926	-8.097402	17.725359	117.447281	47.460564	-0.346335	115.785706	43.497421	48.093891	117.127945	45.4789925	23.873778	116.4568255	-61.6737965	11.57694	118.4377365
-29.86224	35.019783	117.590591	-8.124107	17.921907	117.473923	47.463589	-0.132878	115.591064	43.447159	48.282791	117.193291	45.455374	24.0749565	116.3921775	-61.703588	11.7688575	118.5556685
-29.472849	36.021778	117.778755	-8.157675	18.121597	117.482567	47.445221	0.092188	115.374252	43.388412	48.479916	117.295242	45.4168165	24.286052	116.334747	-61.7321665	11.957142	118.630387
-29.081732	37.093269	117.95063	-8.200541	18.320574	117.472626	47.381149	0.313638	115.141739	43.335297	48.668861	117.431282	45.358223	24.4912495	116.2865105	-61.759305	12.1498985	118.6587415
-28.49859	38.597858	118.219055	-8.312279	18.620895	117.437241	47.248478	0.625371	114.767578	43.311264	48.927498	117.661858	45.279871	24.7764345	116.214718	-61.904429	12.4653555	118.659764
-28.145138	39.549854	118.418503	-8.374953	18.826551	117.413116	47.157375	0.835096	114.535698	43.269157	49.11182	117.815186	45.213266	24.973458	116.175442	-61.963172	12.679644	118.65079
-27.704149	40.512405	118.613541	-8.421252	19.051907	117.408028	47.104992	1.050803	114.364662	43.232582	49.292183	117.936134	45.168787	25.171493	116.150398	-62.011291	12.932321	118.665658
-27.296347	41.464722	118.737007	-8.453957	19.283154	117.417419	47.093903	1.264639	114.270782	43.170929	49.475407	118.033096	45.132416	25.370023	116.151939	-62.04033	13.196285	118.682899
-26.804241	42.369755	118.809929	-8.472196	19.511677	117.432381	47.108696	1.453684	114.220634	43.093014	49.649502	118.095253	45.100855	25.551593	116.1579435	-62.045247	13.471761	118.7068185
-26.44762	43.283871	118.869331	-8.465483	19.709051	117.438652	47.125996	1.609389	114.173386	43.122578	49.779247	118.077896	45.124287	25.694318	116.125641	-62.055253	13.723784	118.751663
-26.02607	44.110184	118.87088	-8.429353	19.881193	117.419113	47.134712	1.71495	114.096596	43.157341	49.855518	118.005417	45.1460265	25.785234	116.0510065	-62.0047325	13.977152	118.7872195
-25.360409	45.295341	118.882355	-8.37708	20.049839	117.333969	47.095722	1.80748	113.897446	43.221188	49.934505	117.864082	45.158455	25.8709925	115.880764	-61.912615	14.2286855	118.787174
-24.707785	46.044411	118.77298	-8.357455	20.123285	117.235184	47.043262	1.822947	113.70945	43.275928	49.932503	117.759155	45.159595	25.877725	115.7343025	-61.874505	14.368845	118.7360655
-24.309149	46.769955	118.843231	-8.35758	20.176876	117.142174	46.983524	1.83383	113.533058	43.244171	49.955654	117.699669	45.1138475	25.894742	115.6163635	-61.8290075	14.45901	118.6679845
-23.87756	47.492546	118.868126	-8.373099	20.258772	117.059341	46.922878	1.864753	113.385963	43.231247	49.98307	117.677597	45.0770625	25.9239115	115.53178	-61.8232605	14.5936325	118.586902
-23.411488	48.123795	118.91478	-8.40856	20.331432	117.020523	46.873085	1.928437	113.270317	43.199112	50.020744	117.692017	45.0360985	25.9745905	115.481167	-61.8532185	14.6882735	118.559879
-22.923031	48.737804	119.0336	-8.45566	20.408979	117.015984	46.835697	2.009718	113.192574	43.214752	50.070145	117.731186	45.0252245	26.0399315	115.46188	-61.9365445	14.7780265	118.570088
-22.334276	49.337727	119.192551	-8.48722	20.512949	117.04248	46.813488	2.112757	113.120522	43.19339	50.137733	117.850685	45.003439	26.125245	115.4856035	-61.977879	14.900653	118.5993565
-21.468405	50.159473	119.571098	-8.546214	20.660608	117.132095	46.76281	2.289872	112.962662	43.049477	50.275494	118.068718	44.9061435	26.282683	115.51569	-61.9985715	15.038533	118.7485
-20.873407	50.623219	119.806847	-8.555666	20.778749	117.196739	46.736546	2.445254	112.836647	43.107891	50.34454	118.1483	44.9222185	26.394897	115.4924735	-62.0335505	15.162601	118.9010045
-20.275875	51.05114	120.034363	-8.539716	20.888653	117.253624	46.775307	2.611241	112.715828	43.01667	50.470711	118.277428	44.8959885	26.540976	115.496628	-61.9754205	15.23633	119.01062
-19.626326	51.451206	120.198586	-8.47646	21.009872	117.288818	46.850754	2.789119	112.633408	43.019913	50.58868	118.362068	44.9353335	26.6888995	115.497738	-61.8882535	15.3308445	119.079898
-18.890041	51.800571	120.300468	-8.376343	21.129339	117.314018	46.985062	2.933228	112.572655	42.973042	50.701046	118.413162	44.979052	26.817137	115.4929085	-61.731738	15.441541	119.1351275
-18.108313	52.100395	120.276299	-8.265335	21.208378	117.308235	47.129906	3.046601	112.545517	43.052055	50.781918	118.396355	45.0909805	26.9142595	115.470936	-61.6216505	15.5024965	119.145534
-17.280712	52.34586	120.195938	-8.121755	21.277042	117.283722	47.270329	3.091329	112.554535	43.104744	50.821732	118.363762	45.1875365	26.9565305	115.4591485	-61.4310465	15.5975535	119.1082955
-16.03105	52.601414	119.937912	-7.896795	21.25861	117.216812	47.495705	3.024234	112.622955	43.241405	50.755287	118.290451	45.368555	26.8897605	115.456703	-61.162145	15.6274595	118.976921
-15.142572	52.715103	119.746735	-7.763567	21.172424	117.172829	47.623966	2.900012	112.688278	43.392467	50.637268	118.211342	45.5082165	26.76864	115.44981	-61.0353505	15.576208	118.895848
-14.221281	52.769001	119.579193	-7.643346	21.043205	117.125877	47.723289	2.741224	112.767319	43.462658	50.483681	118.163994	45.5929735	26.6124525	115.4656565	-60.8796655	15.4739575	118.7860975
-13.229617	52.753838	119.360443	-7.555819	20.861547	117.077873	47.825977	2.557488	112.870575	43.625832	50.296928	118.118477	45.7259045	26.427208	115.494526	-60.8375425	15.295886	118.66122
-12.229554	52.711617	119.202896	-7.490545	20.68395	117.040977	47.927795	2.367327	113.01947	43.642139	50.136711	118.164276	45.784967	26.252019	115.591873	-60.766057	15.115881	118.490081
-11.248253	52.624195	119.031013	-7.416645	20.514652	117.001854	48.04208	2.207151	113.239159	43.685246	49.986053	118.239525	45.863663	26.096602	115.739342	-60.696953	14.932702	118.264366
-10.199158	52.540897	118.863678	-7.34094	20.383825	116.989708	48.19397	2.082317	113.481369	43.764591	49.849556	118.376137	45.9792805	25.9659365	115.928753	-60.6611605	14.8017135	118.050663
-8.617807	52.383774	118.766762	-7.233523	20.268457	117.017532	48.382782	1.959685	113.869705	43.766258	49.627232	118.716339	46.07452	25.7934585	116.293022	-60.541566	14.7434555	117.742042
-7.452833	52.24073	118.880447	-7.187531	20.204	117.092499	48.483498	1.895628	114.104439	43.792915	49.521423	119.003418	46.1382065	25.7085255	116.5539285	-60.5132685	14.6994745	117.6310695
-6.324752	52.049477	119.035316	-7.139954	20.132969	117.194344	48.561573	1.85219	114.263115	43.77713	49.474072	119.33918	46.1693515	25.663131	116.8011475	-60.4492595	14.602807	117.5875405
-5.157863	51.876892	119.296555	-7.098081	20.07505	117.283211	48.609768	1.813572	114.308586	43.761299	49.416969	119.68763	46.1855335	25.6152705	116.998108	-60.3816955	14.5348295	117.568314
-3.856587	51.610779	119.419189	-7.042461	20.019827	117.327797	48.639664	1.777287	114.29982	43.820286	49.345184	119.945076	46.229975	25.5612355	117.122448	-60.314897	14.4784185	117.533146
-2.617121	51.336502	119.553841	-6.988819	19.984678	117.345901	48.690487	1.75312	114.303383	43.872547	49.307106	120.164513	46.281517	25.530113	117.233948	-60.259155	14.439243	117.457854
-1.369143	51.062943	119.587303	-6.906754	19.96015	117.345535	48.795975	1.723879	114.416519	43.908215	49.283936	120.347282	46.352095	25.5039075	117.3819005	-60.165603	14.4163925	117.3091695
0.634861	50.579823	119.3993	-6.769066	19.924408	117.274353	49.06538	1.627393	114.823196	44.07711	49.246429	120.551804	46.571245	25.436911	117.6875	-60.109377	14.411905	116.861206
1.990913	50.207092	119.166229	-6.652825	19.88162	117.187286	49.276588	1.497702	115.261772	44.178917	49.194	120.694443	46.7277525	25.345851	117.9781075	-60.0334025	14.417389	116.3964645
3.337407	49.802032	118.868004	-6.526845	19.803593	117.089401	49.476883	1.287842	115.834251	44.346809	49.079918	120.782066	46.911846	25.18388	118.3081585	-59.965536	14.423306	115.8706435
4.75918	49.360645	118.514908	-6.416513	19.688753	117.016045	49.671692	1.014392	116.550026	44.452	48.93763	120.910599	47.061846	24.976011	118.7303125	-59.894872	14.401495	115.3017775
6.106335	48.875813	118.309364	-6.321971	19.527126	116.976418	49.818222	0.702028	117.403175	44.69862	48.756195	121.000671	47.258421	24.7291115	119.201923	-59.902363	14.3251405	114.750913
7.472526	48.353355	118.025627	-6.252731	19.334167	116.990913	50.123798	0.305457	118.337784	44.824265	48.55547	121.113846	47.4740315	24.4304635	119.725815	-59.9794935	14.2378705	114.256011
8.773206	47.866539	117.911736	-6.174555	19.096577	117.03775	50.328857	-0.076739	119.358269	45.011665	48.34721	121.227936	47.670261	24.1352355	120.2931025	-60.019371	14.0579185	113.7823975
10.618	47.07943	117.980865	-6.076975	18.706522	117.207275	50.637203	-0.645177	120.846596	45.270775	48.024704	121.476151	47.953989	23.6897635	121.1613735	-60.107939	13.7232805	113.2531765
11.915812	46.532845	117.937874	-6.00345	18.454493	117.322052	50.854927	-0.99348	121.759964	45.426846	47.807907	121.710899	48.1408865	23.4072135	121.7354315	-60.1477865	13.5017725	112.9086725
13.070996	46.077492	118.12191	-5.918172	18.214626	117.381622	51.030685	-1.274833	122.572685	45.630409	47.611809	121.983192	48.330547	23.168488	122.2779385	-60.166891	13.260764	112.4853055
14.236142	45.640118	118.313683	-5.80338	17.994551	117.432106	51.204426	-1.488529	123.208	45.716904	47.458958	122.311546	48.460665	22.9852145	122.759773	-60.067425	13.0038875	112.104439
15.259398	45.254318	118.605652	-5.683528	17.813038	117.434731	51.375122	-1.66306	123.67511	45.904587	47.288277	122.595764	48.6398545	22.8126085	123.135437	-60.0069105	12.8134675	111.734025
16.165264	44.956841	118.864098	-5.533967	17.651718	117.381218	51.547791	-1.815143	123.97126	46.037819	47.172642	122.901512	48.792805	22.6787495	123.436386	-59.860739	12.6246865	111.32605
17.024336	44.697258	119.073631	-5.393852	17.533689	117.311569	51.689201	-1.919115	124.120605	46.175003	47.072887	123.165154	48.932102	22.576886	123.6428795	-59.719806	12.490492	110.9802585
18.173124	44.400761	119.346451	-5.181722	17.443504	117.172966	51.907944	-2.043246	124.16729	46.322727	46.983074	123.439148	49.1153355	22.469914	123.803219	-59.4787795	12.417094	110.542713
18.899832	44.210106	119.415474	-5.03152	17.427032	117.098389	52.028362	-2.092426	124.12468	46.458244	46.916031	123.523834	49.243303	22.4118025	123.824257	-59.306343	12.4422615	110.372521
19.590075	44.022865	119.445488	-4.886875	17.43531	117.087685	52.157669	-2.164608	124.047974	46.617699	46.835136	123.539352	49.387684	22.335264	123.793663	-59.161434	12.535356	110.381707
20.057516	43.893135	119.536194	-4.745973	17.428778	117.119286	52.252602	-2.241804	123.982239	46.765327	46.750141	123.538376	49.5089645	22.2541685	123.7603075	-59.0009105	12.6033875	110.4782645
20.483641	43.785599	119.644585	-4.635422	17.404184	117.176735	52.365822	-2.351852	123.939659	46.960594	46.648766	123.554352	49.663208	22.148457	123.7470055	-58.934052	12.659911	110.6064645
20.791044	43.741859	119.792786	-4.533683	17.334362	117.224739	52.441715	-2.480786	123.898277	47.125626	46.526146	123.627686	49.7836705	22.02268	123.7629815	-58.8510365	12.646044	110.6864965
21.009716	43.722244	119.881119	-4.452246	17.208733	117.248169	52.4939	-2.64808	123.782799	47.250175	46.378445	123.710487	49.8720375	21.8651825	123.746643	-58.7765295	12.5522835	110.749695
21.104483	43.78318	119.967186	-4.36723	16.997272	117.223503	52.530258	-2.863657	123.334824	47.411964	46.137451	123.749947	49.971111	21.636897	123.5423855	-58.705571	12.357647	110.9046205
21.029211	43.833622	120.005783	-4.315606	16.868328	117.173409	52.522392	-2.988118	122.837624	47.500084	45.952225	123.73645	50.011238	21.4820535	123.287037	-58.64245	12.2546025	111.059781
20.852995	43.845177	120.07415	-4.276999	16.748262	117.096855	52.451889	-3.099833	122.19384	47.585251	45.756699	123.729561	50.01857	21.328433	122.9617005	-58.572568	12.168091	111.2320095
20.604841	43.833298	120.170593	-4.244143	16.655203	117.027138	52.421993	-3.220806	121.433868	47.688484	45.576572	123.733856	50.0552385	21.177883	122.583862	-58.5435245	12.132523	111.470414
20.487806	43.780319	120.220634	-4.185223	16.569567	116.969345	52.343071	-3.271796	120.591881	47.791245	45.434547	123.778198	50.067158	21.0813755	122.1850395	-58.437604	12.0577585	111.7536505
20.240557	43.681885	120.459435	-4.124441	16.509277	116.949043	52.256161	-3.301476	119.751038	47.917938	45.283627	123.793411	50.0870495	20.9910755	121.7722245	-58.3359315	12.0274785	112.1258615
19.771479	43.546249	120.606323	-4.032753	16.484138	116.975143	52.116627	-3.275916	119.053474	47.972824	45.176315	123.793602	50.0447255	20.9501995	121.423538	-58.1102315	12.0180765	112.526748
19.25808	43.241253	120.661209	-3.916963	16.544218	117.102501	52.228344	-3.216311	118.318939	48.064087	45.105053	123.741959	50.1462155	20.944371	121.030449	-57.9801415	12.144065	113.174553
18.867374	42.978611	120.630157	-3.849473	16.600101	117.218376	52.315815	-3.16773	118.056656	48.101521	45.095993	123.651817	50.208668	20.9641315	120.8542365	-57.907614	12.2360705	113.5825155
18.455526	42.61525	120.500473	-3.79911	16.633757	117.307129	52.375896	-3.156671	117.943558	48.123215	45.085739	123.525261	50.2495555	20.964534	120.7344095	-57.8477755	12.30298	113.8798485
18.016085	42.101158	120.277145	-3.745052	16.631798	117.379227	52.45121	-3.197274	117.910591	48.183868	45.041634	123.324898	50.317539	20.92218	120.6177445	-57.807643	12.341416	114.1407095
17.559597	41.505833	119.989456	-3.690161	16.562725	117.425896	52.531624	-3.290362	117.875885	48.104729	45.06831	123.130844	50.3181765	20.888974	120.5033645	-57.6984985	12.236476	114.3484275
17.072159	40.837143	119.739471	-3.631156	16.448324	117.407623	52.589382	-3.38306	117.688629	48.43605	44.957012	122.720016	50.512716	20.786976	120.2043225	-57.775028	12.109672	114.6109235
16.633842	40.110294	119.219505	-3.560272	16.295643	117.274117	52.61824	-3.460986	117.225685	48.650379	44.891678	122.20224	50.6343095	20.715346	119.7139625	-57.7548535	11.87594	114.8342715
15.991534	38.999538	118.163666	-3.419268	16.060183	116.859222	52.581795	-3.506753	116.105667	48.762192	44.788677	121.099678	50.6719935	20.640962	118.6026725	-57.5105295	11.479404	115.1157715
15.512702	38.137775	117.43792	-3.294537	15.902901	116.515671	52.526356	-3.589444	115.311134	48.820305	44.636951	120.238426	50.6733305	20.5237535	117.77478	-57.2624045	11.2820485	115.256562
15.016625	37.260002	116.769241	-3.218177	15.780976	116.19165	52.439545	-3.696125	114.561081	48.762211	44.477573	119.458733	50.600878	20.390724	117.009907	-57.037232	11.171228	115.373393
14.579338	36.293587	116.155602	-3.193149	15.709866	115.913475	52.274323	-3.814286	113.921753	48.612453	44.287006	118.66909	50.443388	20.23636	116.2954215	-56.829686	11.183372	115.5315285
14.201021	35.342323	115.686264	-3.24807	15.68989	115.701904	52.075546	-3.892159	113.336311	48.567196	44.113411	117.96315	50.321371	20.110626	115.6497305	-56.817511	11.269154	115.7540775
13.821134	34.321144	115.420212	-3.365637	15.711011	115.619049	51.816166	-3.938555	112.957748	48.392448	43.892715	117.394615	50.104307	19.97708	115.1761815	-56.835581	11.444942	116.0619165
13.50442	33.254795	115.319321	-3.516574	15.749367	115.666138	51.588745	-3.989269	112.713898	48.242886	43.727257	117.105545	49.9158155	19.868994	114.9097215	-56.9489635	11.62974	116.4225545
13.12218	31.579872	115.324615	-3.779701	15.784788	115.924278	51.257927	-4.077067	112.552689	47.925442	43.567772	116.873482	49.5916845	19.7453525	114.7130855	-57.1510865	11.8242235	117.1354705
12.932123	30.463652	115.371391	-3.959997	15.796844	116.130623	51.063461	-4.12499	112.574455	47.737411	43.481842	116.800049	49.400436	19.678426	114.687252	-57.32043	11.915262	117.573994
12.79695	29.280149	115.354988	-4.09681	15.830071	116.319969	50.902931	-4.168578	112.668442	47.562344	43.418015	116.737984	49.2326375	19.6247185	114.703213	-57.4262575	12.0354235	117.936725
12.771252	28.008509	115.347801	-4.216008	15.864372	116.419044	50.815964	-4.194352	112.828888	47.448753	43.379395	116.666046	49.1323585	19.5925215	114.747467	-57.5643745	12.1362225	118.090621
12.753877	26.830679	115.278839	-4.30394	15.903986	116.442406	50.763641	-4.224827	113.051483	47.3825	43.360138	116.605698	49.0730705	19.5676555	114.8285905	-57.6809505	12.2403165	118.0562215
12.817717	25.571472	115.151337	-4.34716	15.924358	116.397606	50.760033	-4.256629	113.271584	47.34935	43.350391	116.544762	49.0546915	19.546881	114.908173	-57.7490115	12.301835	117.887039
13.010094	24.309904	115.052628	-4.365233	15.947619	116.326691	50.770157	-4.270114	113.489822	47.350876	43.356586	116.520096	49.0605165	19.543236	115.004959	-57.7909825	12.352002	117.648423
13.334201	22.431881	114.934769	-4.358447	15.972671	116.191422	50.824314	-4.221065	113.77314	47.373695	43.441547	116.627144	49.0990045	19.610241	115.200142	-57.8158985	12.335101	117.182702
13.623381	21.166712	114.884361	-4.359171	16.031298	116.118645	50.866722	-4.134336	113.974358	47.377457	43.523766	116.775703	49.1220895	19.694715	115.3750305	-57.8404315	12.367881	116.8622595
13.979025	19.866289	114.923538	-4.381124	16.099348	116.061546	50.905739	-3.993376	114.271378	47.34288	43.665421	117.033363	49.1243095	19.8360225	115.6523705	-57.8865575	12.3626735	116.4707215
14.325798	18.648746	114.966034	-4.39593	16.184954	116.060638	50.993706	-3.837734	114.691772	47.266254	43.834503	117.384766	49.12998	19.9983845	116.038269	-57.92184	12.3715235	116.083007
14.708668	17.41572	115.178993	-4.442182	16.312958	116.175903	51.10894	-3.699824	115.33773	47.196953	44.034431	117.804337	49.1529465	20.1673035	116.5710335	-58.0373105	12.4586125	115.7807725
15.197685	16.108582	115.551353	-4.486988	16.437349	116.380844	51.234001	-3.603582	116.232635	47.149052	44.247471	118.291435	49.1915265	20.3219445	117.262035	-58.1655025	12.5527535	115.499653
15.622687	14.863333	116.018318	-4.509126	16.558775	116.681549	51.387119	-3.512586	117.212387	47.109768	44.403389	118.750969	49.2484435	20.4454015	117.981678	-58.2666955	12.6721485	115.38142
16.355797	12.966028	116.868591	-4.507311	16.714199	117.162033	51.63213	-3.418407	118.724045	47.089947	44.577488	119.240486	49.3610385	20.5795405	118.9822655	-58.3756605	12.8488575	115.3418005
16.857	11.674245	117.336945	-4.443234	16.758171	117.340111	51.811249	-3.374398	119.658531	47.125614	44.628761	119.410095	49.4684315	20.6271815	119.534313	-58.3548995	12.8891605	115.145909
17.356413	10.455256	117.698898	-4.325352	16.744194	117.341217	51.989059	-3.354847	120.476532	47.17519	44.624767	119.467018	49.5821245	20.63496	119.971775	-58.2328285	12.853428	114.710659
17.858118	9.249369	117.906822	-4.177378	16.658792	117.134407	52.151554	-3.363861	121.155037	47.451382	44.616066	119.37027	49.801468	20.6261025	120.2626535	-58.156224	12.6914815	114.0061605
18.393688	7.971731	117.968513	-4.01007	16.519571	116.778336	52.240932	-3.377565	121.625877	47.619171	44.584404	119.18045	49.9300515	20.6034195	120.4031635	-57.9501915	12.4357225	113.1535085
18.826555	6.841093	117.838051	-3.84596	16.362009	116.381165	52.489136	-3.432887	121.748016	47.700043	44.546661	118.897926	50.0945895	20.556887	120.322971	-57.7865095	12.167131	112.439359
19.259741	5.770627	117.702911	-3.685835	16.212852	116.019455	52.560764	-3.432305	121.728088	47.813927	44.514286	118.555328	50.1873455	20.5409905	120.141708	-57.5590155	11.8847135	111.897202
19.832981	4.313094	117.542114	-3.522112	16.09086	115.672386	52.644993	-3.35824	121.591339	47.920414	44.544403	118.168816	50.2827035	20.5930815	119.8800775	-57.3269275	11.5886385	111.4646945
20.165461	3.378624	117.553757	-3.45303	16.133467	115.547142	52.69772	-3.224411	121.522903	47.977077	44.653404	117.972717	50.3373985	20.7144965	119.74781	-57.2434585	11.5524375	111.346474
20.397886	2.680812	117.537102	-3.428159	16.26819	115.439346	52.706825	-3.024154	121.491646	47.961731	44.844814	117.832565	50.334278	20.91033	119.6621055	-57.190596	11.62605	111.2165865
20.657803	2.044378	117.539154	-3.42404	16.456696	115.323044	52.758343	-2.749647	121.47467	47.890316	45.097084	117.753067	50.3243295	21.1737185	119.6138685	-57.1724095	11.7396735	111.0322195
20.843334	1.466149	117.497826	-3.432117	16.684086	115.168449	52.773075	-2.42744	121.475288	47.795963	45.417728	117.751656	50.284519	21.495144	119.613472	-57.148753	11.873028	110.723426
20.990988	1.031356	117.421028	-3.45662	16.903744	114.9608	52.812309	-2.100889	121.449043	47.712383	45.771156	117.819283	50.262346	21.8351335	119.634163	-57.175586	11.9723545	110.287437
21.114069	0.582848	117.29776	-3.457852	17.112961	114.712677	52.869015	-1.76861	121.381271	47.629868	46.123219	117.900932	50.2494415	22.1773045	119.6411015	-57.1651455	12.0486175	109.7842525
21.181068	0.119588	117.020569	-3.443035	17.383913	114.410271	52.928715	-1.27881	121.233925	47.538792	46.573978	117.959747	50.2337535	22.647584	119.596836	-57.1198235	12.120242	109.223706
21.20002	-0.098158	116.906715	-3.412746	17.549345	114.306435	52.97411	-0.985599	121.157433	47.444881	46.853836	118.027069	50.2094955	22.9341185	119.592251	-57.0349875	12.1645715	109.020619
21.189392	-0.273185	116.860306	-3.379294	17.712948	114.261803	53.050159	-0.741095	121.127975	47.420326	47.105247	118.070435	50.2352425	23.182076	119.599205	-56.9938305	12.24382	108.924401
21.138227	-0.429316	116.876518	-3.356253	17.849907	114.260925	53.100922	-0.520737	121.129593	47.426949	47.328644	118.091263	50.2639355	23.4039535	119.610428	-56.9764415	12.2958605	108.911422
20.989462	-0.551799	116.894638	-3.345891	17.982843	114.260078	53.139027	-0.33174	121.137413	47.428104	47.523415	118.074333	50.2835655	23.5958375	119.605873	-56.9753475	12.3698485	108.914283
20.78315	-0.676327	116.887901	-3.34931	18.106915	114.234924	53.142757	-0.1578	121.115158	47.444729	47.670799	117.966797	50.293743	23.7564995	119.5409775	-56.992363	12.4573305	108.9288705
20.579845	-0.833237	116.771255	-3.373281	18.21073	114.175797	53.157597	-0.012011	121.009003	47.435131	47.801609	117.8396	50.296364	23.894799	119.4243015	-57.042926	12.526661	108.9272925
20.109535	-1.026877	116.393814	-3.422366	18.31838	113.970795	53.131187	0.132176	120.674011	47.409618	47.945148	117.705009	50.2704025	24.038662	119.18951	-57.1151345	12.598098	108.75208
19.768667	-1.119475	115.991211	-3.47112	18.337698	113.773689	53.075745	0.228032	120.284889	47.377636	48.026649	117.688477	50.2266905	24.1273405	118.986683	-57.1689305	12.5480555	108.560695
19.376472	-1.174499	115.418068	-3.520462	18.315161	113.52475	53.029812	0.290888	119.84639	47.307381	48.093109	117.769989	50.1685965	24.1919985	118.8081895	-57.2095205	12.4383235	108.2413105
18.960871	-1.214939	114.779709	-3.569776	18.292355	113.267563	52.965691	0.408577	119.378067	47.171116	48.203281	117.932938	50.0684035	24.305929	118.6555025	-57.2079555	12.278781	107.8796235
18.500286	-1.250933	114.242828	-3.616621	18.33568	113.092422	52.919388	0.585477	118.864906	47.001339	48.34417	118.033852	49.9603635	24.4648235	118.449379	-57.1936055	12.2065365	107.735465
17.990608	-1.291565	113.827881	-3.655255	18.471346	113.010559	52.869171	0.781852	118.433022	46.876396	48.483295	118.021141	49.8727835	24.6325735	118.2270815	-57.1832935	12.3101185	107.7940365
17.369175	-1.356452	113.582756	-3.688189	18.705578	112.990952	52.847225	1.004304	118.075989	46.766659	48.648949	117.957947	49.806942	24.8266265	118.016968	-57.18332	12.5845295	107.964936
16.296999	-1.556811	113.412598	-3.743885	19.10644	113.048431	52.809769	1.264122	117.781029	46.745136	48.881416	117.789688	49.7774525	25.072769	117.7853585	-57.2652225	13.140111	108.3115035
15.549917	-1.672365	113.439583	-3.811093	19.356056	113.073006	52.744907	1.381063	117.707184	46.780876	48.989025	117.718468	49.7628915	25.185044	117.712826	-57.3850775	13.527068	108.433186
14.763294	-1.80964	113.271782	-3.882762	19.567638	113.052071	52.679298	1.448381	117.624077	46.761688	49.070671	117.698143	49.720493	25.259526	117.66111	-57.486017	13.87575	108.443032
13.999128	-1.985886	113.101128	-3.957729	19.748993	113.00174	52.601559	1.506319	117.534683	46.735271	49.169987	117.684937	49.668415	25.338153	117.60981	-57.583873	14.159833	108.39367
13.191477	-2.216355	112.93557	-4.027047	19.897518	112.922775	52.519726	1.582067	117.445358	46.686108	49.28474	117.594978	49.602917	25.4334035	117.520168	-57.657011	14.3616325	108.325382
12.290924	-2.515665	112.823013	-4.113807	20.022144	112.866005	52.448822	1.707561	117.40731	46.632126	49.44453	117.381729	49.540474	25.5760455	117.3945195	-57.768088	14.4682425	108.3374905
11.409713	-2.819852	112.896431	-4.178867	20.122463	112.794861	52.460938	1.835916	117.394028	46.504158	49.592659	117.039787	49.482548	25.7142875	117.2169075	-57.840282	14.5306385	108.3728145
10.003467	-3.270857	113.19165	-4.238157	20.192064	112.69413	52.471851	2.009059	117.515923	46.313877	49.683216	116.260826	49.392864	25.8461375	116.8883745	-57.869178	14.5379905	108.4998855
8.964922	-3.610132	113.52739	-4.262846	20.143055	112.606682	52.491749	2.037358	117.694748	46.22319	49.662537	115.707443	49.3574695	25.8499475	116.7010955	-57.8831615	14.4361625	108.5122685
7.90631	-4.021649	113.755379	-4.290194	20.01055	112.482513	52.537632	1.997665	117.884674	46.127697	49.569004	115.213951	49.3326645	25.7833345	116.5493125	-57.9130525	14.2377655	108.4157135
6.951517	-4.423386	113.982819	-4.310202	19.793159	112.323021	52.5546	1.87553	118.03907	46.120155	49.393791	114.742134	49.3373775	25.6346605	116.390602	-57.9577815	13.9516575	108.25544
5.912006	-4.769777	114.007973	-4.299929	19.495872	112.136337	52.540123	1.684657	118.175163	46.093357	49.174606	114.338326	49.31674	25.4296315	116.2567445	-57.916598	13.5621125	108.0159295
4.788442	-5.119611	114.045265	-4.30365	19.1469	111.971497	52.507381	1.44925	118.2407	46.075077	48.89053	113.974693	49.291229	25.16989	116.1076965	-57.898529	13.12391	107.8352975
3.664089	-5.496653	113.921783	-4.304675	18.787647	111.849472	52.445377	1.171971	118.265656	46.010868	48.644352	113.733337	49.2281225	24.9081615	115.9994965	-57.8374725	12.6671325	107.6994475
1.865161	-5.832726	113.758789	-4.349359	18.326668	111.749733	52.32795	0.742993	118.292488	46.002052	48.278664	113.502953	49.165001	24.5108285	115.8977205	-57.863719	12.1425075	107.6017455
0.588362	-5.946659	113.713799	-4.387544	18.130064	111.733459	52.257698	0.440466	118.335915	45.981453	48.093891	113.38961	49.1195755	24.2671785	115.8627625	-57.8946635	11.9929495	107.6041555
-0.695974	-6.063048	113.530098	-4.439501	18.035645	111.748596	52.172459	0.154097	118.386909	45.877033	48.002998	113.386139	49.024746	24.0785475	115.886524	-57.903748	11.9927425	107.610668
-2.035583	-6.044777	113.438049	-4.487099	18.024639	111.796417	52.096188	-0.096347	118.430801	45.89941	47.960052	113.302567	48.997799	23.9318525	115.866684	-57.971997	12.1174255	107.72615
-3.378932	-5.944428	113.331177	-4.505722	18.096775	111.872337	52.031254	-0.314135	118.447769	45.946491	47.95599	113.254799	48.9888725	23.8209275	115.851284	-58.0003165	12.3726225	107.89339
-4.711575	-5.80102	113.266968	-4.506154	18.223625	112.000404	51.976353	-0.424325	118.330551	46.020187	48.000301	113.272133	48.99827	23.787988	115.801342	-58.010578	12.659262	108.199466
-6.216341	-5.562685	113.218056	-4.503409	18.397751	112.146667	51.922737	-0.476208	118.174614	46.123463	48.090199	113.33873	49.0231	23.8069955	115.756672	-58.029918	12.9885065	108.536662
-8.31077	-5.069954	113.077942	-4.463054	18.645283	112.341057	51.824898	-0.536102	117.828011	46.326096	48.302353	113.537872	49.075497	23.8831255	115.6829415	-58.001605	13.4074405	108.9991725
-9.750862	-4.78226	112.905212	-4.428417	18.77578	112.444664	51.734249	-0.539489	117.475937	46.54126	48.398853	113.573265	49.1377545	23.929682	115.524601	-57.9945885	13.621878	109.364727
-11.150078	-4.407238	112.840744	-4.394717	18.864861	112.565361	51.624454	-0.549037	117.041634	46.613075	48.511696	113.658546	49.1187645	23.9813295	115.35009	-57.9081985	13.7483925	109.780632
-12.538998	-4.067038	112.90107	-4.370803	18.904743	112.716759	51.505219	-0.56971	116.552544	46.587772	48.601059	113.735291	49.0464955	24.0156745	115.1439175	-57.7881015	13.7938115	110.2896005
-13.945587	-3.744642	113.069221	-4.348666	18.881208	112.931549	51.342888	-0.628078	116.144028	46.653603	48.614239	113.616158	48.9982455	23.9930805	114.880093	-57.6955775	13.7693355	110.983005
-15.355013	-3.370073	113.558044	-4.352754	18.806232	113.27282	51.190521	-0.743857	115.808167	46.699669	48.548199	113.493057	48.945095	23.902171	114.650612	-57.650603	13.710293	111.895028
-16.702093	-3.007394	114.278435	-4.395397	18.666065	113.717781	51.043858	-0.927625	115.599998	46.653271	48.397781	113.336273	48.8485645	23.735078	114.4681355	-57.6393585	13.597052	112.9674265
-18.750467	-2.439377	115.48233	-4.511716	18.423328	114.476181	50.783806	-1.320497	115.603256	46.556427	48.022533	113.125992	48.6701165	23.351018	114.364624	-57.6935485	13.495638	114.587738
-19.974566	-1.987776	116.329315	-4.594969	18.229939	114.979301	50.565922	-1.580111	115.694153	46.453442	47.697124	113.07901	48.509682	23.0585065	114.3865815	-57.69962	13.4013715	115.5720205
-21.200848	-1.553589	117.121651	-4.703553	18.009672	115.438652	50.351406	-1.898954	115.814995	46.435371	47.321182	112.975143	48.3933885	22.711114	114.395069	-57.8004945	13.30823	116.482235
-22.396214	-1.094858	117.730286	-4.81607	17.749523	115.841736	50.073158	-2.206499	115.977219	46.420723	46.913769	112.904373	48.2469405	22.353635	114.440796	-57.8790805	13.145411	117.242676
-23.579723	-0.604614	118.303886	-4.913687	17.45561	116.187119	49.770691	-2.542994	116.146942	46.42939	46.497921	112.881958	48.1000405	21.9774635	114.51445	-57.9274145	12.9337565	117.859788
-24.622559	-0.076111	118.739059	-5.0141	17.163855	116.490425	49.459801	-2.9134	116.281174	46.431957	46.074703	112.890884	47.945879	21.5806515	114.586029	-57.974079	12.7470585	118.394821
-25.657988	0.525147	119.124153	-5.101441	16.882504	116.739944	49.115845	-3.247288	116.355873	46.444847	45.687309	112.954689	47.780346	21.2200105	114.655281	-57.983228	12.5449975	118.824607
-27.113134	1.447827	119.448364	-5.232987	16.515923	117.071495	48.889935	-3.744147	116.376076	46.488033	45.240776	113.113785	47.688984	20.7483145	114.7449305	-58.154958	12.2835315	119.3980595
-27.939978	2.191106	119.684776	-5.318818	16.331608	117.285156	48.748894	-3.978521	116.421951	46.479191	45.03101	113.256744	47.6140425	20.5262445	114.8393475	-58.2516785	12.1369715	119.7309645
-28.739225	2.955928	119.938812	-5.384008	16.193331	117.500397	48.667641	-4.128869	116.444359	46.466808	44.906818	113.433289	47.5672245	20.3889745	114.938824	-58.3352405	11.9976875	120.06197
-29.456711	3.775665	120.036171	-5.450305	16.105267	117.699554	48.606991	-4.218288	116.458702	46.455593	44.823868	113.61351	47.531292	20.30279	115.036106	-58.431902	11.907744	120.363002
-30.120743	4.652761	120.110725	-5.500738	16.049042	117.818192	48.556427	-4.28702	116.429832	46.439068	44.762123	113.808487	47.4977475	20.2375515	115.1191595	-58.4992235	11.8605325	120.5172245
-30.726761	5.583181	120.096764	-5.553324	16.019764	117.880096	48.494728	-4.338686	116.320457	46.417557	44.729523	113.974716	47.4561425	20.1954185	115.1475865	-58.5627905	11.8441095	120.6126055
-31.273342	6.551821	120.080688	-5.620344	16.002365	117.872032	48.398117	-4.360361	116.161644	46.385178	44.713074	114.130112	47.3916475	20.1763565	115.145878	-58.6323355	11.8283735	120.598186
-31.940069	8.050993	119.834991	-5.722756	16.004744	117.796158	48.242035	-4.364804	115.82724	46.301987	44.719475	114.338173	47.272011	20.1773355	115.0827065	-58.717523	11.8321525	120.5096095
-32.342442	9.104227	119.781075	-5.805726	16.025656	117.74379	48.105888	-4.331108	115.608109	46.224678	44.726162	114.460304	47.165283	20.197527	115.0342065	-58.776735	11.853785	120.4533735
-32.700306	10.148657	119.733513	-5.899601	16.056767	117.72702	47.981159	-4.294724	115.4161	46.159592	44.747307	114.57872	47.0703755	20.2262915	114.99741	-58.8695775	11.8872425	120.45663
-32.951569	11.230506	119.775307	-5.988493	16.103849	117.742729	47.872677	-4.271478	115.252831	46.106674	44.77919	114.690613	46.9896755	20.253856	114.971722	-58.9666615	11.953842	120.513736
-33.160706	12.33249	119.736824	-6.073692	16.160471	117.776581	47.757671	-4.235423	115.136253	46.039066	44.805244	114.812592	46.8983685	20.2849105	114.9744225	-59.0457525	12.0360315	120.5787395
-33.300835	13.44668	119.805168	-6.140146	16.21933	117.808685	47.660725	-4.198034	115.052376	45.980652	44.832935	114.91758	46.8206885	20.3174505	114.984978	-59.1009805	12.1212095	120.632392
-33.40443	14.529935	119.804871	-6.190114	16.28426	117.831779	47.606071	-4.173835	115.007629	45.956142	44.870152	115.009712	46.7811065	20.3481585	115.0086705	-59.1613345	12.2203615	120.6548875
-33.443012	16.19351	119.791916	-6.249353	16.400749	117.834305	47.549427	-4.121443	114.971817	45.911247	44.933006	115.114357	46.730337	20.4057815	115.043087	-59.229043	12.3957165	120.625523
-33.327324	17.291018	119.680664	-6.277721	16.469019	117.808083	47.50771	-4.085427	114.967155	45.879494	44.944397	115.16497	46.693602	20.429485	115.0660625	-59.249044	12.508553	120.5501035
-33.298149	18.467302	119.661285	-6.313293	16.548872	117.788589	47.471123	-4.069605	114.981735	45.849384	44.945583	115.209137	46.6602535	20.437989	115.095436	-59.2868395	12.659755	120.481742
-33.149086	19.545712	119.594559	-6.341993	16.619652	117.78495	47.409077	-4.075957	115.028893	45.847862	44.942974	115.253494	46.6284695	20.4335085	115.1411935	-59.3124555	12.8057955	120.4287065
-32.922565	20.69092	119.509651	-6.376371	16.668745	117.78183	47.336571	-4.090692	115.077995	45.853024	44.906303	115.335464	46.5947975	20.4078055	115.2067295	-59.3475395	12.9296845	120.3569305
-32.610332	21.779207	119.351997	-6.422892	16.702171	117.779526	47.258862	-4.134888	115.150299	45.866394	44.857727	115.455017	46.562628	20.3614195	115.302658	-59.408412	13.0429225	120.256394
-32.418373	23.000515	119.300888	-6.469717	16.713526	117.775215	47.177525	-4.189991	115.257774	45.896648	44.800056	115.609322	46.5370865	20.3050325	115.433548	-59.4765205	13.1220195	120.116882
-31.891254	24.673403	119.146217	-6.56859	16.726463	117.797066	47.094803	-4.259891	115.472519	46.027946	44.681286	115.883682	46.5613745	20.2106975	115.6781005	-59.6985545	13.2422285	119.9160315
-31.508074	25.851662	119.00853	-6.659264	16.7579	117.861031	47.045975	-4.317203	115.695999	46.013386	44.637093	116.269997	46.5296805	20.159945	115.982998	-59.8482085	13.355855	119.739064
-31.09115	27.065781	119.010101	-6.773914	16.825434	117.964569	46.99482	-4.345155	116.003021	46.148586	44.57922	116.571426	46.571703	20.1170325	116.2872235	-60.119531	13.5338355	119.6419145
-30.63316	28.188801	119.010567	-6.892372	16.911169	118.133202	46.960293	-4.344732	116.352066	46.25573	44.556854	116.965271	46.6080115	20.106061	116.6586685	-60.3927555	13.716277	119.6077355
-30.121977	29.401632	119.088913	-7.017297	17.026377	118.323639	46.953491	-4.31974	116.670441	46.278191	44.582867	117.389824	46.615841	20.1315635	117.0301325	-60.650435	13.9211905	119.6171455
-29.501211	30.546391	119.164597	-7.134315	17.160213	118.517052	46.911777	-4.246574	116.87114	46.314335	44.618343	117.77182	46.613056	20.1858845	117.32148	-60.881686	14.1345415	119.712624
-29.083643	31.820667	119.369278	-7.244305	17.27207	118.652496	46.834236	-4.160792	116.89489	46.362209	44.651268	118.074371	46.5982225	20.245238	117.4846305	-61.0868325	14.298902	119.8203615
-28.223251	33.58173	119.625626	-7.379665	17.410717	118.7201	46.637333	-4.073973	116.628601	46.377659	44.664238	118.407944	46.507496	20.2951325	117.5182725	-61.266826	14.5263015	119.9219275
-27.525568	34.684772	119.764755	-7.480507	17.514219	118.692001	46.456509	-4.005557	116.257324	46.361115	44.675301	118.57338	46.408812	20.334872	117.415352	-61.369826	14.693566	119.96865
-27.063402	35.918144	120.062027	-7.616456	17.629538	118.636787	46.193287	-3.902419	115.811874	46.30785	44.710777	118.702171	46.2505685	20.404179	117.2570225	-61.4834805	14.854897	120.0165515
-26.444954	36.988808	120.349709	-7.759225	17.794476	118.59597	45.908051	-3.767377	115.344658	46.199322	44.778442	118.813728	46.0536865	20.5055325	117.079193	-61.5721365	15.0834195	120.112747
-25.757854	38.101208	120.644394	-7.923266	17.957691	118.582169	45.667587	-3.595919	114.901604	46.06147	44.881939	118.925262	45.8645285	20.64301	116.913433	-61.7110605	15.272372	120.250905
-25.134468	39.171249	120.982445	-8.056636	18.177717	118.576515	45.468624	-3.411613	114.514816	45.941353	45.013405	119.017937	45.7049885	20.800896	116.7663765	-61.8182605	15.554538	120.3866535
-24.413301	40.103519	121.241852	-8.193624	18.393442	118.579254	45.287495	-3.203579	114.165688	45.793819	45.139599	119.095161	45.540657	20.96801	116.6304245	-61.927905	15.818874	120.5280835
-23.271204	41.457294	121.603287	-8.36735	18.68363	118.622169	45.043674	-2.89253	113.709129	45.566795	45.316551	119.186615	45.3052345	21.2120105	116.447872	-62.0399345	16.1552495	120.796466
-22.457146	42.316654	121.780014	-8.470346	18.881775	118.580414	44.929783	-2.747548	113.425674	45.513725	45.407341	119.203331	45.221754	21.3298965	116.3145025	-62.162446	16.4336535	120.8463255
-21.591166	43.042484	121.843567	-8.553762	19.032616	118.519737	44.815262	-2.625818	113.143242	45.428467	45.504093	119.167801	45.1218645	21.4391375	116.1555215	-62.2293885	16.6260945	120.8839525
-20.701197	43.68792	121.863434	-8.602408	19.185001	118.441864	44.706257	-2.504809	112.867676	45.357132	45.543694	119.113449	45.0316945	21.5194425	115.9905625	-62.2365105	16.8505595	120.8931655
-19.719067	44.311409	121.891853	-8.638622	19.286869	118.381523	44.612144	-2.454183	112.631966	45.3032	45.567467	119.041084	44.957672	21.556642	115.836525	-62.234916	17.017096	120.926521
-18.634459	44.82272	121.889748	-8.649109	19.337111	118.348969	44.542255	-2.456265	112.462509	45.296478	45.556091	118.953156	44.9193665	21.549913	115.7078325	-62.2175845	17.124309	120.9901055
-17.553568	45.215157	121.83548	-8.614937	19.303808	118.353065	44.525299	-2.490381	112.379219	45.26844	45.507717	118.883156	44.8968695	21.508668	115.6311875	-62.1267435	17.098948	121.0749425
-15.785186	45.662807	121.693054	-8.51147	19.245594	118.364754	44.614571	-2.628029	112.412918	45.364094	45.367645	118.784378	44.9893325	21.369808	115.598648	-62.0122725	17.12138	121.13086
-14.502613	45.883263	121.511147	-8.415752	19.172264	118.337997	44.715366	-2.756801	112.495102	45.384884	45.260475	118.777443	45.050125	21.251837	115.6362725	-61.881629	17.092691	121.0397215
-13.186466	46.008022	121.256218	-8.333122	19.070496	118.271828	44.82766	-2.918204	112.581322	45.471909	45.105026	118.748116	45.1497845	21.093411	115.664719	-61.8160285	17.047581	120.878937
-11.825986	46.065399	120.975479	-8.266191	18.932827	118.174782	44.917351	-3.082441	112.688004	45.476868	44.954681	118.761299	45.1971095	20.93612	115.7246515	-61.7294915	16.929534	120.6249125
-10.400741	46.074856	120.766983	-8.232162	18.847147	118.056961	45.008774	-3.259356	112.874138	45.583488	44.794991	118.814758	45.296131	20.7678175	115.844448	-61.760455	16.9264765	120.269474
-8.914878	45.985756	120.585922	-8.243188	18.768122	118.025986	45.148735	-3.400063	113.188721	45.595215	44.679787	118.993446	45.371975	20.639862	116.0910835	-61.858351	16.896382	119.9608885
-7.421941	45.891777	120.500015	-8.272071	18.776516	118.078903	45.334698	-3.492123	113.658142	45.610474	44.619488	119.284698	45.472586	20.5636825	116.47142	-62.016728	16.9893495	119.686386
-5.047053	45.594204	120.592583	-8.355712	18.828171	118.365463	45.696323	-3.47394	114.581284	45.517445	44.629574	119.965652	45.606884	20.577817	117.273468	-62.318308	17.078525	119.457458
-3.477015	45.372547	120.749367	-8.418838	18.903484	118.596054	45.990894	-3.409391	115.254768	45.386169	44.696259	120.538925	45.6885315	20.643434	117.8968465	-62.5262075	17.163534	119.2952615
-1.802471	45.03521	120.919075	-8.456704	18.932953	118.842445	46.282177	-3.338737	115.899994	45.400383	44.754292	121.030472	45.84128	20.7077775	118.465233	-62.754688	17.1581285	119.219657
-0.147296	44.66045	121.035576	-8.468139	18.965389	119.053627	46.55439	-3.318016	116.548279	45.328758	44.850563	121.519089	45.941574	20.7662735	119.033684	-62.877852	17.1645045	119.07357
1.668072	44.218372	121.02494	-8.437779	18.973801	119.199821	46.825874	-3.300173	117.193581	45.342064	44.904995	121.966621	46.083969	20.802411	119.580101	-62.959527	17.145191	118.819541
3.422177	43.707954	121.027931	-8.356194	18.975004	119.279877	47.135387	-3.298079	117.853653	45.340729	44.944096	122.368362	46.238058	20.8230085	120.1110075	-62.950446	17.1269995	118.4487465
5.191457	43.234123	120.941055	-8.239355	18.946783	119.277367	47.501896	-3.342425	118.562927	45.353985	44.977592	122.726486	46.4279405	20.8175835	120.6447065	-62.9066505	17.0759825	117.9100275
7.928944	42.272568	120.697044	-7.985784	18.870621	119.2668	48.139709	-3.472466	119.678291	45.497608	44.976471	123.066071	46.8186585	20.7520025	121.372181	-62.7902265	16.9892395	117.161419
9.749103	41.678654	120.494804	-7.772198	18.808231	119.309937	48.542381	-3.593059	120.507576	45.551727	44.985985	123.213409	47.047054	20.696463	121.8604925	-62.59145	16.919999	116.7593815
11.614299	40.937721	120.370888	-7.543825	18.721123	119.352898	49.001358	-3.76177	121.363892	45.637131	44.997452	123.372223	47.3192445	20.617841	122.3680575	-62.4068945	16.824405	116.3377385
13.456209	40.209995	120.232758	-7.287099	18.592592	119.362938	49.469349	-3.921775	122.204926	45.878792	44.969963	123.52655	47.6740705	20.524094	122.865738	-62.2482685	16.66109	115.860138
15.287714	39.507183	120.184776	-7.03335	18.429577	119.30941	49.884315	-4.122231	122.988808	46.067955	44.930958	123.704079	47.976135	20.4043635	123.3464435	-62.042835	16.4547905	115.2723765
16.988962	38.811802	120.165588	-6.762832	18.24085	119.267059	50.264977	-4.368774	123.665199	46.282864	44.83683	123.827484	48.2739205	20.234028	123.7463415	-61.7995845	16.247672	114.7877765
18.69636	38.122066	120.084312	-6.480403	18.051205	119.227005	50.55806	-4.63202	124.300835	46.5415	44.686844	123.837639	48.54978	20.027412	124.069237	-61.510586	16.074998	114.384773
21.245941	37.154522	120.099434	-6.097863	17.740364	119.202461	50.913544	-5.030341	125.128761	46.893692	44.396996	123.8358	48.903618	19.6833275	124.4822805	-61.099344	15.7974005	113.9226415
22.756828	36.591045	120.136894	-5.901198	17.523823	119.128418	51.135357	-5.283614	125.586792	47.111607	44.173195	123.877525	49.123482	19.4447905	124.7321585	-60.925878	15.6028555	113.5246775
24.209127	36.099529	120.262543	-5.759657	17.293701	118.987404	51.276379	-5.524632	125.939217	47.349403	43.929195	123.957657	49.312891	19.2022815	124.948437	-60.832205	15.3851205	113.026371
25.636192	35.620392	120.480408	-5.672056	17.028473	118.73864	51.349575	-5.79811	126.105209	47.525742	43.67485	124.110771	49.4376585	18.93837	125.10799	-60.7817705	15.118576	112.36929
26.890337	35.214893	120.680176	-5.642961	16.761036	118.454208	51.342182	-6.040675	126.04718	47.611	43.443321	124.313164	49.476591	18.701323	125.180172	-60.762513	14.820749	111.728244
28.058559	34.897163	120.911072	-5.65372	16.522024	118.150627	51.27092	-6.259354	125.795258	47.704361	43.203472	124.551727	49.4876405	18.472059	125.1734925	-60.7950805	14.571989	111.1277615
29.195065	34.617363	121.192825	-5.665167	16.336756	117.861732	51.192345	-6.439631	125.424911	47.742126	43.0228	124.83873	49.4672355	18.2915845	125.1318205	-60.7975695	14.3819275	110.5916435
30.327616	34.398914	121.895874	-5.726204	16.194843	117.579201	51.101418	-6.594168	124.810387	47.850895	42.827942	125.267815	49.4761565	18.116887	125.039101	-60.9285645	14.272799	110.119301
31.31535	34.175385	122.161041	-5.721172	16.179886	117.457626	51.135986	-6.617721	124.387833	47.844601	42.75956	125.551918	49.4902935	18.0709195	124.9698755	-60.9326375	14.2888525	109.9453765
32.009293	34.01284	122.37117	-5.608159	16.192633	117.387817	51.198433	-6.623687	124.017929	47.847031	42.733597	125.722816	49.522732	18.054955	124.8703725	-60.73905	14.330311	109.9052615
31.831789	33.865021	122.278908	-5.537368	16.277021	117.451736	51.265812	-6.597429	123.630402	47.819233	42.727684	125.782707	49.5425225	18.0651275	124.7065545	-60.6172585	14.4889145	110.1969175
31.601978	33.720039	122.140144	-5.444143	16.371721	117.576515	51.32671	-6.632239	123.267212	47.86792	42.669678	125.71769	49.597315	18.0187195	124.492451	-60.485601	14.7247225	110.660579
31.133942	33.588272	122.039604	-5.441573	16.456276	117.731895	51.375473	-6.733829	122.896851	47.978546	42.570019	125.611092	49.6770095	17.918095	124.2539715	-60.5601555	14.994457	111.2098185
30.938068	33.243088	121.777306	-5.326923	16.410233	117.739258	51.368736	-6.875202	122.534714	48.124504	42.38348	125.497818	49.74662	17.754139	124.016266	-60.400466	15.066327	111.46225
30.191252	32.672935	121.405319	-5.182032	16.188231	117.559006	51.376228	-7.171101	121.983467	48.343182	42.039394	125.317505	49.859705	17.4341465	123.650486	-60.223769	14.9423155	111.467526
29.558254	32.261932	121.097794	-5.0881	15.99409	117.373322	51.426041	-7.358766	121.585861	48.426914	41.781952	125.157379	49.9264775	17.211593	123.37162	-60.1026775	14.776587	111.375024
28.913382	31.73435	120.771347	-5.019432	15.801792	117.173958	51.458145	-7.531877	121.239105	48.45686	41.589142	124.958374	49.9575025	17.0286325	123.0987395	-59.9963665	14.5749515	111.2491765
28.256792	31.221935	120.384941	-4.950974	15.63008	117.027786	51.492493	-7.671257	120.895294	48.475361	41.477989	124.714973	49.983927	16.903366	122.8051335	-59.885875	14.356794	111.2504385
27.545544	30.700851	119.999298	-4.885489	15.482269	116.95697	51.522499	-7.760301	120.580276	48.475647	41.392612	124.407669	49.999073	16.8161555	122.4939725	-59.770051	14.1483825	111.4199675
26.720051	30.064631	119.589218	-4.816154	15.348354	116.926399	51.521141	-7.86447	120.357681	48.468254	41.319321	124.065613	49.9946975	16.7274255	122.211647	-59.6270055	13.9692825	111.641151
25.818222	29.37451	119.208054	-4.777786	15.2095	116.912125	51.558216	-8.018267	120.160271	48.455383	41.220284	123.709511	50.0067995	16.6010085	121.934891	-59.5623715	13.8179915	111.889359
24.473057	28.2626	118.562386	-4.817976	14.985559	116.80114	51.445168	-8.282348	119.759598	48.472691	40.985725	123.130058	49.9589295	16.3516885	121.444828	-59.5948815	13.6194295	112.157452
23.53474	27.456179	118.032013	-4.891818	14.833093	116.632584	51.285702	-8.57992	119.284424	48.474167	40.797234	122.627571	49.8799345	16.108657	120.9559975	-59.6635705	13.557529	112.3091705
22.48815	26.606274	117.369057	-4.985638	14.656918	116.41259	51.001625	-8.839374	118.583504	48.394299	40.547516	122.041512	49.697962	15.854071	120.312508	-59.669238	13.459765	112.512672
21.439249	25.711039	116.652275	-5.089295	14.454751	116.177048	50.60807	-9.017535	117.630211	48.309563	40.282394	121.347069	49.4588165	15.6324295	119.48864	-59.6374065	13.2770725	112.865456
20.441303	24.870739	115.948532	-5.202997	14.250853	115.929901	50.313969	-9.190675	116.639877	48.173237	40.125942	120.588089	49.243603	15.4676335	118.613983	-59.649597	13.0340725	113.245819
19.402298	23.932583	115.349434	-5.304257	14.098774	115.794502	49.866394	-9.24101	115.707993	48.019409	40.010429	119.853851	48.9429015	15.3847095	117.780922	-59.5514155	12.8128385	113.808082
18.336452	22.930584	114.957237	-5.443481	13.977413	115.736534	49.456364	-9.151487	114.876343	47.760105	39.931667	119.256638	48.6082345	15.39009	117.0664905	-59.4951965	12.564736	114.4065775
16.85247	21.472982	114.559402	-5.721852	13.908133	115.72361	48.836945	-8.887986	114.016129	47.443916	39.988293	118.58506	48.1404305	15.5501535	116.3005945	-59.5841345	12.2661125	115.1466255
15.865323	20.448986	114.360977	-5.95306	13.945435	115.667809	48.56311	-8.674622	113.6408	47.22142	40.084042	118.360161	47.892265	15.70471	116.0004805	-59.798385	12.18616	115.3351375
14.920939	19.348394	114.22644	-6.196837	14.051959	115.575043	48.299839	-8.462214	113.437569	46.924355	40.199589	118.251587	47.612097	15.8686875	115.844578	-60.005771	12.2352305	115.305508
14.016716	18.309925	114.062988	-6.436442	14.194309	115.452087	48.0779	-8.212149	113.303604	46.619942	40.367912	118.23642	47.348921	16.0778815	115.770012	-60.221805	12.3107365	115.134162
13.145759	17.199169	113.887108	-6.679263	14.372208	115.331413	47.943607	-7.974827	113.235519	46.335175	40.569805	118.306328	47.139391	16.297489	115.7709235	-60.497917	12.446927	114.8919025
12.350407	15.952531	113.768478	-6.87134	14.581184	115.241608	47.841953	-7.750285	113.227554	46.005104	40.79554	118.421844	46.9235285	16.5226275	115.824699	-60.6662085	12.6397405	114.658517
11.58959	14.771562	113.650276	-7.012328	14.798792	115.224541	47.763577	-7.554844	113.311897	45.81189	40.980457	118.489624	46.7877335	16.7128065	115.9007605	-60.8123895	12.8847775	114.5483215
10.526721	12.710376	113.525391	-7.14167	15.013984	115.203354	47.765205	-7.412313	113.616768	45.435871	41.240646	118.628456	46.600538	16.9141665	116.122612	-60.883878	13.1138015	114.284096
9.866513	11.31278	113.425186	-7.145837	15.116339	115.19767	47.820999	-7.421455	113.935173	45.407753	41.275703	118.5886	46.614376	16.927124	116.2618865	-60.90605	13.305554	114.1334535
9.258493	9.790218	113.366508	-7.111769	15.135849	115.13562	47.927391	-7.481574	114.314651	45.396347	41.248764	118.500397	46.661869	16.883595	116.407524	-60.885407	13.388103	113.863716
8.672788	8.134089	113.317406	-7.010619	15.084538	115.015137	48.063019	-7.595615	114.764069	45.392021	41.184597	118.346855	46.72752	16.794491	116.555462	-60.748758	13.374585	113.474812
8.128344	6.554456	113.34053	-6.904051	14.964916	114.838531	48.238201	-7.767243	115.293884	45.432869	41.056625	118.128632	46.835535	16.644691	116.711258	-60.643637	13.285141	112.965804
7.553397	4.790813	113.339211	-6.7919	14.778852	114.601044	48.407269	-8.003805	115.862747	45.654533	40.822186	117.833473	47.030901	16.4091905	116.84811	-60.614701	13.1485135	112.353978
6.996892	3.055102	113.35865	-6.658834	14.524015	114.308075	48.63242	-8.335839	116.434952	45.840599	40.543972	117.479996	47.2365095	16.1040665	116.957474	-60.5541775	12.9439635	111.658676
6.126921	0.487199	113.416985	-6.498892	14.079536	113.793625	48.824966	-8.838379	117.285576	46.034527	40.068031	116.91964	47.4297465	15.614826	117.102608	-60.4275305	12.544246	110.484642
5.531441	-1.285369	113.435677	-6.425041	13.730824	113.461472	48.918789	-9.173575	117.727516	46.102333	39.748619	116.535591	47.510561	15.287522	117.1315535	-60.360643	12.174126	109.7913905
4.922176	-2.876207	113.483131	-6.375695	13.369974	113.155022	48.970829	-9.472169	117.999504	46.052597	39.444374	116.157082	47.511713	14.9861025	117.078293	-60.263103	11.7538455	109.231751
4.268925	-4.507177	113.467964	-6.357218	12.995449	112.848114	48.904278	-9.726962	118.111099	46.040108	39.13641	115.749741	47.472193	14.704724	116.93042	-60.186629	11.286174	108.765808
3.605836	-6.111894	113.382568	-6.395949	12.632028	112.595535	48.793236	-10.014225	118.094215	45.936157	38.875603	115.408875	47.3646965	14.430689	116.751545	-60.1565945	10.833367	108.439525
2.932222	-7.507054	113.297607	-6.435629	12.316125	112.400772	48.649113	-10.277159	118.0364	45.720627	38.659679	115.227509	47.18487	14.19126	116.6319545	-60.056128	10.44099	108.1695895
2.236428	-8.891425	113.191437	-6.547369	12.06111	112.253677	48.483105	-10.473309	117.930153	45.733643	38.456844	114.969017	47.108374	13.9917675	116.449585	-60.203112	10.1304525	108.057769
0.983564	-10.807184	113.049614	-6.722663	11.807247	112.094757	48.218571	-10.705887	117.763519	45.489357	38.369919	114.945969	46.853964	13.832016	116.354744	-60.29929	9.782478	107.83477
0.209743	-11.89925	112.899841	-6.813948	11.7068	112.010109	48.074974	-10.764554	117.635727	45.356392	38.367889	114.919411	46.715683	13.8016675	116.277569	-60.343579	9.6119325	107.742649
-0.616073	-12.957886	112.779305	-6.861177	11.66321	111.97332	47.985249	-10.745674	117.427811	45.222973	38.421917	114.900185	46.604111	13.8381215	116.163998	-60.326465	9.4882985	107.782642
-1.452288	-13.995868	112.764359	-6.841967	11.646776	111.985397	47.890232	-10.667292	117.266083	45.148552	38.485916	114.851257	46.519392	13.909312	116.05867	-60.203326	9.38424	107.912124
-2.238544	-14.907876	112.791679	-6.774359	11.633536	112.036987	47.894928	-10.579236	117.113327	45.079678	38.580482	114.785454	46.487303	14.000623	115.9493905	-60.036021	9.266449	108.1245835
-3.066426	-15.708899	112.955605	-6.666545	11.605626	112.119843	47.926834	-10.454767	117.008018	45.047176	38.662415	114.650276	46.487005	14.103824	115.829147	-59.820095	9.107428	108.410539
-3.88813	-16.537477	113.16478	-6.551001	11.539567	112.189445	47.993652	-10.34678	116.988029	45.033108	38.705696	114.479767	46.51338	14.179458	115.733898	-59.615382	8.899676	108.644992
-5.118836	-17.639433	113.556061	-6.427483	11.329918	112.227356	48.152901	-10.19883	117.078255	45.007618	38.758072	114.203217	46.5802595	14.279621	115.640736	-59.4352255	8.380215	108.813976
-5.92622	-18.233335	113.888275	-6.374188	11.126538	112.230667	48.273354	-10.149984	117.206017	44.961754	38.730873	113.980125	46.617554	14.2904445	115.593071	-59.36593	7.9626315	108.868263
-6.773396	-18.800522	114.17395	-6.360023	10.878326	112.22776	48.347057	-10.13953	117.399597	44.864307	38.677811	113.753006	46.605682	14.2691405	115.5763015	-59.325728	7.4875115	108.8792185
-7.699412	-19.265585	114.513412	-6.36845	10.609846	112.255981	48.395252	-10.144926	117.567085	44.79715	38.598991	113.545563	46.596201	14.2270325	115.556324	-59.333101	6.9926595	108.955638
-8.548502	-19.69006	114.764511	-6.40863	10.348868	112.310257	48.433147	-10.154123	117.698112	44.715729	38.510426	113.400269	46.574438	14.1781515	115.5491905	-59.391698	6.5195845	109.0713235
-9.390152	-19.975054	114.99897	-6.446077	10.106535	112.381569	48.404987	-10.175117	117.825104	44.672142	38.406868	113.339996	46.5385645	14.1158755	115.58255	-59.4307185	6.0971945	109.180588
-10.199988	-20.108683	115.208961	-6.508813	9.894011	112.495377	48.332703	-10.190059	117.913292	44.617432	38.34034	113.342926	46.4750675	14.0751405	115.628109	-59.4926935	5.7128815	109.362645
-11.572829	-20.202583	115.279022	-6.60694	9.690841	112.677429	48.24958	-10.191116	117.938103	44.566017	38.332031	113.472404	46.4077985	14.0704575	115.7052535	-59.6216785	5.3112245	109.6496045
-12.439713	-20.102253	115.265915	-6.654001	9.633737	112.781952	48.214577	-10.165507	117.900642	44.522125	38.380615	113.605629	46.368351	14.107554	115.7531355	-59.676353	5.15992	109.8107685
-13.251946	-19.915705	115.120789	-6.687695	9.633298	112.870491	48.176579	-10.072343	117.81765	44.458912	38.480072	113.757584	46.3177455	14.2038645	115.787617	-59.6931355	5.0627315	109.953365
-13.996534	-19.580524	114.944366	-6.706608	9.672297	112.939301	48.18837	-9.928776	117.6819	44.396774	38.632401	113.934067	46.292572	14.3518125	115.8079835	-59.705788	4.9927815	110.0706185
-14.759952	-19.134501	114.749084	-6.709442	9.722333	113.00396	48.220097	-9.759823	117.529907	44.352013	38.811882	114.112747	46.286055	14.5260295	115.821327	-59.704939	4.9186365	110.186593
-15.558471	-18.547655	114.563988	-6.714268	9.793603	113.083313	48.239334	-9.571891	117.371193	44.315304	39.020729	114.276993	46.277319	14.724419	115.824093	-59.705855	4.862787	110.342533
-16.304903	-17.969273	114.396118	-6.712109	9.859784	113.160324	48.27734	-9.367133	117.222504	44.254456	39.212051	114.45031	46.265898	14.922459	115.836407	-59.690116	4.797109	110.484241
-17.331964	-16.983725	114.154411	-6.706573	9.958858	113.260483	48.361702	-9.093357	117.069641	44.261978	39.461411	114.668037	46.31184	15.184027	115.868839	-59.724986	4.733689	110.652127
-18.014599	-16.174601	113.974335	-6.725379	9.995883	113.282204	48.430599	-8.959254	116.980042	44.170181	39.649998	114.938126	46.30039	15.345372	115.959084	-59.751148	4.646394	110.605324
-18.667915	-15.314625	113.771843	-6.761049	10.014338	113.274681	48.436909	-8.839581	116.886642	44.300224	39.724434	114.999748	46.3685665	15.4424265	115.943195	-59.8906645	4.5862495	110.606167
-19.349424	-14.486666	113.532127	-6.789734	10.021078	113.247467	48.449821	-8.77585	116.789803	44.248055	39.808037	115.14566	46.348938	15.5160935	115.9677315	-59.928406	4.5260625	110.5272025
-19.941637	-13.616921	113.315758	-6.831752	10.011162	113.195862	48.436249	-8.740257	116.684364	43.990585	39.942993	115.319382	46.213417	15.601368	116.001873	-59.876921	4.420956	110.389851
-20.541405	-12.641862	113.116417	-6.875073	9.979571	113.132538	48.399395	-8.733706	116.586731	44.068554	39.93866	115.365891	46.2339745	15.602477	115.976311	-59.9841205	4.356665	110.288765
-21.11375	-11.628554	112.979507	-6.92147	9.937687	113.088867	48.362072	-8.720019	116.484764	44.112183	39.911964	115.393494	46.2371275	15.5959725	115.939129	-60.0800675	4.2794015	110.238605
-21.98892	-10.126597	112.77095	-7.003088	9.83847	113.066483	48.326332	-8.755825	116.391159	44.076233	39.842411	115.452538	46.2012825	15.543293	115.9218485	-60.2074585	4.133647	110.2111175
-22.47558	-9.060115	112.732529	-7.041125	9.754592	113.071869	48.280682	-8.811625	116.36319	44.044041	39.779957	115.491951	46.1623615	15.484166	115.9275705	-60.2446115	4.025018	110.2161675
-22.970476	-7.952615	112.726822	-7.074433	9.646377	113.088264	48.23605	-8.8886	116.339958	43.997021	39.721703	115.54277	46.1165355	15.4165515	115.941364	-60.2654015	3.8762025	110.235164
-23.480715	-6.868567	112.670067	-7.116509	9.546571	113.117691	48.187519	-9.009036	116.309151	43.962624	39.605148	115.5812	46.0750715	15.298056	115.9451755	-60.3080895	3.795086	110.2902065
-23.879585	-5.762873	112.671913	-7.132594	9.443168	113.142654	48.124512	-9.130309	116.253075	43.927757	39.478989	115.618752	46.0261345	15.17434	115.9359135	-60.2913225	3.711996	110.3493945
-24.328487	-4.535294	112.618729	-7.124363	9.32408	113.168129	48.069031	-9.271959	116.158615	43.951969	39.321815	115.654312	46.0105	15.024928	115.9064635	-60.259226	3.623232	110.4297945
-24.718431	-3.376813	112.579559	-7.093909	9.225868	113.172653	48.019974	-9.417337	116.042244	44.004986	39.185375	115.712738	46.01248	14.884019	115.877491	-60.200298	3.567717	110.467815
-25.205275	-1.610203	112.514626	-7.02114	9.117759	113.169769	47.997341	-9.587507	115.804688	44.05434	39.047962	115.867783	46.0258405	14.7302275	115.8362355	-60.0681205	3.5052905	110.5033025
-25.522184	-0.31993	112.505043	-6.937993	9.073957	113.182594	48.00423	-9.624902	115.620888	44.129684	38.989643	115.934074	46.066957	14.6823705	115.777481	-59.942943	3.4655435	110.587707
-25.786028	0.921181	112.489677	-6.875736	9.07775	113.200882	48.012829	-9.602994	115.458046	44.176537	38.97506	116.012047	46.094683	14.686033	115.7350465	-59.846155	3.469467	110.6667175
-25.993937	2.140745	112.509918	-6.804433	9.105306	113.214516	48.043522	-9.552591	115.306107	44.217171	38.98481	116.088913	46.1303465	14.7161095	115.69751	-59.7392125	3.4945025	110.731522
-26.211811	3.48204	112.513817	-6.736654	9.149588	113.230453	48.091801	-9.517501	115.161583	44.264458	38.987461	116.140617	46.1781295	14.73498	115.6511	-59.6514375	3.564196	110.809806
-26.355167	4.743528	112.572334	-6.667527	9.164245	113.224899	48.118221	-9.50289	115.026009	44.319168	38.992565	116.182076	46.2186945	14.7448375	115.6040425	-59.5537485	3.5836525	110.8457555
-26.525507	5.941937	112.563896	-6.570494	9.164427	113.216309	48.128834	-9.522686	114.887062	44.363758	38.968597	116.220428	46.246296	14.7229555	115.553745	-59.387284	3.6058985	110.878873
-26.681349	7.833703	112.617302	-6.471315	9.115183	113.220886	48.093708	-9.588737	114.656487	44.450203	38.848434	116.229652	46.2719555	14.6298485	115.4430695	-59.2145855	3.6005175	110.9987025
-26.744846	9.01944	112.741898	-6.39123	9.022376	113.246071	48.039932	-9.689353	114.454399	44.488503	38.718761	116.231026	46.2642175	14.514704	115.3427125	-59.0466775	3.530048	111.1494295
-26.814234	10.136895	112.862549	-6.317992	8.879438	113.292267	47.932507	-9.800174	114.172867	44.572975	38.521637	116.190086	46.252741	14.3607315	115.1814765	-58.888725	3.3981445	111.4030575
-26.795298	11.295135	113.068153	-6.243412	8.717931	113.342628	47.855988	-9.96363	113.834023	44.638599	38.303078	116.115173	46.2472935	14.169724	114.974598	-58.7341175	3.266138	111.710658
-26.758659	12.417908	113.316238	-6.162684	8.554599	113.386063	47.813576	-10.137663	113.493958	44.664131	38.134975	116.055695	46.2388535	13.998656	114.7748265	-58.5642215	3.110542	111.9972995
-26.693462	13.503734	113.469109	-6.098024	8.413179	113.446106	47.756683	-10.229442	113.260094	44.729103	37.9645	115.98632	46.242893	13.867529	114.623207	-58.438941	2.958829	112.269005
-26.557007	14.570841	113.674522	-6.060328	8.321763	113.527534	47.793255	-10.320202	113.125946	44.802158	37.850002	115.93177	46.2977065	13.7649	114.528858	-58.4183625	2.878626	112.52621
-26.282513	16.192181	113.881981	-5.999559	8.24494	113.646866	47.829346	-10.410058	113.104462	44.824234	37.770866	115.998161	46.32679	13.680404	114.5513115	-58.325908	2.809476	112.7424205
-26.001654	17.242807	113.969551	-5.978381	8.219751	113.701538	47.865147	-10.47537	113.128601	44.876122	37.686333	116.053154	46.3706345	13.6054815	114.5908775	-58.3273965	2.8340205	112.8121985
-25.709873	18.199734	114.075424	-5.971959	8.178675	113.775948	47.871502	-10.560201	113.170334	44.909744	37.585812	116.156876	46.390623	13.5128055	114.663605	-58.334541	2.8445445	112.888291
-25.319242	19.174692	114.232613	-5.933684	8.100669	113.857903	47.878094	-10.673768	113.1521	44.985477	37.452442	116.287064	46.4317855	13.389337	114.719582	-58.2991535	2.812001	112.996224
-24.92753	20.076765	114.431335	-5.90464	8.026188	113.973686	47.807762	-10.80886	113.098099	45.061638	37.301064	116.469124	46.4347	13.246102	114.7836115	-58.24398	2.806274	113.1637605
-24.40436	20.954451	114.69828	-5.856006	7.903039	114.078011	47.774792	-10.970384	112.931046	45.152199	37.105343	116.671547	46.4634955	13.0674795	114.8012965	-58.1755075	2.7385985	113.3547255
-23.870506	21.681515	115.055527	-5.802576	7.74931	114.22821	47.691067	-11.153362	112.739944	45.288826	36.865746	116.874718	46.4899465	12.856192	114.807331	-58.0950985	2.642428	113.649089
-22.951382	22.749985	115.646698	-5.773911	7.543962	114.50869	47.556652	-11.368958	112.54586	45.449032	36.585228	117.287956	46.502842	12.608135	114.916908	-58.050664	2.479789	114.100472
-22.224403	23.363068	116.052139	-5.77556	7.463734	114.729561	47.489212	-11.428631	112.517105	45.54744	36.470951	117.588043	46.518326	12.52116	115.052574	-58.069446	2.406308	114.406548
-21.525276	23.966316	116.356361	-5.786597	7.451233	114.895294	47.466526	-11.454567	112.56601	45.589722	36.406517	117.854439	46.528124	12.475975	115.2102245	-58.101318	2.426491	114.5803635
-20.784376	24.451866	116.505119	-5.799632	7.461617	114.985527	47.481064	-11.452578	112.628517	45.619877	36.374279	118.096146	46.5504705	12.4608505	115.3623315	-58.1497345	2.4623835	114.6087225
-19.957645	24.89419	116.599724	-5.806612	7.485092	115.021858	47.49374	-11.43708	112.637421	45.660458	36.37627	118.274399	46.577099	12.469595	115.45591	-58.190323	2.500589	114.587806
-19.124512	25.20397	116.609421	-5.823821	7.50233	115.012466	47.485035	-11.40553	112.577354	45.673065	36.384624	118.372726	46.57905	12.489547	115.47504	-58.226692	2.515113	114.549892
-18.115915	25.44836	116.597221	-5.850018	7.510751	114.95118	47.455479	-11.379072	112.446526	45.663727	36.400681	118.398651	46.559603	12.5108045	115.4225885	-58.259639	2.5106975	114.4797715
-16.796196	25.650528	116.430855	-5.889631	7.520501	114.773819	47.384472	-11.303795	112.192558	45.635788	36.426525	118.354156	46.51013	12.561365	115.273357	-58.289392	2.479637	114.274281
-15.865928	25.596519	116.318909	-5.931289	7.523773	114.655182	47.339756	-11.266322	112.026085	45.595066	36.447422	118.30249	46.467411	12.59055	115.1642875	-58.329989	2.456996	114.1460765
-14.760315	25.535912	116.137352	-5.981747	7.520658	114.605507	47.306736	-11.253974	111.967659	45.521061	36.474792	118.230591	46.4138985	12.610409	115.099125	-58.3773925	2.430907	114.111889
-13.750577	25.376902	116.037331	-6.039938	7.51016	114.609352	47.28331	-11.263574	112.080658	45.44923	36.49715	118.135902	46.36627	12.616788	115.10828	-58.446146	2.403532	114.110424
-12.664193	25.097454	115.855118	-6.081698	7.547718	114.728882	47.294575	-11.312878	112.405144	45.37727	36.500389	118.063889	46.3359225	12.5937555	115.2345165	-58.4993185	2.5016805	114.2232475
-11.575613	24.721483	115.691254	-6.089987	7.591513	114.908554	47.354576	-11.418105	112.96917	45.358257	36.478615	117.999115	46.3564165	12.530255	115.4841425	-58.5363905	2.652771	114.3329655
-10.301057	24.283279	115.534714	-6.09499	7.639623	115.154556	47.436535	-11.568637	113.820557	45.410633	36.449322	117.992828	46.423584	12.4403425	115.9066925	-58.613564	2.8389035	114.4024195
-8.602076	23.576878	115.380325	-6.126095	7.63742	115.629921	47.665707	-11.836095	115.373161	45.5369	36.353218	118.077492	46.6013035	12.2585615	116.7253265	-58.8534935	3.0162785	114.5345155
-7.433431	22.974684	115.297951	-6.141572	7.576376	115.940437	47.777935	-12.052074	116.433083	45.637356	36.206749	118.092117	46.7076455	12.0773375	117.2626	-58.9907895	3.0754145	114.618274
-6.227616	22.438992	115.254829	-6.158981	7.47211	116.205704	47.856575	-12.284758	117.373146	45.758194	36.019329	118.052376	46.8073845	11.8672855	117.712761	-59.1253465	3.0769345	114.698647
-4.970978	21.790236	115.150093	-6.151838	7.327094	116.422127	47.922729	-12.565228	118.207291	45.826195	35.807396	117.978584	46.874462	11.621084	118.0929375	-59.178138	3.033104	114.7513165
-3.815366	21.121132	115.121521	-6.175452	7.173739	116.569809	47.976772	-12.826392	118.912086	45.945625	35.578743	117.88858	46.9611985	11.3761755	118.400333	-59.3121025	2.9713025	114.739285
-2.546487	20.518764	114.962708	-6.191392	6.988524	116.611992	48.038006	-13.054173	119.441139	46.022327	35.408848	117.871353	47.0301665	11.1773375	118.656246	-59.4129505	2.7997105	114.567738
-1.432494	20.001221	114.959564	-6.223449	6.800806	116.558792	48.070656	-13.211873	119.792847	46.130169	35.275822	117.880592	47.1004125	11.0319745	118.8367195	-59.5473105	2.5696375	114.2808645
0.288858	19.180645	114.852943	-6.276543	6.594809	116.412857	48.056816	-13.361367	119.968071	46.180622	35.171959	117.89843	47.118719	10.905296	118.9332505	-59.671805	2.284322	113.8924635
1.4674	18.781992	114.805222	-6.299178	6.547734	116.35321	48.029823	-13.381706	119.929359	46.216808	35.151646	117.870949	47.1233155	10.88497	118.900154	-59.7216715	2.210498	113.806266
2.544765	18.474972	114.923584	-6.328477	6.6006	116.332123	48.02869	-13.308875	119.883713	46.200386	35.225433	117.925217	47.114538	10.958279	118.904465	-59.771492	2.242921	113.759781
3.634113	18.175348	115.03688	-6.350272	6.704287	116.369476	48.089867	-13.152597	119.817032	46.19854	35.377754	118.057823	47.1442035	11.1125785	118.9374275	-59.8447475	2.2959955	113.8015245
4.680546	17.894411	115.2388	-6.361589	6.871387	116.445969	48.15646	-12.94161	119.741524	46.182709	35.591621	118.228325	47.1695845	11.3250055	118.9849245	-59.8927625	2.4177685	113.9070135
5.751719	17.743019	115.44046	-6.382967	7.079286	116.559921	48.21867	-12.719584	119.668724	46.17012	35.829018	118.431412	47.194395	11.554717	119.050068	-59.960329	2.603855	114.069774
6.79369	17.544123	115.696808	-6.393061	7.305829	116.693024	48.292519	-12.487535	119.597687	46.161758	36.097385	118.67778	47.2271385	11.804925	119.1377335	-60.0132605	2.806733	114.2483145
8.271944	17.243137	116.117683	-6.422594	7.663612	116.919075	48.368057	-12.150663	119.593575	46.22353	36.489784	119.087006	47.2957935	12.1695605	119.3402905	-60.1409815	3.1576635	114.4978595
9.320727	17.115473	116.351959	-6.469827	7.891535	117.051422	48.432396	-11.912155	119.638336	46.249321	36.756165	119.424118	47.3408585	12.422005	119.531227	-60.2805125	3.361065	114.571617
10.25181	16.978161	116.663872	-6.522311	8.127902	117.151222	48.524574	-11.659088	119.713173	46.225567	37.06118	119.806656	47.3750705	12.701046	119.7599145	-60.4196925	3.554758	114.5425295
11.198973	16.788193	116.880249	-6.589811	8.379267	117.234756	48.618004	-11.404556	119.821335	46.197781	37.365604	120.159569	47.4078925	12.980524	119.990452	-60.5875145	3.77801	114.47906
12.122257	16.543728	117.082253	-6.65817	8.64896	117.295204	48.713482	-11.103857	119.918121	46.124069	37.652969	120.460953	47.4187755	13.274556	120.189537	-60.7351155	4.023364	114.400871
13.040069	16.364956	117.230293	-6.692085	8.914015	117.308151	48.826351	-10.810131	119.966721	46.062054	37.950626	120.705322	47.4442025	13.5702475	120.3360215	-60.8283725	4.2577825	114.2802805
13.917063	16.12174	117.311348	-6.716954	9.189655	117.258896	48.924431	-10.522217	120.000992	46.018211	38.269714	120.891998	47.471321	13.8737485	120.446495	-60.905229	4.5055615	114.071297
15.15086	15.644646	117.257355	-6.708294	9.536023	117.112457	49.064655	-10.138589	119.912674	45.950687	38.706146	121.047722	47.507671	14.2837785	120.480198	-60.924259	4.7882675	113.744716
15.99538	15.250458	117.1446	-6.651605	9.70229	116.969048	49.170097	-9.929008	119.803749	45.933117	38.925957	121.055511	47.551607	14.4984745	120.42963	-60.854817	4.9061055	113.508466
16.791515	14.837474	117.013489	-6.586403	9.850635	116.78331	49.283894	-9.745593	119.671753	45.941921	39.135921	121.074677	47.6129075	14.695164	120.373215	-60.7857135	5.006106	113.193405
17.526859	14.359394	116.853836	-6.496838	9.944732	116.552711	49.431107	-9.565495	119.52301	45.962833	39.320827	121.102974	47.69697	14.877666	120.312992	-60.690646	5.011798	112.79243
18.214142	13.840376	116.669235	-6.396075	10.025567	116.312897	49.572586	-9.407478	119.365753	45.984642	39.502384	121.120346	47.778614	15.047453	120.2430495	-60.570764	5.003681	112.3827445
18.886335	13.219634	116.455246	-6.299365	10.094822	116.104065	49.692257	-9.248727	119.185349	45.986248	39.663433	121.146141	47.8392525	15.207353	120.165745	-60.4379825	4.982291	112.042385
19.489061	12.58927	116.288063	-6.219859	10.202033	115.965988	49.807705	-9.092895	119.026398	45.99099	39.84951	121.162727	47.8993475	15.3783075	120.0945625	-60.3390655	5.0257585	111.8374135
20.332796	11.526815	116.117607	-6.095719	10.415887	115.826103	49.943439	-8.877565	118.892082	46.063709	40.09758	121.166443	48.003574	15.6100075	120.0292625	-60.195012	5.2217665	111.6229435
20.810617	10.788895	115.999176	-6.043968	10.569949	115.724777	50.065113	-8.750441	118.849579	46.111046	40.239346	121.179306	48.0880795	15.7444525	120.0144425	-60.1760155	5.3954455	111.4351115
21.243441	9.948366	115.854385	-5.992401	10.719152	115.582359	50.151463	-8.603448	118.809296	46.178253	40.382046	121.174217	48.164858	15.889299	119.9917565	-60.14966	5.549005	111.1729615
21.654243	9.046192	115.685364	-5.924538	10.851405	115.409256	50.238029	-8.456927	118.750015	46.209034	40.540661	121.156502	48.2235315	16.041867	119.9532585	-60.0726075	5.660943	110.8652535
22.006104	8.130392	115.506317	-5.843756	10.974314	115.240799	50.367706	-8.314051	118.665207	46.24667	40.680157	121.076546	48.307188	16.183053	119.8708765	-59.9947	5.765575	110.6107215
22.281122	7.236357	115.290054	-5.73795	11.093474	115.072929	50.487709	-8.154354	118.601608	46.292465	40.802658	120.936646	48.390087	16.324152	119.769127	-59.865987	5.862796	110.376731
22.48485	6.21602	115.086807	-5.614271	11.198038	114.885498	50.598507	-7.99553	118.547836	46.320873	40.923401	120.822121	48.45969	16.4639355	119.6849785	-59.688232	5.9321405	110.0860175
22.765333	4.552763	114.758469	-5.43127	11.314161	114.576675	50.819683	-7.768986	118.436073	46.403347	41.114025	120.613243	48.611515	16.6725195	119.524658	-59.474055	5.9558025	109.628692
22.880062	3.513165	114.46711	-5.310083	11.3893	114.361099	50.962418	-7.632946	118.331085	46.447594	41.250118	120.467567	48.705006	16.808586	119.399326	-59.325172	5.970014	109.322872
22.896465	2.339163	114.22831	-5.199318	11.453737	114.148224	51.04953	-7.511075	118.229401	46.492146	41.382278	120.303551	48.770838	16.9356015	119.266476	-59.169474	5.9718725	109.029972
22.920702	1.13057	113.955223	-5.096688	11.530796	113.973	51.108315	-7.386307	118.125031	46.497635	41.508621	120.121994	48.802975	17.061157	119.1235125	-58.996351	6.000435	108.8224875
22.800402	-0.102578	113.765739	-5.002831	11.593748	113.821556	51.185493	-7.292089	118.036247	46.557819	41.600071	119.907829	48.871656	17.153991	118.972038	-58.877318	6.033505	108.671074
22.669653	-1.384892	113.627914	-4.904075	11.648797	113.689041	51.244038	-7.211827	117.999031	46.603886	41.656418	119.686981	48.923962	17.2222955	118.843006	-58.732112	6.0752985	108.535076
22.457735	-2.713637	113.478561	-4.812842	11.673634	113.575699	51.296024	-7.141055	118.007538	46.651493	41.69812	119.46936	48.9737585	17.2785325	118.738449	-58.5994425	6.0687355	108.412949
22.016251	-4.664834	113.383713	-4.688931	11.649934	113.426399	51.378281	-7.086294	118.005074	46.7019	41.735802	119.189598	49.0400905	17.324754	118.597336	-58.4179525	5.975114	108.255462
21.662985	-6.026007	113.316391	-4.592686	11.581254	113.314293	51.444298	-7.072624	117.996559	46.758896	41.739784	118.992767	49.101597	17.33358	118.494663	-58.286969	5.828928	108.133923
21.261749	-7.394436	113.214149	-4.501542	11.471181	113.196457	51.492287	-7.043773	117.971245	46.767159	41.740982	118.832924	49.129723	17.3486045	118.4020845	-58.132807	5.5937575	107.9908295
20.77486	-8.745217	113.162865	-4.429939	11.363004	113.091911	51.5154	-7.006991	117.963585	46.785294	41.732384	118.651642	49.150347	17.3626965	118.3076135	-58.010225	5.3633115	107.8762085
20.268883	-10.078867	113.213791	-4.384022	11.262662	113.008522	51.538624	-7.003992	118.005898	46.795895	41.735291	118.418633	49.1672595	17.3656495	118.2122655	-57.9353035	5.1596745	107.8047785
19.683825	-11.486783	113.330055	-4.328645	11.164328	112.896362	51.564884	-7.015547	118.131424	46.775738	41.707554	118.153107	49.170311	17.3460035	118.1422655	-57.827601	4.9826525	107.6504585
19.012403	-12.80251	113.543579	-4.31353	11.095168	112.780312	51.588917	-7.036416	118.297539	46.788013	41.634651	117.860626	49.188465	17.2991175	118.0790825	-57.815525	4.8912185	107.4815415
17.898306	-14.705745	113.934914	-4.300644	10.954014	112.563133	51.567524	-7.106252	118.572113	46.853371	41.437675	117.439095	49.2104475	17.1657115	118.005604	-57.8117355	4.7423165	107.120662
17.052107	-15.99737	114.133965	-4.325716	10.847344	112.447868	51.467003	-7.169874	118.709229	46.889397	41.302303	117.197105	49.1782	17.0662145	117.953167	-57.829632	4.6284735	106.942569
16.175762	-17.169071	114.297394	-4.334231	10.709599	112.350952	51.319035	-7.254117	118.835327	46.941452	41.171997	116.984627	49.1302435	16.95894	117.909977	-57.7987055	4.460258	106.791927
15.226656	-18.252592	114.432594	-4.368845	10.611365	112.32312	51.179588	-7.330577	118.95993	46.925674	41.091381	116.863762	49.052631	16.880402	117.911846	-57.790321	4.342328	106.734394
14.17025	-19.329943	114.487076	-4.417209	10.541763	112.34726	51.077251	-7.351481	119.041649	46.929089	41.081512	116.786156	49.00317	16.8650155	117.9139025	-57.837588	4.2185105	106.7806175
13.099345	-20.250507	114.528969	-4.48959	10.547641	112.413696	51.029484	-7.270536	119.088661	46.903248	41.157177	116.756752	48.966366	16.9433205	117.9227065	-57.945546	4.1519615	106.9046855
11.996815	-21.039717	114.570938	-4.562891	10.646485	112.467102	50.995583	-7.106957	119.118011	46.804298	41.305618	116.764221	48.8999405	17.0993305	117.941116	-58.0257225	4.1936395	106.993088
10.169968	-22.179668	114.455864	-4.645087	10.897567	112.528214	50.960625	-6.780375	119.060051	46.674572	41.585812	116.745949	48.8175985	17.4027185	117.903	-58.1077725	4.3924155	107.153428
8.9642	-22.780121	114.381767	-4.668242	11.112737	112.5746	50.955498	-6.536491	118.929802	46.58633	41.780422	116.709328	48.770914	17.6219655	117.819565	-58.107398	4.6035085	107.329635
7.621688	-23.340168	114.339844	-4.654612	11.334173	112.668968	50.95005	-6.317238	118.752686	46.55125	41.956043	116.645943	48.75065	17.8194025	117.6993145	-58.059874	4.8489435	107.6386215
6.287138	-23.84931	114.332893	-4.604134	11.544644	112.81971	50.953747	-6.13141	118.575081	46.526001	42.120575	116.578903	48.739874	17.9945825	117.576992	-57.948142	5.0947055	108.062428
4.959517	-24.25857	114.4935	-4.52572	11.728264	113.012146	50.92675	-5.984944	118.426491	46.600025	42.248604	116.432594	48.7633875	18.13183	117.4295425	-57.8148275	5.324698	108.5947495
3.520345	-24.61709	114.698425	-4.453075	11.904534	113.243935	50.923626	-5.849202	118.258453	46.517101	42.348999	116.310814	48.7203635	18.2498985	117.2846335	-57.6265135	5.5591695	109.2032365
2.114108	-24.874458	115.068985	-4.347959	12.072725	113.490524	50.890957	-5.714586	118.093216	46.649521	42.411819	115.947304	48.770239	18.3486165	117.02026	-57.466157	5.7968335	109.960788
-0.016836	-25.068012	115.817131	-4.201291	12.349773	113.904503	50.852341	-5.49054	117.872414	46.57695	42.502701	115.456482	48.7146455	18.5060805	116.664448	-57.1172275	6.1934655	111.144558
-1.617808	-25.017288	116.453873	-4.114337	12.537606	114.222488	50.825905	-5.34659	117.806686	46.589817	42.533726	115.122543	48.707861	18.593568	116.4646145	-56.936535	6.481644	111.9803615
-2.962766	-24.97488	116.947937	-4.062411	12.706884	114.561829	50.822811	-5.233635	117.79612	46.596424	42.556694	114.909088	48.7096175	18.6615295	116.352604	-56.8344395	6.7522385	112.771054
-4.44962	-24.794754	117.320419	-4.060013	12.863329	114.833893	50.806522	-5.153056	117.810783	46.616608	42.597504	114.808182	48.711565	18.722224	116.3094825	-56.831591	7.004434	113.3583035
-5.883126	-24.576859	117.421707	-4.094364	12.988559	114.990387	50.766407	-5.094597	117.760635	46.60585	42.654644	114.784073	48.6861285	18.7800235	116.272354	-56.8748565	7.1970945	113.70842
-7.221395	-24.301706	117.327606	-4.133118	13.09602	115.012978	50.697689	-5.023107	117.607971	46.559982	42.689182	114.795181	48.6288355	18.8330375	116.201576	-56.8950715	7.3590025	113.82438
-8.577154	-23.912121	117.078484	-4.193014	13.187753	114.926544	50.610764	-4.988866	117.38942	46.474182	42.682003	114.813362	48.542473	18.8465685	116.101391	-56.928501	7.5289375	113.751697
-10.587558	-23.18759	116.611671	-4.258133	13.289043	114.751984	50.472164	-5.003788	116.999817	46.29504	42.628937	114.836411	48.383602	18.8125745	115.918114	-56.899868	7.7655115	113.585854
-11.808831	-22.651377	116.356216	-4.28755	13.352549	114.663849	50.387974	-5.01989	116.745041	46.181179	42.580349	114.857269	48.2845765	18.7802295	115.801155	-56.8596765	7.9248685	113.526543
-13.018044	-21.98127	116.209755	-4.28578	13.402369	114.619324	50.321293	-5.076098	116.531982	45.944221	42.565422	114.91909	48.132757	18.744662	115.725536	-56.704317	8.060076	113.513112
-14.216516	-21.214262	116.202057	-4.272313	13.444999	114.63752	50.311523	-5.154243	116.341553	46.124794	42.358826	114.84864	48.2181585	18.6022915	115.5950965	-56.7627845	8.2877065	113.6799435
-15.278501	-20.480129	116.270622	-4.245539	13.465495	114.702568	50.283386	-5.224317	116.168465	46.169888	42.18644	114.809677	48.226637	18.4810615	115.489071	-56.717715	8.4499285	113.916065
-16.286764	-19.637911	116.419518	-4.185132	13.466795	114.809128	50.228989	-5.315661	116.019379	46.243027	42.037102	114.804337	48.236008	18.3607205	115.411858	-56.606272	8.5728695	114.206398
-17.341307	-18.707804	116.587761	-4.117876	13.437239	114.920021	50.188744	-5.460236	115.905907	46.332844	41.849991	114.800522	48.260794	18.1948775	115.3532145	-56.496546	8.6796005	114.4868275
-18.675541	-17.272997	116.830513	-4.043088	13.367006	115.096222	50.089081	-5.692901	115.787979	46.455776	41.568783	114.784225	48.2724285	17.937941	115.286102	-56.3586045	8.796071	114.906342
-19.508375	-16.230129	116.994766	-4.030368	13.315028	115.2033	49.993374	-5.841303	115.685928	46.512749	41.379841	114.768097	48.2530615	17.769269	115.2270125	-56.3137975	8.860787	115.1795875
-20.276419	-15.054882	117.107521	-4.053789	13.246283	115.261696	49.849895	-5.978045	115.529945	46.523754	41.180878	114.720558	48.1868245	17.6014165	115.1252515	-56.2944025	8.8911495	115.3981405
-21.061235	-13.996376	117.013657	-4.109518	13.167236	115.24826	49.723396	-6.131402	115.313461	46.51321	41.019352	114.633896	48.118303	17.443975	114.9736785	-56.337339	8.890497	115.5228415
-21.719408	-12.842613	116.864983	-4.190974	13.113527	115.187309	49.54937	-6.237887	115.075127	46.495014	40.916656	114.54557	48.022192	17.3393845	114.8103485	-56.40414	8.8876695	115.5642695
-22.315689	-11.516521	116.612389	-4.291035	13.099192	115.079269	49.405785	-6.294977	114.830315	46.442871	40.879013	114.522644	47.924328	17.292018	114.6764795	-56.506398	8.906366	115.4820585
-22.871256	-10.260008	116.233566	-4.377561	13.109669	114.93541	49.292053	-6.302422	114.617989	46.392124	40.887344	114.561607	47.8420885	17.292461	114.589798	-56.5972105	8.926877	115.281022
-23.502415	-8.272489	115.637779	-4.520473	13.197367	114.6595	49.119297	-6.185277	114.216972	46.286247	41.019505	114.601967	47.702772	17.417114	114.4094695	-56.743718	8.97762	114.9095305
-23.784184	-6.814008	115.212212	-4.589896	13.326314	114.403023	49.019249	-6.017264	113.884995	46.18993	41.139263	114.575493	47.6045895	17.5609995	114.230244	-56.7843815	9.0916285	114.575802
-24.096712	-5.413095	114.646317	-4.631614	13.48311	114.094971	48.970203	-5.799565	113.534164	46.071823	41.322563	114.548019	47.521013	17.761499	114.0410915	-56.784241	9.204721	114.1488505
-24.257492	-3.97938	114.159409	-4.67566	13.647959	113.75219	48.945145	-5.571178	113.159859	45.957035	41.546024	114.46254	47.45109	17.987423	113.8111995	-56.80241	9.308495	113.6931805
-24.329683	-2.457527	113.637436	-4.735605	13.827806	113.390686	48.863201	-5.34056	112.788597	45.831314	41.710537	114.31488	47.3472575	18.1849885	113.5517385	-56.8184675	9.4706235	113.2296335
-24.399412	-0.996094	113.150848	-4.801702	13.990334	113.021088	48.660645	-5.136434	112.466362	45.693195	41.82584	114.159706	47.17692	18.344703	113.313034	-56.780324	9.635965	112.729142
-24.395224	0.437908	112.730957	-4.852318	14.155158	112.67997	48.579796	-5.033659	112.204124	45.601143	41.901184	114.015327	47.0904695	18.4337625	113.1097255	-56.7951055	9.8765535	112.2502145
-24.225267	2.641234	112.271866	-4.954903	14.321591	112.284065	48.446796	-5.002428	111.983231	45.520287	41.948975	113.879051	46.9835415	18.4732735	112.931141	-56.8933475	10.1699085	111.636989
-24.075659	4.095495	112.05677	-5.008229	14.397115	112.132179	48.367737	-5.048376	111.941238	45.507301	41.940628	113.813446	46.937519	18.446126	112.877342	-56.953977	10.348104	111.387016
-23.835651	5.489779	111.914383	-5.03603	14.433432	112.002968	48.288578	-5.136579	112.000153	45.514381	41.906834	113.762749	46.9014795	18.3851275	112.881451	-56.9735395	10.4817365	111.124485
-23.51656	6.879433	111.720154	-5.066014	14.435628	111.858414	48.233234	-5.234397	112.10791	45.550961	41.847866	113.712204	46.8920975	18.3067345	112.910057	-57.0241255	10.5645215	110.806771
-23.160175	8.277488	111.467041	-5.070575	14.428477	111.676117	48.198395	-5.329174	112.231766	45.581596	41.787312	113.645767	46.8899955	18.229069	112.9387665	-57.0311455	10.627885	110.4134675
-22.759733	9.61113	111.186157	-5.078948	14.409001	111.458099	48.304832	-5.476537	112.336159	45.63163	41.702168	113.538574	46.968231	18.1128155	112.9373665	-57.126127	10.7051865	109.9788315
-22.296484	10.981083	110.831871	-5.07115	14.387096	111.20993	48.283379	-5.590388	112.478149	45.686989	41.622726	113.432419	46.985184	18.016169	112.955284	-57.127484	10.758023	109.464576
-21.540901	13.017363	110.27182	-5.076207	14.326914	110.840919	48.252712	-5.789314	112.633583	45.79216	41.486515	113.258621	47.022436	17.8486005	112.946102	-57.17485	10.8052275	108.735736
-20.969931	14.414941	109.964691	-5.097056	14.258769	110.643677	48.223095	-5.945069	112.682487	45.840786	41.377094	113.156845	47.0319405	17.7160125	112.919666	-57.2260525	10.8015255	108.367688
-20.372337	15.782152	109.787285	-5.109146	14.191924	110.519585	48.156765	-6.069452	112.671089	45.882065	41.257782	113.058174	47.019415	17.594165	112.8646315	-57.237707	10.789683	108.1745385
-19.7952	17.158466	109.664406	-5.143754	14.134385	110.467316	48.074493	-6.146519	112.634804	45.897541	41.167431	112.998535	46.986017	17.510456	112.8166695	-57.273525	10.758314	108.1179625
-19.139648	18.556767	109.635437	-5.186944	14.07135	110.487808	48.015942	-6.170258	112.574806	45.883942	41.131943	113.013771	46.949942	17.4808425	112.7942885	-57.32383	10.6618575	108.1813275
-18.461462	20.005053	109.710419	-5.224009	14.042422	110.54789	47.970608	-6.13878	112.514618	45.838951	41.150837	113.101868	46.9047795	17.5060285	112.808243	-57.3527975	10.5788155	108.287537
-17.744867	21.415794	109.799995	-5.269441	14.041651	110.629044	47.920666	-6.048598	112.443581	45.7966	41.215481	113.230476	46.858633	17.5834415	112.8370285	-57.397515	10.4998605	108.4210595
-16.612127	23.586906	110.017685	-5.344695	14.115052	110.790215	47.877293	-5.83013	112.277412	45.695393	41.386013	113.466904	46.786343	17.7779415	112.872158	-57.475733	10.4521625	108.708272
