# Supplementary material for: How to jointly control a ball trajectory on a moving board: Methodological insights into Motor Learning and Rehabilitation
Source: PLoS One. 2025 Oct 15;20(10):e0334588. doi: 10.1371/journal.pone.0334588 (PMC12527165; doi:10.1371/journal.pone.0334588)
Supplement: S2 Data — (ZIP) [file pone.0334588.s002.zip › D1_007.csv]

Ball_X	Ball_Y	Ball_Z	BoardCentre_X	BoardCentre_Y	BoardCentre_Z	P1LeftHand_X	P1LeftHand_Y	P1LeftHand_Z	P1RightHand_X	P1RightHand_Y	P1RightHand_Z	P1MidHands_X	P1MidHands_Y	P1MidHands_Z	P2MidHands_X	P2MidHands_Y	P2MidHands_Z
35.683922	8.291412	98.007759	0.227388	14.529165	96.20945	51.779968	-7.755559	102.733002	47.472191	43.937267	101.034691	49.6260795	18.090854	101.8838465	-49.1713035	10.967476	90.5350535
35.520081	8.327403	98.058716	0.367945	14.812592	96.264511	51.899754	-7.595748	102.760719	47.619011	44.10907	101.174522	49.7593825	18.256661	101.9676205	-49.0234925	11.368523	90.5614015
35.312767	8.331188	98.056343	0.508077	15.094595	96.357796	51.992344	-7.418252	102.774902	47.78447	44.276299	101.315521	49.888407	18.4290235	102.0452115	-48.872253	11.7601665	90.6703805
35.04258	8.319512	98.078484	0.63853	15.362633	96.497498	52.084999	-7.244955	102.735626	47.980835	44.44735	101.468536	50.032917	18.6011975	102.102081	-48.755857	12.1240685	90.892915
34.701488	8.33185	98.090706	0.733968	15.631233	96.656921	52.182915	-7.064917	102.700821	48.130989	44.638264	101.667191	50.156952	18.7866735	102.184006	-48.689016	12.4757925	91.129836
34.295349	8.410337	98.117332	0.823668	15.91336	96.817581	52.277565	-6.859716	102.623047	48.25592	44.859432	101.845673	50.2667425	18.999858	102.23436	-48.6194065	12.826862	91.400802
33.70388	8.522038	98.046753	0.921665	16.397692	97.0616	52.389057	-6.472333	102.381042	48.398445	45.268654	102.035835	50.393751	19.3981605	102.2084385	-48.550421	13.3972235	91.9147615
33.315323	8.638688	97.923172	0.95986	16.764881	97.188751	52.459473	-6.157112	102.12532	48.425438	45.610573	102.110077	50.4424555	19.7267305	102.1176985	-48.5227355	13.8030315	92.2598035
32.969456	8.786864	97.765869	0.990732	17.145006	97.276215	52.528507	-5.820375	101.808258	48.443748	45.981834	102.040527	50.4861275	20.0807295	101.9243925	-48.5046635	14.2092825	92.6280375
32.634754	8.949042	97.521027	1.008557	17.498163	97.293922	52.485287	-5.437235	101.449585	48.489094	46.342873	101.803848	50.4871905	20.452819	101.6267165	-48.4700765	14.543507	92.9611275
32.207653	9.076372	97.256729	1.021997	17.844406	97.224335	52.569138	-5.112651	101.000977	48.443413	46.691154	101.462578	50.5062755	20.7892515	101.2317775	-48.4622815	14.8995605	93.2168925
31.76528	9.150326	96.900162	1.025636	18.153143	97.084145	52.588345	-4.838433	100.565659	48.367214	46.989632	101.033112	50.4777795	21.0755995	100.7993855	-48.4265075	15.2306865	93.3689045
31.274363	9.178138	96.586708	1.002677	18.439224	96.936211	52.508068	-4.541768	100.172333	48.324203	47.243046	100.578835	50.4161355	21.350639	100.375584	-48.4107815	15.527809	93.496838
30.523014	9.246089	96.280777	0.892523	18.844864	96.816345	52.31358	-4.104713	99.716278	48.206234	47.605991	100.087425	50.259907	21.750639	99.9018515	-48.474861	15.939089	93.7308385
30.043549	9.235454	96.204079	0.790748	19.084192	96.802666	52.195515	-3.835949	99.552231	48.123215	47.85733	99.88842	50.159365	22.0106905	99.7203255	-48.577869	16.1576935	93.8850065
29.614717	9.261085	96.143196	0.662676	19.276093	96.793907	52.115559	-3.597416	99.460915	48.00248	48.122143	99.773361	50.0590195	22.2623635	99.617138	-48.7336675	16.2898225	93.970676
29.20715	9.273607	96.087326	0.519104	19.464352	96.751091	52.039356	-3.346209	99.400307	47.896149	48.393013	99.660515	49.9677525	22.523402	99.530411	-48.9295445	16.405302	93.971771
28.797134	9.315421	95.962959	0.380387	19.61215	96.667824	51.981075	-3.112549	99.345276	47.693996	48.677135	99.555359	49.8375355	22.782293	99.4503175	-49.0767615	16.442007	93.8853305
28.375343	9.472283	95.891457	0.262236	19.749168	96.542198	51.948582	-2.896833	99.282852	47.613956	48.910297	99.414101	49.781269	23.006732	99.3484765	-49.256797	16.491604	93.7359195
27.922932	9.627901	95.798332	0.139776	19.870319	96.347198	51.923573	-2.716363	99.253418	47.5051	49.123043	99.267319	49.7143365	23.20334	99.2603685	-49.4347845	16.537298	93.4340275
27.202639	9.8089	95.62439	-0.013178	20.014292	96.005196	51.889759	-2.483413	99.28035	47.366993	49.363335	99.036263	49.628376	23.439961	99.1583065	-49.654732	16.588623	92.8520855
26.660038	9.957602	95.47496	-0.109959	20.126776	95.791733	51.854126	-2.344328	99.271828	47.297974	49.523296	98.91713	49.57605	23.589484	99.094479	-49.795968	16.664068	92.488987
26.085037	10.109399	95.338715	-0.179242	20.263103	95.624329	51.775806	-2.186306	99.219734	47.234097	49.70311	98.878326	49.5049515	23.758402	99.04903	-49.8634355	16.767804	92.199628
25.491592	10.280143	95.205673	-0.242053	20.449993	95.496078	51.700611	-2.010474	99.163071	47.148777	49.84005	98.994812	49.424694	23.914788	99.0789415	-49.9088	16.985198	91.9132145
24.947392	10.395248	95.223434	-0.317575	20.658033	95.45723	51.605904	-1.84351	99.151871	47.028751	49.970924	99.335892	49.3173275	24.063707	99.2438815	-49.9524775	17.252359	91.6705785
24.413494	10.491915	95.254723	-0.415036	20.87628	95.532974	51.480652	-1.701352	99.207619	46.944218	50.096542	99.983437	49.212435	24.197595	99.595528	-50.042507	17.554965	91.47042
23.888632	10.565462	95.364174	-0.556676	21.114012	95.684013	51.353115	-1.558118	99.316345	46.921886	50.256706	100.826218	49.1375005	24.349294	100.0712815	-50.2508525	17.87873	91.2967445
23.087248	10.650212	95.513382	-0.756255	21.524038	95.951042	51.154667	-1.279157	99.388504	46.906708	50.520157	102.058556	49.0306875	24.6205	100.72353	-50.5431975	18.427576	91.178554
22.504669	10.623388	95.575493	-0.861747	21.84071	96.116554	50.991787	-1.059068	99.368309	46.904228	50.69294	102.631546	48.9480075	24.816936	100.9999275	-50.6715015	18.864484	91.2331805
21.854553	10.536812	95.541588	-0.969241	22.179047	96.250275	50.836838	-0.824165	99.324623	46.872375	50.886654	102.981857	48.8546065	25.0312445	101.15324	-50.7930885	19.3268495	91.34731
21.163029	10.348855	95.483986	-1.085698	22.519928	96.321022	50.685818	-0.606072	99.306831	46.811199	51.092575	103.079033	48.7485085	25.2432515	101.192932	-50.9199045	19.7966045	91.449112
20.466591	10.082034	95.425537	-1.23499	22.838331	96.310989	50.536518	-0.409818	99.329704	46.670296	51.27766	102.974937	48.603407	25.433921	101.1523205	-51.073387	20.242741	91.4696575
19.781761	9.747401	95.342453	-1.398602	23.097664	96.202141	50.36953	-0.273274	99.397369	46.496246	51.417351	102.70388	48.432888	25.5720385	101.0506245	-51.230092	20.6232895	91.3536575
19.09786	9.385942	95.231483	-1.58141	23.26952	96.007561	50.232719	-0.196782	99.456146	46.350815	51.518227	102.289986	48.291767	25.6607225	100.873066	-51.454587	20.8783175	91.142056
17.937256	8.751839	95.036346	-1.797039	23.340849	95.598099	50.049084	-0.205827	99.50042	46.121407	51.588036	101.465103	48.0852455	25.6911045	100.4827615	-51.6793235	20.9905935	90.7134365
17.153631	8.176965	94.8218	-1.879518	23.238192	95.294037	49.953278	-0.291563	99.476257	45.99099	51.546143	100.788429	47.972134	25.62729	100.132343	-51.73117	20.849094	90.455731
16.343998	7.585728	94.675529	-1.907225	23.03713	94.942436	49.909775	-0.443702	99.477844	45.827106	51.443489	100.026344	47.8684405	25.4998935	99.752094	-51.6828905	20.5743665	90.132778
15.558897	6.888295	94.48378	-1.918526	22.755726	94.528305	49.909359	-0.643545	99.48307	45.875217	51.252522	99.18132	47.892288	25.3044885	99.332195	-51.72934	20.2069635	89.724415
14.804503	6.236853	94.279877	-1.94126	22.411917	94.061783	49.907856	-0.890985	99.475098	45.963058	51.063644	98.349113	47.935457	25.0863295	98.9121055	-51.817977	19.7375045	89.2114605
13.976467	5.566276	94.068184	-1.969355	22.044706	93.599388	49.87513	-1.185335	99.44088	46.026581	50.835262	97.564995	47.9508555	24.8249635	98.5029375	-51.8895655	19.2644485	88.6958385
13.105745	4.871363	93.753464	-2.025484	21.700418	93.157913	49.80381	-1.516406	99.33416	46.04311	50.583504	96.886436	47.92346	24.533549	98.110298	-51.974428	18.867287	88.205528
11.689898	3.961456	93.313919	-2.205049	21.362728	92.63504	49.551414	-1.962974	99.020958	46.092453	50.264187	96.122429	47.8219335	24.1506065	97.5716935	-52.2320315	18.5748495	87.6983865
10.753141	3.444616	92.988953	-2.402582	21.304249	92.385605	49.277573	-2.099961	98.732841	46.071072	50.191391	95.812508	47.6743225	24.045715	97.2726745	-52.4794865	18.562783	87.4985355
9.800164	3.037475	92.747131	-2.654139	21.417013	92.217049	48.947624	-2.127838	98.450752	45.971703	50.240089	95.60022	47.4596635	24.0561255	97.025486	-52.7679415	18.7779005	87.408612
8.7752	2.673662	92.566544	-2.948825	21.677191	92.120041	48.593269	-1.99458	98.202545	45.748173	50.393658	95.464043	47.170721	24.199539	96.833294	-53.068371	19.154843	87.406788
7.678847	2.364455	92.442345	-3.27757	22.035921	92.088692	48.275791	-1.749204	97.982132	45.43988	50.652206	95.35067	46.8578355	24.451501	96.666401	-53.4129755	19.620341	87.510983
6.641331	2.05296	92.419624	-3.618899	22.418564	92.085838	47.982681	-1.423172	97.805031	45.085152	50.979179	95.19001	46.5339165	24.7780035	96.4975205	-53.7717145	20.0591245	87.6741555
5.640007	1.812209	92.341957	-3.941685	22.766975	92.062889	47.70911	-1.076976	97.582878	44.702942	51.325001	94.994164	46.206026	25.1240125	96.288521	-54.089396	20.4099375	87.837257
4.147475	1.46268	92.194748	-4.37161	23.11446	91.955437	47.333252	-0.622907	97.089592	44.146603	51.764606	94.590828	45.7399275	25.5708495	95.84021	-54.4831475	20.6580705	88.070664
3.070763	1.198373	92.022743	-4.599996	23.199352	91.825279	47.11171	-0.433797	96.664726	43.769981	51.942116	94.197227	45.4408455	25.7541595	95.4309765	-54.6408375	20.6445445	88.2195815
2.077783	0.936825	91.940018	-4.776273	23.165747	91.645554	46.902744	-0.337669	96.218697	43.404598	52.029083	93.656967	45.153671	25.845707	94.937832	-54.706217	20.485787	88.353276
1.156915	0.620948	91.791916	-4.889034	23.016197	91.442352	46.737564	-0.33037	95.800575	43.042564	51.991756	92.997398	44.890064	25.830693	94.3989865	-54.668132	20.201701	88.4857175
0.266653	0.32938	91.817245	-4.95928	22.762009	91.271248	46.632454	-0.414191	95.470482	42.709023	51.831478	92.262016	44.6707385	25.7086435	93.866249	-54.5892985	19.8153745	88.676247
-0.637677	0.037404	91.965118	-5.003689	22.4224	91.140839	46.567123	-0.587338	95.30471	42.408928	51.568443	91.56073	44.4880255	25.4905525	93.43272	-54.4954035	19.3542475	88.848958
-1.557024	-0.235808	92.160728	-5.050061	22.009968	91.089424	46.539673	-0.841474	95.282494	42.193287	51.240337	90.973412	44.36648	25.1994315	93.127953	-54.466602	18.8205045	89.050895
-2.823401	-0.526086	92.544312	-5.144107	21.329062	91.120705	46.495392	-1.336664	95.472458	41.988583	50.685154	90.375153	44.2419875	24.674245	92.9238055	-54.5302015	17.983879	89.3176045
-3.606574	-0.666735	92.746155	-5.205164	20.893435	91.208328	46.425373	-1.668143	95.645149	41.903564	50.318317	90.193527	44.1644685	24.325087	92.919338	-54.5747965	17.461783	89.497318
-4.428958	-0.72184	92.972939	-5.253592	20.52557	91.333504	46.364532	-1.971533	95.789474	41.842361	49.996517	90.130966	44.1034465	24.012492	92.96022	-54.6106305	17.038648	89.706788
-5.206579	-0.686118	93.064819	-5.282285	20.237497	91.469856	46.300049	-2.225464	95.910591	41.811031	49.770035	90.18499	44.05554	23.7722855	93.0477905	-54.62011	16.7027085	89.8919215
-6.065513	-0.525177	93.071587	-5.287865	20.061947	91.562729	46.245441	-2.381905	96.012894	41.839066	49.64381	90.323463	44.0422535	23.6309525	93.1681785	-54.6179835	16.4929415	89.9572795
-6.760452	-0.253936	92.960487	-5.30228	19.989754	91.575119	46.223568	-2.447703	96.047829	41.885056	49.621929	90.585373	44.054312	23.587113	93.316601	-54.658872	16.392395	89.833637
-7.444037	0.070209	92.666405	-5.301962	19.991856	91.541634	46.21117	-2.424772	95.989975	41.935719	49.718708	90.959427	44.0734445	23.646968	93.474701	-54.6773685	16.336744	89.608567
-8.497663	0.685749	92.209175	-5.243039	20.16214	91.500809	46.212517	-2.236518	95.779549	42.032455	50.002979	91.609573	44.122486	23.8832305	93.694561	-54.608564	16.4410495	89.307057
-9.169827	1.21226	91.844093	-5.199456	20.3592	91.46843	46.251289	-2.059468	95.610107	42.111786	50.268154	92.0746	44.1815375	24.104343	93.8423535	-54.5804495	16.614057	89.0945065
-9.921953	1.792546	91.493568	-5.167547	20.600096	91.433975	46.273369	-1.844739	95.403259	42.192501	50.568275	92.553421	44.232935	24.361768	93.97834	-54.568029	16.838424	88.88961
-10.527332	2.432098	91.18885	-5.156313	20.863241	91.375771	46.270309	-1.601545	95.143524	42.248558	50.86496	92.960785	44.2594335	24.6317075	94.0521545	-54.5720595	17.0947745	88.6993875
-11.160168	3.04493	90.830055	-5.170324	21.13933	91.2724	46.219212	-1.357279	94.813606	42.249031	51.138676	93.287552	44.2341215	24.8906985	94.050579	-54.5747695	17.3879615	88.494221
-11.767005	3.665061	90.52459	-5.190367	21.414379	91.15509	46.14587	-1.131189	94.445427	42.211575	51.388611	93.465736	44.1787225	25.128711	93.9555815	-54.5594565	17.700047	88.3545985
-12.453966	4.247929	90.344048	-5.22209	21.661594	91.050018	46.052425	-0.957115	94.064438	42.140694	51.579071	93.494209	44.0965595	25.310978	93.7793235	-54.5407395	18.01221	88.3207125
-13.470657	5.147208	90.12027	-5.328563	21.952143	90.952354	45.900341	-0.771446	93.570724	42.015087	51.779652	93.458298	43.957714	25.504103	93.514511	-54.61484	18.400183	88.390197
-14.169637	5.68018	90.069267	-5.430678	22.071161	90.918892	45.79818	-0.720019	93.342247	41.945229	51.856697	93.440514	43.8717045	25.568339	93.3913805	-54.7330605	18.573983	88.4464035
-14.793637	6.205389	89.973328	-5.560993	22.118538	90.874817	45.719917	-0.731987	93.196945	41.871338	51.888634	93.493813	43.7956275	25.5783235	93.345379	-54.9176135	18.6587525	88.404255
-15.405716	6.625224	89.856094	-5.700503	22.107937	90.822014	45.64917	-0.768145	93.111595	41.789398	51.893024	93.595863	43.719284	25.5624395	93.353729	-55.12029	18.6534345	88.290299
-16.013981	7.00621	89.727631	-5.82895	22.077188	90.75515	45.601585	-0.821395	93.07946	41.709858	51.912098	93.754272	43.6557215	25.5453515	93.416866	-55.3136215	18.6090245	88.093434
-16.632561	7.377375	89.689285	-5.92115	22.02618	90.729668	45.580349	-0.867713	93.093987	41.6273	51.941948	93.926552	43.6038245	25.5371175	93.5102695	-55.4461245	18.5152425	87.9490665
-17.229853	7.717971	89.687225	-5.97225	21.994467	90.779144	45.623051	-0.889887	93.13588	41.560493	51.980114	94.066559	43.591772	25.5451135	93.6012195	-55.536272	18.4438205	87.9570685
-18.152935	8.18755	90.004364	-6.002889	21.973057	90.98188	45.765015	-0.860899	93.344055	41.474869	52.031178	94.164452	43.619942	25.5851395	93.7542535	-55.62572	18.3609745	88.2095065
-18.664841	8.485621	90.286133	-5.991333	21.957455	91.156906	45.866688	-0.860787	93.575287	41.440514	52.027256	94.15625	43.653601	25.5832345	93.8657685	-55.636267	18.3316755	88.4480435
-19.15584	8.700431	90.509331	-5.957705	21.905952	91.28804	45.984726	-0.920937	93.813187	41.436859	51.980312	94.144035	43.7107925	25.5296875	93.978611	-55.6262025	18.2822165	88.597469
-19.587076	8.894786	90.591606	-5.910529	21.809502	91.345612	46.090721	-1.033933	94.02652	41.462357	51.887394	94.157158	43.776539	25.4267305	94.091839	-55.597597	18.1922735	88.599385
-20.057184	9.07501	90.619499	-5.851523	21.673931	91.310791	46.193855	-1.194113	94.166847	41.522572	51.777985	94.195145	43.8582135	25.291936	94.180996	-55.5612595	18.055926	88.440586
-20.504726	9.230454	90.415939	-5.771377	21.510984	91.188416	46.267639	-1.3936	94.212242	41.597111	51.662109	94.261169	43.932375	25.1342545	94.2367055	-55.475129	17.8877135	88.1401265
-21.003231	9.421059	90.206932	-5.678816	21.327259	91.009323	46.320221	-1.585911	94.1465	41.689426	51.538734	94.342873	44.0048235	24.9764115	94.2446865	-55.3624555	17.6781065	87.7739595
-21.650326	9.620936	89.805862	-5.487358	21.040749	90.635178	46.381992	-1.912797	93.865448	41.879116	51.363056	94.428841	44.130554	24.7251295	94.1471445	-55.10527	17.3563685	87.1232115
-22.050991	9.743868	89.434044	-5.332708	20.864244	90.32711	46.412682	-2.179594	93.579636	42.02417	51.24017	94.456192	44.218426	24.530288	94.017914	-54.883842	17.1982	86.636306
-22.40214	9.809297	89.151772	-5.191031	20.686232	90.016655	46.394806	-2.487199	93.218925	42.177425	51.150631	94.411865	44.2861155	24.331716	93.815395	-54.6681775	17.040748	86.217915
-22.760399	9.834485	88.989822	-5.064612	20.488592	89.781792	46.323784	-2.848114	92.87043	42.084129	51.107048	94.387939	44.2039565	24.129467	93.6291845	-54.3331805	16.847717	85.9343995
-23.202682	9.832999	88.991776	-4.994542	20.269407	89.633987	46.216736	-3.237973	92.575729	42.405128	50.893318	94.081474	44.310932	23.8276725	93.3286015	-54.300016	16.7111415	85.9393725
-23.65757	9.8496	89.098289	-5.004071	20.022266	89.591705	46.120415	-3.627811	92.410889	42.464638	50.691044	93.826698	44.2925265	23.5316165	93.1187935	-54.3006685	16.5129155	86.0646165
-24.069014	9.757064	89.207115	-5.078579	19.76399	89.605835	46.044704	-4.002161	92.295494	42.436745	50.459553	93.547508	44.2407245	23.228696	92.921501	-54.3978825	16.299284	86.290169
-24.812651	9.640116	89.53138	-5.257122	19.322006	89.669128	45.932407	-4.535753	92.120018	42.267227	50.051308	93.081787	44.099817	22.7577775	92.6009025	-54.614061	15.8862345	86.7373535
-25.260397	9.515767	89.737144	-5.387589	18.979971	89.688416	45.866123	-4.889516	92.004501	42.135193	49.717583	92.733452	44.000658	22.4140335	92.3689765	-54.775836	15.5459085	87.0078555
-25.612375	9.379376	89.827873	-5.517277	18.607067	89.661423	45.780449	-5.227182	91.953545	41.932964	49.372662	92.462372	43.8567065	22.07274	92.2079585	-54.8912605	15.141394	87.1148875
-25.949039	9.239981	89.737679	-5.661901	18.235014	89.554306	45.686848	-5.566565	91.978516	41.798782	49.014137	92.227623	43.742815	21.723786	92.1030695	-55.066617	14.746242	87.0055425
-26.250061	9.072301	89.506302	-5.808453	17.853895	89.379959	45.609966	-5.880959	92.107513	41.638851	48.68338	92.108223	43.6244085	21.4012105	92.107868	-55.2413145	14.3065795	86.65205
-26.499632	8.893333	89.217636	-5.926563	17.502203	89.202843	45.571011	-6.165425	92.334412	41.604424	48.332359	92.044235	43.5877175	21.083467	92.1893235	-55.4408435	13.920939	86.2163625
-26.71442	8.721422	88.856575	-5.983374	17.156252	89.005623	45.594666	-6.432699	92.621368	41.644051	48.021042	92.061661	43.6193585	20.7941715	92.3415145	-55.5861065	13.5183325	85.6697315
-26.972326	8.512859	88.238419	-5.986986	16.676914	88.676819	45.71896	-6.783068	93.120903	41.755913	47.630714	92.302635	43.7374365	20.423823	92.711769	-55.7114085	12.930005	84.641869
-27.120474	8.432796	87.830009	-5.944506	16.4037	88.483047	45.846916	-6.950753	93.429077	41.951275	47.416939	92.499496	43.8990955	20.233093	92.9642865	-55.7881075	12.574307	84.0018075
-27.309727	8.415906	87.501945	-5.893714	16.170835	88.311462	45.922985	-7.083212	93.677956	42.0093538	47.2252314	92.5123516	43.9661694	20.0710097	93.0951538	-55.7535974	12.2706603	83.5277702
-27.513399	8.470674	87.157394	-5.824601	15.980061	88.149361	45.946159	-7.193045	93.857544	42.0674326	47.0335238	92.5252072	44.0067958	19.9202394	93.1913756	-55.6559978	12.0398826	83.1073464
-27.769136	8.578399	86.865623	-5.747025	15.840355	87.992096	45.956985	-7.318921	93.983673	42.1255114	46.8418162	92.5380628	44.0412482	19.7614476	93.2608679	-55.5352982	11.9192624	82.7233241
-28.107315	8.786476	86.71225	-5.680929	15.719062	87.863831	45.962322	-7.479053	94.080132	42.1835902	46.6501086	92.5509184	44.0729561	19.5855278	93.3155252	-55.4348141	11.8525962	82.4121368
-28.478518	8.998354	86.639038	-5.636819	15.600069	87.806145	45.960026	-7.673623	94.140259	42.241669	46.458401	92.563774	44.1008475	19.392389	93.3520165	-55.3744855	11.807749	82.2602735
-28.970003	9.402338	86.734009	-5.628853	15.420946	87.858734	45.921333	-7.988407	94.146667	42.327164	46.139252	92.360809	44.1242485	19.0754225	93.253738	-55.3819545	11.7664695	82.46373
-29.306263	9.683423	86.880562	-5.622677	15.288896	87.966995	45.894207	-8.186778	94.137329	42.377853	45.946648	92.278458	44.13603	18.879935	93.2078935	-55.381384	11.697857	82.7260965
-29.650259	10.000233	87.123253	-5.604605	15.160338	88.153786	45.888596	-8.387203	94.12455	42.402935	45.769085	92.231842	44.1457655	18.690941	93.178196	-55.3549755	11.629735	83.129376
-29.899921	10.416121	87.606339	-5.582125	15.026744	88.449219	45.872459	-8.569032	94.138786	42.43784	45.594025	92.191292	44.1551495	18.5124965	93.165039	-55.3193995	11.5409915	83.733399
-30.140484	10.946309	88.319305	-5.563913	14.881561	88.922707	45.854256	-8.732586	94.133797	42.419243	45.428288	92.180702	44.1367495	18.347851	93.1572495	-55.2645755	11.415271	84.6881645
-30.450668	11.542374	89.238541	-5.598023	14.70533	89.576141	45.828247	-8.884074	94.1409	42.344429	45.259857	92.217567	44.086338	18.1878915	93.1792335	-55.282384	11.2227685	85.9730485
-30.72337	12.166853	90.359215	-5.643805	14.496165	90.363602	45.777615	-9.066428	94.146324	42.25378	45.07481	92.282677	44.0156975	18.004191	93.2145005	-55.3033075	10.988139	87.5127035
-31.107975	13.159349	92.152718	-5.841967	14.205311	91.650131	45.55587	-9.384501	94.147781	42.022942	44.810604	92.471054	43.789406	17.7130515	93.3094175	-55.47334	10.6975705	89.9908445
-31.267578	13.827785	93.287109	-6.032142	14.027294	92.456345	45.333336	-9.613893	94.136169	41.862724	44.630371	92.650963	43.59803	17.508239	93.393566	-55.662314	10.546349	91.519124
-31.368998	14.650083	94.157288	-6.25842	13.86248	93.110207	45.053478	-9.809544	94.145012	41.690018	44.475044	92.896507	43.371748	17.33275	93.5207595	-55.888588	10.39221	92.6996545
-31.450256	15.516372	94.648483	-6.533308	13.758208	93.574753	44.759605	-9.961493	94.19783	41.324696	44.420822	93.32177	43.0421505	17.2296645	93.7598	-56.1087665	10.2867515	93.389706
-31.481541	16.413937	94.903435	-6.801735	13.705312	93.854958	44.476871	-10.06463	94.297791	41.491554	44.240654	93.506645	42.9842125	17.088012	93.902218	-56.5876825	10.322612	93.807698
-31.490738	17.2943	94.95694	-7.043291	13.685794	94.015274	44.24427	-10.145061	94.411026	41.439247	44.175766	93.843079	42.8417585	17.0153525	94.1270525	-56.9283405	10.3562355	93.9034955
-31.320187	18.193419	94.966682	-7.232064	13.693682	94.125549	44.083153	-10.203418	94.500343	41.215496	44.194473	94.306755	42.6493245	16.9955275	94.403549	-57.1134525	10.3918365	93.847549
-30.931877	19.762144	95.015884	-7.377457	13.733578	94.317245	43.914856	-10.255746	94.631714	41.281502	44.131714	94.78437	42.598179	16.937984	94.708042	-57.353093	10.529172	93.926448
-30.559433	20.781635	95.188072	-7.391809	13.737297	94.507889	43.858719	-10.263724	94.701164	41.329216	44.094448	95.114365	42.5939675	16.915362	94.9077645	-57.3775855	10.559232	94.1080135
-30.160635	21.729671	95.431061	-7.368492	13.710565	94.733322	43.883549	-10.270089	94.738304	41.409035	44.068256	95.48671	42.646292	16.8990835	95.112507	-57.383276	10.5220465	94.354137
-29.587528	22.693148	95.634895	-7.317694	13.656929	94.97364	43.945198	-10.265326	94.765732	41.536308	44.055298	95.888054	42.740753	16.894986	95.326893	-57.376141	10.418872	94.620387
-28.959284	23.73267	95.818687	-7.244172	13.599004	95.19091	44.002861	-10.286915	94.830933	41.941929	43.977154	96.16301	42.972395	16.8451195	95.4969715	-57.460739	10.3528885	94.8848485
-28.323782	24.741907	95.978142	-7.177862	13.548061	95.367828	44.081383	-10.338717	94.943405	41.938091	44.003151	96.70079	43.009737	16.832217	95.8220975	-57.365461	10.263905	94.9135585
-27.59605	25.650707	96.055099	-7.089788	13.485861	95.5233	44.159298	-10.413276	95.101974	42.159031	43.926266	97.098022	43.1591645	16.756495	96.099998	-57.3387405	10.215227	94.946602
-26.311773	27.16474	96.121857	-6.980766	13.360731	95.735756	44.29538	-10.612796	95.4431	42.520546	43.734989	97.62162	43.407963	16.5610965	96.53236	-57.369495	10.1603655	94.939152
-25.452963	28.142586	96.16066	-6.916825	13.255033	95.871307	44.377907	-10.793756	95.750717	42.762466	43.53334	97.979912	43.5701865	16.369792	96.8653145	-57.4038365	10.140274	94.8772995
-24.527145	28.995995	96.234123	-6.851639	13.098207	96.047592	44.471214	-11.016354	96.095726	43.009758	43.311867	98.392365	43.740486	16.1477565	97.2440455	-57.443764	10.0486575	94.8511385
-23.502718	29.926924	96.402008	-6.790592	12.905028	96.279732	44.570656	-11.198605	96.558113	43.279247	43.086285	98.918732	43.9249515	15.94384	97.7384225	-57.5061355	9.866216	94.8210415
-22.472113	30.827457	96.693115	-6.728902	12.693117	96.60363	44.735847	-11.402002	97.090843	43.761681	42.821503	99.444984	44.248764	15.7097505	98.2679135	-57.706568	9.6764835	94.9393465
-21.422331	31.589922	97.120575	-6.664632	12.462954	97.074905	44.954021	-11.571844	97.713776	43.888428	42.696415	100.294662	44.4212245	15.5622855	99.004219	-57.7504885	9.3636225	95.145591
-20.308804	32.417889	97.691566	-6.589462	12.232149	97.635452	45.201874	-11.720308	98.482048	44.321743	42.464176	101.089905	44.7618085	15.371934	99.7859765	-57.9407325	9.092364	95.4849275
-18.658314	33.55426	98.535316	-6.519813	11.895714	98.601013	45.674465	-11.948382	99.70871	44.750248	42.224049	102.418793	45.2123565	15.1378335	101.0637515	-58.2519825	8.6535945	96.1382745
-17.508198	34.233921	99.200508	-6.430669	11.667087	99.2248	45.937271	-12.114363	100.565132	45.001408	42.018433	103.244469	45.4693395	14.952035	101.9048005	-58.3306775	8.382139	96.5447995
-16.315794	34.954338	99.766869	-6.36874	11.421254	99.849861	46.190331	-12.310605	101.363846	45.236763	41.795696	104.032944	45.713547	14.7425455	102.698395	-58.451027	8.0999625	97.001327
-15.214394	35.59586	100.434067	-6.298473	11.175937	100.473145	46.407143	-12.535363	102.085342	45.472397	41.567822	104.757599	45.93977	14.5162295	103.4214705	-58.536716	7.8356445	97.5248195
-14.070417	36.168121	101.194069	-6.235266	10.92977	101.09761	46.58437	-12.760798	102.682785	45.704796	41.318504	105.429771	46.144583	14.278853	104.056278	-58.615115	7.580687	98.138942
-12.878132	36.799198	102.016487	-6.170401	10.696565	101.747635	46.709499	-12.969711	103.167763	45.919636	41.079426	106.102859	46.3145675	14.0548575	104.635311	-58.6553695	7.3382725	98.859959
-11.780225	37.361942	102.976585	-6.10032	10.476982	102.408028	46.826202	-13.134006	103.509918	46.08873	40.870396	106.81192	46.457466	13.868195	105.160919	-58.658106	7.085769	99.655137
-10.162204	38.082127	104.63678	-6.041134	10.171459	103.421364	46.945454	-13.26926	103.782166	46.323639	40.59832	107.836365	46.6345465	13.66453	105.8092655	-58.7168145	6.678388	101.0334625
-9.043649	38.559269	105.83876	-6.040589	10.020427	104.127029	47.001667	-13.290551	103.859779	46.403381	40.472176	108.575592	46.702524	13.5908125	106.2176855	-58.783702	6.4500415	102.0363725
-7.999844	38.926342	107.075378	-6.049494	9.874064	104.842804	47.056015	-13.254995	103.907349	46.415878	40.38752	109.330475	46.7359465	13.5662625	106.618912	-58.8349345	6.1818655	103.066696
-6.974705	39.224766	108.275162	-6.07202	9.790523	105.581726	47.119556	-13.168235	103.971886	46.391972	40.342667	110.035255	46.755764	13.587216	107.0035705	-58.899804	5.99383	104.1598815
-5.875202	39.497719	109.327026	-6.082304	9.773759	106.253181	47.225517	-13.075045	104.080917	46.339558	40.370338	110.680923	46.7825375	13.6476465	107.38092	-58.9471455	5.8998715	105.125442
-4.676521	39.658344	110.128235	-6.092336	9.780033	106.847588	47.339161	-12.966849	104.248535	46.29269	40.423058	111.202858	46.8159255	13.7281045	107.7256965	-59.0005975	5.8319615	105.9694795
-3.675336	39.826714	110.741409	-6.098182	9.844133	107.345177	47.442089	-12.883039	104.469536	46.252258	40.506294	111.647865	46.8471735	13.8116275	108.0587005	-59.0435375	5.8766385	106.6316535
-1.945982	39.921833	111.223183	-6.070704	9.923369	107.904556	47.596394	-12.792034	104.887794	46.240681	40.565002	112.168488	46.9185375	13.886484	108.528141	-59.0599455	5.960254	107.280971
-0.730664	39.824612	111.536964	-6.05707	9.962247	108.203781	47.712082	-12.79456	105.243179	46.264519	40.54483	112.456764	46.9883005	13.875135	108.8499715	-59.1024405	6.049359	107.5575905
0.459355	39.651154	111.691025	-6.019377	9.98437	108.468208	47.84605	-12.811257	105.649078	46.306503	40.513386	112.737511	47.0762765	13.8510645	109.1932945	-59.1150305	6.1176755	107.7431215
1.629653	39.426689	111.957573	-5.978216	9.987833	108.76001	47.995598	-12.806845	106.119095	46.359329	40.453403	113.083626	47.1774635	13.823279	109.6013605	-59.1338955	6.152387	107.9186595
2.88785	39.104965	112.184868	-5.925013	9.976702	109.077324	48.164276	-12.808778	106.653191	46.412369	40.37199	113.46817	47.2883225	13.781606	110.0606805	-59.1383485	6.171798	108.0939675
4.15125	38.66531	112.502838	-5.838097	9.939219	109.4282	48.336418	-12.809857	107.295593	46.450981	40.289585	113.91246	47.3936995	13.739864	110.6040265	-59.0698935	6.138574	108.2523735
5.419264	38.219288	112.704041	-5.745282	9.921453	109.843674	48.572098	-12.794306	108.048904	46.449627	40.1707	114.347984	47.5108625	13.688197	111.198444	-59.0014265	6.154709	108.488904
7.354099	37.392735	112.999107	-5.563984	9.895259	110.504494	49.062263	-12.799853	109.396111	46.421589	40.041546	114.945709	47.741926	13.6208465	112.17091	-58.869894	6.1696715	108.838078
8.628795	36.710846	113.178024	-5.435656	9.882656	110.909294	49.39682	-12.816858	110.326218	46.424259	39.932858	115.297081	47.9105395	13.558	112.8116495	-58.7818515	6.207312	109.0069385
9.907805	36.008018	113.306427	-5.286042	9.824328	111.262856	49.735863	-12.915564	111.179718	46.473499	39.795914	115.590515	48.104681	13.440175	113.3851165	-58.676765	6.208481	109.1405955
11.165197	35.237167	113.414169	-5.101288	9.708992	111.591019	50.062908	-13.001021	111.846558	46.547146	39.642632	115.8517	48.305027	13.3208055	113.849129	-58.507603	6.0971785	109.332909
12.407834	34.320587	113.664017	-4.856114	9.554132	111.908928	50.344162	-13.083994	112.353172	46.65641	39.456093	116.031013	48.500286	13.1860495	114.1920925	-58.212514	5.9222145	109.6257635
13.726701	33.40963	113.73584	-4.584038	9.374047	112.239754	50.642933	-13.211293	112.715027	46.812103	39.276623	116.154991	48.727518	13.032665	114.435009	-57.895594	5.715429	110.044499
14.958312	32.540993	113.978706	-4.28585	9.204073	112.577545	50.970631	-13.337485	112.946877	46.983345	39.077099	116.21138	48.976988	12.869807	114.5791285	-57.548688	5.538339	110.5759615
16.865568	30.955959	114.10836	-3.824314	8.940467	113.019989	51.466728	-13.481776	113.203156	47.252048	38.827354	116.254784	49.359388	12.672789	114.72897	-57.008016	5.208145	111.311008
18.097034	29.93977	114.051888	-3.537325	8.812138	113.213799	51.78548	-13.556149	113.331116	47.427589	38.701305	116.247261	49.6065345	12.572578	114.7891885	-56.6811845	5.051698	111.6384095
19.303001	28.975183	113.978638	-3.311698	8.756454	113.293968	52.075584	-13.58233	113.381287	47.542061	38.582344	116.199287	49.8088225	12.500007	114.790287	-56.4322185	5.012901	111.797649
20.540941	27.870256	113.917854	-3.126707	8.746173	113.257774	52.303982	-13.555077	113.321701	47.592098	38.521938	116.086578	49.94804	12.4834305	114.7041395	-56.201454	5.0089155	111.8114085
21.682926	26.852427	113.650597	-3.020877	8.772717	113.119888	52.462875	-13.485721	113.182175	47.590225	38.481983	115.917755	50.02655	12.498131	114.549965	-56.068304	5.047303	111.689811
22.862366	25.828024	113.345375	-2.938259	8.857583	112.93222	52.562981	-13.430278	113.032196	47.53994	38.482944	115.727821	50.0514605	12.526333	114.3800085	-55.9279785	5.188833	111.4844315
24.080153	24.665701	113.113113	-2.87726	8.950027	112.72876	52.614773	-13.361531	112.936829	47.508057	38.483978	115.534607	50.061415	12.5612235	114.235718	-55.815935	5.3388305	111.221802
25.788942	23.092915	112.814209	-2.82181	9.066992	112.363068	52.689659	-13.2614	112.945389	47.47438	38.535507	115.390411	50.0820195	12.6370535	114.1679	-55.7256395	5.4969305	110.558236
26.993721	21.860912	112.711143	-2.81743	9.144611	112.036011	52.764832	-13.207717	113.033081	47.487007	38.617107	115.33432	50.1259195	12.704695	114.1837005	-55.7607795	5.584527	109.8883215
28.103411	20.735008	112.44944	-2.827285	9.238358	111.614418	52.818604	-13.135365	113.11911	47.466614	38.696716	115.236534	50.142609	12.7806755	114.177822	-55.797179	5.6960405	109.051014
29.260942	19.552746	112.171974	-2.822728	9.325306	111.150047	52.831322	-13.05435	113.20314	47.414227	38.756454	115.029968	50.1227745	12.851052	114.116554	-55.7682305	5.79956	108.18354
30.362425	18.342318	111.875221	-2.828584	9.419811	110.677208	52.817692	-12.973322	113.269951	47.345428	38.807453	114.738914	50.08156	12.9170655	114.0044325	-55.738728	5.9225565	107.3499835
31.423447	17.214933	111.643509	-2.835768	9.501618	110.258362	52.783184	-12.90603	113.366081	47.283512	38.830288	114.3703	50.033348	12.962129	113.8681905	-55.704884	6.041107	106.6485335
32.525414	15.943699	111.371063	-2.829234	9.56149	109.883247	52.731739	-12.852213	113.512436	47.229427	38.828861	113.991882	49.980583	12.988324	113.752159	-55.639051	6.134656	106.014335
33.888931	14.253278	111.244537	-2.863492	9.594859	109.434174	52.659233	-12.887364	113.736252	47.166149	38.79232	113.448273	49.912691	12.952478	113.5922625	-55.639675	6.23724	105.2760855
34.817375	13.104526	111.171684	-2.898682	9.579646	109.167252	52.567146	-12.91005	113.84977	47.132229	38.737858	113.088104	49.8496875	12.913904	113.468937	-55.6470515	6.245388	104.865567
35.434925	12.025	111.251472	-2.929574	9.534338	108.91333	52.463593	-12.932186	113.923195	47.073502	38.65543	112.77108	49.7685475	12.861622	113.3471375	-55.6276955	6.207054	104.4795225
35.307411	11.091126	111.000885	-2.958728	9.461081	108.683037	52.353752	-12.975414	114.002419	47.005333	38.568287	112.490425	49.6795425	12.7964365	113.246422	-55.5969985	6.1257255	104.119652
34.849747	10.426628	111.058846	-2.993098	9.366486	108.505753	52.244686	-13.008705	114.107574	46.9352	38.472725	112.28125	49.589943	12.73201	113.194412	-55.576139	6.000962	103.817094
34.890476	9.52717	110.89357	-3.01427	9.300451	108.368156	52.164043	-13.041709	114.21505	46.885155	38.408398	112.161972	49.524599	12.6833445	113.188511	-55.553139	5.9175575	103.547801
34.471115	8.727491	110.863098	-3.018553	9.251406	108.253349	52.113811	-13.069944	114.313675	46.850643	38.385174	112.095795	49.482227	12.657615	113.204735	-55.519333	5.845197	103.301963
33.988571	7.757284	110.71051	-3.010421	9.268454	108.066246	52.061611	-13.045812	114.347115	46.8204	38.474533	112.063614	49.4410055	12.7143605	113.2053645	-55.4618475	5.8225475	102.9271275
33.618855	7.160697	110.5924	-3.022897	9.359995	107.969574	52.024757	-12.953327	114.256599	46.857426	38.534397	112.038651	49.4410915	12.790535	113.147625	-55.4868855	5.929455	102.791523
33.145744	6.531941	110.43956	-3.016554	9.520094	107.930145	51.986683	-12.77033	114.077316	46.780933	38.764793	112.007538	49.383808	12.9972315	113.042427	-55.416916	6.0429565	102.817863
32.648537	6.018176	110.306763	-3.053137	9.742783	107.939827	51.929832	-12.508728	113.8479	46.730076	38.986198	111.995003	49.329954	13.238735	112.9214515	-55.436228	6.246831	102.9582025
32.139503	5.569355	110.165573	-3.114419	10.007987	108.000633	51.862167	-12.207615	113.626648	46.633564	39.230438	112.007881	49.2478655	13.5114115	112.8172645	-55.4767035	6.5045625	103.1840015
31.740492	5.375565	110.226631	-3.207315	10.293957	108.104996	51.759254	-11.905029	113.441895	46.522205	39.502674	112.076294	49.1407295	13.7988225	112.7590945	-55.5553595	6.7890915	103.4508975
31.347382	5.071713	110.159279	-3.33711	10.582242	108.235786	51.648499	-11.617579	113.283852	46.385929	39.804379	112.198593	49.017214	14.0934	112.7412225	-55.691434	7.071084	103.7303495
30.586111	4.746118	110.077049	-3.556095	11.031936	108.465195	51.481087	-11.181242	113.057205	46.184452	40.282978	112.405869	48.8327695	14.550868	112.731537	-55.9449595	7.513004	104.198853
30.106882	4.466717	109.965553	-3.695755	11.336385	108.602402	51.369614	-10.88201	112.898949	46.032768	40.620838	112.499451	48.701191	14.869414	112.6992	-56.092701	7.803356	104.505604
29.607168	4.284332	109.792183	-3.846639	11.643531	108.710442	51.270603	-10.590558	112.737511	45.885841	40.956821	112.547859	48.578222	15.1831315	112.642685	-56.2715	8.1039305	104.778199
29.103331	4.346483	109.802032	-3.994542	11.963512	108.761047	51.16185	-10.289622	112.576591	45.711884	41.28849	112.5625	48.436867	15.499434	112.5695455	-56.425951	8.42759	104.9525485
28.580412	4.364672	109.676468	-4.154207	12.272141	108.793549	51.041203	-9.97613	112.41256	45.515926	41.6297	112.569023	48.2785645	15.826785	112.4907915	-56.5869785	8.717497	105.0963065
28.039942	4.266824	109.500275	-4.293252	12.563568	108.813644	50.933163	-9.681224	112.278236	45.345001	41.958748	112.587463	48.139082	16.138762	112.4328495	-56.725586	8.988374	105.1944385
27.405828	4.247476	109.473015	-4.402695	12.823902	108.843102	50.826733	-9.41321	112.199951	45.192238	42.240086	112.605392	48.0094855	16.413438	112.4026715	-56.8148755	9.234366	105.2835325
26.528502	4.104661	109.312737	-4.534712	13.129438	108.884087	50.741928	-9.118791	112.139359	45.017353	42.637589	112.63636	47.8796405	16.759399	112.3878595	-56.9490645	9.499477	105.3803145
25.951744	3.999048	109.29351	-4.57877	13.277777	108.9375	50.710117	-8.976911	112.150871	44.944496	42.848614	112.600647	47.8273065	16.9358515	112.375759	-56.9848465	9.6197025	105.499241
25.346189	3.828625	109.271469	-4.604749	13.383375	109.0662	50.669563	-8.89563	112.159859	45.044369	43.029972	112.475182	47.856966	17.067171	112.3175205	-57.066464	9.699579	105.8148795
24.696247	3.624719	109.299828	-4.606867	13.466152	109.316719	50.620914	-8.837929	112.187744	45.034046	43.189491	112.33252	47.82748	17.175781	112.260132	-57.041214	9.756523	106.373306
24.062353	3.314111	109.480515	-4.608974	13.523574	109.636559	50.569664	-8.825355	112.288239	45.059662	43.269733	112.211563	47.814663	17.222189	112.249901	-57.032611	9.824959	107.023217
23.394424	3.065672	109.673134	-4.663208	13.568369	109.972916	50.506165	-8.857968	112.477554	45.084583	43.320534	112.176147	47.795374	17.231283	112.3268505	-57.12179	9.905455	107.6189815
22.760515	2.772103	109.862373	-4.737461	13.600302	110.278908	50.430614	-8.915506	112.695396	45.100761	43.352417	112.207863	47.7656875	17.2184555	112.4516295	-57.2406095	9.9821485	108.1061865
21.821203	2.373136	110.145142	-4.945684	13.65736	110.70874	50.265694	-9.058443	112.953117	44.99144	43.405464	112.373825	47.628567	17.1735105	112.663471	-57.519935	10.1412095	108.754009
21.174095	2.07341	110.313011	-5.111143	13.714687	111.003098	50.082279	-9.161521	113.058647	44.951508	43.39325	112.43708	47.5168935	17.1158645	112.7478635	-57.7391795	10.3135095	109.2583325
20.540943	1.723004	110.51313	-5.302733	13.770248	111.324165	49.868279	-9.230527	113.134148	44.872738	43.388233	112.529076	47.3705085	17.078853	112.831612	-57.9759745	10.461643	109.816718
19.870667	1.381399	110.754059	-5.512495	13.824421	111.680923	49.657089	-9.297789	113.200844	44.786102	43.380074	112.687286	47.2215955	17.0411425	112.944065	-58.2465855	10.6076995	110.417781
19.22254	1.061034	111.004532	-5.712139	13.900005	112.075783	49.436321	-9.353572	113.281998	44.672134	43.376938	112.894287	47.0542275	17.011683	113.0881425	-58.4785055	10.788327	111.0634235
18.582287	0.789832	111.278008	-5.903499	13.965075	112.530029	49.217812	-9.394337	113.416031	44.574608	43.338928	113.109436	46.89621	16.9722955	113.2627335	-58.703208	10.9578545	111.7973245
18.069981	0.496284	111.605217	-6.063387	14.05148	112.975952	49.050938	-9.426055	113.603226	44.42075	43.360443	113.41996	46.735844	16.967194	113.511593	-58.862618	11.135766	112.440311
17.400095	0.02668	112.101471	-6.269268	14.192984	113.509071	48.905838	-9.477839	113.956108	44.148903	43.471695	113.967552	46.5273705	16.996928	113.96183	-59.0659065	11.38904	113.056312
17.007034	-0.297807	112.379578	-6.388292	14.308734	113.746819	48.848198	-9.505402	114.193237	44.486809	43.390835	114.046501	46.6675035	16.9427165	114.119869	-59.4440875	11.6747515	113.373769
16.616961	-0.666015	112.568161	-6.475024	14.421062	113.850594	48.821598	-9.521601	114.367447	44.506073	43.455769	114.179443	46.6638355	16.967084	114.273445	-59.6138835	11.87504	113.427743
16.271847	-1.032422	112.628876	-6.540524	14.56176	113.773155	48.803555	-9.536552	114.469704	44.610786	43.518246	114.17556	46.7071705	16.990847	114.322632	-59.7882185	12.132673	113.223678
16.016563	-1.418094	112.519836	-6.569501	14.678173	113.542809	48.790058	-9.542407	114.469193	44.708206	43.557976	114.098404	46.749132	17.0077845	114.2837985	-59.888134	12.3485615	112.8018195
15.67477	-1.743923	112.291893	-6.581072	14.774208	113.224068	48.778378	-9.558853	114.364311	44.848297	43.545307	113.924911	46.8133375	16.993227	114.144611	-59.9754815	12.555189	112.303525
15.450212	-2.110206	112.012589	-6.538294	14.837601	112.898323	48.743431	-9.576162	114.214584	44.968224	43.490517	113.706848	46.8558275	16.9571775	113.960716	-59.9324155	12.7180245	111.83593
15.204411	-2.590027	111.636803	-6.416877	14.883404	112.42659	48.72422	-9.589884	114.002525	45.168304	43.381893	113.480164	46.946262	16.8960045	113.7413445	-59.780016	12.8708035	111.1118355
14.980295	-2.839373	111.41082	-6.312301	14.905696	112.127853	48.770817	-9.610049	113.835716	45.343685	43.364895	113.35585	47.057251	16.877423	113.595783	-59.681853	12.933969	110.659923
14.759569	-3.072519	111.162415	-6.212748	14.938122	111.836838	48.799931	-9.617991	113.654587	45.540855	43.36599	113.154388	47.170393	16.8739995	113.4044875	-59.595889	13.0022445	110.2691885
14.548354	-3.340736	110.904037	-6.138658	14.958826	111.509254	48.81308	-9.614821	113.410583	45.628643	43.396103	112.895012	47.2208615	16.890641	113.1527975	-59.4981775	13.027011	109.8657105
14.27754	-3.600023	110.594193	-6.097347	15.004916	111.116837	48.766758	-9.613403	113.152519	45.673466	43.428112	112.519814	47.220112	16.9073545	112.8361665	-59.414806	13.1024775	109.3975075
14.014986	-3.906239	110.263802	-6.152153	15.057786	110.681023	48.671944	-9.603574	112.845955	45.680428	43.472969	112.082169	47.176186	16.9346975	112.464062	-59.480492	13.1808745	108.897984
13.742159	-4.109194	109.910217	-6.28223	15.121322	110.225044	48.520466	-9.581516	112.516998	45.624352	43.544662	111.577515	47.072409	16.981573	112.0472565	-59.636869	13.261071	108.4028315
13.404593	-4.479416	109.389603	-6.531939	15.25986	109.53997	48.204746	-9.454704	112.027489	45.377254	43.662228	110.864403	46.791	17.103762	111.445946	-59.854878	13.415958	107.633994
13.231206	-4.68669	109.063293	-6.712888	15.345031	109.133018	47.986748	-9.332039	111.783302	45.205452	43.753742	110.493591	46.5961	17.2108515	111.1384465	-60.021876	13.4792105	107.1275895
13.093403	-4.814407	108.786407	-6.888556	15.425973	108.800529	47.790066	-9.195494	111.583946	45.008804	43.882824	110.275986	46.399435	17.343665	110.929966	-60.176547	13.508281	106.671092
12.955552	-4.879319	108.560005	-7.048347	15.496818	108.535744	47.639767	-9.061624	111.464348	44.843769	44.025101	110.191086	46.241768	17.4817385	110.827717	-60.338462	13.5118975	106.243771
12.818128	-4.874519	108.399132	-7.171746	15.581888	108.356331	47.534458	-8.906254	111.415169	44.73362	44.192169	110.199097	46.134039	17.6429575	110.807133	-60.477531	13.5208185	105.905529
12.669168	-4.797874	108.282265	-7.243905	15.690881	108.210243	47.50288	-8.733077	111.426613	44.651222	44.380974	110.308365	46.077051	17.8239485	110.867489	-60.564861	13.5578135	105.552997
12.51932	-4.667095	108.191071	-7.268596	15.821687	108.039108	47.512623	-8.523343	111.565842	44.597244	44.61261	110.564232	46.0549335	18.0446335	111.065037	-60.5921255	13.5987405	105.013179
12.27558	-4.428344	108.171822	-7.252678	16.072317	107.839729	47.592686	-8.193517	112.033554	44.48838	44.993065	111.082886	46.040533	18.399774	111.55822	-60.545889	13.74486	104.121238
12.011806	-4.193165	108.306244	-7.219561	16.290916	107.805374	47.668652	-7.980682	112.516006	44.456337	45.166958	111.385201	46.0624945	18.593138	111.9506035	-60.5016165	13.988694	103.6601445
11.645166	-3.928328	108.508362	-7.206215	16.491261	107.782784	47.745533	-7.810132	113.036705	44.534683	45.367096	111.660126	46.140108	18.778482	112.3484155	-60.552538	14.20404	103.2171525
11.225011	-3.698384	108.690849	-7.244758	16.675751	107.766235	47.777634	-7.664058	113.480171	44.537781	45.59008	111.891624	46.1577075	18.963011	112.6858975	-60.6472235	14.388491	102.8465725
10.792196	-3.471043	108.817963	-7.321994	16.829433	107.741974	47.76379	-7.565724	113.738808	44.596291	45.750763	111.963127	46.1800405	19.0925195	112.8509675	-60.8240285	14.5663465	102.6329805
10.345479	-3.201101	108.820831	-7.401313	16.951231	107.692734	47.668491	-7.500575	113.754608	44.489479	45.919216	111.932755	46.078985	19.2093205	112.8436815	-60.881611	14.6931415	102.5417865
9.874487	-2.96849	108.597626	-7.484335	17.015305	107.603111	47.508877	-7.444154	113.516342	44.42749	45.999371	111.777924	45.9681835	19.2776085	112.647133	-60.9368535	14.7530015	102.559089
9.171653	-2.588478	108.102974	-7.64491	17.049467	107.417931	47.260899	-7.430508	112.806572	44.319489	45.968975	111.421135	45.790194	19.2692335	112.1138535	-61.080014	14.8297005	102.7220085
8.682876	-2.26948	107.710541	-7.742338	17.052362	107.290291	47.045864	-7.418846	112.202789	44.185783	45.917557	111.212685	45.6158235	19.2493555	111.707737	-61.1004995	14.8553685	102.872845
8.138625	-1.87548	107.337257	-7.85757	17.088602	107.21489	46.802719	-7.351539	111.637642	44.038437	45.894253	111.062195	45.420578	19.271357	111.3499185	-61.135718	14.905847	103.0798615
7.502442	-1.426046	107.127174	-7.953344	17.194456	107.281136	46.59539	-7.222828	111.236488	43.831108	45.940792	111.045525	45.213249	19.358982	111.1410065	-61.119937	15.02993	103.4212655
6.838162	-0.922513	107.083633	-8.069973	17.376438	107.520355	46.415791	-7.027398	111.032532	43.773987	46.030022	111.163452	45.094889	19.501312	111.097992	-61.234835	15.251564	103.942718
6.229373	-0.382019	107.288452	-8.189083	17.620192	107.889572	46.267056	-6.817771	110.964928	43.618248	46.215355	111.501984	44.942652	19.698792	111.233456	-61.320818	15.541592	104.545688
5.584845	0.065824	107.475975	-8.333214	17.920605	108.344528	46.119595	-6.602278	110.973526	43.503952	46.439205	111.949448	44.8117735	19.9184635	111.461487	-61.4782015	15.9227465	105.227569
4.695083	0.824674	107.80822	-8.576068	18.448744	109.041489	45.881218	-6.224303	111.012337	43.360233	46.799313	112.770103	44.6207255	20.287505	111.89122	-61.7728615	16.609983	106.191758
4.100019	1.353453	107.988235	-8.766493	18.806604	109.465584	45.723743	-5.951597	111.044403	43.246414	47.048367	113.380478	44.4850785	20.548385	112.2124405	-62.0180645	17.064823	106.7187275
3.520076	1.900941	108.184433	-8.961052	19.166222	109.846024	45.565216	-5.649152	111.101471	43.098305	47.308434	114.009354	44.3317605	20.829641	112.5554125	-62.2538645	17.502803	107.1366355
2.90275	2.358666	108.252869	-9.148112	19.477234	110.168015	45.41378	-5.373909	111.146378	42.941284	47.581017	114.605545	44.177532	21.103554	112.8759615	-62.473756	17.850914	107.4600685
2.218449	2.795038	108.37339	-9.330431	19.760122	110.442886	45.284588	-5.110301	111.153458	42.849113	47.817898	115.088699	44.0668505	21.3537985	113.1210785	-62.7277125	18.1664455	107.7646935
1.517913	3.176852	108.458778	-9.482043	20.025179	110.658012	45.172356	-4.897036	111.156227	42.723179	48.039818	115.408516	43.9477675	21.571391	113.2823715	-62.9118535	18.478967	108.0336525
0.898853	3.482556	108.559189	-9.583373	20.233946	110.784256	45.092701	-4.704426	111.173996	42.622902	48.224079	115.536903	43.8578015	21.7598265	113.3554495	-63.0245475	18.7080655	108.2130625
0.021712	3.721473	108.600975	-9.633367	20.439236	110.760773	45.103474	-4.540938	111.214157	42.510891	48.417019	115.462852	43.8071825	21.9380405	113.3385045	-63.0739165	18.9404315	108.1830415
-0.482699	3.807964	108.603798	-9.617717	20.495472	110.634735	45.169289	-4.520192	111.296417	42.479897	48.433136	115.256073	43.824593	21.956472	113.276245	-63.060027	19.034472	107.993225
-0.989626	3.859454	108.615685	-9.544218	20.469219	110.472488	45.235096	-4.566225	111.422386	42.485332	48.380627	115.006165	43.860214	21.907201	113.2142755	-62.94865	19.031237	107.7307005
-1.481004	3.830997	108.552383	-9.453519	20.3808	110.329483	45.316944	-4.667735	111.509239	42.521332	48.291924	114.770294	43.919138	21.8120945	113.1397665	-62.826176	18.9495055	107.5191995
-2.093072	3.763462	108.550308	-9.33039	20.22109	110.225235	45.397697	-4.815154	111.560524	42.573692	48.150455	114.580536	43.9856945	21.6676505	113.07053	-62.6464745	18.7745295	107.37994
-2.679783	3.67774	108.521561	-9.207435	20.053677	110.175194	45.48061	-4.969925	111.602631	42.705582	48.000896	114.443184	44.093096	21.5154855	113.0229075	-62.507966	18.5918685	107.3274805
-3.251297	3.501213	108.551193	-9.074244	19.880754	110.151985	45.564537	-5.119441	111.668953	42.799713	47.860813	114.36808	44.182125	21.370686	113.0185165	-62.330613	18.390822	107.2854535
-3.990053	3.248564	108.617104	-8.950974	19.686594	110.1661	45.69735	-5.368223	111.847702	42.989685	47.643436	114.278412	44.3435175	21.1376065	113.063057	-62.2454655	18.2355815	107.269143
-4.516305	3.072265	108.696297	-8.905322	19.619177	110.186493	45.746174	-5.493709	111.995224	43.03627	47.534752	114.265732	44.391222	21.0205215	113.130478	-62.201866	18.2178325	107.242508
-5.111303	2.860562	108.776428	-8.863277	19.563894	110.200081	45.780884	-5.607782	112.12574	43.135979	47.429848	114.209129	44.4584315	20.911033	113.1674345	-62.1849855	18.216755	107.2327275
-5.687465	2.620421	108.779442	-8.837886	19.509119	110.204086	45.826187	-5.722213	112.222717	43.136311	47.352337	114.189842	44.481249	20.815062	113.2062795	-62.157021	18.203176	107.2018925
-6.356581	2.367715	108.775963	-8.812933	19.425255	110.191452	45.85981	-5.822924	112.272957	43.166687	47.260975	114.16655	44.5132485	20.7190255	113.2197535	-62.1391145	18.1314845	107.1631505
-6.996187	2.076852	108.736633	-8.783484	19.325794	110.16996	45.883842	-5.930655	112.293007	43.23864	47.152542	114.152527	44.561241	20.6109435	113.222767	-62.128209	18.0406445	107.117153
-7.57456	1.777011	108.66172	-8.731183	19.202185	110.134193	45.921436	-6.041678	112.284874	43.246887	47.070587	114.183022	44.5841615	20.5144545	113.233948	-62.0465275	17.8899155	107.034438
-8.430258	1.33119	108.597694	-8.645658	19.000656	110.071541	46.035004	-6.2288	112.245712	43.38665	46.889137	114.12606	44.710827	20.3301685	113.185886	-62.002143	17.6711435	106.957196
-9.066476	1.028461	108.599152	-8.55963	18.85976	110.007477	46.127987	-6.368433	112.228775	43.410828	46.768951	114.027237	44.7694075	20.200259	113.128006	-61.8886675	17.519261	106.886948
-9.692526	0.613765	108.602837	-8.464981	18.689161	109.945236	46.217545	-6.523122	112.214836	43.549774	46.657681	113.827705	44.8836595	20.0672795	113.0212705	-61.8136215	17.3110425	106.8692015
-10.382457	0.230359	108.712662	-8.305402	18.465467	109.86972	46.312195	-6.716416	112.209579	43.67981	46.54554	113.511566	44.9960025	19.914562	112.8605725	-61.6068065	17.016372	106.8788675
-11.024789	-0.207748	108.916008	-8.104418	18.194214	109.81636	46.441128	-6.972236	112.204025	43.836117	46.349789	112.988594	45.1386225	19.6887765	112.5963095	-61.3474585	16.6996515	107.0364105
-11.594475	-0.633124	109.101715	-7.899611	17.851521	109.745979	46.56197	-7.317526	112.237457	44.062759	46.016193	112.378784	45.3123645	19.3493335	112.3081205	-61.1115865	16.3537085	107.1838375
-12.197051	-1.045217	109.337234	-7.701539	17.445419	109.653786	46.673424	-7.719741	112.273964	44.244339	45.626877	111.812637	45.4588815	18.953568	112.0433005	-60.8619595	15.93727	107.2642715
-13.141682	-1.679666	109.498062	-7.459079	16.8025	109.480324	46.769737	-8.324394	112.352684	44.532681	45.008682	111.047836	45.651209	18.342144	111.70026	-60.569367	15.262856	107.260388
-13.803202	-2.0069	109.542099	-7.33156	16.386063	109.343971	46.818523	-8.667516	112.373459	44.650795	44.612492	110.594604	45.734659	17.972488	111.4840315	-60.397779	14.799638	107.2039105
-14.419293	-2.321585	109.56192	-7.216744	15.994731	109.194016	46.864902	-8.953156	112.380638	44.719601	44.254517	110.184525	45.7922515	17.6506805	111.2825815	-60.2257395	14.3387815	107.1054505
-14.948532	-2.569482	109.510887	-7.097001	15.634303	109.041	46.923904	-9.209179	112.357033	44.656773	43.974098	109.91626	45.7903385	17.3824595	111.1366465	-59.9843405	13.8861465	106.9453535
-15.462828	-2.747919	109.475479	-6.990798	15.302844	108.921707	47.022766	-9.429504	112.314964	44.672836	43.69445	109.636513	45.847801	17.132473	110.9757385	-59.829397	13.473215	106.8676755
-15.949376	-2.78723	109.474312	-6.863504	15.013284	108.850388	47.145786	-9.634773	112.273277	44.727325	43.439091	109.45752	45.9365555	16.902159	110.8653985	-59.6635635	13.124409	106.8353775
-16.515814	-2.802909	109.424118	-6.707548	14.782098	108.831726	47.298172	-9.816397	112.216911	44.823612	43.231308	109.387604	46.060892	16.7074555	110.8022575	-59.475988	12.8567405	106.8611945
-17.253716	-2.560147	109.447182	-6.421506	14.505172	108.898308	47.558247	-10.023398	112.098625	45.077679	43.029659	109.444443	46.317963	16.5031305	110.771534	-59.160975	12.5072135	107.025082
-17.739891	-2.392106	109.405121	-6.201963	14.381393	108.969238	47.762993	-10.130099	111.997589	45.285763	42.948887	109.554466	46.524378	16.409394	110.7760275	-58.928304	12.353392	107.1624485
-18.111116	-2.1383	109.364761	-5.971168	14.291495	109.021355	47.988178	-10.184718	111.862038	45.490788	42.917408	109.681908	46.739483	16.366345	110.771973	-58.681819	12.216645	107.270737
-18.447891	-1.789997	109.28521	-5.735878	14.233634	109.025703	48.220272	-10.20271	111.685135	45.798538	42.883801	109.667824	47.009405	16.3405455	110.6764795	-58.481161	12.1267225	107.3749265
-18.800758	-1.355498	109.122833	-5.509571	14.196992	108.971283	48.464092	-10.205499	111.434959	45.870621	42.940853	109.786293	47.1673565	16.367677	110.610626	-58.1864985	12.026307	107.33194
-19.180704	-0.859065	108.884964	-5.274105	14.138521	108.826462	48.689987	-10.18199	111.056206	45.997101	42.970703	109.77095	47.343544	16.3943565	110.413578	-57.891754	11.8826855	107.239346
-19.453405	-0.368033	108.673355	-5.040153	14.04774	108.640266	48.850094	-10.152117	110.577431	46.138729	42.994873	109.710098	47.4944115	16.421378	110.1437645	-57.5747175	11.674102	107.1367675
-19.843243	0.326043	108.259132	-4.680548	13.840196	108.356941	49.011566	-10.137062	109.781433	46.324318	42.982838	109.564125	47.667942	16.422888	109.672779	-57.029038	11.257504	107.041103
-19.992132	0.834501	108.047295	-4.453736	13.669348	108.175217	49.127163	-10.148901	109.312454	46.54417	42.929947	109.382294	47.8356665	16.390523	109.347374	-56.7431385	10.948173	107.00306
-20.172539	1.431632	107.9245	-4.269367	13.500444	108.059059	49.257011	-10.147196	108.955048	46.534431	42.956478	109.402145	47.895721	16.404641	109.1785965	-56.434455	10.596247	106.9395215
-20.355433	2.050879	107.878304	-4.097959	13.346493	108.021774	49.548298	-10.208867	108.677185	46.614403	42.951126	109.29644	48.0813505	16.3711295	108.9868125	-56.2772685	10.3218565	107.0567355
-20.432779	2.644069	107.965195	-3.956373	13.205357	108.0168	49.724609	-10.245195	108.560242	46.771286	42.877697	109.071327	48.2479475	16.316251	108.8157845	-56.1606935	10.094463	107.2178155
-20.482111	3.19222	108.044769	-3.811063	13.091954	108.056168	49.919804	-10.292907	108.544922	46.81139	42.798412	108.921555	48.365597	16.2527525	108.7332385	-55.987723	9.9311555	107.3790975
-20.461199	3.748759	108.145485	-3.675026	12.956658	108.102058	50.090332	-10.34943	108.630119	46.762798	42.741558	108.849022	48.426565	16.196064	108.7395705	-55.776617	9.717252	107.4645455
-20.366882	4.699795	108.236359	-3.456404	12.690573	108.123253	50.426483	-10.4745	108.800713	46.853935	42.577194	108.638779	48.640209	16.051347	108.719746	-55.553017	9.329799	107.52676
-20.260838	5.337788	108.178856	-3.284758	12.469728	108.08506	50.676258	-10.545035	108.931519	46.977596	42.48455	108.508972	48.826927	15.9697575	108.7202455	-55.396443	8.9696985	107.4498745
-20.057627	5.992908	107.984543	-3.081269	12.238724	107.954582	50.969429	-10.622891	109.020378	47.101357	42.429325	108.416351	49.035393	15.903217	108.7183645	-55.197931	8.574231	107.1907995
-19.82996	6.569269	107.687401	-2.853166	11.997296	107.757935	51.26915	-10.663172	109.059799	47.247253	42.370541	108.331383	49.2582015	15.8536845	108.695591	-54.9645335	8.1409075	106.820279
-19.535204	7.22778	107.325279	-2.578866	11.788227	107.487885	51.604347	-10.703388	109.051773	47.431183	42.319889	108.234215	49.517765	15.8082505	108.642994	-54.675497	7.7682035	106.332776
-19.219427	7.996368	106.823387	-2.298802	11.616991	107.128128	51.943703	-10.70189	109.005379	47.648502	42.288853	108.150063	49.7961025	15.7934815	108.577721	-54.3937065	7.4405005	105.678535
-18.859238	8.752192	106.245148	-2.015855	11.466406	106.70575	52.285534	-10.671796	108.907852	47.863834	42.308666	108.148933	50.074684	15.818435	108.5283925	-54.106394	7.114377	104.8831075
-18.313538	9.887008	105.29393	-1.633101	11.250483	106.0438	52.731258	-10.590122	108.729126	48.17804	42.38158	108.25856	50.454649	15.895729	108.493843	-53.720851	6.605237	103.593757
-17.906418	10.674318	104.822937	-1.407801	11.157759	105.705116	52.989983	-10.54193	108.633133	48.357876	42.413231	108.315109	50.6739295	15.9356505	108.474121	-53.4895315	6.3798675	102.936111
-17.518116	11.584288	104.487122	-1.205763	11.082884	105.471436	53.215778	-10.505116	108.553436	48.527271	42.436249	108.371223	50.8715245	15.9655665	108.4623295	-53.2830505	6.2002015	102.4805425
-17.075048	12.477146	104.401253	-0.956482	11.029141	105.372833	53.445564	-10.455361	108.481537	48.828674	42.423138	108.313644	51.137119	15.9838885	108.3975905	-53.050083	6.0743935	102.3480755
-16.660469	13.348863	104.41452	-0.710724	10.980909	105.411232	53.690731	-10.428454	108.429955	49.034683	42.42524	108.350288	51.362707	15.998393	108.3901215	-52.784155	5.963425	102.4323425
-16.207426	14.182014	104.507706	-0.470894	10.914783	105.500519	53.911507	-10.390606	108.392654	49.095146	42.434811	108.516563	51.5033265	16.0221025	108.4546085	-52.4451145	5.8074635	102.5464295
-15.779556	15.096551	104.584717	-0.236985	10.853526	105.551926	54.094517	-10.350216	108.272469	49.34853	42.447617	108.574905	51.7215235	16.0487005	108.423687	-52.1954935	5.6583515	102.680165
-15.066931	16.512617	104.54332	0.078481	10.744689	105.440735	54.274178	-10.314342	107.759453	49.632904	42.497734	108.515343	51.953541	16.091696	108.137398	-51.796579	5.397682	102.744072
-14.630571	17.413307	104.361107	0.26928	10.692265	105.198578	54.257465	-10.265237	107.239578	49.811474	42.515835	108.290657	52.0344695	16.125299	107.7651175	-51.4959095	5.259231	102.6320385
-14.162259	18.288889	104.106964	0.436191	10.678522	104.867577	54.264671	-10.225755	106.643936	49.966717	42.539806	107.963181	52.115694	16.1570255	107.3035585	-51.243312	5.2000185	102.4315955
-13.687852	19.23785	103.812431	0.553511	10.696651	104.50956	54.273056	-10.150182	106.088593	50.015457	42.62907	107.62484	52.1442565	16.239444	106.8567165	-51.0372345	5.153858	102.1624035
-13.175999	20.19335	103.507324	0.626828	10.762189	104.153358	54.232544	-10.029969	105.583382	50.059814	42.702339	107.216789	52.146179	16.336185	106.4000855	-50.892523	5.188193	101.9066305
-12.689419	21.155943	103.240883	0.6641	10.858432	103.845512	54.176861	-9.896657	105.139648	50.075226	42.787682	106.830109	52.1260435	16.4455125	105.9848785	-50.7978435	5.2713515	101.7061455
-12.203853	22.024282	103.006409	0.646831	10.962997	103.586601	54.118664	-9.731982	104.733398	50.037868	42.891899	106.467262	52.078266	16.5799585	105.60033	-50.784604	5.3460355	101.572872
-11.419225	23.380741	102.665154	0.621352	11.094544	103.195107	54.015167	-9.49355	104.180923	49.944626	43.09127	105.953011	51.9798965	16.79886	105.066967	-50.7371925	5.390228	101.323247
-10.805446	24.256035	102.404976	0.590231	11.160257	102.9086	53.840847	-9.295247	103.895912	49.850281	43.200428	105.71151	51.845564	16.9525905	104.803711	-50.665102	5.3679235	101.013489
-10.267194	25.127876	102.110649	0.521706	11.221502	102.636566	53.879566	-9.181552	103.586914	49.675934	43.395676	105.427567	51.77775	17.107062	104.5072405	-50.734338	5.335942	100.7658915
-9.697314	25.905973	101.73819	0.445282	11.26202	102.293121	53.8638	-9.034382	103.361389	49.670197	43.517391	105.138351	51.7669985	17.2415045	104.24987	-50.8764345	5.2825355	100.336372
-9.075644	26.735518	101.341949	0.378295	11.279695	101.899086	53.852089	-8.903723	103.176842	49.694542	43.604378	104.867622	51.7733155	17.3503275	104.022232	-51.0167255	5.2090625	99.77594
-8.379737	27.495995	100.889824	0.277999	11.312892	101.524651	53.836514	-8.77673	103.002525	49.432194	43.722691	104.784821	51.634354	17.4729805	103.893673	-51.078356	5.1528035	99.155629
-7.735363	28.268904	100.499489	0.196004	11.326139	101.149216	53.815426	-8.642595	102.836021	49.45071	43.818615	104.591599	51.633068	17.58801	103.71381	-51.24106	5.064268	98.584622
-6.769608	29.314268	100.249466	0.102696	11.326034	100.795959	53.742622	-8.489631	102.511108	49.112492	43.96011	104.670425	51.427557	17.7352395	103.5907665	-51.222165	4.9168285	98.0011515
-6.060135	30.024832	100.315651	0.054053	11.336073	100.724495	53.67318	-8.399235	102.22142	49.171413	44.016914	104.716446	51.4222965	17.8088395	103.468933	-51.3141905	4.8633065	97.980057
-5.250088	30.664932	100.591064	-0.01116	11.367921	100.751068	53.571415	-8.274476	101.928925	49.003441	44.110222	104.969856	51.287428	17.917873	103.4493905	-51.309748	4.817969	98.0527455
-4.613296	31.355927	100.926193	-0.096401	11.452188	100.848495	53.46344	-8.093782	101.703796	48.987026	44.24194	105.21904	51.225233	18.074079	103.461418	-51.418035	4.830297	98.235572
-3.917008	31.956907	101.285767	-0.199426	11.604046	101.019928	53.376091	-7.869976	101.649353	48.922226	44.397274	105.52137	51.1491585	18.263649	103.5853615	-51.5480105	4.944443	98.4544945
-3.175702	32.564198	101.642021	-0.319371	11.836739	101.269592	53.334229	-7.640829	101.756813	48.831009	44.59322	105.861153	51.082619	18.4761955	103.808983	-51.721361	5.1972825	98.730201
-2.366482	33.074978	102.102638	-0.45611	12.107308	101.585938	53.306992	-7.423666	101.982582	48.71944	44.78006	106.252922	51.013216	18.678197	104.117752	-51.925436	5.536419	99.054124
-1.255004	33.783611	102.970352	-0.687616	12.535079	102.266762	53.190918	-7.151535	102.58522	48.589127	44.985573	107.053207	50.8900225	18.917019	104.8192135	-52.2652545	6.153139	99.7143105
-0.547899	34.12656	103.732094	-0.864845	12.779384	102.862595	53.070797	-6.997146	103.081467	48.5336	45.083454	107.748642	50.8021985	19.043154	105.4150545	-52.5318885	6.515614	100.3101355
0.198302	34.35479	104.619637	-1.072926	13.005489	103.55687	52.914589	-6.878618	103.676865	48.518188	45.163475	108.512627	50.7163885	19.1424285	106.094746	-52.8622405	6.8685495	101.018994
0.989939	34.544373	105.472038	-1.303416	13.206598	104.271576	52.808846	-6.815107	104.313538	48.493122	45.229652	109.335777	50.650984	19.2072725	106.8246575	-53.257816	7.2059235	101.7184945
1.695116	34.691696	106.409882	-1.536561	13.407934	104.984329	52.719532	-6.766804	104.975197	48.411072	45.293694	110.138359	50.565302	19.263445	107.556778	-53.638424	7.552423	102.41188
2.498258	34.6633	107.037949	-1.793383	13.570783	105.61702	52.625095	-6.690948	105.629028	48.371868	45.335796	110.824738	50.4984815	19.322424	108.226883	-54.0852475	7.819142	103.007157
3.182447	34.5811	107.587708	-2.003772	13.711151	106.154236	52.55888	-6.664647	106.216637	48.259968	45.380497	111.355507	50.409424	19.357925	108.786072	-54.416968	8.064377	103.5224
4.298077	34.298271	108.062576	-2.309239	13.858732	106.739113	52.417248	-6.658729	106.975845	47.986927	45.44479	111.844162	50.2020875	19.3930305	109.4100035	-54.8205655	8.3244335	104.0682225
5.014788	34.061626	108.273529	-2.497219	13.950819	106.997551	52.312141	-6.668267	107.38826	47.838223	45.464767	111.964561	50.075182	19.39825	109.6764105	-55.06962	8.503388	104.3186915
5.763179	33.693352	108.241257	-2.686832	13.991849	107.177246	52.185471	-6.711976	107.714424	47.703785	45.457767	111.997864	49.944628	19.3728955	109.856144	-55.318292	8.6108025	104.498348
6.394137	33.255119	108.233665	-2.862392	13.998219	107.331909	52.02655	-6.787798	107.942268	47.593201	45.368313	111.957489	49.8098755	19.2902575	109.9498785	-55.5346595	8.7061805	104.7139395
7.014908	32.684502	108.184288	-3.050959	13.988924	107.452713	51.824127	-6.894054	108.092651	47.44537	45.2715	111.85955	49.6347485	19.188723	109.9761005	-55.7366665	8.789125	104.9293255
7.74667	32.102402	108.160782	-3.221926	13.973668	107.605103	51.597572	-7.036341	108.222649	47.328861	45.152443	111.738525	49.4632165	19.058051	109.980587	-55.9070685	8.889285	105.229619
8.414897	31.43922	108.152916	-3.39776	13.971001	107.782516	51.369209	-7.162403	108.403519	47.239925	45.024292	111.638222	49.304567	18.9309445	110.0208705	-56.100087	9.0110575	105.5441615
9.298895	30.385265	108.250061	-3.650972	13.994722	108.166954	51.069607	-7.369359	108.811653	47.075657	44.850624	111.574486	49.072632	18.7406325	110.1930695	-56.374576	9.2488115	106.1408385
9.882565	29.577324	108.37587	-3.800826	14.049806	108.513596	50.889088	-7.499202	109.210632	46.989578	44.732098	111.552216	48.939333	18.616448	110.381424	-56.540985	9.483164	106.645768
10.515773	28.764061	108.623596	-3.945484	14.107272	108.872879	50.745605	-7.621986	109.666107	46.91766	44.657658	111.595917	48.8316325	18.517836	110.631012	-56.7226005	9.696708	107.114746
11.097364	27.921322	108.786736	-4.084259	14.179252	109.252441	50.615173	-7.728384	110.150024	46.884418	44.604401	111.662079	48.7497955	18.4380085	110.9060515	-56.9183135	9.9204955	107.5988305
11.664371	27.075985	109.02507	-4.179399	14.260833	109.614883	50.503178	-7.807348	110.637917	46.846363	44.546581	111.740448	48.6747705	18.3696165	111.1891825	-57.0335685	10.1520495	108.0405835
12.227605	26.183493	109.218811	-4.273492	14.367475	109.923782	50.420963	-7.865445	111.109497	46.823654	44.516369	111.846458	48.6223085	18.325462	111.4779775	-57.1692925	10.409488	108.3695865
12.828441	25.300762	109.493126	-4.368505	14.480989	110.138199	50.364864	-7.903707	111.525711	46.808079	44.506035	111.962807	48.5864715	18.301164	111.744259	-57.3234815	10.660814	108.532139
13.63057	24.004789	109.617905	-4.51038	14.673196	110.268555	50.2789	-7.885871	111.93367	46.769924	44.547207	112.133194	48.524412	18.330668	112.033432	-57.545172	11.015724	108.503678
14.165232	23.110149	109.622276	-4.593729	14.826385	110.320663	50.16877	-7.836331	112.021912	46.702812	44.583931	112.184418	48.435791	18.3738	112.103165	-57.623249	11.27897	108.538161
14.688272	22.219984	109.674278	-4.65348	14.990272	110.379471	50.038719	-7.777483	112.017807	46.65361	44.616356	112.19088	48.3461645	18.4194365	112.1043435	-57.6531245	11.5611075	108.6545985
15.214798	21.3319	109.699379	-4.699238	15.17404	110.454216	49.921505	-7.716915	112.020706	46.638569	44.667473	112.213959	48.280037	18.475279	112.1173325	-57.678513	11.872801	108.7910995
15.694037	20.502352	109.800323	-4.725807	15.394267	110.556198	49.829834	-7.645719	112.098106	46.60957	44.724655	112.25386	48.219702	18.539468	112.175983	-57.671316	12.249066	108.936413
16.141623	19.621321	109.835693	-4.749587	15.636619	110.658249	49.783051	-7.56713	112.258171	46.558445	44.794373	112.325859	48.170748	18.6136215	112.292015	-57.669922	12.6596165	109.024483
16.613863	18.744324	110.035492	-4.771057	15.916838	110.756638	49.751808	-7.473269	112.506424	46.710014	44.844986	112.383102	48.230911	18.6858585	112.444763	-57.773025	13.1478175	109.068513
17.249445	17.507498	110.21962	-4.754241	16.349012	110.921112	49.770428	-7.283264	112.996864	46.668243	44.975948	112.491226	48.2193355	18.846342	112.744045	-57.7278175	13.851682	109.098179
17.65205	16.643867	110.417221	-4.69167	16.617607	111.032379	49.845383	-7.129153	113.477959	46.656322	45.085239	112.645126	48.2508525	18.978043	113.0615425	-57.6341925	14.257171	109.0032155
18.025248	15.76962	110.728607	-4.596023	16.827749	111.148056	50.013893	-7.007995	114.078667	46.766663	45.174122	112.874962	48.390278	19.0830635	113.4768145	-57.582324	14.5724345	108.8192975
18.394527	14.902642	111.083893	-4.459298	16.9666	111.200012	50.220863	-6.9288	114.756981	46.808289	45.273685	113.252617	48.514576	19.1724425	114.004799	-57.433172	14.7607575	108.395225
18.739437	14.147756	111.335197	-4.333931	17.031254	111.158775	50.428452	-6.867063	115.437126	46.94371	45.360733	113.701248	48.686081	19.246835	114.569187	-57.353943	14.815673	107.748363
19.001713	13.305822	111.559868	-4.15506	17.045645	110.927788	50.632263	-6.829084	116.036949	47.115181	45.441986	114.186073	48.873722	19.306451	115.111511	-57.183842	14.784839	106.744065
19.218313	12.484779	111.52536	-3.986778	17.05678	110.509232	50.809566	-6.837694	116.536285	47.336243	45.460678	114.610718	49.0729045	19.311492	115.5735015	-57.0464605	14.802068	105.4449625
19.448141	11.202194	111.287651	-3.70093	17.127323	109.543968	50.963646	-6.913041	116.969147	47.693207	45.388149	115.068909	49.3284265	19.237554	116.019028	-56.7302865	15.017092	103.068908
19.487848	10.439272	110.85817	-3.474184	17.223783	108.814529	51.032364	-6.986345	116.994164	47.93515	45.368149	115.210938	49.483757	19.190902	116.102551	-56.432125	15.256664	101.526507
19.468979	9.773948	110.318634	-3.225808	17.386385	108.106506	51.081993	-7.007239	116.774307	48.217106	45.351601	115.167473	49.6495495	19.172181	115.97089	-56.1011655	15.600589	100.242122
19.287775	9.128634	109.728004	-2.968342	17.584862	107.483986	51.116722	-6.971015	116.347504	48.485519	45.376705	114.989662	49.8011205	19.202845	115.668583	-55.7378045	15.966879	99.299389
19.015724	8.424823	109.085342	-2.715834	17.868454	106.981865	51.187469	-6.887185	115.812683	48.728325	45.409058	114.684769	49.957897	19.2609365	115.248726	-55.389565	16.4759715	98.715004
18.626276	7.778115	108.547569	-2.520833	18.19231	106.619034	51.229851	-6.753048	115.261101	48.901176	45.470642	114.352158	50.0655135	19.358797	114.8066295	-55.1071795	17.025823	98.4314385
18.073582	7.212871	108.041557	-2.398585	18.531176	106.331703	51.222057	-6.600899	114.734688	49.00732	45.557808	114.078476	50.1146885	19.4784545	114.406582	-54.9118585	17.5838975	98.256824
16.957273	6.38166	107.477234	-2.409692	19.051773	106.077637	51.081944	-6.356814	114.09787	49.063492	45.741676	113.736252	50.072718	19.692431	113.917061	-54.892102	18.411115	98.238213
16.035711	5.827505	107.198212	-2.55545	19.394323	106.01487	50.937538	-6.211378	113.766846	48.994446	45.87693	113.595963	49.965992	19.832776	113.6814045	-55.076892	18.95587	98.3483355
15.006992	5.261334	106.905769	-2.729301	19.688354	105.922974	50.750565	-6.099721	113.49173	48.845528	46.005726	113.50808	49.7980465	19.9530025	113.499905	-55.2566485	19.4237055	98.346043
13.892969	4.770853	106.673706	-2.964436	19.973473	105.875	50.534393	-6.030943	113.259003	48.667145	46.134281	113.437248	49.600769	20.051669	113.3481255	-55.529641	19.895277	98.4018745
12.649409	4.204242	106.362114	-3.215343	20.209925	105.815933	50.294167	-5.955106	112.99839	48.469971	46.2826	113.38546	49.382069	20.163747	113.191925	-55.812755	20.256103	98.439941
11.337194	3.637935	106.060478	-3.458982	20.416389	105.741653	50.073357	-5.891559	112.669624	48.327446	46.409584	113.271523	49.2004015	20.2590125	112.9705735	-56.1183655	20.5737655	98.5127325
9.97702	3.099723	105.648102	-3.641482	20.561291	105.646538	49.883022	-5.839194	112.228157	48.144386	46.543335	113.096642	49.013704	20.3520705	112.6623995	-56.296668	20.7705115	98.6306765
7.802042	2.237709	104.976097	-3.824101	20.697899	105.418327	49.628151	-5.755458	111.321663	48.006821	46.713375	112.614632	48.817486	20.4789585	111.9681475	-56.465688	20.9168395	98.8685065
6.318089	1.616306	104.450859	-3.856986	20.708435	105.199341	49.482773	-5.651071	110.632706	47.964333	46.828506	112.123634	48.723553	20.5887175	111.37817	-56.437525	20.8281525	99.020512
4.831113	1.019851	103.997871	-3.829572	20.632484	104.900375	49.38036	-5.5831	109.998726	47.929478	46.870827	111.505867	48.654919	20.6438635	110.7522965	-56.314063	20.6211045	99.0484535
3.199852	0.334255	103.591499	-3.773557	20.469936	104.517769	49.338142	-5.565696	109.45401	47.898579	46.911453	110.701111	48.6183605	20.6728785	110.0775605	-56.1654745	20.2669935	98.9579775
1.605723	-0.336171	103.211418	-3.675653	20.240715	104.054451	49.341541	-5.627293	109.022774	47.864437	46.870495	109.834984	48.602989	20.621601	109.428879	-55.954295	19.859829	98.680023
-0.055185	-1.030288	102.877655	-3.534613	19.973574	103.599274	49.373589	-5.765175	108.664978	47.8992	46.73679	108.92968	48.6363945	20.4858075	108.797329	-55.7056205	19.4613405	98.401219
-1.706605	-1.731282	102.596458	-3.365428	19.68969	103.185501	49.379002	-5.919664	108.375443	47.991898	46.551468	108.080292	48.68545	20.315902	108.2278675	-55.416306	19.063478	98.1431345
-4.250977	-2.678632	102.383766	-3.042434	19.274319	102.771889	49.514454	-6.212947	107.962296	48.093842	46.24641	107.075951	48.804148	20.0167315	107.5191235	-54.889016	18.5319065	98.0246545
-5.929341	-3.239397	102.435066	-2.758576	19.00436	102.707909	49.611111	-6.382542	107.684647	48.069286	46.120419	106.603661	48.8401985	19.8689385	107.144154	-54.3573505	18.1397815	98.271664
-7.670416	-3.760199	102.643707	-2.46509	18.755148	102.787018	49.709885	-6.513211	107.437363	48.279892	45.962528	106.109489	48.9948885	19.7246585	106.773426	-53.9250685	17.7856375	98.80061
-9.400438	-4.208743	103.055046	-2.183214	18.525242	103.012939	50.026035	-6.670718	107.127953	48.645592	45.817493	105.574081	49.3358135	19.5733875	106.351017	-53.7022415	17.4770965	99.674861
-11.116913	-4.57331	103.700996	-1.921121	18.263208	103.380028	50.168217	-6.76629	106.919411	48.804665	45.722534	105.156616	49.486441	19.478122	106.0380135	-53.328683	17.048294	100.7220425
-12.868749	-4.930353	104.455971	-1.725315	17.964636	103.814384	50.320374	-6.89486	106.78891	48.868416	45.610691	104.798912	49.594395	19.3579155	105.793911	-53.045025	16.5713565	101.834857
-14.528173	-5.184771	105.348328	-1.564098	17.611137	104.312347	50.443668	-7.031165	106.683907	48.854973	45.475842	104.457237	49.6493205	19.2223385	105.570572	-52.7775165	15.9999355	103.054122
-17.060768	-5.510261	106.83197	-1.499764	17.007534	105.19606	50.531883	-7.273867	106.720757	48.697136	45.163082	104.042839	49.6145095	18.9446075	105.381798	-52.6140375	15.0704605	105.010322
-18.689865	-5.621942	107.782295	-1.575563	16.551487	105.75695	50.532658	-7.477417	106.909454	48.531914	44.936539	103.977493	49.532286	18.729561	105.4434735	-52.683412	14.373413	106.0704265
-20.343952	-5.66861	108.577026	-1.773334	16.134609	106.337563	50.481339	-7.681649	107.221481	48.34771	44.754292	104.051903	49.4145245	18.5363215	105.636692	-52.9611925	13.7328965	107.038434
-21.885405	-5.640862	109.307686	-2.050176	15.748404	106.877159	50.365673	-7.867114	107.613136	48.064468	44.618298	104.229446	49.2150705	18.375592	105.921291	-53.3154225	13.121216	107.833027
-23.428246	-5.497975	110.060753	-2.373758	15.417676	107.415855	50.112335	-7.956845	108.042564	47.727489	44.504906	104.466438	48.919912	18.2740305	106.254501	-53.667428	12.5613215	108.577209
-24.908499	-5.256066	110.722641	-2.718978	15.144159	107.962418	49.98679	-8.073279	108.423676	47.356941	44.423439	104.745224	48.6718655	18.17508	106.58445	-54.1098215	12.113238	109.340386
-26.226568	-4.933821	111.358772	-3.035704	14.905019	108.513733	49.831795	-8.134062	108.800529	47.067116	44.350792	105.042358	48.4494555	18.108365	106.9214435	-54.5208635	11.701673	110.1060225
-28.086948	-4.181695	112.277664	-3.439773	14.559958	109.339226	49.611118	-8.224086	109.346436	46.671295	44.293964	105.583549	48.1412065	18.034939	107.4649925	-55.0207525	11.084977	111.2134595
-29.234297	-3.57665	112.790695	-3.650587	14.349697	109.839615	49.502052	-8.278854	109.661613	46.321899	44.311871	106.065277	47.9119755	18.0165085	107.863445	-55.2131495	10.6828855	111.815785
-30.203983	-2.941464	113.188339	-3.824057	14.161786	110.26976	49.403156	-8.329637	109.935356	46.177391	44.304279	106.462006	47.7902735	17.987321	108.198681	-55.4383875	10.336251	112.340839
-31.131109	-2.136896	113.48027	-3.959829	13.983497	110.625092	49.331074	-8.374928	110.158279	46.060211	44.287914	106.832634	47.6956425	17.956493	108.4954565	-55.6153005	10.010501	112.7547275
-31.97875	-1.260671	113.700195	-4.057538	13.825274	110.926842	49.285172	-8.414189	110.311127	45.970612	44.257755	107.189468	47.627892	17.921783	108.7502975	-55.742968	9.728765	113.1033865
-32.704666	-0.398096	113.800964	-4.144838	13.669419	111.202011	49.227158	-8.410712	110.481384	45.882393	44.220539	107.574356	47.5547755	17.9049135	109.02787	-55.8444515	9.4339245	113.376152
-33.330582	0.575159	113.88501	-4.249895	13.527693	111.474503	49.213406	-8.426758	110.665749	45.950554	44.149544	107.917381	47.58198	17.861393	109.291565	-56.08177	9.193993	113.657441
-34.166187	2.163792	113.901031	-4.422614	13.295889	111.910164	49.197784	-8.44227	110.954201	45.891144	44.138325	108.753563	47.544464	17.8480275	109.853882	-56.389692	8.7437505	113.966446
-34.576504	3.208559	113.893059	-4.542486	13.146663	112.182495	49.172096	-8.447591	111.135826	45.849464	44.133389	109.375618	47.51078	17.842899	110.255722	-56.595752	8.450427	114.109268
-34.911816	4.397732	113.937103	-4.663735	13.017353	112.471581	49.102757	-8.435069	111.29892	45.761395	44.162144	110.005043	47.432076	17.8635375	110.6519815	-56.759546	8.1711685	114.2911805
-35.160404	5.555172	114.116516	-4.778663	12.912861	112.781837	49.047493	-8.393485	111.416664	45.71867	44.154953	110.568069	47.3830815	17.880734	110.9923665	-56.9404075	7.944988	114.5713075
-35.328938	6.700813	114.27729	-4.877871	12.815409	113.078621	49.000542	-8.346248	111.550156	45.633652	44.151783	111.073013	47.317097	17.9027675	111.3115845	-57.072839	7.7280505	114.8456575
-35.39127	7.895416	114.458069	-4.959693	12.70652	113.333893	48.986877	-8.28918	111.673378	45.549438	44.15015	111.509941	47.2681575	17.930485	111.5916595	-57.1875435	7.482555	115.0761265
-35.370724	9.048989	114.622414	-5.04303	12.591463	113.541161	48.993809	-8.230818	111.815918	45.400501	44.150017	111.892891	47.197155	17.9595995	111.8544045	-57.283215	7.2233265	115.2279175
-35.241962	10.677615	114.69619	-5.198058	12.394019	113.71151	48.989468	-8.157988	111.976387	45.264183	44.142536	112.236176	47.1268255	17.992274	112.1062815	-57.5229415	6.795764	115.3167385
-35.057278	11.785121	114.644447	-5.298726	12.260868	113.727524	48.980507	-8.130371	112.043762	45.104641	44.147205	112.343536	47.042574	18.008417	112.193649	-57.640026	6.513319	115.261399
-34.83886	12.801011	114.663406	-5.383352	12.109914	113.716141	48.969105	-8.124903	112.088684	44.939453	44.118385	112.395737	46.954279	17.996741	112.2422105	-57.720983	6.223087	115.1900715
-34.555233	13.782742	114.603699	-5.462269	11.935655	113.719681	48.944214	-8.142983	112.131271	44.777111	44.046268	112.448517	46.8606625	17.9516425	112.289894	-57.7852005	5.9196675	115.149468
-34.170498	14.800146	114.629074	-5.5359	11.736458	113.760063	48.930866	-8.187752	112.167099	44.630642	43.972805	112.539482	46.780754	17.8925265	112.3532905	-57.852554	5.5803895	115.1668355
-33.76482	15.714921	114.747131	-5.589683	11.55009	113.854362	48.911263	-8.212054	112.184296	44.508854	43.915794	112.638077	46.7100585	17.85187	112.4111865	-57.8894245	5.24831	115.2975375
-33.277588	16.645912	114.854836	-5.630515	11.355323	113.947823	48.897831	-8.235494	112.2015	44.401001	43.875359	112.743782	46.649416	17.8199325	112.472641	-57.910446	4.8907135	115.423005
-32.416817	18.026348	115.019287	-5.715257	11.133612	114.109169	48.893951	-8.229598	112.272522	44.232689	43.845402	112.959419	46.56332	17.807902	112.6159705	-57.993834	4.459322	115.6023675
-31.783688	18.891249	115.105606	-5.763441	11.0386	114.192711	48.911644	-8.212367	112.355873	44.159302	43.865845	113.158707	46.535473	17.826739	112.75729	-58.062355	4.250461	115.628132
-31.091797	19.73035	115.134659	-5.813535	10.950887	114.268517	48.910789	-8.197834	112.453331	44.091526	43.880875	113.379272	46.5011575	17.8415205	112.9163015	-58.1282275	4.0602535	115.6207325
-30.333269	20.569424	115.195107	-5.88285	10.907685	114.33519	49.015285	-8.223179	112.490776	44.014191	43.903454	113.555397	46.514738	17.8401375	113.0230865	-58.280438	3.9752325	115.6472935
-29.562643	21.340332	115.193436	-5.949893	10.878551	114.378548	48.864021	-8.1867	112.573456	43.968723	43.903965	113.649452	46.416372	17.8586325	113.111454	-58.316158	3.8984695	115.645642
-28.692112	22.087751	115.240395	-6.006211	10.824015	114.403915	48.834805	-8.195483	112.580231	43.906532	43.891216	113.708626	46.3706685	17.8478665	113.1444285	-58.3830905	3.8001635	115.6634015
-27.791145	22.738892	115.207985	-6.037419	10.773446	114.405968	48.812355	-8.203602	112.605263	43.869022	43.856995	113.756737	46.3406885	17.8266965	113.181	-58.4155265	3.7201955	115.630936
-26.323074	23.636896	115.00251	-6.06822	10.658943	114.335838	48.799038	-8.237037	112.718109	43.859558	43.801243	113.836945	46.329298	17.782103	113.277527	-58.465738	3.535783	115.394149
-25.25844	24.17989	114.857147	-6.082345	10.591573	114.26445	48.976048	-8.325398	112.753616	43.861103	43.75098	113.873055	46.4185755	17.712791	113.3133355	-58.5832655	3.470355	115.2155645
-24.179855	24.624094	114.694359	-6.089475	10.519525	114.184532	48.996483	-8.356793	112.8535	43.830734	43.70948	113.902214	46.4136085	17.6763435	113.377857	-58.5925585	3.3627065	114.991207
-23.078547	25.032448	114.532616	-6.069274	10.469818	114.105293	49.036728	-8.367825	112.914894	43.821735	43.688946	113.917603	46.4292315	17.6605605	113.4162485	-58.5677795	3.2790755	114.7943375
-21.814035	25.413763	114.368629	-6.059868	10.444828	114.034531	49.07246	-8.387427	112.977257	43.834671	43.673229	113.868805	46.4535655	17.642901	113.423031	-58.5733015	3.246755	114.646031
-20.680901	25.769789	114.205345	-6.037079	10.406944	113.959572	49.113533	-8.403046	113.069473	43.848671	43.655411	113.794281	46.481102	17.6261825	113.431877	-58.55526	3.1877055	114.487267
-19.447306	26.010036	114.096596	-6.001141	10.371571	113.928284	49.139751	-8.432156	113.184204	43.874336	43.615429	113.713768	46.5070435	17.5916365	113.448986	-58.5093255	3.1515055	114.407582
-17.481213	26.369419	113.876701	-5.993965	10.304995	113.957581	49.161957	-8.537601	113.484253	43.924774	43.532288	113.656143	46.5433655	17.4973435	113.570198	-58.5312955	3.1126465	114.344964
-16.262648	26.583683	113.793839	-6.013662	10.262753	114.012062	49.150509	-8.626302	113.749542	43.947182	43.454109	113.643852	46.5488455	17.4139035	113.696697	-58.5761695	3.1116025	114.327427
-14.984912	26.684359	113.732491	-6.056604	10.204402	114.069	49.100491	-8.740654	114.03054	44.012306	43.367939	113.632736	46.5563985	17.3136425	113.831638	-58.6696065	3.0951615	114.306362
-13.557159	26.813749	113.554932	-6.10965	10.156817	114.105843	49.026035	-8.867376	114.357056	44.033455	43.277664	113.619568	46.529745	17.205144	113.988312	-58.749045	3.10849	114.223374
-12.304983	26.9571	113.451065	-6.185133	10.139853	114.130722	48.938297	-9.008886	114.691292	44.070824	43.163151	113.57486	46.5045605	17.0771325	114.133076	-58.8748265	3.2025735	114.128368
-10.982921	26.998299	113.346817	-6.292652	10.148632	114.160477	48.709476	-9.130331	115.019012	44.114883	43.031967	113.501892	46.4121795	16.950818	114.260452	-58.9974835	3.346446	114.060502
-9.568563	27.07688	113.166534	-6.415598	10.153789	114.181343	48.620819	-9.271101	115.290131	44.11961	42.885952	113.433922	46.3702145	16.8074255	114.3620265	-59.2014105	3.5001525	114.0006595
-7.613367	27.223221	113.05381	-6.610059	10.206348	114.199867	48.512859	-9.481895	115.655304	44.125591	42.691624	113.375893	46.319225	16.6048645	114.5155985	-59.539343	3.8078315	113.8841355
-6.295765	27.24231	113.022743	-6.759671	10.248737	114.205078	48.422626	-9.604285	115.889648	44.144905	42.581352	113.390198	46.2837655	16.4885335	114.639923	-59.8031075	4.0089405	113.770233
-4.849159	27.279022	112.996063	-6.902218	10.296238	114.209747	48.312447	-9.687203	116.097389	44.128971	42.49839	113.447556	46.220709	16.4055935	114.7724725	-60.025145	4.1868825	113.6470215
-3.570143	27.349054	113.024544	-7.042109	10.348083	114.179375	48.205101	-9.749733	116.252258	44.13089	42.448284	113.573799	46.1679955	16.3492755	114.9130285	-60.2522135	4.3468905	113.4457215
-2.264336	27.381907	113.138596	-7.187411	10.413882	114.157661	48.088848	-9.743254	116.3321	44.102783	42.441986	113.777267	46.0958155	16.349366	115.0546835	-60.4706375	4.478398	113.2606385
-0.8716	27.455633	113.341331	-7.328545	10.522334	114.180412	47.983662	-9.685329	116.408478	44.051723	42.453747	114.023232	46.0176925	16.384209	115.215855	-60.6747825	4.660459	113.144969
0.378063	27.535456	113.611053	-7.45582	10.709079	114.239792	47.938217	-9.578162	116.587296	43.973251	42.512165	114.370155	45.955734	16.4670015	115.4787255	-60.867374	4.9511565	113.0008585
2.318892	27.614853	114.220062	-7.652803	11.112727	114.52401	47.982597	-9.285603	117.121185	43.807404	42.727558	115.035339	45.8950005	16.7209775	116.078262	-61.2006065	5.5044765	112.969758
3.521391	27.666452	114.715561	-7.772813	11.441674	114.813301	48.073727	-9.054884	117.651054	43.684834	42.931202	115.485779	45.8792805	16.938159	116.5684165	-61.4249065	5.945189	113.0581855
4.68414	27.689054	115.171989	-7.859348	11.775563	115.120934	48.187069	-8.829071	118.21814	43.589912	43.141571	115.936043	45.8884905	17.15625	117.0770915	-61.6071865	6.394876	113.1647765
5.898349	27.649652	115.547112	-7.906487	12.070158	115.40506	48.273354	-8.624588	118.761444	43.534985	43.334259	116.332748	45.9041695	17.3548355	117.547096	-61.7171435	6.7854805	113.263024
7.057686	27.598524	115.893951	-7.940887	12.349415	115.629456	48.354824	-8.462962	119.230583	43.504585	43.468231	116.691254	45.9297045	17.5026345	117.9609185	-61.8114785	7.1961955	113.2979935
8.134436	27.462328	116.147301	-7.91289	12.556993	115.738914	48.416813	-8.352447	119.614876	43.57375	43.567917	117.010674	45.9952815	17.607735	118.312775	-61.8210615	7.506251	113.165053
9.159781	27.281883	116.384712	-7.887667	12.710951	115.774368	48.489075	-8.288013	119.894669	43.657318	43.634338	117.319809	46.0731965	17.6731625	118.607239	-61.8485305	7.7487395	112.941497
10.709377	26.95789	116.636749	-7.807782	12.931005	115.775505	48.556084	-8.211997	120.069672	43.776264	43.683208	117.711449	46.166174	17.7356055	118.8905605	-61.781738	8.1264045	112.6604495
11.659072	26.672701	116.794693	-7.709816	13.127314	115.800735	48.592243	-8.1238	120.03968	43.909809	43.742367	117.906059	46.251026	17.8092835	118.9728695	-61.670658	8.4453445	112.6286005
12.425531	26.432186	116.996613	-7.604234	13.412258	115.87101	48.676235	-7.994577	119.992851	44.029369	43.861191	118.082581	46.352802	17.933307	119.037716	-61.56127	8.891209	112.704304
13.232118	26.12318	117.127861	-7.500731	13.796253	115.97229	48.770412	-7.809192	119.966187	44.171902	44.026356	118.245804	46.471157	18.108582	119.1059955	-61.472619	9.483924	112.8385845
13.910678	25.829241	117.251518	-7.400473	14.239775	116.081848	48.874046	-7.587082	119.952484	44.337635	44.22554	118.376305	46.6058405	18.319229	119.1643945	-61.4067865	10.160321	112.9993015
14.530991	25.477972	117.399574	-7.286592	14.716205	116.171432	48.975494	-7.32105	119.941643	44.457287	44.461758	118.510201	46.7163905	18.570354	119.225922	-61.2895745	10.862056	113.116942
15.096143	25.110281	117.473351	-7.163497	15.17131	116.228699	49.092552	-7.04156	119.895149	44.595745	44.70916	118.608925	46.8441485	18.8338	119.252037	-61.1711425	11.50882	113.205361
15.731892	24.5236	117.569176	-6.988358	15.818431	116.269005	49.251045	-6.633803	119.816139	44.804607	45.09338	118.672371	47.027826	19.2297885	119.244255	-61.004542	12.4070735	113.293755
16.106112	24.0585	117.460617	-6.879719	16.199877	116.233192	49.355022	-6.382856	119.710815	44.878792	45.325775	118.680099	47.116907	19.4714595	119.195457	-60.876345	12.9282945	113.270927
16.436052	23.515747	117.381371	-6.773999	16.542652	116.133408	49.464233	-6.155832	119.544838	44.884186	45.536091	118.657326	47.1742095	19.6901295	119.101082	-60.7222075	13.3951745	113.165734
16.649467	22.899815	117.163612	-6.675858	16.844765	115.982964	49.540535	-5.940012	119.329536	44.834484	45.743305	118.630219	47.1875095	19.9016465	118.9798775	-60.5392255	13.7878835	112.9860505
16.795176	22.327614	116.954269	-6.580305	17.1099	115.836159	49.611607	-5.748969	119.094513	45.061157	45.837997	118.510674	47.336382	20.044514	118.8025935	-60.496992	14.175286	112.8697245
16.876747	21.702349	116.750786	-6.484476	17.36298	115.74118	49.683826	-5.571257	118.896507	45.14222	45.978474	118.424133	47.413023	20.2036085	118.66032	-60.381975	14.5223515	112.82204
16.844294	21.045404	116.633606	-6.400938	17.628651	115.743614	49.756275	-5.391583	118.773209	45.250847	46.124958	118.329498	47.503561	20.3666875	118.5513535	-60.305437	14.8906145	112.9358745
16.625757	19.969521	116.62886	-6.293227	18.066322	115.896049	49.849133	-5.175834	118.749908	45.438766	46.353867	118.189857	47.6439495	20.5890165	118.4698825	-60.2304035	15.5436275	113.3222155
16.362379	19.245382	116.630806	-6.232316	18.384863	116.033806	49.87233	-5.040196	118.787384	45.5616	46.497749	118.088387	47.716965	20.7287765	118.4378855	-60.181597	16.0409495	113.6297265
16.073578	18.548227	116.609764	-6.187874	18.712606	116.162422	49.863564	-4.908276	118.802368	45.69545	46.620964	117.953064	47.779507	20.856344	118.377716	-60.155255	16.568868	113.947128
15.711612	17.784777	116.521538	-6.154349	19.0352	116.244843	49.818764	-4.788913	118.796684	45.790718	46.732758	117.775726	47.804741	20.9719225	118.286205	-60.113439	17.0984775	114.203481
15.294078	17.027201	116.451775	-6.116153	19.360371	116.269234	49.752132	-4.662747	118.747566	45.904827	46.860004	117.577507	47.8284795	21.0986285	118.1625365	-60.0607855	17.6221135	114.3759315
14.757042	16.248802	116.345146	-6.100593	19.686707	116.270233	49.700943	-4.512549	118.655083	46.012161	47.004486	117.382172	47.856552	21.2459685	118.0186275	-60.057738	18.1274455	114.5218385
14.223845	15.515725	116.200531	-6.078956	20.011169	116.234993	49.63171	-4.335412	118.532646	46.07692	47.171379	117.209747	47.854315	21.4179835	117.8711965	-60.012227	18.6043545	114.5987895
13.313547	14.378898	115.969955	-6.071796	20.508566	116.187607	49.5312	-4.037696	118.263374	46.128178	47.443485	117.035225	47.829689	21.7028945	117.6492995	-59.973281	19.3142375	114.7259145
12.599657	13.594797	115.803978	-6.096198	20.869019	116.167572	49.412338	-3.826135	118.043533	46.136189	47.641731	116.975044	47.7742635	21.907798	117.5092885	-59.9666595	19.83024	114.8258555
11.874318	12.869896	115.657951	-6.132617	21.252579	116.212929	49.287067	-3.593297	117.820107	46.133469	47.863152	116.959381	47.710268	22.1349275	117.389744	-59.975502	20.3702305	115.036114
11.111571	12.104501	115.534164	-6.161757	21.65192	116.311836	49.178951	-3.322218	117.625298	46.137955	48.114182	117.003342	47.658453	22.395982	117.31432	-59.981967	20.907858	115.309352
10.268717	11.339182	115.521828	-6.176822	22.041836	116.453888	49.107742	-3.060821	117.475021	46.146439	48.394539	117.09375	47.6270905	22.666859	117.2843855	-59.9807345	21.416813	115.6233905
9.410215	10.569385	115.485886	-6.193398	22.403234	116.605171	49.064323	-2.787324	117.364037	46.151066	48.669289	117.14399	47.6076945	22.9409825	117.2540135	-59.9944905	21.8654855	115.9563285
8.550592	9.739648	115.413246	-6.156817	22.703131	116.720222	49.073059	-2.536738	117.264923	46.13166	48.92366	117.113518	47.6023595	23.193461	117.1892205	-59.9159935	22.212801	116.2512235
7.177828	8.456999	115.428566	-6.05593	23.013525	116.791214	49.151127	-2.245328	117.126343	46.192074	49.183678	116.788528	47.6716005	23.469175	116.9574355	-59.7834605	22.557875	116.6249925
6.280474	7.578707	115.402161	-5.953111	23.10244	116.717186	49.211609	-2.096329	117.03894	46.254204	49.265789	116.403488	47.7329065	23.58473	116.721214	-59.6391285	22.62015	116.713158
5.354599	6.646621	115.277443	-5.825031	23.105536	116.526413	49.296684	-2.018265	116.946754	46.315956	49.269318	115.908791	47.80632	23.6255265	116.4277725	-59.456382	22.5855455	116.6250535
4.400981	5.647419	115.080879	-5.675755	23.019457	116.172241	49.397377	-2.0143	116.833344	46.373844	49.211048	115.31842	47.8856105	23.598374	116.075882	-59.2371205	22.44054	116.2686
3.482193	4.772874	114.795433	-5.515412	22.857458	115.65033	49.502705	-2.059956	116.666969	46.490288	49.096371	114.682678	47.9964965	23.5182075	115.6748235	-59.0273205	22.1967085	115.6258365
2.519104	3.805381	114.302673	-5.361743	22.619295	115.022194	49.582817	-2.150088	116.435913	46.583176	48.92881	114.060402	48.0829965	23.389361	115.2481575	-58.8064825	21.849229	114.7962305
1.524037	2.853905	113.751877	-5.242864	22.327227	114.321365	49.61628	-2.254111	116.194771	46.621513	48.735691	113.481781	48.1188965	23.24079	114.838276	-58.6046245	21.413664	113.804454
0.028417	1.614261	112.908897	-5.150603	21.863064	113.294807	49.64296	-2.444477	115.837479	46.627998	48.464275	112.813591	48.135479	23.009899	114.325535	-58.436685	20.716229	112.264079
-1.065145	0.760755	112.337769	-5.125426	21.580759	112.726723	49.647011	-2.525206	115.646004	46.600246	48.341656	112.485649	48.1236285	22.908225	114.0658265	-58.3744805	20.253293	111.3876195
-2.161701	0.004841	111.876572	-5.124806	21.374025	112.263702	49.665916	-2.571754	115.469208	46.565964	48.267292	112.22963	48.11594	22.847769	113.849419	-58.365552	19.900281	110.677985
-3.284718	-0.604133	111.505104	-5.133437	21.247017	111.881363	49.65517	-2.554427	115.291977	46.501732	48.250816	112.000565	48.078451	22.8481945	113.646271	-58.345325	19.6458395	110.116455
-4.42961	-1.186633	111.146507	-5.155485	21.203897	111.571762	49.628345	-2.493474	115.093994	46.378944	48.308586	111.771729	48.0036445	22.907556	113.4328615	-58.3146145	19.500238	109.7106625
-5.685231	-1.729144	110.876862	-5.204651	21.246307	111.30304	49.591793	-2.399703	114.893356	46.335411	48.399853	111.556007	47.963602	23.000075	113.2246815	-58.372904	19.492539	109.3813985
-6.955785	-2.148024	110.633911	-5.265208	21.33935	111.071289	49.524162	-2.279518	114.723923	46.277092	48.538708	111.40995	47.900627	23.129595	113.0669365	-58.431043	19.549105	109.0756415
-8.884647	-2.677135	110.320457	-5.366643	21.520243	110.818275	49.407749	-2.086363	114.458618	46.178864	48.766445	111.284134	47.7933065	23.340041	112.871376	-58.5265925	19.700445	108.765174
-10.257431	-3.002164	110.214653	-5.4266	21.615145	110.716919	49.341496	-1.958406	114.306984	46.134377	48.936821	111.211014	47.7379365	23.4892075	112.758999	-58.5911365	19.7410825	108.674839
-11.602652	-3.188134	110.247719	-5.451319	21.675266	110.662476	49.322201	-1.848036	114.185143	46.023514	49.102139	111.122658	47.6728575	23.6270515	112.6539005	-58.5754955	19.7234805	108.6710515
-12.966887	-3.352356	110.391792	-5.436279	21.653036	110.650131	49.336998	-1.75635	114.103874	45.988609	49.224899	110.916855	47.6628035	23.7342745	112.5103645	-58.5353615	19.5717975	108.7898975
-14.361466	-3.488527	110.821465	-5.388672	21.554508	110.723389	49.41539	-1.721051	114.088699	45.913841	49.244736	110.558632	47.6646155	23.7618425	112.3236655	-58.4419595	19.3471735	109.1231125
-15.703605	-3.568874	111.453156	-5.318437	21.320686	110.893616	49.48856	-1.780806	114.1996	45.829155	49.131893	110.08744	47.6588575	23.6755435	112.14352	-58.2957315	18.9658285	109.643712
-17.069355	-3.578975	112.276878	-5.255196	20.961718	111.206902	49.554279	-1.923654	114.398407	45.741081	48.861908	109.602478	47.64768	23.469127	112.0004425	-58.158072	18.454309	110.4133615
-19.081274	-3.483631	113.561928	-5.214287	20.245611	111.909737	49.732857	-2.269377	114.678276	45.514584	48.368881	109.126617	47.6237205	23.049752	111.9024465	-58.0522945	17.44147	111.9170275
-20.38538	-3.306451	114.251694	-5.253383	19.744507	112.399551	49.726891	-2.498556	114.82122	45.351746	48.06218	109.049843	47.5393185	22.781812	111.9355315	-58.0460845	16.707202	112.8635705
-21.725658	-3.027668	114.685631	-5.339935	19.3006	112.804199	49.684299	-2.698237	114.911713	45.169353	47.859882	109.172531	47.426826	22.5808225	112.042122	-58.106696	16.0203775	113.566276
-22.995958	-2.675627	114.894356	-5.501672	18.947411	113.145615	49.618778	-2.825571	114.958282	44.957497	47.756195	109.422516	47.2881375	22.465312	112.190399	-58.2914815	15.42951	114.100831
-24.253553	-2.182997	115.039238	-5.689523	18.70076	113.425217	49.503063	-2.876363	115.004562	44.746876	47.74139	109.734413	47.1249695	22.4325135	112.3694875	-58.5040155	14.9690065	114.4809465
-25.522461	-1.535772	115.095665	-5.895098	18.567009	113.675903	49.406742	-2.872611	115.023216	44.525192	47.792126	110.098839	46.965967	22.4597575	112.5610275	-58.756163	14.6742605	114.7907785
-26.686943	-0.813137	115.121719	-6.091118	18.522499	113.912453	49.169937	-2.788724	115.061165	44.339516	47.869347	110.433578	46.7547265	22.5403115	112.7473715	-58.9369625	14.5046865	115.0775345
-28.362719	0.513565	115.253105	-6.319077	18.563782	114.204964	49.047615	-2.718813	114.973297	44.08226	47.999298	110.814835	46.5649375	22.6402425	112.894066	-59.2030915	14.4873215	115.515862
-29.420263	1.543646	115.452454	-6.432652	18.642246	114.4142	48.929466	-2.67116	114.856651	43.933868	48.061657	110.941628	46.431667	22.6952485	112.8991395	-59.296971	14.5892435	115.9292605
-30.378017	2.602832	115.747513	-6.523802	18.7145	114.653061	48.793568	-2.628368	114.741241	43.822289	48.096703	110.992073	46.3079285	22.7341675	112.866657	-59.3555325	14.6948325	116.439465
-31.265747	3.753736	116.133514	-6.592021	18.750267	114.918648	48.67466	-2.602826	114.650002	43.702553	48.112679	111.041405	46.1886065	22.7549265	112.8457035	-59.3726485	14.7456075	116.9915925
-32.094292	5.000121	116.608826	-6.682494	18.760269	115.247902	48.54858	-2.599372	114.602005	43.55941	48.092209	111.079498	46.053995	22.7464185	112.8407515	-59.418983	14.7741195	117.6550525
-32.843193	6.215093	117.134132	-6.775867	18.719408	115.635788	48.427219	-2.634374	114.561295	43.376446	48.046745	111.131264	45.9018325	22.7061855	112.8462795	-59.4535665	14.7326305	118.4252965
-33.500683	7.518313	117.776344	-6.887803	18.619425	116.087006	48.26841	-2.695172	114.535332	43.217278	47.96611	111.177612	45.742844	22.635469	112.856472	-59.51845	14.603381	119.31754
-34.314526	9.534995	118.72908	-7.115905	18.400043	116.812943	47.983055	-2.861345	114.491043	42.821159	47.827351	111.388206	45.402107	22.483003	112.9396245	-59.633917	14.317083	120.6862615
-34.7733	10.916103	119.30027	-7.302055	18.216188	117.283394	47.745377	-2.979986	114.442528	42.640884	47.707691	111.632988	45.1931305	22.3638525	113.037758	-59.7972405	14.0685235	121.52903
-35.102028	12.357759	119.767799	-7.50773	18.016478	117.705826	47.506462	-3.130031	114.393486	42.474148	47.582897	112.017372	44.990305	22.226433	113.205429	-60.005765	13.806523	122.206223
-35.418621	13.770978	120.003235	-7.730073	17.806892	118.042206	47.255238	-3.27122	114.355553	42.328487	47.483559	112.519493	44.7918625	22.1061695	113.437523	-60.2520085	13.5076145	122.646889
-35.587708	15.256368	120.128548	-7.966177	17.591576	118.276726	47.021412	-3.405786	114.318588	42.179855	47.37582	113.121078	44.6006335	21.985017	113.719833	-60.5329875	13.198135	122.833619
-35.667942	16.677179	120.212593	-8.2011	17.404015	118.444427	46.825565	-3.532419	114.269569	42.032429	47.268185	113.744316	44.428997	21.867883	114.0069425	-60.831197	12.940147	122.8819115
-35.649391	18.12199	120.284065	-8.397172	17.232153	118.607498	46.644379	-3.630148	114.278915	41.899677	47.181145	114.366852	44.272028	21.7754985	114.3228835	-61.066372	12.6888075	122.8921125
-35.359535	20.245365	120.497581	-8.669606	17.00198	118.888451	46.478203	-3.803067	114.391479	41.738823	47.048286	115.180779	44.108513	21.6226095	114.786129	-61.447725	12.3813505	122.990773
-35.100807	21.657198	120.656494	-8.821621	16.874763	119.072784	46.359058	-3.925267	114.515808	41.634529	46.925724	115.604019	43.9967935	21.5002285	115.0599135	-61.6400355	12.2492975	123.0856545
-34.705978	22.98954	120.857094	-8.980317	16.753717	119.258118	46.253128	-4.066603	114.651527	41.540047	46.763046	115.939781	43.8965875	21.3482215	115.295654	-61.8572215	12.1592125	123.220582
-34.199238	24.277439	121.045998	-9.116099	16.597132	119.439758	46.153908	-4.242692	114.800583	41.445377	46.578358	116.181648	43.7996425	21.167833	115.4911155	-62.0318405	12.026431	123.3884005
-33.620636	25.542131	121.221924	-9.244596	16.413923	119.60585	46.036167	-4.444636	114.96228	41.346283	46.362415	116.369156	43.691225	20.9588895	115.665718	-62.180417	11.8689565	123.545982
-32.965027	26.669329	121.334282	-9.348345	16.201035	119.728897	45.94384	-4.680319	115.14653	41.260418	46.117516	116.528488	43.602129	20.7185985	115.837509	-62.298819	11.6834715	123.620285
-32.194149	27.782566	121.37458	-9.466581	15.925773	119.826401	45.85545	-4.941631	115.365219	41.187824	45.855324	116.698097	43.521637	20.4568465	116.031658	-62.454799	11.3946995	123.621144
-30.919647	29.269293	121.402618	-9.641993	15.478495	119.983902	45.71907	-5.445549	115.891396	41.097206	45.420971	117.086449	43.408138	19.987711	116.4889225	-62.692124	10.969279	123.4788815
-29.960335	30.189192	121.444954	-9.802105	15.149149	120.212616	45.671753	-5.80088	116.46743	41.041386	45.119865	117.589447	43.3565695	19.6594925	117.0284385	-62.9607795	10.6388055	123.3967935
-28.947693	31.024519	121.694878	-10.001276	14.868212	120.601593	45.652985	-6.10393	117.226578	41.082573	44.782661	118.274902	43.367779	19.3393655	117.75074	-63.370331	10.3970585	123.452446
-27.885918	31.799755	122.123528	-10.223508	14.617762	121.133842	45.632374	-6.361538	118.043388	40.96904	44.510937	119.098953	43.300707	19.0746995	118.5711705	-63.747723	10.1608245	123.6965135
-26.76054	32.489212	122.704865	-10.473003	14.430754	121.715126	45.591808	-6.524307	118.758247	40.621845	44.364712	119.968834	43.1068265	18.9202025	119.3635405	-64.0528325	9.9413055	124.0667115
-25.632381	33.104923	123.297188	-10.688341	14.279382	122.289169	45.514709	-6.636106	119.317017	40.443741	44.285374	120.689461	42.979225	18.824634	120.003239	-64.355907	9.73413	124.575099
-24.402786	33.722775	123.856674	-10.859254	14.162767	122.770073	45.445194	-6.713974	119.679474	40.336655	44.197632	121.23439	42.8909245	18.741829	120.456932	-64.6094325	9.583705	125.083214
-22.517145	34.445023	124.420837	-11.088332	14.036912	123.315392	45.349792	-6.838305	120.040932	40.046928	44.064808	121.72818	42.69836	18.6132515	120.884556	-64.875024	9.4605725	125.746228
-21.19002	34.864151	124.619057	-11.213198	13.917968	123.553596	45.278259	-6.945581	120.257294	39.9179	43.946136	121.877167	42.5980795	18.5002775	121.0672305	-65.0244755	9.3356585	126.0399615
-19.853302	35.170361	124.714432	-11.338318	13.789386	123.76236	45.211216	-7.111274	120.512093	39.818146	43.819439	121.971321	42.514681	18.3540825	121.241707	-65.191317	9.2246895	126.283013
-18.491068	35.399113	124.683205	-11.435158	13.591464	123.9002	45.153339	-7.338867	120.823753	39.745285	43.642414	122.044685	42.449312	18.1517735	121.434219	-65.319628	9.0311545	126.366181
-17.061148	35.550922	124.596092	-11.567714	13.350189	123.989632	45.078499	-7.577967	121.1315	39.637566	43.409073	122.069527	42.3580325	17.915553	121.6005135	-65.4934605	8.784825	126.3787505
-15.642421	35.605442	124.486069	-11.654015	13.105084	124.056091	44.995354	-7.849076	121.405731	39.618919	43.128048	121.981583	42.3071365	17.639486	121.693657	-65.6151665	8.570682	126.418525
-14.193108	35.589939	124.316727	-11.740603	12.840136	124.115791	44.901703	-8.119415	121.689186	39.572861	42.864822	121.899353	42.237282	17.3727035	121.7942695	-65.718488	8.3075685	126.4373125
-11.904247	35.489384	124.251869	-11.869405	12.496456	124.271561	44.790478	-8.504356	122.178375	39.429329	42.476295	121.97245	42.1099035	16.9859695	122.0754125	-65.8487135	8.0069425	126.4677095
-10.357677	35.358513	124.369537	-11.969603	12.323319	124.451683	44.726139	-8.697849	122.540817	39.433765	42.253185	122.165169	42.079952	16.777668	122.352993	-66.019158	7.86897	126.550373
-8.85107	35.184525	124.672951	-12.039144	12.153777	124.670708	44.656181	-8.805726	122.890434	39.321804	42.141724	122.554604	41.9889925	16.667999	122.722519	-66.0672805	7.639555	126.618897
-7.354788	34.94175	125.111214	-12.195208	12.050293	124.937752	44.606197	-8.840201	123.202202	39.192104	42.080093	123.032127	41.8991505	16.619946	123.1171645	-66.2895665	7.48064	126.7583395
-5.792284	34.663116	125.607643	-12.354337	12.030278	125.225365	44.549515	-8.837434	123.477402	39.023781	42.085266	123.573196	41.786648	16.623916	123.525299	-66.495322	7.43664	126.925431
-4.267454	34.340343	126.049004	-12.490224	12.051842	125.534996	44.491463	-8.786674	123.756256	38.873386	42.12048	124.097847	41.6824245	16.666903	123.9270515	-66.6628725	7.436781	127.1429405
-2.739788	33.968647	126.471413	-12.633753	12.178135	125.851097	44.373833	-8.656786	124.117027	38.725853	42.186569	124.579254	41.549843	16.7648915	124.3481405	-66.817349	7.5913785	127.3540535
-0.466316	33.315552	126.898918	-12.747987	12.397635	126.300575	44.401863	-8.496685	124.620018	38.527725	42.327034	125.105621	41.464794	16.9151745	124.8628195	-66.960768	7.8800955	127.7383305
1.039327	32.793251	127.036858	-12.796804	12.55932	126.527954	44.490654	-8.416305	124.976921	38.443565	42.431068	125.318817	41.4671095	17.0073815	125.147869	-67.0607175	8.1112585	127.908039
2.600285	32.19117	127.02404	-12.766708	12.699429	126.643799	44.580124	-8.343368	125.355598	38.490631	42.477703	125.426697	41.5353775	17.0671675	125.3911475	-67.0687935	8.3316905	127.8964505
4.094893	31.535461	126.969864	-12.673633	12.781479	126.663948	44.822426	-8.366187	125.640953	38.536739	42.490433	125.484535	41.6795825	17.062123	125.562744	-67.0268485	8.500835	127.765152
5.638528	30.786015	126.822899	-12.52989	12.802553	126.612221	44.966969	-8.349488	125.956581	38.626289	42.472458	125.435898	41.796629	17.061485	125.6962395	-66.856409	8.543621	127.5282025
7.110238	30.026644	126.632164	-12.38074	12.841113	126.534035	45.173416	-8.326015	126.249489	38.746597	42.457401	125.319565	41.9600065	17.065693	125.784527	-66.7214865	8.616533	127.283543
8.597082	29.19285	126.430061	-12.160058	12.836632	126.408913	45.408485	-8.292055	126.587715	38.843491	42.435062	125.229988	42.125988	17.0715035	125.9088515	-66.446104	8.6017605	126.9089745
10.776567	27.863419	126.248466	-11.795215	12.7993	126.27224	45.667347	-8.180274	127.374016	39.095402	42.373241	125.132545	42.3813745	17.0964835	126.2532805	-65.9718045	8.5021165	126.2911995
12.147312	26.926323	126.310791	-11.516394	12.740874	126.208893	46.093052	-8.203418	127.875122	39.309311	42.32267	125.172974	42.7011815	17.059626	126.524048	-65.7339695	8.422122	125.893738
13.53848	25.961586	126.298759	-11.243066	12.705045	126.137337	46.393574	-8.198665	128.399994	39.473869	42.301975	125.291512	42.9337215	17.051655	126.845753	-65.4198535	8.358435	125.428921
14.788855	25.042072	126.354561	-10.942994	12.680406	125.981079	46.643394	-8.175786	128.830032	39.765976	42.2668	125.32489	43.204685	17.045507	127.077461	-65.090673	8.315305	124.884697
16.021835	24.095297	126.285294	-10.665195	12.707358	125.696228	46.862724	-8.100074	129.078918	40.03334	42.249477	125.322617	43.448032	17.0747015	127.2007675	-64.778422	8.3400145	124.1916885
17.144884	23.184488	126.157806	-10.446895	12.787543	125.245026	47.074379	-8.02387	129.170654	40.189075	42.292892	125.360062	43.631727	17.134511	127.265358	-64.525517	8.440575	123.224694
18.28956	22.235104	125.912155	-10.285979	12.907531	124.659622	47.250126	-7.964817	129.086319	40.511036	42.321552	125.30249	43.880581	17.1783675	127.1944045	-64.452539	8.6366945	122.1248395
19.689962	20.869432	125.393059	-9.954965	13.003349	123.60598	47.373543	-7.931218	128.603668	40.773819	42.376053	125.111984	44.073681	17.2224175	126.857826	-63.983611	8.7842805	120.354134
20.606031	19.908104	124.943924	-9.797207	13.077323	123.081993	47.433586	-7.890592	128.112457	40.948391	42.398598	124.794624	44.1909885	17.254003	126.4535405	-63.7854025	8.900643	119.7104455
21.422951	18.984764	124.526154	-9.623292	13.20256	122.638084	47.494255	-7.792112	127.580521	41.105843	42.452705	124.397812	44.300049	17.3302965	125.9891665	-63.546633	9.0748235	119.2870015
22.067003	18.047924	124.119637	-9.469257	13.361618	122.330116	47.607388	-7.699415	127.046112	41.317032	42.555832	123.939201	44.46221	17.4282085	125.4926565	-63.400724	9.2950275	119.1675755
22.631927	17.129967	123.751236	-9.31704	13.544768	122.080231	47.711094	-7.576402	126.496147	41.510677	42.679764	123.428322	44.6108855	17.551681	124.9622345	-63.2449655	9.537855	119.1982275
23.147474	16.231792	123.334106	-9.163791	13.722755	121.861252	47.812717	-7.42749	125.9226	41.672752	42.799736	122.875259	44.7427345	17.686123	124.3989295	-63.0703165	9.759387	119.3235745
23.572912	15.335398	122.909859	-8.979298	13.896605	121.624825	47.94014	-7.306248	125.40274	41.855286	42.949844	122.332291	44.897713	17.821798	123.8675155	-62.856309	9.971412	119.3821345
24.025688	14.050339	122.371353	-8.697374	14.135808	121.250237	48.198059	-7.089341	124.807571	42.0228	43.160046	121.728683	45.1104295	18.0353525	123.268127	-62.5051775	10.2362635	119.232347
24.254381	13.159874	122.087242	-8.507578	14.271887	120.97113	48.40947	-6.976739	124.51239	42.185165	43.295635	121.426605	45.2973175	18.159448	122.9694975	-62.3124735	10.384326	118.9727625
24.385448	12.322993	121.827637	-8.316185	14.389894	120.687569	48.560432	-6.853988	124.28392	42.324875	43.426311	121.186974	45.4426535	18.2861615	122.735447	-62.0750235	10.4936265	118.639691
24.433392	11.485056	121.574005	-8.140446	14.489344	120.389854	48.743732	-6.796493	124.086044	42.528198	43.519329	120.93277	45.635965	18.361418	122.509407	-61.916857	10.61727	118.270301
24.411806	10.688147	121.286964	-7.946565	14.558784	120.071671	48.904484	-6.765189	123.878983	42.72995	43.631615	120.69471	45.817217	18.433213	122.2868465	-61.710347	10.684355	117.8564955
24.33567	9.9108	120.964302	-7.770061	14.607193	119.739304	49.069469	-6.757331	123.633301	42.970085	43.738293	120.399788	46.019777	18.490481	122.0165445	-61.559899	10.723905	117.4620635
24.20579	9.107878	120.587883	-7.573331	14.619812	119.376053	49.216808	-6.758287	123.354866	43.193436	43.856823	120.096756	46.205122	18.549268	121.725811	-61.351784	10.690356	117.026295
23.862549	8.049997	120.053055	-7.272303	14.617319	118.825462	49.442089	-6.76431	122.933174	43.568134	43.957962	119.517731	46.5051115	18.596826	121.2254525	-61.0497175	10.637812	116.4254715
23.577564	7.39853	119.692291	-7.051679	14.616884	118.494286	49.615429	-6.750412	122.656357	43.747425	44.01368	119.157478	46.681427	18.631634	120.9069175	-60.784785	10.602134	116.0816545
23.229309	6.810463	119.338951	-6.842144	14.622481	118.198685	49.784206	-6.752175	122.407997	43.962383	44.047783	118.806221	46.8732945	18.647804	120.607109	-60.5575825	10.597158	115.790261
22.81073	6.297859	119.056717	-6.657611	14.658732	117.963303	49.983692	-6.766447	122.13324	44.152596	44.131851	118.55011	47.068144	18.682702	120.341675	-60.383366	10.634762	115.584931
22.356535	5.854796	118.735779	-6.483965	14.734155	117.749336	50.153305	-6.747494	121.778404	44.339371	44.238865	118.409348	47.246338	18.7456855	120.093876	-60.214268	10.7226245	115.404796
21.801929	5.453154	118.351601	-6.336267	14.877007	117.568779	50.295597	-6.686994	121.321472	44.496727	44.378056	118.37561	47.396162	18.845531	119.848541	-60.068696	10.908483	115.289017
21.266191	5.201654	117.958466	-6.236853	15.107143	117.459023	50.35022	-6.574826	120.764412	44.647026	44.542706	118.386101	47.498623	18.98394	119.5752565	-59.972329	11.230346	115.3427895
20.242588	4.912875	117.447403	-6.160333	15.672249	117.548119	50.286896	-6.338346	119.913574	44.825554	44.841743	118.470886	47.556225	19.2516985	119.19223	-59.876891	12.0927995	115.904008
19.495537	4.769147	117.309341	-6.162233	16.196112	117.828926	50.178368	-6.117613	119.431862	44.862556	45.127342	118.610046	47.520462	19.5048645	119.020954	-59.844928	12.8873595	116.636898
18.762352	4.623613	117.319283	-6.197937	16.797813	118.25222	50.008465	-5.8328	119.089302	44.940376	45.431946	118.774818	47.4744205	19.799573	118.93206	-59.8702945	13.796053	117.57238
18.013689	4.516505	117.427292	-6.256194	17.423161	118.749931	49.879627	-5.56209	118.867218	44.957542	45.747112	118.98925	47.4185845	20.092511	118.928234	-59.9309725	14.753811	118.571628
17.19618	4.365275	117.656151	-6.296471	18.022591	119.255257	49.696449	-5.290581	118.77533	44.970226	46.037579	119.230843	47.3333375	20.373499	119.0030865	-59.9262795	15.671683	119.5074275
16.406435	4.255636	117.888916	-6.324167	18.581108	119.713173	49.560951	-5.058113	118.776115	45.070503	46.2878	119.459793	47.315727	20.6148435	119.117954	-59.964061	16.5473725	120.308392
15.588146	4.160672	118.11676	-6.335358	19.07774	120.093262	49.470226	-4.847607	118.830933	45.175598	46.518612	119.716095	47.322912	20.8355025	119.273514	-59.993628	17.3199775	120.91301
14.37011	3.987989	118.340874	-6.270847	19.71549	120.423523	49.406437	-4.523074	118.961922	45.416306	46.807289	120.023582	47.4113715	21.1421075	119.492752	-59.9530655	18.2888725	121.354294
13.617746	3.867865	118.442558	-6.192384	20.046045	120.487198	49.435505	-4.328316	119.07972	45.537281	46.98019	120.147446	47.486393	21.325937	119.613583	-59.871161	18.766153	121.360813
12.861991	3.731957	118.477966	-6.044556	20.29833	120.411911	49.56778	-4.184417	119.221497	45.729065	47.114418	120.139221	47.6484225	21.4650005	119.680359	-59.7375345	19.1316595	121.143463
12.132244	3.605155	118.497719	-5.868037	20.448738	120.2248	49.764805	-4.072673	119.41745	45.889519	47.217728	120.056534	47.827162	21.5725275	119.736992	-59.563236	19.3249485	120.712608
11.428501	3.486799	118.470016	-5.664487	20.51642	119.905975	50.013298	-4.010029	119.67688	46.105194	47.250629	119.894699	48.059246	21.6203	119.7857895	-59.38822	19.41254	120.0261605
10.744636	3.360217	118.364563	-5.462391	20.517151	119.486092	50.26543	-4.001562	119.990982	46.343803	47.207523	119.689087	48.3046165	21.6029805	119.8400345	-59.2293985	19.4313215	119.1321495
10.04824	3.25568	118.250679	-5.265257	20.453102	119.039627	50.525154	-4.057348	120.244751	46.535538	47.118233	119.471428	48.530346	21.5304425	119.8580895	-59.06086	19.3757615	118.2211645
8.992855	3.217108	118.040359	-4.974558	20.32519	118.5495	50.739658	-4.201677	120.421051	46.817303	46.904064	119.095421	48.7784805	21.3511935	119.758236	-58.7275965	19.2991865	117.340764
8.253725	3.278141	117.91983	-4.835677	20.296597	118.383011	50.759674	-4.269362	120.428802	47.047661	46.76149	118.944313	48.9036675	21.246064	119.6865575	-58.5750215	19.34713	117.0794645
7.484348	3.420269	117.834267	-4.74069	20.36454	118.345688	50.735409	-4.313788	120.363724	47.230385	46.69442	118.969009	48.982897	21.190316	119.6663665	-58.464277	19.538764	117.0250095
6.738365	3.625221	117.710815	-4.697263	20.522017	118.40007	50.693546	-4.320203	120.218018	47.40329	46.706272	119.155594	49.048418	21.1930345	119.686806	-58.442944	19.8509995	117.113334
5.975539	3.879825	117.612289	-4.699384	20.755157	118.528854	50.598579	-4.269068	119.980637	47.498035	46.776463	119.495323	49.048307	21.2536975	119.73798	-58.447075	20.2566165	117.319728
5.172325	4.162655	117.502365	-4.753029	21.037483	118.732002	50.437347	-4.168937	119.663155	47.591877	46.871948	119.879913	49.014612	21.3515055	119.771534	-58.52067	20.7234605	117.69247
4.35848	4.457065	117.427025	-4.826933	21.355646	118.97863	50.260265	-4.079021	119.295921	47.630646	46.983673	120.308449	48.9454555	21.452326	119.802185	-58.5993215	21.258966	118.155075
3.117791	4.924341	117.381882	-4.971475	21.869587	119.447205	49.912964	-3.819932	118.811966	47.677994	47.212051	121.000244	48.795479	21.6960595	119.906105	-58.738429	22.0431145	118.988305
2.283014	5.194136	117.403099	-5.06167	22.205584	119.793495	49.751083	-3.602714	118.539902	47.658012	47.418571	121.464371	48.7045475	21.9079285	120.0021365	-58.8278875	22.5032395	119.5848535
1.505973	5.447997	117.45195	-5.142359	22.522429	120.141235	49.64006	-3.362097	118.299461	47.629738	47.662949	121.871735	48.634899	22.150426	120.085598	-58.919617	22.894432	120.196872
0.720336	5.662369	117.57357	-5.183053	22.797976	120.44809	49.564976	-3.080922	118.133255	47.57428	47.913242	122.193954	48.569628	22.41616	120.1636045	-58.935734	23.179792	120.7325755
-0.018201	5.852303	117.665497	-5.199742	23.029741	120.677147	49.573414	-2.830007	118.02877	47.516968	48.13726	122.424507	48.545191	22.6536265	120.2266385	-58.944675	23.4058555	121.1276555
-0.810759	5.965033	117.781982	-5.207511	23.213818	120.82695	49.605469	-2.616431	118.01754	47.500229	48.342751	122.538925	48.552849	22.86316	120.2782325	-58.967871	23.564476	121.3756675
-1.534169	5.99276	117.844093	-5.223545	23.355747	120.855392	49.655853	-2.450388	118.075584	47.484543	48.525356	122.529861	48.570198	23.037484	120.3027225	-59.017288	23.67401	121.4080615
-2.628206	5.914624	117.806335	-5.260435	23.457281	120.631432	49.743477	-2.328778	118.244171	47.440384	48.703171	122.271561	48.5919305	23.1871965	120.257866	-59.1128005	23.7273655	121.004998
-3.334105	5.847876	117.748734	-5.285109	23.484692	120.37326	49.782375	-2.304124	118.369606	47.382973	48.769878	121.940567	48.582674	23.232877	120.1550865	-59.152892	23.736507	120.5914335
-4.067352	5.713436	117.65609	-5.318808	23.462164	120.072128	49.785225	-2.319305	118.499359	47.322178	48.78738	121.542618	48.5537015	23.2340375	120.0209885	-59.1913175	23.6902905	120.1232675
-4.771921	5.560162	117.584419	-5.35852	23.38974	119.793175	49.755913	-2.366755	118.614944	47.237732	48.795677	121.109581	48.4968225	23.214461	119.8622625	-59.2138625	23.565019	119.7240875
-5.511062	5.368171	117.53244	-5.385737	23.29928	119.567368	49.713078	-2.409755	118.693123	47.241497	48.75679	120.668053	48.4772875	23.1735175	119.680588	-59.2487615	23.4250425	119.454148
-6.196691	5.163376	117.452988	-5.395921	23.213802	119.363701	49.675957	-2.444718	118.713104	47.208931	48.7108	120.282982	48.442444	23.133041	119.498043	-59.234286	23.294563	119.229359
-6.899948	4.96791	117.360374	-5.421357	23.153858	119.17939	49.614868	-2.488458	118.701317	47.209312	48.677326	119.953682	48.41209	23.094434	119.3274995	-59.254804	23.213282	119.0312805
-7.920174	4.725925	117.24324	-5.466109	23.112432	118.894867	49.482849	-2.533505	118.619896	47.236347	48.612999	119.486687	48.359598	23.039747	119.0532915	-59.291816	23.185117	118.7364425
-8.61295	4.549558	117.154984	-5.498333	23.098885	118.689964	49.395618	-2.561296	118.577179	47.22924	48.583412	119.168976	48.312429	23.011058	118.8730775	-59.309095	23.186712	118.5068505
-9.336965	4.393098	117.018639	-5.530508	23.067589	118.442276	49.327652	-2.607874	118.564674	47.210075	48.556473	118.823074	48.2688635	22.9742995	118.693874	-59.3298795	23.1608785	118.190678
-10.090384	4.219573	116.873001	-5.559921	23.010679	118.151985	49.27953	-2.676053	118.572792	47.235394	48.5075	118.443008	48.257462	22.9157235	118.5079	-59.377304	23.1056345	117.79607
-10.788426	4.087939	116.764091	-5.590552	22.921682	117.857422	49.207062	-2.748988	118.574402	47.219372	48.443104	118.051384	48.213217	22.847058	118.312893	-59.394321	22.996306	117.401951
-11.518301	3.995697	116.65107	-5.642338	22.813587	117.614235	49.169395	-2.837252	118.529259	47.189758	48.393631	117.639565	48.1795765	22.7781895	118.084412	-59.4642525	22.8489845	117.144058
-12.174959	3.92999	116.563835	-5.674925	22.709681	117.390015	49.067772	-2.900544	118.48497	47.145226	48.321678	117.266487	48.106499	22.710567	117.8757285	-59.456349	22.708795	116.9043015
-13.175604	3.917411	116.479301	-5.730125	22.557814	117.132843	48.868214	-2.975554	118.392586	47.088337	48.24369	116.804077	47.9782755	22.634068	117.5983315	-59.4385255	22.48156	116.6673545
-13.811016	3.980391	116.396332	-5.757376	22.468134	116.97538	48.817413	-3.042611	118.280457	47.089577	48.195885	116.52832	47.953495	22.576637	117.4043885	-59.468247	22.359631	116.5463715
-14.475428	4.12397	116.295555	-5.783343	22.398239	116.822906	48.770096	-3.104506	118.129112	47.092773	48.169254	116.317055	47.9314345	22.532374	117.2230835	-59.4981205	22.264104	116.4227285
-15.09071	4.325591	116.149582	-5.808258	22.332861	116.671646	48.710831	-3.177789	117.980042	47.097252	48.116302	116.158417	47.9040415	22.4692565	117.0692295	-59.5205575	22.1964655	116.2740625
-15.659903	4.578555	115.964722	-5.830145	22.28027	116.535248	48.642941	-3.244995	117.847168	47.111084	48.063873	116.078423	47.8770125	22.409439	116.9627955	-59.5373025	22.151101	116.1077005
-16.180712	4.87742	115.763306	-5.851027	22.234034	116.413307	48.587337	-3.31176	117.744385	47.137928	48.039436	116.088844	47.8626325	22.363838	116.9166145	-59.5646865	22.10423	115.9099995
-16.637405	5.227408	115.584328	-5.889164	22.20488	116.31826	48.518456	-3.358022	117.679581	47.175552	48.016785	116.158127	47.847004	22.3293815	116.918854	-59.625332	22.0803785	115.717666
-17.324133	5.828639	115.325836	-5.930243	22.158689	116.235641	48.441334	-3.400364	117.645454	47.194672	48.004795	116.385315	47.818003	22.3022155	117.0153845	-59.678489	22.0151625	115.4558975
-17.709696	6.305656	115.222275	-5.940578	22.15052	116.217422	48.449177	-3.433233	117.653488	47.191334	48.016621	116.617271	47.8202555	22.291694	117.1353795	-59.7014115	22.009346	115.2994645
-18.070606	6.808531	115.098106	-5.931765	22.153072	116.201569	48.485699	-3.457177	117.687973	47.265007	48.028015	116.817619	47.875353	22.285419	117.252796	-59.738883	22.020725	115.150342
-18.392342	7.296393	114.927826	-5.896495	22.148335	116.137383	48.557613	-3.484619	117.715347	47.346878	48.031307	117.017891	47.9522455	22.273344	117.366619	-59.7452355	22.023326	114.908147
-18.700644	7.75706	114.670921	-5.85174	22.115498	116.024986	48.630325	-3.51249	117.69912	47.47591	48.018028	117.187141	48.0531175	22.252769	117.4431305	-59.7565975	21.978227	114.6068415
-18.960833	8.216084	114.372124	-5.794757	22.074814	115.84996	48.692081	-3.537429	117.615166	47.577141	47.999146	117.318771	48.134611	22.2308585	117.4669685	-59.724125	21.9187695	114.2329515
-19.195757	8.667555	114.025703	-5.71924	22.020399	115.629448	48.762543	-3.557564	117.485641	47.663307	47.980953	117.420288	48.212925	22.2116945	117.4529645	-59.651405	21.8291035	113.8059315
-19.467382	9.342552	113.350166	-5.587349	21.924213	115.174469	48.923649	-3.574593	117.26931	47.765877	47.989201	117.564751	48.344763	22.207304	117.4170305	-59.519461	21.641122	112.9319075
-19.676731	9.852365	113.06102	-5.433543	21.847448	114.885094	49.038242	-3.549525	117.118622	47.833252	48.01326	117.517113	48.435747	22.2318675	117.3178675	-59.302833	21.4630285	112.4523205
-19.887621	10.340408	112.912155	-5.359406	21.845596	114.709007	49.130032	-3.515855	116.978752	47.8601	48.039364	117.390755	48.495066	22.2617545	117.1847535	-59.213878	21.4294375	112.2332605
-20.113329	10.793551	112.990273	-5.268134	21.850466	114.661201	49.215435	-3.500565	116.898178	47.850037	48.050953	117.173698	48.532736	22.275194	117.035938	-59.069004	21.425738	112.286464
-20.328756	11.21709	113.166855	-5.256746	21.885109	114.732933	49.284519	-3.511849	116.919479	47.845268	48.045181	116.939285	48.5648935	22.266666	116.929382	-59.0783855	21.503552	112.536484
-20.524403	11.613235	113.352631	-5.185835	21.854933	114.799843	49.355434	-3.588365	117.02639	47.884464	47.979591	116.743065	48.619949	22.195613	116.8847275	-58.991619	21.514253	112.7149585
-20.679483	12.007527	113.505432	-5.120943	21.78327	114.857796	49.412991	-3.684196	117.139641	47.939346	47.884796	116.580109	48.6761685	22.1003	116.859875	-58.9180545	21.46624	112.855717
-20.915541	12.628679	113.54393	-5.001989	21.573921	114.830711	49.491543	-3.863623	117.184006	48.069572	47.687626	116.411377	48.7805575	21.9120015	116.7976915	-58.7845355	21.2358405	112.8637305
-21.02002	13.052906	113.400253	-4.913797	21.396503	114.699615	49.546432	-3.997307	117.143288	48.181961	47.548462	116.379044	48.8641965	21.7755775	116.761166	-58.6917905	21.0174285	112.638064
-21.10515	13.464853	113.140038	-4.805576	21.203613	114.503029	49.629906	-4.119021	117.071686	48.314331	47.438812	116.388702	48.9721185	21.6598955	116.730194	-58.5832705	20.7473305	112.275864
-21.184464	13.836047	112.818954	-4.712456	21.037264	114.272987	49.741096	-4.2134	116.999222	48.447704	47.354362	116.397354	49.0944	21.570481	116.698288	-58.519312	20.504047	111.847686
-21.267399	14.212572	112.527122	-4.621007	20.880316	114.07782	49.872326	-4.252871	116.95533	48.500061	47.31741	116.431335	49.1861935	21.5322695	116.6933325	-58.4282075	20.2283625	111.4623075
-21.323904	14.580356	112.285934	-4.50938	20.747953	113.914665	50.05167	-4.25928	116.961327	48.522091	47.300171	116.486145	49.2868805	21.5204455	116.723736	-58.3056405	19.9754605	111.105594
-21.342079	14.967312	112.059311	-4.377685	20.63084	113.770386	50.258644	-4.243992	117.02343	48.593235	47.296883	116.565132	49.4259395	21.5264455	116.794281	-58.1813095	19.7352345	110.746491
-21.358376	15.606422	111.745628	-4.126592	20.480473	113.585159	50.570423	-4.213672	117.164406	48.709297	47.305607	116.726212	49.63986	21.5459675	116.945309	-57.893044	19.4149785	110.225009
-21.317118	16.062963	111.63063	-3.909937	20.387949	113.497185	50.909634	-4.248466	117.231239	48.83876	47.272228	116.792152	49.874197	21.511881	117.0116955	-57.694071	19.264017	109.9826745
-21.28389	16.490906	111.50087	-3.672321	20.286484	113.417984	51.171165	-4.265265	117.316422	49.014709	47.227432	116.853783	50.092937	21.4810835	117.0851025	-57.437579	19.0918845	109.7508655
-21.249369	16.875084	111.348961	-3.416863	20.171404	113.34697	51.430321	-4.297786	117.384468	49.206306	47.187187	116.896126	50.3183135	21.4447005	117.140297	-57.1520395	18.8981075	109.553643
-21.255497	17.261049	111.188446	-3.177436	20.030499	113.250389	51.722778	-4.362057	117.379997	49.398613	47.12019	116.927292	50.5606955	21.3790665	117.1536445	-56.9155675	18.6819315	109.3471335
-21.245028	17.637821	111.036049	-2.959206	19.887529	113.133476	51.959843	-4.422165	117.324211	49.545525	47.053101	116.907593	50.752684	21.315468	117.115902	-56.671096	18.45959	109.15105
-21.251564	18.036665	110.945976	-2.74453	19.748953	113.021515	52.139999	-4.471033	117.210938	49.704266	46.957634	116.81514	50.9221325	21.2433005	117.013039	-56.4111925	18.2546055	109.029991
-21.278971	18.723152	110.950043	-2.481093	19.55662	112.950043	52.391457	-4.578756	117.024994	49.88842	46.801449	116.58287	51.1399385	21.1113465	116.803932	-56.1021245	18.0018935	109.096154
-21.294937	19.16943	111.009048	-2.342393	19.435488	112.941444	52.547962	-4.656112	116.943123	49.975731	46.720528	116.439148	51.2618465	21.032208	116.6911355	-55.9466325	17.838768	109.1917525
-21.357206	19.57209	111.061584	-2.205609	19.297665	112.93129	52.704727	-4.75343	116.855812	50.061371	46.653412	116.301414	51.383049	20.949991	116.578613	-55.794267	17.645339	109.283967
-21.432308	19.95307	111.094177	-2.099009	19.152645	112.916336	52.853035	-4.872314	116.717087	50.143196	46.59779	116.124535	51.4981155	20.862738	116.420811	-55.6961335	17.442552	109.411861
-21.529135	20.337811	111.156525	-1.996417	18.998501	112.898651	52.947319	-5.010224	116.55587	50.273228	46.499134	115.896729	51.6102735	20.744455	116.2262995	-55.6031075	17.252547	109.5710025
-21.585135	20.714396	111.172501	-1.897222	18.831467	112.836266	53.057922	-5.189278	116.383553	50.347996	46.402431	115.687965	51.702959	20.6065765	116.035759	-55.497403	17.0563575	109.636773
-21.653488	21.119846	111.111794	-1.789019	18.657555	112.709915	53.182457	-5.383806	116.203667	50.443123	46.319534	115.497208	51.81279	20.467864	115.8504375	-55.390828	16.847246	109.5693925
-21.725645	21.820629	110.824074	-1.671834	18.434572	112.385132	53.408886	-5.669041	115.87516	50.64764	46.221375	115.238808	52.028263	20.276167	115.556984	-55.371931	16.592977	109.21328
-21.725651	22.240679	110.621819	-1.588574	18.303436	112.118462	53.363781	-5.762768	115.675652	50.725983	46.20433	115.042114	52.044882	20.220781	115.358883	-55.22203	16.386091	108.878041
-21.76157	22.645681	110.421219	-1.51972	18.187307	111.876915	53.473354	-5.859758	115.438057	50.661636	46.178619	114.915825	52.067495	20.1594305	115.176941	-55.106935	16.2151835	108.576889
-21.814779	23.04038	110.27124	-1.457003	18.067762	111.697723	53.568363	-5.924447	115.227104	50.6702	46.153728	114.707672	52.1192815	20.1146405	114.967388	-55.0332875	16.0208835	108.428058
-21.873022	23.418419	110.204681	-1.389313	17.963814	111.601685	53.659565	-5.970448	115.096603	50.678993	46.136848	114.500404	52.169279	20.0832	114.7985035	-54.947905	15.844428	108.4048665
-21.891853	23.788372	110.200485	-1.326768	17.851692	111.558914	53.774315	-6.016373	115.018341	50.678963	46.105556	114.293816	52.226639	20.0445915	114.6560785	-54.880175	15.6587925	108.4617495
-21.899675	24.180864	110.246422	-1.25146	17.747581	111.560524	53.880703	-6.080562	115.011124	50.710648	46.104233	114.114975	52.2956755	20.0118355	114.5630495	-54.7985955	15.4833265	108.5579985
-21.837326	24.872231	110.331032	-1.132623	17.571205	111.608002	54.010479	-6.173084	115.025673	50.782257	46.048107	113.812462	52.396368	19.9375115	114.4190675	-54.661614	15.2048985	108.7969365
-21.753868	25.276024	110.377907	-1.041205	17.443605	111.615387	54.101242	-6.247097	115.01355	50.804962	45.968403	113.61557	52.453102	19.860653	114.31456	-54.535512	15.026557	108.916214
-21.65472	25.690062	110.384964	-0.9503	17.30089	111.588737	54.190678	-6.3306	114.964249	50.827343	45.890514	113.405182	52.5090105	19.779957	114.1847155	-54.4096105	14.821823	108.9927585
-21.578329	26.110748	110.256073	-0.871738	17.155388	111.495506	54.259968	-6.431361	114.871788	50.851696	45.798855	113.194633	52.555832	19.683747	114.0332105	-54.299308	14.627029	108.9578015
-21.507454	26.529518	110.083565	-0.799336	17.003296	111.329445	54.327999	-6.544116	114.730743	50.861149	45.722179	112.950012	52.594574	19.5890315	113.8403775	-54.193246	14.4175605	108.8185125
-21.393944	26.945377	109.916725	-0.737944	16.846149	111.10804	54.372643	-6.641642	114.467453	50.847309	45.69223	112.710823	52.609976	19.525294	113.589138	-54.085864	14.167004	108.626942
-21.243338	27.415503	109.80703	-0.741325	16.692171	110.898766	54.388706	-6.695611	113.999557	50.78492	45.654327	112.441948	52.586813	19.479358	113.2207525	-54.069463	13.904984	108.5767795
-20.996342	28.102095	109.797516	-0.791866	16.486986	110.621933	54.290314	-6.77339	113.168396	50.627167	45.647568	112.017105	52.4587405	19.437089	112.5927505	-54.0424725	13.536883	108.6511155
-20.80084	28.580734	109.91037	-0.897082	16.394493	110.485268	54.166924	-6.726649	112.534081	50.457848	45.66745	111.787727	52.312386	19.4704005	112.160904	-54.10655	13.3185855	108.809632
-20.586037	29.06605	109.98317	-1.018889	16.359346	110.368141	54.016598	-6.658343	111.945915	50.257362	45.685734	111.540176	52.13698	19.5136955	111.7430455	-54.174758	13.2049965	108.9932365
-20.409876	29.522499	110.074547	-1.198948	16.348829	110.274376	53.84473	-6.574764	111.441269	50.043278	45.761402	111.321167	51.944004	19.593319	111.381218	-54.3419	13.104339	109.167534
-20.174265	29.957458	110.12899	-1.371607	16.35408	110.182465	53.694828	-6.487592	111.005745	49.840824	45.831825	111.123291	51.767826	19.6721165	111.064518	-54.51104	13.0360435	109.300412
-19.864958	30.354755	110.125664	-1.537385	16.34338	110.098221	53.568089	-6.465074	110.682449	49.655624	45.88113	110.930214	51.6118565	19.708028	110.8063315	-54.6866265	12.978732	109.3901105
-19.549215	30.715504	110.034058	-1.679211	16.313278	110.009125	53.450066	-6.501347	110.468117	49.517376	45.879261	110.732971	51.483721	19.688957	110.600544	-54.842143	12.937599	109.417706
-18.885725	31.197998	109.870216	-1.845982	16.184694	109.884941	53.30769	-6.681212	110.273918	49.404179	45.717125	110.362541	51.3559345	19.5179565	110.3182295	-55.0478985	12.8514315	109.4516525
-18.380428	31.459242	109.694168	-1.928109	16.045385	109.798447	53.219742	-6.87476	110.215393	49.382923	45.5476	110.07196	51.3013325	19.33642	110.1436765	-55.1575505	12.75435	109.4532175
-17.885294	31.660513	109.497238	-1.979881	15.842249	109.710571	53.169991	-7.106642	110.177788	49.39222	45.332375	109.760513	51.2811055	19.1128665	109.9691505	-55.2408675	12.5716315	109.4519915
-17.322344	31.815567	109.295166	-1.980223	15.602883	109.603622	53.119682	-7.35034	110.179199	49.438732	45.079021	109.431282	51.279207	18.8643405	109.8052405	-55.239653	12.3414255	109.4020035
-16.678904	31.940672	109.041107	-1.965339	15.346631	109.492638	53.085663	-7.635812	110.217873	49.506294	44.781269	109.08017	51.2959785	18.5727285	109.6490215	-55.2266565	12.1205335	109.3362545
-16.033689	32.057384	108.712601	-1.912385	15.062072	109.36409	53.075771	-7.920267	110.26844	49.588974	44.49052	108.744446	51.3323725	18.2851265	109.506443	-55.1571425	11.8390175	109.221737
-15.240916	32.188683	108.412338	-1.8352	14.775313	109.227715	53.06728	-8.179689	110.318268	49.7239	44.187138	108.428101	51.39559	18.0037245	109.3731845	-55.06599	11.5469015	109.0822455
-14.059189	32.378593	108.010193	-1.708522	14.354929	109.031418	53.110016	-8.564374	110.301102	49.9105	43.782269	108.058212	51.510258	17.6089475	109.179657	-54.927302	11.1009105	108.883179
-13.243675	32.481037	107.843651	-1.626943	14.078893	108.932602	53.151234	-8.769698	110.223129	50.021416	43.542023	107.915894	51.586325	17.3861625	109.0695115	-54.840211	10.7716235	108.7956925
-12.369311	32.585823	107.726883	-1.547162	13.831118	108.861839	53.17408	-8.959076	110.125526	50.137688	43.337753	107.849144	51.655884	17.1893385	108.987335	-54.750208	10.4728975	108.736343
-11.450696	32.763748	107.671799	-1.468716	13.631114	108.817482	53.177197	-9.121845	109.984329	50.248631	43.159729	107.861984	51.712914	17.018942	108.9231565	-54.650346	10.243286	108.7118075
-10.431769	32.953732	107.746361	-1.394197	13.465645	108.815872	53.170689	-9.243713	109.772255	50.372089	43.017017	107.944275	51.771389	16.886652	108.858265	-54.559783	10.044638	108.773479
-9.466884	33.162807	107.852997	-1.322772	13.364357	108.840225	53.136368	-9.375023	109.535065	50.519955	42.902794	108.102432	51.8281615	16.7638855	108.8187485	-54.4737055	9.9648285	108.8617015
-8.451806	33.346371	108.13781	-1.246427	13.298331	108.913872	53.089828	-9.464165	109.24939	50.688614	42.797779	108.339645	51.889221	16.666807	108.7945175	-54.382075	9.929855	109.0332265
-6.786409	33.646999	108.627235	-1.161811	13.252293	109.082176	52.980198	-9.565709	108.794952	50.945782	42.666866	108.865402	51.96299	16.5505785	108.830177	-54.286612	9.9540075	109.334175
-5.634218	33.84753	109.066185	-1.123593	13.25642	109.236252	52.919983	-9.598655	108.526909	51.117313	42.608059	109.310242	52.018648	16.504702	108.9185755	-54.265834	10.008138	109.5539285
-4.519183	34.017864	109.50457	-1.123329	13.292702	109.413574	52.880264	-9.626953	108.317635	51.274117	42.557377	109.77951	52.0771905	16.465212	109.0485725	-54.3238485	10.120192	109.7785755
-3.365117	34.086563	109.946358	-1.136571	13.354872	109.616852	52.843166	-9.654295	108.159485	51.401554	42.5359	110.259819	52.12236	16.4408025	109.209652	-54.395502	10.2689415	110.024052
-2.040065	34.128582	110.309204	-1.161004	13.446039	109.842094	52.800476	-9.659445	108.072319	51.477505	42.49889	110.722694	52.1389905	16.4197225	109.3975065	-54.4609985	10.4723555	110.2866815
-0.835664	34.119068	110.693649	-1.214235	13.513507	110.072876	52.759529	-9.673964	108.086304	51.523518	42.445362	111.176407	52.1415235	16.385699	109.6313555	-54.5699935	10.641315	110.5143965
0.384589	33.979458	110.987534	-1.257532	13.604921	110.306335	52.742775	-9.704056	108.234001	51.564728	42.371197	111.604904	52.1537515	16.3335705	109.9194525	-54.6688155	10.8762715	110.6932175
2.348412	33.637085	111.275414	-1.367837	13.69889	110.651848	52.772228	-9.798521	108.790001	51.629658	42.215302	112.202011	52.200943	16.2083905	110.496006	-54.936617	11.1893895	110.80769
3.651753	33.313122	111.435356	-1.445493	13.770272	110.923973	52.838421	-9.917653	109.404961	51.6609	42.109032	112.60437	52.2496605	16.0956895	111.0046655	-55.1406465	11.4448545	110.8432805
4.949677	32.873199	111.617363	-1.51717	13.85234	111.246109	52.912773	-10.027496	110.179642	51.795433	41.956997	112.900803	52.354103	15.9647505	111.5402225	-55.388443	11.7399295	110.9519955
6.277447	32.388123	111.844025	-1.551898	13.902363	111.637604	52.972908	-10.121307	111.088692	51.734116	41.856911	113.398026	52.353512	15.867802	112.243359	-55.457308	11.936924	111.031849
7.612071	31.796089	112.13195	-1.588383	13.927189	112.064362	53.078876	-10.203735	112.078621	51.790665	41.719009	113.923264	52.4347705	15.757637	113.0009425	-55.6115365	12.096741	111.1277815
8.924966	31.109779	112.50222	-1.616552	13.931743	112.50943	53.209156	-10.313841	113.110352	51.81031	41.638229	114.544891	52.509733	15.662194	113.8276215	-55.742837	12.201292	111.1912385
10.190765	30.432991	112.955772	-1.643625	13.918245	112.926949	53.311081	-10.396612	114.107811	51.821472	41.580605	115.250465	52.5662765	15.5919965	114.679138	-55.8535265	12.2444935	111.17476
12.116794	29.242579	113.615166	-1.662449	13.922906	113.420364	53.436649	-10.467686	115.435684	51.869678	41.503216	116.400482	52.6531635	15.517765	115.918083	-55.9780615	12.328047	110.922645
13.34615	28.417051	113.979698	-1.684369	13.946654	113.623688	53.484261	-10.508265	116.164032	51.901913	41.494251	117.150902	52.693087	15.492993	116.657467	-56.061825	12.400315	110.589909
14.511909	27.574242	114.374199	-1.675618	13.989408	113.740685	53.519703	-10.487892	116.753349	51.906349	41.487194	117.79039	52.713026	15.499651	117.2718695	-56.064262	12.479165	110.2095005
15.663174	26.634226	114.596367	-1.661555	14.083545	113.821877	53.557224	-10.463932	117.238602	51.841354	41.559578	118.333458	52.699289	15.547823	117.78603	-56.022399	12.619267	109.857724
16.71134	25.740152	114.74292	-1.624853	14.234887	113.900673	53.584892	-10.373294	117.67746	51.809456	41.599442	118.721054	52.697174	15.613074	118.199257	-55.94688	12.8567	109.602089
17.727127	24.780346	114.941231	-1.584377	14.455054	114.011696	53.621651	-10.248184	118.123734	51.757908	41.697575	119.008041	52.6897795	15.7246955	118.5658875	-55.8585335	13.1854125	109.4575045
18.707687	23.745798	115.110741	-1.536183	14.704187	114.164291	53.684776	-10.065753	118.63707	51.788902	41.833569	119.2631	52.736839	15.883908	118.950085	-55.809205	13.524466	109.378497
19.921545	22.245251	115.549103	-1.433283	15.117773	114.453598	53.874916	-9.761685	119.507195	51.815269	42.079521	119.699883	52.8450925	16.158918	119.603539	-55.7116585	14.076628	109.303657
20.63402	21.18582	115.877167	-1.335134	15.404619	114.624962	54.066978	-9.529268	120.06749	51.862717	42.284248	120.007446	52.9648475	16.37749	120.037468	-55.6351155	14.431748	109.212456
21.314945	20.121353	116.084114	-1.209872	15.692685	114.707413	54.270184	-9.27717	120.572365	51.887466	42.513847	120.317673	53.078825	16.6183385	120.445019	-55.498569	14.7670315	108.969807
21.910538	19.047066	116.249084	-1.068637	15.976153	114.69735	54.461964	-9.004454	120.974411	51.904297	42.797588	120.583366	53.1831305	16.896567	120.7788885	-55.3204045	15.055739	108.6158115
22.406864	17.957397	116.292595	-0.904167	16.26498	114.595665	54.69191	-8.751936	121.259941	51.945259	43.073727	120.779205	53.3185845	17.1608955	121.019573	-55.1269185	15.3690645	108.171757
22.812998	16.850681	116.239189	-0.742751	16.527824	114.414764	54.879658	-8.497231	121.398102	51.92704	43.302513	120.848778	53.403349	17.402641	121.12344	-54.888851	15.653007	107.706088
23.112307	15.713978	116.072464	-0.604725	16.772356	114.198555	55.018597	-8.286468	121.371796	51.897285	43.532467	120.779327	53.457941	17.6229995	121.0755615	-54.667391	15.9217125	107.3215485
23.32419	14.068043	115.67289	-0.444887	17.120771	113.851456	55.081577	-8.069989	121.128738	51.956032	43.81144	120.363235	53.5188045	17.8707255	120.7459865	-54.4085785	16.3708165	106.9569255
23.369553	12.879346	115.374947	-0.3617	17.342001	113.594887	55.08691	-7.91664	120.872589	51.983879	43.952538	119.969269	53.5353945	18.017949	120.420929	-54.2587945	16.666053	106.768845
23.256382	11.7531	115.00679	-0.311078	17.53702	113.29821	55.087505	-7.808091	120.559715	52.055931	44.089722	119.508675	53.571718	18.1408155	120.034195	-54.193874	16.9332245	106.562225
23.021433	10.654027	114.639687	-0.293402	17.72858	112.982086	55.012657	-7.696345	120.221672	52.047825	44.225166	119.062447	53.530241	18.2644105	119.6420595	-54.117045	17.1927495	106.3221125
22.736458	9.494428	114.189926	-0.280412	17.910873	112.665726	54.956013	-7.580728	119.778862	52.045822	44.32373	118.583801	53.5009175	18.371501	119.1813315	-54.0617415	17.450245	106.1501205
22.308363	8.359765	113.676537	-0.224695	18.026913	112.279686	54.947006	-7.473306	119.25058	52.05164	44.45467	118.026642	53.499323	18.490682	118.638611	-53.948713	17.563144	105.920761
21.839245	7.325367	113.083008	-0.143708	18.122643	111.863243	54.891384	-7.384249	118.663147	52.090263	44.569443	117.406418	53.4908235	18.592597	118.0347825	-53.7782395	17.652689	105.6917035
20.979876	5.693835	112.106773	-0.014384	18.19256	111.140076	54.807919	-7.241914	117.724922	52.105427	44.7901	116.485596	53.456673	18.774093	117.105259	-53.485441	17.611027	105.174893
20.276802	4.655469	111.439621	0.041298	18.219624	110.615334	54.782684	-7.143613	117.105019	52.158451	44.94326	115.862968	53.4705675	18.8998235	116.4839935	-53.3879715	17.5394245	104.7466745
19.488779	3.638273	110.818436	0.069113	18.245077	110.088348	54.719448	-7.022535	116.545959	52.151917	45.069649	115.25016	53.4356825	19.023557	115.8980595	-53.2974565	17.466597	104.2786365
18.656921	2.679389	110.179665	0.086884	18.283688	109.554649	54.617012	-6.887099	116.015259	52.127312	45.197296	114.593124	53.372162	19.1550985	115.3041915	-53.198394	17.4122775	103.8051065
17.700859	1.714358	109.619484	0.060499	18.357929	109.06501	54.518753	-6.789566	115.485321	52.061607	45.292519	113.946915	53.29018	19.2514765	114.716118	-53.169182	17.4643815	103.413902
16.686485	0.831305	109.119728	0.004662	18.457026	108.643547	54.383324	-6.669749	115.000938	51.965187	45.39423	113.288643	53.1742555	19.3622405	114.1447905	-53.1649315	17.5518115	103.1423035
15.602713	-0.049846	108.677925	-0.067271	18.565857	108.285057	54.237156	-6.546853	114.58017	51.855183	45.493149	112.64563	53.0461695	19.473148	113.6129	-53.1807115	17.658566	102.957214
13.832977	-1.273568	108.235046	-0.2012	18.700726	107.864555	54.088356	-6.381548	114.016258	51.482265	45.674179	111.850967	52.7853105	19.6463155	112.9336125	-53.1877105	17.7551365	102.7954975
12.614632	-2.021055	108.045807	-0.262669	18.758293	107.648048	54.034889	-6.280901	113.667343	51.323311	45.756935	111.236397	52.6791	19.738017	112.45187	-53.204438	17.778569	102.844226
11.341982	-2.798533	107.865318	-0.296414	18.771534	107.449852	53.950607	-6.198895	113.378235	51.177917	45.788651	110.62648	52.564262	19.794878	112.0023575	-53.15709	17.74819	102.8973465
10.018922	-3.453429	107.76799	-0.300927	18.745371	107.258591	53.920895	-6.157871	113.105186	51.09594	45.788643	109.982208	52.5084175	19.815386	111.543697	-53.1102715	17.675356	102.973485
8.720499	-4.045036	107.701195	-0.256622	18.700228	107.076309	53.902554	-6.112998	112.839424	51.07991	45.760586	109.32074	52.491232	19.823794	111.080082	-53.004476	17.576662	103.072536
7.367395	-4.636573	107.618073	-0.194407	18.640934	106.892563	53.899448	-6.089818	112.611366	51.232719	45.681931	108.573364	52.5660835	19.7960565	110.592365	-52.9548975	17.4858115	103.192761
6.054701	-5.119896	107.524994	-0.105488	18.565134	106.675491	53.881664	-6.035711	112.415039	51.239872	45.664047	107.996056	52.560768	19.814168	110.2055475	-52.771744	17.3161	103.1454345
3.999314	-5.719548	107.330795	0.052044	18.428118	106.354057	53.922619	-5.981685	112.021706	51.302242	45.649815	107.208778	52.6124305	19.834065	109.615242	-52.5083425	17.022171	103.092872
2.661518	-6.018143	107.154976	0.154475	18.333622	106.155884	53.94149	-5.958606	111.727547	51.197266	45.667591	106.844437	52.569378	19.8544925	109.285992	-52.260428	16.8127515	103.025776
1.333828	-6.199983	106.999252	0.236912	18.233969	105.966202	53.95195	-5.911339	111.41349	51.332378	45.629738	106.359695	52.642164	19.8591995	108.8865925	-52.16834	16.6087385	103.0458115
-0.039252	-6.340002	106.815125	0.313261	18.134998	105.840622	53.951	-5.851882	111.08519	51.34325	45.648216	106.018539	52.647125	19.898167	108.5518645	-52.020603	16.371829	103.1293795
-1.371345	-6.381227	106.696091	0.369251	18.021935	105.780586	53.961269	-5.805852	110.764908	51.290749	45.666931	105.784485	52.626009	19.9305395	108.2746965	-51.887507	16.1133305	103.2864755
-2.691818	-6.316055	106.663345	0.395606	17.897512	105.805382	53.956268	-5.761149	110.487381	51.29137	45.687176	105.610992	52.623819	19.9630135	108.0491865	-51.832607	15.8320105	103.5615775
-4.045077	-6.160831	106.725479	0.42408	17.776869	105.91835	53.952877	-5.740051	110.235405	51.212502	45.688675	105.52623	52.5826895	19.974312	107.8808175	-51.7345295	15.579426	103.9558825
-5.960703	-5.783559	106.862709	0.432505	17.5721	106.172386	53.932316	-5.769149	109.953842	51.16143	45.681095	105.518028	52.546873	19.955973	107.735935	-51.681863	15.188227	104.608837
-7.222793	-5.398689	107.020187	0.430646	17.430607	106.368134	53.931099	-5.781486	109.770706	51.052803	45.685413	105.652977	52.491951	19.9519635	107.7118415	-51.630659	14.9092505	105.0244265
-8.457969	-4.953517	107.154724	0.439366	17.286131	106.56974	53.943069	-5.802573	109.56118	51.138733	45.62738	105.629181	52.540901	19.9124035	107.5951805	-51.662169	14.6598585	105.5442995
-9.579332	-4.475593	107.276558	0.468332	17.131161	106.772209	53.930538	-5.823999	109.325966	51.133633	45.573593	105.658249	52.5320855	19.874797	107.4921075	-51.5954215	14.387525	106.0523105
-10.693596	-3.91926	107.429291	0.515153	16.98056	106.947479	53.915276	-5.859705	109.045341	51.074554	45.517517	105.705475	52.494915	19.828906	107.375408	-51.464609	14.132214	106.51955
-11.769474	-3.285391	107.508125	0.592533	16.836588	107.071159	53.903728	-5.89908	108.76609	51.108978	45.441174	105.746605	52.506353	19.771047	107.2563475	-51.321287	13.902129	106.8859705
-12.712675	-2.646446	107.482735	0.662373	16.715776	107.128105	53.91193	-5.913086	108.500504	51.133728	45.3923	105.843521	52.522829	19.739607	107.1720125	-51.198083	13.691945	107.0841975
-14.079668	-1.539795	107.28347	0.773892	16.57003	107.080421	53.957909	-5.929864	108.161057	51.260994	45.370174	106.059883	52.6094515	19.720155	107.11047	-51.0616675	13.419905	107.050372
-14.930703	-0.738762	107.064804	0.84286	16.500914	106.973289	54.002708	-5.927874	107.96653	51.247932	45.377277	106.296097	52.62532	19.7247015	107.1313135	-50.9396	13.2771265	106.8152645
-15.660125	0.05793	106.786621	0.908502	16.453421	106.818703	54.034389	-5.946171	107.802902	51.438332	45.335793	106.3302	52.7363605	19.694811	107.066551	-50.9193565	13.212031	106.570855
-16.351141	0.893932	106.497482	0.957332	16.408407	106.636581	54.097851	-5.987278	107.64917	51.569603	45.293522	106.409767	52.833727	19.653122	107.0294685	-50.919063	13.163692	106.2436935
-17.024473	1.805166	106.195305	1.023744	16.355598	106.408882	54.138542	-6.030884	107.52784	51.635506	45.256519	106.461456	52.887024	19.6128175	106.994648	-50.839536	13.0983785	105.823116
-17.611954	2.670994	105.923294	1.101511	16.298794	106.176544	54.182922	-6.102654	107.403564	51.723652	45.174931	106.447624	52.953287	19.5361385	106.925594	-50.750265	13.0614495	105.427494
-18.092691	3.533246	105.706848	1.173128	16.225691	105.961159	54.217113	-6.202919	107.261452	51.694427	45.063107	106.358444	52.95577	19.430094	106.809948	-50.609514	13.021288	105.11237
-18.757599	4.908825	105.53186	1.297817	16.079498	105.688667	54.234356	-6.381749	107.091972	51.777988	44.832157	106.077454	53.006172	19.225204	106.584713	-50.410538	12.933792	104.792621
-19.112337	5.836915	105.367104	1.381554	15.931068	105.486748	54.267139	-6.549483	107.019196	51.904343	44.656628	105.847313	53.085741	19.0535725	106.4332545	-50.322633	12.8085635	104.5402415
-19.447319	6.679658	105.083588	1.4421	15.746479	105.236832	54.315163	-6.746402	106.961655	52.065945	44.44492	105.57988	53.190554	18.849259	106.2707675	-50.306354	12.643699	104.2028965
-19.680479	7.548144	104.750931	1.507846	15.553416	104.940651	54.358459	-6.942063	106.908051	52.0117	44.276833	105.49102	53.1850795	18.667385	106.1995355	-50.1693875	12.439447	103.6817665
-19.889244	8.510973	104.33091	1.561266	15.357451	104.579857	54.409634	-7.136533	106.837524	52.223587	44.030907	105.166199	53.3166105	18.447187	106.0018615	-50.1940785	12.267715	103.1578525
-20.0404	9.429704	103.791718	1.615121	15.163904	104.144585	54.44767	-7.324137	106.761208	52.237915	43.869007	105.037598	53.3427925	18.272435	105.899403	-50.1125505	12.055373	102.389767
-20.195072	10.331615	103.076447	1.62529	14.987041	103.63681	54.508739	-7.473979	106.633949	52.366238	43.711262	104.772797	53.4374885	18.1186415	105.703373	-50.1869085	11.8554405	101.570247
-20.305841	11.767262	101.841209	1.630125	14.766405	102.716492	54.562176	-7.614615	106.351006	52.484303	43.555618	104.500351	53.5232395	17.9705015	105.4256785	-50.2629895	11.5623085	100.0073055
-20.3183	12.756269	100.917816	1.59569	14.644461	102.022064	54.588531	-7.672183	106.081161	52.489407	43.517357	104.338203	53.538969	17.922587	105.209682	-50.347589	11.366335	98.834446
-20.382181	13.727389	99.974754	1.563172	14.572832	101.309349	54.589569	-7.687578	105.73037	52.471989	43.507431	104.105934	53.530779	17.9099265	104.918152	-50.404435	11.2357375	97.700546
-20.397196	14.71587	99.157593	1.546928	14.536977	100.646675	54.580437	-7.664224	105.295685	52.417477	43.518822	103.811882	53.498957	17.927299	104.5537835	-50.405101	11.146655	96.7395665
-20.358877	15.744114	98.521164	1.525926	14.514841	100.056374	54.546112	-7.608052	104.815674	52.38179	43.539356	103.463745	53.463951	17.965652	104.1397095	-50.412099	11.06403	95.9730385
-20.307758	16.766354	98.11129	1.498034	14.475051	99.603119	54.510071	-7.569929	104.289017	52.304054	43.573959	103.065071	53.4070625	18.002015	103.677044	-50.4109945	10.948087	95.529194
-20.310972	17.74791	97.910858	1.451806	14.381768	99.330055	54.467361	-7.558482	103.72863	52.185471	43.563705	102.626709	53.326416	18.0026115	103.1776695	-50.422804	10.7609245	95.4824405
-20.27767	19.170259	98.134254	1.303144	14.149679	99.271217	54.322403	-7.587143	103.011688	51.919704	43.510143	102.009537	53.1210535	17.9615	102.5106125	-50.5147655	10.337858	96.0318215
-20.192373	20.129351	98.478439	1.156895	13.981478	99.402603	54.197227	-7.656459	102.673569	51.711662	43.443008	101.687813	52.9544445	17.8932745	102.180691	-50.6406545	10.0696815	96.624515
-20.119326	21.077343	98.810127	1.036132	13.804512	99.601624	54.085011	-7.746101	102.432274	51.539291	43.372478	101.427139	52.812151	17.8131885	101.9297065	-50.739887	9.7958355	97.2735415
-20.007391	22.024158	99.091263	0.936973	13.657786	99.793938	54.009312	-7.85327	102.272018	51.47493	43.29591	101.235962	52.742121	17.72132	101.75399	-50.868175	9.594252	97.833886
-19.792206	22.992798	99.289505	0.89019	13.537736	99.92598	53.974579	-7.952836	102.21064	51.455753	43.195091	101.13623	52.715166	17.6211275	101.673435	-50.934786	9.4543445	98.178525
-19.521448	23.935183	99.458786	0.865683	13.410194	100.051453	53.993694	-8.069102	102.179314	51.455158	43.109657	101.083206	52.724426	17.5202775	101.63126	-50.99306	9.3001105	98.471646
-19.222822	24.893572	99.687668	0.846993	13.261927	100.243553	53.989826	-8.152187	102.162239	51.469185	43.022423	101.109863	52.7295055	17.435118	101.636051	-51.0355195	9.088736	98.851055
-18.682945	26.274651	100.441917	0.757396	13.047504	100.760605	53.940361	-8.178759	102.056969	51.413929	42.986919	101.283249	52.677145	17.40408	101.670109	-51.162353	8.690928	99.851101
-18.282602	27.156479	101.049911	0.621677	12.940507	101.179489	53.883118	-8.14363	101.935135	51.251835	43.031498	101.474854	52.5674765	17.443934	101.7049945	-51.3241225	8.43708	100.6539835
-17.819197	28.101364	101.637032	0.420294	12.859985	101.583778	53.715073	-8.050868	101.851334	51.079105	43.09742	101.705185	52.397089	17.523276	101.7782595	-51.556501	8.196694	101.3892965
-17.351952	28.971403	102.192604	0.194296	12.822999	101.938042	53.632004	-7.958197	101.740631	50.863892	43.195686	101.996933	52.247948	17.6187445	101.868782	-51.859356	8.0272535	102.007302
-16.782537	29.824173	102.660156	-0.046171	12.827373	102.261337	53.503155	-7.848331	101.654198	50.696419	43.299435	102.354446	52.099787	17.725552	102.004322	-52.192129	7.929194	102.518352
-16.179783	30.703905	103.061584	-0.246812	12.849241	102.489456	53.360844	-7.737715	101.666328	50.587589	43.381882	102.774963	51.9742165	17.8220835	102.2206455	-52.4678405	7.8763985	102.7582665
-15.474665	31.551743	103.460083	-0.459141	12.963444	102.805779	53.25201	-7.628892	101.876915	50.511002	43.476913	103.363594	51.881506	17.9240105	102.6202545	-52.799788	8.0028775	102.9913035
-14.365418	32.631279	104.203156	-0.775934	13.173774	103.452454	53.241993	-7.459704	102.725266	50.473797	43.632023	104.61013	51.857895	18.0861595	103.667698	-53.409763	8.2613885	103.23721
-13.539439	33.329174	104.775665	-0.985316	13.344972	104.059921	53.287975	-7.312555	103.627609	50.464737	43.768166	105.663559	51.876356	18.2278055	104.645584	-53.846988	8.4621385	103.474258
-12.66573	33.933308	105.417572	-1.180649	13.491848	104.791473	53.378147	-7.191727	104.716263	50.432438	43.901501	106.772636	51.9052925	18.354887	105.7444495	-54.2665905	8.628809	103.8384965
-11.818353	34.431355	106.085609	-1.336048	13.623373	105.557076	53.490891	-7.086571	105.879021	50.406635	44.011803	107.823166	51.948763	18.462616	106.8510935	-54.620859	8.78413	104.2630585
-10.889796	34.821934	106.713737	-1.424685	13.725985	106.350662	53.608196	-7.028534	107.005501	50.414242	44.110901	108.783356	52.011219	18.5411835	107.8944285	-54.860589	8.9107865	104.8068955
-9.922985	35.181408	107.328735	-1.47586	13.767765	107.097969	53.726585	-7.049657	108.076622	50.46138	44.196236	109.62027	52.0939825	18.5732895	108.848446	-55.0457025	8.9622405	105.347492
-8.948258	35.452686	107.896217	-1.511785	13.768225	107.790817	53.831257	-7.083434	109.022781	50.550236	44.247154	110.327515	52.1907465	18.58186	109.675148	-55.2143165	8.95459	105.906486
-7.568454	35.701828	108.645294	-1.528657	13.739988	108.650063	53.914291	-7.170678	110.215202	50.623821	44.232121	111.172997	52.269056	18.5307215	110.6940995	-55.32637	8.9492545	106.6060265
-6.661855	35.766068	109.073959	-1.562018	13.680203	109.149132	53.937984	-7.199994	110.872993	50.549583	44.192501	111.665329	52.2437835	18.4962535	111.269161	-55.3678195	8.8641525	107.029103
-5.660758	35.819263	109.456573	-1.60139	13.608808	109.622261	53.904404	-7.235467	111.504997	50.566612	44.113167	112.109993	52.235508	18.43885	111.807495	-55.438288	8.778766	107.437027
-4.777597	35.807373	109.883324	-1.676656	13.540866	110.109123	53.870602	-7.255957	112.178062	50.569714	44.067623	112.635742	52.220158	18.405833	112.406902	-55.57347	8.675899	107.811344
-3.942698	35.727535	110.419693	-1.771842	13.492134	110.659454	53.842331	-7.262173	112.959984	50.572891	44.069393	113.308777	52.207611	18.40361	113.1343805	-55.751295	8.580658	108.1845275
-3.148633	35.574402	111.084534	-1.910014	13.463816	111.314438	53.850006	-7.250082	113.840744	50.578213	44.080616	114.131271	52.2141095	18.415267	113.9860075	-56.0341375	8.512365	108.6428685
-2.337418	35.375355	111.83815	-2.040973	13.46246	112.073013	53.883804	-7.239877	114.763641	50.595474	44.130123	115.02005	52.239639	18.445123	114.8918455	-56.321585	8.479797	109.2541805
-1.231745	35.011246	113.069687	-2.211678	13.544157	113.29657	53.938908	-7.110616	116.148529	50.635559	44.235882	116.240295	52.2872335	18.562633	116.194412	-56.7105895	8.525681	110.398728
-0.543168	34.727257	113.852058	-2.279561	13.626043	114.117661	54.015995	-7.007412	117.033264	50.646229	44.33168	116.97438	52.331112	18.662134	117.003822	-56.890234	8.589952	111.2315
0.087429	34.414436	114.579628	-2.327884	13.753961	114.918388	54.140862	-6.873181	117.874214	50.645309	44.447128	117.579285	52.3930855	18.7869735	117.7267495	-57.0488535	8.7209485	112.1100265
0.701392	34.062637	115.208733	-2.338509	13.908935	115.679527	54.264919	-6.718935	118.666634	50.638996	44.604668	118.094948	52.4519575	18.9428665	118.380791	-57.1289755	8.8750035	112.978263
1.199041	33.721237	115.829155	-2.340423	14.035524	116.386261	54.380753	-6.569089	119.372055	50.663231	44.75626	118.504654	52.521992	19.0935855	118.9383545	-57.202838	8.9774625	113.8341675
1.600466	33.326416	116.451385	-2.346386	14.145883	117.029892	54.469383	-6.484354	120.005104	50.695515	44.885498	118.833397	52.582449	19.200572	119.4192505	-57.275221	9.091194	114.6405335
2.067319	32.89027	116.895332	-2.371747	14.229624	117.60173	54.501785	-6.461904	120.548485	50.74321	44.951431	119.064888	52.6224975	19.2447635	119.8066865	-57.3659915	9.2144845	115.3967735
2.60568	32.200806	117.495476	-2.470082	14.272287	118.340836	54.421169	-6.515452	121.190773	50.762146	45.047916	119.322166	52.5916575	19.266232	120.2564695	-57.5318215	9.278342	116.4252025
2.87307	31.734404	117.848373	-2.598066	14.271877	118.774399	54.317749	-6.593355	121.5495	50.841255	44.996452	119.397804	52.579502	19.2015485	120.473652	-57.775634	9.3422055	117.075146
3.054193	31.258055	118.148186	-2.763485	14.241813	119.185295	54.165913	-6.649373	121.812752	50.820881	45.018135	119.409309	52.493397	19.184381	120.6110305	-58.020367	9.299245	117.7595595
3.137974	30.801329	118.422302	-2.923962	14.215507	119.577232	53.995468	-6.680585	121.935608	50.758827	45.028748	119.342445	52.3771475	19.1740815	120.6390265	-58.2250715	9.2569325	118.5154375
3.165194	30.332264	118.668297	-3.093167	14.205032	119.905258	53.794521	-6.70956	121.960983	50.679897	45.020645	119.189056	52.237209	19.1555425	120.5750195	-58.423543	9.2545215	119.2354965
3.192164	29.85684	118.792549	-3.202693	14.217416	120.111534	53.592278	-6.707552	121.947525	50.616341	45.023804	119.026634	52.1043095	19.158126	120.4870795	-58.5096955	9.276706	119.7359885
3.175884	29.439413	118.844543	-3.299861	14.2717	120.193954	53.416245	-6.655935	121.938202	50.560345	45.083286	118.919945	51.988295	19.2136755	120.4290735	-58.588017	9.3297245	119.9588345
3.059673	28.951437	118.81189	-3.439629	14.388791	120.054794	53.313011	-6.546275	122.044884	50.536572	45.282291	118.97216	51.9247915	19.368008	120.508522	-58.8040495	9.409574	119.601066
2.944344	28.697474	118.706223	-3.557867	14.510183	119.884644	53.275372	-6.390165	122.211792	50.508774	45.447166	119.09124	51.892073	19.5285005	120.651516	-59.007807	9.4918655	119.117772
2.785326	28.515434	118.64872	-3.66133	14.680304	119.80027	53.246014	-6.173537	122.385048	50.443481	45.623661	119.235657	51.8447475	19.725062	120.8103525	-59.1674075	9.635546	118.7901875
2.609488	28.385406	118.723106	-3.753903	14.886634	119.878769	53.257813	-5.930645	122.606529	50.358372	45.80508	119.330742	51.8080925	19.9372175	120.9686355	-59.3158985	9.8360505	118.7889025
2.373671	28.300905	118.936745	-3.826893	15.126014	120.157516	53.300278	-5.691514	122.89418	50.268066	46.035564	119.407043	51.784172	20.172025	121.1506115	-59.437958	10.080003	119.1644205
2.076637	28.259668	119.264694	-3.86793	15.366051	120.555817	53.278072	-5.442555	123.235992	50.208157	46.260952	119.517281	51.7431145	20.4091985	121.3766365	-59.4789745	10.3229035	119.7349975
1.710207	28.281748	119.68576	-3.934945	15.612536	121.011986	53.287804	-5.244996	123.560631	50.186329	46.476521	119.649338	51.7370665	20.6157625	121.6049845	-59.6069565	10.6093095	120.4189875
1.099737	28.403065	120.313469	-4.089664	15.944547	121.655441	53.217854	-5.008008	123.897049	50.14468	46.801033	119.838394	51.681267	20.8965125	121.8677215	-59.860595	10.9925815	121.4431605
0.653356	28.551212	120.64164	-4.240578	16.149302	121.985603	53.120876	-4.8977	123.967209	50.058903	46.980396	119.90403	51.5898895	21.041348	121.9356195	-60.0710455	11.257256	122.0355865
0.187944	28.758541	120.874153	-4.465401	16.336596	122.227966	52.886761	-4.80543	123.945366	49.913902	47.167999	119.917549	51.4003315	21.1812845	121.9314575	-60.3311335	11.4919075	122.5244745
-0.278384	29.020668	120.994995	-4.729578	16.515902	122.35955	52.591156	-4.74312	123.737549	49.736706	47.334583	119.879219	51.163931	21.2957315	121.808384	-60.623087	11.7360725	122.910716
-0.724579	29.345354	121.021904	-5.037869	16.659426	122.401665	52.156281	-4.651152	123.273239	49.494919	47.513874	119.653275	50.8256	21.431361	121.463257	-60.901338	11.887491	123.340073
-1.142917	29.717785	120.926811	-5.33735	16.775951	122.319748	51.677185	-4.539285	122.57016	49.177158	47.652996	119.25396	50.4271715	21.5568555	120.91206	-61.1018715	11.9950465	123.727436
-1.510037	30.128769	120.725487	-5.598032	16.883604	122.131943	51.185562	-4.364058	121.61541	48.836506	47.693192	118.804108	50.011034	21.664567	120.209759	-61.207098	12.102641	124.054127
-1.925148	30.766928	120.407654	-5.883283	17.031015	121.758484	50.570637	-4.10046	120.265022	48.370052	47.919418	118.050682	49.4703445	21.909479	119.157852	-61.2369105	12.152551	124.359116
-2.086145	31.228811	120.205055	-6.036019	17.141951	121.461823	50.29493	-3.904675	119.34861	48.085785	48.09446	117.685715	49.1903575	22.0948925	118.5171625	-61.2623955	12.1890095	124.4064835
-2.148993	31.683189	119.977501	-6.165944	17.248966	121.132919	49.981186	-3.715626	118.492035	47.82428	48.328552	117.327408	48.902733	22.306463	117.9097215	-61.234621	12.191469	124.3561165
-2.144956	32.132782	119.70005	-6.291523	17.35947	120.764565	49.694504	-3.502985	117.631622	47.602173	48.572437	116.992584	48.6483385	22.534726	117.312103	-61.2313845	12.184214	124.217027
-2.056372	32.600613	119.346001	-6.393757	17.46813	120.328506	49.425945	-3.311586	116.804291	47.379639	48.771347	116.706062	48.402792	22.7298805	116.7551765	-61.190306	12.2063795	123.9018355
-1.896182	33.005669	118.948448	-6.504866	17.582985	119.880661	49.193554	-3.159794	116.142677	47.15802	48.911785	116.420029	48.175787	22.8759955	116.281353	-61.185519	12.2899745	123.479969
-1.662084	33.411797	118.555748	-6.647213	17.714834	119.48069	49.001026	-3.001138	115.611244	46.943985	49.016521	116.163826	47.9725055	23.0076915	115.887535	-61.2669315	12.4219765	123.073845
-1.097143	33.911091	118.147675	-6.871222	17.879324	119.119629	48.756035	-2.849365	115.233315	46.709881	49.094082	115.973999	47.732958	23.1223585	115.603657	-61.475402	12.6362895	122.635601
-0.629391	34.14452	118.097565	-7.013836	17.958178	119.078026	48.685028	-2.844061	115.332855	46.671631	49.123566	116.049469	47.6783295	23.1397525	115.691162	-61.7060015	12.7766035	122.46489
-0.128699	34.282127	118.255089	-7.152506	18.028013	119.208969	48.700108	-2.861068	115.657715	46.687431	49.156578	116.314362	47.6937695	23.147755	115.9860385	-61.9987815	12.908271	122.4318995
0.444795	34.395298	118.500305	-7.284801	18.095943	119.447861	48.749493	-2.857038	116.078552	46.707008	49.178989	116.680954	47.7282505	23.1609755	116.379753	-62.2978525	13.0309105	122.515969
1.050145	34.451969	118.807396	-7.407897	18.174393	119.725822	48.754711	-2.834238	116.521545	46.717915	49.215069	117.066696	47.736313	23.1904155	116.7941205	-62.552107	13.1583705	122.6575235
1.73094	34.469646	119.069267	-7.516205	18.262438	119.985794	48.750862	-2.826616	116.882027	46.701767	49.264542	117.392395	47.7263145	23.218963	117.137211	-62.7587245	13.305913	122.834377
2.463425	34.447033	119.272469	-7.64031	18.355045	120.17186	48.682323	-2.814655	117.102341	46.668289	49.346817	117.641022	47.675306	23.266081	117.3716815	-62.955926	13.444009	122.9720385
3.520546	34.345512	119.357994	-7.877561	18.503561	120.236984	48.423824	-2.789419	117.141548	46.550686	49.401138	117.847534	47.487255	23.3058595	117.494541	-63.242377	13.7012625	122.979427
4.245834	34.232201	119.299255	-8.070707	18.603855	120.176079	48.208221	-2.763474	117.013573	46.4468	49.407303	117.88623	47.3275105	23.3219145	117.4499015	-63.4689245	13.8857955	122.9022565
5.014503	34.0499	119.215462	-8.262098	18.707207	120.077263	47.97979	-2.699969	116.891327	46.340656	49.406151	117.923477	47.160223	23.353091	117.407402	-63.684419	14.061323	122.747124
5.836769	33.810101	119.169304	-8.42273	18.826099	120.032051	47.843601	-2.612562	116.874733	46.25671	49.407211	118.030251	47.0501555	23.3973245	117.452492	-63.8956155	14.2548735	122.61161
6.676576	33.512436	119.26371	-8.506623	18.947309	120.08065	47.835247	-2.490392	117.070213	46.227974	49.413586	118.293633	47.0316105	23.461597	117.681923	-64.0448565	14.433021	122.479377
7.517568	33.166088	119.56916	-8.536343	19.073168	120.303978	47.940025	-2.398724	117.608223	46.310486	49.46859	118.752312	47.1252555	23.534933	118.1802675	-64.1979415	14.611403	122.4276885
8.400798	32.754059	120.053734	-8.491928	19.217484	120.698654	48.199436	-2.318083	118.434509	46.454586	49.529366	119.418716	47.327011	23.6056415	118.9266125	-64.310867	14.8293265	122.4706955
9.726226	32.050907	121.03257	-8.390927	19.433947	121.560455	48.678024	-2.152354	120.009926	46.548046	49.658821	120.69043	47.613035	23.7532335	120.350178	-64.394889	15.1146605	122.770732
10.585969	31.521452	121.769836	-8.301528	19.568209	122.209236	48.988377	-2.01852	121.080505	46.662609	49.740688	121.477165	47.825493	23.861084	121.278835	-64.428549	15.275334	123.139637
11.44189	30.942921	122.460617	-8.19031	19.698309	122.823334	49.256496	-1.83669	122.045639	46.881199	49.81432	122.041939	48.0688475	23.988815	122.043789	-64.4494675	15.407803	123.602879
12.294022	30.33193	122.987	-8.076416	19.827816	123.339867	49.485481	-1.738382	122.942329	47.018288	49.884056	122.576782	48.2518845	24.072837	122.7595555	-64.4047165	15.582795	123.9201785
13.048657	29.731983	123.419014	-7.963201	19.947994	123.748779	49.745125	-1.658055	123.688126	47.110222	49.913143	123.02668	48.4276735	24.127544	123.357403	-64.3540755	15.768444	124.140155
13.748847	29.126072	123.842239	-7.864501	20.069578	124.055496	49.927639	-1.561127	124.331894	47.183132	49.981522	123.41378	48.5553855	24.2101975	123.872837	-64.2843875	15.9289585	124.238155
14.444961	28.490677	124.220749	-7.784476	20.199293	124.276077	50.100731	-1.499975	124.916039	47.334145	50.03574	123.797844	48.717438	24.2678825	124.3569415	-64.28639	16.1307035	124.1952125
15.457414	27.492943	124.65657	-7.658791	20.358978	124.518822	50.318645	-1.329535	125.617599	47.54081	50.078056	124.384979	48.9297275	24.3742605	125.001289	-64.2473095	16.3436955	124.036355
15.959496	26.850286	124.999191	-7.56671	20.495745	124.675941	50.470222	-1.188611	126.063492	47.624588	50.17836	124.823906	49.047405	24.4948745	125.443699	-64.180825	16.4966155	123.908183
16.534454	26.208431	125.319946	-7.456252	20.663898	124.851952	50.663834	-1.006956	126.436317	47.75386	50.324989	125.223663	49.208847	24.6590165	125.82999	-64.121351	16.6687795	123.873914
16.972954	25.582945	125.614372	-7.302444	20.874189	125.038528	50.905365	-0.774508	126.774803	47.832062	50.516819	125.591614	49.3687135	24.8711555	126.1832085	-63.9736015	16.8772225	123.8938475
17.402758	24.931484	125.829361	-7.141278	21.134048	125.235352	51.164478	-0.503834	127.063133	47.908878	50.73304	125.885391	49.536678	25.114603	126.474262	-63.819234	17.153493	123.996442
17.717911	24.351383	126.054314	-6.961926	21.422663	125.419601	51.434189	-0.255613	127.278008	48.009727	50.997925	126.082375	49.721958	25.371156	126.6801915	-63.64581	17.47417	124.1590105
17.933317	23.779329	126.222542	-6.770577	21.724468	125.572731	51.685631	-0.004728	127.45565	48.131847	51.257992	126.22683	49.908739	25.626632	126.84124	-63.449893	17.822304	124.304222
18.203753	22.899494	126.345947	-6.444848	22.156561	125.705208	52.100391	0.356972	127.5448	48.327255	51.612949	126.397255	50.213823	25.9849605	126.9710275	-63.103519	18.3281615	124.4393885
18.278704	22.361879	126.363777	-6.239892	22.41853	125.702736	52.311665	0.558314	127.530945	48.548126	51.837349	126.430893	50.4298955	26.1978315	126.980919	-62.9096795	18.6392285	124.424553
18.343344	21.770824	126.237366	-6.061655	22.632828	125.62487	52.507217	0.737766	127.394653	48.736427	52.051712	126.471069	50.621822	26.394739	126.932861	-62.745132	18.870917	124.316879
18.300673	21.201496	126.08197	-5.906847	22.804766	125.466896	52.600544	0.845501	127.182068	48.895599	52.209282	126.489731	50.7480715	26.5273915	126.8358995	-62.5617655	19.0821405	124.0978925
18.175961	20.593843	125.79998	-5.804049	22.954212	125.261261	52.668468	0.927765	126.88681	49.039314	52.344704	126.470375	50.853891	26.6362345	126.6785925	-62.461989	19.2721895	123.8439295
17.950752	20.030243	125.506844	-5.714983	23.104828	125.025818	52.690739	1.022835	126.571335	49.166012	52.447105	126.425888	50.9283755	26.73497	126.4986115	-62.3583415	19.474686	123.5530245
17.53738	19.577114	125.393883	-5.662784	23.291809	124.818214	52.726227	1.133109	126.246956	49.210453	52.558781	126.375916	50.96834	26.845945	126.311436	-62.293908	19.737673	123.324992
16.969065	18.781361	124.956444	-5.629034	23.625282	124.556259	52.747799	1.324212	125.83197	49.239731	52.750492	126.296783	50.993765	27.037352	126.0643765	-62.251833	20.213212	123.0481415
16.657417	18.224094	124.609505	-5.634616	23.87369	124.431419	52.717285	1.472463	125.576553	49.234154	52.89061	126.231934	50.9757195	27.1815365	125.9042435	-62.2449515	20.5658435	122.9585945
16.107452	17.70723	124.410675	-5.646968	24.145243	124.329056	52.683247	1.575729	125.317474	49.248695	53.036858	126.13707	50.965971	27.3062935	125.727272	-62.259907	20.9841925	122.93084
15.500977	17.185875	124.158905	-5.680572	24.418608	124.22551	52.575989	1.669809	125.048866	49.269009	53.166889	126.037933	50.922499	27.418349	125.5433995	-62.283643	21.418867	122.9076205
14.863333	16.626678	123.893784	-5.725841	24.715315	124.151505	52.47554	1.750269	124.762642	49.246834	53.278542	125.946495	50.861187	27.5144055	125.3545685	-62.312869	21.9162245	122.9484415
14.149782	16.077223	123.640884	-5.774237	24.993696	124.106422	52.31723	1.878659	124.478973	49.238682	53.404808	125.865005	50.777956	27.6417335	125.171989	-62.32643	22.3456585	123.040855
13.420989	15.530931	123.424767	-5.828066	25.256052	124.087296	52.030121	2.026515	124.257996	49.235439	53.528141	125.809219	50.63278	27.777328	125.0336075	-62.288912	22.734776	123.1409845
12.090137	14.62018	123.148636	-5.931792	25.589422	124.126884	51.895164	2.117606	123.746506	49.224136	53.650902	125.734688	50.55965	27.884254	124.740597	-62.423234	23.29459	123.513171
11.294946	14.037755	122.982994	-5.972522	25.792452	124.186432	51.771706	2.242187	123.475143	49.178459	53.721882	125.767372	50.4750825	27.9820345	124.6212575	-62.4201265	23.6028695	123.7516065
10.440742	13.39961	122.858582	-6.006846	25.983452	124.249222	51.692917	2.347364	123.290764	49.169014	53.814293	125.81868	50.4309655	28.0808285	124.554722	-62.4446575	23.8860755	123.943722
9.552203	12.744343	122.749939	-6.021557	26.177975	124.304153	51.666893	2.436158	123.189507	49.163437	53.931763	125.860931	50.415165	28.1839605	124.525219	-62.458279	24.1719895	124.083087
8.574859	12.063751	122.684395	-6.025485	26.380972	124.348152	51.652527	2.531227	123.15844	49.217892	54.036331	125.854805	50.4352095	28.283779	124.5066225	-62.4861795	24.478165	124.1896815
7.631859	11.32263	122.607269	-6.002155	26.581627	124.349655	51.665897	2.608511	123.163605	49.232147	54.137779	125.811317	50.449022	28.373145	124.487461	-62.453332	24.790109	124.211849
6.725381	10.60077	122.541176	-5.980981	26.765432	124.320564	51.687134	2.673767	123.176041	49.245644	54.243469	125.711945	50.466389	28.458618	124.443993	-62.428351	25.072246	124.197135
5.218629	9.417747	122.467232	-5.890697	26.965639	124.217567	51.756008	2.746826	123.230301	49.350121	54.336525	125.417236	50.5530645	28.5416755	124.3237685	-62.3344585	25.3896025	124.1113655
4.201973	8.570425	122.41275	-5.791711	27.030834	124.089813	51.853561	2.765008	123.280785	49.443199	54.379059	125.146034	50.64838	28.5720335	124.2134095	-62.231802	25.4896345	123.9662165
3.206516	7.708939	122.328926	-5.670892	27.034817	123.891174	51.984711	2.763137	123.352921	49.552536	54.384613	124.85318	50.7686235	28.573875	124.1030505	-62.1104075	25.495759	123.6792975
2.17082	6.841579	122.241936	-5.516399	26.971552	123.594131	52.162945	2.717501	123.464417	49.680424	54.338882	124.48909	50.9216845	28.5281915	123.9767535	-61.9544825	25.4149125	123.2115085
1.132968	5.92683	122.100594	-5.337173	26.831467	123.179985	52.365147	2.627776	123.61071	49.850273	54.260849	123.996208	51.10771	28.4443125	123.803459	-61.782056	25.2186215	122.556511
0.067955	5.022695	121.924088	-5.147115	26.590971	122.65271	52.574303	2.490682	123.738899	49.969196	54.145195	123.363449	51.2717495	28.3179385	123.551174	-61.5659795	24.8640035	121.754246
-1.018104	4.126731	121.721054	-4.959795	26.263968	122.03746	52.768726	2.312918	123.828979	50.105812	53.935886	122.579887	51.437269	28.124402	123.204433	-61.356859	24.403534	120.870487
-2.739995	2.843357	121.360207	-4.684143	25.661819	120.988228	53.020878	1.882114	123.885307	50.296879	53.502991	121.173622	51.6588785	27.6925525	122.5294645	-61.0271645	23.6310855	119.4469915
-3.921916	2.063883	121.057953	-4.517803	25.219831	120.286407	53.112526	1.600743	123.809387	50.41666	53.126789	120.146584	51.764593	27.363766	121.9779855	-60.800199	23.075896	118.5948285
-5.149526	1.396218	120.795044	-4.395236	24.785311	119.665382	53.108238	1.321174	123.649574	50.32766	52.765907	119.161308	51.717949	27.0435405	121.405441	-60.508421	22.5270815	117.925323
-6.418296	0.857058	120.568977	-4.28113	24.371897	119.198021	53.11311	1.014752	123.454643	50.430046	52.403347	118.236694	51.771578	26.7090495	120.8456685	-60.333838	22.0347445	117.5503735
-7.702227	0.473071	120.494652	-4.148334	24.006609	118.955254	53.107407	0.765334	123.172356	50.528042	52.080101	117.440811	51.8177245	26.4227175	120.3065835	-60.1143925	21.5905005	117.6039245
-8.982695	0.261548	120.636726	-3.994489	23.6663	118.932304	53.121185	0.543335	122.889671	50.615765	51.786762	116.80735	51.868475	26.1650485	119.8485105	-59.857453	21.1675515	118.0160975
-10.265783	0.197352	120.885551	-3.840216	23.362137	119.068054	53.193645	0.35394	122.642532	50.678253	51.554893	116.315567	51.935949	25.9544165	119.4790495	-59.616381	20.7698575	118.6570585
-12.151022	0.409782	121.521606	-3.627626	22.975807	119.545532	53.317154	0.140449	122.334763	50.743668	51.264572	115.776253	52.030411	25.7025105	119.055508	-59.285663	20.2491035	120.035556
-13.362362	0.736669	122.084335	-3.48913	22.747475	119.995964	53.368782	0.014679	122.16909	50.757332	51.103245	115.559937	52.063057	25.558962	118.8645135	-59.041317	19.935988	121.1274145
-14.565152	1.230701	122.606506	-3.36816	22.547194	120.470467	53.417324	-0.112219	122.049629	50.783134	50.98024	115.456299	52.100229	25.4340105	118.752964	-58.836549	19.6603775	122.18797
-15.708605	1.826713	123.074486	-3.264887	22.370892	120.920227	53.482212	-0.22235	121.922722	50.85379	50.882553	115.453217	52.168001	25.3301015	118.6879695	-58.697775	19.4116825	123.1524845
-16.794579	2.534239	123.39975	-3.16348	22.225193	121.30542	53.530987	-0.347493	121.804138	50.928402	50.788563	115.574356	52.2296945	25.220535	118.689247	-58.5566545	19.229851	123.921593
-17.822285	3.374808	123.567024	-3.06827	22.103649	121.601929	53.571999	-0.451549	121.677673	51.034569	50.720436	115.7789	52.303284	25.1344435	118.7282865	-58.439824	19.0728545	124.4755715
-18.782026	4.283204	123.56855	-2.941427	22.014172	121.801544	53.632111	-0.519485	121.527672	51.199539	50.671005	116.053345	52.415825	25.07576	118.7905085	-58.298679	18.952584	124.8125795
-20.171045	5.885725	123.351898	-2.710329	21.92462	121.942268	53.834515	-0.607763	121.31395	51.541733	50.624649	116.58609	52.688124	25.008443	118.95002	-58.108782	18.840797	124.934516
-20.936077	7.046355	123.089241	-2.543608	21.891388	121.957649	53.97958	-0.665458	121.170471	51.815594	50.587975	116.957939	52.897587	24.9612585	119.064205	-57.984803	18.8215175	124.851093
-21.637304	8.275052	122.836517	-2.385377	21.855139	121.9645	54.091751	-0.73124	121.007858	52.054142	50.539654	117.315033	53.0729465	24.904207	119.1614455	-57.8437005	18.806071	124.7675545
-22.27475	9.605055	122.678589	-2.250862	21.803246	121.969795	54.158581	-0.819091	120.833168	52.209576	50.461811	117.623291	53.1840785	24.82136	119.2282295	-57.6858025	18.785132	124.7113605
-22.856407	10.964563	122.60817	-2.161594	21.745146	122.003403	54.171665	-0.926225	120.650276	52.308907	50.371826	117.832603	53.240286	24.7228005	119.2414395	-57.563474	18.7674915	124.7653665
-23.335699	12.346673	122.627548	-2.086859	21.668921	122.057365	54.151653	-1.025808	120.467148	52.359917	50.242401	117.963684	53.255785	24.6082965	119.215416	-57.429503	18.7295455	124.899314
-23.730232	13.803774	122.746384	-2.02244	21.585306	122.128471	54.134167	-1.171573	120.325508	52.397221	50.086193	118.044075	53.265694	24.45731	119.1847915	-57.310574	18.713302	125.0721505
-24.201538	15.975883	123.019066	-1.961937	21.405653	122.322823	54.06702	-1.440387	120.155403	52.632046	49.774742	118.051361	53.349533	24.1671775	119.103382	-57.273407	18.6441285	125.542264
-24.357552	17.470423	123.308876	-1.938939	21.240835	122.511986	53.967823	-1.673581	120.024704	52.655556	49.522568	118.060112	53.3116895	23.9244935	119.042408	-57.1895675	18.5571765	125.981564
-24.43314	18.94206	123.614212	-1.897483	21.028078	122.706436	53.818695	-1.962986	119.858337	52.713921	49.227287	118.042229	53.266308	23.6321505	118.950283	-57.061274	18.4240055	126.462589
-24.4275	20.424788	123.937164	-1.874981	20.794109	122.910599	53.637051	-2.270473	119.669426	52.779816	48.900368	118.034721	53.2084335	23.3149475	118.8520735	-56.9583955	18.2732705	126.9691245
-24.159349	21.865763	124.224701	-1.845903	20.542965	123.097778	53.474152	-2.580575	119.450737	52.847195	48.582363	118.056511	53.1606735	23.000894	118.753624	-56.8524795	18.085036	127.441932
-23.951561	23.358463	124.427864	-1.816571	20.277302	123.244331	53.322243	-2.88929	119.223701	52.943897	48.291374	118.160393	53.13307	22.701042	118.692047	-56.766212	17.853562	127.796615
-23.582659	24.832314	124.561607	-1.78219	20.005537	123.326202	53.202999	-3.160016	118.987679	53.070259	48.004318	118.328003	53.136629	22.422151	118.657841	-56.701009	17.588923	127.994563
-22.969227	27.067959	124.612106	-1.749073	19.623337	123.312737	53.104019	-3.512418	118.665359	53.24297	47.634552	118.7108	53.1734945	22.061067	118.6880795	-56.6716405	17.185607	127.9373945
-22.388609	28.509054	124.581215	-1.751282	19.403639	123.250687	53.088558	-3.710214	118.45285	53.355885	47.400475	119.024658	53.2222215	21.8451305	118.738754	-56.7247855	16.9621475	127.76262
-21.710567	29.916742	124.559998	-1.758735	19.205561	123.175797	53.065948	-3.887784	118.295181	53.404572	47.169922	119.320938	53.23526	21.641069	118.8080595	-56.75273	16.770053	127.5435345
-20.929768	31.262154	124.551926	-1.797682	19.027401	123.126183	53.055477	-4.062008	118.179237	53.39098	46.967743	119.605873	53.2232285	21.4528675	118.892555	-56.8185925	16.6019345	127.359811
-20.021349	32.535286	124.598015	-1.822542	18.852242	123.114967	53.052372	-4.248504	118.114258	53.414391	46.751713	119.84005	53.2333815	21.2516045	118.977154	-56.8784655	16.4528795	127.25278
-19.016977	33.755192	124.644508	-1.839973	18.668451	123.131134	53.052433	-4.465541	118.1334	53.421638	46.529865	120.05439	53.2370355	21.032162	119.093895	-56.9169815	16.30474	127.168373
-17.920671	34.844627	124.700455	-1.836841	18.461025	123.177361	53.087963	-4.731864	118.242409	53.524113	46.22998	120.282509	53.306038	20.749058	119.262459	-56.97972	16.172992	127.092263
-16.135601	36.407784	124.752846	-1.805031	18.093119	123.345718	53.200073	-5.248168	118.754066	53.649185	45.718239	120.803192	53.424629	20.2350355	119.778629	-57.034691	15.9512025	126.912807
-14.840034	37.289608	124.916862	-1.817086	17.825239	123.615623	53.334148	-5.657088	119.425407	53.770828	45.300888	121.401215	53.552488	19.8219	120.413311	-57.18666	15.828578	126.817935
-13.490859	38.130215	125.216202	-1.883579	17.544508	124.054649	53.548462	-6.05907	120.366096	53.90744	44.89019	122.211334	53.727951	19.41556	121.288715	-57.495109	15.673456	126.820583
-12.09228	38.832314	125.674675	-1.997252	17.252769	124.668167	53.792614	-6.464552	121.539543	54.013298	44.507767	123.248032	53.902956	19.0216075	122.3937875	-57.89746	15.4839305	126.9425465
-10.63533	39.43111	126.30986	-2.186648	16.957546	125.423065	53.914078	-6.784365	122.87896	54.13308	44.126488	124.40963	54.023579	18.6710615	123.644295	-58.396875	15.2440305	127.201835
-9.10981	39.928429	127.058266	-2.315124	16.61804	126.234459	54.090786	-7.097039	124.13237	54.163124	43.775631	125.633095	54.126955	18.339296	124.8827325	-58.757203	14.896784	127.5861855
-7.691832	40.313442	127.955414	-2.495173	16.306875	127.089485	54.201733	-7.423651	125.361656	54.212284	43.46323	126.812386	54.2070085	18.0197895	126.087021	-59.1973545	14.5939605	128.091949
-5.416835	40.801407	129.249863	-2.674284	15.862494	128.273636	54.457031	-7.870738	126.796982	54.253006	43.111275	128.390839	54.3550185	17.6202685	127.5939105	-59.7035865	14.1047195	128.9533615
-3.967434	40.999458	130.071091	-2.731111	15.585676	128.961014	54.574108	-8.155897	127.605736	54.338646	42.865299	129.289032	54.456377	17.354701	128.447384	-59.918599	13.816651	129.474644
-2.477479	41.144329	130.80336	-2.762294	15.323364	129.534439	54.747963	-8.412312	128.288879	54.294491	42.656208	130.0569	54.521227	17.121948	129.1728895	-60.045815	13.52478	129.8959885
-1.037942	41.185337	131.437302	-2.779557	15.075903	129.995529	54.812908	-8.55268	128.91983	54.301262	42.467072	130.764725	54.557085	16.957196	129.8422775	-60.116199	13.19461	130.1487805
0.298505	41.146915	132.037903	-2.849187	14.86734	130.373428	55.062984	-8.769591	129.382187	54.32534	42.297436	131.360596	54.694162	16.7639225	130.3713915	-60.392536	12.9707575	130.3754645
1.677867	41.031944	132.562958	-2.956069	14.704	130.689865	55.124092	-8.868121	129.832413	54.134132	42.217232	131.93924	54.629112	16.6745555	130.8858265	-60.54125	12.7334445	130.4939035
2.937688	40.809654	133.044846	-3.070974	14.546215	130.930237	55.221134	-8.991352	130.164688	53.995277	42.103531	132.399414	54.6082055	16.5560895	131.282051	-60.7501535	12.5363405	130.578423
4.667518	40.351139	133.740982	-3.256977	14.363861	131.249695	55.368923	-9.138345	130.508835	53.808784	42.058395	132.880066	54.5888535	16.460025	131.6944505	-61.1028075	12.267697	130.8049395
5.775613	39.921097	134.080093	-3.382826	14.284575	131.414276	55.39489	-9.185946	130.643005	53.564548	42.075539	133.172363	54.479719	16.4447965	131.907684	-61.245371	12.1243535	130.920868
6.820489	39.376289	134.347504	-3.514993	14.244879	131.569977	55.421383	-9.201615	130.67215	53.317688	42.074562	133.366394	54.3695355	16.4364735	132.019272	-61.3995215	12.0532845	131.120682
7.790133	38.764374	134.548325	-3.615212	14.221263	131.679352	55.424465	-9.19509	130.683121	53.234146	42.068935	133.460495	54.3293055	16.4369225	132.071808	-61.5597295	12.0056035	131.286896
8.709467	38.03521	134.678085	-3.726482	14.234865	131.756897	55.399139	-9.203647	130.670853	53.119232	42.110561	133.543732	54.2591855	16.453457	132.1072925	-61.7121495	12.016273	131.4065015
9.512596	37.24136	134.720886	-3.847849	14.255524	131.777023	55.345928	-9.207197	130.629044	52.948044	42.164158	133.578873	54.146986	16.4784805	132.1039585	-61.842684	12.0325675	131.4500875
10.298241	36.319695	134.64592	-3.980398	14.291632	131.759354	55.264133	-9.181225	130.563339	52.754257	42.219807	133.557251	54.009195	16.519291	132.060295	-61.969991	12.063973	131.458413
11.218416	34.802525	134.408585	-4.263639	14.397394	131.684662	55.062836	-9.156106	130.49176	52.529144	42.301369	133.392807	53.79599	16.5726315	131.9422835	-62.323268	12.2221565	131.4270405
11.730814	33.701347	134.170029	-4.48122	14.482534	131.603973	54.899906	-9.148674	130.440628	51.9426	42.523972	133.383469	53.421253	16.687649	131.9120485	-62.383693	12.277419	131.2958975
12.150658	32.511509	133.879272	-4.759824	14.599323	131.541992	54.659184	-9.1636	130.420563	51.968037	42.530121	133.02594	53.3136105	16.6832605	131.7232515	-62.8332585	12.5153855	131.3607325
12.54567	31.187857	133.536484	-5.057144	14.709091	131.489014	54.361649	-9.205188	130.400482	51.771492	42.600086	132.688828	53.0665705	16.697449	131.544655	-63.1808585	12.720733	131.433373
12.819123	29.849255	133.17308	-5.336535	14.792323	131.44458	54.038845	-9.263929	130.38649	51.548214	42.661674	132.317673	52.7935295	16.6988725	131.3520815	-63.4665995	12.8857735	131.5370785
13.009119	28.420425	132.796066	-5.663109	14.892817	131.450684	53.693939	-9.331746	130.338791	51.349556	42.69471	131.837708	52.5217475	16.681482	131.0882495	-63.8479655	13.104152	131.8131185
13.192904	26.883137	132.390533	-5.942833	14.951956	131.444473	53.3363	-9.431746	130.300842	51.122917	42.721466	131.359314	52.2296085	16.64486	130.830078	-64.1152745	13.259052	132.058868
13.226787	24.573317	131.864365	-6.376302	15.027356	131.541183	52.758072	-9.528958	130.196259	50.72525	42.633812	130.478699	51.741661	16.552427	130.337479	-64.494265	13.502285	132.744887
13.176817	22.943962	131.593475	-6.667364	15.040779	131.725021	52.371967	-9.581511	130.109375	50.453598	42.523727	129.786102	51.4127825	16.471108	129.9477385	-64.7475105	13.61045	133.5023035
12.874763	21.415844	131.508682	-6.976843	15.010476	131.983704	51.958447	-9.650709	130.070633	50.011902	42.444477	129.090424	50.9851745	16.396884	129.5805285	-64.9388605	13.624068	134.3868795
12.818495	19.74675	131.422333	-7.239389	14.95502	132.29454	51.542194	-9.729922	130.095581	49.686581	42.300774	128.388733	50.6143875	16.285426	129.242157	-65.0931655	13.624614	135.346923
12.870452	18.042297	131.402863	-7.484233	14.902949	132.632736	51.231323	-9.828554	130.122284	49.426453	42.1633	127.760544	50.328888	16.167373	128.941414	-65.297354	13.638525	136.324058
12.656106	16.48826	131.554001	-7.645702	14.818144	132.893341	50.929569	-9.956917	130.162262	49.220039	42.070793	127.277122	50.074804	16.056938	128.719692	-65.366208	13.57935	137.06699
12.631297	14.877642	131.605392	-7.763481	14.720762	133.079666	50.724453	-10.068994	130.120392	49.041031	41.977695	126.893341	49.882742	15.9543505	128.5068665	-65.409704	13.4871735	137.6524655
12.527836	12.640977	131.55188	-7.87183	14.573086	133.172302	50.450123	-10.15433	129.930557	48.839767	41.764957	126.475784	49.644945	15.8053135	128.2031705	-65.388605	13.3408585	138.1414335
12.364793	11.258018	131.497406	-7.908225	14.506042	133.147003	50.338085	-10.172578	129.812164	48.746624	41.647659	126.338348	49.5423545	15.7375405	128.075256	-65.3588045	13.2745435	138.21875
12.279463	9.874111	131.438995	-7.869327	14.447701	133.056381	50.349365	-10.161348	129.663101	48.743511	41.563	126.291168	49.546438	15.700826	127.9771345	-65.285092	13.194576	138.1356275
12.091382	8.567345	131.4133	-7.794058	14.412868	132.919556	50.403477	-10.121406	129.596893	48.807892	41.519989	126.394615	49.6056845	15.6992915	127.995754	-65.1938005	13.1264445	137.843358
12.094876	7.302995	131.334274	-7.691061	14.399612	132.758759	50.546734	-10.066673	129.572601	48.933949	41.498062	126.599052	49.7403415	15.7156945	128.0858265	-65.1224635	13.0835295	137.4316915
12.063169	6.091523	131.285095	-7.611537	14.40984	132.600235	50.724255	-10.033441	129.636307	49.089359	41.485943	126.858902	49.906807	15.726251	128.2476045	-65.129881	13.093429	136.9528655
11.92143	4.916048	131.31485	-7.522714	14.412081	132.438049	50.887894	-9.983204	129.7715	49.256493	41.478973	127.148247	50.0721935	15.7478845	128.4598735	-65.1176215	13.0762775	136.4162245
11.736631	3.269422	131.365692	-7.469237	14.458251	132.268814	51.123672	-9.952207	130.042755	49.44846	41.459854	127.591751	50.286066	15.7538235	128.817253	-65.22454	13.1626785	135.720375
11.588144	2.155113	131.42868	-7.416344	14.498711	132.152618	51.244068	-9.924509	130.274185	49.555851	41.453777	127.87014	50.3999595	15.764634	129.0721625	-65.2326475	13.232788	135.2330735
11.429858	1.073039	131.491287	-7.358456	14.558113	132.025101	51.357166	-9.918558	130.479599	49.680119	41.44458	128.099808	50.5186425	15.763011	129.2897035	-65.2355545	13.353215	134.7604985
11.257172	0.034106	131.464249	-7.302034	14.639091	131.880539	51.43729	-9.946446	130.638153	49.790962	41.430935	128.262939	50.614126	15.7422445	129.450546	-65.218194	13.5359375	134.310532
11.003184	-0.921702	131.403976	-7.216215	14.731253	131.644226	51.496063	-9.947693	130.758591	49.932884	41.392578	128.350845	50.7144735	15.7224425	129.554718	-65.1469035	13.7400635	133.733734
10.710859	-1.902843	131.27182	-7.127452	14.840007	131.368805	51.562553	-9.927677	130.843109	50.091034	41.374157	128.36203	50.8267935	15.72324	129.6025695	-65.0816975	13.956774	133.1350405
10.392594	-2.821589	131.100449	-6.995666	14.918423	131.056427	51.638584	-9.890923	130.878464	50.222469	41.346703	128.297684	50.9305265	15.72789	129.588074	-64.9218585	14.108956	132.52478
9.925222	-4.1686	130.808823	-6.787944	15.009618	130.59317	51.840752	-9.782046	131.017715	50.407524	41.325493	128.121704	51.124138	15.7717235	129.5697095	-64.700026	14.2475125	131.6166305
9.501621	-4.950297	130.787369	-6.630087	15.032887	130.338165	52.00832	-9.713691	131.18454	50.539906	41.350174	127.995171	51.274113	15.8182415	129.5898555	-64.534287	14.2475325	131.0864745
8.947605	-5.684848	130.831268	-6.459582	15.040493	130.111526	52.150269	-9.635633	131.398132	50.667824	41.366051	127.897812	51.4090465	15.865209	129.647972	-64.3282105	14.215777	130.57508
8.412483	-6.389379	130.928497	-6.374073	15.044022	130.005112	52.240265	-9.56593	131.588364	50.754768	41.369427	127.769958	51.4975165	15.9017485	129.679161	-64.2456625	14.1862955	130.331063
7.807801	-7.019187	131.045242	-6.320763	15.045309	129.968567	52.261894	-9.487674	131.732971	50.807728	41.377457	127.594734	51.534811	15.9448915	129.6638525	-64.176337	14.1457265	130.2732815
7.159393	-7.519178	131.200455	-6.273425	15.075577	129.99411	52.184708	-9.421355	131.827026	50.815975	41.364532	127.406311	51.5003415	15.9715885	129.6166685	-64.0471915	14.1795655	130.3715515
6.422231	-7.940064	131.362137	-6.237268	15.143145	130.056961	52.123875	-9.393656	131.899612	50.848209	41.387402	127.195969	51.486042	15.996873	129.5477905	-63.960578	14.289417	130.5661315
5.189272	-8.383692	131.514786	-6.225502	15.33395	130.226639	52.093971	-9.325316	131.880768	50.921947	41.465378	126.989342	51.507959	16.070031	129.435055	-63.958963	14.597869	131.018223
4.386642	-8.576395	131.53212	-6.178164	15.454125	130.333633	51.967247	-9.193021	131.856201	50.958324	41.571144	126.9645	51.4627855	16.1890615	129.4103505	-63.8191135	14.7191885	131.2569155
3.584549	-8.678693	131.419739	-6.153607	15.594423	130.428818	51.940121	-9.067677	131.740646	51.028175	41.71785	127.005157	51.484148	16.3250865	129.3729015	-63.791362	14.8637595	131.4847345
2.761949	-8.674805	131.261307	-6.109762	15.738201	130.479126	52.001347	-8.95447	131.528488	51.101921	41.887043	127.118469	51.551634	16.4662865	129.3234785	-63.771158	15.0101155	131.6347735
1.915547	-8.585509	130.983337	-6.066155	15.876293	130.485184	52.01239	-8.78422	131.33638	51.151562	42.073395	127.254776	51.581976	16.6445875	129.295578	-63.714286	15.1079985	131.67479
1.019407	-8.399297	130.701736	-6.026077	16.019176	130.443268	52.010841	-8.585223	131.138565	51.188278	42.290001	127.394974	51.5995595	16.852389	129.2667695	-63.6517135	15.185963	131.6197665
0.157104	-8.179322	130.430435	-6.008542	16.191971	130.394058	52.006699	-8.385817	130.945724	51.210999	42.511707	127.498886	51.608849	17.062945	129.222305	-63.625933	15.320997	131.565811
-1.106716	-7.715367	130.048538	-5.992311	16.434006	130.278366	51.996559	-8.049667	130.658463	51.217796	42.872139	127.605629	51.6071775	17.411236	129.132046	-63.5917995	15.456776	131.424686
-2.000743	-7.297868	129.851028	-5.97941	16.606356	130.203064	51.981209	-7.819211	130.502945	51.219589	43.097797	127.613899	51.600399	17.639293	129.058422	-63.559219	15.573419	131.347706
-2.938209	-6.783062	129.743378	-5.988966	16.781429	130.1306	51.981026	-7.603615	130.33522	51.252895	43.268684	127.590836	51.6169605	17.8325345	128.963028	-63.5948925	15.7303235	131.298172
-3.782652	-6.325745	129.549347	-5.938482	16.916538	130.024902	51.969765	-7.39958	130.159164	51.305008	43.389233	127.589989	51.6373865	17.9948265	128.8745765	-63.5143505	15.8382495	131.1752275
-4.594821	-5.83438	129.292114	-5.880052	17.039783	129.911316	51.996304	-7.244692	129.97377	51.3932	43.508717	127.600563	51.694752	18.1320125	128.7871665	-63.454856	15.9475535	131.0354655
-5.424692	-5.265243	129.053574	-5.811059	17.161068	129.815323	52.035511	-7.069276	129.73761	51.502682	43.642677	127.617599	51.7690965	18.2867005	128.6776045	-63.3912145	16.0354355	130.9530415
-6.326714	-4.607018	128.81723	-5.691842	17.262175	129.703659	52.087669	-6.93223	129.486221	51.581226	43.766193	127.667892	51.8344475	18.4169815	128.5770565	-63.2181315	16.1073685	130.8302615
-7.476646	-3.684125	128.37149	-5.529387	17.421106	129.559494	52.159573	-6.762405	128.990662	51.706757	43.948479	127.667427	51.933165	18.593037	128.3290445	-62.991939	16.249175	130.7899435
-8.252309	-3.043275	128.106003	-5.415239	17.515446	129.459763	52.177959	-6.69014	128.57518	51.790703	44.081486	127.609657	51.984331	18.695673	128.0924185	-62.814809	16.335219	130.8271075
-9.071472	-2.348813	127.835449	-5.31621	17.613476	129.322525	52.173893	-6.637185	128.018616	51.896458	44.217827	127.436188	52.0351755	18.790321	127.727402	-62.6675955	16.436631	130.917648
-9.849255	-1.632972	127.56852	-5.219175	17.707506	129.129684	52.036674	-6.502715	127.360329	51.995895	44.379658	127.10894	52.0162845	18.9384715	127.2346345	-62.4546345	16.4765405	131.0247335
-10.525126	-0.944957	127.201103	-5.080345	17.80064	128.851395	52.018101	-6.450123	126.515175	52.103252	44.568829	126.647148	52.0606765	19.059353	126.5811615	-62.2213665	16.541927	131.1216285
-11.204095	-0.266102	126.799606	-4.918948	17.887352	128.461472	51.810688	-6.304717	125.718796	52.288673	44.716408	126.102921	52.0496805	19.2058455	125.9108585	-61.8875765	16.5688585	131.0120855
-11.815507	0.430147	126.389923	-4.785666	17.983376	128.043762	51.707214	-6.138141	124.932495	52.287437	44.872238	125.64888	51.9973255	19.3670485	125.2906875	-61.5686575	16.5997035	130.7968365
-12.675208	1.476793	125.813522	-4.608745	18.134624	127.449783	51.687122	-5.888407	123.98735	52.375221	45.068977	125.054291	52.0311715	19.590285	124.5208205	-61.2486615	16.678963	130.3787455
-13.12864	2.107286	125.409149	-4.520232	18.231144	127.075455	51.789146	-5.760492	123.502258	52.458046	45.197796	124.769714	52.123596	19.718652	124.135986	-61.16406	16.743636	130.014924
-13.536469	2.663176	125.015007	-4.414321	18.291042	126.719223	51.872108	-5.629503	123.14949	52.577782	45.295502	124.563576	52.224945	19.8329995	123.856533	-61.053587	16.7490845	129.581913
-13.902445	3.190544	124.652222	-4.295541	18.325357	126.371468	51.952827	-5.504324	122.88221	52.613831	45.375488	124.428032	52.283329	19.935582	123.655121	-60.874411	16.715132	129.087815
-14.151558	3.659997	124.310242	-4.178094	18.358356	126.042542	52.075417	-5.430051	122.697845	52.717064	45.432259	124.325302	52.3962405	20.001104	123.5115735	-60.7524285	16.715608	128.5735105
-14.482495	4.212198	124.04126	-4.144678	18.417702	125.766922	52.241482	-5.345311	122.729828	52.832699	45.467903	124.32132	52.5370905	20.061296	123.525574	-60.8264465	16.774108	128.00827
-14.715796	4.674869	123.837044	-4.002753	18.433216	125.547028	52.385967	-5.2723	123.012566	52.993202	45.531868	124.392029	52.6895845	20.129784	123.7022975	-60.6950905	16.736648	127.3917585
-14.897355	5.249066	123.52964	-3.830598	18.416687	125.252426	52.800613	-5.361111	123.640427	53.2444	45.533634	124.614594	53.0225065	20.0862615	124.1275105	-60.6837025	16.7471125	126.3773415
-14.962981	5.560923	123.386368	-3.764281	18.3715	125.102661	52.988213	-5.443609	124.136292	53.381729	45.483063	124.74015	53.184971	20.019727	124.438221	-60.713533	16.723273	125.767101
-14.980854	5.845199	123.310562	-3.69946	18.322029	124.986221	53.166492	-5.515267	124.632118	53.434944	45.395897	124.879051	53.300718	19.940315	124.7555845	-60.699638	16.703743	125.2168575
-14.999742	6.100257	123.202492	-3.629457	18.278229	124.843529	53.360714	-5.561371	125.11203	53.600266	45.303272	124.959587	53.48049	19.8709505	125.0358085	-60.739404	16.6855075	124.6512495
-15.035522	6.362189	122.996696	-3.563767	18.215189	124.667145	53.668999	-5.651226	125.538002	53.749802	45.251274	125.086143	53.7094005	19.800024	125.3120725	-60.8369345	16.630354	124.0222175
-14.918609	6.530771	122.67115	-3.408952	18.072399	124.42926	53.774216	-5.652757	125.989464	53.91011	45.173382	125.220085	53.842163	19.7603125	125.6047745	-60.660067	16.3844855	123.2537455
-14.887417	6.735018	122.40889	-3.33375	17.943439	124.221611	53.972126	-5.747092	126.250862	54.009102	45.124985	125.331261	53.990614	19.6889465	125.7910615	-60.658114	16.1979315	122.6521605
-14.8879	7.038543	122.277809	-3.298938	17.763357	124.109962	54.188347	-5.919368	126.345352	54.014351	45.020912	125.366638	54.101349	19.550772	125.855995	-60.699225	15.975942	122.363929
-14.90713	7.223407	122.322044	-3.315557	17.686323	124.111259	54.208172	-5.990535	126.382896	54.089592	44.911575	125.294754	54.148882	19.46052	125.838825	-60.779996	15.912126	122.383693
-14.915943	7.395371	122.377289	-3.252398	17.618851	124.144623	54.242344	-6.056345	126.476799	54.137848	44.820572	125.297424	54.190096	19.3821135	125.8871115	-60.694892	15.8555885	122.4021345
-14.926107	7.561894	122.412506	-3.185522	17.592699	124.179039	54.327538	-6.161605	126.603333	54.238796	44.73288	125.357887	54.283167	19.2856375	125.98061	-60.654211	15.8997605	122.377468
-14.957325	7.752757	122.393227	-3.125563	17.580587	124.176201	54.345806	-6.24706	126.768425	54.320862	44.644379	125.523399	54.333334	19.1986595	126.145912	-60.58446	15.9625145	122.20649
-15.004812	7.940437	122.31411	-3.108485	17.565437	124.149879	54.35043	-6.301367	126.911354	54.387474	44.535233	125.75219	54.368952	19.116933	126.331772	-60.585922	16.013941	121.967986
-15.125674	8.115539	122.205093	-3.149107	17.545664	124.13887	54.343372	-6.347432	127.051971	54.461575	44.419407	125.999138	54.4024735	19.0359875	126.5255545	-60.7006875	16.0553405	121.7521855
-15.433372	8.371147	122.001991	-3.021738	17.312052	124.091339	54.346436	-6.421362	127.311615	54.442406	44.313931	126.563385	54.394421	18.9462845	126.9375	-60.437897	15.6778195	121.245178
-15.553427	8.434296	121.71875	-3.17493	17.238205	124.119659	54.389145	-6.518682	127.496468	54.420948	44.246601	127.013466	54.4050465	18.8639595	127.254967	-60.7549065	15.6124505	120.984351
-15.810299	8.548474	121.432831	-3.336626	17.148298	124.115662	54.394138	-6.590961	127.672157	54.347324	44.182182	127.520393	54.370731	18.7956105	127.596275	-61.043983	15.5009855	120.635049
-16.142988	8.649421	121.14949	-3.566351	17.091541	124.116966	54.302986	-6.644539	127.831711	54.249859	44.119167	128.007324	54.2764225	18.737314	127.9195175	-61.4091245	15.445768	120.3144145
-16.566826	8.747125	121.022964	-3.762521	17.032722	124.152328	54.321499	-6.779948	127.858475	54.154541	44.052933	128.287369	54.23802	18.6364925	128.072922	-61.763062	15.4289515	120.231734
-17.031265	8.816171	120.991859	-4.258495	17.111237	124.263474	54.227501	-6.827395	127.945885	54.041245	43.991493	128.385971	54.134373	18.582049	128.165928	-62.651363	15.640425	120.36102
-17.624783	8.965278	121.026016	-3.622246	16.841829	123.986778	54.086285	-6.825119	128.118408	53.950596	43.934082	128.371979	54.0184405	18.5544815	128.2451935	-61.2629325	15.1291765	119.7283625
-18.573236	9.23326	120.873238	-3.711522	16.903275	123.923431	54.148495	-6.977699	128.34848	53.83873	43.861771	128.236267	53.9936125	18.442036	128.2923735	-61.4166565	15.364514	119.5544885
-19.328331	9.481072	120.767929	-3.750694	16.926521	123.83046	54.104538	-7.072664	128.520523	53.880928	43.785667	128.016449	53.992733	18.3565015	128.268486	-61.494121	15.4965405	119.392434
-20.089865	9.66928	120.671997	-3.731227	16.867226	123.725723	54.049957	-7.171191	128.556854	53.834152	43.700386	127.720955	53.9420545	18.2645975	128.1389045	-61.4045085	15.4698545	119.3125415
-21.089134	9.945245	120.747086	-3.819394	16.818958	123.708107	54.024242	-7.295497	128.433151	53.810646	43.595577	127.334122	53.917444	18.15004	127.8836365	-61.556232	15.487876	119.5325775
-21.946123	10.139112	120.663498	-3.767931	16.677767	123.597275	54.014027	-7.396159	128.226639	53.811646	43.465042	126.841995	53.9128365	18.0344415	127.534317	-61.4486985	15.3210925	119.660233
-22.938028	10.378479	120.69416	-3.721076	16.527321	123.513565	53.986626	-7.482926	127.877617	53.801918	43.414379	126.194313	53.894272	17.9657265	127.035965	-61.336424	15.0889155	119.991165
-24.030712	10.671082	120.897987	-3.678658	16.358803	123.463211	53.904839	-7.578032	127.407898	53.734589	43.378784	125.478889	53.819714	17.900376	126.4433935	-61.17703	14.81723	120.4830285
-25.699202	11.132128	121.461723	-3.600014	16.05611	123.438248	53.677971	-7.790938	126.392853	53.640938	43.243717	124.034142	53.6594545	17.7263895	125.2134975	-60.8594825	14.3858305	121.6629985
-26.873117	11.50808	122.079178	-3.57354	15.809403	123.472389	53.426159	-8.013448	125.421501	53.390884	43.117546	122.95134	53.4085215	17.552049	124.1864205	-60.5556015	14.066757	122.7583575
-28.072056	11.945501	122.80204	-3.596487	15.548235	123.509468	53.059006	-8.15358	124.424156	53.022911	42.905975	121.790146	53.0409585	17.3761975	123.107151	-60.2339325	13.7202725	123.911785
-29.192043	12.377169	123.39463	-3.684774	15.300745	123.512718	52.650406	-8.295962	123.450974	52.756023	42.824913	120.641159	52.7032145	17.2644755	122.0460665	-60.0727625	13.3370145	124.9793695
-30.284954	12.873803	123.858704	-3.794691	15.062753	123.465942	52.196045	-8.36312	122.625801	52.33683	42.611191	119.884338	52.2664375	17.1240355	121.2550695	-59.8558195	13.0014705	125.6768145
-31.339422	13.446561	124.192093	-3.949535	14.875096	123.437943	51.798908	-8.359822	122.008934	52.071751	42.408291	119.261909	51.9353295	17.0242345	120.6354215	-59.8343995	12.7259575	126.2404645
-32.321743	14.081658	124.442375	-4.114182	14.768249	123.470665	51.508583	-8.433136	121.675278	51.863827	42.239361	118.942406	51.686205	16.9031125	120.308842	-59.914569	12.6333855	126.632488
-33.67564	15.196013	124.828316	-4.314733	14.762547	123.677429	51.233761	-8.507425	121.691788	51.712925	42.054993	118.858849	51.473343	16.773784	120.2753185	-60.102809	12.75131	127.0795395
-34.471577	16.061279	125.12075	-4.441744	14.825064	123.958054	51.131035	-8.568007	121.9664	51.700382	41.988384	119.019447	51.4157085	16.7101885	120.4929235	-60.2991965	12.9399395	127.4231845
-35.16695	16.992834	125.520348	-4.543327	14.874993	124.34304	51.03484	-8.613892	122.357262	51.69828	41.907894	119.224724	51.36656	16.647001	120.790993	-60.453214	13.102985	127.895087
-35.738487	17.916292	125.933815	-4.625172	14.901365	124.786285	50.949787	-8.66774	122.804192	51.716686	41.834038	119.462349	51.3332365	16.583149	121.1332705	-60.5835805	13.219581	128.4392995
-36.235729	18.856251	126.319839	-4.673992	14.893217	125.235405	50.89296	-8.739668	123.244118	51.786137	41.773346	119.711861	51.3395485	16.516839	121.4779895	-60.6875325	13.269595	128.9928205
-36.661945	19.885798	126.681152	-4.630478	14.822227	125.632057	50.85458	-8.784981	123.577942	51.878868	41.71529	119.973183	51.366724	16.4651545	121.7755625	-60.62768	13.1792995	129.4885515
-36.936031	20.948177	126.980339	-4.64254	14.74962	125.955322	50.845516	-8.830757	123.746727	51.975449	41.670834	120.234085	51.4104825	16.4200385	121.990406	-60.6955625	13.0792015	129.920238
-37.234081	22.525211	127.343559	-4.644676	14.583929	126.280533	50.754749	-8.824417	123.68721	52.044781	41.623196	120.635834	51.399765	16.3993895	122.161522	-60.689117	12.7684685	130.399544
-37.37088	23.654587	127.617249	-4.659645	14.490891	126.412788	50.699718	-8.737598	123.454597	52.035038	41.676991	120.890579	51.367378	16.4696965	122.172588	-60.686668	12.5120855	130.652988
-37.298977	24.779213	127.927361	-4.682646	14.447994	126.527298	50.696011	-8.555589	123.121071	51.962204	41.815807	121.19976	51.3291075	16.630109	122.1604155	-60.6943995	12.265879	130.8941805
-37.247871	25.910927	128.358826	-4.687263	14.458945	126.643837	50.70541	-8.251376	122.753944	51.888668	42.023006	121.577332	51.297039	16.885815	122.165638	-60.671565	12.032075	131.122036
-37.137676	27.068043	128.771057	-4.65889	14.513436	126.755035	50.797909	-7.87615	122.386826	51.789196	42.322468	121.944809	51.2935525	17.223159	122.1658175	-60.6113325	11.803713	131.3442525
-36.756706	28.127216	129.145126	-4.604408	14.634864	126.891174	50.935913	-7.4547	122.045029	51.709515	42.670696	122.385498	51.322714	17.607998	122.2152635	-60.53153	11.66173	131.5670845
-36.228226	29.046881	129.559021	-4.549198	14.805214	127.044365	51.053131	-7.002032	121.738411	51.643158	43.025444	122.829094	51.3481445	18.011706	122.2837525	-60.4465405	11.598722	131.8049775
-35.662617	30.699522	130.363678	-4.440988	15.073642	127.276718	51.206356	-6.330142	121.364975	51.505936	43.56863	123.482788	51.356146	18.619244	122.4238815	-60.238122	11.52804	132.1295545
-35.00676	31.594938	130.766602	-4.458873	15.324704	127.462029	51.260231	-5.907118	121.179108	51.415138	43.900146	123.916687	51.3376845	18.996514	122.5478975	-60.2554305	11.652894	132.3761605
-34.412266	32.426418	131.171921	-4.503573	15.612006	127.637611	51.302494	-5.520164	121.053871	51.429939	44.187378	124.256424	51.3662165	19.333607	122.6551475	-60.3733625	11.890405	132.6200745
-33.652714	33.209446	131.504272	-4.507768	15.814246	127.778862	51.345245	-5.221946	120.994675	51.404236	44.477345	124.683525	51.3747405	19.6276995	122.8391	-60.3902765	12.0007925	132.718624
-32.793758	33.846207	131.696518	-4.528913	16.002604	127.887711	51.395458	-4.946187	120.982597	51.396034	44.745682	125.069809	51.395746	19.8997475	123.026203	-60.453572	12.1054605	132.749219
-31.896296	34.336601	131.795135	-4.524425	16.15139	127.945534	51.453983	-4.710001	121.021286	51.400757	45.008587	125.369621	51.42737	20.149293	123.1954535	-60.47622	12.153487	132.6956145
-30.976101	34.724815	131.777969	-4.523733	16.270607	127.975548	51.541637	-4.522195	121.125725	51.343872	45.22319	125.592804	51.4427545	20.3504975	123.3592645	-60.4902205	12.1907165	132.5918315
-29.345814	35.106125	131.454544	-4.585519	16.443079	128.029282	51.669567	-4.347943	121.45269	51.276443	45.497227	125.694229	51.473005	20.574642	123.5734595	-60.644043	12.311516	132.4851045
-28.263288	35.197727	131.120132	-4.55158	16.424852	128.019028	51.752556	-4.323668	121.768547	50.82214	45.733105	125.769043	51.287348	20.7047185	123.768795	-60.390508	12.1449855	132.269261
-27.155893	35.163208	130.669815	-4.523333	16.402061	127.975739	51.844971	-4.38729	122.143082	50.983082	45.712532	125.500015	51.4140265	20.662621	123.8215485	-60.4606925	12.141501	132.1299295
-25.918051	35.048588	130.104187	-4.537228	16.390106	127.927101	51.936699	-4.498823	122.597633	51.071281	45.683002	125.227989	51.50399	20.5920895	123.912811	-60.578446	12.1881225	131.941391
-24.639879	34.816154	129.443695	-4.503725	16.314388	127.841995	52.041721	-4.642936	123.139236	51.166718	45.594475	124.95639	51.6042195	20.4757695	124.047813	-60.6116695	12.1530065	131.636177
-23.360212	34.478298	128.842438	-4.457667	16.192245	127.811943	52.168922	-4.851781	123.742378	51.381199	45.402439	124.649658	51.7750605	20.275329	124.196018	-60.6903945	12.109161	131.427868
-22.030176	34.089607	128.296722	-4.397117	16.032654	127.836517	52.256565	-5.083238	124.428391	51.133156	45.392391	124.55481	51.6948605	20.1545765	124.4916005	-60.4890945	11.9107315	131.1814335
-19.972437	33.399834	127.57859	-4.331744	15.757996	127.963196	52.377968	-5.397573	125.448586	51.672955	44.832848	123.941353	52.0254615	19.7176375	124.6949695	-60.6889495	11.7983545	131.2314225
-18.588963	32.874187	127.198883	-4.267554	15.563779	128.057053	52.431129	-5.55746	126.081764	51.791149	44.551682	123.717209	52.111139	19.497111	124.8994865	-60.646247	11.630447	131.2146195
-17.218027	32.417091	126.922516	-4.201655	15.374605	128.148224	52.483593	-5.718261	126.698372	51.907722	44.273422	123.528061	52.1956575	19.2775805	125.1132165	-60.5989675	11.4716295	131.1832315
-15.778785	31.925365	126.712654	-4.129396	15.200255	128.224258	52.565407	-5.855595	127.248993	52.033066	44.035461	123.411194	52.2992365	19.089933	125.3300935	-60.5580285	11.310577	131.1184225
-14.311589	31.410652	126.520279	-4.052251	15.036456	128.286926	52.629723	-5.953463	127.753677	52.180851	43.820076	123.379395	52.405287	18.9333065	125.566536	-60.509789	11.1396055	131.007316
-12.878171	30.967197	126.460884	-3.9646	14.883431	128.333191	52.735256	-6.050692	128.183456	52.316338	43.674629	123.428749	52.525797	18.8119685	125.8061025	-60.454997	10.9548935	130.8602795
-11.433681	30.545898	126.442757	-3.924255	14.771565	128.396332	52.805771	-6.107384	128.577393	52.423847	43.567993	123.576843	52.614809	18.7303045	126.077118	-60.463319	10.8128255	130.715546
-9.367427	29.994184	126.599709	-3.901832	14.660184	128.514908	52.898289	-6.114072	129.119598	52.56144	43.539612	123.993591	52.7298645	18.71277	126.5565945	-60.5335285	10.607598	130.4732215
-7.979059	29.683558	126.828491	-3.949302	14.640331	128.650513	52.94799	-6.100012	129.441986	52.630119	43.558945	124.330009	52.7890545	18.7294665	126.8859975	-60.6876585	10.5511955	130.4150285
-6.641473	29.394022	127.107048	-4.027666	14.640265	128.841461	52.978832	-6.070591	129.778	52.669876	43.61496	124.762177	52.824354	18.7721845	127.2700885	-60.879686	10.5083455	130.4128335
-5.350469	29.110924	127.513161	-4.088014	14.627809	129.076004	53.017498	-6.047668	130.128128	52.68771	43.676262	125.212967	52.852604	18.814297	127.6705475	-61.028632	10.441321	130.4814605
-4.089972	28.857338	127.97316	-4.175853	14.621817	129.366928	53.079605	-6.012239	130.508835	52.690399	43.753529	125.726227	52.885002	18.870645	128.117531	-61.236708	10.372989	130.616325
-3.105127	28.75058	128.578857	-4.289203	14.613318	129.689087	53.186916	-5.967637	130.925842	52.671944	43.836899	126.219139	52.92943	18.934631	128.5724905	-61.507836	10.292005	130.8056835
-1.580573	28.282074	128.769653	-4.49285	14.643225	130.039627	53.288097	-5.91544	131.373947	52.634014	43.941967	126.705765	52.9610555	19.0132635	129.039856	-61.9467555	10.2731865	131.039398
0.212291	27.880112	129.216034	-4.484034	14.525736	130.210785	53.455509	-5.841331	132.105698	52.58802	44.047878	127.368378	53.0217645	19.1032735	129.737038	-61.9898325	9.9481985	130.684532
1.308142	27.592453	129.394821	-4.560649	14.461255	130.247879	53.530479	-5.800471	132.618698	52.556126	44.106899	127.731621	53.0433025	19.153214	130.1751595	-62.1646005	9.769296	130.3205985
2.320629	27.315845	129.549957	-4.70804	14.420212	130.281036	53.528034	-5.772703	133.064499	52.473377	44.164196	128.057831	53.0007055	19.1957465	130.561165	-62.4167855	9.6446775	130.000907
3.342123	27.024975	129.710632	-4.840577	14.345133	130.333115	53.494781	-5.755066	133.379654	52.316223	44.152424	128.276581	52.905502	19.198679	130.8281175	-62.586656	9.491587	129.8381125
4.237474	26.734268	129.903946	-4.992735	14.278245	130.431274	53.466541	-5.745428	133.658585	52.155228	44.167717	128.409317	52.8108845	19.2111445	131.033951	-62.7963545	9.3453455	129.828597
5.039531	26.473539	130.128754	-5.137146	14.229382	130.573853	53.437637	-5.717222	133.881546	51.983189	44.1996	128.50441	52.710413	19.241189	131.192978	-62.984705	9.217575	129.954728
5.76263	26.243233	130.407333	-5.282009	14.209485	130.748779	53.429668	-5.688305	134.029694	51.787861	44.263134	128.60405	52.6087645	19.2874145	131.316872	-63.1727825	9.1315555	130.180686
6.78581	25.880817	130.859192	-5.489826	14.210785	131.021027	53.431885	-5.642357	134.085678	51.483261	44.382225	128.788803	52.457573	19.369934	131.4372405	-63.437225	9.051636	130.6048135
7.349607	25.61838	131.161438	-5.634427	14.21982	131.148666	53.402702	-5.619744	133.95874	51.252197	44.514767	128.924805	52.3274495	19.4475115	131.4417725	-63.5963035	8.9921285	130.8555595
7.788383	25.385929	131.346924	-5.813766	14.216828	131.199402	53.341007	-5.590642	133.707413	50.972824	44.647678	129.044586	52.1569155	19.528518	131.3759995	-63.7844475	8.905138	131.0228045
8.144905	25.148396	131.443542	-5.990946	14.200508	131.13797	53.260643	-5.525973	133.304367	50.62085	44.77142	129.086197	51.9407465	19.6227235	131.195282	-63.9226385	8.7782925	131.080658
8.463013	24.884514	131.356567	-6.172717	14.179028	130.968231	53.146416	-5.415059	132.80365	50.203781	44.946297	128.918381	51.6750985	19.765619	130.8610155	-64.0205325	8.592437	131.0754465
8.702267	24.586996	131.115555	-6.392896	14.187884	130.801727	53.027527	-5.352601	132.16188	49.911053	45.093288	128.699112	51.46929	19.8703435	130.430496	-64.255082	8.5054245	131.172958
8.912019	24.25127	130.775497	-6.586826	14.194429	130.597641	52.85231	-5.288261	131.469376	49.623222	45.183582	128.245224	51.237766	19.9476605	129.8573	-64.411418	8.4411975	131.337982
8.770411	23.93244	130.382721	-6.672035	14.1934	130.170135	52.62542	-5.181579	130.500092	49.417816	45.196255	127.580406	51.021618	20.007338	129.040249	-64.365688	8.379462	131.300021
9.263599	23.367046	129.789703	-6.688613	14.224545	129.830154	52.490677	-5.145638	130.056076	49.398415	45.205612	127.210793	50.944546	20.029987	128.6334345	-64.321772	8.419103	131.0268735
9.298123	22.983152	129.430115	-6.671711	14.249375	129.447144	52.532417	-5.183796	129.613693	49.423389	45.156792	126.909843	50.977903	19.986498	128.261768	-64.321325	8.512252	130.63252
9.304492	22.581495	129.039841	-6.712913	14.265195	129.096039	52.482796	-5.195382	129.207718	49.394753	45.099411	126.653145	50.9387745	19.9520145	127.9304315	-64.3646005	8.5783755	130.2616465
9.24523	22.189341	128.631042	-6.765883	14.233465	128.738937	52.353882	-5.22806	128.782303	49.281769	45.022186	126.403702	50.8178255	19.897063	127.5930025	-64.3495915	8.569867	129.8848715
9.113385	21.797455	128.242249	-6.895266	14.179521	128.420624	52.14336	-5.284017	128.302734	49.078407	44.971214	126.102112	50.6108835	19.8435985	127.202423	-64.4014155	8.5154435	129.638825
8.800944	21.42771	127.898956	-7.090068	14.126882	128.111069	51.801765	-5.349596	127.820671	48.821632	44.959351	125.682541	50.3116985	19.8048775	126.751606	-64.4918345	8.4488865	129.470532
8.44071	20.844151	127.194786	-7.43052	14.051678	127.589775	51.43602	-5.544258	126.805099	48.433647	44.975815	124.864494	49.9348335	19.7157785	125.8347965	-64.7958735	8.3875775	129.3447535
8.092051	20.494463	126.685883	-7.666958	14.009481	127.199806	51.028622	-5.55429	126.113152	48.139809	44.883228	124.265335	49.5842155	19.664469	125.1892435	-64.9181315	8.354493	129.2103685
7.792169	20.081726	126.141121	-7.877509	13.954954	126.807388	50.697994	-5.572758	125.358536	47.836948	44.823711	123.599922	49.267471	19.6254765	124.479229	-65.022489	8.2844315	129.135547
7.485391	19.676662	125.592026	-8.064243	13.913425	126.40625	50.481831	-5.628626	124.543655	47.562897	44.744934	122.948265	49.022364	19.558154	123.74596	-65.15085	8.268696	129.06654
7.180309	19.19088	124.989296	-8.170884	13.826229	125.997841	50.207474	-5.629554	123.841141	47.310593	44.658501	122.253799	48.7590335	19.5144735	123.04747	-65.1008015	8.1379845	128.948212
6.872071	18.741699	124.462067	-8.27822	13.737895	125.57608	50.06337	-5.678069	123.161209	47.150185	44.589905	121.619011	48.6067775	19.455918	122.39011	-65.1632175	8.019872	128.76205
6.561435	18.287043	124.00322	-8.334386	13.63651	125.17099	49.954025	-5.708773	122.626602	47.044884	44.531002	121.090187	48.4994545	19.4111145	121.8583945	-65.1682265	7.8619055	128.4835855
6.116614	17.596895	123.368546	-8.431086	13.41402	124.512077	50.021534	-5.871503	121.965317	47.049095	44.456711	120.443008	48.5353145	19.292604	121.2041625	-65.3974865	7.535436	127.8199915
5.837575	17.156462	122.954178	-8.460109	13.18634	124.078011	50.096512	-6.049072	121.471474	47.063202	44.40818	119.960037	48.579857	19.179554	120.7157555	-65.500075	7.193126	127.4402665
5.568861	16.745291	122.497162	-8.517467	12.959144	123.638664	50.030464	-6.180996	121.007751	47.022964	44.324581	119.402588	48.526714	19.0717925	120.2051695	-65.561648	6.8464955	127.0721585
5.314019	16.362703	122.01226	-8.602617	12.735907	123.190155	49.923191	-6.352468	120.442368	46.951317	44.231037	118.736145	48.437254	18.9392845	119.5892565	-65.642488	6.5325295	126.7910535
5.078001	16.011192	121.481964	-8.734818	12.525116	122.73365	49.803692	-6.542625	119.782959	46.847271	44.178902	117.935646	48.3254815	18.8181385	118.8593025	-65.7951175	6.2320935	126.6079975
4.854403	15.678594	120.879044	-8.871264	12.360475	122.242233	49.604492	-6.683589	119.028938	46.695415	44.090687	117.036057	48.1499535	18.703549	118.0324975	-65.8924815	6.017401	126.4519685
4.664708	15.375728	120.203888	-9.040649	12.243147	121.684471	49.344414	-6.799752	118.221283	46.521385	43.94416	116.143021	47.9328995	18.572204	117.182152	-66.0141975	5.91409	126.18679
4.403242	14.995519	119.208382	-9.268476	12.212493	120.838974	48.983482	-6.95221	117.05751	46.316986	43.784424	114.931801	47.650234	18.416107	115.9946555	-66.187186	6.008879	125.6832925
4.273663	14.790036	118.617989	-9.421427	12.229633	120.291626	48.788975	-7.014994	116.352463	46.22509	43.764862	114.256706	47.5070325	18.374934	115.3045845	-66.3498865	6.084332	125.2786675
4.174824	14.585583	118.093636	-9.5419	12.275438	119.783508	48.606789	-7.030375	115.729782	46.141582	43.779991	113.762978	47.3741855	18.374808	114.74638	-66.4579855	6.176068	124.820636
4.112566	14.350934	117.620705	-9.649817	12.339471	119.321274	48.432343	-6.991296	115.12133	46.026733	43.834026	113.42646	47.229538	18.421365	114.273895	-66.529172	6.257577	124.368653
4.108718	14.075577	117.160416	-9.726178	12.364825	118.876663	48.2533	-6.920977	114.510384	45.872471	43.884041	113.154266	47.0628855	18.481532	113.832325	-66.5152415	6.248118	123.921001
4.162228	13.759669	116.685425	-9.806832	12.401603	118.438828	48.092976	-6.850964	113.957069	45.729622	43.899296	112.959923	46.911299	18.524166	113.458496	-66.524963	6.27904	123.41916
4.220958	13.429278	116.190742	-9.866164	12.446971	117.992058	47.972214	-6.800479	113.465752	45.643612	44.005733	112.803207	46.807913	18.602627	113.1344795	-66.540241	6.291315	122.8496365
4.345118	12.83374	115.565765	-9.992635	12.475764	117.5215	47.737202	-6.765594	112.764214	45.42226	44.118561	112.44973	46.579731	18.6764835	112.606972	-66.565001	6.2750445	122.436028
4.490827	12.354454	115.316322	-10.104018	12.473993	117.454437	47.515068	-6.738336	112.293564	45.118507	44.101826	112.161552	46.3167875	18.681745	112.227558	-66.5248235	6.266241	122.681316
4.725463	11.927958	115.254677	-10.156495	12.505918	117.506767	47.310623	-6.682382	112.103317	44.886658	44.092571	111.951317	46.0986405	18.7050945	112.027317	-66.4116305	6.3067415	122.986217
5.005708	11.461612	115.255501	-10.20908	12.551891	117.508659	47.290829	-6.66633	112.247673	44.859962	44.129601	112.014809	46.0753955	18.7316355	112.131241	-66.4935555	6.3721465	122.886077
5.305362	10.940323	115.280937	-10.24808	12.590076	117.472115	47.414288	-6.707662	112.464615	44.954361	44.209785	112.285019	46.1843245	18.7510615	112.374817	-66.6804845	6.4290905	122.569413
5.679552	10.347347	115.229294	-10.317133	12.657507	117.369858	47.479675	-6.717135	112.591507	45.050163	44.215492	112.578789	46.264919	18.7491785	112.585148	-66.899185	6.5658355	122.154568
6.075464	9.744578	115.06263	-10.34687	12.747814	117.23188	47.404949	-6.648763	112.674759	45.089127	44.157852	112.873756	46.247038	18.7545445	112.7742575	-66.940778	6.7410835	121.6895025
6.767739	8.738947	114.894333	-10.245976	12.966967	117.00605	47.453121	-6.500185	112.877724	45.179451	44.183498	113.134468	46.316286	18.8416565	113.006096	-66.808238	7.0922775	121.006004
7.33177	8.105158	114.761887	-10.100394	13.160949	116.75309	47.718304	-6.372987	113.256432	45.380459	44.238628	113.383087	46.5493815	18.9328205	113.3197595	-66.7501695	7.3890775	120.1864205
7.929386	7.387517	114.61792	-9.90387	13.370271	116.33532	48.130241	-6.292321	113.853394	45.693554	44.326775	113.723083	46.9118975	19.017227	113.7882385	-66.7196375	7.723315	118.8824015
8.474075	6.672518	114.499138	-9.687747	13.597594	115.807198	48.581238	-6.219604	114.579117	46.024715	44.390854	114.189674	47.3029765	19.085625	114.3843955	-66.6784705	8.109563	117.2300005
9.059055	5.848475	114.325859	-9.463659	13.797018	115.166534	48.99675	-6.112807	115.374649	46.359566	44.430202	114.699326	47.678158	19.1586975	115.0369875	-66.605476	8.4353385	115.2960805
9.607073	5.05833	114.193535	-9.246251	13.895152	114.566757	49.32806	-6.021663	116.17205	46.623188	44.463203	115.251556	47.975624	19.22077	115.711803	-66.468126	8.569534	113.421711
10.064137	4.218854	114.227631	-9.021186	13.909963	114.291527	49.596806	-5.971879	116.856812	46.715794	44.395683	115.728333	48.1563	19.211902	116.2925725	-66.198672	8.608024	112.2904815
10.616124	2.806636	114.765335	-8.69079	13.817586	114.478935	49.905251	-5.955114	117.964638	46.911251	44.305305	116.147545	48.408251	19.1750955	117.0560915	-65.789831	8.4600765	111.9017785
10.852609	1.817637	115.366188	-8.503628	13.689871	114.944946	50.069088	-6.004488	118.686569	47.077877	44.226841	116.449226	48.5734825	19.1111765	117.5678975	-65.5807385	8.2685655	112.3219945
10.977531	0.903687	116.134132	-8.352792	13.546951	115.524689	50.256847	-6.1112	119.401321	47.228184	44.106651	116.749809	48.7425155	18.9977255	118.075565	-65.4480995	8.0961765	112.973813
11.042569	-0.00742	116.827774	-8.246838	13.423656	116.131676	50.340809	-6.200282	120.073593	47.350266	43.990086	117.023361	48.8455375	18.894902	118.548477	-65.3392135	7.95241	113.714875
11.005519	-0.841223	117.505775	-8.157908	13.323721	116.690994	50.375122	-6.273302	120.679184	47.445919	43.887154	117.275742	48.9105205	18.806926	118.977463	-65.2263365	7.840516	114.404525
10.860821	-1.64315	118.095039	-8.135478	13.261126	117.196365	50.414616	-6.383221	121.123383	47.527973	43.821602	117.494499	48.9712945	18.7191905	119.308941	-65.2422505	7.8030615	115.083789
10.771202	-2.489287	118.514404	-8.098185	13.195807	117.638763	50.402431	-6.449772	121.432999	47.572136	43.774792	117.7024	48.9872835	18.66251	119.5676995	-65.1836535	7.729104	115.7098265
10.444956	-3.640105	118.906845	-8.068058	13.101068	118.177757	50.394176	-6.458604	121.644798	47.608597	43.783291	117.99736	49.0013865	18.6623435	119.821079	-65.1375025	7.5397925	116.534435
10.168927	-4.352652	118.963707	-8.042836	13.056744	118.420319	50.417198	-6.422929	121.638466	47.597404	43.859592	118.216003	49.007301	18.7183315	119.9272345	-65.092973	7.3951565	116.9134035
9.863699	-4.933818	118.952477	-7.991747	13.038929	118.602837	50.441902	-6.321727	121.557381	47.584072	43.936672	118.411827	49.012987	18.8074725	119.984604	-64.996481	7.2703855	117.22107
9.554141	-5.50238	118.8853	-7.91771	13.081798	118.75901	50.495235	-6.180999	121.424377	47.578175	44.058525	118.528259	49.036705	18.938763	119.976318	-64.872125	7.224833	117.541702
9.119219	-6.013287	118.805084	-7.832102	13.191793	118.867172	50.569145	-5.983044	121.267296	47.592278	44.239605	118.61689	49.0807115	19.1282805	119.942093	-64.7449155	7.2553055	117.792251
8.647368	-6.512148	118.708382	-7.718344	13.363653	118.942299	50.669334	-5.765015	121.079781	47.605377	44.418621	118.654999	49.1373555	19.326803	119.86739	-64.5740435	7.400503	118.017208
8.151464	-6.945492	118.620766	-7.609872	13.580304	118.997726	50.731598	-5.527914	120.922577	47.619122	44.612923	118.620888	49.17536	19.5425045	119.7717325	-64.395104	7.6181035	118.2237195
7.347714	-7.453899	118.631126	-7.468502	13.989304	119.067673	50.784103	-5.151298	120.763016	47.669533	44.88443	118.51078	49.226818	19.866566	119.636898	-64.163822	8.112042	118.498448
6.785233	-7.811748	118.696808	-7.392995	14.248924	119.134453	50.801735	-4.926145	120.762131	47.708363	45.062576	118.436256	49.255049	20.0682155	119.5991935	-64.041039	8.4296325	118.6697125
6.154441	-8.166785	118.839882	-7.30655	14.457129	119.219734	50.832851	-4.763698	120.829735	47.753902	45.221268	118.347237	49.2933765	20.228785	119.588486	-63.9064765	8.685473	118.850982
5.50983	-8.517741	119.041397	-7.235984	14.633463	119.334831	50.873089	-4.629863	120.931229	47.803879	45.357697	118.236412	49.338484	20.363917	119.5838205	-63.810452	8.903009	119.0858415
4.868153	-8.77675	119.286285	-7.137451	14.771011	119.452812	50.883038	-4.428999	121.124939	47.865417	45.458344	118.153358	49.3742275	20.5146725	119.6391485	-63.6491295	9.0273495	119.2664755
4.278975	-9.002479	119.533516	-7.018165	14.8687	119.492249	50.9771	-4.304422	121.356728	47.980797	45.58638	118.05983	49.4789485	20.640979	119.708279	-63.5152785	9.096421	119.276219
3.656526	-9.200395	119.663986	-6.902477	14.933559	119.431046	51.162285	-4.21253	121.616386	48.107185	45.710384	118.029007	49.634735	20.748927	119.8226965	-63.439689	9.118191	119.0393955
2.598852	-9.455768	119.633652	-6.751257	14.969434	119.129143	51.472919	-4.085458	121.96534	48.273281	45.870083	117.937401	49.8731	20.8923125	119.9513705	-63.375614	9.0465555	118.3069155
1.897233	-9.546793	119.519386	-6.664214	14.96923	118.915939	51.611675	-4.018161	122.108421	48.311977	45.884556	117.956718	49.961826	20.9331975	120.0325695	-63.290254	9.0052625	117.7993085
1.236608	-9.578846	119.435822	-6.603833	14.952257	118.838181	51.680489	-3.970897	122.20755	48.448589	45.929737	117.977783	50.064539	20.97942	120.0926665	-63.272205	8.925094	117.5836955
0.529434	-9.559567	119.478249	-6.553923	14.931242	118.895248	51.706402	-3.984461	122.279999	48.55637	46.008198	118.040527	50.131386	21.0118685	120.160263	-63.239232	8.8506155	117.630233
-0.236456	-9.413912	119.566193	-6.520287	14.940911	119.062256	51.71426	-4.019888	122.324242	48.653046	46.048958	118.12413	50.183653	21.014535	120.224186	-63.224227	8.867287	117.900326
-1.063976	-9.233556	119.666306	-6.518587	14.994333	119.260406	51.684547	-4.040663	122.3284	48.71109	46.106926	118.220924	50.1978185	21.0331315	120.274662	-63.2349925	8.9555345	118.24615
-1.881406	-8.957563	119.71666	-6.515625	15.078449	119.452751	52.053219	-4.360878	122.052505	48.725197	46.161728	118.269264	50.389208	20.900425	120.1608845	-63.420458	9.256473	118.7446175
-3.055991	-8.441611	119.665237	-6.502996	15.248355	119.641304	51.403057	-4.005886	121.841858	48.597561	46.239891	118.228271	50.000309	21.1170025	120.0350645	-63.006301	9.3797075	119.2475435
-3.814471	-8.05247	119.563278	-6.438273	15.353666	119.679626	51.299679	-4.011607	121.400322	48.453011	46.372501	118.007637	49.876345	21.180447	119.7039795	-62.752891	9.526885	119.6552725
-4.559456	-7.582317	119.363831	-6.365344	15.489337	119.6334	51.222073	-3.969105	120.881187	48.277737	46.533401	117.685165	49.749905	21.282148	119.283176	-62.480593	9.696526	119.983624
-5.343025	-7.041506	119.113686	-6.288079	15.658061	119.508598	51.210068	-3.896064	120.313011	48.106598	46.74802	117.339722	49.658333	21.425978	118.8263665	-62.234491	9.890144	120.1908295
-6.096297	-6.473299	118.757507	-6.214007	15.824398	119.321953	51.271202	-3.861105	119.701408	47.930752	47.025692	116.894386	49.600977	21.5822935	118.297897	-62.028991	10.0665025	120.346009
-6.778656	-5.907788	118.291237	-6.146289	16.002636	119.080009	51.314522	-3.790857	119.101967	47.746544	47.312038	116.579674	49.530533	21.7605905	117.8408205	-61.823111	10.2446815	120.3191975
-7.43744	-5.351135	117.834129	-6.078512	16.165211	118.855774	51.349258	-3.689393	118.516922	47.567894	47.538582	116.28553	49.458576	21.9245945	117.401226	-61.6156	10.4058275	120.310322
-8.411744	-4.481913	117.167023	-6.025388	16.377359	118.574944	51.389927	-3.537991	117.605675	47.346149	47.885906	116.06617	49.368038	22.1739575	116.8359225	-61.418814	10.5807605	120.3139655
-9.077355	-3.875515	116.759644	-5.997948	16.496281	118.410316	51.313335	-3.350214	117.041252	47.23634	48.021893	116.028687	49.2748375	22.3358395	116.5349695	-61.2707335	10.6567225	120.2856625
-9.669081	-3.28857	116.384064	-6.017828	16.630894	118.255447	51.213257	-3.195647	116.492378	47.141582	48.175083	116.008446	49.1774195	22.489718	116.250412	-61.2130755	10.77207	120.260482
-10.204796	-2.729219	116.007912	-6.058765	16.806553	118.063972	51.086269	-3.018565	116.052475	47.082905	48.324081	116.030182	49.084587	22.652758	116.0413285	-61.202117	10.960348	120.0866155
-10.657857	-2.192588	115.68277	-6.147377	17.027306	117.839096	50.983818	-2.83313	115.752113	47.019711	48.491768	116.054367	49.0017645	22.829319	115.90324	-61.2965185	11.225293	119.774952
-11.06732	-1.697427	115.494431	-6.242666	17.277836	117.637291	50.994854	-2.725551	115.537476	46.913086	48.648739	116.01207	48.95397	22.961594	115.774773	-61.439302	11.594078	119.499809
-11.431402	-1.233025	115.36161	-6.321341	17.520817	117.445686	50.96891	-2.582543	115.535606	46.807564	48.762589	115.95639	48.888237	23.090023	115.745998	-61.530919	11.951611	119.145374
-11.910118	-0.59182	115.138313	-6.432971	17.810152	117.131721	50.961952	-2.43549	115.746674	46.675785	48.863838	115.931465	48.8188685	23.214174	115.8390695	-61.6848105	12.40613	118.4243725
-12.1927	-0.203427	114.962624	-6.481793	17.901854	116.909966	50.981617	-2.405729	115.879082	46.597404	48.865501	115.892265	48.7895105	23.229886	115.8856735	-61.7530965	12.573822	117.9342585
-12.449617	0.154724	114.715591	-6.505006	17.921139	116.635002	50.985474	-2.401394	115.970337	46.565678	48.830612	115.897713	48.775576	23.214609	115.934025	-61.785588	12.627669	117.335979
-12.673758	0.480309	114.417526	-6.527903	17.866867	116.380402	50.988579	-2.443929	115.954224	46.54855	48.731304	115.932259	48.7685645	23.1436875	115.9432415	-61.8243705	12.5900465	116.8175625
-12.854669	0.745084	114.194405	-6.514214	17.769531	116.165749	50.992966	-2.512602	115.863159	46.5215	48.628967	115.907379	48.757233	23.0581825	115.885269	-61.785661	12.4808795	116.446229
-12.990241	0.921268	114.067368	-6.496513	17.665854	116.024689	50.99826	-2.592417	115.763977	46.519211	48.552166	115.876648	48.7587355	22.9798745	115.8203125	-61.7517615	12.3518335	116.2290655
-13.12277	1.038433	114.019394	-6.489673	17.617891	115.95285	50.994659	-2.621292	115.714432	46.492538	48.480511	115.801933	48.7435985	22.9296095	115.7581825	-61.7229445	12.3061725	116.1475175
-13.227863	1.155432	114.128616	-6.473009	17.663279	115.968681	50.991833	-2.577694	115.783836	46.421539	48.455143	115.667763	48.706686	22.9387245	115.7257995	-61.652704	12.3878335	116.2115625
-13.255048	1.192881	114.247345	-6.488952	17.783009	115.985939	50.976448	-2.485363	115.921608	46.36681	48.477234	115.598885	48.671629	22.9959355	115.7602465	-61.649533	12.5700825	116.2116315
-13.232695	1.203594	114.357887	-6.516563	17.928951	116.010796	50.918316	-2.39726	116.104149	46.294231	48.555359	115.47998	48.6062735	23.0790495	115.7920645	-61.6393995	12.7788525	116.2295275
-13.189009	1.182052	114.426567	-6.582006	18.076443	115.982124	50.842274	-2.289243	116.25016	46.241768	48.606163	115.389977	48.542021	23.15846	115.8200685	-61.706033	12.994426	116.1441795
-13.139812	1.140367	114.395454	-6.652438	18.222652	115.912437	50.763958	-2.190454	116.364685	46.15596	48.628162	115.343567	48.459959	23.218854	115.854126	-61.764835	13.22645	115.970748
-13.073167	1.031723	114.3078	-6.714488	18.336145	115.803169	50.667553	-2.12003	116.504837	46.065247	48.64431	115.336624	48.3664	23.26214	115.9207305	-61.795376	13.41015	115.6856075
-12.963441	0.89482	114.232491	-6.789706	18.406479	115.70903	50.575542	-2.031922	116.704544	45.935902	48.629829	115.511749	48.255722	23.2989535	116.1081465	-61.835134	13.5140045	115.3099135
-12.760689	0.646252	114.193176	-6.918031	18.446314	115.722191	50.44791	-1.909024	117.396965	45.763344	48.558022	116.264473	48.105627	23.324499	116.830719	-61.941689	13.568129	114.613663
-12.651387	0.466032	114.244102	-7.075153	18.443111	115.880013	50.549316	-1.973473	118.091599	45.652676	48.527847	116.981697	48.100996	23.277187	117.536648	-62.251302	13.609035	114.223378
-12.573254	0.282875	114.352737	-7.258521	18.409151	116.106369	50.535576	-1.975387	118.817673	45.497475	48.506306	117.74601	48.0165255	23.2654595	118.2818415	-62.5335675	13.5528425	113.9308965
-12.553479	0.106799	114.504219	-7.461097	18.393261	116.344963	50.467705	-1.965899	119.463242	45.323734	48.498096	118.379005	47.8957195	23.2660985	118.9211235	-62.8179135	13.5204235	113.7688025
-12.586422	-0.057198	114.641937	-7.672869	18.419336	116.535744	50.328266	-1.914645	119.955254	45.141705	48.524048	118.808273	47.7349855	23.3047015	119.3817635	-63.0807235	13.5339705	113.6897245
-12.693609	-0.178585	114.716721	-7.863876	18.492273	116.619667	50.203651	-1.848963	120.256721	44.945694	48.57542	119.042603	47.5746725	23.3632285	119.649662	-63.3024245	13.6213175	113.589672
-12.857334	-0.28288	114.775848	-8.047113	18.622137	116.638863	50.073868	-1.764387	120.427216	44.748127	48.655087	119.076492	47.4109975	23.44535	119.751854	-63.5052235	13.798924	113.525872
-13.216235	-0.379614	114.899216	-8.261434	18.883154	116.587448	49.83709	-1.612412	120.58783	44.532505	48.761402	118.830238	47.1847975	23.574495	119.709034	-63.7076655	14.191813	113.465862
-13.537017	-0.430557	114.947914	-8.376018	19.069178	116.50132	49.697296	-1.536102	120.672966	44.45042	48.81617	118.616852	47.073858	23.640034	119.644909	-63.825894	14.498322	113.357731
-13.935492	-0.486482	114.982246	-8.468148	19.228064	116.408203	49.577602	-1.490958	120.729355	44.387253	48.861729	118.385223	46.9824275	23.6853855	119.557289	-63.9187235	14.7707425	113.259117
-14.429787	-0.519972	114.979263	-8.531933	19.326696	116.291046	49.456615	-1.465666	120.717728	44.352905	48.856026	118.161369	46.90476	23.69518	119.4395485	-63.968626	14.958212	113.1425435
-14.908351	-0.695592	114.806725	-8.586569	19.364422	116.161156	49.329464	-1.48658	120.664909	44.318665	48.819454	118.000427	46.8240645	23.666437	119.332668	-63.9972025	15.062407	112.989644
-15.515825	-0.81176	114.67601	-8.627335	19.343647	116.048111	49.216301	-1.516778	120.55191	44.296192	48.771671	117.856094	46.7562465	23.6274465	119.204002	-64.0109165	15.0598475	112.89222
-16.146336	-0.923047	114.557388	-8.646994	19.293968	115.980652	49.106804	-1.514897	120.426216	44.270535	48.728924	117.743172	46.6886695	23.6070135	119.084694	-63.9826575	14.9809225	112.87661
-17.132208	-1.093307	114.652969	-8.662607	19.25116	116.078674	49.005886	-1.490815	120.258698	44.212543	48.704632	117.579948	46.6092145	23.6069085	118.919323	-63.9344285	14.8954115	113.238025
-17.768847	-1.183587	114.968666	-8.657989	19.238964	116.316711	48.949856	-1.475653	120.187935	44.347443	48.682915	117.271873	46.6486495	23.603631	118.729904	-63.9646275	14.874297	113.903518
-18.426388	-1.369392	115.572083	-8.648535	19.227734	116.672585	48.921143	-1.4698	120.113632	44.212555	48.707554	117.036591	46.566849	23.618877	118.5751115	-63.863919	14.836591	114.7700585
-19.178007	-1.547591	116.267029	-8.641731	19.216698	117.058456	48.855907	-1.494043	120.031448	43.960312	48.773438	116.814217	46.4081095	23.6396975	118.4228325	-63.6915715	14.7936985	115.6940795
-19.898514	-1.842217	116.957161	-8.653337	19.178324	117.440178	48.768089	-1.552606	119.909622	44.117966	48.693085	116.390694	46.4430275	23.5702395	118.150158	-63.7497015	14.7864085	116.730198
-20.669727	-2.037627	117.605194	-8.679342	19.101559	117.719696	48.60553	-1.626327	119.719055	44.098499	48.572525	115.891525	46.3520145	23.473099	117.80529	-63.7106985	14.730019	117.634102
-21.416273	-2.238596	118.16832	-8.723804	18.985729	117.866501	48.370403	-1.712929	119.49234	44.063984	48.372536	115.328934	46.2171935	23.3298035	117.410637	-63.6648015	14.6416545	118.322365
-22.423044	-2.447929	118.56662	-8.793328	18.787224	117.838249	48.193123	-1.975984	119.129433	44.093056	48.093395	114.528809	46.1430895	23.0587055	116.829121	-63.7297455	14.5157425	118.847377
-23.040855	-2.608273	118.66729	-8.858395	18.638819	117.669228	48.013844	-2.114708	118.998672	44.098366	47.895466	114.120361	46.056105	22.890379	116.5595165	-63.772895	14.387259	118.7789395
-23.678684	-2.692037	118.649971	-8.940621	18.509552	117.449066	47.851715	-2.209351	118.955627	44.077976	47.746616	113.732124	45.9648455	22.7686325	116.3438755	-63.8460875	14.2504715	118.5542565
-24.302198	-2.795053	118.51815	-9.041422	18.391399	117.203346	47.700211	-2.30493	118.975937	44.004421	47.611282	113.396599	45.852316	22.653176	116.186268	-63.93516	14.129622	118.220424
-24.969234	-2.762726	118.483147	-9.147944	18.281456	117.000412	47.549294	-2.360986	119.007301	43.873482	47.460613	113.078163	45.711388	22.5498135	116.042732	-64.007276	14.0130985	117.958092
-25.63003	-2.641663	118.543434	-9.247885	18.192822	116.892601	47.428383	-2.390159	119.065285	43.737919	47.293774	112.740639	45.583151	22.4518075	115.902962	-64.078921	13.9338365	117.88224
-26.175234	-2.485422	118.751778	-9.327032	18.094841	116.876686	47.315441	-2.444508	119.230309	43.660339	47.150265	112.483322	45.48789	22.3528785	115.8568155	-64.141954	13.8368035	117.8965565
-26.947939	-2.07838	118.910583	-9.395093	17.964224	116.955566	47.229538	-2.547732	119.627869	43.679367	46.973644	112.319099	45.4544525	22.212956	115.973484	-64.2446385	13.715492	117.937648
-27.417255	-1.774666	118.94442	-9.386275	17.870586	117.003883	47.239182	-2.630354	119.89949	43.773643	46.881847	112.328186	45.5064125	22.1257465	116.113838	-64.2789625	13.6154255	117.893928
-27.847954	-1.388721	118.910393	-9.363698	17.788616	117.020226	47.208706	-2.697086	120.125595	43.887119	46.821964	112.404907	45.5479125	22.062439	116.265251	-64.2753085	13.514793	117.775201
-28.29785	-0.924022	118.765167	-9.310109	17.713278	117.022217	47.226246	-2.727748	120.206345	43.974941	46.764366	112.491943	45.6005935	22.018309	116.349144	-64.2208115	13.408247	117.69529
-28.840044	-0.322534	118.574158	-9.25552	17.671312	117.004036	47.243107	-2.739318	120.200539	44.060371	46.75264	112.561104	45.651739	22.006661	116.3808215	-64.162779	13.335963	117.6272505
-29.251921	0.35223	118.431984	-9.194692	17.656395	116.967751	47.255356	-2.686119	120.126724	44.110287	46.799725	112.60656	45.6828215	22.056803	116.366642	-64.0722055	13.255987	117.56886
-29.663389	1.081444	118.254852	-9.152596	17.676588	116.936325	47.28487	-2.595563	120.00444	44.109966	46.901169	112.579742	45.697418	22.152803	116.292091	-64.00261	13.200373	117.580559
-30.061085	2.447012	118.184128	-9.149416	17.77261	116.905296	47.297096	-2.398582	119.788292	44.001129	47.065609	112.422577	45.6491125	22.3335135	116.1054345	-63.9479445	13.2117065	117.7051575
-30.36838	3.544574	118.082283	-9.177539	17.860411	116.89444	47.257233	-2.256044	119.640884	43.886318	47.149403	112.319267	45.5717755	22.4466795	115.9800755	-63.9268535	13.2741425	117.8088045
-30.630222	4.714052	118.025673	-9.256309	17.928934	116.9207	47.196209	-2.140293	119.513344	43.772636	47.222477	112.262489	45.4844225	22.541092	115.8879165	-63.9970405	13.316776	117.9534835
-30.905216	5.891365	118.020103	-9.36937	17.959597	117.019119	47.110218	-2.076847	119.396294	43.652714	47.273052	112.287056	45.381466	22.5981025	115.841675	-64.120206	13.3210915	118.196563
-30.950699	7.060032	118.105743	-9.489404	17.933983	117.202087	46.961945	-2.016796	119.24971	43.521889	47.301647	112.406395	45.241917	22.6424255	115.8280525	-64.220725	13.2255405	118.5761215
-31.057936	8.39941	118.23597	-9.601091	17.873409	117.450043	46.794014	-1.991871	119.084915	43.39106	47.305691	112.610176	45.092537	22.65691	115.8475455	-64.294719	13.089908	119.0525405
-31.079588	9.745183	118.404007	-9.706867	17.797752	117.726067	46.63131	-2.037524	118.918816	43.282898	47.303001	112.869713	44.957104	22.6327385	115.8942645	-64.370838	12.9627655	119.5578695
-31.129261	11.904732	118.573776	-9.839373	17.662401	118.100418	46.355602	-2.121434	118.522247	43.171688	47.274696	113.322678	44.763645	22.576631	115.9224625	-64.442391	12.748171	120.2783735
-31.091583	13.466096	118.64257	-9.895735	17.591072	118.260658	46.018066	-2.153792	118.175575	43.142082	47.216606	113.597809	44.580074	22.531407	115.886692	-64.371544	12.650737	120.634624
-31.023506	14.974191	118.68914	-9.929338	17.518625	118.305099	45.849266	-2.228332	117.670654	43.140652	47.132633	113.882698	44.494959	22.4521505	115.776676	-64.353635	12.5850995	120.833522
-30.834051	16.591936	118.521797	-9.933872	17.478565	118.21067	45.721718	-2.28764	117.154076	43.199356	47.086422	114.145996	44.460537	22.399391	115.650036	-64.328281	12.557739	120.771304
-30.588203	18.193106	118.145241	-9.903144	17.474398	117.940102	45.645302	-2.311632	116.657448	43.318375	47.091465	114.451721	44.4818385	22.3899165	115.5545845	-64.2881265	12.5588795	120.3256195
-30.33824	19.725401	117.46981	-9.845248	17.500378	117.459129	45.647823	-2.278269	116.208443	43.473133	47.120171	114.786888	44.560478	22.420951	115.4976655	-64.250974	12.579805	119.4205925
-30.044884	21.408045	116.64183	-9.796182	17.577148	116.815102	45.69241	-2.262662	115.833107	43.66547	47.154305	115.130508	44.67894	22.4458215	115.4818075	-64.271304	12.7084745	118.1483965
-29.587046	23.753843	115.365837	-9.791833	17.751379	115.710701	45.733593	-2.232727	115.370384	43.845856	47.186161	115.455231	44.7897245	22.476717	115.4128075	-64.3733905	13.026041	116.0085945
-29.217506	25.215738	114.852417	-9.819701	17.872969	115.164078	45.674984	-2.221321	115.112938	43.852459	47.140511	115.459206	44.7637215	22.459595	115.286072	-64.4031235	13.286343	115.042084
-28.815832	26.643158	114.60302	-9.857989	17.946716	114.951469	45.594704	-2.229938	114.884781	43.789204	47.031872	115.354362	44.691954	22.400967	115.1195715	-64.407932	13.492465	114.7833665
-28.579887	27.939814	114.784538	-9.906634	17.946354	115.029503	45.511497	-2.369319	114.793694	43.746811	46.85257	115.323486	44.629154	22.2416255	115.05859	-64.442422	13.6510825	115.000416
-28.138536	29.111475	115.264717	-9.958085	17.83243	115.298485	45.394241	-2.598022	114.813759	43.774769	46.608887	115.422714	44.584505	22.0054325	115.1182365	-64.500675	13.6594275	115.4787335
-27.690592	30.291054	115.713242	-10.01018	17.62203	115.659782	45.276871	-2.890405	114.815689	43.825981	46.332729	115.604111	44.551426	21.721162	115.2099	-64.571786	13.522898	116.109664
-27.261957	31.340637	116.32975	-10.065079	17.373398	116.005173	45.154869	-3.218759	114.75692	43.865398	46.048603	115.76252	44.5101335	21.414922	115.25972	-64.6402915	13.331874	116.750626
-26.599062	32.783337	117.016853	-10.156347	17.040154	116.337158	44.913883	-3.622995	114.548531	43.842522	45.690266	115.701042	44.3782025	21.0336355	115.1247865	-64.6908965	13.0466725	117.5495295
-26.068941	33.779221	117.102524	-10.205055	16.920935	116.37899	44.780289	-3.826267	114.322281	43.754128	45.509224	115.423477	44.2672085	20.8414785	114.872879	-64.6773185	13.0003915	117.885101
-25.653175	34.685863	117.079185	-10.249188	16.858307	116.295036	44.657452	-3.968983	114.068268	43.644817	45.337791	115.003899	44.1511345	20.684404	114.5360835	-64.6495105	13.03221	118.0539885
-25.188408	35.532146	116.910843	-10.299054	16.806936	116.198601	44.547832	-4.11379	113.864159	43.536453	45.157528	114.599014	44.0421425	20.521869	114.2315865	-64.6402505	13.092003	118.1656155
-24.664406	36.433159	116.865944	-10.349102	16.727379	116.145538	44.452579	-4.291885	113.660873	43.435623	44.959732	114.295212	43.944101	20.3339235	113.9780425	-64.642305	13.1208345	118.3130335
-24.01177	37.268211	116.910645	-10.411662	16.589645	116.17292	44.293446	-4.480699	113.438072	43.364307	44.74511	114.139893	43.8288765	20.1322055	113.7889825	-64.6522005	13.0470845	118.5568575
-23.466246	38.048409	117.15934	-10.500451	16.406822	116.257324	44.094421	-4.679462	113.115372	43.295856	44.528835	114.085434	43.6951385	19.9246865	113.600403	-64.6960405	12.8889575	118.914245
-22.555187	39.082981	117.899681	-10.631117	16.09631	116.502594	43.706081	-4.947122	112.47065	43.179596	44.20993	114.166939	43.4428385	19.631404	113.3187945	-64.7050725	12.561216	119.6863935
-21.820198	39.790859	118.510124	-10.703556	15.934038	116.699196	43.42667	-5.066381	111.971977	43.085392	44.026928	114.304558	43.256031	19.4802735	113.1382675	-64.663143	12.3878025	120.2601245
-21.073414	40.444073	119.209167	-10.775721	15.808727	116.926315	43.166698	-5.144797	111.503754	43.01405	43.889774	114.509132	43.090374	19.3724885	113.006443	-64.641816	12.2449655	120.846187
-20.313913	40.969601	119.817856	-10.85992	15.705015	117.116631	42.957054	-5.175116	111.125122	42.952763	43.783855	114.784912	42.9549085	19.3043695	112.955017	-64.6747485	12.1056605	121.278245
-19.484526	41.529224	120.364273	-10.931128	15.674378	117.297348	42.821621	-5.167409	110.794212	42.917385	43.735752	115.056946	42.869503	19.2841715	112.925579	-64.731759	12.0645845	121.669117
-18.510447	42.042164	120.739975	-10.992257	15.685381	117.36908	42.707245	-5.153296	110.532234	42.900494	43.699169	115.304985	42.8038695	19.2729365	112.9186095	-64.7883835	12.0978255	121.8195505
-17.514217	42.48978	120.972534	-11.053653	15.732089	117.372932	42.613449	-5.121	110.320709	42.849968	43.66674	115.499626	42.7317085	19.27287	112.9101675	-64.8390145	12.191308	121.8356965
-15.991616	42.974903	121.065262	-10.880164	15.974681	117.358566	42.553215	-5.060541	110.095345	42.798523	43.633598	115.759613	42.675869	19.2865285	112.927479	-64.436197	12.6628335	121.789653
-14.848636	43.193089	121.055206	-11.128086	15.826136	117.233322	42.570454	-5.079134	109.990334	42.886925	43.557869	115.83223	42.7286895	19.2393675	112.911282	-64.9848615	12.4129045	121.555362
-13.585351	43.277992	121.077774	-11.155175	15.758006	117.181442	42.580658	-5.158907	109.934959	42.834999	43.470741	116.010429	42.7078285	19.155917	112.972694	-65.0181785	12.360095	121.39019
-12.370271	43.24551	121.034447	-11.205743	15.643013	117.168655	42.595791	-5.270457	109.940231	42.880394	43.333389	116.164017	42.7380925	19.031466	113.052124	-65.1495785	12.25456	121.285186
-11.050418	43.151058	120.983521	-11.229517	15.55833	117.190933	42.619873	-5.422761	110.001793	42.851875	43.223202	116.311195	42.735874	18.9002205	113.156494	-65.194908	12.2164395	121.225372
-9.57662	42.89938	120.846466	-11.235895	15.492938	117.232857	42.664482	-5.590693	110.107399	42.896317	43.084885	116.367149	42.7803995	18.747096	113.237274	-65.2521895	12.23878	121.22844
-8.150381	42.594337	120.594475	-11.23787	15.413072	117.231056	42.736115	-5.7745	110.277306	42.882202	42.944729	116.420296	42.8091585	18.5851145	113.348801	-65.2848985	12.2410295	121.113311
-5.815379	41.952404	120.151779	-11.204204	15.352051	117.198502	42.89933	-6.040491	110.769547	42.892742	42.75658	116.623924	42.896036	18.3580445	113.6967355	-65.304444	12.3460575	120.7002685
-4.207617	41.374836	119.865654	-11.191713	15.300287	117.183746	43.102699	-6.207985	111.262833	42.930458	42.639328	116.932846	43.0165785	18.2156715	114.0978395	-65.4000045	12.3849025	120.2696525
-2.462347	40.745289	119.600426	-11.170951	15.269844	117.280594	43.341198	-6.326061	111.970757	43.001652	42.543568	117.305374	43.171425	18.1087535	114.6380655	-65.513327	12.4309345	119.9231225
-0.792625	39.974888	119.664368	-11.129107	15.24442	117.49604	43.606487	-6.411257	112.895821	43.031788	42.504036	117.892624	43.3191375	18.0463895	115.3942225	-65.5773515	12.4424505	119.5978575
1.129862	39.181351	119.704147	-11.093497	15.226997	117.799637	43.964504	-6.493061	113.97802	43.097401	42.43927	118.606331	43.5309525	17.9731045	116.2921755	-65.7179465	12.4808895	119.3070985
2.964057	38.250355	119.834969	-11.007619	15.252288	118.177689	44.34602	-6.550712	115.242813	43.116234	42.411018	119.368103	43.731127	17.930153	117.305458	-65.746365	12.574423	119.04992
4.763458	37.300484	120.001999	-10.862715	15.286567	118.589188	44.782711	-6.524804	116.564606	43.108322	42.463791	120.100471	43.9455165	17.9694935	118.3325385	-65.6709465	12.6036405	118.8458375
7.666109	35.704861	120.249283	-10.529233	15.419311	119.186577	45.473106	-6.49626	118.657211	43.334389	42.555798	121.068665	44.4037475	18.029769	119.862938	-65.4622135	12.808853	118.510216
9.860994	34.60593	120.313286	-10.247594	15.47624	119.534393	45.898556	-6.45576	119.944237	43.48793	42.599342	121.643974	44.693243	18.071791	120.7941055	-65.188431	12.880689	118.2746805
11.556268	33.435078	120.684837	-9.946275	15.495889	119.849098	46.3559	-6.444278	121.062004	43.734264	42.603397	122.133163	45.045082	18.0795595	121.5975835	-64.937632	12.9122185	118.1006125
13.350083	32.381557	121.092377	-9.583683	15.495838	120.131531	46.717892	-6.406801	122.042511	44.05241	42.556824	122.559738	45.385151	18.0750115	122.3011245	-64.552517	12.9166645	117.9619375
15.446388	31.085676	121.236206	-9.192827	15.459414	120.422897	47.246586	-6.483657	122.878029	44.382954	42.448364	122.937538	45.81477	17.9823535	122.9077835	-64.200424	12.9364745	117.9380105
17.298908	29.882427	121.52636	-8.81353	15.420569	120.687523	47.661751	-6.530686	123.582771	44.763088	42.372799	123.271965	46.2124195	17.9210565	123.427368	-63.8394795	12.9200815	117.947678
19.213867	28.659058	121.866379	-8.416977	15.374583	120.875801	48.083038	-6.545215	124.133492	45.135643	42.303753	123.641495	46.6093405	17.879269	123.8874935	-63.4432945	12.869897	117.8641085
21.880119	26.902918	122.324165	-7.90661	15.332556	120.9468	48.651764	-6.605959	124.702896	45.65649	42.274239	124.160889	47.154127	17.83414	124.4318925	-62.967347	12.830972	117.4617075
23.689486	25.692591	122.499046	-7.599902	15.343754	120.861801	48.983913	-6.613883	124.842133	45.954323	42.299152	124.465469	47.469118	17.8426345	124.653801	-62.668922	12.8448735	117.069801
25.327927	24.555998	122.655655	-7.304468	15.375167	120.667435	49.242119	-6.576308	124.846474	46.24939	42.317154	124.717377	47.7457545	17.870423	124.7819255	-62.3546905	12.879911	116.5529445
26.956215	23.470129	122.740051	-7.034229	15.440548	120.421967	49.50893	-6.502595	124.72702	46.489189	42.390419	124.916527	47.9990595	17.943912	124.8217735	-62.0675175	12.937184	116.0221605
28.566065	22.296082	122.749619	-6.759314	15.548825	120.097221	49.792965	-6.39747	124.565331	46.739624	42.510841	125.03891	48.2662945	18.0566855	124.8021205	-61.7849225	13.0409645	115.3923215
29.969809	21.331196	122.827377	-6.527318	15.682417	119.713882	50.025253	-6.286151	124.411797	46.973373	42.631172	125.07193	48.499313	18.1725105	124.7418635	-61.553949	13.1923235	114.6859005
31.561768	20.039017	122.512558	-6.325896	15.793511	119.362198	50.22995	-6.193912	124.231468	47.0942	42.720699	124.951431	48.662075	18.2633935	124.5914495	-61.313867	13.3236285	114.1329465
31.972128	18.633472	122.096085	-6.082592	15.953771	118.949081	50.469063	-6.066507	124.058342	47.238064	42.852688	124.525642	48.8535635	18.3930905	124.291992	-61.0187475	13.5144515	113.60617
31.377876	17.797161	121.967606	-5.957075	16.055103	118.759247	50.589382	-6.015338	124.060165	47.309113	42.896534	124.157501	48.9492475	18.440598	124.108833	-60.8633975	13.669608	113.409661
31.243288	16.6637	121.632492	-5.849327	16.121189	118.613098	50.6936	-6.039765	124.136101	47.47076	42.871094	123.748566	49.08218	18.4156645	123.9423335	-60.780834	13.8267135	113.2838625
30.936028	15.592989	121.38549	-5.759645	16.132494	118.479248	50.788754	-6.160341	124.235382	47.621441	42.807842	123.349213	49.2050975	18.3237505	123.7922975	-60.7243875	13.9412375	113.1661985
30.559605	14.50772	121.192505	-5.639278	16.101833	118.34922	50.871307	-6.280593	124.286308	47.758675	42.692017	122.953247	49.314991	18.205712	123.6197775	-60.593547	13.997954	113.0786625
30.096781	13.41777	120.964325	-5.511877	16.033876	118.221832	50.935139	-6.391431	124.257362	47.931435	42.557144	122.535896	49.433287	18.0828565	123.396629	-60.457041	13.9848955	113.047035
29.559877	12.382992	120.71344	-5.397162	15.945284	118.086967	50.996983	-6.545133	124.109253	48.04192	42.477074	122.186592	49.5194515	17.9659705	123.1479225	-60.3137755	13.9245975	113.0260115
28.74828	10.795887	120.160294	-5.211884	15.82703	117.855606	51.020241	-6.764535	123.65744	48.384724	42.283638	121.614563	49.7024825	17.7595515	122.6360015	-60.1262505	13.8945085	113.0752105
28.121429	9.746632	119.758095	-5.103549	15.779056	117.700699	51.036026	-6.911995	123.232674	48.613884	42.207806	121.317352	49.824955	17.6479055	122.275013	-60.032053	13.9102065	113.126385
27.458879	8.745233	119.253716	-5.009699	15.789433	117.553459	51.0229	-7.054877	122.751343	48.828255	42.173637	121.110771	49.9255775	17.55938	121.931057	-59.9449755	14.019486	113.175861
26.771551	7.768665	118.741188	-4.945538	15.844335	117.424728	51.046436	-7.1656	122.106644	49.028881	42.178146	120.864975	50.0376585	17.506273	121.4858095	-59.9287345	14.182397	113.3636465
26.039223	6.748839	118.171906	-4.892595	15.972702	117.292549	51.050907	-7.192291	121.376228	49.181042	42.265083	120.585976	50.1159745	17.536396	120.981102	-59.9011645	14.409008	113.603996
25.283083	5.811738	117.513702	-4.855124	16.156403	117.157021	51.054539	-7.148975	120.583511	49.279526	42.370602	120.246933	50.1670325	17.6108135	120.415222	-59.8772805	14.7019925	113.89882
24.520355	4.857978	116.888084	-4.806821	16.390591	116.979561	51.083302	-7.069587	119.815323	49.377426	42.541294	119.866333	50.230364	17.7358535	119.840828	-59.844006	15.0453285	114.118294
23.373499	3.319622	115.942612	-4.769219	16.722139	116.599449	51.229881	-7.021318	118.765762	49.517487	42.858448	119.239548	50.373684	17.918565	119.002655	-59.912122	15.525713	114.196243
22.629696	2.265658	115.278305	-4.783124	16.897297	116.263199	51.335876	-7.045066	118.089417	49.573837	43.050816	118.748596	50.4548565	18.002875	118.4190065	-60.0211045	15.791719	114.1073915
21.901722	1.105272	114.624466	-4.792553	17.012505	115.844437	51.411884	-7.060124	117.444595	49.657993	43.323059	118.303108	50.5349385	18.1314675	117.8738515	-60.1200445	15.8935425	113.8150225
21.178181	-0.042527	113.903412	-4.81762	17.091082	115.343788	51.458179	-7.150964	116.824867	49.724689	43.600815	117.867935	50.591434	18.2249255	117.346401	-60.226674	15.9572385	113.341175
20.489922	-1.263525	113.211426	-4.845023	17.121695	114.814209	51.367146	-7.250771	116.262939	49.782089	43.797764	117.295967	50.5746175	18.2734965	116.779453	-60.2646635	15.9698935	112.848965
19.833174	-2.561854	112.582901	-4.863382	17.116167	114.271675	51.513969	-7.4294	115.609428	49.824665	44.04987	116.567139	50.669317	18.310235	116.0882835	-60.396081	15.922099	112.4550665
19.176813	-3.870721	111.974625	-4.860842	17.087503	113.715088	51.665573	-7.718772	115.019646	49.883522	44.288784	115.630981	50.7745475	18.285006	115.3253135	-60.4962315	15.89	112.1048625
18.314657	-5.952754	111.288681	-4.809179	17.028595	112.793205	51.947315	-8.243701	114.28907	50.03146	44.60112	113.846001	50.9893875	18.1787095	114.0675355	-60.6077455	15.8784805	111.5188745
17.752712	-7.324563	110.963356	-4.721931	16.985243	112.173637	52.116699	-8.451913	114.032875	50.150555	44.622231	112.48201	51.133627	18.085159	113.2574425	-60.577489	15.885327	111.0898315
17.262592	-8.705393	110.810234	-4.655793	16.943485	111.578247	52.281952	-8.571696	113.810745	50.215294	44.542488	111.104736	51.248623	17.985396	112.4577405	-60.560209	15.901574	110.6987535
16.782465	-10.103608	110.777046	-4.598648	16.877258	110.974373	52.394218	-8.731805	113.608459	50.183167	44.442318	109.906937	51.2886925	17.8552565	111.757698	-60.4859885	15.8992595	110.191048
16.28513	-11.461069	110.613861	-4.558405	16.755316	110.366676	52.386711	-8.863927	113.508896	50.080002	44.32119	108.843468	51.2333565	17.7286315	111.176182	-60.3501665	15.7820005	109.55717
15.820591	-12.852621	110.366356	-4.512676	16.512772	109.741577	52.171906	-8.888257	113.322067	49.986748	44.283314	107.955948	51.079327	17.6975285	110.6390075	-60.104679	15.3280155	108.8441465
15.413664	-14.265381	110.033104	-4.442461	16.172127	109.100052	51.890438	-8.918179	112.913719	49.941231	44.319324	107.140259	50.9158345	17.7005725	110.026989	-59.8007565	14.6436815	108.173115
14.821521	-16.351463	109.224113	-4.250135	15.441961	108.21608	51.486874	-9.147535	112.079742	49.858589	44.506065	106.141068	50.6727315	17.679265	109.110405	-59.1730015	13.204657	107.321755
14.510538	-17.696009	108.733307	-4.073486	14.876704	107.777168	51.210777	-9.379907	111.529205	49.776573	44.666405	105.52256	50.493675	17.643249	108.5258825	-58.640647	12.110159	107.0284535
14.295897	-19.036222	108.396843	-3.847787	14.327124	107.474159	50.930847	-9.641021	111.279976	49.688293	44.766712	105.057549	50.30957	17.5628455	108.1687625	-58.005144	11.0914025	106.7795555
14.078569	-20.270706	108.3554	-3.654401	13.869256	107.32589	50.80687	-9.825226	111.190048	49.444435	44.741013	104.909729	50.1256525	17.4578935	108.0498885	-57.4344545	10.2806185	106.6018915
13.882454	-21.365961	108.498451	-3.497223	13.546698	107.253777	50.824963	-9.983494	111.268509	49.104977	44.584774	104.877449	49.96497	17.30064	108.072979	-56.959416	9.792756	106.434575
13.710934	-22.343107	108.779968	-3.39665	13.354733	107.154274	50.877945	-10.065707	111.47966	48.650936	44.348072	104.970482	49.7644405	17.1411825	108.225071	-56.5577405	9.5682835	106.083477
13.364736	-22.859608	109.051224	-3.4275	13.258377	106.916931	50.910275	-10.062391	111.640419	48.351593	44.081833	104.990677	49.630934	17.009721	108.315548	-56.485934	9.507033	105.518314
12.526624	-22.916067	109.036491	-3.651402	13.263959	106.286362	50.785492	-9.889367	111.681213	48.224072	43.70097	105.003403	49.504782	16.9058015	108.342308	-56.807586	9.6221165	104.230416
11.954535	-22.778927	108.778015	-3.82515	13.248398	105.84977	50.685547	-9.807255	111.680923	48.073315	43.58197	104.818497	49.379431	16.8873575	108.24971	-57.029731	9.6094385	103.44983
11.390747	-22.563843	108.423927	-4.02941	13.208467	105.541061	50.625824	-9.848632	111.667847	47.696808	43.482609	104.86721	49.161316	16.8169885	108.2675285	-57.220136	9.5999455	102.8145935
10.778685	-22.300976	108.189629	-4.274167	13.114177	105.530022	50.571106	-9.853667	111.586082	47.262535	43.425461	105.051277	48.9168205	16.785897	108.3186795	-57.4651545	9.442457	102.7413645
10.165582	-21.979425	108.151543	-4.46658	13.036172	105.79586	50.518967	-9.810255	111.6007	46.877937	43.503212	105.366425	48.698452	16.8464785	108.4835625	-57.631612	9.2258655	103.1081575
9.552232	-21.599567	108.218002	-4.584484	12.977584	106.127533	50.608368	-9.693532	111.719666	46.518917	43.621635	105.836365	48.5636425	16.9640515	108.7780155	-57.7326105	8.9911165	103.4770505
8.899362	-21.142241	108.417557	-4.71524	12.967546	106.413528	50.794781	-9.515725	111.941681	46.175663	43.804817	106.248817	48.485222	17.144546	109.095249	-57.915702	8.790546	103.731807
7.984394	-20.375822	108.867767	-4.849118	13.065977	106.702713	51.04668	-9.129597	112.463905	45.653851	44.150593	106.580368	48.3502655	17.510498	109.5221365	-58.0485015	8.621456	103.8832895
7.310789	-19.781092	109.199188	-4.900567	13.164626	106.779648	51.187031	-8.930473	112.869057	45.347168	44.257046	106.624428	48.2670995	17.6632865	109.7467425	-58.0682335	8.6659655	103.8125535
6.611492	-19.134989	109.465431	-4.953561	13.242258	106.81131	51.330585	-8.84344	113.184723	45.155704	44.269642	106.550179	48.2431445	17.713101	109.867451	-58.1502665	8.771415	103.755169
5.863338	-18.48444	109.608711	-4.959629	13.263316	106.825897	51.418243	-8.810358	113.373734	45.081345	44.247589	106.446564	48.249794	17.7186155	109.910149	-58.169052	8.8080165	103.741645
5.109108	-17.796127	109.611511	-4.959789	13.223797	106.857193	51.421494	-8.799748	113.391449	45.054279	44.189419	106.418907	48.2378865	17.6948355	109.905178	-58.1574645	8.7527585	103.809208
4.329322	-17.078217	109.365479	-4.957205	13.150509	106.900391	51.376038	-8.838926	113.235451	45.035313	44.134407	106.471321	48.2056755	17.6477405	109.853386	-58.1200855	8.6532775	103.947396
3.527098	-16.291399	108.950027	-4.960258	13.085893	106.920685	51.289253	-8.845644	112.949989	45.038097	44.17326	106.590202	48.163675	17.663808	109.7700955	-58.084191	8.507978	104.0712745
2.315923	-15.005538	108.118675	-5.001548	13.093497	106.890366	51.102287	-8.735846	112.275551	45.005161	44.404194	106.909073	48.053724	17.834174	109.592312	-58.05682	8.35282	104.18842
1.47945	-14.070676	107.498512	-5.047242	13.192675	106.883133	50.974537	-8.574585	111.761093	44.943775	44.595024	107.203354	47.959156	18.0102195	109.4822235	-58.05364	8.3751305	104.2840425
0.630567	-13.064062	106.951294	-5.079097	13.382027	106.912674	50.893539	-8.341042	111.274864	44.856602	44.835094	107.575897	47.8750705	18.247026	109.4253805	-58.0332645	8.517028	104.3999675
-0.205864	-12.048468	106.522514	-5.114065	13.636364	106.963905	50.841587	-8.124457	110.867981	44.793407	45.114433	107.974884	47.817497	18.494988	109.4214325	-58.045627	8.77774	104.5063775
-1.050188	-11.038612	106.226006	-5.17084	13.937765	107.067856	50.793137	-7.941719	110.522255	44.754036	45.424477	108.313858	47.7735865	18.741379	109.4180565	-58.1152665	9.134151	104.7176555
-1.945211	-9.978604	106.05056	-5.205629	14.267588	107.199333	50.719631	-7.709523	110.173103	44.777126	45.739029	108.53511	47.7483785	19.014753	109.3541065	-58.1596365	9.520423	105.0445595
-2.839504	-8.999288	105.901352	-5.262209	14.604852	107.302795	50.580967	-7.450091	109.852364	44.784054	46.054478	108.73661	47.6825105	19.3021935	109.294487	-58.2069285	9.9075105	105.311103
-4.141761	-7.611336	105.656006	-5.364914	15.060576	107.352806	50.343006	-7.105504	109.399033	44.763992	46.475964	108.919434	47.553499	19.68523	109.1592335	-58.283327	10.435922	105.5463785
-5.003939	-6.749185	105.496742	-5.41336	15.29129	107.345787	50.18298	-6.886025	109.084618	44.696804	46.717598	109.015274	47.439892	19.9157865	109.049946	-58.266612	10.6667935	105.641628
-5.812925	-5.972908	105.325722	-5.431702	15.46154	107.325554	50.012661	-6.659713	108.780418	44.598061	46.918194	109.158745	47.305361	20.1292405	108.9695815	-58.168765	10.7938395	105.6815265
-6.615315	-5.265109	105.179581	-5.468282	15.560952	107.290863	49.980167	-6.514607	108.478394	44.487854	47.087547	109.34079	47.2340105	20.28647	108.909592	-58.1705745	10.835434	105.672134
-7.391474	-4.635237	105.081009	-5.47938	15.637337	107.227196	49.986656	-6.418779	108.263649	44.392639	47.223759	109.492424	47.1896475	20.40249	108.8780365	-58.1484075	10.872184	105.5763555
-8.169195	-4.075253	105.013908	-5.513534	15.706851	107.174789	49.994816	-6.326423	108.091782	44.297764	47.34539	109.630989	47.14629	20.5094835	108.8613855	-58.173358	10.9042185	105.4881925
-8.9095	-3.609229	105.019402	-5.531798	15.764631	107.080711	49.96122	-6.25791	107.965515	44.210762	47.439606	109.49482	47.085991	20.590848	108.7301675	-58.149587	10.938414	105.4312545
-9.966279	-2.966281	105.146339	-5.531176	15.879056	106.954002	49.877159	-6.131001	107.928558	44.468449	47.475288	109.017143	47.172804	20.6721435	108.4728505	-58.235156	11.0859685	105.4351535
-10.603245	-2.629239	105.329582	-5.484568	15.936863	106.89138	49.869751	-6.106453	108.090363	44.295597	47.562897	108.839203	47.082674	20.728222	108.464783	-58.05181	11.145504	105.317977
-11.192366	-2.373743	105.535912	-5.433419	15.950142	106.879723	49.89798	-6.12417	108.430801	44.253445	47.541893	108.631088	47.0757125	20.7088615	108.5309445	-57.9425505	11.1914225	105.2285015
-11.767745	-2.19024	105.768524	-5.359714	15.893969	106.95578	49.964844	-6.133152	108.895836	44.157715	47.584492	108.670723	47.0612795	20.72567	108.7832795	-57.7807075	11.062268	105.1282805
-12.290977	-2.07919	105.971909	-5.278369	15.777029	107.066071	50.305824	-6.195889	109.291649	44.304764	47.53455	108.724197	47.305294	20.6693305	109.007923	-57.862032	10.8847275	105.124219
-12.834367	-1.992029	106.127907	-5.187638	15.647856	107.221863	50.437271	-6.178174	109.746513	44.528069	47.518635	108.855835	47.48267	20.6702305	109.301174	-57.857946	10.6254815	105.142552
-13.347437	-1.933568	106.267357	-5.102195	15.51369	107.388214	50.583519	-6.10425	110.102104	44.657673	47.502411	109.122833	47.620596	20.6990805	109.6124685	-57.824986	10.3282995	105.1639595
-14.070116	-1.890682	106.444695	-4.954145	15.392852	107.617805	50.780518	-5.965242	110.494736	44.744144	47.589603	109.535851	47.762331	20.8121805	110.0152935	-57.670621	9.9735235	105.2203165
-14.544125	-1.876514	106.544838	-4.86453	15.416889	107.737793	50.902546	-5.849962	110.689964	44.800411	47.685509	109.698082	47.8514785	20.9177735	110.194023	-57.5805385	9.9160045	105.281563
-15.024795	-1.875155	106.625237	-4.808685	15.511976	107.786537	50.992561	-5.698412	110.862473	44.790989	47.838898	109.779945	47.891775	21.070243	110.321209	-57.509145	9.953709	105.251865
-15.520632	-1.881543	106.698143	-4.780136	15.653467	107.815086	51.069725	-5.550398	110.99279	44.736778	48.031757	109.784637	47.9032515	21.2406795	110.3887135	-57.4635235	10.0662545	105.2414585
-15.997323	-1.902431	106.76516	-4.74972	15.799695	107.814667	51.115108	-5.432032	111.0858	44.739658	48.18161	109.686363	47.927383	21.374789	110.3860815	-57.426823	10.224601	105.2432525
-16.436846	-1.957276	106.775497	-4.744929	15.914078	107.794617	51.118637	-5.312337	111.135139	44.650478	48.307697	109.62101	47.8845575	21.49768	110.3780745	-57.3744155	10.330476	105.2111595
-16.862324	-2.064545	106.755272	-4.730933	15.946161	107.727829	51.124008	-5.254566	111.146233	44.584103	48.369591	109.541252	47.8540555	21.5575125	110.3437425	-57.3159215	10.3348095	105.1119155
-17.404215	-2.287893	106.735275	-4.71114	15.889603	107.575546	51.073162	-5.289917	111.134514	44.527821	48.324829	109.311523	47.8004915	21.517456	110.2230185	-57.2227715	10.26175	104.9280735
-17.763784	-2.481073	106.769417	-4.687975	15.771113	107.42643	51.047737	-5.438592	111.158005	44.509396	48.224609	109.045586	47.7785665	21.3930085	110.1017955	-57.1545165	10.1492175	104.7510645
-18.112095	-2.713329	106.893143	-4.661025	15.595317	107.294395	50.985985	-5.664641	111.269211	44.522697	48.013435	108.66288	47.754341	21.174397	109.9660455	-57.076391	10.016237	104.6227445
-18.444752	-2.970371	107.106697	-4.627072	15.353316	107.187698	50.93903	-5.946511	111.452103	44.386623	47.757072	108.285461	47.6628265	20.9052805	109.868782	-56.9169705	9.8013515	104.506614
-18.7955	-3.253299	107.349968	-4.598569	15.060599	107.102356	50.923943	-6.287193	111.654625	44.448174	47.429188	107.763062	47.6860585	20.5709975	109.7088435	-56.8831965	9.5502005	104.4958685
-19.131071	-3.529638	107.555557	-4.586692	14.726454	107.055916	50.901501	-6.66721	111.855682	44.5228	47.030098	107.275787	47.7121505	20.181444	109.5657345	-56.8855345	9.271464	104.5460975
-19.420889	-3.794944	107.660294	-4.570066	14.357948	106.998192	50.864143	-7.00057	112.002396	44.584389	46.659115	106.901512	47.724266	19.8292725	109.451954	-56.864398	8.8866235	104.54443
-19.812706	-4.153361	107.581398	-4.56721	13.857574	106.860855	50.782646	-7.338371	112.041641	44.648182	46.302086	106.56501	47.715414	19.4818575	109.3033255	-56.849834	8.2332905	104.4183845
-20.060581	-4.346567	107.416641	-4.558202	13.614594	106.729546	50.723923	-7.399393	111.96814	44.629158	46.191563	106.428787	47.6765405	19.396085	109.1984635	-56.7929445	7.833103	104.2606285
-20.280031	-4.433984	107.235382	-4.53181	13.496139	106.579529	50.716812	-7.318858	111.868073	44.560246	46.174995	106.319511	47.638529	19.4280685	109.093792	-56.702149	7.5642095	104.065266
-20.50424	-4.427621	107.078529	-4.511488	13.521983	106.432114	50.742989	-7.165496	111.783661	44.47266	46.276947	106.205116	47.6078245	19.5557255	108.9943885	-56.6308005	7.4882405	103.8698395
-20.72604	-4.358466	106.943039	-4.491493	13.656211	106.295135	50.85178	-6.948259	111.680923	44.338715	46.498825	106.087234	47.5952475	19.775283	108.8840785	-56.5782335	7.537139	103.7061915
-20.943884	-4.227773	106.844162	-4.45031	13.851301	106.197182	50.971855	-6.702422	111.592804	44.259502	46.710697	105.982124	47.6156785	20.0041375	108.787464	-56.5162985	7.6984645	103.6069
-21.17284	-4.049961	106.76696	-4.382792	14.041564	106.136368	51.068645	-6.476632	111.512589	44.213715	46.925442	105.986618	47.64118	20.224405	108.7496035	-56.406764	7.858723	103.5231325
-21.50415	-3.709567	106.671432	-4.278101	14.243026	106.124641	51.190632	-6.197888	111.343811	44.241238	47.249336	106.052124	47.715935	20.525724	108.6979675	-56.272137	7.960328	103.5513145
-21.69416	-3.465749	106.599716	-4.200146	14.34798	106.127525	51.26384	-6.045984	111.252991	44.301708	47.459229	106.129745	47.782774	20.7066225	108.691368	-56.183066	7.9893375	103.563682
-21.862453	-3.208046	106.539444	-4.141347	14.438124	106.108597	51.315159	-5.908213	111.183868	44.330822	47.638817	106.18998	47.8229905	20.865302	108.686924	-56.1056845	8.010946	103.53027
-22.014193	-2.864714	106.460175	-4.102455	14.513098	106.072891	51.35545	-5.801596	111.140289	44.324783	47.76495	106.159233	47.8401165	20.981677	108.649761	-56.0450265	8.044519	103.496021
-22.041065	-2.481899	106.524864	-4.07491	14.577785	106.028961	51.401901	-5.724752	111.122932	44.271713	47.830048	106.042503	47.836807	21.052648	108.5827175	-55.986627	8.102922	103.4752045
-22.108002	-2.090075	106.581863	-4.055426	14.618756	105.957687	51.434742	-5.717674	111.11467	44.188061	47.843399	105.856812	47.8114015	21.0628625	108.485741	-55.9222535	8.1746495	103.429633
-22.158735	-1.592304	106.658127	-4.081719	14.632916	105.898521	51.413872	-5.743854	111.120949	44.106308	47.794823	105.617645	47.76009	21.0254845	108.369297	-55.923528	8.2403475	103.427745
-22.29319	-0.739794	106.653595	-4.138246	14.538662	105.849144	51.37146	-5.864746	111.114716	43.959091	47.690796	105.281517	47.6652755	20.913025	108.1981165	-55.9417675	8.164299	103.5001715
-22.376995	-0.098684	106.54483	-4.186444	14.433726	105.777451	51.313667	-5.96032	111.06118	43.912727	47.627602	105.160797	47.613197	20.833641	108.1109885	-55.986085	8.033811	103.4439135
-22.508223	0.593554	106.342354	-4.225784	14.328581	105.646988	51.264202	-6.032217	110.969948	43.888905	47.573601	105.096146	47.5765535	20.770692	108.033047	-56.0281215	7.88647	103.260929
-22.590322	1.295653	105.999413	-4.222232	14.259252	105.466187	51.219631	-6.060419	110.834145	43.932465	47.488651	105.03447	47.576048	20.714116	107.9343075	-56.020512	7.804388	102.9980665
-22.684933	2.086129	105.668709	-4.201651	14.245632	105.260956	51.202278	-6.018265	110.667755	43.946518	47.508343	105.054619	47.574398	20.745039	107.861187	-55.9777	7.746225	102.660725
-22.747974	2.980579	105.259514	-4.157365	14.28774	105.066635	51.219696	-5.916587	110.516655	43.991627	47.61631	105.098007	47.6056615	20.8498615	107.807331	-55.9203915	7.7256185	102.325939
-22.818604	3.97425	104.958252	-4.069473	14.395985	104.916588	51.309086	-5.808332	110.387779	44.021809	47.787605	105.157455	47.6654475	20.9896365	107.772617	-55.8043935	7.8023335	102.060559
-22.984735	5.560358	104.59478	-3.883354	14.616935	104.726013	51.486206	-5.658771	110.306763	44.205784	47.95372	105.240143	47.845995	21.1474745	107.773453	-55.612703	8.0863955	101.678573
-23.074987	6.620279	104.304192	-3.730168	14.768511	104.581955	51.597572	-5.574535	110.27504	44.403637	48.044708	105.29039	48.0006045	21.2350865	107.782715	-55.4609405	8.3019355	101.381195
-23.206108	7.775288	103.968597	-3.569031	14.907393	104.389175	51.693958	-5.485946	110.211472	44.633137	48.152588	105.383919	48.1635475	21.333321	107.7976955	-55.3016095	8.481465	100.9806545
-23.286524	8.94683	103.537643	-3.402998	15.024215	104.178986	51.780056	-5.464929	110.112907	44.892563	48.241219	105.475632	48.3363095	21.388145	107.7942695	-55.1423055	8.660285	100.5637025
-23.471561	10.177552	103.174713	-3.241534	15.123298	103.953049	51.818256	-5.445531	109.974815	45.139973	48.269005	105.56871	48.4791145	21.411737	107.7717625	-54.9621825	8.834859	100.1343355
-23.646317	11.359726	102.795914	-3.141867	15.207829	103.714478	51.825535	-5.427136	109.825554	45.451847	48.291267	105.562401	48.638691	21.4320655	107.6939775	-54.922425	8.9835925	99.7349785
-23.850996	12.610107	102.395042	-3.087116	15.271141	103.456863	51.817505	-5.427279	109.62529	45.44418	48.332973	105.671188	48.6308425	21.452847	107.648239	-54.8050745	9.089435	99.265487
-24.275055	14.585198	102.04911	-3.06534	15.361494	103.159737	51.738762	-5.47853	109.20134	45.471027	48.37019	105.640076	48.6048945	21.44583	107.420708	-54.7355745	9.277158	98.898766
-24.576769	15.840846	102.029121	-3.105147	15.41937	103.067108	51.614918	-5.514084	108.839401	45.419765	48.375957	105.511215	48.5173415	21.4309365	107.175308	-54.7276355	9.4078035	98.958908
-24.903105	17.17384	102.086212	-3.155705	15.452109	103.03392	51.479523	-5.557333	108.376099	45.335899	48.37236	105.328384	48.407711	21.4075135	106.8522415	-54.719121	9.4967045	99.2155985
-25.252645	18.543873	102.199448	-3.214078	15.462244	102.977074	51.312489	-5.615878	107.875061	45.236526	48.314564	105.044914	48.2745075	21.349343	106.4599875	-54.7026635	9.575145	99.4941605
-25.652372	19.900059	102.254677	-3.34023	15.457983	102.891815	51.135029	-5.670256	107.269989	45.246933	48.217644	104.67131	48.190981	21.273694	105.9706495	-54.871441	9.642272	99.8129805
-26.038452	21.264492	102.373314	-3.453888	15.44057	102.779045	50.889744	-5.808533	106.581245	45.030582	48.142365	104.39315	47.960163	21.166916	105.4871975	-54.867939	9.714224	100.0708925
-26.356396	22.672867	102.466736	-3.587024	15.398595	102.654709	50.548382	-5.985469	105.784859	44.850857	48.03875	104.031769	47.6996195	21.0266405	104.908314	-54.8736675	9.7705495	100.401104
-26.946497	24.76259	102.719566	-3.844159	15.327101	102.398933	49.8778	-6.195563	104.457077	44.561813	47.877495	103.530731	47.2198065	20.840966	103.993904	-54.9081245	9.813236	100.803962
-27.286041	26.194429	102.948669	-4.089056	15.288262	102.251091	49.233089	-6.338432	103.566612	44.354973	47.78809	103.245377	46.794031	20.724829	103.4059945	-54.972143	9.851695	101.0961875
-27.609316	27.635208	103.301453	-4.388495	15.284936	102.128456	48.708519	-6.419367	102.613678	44.111805	47.721443	103.043762	46.410162	20.651038	102.82872	-55.187152	9.918834	101.428192
-27.923933	28.986437	103.673874	-4.727947	15.312946	102.089188	48.082016	-6.330318	101.822372	43.828529	47.675957	102.976906	45.9552725	20.6728195	102.399639	-55.4111665	9.9530725	101.778737
-28.177202	30.383911	104.186607	-5.075807	15.415223	102.199303	47.492088	-6.302813	101.297363	43.543171	47.688927	103.005264	45.5176295	20.693057	102.1513135	-55.6692435	10.137389	102.2472925
-28.289995	31.77276	104.609726	-5.421916	15.544685	102.388596	46.984146	-6.230956	101.028587	43.42408	47.726707	103.09465	45.204113	20.7478755	102.0616185	-56.047945	10.3414945	102.7155735
-28.450325	33.136017	105.007027	-5.724236	15.717837	102.623032	46.57938	-6.13429	100.968719	43.277039	47.773769	103.309837	44.9282095	20.8197395	102.139278	-56.3766815	10.6159345	103.106786
-28.487106	35.093952	105.273628	-6.121229	16.015141	102.904579	46.162968	-6.173533	101.262733	43.206005	47.831364	103.570793	44.6844865	20.8289155	102.416763	-56.9269445	11.2013665	103.392395
-28.448668	36.393364	105.26825	-6.347779	16.163084	103.008987	45.982681	-6.220551	101.576279	43.186565	47.821266	103.679779	44.584623	20.8003575	102.628029	-57.280181	11.5258105	103.389945
-28.334766	37.652252	105.362915	-6.562099	16.2556	103.138054	45.837208	-6.262635	101.805725	43.166767	47.770206	103.738312	44.5019875	20.7537855	102.7720185	-57.6261855	11.7574145	103.5040895
-28.181988	38.771603	105.465408	-6.709977	16.286455	103.302452	45.692497	-6.333982	101.973595	43.171272	47.689823	103.760338	44.4318845	20.6779205	102.8669665	-57.8518385	11.8949895	103.7379375
-27.933493	39.868813	105.696678	-6.869922	16.26421	103.476074	45.538902	-6.345908	102.08416	43.081379	47.6124	103.933502	44.3101405	20.633246	103.008831	-58.0499845	11.895174	103.943317
-27.665388	40.958435	106.000053	-7.004131	16.206577	103.674187	45.341408	-6.301829	102.16037	43.04002	47.559475	104.177429	44.190714	20.628823	103.1688995	-58.198976	11.784331	104.1794745
-27.310907	42.020138	106.387344	-7.152441	16.168018	103.923538	45.179729	-6.238416	102.237114	42.999702	47.516201	104.478767	44.0897155	20.6388925	103.3579405	-58.3945975	11.6971435	104.4891355
-26.709011	43.464653	106.953835	-7.403893	16.218521	104.331711	45.026558	-6.089372	102.432549	42.9641	47.532658	104.995987	43.995329	20.721643	103.714268	-58.803115	11.715399	104.949154
-26.191145	44.481049	107.368683	-7.583055	16.316551	104.624664	44.963013	-6.02207	102.620171	42.908875	47.582329	105.388603	43.935944	20.7801295	104.004387	-59.102054	11.8529725	105.244941
-25.702032	45.546989	107.876984	-7.733985	16.476191	104.924477	44.903286	-5.941007	102.829651	42.894447	47.655468	105.750999	43.8988665	20.8572305	104.290325	-59.3668365	12.0951515	105.558629
-25.062613	46.383476	108.236458	-7.886767	16.613659	105.23201	44.860283	-5.826867	103.022934	42.83004	47.739223	106.160988	43.8451615	20.956178	104.591961	-59.6186955	12.27114	105.872059
-24.411644	47.240448	108.669708	-8.015836	16.765148	105.538536	44.818913	-5.654521	103.216347	42.747795	47.829033	106.628326	43.783354	21.087256	104.9223365	-59.815026	12.44304	106.1547355
-23.682793	48.087875	109.093117	-8.140487	16.902361	105.816696	44.795849	-5.500567	103.420815	42.767944	47.932896	106.986679	43.7818965	21.2161645	105.203747	-60.0628705	12.5885575	106.429645
-22.869944	48.906628	109.449852	-8.259528	17.055984	106.052185	44.784027	-5.30943	103.646446	42.710533	48.045273	107.441101	43.74728	21.3679215	105.5437735	-60.266336	12.7440465	106.5605965
-21.679548	49.91785	109.816742	-8.409335	17.272558	106.383064	44.856316	-5.078176	104.041946	42.63364	48.170868	108.094086	43.744978	21.546346	106.068016	-60.563648	12.99877	106.698112
-20.845249	50.595592	110.049248	-8.503162	17.374992	106.584526	44.926647	-4.965928	104.356972	42.596466	48.240738	108.469795	43.7615565	21.637405	106.4133835	-60.7678805	13.112579	106.7556685
-19.861277	51.200474	110.245193	-8.593925	17.467491	106.785835	44.997425	-4.843596	104.670891	42.548611	48.284534	108.83033	43.773018	21.720469	106.7506105	-60.960868	13.214513	106.8210595
-18.921419	51.696831	110.347298	-8.673697	17.534727	106.948029	45.098175	-4.761705	104.963661	42.51482	48.325954	109.11467	43.8064975	21.7821245	107.0391655	-61.1538915	13.2873295	106.8568925
-17.961681	52.135189	110.412392	-8.708819	17.560196	107.077957	45.189976	-4.733894	105.233528	42.467575	48.374275	109.35836	43.8287755	21.8201905	107.295944	-61.2464135	13.3002015	106.85997
-16.926838	52.554817	110.404793	-8.768498	17.583632	107.110748	45.304218	-4.711315	105.433037	42.427353	48.391285	109.559181	43.8657855	21.839985	107.496109	-61.4027815	13.327279	106.725387
-15.816137	52.89225	110.356857	-8.831616	17.592155	107.094978	45.374947	-4.680951	105.589294	42.367275	48.419598	109.672607	43.871111	21.8693235	107.6309505	-61.534343	13.3149865	106.5590055
-14.205533	53.251286	110.095528	-8.87857	17.604647	106.97509	45.451393	-4.671217	105.727707	42.310829	48.406528	109.743027	43.881111	21.8676555	107.735367	-61.638251	13.3416385	106.214813
-13.088958	53.470791	109.933556	-8.900068	17.613844	106.92382	45.457394	-4.68792	105.777	42.266403	48.392643	109.733269	43.8618985	21.8523615	107.7551345	-61.6620345	13.3753265	106.0925055
-11.829378	53.589439	109.824142	-8.901162	17.627007	106.88237	45.447067	-4.701681	105.828773	42.240776	48.383144	109.710434	43.8439215	21.8407315	107.7696035	-61.6462455	13.4132825	105.9951365
-10.628223	53.63221	109.657036	-8.915171	17.623819	106.84053	45.45723	-4.741275	105.868828	42.240154	48.339729	109.694458	43.848692	21.799227	107.781643	-61.679034	13.448411	105.899417
-9.414195	53.685009	109.601547	-8.916929	17.645386	106.848969	45.477451	-4.816426	105.927155	42.262146	48.272224	109.681343	43.8697985	21.727899	107.804249	-61.7036565	13.562873	105.893689
-8.113404	53.664059	109.479271	-8.929251	17.675663	106.84832	45.482883	-4.901649	106.014084	42.298351	48.205956	109.692917	43.890617	21.6521535	107.8535005	-61.749119	13.6991725	105.8431395
-6.696746	53.564018	109.260628	-8.941698	17.719561	106.836449	45.482956	-4.96783	106.118431	42.34425	48.138004	109.728371	43.913603	21.585087	107.923401	-61.796999	13.854035	105.749497
-4.657222	53.451462	108.989441	-8.981464	17.775095	106.774117	45.465355	-5.094317	106.309532	42.406555	48.031132	109.79277	43.935955	21.4684075	108.051151	-61.898883	14.0817825	105.497083
-3.207931	53.288727	108.830605	-9.009734	17.811834	106.722939	45.455383	-5.180537	106.426392	42.454605	47.937325	109.819641	43.954994	21.378394	108.1230165	-61.974462	14.245274	105.3228615
-1.774233	53.071564	108.678772	-9.015132	17.836832	106.702911	45.435432	-5.278033	106.497704	42.509045	47.838837	109.823242	43.9722385	21.280402	108.160473	-62.0025025	14.393262	105.245349
-0.326015	52.873951	108.605888	-9.005828	17.849222	106.701591	45.39249	-5.378623	106.558441	42.56839	47.733395	109.804665	43.98044	21.177386	108.181553	-61.992096	14.521058	105.221629
1.262198	52.576851	108.484581	-8.979692	17.839247	106.718292	45.35738	-5.471735	106.596901	42.630779	47.63097	109.800293	43.9940795	21.0796175	108.198597	-61.9534635	14.5988765	105.237987
2.72807	52.235977	108.464447	-8.949438	17.817011	106.752274	45.326752	-5.574226	106.638756	42.70895	47.521465	109.806381	44.017851	20.9736195	108.2225685	-61.916727	14.6604025	105.2819795
4.243351	51.915066	108.355843	-8.919645	17.779762	106.764587	45.3176	-5.686554	106.694221	42.786541	47.421032	109.8032	44.0520705	20.867239	108.2487105	-61.8913605	14.692285	105.2804635
6.555742	51.303871	108.243095	-8.858591	17.69648	106.71698	45.279343	-5.829633	106.787552	42.882519	47.221775	109.803963	44.080931	20.696071	108.2957575	-61.798113	14.696889	105.1382025
8.191452	50.830364	107.962036	-8.859229	17.609524	106.625961	45.282352	-5.981812	106.853188	42.937244	47.067253	109.786316	44.109798	20.5427205	108.319752	-61.828256	14.6763275	104.93217
9.852303	50.323463	107.710281	-8.825603	17.517149	106.513687	45.273186	-6.166208	106.927177	42.979523	46.883553	109.738449	44.1263545	20.3586725	108.332813	-61.7775605	14.6756255	104.694561
11.414142	49.810436	107.545685	-8.823748	17.403265	106.403641	45.278023	-6.370637	106.995987	43.018265	46.669514	109.672653	44.148144	20.1494385	108.33432	-61.79564	14.6570915	104.472962
12.701309	48.88335	107.299026	-8.820436	17.275814	106.306923	45.288925	-6.613501	107.055008	43.049458	46.431847	109.604492	44.1691915	19.909173	108.32975	-61.8100635	14.642455	104.284096
14.029688	47.947605	107.12159	-8.793434	17.132019	106.254898	45.267963	-6.803845	107.116081	43.080143	46.199272	109.544769	44.174053	19.6977135	108.330425	-61.760921	14.5663245	104.179371
15.382692	46.957005	107.032013	-8.769519	16.993214	106.259499	45.234509	-6.930945	107.205605	43.116455	45.979019	109.508789	44.175482	19.524037	108.357197	-61.71452	14.462391	104.161801
17.41268	45.528297	106.968521	-8.687861	16.815586	106.31852	45.279297	-7.095378	107.436775	43.147072	45.655643	109.563538	44.2131845	19.2801325	108.5001565	-61.5889065	14.3510395	104.1368835
18.85216	44.506866	106.997124	-8.655767	16.71479	106.35965	45.358257	-7.200727	107.673813	43.143398	45.454098	109.673843	44.2508275	19.1266855	108.673828	-61.5623615	14.3028945	104.045472
20.189493	43.546551	107.023445	-8.561305	16.620722	106.387695	45.447777	-7.285476	107.986542	43.112026	45.26862	109.84198	44.2799015	18.991572	108.914261	-61.4025115	14.249872	103.861129
21.628618	42.548664	107.095421	-8.475299	16.530682	106.389809	45.524849	-7.359438	108.395676	43.134201	45.118797	110.036293	44.329525	18.8796795	109.2159845	-61.280123	14.1816845	103.5636335
23.057705	41.514553	107.216904	-8.338529	16.404917	106.359657	45.649277	-7.462469	108.906425	43.198147	44.966846	110.283127	44.423712	18.7521885	109.594776	-61.10077	14.0576455	103.124538
24.468775	40.525745	107.315384	-8.194571	16.242279	106.302895	45.845181	-7.600574	109.475815	43.26284	44.788033	110.538445	44.5540105	18.5937295	110.00713	-60.9431525	13.8908285	102.59866
25.989107	39.480827	107.410431	-8.027926	16.049911	106.197479	46.061142	-7.747272	110.075356	43.368855	44.610874	110.735176	44.7149985	18.431801	110.405266	-60.7708505	13.668021	101.989692
28.011593	38.011288	107.44059	-7.743119	15.738787	106.037949	46.392052	-7.952864	110.933411	43.521595	44.30077	110.838173	44.9568235	18.173953	110.885792	-60.4430615	13.303621	101.190106
29.332462	37.055511	107.516304	-7.554924	15.511441	105.958046	46.611588	-8.151312	111.434387	43.647652	44.022541	110.821068	45.12962	17.9356145	111.1277275	-60.239468	13.0872675	100.7883645
30.813671	36.037731	107.52771	-7.375947	15.249689	105.879547	46.78471	-8.363967	111.82653	43.786972	43.707268	110.793533	45.285841	17.6716505	111.3100315	-60.037735	12.8277275	100.4490625
30.647827	35.218609	107.538918	-7.206586	14.947325	105.790115	46.881439	-8.622872	112.083504	43.95871	43.346642	110.830688	45.4200745	17.361885	111.457096	-59.8332465	12.532765	100.123134
29.989199	34.554092	107.639969	-7.077779	14.617898	105.690636	46.924026	-8.959489	112.184563	44.158062	42.979889	110.884819	45.541044	17.0102	111.534691	-59.696602	12.225596	99.846581
29.592518	33.696617	107.583679	-6.974304	14.306757	105.592773	46.909962	-9.30181	112.115463	44.342621	42.626148	110.98877	45.6262915	16.662169	111.5521165	-59.5748995	11.951345	99.6334295
29.002449	32.980125	107.641136	-6.894039	14.04701	105.494156	46.877254	-9.589694	111.953773	44.507294	42.338676	111.183296	45.692274	16.374491	111.5685345	-59.480352	11.719529	99.4197775
28.026295	31.840446	107.87307	-6.824904	13.794621	105.435287	46.890743	-9.864434	111.633347	44.659863	42.082394	111.629692	45.775303	16.10898	111.6315195	-59.425111	11.480262	99.2390545
27.305927	31.24966	108.061935	-6.793147	13.735384	105.462906	46.942669	-9.931474	111.458817	44.695713	42.024395	111.943176	45.819191	16.0464605	111.7009965	-59.405485	11.4243075	99.2248155
26.496708	30.537315	108.163094	-6.752506	13.723419	105.486557	47.027737	-9.966049	111.304214	44.791794	41.952305	112.270927	45.9097655	15.993128	111.7875705	-59.4147775	11.45371	99.1855435
25.652977	29.861513	108.228447	-6.69751	13.774568	105.530373	47.087173	-9.978549	111.120316	44.847824	41.906502	112.453629	45.9674985	15.9639765	111.7869725	-59.3625185	11.5851595	99.2737735
24.83787	29.202711	108.186653	-6.632317	13.858034	105.590714	47.112923	-10.022696	110.882057	44.980133	41.82045	112.64666	46.046528	15.898877	111.7643585	-59.311162	11.817191	99.4170695
24.017315	28.480717	108.13868	-6.555974	13.940536	105.723236	47.095764	-10.08819	110.609772	45.225811	41.66349	112.562706	46.1607875	15.78765	111.586239	-59.2727355	12.093422	99.860233
23.062422	27.723974	107.978729	-6.471292	13.967061	105.907349	47.067471	-10.19882	110.337234	45.365479	41.503738	112.504578	46.216475	15.652459	111.420906	-59.159059	12.281663	100.393792
21.738934	26.420578	107.858612	-6.372281	13.870931	106.293854	47.01627	-10.517154	109.946526	45.523422	41.170113	112.337685	46.269846	15.3264795	111.1421055	-59.014408	12.4153825	101.4456025
20.896305	25.479958	107.632004	-6.342963	13.728261	106.589996	46.95607	-10.813772	109.654472	45.740082	40.888321	112.005081	46.348076	15.0372745	110.8297765	-59.034002	12.4192475	102.3502155
19.967373	24.483219	107.476547	-6.332453	13.58077	106.920227	46.828037	-11.150928	109.248772	45.932533	40.595127	111.515518	46.380285	14.7220995	110.382145	-59.045191	12.4394405	103.458309
19.129049	23.442972	107.168045	-6.337439	13.453601	107.241425	46.646236	-11.426164	108.626213	46.095314	40.298431	110.924004	46.370775	14.4361335	109.7751085	-59.045653	12.4710685	104.7077415
18.32675	22.36618	106.932358	-6.380397	13.348789	107.499023	46.36261	-11.660084	107.897308	46.182083	40.004681	110.32827	46.2723465	14.1722985	109.112789	-59.0331405	12.5252795	105.885257
17.392262	21.246449	106.710732	-6.485327	13.255101	107.721291	46.000938	-11.831947	107.136391	46.145283	39.745663	109.804794	46.0731105	13.956858	108.4705925	-59.0437645	12.553344	106.9719895
16.571127	20.057133	106.616951	-6.604704	13.215722	107.927063	45.615261	-11.940696	106.503906	46.015209	39.535561	109.53878	45.815235	13.7974325	108.021343	-59.024643	12.6340115	107.832783
15.687045	18.416559	106.648293	-6.946618	13.29021	108.251045	45.084984	-12.059176	106.03582	45.805286	39.376644	109.613121	45.445135	13.658734	107.8244705	-59.338371	12.921686	108.6776195
15.151416	17.214579	106.789734	-7.20178	13.415417	108.417282	44.826431	-12.100543	106.021881	45.628994	39.348698	109.916328	45.2277125	13.6240775	107.9691045	-59.6312725	13.2067565	108.8654595
14.717576	16.002789	106.933807	-7.453626	13.585742	108.582237	44.612293	-12.083991	106.21196	45.455708	39.385029	110.25174	45.0340005	13.650519	108.23185	-59.9412525	13.520965	108.932624
14.322599	14.757504	107.034302	-7.644334	13.799387	108.644974	44.47649	-12.042405	106.531189	45.330814	39.479671	110.622231	44.903652	13.718633	108.57671	-60.19232	13.880141	108.713238
13.971405	13.394038	107.046715	-7.791678	13.955693	108.611122	44.411053	-12.006516	106.935547	45.232178	39.549232	110.9617	44.8216155	13.771358	108.9486235	-60.4049715	14.140028	108.2736205
13.705182	12.015695	106.975006	-7.876225	14.06335	108.519867	44.405598	-11.99921	107.458115	45.169533	39.621181	111.256721	44.7875655	13.8109855	109.357418	-60.5400155	14.3157145	107.682316
13.511458	10.843472	107.521866	-7.875108	14.133011	108.327759	44.505508	-11.977337	108.075523	45.14603	39.633095	111.537407	44.825769	13.827879	109.806465	-60.575985	14.438143	106.849053
13.337781	8.979609	107.386002	-7.753948	14.110277	107.9645	44.804428	-12.031506	109.140648	45.179317	39.609451	111.825668	44.9918725	13.7889725	110.483158	-60.4997685	14.4315815	105.445842
13.270047	7.736777	107.242844	-7.579189	14.005664	107.700668	45.086117	-12.119993	109.966049	45.263393	39.536911	111.902145	45.174755	13.708459	110.934097	-60.333133	14.302869	104.467239
13.190474	6.309952	107.481941	-7.380656	13.84569	107.478012	45.40052	-12.272092	110.842178	45.421909	39.422756	111.82505	45.4112145	13.575332	111.333614	-60.1725265	14.116048	103.62241
13.06693	4.852839	107.594254	-7.114449	13.618246	107.236145	45.702232	-12.434576	111.672577	45.623688	39.250885	111.597672	45.66296	13.4081545	111.6351245	-59.891858	13.8283375	102.8371655
12.983277	3.437818	107.543228	-6.848691	13.32944	106.976234	45.994507	-12.632794	112.377991	45.852749	39.012463	111.247101	45.923628	13.1898345	111.812546	-59.62101	13.4690455	102.139922
12.875658	2.077025	107.728264	-6.610961	13.022815	106.720581	46.216759	-12.879844	112.939522	46.046825	38.704063	110.840103	46.131792	12.9121095	111.8898125	-59.353714	13.1335205	101.5513495
12.654408	0.681436	107.802727	-6.449273	12.691741	106.500458	46.330597	-13.157502	113.35257	46.232471	38.356785	110.451294	46.281534	12.5996415	111.901932	-59.18008	12.7838405	101.098984
12.324427	-1.394413	107.60144	-6.401681	12.197715	106.182335	46.274231	-13.588172	113.53952	46.414589	37.898483	110.046852	46.34441	12.1551555	111.793186	-59.147772	12.2402745	100.571484
12.00009	-2.614578	107.469765	-6.51052	11.939555	105.968094	46.089916	-13.8113	113.421371	46.356308	37.671875	109.862854	46.223112	11.9302875	111.6421125	-59.244152	11.9488225	100.2940755
11.58944	-3.778223	107.348213	-6.696074	11.773172	105.760178	45.842316	-13.909	113.273178	46.199684	37.547859	109.698616	46.021	11.8194295	111.485897	-59.413148	11.7269145	100.034459
11.121105	-4.900184	107.200516	-6.916943	11.672051	105.576385	45.646305	-13.903994	113.125946	45.968452	37.509232	109.573593	45.8073785	11.802619	111.3497695	-59.6412645	11.541483	99.8030005
10.644998	-5.976032	107.118011	-7.104593	11.615655	105.455223	45.515938	-13.810301	113.047852	45.684612	37.541969	109.453873	45.600275	11.865834	111.2508625	-59.809461	11.365476	99.6595835
10.157985	-6.861974	107.059822	-7.203023	11.571403	105.362282	45.496578	-13.697943	113.015816	45.458153	37.631409	109.315231	45.4773655	11.966733	111.1655235	-59.8834115	11.176073	99.5590405
9.614592	-7.759163	107.006279	-7.226115	11.532578	105.25547	45.515987	-13.570738	112.986481	45.318989	37.720062	109.150864	45.417488	12.074662	111.0686725	-59.869718	10.990494	99.4422675
8.599345	-8.950789	106.96241	-7.117362	11.458327	105.067215	45.645161	-13.40484	112.947929	45.231255	37.800358	108.814178	45.438208	12.197759	110.8810535	-59.672932	10.718895	99.2533765
7.942084	-9.714792	106.865776	-6.970149	11.370238	104.92395	45.818127	-13.308045	112.925232	45.247929	37.829662	108.589104	45.533028	12.2608085	110.757168	-59.473326	10.4796675	99.090732
7.282039	-10.356646	106.802132	-6.794642	11.243498	104.780495	46.019245	-13.254878	112.926086	45.298691	37.836662	108.389351	45.658968	12.290892	110.6577185	-59.248252	10.196104	98.9032715
6.531213	-10.989361	106.674614	-6.589784	11.08021	104.662498	46.239059	-13.243868	112.920044	45.347996	37.817097	108.208633	45.7935275	12.2866145	110.5643385	-58.9730955	9.8738055	98.7606575
5.712143	-11.50053	106.641113	-6.410124	10.919313	104.574295	46.457329	-13.266802	112.849426	45.37043	37.810436	108.05732	45.9138795	12.271817	110.453373	-58.7341275	9.566809	98.695217
4.857248	-12.039989	106.504997	-6.238569	10.776137	104.533813	46.623394	-13.286193	112.723793	45.482189	37.695168	107.831429	46.0527915	12.2044875	110.277611	-58.5299295	9.3477865	98.790015
3.980829	-12.440302	106.401154	-6.128712	10.647149	104.523933	46.743629	-13.310745	112.562218	45.459686	37.741169	107.699097	46.1016575	12.215212	110.1306575	-58.3590815	9.079086	98.9172085
2.427032	-12.938884	106.233643	-6.052236	10.543978	104.650986	46.841007	-13.309344	112.262741	45.441029	37.720154	107.54628	46.141018	12.205405	109.9045105	-58.24549	8.882551	99.3974615
1.400111	-13.198651	106.179848	-6.063756	10.532592	104.786774	46.899044	-13.275658	112.065575	45.366226	37.814873	107.60701	46.132635	12.2696075	109.8362925	-58.260147	8.7955765	99.7372555
0.36907	-13.368882	106.091118	-6.10863	10.549506	104.946541	46.927216	-13.222992	111.887909	45.292694	37.935631	107.731422	46.109955	12.3563195	109.8096655	-58.327215	8.7426925	100.0834165
-0.677741	-13.519859	105.959343	-6.163774	10.608172	105.105934	46.936943	-13.120098	111.666443	45.203144	38.097069	107.91143	46.0700435	12.4884855	109.7889365	-58.3975915	8.7278585	100.4229315
-1.918631	-13.552078	105.799316	-6.20822	10.711586	105.219528	46.924625	-12.969999	111.438705	45.139824	38.273724	108.097458	46.0322245	12.6518625	109.7680815	-58.4486645	8.7713095	100.6709745
-3.044624	-13.585369	105.621323	-6.237704	10.830938	105.286705	46.925816	-12.80864	111.232246	45.076038	38.487297	108.266472	46.000927	12.8393285	109.749359	-58.476335	8.8225475	100.824051
-4.165854	-13.556751	105.454659	-6.213289	10.977448	105.333008	46.97213	-12.614491	111.042961	45.022316	38.703175	108.368149	45.997223	13.044342	109.705555	-58.423801	8.910554	100.960461
-5.976821	-13.510159	105.165649	-6.106456	11.188734	105.322174	47.15876	-12.317536	110.784462	44.991291	39.041992	108.42041	46.0750255	13.362228	109.602436	-58.2879375	9.01524	101.041912
-7.102746	-13.458384	105.077049	-5.993321	11.31647	105.314804	47.313648	-12.15573	110.66301	44.997292	39.23687	108.369316	46.15547	13.54057	109.516163	-58.142112	9.09237	101.113445
-8.26798	-13.384729	105.061172	-5.861694	11.407689	105.314552	47.505932	-12.037151	110.608017	45.027733	39.423321	108.284691	46.2668325	13.693085	109.446354	-57.9902205	9.122293	101.18275
-9.503775	-13.34853	105.009224	-5.724448	11.463406	105.292725	47.686943	-11.942493	110.627113	45.091225	39.588943	108.174156	46.389084	13.823225	109.4006345	-57.83798	9.103587	101.1848155
-10.699664	-13.269985	105.063805	-5.615501	11.462891	105.264839	47.877285	-11.929895	110.689758	45.154613	39.708286	108.018707	46.515949	13.8891955	109.3542325	-57.746951	9.0365865	101.1754455
-11.894309	-13.181432	105.127609	-5.519974	11.436619	105.226227	48.046913	-11.975307	110.744072	45.235069	39.779591	107.816765	46.640991	13.902142	109.2804185	-57.680939	8.971096	101.1720355
-13.145606	-13.078954	105.150627	-5.455578	11.364723	105.164505	48.166397	-12.029185	110.780655	45.317104	39.787014	107.615898	46.7417505	13.8789145	109.1982765	-57.6529065	8.8505315	101.1307335
-15.079711	-12.858849	105.188461	-5.440793	11.220798	105.023811	48.248844	-12.13077	110.826134	45.411388	39.782219	107.284698	46.830116	13.8257245	109.055416	-57.711702	8.6158715	100.992206
-16.344337	-12.70518	105.206535	-5.413827	11.106588	104.950157	48.289112	-12.18675	110.807648	45.403976	39.747925	107.071518	46.846544	13.7805875	108.939583	-57.674198	8.4325885	100.960731
-17.668839	-12.556836	105.285248	-5.408799	10.976337	104.977646	48.313091	-12.21998	110.791267	45.373371	39.716263	106.879951	46.843231	13.7481415	108.835609	-57.660829	8.2045325	101.119683
-18.94832	-12.338772	105.507698	-5.389977	10.85854	105.105103	48.349094	-12.241547	110.803604	45.314659	39.720631	106.729362	46.8318765	13.739542	108.766483	-57.6118305	7.977538	101.443723
-20.225754	-12.114145	105.819046	-5.396648	10.732866	105.312286	48.418686	-12.255391	110.815979	45.23801	39.743443	106.607346	46.828348	13.744026	108.7116625	-57.621644	7.721706	101.9129095
-21.53545	-11.866497	106.211113	-5.435081	10.616881	105.597511	48.462093	-12.230654	110.815407	45.116478	39.779518	106.500885	46.7892855	13.774432	108.658146	-57.6594475	7.45933	102.536876
-22.88249	-11.540324	106.75174	-5.513391	10.478793	105.939354	48.475986	-12.188827	110.791527	44.938576	39.836006	106.384468	46.707281	13.8235895	108.5879975	-57.734063	7.1339965	103.2907105
-24.831383	-10.986296	107.625961	-5.68444	10.236341	106.497002	48.426212	-12.113389	110.770988	44.525642	39.910759	106.212509	46.475927	13.898685	108.4917485	-57.844807	6.573997	104.5022555
-26.194551	-10.65062	108.163902	-5.850474	10.068176	106.869209	48.353741	-12.046263	110.780861	44.188736	39.934662	106.124794	46.2712385	13.9441995	108.4528275	-57.9721865	6.1921525	105.2855905
-27.456305	-10.184925	108.633743	-6.053312	9.927199	107.196938	48.277523	-11.998549	110.790268	43.879337	39.966572	106.099823	46.07843	13.9840115	108.4450455	-58.185054	5.8703865	105.9488305
-28.721809	-9.721371	108.95742	-6.276416	9.809822	107.43483	48.17757	-11.980625	110.805115	43.620602	40.007454	106.137482	45.899086	14.0134145	108.4712985	-58.451918	5.6062295	106.3983615
-30.030092	-9.197648	109.053352	-6.549797	9.696969	107.579002	48.042316	-11.948961	110.729897	43.377575	40.06535	106.213486	45.7099455	14.0581945	108.4716915	-58.8095395	5.3357435	106.6863125
-31.2945	-8.618275	109.088608	-6.7849	9.57649	107.639656	47.856934	-11.894476	110.566246	43.113415	40.124905	106.354942	45.4851745	14.1152145	108.460594	-59.0549745	5.0377655	106.818718
-32.478268	-8.065785	108.943176	-7.02086	9.45422	107.679817	47.658775	-11.89842	110.332718	42.873783	40.171932	106.571976	45.266279	14.136756	108.452347	-59.307999	4.771684	106.907287
-34.29195	-7.156965	108.869537	-7.351845	9.284921	107.824966	47.312	-11.897668	109.888542	42.602436	40.147285	106.919739	44.957218	14.1248085	108.4041405	-59.660908	4.4450335	107.2457915
-35.448212	-6.494089	109.017136	-7.559523	9.208982	108.006752	47.079723	-11.883965	109.568787	42.461178	40.164394	107.214691	44.7704505	14.1402145	108.391739	-59.8894965	4.2777495	107.621765
-36.497921	-5.838582	109.223518	-7.737489	9.169834	108.240761	46.848686	-11.857716	109.252121	42.321289	40.178768	107.469765	44.5849875	14.160526	108.360943	-60.0599655	4.179142	108.120579
-37.56773	-5.123816	109.605064	-7.920022	9.154737	108.493004	46.587879	-11.825154	108.961533	42.186501	40.184029	107.656517	44.38719	14.1794375	108.309025	-60.227234	4.1300365	108.676983
-38.582058	-4.466637	110.021065	-8.092124	9.209017	108.728897	46.284206	-11.779531	108.603287	42.050465	40.221077	107.698532	44.1673355	14.220773	108.1509095	-60.3515835	4.197261	109.3068845
-39.509968	-3.76153	110.531219	-8.216231	9.278005	108.903885	45.964737	-11.710099	108.208099	41.88549	40.257133	107.60894	43.9251135	14.273517	107.9085195	-60.3575755	4.282493	109.8992505
-40.363895	-3.076889	110.932503	-8.364964	9.360894	109.00621	45.658463	-11.636808	107.820061	41.684315	40.29501	107.439102	43.671389	14.329101	107.6295815	-60.401317	4.392687	110.3828385
-41.515686	-2.069703	111.52755	-8.640131	9.485699	109.098053	45.234482	-11.562662	107.391861	41.329491	40.334381	107.176292	43.2819865	14.3858595	107.2840765	-60.5622485	4.5855385	110.9120295
-42.247536	-1.449894	111.761581	-8.824115	9.562175	109.18895	44.969376	-11.513194	107.253563	41.099632	40.347	107.095459	43.034504	14.416903	107.174511	-60.682734	4.707447	111.203389
-42.914413	-0.829757	112.015388	-9.038251	9.60515	109.30896	44.745827	-11.518439	107.232704	40.909054	40.340942	107.092644	42.8274405	14.4112515	107.162674	-60.9039425	4.7990485	111.455246
-43.524963	-0.202611	112.277588	-9.279819	9.584756	109.453537	44.531528	-11.558886	107.272041	40.744675	40.323788	107.14476	42.6381015	14.382451	107.2084005	-61.1977395	4.787061	111.6986735
-44.049229	0.387093	112.508049	-9.495428	9.551134	109.614929	44.293568	-11.612976	107.372643	40.588371	40.303543	107.222557	42.4409695	14.3452835	107.2976	-61.4318255	4.7569845	111.932258
-44.470127	0.902006	112.732399	-9.709314	9.504346	109.778069	44.079109	-11.675348	107.489754	40.433079	40.275745	107.305229	42.256094	14.3001985	107.3974915	-61.674722	4.7084935	112.1586465
-44.842442	1.432216	112.9758	-9.907763	9.501968	109.959641	43.900166	-11.758229	107.611694	40.289371	40.221294	107.385193	42.0947685	14.2315325	107.4984435	-61.9102945	4.7724035	112.4208385
-45.251205	2.282411	113.173416	-10.207343	9.381327	110.150299	43.656185	-11.890873	107.827309	40.110085	40.114902	107.503296	41.883135	14.1120145	107.6653025	-62.297821	4.6506395	112.6352955
-45.464874	2.864662	113.190933	-10.378571	9.335714	110.231438	43.501396	-11.986952	107.947052	40.007736	40.029247	107.569527	41.754566	14.0211475	107.7582895	-62.511708	4.6502805	112.7045865
-45.518665	3.425091	113.187088	-10.528946	9.288502	110.262726	43.333733	-12.084533	108.061981	39.926403	39.942764	107.595276	41.630068	13.9291155	107.8286285	-62.68796	4.6478885	112.6968235
-45.641697	4.07362	113.134453	-10.670845	9.229344	110.267258	43.179352	-12.15886	108.137199	39.851933	39.874943	107.594215	41.5156425	13.8580415	107.865707	-62.8573325	4.6006465	112.668809
-45.616215	4.645854	112.975357	-10.797652	9.235662	110.155914	43.042507	-12.228027	108.190575	39.773468	39.821159	107.547592	41.4079875	13.796566	107.8690835	-63.0032915	4.674758	112.4427445
-45.558052	5.222082	112.779236	-10.932298	9.242693	110.087036	42.919987	-12.26047	108.259293	39.697941	39.798241	107.475403	41.308964	13.7688855	107.867348	-63.17356	4.7165005	112.306724
-45.420055	5.833129	112.585876	-11.06122	9.252252	109.97039	42.806892	-12.270164	108.304909	39.600475	39.7864	107.404198	41.2036835	13.758118	107.8545535	-63.3261235	4.746386	112.0862265
-45.094955	6.911795	112.377151	-11.272299	9.378332	109.896767	42.608894	-12.271021	108.415695	39.451389	39.775375	107.33963	41.0301415	13.752177	107.8776625	-63.5747395	5.004487	111.9158715
-44.784081	7.711964	112.293388	-11.407475	9.447873	109.900986	42.469315	-12.266208	108.525696	39.377453	39.775902	107.33519	40.923384	13.754847	107.930443	-63.738334	5.140899	111.871529
-44.416843	8.473066	112.190094	-11.560494	9.557586	109.915199	42.328449	-12.262959	108.645546	39.328831	39.783108	107.365463	40.82864	13.7600745	108.0055045	-63.949628	5.3550975	111.8248935
-44.019001	9.216146	112.046608	-11.695365	9.639426	109.931694	42.188705	-12.277414	108.770248	39.288692	39.801285	107.418991	40.7386985	13.7619355	108.0946195	-64.1294285	5.5169165	111.7687685
-43.555363	9.991638	111.886993	-11.830853	9.719423	109.920288	42.046024	-12.275986	108.858093	39.253048	39.820995	107.491219	40.649536	13.7725045	108.174656	-64.311242	5.6663415	111.66592
-43.063847	10.850878	111.691071	-11.970438	9.796727	109.867813	41.89933	-12.280163	108.914658	39.214237	39.845314	107.575012	40.5567835	13.7825755	108.244835	-64.4976595	5.8108785	111.490791
-42.34166	11.638548	111.343178	-12.064134	9.885718	109.754242	41.762897	-12.263957	108.957329	39.193764	39.874332	107.631157	40.4783305	13.8051875	108.294243	-64.6065985	5.9662485	111.214241
-41.54007	13.11025	110.698273	-12.204649	10.046051	109.421555	41.615707	-12.215084	109.043015	39.238281	39.923603	107.688591	40.426994	13.8542595	108.365803	-64.836292	6.2378425	110.477307
-40.870586	14.043482	110.154236	-12.283876	10.199289	109.141556	41.558094	-12.210572	109.105156	39.293652	39.975224	107.671188	40.425873	13.882326	108.388172	-64.993625	6.516252	109.89494
-40.156658	15.091191	109.565498	-12.354253	10.388863	108.826492	41.453495	-12.198105	109.192787	39.342506	40.00779	107.591881	40.3980005	13.9048425	108.392334	-65.1065065	6.8728835	109.26065
-39.412327	16.233957	108.957756	-12.42776	10.601063	108.461937	41.347401	-12.177437	109.27459	39.418064	40.019871	107.492317	40.3827325	13.921217	108.3834535	-65.2382525	7.280909	108.5404205
-38.643906	17.250011	108.209084	-12.506525	10.812745	108.060539	41.228611	-12.149769	109.292221	39.514767	40.041279	107.375038	40.371689	13.945755	108.3336295	-65.384739	7.679735	107.7874485
-37.839634	18.369978	107.564125	-12.545751	11.031316	107.657204	41.069176	-12.093461	109.217606	39.602219	40.043961	107.213081	40.3356975	13.97525	108.2153435	-65.4271995	8.087382	107.0990645
-37.008671	19.600643	106.868973	-12.559511	11.276306	107.215691	40.885235	-12.025536	109.121513	39.704029	40.04055	107.050156	40.294632	14.007507	108.0858345	-65.413654	8.545105	106.3455475
-35.744411	21.509377	105.943932	-12.549416	11.658801	106.554619	40.595932	-11.934941	108.912704	39.913712	40.07074	106.821587	40.254822	14.0678995	107.8671455	-65.353654	9.2497025	105.2420925
-34.903717	22.78442	105.33979	-12.523728	11.937351	106.112206	40.442844	-11.839878	108.733383	40.086422	40.159321	106.729698	40.264633	14.1597215	107.7315405	-65.312089	9.7149805	104.4928715
-34.06493	24.180294	104.799179	-12.49772	12.238793	105.702805	40.309486	-11.713244	108.500984	40.2285	40.277534	106.637238	40.268993	14.282145	107.569111	-65.264433	10.195441	103.836499
-33.234509	25.64468	104.387489	-12.419394	12.565123	105.317986	40.202477	-11.550374	108.271065	40.351109	40.426369	106.532265	40.276793	14.4379975	107.401665	-65.115581	10.6922485	103.234307
-32.395771	27.033875	103.947067	-12.354284	12.887791	104.950668	40.161701	-11.379808	108.007172	40.500366	40.599964	106.445732	40.3310335	14.610078	107.226452	-65.0396015	11.165504	102.674884
-31.547394	28.518974	103.716553	-12.274345	13.194789	104.695526	40.126347	-11.198029	107.698166	40.598988	40.774689	106.34874	40.3626675	14.78833	107.023453	-64.9113575	11.601248	102.367599
-30.828449	30.10084	103.800537	-12.172738	13.466332	104.578339	40.078823	-10.971923	107.379929	40.647926	40.955692	106.295631	40.3633745	14.9918845	106.83778	-64.7088505	11.9407795	102.318898
-29.630419	32.207752	104.274918	-12.072358	13.790094	104.731056	40.00901	-10.605078	106.842888	40.674118	41.267578	106.406273	40.341564	15.33125	106.6245805	-64.48628	12.248938	102.8375315
-28.89213	33.747574	104.868019	-12.052151	13.946917	104.977509	39.932114	-10.286199	106.449806	40.648933	41.514095	106.632065	40.2905235	15.613948	106.5409355	-64.3948255	12.279886	103.4140825
-28.157532	35.222038	105.55191	-12.076464	14.087176	105.282127	39.830006	-9.959223	106.058121	40.601196	41.748615	106.955513	40.215601	15.894696	106.506817	-64.368529	12.279656	104.057437
-27.452299	36.628151	106.258263	-12.140276	14.220346	105.565331	39.718266	-9.682401	105.701126	40.535088	41.978481	107.316574	40.126677	16.14804	106.50885	-64.407229	12.292652	104.621812
-26.754343	38.130138	106.957748	-12.236664	14.380253	105.843246	39.605755	-9.422384	105.411896	40.457489	42.205509	107.683861	40.031622	16.3915625	106.5478785	-64.50495	12.3689435	105.1386135
-26.010391	39.509312	107.543564	-12.35819	14.592327	106.088593	39.480392	-9.171194	105.223396	40.35928	42.432949	108.022415	39.919836	16.6308775	106.6229055	-64.636216	12.5537765	105.5542805
-25.265392	40.919918	108.110916	-12.525084	14.844637	106.368347	39.346439	-8.910737	105.13356	40.245594	42.676796	108.341286	39.7960165	16.8830295	106.737423	-64.8461845	12.8062445	105.999271
-24.123287	43.0509	108.768883	-12.75528	15.249823	106.735023	39.15189	-8.534452	105.139748	40.074718	42.981205	108.69371	39.613304	17.2233765	106.916729	-65.123864	13.2762695	106.553317
-23.35211	44.304459	109.095322	-12.896941	15.469602	106.918839	39.041397	-8.314785	105.146622	39.989574	43.141129	108.838783	39.5154855	17.413172	106.9927025	-65.3093675	13.526032	106.8449755
-22.522507	45.60054	109.42054	-13.037787	15.67853	107.104668	38.896046	-8.1275	105.157181	39.878605	43.28027	109.041275	39.3873255	17.576385	107.099228	-65.4628995	13.780675	107.110108
-21.699339	46.815975	109.79953	-13.18751	15.779124	107.257095	38.758209	-7.937857	105.124939	39.763458	43.376125	109.232162	39.2608335	17.719134	107.1785505	-65.6358535	13.839114	107.3356395
-20.843639	47.840084	110.180435	-13.31093	15.87507	107.419205	38.64539	-7.759355	105.081055	39.644341	43.466087	109.451973	39.1448655	17.853366	107.266514	-65.7667255	13.896774	107.571896
-19.931253	48.907871	110.678795	-13.39218	15.933023	107.602844	38.571976	-7.609025	105.069366	39.529053	43.565605	109.718231	39.0505145	17.97829	107.3937985	-65.8348745	13.887756	107.8118895
-19.021431	49.877254	111.226723	-13.476737	16.015659	107.811905	38.558064	-7.409487	105.075348	39.419155	43.667622	110.030235	38.9886095	18.1290675	107.5527915	-65.9420835	13.9022505	108.0710185
-17.62248	51.174484	111.950615	-13.565254	16.172495	108.11219	38.664452	-7.028179	105.136803	39.229908	43.933064	110.540985	38.94718	18.4524425	107.838894	-66.077688	13.8925475	108.385486
-16.69182	52.006477	112.428345	-13.608329	16.297352	108.293961	38.802155	-6.760551	105.238571	39.094643	44.169037	110.869232	38.948399	18.704243	108.0539015	-66.165057	13.890461	108.5340205
-15.639517	52.693184	112.692329	-13.587867	16.441912	108.480278	38.983303	-6.474949	105.374489	38.950157	44.400791	111.148163	38.96673	18.962921	108.261326	-66.142464	13.920903	108.69923
-14.633001	53.366978	112.96698	-13.564293	16.56086	108.665405	39.184174	-6.203954	105.552765	38.805916	44.608765	111.374054	38.995045	19.2024055	108.4634095	-66.123631	13.9193145	108.8674005
-13.489159	53.973095	113.178894	-13.497278	16.672581	108.851707	39.401756	-5.968224	105.745125	38.688545	44.771923	111.581711	39.0451505	19.4018495	108.663418	-66.0397065	13.9433125	109.039996
-12.391385	54.444004	113.392792	-13.429032	16.760332	109.034073	39.598663	-5.763889	106.003418	38.587097	44.890697	111.783554	39.09288	19.563404	108.893486	-65.950944	13.95726	109.17466
-11.249105	54.858177	113.497452	-13.392854	16.83308	109.237411	39.788738	-5.602441	106.360641	38.49271	44.964279	112.021866	39.140724	19.680919	109.1912535	-65.926432	13.985241	109.2835685
-9.407867	55.355827	113.54525	-13.315943	16.909756	109.568489	40.124794	-5.478615	107.073524	38.324139	45.001976	112.485214	39.2244665	19.7616805	109.779369	-65.8563525	14.0578315	109.357609
-8.264191	55.571789	113.629196	-13.268256	16.925062	109.785355	40.351982	-5.423594	107.683357	38.1698	44.952698	112.878227	39.260891	19.764552	110.280792	-65.797403	14.085572	109.289918
-7.019518	55.744392	113.565567	-13.216716	16.901396	110.009575	40.511162	-5.363838	108.381447	38.021152	44.872845	113.270058	39.266157	19.7545035	110.8257525	-65.699589	14.0482885	109.1933975
-5.755845	55.846722	113.536919	-13.190816	16.852335	110.248947	40.71595	-5.364418	109.066963	37.933491	44.77639	113.636993	39.3247205	19.705986	111.351978	-65.7063525	13.998684	109.145916
-4.83357	55.42934	113.563797	-13.167943	16.741266	110.461548	40.919483	-5.350048	109.654442	37.929718	44.654282	113.994514	39.4246005	19.652117	111.824478	-65.7604865	13.830415	109.098618
-3.986495	54.850155	113.531029	-13.111742	16.607983	110.634628	41.066204	-5.377974	110.12291	37.958549	44.485214	114.317932	39.5123765	19.55362	112.220421	-65.7358605	13.662346	109.048835
-3.168629	54.212242	113.613953	-13.052238	16.439999	110.747375	41.136517	-5.505823	110.442146	38.036091	44.303802	114.581085	39.586304	19.3989895	112.5116155	-65.69078	13.4810085	108.9831345
-1.775842	53.109325	113.584541	-12.925817	16.171122	110.785637	41.106064	-5.784429	110.660683	38.211399	43.976749	114.782402	39.6587315	19.09616	112.7215425	-65.5103655	13.246084	108.8497315
-0.905346	52.292297	113.549843	-12.852284	16.013027	110.778282	41.089417	-6.012107	110.729599	38.328747	43.760593	114.811852	39.709082	18.874243	112.7707255	-65.41365	13.151811	108.7858385
-0.00186	51.526909	113.384865	-12.786919	15.913513	110.787796	41.091557	-6.19688	110.790726	38.449467	43.547546	114.804062	39.770512	18.675333	112.797394	-65.34435	13.151693	108.778198
0.872634	50.765633	113.375984	-12.729192	15.833817	110.796356	41.089272	-6.335863	110.876038	38.536419	43.391933	114.803108	39.8128455	18.528035	112.839573	-65.2712295	13.139599	108.753139
1.723663	49.998127	113.227509	-12.726244	15.788321	110.812225	41.0965	-6.458435	110.96376	38.609341	43.261433	114.800537	39.8529205	18.401499	112.8821485	-65.3054085	13.175143	108.7423015
2.548952	49.141037	113.228607	-12.744686	15.747343	110.8451	41.092731	-6.575155	111.049744	38.636551	43.144745	114.817047	39.864641	18.284795	112.9333955	-65.354013	13.209891	108.7568045
3.395056	48.29845	113.124931	-12.754568	15.715878	110.875168	41.083622	-6.695632	111.128235	38.663685	43.053558	114.845337	39.8736535	18.178963	112.986786	-65.3827895	13.252793	108.76355
4.594666	46.88427	113.023994	-12.756373	15.631972	110.901901	41.090565	-6.856305	111.195305	38.735897	42.922985	114.935425	39.913231	18.03334	113.065365	-65.425977	13.230604	108.738437
5.455875	45.759712	113.042618	-12.754721	15.573234	110.900787	41.116066	-6.948971	111.215355	38.770245	42.843502	115.00486	39.9431555	17.9472655	113.1101075	-65.4525975	13.1992025	108.6914665
6.257359	44.709648	112.961891	-12.716326	15.512186	110.857483	41.211037	-7.045687	111.24511	38.827156	42.801281	115.059959	40.0190965	17.877797	113.1525345	-65.4517485	13.146575	108.5624315
6.924443	43.561848	113.070801	-12.618063	15.436107	110.772766	41.405674	-7.132614	111.325645	38.919842	42.811512	115.110504	40.162758	17.839449	113.2180745	-65.398884	13.032765	108.3274575
7.642456	42.45562	112.847939	-12.453752	15.364021	110.681297	41.716679	-7.217822	111.514618	39.015419	42.855877	115.126549	40.366049	17.8190275	113.3205835	-65.273553	12.9090145	108.0420105
8.243606	41.341545	112.519112	-12.238201	15.304504	110.599091	42.14896	-7.314878	111.838547	39.143009	42.938103	115.14695	40.6459845	17.8116125	113.4927485	-65.1223865	12.7973955	107.7054335
8.895385	40.19685	112.268257	-11.992057	15.236458	110.54628	42.631748	-7.38025	112.318062	39.2896	43.043308	115.162682	40.960674	17.831529	113.740372	-64.944788	12.641387	107.352188
9.980419	38.222851	111.888847	-11.510478	15.104344	110.505203	43.400703	-7.5289	113.42881	39.594425	43.194931	115.173897	41.497564	17.8330155	114.3013535	-64.51852	12.3756725	106.7090525
10.54733	36.939091	111.65229	-11.186577	14.994062	110.508049	43.921448	-7.576643	114.283958	39.87347	43.241375	115.163246	41.897459	17.832366	114.723602	-64.270613	12.155758	106.292496
11.075404	35.658653	111.482071	-10.839595	14.842285	110.512291	44.418766	-7.659836	115.041306	40.169628	43.189327	115.057579	42.294197	17.7647455	115.0494425	-63.973387	11.9198245	105.9751395
11.679321	34.273727	111.226036	-10.514094	14.655463	110.521461	44.825546	-7.835124	115.700569	40.496574	43.069653	114.841103	42.66106	17.6172645	115.270836	-63.689248	11.6936615	105.772086
12.245991	32.849373	110.974525	-10.214544	14.45874	110.540962	45.154705	-8.035801	116.164162	40.864639	42.840603	114.549187	43.009672	17.402401	115.3566745	-63.43876	11.515079	105.7252495
12.710238	31.523129	110.828949	-9.956068	14.239189	110.575233	45.358734	-8.28271	116.416573	41.219021	42.539982	114.214066	43.2888775	17.128636	115.3153195	-63.2010135	11.349742	105.8351465
13.020381	30.186758	110.772392	-9.762127	14.017123	110.6045	45.402546	-8.582261	116.45063	41.549389	42.196377	113.883522	43.4759675	16.807058	115.167076	-63.0002215	11.227188	106.041924
13.397102	28.28281	110.577095	-9.647451	13.750146	110.605988	45.251328	-8.986043	116.065048	41.92432	41.679516	113.45575	43.587824	16.3467365	114.760399	-62.882726	11.1535555	106.451577
13.568859	27.108658	110.438286	-9.681356	13.66024	110.592484	45.049946	-9.276009	115.63134	42.085403	41.445072	113.235558	43.5676745	16.0845315	114.433449	-62.9303865	11.2359485	106.751519
13.65589	26.040251	110.413513	-9.814055	13.65625	110.604858	44.785847	-9.469583	115.100502	42.158405	41.290894	113.101028	43.472126	15.9106555	114.100765	-63.100236	11.4018445	107.108951
13.646165	24.913879	110.462967	-9.962551	13.723907	110.672676	44.476151	-9.516685	114.636215	42.125511	41.198032	113.087593	43.300831	15.8406735	113.861904	-63.225933	11.6071405	107.483448
13.651466	23.89912	110.632942	-10.166866	13.871232	110.849236	44.229824	-9.460545	114.330627	42.003918	41.195557	113.251755	43.116871	15.867506	113.791191	-63.450603	11.874958	107.907281
13.616222	22.910322	110.911514	-10.358729	14.08955	111.146461	44.088371	-9.341651	114.259048	41.825073	41.27599	113.537109	42.956722	15.9671695	113.8980785	-63.67418	12.2119305	108.3948435
13.548543	22.017611	111.340103	-10.526536	14.337523	111.528038	44.026127	-9.182992	114.382408	41.633812	41.431076	113.908028	42.8299695	16.124042	114.145218	-63.8830415	12.551004	108.910858
13.434669	20.582254	111.880386	-10.712738	14.704859	112.097588	44.002888	-8.929206	114.732704	41.409145	41.75008	114.476326	42.7060165	16.410437	114.604515	-64.1314925	12.999281	109.590661
13.374491	19.600857	112.174034	-10.791828	14.905046	112.388077	44.050564	-8.801963	115.001678	41.296932	41.957199	114.812637	42.673748	16.577618	114.9071575	-64.257404	13.232474	109.8689965
13.343288	18.698765	112.381409	-10.831819	15.050633	112.570534	44.095585	-8.701401	115.254143	41.227116	42.120464	115.064262	42.6613505	16.7095315	115.1592025	-64.3249885	13.3917345	109.9818655
13.327405	17.664198	112.479446	-10.847889	15.11271	112.603714	44.182854	-8.627699	115.429352	41.200603	42.260788	115.234467	42.6917285	16.8165445	115.3319095	-64.3875065	13.4088755	109.8755185
13.340956	16.672834	112.479652	-10.844802	15.126711	112.489212	44.334797	-8.550964	115.562668	41.168385	42.363747	115.358856	42.751591	16.9063915	115.460762	-64.441195	13.3470305	109.517662
13.339183	15.652849	112.418678	-10.808019	15.115708	112.321899	44.519352	-8.454134	115.722275	41.120182	42.4627	115.414497	42.819767	17.004283	115.568386	-64.435805	13.227133	109.075412
13.363461	14.710829	112.390862	-10.738564	15.109712	112.16127	44.789017	-8.336348	115.945724	41.055397	42.596024	115.436897	42.922207	17.129838	115.6913105	-64.399335	13.089586	108.6312295
13.378999	13.237852	112.390182	-10.538292	15.102868	112.013268	45.280731	-8.150578	116.443184	40.996735	42.807152	115.415596	43.138733	17.328287	115.92939	-64.215317	12.877449	108.097146
13.403076	12.202135	112.523651	-10.357688	15.099228	112.030411	45.612637	-8.04035	116.784027	41.008343	42.900051	115.346291	43.31049	17.4298505	116.065159	-64.025866	12.7686055	107.995663
13.408062	11.218627	112.678459	-10.178132	15.078539	112.138069	45.90015	-7.949171	117.102921	41.076729	42.915234	115.253326	43.4884395	17.4830315	116.1781235	-63.8447035	12.6740465	108.0980145
13.419201	10.270477	112.864723	-9.996642	15.057254	112.281456	46.14677	-7.922778	117.412437	41.211197	42.909363	115.136703	43.6789835	17.4932925	116.27457	-63.6722675	12.6212155	108.288342
13.370778	9.25238	113.051559	-9.815119	15.040506	112.430145	46.351036	-7.909135	117.708244	41.381683	42.882805	115.021347	43.8663595	17.486835	116.3647955	-63.4965975	12.594177	108.4954945
13.328279	8.291234	113.24662	-9.666601	15.025483	112.54306	46.50415	-7.911142	117.976257	41.570263	42.853512	114.916107	44.0372065	17.471185	116.446182	-63.3704085	12.579781	108.639938
13.229078	7.338388	113.38694	-9.559398	14.993185	112.594536	46.60984	-7.921369	118.197083	41.733315	42.814018	114.858971	44.1715775	17.4463245	116.528027	-63.2903735	12.5400455	108.661045
13.09397	6.05454	113.444817	-9.444708	14.894022	112.489304	46.71991	-7.994431	118.37645	41.896641	42.736244	114.821281	44.3082755	17.3709065	116.5988655	-63.1976915	12.4171375	108.3797425
