# Supplementary material for: How to jointly control a ball trajectory on a moving board: Methodological insights into Motor Learning and Rehabilitation
Source: PLoS One. 2025 Oct 15;20(10):e0334588. doi: 10.1371/journal.pone.0334588 (PMC12527165; doi:10.1371/journal.pone.0334588)
Supplement: S2 Data — (ZIP) [file pone.0334588.s002.zip › D1_008.csv]

Ball_X	Ball_Y	Ball_Z	BoardCentre_X	BoardCentre_Y	BoardCentre_Z	P1LeftHand_X	P1LeftHand_Y	P1LeftHand_Z	P1RightHand_X	P1RightHand_Y	P1RightHand_Z	P1MidHands_X	P1MidHands_Y	P1MidHands_Z	P2MidHands_X	P2MidHands_Y	P2MidHands_Z
-2.704169	40.127441	116.019966	-7.497674	16.099951	112.860016	43.070663	-6.765982	104.250229	38.864117	47.6199	109.125877	40.96739	20.426959	106.688053	-55.962738	11.772943	119.031979
-1.237708	40.443642	114.204475	-7.582023	16.217747	112.424042	43.024487	-6.63707	104.234161	38.683594	47.676392	108.870636	40.8540405	20.519661	106.5523985	-56.0180865	11.915833	118.2956855
0.446426	40.676937	111.97934	-7.635916	16.233509	112.140022	43.180267	-6.659842	104.387428	38.657967	47.742302	108.80706	40.919117	20.54123	106.597244	-56.190949	11.925788	117.6828
2.278486	40.564835	112.991371	-7.653567	16.12929	111.866287	43.352856	-6.754977	104.580597	38.714916	47.72937	108.865082	41.033886	20.4871965	106.7228395	-56.34102	11.7713835	117.0097345
4.232162	40.424255	112.987541	-7.667611	15.949104	111.436058	43.550674	-6.880005	104.907524	38.831879	47.617363	109.115112	41.1912765	20.368679	107.011318	-56.5264985	11.529529	115.860798
6.206044	40.307472	111.787239	-7.720096	15.755669	110.928139	43.767578	-7.024767	105.543915	38.954262	47.44754	109.713684	41.36092	20.2113865	107.6287995	-56.801112	11.2999515	114.2274785
9.351156	39.887722	111.583923	-7.728309	15.476367	110.503998	44.186844	-7.274535	107.424591	39.220322	47.088692	111.52784	41.703583	19.9070785	109.4762155	-57.160201	11.0456555	111.5317805
11.639051	39.498749	112.377213	-7.819054	15.334186	110.351265	44.584988	-7.497635	109.073898	39.444344	46.967117	113.026413	42.014666	19.734741	111.0501555	-57.652774	10.933631	109.6523745
13.868096	39.095638	112.187065	-7.886211	15.262714	110.286224	44.809528	-7.572097	110.66288	39.516296	46.938892	114.249084	42.162912	19.6833975	112.455982	-57.935334	10.8420305	108.116466
16.025326	38.653721	112.774071	-7.929198	15.228655	110.110413	45.046982	-7.579079	111.956512	39.619095	47.060635	115.231689	42.3330385	19.740778	113.5941005	-58.1914345	10.716532	106.6267255
17.884863	38.10252	113.932526	-7.961485	15.244963	109.882881	45.246746	-7.54506	112.831543	39.696781	47.202381	115.763977	42.4717635	19.8286605	114.29776	-58.3947335	10.6612655	105.468002
19.866737	37.641415	113.954971	-7.939786	15.306319	109.654129	45.383652	-7.422332	113.249931	39.731831	47.361855	115.830299	42.5577415	19.9697615	114.540115	-58.4373135	10.6428765	104.768143
21.764408	37.065701	112.910652	-7.805023	15.388534	109.470558	45.511478	-7.270147	113.308311	39.782623	47.454472	115.568634	42.6470505	20.0921625	114.4384725	-58.2570965	10.6849055	104.5026435
24.504301	36.326523	112.812439	-7.469352	15.570738	109.511116	45.834789	-7.045135	113.12661	39.987106	47.550117	114.797531	42.9109475	20.252491	113.9620705	-57.8496515	10.888985	105.0601615
26.275713	35.740921	112.433578	-7.222867	15.682058	109.721123	46.135033	-6.944467	113.08329	40.170441	47.622837	114.39048	43.152737	20.339185	113.736885	-57.598471	11.024931	105.705361
27.98827	35.188183	112.117233	-6.979735	15.773704	110.011276	46.434635	-6.85344	113.123878	40.366871	47.736855	114.093033	43.400753	20.4417075	113.6084555	-57.360223	11.1057005	106.4140965
29.520422	34.520401	112.698555	-6.798718	15.865911	110.282875	46.703316	-6.756372	113.148438	40.556435	47.890884	113.848259	43.6298755	20.567256	113.4983485	-57.2273115	11.164566	107.0674015
29.675966	33.935959	112.288048	-6.653916	15.959774	110.457397	46.919304	-6.692819	113.069237	40.694298	48.045082	113.544426	43.806801	20.6761315	113.3068315	-57.114633	11.2434165	107.6079625
29.527929	33.315193	111.496399	-6.537405	16.051359	110.499893	47.056465	-6.63309	112.858833	40.78051	48.17799	113.205894	43.9184875	20.77245	113.0323635	-56.9932975	11.330268	107.9674225
29.575985	32.713676	111.679077	-6.466264	16.121071	110.434364	47.12151	-6.593482	112.544418	40.836208	48.283089	112.857864	43.978859	20.8448035	112.701141	-56.911387	11.3973385	108.167587
29.460712	31.778818	110.702774	-6.426118	16.169203	110.16922	47.143066	-6.539784	112.028183	40.797127	48.346554	112.516701	43.9700965	20.903385	112.272442	-56.8223325	11.435021	108.065998
29.336334	31.124601	110.891518	-6.444184	16.186459	109.963287	47.129723	-6.500191	111.710037	40.713348	48.370247	112.412903	43.9215355	20.935028	112.06147	-56.8099035	11.43789	107.865104
29.201015	30.501688	110.097137	-6.479211	16.212002	109.777245	47.09964	-6.438866	111.398064	40.609013	48.409134	112.358391	43.8543265	20.985134	111.8782275	-56.8127485	11.43887	107.6762625
28.969257	29.932821	110.457588	-6.509918	16.277136	109.643211	47.037468	-6.338105	111.105766	40.501076	48.463242	112.326393	43.769272	21.0625685	111.7160795	-56.789108	11.4917035	107.5703425
28.689598	29.319569	109.856987	-6.557716	16.355047	109.595383	46.981083	-6.252138	110.845169	40.410091	48.551605	112.314011	43.695587	21.1497335	111.57959	-56.811019	11.5603605	107.611176
28.397804	28.640837	110.114098	-6.601193	16.458397	109.581841	46.907528	-6.157027	110.619354	40.326683	48.637806	112.295532	43.6171055	21.2403895	111.457443	-56.8194915	11.6764045	107.706239
28.106722	28.00668	109.836136	-6.62172	16.587591	109.625748	46.830692	-6.084296	110.409508	40.302547	48.726379	112.262848	43.5666195	21.3210415	111.336178	-56.8100595	11.8541405	107.915318
27.608213	27.031475	109.532776	-6.644006	16.777599	109.683731	46.749203	-6.019851	110.082649	40.326385	48.851608	112.180756	43.537794	21.4158785	111.1317025	-56.825806	12.1393195	108.2357595
27.206335	26.320782	109.443321	-6.637886	16.887573	109.65892	46.70118	-5.997802	109.870232	40.363598	48.937248	112.05146	43.532389	21.469723	110.960846	-56.808161	12.305423	108.356994
26.828009	25.615055	109.352554	-6.583549	16.951511	109.505333	46.715729	-6.004112	109.693436	40.414173	49.008392	111.93602	43.564951	21.50214	110.814728	-56.732049	12.400882	108.195938
26.455685	24.865719	109.006546	-6.532685	16.943016	109.174469	46.77322	-6.011781	109.575356	40.45628	49.018867	111.796799	43.61475	21.503543	110.6860775	-56.68012	12.382489	107.6628605
26.014858	24.141098	108.599838	-6.508773	16.882757	108.738853	46.831047	-6.064639	109.519958	40.462109	48.992264	111.564232	43.646578	21.4638125	110.542095	-56.664124	12.3017015	106.935611
25.522427	23.366274	108.207581	-6.485795	16.804272	108.33799	46.848442	-6.131443	109.546829	40.399193	48.909195	111.2052	43.6238175	21.388876	110.3760145	-56.5954075	12.219668	106.2999655
25.038443	22.524891	107.919167	-6.456403	16.707005	108.066048	46.858273	-6.238113	109.664711	40.350883	48.791496	110.747169	43.604578	21.2766915	110.20594	-56.517384	12.1373185	105.926156
24.218048	21.366194	107.706192	-6.398882	16.526203	107.941017	46.898472	-6.488949	109.961975	40.382645	48.542698	110.086967	43.6405585	21.0268745	110.024471	-56.4383225	12.0255315	105.857563
23.591627	20.626017	107.620476	-6.367177	16.357143	107.937279	46.909081	-6.717875	110.185448	40.473412	48.32357	109.768143	43.6912465	20.8028475	109.9767955	-56.4256005	11.9114385	105.8977625
22.956593	19.866287	107.575821	-6.338376	16.168045	107.909645	46.859314	-6.972297	110.340477	40.584816	48.059483	109.504303	43.722065	20.543593	109.92239	-56.398817	11.792497	105.8969
22.347931	19.128216	107.453857	-6.325413	15.982537	107.809135	46.75333	-7.252468	110.416916	40.682621	47.769974	109.216454	43.7179755	20.258753	109.816685	-56.3688015	11.706321	105.801585
21.587793	18.532539	107.329727	-6.336101	15.855137	107.671059	46.595741	-7.520735	110.396996	40.779488	47.499535	108.916046	43.6876145	19.9894	109.656521	-56.3598165	11.720874	105.685597
20.896854	17.995848	107.148193	-6.358701	15.775482	107.580292	46.391533	-7.734035	110.238335	40.88002	47.271576	108.698532	43.6357765	19.7687705	109.4684335	-56.3531785	11.7821935	105.6921505
20.155849	17.528654	107.062111	-6.400893	15.771445	107.610214	46.135635	-7.887937	109.960724	40.951473	47.106564	108.655838	43.543554	19.6093135	109.308281	-56.34534	11.9335765	105.912147
19.017284	16.915344	107.115601	-6.557721	15.871499	107.791481	45.746437	-7.942502	109.531166	41.019505	47.086483	108.951477	43.382971	19.5719905	109.2413215	-56.498413	12.1710075	106.3416405
18.233681	16.635902	107.231697	-6.727159	16.024046	107.968475	45.522575	-7.874824	109.216904	40.984066	47.190971	109.327423	43.2533205	19.6580735	109.2721635	-56.7076385	12.3900185	106.6647865
17.427605	16.408823	107.324242	-6.943882	16.243641	108.171989	45.282383	-7.705379	108.86351	40.865616	47.363518	109.783783	43.0739995	19.8290695	109.3236465	-56.9617635	12.6582125	107.0203315
16.591635	16.237112	107.42308	-7.203501	16.501383	108.392159	45.008476	-7.449909	108.508194	40.697083	47.57959	110.231339	42.8527795	20.0648405	109.3697665	-57.2597815	12.9379255	107.4145515
15.729429	16.031174	107.540771	-7.461502	16.767717	108.615967	44.749332	-7.185929	108.175919	40.485119	47.804111	110.680702	42.6172255	20.309091	109.4283105	-57.5402295	13.226343	107.8036235
14.945123	15.819942	107.635841	-7.712585	17.034338	108.810699	44.514091	-6.935604	107.850014	40.269627	48.009033	111.131943	42.391859	20.5367145	109.4909785	-57.817029	13.5319615	108.1304195
14.139149	15.634058	107.683754	-7.942466	17.295362	108.956146	44.24567	-6.699904	107.51799	40.101589	48.197472	111.545113	42.1736295	20.748784	109.5315515	-58.0585615	13.84194	108.3807405
12.912497	15.249459	107.633949	-8.246221	17.662529	109.156868	43.84034	-6.382895	106.999863	39.871998	48.43919	112.035301	41.856169	21.0281475	109.517582	-58.348611	14.2969105	108.796154
12.122621	14.948702	107.635841	-8.378013	17.904577	109.288445	43.642071	-6.197803	106.782272	39.739079	48.575489	112.183044	41.690575	21.188843	109.482658	-58.446601	14.620311	109.094232
11.415	14.584162	107.633553	-8.453324	18.125654	109.385345	43.56459	-6.060264	106.709579	39.68013	48.71244	112.229225	41.62236	21.326088	109.469402	-58.529008	14.92522	109.301288
10.713469	14.206728	107.679962	-8.460623	18.315786	109.423027	43.562679	-5.982448	106.797638	39.649746	48.835419	112.155472	41.6062125	21.4264855	109.476555	-58.5274585	15.2050865	109.369499
9.997823	13.683597	107.619667	-8.448893	18.442299	109.375359	43.620316	-5.977673	107.014977	39.649899	48.878082	111.975876	41.6351075	21.4502045	109.4954265	-58.5328935	15.4343935	109.2552915
9.323674	13.159971	107.596397	-8.412547	18.519379	109.247574	43.683208	-6.054303	107.307388	39.686985	48.85849	111.760712	41.6850965	21.4020935	109.53405	-58.5101905	15.6366645	108.961098
8.655603	12.54819	107.551941	-8.379732	18.532537	109.080215	43.740372	-6.195423	107.656769	39.775116	48.781864	111.525635	41.757744	21.2932205	109.591202	-58.517208	15.7718535	108.569228
7.685528	11.619668	107.526863	-8.360819	18.493206	108.86451	43.742882	-6.479523	108.140358	39.894623	48.572113	111.185898	41.8187525	21.046295	109.663128	-58.5403905	15.940117	108.065892
6.99529	10.955264	107.505623	-8.372809	18.457697	108.792664	43.684422	-6.668163	108.40863	39.979515	48.417763	111.009232	41.8319685	20.8748	109.708931	-58.5775865	16.040594	107.876397
6.304254	10.29349	107.558548	-8.409996	18.434822	108.767342	43.60107	-6.828645	108.677673	40.039139	48.273911	110.888496	41.8201045	20.722633	109.7830845	-58.6400965	16.147011	107.7515995
5.620278	9.6256	107.646599	-8.454297	18.430717	108.774689	43.533749	-6.947552	108.940109	40.071983	48.178528	110.838066	41.802866	20.615488	109.8890875	-58.71146	16.245946	107.6602905
4.923602	9.032039	107.752144	-8.506486	18.43276	108.808365	43.480988	-7.052452	109.184418	40.099178	48.093361	110.825935	41.790083	20.5204545	110.0051765	-58.803055	16.3450655	107.6115535
4.192309	8.372478	107.796432	-8.548131	18.437672	108.831337	43.428074	-7.116748	109.410965	40.099472	48.038166	110.834869	41.763773	20.460709	110.122917	-58.860035	16.414635	107.539757
3.440042	7.77242	107.879272	-8.56776	18.441149	108.844254	43.38546	-7.190116	109.628967	40.1464	47.93306	110.833633	41.76593	20.371472	110.2313	-58.90145	16.510826	107.457208
2.363104	6.880058	107.977554	-8.569328	18.425011	108.831764	43.386032	-7.313249	109.930923	40.169098	47.861107	110.779846	41.777565	20.273929	110.3553845	-58.916221	16.576093	107.3081435
1.630665	6.35843	108.010231	-8.544904	18.386925	108.792747	43.408703	-7.402688	110.121452	40.211765	47.781792	110.736443	41.810234	20.189552	110.4289475	-58.900042	16.584298	107.1565465
0.866201	5.831379	108.016922	-8.507512	18.356459	108.736244	43.435104	-7.471989	110.294678	40.251019	47.713181	110.638763	41.8430615	20.120596	110.4667205	-58.8580855	16.592322	107.0057675
0.061473	5.322186	108.022438	-8.455251	18.339823	108.662674	43.461861	-7.520543	110.471191	40.303612	47.64743	110.50769	41.8827365	20.0634435	110.4894405	-58.7932385	16.6162025	106.8359075
-0.703806	4.868188	108.045494	-8.414236	18.317661	108.574203	43.514595	-7.597088	110.641388	40.37582	47.589993	110.349609	41.9452075	19.9964525	110.4954985	-58.7736795	16.6388695	106.6529075
-1.475405	4.511427	108.044899	-8.344781	18.283642	108.476868	43.531876	-7.645985	110.814476	40.42326	47.523895	110.158157	41.977568	19.938955	110.4863165	-58.66713	16.628329	106.4674195
-2.304087	4.194441	108.043251	-8.312361	18.269495	108.393906	43.568375	-7.69489	110.990562	40.470825	47.464134	109.980537	42.0196	19.884622	110.4855495	-58.644322	16.654368	106.3022625
-3.61245	3.789422	108.071289	-8.247267	18.273773	108.302032	43.624741	-7.751436	111.260239	40.566841	47.407043	109.774742	42.095791	19.8278035	110.5174905	-58.590325	16.7197425	106.0865735
-4.453992	3.636264	108.093834	-8.190029	18.287594	108.266975	43.654789	-7.761709	111.402534	40.664146	47.398121	109.716354	42.1594675	19.818206	110.559444	-58.5395255	16.756982	105.974506
-5.290918	3.593659	108.069107	-8.12317	18.321505	108.26329	43.672756	-7.759412	111.454453	40.769897	47.406342	109.703575	42.2213265	19.823465	110.579014	-58.4676665	16.819545	105.947566
-6.195667	3.60569	108.069626	-8.04512	18.365211	108.308578	43.691837	-7.742234	111.385475	40.862816	47.428356	109.722458	42.2773265	19.843061	110.5539665	-58.3675665	16.887361	106.0631895
-7.091116	3.683093	108.066406	-7.943835	18.441191	108.388115	43.712448	-7.68879	111.279991	40.986515	47.454407	109.765991	42.3494815	19.8828085	110.522991	-58.2371515	16.9995735	106.253239
-7.952322	3.82941	108.065811	-7.832637	18.544277	108.492073	43.740921	-7.612895	111.131134	41.101288	47.526924	109.857872	42.4211045	19.9570145	110.494503	-58.0863785	17.1315395	106.489643
-8.807485	4.066882	108.079254	-7.717205	18.665272	108.607697	43.80109	-7.51088	110.951126	41.184185	47.630383	110.005363	42.4926375	20.0597515	110.4782445	-57.9270475	17.2707925	106.7371495
-10.136146	4.530684	108.092178	-7.557591	18.858784	108.77285	43.935631	-7.339001	110.705162	41.389229	47.817398	110.272476	42.66243	20.2391985	110.488819	-57.777612	17.4783695	107.056881
-10.999917	4.868736	108.079384	-7.446264	18.980093	108.855392	44.016472	-7.215334	110.547066	41.506958	47.92627	110.431625	42.761715	20.355468	110.4893455	-57.654243	17.604718	107.2214385
-11.798254	5.234312	108.084579	-7.356465	19.08758	108.942245	44.08725	-7.107649	110.390129	41.593025	48.013435	110.575531	42.8401375	20.452893	110.48283	-57.5530675	17.722267	107.40166
-12.612189	5.676338	108.064095	-7.280342	19.156572	108.997978	44.170509	-7.017995	110.271851	41.626263	48.101437	110.753014	42.898386	20.541721	110.5124325	-57.45907	17.771423	107.4835235
-13.431704	6.149918	108.041573	-7.197375	19.200043	109.02375	44.259037	-6.964122	110.200081	41.7243	48.149323	110.878014	42.9916685	20.5926005	110.5390475	-57.3864185	17.8074855	107.5084525
-14.227098	6.632427	107.998337	-7.134377	19.207619	109.01123	44.355061	-6.951945	110.17971	41.784573	48.170982	110.954453	43.069817	20.6095185	110.5670815	-57.338571	17.8057195	107.4553785
-14.973304	7.085636	107.968056	-7.078105	19.203005	108.987961	44.435589	-6.986732	110.199867	41.849804	48.138737	110.937859	43.1426965	20.5760025	110.568863	-57.2989065	17.8300075	107.407059
-16.031797	7.879522	108.039391	-6.990834	19.164852	108.979584	44.502178	-7.121651	110.319229	41.939163	48.005749	110.785507	43.2206705	20.442049	110.552368	-57.2023385	17.887655	107.4068
-16.735481	8.461942	108.185112	-6.953609	19.109621	109.05217	44.520588	-7.291231	110.464134	42.02137	47.847523	110.646965	43.270979	20.278146	110.5555495	-57.178197	17.941096	107.5487905
-17.416842	9.040942	108.382561	-6.90045	18.997751	109.178841	44.527901	-7.485613	110.614944	42.123459	47.65234	110.543182	43.32568	20.0833635	110.579063	-57.12658	17.9121385	107.778619
-18.033678	9.581747	108.660637	-6.830874	18.879333	109.389244	44.539139	-7.686647	110.714447	42.211342	47.452663	110.459373	43.3752405	19.883008	110.58691	-57.0369885	17.875658	108.191578
-18.610287	10.173491	109.019455	-6.745701	18.713352	109.663452	44.551903	-7.880239	110.765121	42.324352	47.2533	110.393311	43.4381275	19.6865305	110.579216	-56.9295295	17.7401735	108.747688
-19.146282	10.840961	109.343491	-6.636222	18.541889	109.915794	44.590694	-8.04563	110.816612	42.422867	47.082199	110.414436	43.5067805	19.5182845	110.615524	-56.7792245	17.5654935	109.216064
-19.653078	11.527299	109.574234	-6.531963	18.362354	110.11013	44.691189	-8.196982	110.8536	42.555046	46.930183	110.468056	43.6231175	19.3666005	110.660828	-56.6870435	17.3581075	109.559432
-20.317497	12.492075	109.608627	-6.352427	18.152601	110.182762	44.87627	-8.397632	110.782852	42.748688	46.740734	110.610748	43.812479	19.171551	110.6968	-56.517333	17.133651	109.668724
-20.702345	13.246804	109.474274	-6.229446	18.035227	110.080299	44.966785	-8.527767	110.619736	42.910622	46.628189	110.674217	43.9387035	19.050211	110.6469765	-56.3975955	17.020243	109.5136215
-21.032724	14.067518	109.250519	-6.111049	17.95697	109.896156	45.036163	-8.622266	110.391747	43.063545	46.53616	110.707428	44.049854	18.956947	110.5495875	-56.271952	16.956993	109.2427245
-21.337084	14.868806	108.979073	-5.984539	17.905521	109.652756	45.091179	-8.686198	110.134216	43.249748	46.456909	110.710434	44.1704635	18.8853555	110.422325	-56.1395415	16.9256865	108.883187
-21.616182	15.635962	108.620598	-5.864584	17.904642	109.3778	45.163242	-8.689232	109.930954	43.407726	46.437275	110.717537	44.285484	18.8740215	110.3242455	-56.014652	16.9352625	108.4313545
-21.806334	16.446564	108.310471	-5.777383	17.927069	109.122337	45.288635	-8.653104	109.776726	43.484642	46.474968	110.75592	44.3866385	18.910932	110.266323	-55.9414045	16.943206	107.978351
-21.964554	17.315535	108.10627	-5.678159	17.985317	108.954033	45.414097	-8.578209	109.685242	43.50457	46.542503	110.749962	44.4593335	18.982147	110.217602	-55.8156515	16.988487	107.690464
-22.120737	18.601263	108.069038	-5.537578	18.044266	108.867897	45.58839	-8.488533	109.672966	43.652679	46.60722	110.680008	44.6205345	19.0593435	110.176487	-55.6956905	17.0291885	107.559307
-22.246248	19.391092	108.269867	-5.457101	18.067167	109.020996	45.682396	-8.455828	109.689293	43.666222	46.628334	110.621521	44.674309	19.086253	110.155407	-55.588511	17.048081	107.886585
-22.274553	20.165253	108.669518	-5.380547	18.076883	109.325455	45.750187	-8.434255	109.776901	43.710754	46.623646	110.542442	44.7304705	19.0946955	110.1596715	-55.4915645	17.0590705	108.4912385
-22.230371	20.984137	109.222565	-5.29424	18.066702	109.748543	45.812534	-8.425006	109.907188	43.750618	46.600677	110.499718	44.781576	19.0878355	110.203453	-55.370056	17.0455685	109.293633
-22.141956	21.789892	109.831284	-5.217923	18.040218	110.245476	45.889236	-8.451505	110.073158	43.797729	46.574402	110.500648	44.8434825	19.0614485	110.286903	-55.2793285	17.0189875	110.204049
-21.968735	22.540699	110.43692	-5.132736	17.984537	110.703087	45.968376	-8.500664	110.229401	43.849945	46.554886	110.55722	44.9091605	19.027111	110.3933105	-55.1746325	16.941963	111.0128635
-21.821871	23.325777	110.814194	-5.056268	17.908724	111.020401	46.059792	-8.558314	110.26783	43.946312	46.525215	110.62529	45.003052	18.9834505	110.44656	-55.115588	16.8339975	111.594242
-21.450274	24.450579	110.939117	-4.885721	17.737417	111.087692	46.176628	-8.66543	110.029076	44.179962	46.455036	110.671806	45.178295	18.894803	110.350441	-54.949737	16.580031	111.824943
-21.132118	25.193516	110.665802	-4.775284	17.620987	110.825577	46.262897	-8.709887	109.716904	44.313766	46.427059	110.662964	45.2883315	18.858586	110.189934	-54.8388995	16.383388	111.46122
-20.750719	25.892662	110.261703	-4.676825	17.544569	110.417511	46.361534	-8.684144	109.444191	44.40274	46.448135	110.580467	45.382137	18.8819955	110.012329	-54.735787	16.2071425	110.822693
-20.323915	26.641682	109.75351	-4.606782	17.532978	109.978737	46.496052	-8.60372	109.285614	44.408703	46.524109	110.419777	45.4523775	18.9601945	109.8526955	-54.6659415	16.1057615	110.1047785
-19.883722	27.369213	109.223297	-4.540865	17.574034	109.591248	46.655254	-8.492349	109.306252	44.423389	46.601604	110.223389	45.5393215	19.0546275	109.7648205	-54.6210515	16.0934405	109.4176755
-19.382381	28.058657	108.752106	-4.475099	17.606873	109.311523	46.832867	-8.437815	109.510406	44.44976	46.651043	110.055092	45.6413135	19.106614	109.782749	-54.5915115	16.107132	108.840297
-18.869284	28.690296	108.340775	-4.398329	17.59391	109.099998	46.9646	-8.436539	109.818863	44.546555	46.64991	109.915924	45.7555775	19.1066855	109.8673935	-54.5522355	16.0811345	108.3326025
-17.921219	29.613403	107.980522	-4.259156	17.474991	108.966568	47.137325	-8.549095	110.312187	44.674255	46.523212	109.725098	45.90579	18.9870585	110.0186425	-54.424102	15.9629235	107.9144935
-17.306576	30.191208	107.894814	-4.161803	17.327181	109.011665	47.256325	-8.675564	110.627129	44.796276	46.374714	109.613731	46.0263005	18.849575	110.12043	-54.3499065	15.804787	107.9029
-16.632284	30.746019	107.915703	-4.055539	17.142708	109.144302	47.388039	-8.833778	110.918983	44.825401	46.245178	109.639297	46.10672	18.7057	110.27914	-54.217798	15.579716	108.009464
-15.980141	31.267298	108.020988	-3.939727	16.912882	109.344521	47.53941	-9.020998	111.099503	45.042133	46.044777	109.527878	46.2907715	18.5118895	110.3136905	-54.1702255	15.3138745	108.3753515
-15.236075	31.819872	108.248245	-3.821138	16.667841	109.566139	47.669201	-9.194567	111.193718	45.14003	45.872559	109.511162	46.4046155	18.338996	110.35244	-54.0468915	14.996686	108.779838
-14.485982	32.394291	108.443085	-3.687103	16.424236	109.770714	47.791927	-9.375056	111.218437	45.14621	45.72303	109.593094	46.4690685	18.173987	110.4057655	-53.8432745	14.674485	109.1356625
-13.697253	32.958603	108.642242	-3.590323	16.196814	109.939316	47.895603	-9.521646	111.156441	45.252895	45.566719	109.553734	46.574249	18.0225365	110.3550875	-53.754895	14.3710915	109.5235445
-12.532532	33.815483	108.869293	-3.482621	15.906455	110.084602	48.051323	-9.672841	110.937798	45.367687	45.4161	109.715988	46.709505	17.8716295	110.326893	-53.674747	13.9412805	109.842311
-11.66224	34.423283	109.014343	-3.436611	15.723745	110.088898	48.158817	-9.763267	110.651711	45.427521	45.355839	109.918663	46.793169	17.796286	110.285187	-53.666391	13.651204	109.892609
-10.824771	34.987194	109.252457	-3.410225	15.548926	110.051331	48.206974	-9.821866	110.215508	45.466682	45.306812	110.168648	46.836828	17.742473	110.192078	-53.657278	13.355379	109.910584
-9.941034	35.542885	109.542061	-3.415998	15.414225	110.024895	48.206524	-9.81558	109.619476	45.484127	45.311169	110.519005	46.8453255	17.7477945	110.0692405	-53.6773215	13.0806555	109.9805495
-8.978825	36.134602	110.013138	-3.447523	15.313774	110.01445	48.145729	-9.703629	108.901176	45.455898	45.373135	110.95681	46.8008135	17.834753	109.928993	-53.6958595	12.792795	110.099907
-8.036249	36.658169	110.563995	-3.472896	15.281261	110.028717	48.106091	-9.49071	108.146309	45.390076	45.497177	111.463821	46.7480835	18.0032335	109.805065	-53.6938755	12.5592885	110.252369
-7.082657	37.091984	111.203369	-3.511091	15.314274	110.133896	48.080971	-9.187952	107.428062	45.284817	45.684414	111.992432	46.682894	18.248231	109.710247	-53.705076	12.380317	110.557545
-5.481489	37.663769	112.207428	-3.559306	15.476092	110.486649	48.034573	-8.625952	106.563019	45.072704	46.042404	112.72274	46.5536385	18.708226	109.6428795	-53.6722505	12.243958	111.3304185
-4.398596	37.946613	112.807343	-3.592881	15.674051	110.792992	48.025677	-8.220856	106.245842	44.954865	46.32626	113.158249	46.490271	19.052702	109.7020455	-53.676033	12.2954	111.8839385
-3.310798	38.103996	113.341476	-3.577773	15.898171	111.17115	48.078476	-7.853013	106.110321	44.842545	46.596737	113.551315	46.4605105	19.371862	109.830818	-53.6160565	12.42448	112.511482
-2.105446	38.16259	113.683891	-3.57793	16.069378	111.499336	48.14167	-7.553529	106.136276	44.77195	46.818592	113.88652	46.45681	19.6325315	110.011398	-53.61267	12.5062245	112.987274
-0.886844	38.08654	113.915459	-3.555519	16.229959	111.736694	48.230225	-7.356326	106.245163	44.751102	46.977341	114.186623	46.4906635	19.8105075	110.215893	-53.6017015	12.6494105	113.257495
0.313823	37.910336	113.93969	-3.556909	16.290585	111.86129	48.316338	-7.272058	106.415413	44.756817	47.07832	114.407051	46.5365775	19.903131	110.411232	-53.6503955	12.678039	113.311348
1.576941	37.573708	113.804245	-3.567836	16.307381	111.877213	48.376823	-7.261863	106.61937	44.805969	47.094025	114.534508	46.591396	19.916081	110.576939	-53.727068	12.698681	113.177487
3.546504	36.825939	113.461479	-3.604815	16.231297	111.802116	48.454792	-7.378366	107.005356	44.803295	47.049629	114.527214	46.6290435	19.8356315	110.766285	-53.8386735	12.6269625	112.837947
4.856911	36.151508	113.171181	-3.620991	16.133896	111.769882	48.498833	-7.50641	107.28331	44.793579	46.98473	114.462578	46.646206	19.73916	110.872944	-53.888188	12.528632	112.66682
6.215046	35.351051	112.881424	-3.648051	15.999864	111.794434	48.521008	-7.664721	107.626961	44.80788	46.867729	114.363815	46.664444	19.601504	110.995388	-53.960546	12.398224	112.59348
7.570407	34.440369	112.711082	-3.634001	15.866719	111.871483	48.552536	-7.831195	108.061623	44.824055	46.752911	114.302788	46.6882955	19.460858	111.1822055	-53.9562975	12.27258	112.5607605
8.967135	33.398804	112.500504	-3.652652	15.778444	111.968399	48.593788	-7.983644	108.573463	44.857666	46.658649	114.323853	46.725727	19.3375025	111.448658	-54.031031	12.2193855	112.48814
10.239267	32.363613	112.490288	-3.633443	15.694607	112.090858	48.679993	-8.101894	109.185051	44.868229	46.590843	114.420464	46.774111	19.2444745	111.8027575	-54.040997	12.1447395	112.3789585
11.730943	31.086975	112.393272	-3.63026	15.628486	112.228432	48.792744	-8.18577	109.87384	44.87756	46.548004	114.607941	46.835152	19.181117	112.2408905	-54.095672	12.075855	112.2159735
13.737315	29.214325	112.539032	-3.612444	15.59884	112.50621	48.951508	-8.267487	111.007355	44.891705	46.499126	114.940849	46.9216065	19.1158195	112.974102	-54.1464945	12.0818605	112.038318
15.183478	27.765465	112.571541	-3.61227	15.638457	112.665726	49.068413	-8.284706	111.811554	44.924717	46.530056	115.162422	46.996565	19.122675	113.486988	-54.221105	12.154239	111.844464
16.504187	26.353848	112.689903	-3.600437	15.75045	112.7686	49.173054	-8.264896	112.61277	44.994717	46.590649	115.358543	47.0838855	19.1628765	113.9856565	-54.2847595	12.3380235	111.5515435
17.788195	24.926685	112.792	-3.55162	15.924944	112.762604	49.282455	-8.201213	113.387474	45.095985	46.674072	115.556824	47.18922	19.2364295	114.472149	-54.29246	12.6134585	111.053059
19.120199	23.434689	112.849129	-3.482099	16.14015	112.642548	49.408424	-8.107971	114.097443	45.239475	46.790676	115.774368	47.3239495	19.3413525	114.9359055	-54.2881475	12.9389475	110.3491905
20.320814	21.95018	112.977684	-3.356005	16.380764	112.440147	49.527294	-8.02027	114.777817	45.428638	46.901413	115.987648	47.477966	19.4405715	115.3827325	-54.189976	13.3209565	109.4975615
21.512894	20.455233	113.021873	-3.208209	16.658237	112.179436	49.66795	-7.919577	115.342285	45.675407	47.020412	116.126869	47.6716785	19.5504175	115.734577	-54.0880965	13.7660565	108.624295
23.186556	18.156036	112.99791	-2.9168	17.094896	111.660973	49.905266	-7.734151	115.892372	46.058117	47.224365	116.207733	47.9816915	19.745107	116.0500525	-53.8152915	14.444685	107.2718935
24.241568	16.589226	112.917183	-2.64877	17.363825	111.312698	50.097477	-7.630457	116.040611	46.344696	47.327633	116.065742	48.2210865	19.848588	116.0531765	-53.5186265	14.879062	106.5722195
25.155052	15.01796	112.756371	-2.341105	17.558958	111.005295	50.28606	-7.536047	116.013184	46.666977	47.388821	115.782204	48.4765185	19.926387	115.897694	-53.1587285	15.191529	106.112896
26.04442	13.404136	112.54361	-2.03285	17.708824	110.757996	50.49025	-7.504969	115.893616	46.980415	47.407307	115.396034	48.7353325	19.951169	115.644825	-52.8010325	15.466479	105.871167
26.790863	11.837188	112.366066	-1.703198	17.810839	110.548737	50.704895	-7.49557	115.742661	47.306488	47.371681	114.906403	49.0056915	19.9380555	115.324532	-52.4120875	15.6836225	105.772942
27.440006	10.217019	112.122406	-1.412589	17.864202	110.3274	50.920589	-7.52725	115.552032	47.590115	47.298199	114.400276	49.255352	19.8854745	114.976154	-52.08053	15.8429295	105.678646
27.99803	8.571278	111.914719	-1.145501	17.853302	110.09005	51.147289	-7.595502	115.333405	47.844028	47.236042	113.874138	49.4956585	19.82027	114.6037715	-51.7866605	15.886334	105.5763285
28.673494	6.094228	111.536667	-0.792079	17.720652	109.632362	51.456123	-7.727445	114.967361	48.144085	47.130493	113.115646	49.800104	19.701524	114.0415035	-51.384262	15.73978	105.2232205
28.992182	4.518676	111.27198	-0.626669	17.605331	109.333405	51.642925	-7.801683	114.688515	48.307816	47.043575	112.593185	49.9753705	19.620946	113.64085	-51.2287085	15.589716	105.02596
29.198208	2.998816	111.008392	-0.460528	17.464062	108.988808	51.79451	-7.852435	114.418533	48.404167	46.99337	112.074265	50.0993385	19.5704675	113.246399	-51.0203945	15.3576565	104.731217
29.318819	1.478783	110.783875	-0.317114	17.318743	108.669128	51.953529	-7.909624	114.168167	48.532726	46.877785	111.563873	50.2431275	19.4840805	112.86602	-50.8773555	15.1534055	104.472236
29.360748	-0.024038	110.584518	-0.197642	17.167297	108.355698	52.078926	-7.957215	113.948021	48.555279	46.835495	111.056755	50.3171025	19.43914	112.502388	-50.7123865	14.895454	104.209008
29.314985	-1.428706	110.396317	-0.082942	17.027115	108.057747	52.17942	-8.011825	113.722839	48.575691	46.769558	110.523178	50.3775555	19.3788665	112.1230085	-50.5434395	14.6753635	103.9924855
29.161966	-2.789883	110.263336	0.027383	16.882919	107.76442	52.2649	-8.103259	113.528465	48.67226	46.595715	109.99762	50.46858	19.246228	111.7630425	-50.413814	14.51961	103.7657975
28.811323	-4.792275	110.056366	0.156302	16.672127	107.349182	52.342342	-8.240059	113.302254	48.770115	46.388584	109.270706	50.5562285	19.0742625	111.28648	-50.2436245	14.2699915	103.411884
28.461834	-6.001149	109.956001	0.229388	16.540073	107.115768	52.385151	-8.32503	113.193001	48.839153	46.257706	108.843483	50.612152	18.966338	111.018242	-50.153376	14.113808	103.213294
28.016886	-7.104048	109.939018	0.304216	16.428944	106.933105	52.418648	-8.394356	113.112549	48.898621	46.141819	108.467064	50.6586345	18.8737315	110.7898065	-50.0502025	13.9841565	103.0764035
27.513826	-8.194626	109.887329	0.380305	16.32325	106.846001	52.452396	-8.462345	113.028656	48.940777	46.036415	108.155754	50.6965865	18.787035	110.592205	-49.9359765	13.859465	103.099797
26.951462	-9.154	109.917938	0.477471	16.230808	106.865372	52.504868	-8.514296	112.946793	48.978958	45.936661	107.921509	50.741913	18.7111825	110.434151	-49.786971	13.7504335	103.296593
26.317926	-9.999586	109.959236	0.569925	16.151697	106.992401	52.568604	-8.533542	112.879547	49.024296	45.873924	107.781029	50.79645	18.670191	110.330288	-49.6566	13.633203	103.654514
25.623131	-10.712209	110.063622	0.651073	16.114513	107.193138	52.650337	-8.533771	112.829544	49.076366	45.851006	107.710983	50.8633515	18.6586175	110.2702635	-49.5612055	13.5704085	104.1160125
24.474957	-11.64407	110.148796	0.74815	16.105146	107.546494	52.770477	-8.475089	112.759796	49.115925	45.906975	107.756996	50.943201	18.715943	110.258396	-49.446901	13.494349	104.834592
23.646299	-12.129089	110.17305	0.797734	16.103788	107.743965	52.851772	-8.409706	112.68972	49.138371	45.994396	107.885155	50.9950715	18.792345	110.2874375	-49.3996035	13.415231	105.2004925
22.808336	-12.504541	110.090485	0.852243	16.116814	107.893982	52.938126	-8.341239	112.589966	49.172203	46.101528	108.043961	51.0551645	18.8801445	110.3169635	-49.3506785	13.3534835	105.4710005
21.91958	-12.779953	109.972572	0.909013	16.138966	107.986382	53.038113	-8.264443	112.449799	49.192764	46.207191	108.213135	51.1154385	18.971374	110.331467	-49.2974125	13.306558	105.641297
20.999168	-13.010955	109.770271	0.987923	16.150167	108.057426	53.133125	-8.17864	112.286201	49.212624	46.327	108.361458	51.1728745	19.07418	110.3238295	-49.1970285	13.226154	105.7910225
20.07427	-13.113934	109.614647	1.03623	16.16614	108.114304	53.247326	-8.086532	112.134827	49.210728	46.441296	108.48436	51.229027	19.177382	110.3095935	-49.156567	13.154898	105.9190145
19.139143	-13.124582	109.488152	1.09136	16.178329	108.185341	53.355282	-8.00731	112.006966	49.186367	46.54665	108.572601	51.2708245	19.26967	110.2897835	-49.0881045	13.086988	106.0808985
17.694054	-12.990306	109.407997	1.148444	16.202814	108.304153	53.488094	-7.909411	111.910141	49.153648	46.641205	108.649315	51.320871	19.365897	110.279728	-49.023983	13.039731	106.328578
16.616995	-12.799703	109.420189	1.18068	16.203176	108.392418	53.556938	-7.892574	111.875443	49.140301	46.66341	108.652832	51.3486195	19.385418	110.2641375	-48.9872595	13.020934	106.5206985
15.61905	-12.550519	109.415909	1.195857	16.188038	108.460533	53.585773	-7.906005	111.842598	49.140228	46.653717	108.640839	51.3630005	19.373856	110.2417185	-48.9712865	13.00222	106.6793475
14.626178	-12.227921	109.383736	1.217958	16.142172	108.503197	53.601055	-7.952061	111.800896	49.151806	46.610909	108.618484	51.3764305	19.329424	110.20969	-48.9405145	12.95492	106.796704
13.599841	-11.858506	109.347488	1.25659	16.087463	108.541992	53.623463	-8.014335	111.749031	49.171814	46.55114	108.579124	51.3976385	19.2684025	110.1640775	-48.8844585	12.9065235	106.9199065
12.575655	-11.405872	109.301666	1.307986	16.02442	108.593391	53.65947	-8.07966	111.684692	49.19154	46.482384	108.565231	51.425505	19.201362	110.1249615	-48.809533	12.847478	107.0618205
11.613543	-10.913109	109.24733	1.361055	15.978384	108.666672	53.697456	-8.116805	111.629143	49.222885	46.442734	108.592522	51.4601705	19.1629645	110.1108325	-48.7380605	12.7938035	107.2225115
10.171623	-9.999948	109.217453	1.401002	15.992643	108.865753	53.748615	-8.117789	111.50985	49.263279	46.461082	108.727249	51.505947	19.1716465	110.1185495	-48.703943	12.8136395	107.6129565
9.188939	-9.273333	109.196007	1.394386	16.065376	109.055969	53.742207	-8.080891	111.403206	49.28009	46.525501	108.908401	51.5111485	19.222305	110.1558035	-48.7223765	12.908447	107.9561345
8.268847	-8.513183	109.170059	1.375634	16.166609	109.262718	53.729748	-8.005907	111.257759	49.285084	46.626263	109.141159	51.507416	19.310178	110.199459	-48.756148	13.02304	108.325977
7.394688	-7.712432	109.140411	1.354808	16.281796	109.480309	53.716408	-7.909639	111.071075	49.264503	46.751411	109.401917	51.4904555	19.420886	110.236496	-48.7808395	13.142706	108.724122
6.509027	-6.830392	109.136353	1.330542	16.414204	109.706161	53.691048	-7.804774	110.882172	49.235489	46.894737	109.669197	51.4632685	19.5449815	110.2756845	-48.8021845	13.2834265	109.1366375
5.638779	-5.901217	109.159851	1.30672	16.557627	109.923187	53.685581	-7.668268	110.723648	49.201004	47.053642	109.922302	51.4432925	19.692687	110.322975	-48.8298525	13.422567	109.523399
4.868994	-4.998312	109.234573	1.265573	16.695517	110.115494	53.68029	-7.534644	110.644516	49.150894	47.210911	110.13269	51.415592	19.8381335	110.388603	-48.884446	13.5529005	109.842385
3.757574	-3.575758	109.410667	1.184471	16.906748	110.35379	53.649151	-7.372029	110.634544	49.075382	47.402275	110.342667	51.3622665	20.015123	110.4886055	-48.9933245	13.798373	110.2189745
3.048489	-2.584868	109.597946	1.10508	17.033178	110.525253	53.593678	-7.311436	110.694061	49.006252	47.483784	110.401276	51.299965	20.086174	110.5476685	-49.089805	13.980182	110.5028375
2.389853	-1.602021	109.851387	1.008063	17.142742	110.714462	53.488899	-7.304533	110.821709	48.948471	47.515217	110.417542	51.218685	20.105342	110.6196255	-49.202559	14.180142	110.8092985
1.817718	-0.655996	110.155914	0.887989	17.226316	110.939201	53.3503	-7.360056	111.010239	48.919575	47.498497	110.448204	51.1349375	20.0692205	110.7292215	-49.3589595	14.3834115	111.1491805
1.300856	0.290268	110.508743	0.760075	17.288183	111.210953	53.223915	-7.476763	111.221909	48.912025	47.448959	110.511307	51.06797	19.986098	110.866608	-49.54782	14.590268	111.555298
0.836614	1.289817	110.843369	0.612797	17.339869	111.498901	53.087021	-7.651807	111.464867	48.942547	47.370468	110.644676	51.014784	19.8593305	111.0547715	-49.78919	14.8204075	111.9430305
0.431411	2.293682	111.10376	0.439434	17.363884	111.742165	52.928265	-7.853494	111.711433	49.000683	47.281513	110.849808	50.964474	19.7140095	111.2806205	-50.085606	15.0137585	112.2037095
-0.121879	3.735111	111.255562	0.20869	17.361547	111.98243	52.691185	-8.129353	111.956039	49.08683	47.176247	111.262917	50.8890075	19.523447	111.609478	-50.4716275	15.199647	112.355382
-0.393222	4.674381	111.240494	0.07259	17.298315	112.011566	52.570007	-8.281487	112.034462	49.086483	47.144146	111.610878	50.828245	19.4313295	111.82267	-50.683065	15.1653005	112.200462
-0.5787	5.694191	111.16217	-0.074984	17.247177	112.026848	52.484928	-8.39388	112.076736	49.066967	47.160839	111.974777	50.7759475	19.3834795	112.0257565	-50.9259155	15.1108745	112.0279395
-0.721433	6.652222	111.052048	-0.19916	17.157543	111.954155	52.431892	-8.434772	112.111732	49.025528	47.181614	112.370811	50.72871	19.373421	112.2412715	-51.12703	14.941665	111.6670385
-0.829908	7.564125	110.917976	-0.331434	17.083418	111.890617	52.398838	-8.449965	112.168816	49.066357	47.184978	112.787994	50.7325975	19.3675065	112.478405	-51.3954655	14.7993295	111.302829
-0.909249	8.486773	110.841324	-0.483193	17.031595	111.870422	52.388565	-8.459429	112.257133	49.018589	47.189857	113.15007	50.703577	19.365214	112.7036015	-51.669963	14.697976	111.0372425
-0.885381	9.402246	110.823738	-0.616915	16.964151	111.847603	52.38018	-8.463509	112.37764	48.939693	47.186653	113.500847	50.6599365	19.361572	112.9392435	-51.8937665	14.56673	110.7559625
-0.805256	10.65652	110.900589	-0.815486	16.85985	111.887383	52.370697	-8.546106	112.667557	48.798222	47.182663	113.99617	50.5844595	19.3182785	113.3318635	-52.2154315	14.4014215	110.4429025
-0.724258	11.431795	110.991409	-0.95534	16.762362	111.959526	52.34922	-8.65254	112.932503	48.698494	47.159115	114.343117	50.523857	19.2532875	113.63781	-52.434537	14.2714365	110.281242
-0.677346	12.180655	111.093941	-1.074073	16.651651	112.04332	52.329945	-8.780754	113.216209	48.64357	47.098179	114.677368	50.4867575	19.1587125	113.9467885	-52.6349035	14.1445895	110.1398515
-0.51739	12.879017	111.228493	-1.198105	16.527538	112.121964	52.268757	-8.928626	113.503525	48.620289	46.992817	114.99704	50.444523	19.0320955	114.2502825	-52.840733	14.0229805	109.9936455
-0.436408	13.229404	111.308517	-1.323842	16.389996	112.178932	52.211315	-9.062799	113.783836	48.587452	46.848553	115.297249	50.3993835	18.892877	114.5405425	-53.0470675	13.887115	109.8173215
-0.384857	12.730119	111.354126	-1.444875	16.237501	112.243774	52.145363	-9.233633	114.068665	48.568024	46.679611	115.567902	50.3566935	18.722989	114.8182835	-53.2464435	13.752013	109.6692645
-0.282622	12.290697	111.418449	-1.556079	16.080591	112.313332	52.071243	-9.397114	114.364922	48.525684	46.515186	115.827873	50.2984635	18.559036	115.0963975	-53.4106215	13.602146	109.5302665
-0.227476	11.70437	111.581764	-1.711716	15.847558	112.453171	51.994209	-9.615817	114.838646	48.454956	46.224178	116.164253	50.2245825	18.3041805	115.5014495	-53.6480145	13.3909355	109.4048925
-0.255786	11.294768	111.706459	-1.803418	15.696639	112.572525	51.952511	-9.783157	115.223732	48.370811	46.032452	116.39093	50.161661	18.1246475	115.807331	-53.768497	13.2686305	109.337719
-0.356475	10.866537	111.871147	-1.908369	15.54621	112.709381	51.903458	-9.937945	115.66523	48.281143	45.82058	116.642105	50.0923005	17.9413175	116.1536675	-53.9090385	13.1511025	109.2650945
-0.458685	10.363934	112.011208	-2.037108	15.387337	112.843346	51.867603	-10.084319	116.137871	48.197266	45.611225	116.898705	50.0324345	17.763453	116.518288	-54.1066505	13.011221	109.168404
-0.705948	9.865456	112.121674	-2.153985	15.211498	112.938736	51.832764	-10.245232	116.600433	48.043625	45.437752	117.157829	49.9381945	17.59626	116.879131	-54.2461645	12.826736	108.998341
-1.007959	9.325735	112.176041	-2.288337	15.026465	112.990128	51.800346	-10.392172	117.016983	47.956085	45.257702	117.330406	49.8782155	17.432765	117.1736945	-54.4548895	12.620165	108.8065615
-1.26636	8.802654	112.1707	-2.423909	14.853655	112.963104	51.742237	-10.52048	117.352676	47.880577	45.101089	117.410744	49.811407	17.2903045	117.38171	-54.659225	12.4170055	108.544498
-1.732525	7.926688	112.075546	-2.595536	14.602147	112.837173	51.623909	-10.715115	117.687309	47.779694	44.884754	117.349884	49.7018015	17.0848195	117.5185965	-54.8928735	12.1194745	108.1557495
-2.079722	7.421471	112.003624	-2.675446	14.439559	112.779198	51.533623	-10.831326	117.74324	47.691727	44.736111	117.223106	49.612675	16.9523925	117.483173	-54.963567	11.9267255	108.075223
-2.482551	6.983267	111.982819	-2.730974	14.286828	112.757965	51.440083	-10.933642	117.697159	47.652935	44.590179	117.019913	49.546509	16.8282685	117.358536	-55.008457	11.7453875	108.157394
-2.970805	6.581884	112.016739	-2.748175	14.160935	112.784744	51.3717	-11.022143	117.5168	47.65115	44.483185	116.781891	49.511425	16.730521	117.1493455	-55.007775	11.591349	108.4201425
-3.407913	6.119591	111.984131	-2.768367	14.06223	112.833237	51.30307	-11.105187	117.266884	47.621201	44.413452	116.548965	49.4621355	16.6541325	116.9079245	-54.9988695	11.4703275	108.7585495
-4.118112	5.771441	111.976982	-2.722695	13.984097	112.858284	51.25227	-11.146935	116.980804	47.626057	44.410892	116.302826	49.4391635	16.6319785	116.641815	-54.8845535	11.3362155	109.074753
-4.737321	5.386016	111.968903	-2.690368	13.921973	112.859413	51.200016	-11.141855	116.678574	47.673943	44.439579	116.048767	49.4369795	16.648862	116.3636705	-54.8177155	11.195084	109.3551555
-5.650556	4.809414	111.908936	-2.615386	13.807882	112.82122	51.154129	-11.142348	116.353188	47.703396	44.456146	115.682472	49.4287625	16.656899	116.01783	-54.6595345	10.958865	109.62461
-6.291788	4.535629	111.911926	-2.585243	13.739774	112.784637	51.158478	-11.163227	116.232071	47.664051	44.429474	115.516922	49.4112645	16.6331235	115.8744965	-54.5817505	10.8464245	109.6947775
-7.020733	4.266088	111.869255	-2.573877	13.677088	112.74263	51.192146	-11.191652	116.18866	47.613163	44.422363	115.390526	49.4026545	16.6153555	115.789593	-54.5504085	10.7388205	109.695667
-7.794753	3.993544	111.812469	-2.591693	13.609636	112.704132	51.212482	-11.212434	116.17614	47.576862	44.447231	115.303551	49.394672	16.6173985	115.7398455	-54.578058	10.6018735	109.6684185
-8.57193	3.757278	111.825607	-2.620203	13.534551	112.699425	51.202721	-11.216815	116.165207	47.520252	44.454853	115.19381	49.3614865	16.619019	115.6795085	-54.6018925	10.450083	109.7193415
-9.32291	3.4895	111.844238	-2.6229	13.439109	112.734016	51.186432	-11.233341	116.147293	47.456924	44.44223	115.112099	49.321678	16.6044445	115.629696	-54.567478	10.2737735	109.838336
-10.078879	3.291661	111.928787	-2.628898	13.341114	112.808189	51.175243	-11.274351	116.138474	47.406322	44.407452	115.054718	49.2907825	16.5665505	115.596596	-54.5485785	10.1156775	110.019782
-11.27337	3.093399	112.119102	-2.606937	13.205472	112.987289	51.153309	-11.348167	116.1521	47.393913	44.348103	115.0131	49.273611	16.499968	115.5826	-54.487485	9.910976	110.391978
-12.161266	3.000481	112.251373	-2.604114	13.126273	113.12944	51.158409	-11.383991	116.137924	47.384815	44.281883	114.998177	49.271612	16.448946	115.5680505	-54.47984	9.8036	110.6908295
-12.983902	2.913497	112.428497	-2.58046	13.083208	113.266945	51.150696	-11.413042	116.113876	47.373116	44.24017	114.980789	49.261906	16.413564	115.5473325	-54.422826	9.752852	110.9865575
-13.772006	2.831653	112.50602	-2.53989	13.045793	113.360107	51.134556	-11.420198	116.05674	47.368137	44.222034	114.97538	49.2513465	16.400918	115.51606	-54.3311265	9.690668	111.204154
-14.559233	2.828735	112.593147	-2.513795	13.014579	113.420639	51.109993	-11.419996	115.963722	47.360249	44.199055	114.966942	49.235121	16.3895295	115.465332	-54.262711	9.6396285	111.375946
-15.377265	2.82175	112.592079	-2.49522	12.98455	113.448265	51.081635	-11.416194	115.805313	47.340374	44.182037	114.934502	49.2110045	16.3829215	115.3699075	-54.2014445	9.5861785	111.5266225
-16.289614	2.840478	112.592911	-2.489589	12.93523	113.437523	51.037724	-11.414378	115.550041	47.300987	44.14904	114.865982	49.1693555	16.367331	115.2080115	-54.1485335	9.503129	111.6670345
-17.52928	2.838974	112.589287	-2.476416	12.806233	113.33593	50.890762	-11.467583	114.99791	47.23864	44.058495	114.616821	49.064701	16.295456	114.8073655	-54.017533	9.31701	111.8644945
-18.306896	2.84433	112.579323	-2.499054	12.697175	113.256454	50.754482	-11.525239	114.537033	47.192421	44.004593	114.379158	48.9734515	16.239677	114.4580955	-53.9715595	9.154673	112.0548125
-19.106569	2.911856	112.703392	-2.528782	12.532277	113.179352	50.601166	-11.60468	114.12114	47.118195	43.898918	114.05809	48.8596805	16.147119	114.089615	-53.9172445	8.917435	112.269089
-19.894196	2.940199	112.793221	-2.604783	12.364829	113.188644	50.447155	-11.735268	113.831139	46.854336	43.759308	113.844559	48.6507455	16.01202	113.837849	-53.8603115	8.717638	112.539439
-20.771635	3.008988	113.005356	-2.66942	12.177832	113.276482	50.302666	-11.878551	113.710091	46.712818	43.584957	113.579453	48.507742	15.853203	113.644772	-53.846582	8.502461	112.908192
-21.489218	3.062346	113.386284	-2.781919	11.979991	113.447609	50.183891	-12.004942	113.757996	46.574284	43.454483	113.351585	48.3790875	15.7247705	113.5547905	-53.9429255	8.2352115	113.3404275
-22.197281	3.102369	113.669205	-2.871771	11.774697	113.638481	50.10836	-12.165746	113.939308	46.43507	43.318653	113.17083	48.271715	15.5764535	113.555069	-54.015257	7.9729405	113.721893
-23.133039	3.265554	114.094093	-3.007207	11.486948	113.898613	50.040184	-12.426455	114.409325	46.242325	43.074558	112.960884	48.1412545	15.3240515	113.6851045	-54.1556685	7.6498445	114.1121215
-23.686985	3.486136	114.262405	-3.076689	11.301656	114.020576	50.014805	-12.585038	114.754227	46.156052	42.932961	112.860214	48.0854285	15.1739615	113.8072205	-54.2388065	7.4293505	114.2339315
-24.308567	3.727622	114.360954	-3.122758	11.124139	114.100945	50.007195	-12.75093	115.055832	46.115242	42.795929	112.775658	48.0612185	15.0224995	113.915745	-54.3067345	7.2257785	114.286145
-24.90016	4.01584	114.381065	-3.166769	10.947288	114.1381	50.008686	-12.892797	115.235481	46.075787	42.693756	112.697449	48.0422365	14.9004795	113.966465	-54.3757745	6.9940965	114.309735
-25.32509	4.33098	114.389839	-3.182892	10.77458	114.123192	49.994911	-12.980299	115.25898	46.009026	42.598431	112.602303	48.0019685	14.809066	113.9306415	-54.3677525	6.740094	114.3157425
-25.767639	4.64805	114.286926	-3.185583	10.640275	114.047218	49.95953	-13.039825	115.148888	45.972713	42.529903	112.509369	47.9661215	14.745039	113.8291285	-54.3372875	6.535511	114.2653075
-26.17889	5.009195	114.150467	-3.192865	10.530222	113.922379	49.908287	-13.061799	114.914619	45.937599	42.512215	112.436989	47.922943	14.725208	113.675804	-54.308673	6.335236	114.168954
-26.715759	5.720845	113.952446	-3.2105	10.461841	113.689018	49.850349	-13.015394	114.441704	45.829247	42.534538	112.38298	47.839798	14.759572	113.412342	-54.260798	6.16411	113.965694
-27.099033	6.291264	113.879715	-3.236107	10.473431	113.579941	49.80162	-12.957714	114.139053	45.767708	42.593788	112.304726	47.784664	14.818037	113.2218895	-54.256878	6.128825	113.9379925
-27.461382	6.880997	113.892319	-3.272744	10.500957	113.535133	49.749004	-12.877044	113.831055	45.660999	42.67318	112.270164	47.7050015	14.898068	113.0506095	-54.2504895	6.103846	114.0196565
-27.668112	7.505673	114.03952	-3.328847	10.556356	113.564857	49.701138	-12.798897	113.555229	45.521374	42.741482	112.204338	47.611256	14.9712925	112.8797835	-54.26895	6.1414195	114.2499305
-27.856659	8.093232	114.252327	-3.365916	10.603211	113.656685	49.646671	-12.729582	113.325294	45.359463	42.844845	112.136414	47.503067	15.0576315	112.730854	-54.234899	6.1487905	114.582516
-27.988419	8.686902	114.553192	-3.408854	10.652871	113.803459	49.575447	-12.666292	113.138687	45.207973	42.92963	112.05101	47.39171	15.131669	112.5948485	-54.209418	6.174073	115.0120695
-28.026205	9.332828	114.869247	-3.442427	10.683103	113.966248	49.510212	-12.631932	112.995613	45.07077	42.985191	111.976288	47.290491	15.1766295	112.4859505	-54.175345	6.1895765	115.4465455
-28.002913	10.428946	115.146103	-3.473759	10.656223	114.139877	49.42783	-12.628659	112.919167	44.92387	42.995308	111.892525	47.17585	15.1833245	112.405846	-54.123368	6.1291215	115.873908
-27.90966	11.169414	115.138351	-3.495492	10.62319	114.1745	49.401096	-12.669132	112.94191	44.869934	42.960114	111.800919	47.135515	15.145491	112.3714145	-54.126499	6.100889	115.9775855
-27.784248	11.904738	115.029121	-3.541461	10.572042	114.116821	49.386246	-12.730624	113.014374	44.840801	42.892654	111.693634	47.1135235	15.081015	112.354004	-54.1964455	6.063069	115.879638
-27.629063	12.60838	114.770439	-3.576561	10.508576	113.991951	49.364983	-12.82343	113.169136	44.822674	42.797276	111.558556	47.0938285	14.986923	112.363846	-54.2469505	6.030229	115.620056
-27.390194	13.344653	114.403641	-3.623604	10.418843	113.82135	49.366203	-12.919857	113.358772	44.820621	42.686264	111.420128	47.093412	14.8832035	112.38945	-54.34062	5.9544825	115.25325
-27.113735	14.196518	113.967941	-3.676898	10.324737	113.61483	49.38018	-13.013752	113.547874	44.79583	42.572025	111.331642	47.088005	14.7791365	112.439758	-54.441801	5.8703375	114.789902
-26.752693	15.046136	113.47126	-3.719459	10.229425	113.392433	49.396103	-13.110169	113.710526	44.855274	42.447136	111.18615	47.1256885	14.6684835	112.448338	-54.5646065	5.7903665	114.336528
-26.257685	16.344933	112.807953	-3.750097	10.047956	113.05574	49.397175	-13.20578	113.867783	44.851936	42.318913	111.132225	47.1245555	14.5565665	112.500004	-54.6247495	5.5393455	113.611476
-25.847191	17.272762	112.410652	-3.788891	9.95134	112.849823	49.38636	-13.235097	113.925255	44.85997	42.260681	111.084007	47.123165	14.512792	112.504631	-54.700947	5.389888	113.195015
-25.408564	18.32279	112.076759	-3.821212	9.846706	112.712143	49.367504	-13.241662	113.947365	44.822338	42.228214	111.045647	47.094921	14.493276	112.496506	-54.737345	5.200136	112.92778
-24.947613	19.36622	111.929214	-3.842349	9.751172	112.643112	49.345436	-13.226994	113.928429	44.780899	42.188267	111.016533	47.0631675	14.4806365	112.472481	-54.7478655	5.0217075	112.813743
-24.49386	20.413668	111.888672	-3.87605	9.683144	112.674019	49.306221	-13.178802	113.855301	44.679516	42.145264	111.074539	46.9928685	14.483231	112.46492	-54.7449685	4.883057	112.883118
-23.992287	21.626974	111.948845	-3.900812	9.612076	112.752846	49.253578	-13.086226	113.690399	44.652363	42.115524	111.150612	46.9529705	14.514649	112.4205055	-54.7545945	4.709503	113.0851865
-23.453321	22.843346	112.18203	-3.892572	9.566652	112.85199	49.18692	-12.934458	113.308014	44.615894	42.081913	111.325203	46.901407	14.5737275	112.3166085	-54.686551	4.5595765	113.3873715
-22.629303	24.662451	112.827446	-3.886358	9.487665	113.053574	48.994911	-12.787673	112.311241	44.597565	41.922619	111.749565	46.796238	14.567473	112.030403	-54.568954	4.407857	114.076745
-21.971611	25.979778	113.490021	-3.884799	9.432454	113.184944	48.753803	-12.735716	111.405479	44.599617	41.869068	112.239456	46.67671	14.566676	111.8224675	-54.446308	4.298232	114.5474205
-21.340384	27.256962	114.381233	-3.937181	9.443448	113.367149	48.472191	-12.481723	110.463669	44.567169	41.917839	112.845596	46.51968	14.718058	111.6546325	-54.394042	4.168838	115.0796655
-20.67856	28.52158	115.383278	-4.074465	9.636003	113.639641	48.224503	-12.177223	109.720886	44.440636	42.052704	113.563278	46.3325695	14.9377405	111.642082	-54.4814995	4.3342655	115.6372
-19.925398	29.812431	116.302719	-4.199415	9.912468	114.018921	48.006279	-11.769382	109.241806	44.262661	42.281403	114.274452	46.13447	15.2560105	111.758129	-54.5333	4.5689255	116.279713
-19.168158	31.016094	117.218987	-4.377409	10.217447	114.467445	47.83411	-11.359864	109.033524	44.235958	42.52713	114.910217	46.035034	15.583633	111.9718705	-54.789852	4.851261	116.9630195
-18.402514	32.186054	117.998413	-4.540958	10.556004	114.932892	47.705132	-11.06796	109.035202	44.114666	42.777657	115.532326	45.909899	15.8548485	112.283764	-54.991815	5.2571595	117.58202
-17.032431	33.869709	118.843773	-4.744987	10.972599	115.474213	47.515266	-10.706532	109.151039	44.008781	43.055431	116.316772	45.7620235	16.1744495	112.7339055	-55.2519975	5.7707485	118.2145205
-16.125071	34.83683	119.26223	-4.883542	11.16092	115.728226	47.432789	-10.599299	109.260902	43.958393	43.150581	116.746544	45.695591	16.275641	113.003723	-55.462675	6.046199	118.452729
-15.181406	35.681263	119.611237	-5.00867	11.289325	115.932297	47.351013	-10.514487	109.389542	43.907921	43.175106	117.148994	45.629467	16.3303095	113.269268	-55.646807	6.2483405	118.595326
-14.164658	36.401546	119.94754	-5.127957	11.257911	116.113174	47.270878	-10.491564	109.485695	43.885834	43.144138	117.562508	45.578356	16.326287	113.5241015	-55.83427	6.189535	118.7022465
-13.021175	37.009331	120.320038	-5.227879	11.222347	116.300476	47.173641	-10.465572	109.647873	43.860966	43.078835	118.038857	45.5173035	16.3066315	113.843365	-55.9730615	6.1380625	118.757587
-11.920177	37.428753	120.721802	-5.3776	11.166027	116.502693	47.116535	-10.492535	109.802483	43.800694	42.998322	118.554878	45.4586145	16.2528935	114.1786805	-56.2138145	6.0791605	118.8267055
-10.718991	37.743507	121.012672	-5.495725	11.120073	116.722717	47.090843	-10.469994	109.964493	43.626358	42.942116	119.091881	45.3586005	16.236061	114.528187	-56.3500505	6.004085	118.917247
-8.788332	38.001842	121.537956	-5.655828	11.169854	117.124306	47.146439	-10.312343	110.388855	43.501873	42.964516	119.974899	45.324156	16.3260865	115.181877	-56.635812	6.0136215	119.066735
-7.498374	38.01223	121.948288	-5.724834	11.240824	117.406296	47.272755	-10.15774	110.831642	43.377113	43.039814	120.649292	45.324934	16.441037	115.740467	-56.774602	6.040611	119.072125
-5.979018	37.853806	122.026566	-5.757214	11.338454	117.721977	47.484566	-10.004234	111.384819	43.276917	43.133938	121.331894	45.3807415	16.564852	116.3583565	-56.8951695	6.112056	119.0855975
-4.551392	37.58968	122.212708	-5.78366	11.443599	118.065575	47.700703	-9.876215	112.047371	43.152218	43.265553	122.013298	45.4264605	16.694669	117.0303345	-56.9937805	6.192529	119.1008155
-3.136309	37.138233	122.386429	-5.766195	11.545719	118.41954	47.875191	-9.716249	112.796257	43.024315	43.405228	122.61171	45.449753	16.8444895	117.7039835	-56.982143	6.2469485	119.1350965
-1.538038	36.639763	122.376892	-5.782198	11.65925	118.773392	48.148811	-9.653521	113.60009	42.95697	43.579063	123.150742	45.5528905	16.962771	118.375416	-57.1172865	6.355729	119.171368
-0.088164	35.983101	122.371758	-5.7522	11.730385	119.108711	48.414253	-9.604799	114.441063	42.975319	43.674812	123.560585	45.694786	17.0350065	119.000824	-57.199186	6.4257635	119.216598
2.33348	34.719143	122.199821	-5.708605	11.781539	119.549034	48.721684	-9.669518	115.623497	43.008808	43.744473	123.899521	45.865246	17.0374775	119.761509	-57.282456	6.5256005	119.336559
3.847191	33.769779	121.993759	-5.674891	11.793977	119.763542	48.903584	-9.819293	116.347931	43.088661	43.738937	123.966339	45.9961225	16.959822	120.157135	-57.3459045	6.628132	119.369949
5.483458	32.655167	121.722496	-5.649874	11.777825	119.891182	49.00967	-9.977889	117.033096	43.187557	43.706047	123.920418	46.0986135	16.864079	120.476757	-57.3983615	6.691571	119.305607
7.046857	31.470907	121.378914	-5.623808	11.730626	119.911484	49.141769	-10.193673	117.630508	43.297016	43.640785	123.793541	46.2193925	16.723556	120.7120245	-57.4670085	6.737696	119.1109435
8.634544	30.152512	121.03949	-5.607098	11.653987	119.84922	49.227844	-10.423685	118.116669	43.423363	43.518059	123.607185	46.3256035	16.547187	120.861927	-57.5397995	6.760787	118.836513
10.268155	28.752651	120.647881	-5.634217	11.569012	119.744621	49.252102	-10.616723	118.481529	43.556259	43.37447	123.335777	46.4041805	16.3788735	120.908653	-57.6726145	6.7591505	118.580589
11.731783	27.288797	120.324135	-5.640224	11.483203	119.636238	49.234505	-10.792521	118.819298	43.629055	43.21323	122.999382	46.43178	16.2103545	120.90934	-57.712228	6.7560515	118.363136
14.100663	24.986441	119.887306	-5.649506	11.382608	119.565247	49.258812	-10.97317	119.419182	43.668159	42.980869	122.510437	46.4634855	16.0038495	120.9648095	-57.7624975	6.7613665	118.1656845
15.630333	23.338751	119.821976	-5.622614	11.382439	119.655434	49.390011	-11.054619	120.002258	43.724304	42.923038	122.295975	46.5571575	15.9342095	121.1491165	-57.8023855	6.8306685	118.1617515
17.121529	21.746506	119.882675	-5.560918	11.438431	119.80761	49.59444	-11.089751	120.641289	43.796059	42.95031	122.184776	46.6952495	15.9302795	121.4130325	-57.8170855	6.9465825	118.2021875
18.60117	20.070807	120.02578	-5.472697	11.535185	119.948456	49.804062	-11.044823	121.260513	43.907158	42.983074	122.09687	46.85561	15.9691255	121.6786915	-57.801004	7.1012445	118.2182205
20.044224	18.484312	120.179047	-5.347829	11.651647	120.019875	49.973343	-10.997259	121.837936	44.074757	43.027863	122.032677	47.02405	16.015302	121.9353065	-57.719708	7.287992	118.1044435
21.458424	16.795544	120.332909	-5.2005	11.77792	119.99205	50.204243	-10.997551	122.268295	44.27951	43.08778	121.99575	47.2418765	16.0451145	122.1320225	-57.6428765	7.5107255	117.8520775
22.834612	15.191778	120.416878	-5.023672	11.926611	119.80938	50.365734	-10.941647	122.601715	44.540836	43.166298	121.988846	47.453285	16.1123255	122.2952805	-57.500629	7.7408965	117.3234795
24.852903	12.667778	120.410141	-4.709235	12.180708	119.242546	50.650841	-10.819337	122.858261	44.996147	43.280064	121.924904	47.823494	16.2303635	122.3915825	-57.241964	8.1310525	116.0935095
26.123753	11.112623	120.251801	-4.48776	12.382165	118.676186	50.854855	-10.747196	122.867561	45.311359	43.356007	121.804306	48.083107	16.3044055	122.3359335	-57.058627	8.4599245	115.0164385
27.304762	9.436379	120.01593	-4.239514	12.557549	118.022408	51.002808	-10.682734	122.760643	45.608665	43.402908	121.578934	48.3057365	16.360087	122.1697885	-56.7847645	8.755011	113.8750275
28.40078	7.894454	119.69416	-3.992622	12.689712	117.372391	51.132118	-10.65928	122.525909	45.844696	43.407841	121.230385	48.488407	16.3742805	121.878147	-56.473651	9.0051435	112.866635
29.458336	6.245513	119.293449	-3.725674	12.817313	116.774261	51.264648	-10.648355	122.260078	46.014065	43.355797	120.802673	48.6393565	16.353721	121.5313755	-56.0907045	9.280905	112.0171465
30.383522	4.675218	118.938721	-3.449714	12.90358	116.271614	51.445969	-10.679179	121.947823	46.423275	43.309074	120.29483	48.934622	16.3149475	121.1213265	-55.83405	9.4922125	111.4219015
31.216082	3.085791	118.663109	-3.174516	12.953363	115.864204	51.642132	-10.726723	121.637856	46.74292	43.262501	119.759918	49.192526	16.267889	120.698887	-55.541558	9.638837	111.029521
32.340561	0.696883	118.277428	-2.737782	12.961049	115.35759	51.927547	-10.8304	121.179733	47.241993	43.151993	118.909882	49.58477	16.1607965	120.0448075	-55.060334	9.7613015	110.6703725
32.91	-0.754441	118.077339	-2.456218	12.925008	115.044197	52.077179	-10.867215	120.874977	47.543491	43.048901	118.314423	49.810335	16.090843	119.5947	-54.722771	9.759173	110.493694
33.538563	-2.383902	117.794731	-2.183845	12.876643	114.751541	52.368538	-10.953275	120.615616	47.796696	43.010254	117.746208	50.082617	16.0284895	119.180912	-54.450307	9.7247965	110.32217
33.99588	-3.869337	117.592033	-1.934078	12.828117	114.472435	52.555496	-11.012701	120.432281	47.996906	42.933846	117.258347	50.276201	15.9605725	118.845314	-54.144357	9.6956615	110.099556
34.242683	-5.21867	117.533028	-1.743792	12.755182	114.216087	52.764164	-11.10688	120.279991	48.207199	42.86293	116.819954	50.4856815	15.878025	118.5499725	-53.9732655	9.632339	109.8822015
34.562019	-6.670574	117.404854	-1.585997	12.676567	113.996994	52.899288	-11.201589	120.174446	48.376472	42.814251	116.472137	50.63788	15.806331	118.3232915	-53.809874	9.546803	109.6706965
34.738766	-8.067809	117.294334	-1.444798	12.580839	113.774445	52.991688	-11.291588	120.05204	48.544235	42.721416	116.224525	50.7679615	15.714914	118.1382825	-53.6575575	9.446764	109.4106075
34.716782	-9.827978	117.207161	-1.319446	12.452564	113.512405	53.08326	-11.419777	119.857216	48.682343	42.584591	115.972626	50.8828015	15.582407	117.914921	-53.5216935	9.322721	109.109889
34.505516	-10.656907	117.042648	-1.260479	12.389277	113.379738	53.144711	-11.485928	119.704781	48.749725	42.526394	115.873039	50.947218	15.520233	117.78891	-53.468176	9.258321	108.970566
33.886822	-10.810606	116.705559	-1.213868	12.347495	113.290581	53.16848	-11.519763	119.544876	48.81361	42.485516	115.832748	50.991045	15.4828765	117.688812	-53.418781	9.2121135	108.89235
33.256496	-10.985153	116.546844	-1.183409	12.345049	113.278488	53.202133	-11.553852	119.360336	48.824261	42.479103	115.83139	51.013197	15.4626255	117.595863	-53.380015	9.2274725	108.961113
32.652748	-11.0865	116.282784	-1.163637	12.364254	113.332176	53.235863	-11.573772	119.161949	48.70216	42.555527	115.92662	50.9690115	15.4908775	117.5442845	-53.2962855	9.2376305	109.1200675
31.952398	-11.032794	116.011322	-1.129943	12.403307	113.405464	53.273903	-11.577197	118.94854	48.809479	42.581844	116.025688	51.041691	15.5023235	117.487114	-53.301577	9.3042905	109.323814
31.114477	-10.94055	115.727318	-1.086323	12.452867	113.499977	53.217239	-11.524951	118.743576	48.883915	42.649124	116.17894	51.050577	15.5620865	117.461258	-53.223223	9.3436475	109.538696
29.873409	-10.806774	115.340973	-1.041207	12.551525	113.605011	53.346191	-11.48875	118.383636	48.9501	42.778923	116.496346	51.1481455	15.6450865	117.439991	-53.2305595	9.4579635	109.770031
29.074234	-10.65132	115.089127	-1.005435	12.62656	113.664246	53.418755	-11.472543	118.155304	48.979855	42.855217	116.676781	51.199305	15.691337	117.4160425	-53.210175	9.561783	109.9124495
28.134022	-10.409627	114.852203	-0.964815	12.713921	113.705849	53.453724	-11.44605	117.957237	49.041367	42.907761	116.811966	51.2475455	15.7308555	117.3846015	-53.1771755	9.6969865	110.0270965
27.120977	-10.096825	114.630806	-0.920082	12.807878	113.752869	53.465157	-11.40979	117.786171	49.106598	42.931725	116.933533	51.2858775	15.7609675	117.359852	-53.1260415	9.8547885	110.145886
26.180918	-9.952122	114.489815	-0.884119	12.891872	113.806244	53.48502	-11.405606	117.647873	49.166916	42.946457	117.062065	51.325968	15.7704255	117.354969	-53.094206	10.0133185	110.257519
25.251904	-9.682055	114.363007	-0.842264	12.987421	113.861214	53.497581	-11.418286	117.56176	49.224709	42.960762	117.19825	51.361145	15.771238	117.380005	-53.045673	10.203604	110.342423
24.184814	-9.372202	114.2472	-0.819432	13.06448	113.945648	53.503948	-11.421489	117.510857	49.332474	42.957951	117.318771	51.418211	15.768231	117.414814	-53.057075	10.360729	110.476482
22.536222	-8.927635	114.212883	-0.777818	13.175268	114.070442	53.521461	-11.437252	117.501541	49.417831	42.976856	117.532639	51.469646	15.769802	117.51709	-53.025282	10.580734	110.623794
21.497206	-8.640464	114.231262	-0.780755	13.226586	114.15992	53.540684	-11.456878	117.521454	49.473999	43.002914	117.685699	51.5073415	15.773018	117.6035765	-53.0688515	10.680154	110.7162635
20.317167	-8.288515	114.219879	-0.780055	13.290344	114.237617	53.55909	-11.473454	117.552277	49.570274	43.003822	117.808868	51.564682	15.765184	117.6805725	-53.124792	10.815504	110.7946615
19.118565	-7.980887	114.182327	-0.789462	13.348312	114.291939	53.559006	-11.481142	117.575363	49.633743	43.005276	117.906975	51.5963745	15.762067	117.741169	-53.1752985	10.934557	110.842709
18.008575	-7.679323	114.147278	-0.796547	13.420588	114.32338	53.544418	-11.484043	117.56443	49.315567	43.154545	118.087181	51.4299925	15.835251	117.8258055	-53.0230865	11.005925	110.8209545
16.785517	-7.321682	114.023087	-0.818628	13.509136	114.3339	53.519321	-11.47513	117.523697	49.530224	43.099323	118.03672	51.5247725	15.8120965	117.7802085	-53.1620285	11.2061755	110.8875915
15.477111	-6.938462	113.919739	-0.825889	13.599036	114.316086	53.479259	-11.4758	117.456642	49.602406	43.085007	118.006943	51.5408325	15.8046035	117.7317925	-53.1926105	11.3934685	110.9003795
13.62844	-6.450287	113.747574	-0.857707	13.749431	114.300987	53.369598	-11.462578	117.299973	49.712624	43.061344	117.977142	51.541111	15.799383	117.6385575	-53.256525	11.699479	110.9634165
12.262413	-6.078164	113.600853	-0.884458	13.865309	114.303589	53.292198	-11.476497	117.161263	49.76062	43.058754	117.945923	51.526409	15.7911285	117.553593	-53.295325	11.9394895	111.053585
10.880035	-5.743336	113.456436	-0.906975	13.98948	114.312134	53.201771	-11.478269	116.97493	49.813156	43.076633	117.903877	51.5074635	15.799182	117.4394035	-53.3214135	12.179778	111.1848645
9.580091	-5.392966	113.314644	-0.960801	14.125031	114.306625	53.074997	-11.461559	116.742744	49.855011	43.116413	117.853699	51.465004	15.827427	117.2982215	-53.386606	12.422635	111.3150285
8.154574	-5.016355	113.148895	-1.015221	14.290212	114.300667	52.941452	-11.446069	116.467133	49.843586	43.16853	117.810547	51.392519	15.8612305	117.13884	-53.422961	12.7191935	111.462494
6.690098	-4.668105	113.000824	-1.084509	14.45891	114.299057	52.787651	-11.399692	116.198456	49.780109	43.230972	117.799744	51.28388	15.91564	116.9991	-53.452898	13.00218	111.599014
5.298057	-4.302964	112.89402	-1.151149	14.636043	114.305374	52.643711	-11.335359	115.943481	49.708672	43.340527	117.799164	51.1761915	16.002584	116.8713225	-53.4784895	13.269502	111.7394255
3.091569	-3.79575	112.824699	-1.263671	14.849533	114.38414	52.456165	-11.267565	115.647568	49.541656	43.519917	117.882088	50.9989105	16.126176	116.764828	-53.5262525	13.57289	112.003452
1.661838	-3.546499	112.867294	-1.324423	14.949961	114.490868	52.325172	-11.231998	115.519096	49.347111	43.609737	117.917946	50.8361415	16.1888695	116.718521	-53.4849875	13.7110525	112.263215
0.266735	-3.243715	113.030777	-1.390754	15.014653	114.639053	52.216125	-11.22368	115.456161	49.698212	43.497849	117.727997	50.9571685	16.1370845	116.592079	-53.7386765	13.8922215	112.686027
-1.222491	-3.004194	113.262352	-1.440781	15.035589	114.796234	52.121662	-11.232429	115.443886	49.613335	43.537544	117.670891	50.8674985	16.1525575	116.5573885	-53.7490605	13.9186205	113.0350795
-2.648072	-2.841876	113.536003	-1.495196	15.025327	114.955688	52.055569	-11.269392	115.461937	49.559448	43.572762	117.522362	50.8075085	16.151685	116.4921495	-53.7979005	13.898969	113.4192265
-4.02622	-2.612834	113.870689	-1.546215	14.977572	115.112328	51.994942	-11.365923	115.527855	49.519253	43.588615	117.285179	50.7570975	16.111346	116.406517	-53.8495275	13.843798	113.818139
-5.484243	-2.402322	114.205383	-1.609001	14.901895	115.252686	51.941204	-11.496702	115.559975	49.443245	43.576218	117.018005	50.6922245	16.039758	116.28899	-53.9102265	13.764032	114.216382
-7.524258	-2.16812	114.585114	-1.742388	14.723942	115.387794	51.780098	-11.757106	115.440811	49.38884	43.531418	116.503479	50.584469	15.887156	115.972145	-54.069245	13.560728	114.803443
-8.91873	-1.953321	114.703873	-1.879162	14.570615	115.379486	51.608814	-11.897621	115.23938	49.35994	43.495632	116.12413	50.484377	15.7990055	115.681755	-54.242701	13.3422245	115.077217
-10.279593	-1.740593	114.752769	-2.048759	14.402729	115.316345	51.404572	-11.990236	114.948761	49.294044	43.461872	115.758804	50.349308	15.735818	115.3537825	-54.446826	13.06964	115.2789075
-11.570837	-1.575332	114.732323	-2.243904	14.231704	115.24054	51.173454	-12.028715	114.643539	49.119331	43.454788	115.437531	50.1463925	15.7130365	115.040535	-54.6342005	12.7503715	115.440545
-12.798773	-1.284819	114.758896	-2.469686	14.07894	115.196381	50.931847	-11.986364	114.371834	48.91362	43.474461	115.175201	49.9227335	15.7440485	114.7735175	-54.8621055	12.4138315	115.6192445
-14.090002	-0.992705	114.865639	-2.714684	13.966857	115.207397	50.715889	-11.911803	114.188339	48.673058	43.526386	114.978645	49.6944735	15.8072915	114.583492	-55.1238415	12.1264225	115.831302
-15.280436	-0.729814	115.014519	-2.972711	13.899276	115.299797	50.527805	-11.830029	114.097389	48.358109	43.613052	114.877533	49.442957	15.8915115	114.487461	-55.388379	11.9070405	116.112133
-16.896093	-0.243464	115.21653	-3.376381	13.84001	115.417717	50.28429	-11.6475	114.092514	47.856808	43.831993	114.841171	49.070549	16.0922465	114.4668425	-55.823311	11.5877735	116.3685915
-17.976618	0.143736	115.275681	-3.652353	13.813831	115.437737	50.149502	-11.496797	114.112816	47.578526	44.029594	114.841148	48.864014	16.2663985	114.476982	-56.16872	11.3612635	116.398492
-18.975903	0.57155	115.236191	-3.901862	13.791988	115.384277	50.016506	-11.345214	114.145622	47.292091	44.263481	114.847015	48.6542985	16.4591335	114.4963185	-56.4580225	11.1248425	116.2722355
-19.921419	0.889884	115.107597	-4.152842	13.75355	115.285133	49.866268	-11.196993	114.139069	47.082615	44.467209	114.801643	48.4744415	16.635108	114.470356	-56.7801255	10.871992	116.09991
-20.782829	1.238668	114.958237	-4.395094	13.688904	115.13044	49.687897	-11.092841	114.097198	46.855309	44.60759	114.72142	48.271603	16.7573745	114.409309	-57.061791	10.6204335	115.851571
-21.591389	1.666993	114.813782	-4.607891	13.57909	114.969788	49.484535	-11.035495	113.991531	46.648502	44.701599	114.593361	48.0665185	16.833052	114.292446	-57.2823005	10.325128	115.64713
-22.410633	2.116859	114.702187	-4.819841	13.469182	114.827774	49.249424	-11.023307	113.857567	46.393822	44.773247	114.436485	47.821623	16.87497	114.147026	-57.461305	10.063394	115.508522
-23.477095	2.744331	114.665047	-5.118576	13.334976	114.662933	48.889969	-11.001841	113.709854	46.078777	44.842934	114.108345	47.484373	16.9205465	113.9090995	-57.721525	9.7494055	115.4167665
-24.067501	3.135487	114.615105	-5.287067	13.280516	114.583038	48.703247	-10.985817	113.722992	45.854141	44.857643	113.934685	47.278694	16.935913	113.8288385	-57.852828	9.625119	115.3372375
-24.620321	3.580664	114.562416	-5.44531	13.250989	114.495834	48.589699	-10.975419	113.853455	45.691635	44.8498	113.791153	47.140667	16.9371905	113.822304	-58.031287	9.5647875	115.169364
-25.128937	4.10445	114.450111	-5.593505	13.216214	114.404427	48.501091	-10.97139	114.061821	45.515396	44.868481	113.707443	47.0082435	16.9485455	113.884632	-58.1952535	9.4838825	114.924222
-25.618584	4.652973	114.281464	-5.738558	13.199999	114.289688	48.420361	-10.955406	114.26133	45.396278	44.870293	113.608788	46.9083195	16.9574435	113.935059	-58.3854355	9.4425545	114.644317
-26.020712	5.175964	114.149475	-5.873414	13.161753	114.167931	48.327168	-10.942636	114.431252	45.229294	44.852077	113.514542	46.778231	16.9547205	113.972897	-58.525059	9.3687855	114.362965
-26.422205	5.70658	113.990105	-6.009418	13.123591	114.026978	48.195221	-10.917377	114.567963	45.070694	44.863476	113.365814	46.6329575	16.9730495	113.9668885	-58.6517935	9.2741325	114.0870675
-26.908684	6.472269	113.733543	-6.208943	13.088504	113.82383	48.016529	-10.846586	114.73436	44.778107	44.925953	113.164757	46.397318	17.0396835	113.9495585	-58.815204	9.1373245	113.6981015
-27.167145	7.059309	113.519135	-6.337218	13.067083	113.665619	47.898056	-10.783111	114.846298	44.553375	44.980476	113.075996	46.2257155	17.0986825	113.961147	-58.9001515	9.0354835	113.370091
-27.429909	7.736893	113.278755	-6.49425	13.042659	113.513008	47.770531	-10.714774	114.927948	44.379616	45.038841	112.99646	46.0750735	17.1620335	113.962204	-59.0635735	8.9232845	113.063812
-27.66152	8.387775	113.092438	-6.635658	13.007234	113.378479	47.643021	-10.644551	114.938202	44.174671	45.115017	112.928246	45.908846	17.235233	113.933224	-59.180162	8.779235	112.823734
-27.81708	9.073715	112.962997	-6.813448	12.972002	113.278221	47.50861	-10.578752	114.909157	43.910408	45.186295	112.852074	45.709509	17.3037715	113.8806155	-59.336405	8.6402325	112.6758265
-27.996326	9.750351	112.827957	-6.971414	12.937951	113.187531	47.354939	-10.529482	114.840591	43.691921	45.250069	112.733795	45.52343	17.3602935	113.787193	-59.466258	8.5156085	112.587869
-28.126436	10.485113	112.75544	-7.148345	12.925954	113.109879	47.183964	-10.438631	114.768089	43.463753	45.323765	112.603783	45.3238585	17.442567	113.685936	-59.6205485	8.409341	112.533822
-28.285074	11.720135	112.500938	-7.405039	12.938807	112.954102	46.973766	-10.318996	114.640335	43.084671	45.453823	112.433693	45.0292185	17.5674135	113.537014	-59.8392965	8.3102005	112.37119
-28.286726	12.551169	112.370659	-7.568386	12.94274	112.806274	46.831345	-10.235525	114.555695	42.817734	45.568264	112.322495	44.8245395	17.6663695	113.439095	-59.9613115	8.2191105	112.173453
-28.324451	13.413543	112.103905	-7.727654	12.958015	112.630547	46.698147	-10.173125	114.424004	42.570782	45.677078	112.20636	44.6344645	17.7519765	113.315182	-60.0897725	8.1640535	111.945912
-28.302267	14.282984	111.889038	-7.890647	12.967878	112.453613	46.555374	-10.113029	114.269852	42.403938	45.731972	112.045288	44.479656	17.8094715	113.15757	-60.26095	8.1262845	111.749656
-28.20434	15.232929	111.65464	-8.018402	12.95344	112.278458	46.411861	-10.063689	114.087402	42.225792	45.778717	111.889008	44.3188265	17.857514	112.988205	-60.3556305	8.049366	111.568711
-28.127935	16.179655	111.519157	-8.160517	12.943327	112.14888	46.267509	-10.00458	113.923607	41.993809	45.807205	111.803345	44.130659	17.9013125	112.863476	-60.451693	7.9853415	111.434284
-27.967543	17.169016	111.421326	-8.255567	12.928147	112.079796	46.152126	-9.941426	113.799957	41.819717	45.812809	111.726616	43.9859215	17.9356915	112.7632865	-60.4970555	7.9206025	111.3963055
-27.647388	18.659283	111.408997	-8.370646	12.878246	112.101387	46.035683	-9.88606	113.715134	41.560555	45.820999	111.726257	43.798119	17.9674695	112.7206955	-60.539411	7.7890225	111.4820785
-27.422472	19.704969	111.397614	-8.425965	12.841794	112.146393	45.980064	-9.86267	113.706116	41.436005	45.858646	111.751747	43.7080345	17.997988	112.7289315	-60.5599645	7.6856	111.5638545
-27.083176	20.7819	111.37648	-8.470247	12.794919	112.160126	45.94038	-9.862854	113.693443	41.384602	45.87307	111.778328	43.662491	18.005108	112.7358855	-60.602985	7.58473	111.5843665
-26.759964	21.822124	111.315727	-8.50879	12.743789	112.145737	45.890308	-9.883083	113.636223	41.355278	45.85215	111.803726	43.622793	17.9845335	112.7199745	-60.640373	7.5030445	111.5714995
-26.404783	22.966881	111.252167	-8.540583	12.674232	112.121429	45.795483	-9.8929	113.514496	41.299965	45.783413	111.88755	43.547724	17.9452565	112.701023	-60.62889	7.4032075	111.541835
-25.976234	24.079987	111.320114	-8.583698	12.584117	112.119019	45.647697	-9.916313	113.333641	41.357136	45.622326	111.996414	43.5024165	17.8530065	112.6650275	-60.6698125	7.3152275	111.5730105
-25.576654	25.20009	111.427071	-8.609655	12.465466	112.143036	45.468819	-9.994478	113.065086	41.311691	45.509827	112.251572	43.390255	17.7576745	112.658329	-60.609565	7.1732575	111.627743
-24.869432	26.925451	111.801132	-8.67572	12.331561	112.229195	45.166473	-10.111831	112.547005	41.467239	45.304047	112.68866	43.316856	17.596108	112.6178325	-60.668296	7.067014	111.8405575
-24.277288	28.077068	112.202965	-8.730812	12.272997	112.33168	44.962059	-10.217764	112.169563	41.537571	45.216381	113.074257	43.249815	17.4993085	112.62191	-60.711439	7.0466855	112.04145
-23.733829	29.178703	112.685188	-8.806586	12.262016	112.488342	44.754131	-10.270602	111.835609	41.56871	45.158218	113.48362	43.1614205	17.443808	112.6596145	-60.7745925	7.080224	112.3170695
-23.119204	30.305994	113.241455	-8.920124	12.327724	112.728569	44.529701	-10.277576	111.526253	41.572189	45.139931	113.930656	43.050945	17.4311775	112.7284545	-60.891193	7.2242705	112.7286835
-22.43594	31.343645	113.909386	-9.044945	12.423119	113.014267	44.30938	-10.266302	111.260963	41.524792	45.144356	114.392899	42.917086	17.439027	112.826931	-61.006976	7.407211	113.201603
-21.746325	32.354317	114.575371	-9.191308	12.530274	113.327011	44.095715	-10.185636	111.02655	41.473198	45.174694	114.855171	42.7844565	17.494529	112.9408605	-61.1670725	7.566019	113.7131615
-20.983891	33.275055	115.295555	-9.357513	12.639317	113.629028	43.872005	-10.079667	110.805382	41.386368	45.225761	115.347031	42.6291865	17.573047	113.0762065	-61.3442125	7.705587	114.1818495
-19.767996	34.468662	116.185966	-9.635925	12.809622	114.041779	43.58284	-9.919265	110.445175	41.255905	45.266106	116.035866	42.4193725	17.6734205	113.2405205	-61.6912225	7.9458235	114.8430375
-18.944294	35.186432	116.757942	-9.784119	12.908843	114.247978	43.352776	-9.758979	110.182526	41.172554	45.308613	116.43927	42.262665	17.774817	113.310898	-61.830903	8.042869	115.185058
-18.026966	35.753708	117.248444	-9.938795	13.00049	114.396843	43.17437	-9.613969	109.925568	41.047764	45.372772	116.807465	42.111067	17.8794015	113.3665165	-61.988657	8.1215785	115.4271695
-17.116098	36.253681	117.513481	-10.071473	13.097464	114.512482	43.027802	-9.481979	109.727921	40.929558	45.453072	117.060303	41.97868	17.9855465	113.394112	-62.121626	8.2093815	115.630852
-16.02965	36.582626	117.724403	-10.188866	13.200741	114.574226	42.934025	-9.372532	109.585098	40.834663	45.501148	117.226479	41.884344	18.064308	113.4057885	-62.262076	8.337174	115.7426635
-15.033455	36.91468	117.760559	-10.259082	13.312922	114.588692	42.864902	-9.317227	109.526588	40.671062	45.554565	117.34433	41.767982	18.118669	113.435459	-62.286146	8.507175	115.741925
-13.931426	37.004082	117.688438	-10.307914	13.375754	114.573715	42.836006	-9.318872	109.518883	40.625381	45.564568	117.353317	41.7306935	18.122848	113.4361	-62.3465215	8.62866	115.71133
-12.054896	37.012093	117.322197	-10.317581	13.390656	114.470459	42.809875	-9.455798	109.562286	40.601635	45.510269	117.235207	41.705755	18.0272355	113.3987465	-62.340917	8.7540765	115.5421715
-10.876991	36.848763	116.986046	-10.310852	13.363503	114.352821	42.774284	-9.595892	109.61628	40.639877	45.404804	117.064117	41.7070805	17.904456	113.3401985	-62.3287845	8.82255	115.3654435
-9.632275	36.476311	116.619682	-10.288539	13.254287	114.24099	42.754776	-9.770955	109.707306	40.63678	45.243084	116.871193	41.695778	17.7360645	113.2892495	-62.272856	8.7725095	115.1927305
-8.224072	36.028717	116.187653	-10.267715	13.141825	114.169205	42.779884	-9.966784	109.878288	40.66291	45.05825	116.749664	41.721397	17.545733	113.313976	-62.256827	8.737917	115.024434
-6.910113	35.458981	115.957047	-10.253522	12.992438	114.152184	42.854599	-10.163291	110.180771	40.701439	44.856441	116.703033	41.778019	17.346575	113.441902	-62.285063	8.638301	114.862466
-5.569079	34.719215	115.73703	-10.252462	12.900633	114.223305	42.975048	-10.395227	110.661469	40.745163	44.664967	116.716003	41.8601055	17.13487	113.688736	-62.3650295	8.666396	114.757874
-4.124249	33.922558	115.542915	-10.232791	12.783048	114.370796	43.109276	-10.584074	111.276558	40.731525	44.503201	116.841339	41.9204005	16.9595635	114.0589485	-62.3859825	8.6065325	114.6826435
-2.009669	32.547764	115.442787	-10.210099	12.685079	114.685455	43.387405	-10.869804	112.409248	40.771629	44.261024	117.109367	42.079517	16.69561	114.7593075	-62.499715	8.674548	114.6116025
-0.558582	31.510836	115.408417	-10.155057	12.626738	114.943245	43.58942	-11.010928	113.258568	40.83271	44.119869	117.304657	42.211065	16.5544705	115.2816125	-62.521179	8.6990055	114.6048775
0.865119	30.446938	115.455269	-10.083616	12.58821	115.198792	43.81477	-11.111309	114.151695	40.85207	43.999279	117.543175	42.33342	16.443985	115.847435	-62.500652	8.732435	114.550149
2.291593	29.246208	115.512253	-9.977841	12.513071	115.459206	44.060368	-11.248249	115.005135	40.941048	43.894352	117.767761	42.500708	16.3230515	116.386448	-62.45639	8.7030905	114.531964
3.74637	28.049206	115.61129	-9.875824	12.423846	115.687691	44.293716	-11.392271	115.747925	41.046478	43.786751	117.958809	42.670097	16.19724	116.853367	-62.421745	8.650452	114.522015
5.153947	26.745674	115.687622	-9.786003	12.32155	115.867905	44.478111	-11.518919	116.333702	41.177513	43.67802	118.125366	42.827812	16.0795505	117.229534	-62.399818	8.5635495	114.506276
6.537076	25.404215	115.750099	-9.703195	12.200977	115.98481	44.578747	-11.660317	116.789696	41.279648	43.563282	118.233803	42.9291975	15.9514825	117.5117495	-62.3355875	8.4504715	114.4578705
8.566302	23.38052	115.808151	-9.609004	12.059665	116.022697	44.662121	-11.855791	117.253326	41.497612	43.32534	118.341209	43.0798665	15.7347745	117.7972675	-62.2978745	8.3845555	114.2481265
9.882199	21.994606	115.822792	-9.56677	12.005293	115.97245	44.698383	-11.960569	117.46817	41.619827	43.2006	118.467758	43.159105	15.6200155	117.967964	-62.292645	8.3905705	113.976936
11.144601	20.618824	115.890205	-9.528157	12.000535	115.884354	44.750755	-12.02792	117.68515	41.755962	43.131672	118.619415	43.2533585	15.551876	118.1522825	-62.3096725	8.449194	113.6164255
12.388635	19.187351	115.935776	-9.489347	12.088109	115.808525	44.829174	-12.019507	117.955254	41.87727	43.104614	118.825172	43.353222	15.5425535	118.390213	-62.331916	8.6336645	113.226837
13.587645	17.806093	116.112556	-9.432447	12.232441	115.760208	44.966511	-11.963282	118.294121	41.976692	43.124855	119.044159	43.4716015	15.5807865	118.66914	-62.3364955	8.8840955	112.851276
14.740671	16.379995	116.255203	-9.329317	12.417041	115.734055	45.172756	-11.872408	118.690788	42.093613	43.229092	119.279671	43.6331845	15.678342	118.9852295	-62.2918185	9.15574	112.4828805
15.846334	14.966866	116.491737	-9.180756	12.658459	115.745949	45.396336	-11.725267	119.129494	42.190933	43.371166	119.534302	43.7936345	15.8229495	119.331898	-62.1551465	9.4939685	112.16
17.426445	12.829116	116.750183	-8.83747	12.978599	115.77005	45.789032	-11.511022	119.759583	42.498634	43.52306	119.776604	44.143833	16.006019	119.7680935	-61.818773	9.951179	111.7720065
18.403336	11.358244	116.959747	-8.537009	13.134106	115.745224	46.168476	-11.452965	120.116875	42.758224	43.634247	119.884705	44.46335	16.090641	120.00079	-61.537368	10.177571	111.489658
19.28677	9.919887	117.102898	-8.208893	13.257246	115.618423	46.483784	-11.39432	120.402992	43.099831	43.6898	119.930504	44.7918075	16.14774	120.166748	-61.2095935	10.366752	111.070098
20.219383	8.287502	117.026207	-7.869478	13.326456	115.391769	46.797199	-11.393978	120.595612	43.445396	43.706608	119.871162	45.1212975	16.156315	120.233387	-60.8602535	10.496597	110.550151
20.998741	6.80225	116.943886	-7.530276	13.363039	115.045227	47.093891	-11.463098	120.700478	43.817184	43.642818	119.664093	45.4555375	16.08986	120.1822855	-60.5160895	10.636218	109.9081685
21.579742	5.349249	116.788689	-7.218699	13.360945	114.604965	47.324516	-11.561758	120.668839	44.166851	43.524803	119.316864	45.7456835	15.9815225	119.9928515	-60.1830815	10.7403675	109.2170785
22.225485	3.722003	116.471863	-6.932043	13.311909	114.115273	47.49263	-11.698635	120.531502	44.492531	43.351746	118.842125	45.9925805	15.8265555	119.6868135	-59.8566665	10.7972625	108.5437325
22.896893	1.489647	115.964546	-6.514814	13.133187	113.396988	47.67078	-11.966583	120.199905	44.882298	43.054951	118.06958	46.276539	15.544184	119.1347425	-59.306167	10.72219	107.6592335
23.160538	0.005777	115.683075	-6.298038	12.987031	113.00206	47.776604	-12.167068	119.957222	45.169975	42.844284	117.533134	46.4732895	15.338608	118.745178	-59.0693655	10.635454	107.258942
23.380671	-1.523834	115.470016	-6.09719	12.819693	112.689606	47.898319	-12.326605	119.73188	45.37077	42.680214	117.108109	46.6345445	15.1768045	118.4199945	-58.8289245	10.4625815	106.9592175
23.460758	-2.898875	115.307678	-5.952028	12.67328	112.465202	48.011734	-12.474753	119.534744	45.58387	42.517544	116.744827	46.797802	15.0213955	118.1397855	-58.701858	10.3251645	106.7906185
23.407005	-4.178462	115.176727	-5.823135	12.525519	112.287796	48.101589	-12.5931	119.367157	45.700455	42.393219	116.513397	46.901022	14.9000595	117.940277	-58.547292	10.1509785	106.635315
23.300428	-5.532746	115.052902	-5.677408	12.387985	112.159225	48.211758	-12.697797	119.209885	45.801308	42.26321	116.338966	47.006533	14.7827065	117.7744255	-58.361349	9.9932635	106.5440245
23.149536	-6.804174	114.920952	-5.525262	12.283556	112.080299	48.332127	-12.76013	119.087914	45.937393	42.187153	116.216805	47.13476	14.7135115	117.6523595	-58.185284	9.8536005	106.5082385
22.698437	-8.451827	114.782082	-5.250321	12.183671	111.992493	48.593201	-12.845762	118.9384	46.163654	42.127289	116.139389	47.3784275	14.6407635	117.5388945	-57.8790695	9.7265785	106.4460915
22.268431	-9.54813	114.719666	-5.035854	12.147541	111.934914	48.78228	-12.873478	118.854317	46.386719	42.087566	116.091583	47.5844995	14.607044	117.47295	-57.6562075	9.688038	106.396878
21.788921	-10.617462	114.567795	-4.803905	12.13424	111.890884	48.971451	-12.918322	118.788597	46.619797	42.044521	116.062401	47.795624	14.5630995	117.425499	-57.403434	9.7053805	106.356269
21.264519	-11.544382	114.415154	-4.549012	12.122944	111.836609	49.21563	-13.007982	118.695534	46.86079	42.003407	116.019272	48.03821	14.4977125	117.357403	-57.136234	9.7481755	106.315815
20.638041	-12.432284	114.292458	-4.28279	12.094345	111.805656	49.42588	-13.098285	118.589767	47.134445	41.940403	115.947632	48.2801625	14.421059	117.2686995	-56.8457425	9.767631	106.3426125
19.897715	-13.330181	114.123596	-3.993804	12.028243	111.784805	49.665592	-13.214737	118.444237	47.445965	41.837917	115.861107	48.5557785	14.31159	117.152672	-56.5433865	9.744896	106.416938
19.141113	-14.173724	113.927414	-3.709638	11.93737	111.773834	49.915867	-13.347231	118.292068	47.732353	41.723072	115.776871	48.82411	14.1879205	117.0344695	-56.243386	9.6868195	106.5131985
17.892845	-15.277842	113.733528	-3.27167	11.744993	111.756599	50.32885	-13.557497	118.063522	48.178482	41.526749	115.672539	49.253666	13.984626	116.8680305	-55.797006	9.50536	106.6451675
16.902069	-15.985909	113.595184	-2.981273	11.588708	111.765442	50.592911	-13.697322	117.941116	48.446892	41.362835	115.616585	49.5199015	13.8327565	116.7788505	-55.4824475	9.3446595	106.7520335
15.945662	-16.670801	113.389847	-2.704626	11.398405	111.77832	50.861038	-13.86524	117.827263	48.705578	41.180969	115.565849	49.783308	13.6578645	116.696556	-55.19256	9.1389455	106.860084
14.887083	-17.266781	113.377213	-2.419623	11.181541	111.793045	51.115303	-14.03394	117.726326	48.951626	40.996861	115.509605	50.0334645	13.4814605	116.6179655	-54.8727105	8.8816215	106.9681245
13.727874	-17.852779	113.327576	-2.158614	10.957076	111.812851	51.373482	-14.233401	117.658905	49.249172	40.789795	115.401337	50.311327	13.278197	116.530121	-54.628555	8.635955	107.095581
12.575348	-18.409161	113.272987	-1.923979	10.740305	111.829529	51.595707	-14.442301	117.62532	49.470329	40.588688	115.286163	50.533018	13.0731935	116.4557415	-54.380976	8.4074165	107.2033165
11.385903	-18.859451	113.322487	-1.69762	10.514825	111.839966	51.793907	-14.647066	117.573532	49.731731	40.38501	115.085693	50.762819	12.868972	116.3296125	-54.158059	8.160678	107.3503195
9.383203	-19.404802	113.381531	-1.386673	10.214394	111.876259	51.876904	-14.905819	117.514824	50.060127	40.093849	114.719414	50.9685155	12.594015	116.117119	-53.7418615	7.834773	107.635399
8.088069	-19.680784	113.42421	-1.217282	10.036443	111.921143	52.039043	-15.087994	117.422882	50.263596	39.891148	114.478134	51.1513195	12.401577	115.950508	-53.5858835	7.671309	107.891778
6.684969	-19.830456	113.460831	-1.066483	9.878018	111.987152	52.174004	-15.246299	117.340492	50.319004	39.756752	114.33709	51.246504	12.2552265	115.838791	-53.37947	7.5008095	108.135513
5.26116	-19.932724	113.424042	-0.934612	9.721706	112.064407	52.312885	-15.349154	117.233574	50.433205	39.675186	114.231491	51.373045	12.163016	115.7325325	-53.242269	7.280396	108.3962815
3.875212	-19.928457	113.385117	-0.820133	9.600483	112.130692	52.448856	-15.392687	117.099503	50.536346	39.673851	114.171364	51.492601	12.140582	115.6354335	-53.132867	7.060384	108.6259505
2.403468	-19.832201	113.300171	-0.715284	9.525783	112.19677	52.577656	-15.385774	116.930878	50.641777	39.695976	114.114449	51.6097165	12.155101	115.5226635	-53.0402845	6.896465	108.8708765
0.97266	-19.689791	113.161194	-0.59576	9.484178	112.261322	52.700806	-15.345324	116.746208	50.72303	39.72554	114.075256	51.711918	12.190108	115.410732	-52.903438	6.778248	109.111912
-1.200876	-19.269447	112.996696	-0.447737	9.482831	112.362015	52.860893	-15.229214	116.445282	50.803757	39.820766	114.05175	51.832325	12.295776	115.248516	-52.727799	6.669886	109.475514
-2.697617	-18.919641	112.881554	-0.36599	9.490907	112.457642	52.944004	-15.107976	116.286919	50.843525	39.925003	114.097618	51.8937645	12.4085135	115.1922685	-52.6257445	6.5733005	109.7230155
-4.134465	-18.50065	112.860504	-0.283647	9.506011	112.578262	53.040825	-15.012802	116.145416	50.878716	40.052368	114.155914	51.9597705	12.519783	115.150665	-52.5270645	6.492239	110.005859
-5.649226	-17.984005	112.856819	-0.22632	9.517307	112.721146	53.127544	-14.889051	116.004387	50.861885	40.18457	114.231659	51.9947145	12.6477595	115.118023	-52.4473545	6.3868545	110.324269
-7.075944	-17.487249	112.840416	-0.183381	9.517446	112.857437	53.200764	-14.771035	115.864922	50.866554	40.297031	114.282463	52.033659	12.762998	115.0736925	-52.400421	6.271894	110.6411815
-8.547794	-16.851728	112.913277	-0.147246	9.50872	112.992821	53.2551	-14.641719	115.73172	50.810719	40.431141	114.30571	52.0329095	12.894711	115.018715	-52.3274015	6.122729	110.966927
-10.029133	-16.180824	113.048706	-0.130829	9.494782	113.151169	53.289204	-14.519133	115.615311	50.773766	40.546417	114.263603	52.031485	13.013642	114.939457	-52.293143	5.975922	111.362881
-12.150849	-15.109019	113.489655	-0.122531	9.445819	113.467705	53.304703	-14.405855	115.525909	50.613689	40.619778	114.155746	51.959196	13.1069615	114.8408275	-52.204258	5.7846765	112.0945825
-13.59528	-14.296497	113.894775	-0.156006	9.400229	113.739105	53.29591	-14.388992	115.539001	50.508308	40.63649	114.082428	51.902109	13.123749	114.8107145	-52.214121	5.676709	112.6674955
-14.922483	-13.494949	114.292099	-0.191619	9.348824	114.027557	53.269028	-14.401189	115.606583	50.403118	40.644192	114.040016	51.836073	13.1215015	114.8232995	-52.219311	5.5761465	113.2318145
-16.297058	-12.568934	114.712189	-0.261969	9.26367	114.306007	53.224342	-14.440269	115.673592	50.262306	40.630268	113.99894	51.743324	13.0949995	114.836266	-52.267262	5.4323405	113.775748
-17.6187	-11.628814	115.050102	-0.343712	9.155988	114.554237	53.145885	-14.494801	115.728783	50.157928	40.565945	113.963722	51.6519065	13.035572	114.8462525	-52.3393305	5.276404	114.2622215
-18.840391	-10.650697	115.378448	-0.437177	9.039252	114.784119	53.048378	-14.542378	115.773499	50.051735	40.514874	113.959572	51.5500565	12.986248	114.8665355	-52.4244105	5.092256	114.7017025
-20.097326	-9.551801	115.584877	-0.524828	8.91619	114.96344	52.958427	-14.578991	115.779892	49.930908	40.465973	114.01825	51.4446675	12.943491	114.899071	-52.4943235	4.888889	115.027809
-21.795902	-7.953565	115.76226	-0.654003	8.733659	115.195992	52.829681	-14.649935	115.734573	49.832344	40.370155	114.178299	51.3310125	12.86011	114.956436	-52.6390185	4.607208	115.435548
-22.903278	-6.748713	115.86142	-0.736172	8.617924	115.34346	52.733147	-14.67211	115.657166	49.741028	40.330124	114.347672	51.2370875	12.829007	115.002419	-52.7094315	4.406841	115.684501
-23.924564	-5.578092	115.957436	-0.806207	8.510017	115.526566	52.642147	-14.68419	115.5457	49.67947	40.267109	114.531258	51.1608085	12.7914595	115.038479	-52.7732225	4.2285745	116.014653
-24.855078	-4.340857	116.214714	-0.874172	8.424874	115.742889	52.562393	-14.729259	115.425301	49.667168	40.185928	114.695045	51.1147805	12.7283345	115.060173	-52.8631245	4.1214135	116.425605
-25.728411	-3.023658	116.522278	-0.925027	8.358673	116.007484	52.480049	-14.788206	115.31974	49.587585	40.090107	114.871407	51.033817	12.6509505	115.0955735	-52.883871	4.0663955	116.9193945
-26.530802	-1.767926	116.82373	-0.960723	8.278895	116.277565	52.393211	-14.840529	115.261803	49.5522	39.955605	115.033081	50.9727055	12.557538	115.147442	-52.8941515	4.000252	117.407688
-27.244898	-0.423616	117.167732	-0.99345	8.213816	116.546951	52.337128	-14.949235	115.27066	49.558163	39.813793	115.211082	50.9476455	12.432279	115.240871	-52.9345455	3.995353	117.853031
-28.1639	1.601083	117.511986	-1.009664	8.110581	116.859962	52.256073	-15.169637	115.351692	49.59655	39.58596	115.510704	50.9263115	12.2081615	115.431198	-52.9456395	4.0130005	118.288726
-28.676996	2.932175	117.725204	-1.052237	8.037374	117.028259	52.186878	-15.336291	115.421486	49.635361	39.422798	115.664719	50.9111195	12.0432535	115.5431025	-53.0155935	4.0314945	118.5134155
-29.096178	4.340609	117.941406	-1.101606	7.943977	117.177895	52.087921	-15.506999	115.478264	49.605606	39.275517	115.817856	50.8467635	11.884259	115.64806	-53.0499755	4.003695	118.70773
-29.484228	5.639789	118.102478	-1.154392	7.844686	117.314484	51.969891	-15.697323	115.512253	49.612663	39.096405	115.937187	50.791277	11.699541	115.72472	-53.100061	3.989831	118.904248
-29.791737	6.977265	118.268883	-1.241937	7.740721	117.438843	51.858437	-15.903176	115.55027	49.605133	38.918983	116.058495	50.731785	11.5079035	115.8043825	-53.215659	3.9735385	119.0733035
-29.962952	8.342145	118.42382	-1.318722	7.622997	117.540955	51.769756	-16.106564	115.558197	49.563263	38.733269	116.224052	50.6665095	11.3133525	115.8911245	-53.3039535	3.9326415	119.1907855
-30.122858	9.645025	118.572983	-1.401389	7.499244	117.674599	51.679039	-16.262558	115.529343	49.515198	38.518738	116.39888	50.5971185	11.12809	115.9641115	-53.3998965	3.870398	119.3850865
-30.17692	11.613872	118.867279	-1.537012	7.325025	117.905067	51.45665	-16.461176	115.508224	49.412441	38.227928	116.71698	50.4345455	10.883376	116.112602	-53.5085695	3.766674	119.697532
-30.088408	12.850602	119.129303	-1.651588	7.181474	118.06514	51.298229	-16.60664	115.486778	49.364281	38.050686	116.94236	50.331255	10.722023	116.214569	-53.634431	3.640925	119.915711
-29.998907	14.102735	119.312012	-1.769673	7.053546	118.198822	51.158066	-16.775885	115.432205	49.293182	37.890686	117.167732	50.225624	10.5574005	116.2999685	-53.76497	3.5496915	120.0976755
-29.788002	15.349701	119.501472	-1.867981	6.952054	118.29966	50.984985	-16.912947	115.359306	49.267101	37.727703	117.362999	50.126043	10.407378	116.3611525	-53.862005	3.49673	120.2381675
-29.480499	16.531982	119.66777	-1.992181	6.86599	118.367432	50.803417	-17.018574	115.270042	49.156189	37.6063	117.569824	49.979803	10.293863	116.419933	-53.964165	3.438117	120.314931
-29.154747	17.676613	119.741211	-2.095611	6.82418	118.378365	50.627357	-17.088369	115.173325	49.059486	37.48877	117.753479	49.8434215	10.2002005	116.463402	-54.0346435	3.4481595	120.293328
-28.751213	18.818865	119.786346	-2.240365	6.776977	118.346634	50.44651	-17.141504	115.063225	49.001266	37.396072	117.906952	49.723888	10.127284	116.4850885	-54.204618	3.42667	120.2081795
-28.00428	20.354836	119.809174	-2.446328	6.798163	118.283592	50.184441	-17.156992	114.892136	48.795795	37.336361	118.138458	49.490118	10.0896845	116.515297	-54.382774	3.5066415	120.051887
-27.372614	21.351871	119.794891	-2.618485	6.807055	118.222252	49.997391	-17.141335	114.809776	48.708298	37.317703	118.248322	49.3528445	10.088184	116.529049	-54.5898145	3.525926	119.915455
-26.71088	22.269581	119.792542	-2.800333	6.865376	118.188049	49.802586	-17.118101	114.762711	48.532295	37.332035	118.389107	49.1674405	10.106967	116.575909	-54.7681065	3.623785	119.800189
-26.040632	23.097157	119.751335	-2.98354	6.905431	118.14933	49.603855	-17.094166	114.739311	48.388718	37.335716	118.491936	48.9962865	10.120775	116.6156235	-54.9633665	3.690087	119.6830365
-25.222906	23.867821	119.726768	-3.175242	6.959297	118.124649	49.422894	-17.070824	114.734474	48.271988	37.334587	118.558029	48.847441	10.1318815	116.6462515	-55.197925	3.7867125	119.6030465
-24.387726	24.546484	119.668922	-3.349632	7.021234	118.090141	49.247196	-17.054644	114.766518	48.073624	37.339378	118.632935	48.66041	10.142367	116.6997265	-55.359674	3.900101	119.4805555
-23.513514	25.129791	119.57737	-3.519729	7.054255	118.065384	49.070847	-17.053549	114.822899	47.950317	37.320148	118.674324	48.510582	10.1332995	116.7486115	-55.55004	3.9752105	119.3821565
-22.058605	25.848511	119.443237	-3.755348	7.031557	118.025002	48.873585	-17.117968	114.934456	47.727348	37.294258	118.717026	48.3004665	10.088145	116.825741	-55.8111625	3.974969	119.224263
-21.04491	26.222689	119.319107	-3.862703	6.996785	118.005203	48.741997	-17.191135	115.036858	47.657013	37.23761	118.682693	48.199505	10.0232375	116.8597755	-55.924911	3.9703325	119.1506305
-19.995199	26.477152	119.171272	-3.983559	6.911036	117.969681	48.615089	-17.302197	115.125427	47.545288	37.147949	118.618683	48.0801885	9.922876	116.872055	-56.0473065	3.899196	119.067307
-18.847395	26.671303	118.980278	-4.094985	6.784152	117.926468	48.478638	-17.438538	115.215561	47.464706	37.019051	118.502579	47.971672	9.7902565	116.85907	-56.161642	3.7780475	118.993866
-17.698679	26.797262	118.75869	-4.189945	6.679172	117.88192	48.32259	-17.586739	115.33728	47.394562	36.863674	118.336105	47.858576	9.6384675	116.8366925	-56.238466	3.7198765	118.9271475
-16.541777	26.834393	118.475105	-4.27981	6.555451	117.799995	48.188053	-17.76708	115.494728	47.338009	36.708546	118.159142	47.763031	9.470733	116.826935	-56.322651	3.640169	118.773055
-15.332619	26.816708	118.088661	-4.364459	6.431046	117.687859	48.074459	-17.969095	115.688446	47.301197	36.543537	117.994774	47.687828	9.287221	116.84161	-56.416746	3.574871	118.534108
-13.431677	26.717926	117.588112	-4.519994	6.266366	117.505585	47.875973	-18.237631	115.971039	47.243786	36.344933	117.773911	47.5598795	9.053651	116.872475	-56.5998675	3.479081	118.138695
-12.190296	26.558729	117.311325	-4.627721	6.183376	117.389977	47.74361	-18.374676	116.119492	47.17865	36.246918	117.655273	47.46113	8.936121	116.8873825	-56.716572	3.430631	117.8925715
-10.797332	26.377232	117.010864	-4.761992	6.125118	117.29332	47.606865	-18.471203	116.265488	47.13578	36.168053	117.556641	47.3713225	8.848425	116.9110645	-56.8953065	3.401811	117.6755755
-9.529153	26.202456	116.825691	-4.874895	6.109859	117.20327	47.482388	-18.535837	116.401924	47.103928	36.118065	117.477432	47.293158	8.791114	116.939678	-57.042948	3.428604	117.466862
-8.231727	25.9505	116.661453	-4.993336	6.116161	117.133904	47.357048	-18.566311	116.542862	47.00737	36.09885	117.450485	47.182209	8.7662695	116.9966735	-57.168881	3.4660525	117.2711345
-6.80531	25.662304	116.476189	-5.131551	6.119503	117.085396	47.234276	-18.564857	116.695465	46.935699	36.082817	117.434273	47.0849875	8.75898	117.064869	-57.3480895	3.480026	117.105923
-5.528234	25.406807	116.404533	-5.272723	6.158943	117.072525	47.097939	-18.543648	116.885986	46.810867	36.082626	117.437729	46.954403	8.769489	117.1618575	-57.499849	3.548397	116.9831925
-3.477554	24.898211	116.205154	-5.467532	6.247909	117.070175	46.910473	-18.529718	117.248138	46.656036	36.060558	117.433609	46.7832545	8.76542	117.3408735	-57.7183185	3.730398	116.7994765
-2.147255	24.547735	116.143372	-5.584759	6.288211	117.086662	46.783802	-18.538336	117.519287	46.606873	36.045158	117.403412	46.6953375	8.753411	117.4613495	-57.8648555	3.823011	116.7119745
-0.824222	24.167521	116.084183	-5.705579	6.307719	117.110764	46.640442	-18.550488	117.805458	46.544693	36.018051	117.383789	46.5925675	8.7337815	117.5946235	-58.0037255	3.8816565	116.6269045
0.56546	23.750301	115.983627	-5.827363	6.321912	117.122398	46.515373	-18.574644	118.08342	46.452141	35.995747	117.383636	46.483757	8.7105515	117.733528	-58.138483	3.9332725	116.511268
1.869998	23.36784	116.006233	-5.942407	6.295055	117.136551	46.391556	-18.597355	118.299141	46.389008	35.969566	117.403374	46.390282	8.6861055	117.8512575	-58.275096	3.9040045	116.4218445
3.157758	22.956217	116.081795	-6.043841	6.259224	117.162323	46.269611	-18.630644	118.447159	46.352814	35.924435	117.46756	46.3112125	8.6468955	117.9573595	-58.3988945	3.8715525	116.3672865
4.497796	22.531063	116.16465	-6.168266	6.208019	117.207047	46.133018	-18.63205	118.538895	46.247055	35.918392	117.629501	46.1900365	8.643171	118.084198	-58.5265685	3.772867	116.329896
6.381989	21.917746	116.497398	-6.359401	6.201871	117.313896	45.949669	-18.577217	118.60498	46.131752	35.97094	117.997124	46.0407105	8.6968615	118.301052	-58.7595125	3.7068805	116.32674
7.65828	21.473724	116.721642	-6.489114	6.258413	117.364677	45.851238	-18.494892	118.611671	46.063469	36.056362	118.309784	45.9573535	8.780735	118.4607275	-58.9355815	3.736091	116.2686265
8.865545	21.07535	117.004303	-6.629383	6.375117	117.438972	45.75985	-18.349733	118.607628	45.926476	36.192333	118.64859	45.843163	8.9213	118.628109	-59.101929	3.828934	116.249835
10.079261	20.640242	117.223755	-6.7549	6.559658	117.493675	45.657028	-18.129568	118.644241	45.802784	36.341702	118.962311	45.729906	9.106067	118.803276	-59.239706	4.013249	116.184074
11.295181	20.179302	117.419418	-6.886285	6.819084	117.55452	45.581566	-17.859615	118.733994	45.660927	36.531746	119.26973	45.6212465	9.3360655	119.001862	-59.3938165	4.3021025	116.107178
12.395234	19.755219	117.681435	-6.961695	7.11542	117.604813	45.550053	-17.596386	118.867935	45.592499	36.746574	119.57531	45.571276	9.575094	119.2216225	-59.494666	4.655746	115.9880035
13.575153	19.20746	117.858215	-7.028855	7.432552	117.630196	45.535797	-17.321014	119.045341	45.528603	36.97963	119.920494	45.5322	9.829308	119.4829175	-59.58991	5.035796	115.7774745
15.164316	18.422222	118.117119	-7.076044	7.884315	117.586205	45.5186	-16.916992	119.326416	45.504044	37.32103	120.450058	45.511322	10.202019	119.888237	-59.66341	5.566611	115.284173
16.201696	17.780403	118.274651	-7.089316	8.173893	117.557381	45.537262	-16.669823	119.478317	45.514534	37.522186	120.711723	45.525898	10.4261815	120.09502	-59.70453	5.9216045	115.019742
17.278784	17.039438	118.320763	-7.068365	8.434581	117.497459	45.579937	-16.465509	119.604919	45.50042	37.729252	120.919624	45.5401785	10.6318715	120.2622715	-59.6769085	6.2372905	114.7326465
18.170116	16.314182	118.342972	-7.033258	8.669086	117.39917	45.643711	-16.274389	119.691254	45.559456	37.889683	121.06115	45.6015835	10.807647	120.376202	-59.6680995	6.530525	114.422138
19.045763	15.524726	118.314323	-6.999384	8.895926	117.250763	45.733948	-16.113842	119.753769	45.598457	38.053345	121.088959	45.6662025	10.9697515	120.421364	-59.6649705	6.8221005	114.080162
19.818409	14.706273	118.213287	-6.960461	9.128171	117.034843	45.827492	-15.944701	119.775864	45.637085	38.230228	121.007195	45.7322885	11.1427635	120.3915295	-59.6532105	7.1135785	113.6781565
20.597952	13.823483	117.979813	-6.914999	9.34686	116.781105	45.912853	-15.799591	119.728264	45.678234	38.362026	120.815338	45.7955435	11.2812175	120.271801	-59.6255415	7.4125025	113.290409
21.625969	12.41822	117.517174	-6.788197	9.608665	116.392647	45.959225	-15.647086	119.552078	45.777416	38.51366	120.305099	45.8683205	11.433287	119.9285885	-59.4447145	7.784043	112.8567055
22.180601	11.44907	117.23008	-6.708785	9.735296	116.146179	45.994614	-15.579189	119.366745	45.826195	38.566624	119.95462	45.9104045	11.4937175	119.6606825	-59.3279745	7.9768745	112.6316755
22.715164	10.442598	116.943954	-6.612142	9.834591	115.897026	46.040829	-15.499799	119.183884	45.924614	38.608624	119.651886	45.9827215	11.5544125	119.417885	-59.2070055	8.1147695	112.376167
23.173559	9.402146	116.706123	-6.501134	9.909799	115.622665	46.141701	-15.425989	119.003471	45.992279	38.671089	119.447395	46.06699	11.62255	119.225433	-59.069258	8.197048	112.019897
23.516203	8.371494	116.460594	-6.378177	9.984546	115.338577	46.288906	-15.336876	118.814384	46.117447	38.71608	119.299103	46.2031765	11.689602	119.0567435	-58.9595305	8.27949	111.6204105
23.801146	7.333814	116.263153	-6.238369	10.080506	115.071571	46.433632	-15.207766	118.620956	46.183109	38.81086	119.208214	46.3083705	11.801547	118.914585	-58.7851085	8.359465	111.228557
24.046001	6.261963	116.00325	-6.070894	10.206454	114.823189	46.602188	-15.050319	118.452583	46.313858	38.930641	119.113853	46.458023	11.940161	118.783218	-58.599811	8.472747	110.86316
24.228254	4.712905	115.693474	-5.758241	10.439264	114.478386	46.87392	-14.790672	118.216034	46.522949	39.155556	118.991066	46.6984345	12.182442	118.60355	-58.2149165	8.696086	110.353222
24.247086	3.702988	115.48896	-5.540374	10.62843	114.286102	47.027348	-14.600578	118.075714	46.709919	39.296246	118.858742	46.8686335	12.347834	118.467228	-57.9493815	8.909026	110.104976
24.188261	2.654498	115.234421	-5.320174	10.811039	114.097023	47.157127	-14.416665	117.929337	46.902611	39.443111	118.693542	47.029869	12.513223	118.3114395	-57.670217	9.108855	109.8826065
24.014559	1.622572	115.008736	-5.090627	10.997925	113.905701	47.400932	-14.304183	117.747734	47.087765	39.580082	118.507698	47.2443485	12.6379495	118.127716	-57.4256025	9.3579005	109.683686
23.809238	0.616693	114.740753	-4.88174	11.174776	113.713562	47.556408	-14.18292	117.612518	47.273972	39.706898	118.271233	47.41519	12.761989	117.9418755	-57.17867	9.587563	109.4852485
23.501741	-0.439649	114.519104	-4.698381	11.303318	113.488068	47.676327	-14.064161	117.520187	47.418976	39.811371	118.046806	47.5476515	12.873605	117.7834965	-56.9444135	9.733031	109.1926395
23.079411	-1.504095	114.316818	-4.567249	11.407761	113.242615	47.794132	-13.996933	117.475418	47.533321	39.908314	117.839142	47.6637265	12.9556905	117.65728	-56.7982245	9.8598315	108.82795
22.333	-3.0264	114.038025	-4.454214	11.533954	112.853531	47.934105	-13.928263	117.463005	47.629784	40.080452	117.498589	47.7819445	13.0760945	117.480797	-56.6903725	9.9918135	108.226265
21.697607	-4.034021	113.867271	-4.41123	11.592303	112.596878	47.946106	-13.840015	117.435249	47.60952	40.169014	117.246941	47.777813	13.1644995	117.341095	-56.600273	10.0201065	107.852661
20.994633	-4.988095	113.691879	-4.39864	11.636552	112.377373	47.969513	-13.764271	117.404305	47.575474	40.256859	116.951202	47.7724935	13.246294	117.1777535	-56.5697735	10.02681	107.5769925
20.186646	-5.925321	113.56604	-4.378623	11.668797	112.180351	47.99062	-13.647565	117.398521	47.581718	40.346611	116.652634	47.786169	13.349523	117.0255775	-56.543415	9.988071	107.3351245
19.326292	-6.806829	113.466202	-4.355789	11.695428	111.990593	48.050262	-13.565845	117.41185	47.538757	40.44286	116.381409	47.7945095	13.4385075	116.8966295	-56.5060875	9.9523485	107.0845565
18.424583	-7.650225	113.360992	-4.33646	11.72385	111.817123	48.097908	-13.47159	117.44207	47.533035	40.567493	116.088013	47.8154715	13.5479515	116.7650415	-56.4883915	9.8997485	106.8692045
17.424881	-8.423733	113.278732	-4.287813	11.756691	111.655113	48.140221	-13.371762	117.43705	47.560646	40.686047	115.757965	47.8504335	13.6571425	116.5975075	-56.4260595	9.8562395	106.7127185
15.815454	-9.451627	113.089241	-4.199806	11.85403	111.422409	48.184319	-13.192515	117.357086	47.632027	40.850258	115.28363	47.908173	13.8288715	116.320358	-56.307785	9.8791885	106.52446
14.669156	-10.083576	112.900925	-4.123326	11.954893	111.260139	48.215164	-13.034773	117.252243	47.614334	41.003929	114.98864	47.914749	13.984578	116.1204415	-56.161401	9.925208	106.3998365
13.478358	-10.595493	112.711525	-4.038751	12.099082	111.088089	48.263664	-12.836986	117.107033	47.63813	41.18446	114.685318	47.950897	14.173737	115.8961755	-56.028399	10.024427	106.2800025
12.240896	-11.015489	112.525192	-3.937752	12.272439	110.916069	48.343208	-12.636538	116.942871	47.690392	41.39043	114.376595	48.0168	14.376946	115.659733	-55.892304	10.167932	106.172405
10.934199	-11.383657	112.306595	-3.838244	12.461272	110.788788	48.41573	-12.397781	116.756226	47.688866	41.631699	114.090729	48.052298	14.616959	115.4234775	-55.728786	10.305585	106.1540985
9.611561	-11.664646	112.103943	-3.716885	12.641168	110.706055	48.510834	-12.161768	116.53849	47.727921	41.85865	113.839104	48.1193775	14.848441	115.188797	-55.5531475	10.433895	106.223313
8.238136	-11.842618	111.9534	-3.584809	12.836914	110.679985	48.590408	-11.931589	116.321266	47.777794	42.066513	113.641479	48.184101	15.067462	114.9813725	-55.353719	10.606366	106.3785975
6.0907	-12.012163	111.80407	-3.407583	13.125584	110.779488	48.695351	-11.638625	116.036522	47.926044	42.331718	113.410309	48.3106975	15.3465465	114.7234155	-55.1258635	10.9046215	106.8355605
4.623437	-12.001305	111.768875	-3.259344	13.289372	110.925255	48.776672	-11.488146	115.852043	48.031998	42.492176	113.346909	48.404335	15.502015	114.599476	-54.923023	11.076729	107.251034
3.136467	-11.939968	111.797104	-3.128915	13.442982	111.115707	48.749474	-11.332963	115.711594	48.155975	42.692638	113.316086	48.4527245	15.6798375	114.51384	-54.7105545	11.2061265	107.717574
1.645002	-11.784968	111.873268	-3.015376	13.596457	111.300697	48.833065	-11.187419	115.561317	48.306229	42.874908	113.268471	48.569647	15.8437445	114.414894	-54.600399	11.3491695	108.1865
0.142897	-11.552106	111.966919	-2.911233	13.745886	111.473991	48.923065	-11.037275	115.413986	48.468494	43.030403	113.204102	48.6957795	15.996564	114.309044	-54.5182455	11.495208	108.638938
-1.357673	-11.25627	112.049614	-2.783967	13.888475	111.632744	49.019943	-10.922485	115.287903	48.576546	43.166779	113.144066	48.7982445	16.122147	114.2159845	-54.3661785	11.654803	109.0495035
-2.829838	-10.89863	112.11618	-2.661749	14.026354	111.772491	49.122292	-10.799094	115.176079	48.70491	43.273998	113.083504	48.913601	16.237452	114.1297915	-54.237099	11.815256	109.4151905
-5.078356	-10.204542	112.205566	-2.476327	14.195341	111.957954	49.299232	-10.655765	115.050331	48.958397	43.408775	113.04879	49.1288145	16.376505	114.0495605	-54.0814685	12.014177	109.8663475
-6.502007	-9.671269	112.257492	-2.331392	14.302863	112.081505	49.425938	-10.55148	114.989326	49.089287	43.473148	113.095833	49.2576125	16.460834	114.0425795	-53.9203965	12.144892	110.1204305
-7.925373	-9.054789	112.299408	-2.194228	14.404667	112.190926	49.56868	-10.447533	114.986435	49.259331	43.522335	113.19017	49.4140055	16.537401	114.0883025	-53.8024615	12.271933	110.2935495
-9.332522	-8.374575	112.329086	-2.046401	14.491484	112.31041	49.72937	-10.392882	115.018784	49.477531	43.570541	113.314102	49.6034505	16.5888295	114.166443	-53.6962525	12.3941385	110.454377
-10.677427	-7.654409	112.360504	-1.879454	14.579849	112.415756	49.892063	-10.356564	115.089645	49.660397	43.594528	113.475868	49.77623	16.618982	114.2827565	-53.535138	12.540716	110.5487555
-12.059652	-6.858352	112.390625	-1.708396	14.647126	112.504158	50.041901	-10.344831	115.159897	49.889374	43.584396	113.630989	49.9656375	16.6197825	114.395443	-53.3824295	12.6744695	110.612873
-13.382072	-6.039756	112.403595	-1.561395	14.699702	112.577774	50.177193	-10.354922	115.22995	50.140285	43.561508	113.748077	50.158739	16.603293	114.4890135	-53.281529	12.796111	110.6665345
-15.350747	-4.697852	112.37925	-1.351973	14.723851	112.646507	50.364597	-10.406777	115.328667	50.471352	43.504215	113.890717	50.4179745	16.548719	114.609692	-53.1219205	12.898983	110.683322
-16.627722	-3.759244	112.358154	-1.21702	14.709695	112.668785	50.46307	-10.465561	115.379013	50.605869	43.452145	113.956238	50.5344695	16.493292	114.6676255	-52.9685095	12.926098	110.6699445
-17.86194	-2.764745	112.385727	-1.120371	14.675671	112.699318	50.530262	-10.542912	115.432571	50.748108	43.378902	113.941788	50.639185	16.417995	114.6871795	-52.879927	12.933347	110.7114565
-19.128632	-1.690235	112.435875	-1.024435	14.612823	112.735733	50.578232	-10.634717	115.473846	50.853874	43.299721	113.888741	50.716053	16.332502	114.6812935	-52.764923	12.893144	110.7901725
-20.30773	-0.621871	112.499062	-0.947989	14.534734	112.771736	50.610191	-10.707056	115.516029	50.925922	43.227814	113.804886	50.7680565	16.260379	114.6604575	-52.6640345	12.809089	110.8830145
-21.489325	0.54024	112.584099	-0.883871	14.440851	112.801933	50.656116	-10.791995	115.56456	51.020718	43.153999	113.662956	50.838417	16.181002	114.613758	-52.606159	12.7007	110.990108
-22.641081	1.738951	112.633659	-0.870988	14.336588	112.825134	50.700886	-10.871099	115.585068	50.883083	43.137184	113.633034	50.7919845	16.1330425	114.609051	-52.5339605	12.5401335	111.041217
-24.299963	3.643842	112.840912	-0.893448	14.153111	112.894272	50.680618	-10.980256	115.504059	50.833736	43.047699	113.323418	50.757177	16.0337215	114.4137385	-52.544073	12.2725005	111.3748055
-25.384865	4.961151	113.068817	-0.933282	14.013791	113.032326	50.603191	-11.017393	115.366783	50.715225	42.965126	113.116714	50.659208	15.9738665	114.2417485	-52.525772	12.0537155	111.8229035
-26.3936	6.357283	113.532135	-0.989582	13.87884	113.301506	50.510193	-11.057512	115.234688	50.546883	42.89222	112.96669	50.528538	15.917354	114.100689	-52.507702	11.840326	112.502323
-27.385361	7.847015	114.053795	-1.069554	13.752728	113.679298	50.427879	-11.090137	115.159859	50.395542	42.863014	112.952568	50.4117105	15.8864385	114.0562135	-52.5508185	11.6190175	113.3023825
-28.300539	9.332546	114.587364	-1.166435	13.633141	114.111855	50.349045	-11.079976	115.131233	50.277649	42.86916	113.06189	50.313347	15.894592	114.0965615	-52.646217	11.37169	114.1271485
-29.150099	10.942648	115.128174	-1.271177	13.544724	114.54879	50.305737	-11.055369	115.12413	50.173782	42.929356	113.273834	50.2397595	15.9369935	114.198982	-52.7821135	11.1524545	114.898598
-29.960228	12.533109	115.541626	-1.390963	13.472832	114.931999	50.266724	-10.995754	115.127007	50.158928	43.007423	113.459869	50.212826	16.0058345	114.293438	-52.994752	10.9398295	115.57056
-31.010166	15.103559	116.050812	-1.574968	13.466702	115.375046	50.220722	-10.840602	115.061417	49.981213	43.143105	113.921951	50.1009675	16.1512515	114.491684	-53.2509035	10.7821525	116.258408
-31.642427	16.810801	116.260872	-1.696619	13.502171	115.603485	50.208862	-10.727489	115.024269	49.879028	43.243935	114.248535	50.043945	16.258223	114.636402	-53.437183	10.746119	116.570568
-32.174934	18.61665	116.504013	-1.810871	13.568451	115.804504	50.216728	-10.607491	114.99369	49.827812	43.35873	114.56752	50.02227	16.3756195	114.780605	-53.644012	10.7612825	116.828403
-32.663422	20.391739	116.796364	-1.914759	13.668869	116.050842	50.210972	-10.448691	114.971245	49.732018	43.463158	114.880585	49.971495	16.5072335	114.925915	-53.801013	10.8305045	117.175769
-33.038708	22.206871	117.251907	-2.006492	13.786202	116.366402	50.174671	-10.283163	114.998161	49.659393	43.5467	115.167526	49.917032	16.6317685	115.0828435	-53.930016	10.9406355	117.6499605
-33.315125	24.053177	117.828369	-2.105651	13.925656	116.770782	50.140427	-10.119719	115.117691	49.529457	43.647861	115.482689	49.834942	16.764071	115.30019	-54.046244	11.087241	118.241374
-33.555241	25.851309	118.459412	-2.221362	14.078647	117.241112	50.100101	-9.964676	115.304527	49.414921	43.760895	115.828773	49.757511	16.8981095	115.56665	-54.200235	11.2591845	118.915574
-33.67001	28.553524	119.494987	-2.396297	14.310901	118.019676	50.04792	-9.769091	115.704468	49.255848	43.929695	116.407867	49.651884	17.080302	116.0561675	-54.444478	11.5415	119.9831845
-33.711441	30.306086	120.103752	-2.529191	14.42329	118.525223	50.04921	-9.65066	115.985847	49.192047	44.045807	116.853905	49.6206285	17.1975735	116.419876	-54.6790105	11.6490065	120.63057
-33.620136	32.043068	120.753502	-2.652634	14.520679	118.99929	50.043518	-9.552061	116.253136	49.139023	44.154694	117.299889	49.5912705	17.3013165	116.7765125	-54.8965385	11.7400415	121.2220675
-33.463234	33.712868	121.319305	-2.772537	14.585337	119.394791	50.020588	-9.453586	116.461006	49.050713	44.273331	117.761063	49.5356505	17.4098725	117.1110345	-55.0807245	11.7608015	121.6785475
-33.236584	35.34037	121.828369	-2.894704	14.645399	119.724182	49.944363	-9.300339	116.609451	48.965263	44.388817	118.172264	49.454813	17.544239	117.3908575	-55.244221	11.746559	122.0575065
-32.721127	36.788109	122.258553	-3.006532	14.696589	119.985939	49.874523	-9.167603	116.722198	48.87743	44.50209	118.518471	49.3759765	17.6672435	117.6203345	-55.3890405	11.7259345	122.3515435
-32.475616	38.435814	122.63546	-3.106408	14.743598	120.191452	49.830566	-9.023205	116.818954	48.741055	44.648125	118.863968	49.2858105	17.81246	117.841461	-55.4986265	11.674736	122.541443
-31.68931	40.549011	123.067764	-3.241416	14.845101	120.407089	49.798847	-8.792821	116.93132	48.596096	44.829105	119.275597	49.1974715	18.018142	118.1034585	-55.6803035	11.67206	122.7107195
-31.100241	41.91592	123.229507	-3.349173	14.907686	120.511314	49.778221	-8.673915	116.993805	48.412849	44.956612	119.488838	49.095535	18.1413485	118.2413215	-55.793881	11.6740235	122.7813065
-30.139086	43.01152	123.332596	-3.431094	14.982689	120.572266	49.733162	-8.556735	117.054665	48.246193	45.052696	119.62709	48.9896775	18.2479805	118.3408775	-55.8518655	11.7173975	122.8036545
-29.206762	43.68742	123.313629	-3.516785	15.006532	120.620003	49.700798	-8.455083	117.115822	48.141766	45.130371	119.722275	48.921282	18.337644	118.4190485	-55.954852	11.67542	122.8209575
-28.292284	44.419018	123.256638	-3.59176	15.033218	120.628265	49.686016	-8.390076	117.183365	47.998283	45.21563	119.81897	48.8421495	18.412777	118.5011675	-56.0256695	11.653659	122.7553625
-27.297646	44.989315	123.148849	-3.660952	15.039197	120.628143	49.665817	-8.326173	117.260704	47.896099	45.271706	119.861893	48.780958	18.4727665	118.5612985	-56.102862	11.6056275	122.6949875
-26.177416	45.43203	123.012856	-3.724306	15.027825	120.607666	49.629436	-8.259758	117.328346	47.744133	45.341873	119.894791	48.6867845	18.5410575	118.6115685	-56.1353965	11.5145925	122.6037635
-24.387487	46.044559	122.776031	-3.883796	15.000407	120.583702	49.570065	-8.172554	117.45002	47.590019	45.402718	119.881203	48.580042	18.615082	118.6656115	-56.347634	11.385732	122.5017925
-23.214659	46.305237	122.64637	-3.982882	15.011649	120.60437	49.505955	-8.10283	117.565918	47.441338	45.470383	119.906425	48.4736465	18.6837765	118.7361715	-56.4394105	11.3395215	122.4725685
-21.813055	46.517151	122.546349	-4.09539	15.015517	120.635727	49.461979	-8.054458	117.693352	47.311638	45.52462	119.963669	48.3868085	18.735081	118.8285105	-56.5775885	11.295953	122.4429435
-20.544182	46.698124	122.471001	-4.215926	15.014754	120.689522	49.407795	-8.007619	117.839752	47.152519	45.58091	120.056557	48.280157	18.7866455	118.9481545	-56.712009	11.2428625	122.4308895
-19.293074	46.769478	122.441826	-4.357485	15.031698	120.761978	49.33997	-7.92531	117.990669	46.992256	45.643257	120.180824	48.166113	18.8589735	119.0857465	-56.881083	11.2044225	122.4382095
-17.732933	46.77776	122.427788	-4.491404	15.032825	120.843063	49.279739	-7.845149	118.126442	46.794987	45.723797	120.329521	48.037363	18.939324	119.2279815	-57.020171	11.126326	122.4581445
-16.465969	46.789982	122.492218	-4.63928	15.043652	120.93264	49.208508	-7.753677	118.270699	46.600533	45.810173	120.479797	47.9045205	19.028248	119.375248	-57.1830805	11.059056	122.490032
-14.118999	46.574173	122.389183	-4.834717	15.066035	121.012749	49.133469	-7.647566	118.42382	46.318199	45.961308	120.706367	47.725834	19.156871	119.5650935	-57.395268	10.975199	122.4604045
-12.792344	46.430237	122.431801	-4.955082	15.043789	121.026627	49.078598	-7.575448	118.476959	46.131802	46.033955	120.808861	47.6052	19.2292535	119.64291	-57.515364	10.8583245	122.410344
-11.253207	46.152866	122.319099	-5.086886	15.014135	121.006607	48.990376	-7.506341	118.493141	45.978119	46.089245	120.844673	47.4842475	19.291452	119.668907	-57.6580195	10.736818	122.344307
-9.681993	45.836151	122.190498	-5.204917	14.983845	120.978119	48.914059	-7.461916	118.489075	45.833443	46.114372	120.832565	47.373751	19.326228	119.66082	-57.783585	10.641462	122.295418
-8.221533	45.426128	122.002281	-5.31125	14.931798	120.91349	48.837261	-7.454309	118.489838	45.639229	46.133327	120.805481	47.238245	19.339509	119.6476595	-57.860745	10.524087	122.1793205
-6.464501	44.956352	121.855309	-5.40707	14.869804	120.840385	48.75325	-7.446901	118.485405	45.50309	46.130035	120.73362	47.12817	19.341567	119.6095125	-57.94231	10.398041	122.0712575
-4.972124	44.465836	121.552933	-5.499716	14.799102	120.751884	48.679188	-7.438208	118.451942	45.402672	46.107006	120.63382	47.04093	19.334399	119.542881	-58.040362	10.263805	121.960887
-2.451926	43.580818	121.132126	-5.620725	14.713211	120.589363	48.675442	-7.47411	118.279579	45.289276	46.102978	120.384811	46.982359	19.314434	119.332195	-58.223809	10.111988	121.846531
-0.887163	42.920555	120.730637	-5.710753	14.646143	120.472504	48.761143	-7.511424	117.980537	45.188286	46.072914	119.984795	46.9747145	19.280745	118.982666	-58.3962205	10.011541	121.962342
0.860238	42.22263	120.385361	-5.80407	14.59765	120.33857	48.964985	-7.689262	117.539505	45.168209	46.076847	119.381401	47.066597	19.1937925	118.460453	-58.674737	10.0015075	122.216687
2.514029	41.442513	120.003082	-5.891309	14.542275	120.14917	49.291721	-8.060449	117.043816	45.23587	46.247555	118.584229	47.2637955	19.093553	117.8140225	-59.0464135	9.990997	122.4843175
4.267416	40.630146	119.513191	-5.943062	14.511662	119.866547	49.659042	-8.441685	116.460144	45.253136	46.359325	117.742447	47.456089	18.95882	117.1012955	-59.342213	10.064504	122.6317985
6.039393	39.772488	118.99279	-5.927196	14.481141	119.456268	49.907501	-8.70485	115.834511	45.210312	46.348717	116.98909	47.5589065	18.8219335	116.4118005	-59.4132985	10.1403485	122.5007355
7.804023	38.897141	118.395874	-5.890192	14.465262	118.982521	49.954712	-8.75256	115.196182	45.165207	46.409893	116.315125	47.5599595	18.8286665	115.7556535	-59.3403435	10.1018575	122.2093885
10.504702	37.453003	117.560486	-5.811895	14.391417	118.147949	50.047947	-8.699523	114.14547	45.035172	46.615471	115.56752	47.5415595	18.957974	114.856495	-59.1653495	9.82486	121.439403
12.283583	36.460979	117.100868	-5.788597	14.314933	117.538773	50.010174	-8.607898	113.462784	45.051121	46.727108	114.961533	47.5306475	19.059605	114.2121585	-59.1078415	9.570261	120.8653875
14.192788	35.345631	116.344872	-5.807766	14.289199	116.888214	49.877922	-8.559318	112.746239	45.027012	46.719788	114.382782	47.452467	19.080235	113.5645105	-59.067999	9.498163	120.2119175
16.002056	34.266403	115.754463	-5.872555	14.293988	116.169907	49.875057	-8.574637	111.903107	45.02721	46.705589	113.840851	47.4511335	19.065476	112.871979	-59.1962435	9.5225	119.467835
17.878689	33.066044	114.901054	-5.981682	14.343441	115.457748	49.883598	-8.497036	111.062859	45.054169	46.668724	113.275597	47.4688835	19.085844	112.169228	-59.4322475	9.601038	118.746268
19.728598	31.890657	114.158226	-6.092448	14.469756	114.720825	49.87912	-8.427803	110.283531	45.039562	46.645889	112.718643	47.459341	19.109043	111.501087	-59.644237	9.830469	117.940563
21.592943	30.649837	113.322357	-6.21654	14.602673	114.039993	49.84219	-8.293934	109.655991	44.998489	46.741985	112.231041	47.4203395	19.2240255	110.943516	-59.8534195	9.9813205	117.13647
24.439327	28.662327	112.316582	-6.378046	14.799331	113.151718	49.637524	-8.192274	109.15139	44.856243	46.859535	111.520615	47.2468835	19.3336305	110.3360025	-60.0029755	10.2650315	115.9674335
26.314333	27.272791	111.827042	-6.492618	14.913843	112.678886	49.536751	-8.328753	109.065666	44.721169	46.845196	111.138474	47.12896	19.2582215	110.10207	-60.114196	10.5694645	115.255702
28.155752	25.788712	111.485886	-6.608024	14.962989	112.293312	49.476151	-8.513444	109.152283	44.654297	46.789516	110.842262	47.065224	19.138036	109.9972725	-60.281272	10.787942	114.5893515
30.001354	24.253601	111.321083	-6.68034	14.975621	111.982933	49.426224	-8.707209	109.386238	44.601627	46.723835	110.64241	47.0139255	19.008313	110.014324	-60.3746055	10.942929	113.951542
31.069687	22.77006	111.359749	-6.701663	14.927957	111.706207	49.39222	-8.818345	109.58989	44.591991	46.575764	110.539078	46.9921055	18.8787095	110.064484	-60.3954315	10.9772045	113.34793
30.715773	21.091015	111.086639	-6.690856	14.819792	111.469185	49.361183	-8.891253	109.746101	44.603397	46.389	110.459099	46.98229	18.7488735	110.1026	-60.364002	10.8907105	112.83577
30.379803	19.545835	110.894478	-6.638291	14.698974	111.267265	49.328949	-8.92724	109.836281	44.649532	46.220451	110.34964	46.9892405	18.6466055	110.0929605	-60.2658225	10.7513425	112.4415695
29.878637	17.219406	110.6138	-6.499476	14.471459	111.027336	49.3582	-9.078106	109.728195	44.808228	45.933426	110.119507	47.083214	18.42766	109.923851	-60.082166	10.515258	112.130821
29.54278	15.644481	110.349014	-6.384836	14.341097	110.905228	49.34024	-9.146376	109.579178	44.922821	45.740761	109.928322	47.1315305	18.2971925	109.75375	-59.9012025	10.3850015	112.056706
29.188982	14.082648	109.982918	-6.254979	14.257179	110.772476	49.318558	-9.182417	109.39257	45.045494	45.551128	109.719505	47.182026	18.1843555	109.5560375	-59.691984	10.3300025	111.9889145
28.823689	12.652538	109.781372	-6.125952	14.225461	110.636368	49.313278	-9.209518	109.203461	45.151245	45.402252	109.537376	47.2322615	18.096367	109.3704185	-59.4841655	10.354555	111.9023175
28.400105	11.190932	109.511353	-6.008312	14.251669	110.515907	49.3134	-9.20768	109.050133	45.227196	45.265423	109.368111	47.270298	18.0288715	109.209122	-59.286922	10.4744665	111.822692
28.010836	9.766335	109.326721	-5.884622	14.290461	110.402367	49.317986	-9.233562	108.950462	45.375137	45.136269	109.138252	47.3465615	17.9513535	109.044357	-59.1158055	10.6295685	111.760377
27.630705	8.335131	109.187057	-5.788013	14.320205	110.280861	49.303532	-9.284455	108.900604	45.501499	45.012653	108.9617	47.4025155	17.864099	108.931152	-58.9785415	10.776311	111.63057
27.038891	6.205045	109.009041	-5.66898	14.373106	110.069527	49.277969	-9.40791	108.884682	45.708237	44.785248	108.716942	47.493103	17.688669	108.800812	-58.831063	11.057543	111.338242
26.620556	4.793158	108.953705	-5.610291	14.388675	109.923889	49.32761	-9.518554	108.86499	45.847111	44.630901	108.562447	47.5873605	17.5561735	108.7137185	-58.8079425	11.2211765	111.1340595
26.246346	3.409066	108.902618	-5.52615	14.380402	109.785416	49.337269	-9.60391	108.914879	45.980759	44.471256	108.461357	47.659014	17.433673	108.688118	-58.711314	11.327131	110.882714
25.823244	2.080302	108.910988	-5.473614	14.365226	109.636772	49.352161	-9.718041	108.972168	46.1138	44.303436	108.410858	47.7329805	17.2926975	108.691513	-58.6802085	11.4377545	110.582031
25.412724	0.733212	108.869461	-5.42287	14.330257	109.490463	49.331013	-9.784755	109.050896	46.265465	44.129951	108.394646	47.798239	17.172598	108.722771	-58.643979	11.487916	110.258155
25.000584	-0.575942	108.840668	-5.369936	14.278586	109.327103	49.320576	-9.854295	109.136749	46.419418	43.958656	108.40715	47.869997	17.0521805	108.7719495	-58.609869	11.5049915	109.8822565
24.555565	-1.8674	108.811546	-5.340097	14.236546	109.178688	49.343052	-9.95656	109.189049	46.55835	43.779305	108.396484	47.950701	16.9113725	108.7927665	-58.630895	11.5617195	109.5646095
23.889965	-3.687085	108.785645	-5.25893	14.184776	108.996513	49.326332	-10.093298	109.236931	46.697662	43.55032	108.290146	48.011997	16.728511	108.7635385	-58.529857	11.641041	109.2294875
23.433973	-4.881421	108.828941	-5.202402	14.147106	108.925377	49.34441	-10.168047	109.264336	46.747242	43.429935	108.201981	48.045826	16.630944	108.7331585	-58.45063	11.663268	109.1175955
22.987457	-6.00795	108.89859	-5.132798	14.094628	108.917747	49.397373	-10.255968	109.343399	46.796555	43.319199	108.137657	48.096964	16.5316155	108.740528	-58.36256	11.6576405	109.094966
22.522387	-7.101038	109.059189	-5.057863	14.015031	108.955597	49.468994	-10.353361	109.46994	46.863102	43.22974	108.138931	48.166048	16.4381895	108.8044355	-58.281774	11.5918725	109.1067585
22.027168	-8.179383	109.231819	-4.986927	13.915004	109.018623	49.556072	-10.460777	109.621574	46.944031	43.152592	108.165405	48.2500515	16.3459075	108.8934895	-58.2239055	11.4841005	109.1437565
21.52305	-9.201728	109.387589	-4.91747	13.8318	109.065918	49.618141	-10.527344	109.744034	47.001873	43.097965	108.151802	48.310007	16.2853105	108.947918	-58.144947	11.3782895	109.183918
21.009686	-10.151497	109.48185	-4.873517	13.767327	109.067131	49.665085	-10.545548	109.792618	47.017029	43.058735	108.089973	48.341057	16.2565935	108.9412955	-58.088091	11.2780605	109.1929665
20.243404	-11.494753	109.469841	-4.837896	13.718626	109.015121	49.713413	-10.501971	109.767998	46.988342	43.045296	107.953903	48.3508775	16.2716625	108.8609505	-58.0266695	11.1655895	109.1692915
19.706287	-12.337715	109.433708	-4.825927	13.673854	108.959267	49.738876	-10.450158	109.72937	46.934364	43.064747	107.895187	48.33662	16.3072945	108.8122785	-57.988474	11.0404135	109.1062555
19.134054	-13.124444	109.395508	-4.83287	13.627159	108.924759	49.748211	-10.378389	109.679733	46.870575	43.106018	107.862976	48.309393	16.3638145	108.7713545	-57.975133	10.8905035	109.0781635
18.57876	-13.860573	109.36116	-4.844842	13.584707	108.925865	49.775764	-10.309855	109.619629	46.820122	43.180782	107.839203	48.297943	16.4354635	108.729416	-57.987627	10.7339505	109.122314
18.030474	-14.55404	109.338882	-4.866582	13.542395	108.945259	49.77721	-10.220931	109.579918	46.779526	43.269836	107.792534	48.278368	16.5244525	108.686226	-58.011532	10.5603375	109.204292
17.458893	-15.210317	109.339333	-4.896683	13.513042	108.979836	49.793591	-10.104946	109.537628	46.726818	43.367374	107.746361	48.2602045	16.631214	108.6419945	-58.0535705	10.39487	109.3176775
16.898369	-15.812635	109.34008	-4.894204	13.505177	108.995071	49.831291	-9.966525	109.502136	46.661633	43.469845	107.696198	48.246462	16.75166	108.599167	-58.03487	10.258694	109.390975
16.080532	-16.627871	109.368179	-4.852185	13.509163	108.993973	50.046848	-9.79187	109.464134	46.551807	43.620892	107.63588	48.2993275	16.914511	108.550007	-58.0036975	10.103815	109.437939
15.531093	-17.129921	109.410568	-4.805182	13.501355	108.959724	50.149654	-9.673202	109.495987	46.501595	43.722057	107.610855	48.3256245	17.0244275	108.553421	-57.9359885	9.9782825	109.366027
14.99023	-17.601563	109.468544	-4.760278	13.487132	108.902885	50.231506	-9.581784	109.559906	46.479233	43.804787	107.57048	48.3553695	17.1115015	108.565193	-57.8759255	9.8627625	109.240577
14.461011	-18.01967	109.551147	-4.725314	13.471519	108.828697	50.294464	-9.495691	109.649147	46.468952	43.860241	107.497498	48.381708	17.182275	108.5733225	-57.832336	9.760763	109.0840715
13.900323	-18.391947	109.626541	-4.693649	13.451152	108.738983	50.362122	-9.444061	109.713997	46.45586	43.901993	107.420113	48.408991	17.228966	108.567055	-57.796289	9.673338	108.910911
13.360339	-18.742834	109.697807	-4.667569	13.421554	108.664963	50.417606	-9.408118	109.794342	46.462368	43.925552	107.338837	48.439987	17.258717	108.5665895	-57.775125	9.584391	108.7633365
12.807457	-19.042576	109.748093	-4.610772	13.36272	108.613907	50.470959	-9.381912	109.881927	46.485855	43.932144	107.297554	48.478407	17.275116	108.5897405	-57.699951	9.450324	108.6380735
11.962896	-19.354067	109.768692	-4.549657	13.238384	108.554733	50.595303	-9.380304	109.974197	46.535683	43.934883	107.328781	48.565493	17.2772895	108.651489	-57.664807	9.1994785	108.457977
11.401968	-19.533691	109.686295	-4.517452	13.123472	108.508049	50.673206	-9.377953	109.999481	46.573864	43.937202	107.397186	48.623535	17.2796245	108.6983335	-57.658439	8.9673195	108.3177645
10.860106	-19.673204	109.517166	-4.456145	12.99365	108.426048	50.753029	-9.369282	109.996033	46.6031	43.919487	107.495537	48.6780645	17.2751025	108.745785	-57.5903545	8.7121975	108.106311
10.31437	-19.719959	109.361115	-4.401646	12.857405	108.357658	50.827789	-9.369925	109.976669	46.621357	43.890568	107.618225	48.724573	17.2603215	108.797447	-57.527865	8.4544885	107.917869
9.719349	-19.715803	109.217384	-4.33857	12.741637	108.321358	50.896667	-9.382377	109.979057	46.644512	43.855377	107.743607	48.7705895	17.2365	108.861332	-57.4477295	8.246774	107.781384
9.148911	-19.674732	109.165169	-4.27611	12.649085	108.328758	50.98415	-9.399538	110.017143	46.683708	43.835754	107.858299	48.833929	17.218108	108.937721	-57.386149	8.080062	107.719795
8.599062	-19.581505	109.173187	-4.185897	12.582339	108.387207	51.077442	-9.411407	110.080612	46.741745	43.82761	107.960983	48.9095935	17.2081015	109.0207975	-57.2813875	7.9565765	107.7536165
7.707598	-19.270555	109.284798	-4.071315	12.518583	108.484505	51.250488	-9.417927	110.189758	46.851254	43.830536	108.058212	49.050871	17.2063045	109.123985	-57.193501	7.8308615	107.845025
7.098502	-19.014313	109.282944	-3.988635	12.485983	108.524796	51.343792	-9.416986	110.23111	46.909298	43.817989	108.093353	49.126545	17.2005015	109.1622315	-57.103815	7.7714645	107.8873605
6.510817	-18.719448	109.298203	-3.919311	12.458462	108.536652	51.423103	-9.40864	110.265259	46.969913	43.804012	108.073486	49.196508	17.197686	109.1693725	-57.03513	7.719238	107.9039315
5.955453	-18.37542	109.258057	-3.841176	12.421014	108.534538	51.48642	-9.391834	110.263847	46.990837	43.779419	108.050064	49.2386285	17.1937925	109.1569555	-56.9209805	7.6482355	107.9121205
5.32602	-17.967823	109.165298	-3.805023	12.393102	108.527504	51.536922	-9.373541	110.237	46.99102	43.75964	108.045448	49.263971	17.1930495	109.141224	-56.874017	7.5931545	107.913784
4.718471	-17.547165	109.0233	-3.787151	12.361221	108.532372	51.560425	-9.341006	110.169411	46.984341	43.756638	108.067299	49.272383	17.207816	109.118355	-56.846685	7.514626	107.946389
4.131539	-17.103031	108.805992	-3.775239	12.319041	108.556137	51.559097	-9.298161	110.02079	46.959366	43.768368	108.150887	49.2592315	17.2351035	109.0858385	-56.8097095	7.4029785	108.0264355
3.201008	-16.305038	108.394135	-3.801811	12.274027	108.606911	51.55648	-9.180299	109.734581	46.880802	43.814102	108.390465	49.218641	17.3169015	109.062523	-56.822263	7.2311525	108.151299
2.604926	-15.735843	108.084015	-3.839884	12.275949	108.601204	51.541283	-9.081962	109.538162	46.809353	43.85603	108.620262	49.175318	17.387034	109.079212	-56.855086	7.164864	108.123196
2.045462	-15.19031	107.786224	-3.889857	12.304159	108.566132	51.518215	-8.963914	109.38208	46.734085	43.927479	108.876129	49.12615	17.4817825	109.1291045	-56.905864	7.1265355	108.0031595
1.479235	-14.561913	107.582664	-3.95268	12.379655	108.537674	51.51844	-8.85672	109.265938	46.645584	44.008904	109.125732	49.082012	17.576092	109.195835	-56.987372	7.183218	107.879513
0.885715	-13.932074	107.465996	-3.99944	12.475029	108.54361	51.500423	-8.778363	109.217514	46.570301	44.067425	109.314392	49.035362	17.644531	109.265953	-57.034242	7.305527	107.821267
0.313317	-13.360734	107.443825	-4.042066	12.545302	108.582451	51.507751	-8.761724	109.209152	46.550438	44.107346	109.424881	49.0290945	17.672811	109.3170165	-57.1132265	7.417793	107.8478855
-0.23759	-12.798834	107.492218	-4.051095	12.61648	108.639549	51.489735	-8.795358	109.247719	46.572079	44.094952	109.501472	49.030907	17.649797	109.3745955	-57.133097	7.583163	107.9045025
-1.071228	-11.898112	107.59848	-4.037958	12.679471	108.719276	51.472961	-8.926832	109.355881	46.677204	44.021244	109.559265	49.0750825	17.547206	109.457573	-57.1509985	7.811736	107.980979
-1.613347	-11.304915	107.62278	-4.028517	12.694258	108.747253	51.452263	-9.023936	109.407448	46.74556	43.943954	109.620583	49.0989115	17.460009	109.5140155	-57.1559455	7.928507	107.9804905
-2.133386	-10.766375	107.646355	-4.021728	12.690523	108.76902	51.439888	-9.121765	109.42894	46.79829	43.872433	109.637276	49.119089	17.375334	109.533108	-57.162545	8.005712	108.004932
-2.646426	-10.203381	107.626762	-4.035307	12.680721	108.757332	51.392544	-9.179647	109.411346	46.810108	43.805351	109.652283	49.101326	17.312852	109.5318145	-57.17194	8.04859	107.9828495
-3.159735	-9.621113	107.570122	-4.073059	12.671842	108.732048	51.339321	-9.224351	109.360695	46.785362	43.740688	109.687408	49.0623415	17.2581685	109.5240515	-57.2084595	8.0855155	107.9400445
-3.702673	-9.037552	107.501732	-4.147595	12.676292	108.722778	51.270248	-9.2635	109.323036	46.742146	43.707119	109.753242	49.006197	17.2218095	109.538139	-57.301387	8.1307745	107.907417
-4.218104	-8.508218	107.502365	-4.231241	12.694183	108.747353	51.182133	-9.308299	109.312187	46.691883	43.660755	109.865356	48.937008	17.176228	109.5887715	-57.39949	8.212138	107.9059345
-4.99328	-7.666131	107.655731	-4.347116	12.771301	108.912407	51.030205	-9.397305	109.366348	46.650032	43.584732	110.023537	48.8401185	17.0937135	109.6949425	-57.5343505	8.4488885	108.1298715
-5.513018	-7.084779	107.878532	-4.404444	12.840833	109.104874	50.937016	-9.462073	109.464157	46.651516	43.521786	110.129951	48.794266	17.0298565	109.797054	-57.603154	8.6518095	108.412694
-6.036879	-6.535403	108.194527	-4.473845	12.895039	109.380577	50.827713	-9.560541	109.625336	46.654736	43.421219	110.236893	48.7412245	16.930339	109.9311145	-57.6889145	8.859739	108.8300395
-6.536988	-6.034282	108.64389	-4.521888	12.895267	109.750748	50.714474	-9.673871	109.86264	46.667664	43.296806	110.385147	48.691069	16.8114675	110.1238935	-57.734845	8.9790665	109.3776025
-7.051897	-5.548305	109.147179	-4.576219	12.865913	110.190857	50.623512	-9.823171	110.173477	46.673069	43.126282	110.585106	48.6482905	16.6515555	110.3792915	-57.8007285	9.0802705	110.0024225
-7.556444	-5.088148	109.724869	-4.634087	12.790787	110.670853	50.533337	-10.005604	110.576317	46.700264	42.929951	110.855988	48.6168005	16.4621735	110.7161525	-57.8849745	9.1194005	110.6255535
-8.089128	-4.636872	110.245499	-4.695593	12.666373	111.152374	50.436462	-10.212205	111.052788	46.743252	42.718506	111.188843	48.589857	16.2531505	111.1208155	-57.981043	9.0795955	111.1839325
-8.83639	-3.999588	110.908234	-4.775079	12.413568	111.79454	50.324184	-10.578865	111.760437	46.809288	42.371223	111.7985	48.566736	15.896179	111.7794685	-58.116894	8.930957	111.8096115
-9.313048	-3.575392	111.237213	-4.862882	12.220504	112.142113	50.238548	-10.841284	112.202766	46.86454	42.13665	112.227966	48.551544	15.647683	112.215366	-58.277308	8.793325	112.06886
-9.760464	-3.142632	111.466942	-4.92994	12.009074	112.407875	50.170963	-11.101333	112.577095	46.91758	41.891716	112.649368	48.5442715	15.3951915	112.6132315	-58.4041515	8.6229565	112.2025185
-10.208388	-2.706218	111.594917	-5.011547	11.798436	112.597	50.06295	-11.340041	112.864067	46.964123	41.660751	113.00399	48.5135365	15.160355	112.9340285	-58.5366305	8.436517	112.2599715
-10.634579	-2.277466	111.643539	-5.0845	11.598219	112.705849	49.976727	-11.553765	113.053497	46.977135	41.441235	113.295433	48.476931	14.943735	113.174465	-58.645931	8.252703	112.237233
-11.063412	-1.843221	111.668457	-5.154363	11.425055	112.752319	49.916924	-11.732828	113.172295	46.942268	41.251778	113.504585	48.429596	14.759475	113.33844	-58.738322	8.090635	112.166198
-11.469026	-1.412719	111.67617	-5.199896	11.286914	112.776413	49.843128	-11.851898	113.268089	46.901669	41.098946	113.613022	48.3723985	14.623524	113.4405555	-58.7721905	7.950304	112.1122705
-12.08807	-0.725159	111.670731	-5.2942	11.118646	112.781357	49.789341	-12.012546	113.421013	46.815849	40.910374	113.731369	48.302595	14.448914	113.576191	-58.890995	7.788378	111.986523
-12.515277	-0.27818	111.681023	-5.335741	11.01694	112.79538	49.764996	-12.136671	113.553955	46.774456	40.775852	113.800896	48.269726	14.3195905	113.6774255	-58.941208	7.7142895	111.9133345
-12.938931	0.168219	111.75206	-5.392264	10.923288	112.855568	49.687447	-12.26499	113.721886	46.745083	40.634224	113.854073	48.216265	14.184617	113.7879795	-59.000793	7.661959	111.9231565
-13.362384	0.613013	111.8899	-5.442881	10.823361	112.965378	49.602283	-12.427023	113.904739	46.728905	40.456028	113.923393	48.165594	14.0145025	113.914066	-59.051356	7.6322195	112.01669
-13.78666	1.084154	112.148758	-5.503084	10.716072	113.179489	49.503902	-12.617113	114.126137	46.734482	40.267132	113.973152	48.119192	13.8250095	114.0496445	-59.12536	7.6071345	112.3093335
-14.183901	1.533859	112.453583	-5.505747	10.574907	113.472107	49.39106	-12.823449	114.375031	46.754784	40.080151	114.05603	48.072922	13.628351	114.2155305	-59.084416	7.521463	112.7286835
-14.65435	2.024384	112.875816	-5.5542	10.436666	113.82766	49.272305	-13.03291	114.616844	46.766621	39.880264	114.164078	48.019463	13.423677	114.390461	-59.127863	7.449655	113.264859
-15.333303	2.748893	113.582848	-5.667839	10.221786	114.463768	49.08083	-13.341896	114.894356	46.73629	39.612774	114.324059	47.90856	13.135439	114.6092075	-59.244238	7.308133	114.3183285
-15.771681	3.264701	114.093887	-5.802763	10.101563	114.913223	48.942436	-13.507232	115.010704	46.658527	39.471043	114.474426	47.8004815	12.9819055	114.742565	-59.4060075	7.2212205	115.083881
-16.181292	3.807348	114.556122	-5.884244	9.954679	115.344009	48.793457	-13.637053	115.080307	46.581013	39.337368	114.580795	47.687235	12.8501575	114.830551	-59.455723	7.0592005	115.857467
-16.582962	4.350178	114.972496	-5.974834	9.812676	115.723061	48.691906	-13.759515	115.111526	46.488586	39.225979	114.702896	47.590246	12.733232	114.907211	-59.539914	6.89212	116.538911
-16.949287	4.892241	115.336716	-6.071636	9.692711	116.038879	48.597363	-13.845642	115.131851	46.406273	39.157532	114.800346	47.501818	12.655945	114.9660985	-59.64509	6.729477	117.1116595
-17.294538	5.472511	115.603851	-6.140981	9.623561	116.271378	48.494156	-13.891138	115.12854	46.324436	39.10783	114.847305	47.409296	12.608346	114.9879225	-59.691258	6.638776	117.5548335
-17.582308	6.091128	115.7658	-6.187672	9.573977	116.402351	48.432121	-13.911167	115.084579	46.255909	39.061764	114.866066	47.344015	12.5752985	114.9753225	-59.719359	6.5726555	117.8293795
-17.954184	7.076254	115.754852	-6.225728	9.579842	116.393448	48.363503	-13.933036	115.057877	46.223858	39.026859	114.845657	47.2936805	12.5469115	114.951767	-59.7451365	6.6127725	117.835129
-18.159204	7.733245	115.607262	-6.24442	9.614132	116.275879	48.316921	-13.959906	115.067482	46.238617	38.990578	114.83989	47.277769	12.515336	114.953686	-59.766609	6.712928	117.598072
-18.330307	8.401833	115.44101	-6.276773	9.680882	116.126945	48.227436	-13.990005	115.071404	46.261959	38.949223	114.797806	47.2446975	12.479609	114.934605	-59.7982435	6.882155	117.319285
-18.468882	9.097392	115.27948	-6.319062	9.737514	115.991821	48.13084	-14.021065	115.061104	46.268215	38.910023	114.735268	47.1995275	12.444479	114.898186	-59.8376515	7.030549	117.085456
-18.595387	9.81329	115.172447	-6.385267	9.787977	115.902435	48.023785	-14.0405	115.06649	46.251419	38.880272	114.672745	47.137602	12.419886	114.8696175	-59.908136	7.156068	116.9352525
-18.688511	10.532835	115.105072	-6.456207	9.839349	115.853477	47.932552	-14.060773	115.101051	46.220963	38.869358	114.637398	47.0767575	12.4042925	114.8692245	-59.9891715	7.2744055	116.8377295
-18.762074	11.245369	115.084587	-6.534599	9.868191	115.853325	47.851597	-14.066975	115.145561	46.170883	38.858288	114.631294	47.01124	12.3956565	114.8884275	-60.080438	7.3407255	116.8182225
-18.820827	12.30453	115.138039	-6.650306	9.888052	115.918961	47.736156	-14.062376	115.221581	46.075714	38.850883	114.64753	46.905935	12.3942535	114.9345555	-60.206547	7.3818505	116.9033665
-18.806152	13.013628	115.193245	-6.7043	9.887225	115.982964	47.671368	-14.045056	115.256027	46.001537	38.848038	114.681229	46.8364525	12.401491	114.968628	-60.2450525	7.372959	116.9973
-18.733288	13.772285	115.247894	-6.762329	9.900825	116.043282	47.616173	-14.031689	115.283394	45.955593	38.840237	114.717018	46.785883	12.404274	115.000206	-60.310541	7.397376	117.086358
-18.631998	14.505613	115.274384	-6.820668	9.929213	116.097237	47.563957	-14.012389	115.314354	45.933811	38.829075	114.749741	46.748884	12.408343	115.0320475	-60.39022	7.450083	117.1624265
-18.492706	15.244931	115.274384	-6.868692	9.936127	116.110443	47.510387	-13.998159	115.341934	45.928513	38.801678	114.786766	46.71945	12.4017595	115.06435	-60.456834	7.4704945	117.156536
-18.358932	15.969949	115.257278	-6.924093	9.953958	116.100906	47.438732	-13.959535	115.357864	45.947971	38.731354	114.767227	46.6933515	12.3859095	115.0625455	-60.5415375	7.5220065	117.1392665
-18.161877	16.712288	115.223984	-7.009566	9.994068	116.076569	47.364841	-13.912996	115.348343	45.938499	38.6637	114.781067	46.65167	12.375352	115.064705	-60.670802	7.612784	117.088433
-17.818674	17.835442	115.1819	-7.146139	10.086976	116.029022	47.217892	-13.788779	115.324799	45.964695	38.590599	114.703979	46.5912935	12.40091	115.014389	-60.8835715	7.773042	117.043655
-17.529724	18.587986	115.128136	-7.242264	10.140417	115.965057	47.121853	-13.685179	115.256119	46.056702	38.547562	114.625786	46.5892775	12.4311915	114.9409525	-61.0738055	7.8496425	116.9891615
-17.215986	19.309694	115.112602	-7.345804	10.18674	115.924835	46.996239	-13.544245	115.146698	46.006966	38.576111	114.689514	46.5016025	12.515933	114.918106	-61.1932105	7.857547	116.931564
-16.852764	20.015343	115.108528	-7.416029	10.209395	115.889122	46.895573	-13.426359	115.007271	45.952885	38.681038	114.704979	46.424229	12.6273395	114.856125	-61.256287	7.7914505	116.922119
-16.437862	20.686661	115.116844	-7.48737	10.220528	115.855423	46.859123	-13.33957	114.828156	45.896469	38.75576	114.736282	46.377796	12.708095	114.782219	-61.352536	7.732961	116.928627
-15.993945	21.353916	115.158447	-7.511567	10.228257	115.81414	46.813942	-13.223189	114.64212	45.802135	38.854389	114.81752	46.3080385	12.8156	114.72982	-61.3311725	7.640914	116.89846
-15.488899	21.990229	115.177048	-7.52535	10.237734	115.778366	46.856152	-13.106412	114.439331	45.738113	38.974236	114.855812	46.2971325	12.933912	114.6475715	-61.3478325	7.541556	116.9091605
-14.6809	22.864653	115.214981	-7.523509	10.276432	115.746605	46.850079	-12.828729	114.209518	45.67667	39.179642	114.886978	46.2633745	13.1754565	114.548248	-61.3103925	7.3774075	116.944962
-14.085546	23.407904	115.242149	-7.518846	10.309916	115.738678	46.872963	-12.664308	114.088379	45.626709	39.323456	114.900635	46.249836	13.329574	114.494507	-61.287528	7.290258	116.982849
-13.443873	23.909599	115.327332	-7.527136	10.325668	115.748932	46.867905	-12.490244	113.981506	45.579639	39.435616	114.877083	46.223772	13.472686	114.4292945	-61.278044	7.17865	117.0685695
-12.7503	24.358841	115.457329	-7.563848	10.342254	115.773262	46.8498	-12.349372	113.82531	45.470345	39.49432	114.966133	46.1600725	13.572474	114.3957215	-61.2877685	7.112034	117.1508025
-12.052462	24.754156	115.571854	-7.63467	10.34547	115.795326	46.754997	-12.23316	113.612808	45.408352	39.532959	115.006218	46.0816745	13.6498995	114.309513	-61.3510145	7.0410405	117.281139
-11.323225	25.070438	115.677299	-7.732668	10.328986	115.753853	46.598553	-12.115417	113.307251	45.326969	39.59404	115.046349	45.962761	13.7393115	114.1768	-61.428097	6.9186605	117.330906
-10.561583	25.326534	115.678192	-7.874509	10.358362	115.661011	46.44125	-12.034575	112.914864	45.193882	39.699902	115.000488	45.817566	13.8326635	113.957676	-61.566584	6.8840605	117.364346
-9.322979	25.599804	115.406357	-8.089707	10.440057	115.340714	46.161617	-11.859447	112.300407	44.965508	39.854836	114.646317	45.5635625	13.9976945	113.473362	-61.7429765	6.8824195	117.208066
-8.503804	25.707287	115.053329	-8.237837	10.539761	115.036324	45.973118	-11.70006	111.966957	44.705425	39.981972	114.408005	45.3392715	14.140956	113.187481	-61.8149455	6.938566	116.885167
-7.662173	25.714624	114.662025	-8.384397	10.656677	114.725021	45.729481	-11.529261	111.800919	44.489651	40.05896	114.135017	45.109566	14.2648495	112.967968	-61.87836	7.0485045	116.482074
-6.783496	25.647131	114.27449	-8.548667	10.773956	114.438713	45.672409	-11.439591	111.75927	44.4067	40.093948	113.846611	45.0395545	14.3271785	112.8029405	-62.1368885	7.2207335	116.0744855
-5.895178	25.504541	113.91777	-8.699569	10.856448	114.16626	45.604294	-11.396792	111.827049	44.238327	40.148842	113.718941	44.9213105	14.376025	112.772995	-62.3204485	7.336871	115.559525
-5.0067	25.273073	113.606323	-8.849202	10.873081	113.954338	45.540302	-11.395846	111.915352	44.062866	40.167061	113.685432	44.801584	14.3856075	112.800392	-62.499988	7.3605545	115.108284
-4.117864	24.944574	113.349571	-8.980398	10.872087	113.763153	45.470406	-11.427191	112.043549	43.964039	40.1478	113.647888	44.7172225	14.3603045	112.8457185	-62.6780185	7.3838695	114.6805875
-2.749611	24.324205	113.024544	-9.166442	10.807178	113.494072	45.377132	-11.529699	112.32383	43.863079	40.11306	113.659874	44.6201055	14.2916805	112.991852	-62.9529895	7.3226755	113.996292
-1.847777	23.841003	112.836777	-9.276556	10.79062	113.33815	45.331795	-11.602491	112.514473	43.863441	40.080475	113.608955	44.597618	14.238992	113.061714	-63.15073	7.342248	113.614586
-0.988596	23.325483	112.667618	-9.37171	10.764624	113.187256	45.285366	-11.649393	112.672745	43.793297	40.082634	113.604523	44.5393315	14.2166205	113.138634	-63.2827515	7.3126275	113.235878
-0.138264	22.763002	112.505928	-9.43031	10.764194	113.051239	45.243198	-11.644944	112.830307	43.737125	40.093422	113.551208	44.4901615	14.224239	113.1907575	-63.3507815	7.304149	112.9117205
0.71395	22.158682	112.381653	-9.483604	10.783099	112.96225	45.210014	-11.624972	112.972343	43.686581	40.107727	113.484383	44.4482975	14.2413775	113.228363	-63.4155055	7.3248205	112.696137
1.518216	21.531904	112.319351	-9.52854	10.814931	112.918221	45.203983	-11.580166	113.118935	43.621349	40.133213	113.452385	44.412666	14.2765235	113.28566	-63.469746	7.3533385	112.550782
2.280466	20.879307	112.335121	-9.558541	10.863452	112.952164	45.193829	-11.515142	113.327477	43.584206	40.189137	113.480591	44.3890175	14.3369975	113.404034	-63.5060995	7.3899065	112.500294
3.339741	19.869989	112.533524	-9.59762	10.935155	113.106064	45.195145	-11.358397	113.741646	43.539093	40.331387	113.683769	44.367119	14.486495	113.7127075	-63.562359	7.383815	112.4994205
4.00459	19.182127	112.729836	-9.644183	11.021919	113.239929	45.210587	-11.220692	114.101456	43.423016	40.470566	113.9897	44.3168015	14.624937	114.045578	-63.6051675	7.418901	112.43428
4.630847	18.475592	112.938011	-9.700394	11.126861	113.388321	45.225613	-11.086562	114.470352	43.412701	40.620663	114.240395	44.319157	14.7670505	114.3553735	-63.719945	7.4866715	112.4212685
5.184457	17.75769	113.136292	-9.760427	11.246894	113.502419	45.220001	-10.929031	114.802643	43.384525	40.78265	114.500343	44.302263	14.9268095	114.651493	-63.823117	7.5669785	112.353345
5.664079	17.032204	113.301697	-9.815793	11.375127	113.567902	45.214882	-10.761485	115.019463	43.332584	40.950794	114.670357	44.273733	15.0946545	114.84491	-63.905319	7.6555995	112.290894
6.127015	16.287964	113.355675	-9.871532	11.526841	113.605522	45.199875	-10.597807	115.091599	43.271618	41.129101	114.732613	44.2357465	15.265647	114.912106	-63.9788105	7.788035	112.298938
6.555456	15.53461	113.32486	-9.924875	11.668156	113.590637	45.177372	-10.423145	115.013245	43.191154	41.287457	114.698303	44.184263	15.432156	114.855774	-64.034013	7.904156	112.3255
7.06821	14.380336	113.179443	-9.954918	11.881022	113.505829	45.13718	-10.143146	114.761307	43.072067	41.528831	114.513229	44.1046235	15.6928425	114.637268	-64.0144595	8.0692015	112.37439
7.338711	13.582	113.096985	-9.948769	12.01933	113.453316	45.129566	-9.944036	114.54158	43.000378	41.68454	114.377655	44.064972	15.870252	114.4596175	-63.96251	8.168408	112.4470145
7.564893	12.813035	112.999321	-9.953175	12.156567	113.413559	45.146008	-9.745133	114.37616	42.925385	41.834621	114.260574	44.0356965	16.044744	114.318367	-63.9420465	8.26839	112.508751
7.755767	12.035407	112.939743	-9.956743	12.310365	113.393494	45.143307	-9.523399	114.289345	42.864857	41.996536	114.206146	44.004082	16.2365685	114.2477455	-63.917568	8.3841615	112.5392425
7.867187	11.238144	112.938202	-9.951019	12.461834	113.411942	45.154896	-9.309358	114.268562	42.806618	42.171413	114.217773	43.980757	16.4310275	114.2431675	-63.882795	8.4926405	112.5807165
7.926241	10.446114	112.988487	-9.959044	12.607692	113.465103	45.289673	-9.141094	114.262428	42.845726	42.342556	114.203835	44.0676995	16.600731	114.2331315	-63.9857875	8.614653	112.6970745
7.931327	9.641966	113.053665	-9.976589	12.752973	113.535652	45.309425	-8.929799	114.335098	42.787838	42.540787	114.299515	44.0486315	16.805494	114.3173065	-64.0018095	8.700452	112.7539975
7.885701	8.460413	113.162979	-9.994605	12.939366	113.670052	45.357845	-8.59856	114.526009	42.620922	42.864429	114.564217	43.9893835	17.1329345	114.545113	-63.9785935	8.7457975	112.794991
7.778764	7.661309	113.257088	-9.990871	13.043147	113.743484	45.427002	-8.387759	114.687408	42.554276	43.0625	114.683823	43.990639	17.3373705	114.6856155	-63.972381	8.7489235	112.8013525
7.626024	6.858811	113.365021	-10.009542	13.162711	113.826073	45.506386	-8.203414	114.87677	42.505791	43.249687	114.765121	44.0060885	17.5231365	114.8209455	-64.0251725	8.8022855	112.8312005
7.379804	6.09207	113.464584	-9.994708	13.248483	113.874313	45.602886	-8.050467	115.064621	42.466633	43.405186	114.810982	44.0347595	17.6773595	114.9378015	-64.0241755	8.8196065	112.8108245
7.136101	5.330985	113.548553	-9.985414	13.325472	113.908096	45.664234	-7.912145	115.292755	42.425766	43.523972	114.815353	44.045	17.8059135	115.054054	-64.015828	8.8450305	112.762138
7.004605	4.470307	113.591782	-9.967062	13.379552	113.920105	45.757057	-7.814435	115.538956	42.408653	43.604626	114.810852	44.082855	17.8950955	115.174904	-64.016979	8.8640085	112.665306
6.509872	3.770365	113.74762	-9.928563	13.399667	113.902405	45.825665	-7.74738	115.81913	42.430664	43.658249	114.803528	44.1281645	17.9554345	115.311329	-63.9852905	8.8438995	112.493481
5.899484	2.717309	113.848007	-9.877629	13.386425	113.859787	45.90527	-7.702124	116.194855	42.466209	43.668552	114.811256	44.1857395	17.983214	115.5030555	-63.9409975	8.789636	112.2165185
5.401425	2.025178	113.873611	-9.862931	13.370284	113.846992	45.912914	-7.693575	116.32608	42.492615	43.661106	114.829483	44.2027645	17.9837655	115.5777815	-63.9286265	8.7568025	112.1162025
4.853437	1.390125	113.859192	-9.865253	13.360195	113.859352	45.862419	-7.705968	116.330429	42.508274	43.646362	114.876869	44.1853465	17.970197	115.603649	-63.9158525	8.750193	112.115055
4.232759	0.808331	113.820862	-9.905178	13.401821	113.919151	45.751633	-7.703177	116.227928	42.502129	43.643784	114.946999	44.126881	17.9703035	115.5874635	-63.937237	8.8333385	112.2508385
3.564014	0.335051	113.802132	-9.973317	13.525049	114.052162	45.630898	-7.657781	116.085503	42.467876	43.698044	115.042351	44.049387	18.0201315	115.563927	-63.996021	9.0299665	112.540397
2.833838	-0.08297	113.879951	-10.070774	13.762641	114.288887	45.462082	-7.530485	115.949402	42.417999	43.809788	115.182236	43.9400405	18.1396515	115.565819	-64.0815885	9.3856305	113.011955
2.025141	-0.426652	114.017014	-10.202503	14.08715	114.620087	45.311012	-7.362357	115.84227	42.371059	43.986629	115.355156	43.8410355	18.312136	115.598713	-64.2460415	9.862164	113.641461
0.773782	-0.858892	114.241554	-10.360627	14.628783	115.140701	45.096672	-7.05512	115.687859	42.306057	44.324608	115.675095	43.7013645	18.634744	115.681477	-64.4226185	10.622822	114.599925
-0.110054	-1.11995	114.342644	-10.429788	14.963222	115.446831	44.978542	-6.838972	115.545059	42.268307	44.539719	115.888718	43.6234245	18.8503735	115.7168885	-64.4830005	11.0760705	115.1767735
-0.981298	-1.380959	114.369095	-10.453232	15.228746	115.672066	44.921711	-6.651553	115.329803	42.251785	44.729294	116.071747	43.586748	19.0388705	115.700775	-64.493212	11.4186215	115.643357
-1.842035	-1.639364	114.281555	-10.440259	15.433361	115.822578	44.890724	-6.492366	115.059425	42.272133	44.883522	116.226471	43.5814285	19.195578	115.642948	-64.4619465	11.671144	116.002208
-2.673517	-1.886992	114.137665	-10.40379	15.586207	115.893723	44.882221	-6.353534	114.75563	42.285534	45.005154	116.349983	43.5838775	19.32581	115.5528065	-64.3914575	11.846604	116.2346395
-3.528564	-2.165764	113.976288	-10.353847	15.69833	115.917465	44.890762	-6.220099	114.463951	42.412903	45.066357	116.364738	43.6518325	19.423129	115.4143445	-64.3595265	11.973531	116.4205855
-4.379977	-2.443015	113.831161	-10.289602	15.762918	115.907265	44.943447	-6.112732	114.204552	42.46273	45.113968	116.426468	43.7030885	19.500618	115.31551	-64.2822925	12.025218	116.49902
-5.585266	-2.915047	113.700737	-10.153441	15.790963	115.850983	45.096951	-6.049247	113.975609	42.499496	45.148994	116.440437	43.7982235	19.5498735	115.208023	-64.1051055	12.0320525	116.493943
-6.390532	-3.219736	113.675369	-10.063442	15.793964	115.794441	45.224701	-6.091162	113.964424	42.549419	45.095589	116.381882	43.88706	19.5022135	115.173153	-64.013944	12.0857145	116.415729
-7.214476	-3.602705	113.707748	-9.988469	15.769037	115.681053	45.349007	-6.218095	114.080025	42.626381	44.988907	116.254852	43.987694	19.385406	115.1674385	-63.964632	12.152668	116.1946675
-8.041624	-3.976517	113.775375	-9.923013	15.701684	115.494881	45.433964	-6.436935	114.335464	42.679718	44.834515	116.120041	44.056841	19.19879	115.2277525	-63.902867	12.204578	115.7620095
-8.852139	-4.350491	113.783516	-9.878696	15.602454	115.234055	45.507305	-6.732551	114.683136	42.822994	44.593678	115.878082	44.1651495	18.9305635	115.280609	-63.9225415	12.2743445	115.187501
-9.644282	-4.704293	113.818207	-9.843451	15.430003	114.952362	45.514576	-7.047387	115.036407	42.952011	44.296982	115.607025	44.2332935	18.6247975	115.321716	-63.9201955	12.2352085	114.583008
-10.424441	-5.050751	113.777626	-9.818437	15.187777	114.72995	45.476513	-7.388253	115.306648	43.097401	43.973183	115.276245	44.286957	18.292465	115.2914465	-63.923831	12.083089	114.1684535
-11.630664	-5.505197	113.641396	-9.774976	14.726255	114.526787	45.367638	-7.83511	115.482437	43.174362	43.558685	115.083817	44.271	17.8617875	115.283127	-63.820952	11.5907225	113.770447
-12.439897	-5.752028	113.474152	-9.751317	14.441215	114.434624	45.357018	-8.072326	115.467224	43.231621	43.375439	115.1353	44.2943195	17.6515565	115.301262	-63.7969535	11.2308735	113.567986
-13.209473	-5.96267	113.296936	-9.747329	14.224967	114.376762	45.356239	-8.222442	115.410851	43.271839	43.24482	115.186073	44.314039	17.511189	115.298462	-63.808697	10.938745	113.455062
-14.018867	-6.101779	113.210724	-9.708169	14.12482	114.315453	45.381794	-8.31913	115.331772	43.263233	43.144413	115.145477	44.3225135	17.4126415	115.2386245	-63.7388515	10.8369985	113.3922815
-14.805804	-6.181532	113.198509	-9.666826	14.112428	114.24987	45.413322	-8.365955	115.254303	43.303726	43.057587	114.875984	44.358524	17.345816	115.0651435	-63.692176	10.87904	113.4345965
-15.634382	-6.215747	113.182083	-9.601341	14.142808	114.156197	45.454456	-8.393965	115.161285	43.302338	43.015774	114.649162	44.378397	17.3109045	114.9052235	-63.581079	10.9747115	113.4071705
-16.452278	-6.195569	113.142647	-9.502197	14.180152	114.0336	45.501728	-8.399747	115.047958	43.347713	42.964493	114.412163	44.4247205	17.282373	114.7300605	-63.4291145	11.077931	113.3371395
-17.641441	-6.115088	112.989876	-9.369293	14.170493	113.935791	45.640068	-8.481348	114.850365	43.484692	42.878567	114.309776	44.56238	17.1986095	114.5800705	-63.300966	11.1423765	113.2915115
-18.42038	-6.022646	112.88279	-9.260466	14.101164	113.917313	45.725925	-8.561521	114.7715	43.622425	42.831505	114.364754	44.674175	17.134992	114.568127	-63.195107	11.067336	113.266499
-19.221972	-5.899768	112.875366	-9.156456	14.01802	113.935135	45.851826	-8.675768	114.696167	43.727722	42.757496	114.39344	44.789774	17.040864	114.5448035	-63.102686	10.995176	113.3254665
-19.982437	-5.733826	112.9459	-9.050699	13.916859	113.9505	45.959843	-8.790079	114.684105	43.79652	42.633335	114.306221	44.8781815	16.921628	114.495163	-62.9795795	10.91209	113.405837
-20.724062	-5.539839	113.136223	-8.928833	13.793415	113.957832	46.102066	-8.931274	114.740417	43.833546	42.483383	114.084038	44.967806	16.7760545	114.4122275	-62.825472	10.8107755	113.5034365
-21.429104	-5.329344	113.484024	-8.784842	13.631206	113.999901	46.267658	-9.11424	114.880333	43.850773	42.268768	113.71199	45.0592155	16.577264	114.2961615	-62.6288995	10.685148	113.7036405
-22.12007	-5.082335	113.96228	-8.64241	13.416298	114.109741	46.444786	-9.364577	115.109703	43.87397	41.979389	113.275314	45.159378	16.307406	114.1925085	-62.444198	10.52519	114.0269735
-23.112553	-4.601188	114.690567	-8.428192	12.93255	114.40332	46.657337	-9.843118	115.622482	44.032467	41.465694	112.795815	45.344902	15.811288	114.2091485	-62.201286	10.053812	114.5974915
-23.715452	-4.229862	115.01638	-8.315639	12.56317	114.638695	46.787243	-10.198877	115.96595	44.189629	41.153484	112.658951	45.488436	15.4773035	114.3124505	-62.119714	9.6490365	114.9649395
-24.309511	-3.815125	115.207184	-8.225355	12.192214	114.807343	46.917717	-10.543351	116.227791	44.331959	40.874878	112.612061	45.624838	15.1657635	114.419926	-62.075548	9.2186645	115.19476
-24.864067	-3.327344	115.263687	-8.137725	11.86699	114.873169	46.994133	-10.785047	116.341362	44.403252	40.636841	112.5896	45.6986925	14.925897	114.465481	-61.9741425	8.808083	115.280857
-25.383373	-2.761101	115.15181	-8.072559	11.583288	114.835373	47.068916	-10.952045	116.321007	44.42762	40.470406	112.549416	45.748268	14.7591805	114.4352115	-61.893386	8.4073955	115.2355345
-25.855154	-2.1062	114.904228	-7.997775	11.372835	114.696976	47.182743	-11.04565	116.215729	44.432907	40.385635	112.520386	45.807825	14.6699925	114.3680575	-61.803375	8.0756775	115.0258945
-26.32218	-1.390044	114.559387	-7.933325	11.244276	114.508041	47.30986	-11.05737	116.068901	44.43914	40.348526	112.520477	45.8745	14.645578	114.294689	-61.74115	7.842974	114.721393
-26.949171	-0.117727	114.033424	-7.831976	11.141135	114.224579	47.476559	-11.001019	115.796349	44.472607	40.376984	112.602821	45.974583	14.6879825	114.199585	-61.638535	7.5942875	114.249573
-27.300251	0.832116	113.804451	-7.733312	11.126519	114.094398	47.586079	-10.987048	115.600708	44.531822	40.383125	112.663971	46.0589505	14.6980385	114.1323395	-61.5255745	7.5549995	114.0564565
-27.615585	1.821056	113.622627	-7.647178	11.12463	114.04171	47.635983	-10.968646	115.418282	44.643021	40.413239	112.772331	46.139502	14.7222965	114.0953065	-61.433858	7.5269635	113.9881135
-27.918943	2.846505	113.517723	-7.547581	11.12967	114.04718	47.713356	-10.951759	115.26165	44.766167	40.44772	112.941803	46.2397615	14.7479805	114.1017265	-61.3349235	7.5113595	113.9926335
-28.17252	3.972443	113.501526	-7.453691	11.145587	114.10228	47.831863	-10.947223	115.145943	44.886501	40.501675	113.122307	46.359182	14.777226	114.134125	-61.266564	7.513948	114.070435
-28.350262	5.098267	113.581779	-7.354055	11.161131	114.185318	47.930317	-10.921715	115.042412	44.977776	40.530197	113.273087	46.4540465	14.804241	114.1577495	-61.1621565	7.518021	114.2128865
-28.52577	6.214375	113.712135	-7.262764	11.166398	114.325645	48.01997	-10.920134	114.922562	45.053268	40.541386	113.36113	46.536619	14.810626	114.141846	-61.062147	7.52217	114.509444
-28.71109	7.994262	114.030327	-7.109434	11.14341	114.548203	48.1166	-10.965324	114.717331	45.163586	40.50333	113.405655	46.640093	14.769003	114.061493	-60.858961	7.517817	115.034913
-28.73868	9.192326	114.245865	-7.047276	11.110513	114.676353	48.162201	-11.020485	114.505363	45.229038	40.453876	113.406502	46.6956195	14.7166955	113.9559325	-60.7901715	7.5043305	115.3967735
-28.776085	10.367068	114.346489	-6.967219	11.032773	114.73616	48.170532	-11.055556	114.270065	45.309578	40.410152	113.386009	46.740055	14.677298	113.828037	-60.674493	7.388248	115.644283
-28.756889	11.564034	114.403412	-6.918428	10.956999	114.743782	48.168434	-11.080553	114.032654	45.368927	40.378132	113.392365	46.7686805	14.6487895	113.7125095	-60.6055365	7.2652085	115.7750545
-28.643614	12.790566	114.453613	-6.876732	10.887092	114.727928	48.162441	-11.092657	113.784004	45.405724	40.346661	113.415207	46.7840825	14.627002	113.5996055	-60.5375465	7.147182	115.8562505
-28.490978	13.981934	114.491257	-6.865221	10.843403	114.710876	48.043064	-11.032234	113.572243	45.411205	40.353615	113.411263	46.7271345	14.6606905	113.491753	-60.4575765	7.0261155	115.929999
-28.349041	15.192242	114.534035	-6.857634	10.830288	114.697441	48.052757	-11.00082	113.349236	45.383064	40.371719	113.382294	46.7179105	14.6854495	113.365765	-60.4331785	6.9751265	116.029117
-27.934408	16.987328	114.672218	-6.852015	10.835196	114.717041	48.070202	-10.950889	113.047874	45.334908	40.411945	113.341652	46.702555	14.730528	113.194763	-60.406585	6.939864	116.239319
-27.580305	18.161146	114.803902	-6.850391	10.834234	114.75898	48.047657	-10.921108	112.82663	45.319958	40.429264	113.334572	46.6838075	14.754078	113.080601	-60.3845895	6.91439	116.437359
-27.214712	19.339575	114.936539	-6.871242	10.843437	114.815178	47.99548	-10.919504	112.582039	45.317291	40.413937	113.340675	46.6563855	14.7472165	112.961357	-60.3988695	6.9396575	116.668999
-26.740309	20.475977	115.049187	-6.881138	10.828379	114.835213	47.885368	-10.913643	112.338341	45.338833	40.394272	113.385841	46.6121005	14.7403145	112.862091	-60.3743765	6.9164435	116.808335
-26.217451	21.548273	115.14006	-6.89773	10.833531	114.80471	47.77005	-10.896761	112.079834	45.391666	40.373306	113.455269	46.580858	14.7382725	112.7675515	-60.376318	6.9287895	116.8418685
-25.625965	22.633791	115.172852	-6.914278	10.83824	114.743973	47.682911	-10.889955	111.862991	45.429428	40.38316	113.542496	46.5561695	14.7466025	112.7027435	-60.3847255	6.9298775	116.7852025
-24.992319	23.677898	115.216446	-6.939482	10.877683	114.704895	47.620781	-10.856524	111.662842	45.445797	40.409435	113.625404	46.533289	14.7764555	112.644123	-60.412253	6.9789105	116.765667
-23.941584	25.096195	115.283478	-6.990179	10.989815	114.663818	47.550419	-10.797577	111.449448	45.455269	40.463062	113.749466	46.502844	14.8327425	112.599457	-60.483202	7.1468875	116.728179
-23.114958	25.992367	115.313705	-7.002984	11.061321	114.658951	47.509594	-10.735822	111.392426	45.472755	40.512131	113.848053	46.4911745	14.8881545	112.6202395	-60.4971425	7.2344875	116.6976625
-22.289974	26.822048	115.372574	-7.042626	11.121028	114.668633	47.487507	-10.698401	111.41111	45.498283	40.56356	113.985649	46.492895	14.9325795	112.6983795	-60.578147	7.3094765	116.6388865
-21.43873	27.560537	115.419838	-7.06477	11.145569	114.699829	47.472351	-10.663076	111.46331	45.514683	40.591858	114.165352	46.493517	14.964391	112.814331	-60.623057	7.326747	116.585327
-20.462418	28.225109	115.540634	-7.079461	11.138292	114.801582	47.465244	-10.639894	111.579369	45.534809	40.624863	114.390419	46.5000265	14.9924845	112.984894	-60.6589485	7.2840995	116.61827
-19.44256	28.785261	115.684982	-7.10708	11.114639	114.937889	47.470207	-10.621512	111.779037	45.556393	40.654873	114.677719	46.5133	15.0166805	113.228378	-60.72746	7.2125975	116.6474
-18.411077	29.259094	115.862549	-7.145228	11.0548	115.125572	47.499168	-10.627642	112.076508	45.566048	40.684551	115.032944	46.532608	15.0284545	113.554726	-60.823064	7.0811455	116.696418
-16.772154	29.866755	116.053413	-7.171084	11.003135	115.445496	47.58902	-10.680919	112.640701	45.618385	40.704014	115.453171	46.6037025	15.0115475	114.046936	-60.9458705	6.9947225	116.844056
-15.628899	30.163881	116.120895	-7.191927	10.965479	115.637802	47.629936	-10.728271	113.052666	45.645897	40.703838	115.622803	46.6379165	14.9877835	114.3377345	-61.0217705	6.9431745	116.9378695
-14.487095	30.403978	116.148338	-7.203004	10.966319	115.804497	47.67215	-10.791293	113.445816	45.680679	40.679676	115.703491	46.6764145	14.9441915	114.5746535	-61.0824225	6.9884465	117.0343405
-13.298969	30.580917	116.059647	-7.203237	10.947927	115.910324	47.69754	-10.860998	113.81366	45.698994	40.64761	115.689941	46.698267	14.893306	114.7518005	-61.104741	7.002548	117.0688475
-12.07369	30.698549	115.931808	-7.212877	10.937377	115.97422	47.714287	-10.919303	114.126328	45.722626	40.603413	115.60849	46.7184565	14.842055	114.867409	-61.1442105	7.032699	117.081031
-10.876953	30.751566	115.789619	-7.215628	10.903056	116.007614	47.717159	-10.980138	114.378479	45.729626	40.544624	115.497879	46.7233925	14.782243	114.938179	-61.1546485	7.023869	117.077049
-9.642178	30.743057	115.641495	-7.218452	10.840454	116.047035	47.708347	-11.071177	114.616608	45.719696	40.476036	115.345062	46.7140215	14.7024295	114.980835	-61.1509255	6.9784785	117.113235
-7.743536	30.663315	115.484528	-7.214599	10.78036	116.178848	47.672264	-11.194309	114.998093	45.760025	40.368786	115.109993	46.7161445	14.5872385	115.054043	-61.1453425	6.9734815	117.303653
-6.505298	30.593178	115.39608	-7.224432	10.759078	116.307915	47.646645	-11.29066	115.298653	45.789928	40.284382	114.986847	46.7182865	14.496861	115.14275	-61.1671505	7.021295	117.47308
-5.222926	30.470926	115.3106	-7.239989	10.764602	116.434731	47.600449	-11.380678	115.647354	45.849777	40.200874	114.902046	46.725113	14.410098	115.2747	-61.205091	7.119106	117.594762
-3.901087	30.33983	115.284897	-7.266614	10.76209	116.563393	47.535767	-11.45967	116.030991	45.91328	40.127857	114.873901	46.7245235	14.3340935	115.452446	-61.2577515	7.1900865	117.67434
-2.670109	30.222343	115.327415	-7.318448	10.78198	116.690125	47.45443	-11.512	116.431358	45.978535	40.07761	114.95639	46.7164825	14.282805	115.693874	-61.3533785	7.281155	117.686376
-1.405302	30.101139	115.480026	-7.361568	10.807234	116.872391	47.377808	-11.548982	116.865967	46.059547	40.040615	115.167664	46.7186775	14.2458165	116.0168155	-61.4418135	7.3686515	117.7279665
-0.11882	29.954689	115.73542	-7.411745	10.831781	117.119156	47.322037	-11.570372	117.362938	46.142448	40.021755	115.528214	46.7322425	14.2256915	116.445576	-61.5557325	7.4378705	117.792736
1.744399	29.763199	116.426956	-7.514881	10.932369	117.629265	47.335197	-11.581024	118.189445	46.2761	40.02565	116.296638	46.8056485	14.222313	117.2430415	-61.8354105	7.642425	118.0154885
2.974229	29.634089	116.956581	-7.564081	11.052879	117.992531	47.35463	-11.544388	118.762054	46.348419	40.060337	116.873589	46.8515245	14.2579745	117.8178215	-61.9796865	7.8477835	118.1672405
4.210096	29.487551	117.490364	-7.615141	11.208458	118.35598	47.385017	-11.460122	119.276825	46.420113	40.120159	117.462265	46.902565	14.3300185	118.369545	-62.132847	8.0868975	118.342415
5.390682	29.376572	118.019501	-7.63326	11.39678	118.676186	47.413055	-11.357524	119.710266	46.513905	40.192993	118.011162	46.96348	14.4177345	118.860714	-62.23	8.3758255	118.491658
6.545398	29.240074	118.49884	-7.638113	11.583875	118.938744	47.437347	-11.235905	120.042061	46.624519	40.276573	118.524261	47.030933	14.520334	119.283161	-62.307159	8.647416	118.594327
7.735779	29.067928	118.918678	-7.610434	11.763088	119.117371	47.473389	-11.149865	120.24453	46.742813	40.350208	119.032013	47.108101	14.6001715	119.6382715	-62.328969	8.9260045	118.5964705
8.866263	28.86293	119.342819	-7.578626	11.935741	119.207726	47.460209	-11.038925	120.298111	46.864658	40.419029	119.537796	47.1624335	14.690052	119.9179535	-62.3196855	9.18143	118.4974985
10.45524	28.467813	119.857002	-7.540449	12.149509	119.243256	47.506554	-10.855687	120.173431	46.981915	40.534721	120.339249	47.2442345	14.839517	120.25634	-62.3251325	9.459501	118.230172
11.462316	28.167942	120.183647	-7.509442	12.32324	119.286362	47.567631	-10.709916	120.039764	47.0093	40.626858	120.814346	47.2884655	14.958471	120.427055	-62.3073495	9.688009	118.145669
12.399397	27.834112	120.444977	-7.485546	12.532449	119.378532	47.623093	-10.507572	119.942543	47.008709	40.755444	121.185265	47.315901	15.123936	120.563904	-62.286993	9.940962	118.19316
13.301286	27.436602	120.644402	-7.448912	12.799909	119.484375	47.718426	-10.2995	119.947144	47.015629	40.89629	121.459213	47.3670275	15.298395	120.7031785	-62.2648515	10.301423	118.2655715
14.173581	26.974184	120.773079	-7.40607	13.082772	119.587692	47.828407	-10.104059	120.061958	47.060543	41.050797	121.696869	47.444475	15.473369	120.8794135	-62.256615	10.692175	118.2959705
14.974262	26.482138	120.856163	-7.327539	13.363652	119.677063	47.936539	-9.943037	120.252586	47.123497	41.155983	121.804253	47.530018	15.606473	121.0284195	-62.185096	11.120831	118.3257065
15.699835	25.899902	120.926956	-7.2285	13.594506	119.777809	48.047413	-9.865171	120.516052	47.234711	41.238586	121.879471	47.641062	15.6867075	121.1977615	-62.098062	11.5023045	118.3578565
16.720945	24.868687	120.96608	-7.055433	13.850758	119.91925	48.212917	-9.804864	120.977615	47.443089	41.275204	121.898186	47.828003	15.73517	121.4379005	-61.938869	11.966346	118.4005995
17.293297	24.098791	121.024956	-6.927766	13.951585	119.974533	48.354858	-9.817865	121.297798	47.622978	41.281425	121.904823	47.988918	15.73178	121.6013105	-61.84445	12.17139	118.3477555
17.815151	23.31662	121.0681	-6.806931	14.005001	120.001877	48.468567	-9.809308	121.57061	47.76112	41.289005	121.950928	48.1148435	15.7398485	121.760769	-61.7287055	12.2701535	118.242985
18.305712	22.445021	121.091393	-6.69119	14.037895	120.008972	48.591682	-9.797208	121.746445	47.881718	41.291325	122.009827	48.2367	15.7470585	121.878136	-61.61908	12.3287315	118.139808
18.681061	21.567825	121.107552	-6.594977	14.07633	119.992767	48.698669	-9.77671	121.833611	47.963039	41.301449	122.054527	48.330854	15.7623695	121.944069	-61.520808	12.3902905	118.041465
18.958172	20.6978	121.072319	-6.492837	14.138487	119.96244	48.786182	-9.728085	121.836128	48.040398	41.327209	122.098755	48.41329	15.799562	121.9674415	-61.398964	12.477412	117.9574385
19.20208	19.794777	121.018669	-6.388662	14.233264	119.915154	48.858402	-9.651575	121.800743	48.135872	41.369411	122.120346	48.497137	15.858918	121.9605445	-61.274461	12.60761	117.8697635
19.483658	18.475605	120.895172	-6.252335	14.444785	119.811905	48.966469	-9.544567	121.671005	48.28624	41.494579	122.092758	48.6263545	15.975006	121.8818815	-61.1310245	12.914564	117.7419285
19.572365	17.514286	120.745193	-6.194747	14.631727	119.712135	49.010933	-9.429543	121.524551	48.34903	41.582127	122.064339	48.6799815	16.076292	121.794445	-61.0694755	13.187162	117.629825
19.556648	16.641314	120.539597	-6.13949	14.825726	119.58445	49.005623	-9.304413	121.351959	48.392395	41.691448	121.949539	48.699009	16.1935175	121.650749	-60.977989	13.4579345	117.518151
19.524258	15.724608	120.328568	-6.101434	15.022028	119.449875	48.998978	-9.169802	121.170685	48.436821	41.816883	121.81971	48.7178995	16.3235405	121.4951975	-60.9207675	13.7205155	117.4045525
19.439528	14.799647	120.138321	-6.075802	15.222224	119.314125	48.989548	-9.023561	121.008957	48.466736	41.951748	121.717918	48.728142	16.4640935	121.3634375	-60.879746	13.9803545	117.2648125
19.247803	13.826348	119.954788	-6.063842	15.410352	119.182442	49.010609	-8.885971	120.854691	48.479923	42.077141	121.648956	48.745266	16.595585	121.2518235	-60.87295	14.225119	117.1130605
18.972094	12.8614	119.775322	-6.049169	15.574783	119.055855	49.036018	-8.76549	120.72271	48.477783	42.194691	121.597031	48.7569005	16.7146005	121.1598705	-60.8552385	14.4349655	116.9518395
18.506809	11.38438	119.495483	-6.023525	15.843162	118.906654	49.101578	-8.591253	120.554016	48.491142	42.395542	121.510254	48.79636	16.9021445	121.032135	-60.84341	14.7841795	116.781173
18.055841	10.377657	119.367203	-5.993353	16.022739	118.847321	49.132019	-8.452086	120.449326	48.518822	42.554111	121.418716	48.8254205	17.0510125	120.934021	-60.8121265	14.9944655	116.760621
17.586452	9.393592	119.228493	-5.957705	16.208212	118.799385	49.175461	-8.306792	120.347092	48.553547	42.686886	121.287308	48.864504	17.190047	120.8172	-60.779914	15.226377	116.78157
17.032784	8.329438	119.039574	-5.904539	16.377579	118.762886	49.224972	-8.16686	120.239174	48.587738	42.827538	121.126511	48.906355	17.330339	120.6828425	-60.715433	15.424819	116.8429295
16.463657	7.300203	118.854858	-5.843918	16.537254	118.72908	49.27211	-8.021816	120.131195	48.634491	42.960655	120.913635	48.9533005	17.4694195	120.522415	-60.6411365	15.6050885	116.935745
15.790454	6.221486	118.681541	-5.748604	16.662144	118.677437	49.318733	-7.864442	120.000267	48.668449	43.096523	120.676888	48.993591	17.6160405	120.3385775	-60.490799	15.7082475	117.0162965
15.105736	5.174954	118.496979	-5.659961	16.746111	118.614197	49.385189	-7.735718	119.86319	48.707794	43.213444	120.423973	49.0464915	17.738863	120.1435815	-60.3664135	15.753359	117.0848125
14.01889	3.575993	118.215652	-5.534694	16.832663	118.462334	49.474003	-7.592196	119.701958	48.777714	43.361443	120.037102	49.1258585	17.8846235	119.86953	-60.1952465	15.7807025	117.055138
13.130869	2.461951	118.036888	-5.46338	16.863638	118.331718	49.516792	-7.525702	119.630341	48.823586	43.437431	119.788574	49.170189	17.9558645	119.7094575	-60.096949	15.7714115	116.9539785
12.263638	1.410787	117.870522	-5.400457	16.882225	118.164764	49.565994	-7.477098	119.569672	48.84816	43.473804	119.549957	49.207077	17.998353	119.5598145	-60.007991	15.766097	116.7697135
11.358703	0.37523	117.698845	-5.363593	16.886395	117.976746	49.580296	-7.447095	119.533691	48.867279	43.509521	119.285858	49.2237875	18.031213	119.4097745	-59.9509735	15.741577	116.5437175
10.333584	-0.660807	117.53228	-5.33628	16.857737	117.767479	49.595623	-7.421328	119.468903	48.843845	43.54715	118.994392	49.219734	18.062911	119.2316475	-59.892294	15.652563	116.3033105
9.281356	-1.676574	117.352852	-5.342685	16.816422	117.547226	49.611835	-7.399263	119.371201	48.789101	43.559387	118.641975	49.200468	18.080062	119.006588	-59.885838	15.552782	116.087864
8.21922	-2.671353	117.142014	-5.328059	16.754925	117.275909	49.624641	-7.382253	119.235931	48.71257	43.557766	118.223587	49.1686055	18.0877565	118.729759	-59.8247235	15.4220935	115.822059
6.492078	-4.108765	116.819633	-5.301884	16.623198	116.823265	49.641087	-7.345045	118.867859	48.596371	43.558601	117.390945	49.118729	18.106778	118.129402	-59.722497	15.139618	115.517128
5.335174	-5.019033	116.570686	-5.254823	16.504929	116.504692	49.641373	-7.338896	118.558014	48.551254	43.538391	116.794159	49.0963135	18.0997475	117.6760865	-59.6059595	14.9101105	115.3332975
4.12445	-5.897469	116.355721	-5.203371	16.377588	116.187027	49.646629	-7.354563	118.306992	48.558407	43.526058	116.203674	49.102518	18.0857475	117.255333	-59.50926	14.6694285	115.118721
2.880919	-6.688579	116.12706	-5.155457	16.249643	115.848907	49.647034	-7.364363	118.08152	48.560829	43.520458	115.689178	49.1039315	18.0780475	116.885349	-59.4148455	14.4212385	114.812465
1.619682	-7.411191	115.902451	-5.118608	16.129404	115.504166	49.652576	-7.377003	117.918465	48.547832	43.50988	115.24794	49.100204	18.0664385	116.5832025	-59.33742	14.1923695	114.4251295
0.325284	-8.071529	115.674843	-5.102095	16.027876	115.158844	49.648277	-7.371103	117.795708	48.53104	43.539654	114.840378	49.0896585	18.0842755	116.318043	-59.2938485	13.9714765	113.999645
-1.008199	-8.628601	115.463379	-5.105283	15.971367	114.834488	49.632298	-7.349713	117.694946	48.496384	43.550518	114.518715	49.064341	18.1004025	116.1068305	-59.274907	13.8423315	113.5621455
-3.059186	-9.295611	115.182877	-5.119878	15.905923	114.443253	49.621635	-7.314291	117.590645	48.426548	43.576561	114.145592	49.0240915	18.131135	115.8681185	-59.2638475	13.680711	113.0183875
-4.467818	-9.62488	115.003815	-5.136493	15.883407	114.262131	49.619728	-7.261655	117.565788	48.391022	43.637978	113.995453	49.005375	18.1881615	115.7806205	-59.278361	13.5786525	112.7436415
-5.876318	-9.863763	114.87851	-5.146625	15.857922	114.127907	49.634449	-7.206633	117.556091	48.358173	43.699745	113.906982	48.996311	18.246556	115.7315365	-59.289561	13.469288	112.5242775
-7.313335	-10.007912	114.76992	-5.149972	15.83776	114.023521	49.654079	-7.138355	117.56916	48.326302	43.771229	113.831497	48.9901905	18.316437	115.7003285	-59.2901345	13.359083	112.3467135
-8.777703	-10.072815	114.651657	-5.154364	15.803371	113.93074	49.683502	-7.08197	117.580437	48.300159	43.843479	113.758873	48.9918305	18.3807545	115.669655	-59.3005585	13.2259875	112.191825
-10.235682	-10.06673	114.571037	-5.158833	15.743635	113.839851	49.724331	-7.04556	117.579781	48.257561	43.896278	113.660133	48.990946	18.425359	115.619957	-59.308612	13.061911	112.059745
-11.739129	-9.948495	114.503242	-5.164686	15.688604	113.758934	49.757866	-7.014513	117.577896	48.213741	43.923214	113.518013	48.9858035	18.4543505	115.5479545	-59.3151755	12.9228575	111.9699135
-13.994053	-9.604311	114.404236	-5.175793	15.596242	113.642517	49.776676	-7.002985	117.543327	48.149693	43.949341	113.270996	48.9631845	18.473178	115.4071615	-59.3147705	12.719306	111.8778725
-15.527709	-9.279939	114.345512	-5.222945	15.515746	113.591614	49.763981	-7.02086	117.436073	48.093655	43.946632	113.071915	48.928818	18.462886	115.253994	-59.374708	12.568606	111.929234
-17.108393	-8.788654	114.298233	-5.251466	15.431188	113.556122	49.724831	-7.025638	117.249069	48.019184	43.960808	112.885262	48.8720075	18.467585	115.0671655	-59.3749395	12.394791	112.0450785
-18.647726	-8.250078	114.268997	-5.298191	15.32864	113.590668	49.654514	-7.004204	117.008209	47.92144	43.974266	112.736809	48.787977	18.485031	114.872509	-59.384359	12.172249	112.308827
-20.183769	-7.602078	114.299271	-5.337649	15.229257	113.666306	49.598225	-6.973794	116.760681	47.792862	43.997093	112.610222	48.6955435	18.5116495	114.6854515	-59.3708415	11.9468645	112.6471605
-21.728514	-6.848059	114.378479	-5.394409	15.144199	113.810493	49.551624	-6.930238	116.519737	47.64933	44.032036	112.527725	48.600477	18.550899	114.523731	-59.389295	11.737499	113.097255
-23.235161	-6.024127	114.529022	-5.453366	15.079353	113.997017	49.507416	-6.885456	116.300896	47.496273	44.068703	112.496803	48.5018445	18.5916235	114.3988495	-59.4085765	11.5670825	113.5951845
-25.488604	-4.578598	114.813705	-5.549118	15.005961	114.34697	49.406975	-6.763931	116.06469	47.266689	44.145359	112.51255	48.336832	18.690714	114.28862	-59.435068	11.321208	114.40532
-26.946819	-3.534361	115.049973	-5.621859	14.96087	114.610062	49.363647	-6.690261	115.947632	47.113617	44.205944	112.586533	48.238632	18.7578415	114.2670825	-59.48235	11.1638985	114.9530415
-28.411472	-2.400674	115.310265	-5.709703	14.925883	114.900314	49.311733	-6.609359	115.853477	46.965244	44.28133	112.701904	48.1384885	18.8359855	114.2776905	-59.5578945	11.0157805	115.5229375
-29.826275	-1.235786	115.592743	-5.807262	14.886874	115.21051	49.254494	-6.529472	115.784859	46.815807	44.362904	112.848915	48.0351505	18.916716	114.316887	-59.6496745	10.857032	116.104133
-31.188971	0.018529	115.928864	-5.901049	14.838197	115.5382	49.197811	-6.451873	115.736069	46.652916	44.435738	113.006081	47.9253635	18.9919325	114.371075	-59.7274615	10.6844615	116.705325
-32.509129	1.337931	116.331825	-5.993091	14.794416	115.886215	49.150505	-6.399487	115.693542	46.49321	44.494789	113.134293	47.8218575	19.047651	114.4139175	-59.8080395	10.541181	117.3585125
-33.791134	2.733591	116.792831	-6.074585	14.763357	116.245415	49.0723	-6.344583	115.652046	46.345886	44.542992	113.243637	47.709093	19.0992045	114.4478415	-59.858263	10.4275095	118.0429885
-35.531654	4.939328	117.553619	-6.18624	14.717107	116.790894	48.978882	-6.302023	115.556648	46.128887	44.571743	113.36937	47.5538845	19.13486	114.463009	-59.9263645	10.299354	119.118779
-36.61058	6.499878	118.070099	-6.241254	14.680426	117.136215	48.894001	-6.277005	115.517334	46.002789	44.5718	113.43998	47.448395	19.1473975	114.478657	-59.930903	10.2134545	119.793773
-37.575237	8.089687	118.554237	-6.290282	14.659137	117.467796	48.822571	-6.264137	115.487053	45.896957	44.578857	113.520256	47.359764	19.15736	114.5036545	-59.940328	10.160914	120.4319375
-38.484032	9.752871	119.016823	-6.343588	14.638803	117.787918	48.753777	-6.257702	115.469719	45.808956	44.589745	113.627281	47.2813665	19.1660215	114.5485	-59.9685425	10.1115845	121.027336
-39.2831	11.458296	119.437347	-6.403973	14.656583	118.081352	48.667652	-6.234657	115.46917	45.731037	44.608425	113.752831	47.1993445	19.186884	114.6110005	-60.0072905	10.126282	121.5517035
-40.007961	13.193731	119.807205	-6.472029	14.67673	118.35257	48.597012	-6.21228	115.468384	45.650005	44.635887	113.929276	47.1235085	19.2118035	114.69883	-60.0675665	10.1416565	122.00631
-40.647327	14.977426	120.161247	-6.553124	14.703176	118.603455	48.511459	-6.161027	115.478668	45.586048	44.677845	114.153168	47.0487535	19.258409	114.815918	-60.1550015	10.147943	122.390992
-41.438633	17.661354	120.533562	-6.701724	14.747093	118.944168	48.398502	-6.035182	115.524529	45.467438	44.784264	114.557899	46.93297	19.374541	115.041214	-60.336418	10.119645	122.847122
-41.858418	19.472889	120.812714	-6.841684	14.784008	119.167938	48.331192	-5.948228	115.536438	45.344944	44.873596	114.870834	46.838068	19.462684	115.203636	-60.521436	10.105332	123.13224
-42.236446	21.286736	121.070984	-6.977588	14.809704	119.3591	48.224812	-5.851431	115.54171	45.202164	44.93956	115.184822	46.713488	19.5440645	115.363266	-60.668664	10.0753435	123.354934
-42.49519	23.092815	121.385887	-7.117065	14.827138	119.548332	48.085625	-5.754371	115.547394	45.050819	45.001526	115.484192	46.568222	19.6235775	115.515793	-60.802352	10.0306985	123.580871
-42.660152	24.886595	121.685539	-7.265336	14.82834	119.749298	47.93845	-5.676289	115.575706	44.872578	45.040482	115.818871	46.405514	19.6820965	115.6972885	-60.936186	9.9745835	123.8013075
-42.760311	26.673069	121.99411	-7.411374	14.835776	119.962898	47.805859	-5.625219	115.682579	44.674839	45.046753	116.236946	46.240349	19.710767	115.9597625	-61.063097	9.960785	123.9660335
-42.753048	28.432671	122.307465	-7.570562	14.828396	120.222923	47.695396	-5.591877	115.92231	44.481098	45.06094	116.742416	46.088247	19.7345315	116.332363	-61.229371	9.9222605	124.113483
-42.62125	31.019228	122.685829	-7.862739	14.825256	120.673645	47.541229	-5.524939	116.466499	44.178738	45.035873	117.668213	45.8599835	19.755467	117.067356	-61.5854615	9.895045	124.279934
-42.407635	32.6721	122.995567	-8.079193	14.798406	121.006981	47.4356	-5.520847	116.882492	43.983376	45.043449	118.209671	45.709488	19.761301	117.5460815	-61.867874	9.835511	124.4678805
-42.150009	34.300148	123.297882	-8.317764	14.745298	121.313538	47.309746	-5.535437	117.263794	43.760212	45.030994	118.721962	45.534979	19.7477785	117.992878	-62.170507	9.7428175	124.634198
-41.670933	35.738625	123.514236	-8.548411	14.670542	121.580147	47.156517	-5.553636	117.583534	43.534588	44.972584	119.139244	45.3455525	19.709474	118.361389	-62.4423745	9.63161	124.798905
-41.405945	37.315815	123.684525	-8.748239	14.580125	121.754265	47.016354	-5.61764	117.842247	43.312408	44.883682	119.433342	45.164381	19.633021	118.6377945	-62.660859	9.527229	124.8707355
-40.716274	38.637333	123.772324	-8.928613	14.452115	121.865677	46.895782	-5.711577	118.034935	43.121033	44.786655	119.705963	45.0084075	19.537539	118.870449	-62.8656335	9.366691	124.860905
-39.831772	39.228363	123.796295	-9.085999	14.307281	121.93425	46.78756	-5.809252	118.174232	42.988731	44.678303	119.926239	44.8881455	19.4345255	119.0502355	-63.0601435	9.1800365	124.8182645
-38.43544	40.090908	123.828629	-9.313437	14.100613	121.976379	46.582909	-5.979571	118.256721	42.809208	44.503929	120.238792	44.6960585	19.262179	119.2477565	-63.3229325	8.939047	124.7050015
-37.598824	40.61689	123.991264	-9.491973	13.95758	122.014679	46.390133	-6.104097	118.221214	42.686279	44.372807	120.417694	44.538206	19.134355	119.319454	-63.522152	8.780805	124.709904
-36.442627	40.925293	124.181732	-9.65991	13.857802	122.073616	46.184834	-6.196779	118.127739	42.514492	44.277756	120.593224	44.349663	19.0404885	119.3604815	-63.669483	8.6751155	124.7867505
-35.354607	41.224018	124.392189	-9.850157	13.744394	122.137962	45.992832	-6.245375	118.044579	42.32859	44.211723	120.781815	44.160711	18.983174	119.413197	-63.861025	8.505614	124.862727
-34.175568	41.380428	124.602493	-10.03662	13.665926	122.217583	45.830433	-6.259356	117.998016	42.175575	44.191097	120.96032	44.003004	18.9658705	119.479168	-64.076244	8.3659815	124.955998
-32.925941	41.539524	124.713425	-10.208108	13.587427	122.282372	45.688728	-6.267272	117.987167	41.996677	44.186455	121.119865	43.8427025	18.9595915	119.553516	-64.2589185	8.2152625	125.011228
-31.780905	41.614239	124.794731	-10.38043	13.59813	122.347092	45.554253	-6.243674	118.004974	41.821999	44.188992	121.248985	43.688126	18.972659	119.6269795	-64.448986	8.223601	125.0672045
-29.791693	41.580872	124.629684	-10.594647	13.602312	122.380722	45.384735	-6.201685	118.163086	41.55862	44.184109	121.436203	43.4716775	18.991212	119.7996445	-64.6609715	8.213412	124.9617995
-28.533482	41.482544	124.512421	-10.711079	13.607171	122.382965	45.299442	-6.201893	118.320404	41.427322	44.167919	121.572685	43.363382	18.983013	119.9465445	-64.78554	8.231329	124.8193855
-27.24754	41.251297	124.373032	-10.858809	13.578357	122.379044	45.210674	-6.234675	118.493965	41.31554	44.143375	121.70887	43.263107	18.95435	120.1014175	-64.980725	8.202364	124.6566705
-25.75823	40.943748	124.232719	-10.970177	13.549593	122.379387	45.074959	-6.267014	118.633698	41.214554	44.095592	121.829964	43.1447565	18.914289	120.231831	-65.0851105	8.184897	124.526943
-24.510197	40.575714	124.163506	-11.097383	13.478489	122.377396	44.934307	-6.316235	118.719421	41.105228	44.041218	121.923569	43.0197675	18.8624915	120.321495	-65.2145335	8.0944865	124.433297
-23.079393	40.107796	124.061501	-11.236	13.417612	122.370018	44.758694	-6.389698	118.769348	40.988167	43.978466	121.969284	42.8734305	18.794384	120.369316	-65.3454305	8.04084	124.37072
-21.674976	39.576099	123.941742	-11.413507	13.35841	122.333168	44.577106	-6.457489	118.770996	40.84008	43.92382	121.967422	42.708593	18.7331655	120.369209	-65.535607	7.9836545	124.297127
-19.619556	38.637268	123.642136	-11.635991	13.296185	122.202705	44.350449	-6.510509	118.704521	40.602406	43.881393	121.866074	42.4764275	18.685442	120.2852975	-65.7484095	7.906928	124.1201125
-18.189045	37.930088	123.33094	-11.780788	13.294842	122.052452	44.222115	-6.507627	118.638313	40.447289	43.881989	121.68943	42.334702	18.687181	120.1638715	-65.896278	7.902503	123.9410325
-16.79612	37.157528	122.89077	-11.870785	13.302144	121.839783	44.136856	-6.523892	118.567886	40.32449	43.884369	121.407875	42.230673	18.6802385	119.9878805	-65.972243	7.9240495	123.6916855
-15.28136	36.338192	122.343239	-11.968694	13.350294	121.60318	44.025459	-6.558038	118.528191	40.242413	43.870373	121.007309	42.133936	18.6561675	119.76775	-66.071324	8.0444205	123.43861
-13.9213	35.467495	121.746849	-12.029165	13.396438	121.308533	43.90044	-6.616849	118.531593	40.205235	43.834518	120.483551	42.0528375	18.6088345	119.507572	-66.1111675	8.1840415	123.109494
-12.508048	34.589111	121.022942	-12.101659	13.439523	120.996048	43.794003	-6.737421	118.612099	40.18417	43.761681	119.867661	41.9890865	18.51213	119.23988	-66.1924045	8.366916	122.752216
-10.992808	33.591419	120.192657	-12.1908	13.490218	120.635757	43.700294	-6.906117	118.773949	40.163223	43.68499	119.166443	41.9317585	18.3894365	118.970196	-66.3133585	8.5909995	122.301318
-8.881865	32.113541	118.852356	-12.352383	13.567442	119.916534	43.527988	-7.198703	119.108223	40.17857	43.479259	118.031105	41.853279	18.140278	118.569664	-66.558045	8.994606	121.263404
-7.438449	31.068253	117.879318	-12.451494	13.58392	119.360992	43.406101	-7.401893	119.29911	40.172077	43.260056	117.319084	41.789089	17.9290815	118.309097	-66.692077	9.2387585	120.412887
-5.948841	30.013863	117.096039	-12.56321	13.562688	118.779839	43.280663	-7.5776	119.500412	40.176346	43.037525	116.726074	41.7285045	17.7299625	118.113243	-66.8549245	9.3954135	119.446435
-4.617535	29.050577	116.414551	-12.694033	13.522138	118.188072	43.153084	-7.691764	119.658569	40.18512	42.822884	116.293976	41.669102	17.56556	117.9762725	-67.057168	9.478716	118.3998715
-3.306652	28.09721	115.893539	-12.858343	13.453181	117.641029	43.002655	-7.797961	119.744041	40.130123	42.655991	115.947083	41.566389	17.429015	117.845562	-67.283075	9.477347	117.436496
-1.986701	27.196459	115.560112	-12.996509	13.372737	117.177811	42.838211	-7.887517	119.67881	40.061657	42.505951	115.70343	41.449934	17.309217	117.69112	-67.442952	9.436257	116.664502
-0.767374	26.360924	115.325996	-13.107737	13.292301	116.82515	42.651302	-7.961823	119.482384	39.966026	42.386852	115.507591	41.308664	17.2125145	117.4949875	-67.524138	9.3720875	116.1553125
1.156385	25.214243	115.222511	-13.206747	13.17988	116.453758	42.430531	-8.048304	119.065521	39.824493	42.291908	115.358032	41.127512	17.121802	117.2117765	-67.541006	9.237958	115.6957395
2.313384	24.53093	115.1978	-13.254753	13.140255	116.304909	42.33577	-8.062456	118.769241	39.731552	42.258751	115.341354	41.033661	17.0981475	117.0552975	-67.543167	9.1823625	115.5545205
3.495682	23.9074	115.227936	-13.282723	13.148442	116.191032	42.269119	-8.0439	118.514458	39.674614	42.25415	115.354706	40.9718665	17.105125	116.934582	-67.5373125	9.191759	115.447482
4.686482	23.25951	115.290405	-13.29583	13.192241	116.114929	42.321423	-8.03688	118.25206	39.626686	42.278751	115.395996	40.9740545	17.1209355	116.824028	-67.5657145	9.2635465	115.40583
5.789828	22.66848	115.305244	-13.277359	13.286389	116.079315	42.302124	-8.006875	118.075768	39.580429	42.299004	115.431366	40.9412765	17.1460645	116.753567	-67.4959945	9.4267135	115.405063
6.888755	22.139338	115.352631	-13.249797	13.436277	116.080688	42.283375	-7.958487	117.961967	39.566158	42.29969	115.497887	40.9247665	17.1706015	116.729927	-67.4243605	9.7019525	115.431449
8.016686	21.555449	115.471443	-13.192958	13.558538	116.100266	42.283981	-7.932749	117.904518	39.613949	42.323975	115.631821	40.948965	17.195613	116.7681695	-67.334881	9.921463	115.4323625
9.56963	20.757626	115.616898	-13.09738	13.688524	116.103676	42.32991	-7.939327	117.845276	39.749664	42.341114	115.920303	41.039787	17.2008935	116.8827895	-67.234547	10.1761545	115.3245625
10.592389	20.251938	115.707077	-13.03521	13.725752	116.066231	42.366375	-7.952184	117.765686	39.808849	42.346497	116.154388	41.087612	17.1971565	116.960037	-67.158032	10.2543475	115.172425
11.639792	19.666971	115.736115	-12.948712	13.765491	115.997849	42.40641	-7.960137	117.639633	39.877518	42.325775	116.366005	41.141964	17.182819	117.002819	-67.039388	10.348163	114.992879
12.578474	19.114231	115.706322	-12.887353	13.787271	115.918541	42.444019	-7.974112	117.503487	39.919765	42.303986	116.508041	41.181892	17.164937	117.005764	-66.956598	10.409605	114.831318
13.538117	18.525478	115.673386	-12.817691	13.818441	115.815414	42.494816	-7.984911	117.351936	39.936371	42.289032	116.588615	41.2155935	17.1520605	116.9702755	-66.8509755	10.4848215	114.6605525
14.37598	18.005323	115.637817	-12.76266	13.858695	115.718285	42.537811	-7.994208	117.225922	39.939453	42.267208	116.594826	41.238632	17.1365	116.910374	-66.763952	10.58089	114.526196
15.293291	17.371256	115.504921	-12.699512	13.885735	115.601387	42.582535	-8.021321	117.125046	39.949184	42.204388	116.545059	41.2658595	17.0915335	116.8350525	-66.6648835	10.6799365	114.3677215
16.502337	16.467325	115.366196	-12.60906	13.913505	115.445435	42.689137	-8.135286	117.033264	40.036533	42.098537	116.343117	41.362835	16.9816255	116.6881905	-66.580955	10.8453845	114.2026795
17.26729	15.875875	115.291962	-12.545591	13.911102	115.327873	42.730789	-8.227309	117.015564	40.10873	42.009342	116.17308	41.4197595	16.8910165	116.594322	-66.5109415	10.9311875	114.061424
18.052881	15.155136	115.179672	-12.471645	13.889797	115.199326	42.759125	-8.314299	116.973862	40.165771	41.89352	116.002777	41.462448	16.7896105	116.4883195	-66.405738	10.9899835	113.9103325
18.702757	14.479838	115.035202	-12.392001	13.850829	115.058014	42.764591	-8.395295	116.930008	40.208523	41.760002	115.820076	41.486557	16.6823535	116.375042	-66.270559	11.0193045	113.740986
19.34379	13.773356	114.929703	-12.340644	13.797513	114.945946	42.814835	-8.502705	116.854568	40.237591	41.648449	115.6325	41.526213	16.572872	116.243534	-66.207501	11.022154	113.648358
19.995686	13.09883	114.843735	-12.275966	13.72296	114.839706	42.806797	-8.580912	116.790482	40.259094	41.518749	115.463348	41.5329455	16.4689185	116.126915	-66.0848775	10.9770015	113.552497
20.5005	12.46812	114.772507	-12.238517	13.643052	114.753853	42.83934	-8.672493	116.724838	40.27507	41.439835	115.313995	41.557205	16.383671	116.0194165	-66.034239	10.902433	113.4882895
21.20904	11.479488	114.698647	-12.192741	13.561871	114.640091	42.836449	-8.731926	116.67775	40.307663	41.370945	115.154938	41.572056	16.3195095	115.916344	-65.957538	10.8042325	113.363838
21.677299	10.812747	114.657684	-12.173511	13.542722	114.544785	42.857552	-8.732204	116.660225	40.303738	41.377415	115.121414	41.580645	16.3226055	115.8908195	-65.927667	10.7628385	113.1987505
22.089167	10.197089	114.638412	-12.168889	13.548658	114.447678	42.880428	-8.707475	116.643036	40.284798	41.418819	115.111206	41.582613	16.355672	115.877121	-65.920391	10.741644	113.018235
22.444586	9.636523	114.610184	-12.158999	13.58082	114.338722	42.869995	-8.638403	116.6147	40.255726	41.477009	115.119324	41.5628605	16.419303	115.867012	-65.8808585	10.742337	112.810432
22.649977	9.096837	114.554237	-12.165037	13.62499	114.237686	42.866505	-8.555115	116.545532	40.223137	41.541084	115.133347	41.544821	16.4929845	115.8394395	-65.874895	10.7569955	112.6359325
22.889006	8.497213	114.483551	-12.169004	13.677156	114.166466	42.866566	-8.468616	116.442017	40.19619	41.634689	115.140678	41.531378	16.5830365	115.7913475	-65.869386	10.7712755	112.5415845
23.081732	7.913415	114.442978	-12.190522	13.753419	114.13504	42.841877	-8.351688	116.356972	40.173988	41.749779	115.163788	41.5079325	16.6990455	115.76038	-65.8889765	10.8077925	112.5097
23.299719	7.116066	114.440094	-12.176234	13.862755	114.139664	42.896049	-8.162889	116.273796	40.146591	41.930782	115.243507	41.52132	16.8839465	115.7586515	-65.873788	10.8415635	112.5206765
23.404444	6.654154	114.457237	-12.13028	13.946406	114.173958	42.974743	-8.036843	116.248795	40.150051	42.053738	115.305534	41.562397	17.0084475	115.7771645	-65.822957	10.8843645	112.5707515
23.387716	6.197132	114.464417	-12.081894	14.016541	114.214684	43.074329	-7.942682	116.220581	40.190208	42.181118	115.369141	41.6322685	17.119218	115.794861	-65.7960565	10.913864	112.634507
23.326815	5.728474	114.447556	-12.003366	14.086207	114.235237	43.182873	-7.844994	116.168488	40.239803	42.291203	115.384933	41.711338	17.2231045	115.7767105	-65.71807	10.9493095	112.6937635
23.266338	5.226468	114.377579	-11.9029	14.139387	114.22113	43.278599	-7.734009	116.091858	40.301651	42.39513	115.355156	41.790125	17.3305605	115.723507	-65.595925	10.9482135	112.718753
23.188526	4.766114	114.295235	-11.801094	14.186756	114.182793	43.404064	-7.62727	116.006172	40.362991	42.497898	115.304718	41.8835275	17.435314	115.655445	-65.4857155	10.938198	112.710141
23.097559	4.353299	114.222	-11.69437	14.238765	114.122215	43.527298	-7.50874	115.937675	40.416424	42.612488	115.230385	41.971861	17.551874	115.58403	-65.360601	10.925656	112.6604
22.801184	3.820863	114.096512	-11.540913	14.326178	114.005722	43.724533	-7.309854	115.848686	40.492241	42.79847	115.117851	42.108387	17.744308	115.4832685	-65.190213	10.908048	112.5281755
22.522602	3.526964	114.010216	-11.458194	14.378624	113.954697	43.847057	-7.187674	115.79744	40.530056	42.917519	115.031609	42.1885565	17.8649225	115.4145245	-65.1049445	10.8923255	112.4948695
22.18409	3.257947	113.948349	-11.382176	14.424877	113.910736	43.962265	-7.079113	115.75502	40.558998	43.046539	114.935532	42.2606315	17.983713	115.345276	-65.0249835	10.866041	112.476196
21.821402	2.987462	113.894043	-11.31239	14.456537	113.879799	44.045532	-6.969501	115.70282	40.58218	43.146664	114.832642	42.313856	18.0885815	115.267731	-64.938636	10.8244925	112.491867
21.483606	2.719333	113.809273	-11.249057	14.474328	113.850571	44.155739	-6.872691	115.627251	40.600479	43.245708	114.732002	42.378109	18.1865085	115.1796265	-64.876223	10.7621475	112.5215155
21.106224	2.521381	113.739075	-11.186827	14.492002	113.811096	44.246315	-6.772619	115.533241	40.622623	43.344196	114.644333	42.434469	18.2857885	115.088787	-64.808123	10.6982155	112.533405
20.692369	2.380047	113.674667	-11.128647	14.501925	113.772011	44.301857	-6.665171	115.434303	40.643627	43.438576	114.599205	42.472742	18.3867025	115.016754	-64.730036	10.6171475	112.527268
20.064978	2.354273	113.489441	-11.058002	14.545216	113.720345	44.417534	-6.491222	115.261269	40.678005	43.62262	114.602867	42.5477695	18.565699	114.932068	-64.6637735	10.524733	112.508622
19.58732	2.353352	113.342789	-10.997537	14.611483	113.657463	44.477333	-6.359772	115.119324	40.712185	43.773445	114.670357	42.594759	18.7068365	114.8948405	-64.589833	10.5161295	112.4200855
19.084621	2.399714	113.182327	-10.942949	14.709883	113.594139	44.529835	-6.218327	114.948906	40.750153	43.92923	114.76828	42.639994	18.8554515	114.858593	-64.525892	10.5643145	112.329685
18.566492	2.483871	113.016525	-10.913019	14.863856	113.578842	44.542175	-6.06552	114.752579	40.783119	44.103466	114.862404	42.662647	19.018973	114.8074915	-64.488685	10.708739	112.3501925
18.120224	2.546809	112.83268	-10.87277	15.045693	113.596222	44.551796	-5.892702	114.51738	40.803261	44.294445	114.950958	42.6775285	19.2008715	114.734169	-64.4230685	10.8905145	112.458275
17.668505	2.654105	112.682213	-10.847113	15.258026	113.648117	44.557816	-5.704409	114.265953	40.819714	44.487057	115.064011	42.688765	19.391324	114.664982	-64.382991	11.124728	112.631252
17.233471	2.810486	112.570572	-10.829379	15.477465	113.719681	44.567238	-5.499855	114.015305	40.844002	44.701473	115.176323	42.70562	19.600809	114.595814	-64.364378	11.354121	112.843548
16.49275	2.99216	112.396835	-10.799364	15.824697	113.858498	44.597797	-5.166317	113.723053	40.86356	45.030849	115.372833	42.7306785	19.932266	114.547943	-64.3294065	11.717128	113.169053
15.988119	3.088866	112.342903	-10.754247	16.043903	113.949326	44.649796	-4.947762	113.580849	40.864475	45.237808	115.516487	42.7571355	20.145023	114.548668	-64.2656295	11.942783	113.349984
15.471699	3.146847	112.348732	-10.717329	16.243385	114.066696	44.689281	-4.763113	113.496483	40.878109	45.422264	115.628143	42.783695	20.3295755	114.562313	-64.218353	12.1571945	113.571079
14.997691	3.190027	112.396873	-10.688235	16.433027	114.172508	44.743355	-4.637471	113.468124	40.915615	45.553444	115.705284	42.829485	20.4579865	114.586704	-64.205955	12.4080675	113.758312
14.527369	3.188807	112.443993	-10.674116	16.595835	114.268425	44.76366	-4.560675	113.488594	40.969147	45.641617	115.762817	42.8664035	20.540471	114.6257055	-64.2146355	12.651199	113.9111445
14.066787	3.220561	112.475693	-10.644854	16.69228	114.308128	44.779739	-4.531261	113.515709	41.042416	45.696457	115.781998	42.9110775	20.582598	114.6488535	-64.2007855	12.801962	113.9674025
13.636976	3.272615	112.495911	-10.593117	16.765965	114.315842	44.799484	-4.509542	113.515808	41.117737	45.730011	115.791283	42.9586105	20.6102345	114.6535455	-64.1448445	12.9216955	113.9781385
12.910303	3.257006	112.43293	-10.524726	16.843077	114.240967	44.861694	-4.482154	113.481888	41.227558	45.753632	115.79187	43.044626	20.635739	114.636879	-64.094078	13.050415	113.845055
12.479871	3.234239	112.385765	-10.461567	16.898384	114.181503	44.899578	-4.445971	113.453255	41.296215	45.77795	115.773941	43.0978965	20.6659895	114.613598	-64.0210305	13.1307785	113.749408
12.037293	3.164469	112.364151	-10.398689	16.958458	114.141167	44.953773	-4.415504	113.449524	41.348328	45.8004	115.741959	43.1510505	20.692448	114.5957415	-63.9484285	13.224468	113.6865925
11.619082	3.084108	112.358368	-10.346026	17.010578	114.109512	45.006023	-4.391682	113.465309	41.415009	45.820885	115.720306	43.210516	20.7146015	114.5928075	-63.902568	13.3065545	113.6262165
11.229251	2.997913	112.359367	-10.292624	17.069727	114.094482	45.055775	-4.371008	113.482872	41.493942	45.850819	115.723267	43.2748585	20.7399055	114.6030695	-63.8601065	13.3995485	113.5858945
10.853319	2.905598	112.33474	-10.250765	17.123566	114.104553	45.056423	-4.337635	113.475464	41.561871	45.867939	115.761444	43.309147	20.765152	114.618454	-63.810677	13.48198	113.590652
10.459813	2.800483	112.290977	-10.220322	17.179058	114.138008	45.057285	-4.315457	113.407722	41.631954	45.890007	115.8573	43.3446195	20.787275	114.632511	-63.7852635	13.570841	113.643505
9.841938	2.629246	112.179123	-10.169404	17.286974	114.214241	45.053402	-4.250509	113.267563	41.781097	45.961658	116.165779	43.4172495	20.8555745	114.716671	-63.7560575	13.7183735	113.711811
9.384017	2.462267	112.113441	-10.140232	17.363234	114.281548	45.0741	-4.178511	113.171242	41.862064	46.031715	116.435898	43.468082	20.926602	114.80357	-63.748546	13.799866	113.759526
8.961021	2.261277	112.05735	-10.124948	17.479286	114.336945	45.086418	-4.07212	113.102364	41.91391	46.112804	116.661606	43.500164	21.020342	114.881985	-63.75006	13.93823	113.791905
8.526661	2.019649	112.027214	-10.100496	17.621275	114.40419	45.135735	-3.970879	113.044449	41.931145	46.218624	116.749954	43.53344	21.1238725	114.8972015	-63.734432	14.1186775	113.9111785
8.121317	1.768068	112.028931	-10.088481	17.762127	114.442703	45.161594	-3.848855	113.039589	41.91127	46.31982	116.690971	43.536432	21.2354825	114.86528	-63.713394	14.2887715	114.020126
7.678318	1.434378	112.072823	-10.035027	17.866638	114.442085	45.244987	-3.788257	113.0821	41.894405	46.362896	116.556015	43.569696	21.2873195	114.8190575	-63.63975	14.4459565	114.0651125
7.296639	1.044724	112.123169	-9.98501	17.89394	114.401154	45.316471	-3.799919	113.202095	41.931797	46.349724	116.371284	43.624134	21.2749025	114.7866895	-63.594154	14.5129775	114.0156185
6.6403	0.320338	112.212944	-9.882718	17.80969	114.297974	45.43185	-3.989436	113.437462	42.018295	46.229752	115.992889	43.7250725	21.120158	114.7151755	-63.4905085	14.499222	113.8807725
6.188088	-0.229248	112.30056	-9.812381	17.677156	114.18161	45.498257	-4.16723	113.596687	42.093582	46.068985	115.675484	43.7959195	20.9508775	114.6360855	-63.4206815	14.4034345	113.7271345
5.753333	-0.806881	112.381348	-9.728356	17.52322	114.037666	45.551212	-4.361529	113.76432	42.185947	45.885445	115.307358	43.8685795	20.761958	114.535839	-63.3252915	14.284482	113.539493
5.315273	-1.369256	112.423691	-9.667782	17.362621	113.868126	45.611286	-4.553904	113.932327	42.285267	45.719223	114.920029	43.9482765	20.5826595	114.426178	-63.2838405	14.1425825	113.310074
4.925786	-1.92014	112.465248	-9.598347	17.196087	113.664841	45.646622	-4.733884	114.090347	42.356346	45.536312	114.526115	44.001484	20.401214	114.308231	-63.198178	13.99096	113.021451
4.483701	-2.462175	112.5075	-9.529613	17.044514	113.465561	45.687836	-4.867146	114.22348	42.39769	45.39938	114.108421	44.042763	20.266117	114.1659505	-63.101989	13.822911	112.7651715
4.11281	-2.997182	112.45295	-9.462033	16.902889	113.276482	45.737957	-4.975085	114.328148	42.423691	45.264202	113.714027	44.080824	20.1445585	114.0210875	-63.00489	13.6612195	112.5318765
3.359373	-3.751962	112.505386	-9.343876	16.737789	113.018181	45.855572	-5.132012	114.4552	42.48558	45.121475	113.175751	44.170576	19.9947315	113.8154755	-62.858328	13.4808465	112.2208865
2.906823	-4.211998	112.531769	-9.272538	16.656919	112.875244	45.91658	-5.202941	114.514336	42.546715	45.029198	112.906754	44.2316475	19.9131285	113.710545	-62.7767235	13.4007095	112.039943
2.415727	-4.600699	112.496361	-9.200419	16.602819	112.749794	45.980007	-5.281172	114.534851	42.634712	44.950809	112.727676	44.3073595	19.8348185	113.6312635	-62.7081975	13.3708195	111.8683245
1.98041	-4.937034	112.414207	-9.124146	16.563892	112.629463	46.013863	-5.327123	114.518127	42.717407	44.903885	112.639633	44.365635	19.788381	113.57888	-62.613927	13.339403	111.680046
1.513477	-5.220434	112.31459	-9.055636	16.551498	112.522934	46.059021	-5.357416	114.467743	42.796257	44.875805	112.623657	44.427639	19.7591945	113.5457	-62.538911	13.3438015	111.500168
1.053499	-5.478462	112.113205	-8.977273	16.567415	112.443947	46.110641	-5.363497	114.385689	42.894768	44.876434	112.670807	44.5027045	19.7564685	113.528248	-62.4572505	13.3783615	111.359646
0.51694	-5.68532	111.994896	-8.915634	16.597826	112.400902	46.164165	-5.353607	114.303139	42.979374	44.903374	112.756607	44.5717695	19.7748835	113.529873	-62.4030375	13.4207685	111.271931
-0.286766	-5.942652	111.856102	-8.785229	16.662539	112.379013	46.267235	-5.326194	114.181198	43.106754	44.944592	112.875237	44.6869945	19.809199	113.5282175	-62.2574525	13.515879	111.2298085
-0.801372	-6.062167	111.826447	-8.707735	16.713829	112.408875	46.357277	-5.316113	114.093102	43.185207	44.967403	112.909866	44.771242	19.825645	113.501484	-62.186712	13.602013	111.316266
-1.311221	-6.146029	111.802994	-8.604262	16.767035	112.434326	46.426128	-5.319373	114.028641	43.276791	44.959396	112.916473	44.8514595	19.8200115	113.472557	-62.0599835	13.7140585	111.396095
-1.773571	-6.195834	111.805901	-8.503524	16.803139	112.456062	46.503128	-5.333415	113.9814	43.398659	44.941624	112.922455	44.9508935	19.8041045	113.4519275	-61.9579415	13.8021735	111.4601965
-2.274362	-6.236039	111.775482	-8.39426	16.824566	112.462006	46.598194	-5.370068	113.948692	43.514435	44.904106	112.925003	45.0563145	19.767019	113.4368475	-61.8448345	13.882113	111.4871645
-2.797911	-6.267791	111.768188	-8.265463	16.80102	112.470627	46.704784	-5.422613	113.921501	43.637806	44.85146	112.914047	45.171295	19.7144235	113.417774	-61.702221	13.8876165	111.52348
-3.345704	-6.267536	111.77919	-8.135636	16.759533	112.483429	46.815811	-5.48428	113.904572	43.763668	44.781937	112.90593	45.2897395	19.6488285	113.405251	-61.5610115	13.8702375	111.561607
-4.080187	-6.238772	111.838791	-7.947216	16.686216	112.501335	46.994316	-5.599415	113.931381	43.956711	44.672031	112.875175	45.4755135	19.536308	113.403278	-61.3699455	13.836124	111.599392
-4.523248	-6.193558	111.897194	-7.827043	16.65943	112.523056	47.112591	-5.66516	113.995064	44.079399	44.603977	112.821831	45.595995	19.4694085	113.4084475	-61.250081	13.8494515	111.6376645
-4.953898	-6.096189	111.966431	-7.692132	16.657606	112.524269	47.25499	-5.743659	114.054703	44.2118	44.534718	112.74437	45.733395	19.3955295	113.3995365	-61.117659	13.9196825	111.6490015
-5.37337	-5.945088	112.045845	-7.566146	16.666286	112.520302	47.354214	-5.797557	114.12027	44.353413	44.47266	112.674759	45.8538135	19.3375515	113.3975145	-60.9861055	13.9950205	111.6430895
-5.810845	-5.750258	112.045418	-7.426025	16.672886	112.500763	47.481506	-5.865444	114.15374	44.523502	44.412201	112.630165	46.002504	19.2733785	113.3919525	-60.854554	14.0723935	111.6095735
-6.266627	-5.514254	112.028847	-7.276805	16.689478	112.484268	47.605637	-5.940714	114.149925	44.714828	44.348072	112.617897	46.1602325	19.203679	113.383911	-60.7138425	14.175277	111.584625
-6.726237	-5.222266	111.963844	-7.124334	16.693632	112.477615	47.70192	-5.981501	114.099297	44.921936	44.303192	112.652481	46.311928	19.1608455	113.375889	-60.560596	14.2264185	111.579341
-7.284071	-4.816687	111.815086	-6.879424	16.725708	112.478325	47.884888	-6.008895	113.942551	45.230247	44.284607	112.819435	46.5575675	19.137856	113.380993	-60.3164155	14.31356	111.575657
-7.603106	-4.506777	111.684181	-6.717659	16.764835	112.497879	48.022358	-5.990813	113.833199	45.425194	44.315979	112.989868	46.723776	19.162583	113.4115335	-60.159094	14.367087	111.5842245
-7.938471	-4.148934	111.534157	-6.568171	16.829758	112.527977	48.171795	-5.942931	113.728653	45.603924	44.377224	113.202415	46.8878595	19.2171465	113.465534	-60.0242015	14.4423695	111.59042
-8.218055	-3.772602	111.431145	-6.417078	16.876514	112.56974	47.273312	-5.458412	114.002884	45.767841	44.446228	113.443542	46.5205765	19.493908	113.723213	-59.3547325	14.25912	111.416267
-8.515194	-3.35285	111.337212	-6.259076	16.929895	112.627266	48.522888	-5.838873	113.518463	45.919666	44.517628	113.692245	47.221277	19.3393775	113.605354	-59.739429	14.5204125	111.649178
-8.822281	-2.918879	111.261322	-6.12306	16.983425	112.704636	48.684647	-5.791645	113.451942	46.075909	44.575016	113.949432	47.380278	19.3916855	113.700687	-59.626398	14.5751645	111.708585
-9.163787	-2.482414	111.224899	-5.997398	17.037947	112.803116	48.821056	-5.766405	113.431358	46.2346	44.609825	114.233932	47.527828	19.42171	113.832645	-59.522624	14.654184	111.773587
-9.617405	-1.911834	111.242279	-5.826756	17.128052	112.975311	49.008602	-5.746379	113.459908	46.452881	44.641052	114.649796	47.7307415	19.4473365	114.054852	-59.3842535	14.8087675	111.89577
-9.837623	-1.572854	111.274635	-5.729512	17.175964	113.09359	49.114723	-5.746634	113.535706	46.607243	44.641445	114.955772	47.860983	19.4474055	114.245739	-59.320007	14.9045225	111.941441
-10.030758	-1.240353	111.313393	-5.636958	17.201582	113.210663	49.215088	-5.77183	113.66301	46.728748	44.616905	115.296829	47.971918	19.4225375	114.4799195	-59.245834	14.9806265	111.9414065
-10.216809	-0.936081	111.366524	-5.57538	17.228851	113.339592	49.318302	-5.799549	113.805809	46.877609	44.598248	115.58139	48.0979555	19.3993495	114.6935995	-59.2487155	15.0583525	111.9855845
-10.377225	-0.668758	111.439705	-5.500646	17.21785	113.42894	49.418938	-5.835929	113.927094	47.017277	44.56052	115.821625	48.2181075	19.3622955	114.8743595	-59.2193995	15.0734045	111.9835205
-10.541945	-0.410032	111.482201	-5.427288	17.176735	113.502571	49.526878	-5.902937	113.996033	47.132568	44.496712	115.983833	48.329723	19.2968875	114.989933	-59.184299	15.0565825	112.015209
-10.700453	-0.168269	111.51841	-5.338781	17.125988	113.536247	49.470592	-5.908818	114.061012	47.240784	44.440605	116.019592	48.355688	19.2658935	115.040302	-59.03325	14.9860825	112.032192
-10.957443	0.145644	111.600235	-5.171153	17.04265	113.564774	49.651276	-5.998081	114.041344	47.355606	44.311012	115.988174	48.503441	19.1564655	115.014759	-58.845747	14.9288345	112.114789
-11.119282	0.306441	111.680855	-5.047291	16.983509	113.586868	49.791527	-6.073921	114.08606	47.455379	44.223175	115.947899	48.623453	19.074627	115.0169795	-58.718035	14.892391	112.1567565
-11.249188	0.416781	111.77108	-4.910289	16.896095	113.61644	49.935863	-6.163562	114.198029	47.584095	44.127892	115.949524	48.759979	18.982165	115.0737765	-58.580557	14.810025	112.1591035
-11.338601	0.487475	111.860023	-4.770198	16.79775	113.669037	50.088196	-6.287745	114.358452	47.720844	44.023838	116.025665	48.90452	18.8680465	115.1920585	-58.444916	14.7274535	112.1460155
-11.373208	0.517593	111.942307	-4.648608	16.689402	113.745415	50.229382	-6.421269	114.563034	47.873165	43.903946	116.178452	49.0512735	18.7413385	115.370743	-58.3484895	14.6374655	112.120087
-11.409444	0.519529	112.020912	-4.536589	16.56579	113.852081	50.347393	-6.564774	114.803802	48.048027	43.801369	116.402054	49.19771	18.6182975	115.602928	-58.270888	14.5132825	112.101234
-11.44515	0.518391	112.1017	-4.452254	16.427086	113.990036	50.445175	-6.683339	115.047768	48.241009	43.715908	116.692749	49.343092	18.5162845	115.8702585	-58.2476	14.3378875	112.1098135
-11.508186	0.484059	112.2229	-4.348314	16.267029	114.217735	50.550323	-6.832328	115.362358	48.429329	43.614586	117.211082	49.489826	18.391129	116.28672	-58.186454	14.142929	112.14875
-11.572001	0.448103	112.286293	-4.321555	16.179625	114.363396	50.614029	-6.883825	115.524002	48.499798	43.556202	117.565559	49.5569135	18.3361885	116.5447805	-58.2000235	14.0230615	112.1820115
-11.660897	0.39938	112.320412	-4.309596	16.142088	114.490929	50.691437	-6.931522	115.637848	48.587875	43.524696	117.801666	49.639656	18.296587	116.719757	-58.258848	13.987589	112.262101
-11.774982	0.344132	112.320374	-4.287898	16.123911	114.564026	50.7416	-6.948847	115.693649	48.600788	43.512375	118.071602	49.671194	18.281764	116.8826255	-58.24699	13.966058	112.2454265
-11.898406	0.287803	112.276077	-4.279826	16.128422	114.608429	50.783287	-6.937111	115.707985	48.59795	43.521614	118.267647	49.6906185	18.2922515	116.987816	-58.2502705	13.9645925	112.229042
-12.042022	0.221671	112.223946	-4.281418	16.142237	114.627396	50.837082	-6.912721	115.723824	48.586418	43.558372	118.414436	49.71175	18.3228255	117.06913	-58.274586	13.9616485	112.185662
-12.210538	0.138255	112.173416	-4.281161	16.165924	114.632675	50.884636	-6.858487	115.742561	48.586742	43.599064	118.478584	49.735689	18.3702885	117.1105725	-58.298011	13.9615595	112.1547775
-12.549493	-0.035559	112.136421	-4.257465	16.187014	114.62867	51.002224	-6.780744	115.795967	48.538067	43.672127	118.577744	49.7701455	18.4456915	117.1868555	-58.2850755	13.9283365	112.0704845
-12.838885	-0.203277	112.129959	-4.222099	16.179153	114.625145	51.086288	-6.730693	115.850594	48.520256	43.721245	118.601318	49.803272	18.495276	117.225956	-58.24747	13.86303	112.024334
-13.185449	-0.44573	112.14669	-4.189615	16.157019	114.643417	51.174522	-6.690745	115.93058	48.496845	43.744408	118.573227	49.8356835	18.5268315	117.2519035	-58.2149135	13.7872065	112.0349305
-13.587729	-0.765757	112.189934	-4.132537	16.127844	114.67115	51.266426	-6.656983	116.01149	48.501335	43.778408	118.477989	49.8838805	18.5607125	117.2447395	-58.1489545	13.6949755	112.0975605
-14.058949	-1.121234	112.221268	-4.05998	16.092501	114.669991	51.354778	-6.62491	116.061066	48.552986	43.816532	118.345085	49.953882	18.595811	117.2030755	-58.073842	13.589191	112.1369065
-14.503272	-1.498614	112.207451	-3.987597	16.046406	114.610779	51.426537	-6.591267	116.062675	48.613396	43.837624	118.1092	50.0199665	18.6231785	117.0859375	-57.9951605	13.4696335	112.1356205
-14.963431	-1.878275	112.347397	-3.897735	16.00596	114.587936	51.490826	-6.553358	115.954933	48.622402	43.819271	117.648865	50.056614	18.6329565	116.801899	-57.852084	13.3789635	112.373973
-15.685111	-2.413265	112.859596	-3.709282	15.980755	114.557419	51.553185	-6.484078	115.758446	48.631287	43.756165	116.488174	50.092236	18.6360435	116.12331	-57.5108	13.3254665	112.991528
-16.218346	-2.76734	113.233139	-3.601394	15.928452	114.442085	51.735516	-6.49971	115.659164	48.653248	43.708237	115.514824	50.194382	18.6042635	115.586994	-57.39717	13.2526405	113.297176
-16.760653	-3.206906	113.528374	-3.497738	15.79656	114.264977	51.79755	-6.503461	115.599266	48.637234	43.638874	114.528313	50.217392	18.5677065	115.0637895	-57.212868	13.0254135	113.4661645
-17.359354	-3.632433	113.786636	-3.418079	15.551229	114.059578	51.838284	-6.563804	115.622154	48.57476	43.479069	113.644775	50.206522	18.4576325	114.6334645	-57.04268	12.6448255	113.4856915
-17.923676	-4.04308	113.925949	-3.386	15.247573	113.858902	51.909798	-6.725252	115.713074	48.498489	43.277626	112.986969	50.2041435	18.276187	114.3500215	-56.9761435	12.218959	113.3677825
-18.436735	-4.420438	113.922272	-3.378269	14.88919	113.677803	51.970409	-6.881104	115.831497	48.44471	43.114082	112.557129	50.2075595	18.116489	114.194313	-56.9640975	11.661891	113.161293
-18.945301	-4.717645	113.820389	-3.377591	14.554855	113.506935	51.990353	-7.017844	115.900002	48.398792	42.972679	112.325012	50.1945725	17.9774175	114.112507	-56.9497545	11.1322925	112.901363
-19.638105	-4.982249	113.541344	-3.376439	14.099364	113.258469	51.990379	-7.155404	115.869919	48.299156	42.884941	112.237968	50.1447675	17.8647685	114.0539435	-56.8976455	10.3339595	112.4629945
-20.154955	-5.056186	113.2911	-3.357241	13.892434	113.151398	52.002396	-7.13286	115.734901	48.21965	42.904617	112.288651	50.111023	17.8858785	114.011776	-56.825505	9.8989895	112.29102
-20.676037	-4.999468	113.188461	-3.348524	13.790838	113.14064	52.022701	-7.042254	115.599525	48.139748	43.003468	112.384079	50.0812245	17.980607	113.991802	-56.7782725	9.601069	112.289478
-21.206028	-4.835719	113.243958	-3.335571	13.779348	113.255119	52.061283	-6.881331	115.486671	48.059677	43.1549	112.492958	50.06048	18.1367845	113.9898145	-56.731622	9.4219115	112.5204235
-21.684374	-4.6483	113.426315	-3.313053	13.833208	113.438622	52.100117	-6.700328	115.427574	47.989483	43.337154	112.582825	50.0448	18.318413	114.0051995	-56.670906	9.348003	112.8720445
-22.115591	-4.38691	113.670708	-3.29672	13.906492	113.672127	52.118565	-6.537383	115.395844	47.936764	43.49575	112.670181	50.0276645	18.4791835	114.0330125	-56.6211045	9.3338005	113.3112415
-22.515261	-4.06608	113.937904	-3.293256	13.968132	113.89563	52.151043	-6.422357	115.373489	47.878872	43.612331	112.733971	50.0149575	18.594987	114.05373	-56.6014695	9.341277	113.73753
-23.081203	-3.473047	114.361282	-3.301785	13.980021	114.213547	52.125023	-6.343981	115.387115	47.814861	43.684093	112.789978	49.969942	18.670056	114.0885465	-56.573512	9.289986	114.3385475
-23.448353	-3.00241	114.580322	-3.307952	13.919282	114.399597	52.105724	-6.35848	115.412971	47.771446	43.666927	112.82711	49.938585	18.6542235	114.1200405	-56.554489	9.1843405	114.6791535
-23.820097	-2.480417	114.718803	-3.340991	13.790131	114.542534	52.105194	-6.401914	115.452866	47.694336	43.642944	112.848923	49.899765	18.620515	114.1508945	-56.581747	8.959747	114.9341735
-24.127834	-2.006637	114.935051	-3.37605	13.643265	114.666748	52.083801	-6.466574	115.530983	47.646584	43.542542	112.867165	49.8651925	18.537984	114.199074	-56.6172925	8.748546	115.134422
-24.421007	-1.507429	114.991745	-3.407146	13.477389	114.755264	52.067883	-6.533736	115.610672	47.604298	43.446465	112.872932	49.8360905	18.4563645	114.241802	-56.6503825	8.4984135	115.268726
-24.619345	-1.008874	114.985451	-3.438665	13.281608	114.800156	52.095459	-6.613048	115.670486	47.535328	43.404629	112.888268	49.8153935	18.3957905	114.279377	-56.6927235	8.1674255	115.320935
-24.775959	-0.449596	114.949265	-3.474308	13.084141	114.796089	52.119434	-6.667835	115.694893	47.463684	43.351528	112.916458	49.791559	18.3418465	114.3056755	-56.740175	7.8264355	115.2865025
-25.024086	0.552181	114.731361	-3.500148	12.772735	114.723541	52.146267	-6.721253	115.650284	47.353924	43.273277	112.972656	49.7500955	18.276012	114.31147	-56.7503915	7.269458	115.135612
-25.087643	1.202514	114.658447	-3.533986	12.589449	114.695099	52.153809	-6.727444	115.572044	47.249622	43.251789	113.030579	49.7017155	18.2621725	114.3013115	-56.7696875	6.9167255	115.0888865
-25.140213	1.860439	114.556	-3.555825	12.416798	114.697182	52.175117	-6.716218	115.506531	47.116123	43.268593	113.159218	49.64562	18.2761875	114.3328745	-56.75727	6.5574085	115.0614895
-25.145578	2.54622	114.513206	-3.569145	12.263298	114.724159	52.220119	-6.688795	115.464005	47.060959	43.277397	113.254036	49.640539	18.294301	114.3590205	-56.778829	6.232295	115.0892975
-25.132143	3.356741	114.443336	-3.581688	12.134923	114.752434	52.283268	-6.680618	115.479996	46.980053	43.31052	113.448837	49.6316605	18.314951	114.4644165	-56.7950365	5.954895	115.0404515
-25.104506	4.138405	114.357651	-3.561752	11.993828	114.750168	52.348518	-6.676717	115.521576	46.9538	43.323116	113.618828	49.651159	18.3231995	114.570202	-56.774663	5.6644565	114.930134
-25.005754	4.946208	114.203392	-3.533226	11.848007	114.71553	52.419746	-6.691678	115.592491	46.938675	43.300304	113.795303	49.6792105	18.304313	114.693897	-56.7456625	5.391701	114.737163
-24.80476	6.100232	113.858414	-3.436928	11.629537	114.572975	52.574966	-6.755095	115.741417	46.997097	43.234325	114.060089	49.7860315	18.239615	114.900753	-56.6598875	5.019459	114.245197
-24.635406	6.970298	113.503433	-3.34736	11.460439	114.401413	52.689468	-6.830264	115.86367	47.10358	43.156109	114.202896	49.896524	18.1629225	115.033283	-56.591244	4.7579555	113.769543
-24.461283	7.796057	113.151566	-3.225949	11.285282	114.182732	52.809669	-6.925028	115.991066	47.216801	43.058823	114.334908	50.013235	18.0668975	115.162987	-56.465133	4.5036665	113.202477
-24.232738	8.619719	112.710381	-3.079172	11.09371	113.932159	52.946686	-7.024042	116.091728	47.344246	42.952965	114.41214	50.145466	17.9644615	115.251934	-56.30381	4.2229585	112.612384
-23.99947	9.4223	112.294876	-2.95195	10.900288	113.669296	53.10371	-7.153156	116.134468	47.437988	42.817848	114.438042	50.270849	17.832346	115.286255	-56.174749	3.96823	112.052337
-23.76437	10.315012	111.897728	-2.819431	10.707996	113.388992	53.20496	-7.272613	116.148041	47.519226	42.687698	114.354729	50.362093	17.7075425	115.251385	-56.000955	3.7084495	111.526599
-23.568192	11.181417	111.542381	-2.703976	10.524693	113.095131	53.298466	-7.383141	116.0588	47.591099	42.585014	114.193794	50.4447825	17.6009365	115.126297	-55.8527345	3.4484495	111.063965
-23.260374	12.453662	110.915581	-2.587095	10.224592	112.592987	53.437202	-7.54702	115.768555	47.607418	42.406593	113.909042	50.52231	17.4297865	114.8387985	-55.6965	3.0193975	110.3471755
-23.066946	13.334304	110.640274	-2.546504	10.035933	112.299278	53.428238	-7.618558	115.454742	47.566841	42.30555	113.673492	50.4975395	17.343496	114.564117	-55.5905475	2.72837	110.034439
-22.935047	14.277856	110.49205	-2.54687	9.855716	112.125458	53.408249	-7.669029	115.093254	47.472748	42.200653	113.486717	50.4404985	17.265812	114.2899855	-55.5342385	2.44562	109.9609305
-22.772028	15.21664	110.556686	-2.580329	9.704648	112.088333	53.347057	-7.689766	114.792358	47.359177	42.141346	113.37175	50.353117	17.22579	114.082054	-55.513775	2.183506	110.094612
-22.654703	16.120871	110.746468	-2.652038	9.584765	112.1642	53.289921	-7.695949	114.545334	47.221191	42.120411	113.341232	50.255556	17.212231	113.943283	-55.559632	1.957299	110.385117
-22.51906	17.07707	111.041031	-2.750143	9.496587	112.303856	53.206951	-7.691885	114.301682	47.072491	42.10479	113.348808	50.139721	17.2064525	113.825245	-55.640007	1.7867215	110.782467
-22.415905	18.057899	111.311272	-2.864171	9.419433	112.434044	53.068775	-7.673862	114.02607	46.906174	42.095928	113.362541	49.9874745	17.211033	113.6943055	-55.7158165	1.627833	111.1737825
-22.20018	19.489067	111.721947	-3.041221	9.337845	112.564156	52.84201	-7.685084	113.546585	46.633759	42.047863	113.442055	49.7378845	17.1813895	113.49432	-55.8203265	1.4943005	111.633992
-22.058374	20.404274	111.919678	-3.208774	9.282517	112.600014	52.643471	-7.702812	113.229645	46.459465	41.988544	113.495323	49.551468	17.142866	113.362484	-55.969016	1.422168	111.837544
-21.896755	21.375019	112.039162	-3.360951	9.217636	112.573601	52.44257	-7.770068	112.944832	46.313477	41.903511	113.578583	49.3780235	17.0667215	113.2617075	-56.0999255	1.3685505	111.8854945
-21.728231	22.269958	112.128304	-3.519571	9.147209	112.504959	52.261787	-7.896687	112.685349	46.190521	41.782963	113.680351	49.226154	16.943138	113.18285	-56.265296	1.35128	111.827068
-21.538656	23.130672	112.202538	-3.690646	9.070047	112.438675	52.071468	-8.039535	112.44706	46.097492	41.657505	113.779221	49.08448	16.808985	113.1131405	-56.465772	1.331109	111.7642095
-21.321178	23.91423	112.291656	-3.841975	8.987071	112.396851	51.925816	-8.209173	112.228691	46.011101	41.542255	113.875023	48.9684585	16.666541	113.051857	-56.6524085	1.307601	111.741845
-21.07592	24.700651	112.459587	-3.971931	8.904496	112.378189	51.78104	-8.37175	111.992302	45.933266	41.43227	113.900543	48.857153	16.53026	112.9464225	-56.801015	1.278732	111.8099555
-20.716314	25.803215	112.672958	-4.168206	8.776244	112.377716	51.563293	-8.546658	111.589417	45.784668	41.272343	113.816071	48.6739805	16.3628425	112.702744	-57.0103925	1.1896455	112.052688
-20.405045	26.470501	112.8564	-4.268388	8.710772	112.403549	51.407112	-8.628755	111.333931	45.671242	41.181	113.701653	48.539177	16.2761225	112.517792	-57.075953	1.1454215	112.289306
-20.111937	27.038404	112.999138	-4.377952	8.629249	112.430206	51.280807	-8.715155	111.116234	45.575512	41.109161	113.580147	48.4281595	16.197003	112.3481905	-57.1840635	1.061495	112.5122215
-19.773674	27.571011	113.113747	-4.487146	8.597573	112.452766	51.148701	-8.791488	110.946587	45.492275	41.052128	113.427162	48.320488	16.13032	112.1868745	-57.29478	1.064826	112.7186575
-19.365252	28.115421	113.196518	-4.594284	8.565895	112.457069	51.006474	-8.870688	110.770798	45.390511	41.000938	113.224373	48.1984925	16.065125	111.9975855	-57.3870605	1.066665	112.9165525
-18.953285	28.573221	113.205025	-4.724401	8.564208	112.449814	50.82785	-8.911532	110.563293	45.253323	40.954308	112.957748	48.0405865	16.021388	111.7605205	-57.4893885	1.107028	113.1391075
-18.394978	28.972425	113.173203	-4.853992	8.572304	112.412987	50.630718	-8.944825	110.298645	45.073956	40.935291	112.648605	47.852337	15.995233	111.473625	-57.560321	1.149375	113.352349
-17.736797	29.506376	113.154373	-5.109556	8.587761	112.339249	50.160934	-8.892004	110.005936	44.723175	40.906982	112.202454	47.4420545	16.007489	111.104195	-57.6611665	1.168033	113.574303
-17.236868	29.758839	113.083504	-5.301769	8.604712	112.31208	50.02755	-8.909076	109.846138	44.545998	40.934349	112.00988	47.286774	16.0126365	110.928009	-57.890312	1.1967875	113.696151
-16.57325	29.895508	113.038528	-5.498565	8.626691	112.280716	49.86454	-8.886487	109.75808	44.374088	40.975723	111.891029	47.119314	16.044618	110.8245545	-58.116444	1.208764	113.7368775
-16.102577	30.134621	112.940231	-5.668936	8.656712	112.246178	49.691097	-8.853041	109.687576	44.179314	41.018482	111.797729	46.9352055	16.0827205	110.7426525	-58.2730775	1.2307035	113.7497035
-15.331706	30.26577	112.806931	-5.837006	8.698969	112.200752	49.532734	-8.815243	109.650551	43.997879	41.058071	111.711441	46.7653065	16.121414	110.680996	-58.4393185	1.276524	113.720508
-14.686239	30.381882	112.716759	-5.988434	8.734909	112.154747	49.389568	-8.782155	109.649292	43.847591	41.097553	111.62429	46.6185795	16.157699	110.636791	-58.5954475	1.312119	113.672703
-13.980748	30.424128	112.52906	-6.128456	8.776983	112.071457	49.256916	-8.752946	109.678909	43.72596	41.129742	111.552383	46.491438	16.188398	110.615646	-58.74835	1.365568	113.527268
-12.843941	30.360439	112.231064	-6.284369	8.823294	111.951019	49.11174	-8.735445	109.788582	43.600174	41.159939	111.425827	46.355957	16.212247	110.6072045	-58.924695	1.434341	113.2948335
-11.937023	30.315208	112.005089	-6.357875	8.841409	111.879745	49.028023	-8.757854	109.892036	43.53968	41.150166	111.340546	46.2838515	16.196156	110.616291	-58.9996015	1.486662	113.143199
-11.083449	30.228456	111.869667	-6.4173	8.849182	111.845657	48.936775	-8.784648	110.017525	43.502815	41.117798	111.2892	46.219795	16.166575	110.6533625	-59.054395	1.531789	113.0379515
-10.181229	30.079132	111.719475	-6.467715	8.835659	111.860481	48.884716	-8.865273	110.18808	43.505657	41.062523	111.254135	46.1951865	16.098625	110.7211075	-59.1306165	1.572693	112.9998545
-9.277308	29.879284	111.627106	-6.516653	8.84114	111.922134	48.830135	-8.966637	110.401512	43.531654	40.99205	111.253273	46.1808945	16.0127065	110.8273925	-59.2142005	1.6695735	113.0168755
-8.334237	29.658237	111.527023	-6.562592	8.841646	111.975388	48.760475	-9.093544	110.64254	43.565323	40.900604	111.243332	46.162899	15.90353	110.942936	-59.288083	1.779762	113.00784
-7.24182	29.399956	111.379875	-6.59729	8.847595	112.00621	48.690105	-9.216882	110.911263	43.620193	40.801483	111.216904	46.155149	15.7923005	111.0640835	-59.349729	1.9028895	112.9483365
-5.795706	29.068899	111.143448	-6.662491	8.883576	112.032875	48.588242	-9.41671	111.335587	43.7015	40.637062	111.151947	46.144871	15.610176	111.243767	-59.469853	2.156976	112.821983
-4.826822	28.798124	111.017632	-6.740702	8.938876	112.040642	48.496719	-9.562798	111.616028	43.736408	40.545891	111.082634	46.1165635	15.4915465	111.349331	-59.5979675	2.3862055	112.731953
-3.741571	28.518799	110.882187	-6.814493	8.986074	112.055031	48.371487	-9.674151	111.86454	43.777691	40.457531	111.052094	46.074589	15.39169	111.458317	-59.703575	2.580458	112.651745
-2.729677	28.291294	110.939476	-6.892688	9.041727	112.123024	48.239368	-9.752548	112.154449	43.810066	40.38023	111.144547	46.024717	15.313841	111.649498	-59.810093	2.769613	112.59655
-1.66441	28.002369	111.017227	-6.974314	9.093548	112.262321	48.151463	-9.815534	112.594055	43.865597	40.336533	111.443039	46.00853	15.2604995	112.018547	-59.957158	2.9265965	112.506095
-0.667752	27.693485	111.359093	-7.068467	9.168497	112.518967	48.129223	-9.867656	113.197235	43.985523	40.343815	111.965919	46.057373	15.2380795	112.581577	-60.194307	3.0989145	112.456357
0.419728	27.43133	111.784981	-7.176661	9.278418	112.898743	48.125042	-9.883263	113.937592	44.004749	40.416004	112.682343	46.0648955	15.2663705	113.3099675	-60.4182175	3.2904655	112.4875185
1.933907	27.048969	112.581894	-7.319902	9.486809	113.5774	48.091892	-9.813188	115.119026	44.094677	40.469975	113.763466	46.0932845	15.3283935	114.441246	-60.7330885	3.6452245	112.713554
2.904663	26.788727	113.094101	-7.38609	9.643935	114.052948	48.100182	-9.783537	115.901588	44.200031	40.517441	114.357544	46.1501065	15.366952	115.129566	-60.9222865	3.920918	112.97633
3.897914	26.506836	113.527893	-7.394718	9.807591	114.481903	48.098839	-9.73001	116.639244	44.283089	40.538609	114.862976	46.190964	15.4042995	115.75111	-60.9804	4.2108825	113.212696
4.888923	26.264095	113.882088	-7.397262	9.9643	114.844276	48.230747	-9.697206	117.286766	44.387608	40.555416	115.243736	46.3091775	15.429105	116.265251	-61.1037015	4.499495	113.423301
5.854074	26.004284	114.222321	-7.370406	10.095653	115.137657	48.290478	-9.670249	117.868492	44.517628	40.557255	115.580833	46.404053	15.443503	116.7246625	-61.144865	4.747803	113.5506515
6.752657	25.756029	114.515236	-7.327456	10.207294	115.39798	48.323837	-9.637078	118.35495	44.646114	40.539406	115.890656	46.4849755	15.451164	117.122803	-61.1398875	4.963424	113.673157
7.601751	25.482849	114.858421	-7.276309	10.297052	115.626457	48.331993	-9.622501	118.709961	44.767284	40.534103	116.227814	46.5496385	15.455801	117.4688875	-61.1022565	5.138303	113.7840265
8.89689	25.136518	115.397095	-7.268494	10.428872	116.003372	48.311802	-9.603551	119.026627	44.916222	40.532436	116.824448	46.614012	15.4644425	117.9255375	-61.151	5.3933015	114.0812065
9.588501	24.969118	115.867928	-7.242781	10.538355	116.251564	48.282883	-9.579974	119.162926	45.012798	40.545906	117.297279	46.6478405	15.482966	118.2301025	-61.1334025	5.593744	114.2730255
10.341702	24.740726	116.258751	-7.243381	10.705318	116.496323	48.251728	-9.526534	119.275597	45.111919	40.593487	117.803062	46.6818235	15.5334765	118.5393295	-61.1685855	5.8771595	114.4533165
10.990107	24.55394	116.690788	-7.237856	10.931564	116.734741	48.235493	-9.444136	119.374779	45.21566	40.667854	118.36499	46.7255765	15.611859	118.8698845	-61.2012885	6.251269	114.5995975
11.600965	24.395216	117.109612	-7.213932	11.20275	116.956367	48.211052	-9.324791	119.418465	45.314228	40.7831	118.931686	46.76264	15.7291545	119.1750755	-61.190504	6.6763455	114.7376585
12.197752	24.196768	117.471077	-7.17177	11.499009	117.175804	48.183678	-9.153034	119.425308	45.416195	40.923794	119.480133	46.7999365	15.88538	119.4527205	-61.1434765	7.112638	114.8988875
12.7694	23.988142	117.815353	-7.110662	11.813946	117.385391	48.179356	-8.952497	119.409195	45.50288	41.095741	119.958725	46.841118	16.071622	119.68396	-61.062442	7.55627	115.086822
13.508116	23.651699	118.282005	-7.009227	12.280934	117.6716	48.228664	-8.598694	119.388649	45.603939	41.383778	120.609322	46.9163015	16.392542	119.9989855	-60.9347555	8.169326	115.3442145
13.919373	23.407824	118.507431	-6.951363	12.597995	117.815125	48.284386	-8.384575	119.393501	45.679909	41.59391	120.948318	46.9821475	16.6046675	120.1709095	-60.8848735	8.5913225	115.4593405
14.243659	23.105917	118.680359	-6.941458	12.917678	117.936119	48.321106	-8.175831	119.398521	45.786572	41.768944	121.155975	47.053839	16.7965565	120.277248	-60.936755	9.0387995	115.59499
14.577438	22.746706	118.738243	-6.920832	13.210683	118.027969	48.331566	-7.969068	119.404343	45.805359	41.939915	121.289803	47.0684625	16.9854235	120.347073	-60.9101265	9.4359425	115.708865
14.786013	22.363289	118.742386	-6.899966	13.467985	118.085014	48.317719	-7.805157	119.441208	45.770645	42.099178	121.335579	47.044182	17.1470105	120.3883935	-60.844114	9.7889595	115.7816345
15.011388	21.840359	118.718628	-6.90361	13.679366	118.130455	48.324821	-7.689686	119.498421	45.760441	42.202724	121.294876	47.042631	17.256519	120.3966485	-60.849851	10.102213	115.8642615
15.168359	21.343138	118.702194	-6.93619	13.843122	118.15052	48.266033	-7.600443	119.580673	45.764877	42.274452	121.186806	47.015455	17.3370045	120.3837395	-60.887835	10.3492395	115.9173005
15.276666	20.538651	118.541504	-7.019348	14.011753	118.12545	48.148987	-7.561024	119.610123	45.694969	42.323841	120.960213	46.921978	17.3814085	120.285168	-60.960674	10.6420975	115.965732
15.286825	19.990337	118.430725	-7.107409	14.086981	118.07196	48.008919	-7.56645	119.580635	45.586922	42.321087	120.796776	46.7979205	17.3773185	120.1887055	-61.0127385	10.7966435	115.9552145
15.218477	19.374613	118.299904	-7.215173	14.143148	117.995323	47.840714	-7.58756	119.528755	45.472858	42.31424	120.66996	46.656786	17.36334	120.0993575	-61.087132	10.922956	115.8912885
15.132059	18.718224	118.124176	-7.366961	14.220675	117.923561	47.653095	-7.596815	119.452858	45.355461	42.310886	120.494164	46.504278	17.3570355	119.973511	-61.2382	11.0843145	115.873611
15.012291	17.991261	118.011986	-7.530872	14.314101	117.879654	47.464397	-7.581618	119.371902	45.2146	42.306725	120.33374	46.3394985	17.3625535	119.852821	-61.4012425	11.2656485	115.906487
14.846396	17.336126	117.979362	-7.694407	14.429901	117.897949	47.236458	-7.560905	119.319298	45.066315	42.324821	120.213608	46.1513865	17.381958	119.766453	-61.5402005	11.477844	116.029445
14.58869	16.664623	117.962875	-7.876513	14.569275	117.995346	47.012688	-7.533762	119.302544	44.937843	42.359718	120.14254	45.9752655	17.412978	119.722542	-61.7282915	11.725572	116.26815
14.149939	15.717509	118.067314	-8.111373	14.761205	118.164536	46.760658	-7.475512	119.327042	44.774418	42.453281	120.137657	45.767538	17.4888845	119.7323495	-61.990284	12.0335255	116.5967225
13.821198	15.017356	118.048111	-8.26096	14.853539	118.232002	46.597809	-7.426329	119.337234	44.674057	42.517971	120.166824	45.635933	17.545821	119.752029	-62.157853	12.161257	116.711975
13.471296	14.268186	118.040634	-8.391764	14.892249	118.235847	46.463306	-7.368261	119.261345	44.548313	42.578869	120.175148	45.5058095	17.605304	119.7182465	-62.2893375	12.179194	116.7534475
13.078135	13.516599	117.94043	-8.536551	14.91929	118.207527	46.343819	-7.318509	119.135666	44.378223	42.61861	120.155228	45.361021	17.6500505	119.645447	-62.434123	12.1885295	116.769607
12.620017	12.804281	117.824158	-8.663461	14.940161	118.17485	46.187321	-7.248638	119.023117	44.201843	42.670815	120.101013	45.194582	17.7110885	119.562065	-62.521504	12.1692335	116.787635
12.16745	12.132578	117.758179	-8.804909	14.973229	118.18309	46.070366	-7.184732	118.930138	44.018604	42.734283	120.018745	45.044485	17.7747755	119.4744415	-62.654303	12.1716825	116.8917385
11.687243	11.365221	117.707191	-8.952751	15.012865	118.241394	45.958866	-7.136499	118.885254	43.833584	42.776318	119.931557	44.896225	17.8199095	119.4084055	-62.801727	12.2058205	117.0743825
10.812349	10.240655	117.768669	-9.168592	15.072846	118.415001	45.746151	-7.085665	118.89286	43.580555	42.798458	119.766937	44.663353	17.8563965	119.3298985	-63.000537	12.2892955	117.5001035
10.219625	9.438622	117.819618	-9.309261	15.107454	118.592926	45.596519	-7.092447	118.893265	43.402939	42.793556	119.631996	44.499729	17.8505545	119.2626305	-63.118251	12.3643535	117.9232215
9.614369	8.744	117.940613	-9.44449	15.135285	118.857803	45.402168	-7.119845	118.916534	43.225727	42.761478	119.506363	44.3139475	17.8208165	119.2114485	-63.2029275	12.4497535	118.5041575
9.11783	7.906404	118.18602	-9.583232	15.169973	119.261147	45.18985	-7.175478	118.958069	43.067558	42.699921	119.344078	44.128704	17.7622215	119.1510735	-63.295168	12.5777245	119.3712205
8.384685	7.191858	118.569397	-9.74031	15.194543	119.825592	44.95031	-7.255244	119.040558	42.898251	42.627155	119.185768	43.9242805	17.6859555	119.113163	-63.4049005	12.7031305	120.538021
7.72371	6.418849	119.078339	-9.898159	15.203074	120.446922	44.703114	-7.350195	119.191002	42.768173	42.520802	119.077278	43.7356435	17.5853035	119.13414	-63.5319615	12.8208445	121.759704
7.098472	5.6366	119.559158	-10.055299	15.179305	121.026466	44.508038	-7.489559	119.351433	42.678719	42.434891	119.038216	43.5933785	17.472666	119.1948245	-63.7039765	12.885944	122.8581075
6.204245	4.613918	120.110237	-10.288264	15.106407	121.72068	44.16811	-7.701687	119.494507	42.512363	42.277241	119.018806	43.3402365	17.287777	119.2566565	-63.9167645	12.925037	124.1847035
5.610906	4.042067	120.406403	-10.43813	15.0591	122.015129	43.930397	-7.797655	119.519402	42.396839	42.167126	119.025589	43.163618	17.1847355	119.2724955	-64.039878	12.9334645	124.7577625
5.115712	3.251255	120.465782	-10.586509	15.007484	122.192345	43.743469	-7.871897	119.538902	42.270847	42.097347	119.095352	43.007158	17.112725	119.317127	-64.180176	12.902243	125.067563
4.613015	2.606174	120.548103	-10.728404	14.986524	122.273483	43.643734	-7.926513	119.542755	42.159519	42.0592	119.212631	42.9016265	17.0663435	119.377693	-64.3584345	12.9067045	125.169273
4.129429	1.956969	120.566772	-10.866733	14.963855	122.274033	43.523617	-7.957751	119.555649	42.043312	42.027767	119.344948	42.7834645	17.035008	119.4502985	-64.5169305	12.892702	125.0977675
3.682397	1.362742	120.500137	-10.989257	14.94228	122.212425	43.417141	-7.985743	119.544052	41.93177	41.99305	119.448792	42.6744555	17.0036535	119.496422	-64.6529695	12.8809065	124.928428
3.295143	0.843084	120.440933	-11.097825	14.921568	122.159317	43.315517	-8.023774	119.51606	41.81942	41.942234	119.521263	42.5674685	16.95923	119.5186615	-64.7631185	12.883906	124.7999725
2.715502	0.030848	120.481613	-11.208219	14.830565	122.161316	43.210075	-8.108463	119.542038	41.678707	41.834049	119.615158	42.444391	16.862793	119.578598	-64.860829	12.798337	124.744034
2.522057	-0.607531	120.487953	-11.251495	14.734718	122.221588	43.2183	-8.206416	119.602295	41.627441	41.761158	119.691612	42.4228705	16.777371	119.6469535	-64.9258605	12.692065	124.7962225
2.122403	-1.137426	120.622887	-11.294308	14.620359	122.293732	43.22131	-8.308064	119.701004	41.598831	41.66206	119.750488	42.4100705	16.676998	119.725746	-64.9986865	12.56372	124.861718
1.828558	-1.714633	120.746925	-11.330285	14.519328	122.389519	43.218212	-8.42907	119.78923	41.566643	41.558857	119.778786	42.3924275	16.5648935	119.784008	-65.0529975	12.4737625	124.99503
1.568784	-2.255677	120.86264	-11.350607	14.388219	122.454643	43.22295	-8.565239	119.830551	41.518314	41.425461	119.744255	42.370632	16.430111	119.787403	-65.071846	12.346327	125.121883
1.340512	-2.749215	120.946907	-11.421113	14.277278	122.520508	43.166985	-8.682437	119.887474	41.482178	41.294064	119.687843	42.3245815	16.3058135	119.7876585	-65.1668075	12.2487425	125.2533575
1.143477	-3.211729	120.980873	-11.473264	14.167597	122.524902	43.135796	-8.819169	119.930504	41.460018	41.167095	119.65387	42.297907	16.173963	119.792187	-65.244435	12.161231	125.257617
0.926701	-3.834824	120.880661	-11.554811	13.957646	122.382034	43.063271	-9.040173	119.928932	41.424309	40.987228	119.614326	42.24379	15.9735275	119.771629	-65.353412	11.9417645	124.992439
0.798755	-4.223112	120.740768	-11.648093	13.809403	122.202217	43.026539	-9.186894	119.878448	41.384888	40.897011	119.572327	42.2057135	15.8550585	119.7253875	-65.5018995	11.7637475	124.6790465
0.687512	-4.603229	120.545792	-11.731691	13.658852	121.954414	42.957546	-9.27528	119.842461	41.336136	40.833561	119.52478	42.146841	15.7791405	119.6836205	-65.610223	11.5385635	124.2252075
0.580962	-4.986876	120.358955	-11.823534	13.535042	121.683762	42.973804	-9.361764	119.784309	41.265289	40.776543	119.450928	42.1195465	15.7073895	119.6176185	-65.7666145	11.3626945	123.7499055
0.577044	-5.418337	120.144608	-11.918077	13.435328	121.451271	42.970108	-9.412818	119.74852	41.176819	40.743679	119.365021	42.0734635	15.6654305	119.5567705	-65.9096175	11.2052255	123.3457715
0.530903	-5.837833	119.996964	-11.974513	13.363713	121.264481	42.965969	-9.439334	119.714653	41.087826	40.719212	119.25206	42.0268975	15.639939	119.4833565	-65.9759235	11.087487	123.0456055
0.427371	-6.26635	119.911255	-11.993372	13.26192	121.156158	42.971073	-9.46305	119.676994	41.004597	40.686787	119.167458	41.987835	15.6118685	119.422226	-65.974579	10.9119715	122.89009
0.425321	-6.943846	119.926956	-12.01875	13.144795	121.163574	42.980896	-9.503181	119.699692	40.913418	40.626328	119.191994	41.947157	15.5615735	119.445843	-65.984657	10.7280165	122.881305
0.443546	-7.372676	120.017067	-12.013597	13.054466	121.244286	42.994274	-9.544315	119.824455	40.874756	40.585796	119.37674	41.934515	15.5207405	119.6005975	-65.961709	10.5881915	122.8879745
0.439411	-7.773884	120.14637	-12.033244	12.959751	121.376976	42.983238	-9.59027	120.062553	40.81889	40.552528	119.721588	41.901064	15.481129	119.8920705	-65.967552	10.438373	122.8618815
0.430358	-8.154676	120.278915	-12.104799	12.855222	121.516907	42.936626	-9.633913	120.397652	40.778999	40.533371	120.184998	41.8578125	15.449729	120.291325	-66.0674105	10.260715	122.742489
0.398576	-8.504205	120.357468	-12.215006	12.765421	121.601234	42.923199	-9.685119	120.784035	40.774338	40.523167	120.761917	41.8487685	15.419024	120.772976	-66.2787805	10.111818	122.429492
0.363777	-8.83011	120.349716	-12.347328	12.673325	121.565178	42.930042	-9.741553	121.187637	40.772026	40.531631	121.307281	41.851034	15.395039	121.247459	-66.54569	9.951611	121.882897
0.332117	-9.116831	120.254578	-12.460482	12.615832	121.335808	42.92197	-9.78423	121.614075	40.379387	40.743988	121.999657	41.6506785	15.479879	121.806866	-66.5716425	9.751785	120.86475
0.259251	-9.531745	119.916321	-12.593903	12.584872	120.614288	43.016827	-9.848701	122.194336	40.794529	40.532681	122.164169	41.905678	15.34199	122.1792525	-67.093484	9.827754	119.0493235
0.170446	-9.807149	119.656082	-12.643899	12.60043	119.946526	43.073685	-9.855701	122.468498	40.807514	40.494461	122.0765	41.9405995	15.31938	122.272499	-67.2283975	9.88148	117.620553
0.086982	-10.137013	119.310341	-12.651118	12.576026	119.187096	43.105503	-9.860986	122.684013	40.76722	40.463295	121.806015	41.9363615	15.3011545	122.245014	-67.2385975	9.8508975	116.129178
-0.029694	-10.510936	118.928215	-12.627154	12.483533	118.463669	43.119591	-9.922921	122.799126	40.733395	40.355206	121.39827	41.926493	15.2161425	122.098698	-67.180801	9.7509235	114.82864
-0.271626	-10.927839	118.621994	-12.550346	12.293732	117.875252	43.149765	-10.068629	122.792862	40.79747	40.164722	120.848656	41.9736175	15.0480465	121.820759	-67.0743095	9.5394175	113.929745
-0.610999	-11.344298	118.407227	-12.449221	12.053456	117.461685	43.190937	-10.221441	122.711136	40.84697	39.990555	120.344925	42.0189535	14.884557	121.5280305	-66.9173955	9.222355	113.3953395
-0.964473	-11.705786	118.224289	-12.315168	11.779081	117.2192	43.25824	-10.358305	122.559082	40.906948	39.82328	119.919167	42.082594	14.7324875	121.2391245	-66.71293	8.8256745	113.1992755
-1.527754	-12.288482	118.230583	-12.145715	11.466969	117.168365	43.392117	-10.501033	122.352394	40.897945	39.656353	119.527695	42.145031	14.57766	120.9400445	-66.436461	8.356278	113.3966855
-1.982473	-12.579735	118.254349	-12.075854	11.360288	117.255524	43.479465	-10.528145	122.251801	40.907631	39.622612	119.321754	42.193548	14.5472335	120.7867775	-66.345256	8.1733425	113.7242705
-2.431664	-12.814996	118.325409	-12.051917	11.345787	117.376259	43.53331	-10.508621	122.189156	40.901672	39.643467	119.194794	42.217491	14.567423	120.691975	-66.321325	8.124151	114.060543
-2.916897	-13.052018	118.412422	-12.054316	11.384125	117.489769	43.564484	-10.452079	122.100937	40.864708	39.717407	119.09729	42.214596	14.632664	120.5991135	-66.323228	8.135586	114.3804245
-3.462538	-13.275952	118.366226	-12.066627	11.463306	117.587196	43.567291	-10.35743	121.98188	40.820965	39.793007	119.019928	42.194128	14.7177885	120.500904	-66.327382	8.2088235	114.673488
-4.141211	-13.456694	118.336334	-12.064845	11.547175	117.662773	43.581543	-10.277065	121.861862	40.812485	39.893818	118.981277	42.197014	14.8083765	120.4215695	-66.326704	8.2859735	114.9039765
-4.726945	-13.513689	118.273529	-12.054485	11.654509	117.699829	43.605839	-10.184308	121.726563	40.826332	40.005707	119.025276	42.2160855	14.9106995	120.3759195	-66.3250555	8.3983185	115.0237385
-5.724909	-13.767717	117.968575	-12.007957	11.79703	117.67379	43.659668	-10.033584	121.498703	40.87991	40.181808	119.17852	42.269789	15.074112	120.3386115	-66.285703	8.519948	115.0089685
-6.354083	-13.874512	117.739044	-11.96636	11.873449	117.608704	43.68351	-9.917349	121.343079	40.901669	40.307198	119.206238	42.2925895	15.1949245	120.2746585	-66.2253095	8.5519735	114.9427495
-7.006704	-14.005902	117.611946	-11.911927	11.942995	117.545876	43.762856	-9.826555	121.183418	41.015808	40.394367	119.050789	42.389332	15.283906	120.1171035	-66.213186	8.602084	114.9746485
-7.720257	-14.15373	117.578926	-11.8609	11.986807	117.515854	43.825542	-9.710975	121.079086	40.847511	40.477123	118.894135	42.3365265	15.383074	119.9866105	-66.0583265	8.59054	115.0450975
-8.538855	-14.272041	117.812332	-11.79525	11.978791	117.520355	43.923656	-9.634626	121.05806	40.794376	40.485722	118.489899	42.359016	15.425548	119.7739795	-65.949516	8.532034	115.2667305
-9.229287	-14.42962	118.204163	-11.717463	11.886245	117.589424	44.023411	-9.632071	121.1884	40.802864	40.408745	117.989899	42.4131375	15.388337	119.5891495	-65.8480635	8.384153	115.5896985
-10.011988	-14.563286	118.766037	-11.661224	11.741589	117.737068	44.097145	-9.715034	121.44722	40.755199	40.270142	117.546188	42.426172	15.277554	119.496704	-65.74862	8.205624	115.977432
-11.153845	-14.77101	119.64402	-11.539014	11.422283	117.95887	44.21331	-9.976278	121.913338	40.808914	39.906357	116.917038	42.511112	14.9650395	119.415188	-65.58914	7.8795265	116.502552
-12.072445	-14.790795	120.137421	-11.443564	11.150621	118.075752	44.253277	-10.205997	122.179367	40.895241	39.62188	116.511139	42.574259	14.7079415	119.345253	-65.461387	7.5933005	116.806251
-12.900988	-14.777671	120.526993	-11.34	10.872587	118.171867	44.277687	-10.447683	122.337868	41.002693	39.326702	116.170273	42.64019	14.4395095	119.2540705	-65.32019	7.3056645	117.0896635
-13.705844	-14.681467	120.720398	-11.21576	10.597383	118.246254	44.3298	-10.676291	122.426353	41.128433	39.066582	115.888283	42.7291165	14.1951455	119.157318	-65.1606365	6.9996205	117.33519
-14.547155	-14.520462	120.849594	-11.099063	10.389635	118.310547	44.40612	-10.84222	122.498413	41.275051	38.889389	115.724876	42.8405855	14.0235845	119.1116445	-65.0387115	6.7556855	117.5094495
-15.334776	-14.237894	120.784142	-10.95227	10.254732	118.352295	44.526218	-10.929356	122.521881	41.428886	38.810616	115.682243	42.977552	13.94063	119.102062	-64.882092	6.568834	117.602528
-16.206551	-13.831961	120.707283	-10.82589	10.202657	118.383446	44.661064	-10.951777	122.469246	41.581997	38.828281	115.715096	43.1215305	13.938252	119.092171	-64.7733105	6.467062	117.674721
-17.424604	-13.030527	120.394829	-10.627258	10.249329	118.421257	44.85059	-10.852788	122.19471	41.760464	38.986404	115.833199	43.305527	14.066808	119.0139545	-64.560043	6.43185	117.8285595
-18.282221	-12.428086	120.134483	-10.510591	10.37537	118.447426	44.947701	-10.700001	121.931519	41.858421	39.166122	115.960083	43.403061	14.2330605	118.945801	-64.424243	6.5176795	117.949051
-19.21652	-11.691559	119.869385	-10.409665	10.557215	118.467079	45.056648	-10.504537	121.624626	41.973335	39.406403	116.158653	43.5149915	14.450933	118.8916395	-64.3343215	6.663497	118.0425185
-20.040741	-10.862497	119.518448	-10.28594	10.774004	118.478821	45.170582	-10.276622	121.284065	42.095757	39.678783	116.404366	43.6331695	14.7010805	118.8442155	-64.2050495	6.8469275	118.1134265
-20.942596	-9.999229	119.205185	-10.190408	11.043015	118.482437	45.249973	-10.014376	120.952271	42.226162	39.978752	116.675865	43.7380675	14.982188	118.814068	-64.1188835	7.103842	118.150806
-21.829857	-9.076781	118.826927	-10.093476	11.33361	118.466568	45.343784	-9.762646	120.652412	42.368679	40.280247	116.954803	43.8562315	15.2588005	118.8036075	-64.0431835	7.4084195	118.1295285
-22.795223	-8.099079	118.6064	-9.997272	11.63024	118.450058	45.420353	-9.531425	120.382629	42.500954	40.559929	117.175842	43.9606535	15.514252	118.7792355	-63.9551975	7.746228	118.1208805
-24.171953	-6.562118	118.431381	-9.871038	12.07238	118.472542	45.512287	-9.198897	120.050117	42.658787	40.912365	117.292007	44.085537	15.856734	118.671062	-63.827613	8.288026	118.274022
-25.113827	-5.567539	118.459511	-9.799961	12.339118	118.543221	45.54842	-9.015458	119.883453	42.730717	41.088425	117.228989	44.1395685	16.0364835	118.556221	-63.7394905	8.6417525	118.530221
-26.101658	-4.51518	118.710175	-9.737404	12.575761	118.675819	45.572796	-8.867995	119.768837	42.782204	41.214081	117.06263	44.1775	16.173043	118.4157335	-63.652308	8.978479	118.9359045
-27.012947	-3.469153	119.004799	-9.687701	12.756947	118.840195	45.614628	-8.756279	119.66494	42.833588	41.317657	116.804398	44.224108	16.280689	118.234669	-63.59951	9.233205	119.445721
-27.978643	-2.419803	119.36985	-9.628983	12.870269	119.000412	45.523216	-8.612075	119.529976	42.856888	41.406227	116.42897	44.190052	16.397076	117.979473	-63.448018	9.343462	120.021351
-28.918383	-1.409051	119.704582	-9.599926	12.917063	119.117996	45.571075	-8.555997	119.162712	42.786472	41.450642	115.915359	44.1787735	16.4473225	117.5390355	-63.3786255	9.3868035	120.6969565
-29.818762	-0.322612	120.061584	-9.604555	12.900617	119.181915	45.473904	-8.513344	118.566978	42.601082	41.415222	115.281471	44.037493	16.450939	116.9242245	-63.246603	9.350295	121.4396055
-31.155428	1.268327	120.477745	-9.67863	12.739797	119.175629	45.161743	-8.544031	117.445816	42.217316	41.298958	114.303604	43.6895295	16.3774635	115.87471	-63.0467895	9.1021305	122.476548
-31.998825	2.37221	120.736984	-9.751971	12.575274	119.170677	44.94199	-8.581532	116.725349	41.967949	41.259472	113.779068	43.4549695	16.33897	115.2522085	-62.9589115	8.811578	123.0891455
-32.824284	3.491476	120.97113	-9.876449	12.425984	119.201599	44.714958	-8.58849	116.122971	41.721355	41.280025	113.445923	43.2181565	16.3457675	114.784447	-62.9710545	8.5062005	123.618751
-33.599136	4.633107	121.157906	-10.042774	12.31058	119.285477	44.51223	-8.553248	115.64537	41.463459	41.332397	113.295151	42.9878445	16.3895745	114.4702605	-63.0733925	8.2315855	124.1006935
-34.298454	5.822491	121.374641	-10.225458	12.251846	119.419113	44.31572	-8.46803	115.327003	41.231659	41.406071	113.231239	42.7736895	16.4690205	114.279121	-63.2246055	8.0346715	124.559105
-34.950714	7.034286	121.601662	-10.389395	12.210232	119.5466	44.157036	-8.362534	115.089073	41.043167	41.545834	113.307106	42.6001015	16.59165	114.1980895	-63.3788915	7.828814	124.8951105
-35.538204	8.263572	121.745209	-10.553596	12.202516	119.683746	44.023476	-8.255452	114.900757	40.89233	41.68755	113.439964	42.457903	16.716049	114.1703605	-63.565095	7.688983	125.1971315
-36.26009	10.155003	122.116676	-10.71495	12.220491	119.926659	43.838974	-8.080412	114.706108	40.674133	41.872154	113.719269	42.2565535	16.895871	114.2126885	-63.6864535	7.545111	125.6406295
-36.633942	11.38211	122.404816	-10.79386	12.229205	120.12204	43.769733	-7.966335	114.646439	40.575649	41.98563	113.939476	42.172691	17.0096475	114.2929575	-63.760411	7.4487625	125.9511225
-36.928032	12.672348	122.572433	-10.849898	12.231278	120.313797	43.74007	-7.88571	114.646545	40.527611	42.080868	114.174843	42.1338405	17.097579	114.410694	-63.8336365	7.364977	126.2169
-37.134056	13.938978	122.778343	-10.890251	12.214701	120.472488	43.726608	-7.834983	114.676025	40.482635	42.164753	114.434196	42.1046215	17.164885	114.5551105	-63.8851235	7.264517	126.3898655
-37.305202	15.182964	122.953796	-10.905994	12.205229	120.580231	43.725548	-7.821771	114.692238	40.491695	42.204117	114.599922	42.1086215	17.191173	114.64608	-63.9206095	7.219285	126.514382
-37.313259	16.40452	122.921417	-10.908391	12.175027	120.602104	43.727749	-7.818882	114.662491	40.513031	42.224617	114.702942	42.12039	17.2028675	114.6827165	-63.937172	7.1471865	126.5214915
-37.347183	17.683216	122.86599	-10.891317	12.168968	120.527878	43.746246	-7.806048	114.566315	40.530033	42.228184	114.753113	42.1381395	17.211068	114.659714	-63.9207735	7.126868	126.396042
-37.277203	19.502184	122.700058	-10.880401	12.082522	120.310928	43.805485	-7.76275	114.319778	40.536186	42.280895	114.752563	42.1708355	17.2590725	114.5361705	-63.9316375	6.9059715	126.0856855
-37.131084	20.748817	122.511116	-10.880836	12.049333	120.161102	43.825977	-7.704304	114.134583	40.512753	42.328938	114.779747	42.169365	17.312317	114.457165	-63.931037	6.786349	125.865039
-36.901684	21.980766	122.501137	-10.924055	12.049739	120.091377	43.835632	-7.633741	113.958107	40.464024	42.400398	114.835121	42.149828	17.3833285	114.396614	-63.997938	6.7161495	125.78614
-36.638947	23.135109	122.53524	-10.980585	12.067217	120.080757	43.79686	-7.528871	113.803551	40.404064	42.479362	114.927269	42.100462	17.4752455	114.36541	-64.061632	6.6591885	125.796104
-36.236324	24.348915	122.658798	-11.033692	12.088924	120.131088	43.739014	-7.407233	113.63472	40.321529	42.577477	115.032684	42.0302715	17.585122	114.333702	-64.0976555	6.592726	125.928474
-35.895599	25.640306	122.970474	-11.074449	12.114295	120.204437	43.679695	-7.288028	113.442528	40.233265	42.678219	115.14695	41.95648	17.6950955	114.294739	-64.105378	6.5334945	126.114135
-35.287941	26.633341	123.123375	-11.117341	12.131903	120.301819	43.620434	-7.158461	113.224052	40.141026	42.765026	115.290703	41.88073	17.8032825	114.2573775	-64.115412	6.4605235	126.3462605
-34.340672	28.300917	123.437691	-11.14088	12.123487	120.37394	43.560581	-6.968697	112.883774	40.043427	42.889027	115.594398	41.802004	17.960165	114.239086	-64.083764	6.286809	126.508794
-33.682922	29.406811	123.693207	-11.154313	12.113627	120.399979	43.528473	-6.837874	112.666702	40.006462	42.979675	115.84687	41.7674675	18.0709005	114.256786	-64.0760935	6.1563535	126.543172
-32.885303	30.35173	123.811653	-11.188969	12.106461	120.404472	43.490681	-6.72547	112.462677	39.959885	43.043343	116.122162	41.725283	18.1589365	114.2924195	-64.103221	6.0539855	126.5165245
-32.006485	31.337326	123.966095	-11.040702	12.253885	120.478676	43.446453	-6.626285	112.302925	39.900379	43.089302	116.397964	41.673416	18.2315085	114.3504445	-63.75482	6.2762615	126.6069075
-31.115973	32.342152	124.120453	-11.270627	12.124763	120.453392	43.38765	-6.557872	112.167427	39.849045	43.104565	116.630951	41.6183475	18.2733465	114.399189	-64.1596015	5.9761795	126.507595
-30.09136	33.137661	124.075493	-11.34672	12.145824	120.452789	43.320881	-6.53368	112.101151	39.815998	43.084789	116.75898	41.5684395	18.2755545	114.4300655	-64.2618795	6.0160935	126.4755125
-29.003712	33.963814	123.994972	-11.399179	12.154549	120.412788	43.270077	-6.589444	112.100685	39.774868	43.041565	116.850319	41.5224725	18.2260605	114.475502	-64.3208305	6.0830375	126.350074
-27.190041	35.080727	123.613991	-11.509638	12.09831	120.256439	43.232773	-6.743354	112.227264	39.730934	42.896313	116.92141	41.4818535	18.0764795	114.574337	-64.5011295	6.1201405	125.938541
-25.949362	35.749062	123.262581	-11.557117	12.01666	120.137527	43.22617	-6.906209	112.333527	39.709042	42.742886	116.929901	41.467606	17.9183385	114.631714	-64.58184	6.1149815	125.64334
-24.528826	36.386261	122.913681	-11.587669	11.871785	120.019234	43.223557	-7.109589	112.450363	39.692696	42.563629	116.923645	41.4581265	17.72702	114.687004	-64.6334645	6.01655	125.351464
-23.129314	36.910103	122.635773	-11.635667	11.698008	119.927406	43.193089	-7.319899	112.578796	39.681431	42.369568	116.919533	41.43726	17.5248345	114.7491645	-64.708594	5.8711815	125.1056475
-21.663866	37.411995	122.491661	-11.674767	11.513916	119.882729	43.186695	-7.540381	112.735725	39.673882	42.180298	116.966667	41.4302885	17.3199585	114.851196	-64.7798225	5.7078735	124.914262
-20.055622	37.808598	122.287155	-11.70617	11.363572	119.872559	43.207367	-7.738267	112.982384	39.67448	42.004784	117.091408	41.4409235	17.1332585	115.036896	-64.8532635	5.5938855	124.708222
-18.443226	38.166325	122.032654	-11.740961	11.298062	119.889595	43.248413	-7.898029	113.299088	39.69606	41.888168	117.298553	41.4722365	16.9950695	115.2988205	-64.9541585	5.6010545	124.4803695
-15.815441	38.705032	121.950623	-11.823865	11.217896	119.897446	43.269341	-8.034672	113.844994	39.718357	41.778393	117.865669	41.493849	16.8718605	115.8553315	-65.141579	5.5639315	123.9395605
-14.053851	38.960564	121.983231	-11.876554	11.20478	119.931328	43.341293	-8.078256	114.210426	39.692444	41.685303	118.429825	41.5168685	16.8035235	116.3201255	-65.2699765	5.6060365	123.5425305
-12.150441	39.186443	122.189346	-11.943264	11.207499	120.011375	43.432011	-8.048166	114.639977	39.666946	41.654762	119.14325	41.5494785	16.803298	116.8916135	-65.4360065	5.6117	123.1311365
-10.287218	39.29805	122.499374	-12.013646	11.157356	120.11039	43.530968	-7.984901	115.100243	39.642891	41.625759	119.990097	41.5869295	16.820429	117.54517	-65.6142215	5.494283	122.67561
-8.216832	39.373447	122.815086	-12.074742	11.144469	120.246765	43.637253	-7.884365	115.505859	39.577454	41.614334	120.791924	41.6073535	16.8649845	118.1488915	-65.7568375	5.4239535	122.3446385
-6.301547	39.355747	123.181725	-12.1292	11.143756	120.399452	43.730743	-7.726234	115.863884	39.534355	41.658623	121.434273	41.632549	16.9661945	118.6490785	-65.890949	5.3213175	122.1498255
-4.250501	39.310287	123.459221	-12.184002	11.178194	120.529266	43.840729	-7.595992	116.148827	39.361305	41.773613	121.958076	41.601017	17.0888105	119.0534515	-65.969021	5.2675775	122.0050805
-1.283587	39.167019	123.516556	-12.185753	11.310698	120.630585	44.029423	-7.435349	116.476097	39.314735	41.886993	122.26989	41.672079	17.225822	119.3729935	-66.043585	5.395574	121.8881765
0.903944	38.890556	123.289749	-12.142356	11.426978	120.562431	44.154964	-7.390727	116.698143	39.284607	41.930882	122.349129	41.7197855	17.2700775	119.523636	-66.0044975	5.5838785	121.601226
2.956386	38.654457	122.989891	-12.067655	11.5375	120.446243	44.301884	-7.41154	116.934052	39.321308	41.93869	122.339233	41.811596	17.263575	119.6366425	-65.946906	5.811425	121.2558435
5.219198	38.222401	122.553505	-11.961206	11.57037	120.247696	44.45089	-7.473927	117.148529	39.464226	41.908173	122.216377	41.957558	17.217123	119.682453	-65.87997	5.923617	120.812939
7.318158	37.793304	122.165344	-11.857825	11.561103	120.015991	44.570889	-7.536712	117.286972	39.586311	41.808418	122.052254	42.0786	17.135853	119.669613	-65.79425	5.986353	120.362369
9.602216	37.207981	121.707932	-11.710032	11.475836	119.760468	44.699318	-7.684931	117.426971	39.759785	41.638546	121.862282	42.2295515	16.9768075	119.6446265	-65.6496155	5.9748645	119.8763095
11.732214	36.616768	121.425568	-11.555842	11.346728	119.557678	44.827751	-7.864067	117.603065	39.804157	41.478096	121.800636	42.315954	16.8070145	119.7018505	-65.427638	5.8864415	119.4135055
15.103229	35.543549	121.03965	-11.308639	11.095502	119.281746	45.052357	-8.193812	117.961273	40.143093	41.189148	121.66008	42.597725	16.497668	119.8106765	-65.215003	5.693336	118.7528155
17.204876	34.87344	120.870796	-11.140837	10.937985	119.102623	45.241619	-8.458606	118.277893	40.348392	41.003635	121.599731	42.7950055	16.2725145	119.938812	-65.0766795	5.6034555	118.266434
19.434736	34.005951	120.717026	-11.000492	10.820376	118.926491	45.408226	-8.669112	118.617905	40.558304	40.847282	121.542824	42.983265	16.089085	120.0803645	-64.984249	5.551667	117.7726175
21.562738	33.23938	120.568596	-10.849824	10.758459	118.747208	45.585728	-8.858601	118.999794	40.720322	40.710743	121.51561	43.153025	15.926071	120.257702	-64.852673	5.590847	117.236714
23.698225	32.352818	120.530449	-10.724589	10.757093	118.604568	45.766994	-9.024882	119.410202	40.891403	40.604122	121.455467	43.3291985	15.78962	120.4328345	-64.7783765	5.724566	116.7763015
25.737476	31.606829	120.458282	-10.577003	10.753361	118.478844	45.911903	-9.137424	119.779709	40.981892	40.5881	121.345047	43.4468975	15.725338	120.562378	-64.6009035	5.781384	116.39531
25.593876	30.828703	120.511566	-10.448902	10.795876	118.347527	46.051414	-9.225052	120.09362	41.05817	40.573036	121.219566	43.554792	15.673992	120.656593	-64.452596	5.91776	116.038461
25.281998	29.630459	119.958664	-10.199876	10.860642	118.165604	46.247662	-9.3201	120.350838	41.525047	40.352623	120.866325	43.8863545	15.5162615	120.6085815	-64.2861065	6.2050225	115.7226265
24.962322	28.754658	119.746758	-10.043887	10.876736	118.066147	46.378002	-9.396122	120.335457	41.740669	40.280922	120.637833	44.0593355	15.4424	120.486645	-64.1471095	6.311072	115.645649
24.635036	27.987644	119.522331	-9.868303	10.889699	117.966927	46.487923	-9.463081	120.181953	41.932522	40.225578	120.42495	44.2102225	15.3812485	120.3034515	-63.9468285	6.3981495	115.6304025
24.36091	27.169016	119.23262	-9.724995	10.924801	117.873016	46.594559	-9.496913	119.919418	42.164349	40.182323	120.231125	44.379454	15.342705	120.0752715	-63.829444	6.506897	115.6707605
24.039009	26.399851	118.948471	-9.572401	10.999567	117.788742	46.686626	-9.505775	119.609024	42.324402	40.178505	120.07959	44.505514	15.336365	119.844307	-63.650316	6.662769	115.733177
23.599789	25.496426	118.797096	-9.480031	11.137884	117.73262	46.739586	-9.461153	119.278442	42.452354	40.211262	120.004257	44.59597	15.3750545	119.6413495	-63.556032	6.9007135	115.8238905
23.211475	24.647346	118.66909	-9.391674	11.308315	117.693481	46.800053	-9.400591	118.956879	42.56422	40.291424	119.969711	44.6821365	15.4454165	119.463295	-63.4654845	7.1712135	115.923667
22.720875	23.469103	118.643066	-9.325179	11.593029	117.638145	46.84761	-9.299082	118.468285	42.679619	40.402565	119.917282	44.7636145	15.5517415	119.1927835	-63.4139725	7.6343165	116.0835065
22.410992	22.712576	118.284569	-9.314972	11.787764	117.617676	46.812637	-9.245075	118.123718	42.75441	40.437485	119.743118	44.7835235	15.596205	118.933418	-63.4134675	7.979323	116.301934
22.161251	21.864304	118.021263	-9.330485	11.972695	117.624771	46.723602	-9.230271	117.735252	42.728607	40.485405	119.69445	44.7261045	15.627567	118.714851	-63.3870745	8.317823	116.534691
21.947182	20.993359	117.770813	-9.350736	12.16583	117.67057	46.592388	-9.229537	117.362465	42.854404	40.469837	119.384384	44.723396	15.62015	118.3734245	-63.424868	8.71151	116.9677155
21.801876	20.272371	117.891731	-9.364396	12.353702	117.757538	46.424805	-9.216872	117.079498	42.905663	40.532158	119.240616	44.665234	15.657643	118.160057	-63.394026	9.049761	117.355019
21.641569	19.580069	117.638412	-9.381684	12.526791	117.888153	46.284607	-9.219457	116.865799	43.044376	40.552021	119.127632	44.6644915	15.666282	117.9967155	-63.4278595	9.3873	117.7795905
21.580544	18.673506	117.426323	-9.41964	12.690427	118.053581	46.167645	-9.221878	116.733589	43.029133	40.599991	119.159996	44.598389	15.6890565	117.9467925	-63.437669	9.6917975	118.1603695
21.42215	17.297228	117.435005	-9.466076	12.898001	118.275703	46.040215	-9.121726	116.730415	43.087578	40.6852	119.109467	44.5638965	15.781737	117.919941	-63.4960485	10.014265	118.631465
21.176678	16.228743	117.453339	-9.490314	13.023	118.377792	46.056515	-9.007903	116.864304	43.091679	40.783916	119.141296	44.574097	15.8880065	118.0028	-63.554725	10.1579935	118.752784
20.884068	15.268474	117.518806	-9.473172	13.161257	118.412361	46.148232	-8.854135	117.125404	43.000278	40.963684	119.264076	44.574255	16.0547745	118.19474	-63.520599	10.2677395	118.629982
20.735184	14.220542	117.577888	-9.415892	13.289811	118.385925	46.292667	-8.70222	117.523468	43.000378	41.140682	119.326225	44.6465225	16.219231	118.4248465	-63.4783065	10.360391	118.3470035
20.582266	13.156401	117.696617	-9.315853	13.390836	118.319283	46.45649	-8.522459	118.047859	42.991467	41.311584	119.416939	44.7239785	16.3945625	118.732399	-63.3556845	10.3871095	117.906167
20.341936	12.072445	117.818306	-9.21172	13.463622	118.239853	46.657307	-8.377138	118.678535	42.997471	41.453812	119.526245	44.827389	16.538337	119.10239	-63.250829	10.388907	117.377316
20.160713	10.878426	118.037376	-9.109743	13.514228	118.121765	46.884232	-8.261971	119.382034	43.080475	41.614048	119.628868	44.9823535	16.6760385	119.505451	-63.2018395	10.3524175	116.738079
19.927315	9.161285	118.31955	-8.944012	13.54865	117.825127	47.186108	-8.080957	120.373138	43.247406	41.805862	119.666229	45.216757	16.8624525	120.0196835	-63.104781	10.2348475	115.6305705
19.66651	8.071268	118.38044	-8.846529	13.550061	117.569756	47.363911	-7.992912	120.831718	43.320732	41.878544	119.51368	45.3423215	16.942816	120.172699	-63.0353795	10.157306	114.966813
19.432869	6.860556	118.335197	-8.744447	13.500887	117.312073	47.507282	-7.930474	121.074989	43.397968	41.909355	119.247818	45.452625	16.9894405	120.1614035	-62.941519	10.0123335	114.4627425
19.215069	5.720212	118.177734	-8.626062	13.397145	117.06221	47.600636	-7.938716	121.100708	43.47765	41.878487	118.832123	45.539143	16.9698855	119.9664155	-62.791267	9.8244045	114.1580045
18.965492	4.506852	117.978218	-8.507263	13.254436	116.86795	47.643196	-7.976831	120.967354	43.583714	41.805534	118.360611	45.613455	16.9143515	119.6639825	-62.627981	9.5945205	114.0719175
18.599398	3.491757	117.825714	-8.405555	13.09113	116.730309	47.663864	-8.016443	120.777061	43.69252	41.738976	117.962242	45.678192	16.8612665	119.3696515	-62.489302	9.3209935	114.0909665
18.255871	2.381171	117.657448	-8.31769	12.960504	116.652382	47.703094	-8.04169	120.591293	43.762413	41.702831	117.695938	45.7327535	16.8305705	119.1436155	-62.3681335	9.0904375	114.1611485
17.74176	0.936284	117.549393	-8.218017	12.876865	116.564537	47.748055	-7.942616	120.381821	43.813831	41.809998	117.504944	45.780943	16.933691	118.9433825	-62.216977	8.820039	114.1856915
17.291496	0.053213	117.451767	-8.175426	12.933191	116.537628	47.764332	-7.762738	120.280861	43.782391	41.965118	117.477737	45.7733615	17.10119	118.879299	-62.1242135	8.765192	114.195957
16.861229	-0.862484	117.408386	-8.151073	13.052468	116.530037	47.910152	-7.567146	120.165672	43.725292	42.183296	117.510391	45.817722	17.308075	118.8380315	-62.119868	8.796861	114.2220425
16.452499	-1.643093	117.36615	-8.109774	13.201902	116.546509	47.965267	-7.315614	120.08712	43.676792	42.420689	117.558441	45.8210295	17.5525375	118.8227805	-62.0405775	8.8512665	114.2702375
16.007202	-2.417605	117.371132	-8.092021	13.390805	116.585632	47.966198	-7.019075	120.061646	43.647655	42.688236	117.628288	45.8069265	17.8345805	118.844967	-61.9909685	8.9470295	114.326297
15.549764	-3.110062	117.363152	-8.084994	13.5817	116.639961	48.016544	-6.720522	120.036743	43.609039	42.982193	117.701698	45.8127915	18.1308355	118.8692205	-61.9827795	9.0325645	114.4107015
15.085277	-3.927626	117.377457	-8.059456	13.756782	116.674995	48.038742	-6.39576	120.072876	43.562271	43.290211	117.730293	45.8005065	18.4472255	118.9015845	-61.9194185	9.0663385	114.4484055
14.449036	-4.941137	117.466248	-8.007665	13.984302	116.680351	48.208904	-5.928497	120.168602	43.464325	43.779594	117.638039	45.8366145	18.9255485	118.9033205	-61.8519445	9.0430555	114.4573815
13.942059	-5.66103	117.508675	-7.967388	14.124007	116.639236	48.340797	-5.592123	120.268944	43.414459	44.054924	117.495415	45.877628	19.2314005	118.8821795	-61.812404	9.0166135	114.3962925
13.495703	-6.303572	117.620911	-7.900896	14.230426	116.523888	48.529842	-5.282366	120.379028	43.335827	44.344654	117.263947	45.9328345	19.531144	118.8214875	-61.7346265	8.929708	114.2262885
13.019768	-6.940434	117.656052	-7.819518	14.308453	116.350647	48.674408	-4.969431	120.502815	43.241779	44.596581	116.983589	45.9580935	19.813575	118.743202	-61.5971295	8.803331	113.958092
12.557736	-7.523314	117.708168	-7.744104	14.326884	116.133331	48.83548	-4.724001	120.59034	43.16592	44.786209	116.64389	46.0007	20.031104	118.617115	-61.488908	8.622664	113.649547
12.091237	-8.176526	117.692436	-7.655836	14.287226	115.897903	48.951508	-4.519036	120.657799	43.112663	44.94479	116.287247	46.0320855	20.212877	118.472523	-61.3437575	8.361575	113.323283
11.534611	-8.757393	117.706749	-7.564876	14.206971	115.656685	49.087582	-4.368413	120.66922	43.067051	45.037777	115.948555	46.0773165	20.334682	118.3088875	-61.2070685	8.07926	113.0044825
10.676321	-9.536524	117.637741	-7.414275	14.023683	115.305008	49.281017	-4.214146	120.675865	43.026409	45.132835	115.448631	46.153713	20.4593445	118.062248	-60.982263	7.5880215	112.547768
10.144854	-9.986123	117.579987	-7.326086	13.892015	115.091766	49.36375	-4.11257	120.651031	43.016689	45.194565	115.101776	46.1902195	20.5409975	117.8764035	-60.8423915	7.2430325	112.3071285
9.579711	-10.389555	117.505455	-7.234906	13.777246	114.924835	49.475288	-4.011525	120.580673	42.968857	45.236759	114.815125	46.2220725	20.612617	117.697899	-60.6918845	6.941875	112.151771
8.895617	-10.793287	117.472549	-7.169079	13.705185	114.825439	49.547073	-3.904145	120.518173	42.934074	45.306324	114.561882	46.2405735	20.7010895	117.5400275	-60.5787315	6.7092805	112.1108505
8.225271	-11.073038	117.522919	-7.116901	13.661361	114.794922	49.616543	-3.782268	120.462418	42.924561	45.416355	114.384102	46.270552	20.8170435	117.42326	-60.504354	6.5056785	112.166584
7.489831	-11.249095	117.452278	-7.09485	13.660751	114.797722	49.660854	-3.645917	120.414459	42.891205	45.538612	114.290176	46.2760295	20.9463475	117.3523175	-60.4657295	6.3751545	112.2431265
6.797756	-11.378086	117.366943	-7.085923	13.68991	114.813148	49.687111	-3.50752	120.333412	42.842136	45.682755	114.268196	46.2646235	21.0876175	117.300804	-60.4364695	6.2922025	112.325492
5.653407	-11.447204	117.181778	-7.11754	13.811249	114.856628	49.677238	-3.277661	120.185303	42.780655	45.918983	114.389145	46.2289465	21.320661	117.287224	-60.4640265	6.301837	112.426032
4.701031	-11.438936	117.026093	-7.141656	13.935357	114.892044	49.689693	-3.134662	120.068298	42.760242	46.093494	114.56604	46.2249675	21.479416	117.317169	-60.5082795	6.391298	112.466919
3.822926	-11.307729	116.851166	-7.156025	14.095773	114.94075	49.672707	-2.978599	119.937668	42.739567	46.284092	114.815308	46.206137	21.6527465	117.376488	-60.518187	6.5387995	112.505012
2.993928	-11.164124	116.580666	-7.176305	14.286901	115.009567	49.644516	-2.810343	119.8078	42.741413	46.488529	115.105331	46.1929645	21.839093	117.4565655	-60.5455745	6.734709	112.5625685
2.099012	-10.967512	116.404274	-7.204536	14.521128	115.112007	49.634144	-2.633405	119.677284	42.766006	46.716263	115.378464	46.200075	22.041429	117.527874	-60.609147	7.000827	112.69614
1.234114	-10.7677	116.184792	-7.224098	14.79588	115.222633	49.614262	-2.452838	119.5578	42.782204	46.944908	115.603996	46.198233	22.246035	117.580898	-60.646429	7.345725	112.864368
0.1167	-10.542404	116.124283	-7.235213	15.066645	115.320229	49.57748	-2.26681	119.432556	42.808731	47.165916	115.746017	46.1931055	22.449553	117.5892865	-60.6635315	7.683737	113.0511715
-1.316471	-10.109882	115.957108	-7.23256	15.490282	115.404938	49.537582	-2.027755	119.206665	42.837372	47.449554	115.811745	46.187477	22.7108995	117.509205	-60.652597	8.2696645	113.300671
-2.292946	-9.826817	115.831444	-7.213582	15.712931	115.399574	49.531895	-1.918986	119.037628	42.855991	47.587688	115.774109	46.193943	22.834351	117.4058685	-60.621107	8.591511	113.3932795
-3.27034	-9.562919	115.654587	-7.190742	15.894172	115.362106	49.503666	-1.832169	118.895065	42.886929	47.685165	115.718628	46.1952975	22.926498	117.3068465	-60.5767815	8.861846	113.4173655
-4.41159	-9.322574	115.546692	-7.15205	16.035593	115.307808	49.48946	-1.780269	118.746399	42.933075	47.752956	115.64003	46.2112675	22.9863435	117.1932145	-60.5153675	9.0848425	113.4224015
-5.425836	-9.030995	115.388176	-7.123624	16.122446	115.232063	49.469086	-1.747673	118.607964	43.005733	47.790939	115.511772	46.2374095	23.021633	117.059868	-60.4846575	9.223259	113.404258
-6.477252	-8.783978	115.29789	-7.100137	16.16938	115.174271	49.461411	-1.741221	118.479408	43.004738	47.792416	115.393814	46.2330745	23.0255975	116.936611	-60.4333485	9.3131625	113.411931
-7.444328	-8.61512	115.233208	-7.054919	16.168661	115.127625	49.464287	-1.751211	118.390823	42.989937	47.765915	115.230034	46.227112	23.007352	116.8104285	-60.33695	9.32997	113.4448215
-9.273289	-8.139129	115.410461	-7.021535	16.093094	115.173378	49.501076	-1.834572	118.358055	42.95993	47.658955	114.974915	46.230503	22.9121915	116.666485	-60.273573	9.2739965	113.680271
-10.364991	-7.885036	115.582466	-6.981666	15.987746	115.272438	49.5215	-1.950337	118.389366	42.953362	47.538258	114.81234	46.237431	22.7939605	116.600853	-60.200763	9.1815315	113.944023
-11.539227	-7.622058	115.798172	-6.959291	15.863792	115.422676	49.537785	-2.085901	118.458176	42.985649	47.384712	114.676346	46.261717	22.6494055	116.567261	-60.180299	9.0781785	114.278091
-12.719557	-7.369987	116.044281	-6.925453	15.717411	115.581062	49.555267	-2.252014	118.532692	43.030598	47.227566	114.557938	46.2929325	22.487776	116.545315	-60.1438385	8.947046	114.616809
-13.840156	-7.026433	116.235497	-6.876132	15.555568	115.723381	49.596478	-2.416791	118.573677	43.075451	47.068142	114.480797	46.3359645	22.3256755	116.527237	-60.0882285	8.7854605	114.919525
-15.003103	-6.694732	116.374611	-6.80619	15.387138	115.832436	49.629929	-2.590914	118.582085	43.139984	46.93618	114.421555	46.3849565	22.172633	116.50182	-59.9973365	8.601643	115.163052
-16.143917	-6.368502	116.336784	-6.723484	15.231093	115.89962	49.682545	-2.741782	118.534126	43.189201	46.805519	114.403687	46.435873	22.0318685	116.4689065	-59.882841	8.4303175	115.3303335
-17.880003	-5.74361	116.246971	-6.591075	15.028482	115.87738	49.735249	-2.907229	118.3741	43.313843	46.652836	114.287842	46.524546	21.8728035	116.330971	-59.706696	8.1841605	115.423789
-19.100561	-5.250453	116.140808	-6.523777	14.941939	115.816116	49.799995	-3.000464	118.184853	43.342163	46.58007	114.198288	46.571079	21.789803	116.1915705	-59.618633	8.094075	115.4406615
-20.279936	-4.865399	115.959038	-6.446253	14.868963	115.714706	49.819111	-3.059782	117.96669	43.357761	46.517826	114.107727	46.588436	21.729022	116.0372085	-59.480942	8.008904	115.3922035
-21.436314	-4.333124	115.80442	-6.41986	14.813526	115.628922	49.868889	-3.159153	117.718246	43.363274	46.46273	114.028168	46.6160815	21.6517885	115.873207	-59.4558015	7.9752635	115.384637
-22.651264	-3.800372	115.754723	-6.406825	14.750409	115.577721	49.831463	-3.243689	117.48159	43.346794	46.391281	113.983826	46.5891285	21.573796	115.732708	-59.4027785	7.927022	115.422734
-23.82449	-3.294088	115.675476	-6.419685	14.676891	115.590645	49.809742	-3.367684	117.209457	43.343086	46.286728	113.966194	46.576414	21.459522	115.5878255	-59.415784	7.89426	115.5934645
-25.037899	-2.705955	115.768471	-6.444078	14.584517	115.661072	49.739124	-3.533975	116.982941	43.334244	46.150486	113.955452	46.536684	21.3082555	115.4691965	-59.42484	7.8607785	115.8529475
-26.824602	-1.765162	116.128799	-6.526143	14.378092	115.882042	49.602119	-3.845473	116.691589	43.300518	45.879845	113.895607	46.4513185	21.017186	115.293598	-59.5036045	7.738998	116.470486
-27.924669	-1.277137	116.484917	-6.615327	14.204839	116.099121	49.485226	-4.122817	116.48735	43.21648	45.647141	113.721443	46.350853	20.762162	115.1043965	-59.581507	7.647516	117.0938455
-29.088051	-0.646581	117.117058	-6.733339	14.010541	116.3741	49.271572	-4.440754	116.153625	43.1008	45.384022	113.321838	46.186186	20.471634	114.7377315	-59.652864	7.549448	118.0104685
-30.185753	-0.040549	117.848969	-6.874172	13.777741	116.629921	48.941631	-4.765905	115.663277	42.940392	45.098869	112.703934	45.9410115	20.166482	114.1836055	-59.6893555	7.389	119.0762365
-31.250031	0.558836	118.485596	-7.029875	13.512707	116.839561	48.538902	-5.07282	115.107513	42.708328	44.727982	112.047455	45.623615	19.827581	113.577484	-59.683365	7.197833	120.101638
-32.301937	1.194843	119.118347	-7.196708	13.222954	117.03923	48.135586	-5.384232	114.561058	42.483242	44.37339	111.481285	45.309414	19.494579	113.0211715	-59.70283	6.951329	121.0572885
-33.301769	1.876511	119.585228	-7.365209	12.938476	117.211823	47.730713	-5.675143	114.177788	42.275318	44.047272	111.191154	45.0030155	19.1860645	112.684471	-59.7334335	6.6908875	121.739175
-34.677071	2.896159	120.041748	-7.667311	12.546565	117.500999	47.406876	-6.071718	113.796867	42.042507	43.706043	111.204926	44.7246915	18.8171625	112.5008965	-60.0593135	6.2759675	122.5011015
-35.480946	3.615912	120.320473	-7.875861	12.349871	117.687393	47.150276	-6.251348	113.652435	41.880215	43.549831	111.385414	44.5152455	18.6492415	112.5189245	-60.2669675	6.0505005	122.8558615
-36.275726	4.404696	120.542213	-8.069421	12.180037	117.851624	46.930988	-6.399207	113.537308	41.692535	43.447388	111.6269	44.3117615	18.5240905	112.582104	-60.4506035	5.8359835	123.121144
-36.982052	5.162586	120.790161	-8.240446	12.055387	118.004868	46.742954	-6.484228	113.441124	41.512383	43.364029	111.849472	44.1276685	18.4399005	112.645298	-60.6085605	5.6708735	123.364438
-37.599861	5.990063	120.971748	-8.389614	11.968209	118.148186	46.5765	-6.560214	113.361702	41.36203	43.28109	112.041214	43.969265	18.360438	112.701458	-60.748493	5.57598	123.594914
-38.034351	6.72965	121.180031	-8.529568	11.887341	118.311668	46.446541	-6.662954	113.289963	41.23819	43.161713	112.221252	43.8423655	18.2493795	112.7556075	-60.9015015	5.5253025	123.8677285
-38.567028	7.596972	121.484161	-8.637589	11.835543	118.477837	46.319572	-6.791078	113.236221	41.166489	43.021805	112.379883	43.7430305	18.1153635	112.808052	-61.0182085	5.5557225	124.147622
-39.108105	8.735182	121.787155	-8.716903	11.698943	118.659851	46.154755	-7.053195	113.129677	41.157955	42.757767	112.639175	43.656355	17.852286	112.884426	-61.090161	5.5456	124.435276
-39.362942	9.514301	121.861557	-8.754926	11.575441	118.708527	46.048668	-7.26243	113.025581	41.217819	42.553051	112.806091	43.6332435	17.6453105	112.915836	-61.1430955	5.5055715	124.501218
-39.453999	10.157195	121.80381	-8.775537	11.455684	118.707367	45.970558	-7.504179	112.892113	41.283234	42.31601	113.008522	43.626896	17.4059155	112.9503175	-61.17797	5.5054525	124.4644165
-39.606564	10.908133	121.835541	-8.816729	11.297853	118.709518	45.868786	-7.743348	112.788132	41.349609	42.083977	113.223442	43.6091975	17.1703145	113.005787	-61.2426555	5.4253915	124.413249
-39.761066	11.677382	121.869385	-8.875297	11.144072	118.726242	45.771141	-7.96961	112.721504	41.369827	41.900208	113.447296	43.570484	16.965299	113.0844	-61.321078	5.322845	124.368084
-39.75806	12.327024	121.851334	-8.969888	11.001286	118.756821	45.681042	-8.176383	112.716988	41.367836	41.724556	113.689758	43.524439	16.7740865	113.203373	-61.464215	5.2284855	124.310269
-39.678463	13.008438	121.834305	-9.075862	10.885525	118.773781	45.593468	-8.349765	112.740723	41.32933	41.56218	113.892426	43.461399	16.6062075	113.3165745	-61.613123	5.1648425	124.2309875
-39.499725	14.05265	121.715698	-9.255589	10.745064	118.766525	45.449615	-8.595414	112.840675	41.217724	41.327454	114.161659	43.3336695	16.36602	113.501167	-61.8448475	5.124108	124.031883
-39.298088	14.759837	121.614227	-9.381388	10.662469	118.726219	45.366333	-8.764027	112.913254	41.148781	41.189693	114.334953	43.257557	16.212833	113.6241035	-62.020333	5.112105	123.8283345
-38.982132	15.340549	121.408928	-9.503215	10.587824	118.672585	45.259945	-8.950321	112.959335	41.087151	41.027996	114.404381	43.173548	16.0388375	113.681858	-62.179978	5.1368105	123.663312
-38.646484	15.954463	121.218071	-9.632336	10.510138	118.571648	45.124088	-9.138555	112.998405	41.021259	40.866531	114.410332	43.0726735	15.863988	113.7043685	-62.3373455	5.156288	123.4389275
-38.220535	16.566654	121.005692	-9.731705	10.48894	118.504822	44.974903	-9.304031	113.037041	40.941528	40.698826	114.379669	42.9582155	15.6973975	113.708355	-62.4216255	5.2804825	123.301289
-37.761482	17.201714	120.765625	-9.822581	10.393106	118.367683	44.862686	-9.480517	113.091408	40.879913	40.531055	114.315475	42.8712995	15.525269	113.7034415	-62.5164615	5.260943	123.0319245
-37.214947	17.86186	120.464577	-9.9267	10.252737	118.188416	44.751373	-9.65644	113.214424	40.83683	40.365143	114.239609	42.7941015	15.3543515	113.7270165	-62.6475015	5.1511225	122.6498155
-36.337315	18.715706	119.794609	-10.069952	10.098517	117.916954	44.627644	-9.91863	113.516083	40.801205	40.128487	114.107361	42.7144245	15.1049285	113.811722	-62.8543285	5.0921055	122.022186
-35.66169	19.340029	119.255104	-10.177678	9.979884	117.717621	44.580997	-10.088221	113.79644	40.789585	39.969822	114.012611	42.685291	14.9408005	113.9045255	-63.040647	5.0189675	121.5307165
-34.98069	20.006376	118.555984	-10.263778	9.924678	117.397377	44.545712	-10.240828	114.148483	40.798172	39.825855	113.933861	42.671942	14.7925135	114.041172	-63.199498	5.0568425	120.753582
-34.218056	20.688488	117.753967	-10.378628	9.823481	116.991531	44.539253	-10.402201	114.486374	40.81612	39.670986	113.871574	42.6776865	14.6343925	114.178974	-63.4349425	5.0125695	119.804088
-33.476017	21.336302	116.869461	-10.477038	9.744671	116.562363	44.522362	-10.571286	114.749969	40.796955	39.505215	113.784637	42.6596585	14.4669645	114.267303	-63.6137345	5.0223775	118.857423
-32.6786	22.047541	116.028954	-10.576118	9.70582	116.099724	44.429665	-10.697779	114.993629	40.803696	39.36002	113.66584	42.6166805	14.3311205	114.3297345	-63.7689165	5.0805195	117.8697135
-31.917742	22.838657	115.175591	-10.684332	9.655259	115.589012	44.337074	-10.820937	115.173813	40.831573	39.233734	113.569733	42.5843235	14.2063985	114.371773	-63.9529875	5.1041195	116.806251
-30.704838	24.08333	114.188019	-10.807675	9.635514	114.956642	44.138317	-11.014511	115.195656	40.860268	39.059486	113.364639	42.4992925	14.0224875	114.2801475	-64.1146425	5.2485405	115.6331365
-29.909616	24.94347	113.797974	-10.8648	9.60301	114.639046	43.974739	-11.075755	115.050507	40.862885	38.984272	113.250061	42.418812	13.9542585	114.150284	-64.148412	5.2517615	115.127808
-29.128563	25.889456	113.615356	-10.911428	9.584853	114.444824	43.855316	-11.144193	114.813141	40.843456	38.923431	113.182533	42.349386	13.889619	113.997837	-64.172242	5.280087	114.891811
-28.377762	26.878218	113.667297	-10.945539	9.578615	114.336205	43.733753	-11.16013	114.528427	40.830837	38.920227	113.219795	42.282295	13.8800485	113.874111	-64.173373	5.2771815	114.798299
-27.630308	27.849079	113.75985	-10.990317	9.576473	114.267906	43.608212	-11.137531	114.189957	40.798004	38.958508	113.363052	42.203108	13.9104885	113.7765045	-64.183742	5.2424575	114.7593075
-26.86347	28.903589	113.973656	-11.058234	9.614376	114.228035	43.469624	-11.084756	113.799667	40.71563	39.023529	113.549576	42.092627	13.9693865	113.6746215	-64.209095	5.2593655	114.7814485
-26.209011	29.989338	114.336243	-11.160576	9.699083	114.223335	43.292809	-10.948851	113.40139	40.593975	39.119904	113.780785	41.943392	14.0855265	113.5910875	-64.264544	5.3126395	114.8555825
-25.154903	31.540043	114.902962	-11.377527	9.908609	114.340256	43.040066	-10.72417	112.877533	40.348972	39.280338	114.234627	41.694519	14.278084	113.55608	-64.449573	5.539134	115.124432
-24.45013	32.65189	115.382889	-11.537342	10.104508	114.4804	42.843414	-10.553301	112.643181	40.209423	39.397831	114.597664	41.5264185	14.422265	113.6204225	-64.6011025	5.786751	115.3403775
-23.809244	33.711319	115.971336	-11.732021	10.333666	114.666954	42.648548	-10.382757	112.451241	40.079758	39.531536	115.021515	41.364153	14.5743895	113.736378	-64.828195	6.0929425	115.59753
-23.094154	34.747875	116.543854	-11.95127	10.59484	114.877686	42.443199	-10.194531	112.273895	39.943783	39.692715	115.479065	41.193491	14.749092	113.87648	-65.096031	6.440588	115.878892
-22.440067	35.717979	117.204346	-12.175889	10.845854	115.110825	42.212177	-9.97407	112.08577	39.803596	39.850098	115.948914	41.0078865	14.938014	114.017342	-65.3596645	6.753694	116.204308
-21.720882	36.711628	117.919388	-12.394709	11.07201	115.367783	42.0131	-9.766303	111.868332	39.65686	40.019211	116.409775	40.83498	15.126454	114.1390535	-65.624398	7.017566	116.5965125
-21.006533	37.567673	118.633041	-12.549269	11.289973	115.618385	41.843845	-9.514645	111.641983	39.5998	40.175797	116.762833	40.7218225	15.330576	114.202408	-65.8203605	7.24937	117.034362
-19.902142	38.68586	119.567024	-12.740313	11.615563	115.968178	41.677521	-9.095765	111.344971	39.408493	40.475941	117.322067	40.543007	15.690088	114.333519	-66.023633	7.541038	117.602837
-19.10656	39.376091	120.083557	-12.795157	11.82754	116.140259	41.636543	-8.784225	111.183441	39.304924	40.680038	117.634415	40.4707335	15.9479065	114.408928	-66.0610475	7.7071735	117.87159
-18.288502	39.965553	120.457924	-12.806609	12.031977	116.283813	41.632389	-8.489925	111.089203	39.235069	40.883423	117.879959	40.433729	16.196749	114.484581	-66.046947	7.867205	118.083045
-17.41354	40.474152	120.723877	-12.797361	12.235894	116.405678	41.674076	-8.245331	111.055435	39.179756	41.076588	118.08902	40.426916	16.4156285	114.5722275	-66.021638	8.0561595	118.2391285
-16.574652	40.879292	120.870247	-12.771376	12.421511	116.527115	41.738911	-8.040202	111.095215	39.101746	41.251503	118.245827	40.4203285	16.6056505	114.670521	-65.9630805	8.2373715	118.383709
-15.664456	41.206837	120.93145	-12.762152	12.600662	116.634583	41.791172	-7.878073	111.213005	39.090157	41.432426	118.32341	40.4406645	16.7771765	114.7682075	-65.9649685	8.4241475	118.5009585
-14.698102	41.445518	120.899246	-12.756655	12.771587	116.714951	41.846367	-7.74424	111.361191	39.107132	41.590057	118.356201	40.4767495	16.9229085	114.858696	-65.9900595	8.6202655	118.571206
-13.187906	41.604103	120.694115	-12.734966	12.969415	116.78344	41.944138	-7.600019	111.618912	39.132595	41.758442	118.309959	40.5383665	17.0792115	114.9644355	-66.0082985	8.8596185	118.6024445
-12.166405	41.625519	120.486893	-12.707994	13.040664	116.785301	42.03117	-7.543746	111.82991	39.085484	41.880501	118.303528	40.558327	17.1683775	115.066719	-65.974315	8.9129505	118.503883
-11.060968	41.52319	120.245934	-12.67652	13.082387	116.773834	42.132454	-7.519072	112.056442	39.183853	41.940033	118.234787	40.6581535	17.2104805	115.1456145	-66.0111935	8.9542935	118.4020535
-9.925526	41.346516	119.988083	-12.619871	13.128291	116.756271	42.234142	-7.511117	112.304703	39.19878	41.991817	118.197762	40.716461	17.24035	115.2512325	-65.956203	9.016232	118.2613095
-8.687382	41.05225	119.700195	-12.560342	13.14922	116.723122	42.336941	-7.508361	112.5569	39.302826	42.023277	118.147362	40.8198835	17.257458	115.352131	-65.9405675	9.040982	118.094113
-7.396186	40.722702	119.330025	-12.482686	13.184259	116.696075	42.444061	-7.504193	112.828934	39.378357	42.068718	118.156418	40.911209	17.2822625	115.492676	-65.876581	9.0862555	117.899474
-6.147349	40.365891	119.11422	-12.399421	13.240931	116.662575	42.592495	-7.458971	113.103065	39.509537	42.138683	118.220833	41.051016	17.339856	115.661949	-65.849858	9.142006	117.663201
-4.09268	39.618744	118.907021	-12.216014	13.30692	116.532684	42.832092	-7.285436	113.399734	39.63232	42.330231	118.460724	41.232206	17.5223975	115.930229	-65.664234	9.0914425	117.135139
-2.755634	39.1147	118.781807	-12.082857	13.398353	116.447807	42.977825	-7.098789	113.521301	39.704704	42.479359	118.597816	41.3412645	17.690285	116.0595585	-65.5069785	9.106421	116.8360555
-1.455741	38.586578	118.745468	-11.933085	13.536127	116.414879	43.131496	-6.866602	113.62532	39.732979	42.703033	118.726563	41.4322375	17.9182155	116.1759415	-65.2984075	9.1540385	116.6538165
0.12095	37.859787	118.493843	-11.774255	13.730027	116.44014	43.345432	-6.609301	113.75737	39.795876	42.967415	118.78817	41.570654	18.179057	116.27277	-65.119164	9.280997	116.60751
1.574546	37.213711	118.340492	-11.612376	13.964807	116.524086	43.631836	-6.341478	113.974907	39.863682	43.25639	118.781448	41.747759	18.457456	116.3781775	-64.972511	9.472158	116.6699945
3.171855	36.412224	118.074097	-11.387927	14.245287	116.602753	43.937321	-6.088768	114.285019	39.988754	43.569481	118.697975	41.9630375	18.7403565	116.491497	-64.7388915	9.7502175	116.714009
4.595195	35.696224	117.862831	-11.181918	14.519853	116.662827	44.245518	-5.899105	114.656448	40.129517	43.830658	118.552208	42.1875175	18.9657765	116.604328	-64.5513535	10.0739295	116.721326
7.092185	34.312077	117.251076	-10.818592	14.811476	116.688881	44.662128	-5.66044	115.314659	40.436878	44.113121	118.281868	42.549503	19.2263405	116.7982635	-64.186687	10.3966115	116.5794985
8.70612	33.39188	116.949295	-10.532778	14.919586	116.674385	45.136112	-5.609262	115.802612	40.748447	44.215717	118.050591	42.9422795	19.3032275	116.9266015	-64.0078355	10.5359445	116.4221685
10.440512	32.361458	116.74852	-10.194177	14.983765	116.729225	45.604214	-5.560732	116.412178	41.093697	44.356419	117.937088	43.3489555	19.3978435	117.174633	-63.7373095	10.5696865	116.283817
12.183788	31.351137	116.686295	-9.763629	15.019889	116.859558	46.127254	-5.282794	117.047157	41.436298	44.31683	117.858398	43.781776	19.517018	117.4527775	-63.309034	10.52276	116.2663385
13.967959	30.391184	116.791428	-9.176762	15.02073	117.078438	46.83849	-5.073824	117.712593	41.93132	44.494331	117.878532	44.384905	19.7102535	117.7955625	-62.738429	10.3312065	116.3613135
15.86904	29.366901	116.88681	-8.470656	15.019878	117.340981	47.501286	-4.857265	118.347206	42.421059	44.530956	117.914215	44.9611725	19.8368455	118.1307105	-61.9024845	10.2029105	116.5512515
17.697844	28.435078	116.998123	-7.735488	15.03525	117.588486	48.134129	-4.691739	118.945732	42.896519	44.542824	117.908417	45.515324	19.9255425	118.4270745	-60.9863	10.1449575	116.7498975
20.551373	27.073055	117.226318	-6.748173	15.100494	117.838875	48.970589	-4.52136	119.757866	43.710331	44.583481	117.970314	46.34046	20.0310605	118.86409	-59.836806	10.1699275	116.81366
22.371555	26.248541	117.386925	-6.244986	15.177701	117.831505	49.437218	-4.472059	120.221092	44.249065	44.609222	118.084755	46.8431415	20.0685815	119.1529235	-59.3331135	10.2868205	116.5100865
24.130417	25.516275	117.50808	-5.900432	15.30792	117.627892	49.80954	-4.413856	120.571732	44.716175	44.677536	118.21537	47.2628575	20.13184	119.393551	-59.0637215	10.484	115.862233
25.946877	24.788208	117.530083	-5.691795	15.496582	117.252861	50.06284	-4.344012	120.777	45.063087	44.797771	118.34462	47.5629635	20.2268795	119.56081	-58.9465535	10.7662845	114.944912
27.53636	24.211309	117.501274	-5.605277	15.701681	116.780624	50.176651	-4.235954	120.774582	45.265686	44.958954	118.396507	47.7211685	20.3615	119.5855445	-58.9317225	11.041862	113.9757035
29.202744	23.633711	117.351616	-5.570752	15.890437	116.266022	50.168957	-4.070281	120.568382	45.350014	45.153339	118.316528	47.7594855	20.541529	119.442455	-58.9009895	11.239345	113.089589
30.736526	23.144226	117.19381	-5.586554	16.071808	115.830925	50.121861	-3.880105	120.238007	45.340782	45.34631	118.164932	47.7313215	20.7331025	119.2014695	-58.9044295	11.4105135	112.4603805
30.736526	23.144226	117.19381	-5.639786	16.383623	115.38916	50.041138	-3.55807	119.861984	45.262768	45.652878	117.885849	47.651953	21.047404	118.8739165	-58.931525	11.719842	111.9044035
31.603846	22.277424	116.888359	-5.696124	16.576973	115.221344	50.008411	-3.356116	119.702126	45.225906	45.868626	117.729568	47.6171585	21.256255	118.715847	-59.0094065	11.897691	111.726841
31.012899	21.994843	116.699371	-5.741881	16.754501	115.094666	49.980755	-3.172234	119.59864	45.183418	46.064983	117.640793	47.5820865	21.4463745	118.6197165	-59.0658485	12.0626275	111.5696155
30.228662	21.656435	116.56884	-5.777406	16.912426	114.986397	49.946121	-3.004081	119.568871	45.155762	46.243904	117.590698	47.5509415	21.6199115	118.5797845	-59.1057535	12.2049405	111.3930095
29.377838	21.378616	116.39563	-5.797273	17.054937	114.888428	49.941643	-2.839523	119.54541	45.133038	46.420322	117.540276	47.5373405	21.7903995	118.542843	-59.1318865	12.3194745	111.234013
28.549644	21.060064	116.318451	-5.803503	17.192762	114.812492	49.977955	-2.676654	119.518471	45.125683	46.609791	117.487717	47.551819	21.9665685	118.503094	-59.158825	12.4189555	111.12189
27.682009	20.885586	116.191277	-5.780572	17.32748	114.724983	50.020363	-2.498189	119.492958	45.14595	46.804253	117.446983	47.5831565	22.153032	118.4699705	-59.1443005	12.501928	110.9799955
26.195663	20.631908	115.963219	-5.706496	17.527861	114.60215	50.109627	-2.220715	119.355286	45.210159	47.09893	117.377724	47.659893	22.4391075	118.366505	-59.072885	12.6166145	110.837795
25.183805	20.451633	115.797897	-5.651622	17.668186	114.522408	50.16843	-2.039551	119.154106	45.258472	47.283096	117.306519	47.713451	22.6217725	118.2303125	-59.016695	12.7145995	110.8145035
24.189306	20.376324	115.598991	-5.60122	17.815239	114.466049	50.222225	-1.880692	118.846382	45.290699	47.436596	117.21656	47.756462	22.777952	118.031471	-58.958902	12.852526	110.900627
23.095169	20.333235	115.376488	-5.568046	17.988161	114.476761	50.222427	-1.753505	118.447456	45.317032	47.593479	117.096283	47.7697295	22.919987	117.7718695	-58.9058215	13.056335	111.1816525
21.93866	20.268106	115.136024	-5.572349	18.185154	114.552452	50.189198	-1.613298	117.937302	45.337299	47.737545	116.964005	47.7632485	23.0621235	117.4506535	-58.9079465	13.3081845	111.6542505
20.812967	20.170578	114.931068	-5.625318	18.406082	114.666878	50.137253	-1.530649	117.3246	45.357883	47.875271	116.847351	47.747568	23.172311	117.0859755	-58.998204	13.639853	112.2477805
19.647194	20.164793	114.751625	-5.71664	18.605389	114.763618	50.015003	-1.4817	116.559753	45.378952	47.97998	116.745667	47.6969775	23.24914	116.65271	-59.1302575	13.961638	112.874526
17.769016	20.105061	114.279137	-5.930182	18.807459	114.816727	49.59024	-1.457343	115.028313	45.422478	48.024719	116.559204	47.506359	23.283688	115.7937585	-59.366723	14.33123	113.8396955
16.564121	19.960203	113.971207	-6.090173	18.88752	114.854538	49.187328	-1.487429	113.862038	45.415146	47.981583	116.407951	47.301237	23.247077	115.1349945	-59.481583	14.527963	114.5740815
15.42232	19.859386	113.712158	-6.247156	18.966003	114.914452	48.697437	-1.450763	112.793602	45.376717	47.945	116.281403	47.037077	23.2471185	114.5375025	-59.531389	14.6848875	115.2914015
14.244196	19.712364	113.54554	-6.430092	19.063099	115.026405	48.230583	-1.383197	111.868958	45.308407	47.928368	116.144775	46.769495	23.2725855	114.0068665	-59.629679	14.8536125	116.0459435
13.055258	19.4811	113.437584	-6.618523	19.17923	115.133705	47.852119	-1.311217	111.150574	45.199974	47.949078	115.986023	46.5260465	23.3189305	113.5682985	-59.7630925	15.0395295	116.6991115
11.978553	19.173372	113.337898	-6.811357	19.365849	115.207878	47.509964	-1.160714	110.702515	45.056469	48.070267	115.833344	46.2832165	23.4547765	113.2679295	-59.9059305	15.2769215	117.1478265
10.960669	18.902929	113.238022	-6.993417	19.546314	115.191147	47.132862	-0.956005	110.537407	44.850422	48.214645	115.666756	45.991642	23.62932	113.1020815	-59.978476	15.463308	117.2802125
9.479841	18.266617	113.02581	-7.219746	19.854269	114.999771	46.939598	-0.75393	110.516563	44.54446	48.386883	115.355232	45.742029	23.8164765	112.9358975	-60.181521	15.8920615	117.0636445
8.587232	17.68787	112.871727	-7.330586	20.018776	114.83004	46.852512	-0.690227	110.614922	44.383369	48.458107	115.144753	45.6179405	23.88394	112.8798375	-60.2791125	16.153612	116.7802425
7.774812	17.106264	112.734329	-7.442065	20.101742	114.682404	46.774029	-0.664057	110.757538	44.254025	48.504498	114.980721	45.514027	23.9202205	112.8691295	-60.398157	16.2832635	116.4956785
6.962273	16.48724	112.683701	-7.541565	20.139271	114.592621	46.68708	-0.648922	110.903915	44.151653	48.535759	114.882835	45.4193665	23.9434185	112.893375	-60.5024965	16.3351235	116.291867
6.206187	15.678848	112.64402	-7.627853	20.155081	114.572845	46.592461	-0.643898	111.049149	44.061646	48.550541	114.820778	45.3270535	23.9533215	112.9349635	-60.5827595	16.3568405	116.2107265
5.504521	14.808006	112.643036	-7.71245	20.166754	114.584839	46.513851	-0.661344	111.233643	44.002567	48.54541	114.817406	45.258209	23.942033	113.0255245	-60.683109	16.391475	116.1441535
4.835273	13.980677	112.652924	-7.797654	20.180977	114.588638	46.429932	-0.689968	111.45295	43.965027	48.52832	114.839104	45.1974795	23.919176	113.146027	-60.7927875	16.442778	116.031249
3.887135	12.634845	112.639786	-7.932572	20.243668	114.578537	46.272648	-0.773803	111.756195	43.914932	48.455231	114.855301	45.09379	23.840714	113.305748	-60.958934	16.646622	115.851326
3.285604	11.581935	112.629021	-8.033569	20.300692	114.570984	46.28138	-0.897938	111.926743	43.87532	48.387703	114.841934	45.07835	23.7448825	113.3843385	-61.145488	16.8565015	115.7576295
2.706952	10.605467	112.652077	-8.102596	20.331209	114.567581	46.15443	-0.96937	112.149033	43.846859	48.312843	114.834801	45.0006445	23.6717365	113.491917	-61.2058365	16.9906815	115.643245
2.189011	9.577719	112.701485	-8.185744	20.3573	114.553047	46.084717	-1.071435	112.410583	43.822533	48.254333	114.82618	44.953625	23.591449	113.6183815	-61.325113	17.123151	115.4877125
1.66567	8.407261	112.702087	-8.251551	20.368172	114.524712	46.023521	-1.148124	112.703239	43.777805	48.201038	114.762688	44.900663	23.526457	113.7329635	-61.403765	17.209887	115.3164605
1.195247	7.225903	112.742554	-8.319524	20.352152	114.461395	45.975719	-1.20778	112.997566	43.708401	48.151855	114.628517	44.84206	23.4720375	113.8130415	-61.481108	17.2322665	115.1097485
0.747714	6.131079	112.782761	-8.357271	20.326172	114.370171	46.00975	-1.291074	113.289665	43.621231	48.112232	114.423958	44.8154905	23.410579	113.8568115	-61.5300325	17.241765	114.8835305
0.094484	4.335059	112.892258	-8.447572	20.219458	114.204445	46.022076	-1.428015	113.731026	43.477646	48.012432	114.056984	44.749861	23.2922085	113.894005	-61.645005	17.1467075	114.514885
-0.332686	3.051813	112.926102	-8.529677	20.093458	114.054955	46.020645	-1.552141	113.995613	43.39006	47.878944	113.825348	44.7053525	23.1634015	113.9104805	-61.7647065	17.0235145	114.1994295
-0.74222	1.891201	112.882317	-8.630633	19.936323	113.852692	45.958355	-1.714652	114.21032	43.312424	47.733231	113.641693	44.6353895	23.0092895	113.9260065	-61.8966555	16.8633565	113.7793775
-1.089406	0.685947	112.741898	-8.761095	19.768007	113.587967	45.888172	-1.906142	114.326164	43.228859	47.55463	113.49881	44.5585155	22.824244	113.912487	-62.0807055	16.71177	113.263447
-1.608294	-0.537752	112.512054	-8.907489	19.563951	113.257507	45.768902	-2.129892	114.343681	43.151836	47.393589	113.367355	44.460369	22.6318485	113.855518	-62.275347	16.4960535	112.659496
-2.040407	-1.795179	112.17865	-9.050616	19.360777	112.900948	45.628227	-2.361081	114.266563	43.036236	47.230888	113.221191	44.3322315	22.4349035	113.743877	-62.4334635	16.2866505	112.058019
-2.468393	-2.912752	111.791359	-9.163831	19.175983	112.51712	45.482594	-2.595913	114.149475	42.913059	47.064339	113.091751	44.1978265	22.234213	113.620613	-62.5254885	16.117753	111.413627
-3.133684	-4.6164	111.275627	-9.307928	18.945101	111.952271	45.445717	-3.152613	114.059998	42.776714	46.886002	112.907829	44.1112155	21.8666945	113.4839135	-62.7270715	16.0235075	110.4206285
-3.623703	-5.782627	111.044945	-9.36342	18.802139	111.600555	45.455578	-3.591112	114.071884	42.731518	46.743488	112.759445	44.093548	21.576188	113.4156645	-62.820388	16.02809	109.7854455
-4.11865	-6.892974	110.880409	-9.420634	18.670547	111.276375	45.49395	-4.041479	114.074112	42.674255	46.595516	112.5802	44.0841025	21.2770185	113.327156	-62.9253705	16.0640755	109.225594
-4.590874	-7.905197	110.91243	-9.419751	18.519373	111.024879	45.509277	-4.498399	114.072693	42.610065	46.408714	112.317047	44.059671	20.9551575	113.19487	-62.899173	16.0835885	108.854888
-5.087434	-8.972939	111.058678	-9.410149	18.330084	110.837296	45.465706	-4.895791	114.139	42.582325	46.137207	112.00589	44.0240155	20.620708	113.072445	-62.8443135	16.03946	108.602147
-5.694887	-10.042355	111.343994	-9.392575	18.077835	110.719124	45.391716	-5.238872	114.305374	42.611202	45.81012	111.741173	44.001459	20.285624	113.0232735	-62.786609	15.870046	108.4149745
-6.260027	-11.086985	111.622192	-9.38509	17.748133	110.669724	45.342026	-5.603121	114.493919	42.645512	45.4562	111.551872	43.993769	19.9265395	113.0228955	-62.763949	15.5697265	108.3165525
-7.139943	-12.423319	111.946739	-9.422615	17.209322	110.611153	45.22752	-6.064084	114.80172	42.62598	44.929756	111.342026	43.92675	19.432836	113.071873	-62.77198	14.985808	108.150433
-7.710034	-13.288368	111.98587	-9.486569	16.824501	110.555473	45.153828	-6.35627	114.877617	42.570068	44.576912	111.231598	43.861948	19.110321	113.0546075	-62.835086	14.538681	108.0563385
-8.442768	-14.058992	111.89653	-9.552649	16.449339	110.488274	45.054756	-6.625408	114.81115	42.480732	44.264614	111.157539	43.767744	18.819603	112.9843445	-62.873042	14.079075	107.9922035
-9.139444	-14.816745	111.674988	-9.636621	16.11022	110.428932	44.964485	-6.800661	114.680138	42.358608	44.002281	111.153755	43.6615465	18.60081	112.9169465	-62.9347885	13.61963	107.9409175
-9.787446	-15.508039	111.435806	-9.725892	15.815351	110.373726	44.818993	-6.902532	114.563354	42.231075	43.796654	111.215332	43.525034	18.447061	112.889343	-62.976818	13.183641	107.858109
-10.459806	-16.086922	111.244095	-9.803189	15.595049	110.369896	44.705826	-7.039699	114.445747	42.094578	43.65377	111.32032	43.400202	18.3070355	112.8830335	-63.00658	12.8830625	107.8567585
-11.10128	-16.534721	111.166641	-9.899589	15.446864	110.414413	44.611061	-7.124875	114.385498	41.984455	43.542004	111.443314	43.297758	18.2085645	112.914406	-63.096936	12.6851635	107.91442
-12.202472	-17.117085	111.209976	-10.015821	15.317048	110.557762	44.520901	-7.273769	114.307747	41.860817	43.387745	111.602875	43.190859	18.056988	112.955311	-63.222501	12.577108	108.160213
-13.0262	-17.439705	111.35228	-10.077741	15.247136	110.648621	44.445076	-7.389916	114.318321	41.803238	43.274303	111.662018	43.124157	17.9421935	112.9901695	-63.279639	12.5520785	108.3070725
-13.836426	-17.703831	111.475792	-10.124838	15.143082	110.693871	44.343288	-7.449623	114.322838	41.751457	43.143761	111.703201	43.0473725	17.847069	113.0130195	-63.2970485	12.439095	108.3747225
-14.599392	-17.982147	111.488487	-10.178497	15.005334	110.702148	44.235764	-7.54284	114.319656	41.699295	43.00901	111.706833	42.9675295	17.733085	113.0132445	-63.3245235	12.277583	108.3910515
-15.347846	-18.159931	111.467125	-10.233637	14.819169	110.66095	44.155132	-7.679523	114.297913	41.641701	42.869492	111.687561	42.8984165	17.5949845	112.992737	-63.3656905	12.0433535	108.329163
-16.072571	-18.244633	111.456589	-10.318117	14.593159	110.62262	44.06398	-7.778333	114.242638	41.541389	42.721462	111.657272	42.8026845	17.4715645	112.949955	-63.4389185	11.7147535	108.295285
-16.887815	-18.327045	111.405159	-10.390046	14.34323	110.602913	43.998726	-7.841111	114.198196	41.386971	42.593216	111.610855	42.6928485	17.3760525	112.9045255	-63.4729405	11.3104075	108.3013005
-18.090645	-18.276028	111.59259	-10.510865	14.008048	110.6894	43.975021	-7.88171	114.26387	41.11982	42.494564	111.512505	42.5474205	17.306427	112.8881875	-63.5691505	10.709669	108.4906125
-18.899393	-18.228802	111.731842	-10.579679	13.816154	110.801659	43.994617	-7.839183	114.353966	40.921894	42.482029	111.447395	42.4582555	17.321423	112.9006805	-63.6176135	10.310885	108.7026375
-19.627357	-18.075977	111.974777	-10.656043	13.664319	110.930443	44.028072	-7.760747	114.462448	40.72142	42.493946	111.35112	42.374746	17.3665995	112.906784	-63.686832	9.9620385	108.954102
-20.37669	-17.827541	112.170372	-10.698095	13.523801	111.048416	44.087807	-7.697776	114.530502	40.525227	42.502831	111.252068	42.306517	17.4025275	112.891285	-63.702707	9.6450745	109.205547
-21.199549	-17.459007	112.325729	-10.719594	13.384332	111.178932	44.119804	-7.657337	114.524269	40.370056	42.488861	111.166679	42.24493	17.415762	112.845474	-63.684118	9.352902	109.51239
-21.957821	-17.137505	112.408386	-10.716844	13.232308	111.301506	44.130009	-7.629298	114.438019	40.277004	42.483013	111.139931	42.2035065	17.4268575	112.788975	-63.6371945	9.0377585	109.814037
-22.685564	-16.768126	112.388672	-10.718348	13.078739	111.427673	44.118572	-7.604182	114.320313	40.189472	42.467995	111.156464	42.154022	17.4319065	112.7383885	-63.590718	8.7255715	110.1169575
-23.756222	-16.052029	112.434326	-10.701874	12.813818	111.677345	44.11623	-7.585727	114.124527	40.04744	42.468681	111.2677	42.081835	17.441477	112.6961135	-63.485583	8.186159	110.6585765
-24.473488	-15.416585	112.502907	-10.709479	12.649035	111.874702	44.123604	-7.574002	114.024246	39.937584	42.473717	111.394272	42.030594	17.4498575	112.709259	-63.449552	7.8482125	111.040145
-25.187626	-14.837289	112.544922	-10.736146	12.498776	112.072586	44.107021	-7.557959	113.926208	39.802162	42.480507	111.527145	41.9545915	17.461274	112.7266765	-63.4268835	7.536278	111.4184955
-25.832516	-14.187702	112.687279	-10.823728	12.36947	112.263573	44.054501	-7.524485	113.830055	39.624935	42.507282	111.622032	41.839718	17.4913985	112.7260435	-63.487174	7.2475415	111.8011025
-26.497608	-13.438162	112.782684	-10.955954	12.250089	112.415123	43.966366	-7.495602	113.714661	39.389755	42.524292	111.685646	41.6780605	17.514345	112.7001535	-63.5899685	6.985833	112.1300925
-27.14616	-12.651584	112.865273	-11.11651	12.121913	112.551208	43.870865	-7.489888	113.607178	39.12151	42.499371	111.758636	41.4961875	17.5047415	112.682907	-63.7292075	6.7390845	112.419509
-27.782715	-11.880332	112.946938	-11.297455	11.973383	112.708855	43.789124	-7.514853	113.526871	38.855217	42.457783	111.858238	41.3221705	17.471465	112.6925545	-63.9170805	6.475301	112.7251555
-28.589687	-10.692413	113.31694	-11.565924	11.728356	113.072159	43.62611	-7.617161	113.531891	38.499374	42.316837	112.040962	41.062742	17.349838	112.7864265	-64.19459	6.106874	113.3578915
-29.150167	-9.776199	113.666771	-11.717889	11.54504	113.415184	43.538395	-7.752983	113.569603	38.327381	42.186237	112.169121	40.932888	17.216627	112.869362	-64.368666	5.873453	113.961006
-29.580372	-8.894132	114.115166	-11.835961	11.344874	113.798225	43.452072	-7.905066	113.617775	38.200428	42.037743	112.30024	40.82625	17.0663385	112.9590075	-64.498172	5.6234095	114.6374425
-29.965031	-8.046617	114.534569	-11.894627	11.127622	114.161919	43.380981	-8.05887	113.681602	38.109394	41.878521	112.4235	40.7451875	16.9098255	113.052551	-64.5344415	5.3454185	115.271287
-30.244068	-7.164433	114.895714	-11.89191	10.892689	114.462875	43.3857	-8.233525	113.722649	38.064705	41.708912	112.52887	40.7252025	16.7376935	113.1257595	-64.5090225	5.0476845	115.7999905
-30.521112	-6.207596	115.079689	-11.841896	10.643796	114.645538	43.45042	-8.398842	113.739983	38.076736	41.536419	112.62027	40.763578	16.5687885	113.1801265	-64.44737	4.7188035	116.1109495
-30.695808	-5.302816	115.013908	-11.711514	10.40934	114.674088	43.573517	-8.574809	113.746918	38.131069	41.371819	112.713753	40.852293	16.398505	113.2303355	-64.275321	4.420175	116.1178405
-30.867329	-3.923793	114.605476	-11.510242	10.076484	114.415108	43.845161	-8.815382	113.7239	38.315075	41.118526	112.818459	41.080118	16.151572	113.2711795	-64.100602	4.001396	115.5590365
-31.044365	-2.87201	114.173187	-11.325805	9.954144	114.126335	44.022938	-8.989707	113.696335	38.507347	40.942146	112.825905	41.2651425	15.9762195	113.26112	-63.9167525	3.9320685	114.99155
-31.006399	-1.82456	113.695099	-11.128345	9.853186	113.766479	44.18438	-9.15343	113.625099	38.758694	40.794968	112.825546	41.471537	15.820769	113.2253225	-63.728227	3.885603	114.3076355
-30.985058	-0.839591	113.066551	-10.914358	9.747568	113.328644	44.365467	-9.306624	113.474693	39.028831	40.652859	112.846878	41.697149	15.6731175	113.1607855	-63.525865	3.8220185	113.4965025
-30.895695	0.20472	112.398064	-10.727118	9.657003	112.854294	44.523338	-9.47636	113.23539	39.287651	40.528275	112.836372	41.9054945	15.5259575	113.035881	-63.3597305	3.7880485	112.672707
-30.831326	1.301067	111.807846	-10.540236	9.573501	112.391342	44.635128	-9.589697	112.886444	39.486416	40.426121	112.802902	42.060772	15.418212	112.844673	-63.141244	3.72879	111.938011
-30.670769	2.364897	111.437752	-10.373611	9.503625	112.059784	44.697823	-9.636625	112.516045	39.611752	40.351784	112.715981	42.1547875	15.3575795	112.616013	-62.9020095	3.6496705	111.503555
-30.394501	3.874214	111.223312	-10.179233	9.528934	111.827782	44.791855	-9.656899	112.152252	39.724937	40.32048	112.602249	42.258396	15.3317905	112.3772505	-62.616862	3.7260775	111.2783135
-30.183899	4.975029	111.128296	-10.081964	9.591056	111.754143	44.863991	-9.64561	112.050629	39.440884	40.468678	112.749802	42.1524375	15.411534	112.4002155	-62.3163655	3.770578	111.1080705
-29.953405	6.017362	111.039398	-9.999274	9.659	111.680267	44.945732	-9.647439	112.031021	39.938019	40.340092	112.696503	42.4418755	15.3463265	112.363762	-62.4404235	3.9716735	110.996772
-29.657719	7.062109	110.76313	-9.933328	9.755461	111.512802	45.013737	-9.661204	112.052788	40.057549	40.364143	112.795021	42.535643	15.3514695	112.4239045	-62.402299	4.1594525	110.6016995
-29.387177	8.017351	110.375084	-9.890156	9.8252	111.238602	45.06813	-9.672109	112.070992	40.158161	40.403931	112.880386	42.6131455	15.365911	112.475689	-62.3934575	4.284489	110.001515
-29.043541	8.98047	109.89212	-9.850826	9.901116	110.866585	45.120064	-9.700336	112.051559	40.282856	40.378269	112.899002	42.70146	15.3389665	112.4752805	-62.403112	4.4632655	109.2578895
-28.727901	9.982833	109.349953	-9.819305	9.966746	110.473862	45.173515	-9.764704	112.007263	40.390404	40.323944	112.832832	42.7819595	15.27962	112.4200475	-62.4205695	4.653872	108.5276765
-28.16629	11.375371	108.759544	-9.778754	10.040762	109.963966	45.181168	-9.875419	111.949501	40.515663	40.174236	112.580093	42.8484155	15.1494085	112.264797	-62.4059235	4.9321155	107.663135
-27.842602	12.203773	108.5438	-9.733904	10.064066	109.783493	45.169926	-9.986078	111.961212	40.592739	40.062313	112.381653	42.8813325	15.0381175	112.1714325	-62.3491405	5.0900145	107.3955535
-27.479633	12.990788	108.475685	-9.692821	10.048716	109.714592	45.176582	-10.086994	112.061142	40.682266	39.952076	112.2342	42.929424	14.932541	112.147671	-62.315066	5.164891	107.281513
-27.078537	13.823478	108.437706	-9.649027	10.013303	109.725723	45.22945	-10.207444	112.201118	40.775143	39.865696	112.149727	43.0022965	14.829126	112.1754225	-62.3003505	5.19748	107.2760235
-26.736578	14.604124	108.456543	-9.616645	9.952407	109.762825	45.266525	-10.305617	112.346481	40.840939	39.786415	112.098503	43.053732	14.740399	112.222492	-62.287022	5.164415	107.303158
-26.324064	15.390472	108.472275	-9.540469	9.859049	109.786621	45.33453	-10.402374	112.436188	40.952732	39.676704	112.074066	43.143631	14.637165	112.255127	-62.224569	5.080933	107.318115
-25.968365	16.090715	108.446434	-9.455875	9.757328	109.787453	45.387451	-10.467224	112.470558	41.042	39.608818	112.06958	43.2147255	14.570797	112.270069	-62.1264755	4.943859	107.304837
-25.371796	17.18206	108.39888	-9.311512	9.65314	109.713432	45.554089	-10.535295	112.446617	41.188126	39.56625	112.099754	43.3711075	14.5154775	112.2731855	-61.9941315	4.7908025	107.1536785
-25.025431	17.971472	108.32679	-9.225637	9.645034	109.66172	45.652611	-10.518824	112.389099	41.285191	39.57679	112.097755	43.468901	14.528983	112.243427	-61.920175	4.761085	107.080013
-24.597429	18.747305	108.385612	-9.128757	9.677126	109.651169	45.707245	-10.455119	112.314377	41.36063	39.606823	112.037148	43.5339375	14.575852	112.1757625	-61.7914515	4.7784	107.1265755
-24.217541	19.501219	108.490005	-9.000139	9.737529	109.714149	45.799255	-10.388118	112.219765	41.422146	39.650299	111.955788	43.6107005	14.6310905	112.0877765	-61.6109785	4.8439675	107.3405215
-23.86268	20.20339	108.719597	-8.888167	9.826248	109.884705	45.887203	-10.325951	112.133644	41.493416	39.695869	111.886276	43.6903095	14.684959	112.00996	-61.4666435	4.967537	107.75945
-23.475101	20.910378	109.096359	-8.790869	9.900771	110.134872	45.95396	-10.268493	112.061844	41.574284	39.7374	111.855438	43.764122	14.7344535	111.958641	-61.34586	5.0670885	108.311103
-23.038023	21.671341	109.46946	-8.689628	9.964741	110.422432	45.999561	-10.227303	112.011024	41.664528	39.785149	111.888954	43.8320445	14.778923	111.949989	-61.2113005	5.150559	108.894875
-22.414135	22.762871	110.006905	-8.603581	10.014121	110.820152	46.071884	-10.199993	111.965919	41.781746	39.827831	111.99926	43.926815	14.813919	111.9825895	-61.133977	5.214323	109.6577145
-21.998526	23.483944	110.281197	-8.57599	10.040677	111.028908	46.08971	-10.193929	111.978188	41.830658	39.851398	112.080208	43.960184	14.8287345	112.029198	-61.112164	5.2526195	110.028618
-21.59598	24.126356	110.474884	-8.590992	10.061072	111.211632	46.100338	-10.195105	112.02066	41.854427	39.857849	112.142433	43.9773825	14.831372	112.0815465	-61.1593665	5.290772	110.3417175
-21.18186	24.75923	110.644638	-8.632348	10.066054	111.351273	46.104126	-10.196851	112.086273	41.851646	39.854801	112.186684	43.977886	14.828975	112.1364785	-61.242582	5.303133	110.5660675
-20.68614	25.433958	110.697769	-8.662285	10.078547	111.473808	46.09137	-10.209425	112.203491	41.844307	39.840405	112.186981	43.9678385	14.81549	112.195236	-61.2924085	5.341604	110.75238
-20.201635	26.079178	110.670242	-8.697808	10.102594	111.538437	46.108612	-10.273352	112.367355	41.860909	39.808319	112.131989	43.9847605	14.7674835	112.249672	-61.3803765	5.4377045	110.827202
-19.643574	26.738409	110.553993	-8.733424	10.128264	111.528183	46.076294	-10.348277	112.531471	41.900921	39.772873	112.037369	43.9886075	14.712298	112.28442	-61.4554555	5.54423	110.771946
-18.89739	27.673948	110.232254	-8.78868	10.171386	111.362206	45.981327	-10.423474	112.58297	41.959488	39.722488	111.795631	43.9704075	14.649507	112.1893005	-61.5477675	5.693265	110.5351115
-18.386465	28.296482	110.023201	-8.814753	10.178186	111.160149	45.890091	-10.433357	112.43708	41.946484	39.716877	111.570801	43.9182875	14.64176	112.0039405	-61.5477935	5.714612	110.3163575
-17.813889	28.955719	109.809196	-8.840253	10.166511	110.961876	45.804779	-10.394858	112.163368	41.885532	39.749973	111.323204	43.8451555	14.6775575	111.743286	-61.5256615	5.6554645	110.180466
-17.180132	29.595058	109.719376	-8.858206	10.179893	110.824265	45.588242	-10.249856	111.936691	41.783173	39.82394	111.115395	43.6857075	14.787042	111.526043	-61.4021195	5.572744	110.122487
-16.619087	30.270893	109.729561	-8.888627	10.235932	110.800919	45.602612	-10.105502	111.746918	41.665043	39.948223	111.019066	43.6338275	14.9213605	111.382992	-61.4110815	5.5505035	110.218846
-16.035028	30.908384	109.851028	-8.939281	10.349483	110.899315	45.633129	-9.91434	111.653076	41.565975	40.127151	111.031197	43.599552	15.1064055	111.3421365	-61.478114	5.5925605	110.4564935
-15.429025	31.590849	110.177902	-8.994525	10.4941	111.104874	45.641838	-9.689404	111.558548	41.472633	40.327499	111.130966	43.5572355	15.3190475	111.344757	-61.5462855	5.6691525	110.864991
-14.388786	32.57579	110.81945	-9.05652	10.716558	111.520096	45.582993	-9.373399	111.248848	41.37986	40.648365	111.418686	43.4814265	15.637483	111.333767	-61.5944665	5.795633	111.706425
