# Supplementary material for: How to jointly control a ball trajectory on a moving board: Methodological insights into Motor Learning and Rehabilitation
Source: PLoS One. 2025 Oct 15;20(10):e0334588. doi: 10.1371/journal.pone.0334588 (PMC12527165; doi:10.1371/journal.pone.0334588)
Supplement: S2 Data — (ZIP) [file pone.0334588.s002.zip › D1_009.csv]

Ball_X	Ball_Y	Ball_Z	BoardCentre_X	BoardCentre_Y	BoardCentre_Z	P1LeftHand_X	P1LeftHand_Y	P1LeftHand_Z	P1RightHand_X	P1RightHand_Y	P1RightHand_Z	P1MidHands_X	P1MidHands_Y	P1MidHands_Z	P2MidHands_X	P2MidHands_Y	P2MidHands_Z
17.92613	4.429094	107.363617	-5.361483	12.420367	107.985619	48.88649	-11.245845	108.506981	45.098625	40.147926	111.245659	46.9925575	14.4510405	109.87632	-57.7155235	10.3896935	106.094918
17.121534	3.590394	107.430099	-5.459743	12.511821	107.914886	48.858112	-11.278846	108.854546	45.025326	40.151031	110.883316	46.941719	14.4360925	109.868931	-57.861205	10.5875495	105.960841
16.32531	2.644273	107.49971	-5.551952	12.58336	107.806038	48.791264	-11.34945	109.230629	44.985741	40.119164	110.475418	46.8885025	14.384857	109.8530235	-57.9924065	10.781863	105.7590525
15.495663	1.72751	107.572472	-5.697483	12.638271	107.716095	48.673393	-11.435061	109.554932	44.938721	40.076485	110.145866	46.806057	14.320712	109.850399	-58.201023	10.95583	105.581791
14.661826	0.882871	107.629456	-5.851086	12.664453	107.616379	48.491821	-11.558041	109.776482	44.88604	40.005287	109.846809	46.6889305	14.223623	109.8116455	-58.3911025	11.105283	105.4211125
13.771189	0.008898	107.630249	-6.005596	12.641224	107.517311	48.287167	-11.67631	109.888672	44.837509	39.908718	109.569946	46.562338	14.116204	109.729309	-58.57353	11.166244	105.305313
12.353904	-1.266182	107.538818	-6.220748	12.565829	107.316185	47.957466	-11.813868	109.889435	44.751259	39.789555	109.119102	46.3543625	13.9878435	109.5042685	-58.7958585	11.1438145	105.1281015
11.445091	-2.038129	107.394562	-6.315502	12.52247	107.165123	47.793095	-11.827222	109.816277	44.648094	39.770172	108.777794	46.2205945	13.971475	109.2970355	-58.8515985	11.073465	105.0332105
10.52828	-2.671137	107.339653	-6.399921	12.494473	107.018471	47.684696	-11.75523	109.729721	44.516758	39.812393	108.423088	46.100727	14.0285815	109.0764045	-58.900569	10.9603645	104.9605375
9.544037	-3.290109	107.222702	-6.475497	12.52284	106.913841	47.62006	-11.629202	109.621155	44.374691	39.909225	108.060883	45.9973755	14.1400115	108.841019	-58.9483695	10.9056685	104.986663
8.533619	-3.837998	107.220421	-6.516568	12.605342	106.855072	47.555618	-11.451058	109.487282	44.225803	40.040665	107.690254	45.8907105	14.2948035	108.588768	-58.9238465	10.9158805	105.121376
7.587237	-4.320303	107.208405	-6.576168	12.735086	106.853569	47.498238	-11.247698	109.366592	44.096771	40.205547	107.368896	45.7975045	14.4789245	108.367744	-58.9498405	10.9912475	105.339394
6.610183	-4.67389	107.252563	-6.661784	12.911993	106.860199	47.40657	-11.022309	109.267365	44.003086	40.41848	107.119598	45.704828	14.6980855	108.1934815	-59.028396	11.1259005	105.5269165
5.051471	-5.139647	107.183372	-6.797027	13.238925	106.841682	47.24033	-10.648392	109.013458	43.846397	40.789898	106.825684	45.5433635	15.070753	107.919571	-59.1374175	11.407097	105.763793
4.037953	-5.364306	107.069183	-6.879028	13.493816	106.767715	47.130028	-10.375426	108.817528	43.73848	41.064747	106.65239	45.434254	15.3446605	107.734959	-59.19231	11.6429715	105.800471
3.065857	-5.485721	106.903122	-6.984581	13.775997	106.633034	47.03096	-10.083398	108.620216	43.63435	41.365208	106.535927	45.332655	15.640905	107.5780715	-59.301817	11.911089	105.6879965
2.043174	-5.472612	106.716629	-7.088298	14.067655	106.462334	46.920994	-9.774582	108.420135	43.528576	41.673965	106.474472	45.224785	15.9496915	107.4473035	-59.401381	12.1856185	105.4773645
0.999419	-5.534064	106.474289	-7.19188	14.367344	106.316734	46.820248	-9.454126	108.207573	43.412964	41.994164	106.425728	45.116606	16.270019	107.3166505	-59.500366	12.464669	105.3168175
-0.013989	-5.504646	106.309547	-7.27436	14.677411	106.220772	46.72934	-9.124485	108.034225	43.308441	42.307941	106.405975	45.0188905	16.591728	107.2201	-59.5676105	12.763094	105.221444
-0.969742	-5.426031	106.144951	-7.325277	14.962379	106.16748	46.692295	-8.798428	107.890724	43.226845	42.637722	106.438911	44.95957	16.919647	107.1648175	-59.610124	13.005111	105.1701425
-2.382993	-5.125685	105.934837	-7.379769	15.412833	106.127823	46.670612	-8.298568	107.725441	43.143909	43.136536	106.658699	44.9072605	17.418984	107.19207	-59.6667985	13.406682	105.063576
-3.404402	-4.939322	105.706558	-7.391209	15.711091	106.10833	46.679382	-7.951861	107.559731	43.097706	43.487179	106.902	44.888544	17.767659	107.2308655	-59.670962	13.654523	104.9857945
-4.362106	-4.705825	105.503807	-7.373489	16.012581	106.101357	46.706806	-7.578532	107.391571	43.06345	43.879013	107.19857	44.885128	18.1502405	107.2950705	-59.632106	13.8749215	104.9076435
-5.264668	-4.446516	105.222549	-7.330451	16.330576	106.073311	46.754055	-7.19352	107.22995	43.072399	44.25732	107.458023	44.913227	18.5319	107.3439865	-59.574129	14.129252	104.8026355
-6.151202	-4.120073	105.011497	-7.284833	16.664904	106.040535	46.809181	-6.775766	107.045471	43.099586	44.675636	107.710716	44.9543835	18.949935	107.3780935	-59.5240495	14.379873	104.7029765
-7.090438	-3.793988	104.806946	-7.238285	17.023643	106.062439	46.897072	-6.340261	106.844971	43.082741	45.110981	107.866776	44.9899065	19.38536	107.3558735	-59.4664765	14.661926	104.7690045
-8.043	-3.462501	104.826614	-7.135588	17.402205	106.114998	47.041054	-5.89663	106.712982	43.03381	45.558064	107.844482	45.037432	19.830717	107.278732	-59.308608	14.973693	104.951264
-9.341262	-2.993146	104.912613	-7.001247	17.939344	106.178375	47.221664	-5.289714	106.635216	42.979549	46.115025	107.676247	45.1006065	20.4126555	107.1557315	-59.1031005	15.4660325	105.2010185
-10.201911	-2.638868	105.075821	-6.908148	18.222193	106.205299	47.322197	-5.000897	106.607796	42.970421	46.383694	107.466866	45.146309	20.6913985	107.037331	-58.962605	15.7529875	105.373267
-11.148417	-2.341876	105.189835	-6.831617	18.393444	106.213806	47.391979	-4.845399	106.58625	43.005608	46.540184	107.228432	45.1987935	20.8473925	106.907341	-58.8620275	15.9394955	105.520271
-12.046784	-2.0601	105.284309	-6.76078	18.44803	106.17601	47.420074	-4.805836	106.56041	43.062061	46.593601	106.997314	45.2410675	20.8938825	106.778862	-58.7626275	16.0021775	105.573158
-12.881639	-1.843514	105.260231	-6.694315	18.416807	106.104851	47.427933	-4.809	106.520721	43.124493	46.605591	106.78096	45.276213	20.8982955	106.6508405	-58.664843	15.9353185	105.5588615
-13.667624	-1.57309	105.387009	-6.629858	18.321108	106.067574	47.468307	-4.824806	106.466423	43.133106	46.590008	106.501854	45.3007065	20.882601	106.4841385	-58.5604225	15.759615	105.6510095
-14.463282	-1.300206	105.50563	-6.551701	18.183153	106.052711	47.54665	-4.84092	106.463966	43.100376	46.571152	106.175934	45.323513	20.865116	106.31995	-58.426915	15.50119	105.785472
-15.641644	-0.858572	105.87487	-6.465382	17.909687	106.106827	47.737045	-4.822935	106.556282	43.003242	46.565727	105.641266	45.3701435	20.871396	106.098774	-58.3009075	14.947978	106.11488
-16.319447	-0.591772	106.211182	-6.39625	17.702665	106.225815	47.87989	-4.811987	106.62323	42.912323	46.529354	105.213257	45.3961065	20.8586835	105.9182435	-58.1886065	14.5466465	106.5333865
-16.951334	-0.223723	106.635414	-6.347794	17.485483	106.412827	48.010765	-4.802256	106.695084	42.793308	46.509041	104.885651	45.4020365	20.8533925	105.7903675	-58.0976245	14.1175735	107.0352865
-17.610067	0.198892	107.010391	-6.297287	17.246817	106.645561	48.115517	-4.805792	106.748795	42.67551	46.47364	104.683388	45.3955135	20.833924	105.7160915	-57.9900875	13.65971	107.5750305
-18.175783	0.665343	107.403397	-6.254532	17.023825	106.907951	48.218037	-4.815794	106.816826	42.604641	46.447765	104.620132	45.411339	20.8159855	105.718479	-57.920403	13.2316645	108.097423
-18.740496	1.156776	107.581413	-6.208632	16.846193	107.126251	48.299744	-4.794989	106.883003	42.575367	46.456532	104.69812	45.4375555	20.8307715	105.7905615	-57.8548195	12.8616145	108.4619405
-19.218012	1.66488	107.638336	-6.151014	16.734179	107.248238	48.494034	-4.757747	106.912979	42.594128	46.519478	104.900085	45.544081	20.8808655	105.906532	-57.846109	12.5874925	108.589944
-19.885956	2.656671	107.267365	-5.993695	16.658947	107.151344	48.742928	-4.582107	106.906975	42.712009	46.703335	105.392288	45.7274685	21.060614	106.1496315	-57.7148585	12.25728	108.1530565
-20.272673	3.348329	106.833199	-5.866642	16.667936	106.932602	48.918457	-4.415085	106.84819	42.805477	46.849995	105.785957	45.861967	21.217455	106.3170735	-57.595251	12.118417	107.5481305
-20.623175	4.060671	106.265297	-5.730473	16.716524	106.656586	49.099583	-4.242895	106.731941	42.921276	47.029938	106.191147	46.0104295	21.3935215	106.461544	-57.4713755	12.0395265	106.851628
-20.895786	4.745736	105.715881	-5.581095	16.780399	106.352928	49.288013	-4.091539	106.555489	43.054382	47.190643	106.507706	46.1711975	21.549552	106.5315975	-57.3333875	12.011246	106.1742585
-21.12464	5.510945	105.291763	-5.40722	16.867151	106.070724	49.450729	-3.945484	106.37252	43.19276	47.325974	106.731544	46.3217445	21.690245	106.552032	-57.1361845	12.044057	105.589416
-21.357655	6.340621	104.988861	-5.220453	16.995312	105.859718	49.624416	-3.811375	106.229256	43.327667	47.442966	106.835342	46.4760415	21.8157955	106.532299	-56.9169475	12.1748285	105.187137
-21.620705	7.169539	104.773651	-5.04533	17.141022	105.723526	49.788853	-3.694654	106.165405	43.481277	47.5378	106.894257	46.635065	21.921573	106.529831	-56.725725	12.360471	104.917221
-21.886194	8.306036	104.602493	-4.802682	17.35392	105.577682	50.018883	-3.592227	106.175316	43.727036	47.617985	106.930542	46.8729595	22.012879	106.552929	-56.4783235	12.694961	104.602435
-22.056833	8.996799	104.521164	-4.672761	17.446299	105.516907	50.115795	-3.590581	106.20948	43.886341	47.620316	106.916107	47.001068	22.0148675	106.5627935	-56.34659	12.8777305	104.4710205
-22.175175	9.663222	104.506477	-4.556997	17.484196	105.474854	50.1894	-3.65452	106.206223	44.039165	47.555351	106.890022	47.1142825	21.9504155	106.5481225	-56.2282765	13.0179765	104.4015855
-22.30827	10.383677	104.506432	-4.448782	17.464338	105.44326	50.234329	-3.781517	106.188728	44.197342	47.445587	106.831596	47.2158355	21.832035	106.510162	-56.1133995	13.096641	104.376358
-22.496849	11.106351	104.464485	-4.375115	17.398561	105.403938	50.266243	-3.950365	106.141838	44.355148	47.302025	106.765434	47.3106955	21.67583	106.453636	-56.0609255	13.121292	104.35424
-22.609732	11.737869	104.406342	-4.297063	17.291109	105.299583	50.272049	-4.133864	106.05426	44.505646	47.139694	106.700279	47.3888475	21.502915	106.3772695	-55.9829735	13.079303	104.2218965
-22.714396	12.372446	104.17334	-4.225478	17.176481	105.117119	50.285847	-4.327694	105.904724	44.629063	46.97897	106.575241	47.457455	21.325638	106.2399825	-55.908411	13.027324	103.9942555
-22.814228	13.203247	103.794991	-4.141115	16.984138	104.742203	50.289833	-4.549389	105.608093	44.733791	46.748402	106.291595	47.511812	21.0995065	105.949844	-55.794042	12.8687695	103.534562
-22.831921	13.813107	103.633926	-4.069813	16.873983	104.540504	50.334572	-4.680254	105.406258	44.796352	46.62611	106.05954	47.565462	20.972928	105.732899	-55.705088	12.775038	103.348109
-22.865082	14.468575	103.502419	-3.985144	16.764793	104.40284	50.390522	-4.799002	105.295303	44.882523	46.500607	105.863365	47.6365225	20.8508025	105.579334	-55.6068105	12.6787835	103.226346
-22.916691	15.093133	103.407356	-3.888335	16.680351	104.31398	50.478397	-4.911739	105.291412	44.991631	46.388798	105.754456	47.735014	20.7385295	105.522934	-55.511684	12.6221725	103.105026
-22.855692	15.705845	103.343948	-3.775442	16.601341	104.262695	50.611732	-5.028391	105.34288	45.130001	46.296997	105.72226	47.8708665	20.634303	105.53257	-55.4217505	12.568379	102.99282
-22.82098	16.275555	103.193344	-3.64043	16.528143	104.183258	50.754665	-5.120502	105.445755	45.292236	46.216568	105.731583	48.0234505	20.548033	105.588669	-55.3043105	12.508253	102.777847
-22.745302	16.818974	103.063179	-3.479003	16.466887	104.107903	50.928013	-5.208207	105.535866	45.443802	46.137051	105.740631	48.1859075	20.464422	105.6382485	-55.1439135	12.469352	102.5775575
-22.548262	17.719091	102.988815	-3.202195	16.385475	104.055389	51.192337	-5.319829	105.667023	45.710468	46.024521	105.693993	48.4514025	20.352346	105.680508	-54.8557925	12.418604	102.43027
-22.431978	18.382486	102.954926	-2.987442	16.333414	104.047813	51.382954	-5.391355	105.719803	45.908276	45.951645	105.648003	48.645615	20.280145	105.683903	-54.620499	12.386683	102.411723
-22.329609	19.015152	102.995087	-2.792737	16.285086	104.06823	51.565243	-5.46637	105.712746	46.113266	45.880722	105.555786	48.8392545	20.207176	105.634266	-54.4247285	12.362996	102.502194
-22.14695	19.643507	103.056229	-2.593538	16.230623	104.077408	51.725506	-5.539968	105.643997	46.310284	45.815956	105.432846	49.017895	20.137994	105.5384215	-54.204971	12.323252	102.6163945
-21.991791	20.230833	103.018784	-2.433029	16.169111	104.033646	51.858479	-5.606403	105.512711	46.479656	45.757801	105.284431	49.1690675	20.075699	105.398571	-54.0351255	12.262523	102.668721
-21.842262	20.798409	102.933731	-2.294409	16.111591	103.928185	51.965832	-5.672164	105.330505	46.602222	45.710773	105.105766	49.284027	20.0193045	105.2181355	-53.872845	12.2038775	102.6382345
-21.656734	21.39193	102.803848	-2.177586	16.054974	103.760185	52.062469	-5.704014	105.159317	46.696354	45.669128	104.925133	49.3794115	19.982557	105.042225	-53.7345835	12.127391	102.478145
-21.395916	22.39283	102.404579	-2.061766	15.972998	103.40657	52.181469	-5.751425	104.918144	46.791737	45.63422	104.659477	49.486603	19.9413975	104.7888105	-53.610135	12.0045985	102.0243295
-21.222944	23.028841	102.12896	-2.021071	15.932867	103.143898	52.238316	-5.800394	104.691383	46.829445	45.599434	104.423203	49.5338805	19.89952	104.557293	-53.5760225	11.966214	101.730503
-21.014181	23.682287	101.885521	-1.959948	15.863271	102.88018	52.134697	-5.841609	104.421982	46.853481	45.533978	104.08567	49.494089	19.8461845	104.253826	-53.413985	11.8803575	101.506534
-20.807457	24.270021	101.697014	-1.918887	15.807645	102.669548	52.176319	-5.94976	104.06485	46.88118	45.432041	103.719536	49.5287495	19.7411405	103.892193	-53.3665235	11.8741495	101.446903
-20.561859	24.831383	101.579796	-1.859281	15.719303	102.466949	52.168827	-6.0775	103.712502	46.926193	45.32695	103.374657	49.54751	19.624725	103.5435795	-53.266072	11.813881	101.3903185
-20.279966	25.435484	101.509872	-1.81276	15.608888	102.336266	52.159508	-6.198974	103.417778	46.984993	45.216507	103.100166	49.5722505	19.5087665	103.258972	-53.1977705	11.7090095	101.41356
-20.006569	26.085821	101.375854	-1.777606	15.499039	102.208755	52.169167	-6.32838	103.203224	47.05228	45.109913	102.894211	49.6107235	19.3907665	103.0487175	-53.1659355	11.6073115	101.3687925
-19.491465	27.011663	101.161209	-1.737583	15.362528	102.015808	52.206848	-6.513352	102.987465	47.172417	44.930019	102.600327	49.6896325	19.2083335	102.793896	-53.1647985	11.5167225	101.23772
-19.167196	27.607649	100.928352	-1.69499	15.276307	101.827919	52.235283	-6.633725	102.869713	47.253002	44.820042	102.424278	49.7441425	19.0931585	102.6469955	-53.1341225	11.4594555	101.0088425
-18.826195	28.164679	100.68898	-1.654185	15.198416	101.64328	52.267635	-6.762335	102.70649	47.326881	44.709259	102.235878	49.797258	18.973462	102.471184	-53.105628	11.42337	100.815376
-18.43745	28.754913	100.556435	-1.634915	15.106622	101.479492	52.271782	-6.877723	102.523003	47.377823	44.588985	102.07473	49.8248025	18.855631	102.2988665	-53.0946325	11.357613	100.6601175
-18.028303	29.394323	100.460747	-1.616258	15.020304	101.362564	52.26339	-6.988809	102.265549	47.415318	44.480858	101.947113	49.839354	18.7460245	102.106331	-53.07187	11.2945835	100.618797
-17.579277	30.005407	100.478729	-1.601343	14.912334	101.263107	52.2215	-7.093046	101.947495	47.450184	44.383007	101.872803	49.835842	18.6449805	101.910149	-53.038528	11.1796875	100.616065
-17.140068	30.630306	100.594078	-1.615943	14.826006	101.208046	52.161854	-7.167391	101.579834	47.476543	44.328957	101.811562	49.8191985	18.580783	101.695698	-53.0510845	11.071229	100.720394
-16.52121	31.474642	100.800552	-1.684931	14.75807	101.162125	52.052921	-7.201572	100.929596	47.426212	44.316772	101.691833	49.7395665	18.5576	101.3107145	-53.1094285	10.95854	101.0135355
-16.031799	32.048492	100.992081	-1.76775	14.766651	101.160828	51.958721	-7.146177	100.475502	47.333321	44.368458	101.534653	49.646021	18.6111405	101.0050775	-53.181521	10.9221615	101.3165785
-15.531824	32.61842	101.084114	-1.839666	14.785608	101.134552	51.869671	-7.066837	100.043144	47.187878	44.439194	101.30439	49.5287745	18.6861785	100.673767	-53.2081065	10.8850375	101.595337
-14.902891	33.154869	101.159966	-1.941222	14.844311	101.160965	51.779545	-6.980021	99.68293	47.038887	44.508724	101.000854	49.409216	18.7643515	100.341892	-53.29166	10.9242705	101.980038
-14.382521	33.691849	101.214752	-2.032852	14.871265	101.133881	51.682781	-6.920294	99.409996	46.897461	44.568409	100.698532	49.290121	18.8240575	100.054264	-53.355825	10.9184725	102.213498
-13.834622	34.14938	101.168869	-2.147398	14.876394	101.109528	51.604427	-6.898071	99.181625	46.758133	44.591747	100.41156	49.18128	18.846838	99.7965925	-53.476076	10.90595	102.4224635
-13.190885	34.589775	101.17794	-2.29463	14.851364	101.109207	51.49395	-6.921808	98.998055	46.618286	44.573723	100.144073	49.056118	18.8259575	99.571064	-53.645378	10.8767705	102.64735
-12.078137	35.175949	100.981033	-2.480696	14.736341	101.085556	51.340706	-7.025112	98.817947	46.428364	44.467537	99.859688	48.884535	18.7212125	99.3388175	-53.845927	10.7514695	102.8322945
-11.312071	35.554287	100.97467	-2.606323	14.61916	101.11998	51.253014	-7.155446	98.811951	46.352875	44.35239	99.82312	48.8029445	18.598472	99.3175355	-54.0155905	10.639848	102.9224245
-10.54416	35.878052	100.95639	-2.727335	14.466733	101.189659	51.187862	-7.325259	98.901108	46.307571	44.212608	99.912903	48.7477165	18.4436745	99.4070055	-54.2023865	10.4897915	102.9723125
-9.666576	36.19511	101.03186	-2.824086	14.293369	101.293991	51.139748	-7.503119	99.038055	46.307903	44.05685	100.070618	48.7238255	18.2768655	99.5543365	-54.3719975	10.3098725	103.0336455
-8.701323	36.4576	101.045227	-2.884986	14.136622	101.383278	51.108116	-7.687895	99.208969	46.33601	43.882999	100.284592	48.722063	18.097552	99.7467805	-54.492035	10.175692	103.0197755
-7.678007	36.739861	101.171326	-2.907066	13.960244	101.513313	51.083691	-7.870986	99.431664	46.404675	43.705769	100.563705	48.744183	17.9173915	99.9976845	-54.558315	10.0030965	103.0289415
-6.678167	36.98843	101.318016	-2.913413	13.822232	101.675392	51.105858	-8.026283	99.748993	46.523003	43.546219	100.988831	48.8144305	17.759968	100.368912	-54.6412565	9.884496	102.981872
-5.044882	37.291668	101.809608	-2.892239	13.63782	102.003059	51.157986	-8.179815	100.441788	46.728283	43.358685	102.026405	48.9431345	17.589435	101.2340965	-54.7276125	9.686205	102.7720215
-3.83807	37.457535	102.369377	-2.883094	13.525431	102.288208	51.246475	-8.179766	101.051735	46.897667	43.302723	103.084358	49.072071	17.5614785	102.0680465	-54.838259	9.4893835	102.5083695
-2.759317	37.596458	103.04557	-2.927301	13.4606	102.608192	51.387978	-8.118546	101.770988	47.051697	43.318943	104.382996	49.2198375	17.6001985	103.076992	-55.0744395	9.3210015	102.139392
-1.672791	37.639603	103.835251	-3.005638	13.436142	102.973511	51.55294	-8.004655	102.534523	47.1507	43.383934	105.737808	49.35182	17.6896395	104.1361655	-55.363096	9.1826445	101.8108565
-0.53446	37.680077	104.510643	-3.049757	13.487156	103.329811	51.708805	-7.831468	103.289886	47.236614	43.519669	106.970062	49.4727095	17.8441005	105.129974	-55.5722235	9.1302115	101.529648
0.553605	37.718513	105.182983	-3.060733	13.652261	103.702057	51.860725	-7.603707	104.005646	47.224575	43.704327	107.999863	49.54265	18.05031	106.0027545	-55.664116	9.254212	101.4013595
1.619192	37.649445	105.658958	-3.025693	13.885845	104.117607	52.019787	-7.329967	104.690048	47.214386	43.948601	108.769859	49.6170865	18.309317	106.7299535	-55.6684725	9.462373	101.5052605
3.214971	37.427952	106.282806	-2.901906	14.314051	104.806671	52.257793	-6.949179	105.714989	47.289124	44.224937	109.601257	49.7734585	18.637879	107.658123	-55.5772705	9.990223	101.955219
4.280105	37.212086	106.740952	-2.833505	14.545284	105.303787	52.385757	-6.799206	106.418457	47.398899	44.366314	110.122421	49.892328	18.783554	108.270439	-55.559338	10.307014	102.337135
5.238988	36.892433	107.186005	-2.773049	14.72041	105.790344	52.501316	-6.717192	107.080231	47.517715	44.444771	110.618721	50.0095155	18.8637895	108.849476	-55.5556135	10.5770305	102.731212
6.10703	36.513054	107.576218	-2.748443	14.840364	106.241974	52.566711	-6.698579	107.651398	47.614201	44.492332	111.024628	50.090456	18.8968765	109.338013	-55.587342	10.7838515	103.145935
6.938043	36.005219	107.898727	-2.733826	14.908359	106.622566	52.560997	-6.714813	108.086037	47.681664	44.494774	111.293777	50.1213305	18.8899805	109.689907	-55.5889825	10.9267375	103.555225
7.801395	35.479279	108.1063	-2.771445	14.928462	107.009804	52.509777	-6.772049	108.383415	47.691525	44.459969	111.370621	50.100651	18.84396	109.877018	-55.643541	11.012964	104.14259
8.566027	34.881748	108.286751	-2.805901	14.919903	107.448433	52.415287	-6.852466	108.629478	47.645081	44.38126	111.23217	50.030184	18.764397	109.930824	-55.641986	11.075409	104.966042
9.553881	33.892471	108.4841	-2.908967	14.827323	108.332184	52.21904	-7.051937	108.975708	47.534775	44.197929	110.683861	49.8769075	18.572996	109.8297845	-55.6948415	11.08165	106.8345835
10.167068	33.105362	108.712097	-2.995386	14.721201	109.1073	52.037079	-7.259592	109.2155	47.437996	44.021645	110.178009	49.7375375	18.3810265	109.6967545	-55.7283095	11.0613755	108.5178455
10.844805	32.327385	108.94828	-3.124632	14.565728	109.870949	51.837688	-7.522115	109.505821	47.329079	43.798847	109.769356	49.5833835	18.138366	109.6375885	-55.8326475	10.99309	110.1043095
11.455244	31.540718	109.288094	-3.291206	14.356525	110.523186	51.619904	-7.827199	109.827469	47.179535	43.543026	109.629585	49.3997195	17.8579135	109.728527	-55.9821315	10.8551365	111.317845
12.023967	30.748016	109.54528	-3.466141	14.124447	110.967323	51.407558	-8.093182	110.104179	47.050964	43.309669	109.648262	49.229261	17.6082435	109.8762205	-56.161543	10.6406505	112.0584255
12.581837	29.962858	109.758865	-3.66972	13.914145	111.193672	51.21936	-8.276165	110.307709	46.929108	43.140564	109.830582	49.074234	17.4321995	110.0691455	-56.413674	10.3960905	112.3181985
13.207603	29.173464	109.91291	-3.875892	13.727361	111.229134	51.053574	-8.395249	110.486618	46.789642	43.042217	110.16114	48.921608	17.323484	110.323879	-56.673392	10.131238	112.134389
14.167556	28.098574	110.16787	-4.170236	13.579906	111.134193	50.865829	-8.407291	110.752213	46.549435	43.052795	110.816833	48.707632	17.322752	110.784523	-57.048104	9.83706	111.483863
14.740486	27.416897	110.286118	-4.304408	13.553916	110.992455	50.828613	-8.33488	110.92881	46.432346	43.120335	111.207626	48.6304795	17.3927275	111.068218	-57.2392955	9.7151045	110.916692
15.31579	26.704887	110.39801	-4.412991	13.621208	110.846588	50.809525	-8.19893	111.115562	46.351799	43.206047	111.646614	48.580662	17.5035585	111.381088	-57.406644	9.7388575	110.312088
15.965314	26.013119	110.497215	-4.468443	13.735607	110.728226	50.841923	-8.015941	111.271225	46.278687	43.392475	112.025536	48.560305	17.688267	111.6483805	-57.497191	9.782947	109.8080715
16.579628	25.298798	110.630402	-4.438475	13.861738	110.660423	50.912167	-7.802211	111.39151	46.224766	43.573975	112.432205	48.5684665	17.885882	111.9118575	-57.4454165	9.837594	109.4089885
17.166647	24.651577	110.762405	-4.356591	14.026408	110.692192	51.018787	-7.562941	111.525879	46.226337	43.74667	112.744164	48.622562	18.0918645	112.1350215	-57.335744	9.9609515	109.2493625
17.740377	23.952507	110.945343	-4.220786	14.251534	110.78154	51.185112	-7.311524	111.741875	46.324074	43.934021	113.060127	48.754593	18.3112485	112.401001	-57.196165	10.1918195	109.162079
18.54211	22.804277	111.186722	-3.995678	14.614253	110.828865	51.493031	-6.966505	112.063171	46.569187	44.244122	113.595459	49.031109	18.6388085	112.829315	-57.022465	10.5896975	108.828415
19.030323	22.071575	111.30011	-3.840224	14.864582	110.742821	51.680611	-6.764667	112.177399	46.74094	44.454418	113.906624	49.2107755	18.8448755	113.0420115	-56.8912235	10.8842885	108.4436305
19.463202	21.360016	111.206612	-3.724435	15.136618	110.529327	51.815712	-6.575105	112.168541	46.880493	44.657074	114.093575	49.3481025	19.0409845	113.131058	-56.7969725	11.2322515	107.927596
19.861902	20.548988	110.965195	-3.618118	15.402524	110.27491	51.880135	-6.389122	111.987068	46.970692	44.8386	114.081573	49.4254135	19.224739	113.0343205	-56.6616495	11.580309	107.5154995
20.205971	19.653507	110.656677	-3.495867	15.661995	110.032082	51.914131	-6.210982	111.698914	47.048824	44.996269	113.884888	49.4814775	19.3926435	112.791901	-56.4732115	11.9313465	107.272263
20.488234	18.791916	110.380867	-3.418395	15.897059	109.836517	51.942307	-6.061016	111.402687	47.118423	45.137711	113.614967	49.530365	19.5383475	112.508827	-56.367155	12.2557705	107.164207
20.715124	17.936825	110.097626	-3.368557	16.093069	109.677101	51.946686	-5.915061	111.122536	47.134212	45.277481	113.316216	49.540449	19.68121	112.219376	-56.277563	12.504928	107.134826
20.938639	16.46566	109.68766	-3.329923	16.316608	109.480461	51.951061	-5.748702	110.737587	47.060471	45.451466	112.842033	49.505766	19.851382	111.78981	-56.165612	12.781834	107.171112
21.064539	15.422013	109.422157	-3.349647	16.409138	109.325394	51.932629	-5.668556	110.478333	46.980484	45.547218	112.504639	49.4565565	19.939331	111.491486	-56.1558505	12.878945	107.159302
21.082117	14.391743	109.100296	-3.384639	16.475718	109.165146	51.897858	-5.611947	110.228394	46.890755	45.62508	112.127235	49.3943065	20.0065665	111.1778145	-56.1635845	12.9448695	107.1524775
21.069891	13.322473	108.827065	-3.41972	16.526947	108.984818	51.871365	-5.566143	109.98584	46.796955	45.697956	111.723938	49.33416	20.0659065	110.854889	-56.1736	12.9879875	107.114747
21.053356	12.171641	108.5047	-3.461421	16.541241	108.781639	51.844681	-5.551758	109.736504	46.700302	45.744438	111.306885	49.2724915	20.09634	110.5216945	-56.1953335	12.986142	107.0415835
20.992683	11.008604	108.209702	-3.48609	16.522526	108.537933	51.826813	-5.558969	109.488449	46.626194	45.782421	110.873505	49.2265035	20.111726	110.180977	-56.1986835	12.933326	106.894889
20.938345	9.881534	107.841667	-3.466473	16.459105	108.241829	51.840096	-5.574603	109.250664	46.692295	45.797791	110.399712	49.2661955	20.111594	109.825188	-56.1991415	12.806616	106.65847
20.773785	8.097854	107.315788	-3.383917	16.299877	107.699921	51.948021	-5.634844	108.953651	46.530743	45.73587	109.806229	49.239382	20.050513	109.37994	-56.007216	12.549241	106.019902
20.673996	6.816016	106.981194	-3.279798	16.161972	107.247925	52.059471	-5.683453	108.811333	46.512947	45.674831	109.297218	49.286209	19.995689	109.0542755	-55.845805	12.328255	105.4415745
20.507786	5.599074	106.60527	-3.165724	16.010561	106.702629	52.221741	-5.738963	108.723785	46.509178	45.63063	108.774696	49.3654595	19.9458335	108.7492405	-55.6969075	12.0752885	104.6560175
20.322269	4.437665	106.249748	-3.019099	15.819152	106.069603	52.378536	-5.79978	108.667007	46.538097	45.536606	108.148804	49.4583165	19.868413	108.4079055	-55.4965145	11.769891	103.7313005
20.121782	3.193331	105.828163	-2.862892	15.595238	105.386116	52.612221	-5.902308	108.596863	47.085884	45.243301	107.217598	49.8490525	19.6704965	107.9072305	-55.5748365	11.5199795	102.8650015
19.86076	1.952429	105.463898	-2.702391	15.329987	104.679428	52.798599	-5.999294	108.551666	46.585415	45.267216	106.753578	49.692007	19.633961	107.652622	-55.096789	11.026013	101.706234
19.554022	0.810916	105.062271	-2.542363	15.040207	103.992989	52.984692	-6.120439	108.485664	46.62751	45.08712	106.06382	49.806101	19.4833405	107.274742	-54.890827	10.5970735	100.711236
19.045143	-0.829515	104.574226	-2.306592	14.58769	103.091896	53.184391	-6.3415	108.358658	46.705498	44.794537	105.071053	49.9449445	19.2265185	106.7148555	-54.5581285	9.9488615	99.4689365
18.548674	-1.838712	104.286171	-2.157847	14.326501	102.568207	53.288334	-6.484759	108.22966	46.767174	44.598015	104.463936	50.027754	19.056628	106.346798	-54.343448	9.596374	98.789616
18.024765	-2.801703	103.975609	-2.022619	14.134443	102.091637	53.341515	-6.597342	108.070526	46.856804	44.427906	103.910507	50.0991595	18.915282	105.9905165	-54.1443975	9.353604	98.1927575
17.428204	-3.621812	103.602623	-1.923496	14.009913	101.610504	53.391766	-6.69866	107.84198	46.953022	44.329479	103.414169	50.172394	18.8154095	105.6280745	-54.019386	9.2044165	97.5929335
16.791527	-4.321515	103.21962	-1.871305	13.965692	101.137474	53.375687	-6.717475	107.569756	46.965458	44.298599	103.030136	50.1705725	18.790562	105.299946	-53.9131825	9.140822	96.975002
16.048162	-4.987592	102.756645	-1.869791	13.994248	100.690033	53.351284	-6.663441	107.262482	46.930725	44.337883	102.735008	50.1410045	18.837221	104.998745	-53.8805865	9.151275	96.381321
15.203505	-5.539695	102.333107	-1.879803	14.08508	100.253807	53.329338	-6.548455	106.944832	46.884148	44.455601	102.525497	50.106743	18.953573	104.7351645	-53.866349	9.216587	95.7724495
13.854114	-6.15376	101.625694	-1.96291	14.367384	99.747803	53.211369	-6.323584	106.465256	46.801365	44.704704	102.382919	50.006367	19.19056	104.4240875	-53.932187	9.544208	95.0715185
12.867485	-6.460489	101.183144	-2.033651	14.613981	99.468956	53.128033	-6.139592	106.129776	46.750805	44.915535	102.342857	49.939419	19.3879715	104.2363165	-54.006721	9.8399905	94.7015955
11.774908	-6.697737	100.715652	-2.106222	14.886868	99.241646	53.019428	-5.956811	105.784477	46.8009	45.118713	102.264809	49.910164	19.580951	104.024643	-54.122608	10.192785	94.458649
10.581864	-6.880249	100.279549	-2.180632	15.20029	99.068832	52.904274	-5.765958	105.45311	46.673012	45.379208	102.333954	49.788643	19.806625	103.893532	-54.149907	10.593955	94.244132
9.407348	-6.985006	99.876205	-2.245795	15.518559	98.936531	52.779293	-5.566893	105.098518	46.637505	45.637852	102.336311	49.708399	20.0354795	103.7174145	-54.199989	11.0016385	94.1556475
8.162386	-7.013335	99.510155	-2.326823	15.849416	98.873161	52.663223	-5.338916	104.739166	46.668911	45.878696	102.246429	49.666067	20.26989	103.4927975	-54.319713	11.428942	94.2535245
6.750521	-7.031909	99.23941	-2.409344	16.150293	98.835167	52.575653	-5.105521	104.406738	46.591663	46.140827	102.169632	49.583658	20.517653	103.288185	-54.402346	11.782933	94.382149
4.6724	-7.003359	98.957657	-2.537746	16.510801	98.810066	52.495205	-4.790886	104.001511	46.387146	46.462379	101.898697	49.4411755	20.8357465	102.950104	-54.5166675	12.1858555	94.670028
3.210578	-6.945698	98.861504	-2.622673	16.661018	98.784477	52.416569	-4.640264	103.787659	46.270897	46.573784	101.595566	49.343733	20.96676	102.6916125	-54.589079	12.355276	94.8773415
1.623004	-6.896362	98.839203	-2.695058	16.699568	98.776146	52.35355	-4.576128	103.594223	46.133041	46.61422	101.29335	49.2432955	21.019046	102.4437865	-54.6334115	12.38009	95.1085055
0.12417	-6.850155	98.821785	-2.760376	16.634678	98.807938	52.299805	-4.613865	103.471611	46.057034	46.559368	100.995995	49.1784195	20.9727515	102.233803	-54.6991715	12.2966045	95.382073
-1.424281	-6.755111	98.885307	-2.830697	16.487291	98.887672	52.216125	-4.713361	103.39212	45.961716	46.443333	100.77758	49.0889205	20.864986	102.08485	-54.7503145	12.109596	95.690494
-3.083211	-6.668791	98.991623	-2.884884	16.269924	99.022606	52.166832	-4.847441	103.316475	45.865154	46.288647	100.623199	49.015993	20.720603	101.969837	-54.785761	11.819245	96.075375
-4.645242	-6.546871	99.194366	-2.916802	16.037222	99.232346	52.12809	-4.986988	103.291412	45.82267	46.10387	100.502945	48.97538	20.558441	101.8971785	-54.808984	11.516003	96.5675135
-7.140428	-6.217401	99.539337	-2.97093	15.741592	99.650444	52.106964	-5.21136	103.372749	45.656277	45.89835	100.604759	48.8816205	20.343495	101.988754	-54.8234805	11.139689	97.312134
-8.74901	-5.969853	99.737839	-2.974557	15.569141	99.928734	52.117847	-5.320364	103.438423	45.685291	45.784283	100.673553	48.901569	20.2319595	102.055988	-54.850683	10.9063225	97.80148
-10.400443	-5.622016	99.902534	-3.001541	15.448284	100.197723	52.145683	-5.377726	103.484581	45.717525	45.724213	100.845428	48.931604	20.1732435	102.1650045	-54.934686	10.7233245	98.2304415
-12.077739	-5.240712	99.968239	-2.999019	15.369222	100.428238	52.171677	-5.384325	103.492393	45.593075	45.757236	101.160324	48.882376	20.1864555	102.3263585	-54.880414	10.5519885	98.5301175
-13.663816	-4.755601	100.08744	-2.977926	15.344824	100.653877	52.201126	-5.351531	103.442909	45.668602	45.76553	101.302597	48.934864	20.2069995	102.372753	-54.890716	10.4826485	98.935001
-15.367192	-4.2264	100.28318	-2.917768	15.33809	100.901497	52.249603	-5.295491	103.352509	45.602814	45.840252	101.512215	48.9262085	20.2723805	102.432362	-54.7617445	10.4037995	99.370632
-16.963654	-3.706831	100.60247	-2.868421	15.337711	101.228699	52.297539	-5.21993	103.251411	45.687248	45.86655	101.521301	48.9923935	20.32331	102.386356	-54.7292355	10.352112	100.071042
-19.44026	-2.790572	101.546768	-2.817288	15.237249	101.953423	52.354378	-5.171216	103.10334	45.552399	45.888771	101.563309	48.9533885	20.3587775	102.3333245	-54.5879645	10.1157205	101.5735215
-21.014116	-2.228204	102.535759	-2.824635	15.046633	102.628304	52.353401	-5.259425	102.995911	45.337471	45.826359	101.56089	48.845436	20.283467	102.2784005	-54.494706	9.809799	102.9782075
-22.62056	-1.548041	103.772842	-2.842824	14.822915	103.414322	52.276379	-5.47131	102.905777	45.206158	45.630619	101.426056	48.7412685	20.0796545	102.1659165	-54.4269165	9.5661755	104.6627275
-24.159346	-0.902237	105.163193	-2.924413	14.544293	104.30616	52.098793	-5.756185	102.883553	45.125584	45.338551	101.27404	48.6121885	19.791183	102.0787965	-54.4610145	9.297403	106.5335235
-25.616482	-0.197613	106.697357	-3.029687	14.226333	105.285477	51.888477	-6.088493	102.905312	44.939075	45.029373	101.25872	48.413776	19.47044	102.082016	-54.47315	8.982226	108.488938
-27.035444	0.585276	108.19812	-3.186399	13.86541	106.280563	51.640724	-6.422924	103.045097	44.726982	44.703846	101.416779	48.183853	19.140461	102.230938	-54.556651	8.590359	110.330188
-28.337395	1.312845	109.536469	-3.373589	13.52498	107.268967	51.24963	-6.704112	103.334824	44.529217	44.427986	101.750992	47.8894235	18.861937	102.542908	-54.6366015	8.188023	111.995026
-30.166933	2.677234	111.310921	-3.782389	13.073092	108.626923	50.914986	-7.074717	103.908119	44.208042	44.1362	102.504623	47.561514	18.5307415	103.206371	-55.126292	7.6154425	114.047475
-31.280787	3.532909	112.263336	-4.066545	12.835318	109.443939	50.669575	-7.238009	104.350281	43.942909	43.99543	103.062019	47.306242	18.3787105	103.70615	-55.439332	7.2919255	115.181728
-32.240871	4.49707	113.168144	-4.36202	12.672242	110.199188	50.452881	-7.342785	104.819939	43.696796	43.915836	103.615593	47.0748385	18.2865255	104.217766	-55.7988785	7.0579585	116.18061
-33.101532	5.589629	113.92672	-4.635859	12.539995	110.883141	50.259296	-7.382004	105.290512	43.465935	43.880348	104.16095	46.8626155	18.249172	104.725731	-56.1343335	6.830818	117.040551
-33.849804	6.616746	114.652428	-4.867682	12.435073	111.536751	50.104534	-7.41634	105.701462	43.265442	43.854698	104.632904	46.684988	18.219179	105.167183	-56.420352	6.650967	117.906319
-34.407936	7.701825	115.439484	-5.057875	12.350739	112.171852	49.941559	-7.42173	106.075623	43.075008	43.833263	105.051132	46.5082835	18.2057665	105.5633775	-56.6240335	6.4957115	118.7803265
-34.864429	8.915001	116.192398	-5.192642	12.290179	112.796989	49.805775	-7.427631	106.41893	42.927761	43.781616	105.433807	46.366768	18.1769925	105.9263685	-56.752052	6.4033655	119.6676095
-35.284195	10.678545	117.233398	-5.301158	12.230561	113.676765	49.664192	-7.442087	106.921127	42.848785	43.731892	105.956055	46.2564885	18.1449025	106.438591	-56.8588045	6.3162195	120.914939
-35.415031	11.853233	117.707596	-5.298968	12.177691	114.140656	49.65237	-7.450985	107.232735	42.87125	43.707745	106.416496	46.26181	18.12838	106.8246155	-56.859746	6.227002	121.4566965
-35.419907	13.149454	117.90094	-5.261637	12.127005	114.441994	49.707638	-7.43522	107.506386	42.980915	43.721832	106.90181	46.3442765	18.143306	107.204098	-56.8675505	6.110704	121.67989
-35.299004	14.400077	117.888771	-5.207938	12.088069	114.568039	49.79837	-7.371973	107.71682	43.156223	43.770496	107.389244	46.4772965	18.1992615	107.553032	-56.8931725	5.9768765	121.583046
-35.126572	15.623302	117.686401	-5.149744	12.094608	114.572395	49.911453	-7.291272	107.855606	43.309708	43.829536	107.883575	46.6105805	18.269132	107.8695905	-56.9100685	5.920084	121.2751995
-34.807209	16.961412	117.386711	-5.137966	12.120606	114.512489	49.978317	-7.194585	107.957718	43.436455	43.895523	108.344582	46.707386	18.350469	108.15115	-56.983318	5.890743	120.873828
-34.339939	18.235987	117.133423	-5.172539	12.150854	114.402077	50.006557	-7.095423	108.032021	43.49649	43.981808	108.760223	46.7515235	18.4431925	108.396122	-57.0966015	5.8585155	120.408032
-33.518875	20.116501	116.930832	-5.297306	12.250114	114.388443	49.93536	-6.986386	108.109787	43.489807	44.078442	109.242645	46.7125835	18.546028	108.676216	-57.3071955	5.9542	120.10067
-32.853588	21.336548	116.881096	-5.417078	12.314488	114.460716	49.850494	-6.926288	108.18206	43.431862	44.128075	109.491516	46.641178	18.6008935	108.836788	-57.475334	6.0280825	120.084644
-31.997065	22.56234	116.932991	-5.527305	12.370728	114.582268	49.768536	-6.896292	108.270409	43.354691	44.150265	109.717903	46.5616135	18.6269865	108.994156	-57.6162235	6.1144695	120.17038
-31.091616	23.714729	117.023598	-5.626751	12.384065	114.737854	49.683723	-6.896733	108.397522	43.303703	44.154087	109.941673	46.493713	18.628677	109.1695975	-57.747215	6.139453	120.3061105
-30.124664	24.793915	117.048607	-5.673529	12.379356	114.866325	49.614727	-6.933245	108.544647	43.292839	44.122334	110.180664	46.453783	18.5945445	109.3626555	-57.800841	6.1641675	120.3699945
-28.959244	25.87985	116.980156	-5.711269	12.327368	114.951241	49.591316	-6.997555	108.707726	43.319023	44.065346	110.42218	46.4551695	18.5338955	109.564953	-57.8777075	6.1208405	120.337529
-27.743635	26.881721	116.815094	-5.74771	12.258765	114.934944	49.608082	-7.090577	108.900726	43.376606	43.993618	110.681931	46.492344	18.4515205	109.7913285	-57.987764	6.0660095	120.0785595
-25.756636	28.323919	116.40136	-5.751791	12.109364	114.880493	49.646961	-7.263742	109.268448	43.484783	43.848927	111.030434	46.565872	18.2925925	110.149441	-58.069454	5.9261355	119.611545
-24.344728	29.197323	116.051636	-5.800297	12.018744	114.772484	49.656097	-7.393241	109.596809	43.546452	43.735947	111.296127	46.6012745	18.171353	110.446468	-58.2018685	5.866135	119.0985
-22.829988	30.061543	115.652702	-5.852061	11.935249	114.663841	49.657185	-7.541642	110.024811	43.620094	43.59502	111.646584	46.6386395	18.026689	110.8356975	-58.3427615	5.843809	118.4919845
-21.284966	30.858929	115.362259	-5.964871	11.847665	114.617264	49.608963	-7.721077	110.580399	43.713329	43.447685	112.107384	46.661146	17.863304	111.3438915	-58.590888	5.832026	117.8906365
-19.664896	31.586727	115.158844	-6.072327	11.76254	114.646873	49.556343	-7.879817	111.233917	43.789932	43.308411	112.749603	46.6731375	17.714297	111.99176	-58.8177915	5.810783	117.301986
-18.015341	32.276112	115.136314	-6.199308	11.706974	114.769768	49.495808	-8.004472	111.943817	43.78738	43.212112	113.501488	46.641594	17.60382	112.7226525	-59.04021	5.810128	116.8168835
-16.34201	32.878017	115.261444	-6.36381	11.702321	114.969894	49.406113	-8.050226	112.642197	43.72995	43.160408	114.259766	46.5680315	17.555091	113.4509815	-59.2956515	5.849551	116.4888065
-13.71806	33.732685	115.644348	-6.537176	11.693764	115.274117	49.285194	-8.045624	113.606438	43.623863	43.122589	115.536774	46.4545285	17.5384825	114.571606	-59.5288805	5.8490455	115.976628
-11.957182	34.211254	115.950798	-6.650721	11.713125	115.480515	49.248085	-7.995048	114.204941	43.530533	43.132404	116.499184	46.389309	17.568678	115.3520625	-59.690751	5.857572	115.6089675
-10.236306	34.63636	116.392197	-6.751859	11.761679	115.665268	49.239391	-7.912894	114.770889	43.445683	43.184029	117.474159	46.342537	17.6355675	116.122524	-59.846255	5.8877905	115.208012
-8.540578	34.951752	116.845894	-6.837881	11.791093	115.806129	49.222412	-7.802561	115.255318	43.349941	43.231499	118.434586	46.2861765	17.714469	116.844952	-59.9619385	5.867717	114.767306
-6.750022	35.161812	117.250381	-6.911633	11.854079	115.950119	49.230976	-7.677306	115.617943	43.213505	43.299309	119.229172	46.2222405	17.8110015	117.4235575	-60.0455065	5.8971565	114.4766805
-5.053885	35.221203	117.633018	-6.937738	11.958334	116.109833	49.254726	-7.561826	115.93782	43.136505	43.387733	119.860672	46.1956155	17.9129535	117.899246	-60.0710915	6.0037145	114.32042
-3.290374	35.32576	117.903839	-6.944393	12.094006	116.240585	49.324303	-7.461227	116.24514	43.137856	43.462009	120.32856	46.2310795	18.000391	118.28685	-60.1198655	6.187621	114.19432
-0.77498	35.243961	118.161308	-6.863831	12.38567	116.399467	49.447979	-7.311506	116.595016	43.202408	43.599777	120.706215	46.3251935	18.1441355	118.6506155	-60.0528555	6.6272045	114.1483185
0.920993	35.104595	118.215218	-6.754459	12.575865	116.468719	49.53001	-7.252717	116.787422	43.335991	43.662117	120.762573	46.4330005	18.2047	118.7749975	-59.9419185	6.94703	114.1624405
2.560121	34.848564	118.184593	-6.63161	12.764387	116.489342	49.652065	-7.236977	116.94355	43.53717	43.698132	120.780014	46.5946175	18.2305775	118.861782	-59.8578375	7.2981965	114.116902
4.137686	34.477951	118.136536	-6.482615	12.943715	116.460609	49.787754	-7.216176	117.102989	43.740818	43.722324	120.769608	46.764286	18.253074	118.9362985	-59.729516	7.634356	113.9849195
5.710049	34.032829	118.032928	-6.304304	13.116142	116.371429	49.943794	-7.169437	117.260132	43.936855	43.771812	120.742729	46.9403245	18.3011875	119.0014305	-59.5489325	7.9310965	113.7414275
7.214282	33.506821	117.832443	-6.10763	13.282533	116.235092	50.097378	-7.090969	117.429543	44.130936	43.840065	120.697662	47.114157	18.374548	119.0636025	-59.329417	8.190518	113.4065815
8.659284	32.880322	117.670532	-5.896021	13.426813	116.120598	50.224884	-7.016811	117.589989	44.270153	43.89423	120.583511	47.2475185	18.4387095	119.08675	-59.0395605	8.4149165	113.154446
10.676054	31.8134	117.42524	-5.574841	13.590963	116.044174	50.53931	-6.977431	117.808411	44.665581	43.968102	120.324341	47.6024455	18.4953355	119.066376	-58.7521275	8.6865905	113.021972
11.930141	30.971272	117.304695	-5.39511	13.689846	116.004646	50.703396	-6.948821	117.964867	44.882828	44.049152	120.11467	47.793112	18.5501655	119.0397685	-58.583332	8.8295265	112.9695235
13.125175	30.077923	117.139671	-5.228848	13.783871	115.938934	50.843613	-6.897713	118.048187	45.083557	44.157906	119.829369	47.963585	18.6300965	118.938778	-58.421281	8.9376455	112.93909
14.240427	29.170912	116.907188	-5.07899	13.911216	115.788269	50.939243	-6.807775	118.018707	45.223145	44.278778	119.526817	48.081194	18.7355015	118.772762	-58.239174	9.0869305	112.803776
15.219489	28.203136	116.707825	-4.94348	14.049832	115.542778	51.022148	-6.708042	117.872772	45.344467	44.400661	119.206833	48.1833075	18.8463095	118.5398025	-58.0702675	9.2533545	112.5457535
16.178261	27.224976	116.317688	-4.848214	14.21362	115.207207	51.063133	-6.578629	117.625854	45.410572	44.543861	118.886963	48.2368525	18.982616	118.2564085	-57.9332805	9.444624	112.1580055
17.060904	26.204464	115.979935	-4.78344	14.396535	114.782486	51.106136	-6.425662	117.310272	45.469929	44.701641	118.585587	48.2880325	19.1379895	117.9479295	-57.8549125	9.6550805	111.6170425
18.212919	24.572647	115.380356	-4.687198	14.720551	114.141205	51.189114	-6.143728	116.834785	45.518486	44.977535	118.20636	48.3538	19.4169035	117.5205725	-57.728196	10.0241985	110.7618375
18.913591	23.443111	115.097488	-4.606576	14.93119	113.779762	51.32777	-5.935917	116.533684	45.53159	45.193584	118.002876	48.42968	19.6288335	117.26828	-57.642832	10.2335465	110.291244
19.543306	22.257366	114.797523	-4.443523	15.120339	113.506874	51.517113	-5.710211	116.291061	45.625671	45.390572	117.832985	48.571392	19.8401805	117.062023	-57.458438	10.4004975	109.951725
20.061663	21.058363	114.571175	-4.218227	15.289307	113.31012	51.768417	-5.48638	116.120338	45.769455	45.603928	117.680534	48.768936	20.058774	116.900436	-57.20539	10.51984	109.719804
20.577845	19.769859	114.371048	-3.903415	15.431491	113.174202	52.066547	-5.254263	116.001869	45.928974	45.805584	117.47377	48.9977605	20.2756605	116.7378195	-56.8045905	10.5873215	109.6105845
21.001472	18.541691	114.139053	-3.544443	15.56787	113.084702	52.41301	-5.04478	115.959763	46.15633	45.973064	117.190384	49.28467	20.464142	116.5750735	-56.373556	10.671598	109.5943305
21.352716	17.195349	113.94001	-3.163971	15.668591	113.000343	52.79475	-4.909525	115.993073	46.469379	46.111591	116.871605	49.6320645	20.601033	116.432339	-55.9600065	10.736149	109.568347
21.716282	15.160118	113.698921	-2.654624	15.75995	112.802147	53.308956	-4.789533	116.109512	46.937813	46.256924	116.33316	50.1233845	20.7336955	116.221336	-55.4326325	10.7862045	109.382958
21.857864	13.769145	113.492409	-2.377846	15.787671	112.569283	53.585415	-4.7631	116.142502	47.180672	46.309555	115.926254	50.3830435	20.7732275	116.034378	-55.1387355	10.8021145	109.104188
21.854456	12.408468	113.153435	-2.1451	15.787457	112.232353	53.803867	-4.754215	116.086182	47.365932	46.308243	115.46978	50.5848995	20.777014	115.777981	-54.8750995	10.7979	108.686725
21.753754	11.070134	112.859741	-1.97924	15.764274	111.861801	53.929455	-4.762837	115.936234	47.484734	46.279984	114.979553	50.7070945	20.7585735	115.4578935	-54.6655745	10.7699745	108.2657085
21.552471	9.727063	112.506447	-1.897012	15.719555	111.483803	53.981144	-4.790541	115.748764	47.552345	46.244152	114.566399	50.7667445	20.7268055	115.1575815	-54.5607685	10.7123045	107.8100245
21.256691	8.358291	112.171173	-1.880518	15.665531	111.159279	53.984123	-4.829836	115.552376	47.587112	46.218395	114.2481	50.7856175	20.6942795	114.900238	-54.5466535	10.6367825	107.41832
20.845682	7.06839	111.970818	-1.913079	15.628214	110.883865	53.948395	-4.859425	115.363861	47.554646	46.212074	114.014091	50.7515205	20.6763245	114.688976	-54.5776785	10.5801035	107.078754
20.082594	5.144006	111.573647	-2.01583	15.640903	110.566803	53.848564	-4.843659	114.999054	47.353558	46.279102	113.822006	50.601061	20.7177215	114.41053	-54.632721	10.5640845	106.723076
19.494408	3.936946	111.287369	-2.098334	15.700823	110.385284	53.74736	-4.78297	114.672997	47.282242	46.346737	113.610825	50.514801	20.7818835	114.141911	-54.711469	10.6197625	106.628657
18.785276	2.740612	110.978699	-2.191908	15.804585	110.208595	53.657085	-4.697381	114.292847	47.201534	46.445293	113.381638	50.4293095	20.873956	113.8372425	-54.8131255	10.735214	106.5799475
18.029106	1.567342	110.651306	-2.255608	15.935109	110.031677	53.531116	-4.569184	113.907684	47.278362	46.557732	113.036407	50.404739	20.994274	113.4720455	-54.915955	10.875944	106.5913085
17.218973	0.469835	110.332939	-2.326653	16.076107	109.867355	53.453159	-4.432169	113.552078	47.191177	46.711189	112.792542	50.322168	21.13951	113.17231	-54.975474	11.012704	106.5624
16.313807	-0.643098	110.069313	-2.384377	16.223963	109.73558	53.395874	-4.283774	113.253723	46.985027	46.873421	112.664459	50.1904505	21.2948235	112.959091	-54.9592045	11.1531025	106.512069
15.373156	-1.742601	109.875313	-2.433923	16.347002	109.629501	53.360947	-4.13363	113.026047	46.930992	47.032116	112.46003	50.1459695	21.449243	112.7430385	-55.0138155	11.244761	106.5159635
13.875574	-3.318172	109.681572	-2.464919	16.503365	109.531403	53.314674	-3.962749	112.79541	46.866238	47.20924	112.115242	50.090456	21.6232455	112.455326	-55.020294	11.3834845	106.60748
12.799102	-4.359231	109.632622	-2.44103	16.539345	109.481071	53.323902	-3.885181	112.713913	46.849403	47.281544	111.829605	50.0866525	21.6981815	112.271759	-54.9687125	11.3805085	106.690383
11.693304	-5.402905	109.642502	-2.420822	16.526966	109.436668	53.341885	-3.863402	112.693405	46.844986	47.304543	111.517548	50.0934355	21.7205705	112.1054765	-54.9350795	11.3333615	106.7678595
10.529374	-6.412254	109.729515	-2.36645	16.4487	109.396446	53.371799	-3.913154	112.733414	46.852699	47.231815	111.18325	50.112249	21.6593305	111.958332	-54.845149	11.2380695	106.83456
9.35056	-7.359614	109.866455	-2.324214	16.304338	109.37326	53.383202	-4.019639	112.824142	46.895634	47.093548	110.865021	50.139418	21.5369545	111.8445815	-54.787846	11.0717215	106.9019385
8.081675	-8.331957	109.997437	-2.274679	16.12372	109.369347	53.41317	-4.177811	112.943985	46.94334	46.93676	110.61219	50.178255	21.3794745	111.7780875	-54.727613	10.8679655	106.9606065
6.79401	-9.222859	110.141731	-2.223726	15.915436	109.376236	53.421314	-4.37267	113.053429	47.016785	46.754829	110.40461	50.2190495	21.1910795	111.7290195	-54.6665015	10.6397925	107.0234525
4.781157	-10.401491	110.291794	-2.154452	15.579842	109.376884	53.420036	-4.685933	113.168755	47.16428	46.400509	110.183334	50.292158	20.857288	111.6760445	-54.601062	10.302396	107.0777235
3.39958	-11.136391	110.331345	-2.116108	15.385235	109.394852	53.417732	-4.881176	113.223137	47.198181	46.238731	110.097595	50.3079565	20.6787775	111.660366	-54.5401725	10.0916925	107.129338
2.016267	-11.757311	110.441734	-2.095374	15.217966	109.453651	53.369774	-5.031909	113.28688	47.240974	46.074177	110.02047	50.305374	20.521134	111.653675	-54.496122	9.914798	107.253627
0.570966	-12.302125	110.587547	-2.06137	15.076126	109.561958	53.367622	-5.175819	113.335457	47.276131	45.927082	109.95433	50.3218765	20.3756315	111.6448935	-54.4446165	9.7766205	107.4790225
-0.896776	-12.757814	110.817047	-2.050712	14.986549	109.753418	53.349823	-5.275427	113.40538	47.290733	45.797573	109.886345	50.320278	20.261073	111.6458625	-54.421702	9.712025	107.8609735
-2.37696	-13.064997	111.157318	-2.018174	14.909455	110.013687	53.356709	-5.362261	113.488625	47.297123	45.687111	109.837631	50.326916	20.162425	111.663128	-54.363264	9.656485	108.364246
-3.911589	-13.299437	111.608185	-2.014746	14.83383	110.391708	53.353287	-5.43705	113.569817	47.303719	45.58931	109.800041	50.328503	20.07613	111.684929	-54.357995	9.59153	109.098487
-6.186121	-13.463166	112.41684	-1.961864	14.675447	111.083984	53.369915	-5.590323	113.631378	47.280876	45.408413	109.771431	50.3253955	19.909045	111.7014045	-54.2491235	9.441849	110.4665635
-7.706044	-13.426455	113.062523	-1.937192	14.547509	111.639214	53.356422	-5.723043	113.656281	47.255795	45.251305	109.785034	50.3061085	19.764131	111.7206575	-54.1804925	9.330887	111.5577705
-9.220765	-13.308072	113.733116	-1.939621	14.393096	112.242493	53.328789	-5.912402	113.66851	47.235767	45.074348	109.844337	50.282278	19.580973	111.7564235	-54.16152	9.205219	112.7285625
-10.682683	-13.127836	114.38073	-1.951052	14.184708	112.857506	53.301231	-6.127257	113.666389	47.212662	44.893707	109.966423	50.2569465	19.383225	111.816406	-54.1590505	8.986191	113.898606
-12.174001	-12.837082	114.967369	-1.992602	13.967371	113.425186	53.247608	-6.35321	113.626823	47.184536	44.708485	110.134933	50.216072	19.1776375	111.880878	-54.201276	8.7571045	114.969494
-13.596416	-12.486081	115.442108	-2.046802	13.751297	113.920273	53.188316	-6.593972	113.50428	47.134071	44.511639	110.313919	50.1611935	18.9588335	111.9090995	-54.2547975	8.5437605	115.9314465
-14.955009	-12.086933	115.850296	-2.099806	13.528578	114.35392	53.05283	-6.805926	113.387611	47.05661	44.316978	110.488274	50.05472	18.755526	111.9379425	-54.254332	8.30163	116.7698975
-16.96344	-11.277929	116.40863	-2.201235	13.241156	114.935326	52.878483	-7.111596	113.247803	46.936275	44.022419	110.825523	49.907379	18.4554115	112.036663	-54.309849	8.0269005	117.833989
-18.203951	-10.718742	116.715477	-2.294615	13.078673	115.303421	52.760155	-7.301445	113.19693	46.887608	43.829811	111.114777	49.8238815	18.264183	112.1558535	-54.4131115	7.893163	118.4509885
-19.385668	-10.057255	116.971695	-2.359659	12.910297	115.631447	52.657372	-7.498654	113.17717	46.858646	43.65992	111.467407	49.758009	18.080633	112.3222885	-54.477327	7.739961	118.9406055
-20.530651	-9.326198	117.196953	-2.43015	12.753736	115.92984	52.553822	-7.686956	113.169815	46.84436	43.491852	111.816315	49.699091	17.902448	112.493065	-54.559391	7.605024	119.366615
-21.579889	-8.577287	117.386497	-2.511975	12.605921	116.194786	52.441345	-7.872684	113.157478	46.828632	43.328835	112.115013	49.6349885	17.7280755	112.6362455	-54.6589385	7.4837665	119.7533265
-22.501127	-7.798308	117.597755	-2.574599	12.456768	116.417542	52.332203	-8.055546	113.132622	46.78231	43.151176	112.3564	49.5572565	17.547815	112.744511	-54.7064545	7.365721	120.090573
-23.366192	-6.925211	117.887245	-2.651551	12.308575	116.642807	52.206264	-8.250125	113.123154	46.737442	42.965611	112.498787	49.471853	17.357743	112.8109705	-54.774955	7.259407	120.4746435
-24.495285	-5.586852	118.299164	-2.77452	12.069735	116.94516	52.025497	-8.602249	113.145874	46.665836	42.633598	112.60154	49.3456665	17.0156745	112.873707	-54.8947065	7.1237955	121.016613
-25.10409	-4.664473	118.566856	-2.841573	11.901509	117.110252	51.88921	-8.861635	113.186302	46.627476	42.357521	112.615967	49.258343	16.747943	112.9011345	-54.941489	7.055075	121.3193695
-25.615925	-3.676595	118.801865	-2.918036	11.708273	117.24752	51.769604	-9.163371	113.227638	46.587147	42.067917	112.61879	49.1783755	16.452273	112.923214	-55.0144475	6.964273	121.571826
-26.024454	-2.662404	118.95015	-2.977618	11.513344	117.347321	51.626884	-9.455766	113.292862	46.57214	41.785824	112.643776	49.099512	16.165029	112.968319	-55.054748	6.861659	121.726323
-26.391951	-1.69664	118.971405	-3.060668	11.296864	117.393028	51.527287	-9.750197	113.354111	46.565536	41.519329	112.707123	49.0464115	15.884566	113.030617	-55.1677475	6.709162	121.755439
-26.651228	-0.662997	118.929611	-3.157825	11.1	117.426216	51.400421	-10.015466	113.393082	46.52737	41.266815	112.808846	48.9638955	15.6256745	113.100964	-55.2795455	6.5743255	121.751468
-26.820295	0.448809	118.896355	-3.266376	10.918772	117.453369	51.232117	-10.249873	113.379326	46.47126	41.044853	112.963928	48.8516885	15.39749	113.171627	-55.3844405	6.440054	121.735111
-26.999592	2.048625	118.759201	-3.446718	10.693091	117.480675	50.977356	-10.503819	113.302826	46.390625	40.805019	113.292984	48.6839905	15.1506	113.297905	-55.5774265	6.235582	121.663445
-26.987299	3.129752	118.649414	-3.56637	10.582725	117.468964	50.848568	-10.610482	113.228539	46.34325	40.693375	113.561508	48.595909	15.0414465	113.3950235	-55.728649	6.1240035	121.5429045
-26.838741	4.22321	118.444977	-3.670239	10.505317	117.423615	50.737591	-10.683216	113.157967	46.296295	40.623363	113.853432	48.516943	14.9700735	113.5056995	-55.857421	6.0405605	121.3415305
-26.647392	5.309451	118.179878	-3.782052	10.462677	117.318169	50.644176	-10.732987	113.1194	46.250839	40.575172	114.142136	48.4475075	14.9210925	113.630768	-56.0116115	6.0042615	121.00557
-26.381567	6.375509	117.842827	-3.888787	10.423026	117.155029	50.579048	-10.769081	113.090881	46.221004	40.541569	114.403915	48.400026	14.886244	113.747398	-56.1776	5.959808	120.56266
-26.012785	7.428282	117.453133	-3.965998	10.388892	116.922852	50.509853	-10.810675	113.055634	46.198978	40.499584	114.608894	48.3544155	14.8444545	113.832264	-56.2864115	5.9333295	120.01344
-25.570007	8.432332	116.942062	-4.043316	10.376923	116.594627	50.459927	-10.860205	113.039383	46.268036	40.454163	114.681244	48.3639815	14.796979	113.8603135	-56.4506135	5.956867	119.3289405
-24.795769	9.949257	115.779495	-4.123546	10.370794	115.829506	50.49284	-10.932941	113.079597	46.318481	40.41444	114.859055	48.4056605	14.7407495	113.969326	-56.6527525	6.0008385	117.689686
-24.218283	10.901187	114.710144	-4.159833	10.388423	115.079247	50.532818	-10.977018	113.134216	46.343761	40.405682	114.993462	48.4382895	14.714332	114.063839	-56.7579555	6.062514	116.094655
-23.577272	11.835308	113.310638	-4.17217	10.465716	114.082336	50.602318	-11.025208	113.17881	46.46455	40.389912	115.013573	48.533434	14.682352	114.0961915	-56.877774	6.24908	114.0684805
-22.929886	12.794346	111.68615	-4.18454	10.60137	112.881294	50.622654	-11.07274	113.255356	46.592052	40.365486	114.923141	48.607353	14.646373	114.0892485	-56.976433	6.556367	111.6733395
-22.267513	13.760361	110.028687	-4.223339	10.837434	111.629692	50.537281	-11.117495	113.30265	46.688114	40.35508	114.680901	48.6126975	14.6187925	113.9917755	-57.0593755	7.0560755	109.2676085
-21.636755	14.648803	108.551338	-4.280976	11.072393	110.464081	50.354927	-11.157904	113.277451	46.744843	40.319664	114.367569	48.549885	14.58088	113.82251	-57.111837	7.563906	107.105652
-21.037937	15.493531	107.366837	-4.348222	11.317163	109.500076	50.118404	-11.214979	113.256958	46.804134	40.290134	113.999199	48.461269	14.5375775	113.6280785	-57.157713	8.0967485	105.3720735
-20.257954	16.634972	106.035385	-4.462576	11.635005	108.41671	49.820461	-11.310758	113.228775	46.898838	40.251526	113.519073	48.3596495	14.470384	113.373924	-57.2848015	8.799626	103.459496
-19.807213	17.381437	105.463882	-4.527026	11.820924	107.92408	49.621239	-11.359539	113.145653	46.906284	40.234535	113.185585	48.2637615	14.437498	113.165619	-57.3178135	9.20435	102.682541
-19.430313	18.056726	105.059013	-4.590701	11.909855	107.54055	49.487141	-11.377156	113.006271	46.892475	40.234287	112.870155	48.189808	14.4285655	112.938213	-57.37121	9.3911445	102.142887
-19.104586	18.662136	104.797508	-4.624465	11.975403	107.289574	49.365555	-11.377799	112.847313	46.857613	40.243038	112.599228	48.111584	14.4326195	112.7232705	-57.360514	9.5181865	101.8558775
-18.853085	19.238312	104.700684	-4.649129	11.958778	107.129311	49.297112	-11.352186	112.685417	46.802822	40.269356	112.333366	48.049967	14.458585	112.5093915	-57.348225	9.458971	101.7492305
-18.6364	19.793852	104.638245	-4.665073	11.924906	107.021591	49.266842	-11.302565	112.571564	46.717644	40.305286	112.137711	47.992243	14.5013605	112.3546375	-57.322389	9.3484515	101.6885445
-18.425114	20.345497	104.626831	-4.698288	11.908189	106.987358	49.264179	-11.246065	112.507057	46.616997	40.366245	111.989746	47.940588	14.56009	112.2484015	-57.337164	9.256288	101.7263145
-18.231356	21.152924	104.661194	-4.756657	11.883225	106.988457	49.218998	-11.137148	112.487099	46.461712	40.46286	111.855019	47.840355	14.662856	112.171059	-57.353669	9.103594	101.805855
-18.188425	21.718058	104.698883	-4.797919	11.868064	107.031334	49.211403	-11.078687	112.478806	46.381744	40.51952	111.791489	47.7965735	14.7204165	112.1351475	-57.3924115	9.0157115	101.9275205
-18.189758	22.272173	104.776291	-4.839331	11.876294	107.112457	49.207653	-11.023709	112.459389	46.306694	40.583153	111.718224	47.7571735	14.779722	112.0888065	-57.4358355	8.972866	102.1361075
-18.212868	22.804077	104.885803	-4.868241	11.891475	107.202682	49.201221	-10.969706	112.412384	46.257584	40.657558	111.600838	47.7294025	14.843926	112.006611	-57.4658845	8.939024	102.398753
-18.25897	23.374104	105.011452	-4.885882	11.919156	107.292648	49.208302	-10.905884	112.301849	46.19474	40.743916	111.416664	47.701521	14.919016	111.8592565	-57.473285	8.919296	102.7260395
-18.311724	23.976261	105.11776	-4.883741	11.952709	107.35434	49.221024	-10.847063	112.132813	46.143078	40.816711	111.184296	47.682051	14.984824	111.6585545	-57.449533	8.920594	103.0501255
-18.364586	24.637596	105.216942	-4.891293	11.990641	107.418678	49.207329	-10.776862	111.957024	46.101845	40.862839	110.931412	47.654587	15.0429885	111.444218	-57.437173	8.9382935	103.393138
-18.470575	25.629663	105.370186	-4.900797	12.045242	107.506477	49.182953	-10.721079	111.76194	46.065525	40.901196	110.697495	47.624239	15.0900585	111.2297175	-57.425833	9.0004255	103.7832365
-18.618614	26.306618	105.461411	-4.921954	12.065068	107.602669	49.175014	-10.695729	111.678123	46.055775	40.931118	110.649857	47.6153945	15.1176945	111.16399	-57.4593025	9.0124415	104.041348
-18.775667	26.982433	105.554047	-4.947281	12.077258	107.678902	49.151451	-10.652002	111.596069	46.038342	40.984909	110.676125	47.5948965	15.1664535	111.136097	-57.4894585	8.9880625	104.221707
-18.90336	27.668282	105.656746	-4.965894	12.093425	107.730194	49.125725	-10.573333	111.52935	45.995903	41.061012	110.73748	47.560814	15.2438395	111.133415	-57.492602	8.9430105	104.326973
-19.049253	28.406536	105.731773	-4.998096	12.128501	107.770096	49.141827	-10.472738	111.472916	45.951591	41.173107	110.803375	47.546709	15.3501845	111.1381455	-57.542901	8.9068175	104.4020465
-19.193703	29.209631	105.832878	-5.044957	12.190616	107.818428	49.144672	-10.329679	111.408211	45.87701	41.303093	110.859764	47.510841	15.486707	111.1339875	-57.600755	8.894525	104.5028685
-19.322491	29.979738	105.964981	-5.062039	12.256419	107.86586	49.156788	-10.179399	111.319061	45.79565	41.445553	110.890747	47.476219	15.633077	111.104904	-57.600297	8.879761	104.626816
-19.629583	31.176662	106.227921	-5.127653	12.374331	108.024849	49.125267	-9.96244	111.078735	45.667686	41.646118	110.85347	47.3964765	15.841839	110.9661025	-57.6517825	8.906823	105.0835955
-19.803726	31.948673	106.611649	-5.171752	12.465084	108.216026	49.09388	-9.846276	110.772385	45.563625	41.768936	110.778214	47.3287525	15.96133	110.7752995	-57.6722565	8.968838	105.6567525
-19.991186	32.758915	107.144295	-5.240788	12.55102	108.482849	49.005272	-9.723226	110.394081	45.45153	41.88763	110.680298	47.228401	16.082202	110.5371895	-57.709977	9.019838	106.4285085
-20.14329	33.619686	107.785011	-5.324476	12.659487	108.799698	48.904945	-9.568136	109.984161	45.315918	42.023502	110.641983	47.1104315	16.227683	110.313072	-57.7593835	9.091291	107.286324
-20.267712	34.463993	108.524071	-5.407418	12.793383	109.185944	48.674034	-9.32974	109.638992	45.149788	42.195805	110.654236	46.911911	16.4330325	110.146614	-57.726747	9.1537335	108.225274
-20.358925	35.263695	109.391129	-5.486661	12.95567	109.651947	48.621223	-9.113257	109.275566	44.979305	42.398563	110.71283	46.800264	16.642653	109.994198	-57.773586	9.268687	109.309696
-20.463837	36.088852	110.299858	-5.571889	13.151525	110.198441	48.549133	-8.870581	108.99054	44.818195	42.618099	110.875832	46.683664	16.873759	109.933186	-57.827442	9.429291	110.463696
-20.507099	37.204296	111.651978	-5.669173	13.427226	110.991203	48.443092	-8.506984	108.74498	44.669857	42.931614	111.340187	46.5564745	17.212315	110.0425835	-57.8948205	9.64213699999999	111.9398225
-20.461004	37.920303	112.439453	-5.720005	13.604371	111.418724	48.373013	-8.302319	108.658264	44.64217	43.104851	111.768234	46.5075915	17.401266	110.213249	-57.9476015	9.807476	112.624199
-20.367847	38.629082	113.080345	-5.770664	13.732913	111.716911	48.314102	-8.154945	108.59214	44.735291	43.218864	112.140564	46.5246965	17.5319595	110.366352	-58.0660245	9.9338665	113.06747
-20.171898	39.25433	113.523186	-5.787793	13.879217	111.911407	48.273201	-8.04171	108.554268	44.840477	43.304588	112.528374	46.556839	17.631439	110.541321	-58.132425	10.126995	113.281493
-19.95031	39.819172	113.828514	-5.784605	14.022777	112.011742	48.265785	-7.957191	108.5214	44.890499	43.37809	112.881325	46.578142	17.7104495	110.7013625	-58.147352	10.3351045	113.3221215
-19.648886	40.334644	114.011642	-5.7769	14.159916	112.049309	48.272453	-7.886991	108.512428	44.983864	43.425144	113.1026	46.6281585	17.7690765	110.807514	-58.1819585	10.5507555	113.291104
-19.295599	40.78656	114.075836	-5.741591	14.290174	112.078094	48.297985	-7.836169	108.528564	45.0634	43.461166	113.213112	46.6806925	17.8124985	110.870838	-58.1638745	10.7678495	113.28535
-18.69022	41.260498	114.068329	-5.684747	14.475208	112.110207	48.344337	-7.800408	108.622757	45.151756	43.480885	113.278702	46.7480465	17.8402385	110.9507295	-58.1175405	11.1101775	113.2696845
-18.246103	41.439655	114.049973	-5.636933	14.550194	112.15522	48.380211	-7.792899	108.734276	45.235157	43.468773	113.308403	46.807684	17.837937	111.0213395	-58.08155	11.262451	113.2891005
-17.778297	41.493946	114.060715	-5.587359	14.637666	112.258949	48.415283	-7.783839	108.862877	45.286415	43.463207	113.347984	46.850849	17.839684	111.1054305	-58.025567	11.435648	113.4124675
-17.265799	41.434132	114.117447	-5.563449	14.714338	112.385796	48.459644	-7.766469	109.017097	45.317173	43.482529	113.437943	46.8884085	17.85803	111.22752	-58.0153065	11.570646	113.544072
-16.685083	41.28384	114.182259	-5.549615	14.820847	112.513329	48.494148	-7.738786	109.164154	45.353554	43.527912	113.559532	46.923851	17.894563	111.361843	-58.023081	11.747131	113.664815
-16.204823	41.1049	114.335922	-5.529076	14.907481	112.663902	48.502686	-7.690722	109.281609	45.397804	43.584229	113.642242	46.950245	17.9467535	111.4619255	-58.008397	11.8682085	113.8658785
-15.7762	40.880505	114.495277	-5.528142	15.035852	112.821365	48.505165	-7.652538	109.370461	45.465996	43.628574	113.667969	46.9855805	17.988018	111.519215	-58.0418645	12.083686	114.123515
-14.904862	40.332615	114.559189	-5.478855	15.197277	113.081955	48.477562	-7.64149	109.506569	45.575378	43.674873	113.60128	47.02647	18.0166915	111.5539245	-57.98418	12.3778625	114.6099855
-14.295827	39.906647	114.579704	-5.443995	15.301134	113.270142	48.453281	-7.677598	109.59182	45.688774	43.654488	113.476517	47.0710275	17.988445	111.5341685	-57.9590175	12.613823	115.0061155
-13.685706	39.403309	114.50193	-5.406904	15.385599	113.439621	48.412338	-7.772133	109.668747	45.782135	43.620228	113.234238	47.0972365	17.9240475	111.4514925	-57.9110445	12.8471505	115.4277495
-13.142186	38.878124	114.447952	-5.369947	15.436161	113.594292	48.319439	-7.906238	109.754707	45.885563	43.528664	112.894058	47.102501	17.811213	111.3243825	-57.842395	13.061109	115.8642015
-12.625745	38.327793	114.319016	-5.35624	15.475498	113.719597	48.209358	-8.103151	109.883987	45.934708	43.409054	112.612282	47.072033	17.6529515	111.2481345	-57.784513	13.2980445	116.1910595
-11.982026	37.657162	114.156876	-5.360361	15.444498	113.845657	48.099022	-8.334052	110.069847	46.049431	43.22163	112.266769	47.0742265	17.443789	111.168308	-57.7949485	13.445207	116.523006
-11.336928	36.977299	113.950714	-5.373155	15.408075	113.935974	47.999973	-8.582559	110.288704	46.156975	43.018555	111.95784	47.078474	17.217998	111.123272	-57.824784	13.598152	116.748676
-10.354085	35.846943	113.582336	-5.410677	15.2839	114.009949	47.879025	-8.94936	110.649406	46.278027	42.704098	111.55378	47.078526	16.877369	111.101593	-57.89988	13.690431	116.918305
-9.645039	35.050541	113.356926	-5.413437	15.1842	114.051582	47.83197	-9.194254	110.914764	46.32996	42.50898	111.308434	47.080965	16.657363	111.111599	-57.907839	13.711037	116.991565
-9.075623	34.34296	113.195908	-5.437406	15.075849	114.079758	47.796654	-9.413746	111.231163	46.388863	42.31575	111.100456	47.0927585	16.451002	111.1658095	-57.9675705	13.700696	116.9937065
-8.336577	33.563457	112.942719	-5.444363	14.997223	114.09919	47.777447	-9.609794	111.583099	46.469658	42.098461	110.883568	47.1235525	16.2443335	111.2333335	-58.0122785	13.7501125	116.9650465
-7.583118	32.795624	112.693214	-5.450835	14.935951	114.090515	47.763874	-9.783508	111.985863	46.568363	41.937321	110.749161	47.1661185	16.0769065	111.367512	-58.0677885	13.7949955	116.813518
-6.832218	32.055275	112.429634	-5.460736	14.881454	114.051018	47.746857	-9.931887	112.392319	46.667671	41.792542	110.6567	47.207264	15.9303275	111.5245095	-58.128736	13.8325805	116.5775265
-6.129094	31.410757	112.286774	-5.484053	14.835969	114.002541	47.734913	-10.047934	112.762436	46.76239	41.673771	110.598709	47.2486515	15.8129185	111.6805725	-58.2167575	13.8590195	116.3245095
-4.914498	30.395969	112.069176	-5.53568	14.772062	113.951233	47.678261	-10.190961	113.200829	46.842854	41.517441	110.574356	47.2605575	15.66324	111.8875925	-58.3319175	13.880884	116.0148735
-4.1076	29.772884	112.02803	-5.590783	14.71083	113.935432	47.60886	-10.241157	113.412964	46.864014	41.434635	110.644165	47.236437	15.596739	112.0285645	-58.418003	13.824921	115.8422995
-3.290185	29.187023	112.051987	-5.638338	14.665641	113.938866	47.544388	-10.259001	113.549271	46.868889	41.393856	110.801674	47.2066385	15.5674275	112.1754725	-58.4833145	13.7638545	115.7022595
-2.538041	28.700319	112.214264	-5.68866	14.640272	113.968719	47.461815	-10.259089	113.629982	46.863155	41.405647	111.011398	47.162485	15.573279	112.32069	-58.539805	13.707265	115.616748
-1.696908	28.200085	112.302589	-5.762391	14.63626	113.998138	47.38694	-10.224007	113.68084	46.859196	41.467087	111.283432	47.123068	15.62154	112.482136	-58.64785	13.65098	115.51414
-0.868356	27.759501	112.445702	-5.8623	14.677869	114.054214	47.330208	-10.166071	113.7146	46.819885	41.554077	111.593925	47.0750465	15.694003	112.6542625	-58.7996465	13.661735	115.4541655
-0.046312	27.338902	112.587013	-5.949749	14.76361	114.120171	47.261765	-10.051647	113.767097	46.752995	41.67247	111.869957	47.00738	15.8104115	112.818527	-58.906878	13.7168085	115.421815
1.174713	26.824097	112.859741	-6.116487	14.96915	114.291321	47.148533	-9.837928	113.933243	46.61327	41.886082	112.231125	46.8809015	16.024077	113.082184	-59.1138755	13.914223	115.500458
2.006077	26.493008	113.025345	-6.235971	15.143533	114.425896	47.07893	-9.700307	114.126602	46.523987	42.019505	112.499741	46.8014585	16.159599	113.3131715	-59.2734005	14.127467	115.5386205
2.834268	26.15971	113.202713	-6.363524	15.316606	114.552483	47.002132	-9.584753	114.37883	46.467175	42.143883	112.837395	46.7346535	16.279565	113.6081125	-59.4617015	14.353647	115.4968535
3.675805	25.823816	113.396286	-6.500951	15.453078	114.65435	46.896664	-9.483769	114.662613	46.418289	42.262234	113.273384	46.6574765	16.3892325	113.9679985	-59.6593785	14.5169235	115.3407015
4.459919	25.515371	113.666626	-6.65286	15.568326	114.735046	46.769287	-9.393305	114.98735	46.351448	42.356483	113.807869	46.5603675	16.481589	114.3976095	-59.8660875	14.655063	115.0724825
5.260202	25.183207	113.904701	-6.837303	15.661505	114.799812	46.65625	-9.261922	115.397369	46.27948	42.494972	114.485123	46.467865	16.616525	114.941246	-60.142471	14.706485	114.658378
6.027046	24.844656	114.213097	-7.052732	15.766485	114.90731	46.571152	-9.117629	115.866302	46.150501	42.629265	115.151321	46.3608265	16.755818	115.5088115	-60.4662905	14.777152	114.3058085
7.099883	24.385208	114.766991	-7.35957	15.972219	115.137688	46.442284	-8.835931	116.631912	45.865124	42.901073	116.136719	46.153704	17.032571	116.3843155	-60.872844	14.911867	113.8910605
7.809969	24.030151	115.107979	-7.532965	16.126291	115.299545	46.386398	-8.640454	117.082893	45.683365	43.080013	116.674957	46.0348815	17.2197795	116.878925	-61.1008115	15.0328025	113.720165
8.479874	23.69153	115.368439	-7.641812	16.289633	115.430161	46.336777	-8.436183	117.472374	45.527977	43.252228	117.084816	45.932377	17.4080225	117.278595	-61.216001	15.1712435	113.581727
9.143841	23.315233	115.53434	-7.676677	16.453312	115.497276	46.335499	-8.243757	117.820534	45.419399	43.405518	117.435524	45.877449	17.5808805	117.628029	-61.230803	15.3257435	113.366523
9.775424	22.897038	115.681671	-7.668372	16.598085	115.540054	46.389305	-8.068357	118.152954	45.339291	43.550106	117.720734	45.864298	17.7408745	117.936844	-61.201042	15.4552955	113.143264
10.353502	22.499218	115.840149	-7.601681	16.722197	115.590309	46.481346	-7.897712	118.455276	45.313782	43.675873	117.918884	45.897564	17.8890805	118.18708	-61.100926	15.5553135	112.993538
10.822857	22.134035	115.973351	-7.495075	16.82732	115.666473	46.610584	-7.730015	118.741783	45.328934	43.799843	118.103966	45.969759	18.034914	118.4228745	-60.959909	15.619726	112.9100715
11.437152	21.542788	116.218719	-7.337054	16.909626	115.787529	46.858017	-7.54042	119.141685	45.43557	43.959713	118.345139	46.1467935	18.2096465	118.743412	-60.8209015	15.6096055	112.831646
11.73196	21.138376	116.376305	-7.25213	16.955976	115.849998	46.96904	-7.427818	119.33371	45.454071	44.060398	118.527435	46.2115555	18.31629	118.9305725	-60.7158155	15.595662	112.7694235
11.968888	20.712011	116.452003	-7.223696	17.004564	115.895042	47.045906	-7.32292	119.404556	45.434284	44.146561	118.703316	46.240095	18.4118205	119.053936	-60.687487	15.5973075	112.736148
12.137424	20.228901	116.501389	-7.239323	17.045097	115.891685	47.055214	-7.241271	119.359993	45.415497	44.229462	118.852638	46.2353555	18.4940955	119.1063155	-60.7140015	15.5960985	112.6770545
12.143048	19.785177	116.492905	-7.313194	17.09094	115.835106	47.00058	-7.166872	119.184837	45.314552	44.318367	118.982986	46.157566	18.5757475	119.0839115	-60.783954	15.6061325	112.5863005
12.08729	19.331421	116.443253	-7.427525	17.162043	115.749153	46.873783	-7.077154	118.897057	45.183945	44.387318	119.07959	46.028864	18.655082	118.9883235	-60.883914	15.669004	112.5099825
11.924637	18.917053	116.344543	-7.586446	17.290424	115.670326	46.707897	-6.933468	118.551346	45.012093	44.490551	119.139526	45.859995	18.7785415	118.845436	-61.032887	15.8023065	112.495216
11.580092	18.306381	116.159294	-7.853726	17.608339	115.662781	46.4687	-6.622976	117.992973	44.61565	44.773769	119.079849	45.542175	19.0753965	118.536411	-61.249627	16.1412815	112.789151
11.320142	17.841192	116.039726	-8.037404	17.876968	115.731239	46.31876	-6.401497	117.606903	44.42215	44.964554	118.930504	45.370455	19.2815285	118.2687035	-61.445263	16.4724075	113.1937745
10.920479	17.401718	115.936836	-8.203011	18.175903	115.844559	46.139278	-6.20291	117.249092	44.212532	45.159161	118.739082	45.175905	19.4781255	117.994087	-61.581927	16.8736805	113.695031
10.479548	16.912584	115.903915	-8.357293	18.459887	115.971077	45.952259	-6.021093	116.905472	44.046066	45.339691	118.555954	44.9991625	19.659299	117.730713	-61.7137485	17.260475	114.211441
9.960469	16.384298	115.837845	-8.470066	18.707342	116.077789	45.792381	-5.857059	116.60807	43.960953	45.477341	118.412712	44.876667	19.810141	117.510391	-61.816799	17.604543	114.645187
9.484986	15.871239	115.756607	-8.564412	18.917685	116.152275	45.681061	-5.698736	116.370369	43.81871	45.643257	118.381668	44.7498855	19.9722605	117.3760185	-61.8787095	17.8631095	114.9285315
8.951655	15.309501	115.671028	-8.631909	19.081287	116.181503	45.61274	-5.542463	116.160309	43.77713	45.777775	118.375946	44.694935	20.117656	117.2681275	-61.958753	18.044918	115.0948785
8.149996	14.420891	115.436951	-8.692076	19.285608	116.142059	45.577267	-5.281226	115.870956	43.628738	46.025455	118.397095	44.6030025	20.3721145	117.1340255	-61.9871545	18.1991015	115.1500925
7.522194	13.772299	115.273689	-8.719511	19.402187	116.071404	45.579441	-5.106951	115.685806	43.508194	46.185802	118.411087	44.5438175	20.5394255	117.0484465	-61.9828395	18.2649485	115.0943615
6.842522	13.112974	115.076759	-8.744172	19.505302	115.968262	45.572014	-4.938798	115.506889	43.434288	46.322777	118.36982	44.503151	20.6919895	116.9383545	-61.991495	18.3186145	114.9981695
6.169722	12.416793	114.881386	-8.789664	19.606615	115.873886	45.557491	-4.796293	115.317299	43.339012	46.458305	118.292114	44.4482515	20.831006	116.8047065	-62.0275795	18.382224	114.9430655
5.524388	11.695104	114.61779	-8.817056	19.700228	115.777626	45.536148	-4.680867	115.099319	43.207455	46.592438	118.188408	44.3718015	20.9557855	116.6438635	-62.0059135	18.4446705	114.9113885
4.756378	10.922395	114.424171	-8.87263	19.802349	115.681541	45.503239	-4.567632	114.874756	43.160866	46.691883	118.012238	44.3320525	21.0621255	116.443497	-62.0773125	18.5425725	114.919585
3.956467	10.124048	114.194298	-8.889733	19.90143	115.564095	45.475235	-4.479608	114.63488	43.095779	46.812103	117.818237	44.285507	21.1662475	116.2265585	-62.064973	18.6366125	114.9016315
2.8263	8.880911	113.773666	-8.918408	20.006149	115.313545	45.479805	-4.34584	114.294731	43.071129	46.971916	117.491127	44.275467	21.313038	115.892929	-62.112283	18.69926	114.734161
1.980183	7.985898	113.491508	-8.888378	20.053301	115.049911	45.516075	-4.284221	114.127335	43.057968	47.04504	117.243195	44.2870215	21.3804095	115.685265	-62.0637775	18.7261925	114.414557
1.135425	7.073925	113.15155	-8.843968	20.069164	114.677551	45.59864	-4.279786	114.012459	43.051529	47.077133	116.92672	44.3250845	21.3986735	115.4695895	-62.0130205	18.7396545	113.8855125
0.272022	6.133078	112.771606	-8.793765	20.03068	114.199188	45.655708	-4.33597	113.976837	43.073608	47.065842	116.555641	44.364658	21.364936	115.266239	-61.952188	18.696424	113.132137
-0.597692	5.143814	112.331474	-8.772902	19.957392	113.689384	45.678818	-4.450937	113.950363	43.108322	46.982086	116.134552	44.39357	21.2655745	115.0424575	-61.939374	18.6492095	112.3363105
-1.574549	4.130211	111.979385	-8.770561	19.828331	113.23037	45.644867	-4.601105	113.920769	43.136642	46.841576	115.694168	44.3907545	21.1202355	114.8074685	-61.9318765	18.5364265	111.6532715
-2.559111	3.141351	111.738441	-8.780317	19.647512	112.872902	45.59082	-4.800304	113.907433	43.151569	46.662128	115.310524	44.3711945	20.930912	114.6089785	-61.9318285	18.364112	111.1368255
-4.119075	1.588533	111.451935	-8.805778	19.318129	112.523796	45.509449	-5.15074	113.917625	43.110558	46.394966	114.95546	44.3100035	20.622113	114.4365425	-61.9215595	18.014145	110.6110495
-5.210413	0.581128	111.311508	-8.794277	19.090485	112.353409	45.481728	-5.356568	113.882507	43.144196	46.219036	114.707443	44.312962	20.431234	114.294975	-61.901516	17.749736	110.411843
-6.294013	-0.366359	111.240562	-8.750438	18.889256	112.206017	45.491634	-5.536971	113.815567	43.158669	46.074699	114.433098	44.3251515	20.268864	114.1243325	-61.8260275	17.509648	110.2877015
-7.437179	-1.341424	111.160767	-8.676883	18.705507	112.063744	45.547356	-5.702449	113.751862	43.175701	45.960823	114.09671	44.3615285	20.129187	113.924286	-61.7152945	17.281827	110.203202
-8.626525	-2.255595	111.197983	-8.592132	18.521381	111.915421	45.619862	-5.851789	113.758873	43.209465	45.813499	113.695236	44.4146635	19.980855	113.7270545	-61.5989275	17.061907	110.1037875
-9.807573	-3.08443	111.338081	-8.503004	18.335827	111.772392	45.716824	-6.067317	113.850739	43.260632	45.636032	113.233566	44.488728	19.7843575	113.5421525	-61.494736	16.8872965	110.0026315
-11.076262	-3.909463	111.470009	-8.407146	18.122438	111.641899	45.781792	-6.303206	113.994156	43.364666	45.417046	112.775681	44.573229	19.55692	113.3849185	-61.387521	16.687956	109.8988795
-13.012239	-5.001438	111.729385	-8.265814	17.754545	111.454048	45.813023	-6.735338	114.253387	43.568558	45.015427	112.141022	44.6907905	19.1400445	113.1972045	-61.2224185	16.3690455	109.7108915
-14.307837	-5.653688	111.758247	-8.186121	17.450859	111.291656	45.798809	-7.057111	114.37336	43.737663	44.726879	111.799561	44.768236	18.834884	113.0864605	-61.140478	16.066834	109.4968515
-15.633962	-6.270967	111.612366	-8.112858	17.10017	111.097397	45.769032	-7.389439	114.363007	43.904205	44.443356	111.572113	44.8366185	18.5269585	112.96756	-61.0623345	15.6733815	109.227234
-16.962914	-6.810533	111.325813	-8.061635	16.731144	110.879532	45.729084	-7.705447	114.226738	44.01791	44.16172	111.423637	44.873497	18.2281365	112.8251875	-60.996767	15.2341515	108.9338765
-18.300718	-7.257437	111.022224	-8.024364	16.37644	110.675003	45.699181	-7.96368	114.012398	44.076756	43.918766	111.321518	44.8879685	17.977543	112.666958	-60.9366965	14.775337	108.683048
-19.671114	-7.58413	110.770081	-7.994324	16.076725	110.533524	45.688583	-8.170627	113.779793	44.098351	43.708942	111.241295	44.893467	17.7691575	112.510544	-60.882115	14.3842925	108.556504
-21.046124	-7.822645	110.65062	-7.946634	15.844491	110.46759	45.720421	-8.340915	113.610291	44.108601	43.537094	111.169113	44.914511	17.5980895	112.389702	-60.807779	14.0908925	108.545478
-23.152473	-7.969651	110.661949	-7.901948	15.600899	110.481583	45.784958	-8.538738	113.579514	44.179188	43.324623	111.064255	44.982073	17.3929425	112.3218845	-60.785969	13.8088555	108.6412815
-24.556076	-7.955534	110.72155	-7.857998	15.446205	110.509193	45.868233	-8.694821	113.67878	44.228477	43.178146	110.995605	45.048355	17.2416625	112.3371925	-60.764351	13.6507475	108.6811935
-25.949175	-7.846663	110.792145	-7.819193	15.259595	110.530006	45.946426	-8.851071	113.831779	44.273243	43.004063	110.908554	45.1098345	17.076496	112.3701665	-60.7482205	13.442694	108.6898455
-27.381588	-7.64782	110.881958	-7.771755	15.052368	110.554565	46.020981	-9.052336	114.001488	44.338943	42.780693	110.795975	45.179962	16.8641785	112.3987315	-60.723472	13.2405575	108.7103985
-28.804291	-7.371515	110.988556	-7.712101	14.812158	110.617157	46.08609	-9.285511	114.162376	44.422958	42.512913	110.654045	45.254524	16.613701	112.4082105	-60.678726	13.010615	108.8261035
-30.202324	-7.011169	111.178192	-7.607507	14.528595	110.711411	46.137093	-9.548387	114.261055	44.544704	42.235275	110.518158	45.3408985	16.343444	112.3896065	-60.5559125	12.713746	109.0332155
-31.628349	-6.55742	111.28656	-7.470144	14.230265	110.825516	46.225281	-9.851361	114.270844	44.690056	41.947826	110.43396	45.4576685	16.0482325	112.352402	-60.3979565	12.4122975	109.29863
-33.703022	-5.749511	111.30912	-7.269966	13.807389	110.973228	46.370106	-10.249169	114.144325	44.926014	41.583	110.451736	45.64806	15.6669155	112.2980305	-60.187992	11.9478625	109.6484255
-35.102112	-5.090691	111.199104	-7.123795	13.558147	111.040131	46.470528	-10.44462	113.955292	45.075565	41.408627	110.536659	45.7730465	15.4820035	112.2459755	-60.0206365	11.6342905	109.8342865
-36.445534	-4.371888	111.062576	-6.993834	13.359427	111.089447	46.594551	-10.576233	113.681702	45.186214	41.303066	110.670807	45.8903825	15.3634165	112.1762545	-59.8780505	11.3554375	110.0026395
-37.826061	-3.509226	110.938408	-6.845163	13.216047	111.140785	46.744503	-10.625189	113.357986	45.276115	41.27512	110.848747	46.010309	15.3249655	112.1033665	-59.700635	11.1071285	110.1782035
-39.155388	-2.604695	110.763947	-6.701312	13.134761	111.194313	46.910637	-10.59043	112.998917	45.359879	41.302845	111.063675	46.135258	15.3562075	112.031296	-59.537882	10.9133145	110.35733
-40.479393	-1.626253	110.630417	-6.563463	13.079638	111.227737	47.100292	-10.502002	112.58532	45.440037	41.38657	111.326393	46.2701645	15.442284	111.9558565	-59.3970905	10.716992	110.4996175
-41.774082	-0.601143	110.459114	-6.396795	13.033435	111.241745	47.305828	-10.390347	112.135788	45.502808	41.480652	111.612915	46.404318	15.5451525	111.8743515	-59.197908	10.5217175	110.6091385
-43.628277	1.003984	110.152946	-6.197162	12.968655	111.191978	47.58469	-10.210647	111.517143	45.581375	41.620579	112.033356	46.5830325	15.704966	111.7752495	-58.9773565	10.232344	110.6087065
-44.835499	2.101925	110.077263	-6.068913	12.942094	111.145065	47.751114	-10.125548	111.18425	45.61908	41.669296	112.243828	46.685097	15.771874	111.714039	-58.822923	10.112314	110.576091
-44.238564	3.060312	110.099258	-5.967458	12.899976	111.130165	47.90379	-10.096503	110.961792	45.667614	41.670288	112.378784	46.785702	15.7868925	111.670288	-58.720618	10.0130595	110.590042
-44.168488	4.038518	109.94252	-5.868278	12.793219	111.133026	48.049824	-10.139929	110.872612	45.721481	41.619915	112.497482	46.8856525	15.739993	111.685047	-58.6222085	9.846445	110.581005
-43.865349	4.89342	109.947311	-5.797252	12.629098	111.134697	48.190861	-10.254339	110.895004	45.804043	41.514271	112.615837	46.997452	15.629966	111.7554205	-58.591956	9.62823	110.5139735
-43.595097	5.797649	109.799934	-5.727784	12.445286	111.111595	48.314022	-10.440872	110.977188	45.889343	41.343994	112.696541	47.1016825	15.451561	111.8368645	-58.5572505	9.439011	110.3863255
-43.338398	6.703454	109.715614	-5.685422	12.249818	111.079094	48.382271	-10.645878	111.074738	45.975677	41.136707	112.713242	47.178974	15.2454145	111.89399	-58.549818	9.2542215	110.264198
-42.922531	7.937241	109.722153	-5.629372	11.920447	111.082184	48.44162	-11.005761	111.179474	46.068398	40.790142	112.708771	47.255009	14.8921905	111.9441225	-58.513753	8.9487035	110.2202455
-42.602932	8.796914	109.827232	-5.603536	11.684354	111.150444	48.457531	-11.233508	111.24115	46.123569	40.550076	112.774254	47.29055	14.658284	112.007702	-58.497622	8.710424	110.293186
-42.330566	9.625413	109.996399	-5.602864	11.436161	111.289299	48.462643	-11.466747	111.280594	46.187454	40.323849	112.919556	47.3250485	14.428551	112.100075	-58.5307765	8.443771	110.478523
-42.079895	10.360641	110.217453	-5.605407	11.223216	111.463478	48.444881	-11.675549	111.267784	46.252419	40.148129	113.096603	47.34865	14.23629	112.1821935	-58.559464	8.210142	110.7447625
-41.75412	11.143975	110.475494	-5.606374	11.058669	111.622688	48.421364	-11.832966	111.17897	46.296524	40.015594	113.256004	47.358944	14.091314	112.217487	-58.571692	8.026024	111.027889
-41.461533	11.940911	110.741005	-5.614483	10.951514	111.721313	48.39695	-11.926751	110.984001	46.298733	39.962521	113.30632	47.3478415	14.017885	112.1451605	-58.5768075	7.885143	111.2974655
-41.189297	12.695011	110.961578	-5.620935	10.91448	111.719086	48.355721	-11.90705	110.665253	46.233349	39.987907	113.197884	47.294535	14.0404285	111.9315685	-58.536405	7.7885315	111.5066035
-40.710506	13.730309	111.071861	-5.646467	10.956926	111.504196	48.331356	-11.770285	110.082733	46.064938	40.055443	112.773109	47.198147	14.142579	111.427921	-58.491081	7.771273	111.580471
-40.378029	14.455387	110.981712	-5.701997	11.035927	111.302658	48.30941	-11.638685	109.744247	45.915035	40.158524	112.462601	47.1122225	14.2599195	111.103424	-58.5162165	7.8119345	111.501892
-40.077461	15.13457	110.869087	-5.749996	11.090143	111.087051	48.283112	-11.522591	109.513512	45.755306	40.24152	112.175835	47.019209	14.3594645	110.8446735	-58.519201	7.8208215	111.3294285
-39.767467	15.708309	110.67865	-5.835316	11.128528	110.903397	48.25703	-11.461543	109.405289	45.605526	40.313354	111.937119	46.931278	14.4259055	110.671204	-58.60191	7.8311505	111.13559
-39.380817	16.229525	110.49366	-5.932858	11.135567	110.760773	48.218994	-11.427493	109.367874	45.462521	40.367748	111.735306	46.8407575	14.4701275	110.55159	-58.7064735	7.8010065	110.969956
-38.947311	16.776077	110.352348	-6.000046	11.102973	110.645889	48.162453	-11.422886	109.380913	45.32666	40.386536	111.568329	46.7445565	14.481825	110.474621	-58.7446485	7.724121	110.817157
-38.561981	17.267239	110.264954	-6.083855	11.030814	110.574402	48.131973	-11.441894	109.404579	45.22464	40.39455	111.452332	46.6783065	14.476328	110.4284555	-58.8460165	7.5853	110.7203485
-37.968739	17.842215	110.161278	-6.173136	10.894843	110.512306	48.101189	-11.467159	109.479095	45.078465	40.382813	111.356377	46.589827	14.457827	110.417736	-58.936099	7.331859	110.606876
-37.469349	18.210535	110.128593	-6.205036	10.793099	110.501228	48.096851	-11.478014	109.533455	45.000587	40.385857	111.321487	46.548719	14.4539215	110.427471	-58.958791	7.1322765	110.574985
-36.931236	18.599375	110.09716	-6.233837	10.713185	110.510803	48.088066	-11.476182	109.584877	44.940769	40.397209	111.284424	46.5144175	14.4605135	110.4346505	-58.9820915	6.9658565	110.5869555
-36.486298	18.98287	110.157188	-6.252954	10.654967	110.526192	48.100166	-11.465097	109.609673	44.883137	40.419601	111.219154	46.4916515	14.477252	110.4144135	-58.9975595	6.832682	110.6379705
-36.010696	19.298494	110.188461	-6.259698	10.645225	110.531357	48.103069	-11.436859	109.616257	44.84515	40.468651	111.113297	46.4741095	14.515896	110.364777	-58.9935055	6.774554	110.697937
-35.485126	19.60498	110.146103	-6.269876	10.66483	110.504547	48.108162	-11.388903	109.584656	44.813244	40.53191	110.983513	46.460703	14.5715035	110.2840845	-59.000455	6.7581565	110.7250095
-34.905731	19.917641	110.095825	-6.264318	10.729221	110.433563	48.104218	-11.305824	109.509407	44.779877	40.62384	110.814644	46.4420475	14.659008	110.1620255	-58.9706835	6.799434	110.7051005
-34.011684	20.413944	109.951576	-6.262315	10.843691	110.249474	48.090221	-11.137976	109.279099	44.678467	40.800434	110.544739	46.384344	14.831229	109.911919	-58.908974	6.856153	110.587029
-33.521381	20.720522	109.85482	-6.272399	10.920632	110.09687	48.08466	-10.988144	109.07843	44.587215	40.950111	110.352982	46.3359375	14.9809835	109.715706	-58.8807355	6.8602805	110.478034
-32.947182	20.980539	109.734856	-6.291917	11.026337	109.957108	48.074322	-10.820224	108.900658	44.474255	41.103531	110.182747	46.2742885	15.1416535	109.5417025	-58.8581225	6.9110205	110.3725135
-32.332085	21.178015	109.613625	-6.32833	11.11415	109.842255	48.065002	-10.649283	108.766815	44.362747	41.238552	110.047089	46.2138745	15.2946345	109.406952	-58.8705345	6.9336655	110.277558
-31.594082	21.362925	109.522751	-6.367818	11.213523	109.788849	48.04287	-10.5164	108.710571	44.269184	41.361057	109.942589	46.156027	15.4223285	109.32658	-58.891663	7.0047175	110.251118
-31.046543	21.655464	109.518204	-6.413982	11.273819	109.772888	48.020245	-10.435797	108.725403	44.191456	41.440132	109.86631	46.1058505	15.5021675	109.2958565	-58.9338145	7.0454705	110.2499195
-30.480253	21.871864	109.508911	-6.47673	11.332821	109.797409	47.979267	-10.410376	108.779541	44.148849	41.484135	109.776703	46.064058	15.5368795	109.278122	-59.017518	7.1287625	110.316696
-29.517284	22.139444	109.382271	-6.560836	11.372795	109.80896	47.874123	-10.48592	108.953667	44.126694	41.441631	109.601471	46.0004085	15.4778555	109.277569	-59.1220805	7.2677345	110.340351
-28.796873	22.332993	109.2397	-6.62892	11.386863	109.796989	47.771725	-10.586927	109.147903	44.12595	41.356106	109.449829	45.9488375	15.3845895	109.298866	-59.2066775	7.3891365	110.295112
-28.087795	22.532461	109.029999	-6.693783	11.40188	109.748161	47.673176	-10.748094	109.423897	44.17355	41.231438	109.284821	45.923363	15.241672	109.354359	-59.310929	7.562088	110.141963
-27.474085	22.780005	108.700882	-6.759166	11.411327	109.669495	47.572758	-10.938377	109.766731	44.262108	41.087688	109.134438	45.917433	15.0746555	109.4505845	-59.435765	7.7479985	109.8884055
-26.776722	23.002594	108.399071	-6.822881	11.415456	109.563843	47.465782	-11.128088	110.153175	44.351696	40.930981	109.00621	45.908739	14.9014465	109.5796925	-59.554501	7.9294655	109.5479935
-26.094856	23.213009	108.03759	-6.903654	11.406546	109.48703	47.369251	-11.304372	110.54174	44.449333	40.78043	108.901848	45.909292	14.738029	109.721794	-59.7166	8.075063	109.252266
-25.331678	23.49398	107.763527	-6.947746	11.379584	109.413315	47.272514	-11.460907	110.904442	44.533772	40.645576	108.820107	45.903143	14.5923345	109.8622745	-59.798635	8.1668335	108.9643555
-24.346695	23.960138	107.516121	-6.996053	11.322593	109.378067	47.137089	-11.637918	111.3106	44.622162	40.472652	108.710289	45.8796255	14.417367	110.0104445	-59.8717315	8.227819	108.7456895
-23.685436	24.286335	107.470917	-7.00613	11.274769	109.372452	47.083458	-11.703881	111.455261	44.639168	40.387211	108.645164	45.861313	14.341665	110.0502125	-59.873573	8.207873	108.6946915
-22.999659	24.658459	107.359673	-7.005473	11.236298	109.357513	47.070393	-11.729353	111.511024	44.634663	40.355598	108.578781	45.852528	14.3131225	110.0449025	-59.863474	8.1594735	108.6701235
-22.273191	25.109085	107.271889	-7.009263	11.236883	109.326462	47.071381	-11.704228	111.50589	44.611504	40.377285	108.52758	45.8414425	14.3365285	110.016735	-59.8599685	8.1372375	108.636189
-21.634527	25.638109	107.213387	-7.020207	11.301975	109.275642	47.078152	-11.634174	111.458382	44.575554	40.444458	108.456734	45.826853	14.405142	109.957558	-59.867267	8.198808	108.593726
-21.008183	26.163685	107.141045	-7.021875	11.395219	109.219826	47.077538	-11.513171	111.385437	44.52977	40.545757	108.392952	45.803654	14.516293	109.8891945	-59.847404	8.274145	108.5504575
-20.37826	26.802984	107.093468	-7.041449	11.531254	109.194244	47.063263	-11.370844	111.292358	44.482006	40.674328	108.34832	45.7726345	14.651742	109.820339	-59.8555325	8.410766	108.568149
-19.342794	27.825975	107.104507	-7.078829	11.76136	109.175491	47.013912	-11.13136	111.073921	44.429859	40.90258	108.355164	45.7218855	14.88561	109.7145425	-59.8795435	8.63711	108.6364395
-18.766373	28.609058	107.228851	-7.093895	11.911111	109.161545	46.970242	-10.942348	110.825012	44.388664	41.08931	108.467018	45.679453	15.073481	109.646015	-59.867243	8.748741	108.677075
-18.15728	29.370495	107.473114	-7.11952	12.042879	109.142708	46.919147	-10.720454	110.407349	44.363274	41.299496	108.682693	45.6412105	15.289521	109.545021	-59.8802505	8.796237	108.740395
-17.518087	30.181297	107.84861	-7.143442	12.166141	109.152649	46.849888	-10.451986	109.781158	44.290779	41.544643	108.993362	45.5703335	15.5463285	109.38726	-59.8572175	8.7859535	108.918038
-16.823227	31.00001	108.348801	-7.175578	12.28234	109.204651	46.7743	-10.125879	109.073425	44.16909	41.818382	109.350929	45.471695	15.8462515	109.212177	-59.822851	8.7184285	109.197125
-16.20487	31.83831	108.947662	-7.20999	12.44334	109.291183	46.699272	-9.742374	108.425995	44.020844	42.126827	109.753021	45.360058	16.1922265	109.089508	-59.780038	8.6944535	109.492858
-15.53784	32.6208	109.535393	-7.292524	12.697273	109.476326	46.658878	-9.335873	107.969917	43.872326	42.466858	110.198418	45.265602	16.5654925	109.0841675	-59.85065	8.8290535	109.8684845
-14.488909	33.800938	110.242126	-7.40058	13.17105	109.814072	46.599751	-8.758248	107.729492	43.708359	42.918606	110.830048	45.154055	17.080179	109.27977	-59.955215	9.261921	110.348374
-13.63558	34.543064	110.540855	-7.499462	13.513846	110.023026	46.537525	-8.467201	107.778503	43.641777	43.161701	111.161629	45.089651	17.34725	109.470066	-60.088575	9.680442	110.575986
-12.958674	35.263565	110.753922	-7.595397	13.816953	110.156807	46.465439	-8.283044	107.901833	43.614136	43.328316	111.405304	45.0397875	17.522636	109.6535685	-60.2305815	10.11127	110.6600455
-12.164186	35.834648	110.868515	-7.658077	14.032568	110.218788	46.395214	-8.19789	108.051231	43.644028	43.411125	111.540459	45.019621	17.6066175	109.795845	-60.335775	10.4585185	110.641731
-11.378025	36.372162	110.831627	-7.743089	14.153796	110.254478	46.328445	-8.182095	108.209518	43.651958	43.435646	111.657242	44.9902015	17.6267755	109.93338	-60.4763795	10.6808165	110.575576
-10.474603	36.765877	110.791992	-7.784219	14.17369	110.266373	46.295876	-8.224967	108.369148	43.660484	43.40937	111.726738	44.97818	17.5922015	110.047943	-60.546618	10.7551785	110.484803
-9.634669	37.145905	110.789474	-7.823797	14.134906	110.296486	46.247021	-8.307571	108.556572	43.627541	43.337856	111.799812	44.937281	17.5151425	110.178192	-60.584875	10.7546695	110.41478
-8.375817	37.537918	110.874924	-7.914159	14.013113	110.39537	46.178829	-8.493878	108.863579	43.617867	43.172665	111.858963	44.898348	17.3393935	110.361271	-60.726666	10.6868325	110.429469
-7.525143	37.699066	110.798096	-7.982713	13.941392	110.501656	46.134892	-8.614323	109.137131	43.605377	43.076687	111.942924	44.8701345	17.231182	110.5400275	-60.8355605	10.651602	110.4632845
-6.53211	37.796085	110.853256	-8.049696	13.905631	110.635605	46.092625	-8.692519	109.507133	43.575497	43.008743	112.097534	44.834061	17.158112	110.8023335	-60.933453	10.65315	110.4688765
-5.748959	37.974392	111.005806	-8.176718	13.904774	110.805298	46.067234	-8.720914	109.957672	43.52169	42.978992	112.355576	44.794462	17.129039	111.156624	-61.147898	10.680509	110.453972
-4.953279	38.025028	111.26535	-8.294485	13.962311	111.035515	46.032299	-8.684638	110.483719	43.465164	43.003036	112.733665	44.7487315	17.159199	111.608692	-61.3377015	10.765423	110.462338
-4.15187	38.060543	111.642418	-8.442918	14.068635	111.35788	45.991421	-8.590533	111.022079	43.415527	43.066673	113.23851	44.703474	17.23807	112.1302945	-61.58931	10.8992	110.5854655
-3.284874	38.051487	112.211266	-8.599257	14.18349	111.776718	45.955322	-8.444757	111.476257	43.344437	43.164314	113.800323	44.6498795	17.3597785	112.63829	-61.8483935	11.0072015	110.915146
-2.131057	37.956715	113.196884	-8.75822	14.362134	112.405464	45.913002	-8.172526	111.974228	43.213238	43.32489	114.745941	44.56312	17.576182	113.3600845	-62.07956	11.148086	111.4508435
-1.408638	37.76004	113.852402	-8.832363	14.481674	112.80069	45.913795	-7.978136	112.179329	43.142632	43.453835	115.356781	44.5282135	17.7378495	113.768055	-62.1929395	11.2254985	111.833325
-0.666803	37.57497	114.336159	-8.872923	14.632884	113.143944	45.931732	-7.767182	112.3134	43.091904	43.624298	115.847137	44.511818	17.928558	114.0802685	-62.257664	11.33721	112.2076195
0.125308	37.31831	114.741493	-8.887058	14.800671	113.446281	45.962898	-7.547977	112.398445	43.056076	43.801846	116.203217	44.509487	18.1269345	114.300831	-62.283603	11.4744075	112.591731
0.82387	37.060051	115.103699	-8.858863	14.968884	113.710426	46.002121	-7.365885	112.481102	43.05624	43.949055	116.461861	44.5291805	18.291585	114.4714815	-62.2469065	11.646183	112.9493705
1.588106	36.65427	115.234169	-8.829926	15.123635	113.935921	46.067654	-7.250631	112.593948	43.0951	44.063992	116.640945	44.581377	18.4066805	114.6174465	-62.241229	11.8405895	113.2543955
2.232217	36.155624	115.360069	-8.815247	15.247975	114.129295	46.0966	-7.192259	112.722305	43.148808	44.136852	116.702988	44.622704	18.4722965	114.7126465	-62.253198	12.0236535	113.5459435
3.266383	35.300426	115.307472	-8.81558	15.36351	114.308334	46.079796	-7.203612	112.88118	43.194244	44.171459	116.637589	44.63702	18.4839235	114.7593845	-62.26818	12.2430965	113.8572835
3.879997	34.684204	115.267441	-8.861264	15.391835	114.353836	46.022503	-7.2565	112.940514	43.193974	44.144238	116.500977	44.6082385	18.443869	114.7207455	-62.3307665	12.339801	113.9869265
4.472749	33.963093	115.076897	-8.95036	15.376713	114.385155	45.917721	-7.32798	112.990395	43.154205	44.086731	116.347435	44.535963	18.3793755	114.668915	-62.436683	12.3740505	114.101395
5.006631	33.140697	114.977692	-9.034563	15.340623	114.425323	45.792801	-7.419491	113.041077	43.094738	44.016125	116.220215	44.4437695	18.298317	114.630646	-62.5128955	12.382929	114.22
5.55339	32.258781	114.93248	-9.145302	15.278042	114.52755	45.667404	-7.518385	113.115311	43.033428	43.939598	116.141983	44.350416	18.2106065	114.628647	-62.64102	12.3454775	114.426453
6.078903	31.345364	114.996063	-9.252987	15.215832	114.690208	45.548946	-7.589097	113.217674	42.93679	43.880352	116.092171	44.242868	18.1456275	114.6549225	-62.748842	12.2860365	114.7254935
6.555037	30.416233	114.996979	-9.358703	15.218396	114.942146	45.424072	-7.627885	113.368454	42.838779	43.84338	116.026154	44.1314255	18.1077475	114.697304	-62.8488315	12.3290445	115.186988
7.243629	28.905689	115.180206	-9.475546	15.277788	115.465424	45.272095	-7.653589	113.712334	42.726421	43.819733	115.916397	43.999258	18.083072	114.8143655	-62.95035	12.472504	116.1164825
7.722664	27.866379	115.39402	-9.519347	15.335806	115.85463	45.217411	-7.66221	114.003944	42.690666	43.835781	115.894173	43.9540385	18.0867855	114.9490585	-62.9927325	12.5848265	116.7602015
8.186226	26.856232	115.546867	-9.557775	15.401769	116.219307	45.193893	-7.648162	114.328827	42.680786	43.861462	115.915314	43.9373395	18.10665	115.1220705	-63.0528895	12.696888	117.3165435
8.669333	25.76063	115.750565	-9.57248	15.461169	116.562057	45.188938	-7.625899	114.694283	42.691425	43.906796	115.949883	43.9401815	18.1404485	115.322083	-63.0851415	12.7818895	117.802031
9.117991	24.666971	115.933632	-9.58045	15.5239	116.864159	45.236595	-7.579268	115.116714	42.712368	43.969978	116.022827	43.9744815	18.195355	115.5697705	-63.1353815	12.852445	118.1585475
9.570919	23.573885	116.178879	-9.577549	15.60882	117.135727	45.355156	-7.518462	115.577782	42.735653	44.041588	116.120659	44.0454045	18.261563	115.8492205	-63.2005025	12.956077	118.4222335
10.052366	22.502071	116.366043	-9.550607	15.65533	117.346825	45.489101	-7.43877	116.041603	42.74102	44.12603	116.217911	44.1150605	18.34363	116.129757	-63.2162745	12.96703	118.563893
10.738144	20.796608	116.591988	-9.487224	15.700686	117.603256	45.710922	-7.328609	116.655861	42.756763	44.21455	116.351952	44.2338425	18.4429705	116.5039065	-63.2082905	12.9584015	118.7026055
11.190358	19.689646	116.768013	-9.433783	15.704182	117.702103	45.852955	-7.282432	117.011688	42.730862	44.271423	116.557709	44.2919085	18.4944955	116.7846985	-63.1594745	12.9138685	118.6195075
11.667115	18.615871	116.875053	-9.362175	15.671772	117.752525	45.991108	-7.265613	117.318726	42.799137	44.291031	116.664017	44.3951225	18.512709	116.9913715	-63.1194725	12.830835	118.5136785
12.099409	17.491474	116.97818	-9.295618	15.625843	117.75206	46.142395	-7.257699	117.587555	42.87624	44.293854	116.791679	44.5093175	18.5180775	117.189617	-63.1005535	12.7336085	118.314503
12.57325	16.378029	117.065834	-9.199475	15.562318	117.715584	46.298035	-7.248941	117.843452	43.003845	44.284801	116.826904	44.65094	18.51793	117.335178	-63.04989	12.606706	118.09599
12.979025	15.316224	117.163124	-9.10022	15.525866	117.669952	46.497147	-7.211349	118.151093	43.05159	44.311188	117.081856	44.7743685	18.5499195	117.6164745	-62.9748085	12.5018125	117.7234295
13.362689	14.29594	117.294052	-8.950225	15.45976	117.554108	46.774185	-7.183495	118.481087	43.172081	44.360859	117.319977	44.973133	18.588682	117.900532	-62.873583	12.330838	117.207684
13.933004	12.707392	117.322395	-8.669882	15.352721	117.212257	47.235931	-7.128855	118.945847	43.375294	44.439583	117.664894	45.3056125	18.655364	118.3053705	-62.6453765	12.050078	116.1191435
14.305575	11.725069	117.252708	-8.444094	15.293307	116.809799	47.573822	-7.086463	119.191864	43.565655	44.483433	117.777061	45.5697385	18.698485	118.4844625	-62.4579265	11.888129	115.1351355
14.581248	10.739017	117.028252	-8.201262	15.261629	116.333534	47.87904	-7.05521	119.369865	43.755009	44.488979	117.770325	45.8170245	18.7168845	118.570095	-62.2195485	11.8063735	114.096973
14.775133	9.829723	116.838142	-7.94203	15.258276	115.859772	48.133842	-7.024253	119.480324	43.960506	44.478683	117.585541	46.047174	18.727215	118.5329325	-61.931234	11.789337	113.1866115
14.992115	8.864903	116.544556	-7.656203	15.252362	115.423096	48.386227	-7.018705	119.523178	44.274956	44.428181	117.173431	46.3305915	18.704738	118.3483045	-61.6429975	11.799986	112.4978875
15.107055	7.913248	116.317535	-7.36762	15.232873	115.034256	48.631485	-7.066689	119.477638	44.557304	44.376671	116.836678	46.5943945	18.654991	118.157158	-61.3296345	11.810755	111.911354
15.156722	7.038308	116.00679	-7.098023	15.190399	114.623932	48.838009	-7.116991	119.336021	44.808762	44.30854	116.498413	46.8233855	18.5957745	117.917217	-61.0194315	11.7850235	111.330647
15.091513	5.87896	115.345703	-6.761006	15.080975	113.962021	49.068119	-7.211025	118.812706	45.065086	44.196381	116.088272	47.0666025	18.492678	117.450489	-60.5886145	11.669272	110.473553
14.917399	5.103124	114.875534	-6.60244	15.05022	113.568069	49.125927	-7.252893	118.331215	45.195774	44.150276	115.874802	47.1608505	18.4486915	117.1030085	-60.3657305	11.6517485	110.0331295
14.619324	4.353151	114.447128	-6.516968	15.084204	113.279961	49.133682	-7.247125	117.81144	45.274128	44.151119	115.761543	47.203905	18.451997	116.7864915	-60.237841	11.716411	109.7734305
14.255153	3.657376	114.070473	-6.49171	15.179118	113.092216	49.108635	-7.204053	117.287514	45.288582	44.204929	115.733025	47.1986085	18.500438	116.5102695	-60.1820285	11.857798	109.6741625
13.794693	3.064245	113.753578	-6.546447	15.362541	113.003662	49.023441	-7.116581	116.807579	45.260254	44.292702	115.749847	47.1418475	18.5880605	116.278713	-60.2347415	12.1370215	109.728611
13.265307	2.546504	113.490585	-6.646563	15.604197	112.971809	48.921074	-7.01102	116.35408	45.187588	44.402786	115.746414	47.054331	18.695883	116.050247	-60.347457	12.512511	109.893371
12.649475	2.003856	113.260674	-6.750062	15.85826	112.985023	48.787136	-6.918176	115.906158	45.113949	44.524811	115.718903	46.9505425	18.8033175	115.8125305	-60.4506665	12.9132025	110.1575155
11.612339	1.157163	112.922623	-6.924085	16.271288	113.041031	48.523964	-6.789287	115.318008	45.067188	44.673111	115.684937	46.795576	18.941912	115.5014725	-60.643746	13.600664	110.5805895
10.883139	0.619901	112.726257	-7.011581	16.525684	113.071587	48.343834	-6.739558	114.984467	45.061035	44.782249	115.67112	46.7024345	19.0213455	115.3277935	-60.7255965	14.0300225	110.8153805
10.124886	0.137461	112.56337	-7.103933	16.786152	113.09494	48.190838	-6.680484	114.723755	45.057819	44.892925	115.631821	46.6243285	19.1062205	115.177788	-60.8321945	14.4660835	111.012092
9.349307	-0.414163	112.417816	-7.170788	16.999229	113.089157	48.090698	-6.614827	114.538956	45.05254	44.974266	115.59565	46.571619	19.1797195	115.067303	-60.913195	14.8187385	111.111011
8.437778	-0.953546	112.30687	-7.222781	17.158619	113.051643	47.995003	-6.565444	114.415321	45.056404	45.048668	115.558174	46.5257035	19.241612	114.9867475	-60.9712655	15.075626	111.1165385
7.567284	-1.557269	112.184074	-7.252526	17.262115	113.002647	47.925392	-6.553497	114.323509	45.046589	45.089767	115.495453	46.4859905	19.268135	114.909481	-60.9910425	15.256095	111.095813
6.689678	-2.111864	112.092003	-7.259612	17.31193	112.96492	47.891048	-6.575467	114.240311	45.042912	45.06786	115.363274	46.46698	19.2461965	114.8017925	-60.986204	15.3776635	111.1280475
5.342178	-3.008624	111.99514	-7.156674	17.225134	112.853981	47.938015	-6.718045	114.147118	45.106525	44.946255	115.030243	46.52227	19.114105	114.5886805	-60.835618	15.336163	111.1192815
4.325032	-3.645313	111.975395	-7.046677	17.077473	112.75544	48.017189	-6.862198	114.126678	45.173103	44.784527	114.736237	46.595146	18.9611645	114.4314575	-60.6885	15.1937815	111.0794225
3.413199	-4.29055	111.941132	-6.903217	16.875141	112.625053	48.13007	-7.055023	114.15358	45.270771	44.60965	114.413437	46.7004205	18.7773135	114.2835085	-60.5068545	14.9729685	110.9665975
2.454949	-4.900122	111.977402	-6.778209	16.640596	112.458542	48.259266	-7.287804	114.203278	45.39764	44.393745	114.076614	46.828453	18.5529705	114.139946	-60.384871	14.7282215	110.777138
1.431485	-5.508593	111.903786	-6.657623	16.390192	112.26696	48.333633	-7.555053	114.254845	45.538918	44.140156	113.746002	46.9362755	18.2925515	114.0004235	-60.2515215	14.4878325	110.5334965
0.345035	-6.091484	111.832916	-6.578642	16.151899	112.068642	48.356667	-7.84786	114.28521	45.633987	43.85709	113.476326	46.995327	18.004615	113.880768	-60.152611	14.299183	110.256516
-0.684284	-6.629503	111.719742	-6.50277	15.924212	111.891304	48.320183	-8.134833	114.276817	45.749275	43.575207	113.201462	47.034729	17.720187	113.7391395	-60.040269	14.128237	110.0434685
-2.322972	-7.330321	111.546013	-6.418068	15.62696	111.662582	48.30405	-8.481081	114.19104	45.876759	43.238468	112.895355	47.0904045	17.3786935	113.5431975	-59.9265405	13.8752265	109.7819665
-3.505845	-7.741989	111.453186	-6.351864	15.466831	111.569717	48.339157	-8.632174	114.08564	45.911617	43.09354	112.736252	47.125387	17.230683	113.410946	-59.829115	13.702979	109.728488
-4.585289	-8.147656	111.36924	-6.255287	15.30903	111.52153	48.399002	-8.718985	113.956573	45.933331	43.005779	112.580399	47.1661665	17.143397	113.268486	-59.6767405	13.474663	109.774574
-5.662445	-8.439145	111.443748	-6.135388	15.177876	111.565163	48.503922	-8.768167	113.818001	45.946648	42.933746	112.406433	47.225285	17.0827895	113.112217	-59.496061	13.2729625	110.018109
-6.897587	-8.729	111.659599	-5.987591	15.043858	111.724564	48.638771	-8.823171	113.719894	45.976475	42.855064	112.194099	47.307623	17.0159465	112.9569965	-59.282805	13.0717695	110.4921315
-8.012767	-8.982793	111.952042	-5.826314	14.893661	111.938431	48.780708	-8.881268	113.692535	46.029575	42.78054	112.00975	47.4051415	16.949636	112.8511425	-59.0577695	12.837686	111.0257195
-9.124506	-9.106594	112.357918	-5.689489	14.73039	112.22316	48.934669	-8.966981	113.70475	46.078976	42.696548	111.865196	47.5068225	16.8647835	112.784973	-58.8858005	12.5959965	111.661347
-10.895947	-9.290332	112.924408	-5.509696	14.39947	112.658218	49.128227	-9.103937	113.753044	46.122692	42.56036	111.71627	47.6254595	16.7282115	112.734657	-58.6448515	12.0707285	112.581779
-12.008667	-9.37528	113.266464	-5.446089	14.14059	112.9505	49.235664	-9.220769	113.790878	46.108112	42.44416	111.672195	47.671888	16.6116955	112.7315365	-58.564066	11.6694845	113.1694635
-13.084274	-9.366446	113.68412	-5.417462	13.874748	113.249039	49.292397	-9.340743	113.826286	46.061932	42.31245	111.659851	47.6771645	16.4858535	112.7430685	-58.5120885	11.2636425	113.7550095
-14.22759	-9.306846	114.057625	-5.41165	13.611942	113.560379	49.318462	-9.459645	113.872955	45.982525	42.172478	111.659035	47.6504935	16.3564165	112.765995	-58.4737935	10.8674675	114.354763
-15.334901	-9.170791	114.464844	-5.447913	13.326973	113.872589	49.336723	-9.585696	113.946739	45.879208	42.053944	111.683319	47.6079655	16.234124	112.815029	-58.5037915	10.419822	114.930149
-16.334824	-9.026809	114.836159	-5.489963	13.050395	114.193642	49.346966	-9.7011	114.031662	45.759117	41.934776	111.746124	47.5530415	16.116838	112.888893	-58.5329675	9.983952	115.498391
-17.312183	-8.775746	115.192734	-5.551845	12.786915	114.513268	49.339165	-9.812173	114.108673	45.631874	41.826664	111.815086	47.4855195	16.0072455	112.9618795	-58.5892095	9.5665845	116.0646565
-18.764498	-8.172174	115.666023	-5.633946	12.451934	114.90799	49.312202	-9.923542	114.202774	45.469223	41.727718	111.963867	47.3907125	15.902088	113.0833205	-58.6586045	9.00178	116.7326595
-19.656857	-7.770104	115.828194	-5.67026	12.283726	115.130318	49.310684	-9.949629	114.226852	45.372894	41.695438	112.085403	47.341789	15.8729045	113.1561275	-58.682309	8.6945475	117.1045085
-20.444592	-7.305373	115.981056	-5.683884	12.145205	115.295372	49.324783	-9.941423	114.21843	45.304554	41.713226	112.224045	47.3146685	15.8859015	113.2212375	-58.6824365	8.4045085	117.3695065
-21.210361	-6.700047	116.008842	-5.683447	12.03875	115.393387	49.361115	-9.88265	114.173973	45.24823	41.756405	112.382637	47.3046725	15.9368775	113.278305	-58.6715665	8.1406225	117.508469
-21.925735	-5.99965	116.011009	-5.665068	11.964758	115.443954	49.408836	-9.798668	114.10421	45.198364	41.837624	112.526772	47.3036	16.019478	113.315491	-58.633736	7.910038	117.572417
-22.62376	-5.373544	115.878044	-5.64566	11.929453	115.448402	49.464912	-9.6861	114.000961	45.154999	41.939129	112.655952	47.3099555	16.1265145	113.3284565	-58.6012755	7.7323915	117.5683475
-23.191475	-4.701467	115.722725	-5.617548	11.908219	115.385666	49.540501	-9.555141	113.894501	45.14286	42.059532	112.788414	47.3416805	16.2521955	113.3414575	-58.5767765	7.5642425	117.4298745
-24.025263	-3.480405	115.326645	-5.556068	11.928587	115.167305	49.655876	-9.346121	113.735237	45.138592	42.262184	112.957802	47.397234	16.4580315	113.3465195	-58.50937	7.3991425	116.9880905
-24.484972	-2.642887	114.983414	-5.534917	11.951888	114.941849	49.73568	-9.197012	113.626396	45.143734	42.402115	113.041237	47.439707	16.6025515	113.3338165	-58.509541	7.3012245	116.5498815
-24.965908	-1.838599	114.501572	-5.50504	12.014733	114.665627	49.802582	-9.043524	113.518394	45.141247	42.545826	113.090157	47.4719145	16.751151	113.3042755	-58.4819945	7.278315	116.0269785
-25.338051	-1.002927	114.127136	-5.49682	12.08876	114.365662	49.856205	-8.901402	113.389397	45.116531	42.677849	113.053932	47.486368	16.8882235	113.2216645	-58.480008	7.2892965	115.5096595
-25.719097	-0.0694	113.831779	-5.499333	12.179366	114.128319	49.855713	-8.777187	113.24929	45.047375	42.777122	112.93399	47.451544	16.9999675	113.09164	-58.45021	7.3587645	115.164998
-26.058949	0.923245	113.706123	-5.523469	12.264129	113.981972	49.825005	-8.670515	113.116196	44.972527	42.85482	112.758064	47.398766	17.0921525	112.93713	-58.445704	7.4361055	115.026814
-26.312187	1.847867	113.669518	-5.515614	12.333826	113.871292	49.820812	-8.590787	113.053909	44.925587	42.932781	112.602409	47.3731995	17.170997	112.828159	-58.4044275	7.496655	114.914425
-26.635906	3.183733	113.499138	-5.522748	12.384383	113.734818	49.838867	-8.510639	113.059006	44.876484	43.0438	112.442192	47.3576755	17.2665805	112.750599	-58.4031715	7.5021855	114.719037
-26.803371	4.139277	113.341034	-5.53463	12.387605	113.606468	49.849457	-8.459197	113.063072	44.829685	43.095428	112.358711	47.339571	17.3181155	112.7108915	-58.408831	7.4570945	114.5020445
-26.948795	5.138013	113.078781	-5.545864	12.374702	113.424591	49.8578	-8.421997	113.053421	44.782143	43.124245	112.270309	47.3199715	17.351124	112.661865	-58.4116995	7.39828	114.187317
-27.024618	6.104331	112.798462	-5.561681	12.341532	113.208649	49.869614	-8.392177	113.03743	44.760479	43.153175	112.200035	47.3150465	17.380499	112.6187325	-58.4384085	7.302565	113.7985655
-27.109327	7.027785	112.411606	-5.585155	12.296929	112.959358	49.888748	-8.378746	113.007652	44.740017	43.172161	112.145004	47.3143825	17.3967075	112.576328	-58.4846925	7.1971505	113.342388
-27.121675	7.995565	112.056648	-5.596736	12.284192	112.696014	49.90152	-8.364086	112.977539	44.727142	43.187687	112.07579	47.314331	17.4118005	112.5266645	-58.507803	7.1565835	112.8653635
-27.136227	9.062221	111.614212	-5.604112	12.285525	112.415222	49.932079	-8.338917	112.973343	44.724556	43.224285	112.015442	47.3283175	17.442684	112.4943925	-58.5365415	7.128366	112.3360515
-27.090963	10.638119	110.929108	-5.604314	12.336283	111.954895	50.02021	-8.271188	113.002632	44.730202	43.288689	111.912773	47.375206	17.5087505	112.4577025	-58.583834	7.1638155	111.4520875
-27.047852	11.670465	110.333862	-5.57059	12.43303	111.561058	50.073032	-8.210798	113.090042	44.786144	43.345634	111.834625	47.429588	17.567418	112.4623335	-58.570768	7.298642	110.6597825
-26.973974	12.772378	109.550964	-5.562063	12.548033	111.053505	50.127007	-8.16666	113.210388	44.880726	43.394932	111.788849	47.5038665	17.614136	112.4996185	-58.6279925	7.48193	109.6073915
-26.934889	13.947969	108.675911	-5.55281	12.667365	110.478256	50.130608	-8.154412	113.297546	44.968491	43.409012	111.6884	47.5495495	17.6273	112.492973	-58.6551695	7.70743	108.463539
-26.864899	15.10887	107.883743	-5.56234	12.829307	109.900307	50.049953	-8.171729	113.291084	45.053383	43.39822	111.465164	47.551668	17.6132455	112.378124	-58.676348	8.0453685	107.42249
-26.879076	16.284721	107.158241	-5.556503	12.974975	109.377899	49.902008	-8.226824	113.18605	45.134159	43.332958	111.184433	47.5180835	17.553067	112.1852415	-58.6310895	8.396883	106.5705565
-26.858654	17.451336	106.657097	-5.562073	13.097138	108.97477	49.74049	-8.310361	113.045082	45.221371	43.252831	110.914467	47.4809305	17.471235	111.9797745	-58.6050765	8.723041	105.9697655
-26.922062	19.354605	106.183411	-5.564372	13.199924	108.617805	49.546822	-8.449624	112.805382	45.328678	43.151104	110.639931	47.43775	17.35074	111.7226565	-58.566494	9.049108	105.5129535
-26.985514	20.618998	106.066109	-5.597429	13.227877	108.521912	49.461601	-8.534975	112.598679	45.350029	43.105888	110.54541	47.405815	17.2854565	111.5720445	-58.600673	9.1702975	105.4717795
-27.075424	21.833723	106.130409	-5.6331	13.232316	108.533241	49.373146	-8.607304	112.345718	45.308403	43.046837	110.475517	47.3407745	17.2197665	111.4106175	-58.6069745	9.2448655	105.6558645
-27.19408	23.172152	106.313202	-5.671134	13.228278	108.621857	49.296009	-8.664006	112.060654	45.260815	42.993946	110.441925	47.278412	17.16497	111.2512895	-58.62068	9.291586	105.9924245
-27.296642	24.481081	106.616783	-5.723756	13.224274	108.741821	49.195591	-8.714987	111.746391	45.218067	42.941154	110.466087	47.206829	17.1130835	111.106239	-58.654341	9.3354645	106.377403
-27.469227	25.813398	106.950737	-5.771885	13.218413	108.910477	49.085949	-8.766914	111.372986	45.167522	42.873299	110.556122	47.1267355	17.0531925	110.964554	-58.6705055	9.3836335	106.8564
-27.61335	27.172306	107.524994	-5.863358	13.242491	109.177338	48.92907	-8.842334	110.972771	45.125805	42.786873	110.724747	47.0274375	16.9722695	110.848759	-58.7541535	9.5127125	107.505917
-27.833902	29.28825	108.891785	-6.052581	13.296278	109.827087	48.558769	-8.929426	110.279373	45.051758	42.677967	111.122093	46.8052635	16.8742705	110.700733	-58.9104255	9.7182855	108.953441
-28.000811	30.637758	110.031425	-6.226138	13.356404	110.421539	48.26178	-8.934986	109.85376	44.966892	42.646095	111.536278	46.614336	16.8555545	110.695019	-59.066612	9.8572535	110.148059
-28.120279	32.005821	111.357674	-6.414515	13.475676	111.090485	47.942425	-8.890706	109.497246	44.893417	42.665352	112.005936	46.417921	16.887323	110.751591	-59.246951	10.064029	111.429379
-28.193642	33.330761	112.69088	-6.624737	13.604632	111.771584	47.638054	-8.773561	109.196785	44.777271	42.732628	112.579788	46.2076625	16.9795335	110.8882865	-59.4571365	10.2297305	112.6548815
-28.21419	34.636234	113.869751	-6.794645	13.800013	112.377235	47.366875	-8.606215	108.995262	44.653248	42.835697	113.151535	46.0100615	17.114741	111.0733985	-59.5993515	10.485285	113.6810715
-28.192249	35.839539	114.838371	-6.970708	14.036456	112.896141	47.155819	-8.429884	108.883667	44.557117	42.954479	113.661636	45.856468	17.2622975	111.2726515	-59.797884	10.8106145	114.5196305
-28.125971	37.063919	115.575531	-7.093901	14.336151	113.283226	46.970524	-8.278668	108.864212	44.493515	43.074005	114.049469	45.7320195	17.3976685	111.4568405	-59.9198215	11.2746335	115.1096115
-27.894424	38.781132	116.245033	-7.244864	14.739597	113.661171	46.76265	-8.109171	108.926453	44.447803	43.215687	114.347092	45.6052265	17.553258	111.6367725	-60.0949545	11.925936	115.6855695
-27.636257	39.848816	116.469887	-7.293602	15.008993	113.840195	46.661606	-8.038629	109.029785	44.446552	43.279602	114.426659	45.554079	17.6204865	111.728222	-60.141283	12.3974995	115.952168
-27.362946	40.775631	116.553413	-7.347656	15.175751	113.931885	46.605495	-8.012214	109.172058	44.461456	43.299763	114.491737	45.5334755	17.6437745	111.8318975	-60.2287875	12.7077275	116.0318725
-27.032604	41.568913	116.636978	-7.37401	15.264593	114.017151	46.583836	-8.026514	109.334351	44.462276	43.280663	114.538483	45.523056	17.6270745	111.936417	-60.271076	12.9021115	116.097885
-26.62805	42.330803	116.673317	-7.383862	15.303426	114.105774	46.578999	-8.068467	109.501854	44.462959	43.232933	114.569649	45.520979	17.582233	112.0357515	-60.288703	13.024619	116.1757965
-26.165405	42.922256	116.639755	-7.395194	15.300637	114.16552	46.594131	-8.119829	109.678963	44.469257	43.172005	114.607002	45.531694	17.526088	112.1429825	-60.322082	13.075186	116.1880575
-25.653633	43.494465	116.65139	-7.399727	15.301457	114.215866	46.610172	-8.166301	109.881607	44.47858	43.12719	114.652161	45.544376	17.4804445	112.266884	-60.34383	13.1224695	116.164848
-24.797813	44.195663	116.529167	-7.430836	15.348167	114.302376	46.618214	-8.247927	110.207962	44.506271	43.072636	114.692352	45.5622425	17.4123545	112.450157	-60.4239145	13.2839795	116.154595
-24.226454	44.54612	116.439178	-7.432752	15.378584	114.35244	46.61034	-8.323408	110.398102	44.543499	43.035965	114.695427	45.5769195	17.3562785	112.5467645	-60.4424235	13.4008895	116.1581155
-23.553839	44.795265	116.369499	-7.437228	15.452179	114.388359	46.56768	-8.390793	110.560677	44.590794	42.996513	114.672539	45.579237	17.30286	112.616608	-60.453693	13.601498	116.16011
-22.908972	44.964897	116.245522	-7.47463	15.510609	114.418709	46.508457	-8.454428	110.653099	44.626598	42.950867	114.630821	45.5675275	17.2482195	112.64196	-60.5167875	13.7729985	116.195458
-22.096624	45.103706	116.155792	-7.504711	15.556641	114.417397	46.43211	-8.499835	110.697533	44.654293	42.926056	114.587486	45.5432015	17.2131105	112.6425095	-60.5526235	13.9001715	116.1922845
-21.308641	45.157272	116.125229	-7.548093	15.611773	114.400688	46.365784	-8.508879	110.690048	44.668243	42.922131	114.570168	45.5170135	17.206626	112.630108	-60.6131995	14.01692	116.171268
-20.599634	45.157139	116.13858	-7.575721	15.702349	114.39447	46.296852	-8.470057	110.66539	44.670139	42.947426	114.609909	45.4834955	17.2386845	112.6376495	-60.6349375	14.1660135	116.1512905
-19.48259	44.995296	116.183556	-7.614893	15.863335	114.361229	46.246925	-8.328959	110.596756	44.668724	43.082626	114.754395	45.4578245	17.3768335	112.6755755	-60.6876105	14.3498365	116.0468825
-18.713823	44.79203	116.170715	-7.646721	16.040457	114.342735	46.23811	-8.160236	110.554596	44.635201	43.234116	114.858452	45.4366555	17.53694	112.706524	-60.7300975	14.543974	115.978946
-17.792997	44.518757	116.140915	-7.675324	16.236517	114.296425	46.255707	-7.951112	110.532066	44.594887	43.434673	114.971878	45.425297	17.7417805	112.751972	-60.775945	14.7312535	115.840878
-17.047951	44.254486	116.11718	-7.680524	16.447252	114.269196	46.301952	-7.739791	110.529449	44.558014	43.648586	115.049065	45.429983	17.9543975	112.789257	-60.791031	14.9401065	115.749135
-16.235226	43.872398	115.964401	-7.691188	16.660141	114.247597	46.332516	-7.554954	110.563263	44.527252	43.835587	115.068481	45.429884	18.1403165	112.815872	-60.81226	15.1799655	115.679322
-15.389148	43.386669	115.79232	-7.70329	16.824886	114.218628	46.333214	-7.425067	110.638176	44.531693	43.966923	115.032646	45.4324535	18.270928	112.835411	-60.8390335	15.378844	115.601845
-14.525538	42.830544	115.5951	-7.713436	16.95944	114.209679	46.309376	-7.388719	110.77076	44.547226	44.031921	114.943123	45.428301	18.321601	112.8569415	-60.855173	15.597279	115.5624165
-13.288207	41.891529	115.127861	-7.805164	17.027355	114.17215	46.191898	-7.517968	111.082397	44.574894	43.964542	114.679276	45.383396	18.223287	112.8808365	-60.993724	15.831423	115.4634635
-12.45332	41.143505	114.69603	-7.879881	17.005802	114.099754	46.067616	-7.713832	111.327278	44.591179	43.83416	114.41011	45.3293975	18.060164	112.868694	-61.0891595	15.95144	115.330814
-11.601082	40.317322	114.171852	-7.98252	16.936665	114.020447	45.883408	-7.966821	111.619781	44.591743	43.624844	114.075813	45.2375755	17.8290115	112.847797	-61.2026155	16.0443185	115.193097
-10.816844	39.539352	113.794266	-8.12499	16.854343	113.949158	45.662842	-8.25536	111.973976	44.581398	43.388512	113.703087	45.12212	17.566576	112.8385315	-61.3721	16.14211	115.0597845
-9.95643	38.62188	113.313339	-8.272745	16.737839	113.894234	45.457821	-8.578606	112.385353	44.558945	43.131943	113.371658	45.008383	17.2766685	112.8785055	-61.553873	16.1990095	114.9099625
-9.125517	37.664635	112.868835	-8.420677	16.603704	113.842308	45.275749	-8.871022	112.831497	44.505241	42.892986	113.132965	44.890495	17.010982	112.982231	-61.731849	16.196426	114.702385
-8.32713	36.762856	112.523804	-8.566966	16.460299	113.789688	45.110477	-9.128906	113.24662	44.468914	42.673458	112.899994	44.7896955	16.772276	113.073307	-61.9236275	16.148322	114.506069
-7.148443	35.386311	112.204788	-8.71823	16.23617	113.694588	44.933792	-9.398762	113.701118	44.386101	42.413609	112.650665	44.6599465	16.5074235	113.1758915	-62.0964065	15.9649165	114.2132845
-6.372607	34.469467	112.041412	-8.781326	16.084576	113.604828	44.874485	-9.504002	113.896202	44.362701	42.317757	112.562775	44.618593	16.4068775	113.2294885	-62.181245	15.7622745	113.9801675
-5.595978	33.59079	111.911942	-8.819288	15.960221	113.512894	44.846535	-9.555518	113.984558	44.334625	42.271	112.530182	44.59058	16.357741	113.25737	-62.229156	15.562701	113.768418
-4.894575	32.81731	112.001892	-8.811043	15.88466	113.44912	44.842396	-9.534509	113.976112	44.318085	42.279182	112.526512	44.5802405	16.3723365	113.251312	-62.2023265	15.3969835	113.646928
-4.086483	32.010803	111.999634	-8.796698	15.856319	113.409004	44.868763	-9.446482	113.887321	44.295891	42.350243	112.596664	44.582327	16.4518805	113.2419925	-62.175723	15.2607575	113.5760155
-3.356879	31.255156	112.104797	-8.773642	15.879681	113.392471	44.921444	-9.301259	113.774887	44.257076	42.481892	112.733803	44.58926	16.5903165	113.254345	-62.136544	15.1690455	113.530597
-2.64815	30.546825	112.213882	-8.777824	15.959771	113.41243	44.994514	-9.105305	113.680061	44.21487	42.666931	112.907425	44.604692	16.780813	113.293743	-62.16034	15.138729	113.531117
-1.632334	29.575148	112.450264	-8.779534	16.182482	113.462654	45.104626	-8.744411	113.659897	44.117016	43.011505	113.221809	44.610821	17.133547	113.440853	-62.169889	15.231417	113.484455
-0.974202	28.903454	112.566185	-8.797784	16.381615	113.521484	45.158161	-8.481728	113.754951	44.054588	43.250473	113.39933	44.6063745	17.3843725	113.5771405	-62.2019425	15.3788575	113.4658275
-0.323159	28.241938	112.616707	-8.834864	16.583467	113.565407	45.203453	-8.24177	113.916626	43.993118	43.480907	113.511658	44.5982855	17.6195685	113.714142	-62.2680135	15.5473655	113.416672
0.250667	27.623138	112.661491	-8.892813	16.782627	113.591232	45.24192	-8.041011	114.110039	43.925488	43.68203	113.559875	44.583704	17.8205095	113.834957	-62.36933	15.7447445	113.347507
0.844696	27.012337	112.672493	-8.955919	16.94816	113.583336	45.232178	-7.884843	114.33773	43.85873	43.840408	113.556267	44.545454	17.9777825	113.9469985	-62.457292	15.9185375	113.2196735
1.415642	26.347378	112.616768	-9.023245	17.071461	113.525154	45.22039	-7.762905	114.543831	43.802895	43.961674	113.532494	44.5116425	18.0993845	114.0381625	-62.5581325	16.0435375	113.0121455
1.933115	25.667133	112.540527	-9.105017	17.148743	113.409576	45.176826	-7.660696	114.703598	43.723942	44.059681	113.502014	44.450384	18.1994925	114.102806	-62.660418	16.0979935	112.716346
2.581447	24.692511	112.381508	-9.249444	17.208563	113.13562	45.113522	-7.516394	114.823555	43.585613	44.2034	113.449272	44.3495675	18.343503	114.1364135	-62.8484555	16.073623	112.1348265
3.000243	24.086489	112.266876	-9.328484	17.237434	112.912308	45.052338	-7.400332	114.85878	43.477573	44.31179	113.416443	44.2649555	18.455729	114.1376115	-62.9219235	16.019139	111.6870045
3.3821	23.48893	112.122978	-9.404926	17.304735	112.693344	45.016964	-7.263569	114.856804	43.374794	44.436085	113.364136	44.195879	18.586258	114.11047	-63.005731	16.023212	111.276218
3.726642	22.888502	111.978004	-9.445424	17.381176	112.472916	45.012794	-7.090918	114.833153	43.264832	44.593361	113.308273	44.138813	18.7512215	114.070713	-63.029661	16.0111305	110.875119
3.992537	22.347462	111.830727	-9.49262	17.498585	112.299637	45.015102	-6.882627	114.811859	43.152424	44.777168	113.217255	44.083763	18.9472705	114.014557	-63.069003	16.0498995	110.584717
4.224469	21.806158	111.755371	-9.518282	17.636288	112.171242	45.036301	-6.658893	114.801659	43.054523	44.976688	113.132736	44.045412	19.1588975	113.9671975	-63.081976	16.1136785	110.3752865
4.404292	21.334534	111.77182	-9.537114	17.778418	112.086037	45.058132	-6.432951	114.787376	42.982265	45.183441	113.098976	44.0201985	19.375245	113.943176	-63.0944265	16.181591	110.228898
4.56555	20.747885	111.750114	-9.578352	18.010075	112.029922	45.062782	-6.078834	114.665344	42.866554	45.515736	113.110527	43.964668	19.718451	113.8879355	-63.121372	16.301699	110.1719085
4.578678	20.374281	111.772133	-9.609653	18.182875	112.029457	45.059738	-5.822637	114.549026	42.776905	45.768597	113.149323	43.9183215	19.97298	113.8491745	-63.1376275	16.39277	110.2097395
4.553648	20.019047	111.78907	-9.653298	18.369646	112.046341	45.052845	-5.538819	114.446602	42.672749	46.038349	113.21212	43.862797	20.249765	113.829361	-63.169393	16.489527	110.263321
4.474773	19.671755	111.826149	-9.704006	18.578356	112.121216	45.058022	-5.221441	114.386627	42.550499	46.319103	113.284683	43.8042605	20.548831	113.835655	-63.2122725	16.607881	110.406777
4.353767	19.322475	111.938843	-9.747156	18.819197	112.248215	45.092209	-4.891917	114.387199	42.430382	46.633736	113.365997	43.7612955	20.8709095	113.876598	-63.2556075	16.7674845	110.619832
4.201025	19.057724	112.139038	-9.804991	19.090746	112.419235	45.138012	-4.571924	114.438713	42.302658	46.943363	113.463364	43.720335	21.1857195	113.9510385	-63.330317	16.9957725	110.8874315
3.931951	18.813517	112.358856	-9.867657	19.374594	112.647331	45.143272	-4.259989	114.477409	42.184067	47.229076	113.555122	43.6636695	21.4845435	114.0162655	-63.3989835	17.2646445	111.2783965
3.545254	18.524391	112.609169	-9.973335	19.764153	113.045502	45.027935	-3.862923	114.369789	42.057983	47.59544	113.667908	43.542959	21.8662585	114.0188485	-63.489629	17.6620475	112.0721555
3.218537	18.352791	112.778366	-10.043673	19.986664	113.330391	44.870506	-3.675849	114.106834	42.000565	47.772972	113.802025	43.4355355	22.0485615	113.9544295	-63.5228815	17.9247665	112.7063525
2.833963	18.1817	112.967834	-10.11666	20.192453	113.61805	44.681816	-3.499455	113.740036	41.969135	47.931217	113.993607	43.3254755	22.215881	113.8668215	-63.5587955	18.169025	113.3692785
2.495715	17.948273	113.007019	-10.183203	20.365213	113.859642	44.514782	-3.310288	113.310478	41.921837	48.09824	114.240005	43.2183095	22.393976	113.7752415	-63.5847155	18.33645	113.9440425
2.102701	17.750275	113.021049	-10.258631	20.528908	114.032951	44.371155	-3.092677	112.829445	41.852772	48.287586	114.491997	43.1119635	22.5974545	113.660721	-63.6292255	18.4603615	114.405181
1.69448	17.558947	113.002609	-10.341681	20.71106	114.105118	44.246113	-2.823075	112.298416	41.73457	48.507072	114.671532	42.9903415	22.8419985	113.484974	-63.6737035	18.5801215	114.725262
1.289423	17.327585	112.845436	-10.435398	20.918381	114.062057	44.135983	-2.519845	111.757294	41.574547	48.769093	114.75705	42.855265	23.124624	113.257172	-63.726061	18.712138	114.866942
0.657416	16.983582	112.470154	-10.56424	21.211107	113.857361	43.995293	-2.051981	111.010231	41.288548	49.107708	114.752533	42.6419205	23.5278635	112.881382	-63.7704005	18.8943505	114.83334
0.258477	16.713472	112.233925	-10.646339	21.389185	113.700035	43.918488	-1.811151	110.663841	41.120174	49.289978	114.712158	42.519331	23.7394135	112.6879995	-63.812009	19.0389565	114.7120705
-0.187427	16.380722	112.095985	-10.727962	21.518688	113.577522	43.862953	-1.640319	110.471085	40.996796	49.449577	114.684692	42.4298745	23.904629	112.5778885	-63.8857985	19.132747	114.5771555
-0.576396	15.905115	111.931679	-10.808351	21.606878	113.487198	43.809395	-1.530791	110.388527	40.891869	49.545963	114.640068	42.350632	24.007586	112.5142975	-63.967334	19.20617	114.4600985
-0.938368	15.373492	111.820427	-10.870214	21.636946	113.427444	43.772491	-1.470633	110.370186	40.795975	49.621487	114.581612	42.284233	24.075427	112.475899	-64.024661	19.198465	114.378989
-1.327227	14.799261	111.739838	-10.940142	21.620188	113.364708	43.749214	-1.438481	110.386452	40.698063	49.667065	114.534607	42.2236385	24.114292	112.4605295	-64.1039225	19.126084	114.2688865
-1.729962	14.147453	111.703362	-10.999181	21.584463	113.31855	43.727314	-1.419629	110.460571	40.598736	49.696178	114.483627	42.163025	24.1382745	112.472099	-64.161387	19.0306515	114.165001
-2.315391	13.180259	111.598633	-11.113734	21.527994	113.244263	43.698967	-1.427526	110.635399	40.452686	49.722294	114.446663	42.0758265	24.147384	112.541031	-64.3032945	18.908604	113.947495
-2.758769	12.46583	111.572159	-11.217633	21.480356	113.172363	43.664246	-1.448119	110.758446	40.349113	49.725296	114.426598	42.0066795	24.1385885	112.592522	-64.4419455	18.8221235	113.752204
-3.142206	11.681248	111.505699	-11.318348	21.441469	113.116798	43.613808	-1.468758	110.888657	40.242371	49.750446	114.381073	41.9280895	24.140844	112.634865	-64.5647855	18.742094	113.598731
-3.279405	10.641682	111.277809	-11.440861	21.393805	113.049698	43.574612	-1.503196	111.012985	40.130989	49.757607	114.327332	41.8528005	24.1272055	112.6701585	-64.7345225	18.6604045	113.4292375
-3.949519	9.93888	111.348915	-11.543221	21.353777	112.9683	43.545769	-1.543471	111.138283	40.035263	49.725845	114.275154	41.790516	24.091187	112.7067185	-64.876958	18.616367	113.2298815
-4.413701	9.109468	111.25811	-11.663033	21.280727	112.855186	43.55381	-1.617389	111.266243	39.972298	49.702065	114.196922	41.763054	24.042338	112.7315825	-65.08912	18.519116	112.9787895
-4.860195	8.175965	111.145416	-11.75993	21.187937	112.693497	43.558987	-1.735652	111.382637	39.945728	49.657543	114.106621	41.7523575	23.9609455	112.744629	-65.2722175	18.4149285	112.642365
-5.490612	6.677657	110.861565	-11.889162	20.991823	112.422874	43.523792	-2.003826	111.477539	39.92691	49.547752	113.903534	41.725351	23.771963	112.6905365	-65.503675	18.211683	112.1552115
-5.978398	5.674375	110.723816	-11.955164	20.800138	112.240555	43.476669	-2.240991	111.492264	39.916496	49.418415	113.745499	41.6965825	23.588712	112.6188815	-65.6069105	18.011564	111.8622285
-6.471758	4.667642	110.601807	-12.008595	20.603653	112.087654	43.425636	-2.508613	111.502007	39.915325	49.270393	113.584503	41.6704805	23.38089	112.543255	-65.6876705	17.826416	111.632053
-6.988914	3.678837	110.524094	-12.0527	20.399996	111.966682	43.359547	-2.751358	111.536728	39.873661	49.136398	113.481964	41.616604	23.19252	112.509346	-65.722004	17.607472	111.424018
-7.489349	2.648519	110.451553	-12.09641	20.208752	111.853577	43.311085	-2.962892	111.575386	39.878906	48.993813	113.346313	41.5949955	23.0154605	112.4608495	-65.7878155	17.4020435	111.2463045
-8.004879	1.578702	110.356941	-12.097942	20.03068	111.722878	43.26894	-3.152627	111.649788	39.865467	48.84795	113.197968	41.5672035	22.8476615	112.423878	-65.7630875	17.2136985	111.021878
-8.556143	0.541528	110.332123	-12.084759	19.84808	111.566399	43.273399	-3.331215	111.749146	39.851212	48.685165	113.044395	41.5623055	22.676975	112.3967705	-65.7318235	17.019185	110.7360275
-9.42064	-0.93431	110.348618	-12.064514	19.59506	111.312569	43.308384	-3.651716	111.968269	39.858253	48.397331	112.741898	41.5833185	22.3728075	112.3550835	-65.7123465	16.8173125	110.2700545
-10.000313	-1.932693	110.357353	-12.031602	19.442511	111.107811	43.310646	-3.881806	112.192703	39.90604	48.164639	112.519135	41.608343	22.1414165	112.355919	-65.671547	16.7436055	109.859703
-10.650658	-2.926492	110.376038	-11.987473	19.270624	110.905052	43.285866	-4.158272	112.479248	40.000484	47.904072	112.314796	41.643175	21.8729	112.397022	-65.618121	16.668348	109.413082
-11.297892	-3.851939	110.43602	-11.936327	19.071884	110.709747	43.257256	-4.44858	112.796448	40.128296	47.629921	112.127182	41.692776	21.5906705	112.461815	-65.56543	16.5530975	108.957679
-11.976274	-4.71577	110.482445	-11.86137	18.823952	110.514137	43.211601	-4.778093	113.136467	40.276588	47.329693	111.972214	41.7440945	21.2758	112.5543405	-65.4668345	16.372104	108.4739335
-12.685471	-5.572138	110.555588	-11.801398	18.545225	110.35733	43.170376	-5.118969	113.47377	40.428349	46.996586	111.805008	41.7993625	20.9388085	112.639389	-65.4021585	16.1516415	108.075271
-13.458376	-6.385276	110.613266	-11.723939	18.227203	110.221931	43.155075	-5.477684	113.75576	40.590179	46.692398	111.619774	41.872627	20.607357	112.687767	-65.320505	15.847049	107.756095
-14.670313	-7.468046	110.766304	-11.636985	17.707262	110.084137	43.203918	-6.025936	114.047256	40.814148	46.234261	111.232063	42.009033	20.1041625	112.6396595	-65.283003	15.3103615	107.5286145
-15.495639	-8.057255	110.875999	-11.592495	17.353373	109.990242	43.265438	-6.392163	114.173889	40.930115	45.917229	110.916374	42.0977765	19.762533	112.5451315	-65.2827665	14.944213	107.4353525
-16.334747	-8.541654	110.955978	-11.559829	17.000652	109.888878	43.317871	-6.743766	114.230705	41.006504	45.560036	110.602554	42.1621875	19.408135	112.4166295	-65.2818455	14.593169	107.3611265
-17.25412	-8.947013	110.982964	-11.50532	16.663733	109.783615	43.345913	-7.064923	114.226868	41.041824	45.194759	110.326447	42.1938685	19.064918	112.2766575	-65.2045085	14.262548	107.2905725
-18.191252	-9.269096	110.968842	-11.465586	16.326773	109.69751	43.345242	-7.360885	114.205994	41.045494	44.819786	110.123062	42.195368	18.7294505	112.164528	-65.12654	13.9240955	107.230492
-19.111004	-9.475687	110.946152	-11.426498	15.994247	109.680138	43.34219	-7.643925	114.186272	41.040508	44.488724	110.031822	42.191349	18.4223995	112.109047	-65.044345	13.5660945	107.251229
-20.026356	-9.574993	110.92495	-11.383535	15.663873	109.734169	43.354984	-7.91188	114.158371	41.051178	44.238335	110.022202	42.203081	18.1632275	112.0902865	-64.970151	13.1645185	107.3780515
-21.483829	-9.477496	111.023224	-11.329581	15.290565	109.901573	43.407688	-8.208625	114.119995	41.089977	44.020321	110.029709	42.2488325	17.905848	112.074852	-64.9079945	12.675282	107.728294
-22.480871	-9.241652	111.139725	-11.311998	15.146584	110.052284	43.474449	-8.336166	114.084007	41.110901	43.925659	109.988556	42.292675	17.7947465	112.0362815	-64.916671	12.4984215	108.0682865
-23.405466	-8.900526	111.352333	-11.281373	15.021803	110.235596	43.520756	-8.408037	114.052238	41.091209	43.841965	109.929001	42.3059825	17.716964	111.9906195	-64.8687285	12.326642	108.4805725
-24.34421	-8.444845	111.631264	-11.282429	14.88023	110.474159	43.55825	-8.487234	114.015266	41.03159	43.733452	109.87384	42.29492	17.623109	111.944553	-64.859778	12.137351	109.003765
-25.326168	-7.875338	111.933342	-11.276399	14.688574	110.745415	43.587528	-8.602184	114.007149	40.933479	43.597923	109.828293	42.2605035	17.4978695	111.917721	-64.8133015	11.8792785	109.573109
-26.277864	-7.249339	112.216423	-11.290457	14.45397	111.02536	43.588131	-8.775147	114.051941	40.856655	43.41201	109.801392	42.222393	17.3184315	111.9266665	-64.803307	11.5895085	110.1240535
-27.171677	-6.544641	112.465584	-11.331134	14.19772	111.290375	43.539906	-9.00662	114.09333	40.795509	43.197544	109.818398	42.1677075	17.095462	111.955864	-64.8299755	11.299978	110.624886
-28.561836	-5.25268	112.666527	-11.431463	13.781338	111.590286	43.381439	-9.412589	114.05381	40.667282	42.835117	109.899399	42.0243605	16.711264	111.9766045	-64.8872865	10.851412	111.2039675
-29.440937	-4.361654	112.634483	-11.530755	13.511738	111.715614	43.245361	-9.698345	113.961754	40.629944	42.58614	109.99012	41.9376525	16.4438975	111.975937	-64.9991625	10.5795785	111.455291
-30.291363	-3.3767	112.543442	-11.608428	13.259535	111.790298	43.100098	-9.98085	113.79393	40.559845	42.32645	110.063744	41.8299715	16.1728	111.928837	-65.0468275	10.34627	111.651759
-31.138575	-2.232914	112.431099	-11.662444	13.036526	111.815834	42.96875	-10.231005	113.56279	40.489815	42.091351	110.136734	41.7292825	15.930173	111.849762	-65.0541705	10.142879	111.781906
-31.925117	-1.097859	112.239944	-11.682861	12.857347	111.788727	42.878571	-10.434965	113.259933	40.449551	41.892841	110.213402	41.664061	15.728938	111.7366675	-65.029783	9.985756	111.8407865
-32.655746	0.154821	111.997482	-11.692689	12.73867	111.73867	42.835884	-10.59106	112.913368	40.430103	41.744232	110.305145	41.6329935	15.576586	111.6092565	-65.0183715	9.900754	111.8680835
-33.33461	1.559234	111.7939	-11.644953	12.652967	111.664268	42.81163	-10.698092	112.517181	40.439671	41.649639	110.401154	41.6256505	15.4757735	111.4591675	-64.9155565	9.8301605	111.8693685
-34.20063	3.643224	111.570694	-11.539971	12.600502	111.594513	42.830341	-10.78832	111.858459	40.484741	41.551353	110.518135	41.657541	15.3815165	111.188297	-64.737483	9.8194875	112.000729
-34.734837	5.22811	111.571182	-11.433963	12.590106	111.58297	42.864136	-10.830457	111.393616	40.529274	41.497387	110.563553	41.696705	15.333465	110.9785845	-64.564631	9.846747	112.1873555
-35.2145	6.734223	111.620728	-11.347435	12.594811	111.609825	42.873489	-10.872699	110.933456	40.569973	41.462154	110.571327	41.721731	15.2947275	110.7523915	-64.416601	9.8948945	112.4672585
-35.6259	8.315918	111.763657	-11.281439	12.596022	111.64991	42.863579	-10.906197	110.465363	40.609745	41.42284	110.571228	41.736662	15.2583215	110.5182955	-64.29954	9.9337225	112.7815245
-36.001293	9.951133	111.968575	-11.215138	12.592843	111.695755	42.83057	-10.942117	110.028229	40.62746	41.393227	110.56205	41.729015	15.225555	110.2951395	-64.159291	9.960131	113.0963705
-36.309872	11.506497	112.156952	-11.196398	12.563284	111.782852	42.770863	-10.968889	109.614136	40.611275	41.35503	110.535469	41.691069	15.1930705	110.0748025	-64.083865	9.9334975	113.4909015
-36.549221	13.155728	112.495056	-11.18963	12.535908	111.892303	42.67897	-10.996894	109.261429	40.546032	41.317089	110.508118	41.612501	15.1600975	109.8847735	-63.991761	9.9117185	113.8998325
-36.822262	15.554555	113.014366	-11.29804	12.548717	112.147697	42.470711	-11.070044	108.869507	40.421268	41.276863	110.392288	41.4459895	15.1034095	109.6308975	-64.0420695	9.9940245	114.6644965
-36.85392	17.216394	113.436806	-11.403539	12.587393	112.34816	42.239819	-11.114326	108.672119	40.294739	41.260071	110.25528	41.267279	15.0728725	109.4636995	-64.074357	10.1019135	115.2326205
-36.821934	18.839531	113.873825	-11.55044	12.658	112.594376	41.997234	-11.149456	108.498558	40.104477	41.243855	110.121361	41.0508555	15.0471995	109.3099595	-64.1517355	10.2688005	115.8787925
-36.74234	20.445705	114.261452	-11.702044	12.720484	112.84243	41.742821	-11.149245	108.388176	39.915211	41.24506	110.037354	40.829016	15.0479075	109.212765	-64.233104	10.3930605	116.472095
-36.495899	22.074341	114.679909	-11.8715	12.762223	113.098671	41.512867	-11.12551	108.290886	39.753567	41.260113	110.017715	40.633217	15.0673015	109.1543005	-64.376217	10.4571445	117.0430415
-36.200275	23.665083	115.016159	-11.997878	12.817405	113.323235	41.307121	-11.068149	108.200455	39.59639	41.3069	110.055397	40.4517555	15.1193755	109.127926	-64.4475115	10.5154345	117.518544
-35.819939	25.241772	115.325722	-12.127196	12.890673	113.536301	41.098309	-10.942742	108.151749	39.446289	41.369595	110.167023	40.272299	15.2134265	109.159386	-64.526691	10.5679195	117.913216
-34.96769	27.596647	115.729141	-12.27208	13.083161	113.828888	40.877468	-10.713365	108.110741	39.279823	41.542202	110.434616	40.0786455	15.4144185	109.2726785	-64.6228055	10.7519035	118.3850975
-34.317158	29.145405	115.956627	-12.355137	13.290362	113.986168	40.783703	-10.493876	108.130737	39.205524	41.709118	110.676193	39.9946135	15.607621	109.403465	-64.7048875	10.973103	118.568871
-33.526772	30.638781	116.151871	-12.434087	13.507501	114.143204	40.709984	-10.232133	108.175705	39.227295	41.887428	110.867218	39.9686395	15.8276475	109.5214615	-64.8368135	11.1873545	118.7649465
-32.63884	32.164886	116.32	-12.507151	13.742336	114.28759	40.687416	-9.953782	108.203339	39.106426	42.123451	111.189255	39.896921	16.0848345	109.696297	-64.911223	11.3998375	118.878883
-31.64196	33.583218	116.487076	-12.541752	13.969657	114.407707	40.687962	-9.657745	108.23288	39.06229	42.341835	111.43631	39.875126	16.342045	109.834595	-64.95863	11.597269	118.980819
-30.566116	34.962418	116.604958	-12.572476	14.189328	114.508629	40.705959	-9.368215	108.236191	39.128113	42.545448	111.606003	39.917036	16.5886165	109.921097	-65.061988	11.7900395	119.096161
-29.320297	36.303745	116.713966	-12.577486	14.412454	114.581886	40.717163	-9.09362	108.202454	39.048019	42.76899	111.938843	39.882591	16.837685	110.0706485	-65.037563	11.987223	119.0931235
-27.377499	38.13483	116.889893	-12.595266	14.741445	114.623116	40.727268	-8.655206	108.112015	39.126682	43.070114	112.323212	39.926975	17.207454	110.2176135	-65.117507	12.275436	119.0286185
-25.955156	39.27	117.050087	-12.605251	14.937472	114.658012	40.735462	-8.354575	108.062866	39.156342	43.276249	112.672089	39.945902	17.460837	110.3674775	-65.156404	12.414107	118.9485465
-24.438496	40.295662	117.315445	-12.603653	15.14784	114.784065	40.789425	-8.023192	108.099365	39.134407	43.487358	113.08374	39.961916	17.732083	110.5915525	-65.169222	12.563597	118.9765775
-22.776581	41.302792	117.599236	-12.584156	15.376403	115.000519	40.891972	-7.671917	108.274231	39.118813	43.760181	113.566299	40.0053925	18.044132	110.920265	-65.1737045	12.708674	119.080773
-21.095694	42.144035	117.934586	-12.751329	15.846619	115.507675	41.054111	-7.33152	108.554008	39.147663	44.011986	114.068291	40.100887	18.340233	111.3111495	-65.603545	13.353005	119.7042005
-19.265635	42.950581	118.212067	-12.443846	15.927371	115.641388	41.256863	-6.979891	109.036186	39.158867	44.249378	114.59594	40.207865	18.6347435	111.816063	-65.095557	13.2199985	119.466713
-17.404488	43.643017	118.479691	-12.325556	16.266846	116.067924	41.553993	-6.634502	109.727692	39.244698	44.490147	115.178825	40.3993455	18.9278225	112.4532585	-65.0504575	13.6058695	119.6825895
-14.429979	44.492004	118.706429	-12.095652	16.705633	116.673088	42.07756	-6.141675	111.164627	39.327621	44.828079	116.161606	40.7025905	19.343202	113.6631165	-64.8938945	14.068064	119.6830595
-12.461862	44.937908	118.815216	-11.942747	17.001005	117.100098	42.417397	-5.806334	112.289635	39.355659	45.05098	116.868256	40.886528	19.622323	114.5789455	-64.772022	14.379687	119.6212505
-10.359823	45.268631	118.852325	-11.769401	17.283794	117.480385	42.771988	-5.526487	113.42939	39.351254	45.276749	117.554077	41.061621	19.875131	115.4917335	-64.600423	14.692457	119.4690365
-8.277803	45.511375	118.907082	-11.595048	17.4863	117.84227	43.058865	-5.341692	114.51075	39.516945	45.458309	118.185936	41.287905	20.0583085	116.348343	-64.478001	14.9142915	119.336197
-6.16466	45.622524	119.009842	-11.392563	17.614002	118.144417	43.350491	-5.228705	115.491463	39.684219	45.549618	118.79892	41.517355	20.1604565	117.1451915	-64.302481	15.0675475	119.1436425
-4.006135	45.618641	119.205154	-11.177056	17.676832	118.443787	43.636772	-5.165349	116.276657	39.881138	45.605743	119.372154	41.758955	20.220197	117.8244055	-64.113067	15.133467	119.0631685
-1.891836	45.519028	119.461929	-10.964981	17.708822	118.70742	43.897732	-5.081678	116.9161	40.10178	45.638161	119.857315	41.999756	20.2782415	118.3867075	-63.929718	15.1394025	119.0281325
1.446021	45.235844	119.770119	-10.617559	17.731079	119.036697	44.2855	-4.978501	117.581177	40.429455	45.692608	120.52697	42.3574775	20.3570535	119.0540735	-63.5925955	15.1051045	119.0193205
3.611384	44.95079	120.016777	-10.366252	17.778942	119.168137	44.562714	-4.903441	117.865944	40.751362	45.778465	120.944382	42.657038	20.437512	119.405163	-63.389542	15.120372	118.931111
5.748921	44.607155	120.324745	-10.106775	17.883953	119.241371	44.844475	-4.783181	118.012276	40.951492	45.922134	121.394493	42.8979835	20.5694765	119.7033845	-63.1115335	15.1984295	118.7793575
7.881825	44.167877	120.68399	-9.838126	17.983686	119.281494	45.123497	-4.598202	117.986908	41.276073	46.073853	121.873619	43.199785	20.7378255	119.9302635	-62.876037	15.2295465	118.6327245
10.030194	43.644974	121.052376	-9.568941	18.112356	119.327484	45.420139	-4.378568	117.843498	41.588737	46.271442	122.356628	43.504438	20.946437	120.100063	-62.64232	15.278275	118.554905
12.014341	43.063377	121.511635	-9.291297	18.278963	119.394127	45.735077	-4.134506	117.631851	41.847656	46.545135	122.840141	43.7913665	21.2053145	120.235996	-62.3739605	15.3526115	118.552258
14.122176	42.334904	121.864738	-9.03493	18.46353	119.428802	46.067532	-3.8605	117.404221	42.109871	46.837448	123.306702	44.0887015	21.488474	120.3554615	-62.1585615	15.438586	118.5021425
17.121006	41.101311	122.113396	-8.695383	18.786699	119.40937	46.579597	-3.430226	117.060211	42.483044	47.285675	123.746964	44.5313205	21.9277245	120.4035875	-61.9220865	15.6456735	118.4151525
19.086933	40.184475	121.960304	-8.49266	19.047405	119.304871	46.881969	-3.138758	116.876312	42.64798	47.601173	123.769356	44.7649745	22.2312075	120.322834	-61.7502945	15.8636025	118.286908
21.086098	39.173031	121.542549	-8.256547	19.302141	119.160355	47.186954	-2.932729	116.750427	42.732906	47.836731	123.573616	44.95993	22.452001	120.1620215	-61.473024	16.152281	118.1586885
23.047829	38.014217	120.989799	-8.024071	19.497248	118.986954	47.432205	-2.849136	116.733978	42.925407	47.949886	123.192146	45.178806	22.550375	119.963062	-61.226948	16.444121	118.010846
24.981806	36.701874	120.476028	-7.7743	19.585693	118.767509	47.678833	-2.924539	116.843437	43.230103	47.954845	122.736481	45.454468	22.515153	119.789959	-61.003068	16.656233	117.745059
26.87582	35.235649	119.972244	-7.513214	19.565599	118.445221	47.931995	-3.148706	117.035744	43.62912	47.831631	122.266747	45.7805575	22.3414625	119.6512455	-60.8069855	16.7897355	117.2391965
28.743093	33.627708	119.470108	-7.243449	19.472126	118.049919	48.199051	-3.40759	117.199234	43.968391	47.717739	121.766449	46.083721	22.1550745	119.4828415	-60.570619	16.7891775	116.6169965
31.446815	31.096994	118.635307	-6.762766	19.199163	117.364311	48.656509	-3.709098	117.244469	44.379044	47.478867	120.906517	46.5177765	21.8848845	119.075493	-60.0433085	16.5134415	115.653129
31.642746	29.555534	118.095695	-6.392063	18.998722	116.936028	49.010815	-3.80633	117.222885	44.682503	47.351574	120.34478	46.846659	21.772622	118.7838325	-59.630785	16.224822	115.0882235
31.59868	28.067938	117.817268	-6.012049	18.791155	116.587318	49.400127	-3.885772	117.215919	44.981098	47.261047	119.88723	47.1906125	21.6876375	118.5515745	-59.2147105	15.8946725	114.6230615
31.891972	26.425365	117.396118	-5.634531	18.596264	116.333412	49.796227	-3.946307	117.233002	45.255615	47.211479	119.527435	47.525921	21.632586	118.3802185	-58.794983	15.559942	114.2866055
32.141953	24.670338	117.101959	-5.27928	18.456499	116.137611	50.196533	-3.961949	117.250885	45.548485	47.214462	119.194626	47.872509	21.6262565	118.2227555	-58.431069	15.2867415	114.0524665
32.322243	23.075281	116.775024	-4.961215	18.390314	115.94912	50.567646	-3.944927	117.26413	45.805214	47.256374	118.870453	48.18643	21.6557235	118.0672915	-58.10886	15.1249045	113.8309485
32.4072	21.373951	116.526245	-4.698052	18.363337	115.714264	50.864609	-3.887253	117.222595	46.028614	47.330238	118.528511	48.4466115	21.7214925	117.875553	-57.8427155	15.0051815	113.552975
32.318813	18.918236	116.051018	-4.447042	18.382423	115.233383	51.204681	-3.763987	117.109024	46.243523	47.485329	118.047783	48.724102	21.860671	117.5784035	-57.618186	14.904175	112.8883625
32.179359	17.24148	115.820625	-4.355499	18.386755	114.842926	51.377655	-3.668766	116.990158	46.331024	47.605156	117.729019	48.8543395	21.968195	117.3595885	-57.5653375	14.805315	112.3262635
31.942215	15.66872	115.476898	-4.297347	18.369576	114.505852	51.500111	-3.566286	116.820457	46.343277	47.722389	117.377594	48.921694	22.0780515	117.0990255	-57.516388	14.6611005	111.9126785
31.672573	13.999781	115.166771	-4.266603	18.375956	114.27977	51.572533	-3.471779	116.629875	46.251251	47.861435	116.978363	48.911892	22.194828	116.804119	-57.445098	14.557084	111.755421
31.32987	12.431548	114.910233	-4.251291	18.40465	114.160851	51.594467	-3.357888	116.490845	46.211624	47.986053	116.538261	48.9030455	22.3140825	116.514553	-57.4056275	14.4952175	111.807149
30.895332	10.789498	114.712181	-4.236389	18.436663	114.109459	51.64336	-3.239453	116.379631	46.084549	48.132782	116.111694	48.8639545	22.4466645	116.2456625	-57.3367325	14.4266615	111.9732555
30.461594	9.230985	114.585197	-4.21761	18.449047	114.080406	51.698112	-3.113626	116.254211	46.056767	48.269814	115.690086	48.8774395	22.578094	115.9721485	-57.3126595	14.32	112.1886635
29.702606	6.895974	114.327919	-4.190993	18.408079	113.980721	51.803314	-3.024316	115.968033	45.980831	48.429005	115.127274	48.8920725	22.7023445	115.5476535	-57.2740585	14.1138135	112.4137885
29.182894	5.390655	114.034782	-4.161533	18.336233	113.830414	51.871479	-3.017838	115.657379	45.935555	48.529835	114.763596	48.903517	22.7559985	115.2104875	-57.226583	13.9164675	112.4503405
28.599733	3.848707	113.602364	-4.116759	18.227314	113.595818	51.937271	-3.009624	115.221107	45.893642	48.606243	114.394424	48.9154565	22.7983095	114.8077655	-57.1489745	13.6563185	112.3838705
28.039795	2.305703	113.098732	-4.080819	18.09503	113.275146	51.971783	-3.00053	114.685043	45.855484	48.644794	114.014687	48.9136335	22.822132	114.349865	-57.0752715	13.367928	112.200427
27.421713	0.853771	112.568192	-4.056533	17.970617	112.923691	51.988663	-2.993295	114.138603	45.78899	48.667126	113.617096	48.8888265	22.8369155	113.8778495	-57.0018925	13.1043185	111.9695325
26.823217	-0.63798	112.131226	-4.059185	17.843708	112.598061	51.995258	-2.980317	113.639893	45.704659	48.690876	113.196991	48.8499585	22.8552795	113.418442	-56.9683285	12.8321365	111.77768
26.146061	-2.018393	111.780022	-4.07923	17.71669	112.318634	52.006062	-2.986197	113.229034	45.629356	48.677711	112.754013	48.817709	22.845757	112.9915235	-56.976169	12.587623	111.6457445
25.145971	-4.160661	111.460587	-4.117267	17.517572	112.011566	52.006866	-3.041315	112.832344	45.512802	48.601845	112.128319	48.759834	22.780265	112.4803315	-56.994368	12.254879	111.5428005
24.451035	-5.483705	111.388458	-4.12909	17.386183	111.873055	52.027374	-3.124064	112.698723	45.468197	48.533886	111.738396	48.7477855	22.704911	112.2185595	-57.0059655	12.067455	111.5275505
23.71925	-6.843609	111.403488	-4.133652	17.249914	111.749985	52.063644	-3.218877	112.626907	45.439865	48.462826	111.340347	48.7517545	22.6219745	111.983627	-57.0190585	11.8778535	111.516343
23.034601	-8.135551	111.472916	-4.108355	17.098852	111.59433	52.107906	-3.300463	112.590683	45.428787	48.367847	110.915688	48.7683465	22.533692	111.7531855	-56.9850565	11.664012	111.4354745
22.286766	-9.361062	111.480728	-4.063838	16.907892	111.410225	52.179688	-3.393863	112.529358	45.398712	48.225937	110.505249	48.7892	22.416037	111.5173035	-56.916876	11.399747	111.3031465
21.554598	-10.601592	111.48114	-4.012291	16.690718	111.219116	52.221535	-3.486794	112.456703	45.357956	48.068726	110.101112	48.7897455	22.290966	111.2789075	-56.8143275	11.09047	111.1593245
20.869463	-11.756497	111.491455	-3.980831	16.444788	111.014572	52.273273	-3.572137	112.373337	45.315308	47.898403	109.723984	48.7942905	22.163133	111.0486605	-56.7559525	10.726443	110.9804835
19.716593	-13.417069	111.526131	-3.935159	16.028503	110.749672	52.337246	-3.761554	112.300232	45.205124	47.608135	109.275055	48.771185	21.9232905	110.7876435	-56.641503	10.1337155	110.7117005
18.984301	-14.45827	111.573639	-3.942518	15.741615	110.58725	52.35989	-3.924827	112.30162	45.138622	47.430119	109.103523	48.749256	21.752646	110.7025715	-56.634292	9.730584	110.4719285
18.1929	-15.366976	111.592949	-3.970841	15.465981	110.440102	52.355186	-4.106389	112.279152	45.118313	47.254749	108.931664	48.7367495	21.57418	110.605408	-56.6784315	9.357782	110.274796
17.34514	-16.240831	111.556862	-4.02232	15.219975	110.307549	52.322323	-4.293962	112.209869	45.05064	47.074501	108.791908	48.6864815	21.3902695	110.5008885	-56.7311215	9.0496805	110.1142095
16.514933	-17.056393	111.459145	-4.110373	15.012069	110.173347	52.275646	-4.448444	112.113716	44.973347	46.932285	108.682358	48.6244965	21.2419205	110.398037	-56.8452425	8.7822175	109.948657
15.710213	-17.739681	111.343239	-4.197716	14.83429	110.06749	52.212597	-4.555548	111.988365	44.865093	46.83073	108.650185	48.538845	21.137591	110.319275	-56.934277	8.530989	109.815705
14.841297	-18.278982	111.195587	-4.285324	14.709713	109.976402	52.158157	-4.616708	111.864067	44.74435	46.812855	108.712898	48.4512535	21.0980735	110.2884825	-57.0219015	8.3213525	109.6643215
13.533328	-19.001171	111.027946	-4.39642	14.613123	109.96785	52.092426	-4.615326	111.761665	44.615833	46.71666	108.820488	48.3541295	21.050667	110.2910765	-57.1469695	8.175579	109.6446235
12.722227	-19.377018	111.044708	-4.446627	14.589776	110.045364	52.081013	-4.593811	111.771355	44.549244	46.729401	108.849762	48.3151285	21.067795	110.3105585	-57.2083825	8.111757	109.7801695
11.89001	-19.607239	111.19062	-4.447488	14.589803	110.125519	52.087975	-4.550308	111.833588	44.419262	46.75769	108.811638	48.2536185	21.103691	110.322613	-57.1485945	8.075915	109.928425
11.01212	-19.755346	111.43663	-4.434977	14.597251	110.187111	52.122486	-4.516417	111.952866	44.333668	46.724964	108.669487	48.228077	21.1042735	110.3111765	-57.098031	8.0902285	110.0630455
10.158185	-19.885233	111.74498	-4.429663	14.547141	110.211159	52.237534	-4.55409	112.114738	44.288464	46.606785	108.474472	48.262999	21.0263475	110.294605	-57.122325	8.0679345	110.127713
9.357608	-19.973608	112.052002	-4.425743	14.433159	110.192596	52.293247	-4.650108	112.328575	44.214619	46.465157	108.322922	48.253933	20.9075245	110.3257485	-57.105419	7.9587935	110.0594435
8.534664	-19.950434	112.321159	-4.463744	14.267224	110.163788	52.264862	-4.790244	112.56012	44.176064	46.282913	108.161201	48.220463	20.7463345	110.3606605	-57.147951	7.7881135	109.9669155
7.223351	-19.715019	112.56723	-4.569303	13.946896	110.114075	52.160992	-5.110973	112.816025	44.095974	45.897774	107.952629	48.128483	20.3934005	110.384327	-57.267089	7.5003915	109.843823
6.380314	-19.514891	112.695625	-4.649768	13.689857	110.089935	52.0481	-5.358326	112.925362	44.042198	45.636353	107.863426	48.045149	20.1390135	110.394394	-57.344685	7.2407005	109.785476
5.621401	-19.262316	112.644341	-4.751459	13.426227	110.077538	51.908009	-5.621119	112.948845	43.989922	45.385849	107.847389	47.9489655	19.882365	110.398117	-57.4518835	6.970089	109.756959
4.849144	-18.819456	112.519478	-4.857087	13.20231	110.085358	51.743351	-5.861859	112.887299	43.92675	45.159611	107.892487	47.8350505	19.648876	110.389893	-57.5492245	6.755744	109.780823
4.256315	-18.33848	112.074051	-4.943671	13.00754	110.079491	51.589233	-6.063174	112.766052	43.875664	44.981686	108.021019	47.7324485	19.459256	110.3935355	-57.6197905	6.555824	109.7654465
3.299415	-17.661562	111.864433	-5.02039	12.866666	110.076752	51.465153	-6.22799	112.547134	43.841599	44.8727	108.252975	47.653376	19.322355	110.4000545	-57.694156	6.410977	109.7534495
2.724485	-17.03334	111.336372	-5.070052	12.785356	110.059677	51.348812	-6.31676	112.260735	43.822422	44.831066	108.58316	47.585617	19.257153	110.4219475	-57.725721	6.313559	109.6974065
1.76366	-15.742834	110.422935	-5.130305	12.777166	110.052834	51.183914	-6.314176	111.746559	43.832764	44.890667	109.219185	47.508339	19.2882455	110.482872	-57.768949	6.2660865	109.622796
1.194991	-14.877722	109.806206	-5.182456	12.87553	110.08947	50.978123	-6.18755	111.35231	43.818684	45.019825	109.78907	47.3984035	19.4161375	110.57069	-57.7633155	6.3349225	109.60825
0.666797	-13.939945	109.234619	-5.240761	13.07303	110.145584	50.899281	-5.993249	110.955139	43.758369	45.215515	110.365997	47.328825	19.611133	110.660568	-57.810347	6.534927	109.6306
0.19548	-12.91924	108.756569	-5.332329	13.340688	110.193016	50.810997	-5.736673	110.605911	43.66449	45.459099	110.915398	47.2377435	19.861213	110.7606545	-57.9024015	6.820163	109.6253775
-0.293484	-11.864362	108.276329	-5.491479	13.653837	110.177818	50.695343	-5.471792	110.328987	43.484776	45.710629	111.449005	47.0900595	20.1194185	110.888996	-58.0730175	7.1882555	109.46664
-0.749831	-10.787962	107.894012	-5.685958	13.981946	110.134079	50.556797	-5.21894	110.10128	43.409309	45.958305	111.881485	46.983053	20.3696825	110.9913825	-58.354969	7.5942095	109.2767755
-1.210228	-9.889526	107.596054	-5.906759	14.283863	110.050156	50.365501	-5.010736	109.884262	43.179859	46.168388	112.207901	46.77268	20.578826	111.0460815	-58.586198	7.9889	109.0542305
-1.77818	-8.62485	107.270752	-6.250356	14.601471	109.894585	50.01762	-4.834075	109.59214	42.805054	46.302677	112.48262	46.411337	20.734301	111.03738	-58.912049	8.468641	108.75179
-2.111504	-7.844239	107.175705	-6.4701	14.70678	109.807899	49.797855	-4.816091	109.470192	42.593891	46.350307	112.516495	46.195873	20.767108	110.9933435	-59.136073	8.646452	108.6224545
-2.448031	-7.140099	107.104851	-6.660957	14.737646	109.746407	49.587322	-4.852977	109.392822	42.395981	46.317223	112.536957	45.9916515	20.732123	110.9648895	-59.3135655	8.743169	108.5279245
-2.707607	-6.551228	107.133339	-6.84389	14.706995	109.679794	49.418129	-4.940053	109.341827	42.215855	46.261997	112.562164	45.816992	20.660972	110.9519955	-59.504772	8.753018	108.4075925
-2.967858	-6.098299	107.073807	-6.955378	14.627685	109.604584	49.281685	-5.023945	109.30117	42.0826	46.193443	112.58284	45.6821425	20.584749	110.942005	-59.5928985	8.670621	108.267163
-3.112001	-5.670852	107.047447	-7.047353	14.526007	109.540848	49.180542	-5.093685	109.241234	41.941505	46.10672	112.583946	45.5610235	20.5065175	110.91259	-59.6557295	8.5454965	108.169106
-3.235698	-5.267537	107.018852	-7.08218	14.412594	109.476196	49.118935	-5.125446	109.190521	41.804245	46.047638	112.567665	45.46159	20.461096	110.879093	-59.62595	8.364092	108.073299
-3.374394	-4.739664	107.043472	-7.111176	14.310437	109.429504	49.033882	-5.113335	109.190033	41.61187	45.999046	112.545685	45.322876	20.4428555	110.867859	-59.545228	8.1780185	107.991149
-3.44416	-4.466578	107.071922	-7.123718	14.266417	109.429657	48.981277	-5.077063	109.235207	41.520039	45.987179	112.536896	45.250658	20.455058	110.8860515	-59.498094	8.077776	107.9732625
-3.497797	-4.266625	107.137848	-7.143516	14.218874	109.452438	49.116173	-5.109627	109.249413	41.442455	45.983486	112.568832	45.279314	20.4369295	110.9091225	-59.566346	8.0008185	107.9957535
-3.540312	-4.13811	107.193604	-7.160872	14.194049	109.491096	49.081429	-5.126307	109.318367	41.410675	45.967064	112.653969	45.246052	20.4203785	110.986168	-59.567796	7.9677195	107.996024
-3.557392	-4.067717	107.230019	-7.200399	14.180326	109.559799	49.016636	-5.160982	109.391853	41.395832	45.940517	112.810455	45.206234	20.3897675	111.101154	-59.607032	7.9708845	108.018444
-3.577473	-4.0335	107.242607	-7.243793	14.141343	109.623428	48.951717	-5.204031	109.44178	41.390221	45.916779	113.023827	45.170969	20.356374	111.2328035	-59.658555	7.926312	108.0140525
-3.601164	-4.046842	107.230591	-7.307674	14.119071	109.701157	48.868664	-5.221351	109.487442	41.357918	45.898609	113.262962	45.113291	20.338629	111.375202	-59.728639	7.899513	108.027112
-3.637541	-4.194926	107.224358	-7.383461	14.101653	109.78553	48.802357	-5.196396	109.546089	41.204216	45.905762	113.538361	45.0032865	20.354683	111.542225	-59.7702085	7.848623	108.028835
-3.719841	-4.376153	107.285545	-7.438422	14.101357	109.857056	48.83049	-5.176901	109.606102	41.086082	45.924393	113.575981	44.958286	20.373746	111.5910415	-59.83513	7.828968	108.1230705
-3.815916	-4.620406	107.430611	-7.444304	14.090498	109.911522	48.898224	-5.186433	109.730385	40.991734	45.912334	113.479889	44.944979	20.3629505	111.605137	-59.833587	7.8180455	108.217907
-3.925115	-4.935521	107.63488	-7.444898	14.041781	109.972702	48.923203	-5.23196	109.95005	40.929882	45.864174	113.314674	44.9265425	20.316107	111.632362	-59.8163385	7.767455	108.313042
-4.057346	-5.327284	107.883621	-7.438398	13.97882	110.014549	49.03231	-5.378017	110.211037	40.95517	45.778461	113.06546	44.99374	20.200222	111.6382485	-59.870536	7.757418	108.3908495
-4.188387	-5.764248	108.170464	-7.411416	13.848589	110.027405	49.266499	-5.649245	110.456375	40.967098	45.677326	112.747398	45.1167985	20.0140405	111.6018865	-59.9396305	7.6831375	108.4529235
-4.32318	-6.236614	108.417084	-7.359467	13.710664	109.960236	49.523705	-6.034045	110.722801	41.044628	45.52877	112.343575	45.2841665	19.7473625	111.533188	-60.0031005	7.6739655	108.387284
-4.583153	-6.984041	108.642921	-7.301394	13.439362	109.731224	49.17643	-5.982924	111.46109	41.150017	45.252522	111.71843	45.1632235	19.634799	111.58976	-59.7660115	7.243925	107.872688
-4.765759	-7.461709	108.697144	-7.239512	13.244383	109.516991	49.209202	-6.110919	111.686707	41.192879	45.110714	111.272011	45.2010405	19.4998975	111.479359	-59.6800645	6.9888685	107.554623
-4.947629	-7.923376	108.679832	-7.163171	13.065952	109.270683	49.251556	-6.193709	111.793045	41.186169	44.96909	110.841576	45.2188625	19.3876905	111.3173105	-59.5452045	6.7442135	107.2240555
-5.18733	-8.355903	108.626472	-7.096914	12.882982	109.040283	49.283836	-6.240153	111.84465	41.184162	44.875492	110.481033	45.233999	19.3176695	111.1628415	-59.427827	6.4482945	106.9177245
-5.4603	-8.745266	108.581993	-7.036407	12.74697	108.846619	49.335133	-6.249082	111.881996	41.1749	44.852684	110.177803	45.2550165	19.301801	111.0298995	-59.3278305	6.192139	106.6633385
-5.74059	-9.077037	108.571518	-7.00265	12.676748	108.699104	49.324871	-6.189764	111.950256	41.139523	44.867645	109.937798	45.232197	19.3389405	110.944027	-59.237497	6.0145555	106.454181
-6.074666	-9.332053	108.614922	-6.977761	12.672432	108.611427	49.390327	-6.141156	112.010864	41.110283	44.930622	109.735512	45.250305	19.394733	110.873188	-59.205827	5.950131	106.349666
-6.615362	-9.55106	108.763611	-6.948689	12.791824	108.600739	49.368275	-5.936027	112.194511	40.992893	45.095867	109.596077	45.180584	19.57992	110.895294	-59.077962	6.003728	106.306184
-7.04486	-9.608809	108.867622	-6.894443	12.905934	108.637833	49.409103	-5.80467	112.294533	41.054501	45.224651	109.508049	45.231802	19.7099905	110.901291	-59.020688	6.1018775	106.374375
-7.488635	-9.596461	108.939102	-6.823993	13.042554	108.67733	49.462997	-5.659258	112.362198	41.134808	45.372478	109.458328	45.2989025	19.85661	110.910263	-58.9468885	6.228498	106.444397
-7.936714	-9.522002	108.966087	-6.759585	13.194831	108.707115	49.511051	-5.511218	112.412117	41.220882	45.516949	109.43531	45.3659665	20.0028655	110.9237135	-58.8851365	6.3867965	106.4905165
-8.414121	-9.395473	108.923973	-6.654383	13.330558	108.68586	49.600838	-5.372047	112.410187	41.314198	45.669155	109.436127	45.457518	20.148554	110.923157	-58.766284	6.512562	106.448563
-8.850981	-9.206166	108.858452	-6.547421	13.470297	108.645592	49.651382	-5.196876	112.414978	41.400589	45.813404	109.426178	45.5259855	20.308264	110.920578	-58.6208275	6.63233	106.370606
-9.335986	-8.914967	108.808075	-6.458812	13.614874	108.612671	49.737274	-5.05144	112.400948	41.479984	45.955856	109.387314	45.608629	20.452208	110.894131	-58.526253	6.77754	106.331211
-10.041501	-8.328457	108.771873	-6.334828	13.81177	108.605698	50.327236	-5.196809	112.119553	41.578396	46.152931	109.313789	45.952816	20.478061	110.716671	-58.622472	7.145479	106.494725
-10.543963	-7.866467	108.840408	-6.266137	13.918007	108.670792	50.131088	-4.875893	112.283241	41.631355	46.236465	109.2481	45.8812215	20.680286	110.7656705	-58.4134955	7.155728	106.5759135
-11.042859	-7.347917	108.99247	-6.177159	14.014784	108.794418	49.99641	-4.701678	112.381935	41.704914	46.282845	109.18515	45.850662	20.7905835	110.7835425	-58.20498	7.2389845	106.8052935
-11.495701	-6.770648	109.177925	-6.079082	14.099487	108.958015	50.050205	-4.645811	112.411476	41.799442	46.31625	109.128952	45.9248235	20.8352195	110.770214	-58.0829875	7.3637545	107.145816
-11.914225	-6.116245	109.379852	-5.972235	14.1643	109.152855	50.118343	-4.600426	112.444962	41.902706	46.343822	109.11232	46.0105245	20.871698	110.778641	-57.9549945	7.456902	107.527069
-12.34305	-5.396677	109.529388	-5.856619	14.230971	109.343788	50.20966	-4.549654	112.463142	42.020454	46.370567	109.179672	46.115057	20.9104565	110.821407	-57.828295	7.5514855	107.866169
-12.730145	-4.604626	109.587814	-5.746427	14.268865	109.52079	50.333279	-4.519074	112.460503	42.157253	46.410511	109.345917	46.245266	20.9457185	110.90321	-57.73812	7.5920115	108.13837
-13.257381	-3.342775	109.578445	-5.559169	14.302243	109.733345	50.47345	-4.487411	112.366554	42.426128	46.473751	109.720322	46.449789	20.99317	111.043438	-57.568127	7.611316	108.423252
-13.549878	-2.458664	109.513283	-5.437147	14.35149	109.836815	50.565235	-4.472769	112.227478	42.755802	46.513275	109.922386	46.6605185	21.020253	111.074932	-57.5348125	7.682727	108.598698
-13.824621	-1.477398	109.415245	-5.313601	14.432259	109.928253	50.65974	-4.446258	112.027069	42.958427	46.567657	110.227516	46.8090835	21.0606995	111.1272925	-57.4362855	7.8038185	108.7292135
-14.065011	-0.446858	109.270767	-5.196996	14.538522	109.973846	50.738186	-4.376256	111.809853	43.138508	46.64827	110.528503	46.938347	21.136007	111.169178	-57.332339	7.941037	108.778514
-14.26979	0.579662	109.087112	-5.073257	14.670153	109.976158	50.824524	-4.276181	111.560333	43.339203	46.757172	110.85923	47.0818635	21.2404955	111.2097815	-57.2283775	8.0998105	108.7425345
-14.439714	1.596014	108.818726	-4.942924	14.809243	109.907936	50.910538	-4.12665	111.298393	43.513065	46.88554	111.268791	47.2118015	21.379445	111.283592	-57.0976495	8.239041	108.53228
-14.55428	2.658218	108.530678	-4.836944	14.981799	109.832001	51.002033	-3.959925	111.033859	43.69236	47.050255	111.734154	47.3471965	21.545165	111.3840065	-57.0210845	8.418433	108.2799955
-14.675731	4.259142	108.08947	-4.690703	15.29536	109.701157	51.145344	-3.626795	110.685661	43.886982	47.365742	112.502052	47.516163	21.8694735	111.5938565	-56.897569	8.7212465	107.8084575
-14.685546	5.242153	107.876396	-4.622468	15.547659	109.637703	51.244701	-3.359232	110.485779	43.990696	47.609539	113.002563	47.6176985	22.1251535	111.744171	-56.8626345	8.9701645	107.531235
-14.718862	6.207137	107.753113	-4.488116	15.814309	109.586441	51.335205	-3.056258	110.335373	44.019394	47.894962	113.363396	47.6772995	22.419352	111.8493845	-56.6535315	9.209266	107.3234975
-14.69965	7.113661	107.752815	-4.427742	16.166485	109.573135	51.438553	-2.767522	110.198166	44.066971	48.178535	113.490387	47.752762	22.7055065	111.8442765	-56.608246	9.6274635	107.3019935
-14.6352	7.955396	107.830406	-4.351356	16.497715	109.583374	51.509415	-2.527456	110.137581	44.112511	48.411057	113.390541	47.810963	22.9418005	111.764061	-56.513675	10.0536295	107.402687
-14.573063	8.76964	107.939972	-4.29868	16.785324	109.584	51.556087	-2.373118	110.133659	44.19416	48.567532	113.179794	47.8751235	23.097207	111.6567265	-56.4724835	10.473441	107.5112735
-14.501974	9.488821	108.013878	-4.258316	16.984344	109.582474	51.594723	-2.319239	110.187637	44.266109	48.655437	112.98056	47.930416	23.168099	111.5840985	-56.447048	10.800589	107.5808495
-14.335796	10.337246	108.087502	-4.178741	17.077068	109.537544	51.652462	-2.369554	110.265411	44.457157	48.652443	112.741455	48.0548095	23.1414445	111.503433	-56.4122915	11.0126915	107.571655
-14.201639	10.811068	108.093452	-4.174052	17.056574	109.49334	51.68647	-2.43873	110.294739	44.540985	48.592007	112.650146	48.1137275	23.0766385	111.4724425	-56.4618315	11.0365095	107.5142375
-14.038261	11.210258	108.056793	-4.110567	16.981176	109.419739	51.750767	-2.517773	110.286591	44.601311	48.521717	112.59816	48.176039	23.001972	111.4423755	-56.397173	10.96038	107.3971025
-13.806518	11.546577	108.008812	-4.054904	16.904593	109.364761	51.812988	-2.565018	110.265854	44.687714	48.4753	112.564217	48.250351	22.955141	111.4150355	-56.360159	10.854045	107.3144865
-13.514851	11.817964	107.955589	-3.998721	16.840822	109.322945	51.875069	-2.575175	110.240211	44.711613	48.459949	112.594238	48.293341	22.942387	111.4172245	-56.290783	10.739257	107.2286655
-13.228458	12.016214	107.906006	-3.951443	16.796217	109.285675	51.92675	-2.564324	110.219704	44.728527	48.459072	112.662506	48.3276385	22.947374	111.441105	-56.2305245	10.64506	107.130245
-12.949714	12.183625	107.877556	-3.92824	16.788691	109.250786	51.98098	-2.554266	110.208916	44.71822	48.4716	112.756027	48.3496	22.958667	111.4824715	-56.20608	10.618715	107.0191005
-12.507437	12.334638	107.829353	-3.919075	16.817066	109.209023	52.023621	-2.551748	110.213074	44.750675	48.490273	112.887726	48.387148	22.9692625	111.5504	-56.225298	10.6648695	106.867646
-12.208815	12.370319	107.752213	-3.925216	16.865297	109.15332	52.033432	-2.549828	110.228012	44.735722	48.521935	112.962738	48.384577	22.9860535	111.595375	-56.235009	10.7445405	106.711265
-11.909327	12.338204	107.627472	-3.937741	16.924831	109.057854	52.04475	-2.556633	110.245773	44.725288	48.53455	112.985588	48.385019	22.9889585	111.6156805	-56.260501	10.8607035	106.5000275
-11.688432	12.280349	107.446518	-3.877216	16.933535	108.902321	52.056622	-2.58832	110.298248	44.731491	48.526318	112.969246	48.3940565	22.968999	111.633747	-56.1484885	10.898071	106.170895
-11.525425	12.163665	107.206795	-3.911238	16.974617	108.690941	52.056824	-2.671237	110.405708	44.773987	48.470669	112.93721	48.4154055	22.899716	111.671459	-56.2378815	11.049518	105.710423
-11.40203	11.976611	106.84568	-3.97964	16.977839	108.371819	52.023643	-2.810788	110.564758	44.774303	48.37167	112.947929	48.398973	22.780441	111.7563435	-56.358253	11.175237	104.9872945
-11.336252	11.717752	106.444946	-4.222659	17.011723	108.073898	51.947277	-2.992177	110.6894	44.784744	48.22504	112.909248	48.3660105	22.6164315	111.799324	-56.8113285	11.4070145	104.348472
-11.412518	11.218195	105.959854	-4.276626	16.848104	107.627548	51.809727	-3.267144	110.709991	44.758228	47.994556	112.754044	48.2839775	22.363706	111.7320175	-56.8372295	11.332502	103.5230785
-11.530878	10.821766	105.7425	-4.268215	16.729918	107.431389	51.744442	-3.409111	110.690224	44.780548	47.863266	112.58519	48.262495	22.2270775	111.637707	-56.798925	11.2327585	103.225071
-11.694397	10.379109	105.637726	-4.224622	16.637217	107.315514	51.734043	-3.539466	110.635544	44.805687	47.743969	112.416862	48.269865	22.1022515	111.526203	-56.719109	11.1721825	103.104825
-11.906844	9.888779	105.57933	-4.15665	16.537085	107.270134	51.74884	-3.639383	110.594299	44.900536	47.628521	112.218163	48.324688	21.994569	111.406231	-56.637988	11.079601	103.134037
-12.156095	9.409695	105.512367	-4.057024	16.471609	107.216133	51.786858	-3.719456	110.544502	44.946232	47.545631	112.073532	48.366545	21.9130875	111.309017	-56.480593	11.0301305	103.123249
-12.409982	8.944867	105.435143	-3.953281	16.418133	107.175003	51.828945	-3.782339	110.489883	45.026646	47.480595	111.932838	48.4277955	21.849128	111.2113605	-56.3343575	10.987138	103.1386455
-12.728967	8.547328	105.351601	-3.860647	16.389168	107.126724	51.872421	-3.819809	110.440407	45.092468	47.444763	111.839821	48.4824445	21.812477	111.140114	-56.2037385	10.965859	103.113334
-13.274908	7.841756	105.206635	-3.715419	16.344204	106.992935	51.942276	-3.852279	110.366013	45.204399	47.416557	111.704079	48.5733375	21.782139	111.035046	-56.0041755	10.906269	102.950824
-13.70746	7.377859	105.040512	-3.677784	16.346561	106.916496	51.961571	-3.842654	110.297371	45.217056	47.435818	111.57019	48.5893135	21.796582	110.9337805	-55.9448815	10.89654	102.8992115
-14.346954	6.922375	104.976448	-3.638064	16.362942	106.816948	51.958424	-3.80825	110.219421	45.207314	47.490791	111.344948	48.582869	21.8412705	110.7821845	-55.858997	10.8846135	102.8517115
-14.98788	6.438009	104.882553	-3.643385	16.410187	106.700089	51.966118	-3.739806	110.100044	45.197548	47.577103	110.942665	48.581833	21.9186485	110.5213545	-55.868603	10.9017255	102.8788235
-15.625196	5.987645	104.850945	-3.608654	16.462587	106.577011	51.953995	-3.63008	109.985481	45.151035	47.695873	110.380196	48.552515	22.0328965	110.1828385	-55.769823	10.8922775	102.9711835
-16.301006	5.59738	104.991547	-3.617263	16.554825	106.527473	51.985668	-3.5405	109.856506	45.072453	47.782021	109.74189	48.5290605	22.1207605	109.799198	-55.7635865	10.9888895	103.255748
-17.050112	5.156727	105.284882	-3.561096	16.581371	106.581665	52.029716	-3.4821	109.767059	44.917	47.850292	109.079865	48.473358	22.184096	109.423462	-55.59555	10.978646	103.739868
-18.278616	4.508906	106.071648	-3.521489	16.546089	106.891251	52.058762	-3.493499	109.73542	44.821587	47.840847	107.991409	48.4401745	22.173674	108.8634145	-55.4831525	10.918504	104.9190875
-19.103134	4.128175	106.738136	-3.511298	16.446611	107.207176	52.029217	-3.583508	109.770966	44.688305	47.773342	107.471001	48.358761	22.094917	108.6209835	-55.381357	10.798305	105.7933685
-19.902254	3.852733	107.47702	-3.523282	16.332729	107.598816	51.959793	-3.726403	109.863785	44.623207	47.578804	106.977211	48.2915	21.9262005	108.420498	-55.338064	10.7392575	106.777134
-20.678774	3.657356	108.198692	-3.566533	16.189949	108.008003	51.877773	-3.898091	110.031296	44.558128	47.369141	106.720543	48.2179505	21.735525	108.3759195	-55.3510165	10.644373	107.6400865
-21.536554	3.445014	108.682442	-3.591457	16.042908	108.359818	51.79615	-4.059626	110.239998	44.558136	47.205681	106.619118	48.177143	21.5730275	108.429558	-55.360057	10.5127885	108.290078
-22.3841	3.344709	109.020363	-3.621076	15.90563	108.602821	51.763962	-4.192839	110.376884	44.610466	47.103508	106.660225	48.187214	21.4553345	108.5185545	-55.429366	10.3559255	108.6870875
-23.165413	3.283209	109.080414	-3.649186	15.764567	108.712646	51.714428	-4.262197	110.430672	44.645763	47.050613	106.821373	48.1800955	21.394208	108.6260225	-55.4784675	10.134926	108.7992695
-24.201191	3.347287	109.020004	-3.653594	15.642008	108.760963	51.696545	-4.23714	110.312378	44.648762	47.099243	107.104828	48.1726535	21.4310515	108.708603	-55.4798415	9.8529645	108.813323
-24.860216	3.516343	109.041389	-3.633583	15.632089	108.782867	51.728226	-4.150185	110.145966	44.603107	47.181122	107.239342	48.1656665	21.5154685	108.692654	-55.4328325	9.7487095	108.87308
-25.497839	3.786374	109.085274	-3.606129	15.678857	108.83902	51.747765	-4.021438	110.01606	44.578514	47.315224	107.324768	48.1631395	21.646893	108.670414	-55.3753975	9.710821	109.007626
-26.150835	4.156846	109.242699	-3.527759	15.773114	108.924057	51.814342	-3.889628	109.895859	44.57737	47.431992	107.299995	48.195856	21.771182	108.597927	-55.251374	9.775046	109.250187
-26.756031	4.615987	109.420586	-3.462722	15.877596	109.03624	51.907127	-3.785523	109.82	44.631004	47.500896	107.238861	48.2690655	21.8576865	108.5294305	-55.1945095	9.8975055	109.5430495
-27.299646	5.095993	109.686951	-3.393639	15.969841	109.20414	51.951725	-3.723689	109.793106	44.661919	47.516407	107.138756	48.306822	21.896359	108.465931	-55.0941	10.043323	109.942349
-27.760454	5.63891	110.012909	-3.363222	16.030462	109.396049	51.943153	-3.73614	109.845352	44.68507	47.46991	107.053207	48.3141115	21.866885	108.4492795	-55.0405555	10.194039	110.3428185
-28.407658	6.598879	110.496346	-3.363216	16.06773	109.704506	51.892559	-3.864175	110.069946	44.776066	47.304218	106.961678	48.3343125	21.7200215	108.515812	-55.0607445	10.4154385	110.8932
-28.774252	7.357153	110.759941	-3.365148	16.022495	109.934761	51.842087	-4.027671	110.255623	44.862377	47.137211	106.981949	48.352232	21.55477	108.618786	-55.082528	10.49022	111.250736
-29.047928	8.11688	111.028099	-3.374953	15.912126	110.157921	51.785099	-4.231285	110.395348	44.96064	46.946739	107.067886	48.3728695	21.357727	108.731617	-55.1227755	10.466525	111.584225
-29.350996	8.905277	111.176918	-3.397901	15.756303	110.367859	51.690353	-4.451759	110.474754	45.061142	46.74855	107.213196	48.3757475	21.1483955	108.843975	-55.1715495	10.3642105	111.891743
-29.540194	9.684571	111.309196	-3.429942	15.581605	110.552094	51.592712	-4.663203	110.490799	45.133339	46.574448	107.42086	48.3630255	20.9556225	108.9558295	-55.2229095	10.2075875	112.1483585
-29.664145	10.571675	111.368111	-3.457834	15.407883	110.691368	51.534725	-4.832831	110.459244	45.203247	46.469601	107.722008	48.368986	20.818385	109.090626	-55.284654	9.997381	112.29211
-29.746803	11.519237	111.362251	-3.508739	15.287606	110.793724	51.476997	-4.919714	110.392227	45.233372	46.42638	108.038116	48.3551845	20.753333	109.2151715	-55.3726625	9.821879	112.3722765
-29.74943	12.98284	111.317741	-3.573585	15.177171	110.901222	51.448906	-4.912028	110.310921	45.213551	46.434376	108.445953	48.3312285	20.761174	109.378437	-55.4783985	9.593168	112.424007
-29.651964	13.988829	111.322388	-3.61136	15.171836	110.958183	51.465958	-4.850112	110.295128	45.164227	46.497154	108.669426	48.3150925	20.823521	109.482277	-55.5378125	9.520151	112.434089
-29.480711	15.10405	111.269722	-3.620064	15.1853	111.006248	51.502151	-4.774811	110.292564	45.134182	46.562202	108.836189	48.3181665	20.8936955	109.5643765	-55.5582945	9.4769045	112.4481195
-29.257896	16.189882	111.293175	-3.604062	15.212868	111.063004	51.547562	-4.704167	110.2901	45.134026	46.607594	108.976654	48.340794	20.9517135	109.633377	-55.548918	9.4740225	112.492631
-28.992594	17.309055	111.245941	-3.556189	15.224695	111.092552	51.608772	-4.655973	110.250069	45.163445	46.641697	109.091797	48.3861085	20.992862	109.670933	-55.4984865	9.456528	112.514171
-28.633568	18.422132	111.256065	-3.474969	15.200835	111.091103	51.678341	-4.637469	110.167839	45.224388	46.656982	109.215073	48.4513645	21.0097565	109.691456	-55.4013025	9.3919135	112.49075
-28.216133	19.554296	111.180321	-3.386131	15.144258	111.065079	51.724808	-4.640611	110.017433	45.302956	46.652134	109.363029	48.513882	21.0057615	109.690231	-55.286144	9.2827545	112.439927
-27.488655	21.255968	111.198441	-3.281444	15.024786	111.046936	51.768345	-4.668637	109.745743	45.404976	46.620491	109.560097	48.5866605	20.975927	109.65292	-55.1495485	9.073645	112.440952
-26.935383	22.392019	111.268707	-3.235242	14.960234	111.06311	51.800549	-4.702197	109.580376	45.448204	46.578255	109.700729	48.6243765	20.938029	109.6405525	-55.0948605	8.982439	112.4856675
-26.332321	23.500637	111.312935	-3.207483	14.896816	111.110664	51.806938	-4.767169	109.477531	45.505188	46.513702	109.873543	48.656063	20.8732665	109.675537	-55.071029	8.9203655	112.545791
-25.654385	24.653107	111.347023	-3.203602	14.824733	111.16935	51.804901	-4.840204	109.486748	45.592682	46.438595	110.119614	48.6987915	20.7991955	109.803181	-55.1059955	8.8502705	112.535519
-24.94845	25.732698	111.432442	-3.209212	14.737871	111.247971	51.826031	-4.950473	109.554718	45.702084	46.355595	110.417404	48.7640575	20.702561	109.986061	-55.1824815	8.773181	112.509881
-24.188128	26.797783	111.513092	-3.212733	14.656441	111.35743	51.812408	-5.057906	109.673378	45.800625	46.259003	110.733749	48.8065165	20.6005485	110.2035635	-55.2319825	8.7123335	112.5112965
-23.337177	27.861208	111.650612	-3.227419	14.56487	111.476074	51.834774	-5.162584	109.779884	45.885872	46.156036	111.050186	48.860323	20.496726	110.415035	-55.315161	8.633014	112.537113
-22.045425	29.358286	111.898254	-3.231205	14.458203	111.663757	51.850109	-5.245856	109.976105	46.026222	46.052078	111.554001	48.9381655	20.403111	110.765053	-55.4005755	8.513295	112.562461
-21.12882	30.282372	112.10997	-3.255371	14.406386	111.804878	51.870884	-5.250789	110.107765	46.097775	46.017242	111.911377	48.9843295	20.3832265	111.009571	-55.4950715	8.4295455	112.600185
-20.19589	31.220341	112.353256	-3.292508	14.375259	111.969017	51.873421	-5.230894	110.214706	46.147423	46.007877	112.268402	49.010422	20.3884915	111.241554	-55.595438	8.3620265	112.69648
-19.197662	32.07003	112.655006	-3.329414	14.381887	112.15184	51.877338	-5.209265	110.317741	46.288887	46.004856	112.505066	49.0831125	20.3977955	111.4114035	-55.7419405	8.3659785	112.8922765
-18.221655	32.873756	112.904739	-3.375266	14.406989	112.32637	51.850361	-5.168132	110.427025	46.183079	46.026775	112.859848	49.01672	20.4293215	111.6434365	-55.767252	8.3846565	113.0093035
-17.13463	33.671253	113.11412	-3.418409	14.453559	112.48568	51.713539	-5.103834	110.571075	46.308804	46.049709	113.016998	49.0111715	20.4729375	111.7940365	-55.8479895	8.4341805	113.1773235
-16.047628	34.340927	113.310799	-3.457918	14.509493	112.601234	51.732445	-5.079954	110.664955	46.31905	46.073181	113.250565	49.0257475	20.4966135	111.95776	-55.9415835	8.5223725	113.244708
-14.391904	35.274036	113.46228	-3.547104	14.584324	112.700714	51.734413	-5.037129	110.781738	46.321739	46.128437	113.538864	49.028076	20.545654	112.160301	-56.122284	8.622994	113.241127
-13.25749	35.828259	113.520584	-3.623457	14.635344	112.730751	51.700909	-5.009087	110.777344	46.292774	46.166611	113.635429	48.9968415	20.578762	112.2063865	-56.2437555	8.691926	113.2551155
-12.081844	36.235126	113.603546	-3.696387	14.667945	112.750641	51.639397	-4.975833	110.733772	46.239872	46.195934	113.655556	48.9396345	20.6100505	112.194664	-56.3324085	8.7258395	113.306618
-10.905504	36.619823	113.60762	-3.780852	14.710649	112.780403	51.578014	-4.930862	110.678879	46.171658	46.23045	113.669495	48.874836	20.649794	112.174187	-56.43654	8.771504	113.386619
-9.668242	36.919964	113.658646	-3.865926	14.739927	112.802376	51.520641	-4.875042	110.627319	45.982025	46.283306	113.688553	48.751333	20.704132	112.157936	-56.483185	8.775722	113.446816
-8.485861	37.131996	113.650513	-3.931283	14.79135	112.814201	51.47438	-4.813304	110.585342	45.928173	46.341312	113.670074	48.7012765	20.764004	112.127708	-56.5638425	8.818696	113.500694
-7.268338	37.248558	113.638939	-3.997821	14.830237	112.827362	51.424587	-4.760086	110.571014	45.87051	46.382385	113.679863	48.6475485	20.8111495	112.1254385	-56.6431905	8.8493245	113.5292855
-5.347225	37.323387	113.628006	-4.101448	14.89889	112.896553	51.327618	-4.715034	110.589073	45.827862	46.422882	113.724434	48.57774	20.853924	112.1567535	-56.780636	8.943856	113.6363525
-4.09202	37.262726	113.692284	-4.162683	14.955214	112.960175	51.248463	-4.698359	110.653076	45.813965	46.436562	113.819138	48.531214	20.8691015	112.236107	-56.85658	9.0413265	113.684243
-2.766049	37.099453	113.767387	-4.244564	15.047455	113.071404	51.163708	-4.648394	110.7883	45.80304	46.473789	113.99369	48.483374	20.9126975	112.390995	-56.972502	9.1822125	113.751813
-1.47992	36.884182	113.943817	-4.331004	15.168703	113.242531	51.116432	-4.575399	111.038681	45.780251	46.556942	114.250206	48.4483415	20.9907715	112.6444435	-57.1103495	9.3466345	113.8406185
-0.207754	36.591568	114.119576	-4.423946	15.305071	113.458969	51.119595	-4.454445	111.378815	45.759277	46.6875	114.556137	48.439436	21.1165275	112.967476	-57.287328	9.4936145	113.950462
1.106533	36.201225	114.30162	-4.477785	15.48082	113.686874	51.164509	-4.312376	111.723534	45.705063	46.835346	114.865158	48.434786	21.261485	113.294346	-57.390356	9.700155	114.079402
2.391574	35.758434	114.496231	-4.526279	15.64509	113.904724	51.207794	-4.167183	112.023674	45.683834	46.972702	115.146317	48.445814	21.4027595	113.5849955	-57.498372	9.8874205	114.2244525
4.340907	34.932762	114.683235	-4.530236	15.867889	114.147095	51.302536	-3.97208	112.350571	45.719166	47.150768	115.554359	48.510851	21.589344	113.952465	-57.571323	10.146434	114.341725
5.686119	34.272038	114.775826	-4.51413	15.983369	114.190308	51.350128	-3.849115	112.443504	45.781918	47.271461	115.817001	48.566023	21.711173	114.1302525	-57.594283	10.255565	114.2503635
6.95422	33.5825	114.81916	-4.505766	16.103231	114.16967	51.377857	-3.72663	112.406662	45.826496	47.39735	116.011765	48.6021765	21.83536	114.2092135	-57.6137085	10.371102	114.1301265
8.235462	32.771267	114.719307	-4.485933	16.22455	114.049507	51.399296	-3.566109	112.274696	45.858158	47.531734	116.101768	48.628727	21.9828125	114.188232	-57.600593	10.4662875	113.910782
9.420957	31.968304	114.616646	-4.488077	16.378326	113.887444	51.411133	-3.364677	112.110153	45.830379	47.692387	116.116188	48.620756	22.163855	114.1131705	-57.59691	10.592797	113.6617175
10.763925	30.974203	114.289536	-4.510371	16.587124	113.720795	51.440094	-3.13359	111.934387	45.761387	47.887417	115.991035	48.6007405	22.3769135	113.962711	-57.6214825	10.7973345	113.478879
11.99563	29.93898	113.995827	-4.52798	16.82399	113.58564	51.47744	-2.90979	111.886559	45.699203	48.085308	115.85511	48.5883215	22.587759	113.8708345	-57.6442815	11.060221	113.3004455
13.786779	28.272993	113.700722	-4.562386	17.164989	113.487053	51.571793	-2.614344	112.100014	45.693134	48.394451	115.689255	48.6324635	22.8900535	113.8946345	-57.7572355	11.4399245	113.0794715
14.945206	27.04126	113.581421	-4.565167	17.409582	113.469208	51.668423	-2.415184	112.399796	45.693726	48.607235	115.626213	48.6810745	23.0960255	114.0130045	-57.8114085	11.7231385	112.9254115
16.052828	25.789558	113.532722	-4.543707	17.670368	113.439606	51.820721	-2.190711	112.777519	45.71843	48.838348	115.61216	48.7695755	23.3238185	114.1948395	-57.8569895	12.0169175	112.6843725
17.21537	24.391853	113.467026	-4.50604	17.938875	113.417709	52.017666	-1.943107	113.24707	45.750378	49.10302	115.619514	48.884022	23.5799565	114.433292	-57.896102	12.2977935	112.402126
18.274467	23.058029	113.496033	-4.392382	18.241852	113.363518	52.264561	-1.63227	113.814713	45.793579	49.408146	115.649117	49.02907	23.887938	114.731915	-57.813834	12.595766	111.995121
19.379347	21.573402	113.511742	-4.24993	18.562525	113.234619	52.584957	-1.306058	114.475204	45.877342	49.738228	115.737701	49.2311495	24.216085	115.1064525	-57.7310095	12.908965	111.3627855
20.392706	20.144608	113.616219	-4.019409	18.855146	113.013947	52.94487	-0.988183	115.193436	46.035122	50.068752	115.848251	49.489996	24.5402845	115.5208435	-57.528814	13.1700075	110.5070505
21.864813	17.807467	113.629341	-3.573985	19.189932	112.471092	53.492729	-0.57228	116.153336	46.338234	50.486183	115.974129	49.9154815	24.9569515	116.0637325	-57.0634515	13.4229125	108.8784515
22.756918	16.244463	113.569321	-3.193798	19.311277	112.048531	53.862053	-0.359294	116.633369	46.616455	50.667233	115.930748	50.239254	25.1539695	116.2820585	-56.62685	13.4685845	107.8150035
23.603495	14.618237	113.440529	-2.745595	19.417282	111.613724	54.23354	-0.221542	116.992607	46.989265	50.788437	115.718582	50.6114025	25.2834475	116.3555945	-56.1025925	13.5511165	106.8718535
24.315462	12.995943	113.304886	-2.300772	19.508497	111.15509	54.584705	-0.133505	117.251678	47.378395	50.851673	115.358292	50.98155	25.359084	116.304985	-55.583094	13.65791	106.005195
24.868944	11.375276	113.140335	-1.895811	19.579782	110.705612	54.786194	-0.039425	117.373589	47.735634	50.8578	114.837738	51.260914	25.4091875	116.1056635	-55.052536	13.7503765	105.3055605
25.345564	9.698768	112.968872	-1.550807	19.654692	110.319794	55.128471	-0.001491	117.345619	48.036854	50.877129	114.208138	51.5826625	25.437819	115.7768785	-54.6842765	13.871565	104.8627095
25.678867	8.08733	112.772163	-1.27132	19.684252	109.949097	55.334652	0.027403	117.275795	48.301453	50.880623	113.577972	51.8180525	25.454013	115.4268835	-54.3606925	13.914491	104.4713105
25.844864	5.703748	112.570953	-0.994718	19.667902	109.481323	55.522144	0.061704	117.060829	48.577362	50.886337	112.739143	52.049753	25.4740205	114.899986	-54.039189	13.8617835	104.06266
25.82795	4.228838	112.392746	-0.8923	19.644287	109.194458	55.633575	0.102619	116.823402	48.623398	50.942604	112.282715	52.1284865	25.5226115	114.5530585	-53.9130865	13.7659625	103.8358575
25.66115	2.763427	112.200737	-0.832726	19.621605	108.882698	55.718231	0.171561	116.531265	48.673458	51.023525	111.797203	52.1958445	25.597543	114.164234	-53.8612965	13.645667	103.601162
25.414143	1.363507	111.958267	-0.801142	19.625149	108.539459	55.762283	0.276921	116.191673	48.650845	51.126175	111.460709	52.206564	25.701548	113.826191	-53.808848	13.54875	103.252727
25.016434	0.08918	111.571419	-0.766967	19.647615	108.175529	55.796669	0.425188	115.796997	48.628567	51.284832	111.131821	52.212618	25.85501	113.464409	-53.746552	13.44022	102.886649
24.521231	-1.178861	111.119354	-0.722309	19.704227	107.81089	55.829079	0.63447	115.358353	48.594563	51.494576	110.859238	52.211821	26.064523	113.1087955	-53.656439	13.343931	102.5129845
23.972019	-2.366963	110.620651	-0.668477	19.813629	107.494644	55.86393	0.878919	114.858398	48.539375	51.72673	110.57959	52.2016525	26.3028245	112.718994	-53.5386065	13.3244335	102.270294
22.842377	-3.921424	110.040215	-0.529343	20.131088	107.198212	55.927109	1.320611	114.205345	48.550552	52.151253	110.096046	52.2388305	26.735932	112.1506955	-53.2975165	13.526244	102.2457285
22.044842	-4.930178	109.728561	-0.401734	20.401136	107.118286	56.038445	1.638125	113.878212	48.594875	52.458263	109.789787	52.31666	27.048194	111.8339995	-53.120128	13.754078	102.4025725
21.108809	-5.8405	109.574272	-0.251733	20.705717	107.112335	56.182552	1.969398	113.674454	48.685532	52.777958	109.490242	52.434042	27.373678	111.582348	-52.937508	14.037756	102.642322
20.028606	-6.671598	109.504021	-0.094698	21.011066	107.134117	56.327225	2.279922	113.535141	48.791931	53.074104	109.168137	52.559578	27.677013	111.351639	-52.748974	14.345119	102.916595
18.841848	-7.420113	109.541809	0.066215	21.31019	107.132736	56.477623	2.566313	113.435829	48.89323	53.336926	108.851852	52.6854265	27.9516195	111.1438405	-52.5529965	14.6687605	103.1216315
17.604347	-8.066373	109.575081	0.21944	21.560379	107.127365	56.633759	2.815371	113.36348	49.004356	53.567516	108.536674	52.8190575	28.1914435	110.950077	-52.3801775	14.9293145	103.304653
16.257683	-8.715032	109.586823	0.363297	21.731895	107.125832	56.785057	3.005125	113.287529	49.11581	53.735497	108.258232	52.9504335	28.370311	110.7728805	-52.2238395	15.093479	103.4787835
14.152086	-9.548429	109.719955	0.570526	21.811808	107.202217	56.968956	3.202399	113.196732	49.238075	53.867332	107.87706	53.1035155	28.5348655	110.536896	-51.9624635	15.0887505	103.867538
12.629292	-10.00464	109.896576	0.695479	21.77042	107.325294	57.095726	3.272438	113.188385	49.290009	53.874962	107.650848	53.1928675	28.5737	110.4196165	-51.8019095	14.96714	104.2309715
11.113067	-10.409317	110.12571	0.791294	21.667265	107.493195	57.224117	3.278764	113.21344	49.334721	53.847282	107.458427	53.279419	28.563023	110.3359335	-51.696831	14.771507	104.6504565
9.49543	-10.666942	110.467026	0.888079	21.523069	107.725868	57.328857	3.251274	113.232628	49.377449	53.774025	107.268372	53.353153	28.5126495	110.2505	-51.576995	14.5334885	105.201236
7.85303	-10.865625	110.751068	0.974443	21.329979	107.981346	57.422031	3.181663	113.24189	49.415989	53.641987	107.112465	53.41901	28.411825	110.1771775	-51.470124	14.248133	105.7855145
6.205928	-10.956939	110.983574	1.049208	21.105116	108.262398	57.490646	3.078475	113.239899	49.456467	53.486233	107.037773	53.4735565	28.282354	110.138836	-51.3751405	13.927878	106.38596
4.436289	-10.908823	111.16893	1.107839	20.863333	108.563423	57.537373	2.953455	113.19767	49.472874	53.294975	107.068077	53.5051235	28.124215	110.1328735	-51.2894455	13.602451	106.9939725
1.891134	-10.733686	111.295425	1.145928	20.485554	109.066963	57.573235	2.738659	113.054039	49.458546	53.051113	107.289627	53.5158905	27.894886	110.171833	-51.2240345	13.076222	107.962093
0.153699	-10.474705	111.290291	1.141207	20.252893	109.399246	57.581242	2.592518	112.950516	49.429337	52.927029	107.58989	53.5052895	27.7597735	110.270203	-51.2228755	12.7460125	108.528289
-1.54447	-10.155518	111.267517	1.10379	20.04487	109.730934	57.560261	2.452538	112.807037	49.387161	52.822338	107.937988	53.473711	27.637438	110.3725125	-51.266131	12.452302	109.0893555
-3.337637	-9.690451	111.193123	1.051551	19.856049	110.039375	57.507259	2.360704	112.638435	49.334396	52.736427	108.333733	53.4208275	27.5485655	110.486084	-51.3177255	12.1635325	109.592666
-5.061753	-9.182633	111.067818	1.005453	19.707474	110.323891	57.458412	2.271191	112.431252	49.286331	52.683842	108.747993	53.3723715	27.4775165	110.5896225	-51.3614655	11.9374315	110.0581595
-6.806932	-8.551092	110.945633	0.937547	19.640327	110.57074	57.373131	2.218403	112.168159	49.24947	52.669579	109.135284	53.3113005	27.443991	110.6517215	-51.4362065	11.836663	110.4897585
-8.528415	-7.84448	110.759689	0.865095	19.634094	110.768806	57.259636	2.209625	111.854637	49.193104	52.671432	109.498093	53.22637	27.4405285	110.676365	-51.49618	11.8276595	110.861247
-11.115597	-6.582993	110.630676	0.761748	19.82205	111.036682	57.079758	2.307141	111.356369	49.143364	52.75951	109.935379	53.111561	27.5333255	110.645874	-51.588065	12.1107745	111.42749
-12.818157	-5.700071	110.584732	0.686592	20.012163	111.196991	56.954353	2.42031	111.07515	49.103458	52.859722	110.162781	53.0289055	27.640016	110.6189655	-51.6557215	12.38431	111.7750165
-14.461717	-4.799798	110.695183	0.611356	20.221169	111.366463	56.856133	2.516819	110.832558	49.086956	52.941166	110.269127	52.9715445	27.7289925	110.5508425	-51.7488325	12.7133455	112.1820835
-16.139517	-3.836419	110.886154	0.512887	20.395483	111.527931	56.735306	2.568151	110.719421	49.034237	52.986275	110.324646	52.8847715	27.777213	110.5220335	-51.8589975	13.013753	112.5338285
-17.747669	-2.903259	111.075005	0.395899	20.500561	111.635544	56.650394	2.530293	110.722771	48.989281	52.969521	110.35305	52.8198375	27.749907	110.5379105	-52.0280395	13.251215	112.7331775
-19.313749	-1.945586	111.217453	0.256382	20.523565	111.705017	56.500977	2.408795	110.840271	48.943748	52.867825	110.363281	52.7223625	27.63831	110.601776	-52.2095985	13.40882	112.808258
-20.89069	-0.975156	111.334213	0.107435	20.448936	111.759987	56.370266	2.204298	110.97599	48.906872	52.689564	110.365906	52.638569	27.446931	110.670948	-52.423699	13.450941	112.849026
-23.068193	0.438232	111.395874	-0.115873	20.165794	111.826599	56.141479	1.787892	111.202499	48.838337	52.291054	110.49514	52.489908	27.039473	110.8488195	-52.721654	13.292115	112.8043785
-24.519516	1.437136	111.367523	-0.267086	19.91876	111.889282	55.971973	1.487724	111.288597	48.807842	52.018238	110.6689	52.3899075	26.752981	110.9787485	-52.9240795	13.084539	112.7998155
-25.868511	2.423127	111.33287	-0.41689	19.67519	111.964653	55.818741	1.221654	111.304512	48.754753	51.770546	110.871864	52.286747	26.4961	111.088188	-53.120527	12.85428	112.841118
-27.217022	3.488173	111.393723	-0.572063	19.475033	112.055779	55.62072	1.003233	111.24321	48.660454	51.549053	111.083092	52.140587	26.276143	111.163151	-53.284713	12.673923	112.948407
-28.501228	4.546082	111.458588	-0.736113	19.333023	112.189972	55.440308	0.836645	111.126259	48.52182	51.370853	111.269119	51.981064	26.103749	111.197689	-53.45329	12.562297	113.182255
-29.69293	5.61344	111.550972	-0.903221	19.198004	112.262253	55.259018	0.72445	111.003937	48.360832	51.242184	111.448845	51.809925	25.983317	111.226391	-53.616367	12.412691	113.298115
-30.911032	6.76829	111.632393	-1.078532	19.125074	112.351357	55.075848	0.638923	110.861328	48.194023	51.135754	111.64006	51.6349355	25.8873385	111.250694	-53.7919995	12.3628095	113.45202
-32.605968	8.421084	111.676117	-1.322171	19.011641	112.370323	54.800659	0.517413	110.674431	47.955887	51.030128	111.872253	51.378273	25.7737705	111.273342	-54.022615	12.2495115	113.467304
-33.683514	9.569444	111.672653	-1.519233	18.97884	112.358437	54.59053	0.435211	110.549721	47.79586	50.955582	111.975388	51.193195	25.6953965	111.2625545	-54.231661	12.2622835	113.4543195
-34.733032	10.700211	111.661995	-1.699848	18.949808	112.299309	54.39307	0.341751	110.386444	47.606216	50.87394	111.989853	50.999643	25.6078455	111.1881485	-54.399339	12.2917705	113.4104695
-35.690948	11.774579	111.655441	-1.879566	18.894274	112.20108	54.055	0.280238	110.245598	47.430916	50.769699	111.951492	50.742958	25.5249685	111.098545	-54.50209	12.2635795	113.303615
-36.627991	12.872839	111.647415	-2.069318	18.825645	112.097511	53.87048	0.147839	110.054207	47.241455	50.65155	111.894249	50.5559675	25.3996945	110.974228	-54.6946035	12.2515955	113.220794
-37.511723	13.935841	111.602577	-2.263544	18.720949	111.973335	53.683533	-0.012998	109.890808	47.055416	50.520538	111.790573	50.3694745	25.25377	110.8406905	-54.8965625	12.188128	113.1059795
-38.327278	14.915255	111.542526	-2.466328	18.59794	111.838173	53.48991	-0.19486	109.747902	46.860283	50.375057	111.634048	50.1750965	25.0900985	110.690975	-55.1077525	12.1057815	112.985371
-39.44643	16.429102	111.485527	-2.771607	18.372549	111.623871	53.219498	-0.534362	109.592033	46.617432	50.081997	111.338547	49.918465	24.7738175	110.46529	-55.461679	11.9712805	112.782452
-40.119465	17.40563	111.433098	-2.966524	18.198732	111.485397	53.029293	-0.78247	109.518669	46.480042	49.854443	111.146835	49.7546675	24.5359865	110.332752	-55.6877155	11.8614775	112.638042
-40.772263	18.308067	111.318245	-3.164746	18.000797	111.355766	52.850193	-1.02038	109.473183	46.348671	49.604145	110.962936	49.599432	24.2918825	110.2180595	-55.928924	11.7097115	112.4934725
-41.302017	19.205961	111.262688	-3.345425	17.788061	111.251686	52.671623	-1.257091	109.432899	46.233055	49.382919	110.805725	49.452339	24.062914	110.119312	-56.143189	11.513208	112.38406
-41.780312	20.125711	111.276756	-3.51605	17.573488	111.188423	52.480602	-1.473563	109.426476	46.101913	49.174755	110.679588	49.2912575	23.850596	110.053032	-56.3233575	11.29638	112.323814
-42.217155	20.996664	111.306206	-3.678154	17.374672	111.158905	52.30447	-1.620721	109.403778	45.969402	48.974728	110.614952	49.136936	23.6770035	110.009365	-56.493244	11.0723405	112.308445
-42.587341	21.816376	111.342667	-3.834689	17.176468	111.119392	52.143978	-1.6711	109.328949	45.837101	48.821182	110.595535	48.9905395	23.575041	109.962242	-56.6599175	10.777895	112.276542
-42.978783	23.055063	111.475769	-4.085165	16.950502	111.060204	51.889397	-1.676415	109.104324	45.663048	48.662487	110.568939	48.7762225	23.493036	109.8366315	-56.9465525	10.407968	112.2837765
-43.143135	23.903492	111.550644	-4.261489	16.845791	111.001801	51.685696	-1.568479	108.878685	45.555607	48.615623	110.576561	48.6206515	23.523572	109.727623	-57.1436295	10.16801	112.275979
-43.284409	24.70196	111.592087	-4.422665	16.754862	110.881027	51.498966	-1.451917	108.64695	45.478573	48.56459	110.587219	48.4887695	23.5563365	109.6170845	-57.3340995	9.9533875	112.1449695
-43.37991	25.449627	111.582649	-4.59646	16.714611	110.75145	51.248817	-1.360363	108.43396	45.387424	48.580982	110.667595	48.3181205	23.6103095	109.5507775	-57.5110405	9.8189125	111.9521225
-43.386223	26.170694	111.601151	-4.778786	16.715582	110.635925	51.010799	-1.270725	108.204628	45.323978	48.58234	110.701874	48.1673885	23.6558075	109.453251	-57.7249605	9.7753565	111.818599
-43.297394	26.885466	111.619415	-4.977522	16.73387	110.528358	50.795101	-1.221603	108.028709	45.265675	48.59045	110.724045	48.030388	23.6844235	109.376377	-57.985432	9.7833165	111.680339
-43.13903	27.492603	111.595711	-5.186697	16.773199	110.427773	50.579254	-1.181268	107.899689	45.20536	48.608299	110.732651	47.892307	23.7135155	109.31617	-58.265701	9.8328825	111.539376
-42.829533	28.338285	111.506912	-5.498848	16.770714	110.283569	50.275265	-1.149769	107.727882	45.052292	48.585304	110.730492	47.6637785	23.7177675	109.229187	-58.6614745	9.8236605	111.337951
-42.545666	28.815216	111.440315	-5.719974	16.75474	110.201027	50.066246	-1.14301	107.641411	44.90313	48.521416	110.730873	47.484688	23.689203	109.186142	-58.924636	9.820277	111.215912
-42.191315	29.174189	111.36187	-5.930223	16.699299	110.119698	49.849216	-1.156964	107.543541	44.723545	48.427849	110.743202	47.2863805	23.6354425	109.1433715	-59.1468265	9.7631555	111.0960245
-41.838795	29.460379	111.328636	-6.146912	16.616613	110.043022	49.616489	-1.193501	107.444122	44.54026	48.328072	110.775101	47.0783745	23.5672855	109.1096115	-59.3721985	9.6659405	110.9764325
-41.407974	29.665262	111.235687	-6.329353	16.504087	109.975159	49.410866	-1.27145	107.361969	44.346188	48.221703	110.796501	46.878527	23.4751265	109.079235	-59.537233	9.5330475	110.871083
-40.908062	29.813269	111.156532	-6.509351	16.403339	109.899673	49.257645	-1.384686	107.286537	44.161995	48.105328	110.819557	46.70982	23.360321	109.053047	-59.728522	9.446357	110.746299
-40.299381	29.8871	111.042679	-6.67967	16.293737	109.838295	49.096916	-1.50339	107.261299	43.986885	47.971569	110.852264	46.5419005	23.2340895	109.0567815	-59.9012405	9.3533845	110.6198085
-39.453949	29.879433	110.912994	-6.913477	16.178978	109.8097	48.87019	-1.715387	107.317589	43.793156	47.775482	110.829391	46.331673	23.0300475	109.07349	-60.158627	9.3279085	110.54591
-38.900051	29.769077	110.823349	-7.051753	16.100731	109.811676	48.718147	-1.881584	107.399536	43.661194	47.632366	110.804665	46.1896705	22.875391	109.1021005	-60.2931765	9.326071	110.5212515
-38.270149	29.569653	110.703064	-7.162384	16.04052	109.811592	48.580669	-2.071741	107.484314	43.578365	47.475315	110.693382	46.079517	22.701787	109.088848	-60.404285	9.379253	110.534336
-37.587055	29.289501	110.548874	-7.252676	15.945914	109.799431	48.447395	-2.29336	107.567169	43.498405	47.296722	110.519203	45.9729	22.501681	109.043186	-60.478252	9.390147	110.555676
-36.877953	28.92391	110.381699	-7.329129	15.844086	109.785378	48.302135	-2.541639	107.688293	43.436329	47.090847	110.306313	45.869232	22.274604	108.997303	-60.52749	9.41356800000001	110.573453
-36.287643	28.560322	110.219345	-7.406741	15.709231	109.7733	48.156979	-2.809314	107.857559	43.388111	46.884148	110.050735	45.772545	22.037417	108.954147	-60.586027	9.381045	110.592453
-35.650066	28.133678	109.981171	-7.492775	15.582859	109.754356	48.026703	-3.06354	108.043983	43.335613	46.670368	109.785294	45.681158	21.803414	108.9146385	-60.666708	9.362304	110.5940735
-34.695499	27.39518	109.548531	-7.651627	15.420535	109.666718	47.821266	-3.405746	108.369865	43.233166	46.386665	109.424019	45.527216	21.4904595	108.896942	-60.83047	9.3506105	110.436494
-34.00742	26.844608	109.217438	-7.756981	15.317878	109.557655	47.696613	-3.59215	108.578995	43.137733	46.235023	109.185013	45.417173	21.3214365	108.882004	-60.931135	9.3143195	110.233306
-33.464832	26.324549	108.976044	-7.871104	15.219598	109.426735	47.573154	-3.737965	108.784698	43.033333	46.091064	108.93924	45.3032435	21.1765495	108.861969	-61.0454515	9.2626465	109.991501
-32.823639	25.762177	108.631516	-7.988524	15.135552	109.309319	47.455727	-3.871742	108.969406	42.930698	45.953037	108.703758	45.1932125	21.0406475	108.836582	-61.1702605	9.2304565	109.782056
-32.20417	25.20208	108.370193	-8.056271	15.069612	109.210464	47.372299	-3.970581	109.149788	42.843773	45.830402	108.507362	45.108036	20.9299105	108.828575	-61.220578	9.2093135	109.592353
-31.600714	24.632896	108.176926	-8.145114	15.010873	109.139503	47.303616	-4.065497	109.297058	42.778934	45.730404	108.35569	45.041275	20.8324535	108.826374	-61.331503	9.1892925	109.452632
-30.991158	24.084503	108.027527	-8.182508	14.972477	109.080711	47.239021	-4.120579	109.405968	42.735138	45.665733	108.243141	44.9870795	20.772577	108.8245545	-61.3520955	9.172377	109.3368675
-30.246645	23.325855	107.971085	-8.231287	14.938871	108.97361	47.144623	-4.188781	109.425781	42.714672	45.604393	108.143494	44.9296475	20.707806	108.7846375	-61.3922215	9.169936	109.1625825
-29.662004	22.835632	107.848106	-8.238764	14.944908	108.884407	47.08139	-4.201762	109.393372	42.712852	45.590065	108.10807	44.897121	20.6941515	108.750721	-61.374649	9.1956645	109.018093
-29.109446	22.368711	107.766632	-8.247467	14.973148	108.809196	47.027554	-4.176788	109.38208	42.703777	45.599251	108.088318	44.8656655	20.7112315	108.735199	-61.3605995	9.2350645	108.883193
-28.59782	21.919083	107.700714	-8.264651	15.034972	108.76149	47.02113	-4.116122	109.411049	42.68087	45.635857	108.077309	44.851	20.7598675	108.744179	-61.380302	9.3100765	108.778801
-28.116386	21.491333	107.67646	-8.276443	15.108665	108.76049	47.024139	-4.035248	109.482681	42.649323	45.708298	108.067451	44.836731	20.836525	108.775066	-61.389617	9.380805	108.745914
-27.659384	21.057756	107.725945	-8.27396	15.172228	108.78521	47.044502	-3.946188	109.561981	42.615639	45.778625	108.064392	44.8300705	20.9162185	108.8131865	-61.3779905	9.4282375	108.7572335
-27.340067	20.720779	107.814552	-8.275028	15.218292	108.804634	47.072498	-3.881354	109.623543	42.585079	45.839207	108.078789	44.8287885	20.9789265	108.851166	-61.3788445	9.4576575	108.758102
-26.676077	20.168907	107.76812	-8.270735	15.242317	108.788467	47.086861	-3.804048	109.666466	42.559528	45.905712	108.126877	44.8231945	21.050832	108.8966715	-61.3646645	9.433802	108.6802625
-26.264462	19.851055	107.732864	-8.262108	15.236589	108.749222	47.091103	-3.769203	109.640732	42.541515	45.937836	108.158478	44.816309	21.0843165	108.899605	-61.340525	9.3888615	108.598839
-25.883707	19.554831	107.693649	-8.267274	15.223921	108.705307	47.090454	-3.750032	109.60051	42.534767	45.966034	108.175705	44.8126105	21.108001	108.8881075	-61.3471585	9.339841	108.5225065
-25.531137	19.265806	107.63929	-8.267426	15.222452	108.658791	47.082401	-3.738738	109.563423	42.531647	45.981415	108.183899	44.807024	21.1213385	108.873661	-61.341876	9.3235655	108.443921
-25.151951	18.970039	107.606628	-8.260556	15.228863	108.619598	47.085415	-3.731484	109.512695	42.532295	45.990677	108.187935	44.808855	21.1295965	108.850315	-61.329967	9.3281295	108.388881
-24.782249	18.702625	107.593536	-8.252348	15.23654	108.592209	47.083195	-3.724749	109.457359	42.536999	46.001125	108.185432	44.810097	21.138188	108.8213955	-61.314793	9.334892	108.3630225
-24.459705	18.4799	107.605675	-8.233154	15.240574	108.576492	47.088287	-3.712412	109.38681	42.561134	46.039196	108.208977	44.8247105	21.163392	108.7978935	-61.2910185	9.317756	108.3550905
-23.932453	18.086515	107.618752	-8.185644	15.266175	108.538803	47.118401	-3.680763	109.283951	42.58902	46.084843	108.178558	44.8537105	21.20204	108.7312545	-61.2249985	9.33031	108.3463515
-23.783566	17.977951	107.645538	-8.150063	15.304072	108.494606	47.151859	-3.650512	109.233437	42.611496	46.10952	108.128426	44.8816775	21.229504	108.6809315	-61.1818035	9.37864	108.3082805
-23.49847	17.814257	107.58551	-8.123308	15.369086	108.43512	47.170715	-3.617325	109.202469	42.636856	46.134792	108.078468	44.9037855	21.2587335	108.6404685	-61.1504015	9.4794385	108.2297715
-23.231333	17.691372	107.526466	-8.092864	15.430829	108.393333	47.182037	-3.595284	109.193634	42.679604	46.154465	108.032867	44.9308205	21.2795905	108.6132505	-61.1165485	9.5820675	108.1734155
-22.976793	17.592566	107.492302	-8.062881	15.498609	108.366837	47.186909	-3.588065	109.197449	42.733799	46.160843	107.980202	44.960354	21.286389	108.5888255	-61.086116	9.710829	108.1448485
-22.759016	17.510269	107.491898	-8.01957	15.550266	108.367218	47.195263	-3.588457	109.216705	42.806908	46.180962	107.924377	45.0010855	21.2962525	108.570541	-61.0402255	9.8042795	108.163895
-22.535427	17.450987	107.486115	-7.961076	15.610663	108.358238	47.225697	-3.569827	109.252838	42.875694	46.210526	107.845428	45.0506955	21.3203495	108.549133	-60.9728475	9.9009765	108.167343
-22.244276	17.388409	107.412376	-7.84724	15.722376	108.303246	47.33601	-3.488243	109.36837	42.937756	46.254181	107.641495	45.136883	21.382969	108.5049325	-60.831363	10.061783	108.1015595
-22.07144	17.361916	107.347786	-7.777072	15.794463	108.256409	47.433357	-3.418842	109.481415	42.97971	46.288097	107.51519	45.2065335	21.4346275	108.4983025	-60.7606775	10.1542985	108.0145155
-21.900448	17.382154	107.313904	-7.703697	15.855135	108.243774	47.512115	-3.362295	109.592804	43.036213	46.309155	107.404099	45.274164	21.47343	108.4984515	-60.681558	10.23684	107.9890965
-21.736084	17.442986	107.311485	-7.62535	15.890172	108.258591	47.600033	-3.323112	109.693817	43.10635	46.325985	107.328644	45.3531915	21.5014365	108.5112305	-60.6038915	10.2789075	108.0059515
-21.587118	17.48052	107.338928	-7.543135	15.905519	108.280037	47.673824	-3.293318	109.782265	43.187134	46.342747	107.30761	45.430479	21.5247145	108.5449375	-60.516749	10.2863235	108.0151365
-21.432859	17.500616	107.364357	-7.453243	15.907337	108.315575	47.757843	-3.268042	109.818665	43.265778	46.378471	107.344727	45.5118105	21.5552145	108.581696	-60.4182965	10.2594595	108.049454
-21.27985	17.546896	107.360649	-7.382695	15.932234	108.315292	47.844261	-3.231321	109.797668	43.340881	46.436317	107.398117	45.592571	21.602498	108.5978925	-60.357961	10.26197	108.0326915
-21.058502	17.671799	107.162056	-7.285127	16.004742	108.147224	47.975834	-3.132494	109.692528	43.440422	46.560944	107.480476	45.708128	21.714225	108.586502	-60.278382	10.295259	107.707946
-20.909586	17.788906	106.883881	-7.224122	16.074451	107.909515	48.073154	-3.027327	109.574959	43.48978	46.666603	107.538139	45.781467	21.819638	108.556549	-60.229711	10.329264	107.262481
-20.766968	17.954941	106.608582	-7.144145	16.182423	107.667816	48.143745	-2.908811	109.424301	43.528587	46.764656	107.528214	45.836166	21.9279225	108.4762575	-60.124456	10.4369235	106.8593745
-20.620344	18.148264	106.376526	-7.059676	16.322491	107.457184	48.220654	-2.785107	109.321129	43.578773	46.856365	107.450958	45.8997135	22.035629	108.3860435	-60.0190655	10.609353	106.5283245
-20.442524	18.350527	106.181427	-6.978877	16.464548	107.294212	48.318012	-2.700271	109.296402	43.664536	46.930752	107.387497	45.991274	22.1152405	108.3419495	-59.949028	10.8138555	106.2464745
-20.263962	18.545801	106.076073	-6.897664	16.583063	107.219055	48.407997	-2.659064	109.358643	43.773472	46.973167	107.323921	46.0907345	22.1570515	108.341282	-59.8860625	11.0090745	106.096828
-20.083942	18.732784	106.021706	-6.832014	16.646763	107.19458	48.486164	-2.660087	109.497192	43.868523	47.001331	107.273331	46.1773435	22.170622	108.3852615	-59.8413715	11.122904	106.0038985
-19.776886	19.019356	105.936874	-6.72505	16.657431	107.182228	48.607113	-2.73348	109.740387	44.01123	46.940441	107.179001	46.3091715	22.1034805	108.459694	-59.7592715	11.2113815	105.904762
-19.546038	19.228306	105.84304	-6.653105	16.59598	107.148651	48.686436	-2.804517	109.920395	44.106972	46.879559	107.096291	46.396704	22.037521	108.508343	-59.702914	11.154439	105.788959
-19.292131	19.480404	105.760071	-6.558066	16.505737	107.108917	48.797314	-2.881289	110.077408	44.174397	46.787342	107.02243	46.4858555	21.9530265	108.549919	-59.6019875	11.0584475	105.667915
-18.998268	19.783182	105.675041	-6.463583	16.387365	107.080948	48.913582	-2.939993	110.227928	44.261086	46.689369	106.959824	46.587334	21.874688	108.593876	-59.5145	10.900042	105.56802
-18.698917	20.180901	105.537239	-6.345902	16.239552	107.018684	49.055145	-3.018692	110.340714	44.351673	46.622562	106.928947	46.703409	21.801935	108.6348305	-59.395213	10.677169	105.4025375
-18.4284	20.574949	105.36747	-6.237676	16.103781	106.950691	49.18792	-3.084599	110.321152	44.446808	46.543495	106.923119	46.817364	21.729448	108.6221355	-59.292716	10.478114	105.2792465
-18.15778	21.013147	105.289421	-6.119179	15.930902	106.825302	49.325516	-3.153685	110.082176	44.506474	46.471523	106.961464	46.915995	21.658919	108.52182	-59.154353	10.202885	105.128784
-17.755527	21.790262	105.258881	-5.92309	15.699405	106.723465	49.491249	-3.212367	109.432602	44.556732	46.357819	107.032753	47.0239905	21.572726	108.2326775	-58.8701705	9.826084	105.2142525
-17.449638	22.33744	105.399643	-5.803619	15.562182	106.752792	49.567665	-3.241077	108.884659	44.622814	46.282585	107.155144	47.0952395	21.520754	108.0199015	-58.7024775	9.60361	105.4856825
-17.14292	22.949203	105.728271	-5.701357	15.462701	106.881416	49.591862	-3.273852	108.317398	44.69323	46.242119	107.337914	47.142546	21.4841335	107.827656	-58.54526	9.4412685	105.935176
-16.820148	23.637461	106.073257	-5.627715	15.406108	107.053711	49.583336	-3.298395	107.748116	44.770229	46.204575	107.546577	47.1767825	21.45309	107.6473465	-58.4322125	9.359126	106.4600755
-16.523136	24.271893	106.42141	-5.58635	15.390113	107.204674	49.530281	-3.319847	107.172775	44.843445	46.179779	107.707092	47.186863	21.429966	107.4399335	-58.359563	9.35026	106.9694145
-16.172787	24.95499	106.709969	-5.574811	15.410913	107.296501	49.465782	-3.322019	106.620552	44.88987	46.151726	107.797989	47.177826	21.4148535	107.2092705	-58.327448	9.4069725	107.3837315
-15.811798	25.585381	106.867027	-5.559819	15.444138	107.298813	49.413898	-3.306083	106.07431	44.896046	46.108685	107.82827	47.154972	21.401301	106.95129	-58.27461	9.486975	107.646336
-15.235943	26.462379	106.870605	-5.558206	15.487948	107.118187	49.313236	-3.297223	105.378738	44.890457	46.056519	107.759186	47.1018465	21.379648	106.568962	-58.2182585	9.596248	107.667412
-14.769825	27.040937	106.703102	-5.584526	15.479043	106.856239	49.266602	-3.316494	105.045471	44.86834	45.998577	107.642433	47.067471	21.3410415	106.343952	-58.236523	9.6170445	107.368526
-14.331697	27.523855	106.421173	-5.616512	15.461373	106.615219	49.229908	-3.361932	104.797981	44.826698	45.931305	107.461235	47.028303	21.2846865	106.129608	-58.261327	9.6380595	107.10083
-13.794798	27.984879	106.183113	-5.649704	15.37479	106.406281	49.216137	-3.488481	104.689667	44.792416	45.811211	107.251617	47.0042765	21.161365	105.970642	-58.3036845	9.588215	106.84192
-13.259668	28.35998	105.967369	-5.660654	15.210679	106.254997	49.206371	-3.674613	104.727264	44.796799	45.640205	107.059731	47.001585	20.982796	105.8934975	-58.322893	9.438562	106.6164965
-12.696734	28.655329	105.799866	-5.676003	14.983118	106.182655	49.2281	-3.923407	104.839912	44.815613	45.424057	106.911674	47.0218565	20.750325	105.875793	-58.3738625	9.215911	106.489517
-12.109262	28.895166	105.715202	-5.671968	14.706546	106.145653	49.257954	-4.200396	105.001297	44.841633	45.180065	106.781021	47.0497935	20.4898345	105.891159	-58.3937295	8.9232575	106.400147
-11.144853	29.212608	105.500198	-5.639157	14.260845	106.143715	49.317226	-4.641024	105.306198	44.885944	44.782074	106.561531	47.101585	20.070525	105.9338645	-58.379899	8.451165	106.3535655
-10.408873	29.4249	105.324364	-5.609275	13.977267	106.160606	49.371944	-4.957907	105.559418	44.915489	44.498665	106.390251	47.1437165	19.770379	105.9748345	-58.3622665	8.184155	106.3463775
-9.729797	29.615768	105.162445	-5.592523	13.723372	106.155502	49.414955	-5.277309	105.857193	44.95274	44.194801	106.239105	47.1838475	19.458746	106.048149	-58.3688935	7.987998	106.262855
-9.029173	29.778158	105.013641	-5.578853	13.466722	106.158531	49.44241	-5.589964	106.102921	45.013966	43.892948	106.177414	47.228188	19.151492	106.1401675	-58.385894	7.781952	106.1768945
-8.296487	29.89999	105.006119	-5.565096	13.21471	106.158813	49.460785	-5.871403	106.228844	45.08115	43.637848	106.222282	47.2709675	18.8832225	106.225563	-58.4011595	7.5461975	106.092063
-7.54707	30.069183	105.051376	-5.533188	12.977317	106.176437	49.470432	-6.086587	106.210587	45.153515	43.451298	106.367516	47.3119735	18.6823555	106.2890515	-58.3783495	7.2722785	106.0638225
-6.707695	30.274605	105.193237	-5.503943	12.78583	106.200775	49.479923	-6.205476	106.087387	45.209049	43.345425	106.604889	47.344486	18.5699745	106.346138	-58.352372	7.0016855	106.055412
-5.555185	30.610476	105.56884	-5.462955	12.679325	106.241142	49.501961	-6.17024	105.776955	45.251156	43.348766	107.076279	47.3765585	18.589263	106.426617	-58.3024685	6.769387	106.055667
-4.805011	30.815495	105.845894	-5.464955	12.717292	106.258545	49.531853	-6.00986	105.535553	45.232983	43.467667	107.434586	47.382418	18.7289035	106.4850695	-58.312328	6.7056805	106.0320205
-4.033092	30.966234	106.166565	-5.481293	12.837532	106.308319	49.555042	-5.756219	105.272354	45.167549	43.652256	107.776009	47.3612955	18.9480185	106.5241815	-58.3238815	6.7270455	106.0924565
-3.217163	31.154463	106.401917	-5.501444	13.027726	106.3535	49.592335	-5.435703	105.038582	45.067001	43.899246	108.083618	47.329668	19.2317715	106.5611	-58.332556	6.8236805	106.1459
-2.374981	31.284269	106.61911	-5.529361	13.251564	106.43045	49.632992	-5.121591	104.857338	44.96368	44.168041	108.349922	47.298336	19.523225	106.60363	-58.357058	6.979903	106.25727
-1.619305	31.378561	106.791351	-5.588542	13.478799	106.526505	49.651127	-4.83703	104.7649	44.836983	44.410332	108.489624	47.244055	19.786651	106.627262	-58.421139	7.170947	106.425748
-0.86455	31.388306	106.828102	-5.647261	13.683529	106.596588	49.651234	-4.633985	104.766632	44.71154	44.614216	108.54187	47.181387	19.9901155	106.654251	-58.475909	7.3769425	106.538925
0.324641	31.197184	106.784081	-5.750376	13.864793	106.671265	49.607365	-4.567225	104.872444	44.608997	44.719376	108.497833	47.108181	20.0760755	106.6851385	-58.608933	7.6535105	106.6573915
1.196652	30.964628	106.628265	-5.841481	13.888003	106.645111	49.537853	-4.648301	104.938248	44.564037	44.69101	108.355545	47.050945	20.0213545	106.6468965	-58.733907	7.7546515	106.6433255
1.962783	30.684053	106.51152	-5.93099	13.845754	106.600883	49.427986	-4.790099	104.973732	44.516697	44.589077	108.18573	46.9723415	19.899489	106.579731	-58.8343215	7.792019	106.622035
2.748367	30.3235	106.339439	-6.006083	13.794547	106.545532	49.320518	-4.97034	105.004395	44.494976	44.462994	108.01252	46.907747	19.746327	106.5084575	-58.919913	7.842767	106.5826065
3.522601	29.884266	106.229042	-6.103063	13.684996	106.493019	49.22459	-5.150303	105.051628	44.46785	44.314499	107.882965	46.84622	19.582098	106.4672965	-59.052346	7.787894	106.5187415
4.355302	29.380322	106.109726	-6.177219	13.583241	106.468819	49.175083	-5.302464	105.116234	44.434841	44.181522	107.785866	46.804962	19.439529	106.45105	-59.1594	7.726953	106.486588
5.220148	28.809305	106.016525	-6.209837	13.484785	106.455872	49.141247	-5.420277	105.221352	44.395863	44.073734	107.727875	46.768555	19.3267285	106.4746135	-59.188229	7.6428415	106.4371305
6.35769	27.971586	106.070457	-6.221482	13.373939	106.578957	49.202351	-5.530735	105.452034	44.374859	43.981892	107.75074	46.788605	19.2255785	106.601387	-59.231569	7.5222995	106.556527
7.134591	27.346357	106.167427	-6.20528	13.343735	106.732597	49.267658	-5.564791	105.687904	44.392467	43.960049	107.841911	46.8300625	19.197629	106.7649075	-59.2406225	7.489841	106.7002865
7.953753	26.684555	106.286133	-6.176314	13.341697	106.884918	49.337112	-5.57778	105.988861	44.438522	43.960938	108.008148	46.887817	19.191579	106.9985045	-59.240445	7.491815	106.7713315
8.680475	26.031757	106.471359	-6.164237	13.360554	107.022835	49.438965	-5.580368	106.317375	44.482315	43.989937	108.243797	46.96064	19.2047845	107.280586	-59.289114	7.5163235	106.765084
9.446886	25.355938	106.636223	-6.161777	13.412234	107.137894	49.519642	-5.539396	106.651321	44.513386	44.045723	108.496071	47.016514	19.2531635	107.573696	-59.340068	7.5713045	106.702092
10.2024	24.63998	106.747757	-6.174495	13.515587	107.228516	49.576057	-5.478765	106.96106	44.525822	44.109287	108.73246	47.0509395	19.315261	107.84676	-59.3999295	7.715913	106.610272
10.929644	23.907303	106.826103	-6.1906	13.616345	107.253899	49.604954	-5.396112	107.207085	44.525421	44.193192	108.935501	47.0651875	19.39854	108.071293	-59.4463875	7.83415	106.436505
11.932467	22.79047	106.894936	-6.252594	13.776788	107.169769	49.629288	-5.231363	107.400406	44.468006	44.347881	109.226677	47.048647	19.558259	108.3135415	-59.553835	7.995317	106.0259965
12.561737	22.013369	106.833412	-6.303811	13.903345	106.958237	49.616966	-5.087366	107.412529	44.415344	44.46373	109.387161	47.016155	19.688182	108.399845	-59.623777	8.118508	105.516629
13.183723	21.193617	106.633118	-6.414554	14.037664	106.604263	49.569424	-4.929947	107.344116	44.325905	44.601738	109.557808	46.9476645	19.8358955	108.450962	-59.7767725	8.2394325	104.757564
13.704944	20.356911	106.371498	-6.515811	14.233668	106.207489	49.460087	-4.72145	107.188522	44.176571	44.757183	109.645615	46.818329	20.0178665	108.4170685	-59.849951	8.4494695	103.9979095
14.210653	19.538441	106.098213	-6.611251	14.512439	105.867432	49.382179	-4.43992	106.968597	43.993885	44.999821	109.645401	46.688032	20.2799505	108.306999	-59.910534	8.7449275	103.427865
14.63818	18.678864	105.897461	-6.674384	14.847058	105.671501	49.351593	-4.11365	106.820465	43.865856	45.269428	109.60746	46.6087245	20.577889	108.2139625	-59.9574925	9.116227	103.1290395
15.0925	17.702396	105.75824	-6.698576	15.213612	105.631378	49.364208	-3.813781	106.778	43.797386	45.586994	109.5214	46.580797	20.8866065	108.1497	-59.977949	9.5406175	103.113056
15.625339	16.246065	105.735435	-6.699093	15.720029	105.688248	49.431316	-3.400943	106.865601	43.765209	45.999519	109.403267	46.5982625	21.299288	108.134434	-59.9964485	10.14077	103.242062
15.883873	15.208843	105.730713	-6.675737	15.983306	105.743347	49.485729	-3.171496	107.011154	43.771423	46.231842	109.343407	46.628576	21.530173	108.1772805	-59.98005	10.436439	103.3094135
16.160269	14.029286	105.7248	-6.64546	16.186623	105.775688	49.555374	-2.989626	107.181656	43.765091	46.432961	109.277939	46.6602325	21.7216675	108.2297975	-59.9511525	10.6515785	103.3215785
16.365545	12.911376	105.734886	-6.588243	16.338177	105.781517	49.633183	-2.834327	107.374451	43.77919	46.585972	109.162453	46.7061865	21.8758225	108.268452	-59.8826725	10.8005315	103.294582
16.478861	11.769744	105.761208	-6.509408	16.460138	105.778191	49.748043	-2.709939	107.600388	43.824394	46.715191	109.006676	46.7862185	22.002626	108.303532	-59.8050345	10.91765	103.25285
16.624804	10.46707	105.78241	-6.422683	16.549847	105.763016	49.874668	-2.614558	107.866959	43.891365	46.800655	108.791733	46.8830165	22.0930485	108.329346	-59.7283825	11.0066455	103.196686
16.666224	9.261497	105.885353	-6.291085	16.603519	105.709579	50.018494	-2.554002	108.156013	43.94664	46.901093	108.515755	46.982567	22.1735455	108.335884	-59.564737	11.0334925	103.083274
16.675474	7.404338	105.951248	-6.085798	16.627371	105.609299	50.244564	-2.528037	108.533928	44.089931	46.896996	108.04892	47.1672475	22.1844795	108.291424	-59.3388435	11.0702625	102.927174
16.579161	6.165997	106.025887	-5.924706	16.602549	105.549942	50.379562	-2.538147	108.747444	44.213875	46.849464	107.704163	47.2967185	22.1556585	108.2258035	-59.1461305	11.0494395	102.8740805
16.429857	4.983969	106.170288	-5.738574	16.550346	105.533028	50.518299	-2.576739	108.933083	44.355835	46.770947	107.336403	47.437067	22.097104	108.134743	-58.914215	11.003588	102.931313
16.258938	3.839835	106.267784	-5.55411	16.476601	105.505943	50.66378	-2.648514	109.086594	44.509171	46.663719	107.006088	47.5864755	22.0076025	108.046341	-58.6946955	10.9455995	102.965545
16.039787	2.669994	106.373169	-5.399879	16.383133	105.498276	50.755745	-2.727924	109.210136	44.649414	46.562843	106.729401	47.7025795	21.9174595	107.9697685	-58.5023375	10.8488065	103.0267835
15.704846	1.640135	106.510963	-5.269012	16.299204	105.50618	50.836426	-2.821078	109.281921	44.76757	46.461876	106.484268	47.801998	21.820399	107.8830945	-58.340022	10.778009	103.1292655
15.278774	0.646368	106.622803	-5.179269	16.242409	105.519081	50.879223	-2.906315	109.348038	44.885883	46.373886	106.313965	47.882553	21.7337855	107.8310015	-58.241091	10.7510325	103.2071605
14.595336	-0.627424	106.739471	-5.136264	16.253237	105.52404	50.849106	-3.009809	109.429916	45.050289	46.332069	106.116272	47.9496975	21.66113	107.773094	-58.2222255	10.845344	103.274986
14.051832	-1.38563	106.777748	-5.160319	16.362635	105.515709	50.769241	-3.019537	109.433983	45.116997	46.361336	106.015953	47.943119	21.6708995	107.724968	-58.263757	11.0543705	103.30645
13.460647	-2.031126	106.799805	-5.237705	16.549948	105.49234	50.649273	-2.956166	109.396912	45.133327	46.446369	105.949829	47.8913	21.7451015	107.6733705	-58.36671	11.3547945	103.3113095
12.787719	-2.61244	106.760406	-5.343599	16.801903	105.463493	50.507927	-2.841949	109.34639	45.118996	46.581535	105.933655	47.8134615	21.869793	107.6400225	-58.5006595	11.734013	103.2869635
12.07345	-3.065827	106.700752	-5.437528	17.068388	105.456909	50.367798	-2.695591	109.246002	45.07621	46.761909	105.961243	47.722004	22.033159	107.6036225	-58.59706	12.103617	103.3101955
11.339721	-3.429998	106.635201	-5.533736	17.365421	105.483994	50.239147	-2.521507	109.121811	45.021626	46.964176	106.020966	47.6303865	22.2213345	107.5713885	-58.6978585	12.5095075	103.3965995
10.564816	-3.711447	106.53511	-5.630041	17.702394	105.530098	50.116611	-2.317786	109.003677	44.97356	47.200874	106.086884	47.5450855	22.441544	107.5452805	-58.8051675	12.963244	103.5149155
9.277987	-4.023779	106.442558	-5.755004	18.236498	105.643288	49.940998	-1.956303	108.815475	44.901409	47.594391	106.21357	47.4212035	22.819044	107.5145225	-58.9312115	13.653952	103.7720535
8.412432	-4.113282	106.374214	-5.813694	18.581161	105.736664	49.857449	-1.698053	108.701309	44.853733	47.856598	106.314026	47.355591	23.0792725	107.5076675	-58.982979	14.0830495	103.9656605
7.556513	-4.127298	106.324997	-5.851507	18.869877	105.801262	49.81731	-1.450547	108.607552	44.802578	48.106091	106.41613	47.309944	23.327772	107.511841	-59.012958	14.411982	104.090683
6.654325	-4.116275	106.208977	-5.866133	19.073549	105.821777	49.804543	-1.246974	108.506927	44.749744	48.305367	106.49279	47.2771435	23.5291965	107.4998585	-59.0094095	14.6179015	104.1436955
5.709418	-4.072518	106.116356	-5.852469	19.190443	105.825378	49.812351	-1.103716	108.401596	44.706833	48.431625	106.527901	47.259592	23.6639545	107.4647485	-58.96453	14.7169315	104.1860075
4.785866	-3.980384	106.054512	-5.808382	19.244757	105.836212	49.824318	-1.021858	108.32634	44.68388	48.491219	106.506142	47.254099	23.7346805	107.416241	-58.870863	14.7548335	104.256183
3.915681	-3.854813	106.0868	-5.737102	19.229212	105.883011	49.865299	-1.002119	108.301254	44.689491	48.48267	106.438873	47.277395	23.7402755	107.3700635	-58.751599	14.7181485	104.3959585
2.5957	-3.551831	106.225113	-5.624107	19.108667	105.972656	49.953766	-1.068347	108.391907	44.751198	48.388145	106.328011	47.352482	23.659899	107.359959	-58.600696	14.557435	104.585353
1.643164	-3.246539	106.338669	-5.565126	19.033846	106.028641	50.016804	-1.139263	108.477951	44.795017	48.293041	106.277466	47.4059105	23.576889	107.3777085	-58.5361625	14.490803	104.6795735
0.74106	-2.908518	106.380669	-5.507053	18.972822	106.085823	50.052185	-1.220363	108.553711	44.849998	48.187408	106.271088	47.4510915	23.4835225	107.4123995	-58.4651975	14.4621215	104.7592465
-0.121404	-2.515029	106.381592	-5.486708	18.968744	106.146202	50.03754	-1.301631	108.592461	44.935665	48.141174	106.389557	47.4866025	23.4197715	107.491009	-58.4600185	14.5177165	104.801395
-1.043613	-2.017129	106.291367	-5.48452	19.046007	106.211472	49.973881	-1.33611	108.576035	45.065136	48.155766	106.58876	47.5195085	23.409828	107.5823975	-58.4885485	14.682186	104.8405465
-1.943495	-1.434649	106.110336	-5.507625	19.219667	106.28698	49.888412	-1.29039	108.457016	45.185375	48.243286	106.924698	47.5368935	23.476448	107.690857	-58.5521435	14.962886	104.883103
-2.869595	-0.772418	105.844711	-5.558185	19.47806	106.356903	49.774639	-1.141961	108.271393	45.242863	48.410667	107.395294	47.508751	23.634353	107.8333435	-58.625121	15.321767	104.8804625
-4.186883	0.304003	105.353912	-5.700861	19.996944	106.486717	49.581818	-0.776288	107.963112	45.236031	48.788094	108.262207	47.4089245	24.005903	108.1126595	-58.8106465	15.987985	104.8607745
-5.08606	1.083428	105.054985	-5.819344	20.399242	106.579437	49.444035	-0.45011	107.729408	45.175297	49.099888	108.912895	47.309666	24.324889	108.3211515	-58.948354	16.473595	104.8377225
-5.962075	1.877609	104.859901	-5.926637	20.824324	106.709442	49.329693	-0.080623	107.51165	45.052788	49.421867	109.502365	47.1912405	24.670622	108.5070075	-59.0445145	16.978026	104.9118765
-6.890664	2.644935	104.798004	-6.023282	21.263458	106.863213	49.227627	0.279969	107.330559	44.910275	49.742367	109.910988	47.068951	25.011168	108.6207735	-59.115515	17.515748	105.1056525
-7.755041	3.364592	104.799744	-6.130163	21.671654	106.99321	49.147491	0.615725	107.204437	44.802372	50.039719	110.140381	46.9749315	25.327722	108.672409	-59.2352575	18.015586	105.314011
-8.603181	4.031915	104.841423	-6.200225	22.020584	107.071091	49.064056	0.868972	107.125496	44.701687	50.253159	110.222771	46.8828715	25.5610655	108.6741335	-59.2833215	18.4801025	105.4680485
-9.439207	4.651803	104.902077	-6.257632	22.267195	107.095825	48.985706	1.019475	107.092964	44.659279	50.409687	110.235764	46.8224925	25.714581	108.664364	-59.3377565	18.819809	105.527286
-10.705752	5.525548	104.870186	-6.353161	22.443878	107.049049	48.84198	1.087701	107.034279	44.636845	50.478085	110.229256	46.7394125	25.782893	108.6317675	-59.4457345	19.104863	105.4663305
-11.524375	6.039026	104.797455	-6.397073	22.449265	106.976448	48.755886	1.063572	106.967628	44.622192	50.478481	110.219917	46.689039	25.7710265	108.5937725	-59.483185	19.1275035	105.3591235
-12.292571	6.457418	104.698837	-6.431117	22.41147	106.899734	48.714493	1.023758	106.886673	44.569172	50.454533	110.208008	46.6418325	25.7391455	108.5473405	-59.5040665	19.0837945	105.2521275
-13.030626	6.82921	104.642632	-6.451612	22.347242	106.812859	48.689938	0.978075	106.830307	44.509075	50.405163	110.154388	46.5995065	25.691619	108.4923475	-59.5027305	19.002865	105.1333705
-13.80927	7.175471	104.618774	-6.491574	22.26494	106.732689	48.677189	0.927766	106.806412	44.440746	50.35479	110.061798	46.5589675	25.641278	108.434105	-59.5421155	18.888602	105.031273
-14.585471	7.474057	104.635979	-6.506788	22.181431	106.66925	48.676456	0.863898	106.809326	44.358814	50.296413	109.922195	46.517635	25.5801555	108.3657605	-59.531211	18.7827065	104.9727395
-15.377398	7.751244	104.661835	-6.511541	22.089014	106.601334	48.685997	0.770774	106.842758	44.31572	50.224846	109.753716	46.5008585	25.49781	108.298237	-59.5239405	18.680218	104.904431
-16.494095	8.075136	104.650757	-6.527295	21.954807	106.528305	48.659817	0.597503	106.902718	44.319687	50.070805	109.568787	46.489752	25.334154	108.2357525	-59.544342	18.57546	104.8208575
-17.202543	8.29627	104.648445	-6.520545	21.845861	106.482849	48.632477	0.47157	106.900253	44.360512	49.965534	109.500793	46.4964945	25.218552	108.200523	-59.5375845	18.47317	104.765175
-17.956911	8.54104	104.593063	-6.511174	21.758335	106.434036	48.608288	0.362455	106.854019	44.390713	49.857208	109.476768	46.4995005	25.1098315	108.1653935	-59.5218485	18.4068385	104.7026785
-18.671509	8.778114	104.52948	-6.494938	21.681135	106.376396	48.574127	0.286106	106.782784	44.42062	49.783325	109.481308	46.4973735	25.0347155	108.132046	-59.4872495	18.3275545	104.620746
-19.401308	9.021826	104.484856	-6.494122	21.637619	106.330132	48.553055	0.243289	106.692673	44.437325	49.743641	109.465195	46.49519	24.993465	108.078934	-59.483434	18.281773	104.58133
-20.079008	9.20313	104.444572	-6.497154	21.621994	106.292763	48.524376	0.2241	106.628822	44.422237	49.713497	109.41671	46.4733065	24.9687985	108.022766	-59.4676145	18.2751895	104.56276
-20.785788	9.381215	104.425987	-6.494035	21.606722	106.24794	48.525471	0.206054	106.564156	44.408085	49.699055	109.34613	46.466778	24.9525545	107.955143	-59.454848	18.2608895	104.540737
-21.80504	9.647565	104.442238	-6.508043	21.566088	106.169487	48.506054	0.160782	106.502281	44.365528	49.653633	109.17305	46.435791	24.9072075	107.8376655	-59.451877	18.2249685	104.5013085
-22.519526	9.80364	104.515373	-6.518999	21.495413	106.148125	48.483292	0.090564	106.465004	44.324986	49.574524	108.978828	46.404139	24.832544	107.721916	-59.442137	18.158282	104.574334
-23.22863	9.945499	104.671036	-6.511741	21.386919	106.150414	48.464741	-0.032072	106.453003	44.309349	49.441467	108.740601	46.387045	24.7046975	107.596802	-59.410527	18.0691405	104.704026
-23.903149	10.051041	104.849625	-6.517799	21.193146	106.184616	48.432617	-0.20958	106.457397	44.319839	49.279137	108.488533	46.376228	24.5347785	107.472965	-59.411826	17.8515135	104.896267
-24.53697	10.124172	105.090141	-6.526128	20.929995	106.252159	48.396996	-0.450046	106.470039	44.304737	49.073391	108.227943	46.3508665	24.3116725	107.348991	-59.4031225	17.5483175	105.155327
-25.127539	10.202985	105.334175	-6.547161	20.621603	106.327522	48.359928	-0.706777	106.486801	44.294762	48.835598	107.993805	46.327345	24.0644105	107.240303	-59.421667	17.1787955	105.414741
-25.733009	10.329536	105.586365	-6.583245	20.287205	106.41774	48.296558	-0.974998	106.528709	44.284664	48.589272	107.760368	46.290611	23.807137	107.1445385	-59.457101	16.767273	105.6909415
-26.582666	10.572344	105.839905	-6.659815	19.783388	106.521835	48.194252	-1.389397	106.605637	44.226547	48.242012	107.551018	46.2103995	23.4263075	107.0783275	-59.5300295	16.1404685	105.9653425
-27.088631	10.763708	105.953682	-6.732563	19.468424	106.578362	48.122257	-1.617709	106.646225	44.160538	48.046127	107.459282	46.1413975	23.214209	107.0527535	-59.6065235	15.722639	106.1039705
-27.549267	10.931477	106.01413	-6.802394	19.193878	106.611023	48.065533	-1.797559	106.661667	44.072063	47.895004	107.383881	46.068798	23.0487225	107.022774	-59.673586	15.3390335	106.199272
-27.978838	11.126287	106.052795	-6.867137	18.967979	106.621658	48.017624	-1.929061	106.672546	43.97205	47.777672	107.307877	45.994837	22.9243055	106.9902115	-59.729111	15.0116525	106.2531045
-28.346598	11.360512	106.081245	-6.927914	18.800568	106.616066	47.985615	-2.010284	106.685928	43.865986	47.689293	107.222244	45.9258005	22.8395045	106.954086	-59.7816285	14.7616315	106.278046
-28.693378	11.645061	106.082222	-6.966869	18.664534	106.581131	47.983715	-2.066267	106.693222	43.768375	47.610722	107.128082	45.876045	22.7722275	106.910652	-59.809783	14.5568405	106.25161
-29.014477	12.008373	106.035873	-6.99727	18.550556	106.520569	47.986118	-2.140746	106.702736	43.709435	47.544281	107.03347	45.8477765	22.7017675	106.868103	-59.8423165	14.3993445	106.173035
-29.34705	12.638632	105.993744	-7.02007	18.373396	106.423439	47.975563	-2.282663	106.683418	43.647942	47.441425	106.8619	45.8117525	22.579381	106.772659	-59.8518925	14.167411	106.074219
-29.547876	13.017421	105.987915	-7.024981	18.239635	106.366493	47.949833	-2.404865	106.677185	43.63438	47.316025	106.692863	45.7921065	22.45558	106.685024	-59.8420685	14.02369	106.047962
-29.727039	13.415135	105.974045	-7.027929	18.083858	106.349388	47.919315	-2.550001	106.679855	43.645653	47.208912	106.581284	45.782484	22.3294555	106.6305695	-59.838342	13.8382605	106.0682065
-29.879839	13.798499	106.003082	-7.025464	17.920883	106.373131	47.896626	-2.705194	106.713593	43.660076	47.070686	106.481003	45.778351	22.182746	106.597298	-59.829279	13.65902	106.148964
-29.981842	14.204337	106.062332	-7.037927	17.749746	106.413971	47.879509	-2.857646	106.790016	43.673428	46.948002	106.409241	45.7764685	22.045178	106.5996285	-59.8523225	13.454314	106.2283135
-30.038437	14.647025	106.124985	-7.060426	17.580643	106.479332	47.880981	-2.984595	106.895233	43.676964	46.85648	106.373421	45.7789725	21.9359425	106.634327	-59.8998245	13.2253435	106.324337
-30.034849	15.185982	106.131767	-7.082934	17.417213	106.530968	47.895058	-3.071629	107.039108	43.666615	46.788361	106.364967	45.7808365	21.858366	106.7020375	-59.9467045	12.97606	106.3598985
-29.906553	15.936118	106.163597	-7.126144	17.209852	106.604431	47.942291	-3.168556	107.255005	43.607845	46.727951	106.392502	45.775068	21.7796975	106.8237535	-60.027356	12.6400065	106.3851085
-29.809887	16.514191	106.141724	-7.16201	17.100113	106.648102	47.956589	-3.209498	107.389542	43.553013	46.690655	106.40712	45.754801	21.7405785	106.898331	-60.078821	12.4596475	106.397873
-29.711823	17.100065	106.115746	-7.200208	17.004217	106.70565	47.973053	-3.232579	107.515465	43.509876	46.664688	106.425941	45.7414645	21.7160545	106.970703	-60.1418805	12.2923795	106.440597
-29.545296	17.698195	106.096733	-7.231274	16.907486	106.737946	47.984604	-3.254031	107.60096	43.469357	46.649223	106.471001	45.7269805	21.697596	107.0359805	-60.1895285	12.117376	106.4399115
-29.306931	18.374657	106.036201	-7.251631	16.816872	106.741165	47.991852	-3.265524	107.669342	43.442299	46.639881	106.508385	45.7170755	21.6871785	107.0888635	-60.2203375	11.9465655	106.3934665
-29.037022	19.020838	105.959236	-7.284615	16.730511	106.733131	48.001106	-3.272946	107.693184	43.411022	46.635345	106.544472	45.706064	21.6811995	107.118828	-60.275294	11.7798225	106.347434
-28.721708	19.736	105.894592	-7.284923	16.65	106.694748	48.001583	-3.272473	107.680237	43.379681	46.633232	106.583801	45.690632	21.6803795	107.132019	-60.260478	11.6196205	106.257477
-28.264168	20.827669	105.7696	-7.291288	16.537271	106.658623	48.019619	-3.259502	107.614517	43.340427	46.647022	106.619278	45.680023	21.69376	107.1168975	-60.262599	11.380782	106.2003485
-27.876606	21.591633	105.719612	-7.285334	16.488096	106.637405	48.04126	-3.240649	107.595955	43.31485	46.664299	106.622192	45.678055	21.711825	107.1090735	-60.248723	11.264367	106.1657365
-27.464369	22.376448	105.635628	-7.258507	16.447309	106.619286	48.089146	-3.207	107.595757	43.300045	46.679764	106.603203	45.6945955	21.736382	107.09948	-60.2116095	11.158236	106.139092
-26.976782	23.194256	105.598976	-7.216848	16.406263	106.612312	48.141376	-3.179865	107.649254	43.302135	46.698463	106.560196	45.7217555	21.759299	107.104725	-60.1554515	11.053227	106.119899
-26.518764	24.041491	105.486038	-7.179533	16.370115	106.607368	48.222504	-3.167442	107.713493	43.31749	46.694599	106.512817	45.769997	21.7635785	107.113155	-60.129063	10.9766515	106.101581
-26.030687	24.882359	105.422844	-7.119939	16.325859	106.611633	48.291077	-3.164731	107.804489	43.347054	46.672699	106.466042	45.8190655	21.753984	107.1352655	-60.0589435	10.897734	106.0880005
-25.480228	25.766176	105.312904	-7.045567	16.26092	106.610527	48.367603	-3.195486	107.886017	43.40279	46.620007	106.425751	45.8851965	21.7122605	107.155884	-59.9763305	10.8095795	106.06517
-24.565519	27.106342	105.174042	-6.934325	16.130304	106.598129	48.463169	-3.279991	107.990646	43.510525	46.519325	106.396553	45.986847	21.619667	107.1935995	-59.855497	10.640941	106.0026585
-23.992922	28.012896	105.112091	-6.859466	16.004883	106.600037	48.528378	-3.354662	107.993141	43.587894	46.453365	106.392181	46.058136	21.5493515	107.192661	-59.777068	10.4604145	106.007413
-23.312492	28.975832	105.074905	-6.789853	15.889318	106.593414	48.571526	-3.411099	107.929436	43.638828	46.394218	106.414268	46.105177	21.4915595	107.171852	-59.684883	10.2870765	106.014976
-22.660395	29.921669	105.119255	-6.735661	15.769116	106.597565	48.609119	-3.441665	107.78791	43.671871	46.337662	106.487358	46.140495	21.4479985	107.137634	-59.611817	10.0902335	106.057496
-21.958521	30.933601	105.185493	-6.68684	15.664654	106.616928	48.629536	-3.442338	107.560745	43.697044	46.307518	106.62606	46.16329	21.43259	107.0934025	-59.53697	9.896718	106.1404535
-21.253296	31.967831	105.424904	-6.668259	15.567042	106.646278	48.610729	-3.425417	107.224533	43.70248	46.282269	106.852493	46.1566045	21.428426	107.038513	-59.4931225	9.705658	106.254043
-20.542501	32.968269	105.737007	-6.65515	15.517253	106.710854	48.545197	-3.392174	106.818817	43.700981	46.267433	107.13636	46.123089	21.4376295	106.9775885	-59.433389	9.5968765	106.4441195
-19.392916	34.585869	106.471657	-6.760343	15.554833	106.882523	48.32354	-3.308423	106.072762	43.673927	46.291813	107.651451	45.9987335	21.491695	106.8621065	-59.5194195	9.617971	106.9029395
-18.579493	35.608147	107.081429	-6.887445	15.64743	107.04892	48.123905	-3.197445	105.544365	43.580479	46.366074	108.034721	45.852192	21.5843145	106.789543	-59.627082	9.7105455	107.308297
-17.770342	36.633335	107.668388	-7.03502	15.805432	107.215118	47.908356	-2.990942	105.083153	43.452869	46.487984	108.416451	45.6806125	21.748521	106.749802	-59.7506525	9.862343	107.680434
-16.8983	37.629463	108.196388	-7.226376	16.023239	107.37886	47.712521	-2.731526	104.733635	43.303108	46.667446	108.777237	45.5078145	21.96796	106.755436	-59.9605665	10.078518	108.002284
-16.001381	38.535767	108.658936	-7.431105	16.290085	107.513321	47.54882	-2.444167	104.502953	43.117153	46.868862	109.101746	45.3329865	22.2123475	106.8023495	-60.1951965	10.3678225	108.2242925
-15.102034	39.39045	108.947708	-7.618629	16.548088	107.620384	47.382999	-2.188183	104.357483	42.931808	47.047951	109.359612	45.1574035	22.429884	106.8585475	-60.3946615	10.666292	108.3822205
-14.102933	40.168686	109.169495	-7.801167	16.743233	107.695328	47.210278	-2.004437	104.244354	42.750912	47.185707	109.540092	44.980595	22.590635	106.892223	-60.582929	10.895831	108.498433
-12.577182	41.042706	109.334015	-8.077168	16.952293	107.722267	46.969013	-1.838159	104.114624	42.496635	47.318031	109.717468	44.732824	22.739936	106.916046	-60.88716	11.16465	108.528488
-11.451499	41.544636	109.332886	-8.238781	17.00882	107.70298	46.810852	-1.80662	104.057243	42.334244	47.360027	109.76236	44.572548	22.7767035	106.9098015	-61.05011	11.2409365	108.4961585
-10.325985	41.934574	109.301437	-8.406698	17.021687	107.652901	46.658062	-1.823597	104.018745	42.218937	47.303802	109.812126	44.4384995	22.7401025	106.9154355	-61.2518955	11.3032715	108.3903665
-9.201876	42.144859	109.294212	-8.564634	16.957294	107.61026	46.49416	-1.877892	104.004822	42.088367	47.225529	109.836388	44.2912635	22.6738185	106.920605	-61.4205315	11.2407695	108.299915
-7.970133	42.28936	109.202385	-8.703878	16.858339	107.595978	46.363441	-1.977195	104.004372	41.946194	47.120171	109.865311	44.1548175	22.571488	106.9348415	-61.5625735	11.14519	108.2571145
-6.734273	42.34222	109.202751	-8.840569	16.777969	107.610909	46.22934	-2.075058	104.076385	41.823761	46.999649	109.94265	44.0265505	22.4622955	107.0095175	-61.7076885	11.0936425	108.2123005
-5.505413	42.242538	109.239136	-8.986629	16.720858	107.624435	46.144836	-2.124119	104.170631	41.691296	46.870766	110.121284	43.918066	22.3733235	107.1459575	-61.891324	11.0683925	108.1029125
-3.534254	41.928257	109.426033	-9.210946	16.732048	107.71785	46.054768	-2.124443	104.349121	41.517056	46.758286	110.523209	43.785912	22.3169215	107.436165	-62.207804	11.1471745	107.999535
-2.252692	41.611809	109.614326	-9.353008	16.789555	107.791817	45.993271	-2.077768	104.444977	41.400627	46.769226	110.891747	43.696949	22.345729	107.668362	-62.402965	11.233381	107.915272
-0.955323	41.168526	109.806015	-9.465679	16.886936	107.89772	45.927864	-1.969262	104.500916	41.291855	46.790894	111.277451	43.6098595	22.410816	107.8891835	-62.5412175	11.363056	107.9062565
0.424299	40.616264	109.96833	-9.520436	17.037693	107.950462	45.917656	-1.83661	104.515228	41.21262	46.825535	111.657974	43.565138	22.4944625	108.086601	-62.60601	11.5809235	107.814323
1.72976	40.00351	110.124443	-9.585142	17.153677	107.966629	45.956654	-1.697144	104.531883	41.16629	46.884529	112.035385	43.561472	22.5936925	108.283634	-62.731756	11.7136615	107.649624
3.13536	39.234768	110.138527	-9.542796	17.276691	107.964119	46.061275	-1.55567	104.610352	41.164082	46.947067	112.374794	43.6126785	22.6956985	108.492573	-62.6982705	11.8576835	107.435665
4.488657	38.429146	110.16201	-9.451782	17.374794	107.973099	46.24279	-1.442234	104.790077	41.205914	47.033356	112.633682	43.724352	22.795561	108.7118795	-62.627916	11.954027	107.2343185
6.631745	36.922081	109.915665	-9.196429	17.527452	108.066856	46.669369	-1.284114	105.350861	41.318626	47.177429	112.818787	43.9939975	22.9466575	109.084824	-62.3868555	12.1082465	107.048888
7.994196	35.812515	109.814514	-8.949618	17.626915	108.187294	47.057785	-1.237795	105.966331	41.462643	47.28223	112.86068	44.260214	23.0222175	109.4135055	-62.15945	12.2316125	106.9610825
9.463124	34.486835	109.582664	-8.64135	17.684456	108.278954	47.493198	-1.245482	106.727509	41.661728	47.330276	112.835571	44.577463	23.042397	109.78154	-61.860163	12.326515	106.776368
10.741796	33.166042	109.504997	-8.272077	17.676722	108.357452	47.965199	-1.325998	107.646164	41.924049	47.300323	112.760857	44.944624	22.9871625	110.2035105	-61.488778	12.3662815	106.5113935
12.173063	31.600941	109.330666	-7.836407	17.594233	108.483017	48.502815	-1.500177	108.627106	42.24575	47.2043	112.673294	45.3742825	22.8520615	110.6502	-61.0470965	12.3364045	106.315834
13.4967	30.011362	109.251633	-7.346324	17.442324	108.65889	49.066933	-1.759242	109.645798	42.655876	47.000771	112.521973	45.8614045	22.6207645	111.0838855	-60.5540525	12.2638835	106.2338945
14.792215	28.301352	109.357307	-6.819704	17.204082	108.88839	49.590729	-2.071538	110.650513	43.192207	46.771587	112.39045	46.391468	22.3500245	111.5204815	-60.030876	12.0581395	106.2562985
16.62043	25.707409	109.556595	-5.997126	16.80821	109.220169	50.443291	-2.553325	112.021622	43.974483	46.288197	112.216927	47.208887	21.867436	112.1192745	-59.203139	11.748984	106.3210635
17.7869	23.950674	109.727631	-5.440181	16.552315	109.364807	50.856705	-2.788152	112.768875	44.468231	45.98312	111.949226	47.662468	21.597484	112.3590505	-58.54283	11.507146	106.3705635
18.839607	22.238951	109.819283	-4.881568	16.297592	109.446373	51.497353	-3.067433	113.296211	44.979122	45.592209	111.609253	48.2382375	21.262388	112.452732	-58.0013735	11.332796	106.440014
19.849308	20.547844	109.836449	-4.349277	16.067074	109.446564	51.97131	-3.296173	113.748779	45.460232	45.243786	111.209641	48.715771	20.9738065	112.47921	-57.414325	11.1603415	106.413918
20.76984	18.901661	109.915146	-3.847749	15.85745	109.407211	52.424091	-3.526035	114.092148	45.942554	44.942577	110.839989	49.1833225	20.708271	112.4660685	-56.8788205	11.006629	106.3483535
21.553495	17.358515	110.010323	-3.418967	15.688101	109.336235	52.769196	-3.733342	114.359116	46.377678	44.655174	110.507248	49.573437	20.460916	112.433182	-56.411371	10.915286	106.239288
22.283106	15.876052	110.011818	-3.07398	15.570025	109.215881	53.050106	-3.9244	114.486862	46.738499	44.430088	110.193481	49.8943025	20.252844	112.3401715	-56.0422625	10.887206	106.0915905
23.17272	13.81748	109.981476	-2.752673	15.494053	108.915413	53.286629	-4.116572	114.389374	47.095016	44.238556	109.825684	50.1908225	20.060992	112.107529	-55.6961685	10.927114	105.723297
23.597286	12.563069	109.951675	-2.662334	15.505324	108.689751	53.353184	-4.164407	114.182602	47.219326	44.195259	109.686028	50.286255	20.015426	111.934315	-55.610923	10.995222	105.445187
24.004087	11.360326	109.831825	-2.621437	15.534069	108.470795	53.38155	-4.182211	113.913986	47.293182	44.218193	109.661354	50.337366	20.017991	111.78767	-55.58024	11.050147	105.15392
24.303429	10.256965	109.739258	-2.605605	15.57436	108.282509	53.408993	-4.167785	113.609436	47.335373	44.296368	109.714684	50.372183	20.0642915	111.66206	-55.583393	11.0844285	104.902958
24.492098	9.284628	109.643791	-2.544572	15.64299	108.15004	53.460415	-4.140788	113.31073	47.381802	44.380898	109.813568	50.4211085	20.120055	111.562149	-55.5102525	11.165925	104.737931
24.674341	8.286236	109.550705	-2.478414	15.732167	108.058228	53.542202	-4.081456	113.04158	47.447414	44.45652	109.926208	50.494808	20.187532	111.483894	-55.451636	11.276802	104.632562
24.758968	7.374226	109.467674	-2.368202	15.846756	108.001732	53.593098	-3.99573	112.87719	47.55125	44.538452	110.009811	50.572174	20.271361	111.4435005	-55.308578	11.422151	104.5599635
24.751476	6.162423	109.510597	-2.13417	16.050331	107.995071	53.790371	-3.928783	112.836922	47.779606	44.623905	110.056435	50.7849885	20.347561	111.4466785	-55.0533285	11.753101	104.5434635
24.660793	5.427702	109.570313	-1.943594	16.150331	108.018837	53.922539	-3.92325	112.907372	48.012638	44.626419	110.071907	50.9675885	20.3515845	111.4896395	-54.8547765	11.9490775	104.5480345
24.483957	4.712523	109.625717	-1.771349	16.228901	108.021332	54.027271	-3.948365	112.976814	48.238655	44.606968	110.07177	51.132963	20.3293015	111.524292	-54.675661	12.1285005	104.518372
24.248411	4.031363	109.54126	-1.61247	16.292276	107.966339	54.153557	-3.989198	112.94944	48.434349	44.59063	110.03611	51.293953	20.300716	111.492775	-54.518893	12.283836	104.439903
23.923723	3.445051	109.424316	-1.490469	16.352373	107.850197	54.255653	-3.98903	112.881485	48.559761	44.625614	109.970879	51.407707	20.318292	111.426182	-54.388645	12.386454	104.274212
23.546995	2.958733	109.295845	-1.410234	16.423624	107.70491	54.337048	-3.949623	112.778114	48.625893	44.670044	109.898224	51.4814705	20.3602105	111.338169	-54.3019385	12.4870375	104.071651
23.06967	2.532644	109.128128	-1.351718	16.479891	107.579163	54.409058	-3.902883	112.650764	48.684921	44.731583	109.864319	51.5469895	20.41435	111.2575415	-54.2504255	12.545432	103.9007845
22.257563	2.027146	108.864166	-1.283499	16.576395	107.416954	54.503937	-3.859931	112.417206	48.759346	44.839321	109.861229	51.6316415	20.489695	111.1392175	-54.1986395	12.663095	103.6946905
21.678576	1.748564	108.652473	-1.277258	16.670263	107.386589	54.544754	-3.835929	112.199463	48.810871	44.934971	109.893509	51.6778125	20.549521	111.046486	-54.2323285	12.791005	103.726692
20.982504	1.506771	108.439789	-1.243141	16.790323	107.335449	54.560669	-3.799434	111.956955	48.878021	45.00724	109.961876	51.719345	20.603903	110.9594155	-54.205627	12.976743	103.7114825
20.249506	1.366424	108.24897	-1.239339	16.971844	107.343292	54.520363	-3.727562	111.741104	48.9562	45.105213	110.076607	51.7382815	20.6888255	110.9088555	-54.2169595	13.2548625	103.7777285
19.472507	1.332354	108.088921	-1.249236	17.226397	107.385277	54.499649	-3.623085	111.503349	49.012737	45.235504	110.213806	51.756193	20.8062095	110.8585775	-54.254665	13.6465845	103.9119765
18.644371	1.375317	107.944977	-1.285745	17.545746	107.464859	54.455894	-3.466621	111.259544	49.040253	45.427517	110.384956	51.7480735	20.980448	110.82225	-54.3195635	14.111044	104.107468
17.78454	1.47092	107.790962	-1.323674	17.940971	107.575691	54.380409	-3.268661	110.989738	49.066483	45.654251	110.584518	51.723446	21.192795	110.787128	-54.370794	14.689147	104.364254
16.352943	1.622836	107.557716	-1.429302	18.642378	107.847038	54.185993	-2.918976	110.516548	49.12455	46.038525	110.911537	51.6552715	21.5597745	110.7140425	-54.5138755	15.7249815	104.9800335
15.357751	1.797336	107.474579	-1.523075	19.163105	108.100533	53.996044	-2.667833	110.213997	49.262142	46.279716	111.077263	51.629093	21.8059415	110.64563	-54.675243	16.5202685	105.555436
14.315998	2.009633	107.417274	-1.655352	19.679424	108.371185	53.755562	-2.407619	109.938644	49.278786	46.544361	111.383484	51.517174	22.068371	110.661064	-54.827878	17.290477	106.081306
13.272147	2.240054	107.350182	-1.8115	20.175436	108.59845	53.464603	-2.140686	109.680733	49.271107	46.799397	111.656357	51.367855	22.3293555	110.668545	-54.990855	18.0215165	106.528355
12.182862	2.450846	107.25666	-1.971489	20.645897	108.783737	53.282875	-1.888782	109.365448	49.213936	47.05777	111.875366	51.2484055	22.584494	110.620407	-55.1913835	18.7073	106.947067
11.106565	2.612791	107.132629	-2.125296	21.082561	108.917213	53.069126	-1.590698	109.073853	49.097824	47.327877	111.997414	51.083475	22.8685895	110.5356335	-55.334067	19.2965325	107.2987925
10.00666	2.795709	107.041885	-2.255954	21.45414	108.99501	52.89904	-1.29522	108.836212	48.997498	47.598625	112.05146	50.948269	23.1517025	110.443836	-55.460177	19.7565775	107.546184
8.369557	2.994865	106.851128	-2.445331	21.900459	108.985756	52.711212	-0.927315	108.55352	48.8955	47.931862	112.129784	50.803356	23.5022735	110.341652	-55.694018	20.2986445	107.62986
7.267742	3.083178	106.698967	-2.551152	22.110271	108.945038	52.595371	-0.730452	108.384453	48.824165	48.125862	112.176445	50.709768	23.697705	110.280449	-55.812072	20.522837	107.609627
6.176268	3.107374	106.479393	-2.631048	22.297909	108.914139	52.494766	-0.545655	108.189522	48.764084	48.305511	112.232735	50.629425	23.879928	110.2111285	-55.891521	20.71589	107.6171495
5.065931	3.127736	106.319847	-2.698169	22.45742	108.879074	52.403648	-0.351884	107.982208	48.721695	48.481655	112.275291	50.5626715	24.0648855	110.1287495	-55.9590095	20.8499545	107.6293985
3.980251	3.123093	106.170311	-2.754518	22.642303	108.86557	52.342545	-0.165535	107.802925	48.663094	48.64576	112.315392	50.5028195	24.2401125	110.0591585	-56.0118555	21.0444935	107.6719815
2.895583	3.112092	106.086052	-2.818274	22.854679	108.871063	52.275581	0.017932	107.670021	48.658325	48.801949	112.333679	50.466953	24.4099405	110.00185	-56.103501	21.2994175	107.740276
1.770116	3.001455	106.007324	-2.886385	23.072514	108.87114	52.193802	0.178018	107.611015	48.560619	48.985695	112.364723	50.3772105	24.5818565	109.987869	-56.1499805	21.5631715	107.754411
0.105185	2.791144	106.025627	-2.971648	23.358845	108.856514	52.120323	0.359015	107.584747	48.479271	49.171593	112.220909	50.299797	24.765304	109.902828	-56.243093	21.952386	107.8102
-0.98351	2.615509	106.069305	-3.00794	23.471775	108.784195	52.08046	0.411986	107.649628	48.445702	49.247215	112.026146	50.263081	24.8296005	109.837887	-56.278961	22.1139495	107.730503
-2.09782	2.33825	106.143227	-3.038483	23.499193	108.693573	52.04985	0.378772	107.758125	48.403404	49.25642	111.761307	50.226627	24.817596	109.759716	-56.303593	22.18079	107.62743
-3.232572	1.992101	106.296097	-3.022656	23.433701	108.59864	52.051552	0.251754	107.895126	48.383858	49.178577	111.354446	50.217705	24.7151655	109.624786	-56.263017	22.1522365	107.572494
-4.335445	1.63204	106.491089	-3.004684	23.261467	108.47348	52.046001	0.038977	108.102539	48.446892	48.99242	110.867928	50.2464465	24.5156985	109.4852335	-56.2558145	22.0072355	107.4617265
-5.425467	1.254631	106.650375	-2.979902	22.988304	108.309731	52.037792	-0.242089	108.321938	48.435688	48.753571	110.436211	50.23674	24.255741	109.3790745	-56.196544	21.720867	107.2403875
-6.518457	0.817156	106.874107	-2.927308	22.593983	108.140755	52.052635	-0.563745	108.557449	48.477184	48.422028	109.7873	50.2649095	23.9291415	109.1723745	-56.1195255	21.2588245	107.1091355
-8.1071	0.173818	107.254768	-2.819855	21.856207	107.919441	52.15155	-1.07645	108.880463	48.487617	47.865688	108.790657	50.3195835	23.394619	108.83556	-55.9592935	20.317795	107.003322
-9.129313	-0.210486	107.528236	-2.73537	21.312212	107.819244	52.253712	-1.412442	109.117485	48.470963	47.515778	108.179176	50.3623375	23.051668	108.6483305	-55.8330775	19.572756	106.9901575
-10.150877	-0.520661	107.843376	-2.649482	20.80864	107.765923	52.382607	-1.67861	109.329903	48.422779	47.182613	107.632568	50.402693	22.7520015	108.4812355	-55.701657	18.8652785	107.0506105
-11.158344	-0.760252	108.084702	-2.563346	20.350271	107.748672	52.504383	-1.92265	109.499619	48.389217	46.881958	107.204796	50.4468	22.479654	108.3522075	-55.573492	18.220888	107.1451365
-12.128899	-0.912025	108.322731	-2.501092	19.947845	107.758621	52.572952	-2.140934	109.61219	48.363895	46.640987	106.884834	50.4684235	22.2500265	108.248512	-55.4706075	17.6456635	107.26873
-13.070607	-0.97194	108.531013	-2.463454	19.597853	107.841217	52.615349	-2.306741	109.626839	48.310261	46.439651	106.647194	50.462805	22.066455	108.1370165	-55.389713	17.129251	107.5454175
-14.067867	-0.922319	108.760628	-2.44476	19.340796	107.983292	52.654724	-2.432218	109.647926	48.264565	46.295017	106.498955	50.4596445	21.9313995	108.0734405	-55.3491645	16.7501925	107.8931435
-15.482123	-0.671777	108.987297	-2.449313	19.029772	108.139168	52.717232	-2.540052	109.711769	48.19191	46.166275	106.464577	50.454571	21.8131115	108.088173	-55.353197	16.2464325	108.190163
-16.382555	-0.375667	109.141632	-2.49498	18.891678	108.301353	52.719963	-2.596949	109.733665	48.140614	46.097027	106.474136	50.4302885	21.750039	108.1039005	-55.4202485	16.033317	108.4988055
-17.242094	0.023591	109.288391	-2.541189	18.780611	108.441994	52.697807	-2.651943	109.7164	48.089008	46.045338	106.507912	50.3934075	21.6966975	108.112156	-55.4757855	15.8645245	108.771832
-18.107628	0.547156	109.386375	-2.583397	18.695726	108.574806	52.651703	-2.70085	109.685448	48.056942	45.99292	106.580101	50.3543225	21.646035	108.1327745	-55.5211165	15.745417	109.0168375
-18.925526	1.144736	109.482193	-2.619817	18.641279	108.725342	52.611881	-2.72951	109.63929	48.01759	45.973839	106.659821	50.3147355	21.6221645	108.1495555	-55.5543695	15.6603935	109.3011285
-19.649529	1.801414	109.553322	-2.641921	18.607586	108.850792	52.585365	-2.724286	109.583832	47.994446	45.988758	106.740082	50.2899055	21.632236	108.161957	-55.5737475	15.582936	109.539627
-20.321421	2.550303	109.581337	-2.658486	18.584196	108.932137	52.588463	-2.687166	109.521393	47.942139	46.037464	106.80294	50.265301	21.675149	108.1621665	-55.582273	15.493243	109.7021075
-21.284542	3.837144	109.529327	-2.707908	18.557907	108.947525	52.604191	-2.571472	109.415092	47.823948	46.137039	106.819664	50.2140695	21.7827835	108.117378	-55.6298855	15.3330305	109.777672
-21.848005	4.734505	109.400604	-2.755597	18.522545	108.892181	52.59708	-2.49787	109.310425	47.70377	46.200661	106.785355	50.150425	21.8513955	108.04789	-55.661619	15.1936945	109.736472
-22.364511	5.688437	109.260246	-2.827507	18.469084	108.818504	52.555038	-2.444489	109.201744	47.54443	46.235664	106.73143	50.049734	21.8955875	107.966587	-55.704748	15.0425805	109.670421
-22.823591	6.714834	109.155418	-2.922307	18.384401	108.751534	52.497734	-2.41496	109.08432	47.397346	46.223499	106.637932	49.94754	21.9042695	107.861126	-55.792154	14.8645325	109.641942
-23.250393	7.785135	109.009132	-3.05051	18.269474	108.695343	52.410305	-2.419503	108.977768	47.244339	46.216007	106.631065	49.827322	21.898252	107.8044165	-55.928342	14.640696	109.5862695
-23.652605	8.829513	108.866203	-3.178638	18.132359	108.642433	52.333935	-2.438829	108.864365	47.078583	46.206589	106.639931	49.706259	21.88388	107.752148	-56.063535	14.380838	109.532718
-23.974743	9.941662	108.756187	-3.298866	17.974768	108.599075	52.237427	-2.4541	108.707253	46.911736	46.191257	106.64312	49.5745815	21.8685785	107.6751865	-56.1723135	14.0809575	109.5229635
-24.354471	11.723162	108.618149	-3.446192	17.734961	108.535515	52.109791	-2.47683	108.413567	46.680565	46.148037	106.634499	49.395178	21.8356035	107.524033	-56.287562	13.6343185	109.546997
-24.540674	12.929109	108.515511	-3.5135	17.59181	108.503304	52.047848	-2.484832	108.224678	46.562195	46.1124	106.644867	49.3050215	21.813784	107.4347725	-56.3320215	13.369836	109.5718355
-24.620022	14.203609	108.445824	-3.551369	17.450905	108.466385	52.015358	-2.494879	108.076797	46.474495	46.075459	106.684288	49.2449265	21.79029	107.3805425	-56.3476645	13.11152	109.5522275
-24.652395	15.487301	108.35788	-3.570947	17.329241	108.451225	51.993649	-2.507578	107.972267	46.411575	46.036079	106.765686	49.202612	21.7642505	107.3689765	-56.344506	12.8942315	109.5334735
-24.64407	16.788912	108.269348	-3.585089	17.21059	108.443321	51.996769	-2.535584	107.928406	46.372284	46.002926	106.86042	49.1845265	21.733671	107.394413	-56.3547045	12.687509	109.492229
-24.524353	18.160725	108.225693	-3.586736	17.10737	108.446297	51.992691	-2.579759	107.931412	46.339001	45.951046	106.948997	49.165846	21.6856435	107.4402045	-56.339318	12.5290965	109.4523895
-24.389437	19.533794	108.190956	-3.611565	17.025787	108.469597	51.966331	-2.63779	107.948044	46.275093	45.908527	107.054886	49.120712	21.6353685	107.501465	-56.343842	12.4162055	109.437729
-24.086109	21.631247	108.164742	-3.647841	16.90868	108.522118	51.89587	-2.74689	107.959785	46.230396	45.781708	107.100334	49.063133	21.517409	107.5300595	-56.358815	12.299951	109.5141765
-23.772434	23.060625	108.161201	-3.686041	16.829275	108.547699	51.83736	-2.830635	107.913528	46.202774	45.669945	107.148705	49.020067	21.419655	107.5311165	-56.392149	12.238895	109.5642815
-23.452545	24.492382	108.129189	-3.747106	16.730183	108.577835	51.74725	-2.930979	107.812096	46.177608	45.538082	107.242966	48.962429	21.3035515	107.527531	-56.456641	12.1568145	109.628139
-23.056969	25.943111	108.224426	-3.79974	16.598358	108.610664	51.636768	-3.042164	107.601151	46.151207	45.407951	107.408951	48.8939875	21.1828935	107.505051	-56.4934675	12.0138225	109.716277
-22.618216	27.366566	108.390068	-3.881726	16.446554	108.64325	51.478821	-3.173442	107.282982	46.108376	45.272385	107.642448	48.7935985	21.0494715	107.462715	-56.5570505	11.8436365	109.823785
-22.13876	28.780275	108.62558	-4.000376	16.295109	108.686531	51.273132	-3.31121	106.801331	46.066727	45.120056	107.923042	48.6699295	20.904423	107.3621865	-56.6706815	11.685795	110.0108755
-21.560898	30.160185	108.999382	-4.120522	16.147974	108.737793	51.024734	-3.421289	106.31002	46.006615	44.985321	108.243469	48.5156745	20.782016	107.2767445	-56.7567185	11.513932	110.1988415
-20.61631	32.22514	109.628174	-4.307307	16.060862	108.868912	50.686699	-3.449125	105.585396	45.823486	44.862751	108.791092	48.2550925	20.706813	107.188244	-56.8697065	11.414911	110.54958
-19.897484	33.540276	110.091957	-4.475274	16.117355	108.979843	50.455631	-3.388686	105.20253	45.770119	44.807861	109.065796	48.112875	20.7095875	107.134163	-57.063423	11.5251225	110.825523
-19.156242	34.843681	110.522881	-4.682779	16.216702	109.097382	50.203896	-3.279539	104.900269	45.598839	44.793522	109.398796	47.9013675	20.7569915	107.1495325	-57.2669255	11.6764125	111.0452315
-18.344791	36.038605	110.92601	-4.94983	16.352465	109.218285	49.90287	-3.185992	104.66745	45.376541	44.814156	109.723999	47.6397055	20.814082	107.1957245	-57.5393655	11.890848	111.2408455
-17.479961	37.137917	111.311783	-5.243522	16.487656	109.334076	49.57592	-3.075855	104.472519	45.139599	44.867752	110.069611	47.3577595	20.8959485	107.271065	-57.8448035	12.0793635	111.397087
-16.551798	38.171314	111.666977	-5.571752	16.665501	109.438766	49.241749	-2.965414	104.302719	44.897747	44.927345	110.406372	47.069748	20.9809655	107.3545455	-58.213252	12.3500365	111.5229865
-15.593616	39.043224	112.02623	-5.911603	16.81344	109.570984	48.880924	-2.863314	104.189278	44.666908	44.981956	110.737755	46.773916	21.059321	107.4635165	-58.597122	12.567559	111.6784515
-13.971869	40.130383	112.478546	-6.389116	16.989658	109.834541	48.37394	-2.788659	104.099297	44.316864	45.050766	111.11615	46.345402	21.1310535	107.6077235	-59.123634	12.8482625	112.0613585
-12.825253	40.704571	112.70919	-6.671487	17.078579	110.018303	48.070107	-2.762854	104.098999	44.081593	45.05756	111.259552	46.07585	21.147353	107.6792755	-59.418824	13.009805	112.3573305
-11.663194	41.13192	112.879242	-6.903494	17.132383	110.187241	47.80341	-2.774933	104.141411	43.857956	45.066452	111.365128	45.830683	21.1457595	107.7532695	-59.637671	13.1190065	112.6212125
-10.378397	41.468067	112.910583	-7.147173	17.168232	110.368523	47.54488	-2.812279	104.252876	43.68634	45.036186	111.417984	45.61561	21.1119535	107.83543	-59.909956	13.2245105	112.901616
-9.052851	41.675793	112.908485	-7.376681	17.193016	110.536125	47.295647	-2.852257	104.420364	43.466141	45.003746	111.436676	45.380894	21.0757445	107.92852	-60.134256	13.3102875	113.14373
-7.739605	41.751499	112.910591	-7.627331	17.200943	110.707092	47.069714	-2.901198	104.638268	43.279312	44.969475	111.498978	45.174513	21.0341385	108.068623	-60.429175	13.3677475	113.345561
-6.33198	41.699898	112.944328	-7.894889	17.235594	110.893806	46.832146	-2.931703	104.926064	43.087006	44.956909	111.677643	44.959576	21.012603	108.3018535	-60.749354	13.458585	113.4857585
-4.175937	41.398609	113.055908	-8.276916	17.338186	111.144493	46.530487	-2.880963	105.405441	42.797279	45.025848	112.130287	44.663883	21.0724425	108.767864	-61.217715	13.6039295	113.521122
-2.673264	41.036625	113.16481	-8.504144	17.44302	111.285194	46.400459	-2.765318	105.68222	42.623329	45.13147	112.528519	44.511894	21.183076	109.1053695	-61.520182	13.702964	113.4650185
-1.173162	40.58083	113.260475	-8.688066	17.568407	111.414429	46.304726	-2.564919	105.926445	42.403839	45.301926	112.942078	44.3542825	21.3685035	109.4342615	-61.7304145	13.7683105	113.3945965
0.413815	39.988506	113.354683	-8.808262	17.704035	111.541878	46.262856	-2.326949	106.174973	42.239761	45.478916	113.348892	44.2513085	21.5759835	109.7619325	-61.8678325	13.8320865	113.3218235
2.004791	39.287354	113.439766	-8.868695	17.84581	111.697899	46.305447	-2.099201	106.483521	42.130375	45.64283	113.77227	44.217911	21.7718145	110.1278955	-61.955301	13.9198055	113.2679025
3.629297	38.473812	113.496422	-8.834276	17.977932	111.906349	46.415688	-1.928017	106.874634	42.079018	45.823132	114.170288	44.247353	21.9475575	110.522461	-61.915905	14.0083065	113.290237
5.299161	37.537228	113.489273	-8.758215	18.127579	112.099693	46.590595	-1.800625	107.353569	42.142822	45.985519	114.473816	44.3667085	22.092447	110.9136925	-61.8831385	14.162711	113.2856935
7.841974	35.907452	113.332413	-8.571714	18.273273	112.296463	46.950062	-1.697303	108.14785	42.288445	46.156277	114.769104	44.6192535	22.229487	111.458477	-61.7626815	14.317059	113.134449
9.560392	34.65921	113.160622	-8.389779	18.349154	112.33741	47.233044	-1.695516	108.768234	42.431023	46.230888	114.882301	44.8320335	22.267686	111.8252675	-61.6115915	14.430622	112.8495525
11.263461	33.321915	112.92614	-8.193952	18.341906	112.291077	47.572975	-1.745459	109.420052	42.665436	46.249866	114.927505	45.1192055	22.2522035	112.1737785	-61.5071095	14.4316085	112.4083755
12.995413	31.863594	112.684105	-7.927495	18.313118	112.200043	47.927261	-1.807887	110.11113	42.888737	46.232761	114.855431	45.407999	22.212437	112.4832805	-61.262989	14.413799	111.9168055
14.693199	30.321716	112.476883	-7.600932	18.255573	112.167648	48.353035	-1.903267	110.857155	43.145657	46.214401	114.722252	45.749346	22.155567	112.7897035	-60.95121	14.355579	111.5455925
16.427465	28.693089	112.337341	-7.189295	18.142036	112.123665	48.836079	-2.05198	111.702728	43.474674	46.112072	114.515663	46.1553765	22.030046	113.1091955	-60.5339665	14.254026	111.1381345
18.124065	26.977283	112.21563	-6.7268	17.980869	112.10675	49.354351	-2.199644	112.502762	43.849327	45.965088	114.147636	46.601839	21.882722	113.325199	-60.055439	14.079016	110.888301
20.636143	24.34026	111.996986	-5.956317	17.674149	112.038406	50.064957	-2.460547	113.482544	44.511318	45.690346	113.322571	47.2881375	21.6148995	113.4025575	-59.2007715	13.7333985	110.6742545
22.222254	22.589916	111.869919	-5.483752	17.474247	111.965576	50.472664	-2.638644	113.951385	44.88044	45.414352	112.70089	47.676552	21.387854	113.3261375	-58.644056	13.56064	110.6050145
23.7537	20.846411	111.78775	-5.088736	17.311462	111.8423	50.797272	-2.802308	114.302887	45.267773	45.179928	112.100792	48.0325225	21.18881	113.2018395	-58.2099945	13.434114	110.4827605
25.164566	19.151783	111.751625	-4.825875	17.198114	111.672127	51.057701	-2.919388	114.490303	45.408142	45.082127	111.706039	48.2329215	21.0813695	113.098171	-57.8846715	13.3148585	110.246083
26.500612	17.512524	111.705078	-4.644449	17.153748	111.462128	51.21048	-2.962272	114.527039	45.609497	45.017166	111.354492	48.4099885	21.027447	112.9407655	-57.6988865	13.280049	109.9834905
27.717388	15.892571	111.67868	-4.552588	17.161005	111.226166	51.27293	-2.964292	114.402618	45.738472	45.007767	111.152771	48.505701	21.0217375	112.7776945	-57.610877	13.3002725	109.6746375
28.864473	14.370028	111.580566	-4.482566	17.21384	110.949532	51.30061	-2.952917	114.133476	45.843254	45.048855	111.044609	48.571932	21.047969	112.5890425	-57.537064	13.379711	109.3100215
30.509027	12.112382	111.321808	-4.386274	17.358454	110.506714	51.346439	-2.902262	113.63945	45.991959	45.185638	110.95195	48.669199	21.141688	112.2957	-57.441747	13.57522	108.717728
31.533539	10.671982	111.178101	-4.269579	17.481863	110.253975	51.417995	-2.82175	113.307251	46.122093	45.281425	110.954094	48.770044	21.2298375	112.1306725	-57.309202	13.7338885	108.3772775
32.51757	9.259148	111.038399	-4.091038	17.627712	110.055336	51.558708	-2.723991	113.024994	46.293266	45.3895	110.942474	48.925987	21.3327545	111.983734	-57.108063	13.9226695	108.126938
33.428432	7.894662	110.923264	-3.859137	17.759047	109.891342	51.748432	-2.630646	112.83548	46.500137	45.515018	110.904549	49.1242845	21.442186	111.8700145	-56.8425585	14.075908	107.9126695
34.306107	6.527244	110.866753	-3.584401	17.883162	109.756561	51.988625	-2.517108	112.687256	46.728725	45.629936	110.845993	49.358675	21.556414	111.7666245	-56.527477	14.20991	107.7464975
35.11446	5.223103	110.832527	-3.316607	17.962969	109.647301	52.251064	-2.418282	112.593971	46.956532	45.713131	110.778931	49.603798	21.6474245	111.686451	-56.237012	14.2785135	107.608151
35.929359	3.913684	110.796097	-3.041928	17.998516	109.531578	52.512688	-2.347039	112.547432	47.200912	45.772133	110.718086	49.8568	21.712547	111.632759	-55.940656	14.284485	107.430397
36.895252	1.984804	110.786057	-2.660146	17.995966	109.320358	52.879883	-2.283186	112.432732	47.539192	45.838459	110.585342	50.2095375	21.7776365	111.509037	-55.5298295	14.2142955	107.131679
37.38876	0.748692	110.739937	-2.438725	17.984556	109.180305	53.08876	-2.245939	112.31546	47.727688	45.86095	110.460258	50.408224	21.8075055	111.387859	-55.285674	14.1616065	106.972751
37.741924	-0.431666	110.668648	-2.248291	17.980463	109.068855	53.280087	-2.204991	112.193596	47.884373	45.878845	110.332611	50.58223	21.836927	111.2631035	-55.078812	14.123999	106.8746065
37.926094	-1.607737	110.57222	-2.078236	17.970636	109.00676	53.460026	-2.168405	112.078156	48.026173	45.894211	110.223022	50.7430995	21.862903	111.150589	-54.8995715	14.078369	106.862931
38.051937	-2.743131	110.486046	-1.916646	17.938107	108.979729	53.623558	-2.160275	111.991119	48.175201	45.917793	110.143425	50.8993795	21.878759	111.067272	-54.7326715	13.997455	106.892186
37.619099	-2.858264	110.41893	-1.763881	17.925934	108.975891	53.79063	-2.156594	111.914536	48.323956	45.934998	110.087013	51.057293	21.889202	111.0007745	-54.585055	13.962666	106.9510075
37.001438	-2.868885	110.288475	-1.613251	17.925234	108.956955	53.940624	-2.130127	111.849617	48.465328	45.960178	110.021103	51.202976	21.9150255	110.93536	-54.429478	13.9354425	106.97855
36.068314	-2.817875	110.19133	-1.389489	17.984514	108.964325	54.204498	-2.085959	111.711548	48.668652	46.011902	109.916641	51.436575	21.9629715	110.8140945	-54.215553	14.0060565	107.1145555
35.56522	-2.765278	109.997963	-1.213288	18.012407	108.904243	54.364025	-2.0548	111.585938	48.827381	46.046146	109.870682	51.595703	21.995673	110.72831	-54.022279	14.029141	107.080176
34.991474	-2.593158	109.850761	-1.043153	18.042961	108.86338	54.516388	-2.032492	111.434998	48.992031	46.088039	109.882713	51.7542095	22.0277735	110.6588555	-53.8405155	14.0581485	107.0679045
34.337799	-2.397761	109.603516	-0.884479	18.075706	108.830688	54.666691	-2.007564	111.265144	49.143326	46.127457	109.94873	51.9050085	22.0599465	110.606937	-53.6739665	14.0914655	107.054439
33.659981	-2.06671	109.44104	-0.738282	18.105839	108.826294	54.817616	-1.970056	111.046371	49.305019	46.177864	110.060631	52.0613175	22.103904	110.553501	-53.5378815	14.107774	107.099087
33.028419	-1.941573	109.163269	-0.616789	18.159164	108.848274	54.937958	-1.916463	110.830963	49.439957	46.249432	110.195457	52.1889575	22.1664845	110.51321	-53.4225355	14.1518435	107.183338
32.429893	-1.646781	108.988831	-0.514949	18.254293	108.893143	55.033855	-1.848144	110.625519	49.558197	46.319408	110.301384	52.296026	22.235632	110.4634515	-53.325924	14.272954	107.3228345
31.455343	-1.098508	108.709801	-0.386933	18.43437	108.967697	55.149712	-1.748233	110.317055	49.813034	46.404743	110.346535	52.481373	22.328255	110.331795	-53.255239	14.540485	107.603599
30.734127	-0.685362	108.532646	-0.333292	18.598549	109.023605	55.175156	-1.692802	110.132896	49.937248	46.464302	110.395645	52.556202	22.38575	110.2642705	-53.222786	14.811348	107.7829395
30.067753	-0.412606	108.376022	-0.316787	18.783831	109.08725	55.16581	-1.644233	109.944031	49.943256	46.545937	110.484932	52.554533	22.450852	110.2144815	-53.188107	15.11681	107.9600185
29.43021	-0.079652	108.232376	-0.310562	18.992712	109.161018	55.090149	-1.586931	109.775879	50.054836	46.60051	110.544876	52.5724925	22.5067895	110.1603775	-53.1936165	15.4786345	108.1616585
28.83526	0.299493	108.107292	-0.323088	19.200703	109.246971	55.038059	-1.546185	109.593674	50.091171	46.67635	110.670471	52.564615	22.5650825	110.1320725	-53.210791	15.8363235	108.3618695
28.125454	0.676833	107.958221	-0.366895	19.395962	109.334442	54.971386	-1.510754	109.422768	50.176666	46.73822	110.815025	52.574026	22.613733	110.1188965	-53.307816	16.178191	108.5499875
27.388073	1.039138	107.782898	-0.420156	19.587091	109.390404	54.919685	-1.489845	109.268661	50.231598	46.814728	111.009285	52.5756415	22.6624415	110.138973	-53.4159535	16.5117405	108.641835
26.42436	1.43757	107.421837	-0.503686	19.834158	109.410919	54.830406	-1.447911	109.049591	50.273178	46.986626	111.314247	52.551792	22.7693575	110.181919	-53.559164	16.8989585	108.639919
25.858398	1.649404	107.069206	-0.553431	19.943592	109.384048	54.818684	-1.415216	108.868935	50.251053	47.137619	111.549187	52.5348685	22.8612015	110.209061	-53.6417305	17.0259825	108.559035
25.300222	1.882146	106.796883	-0.61119	20.040838	109.325645	54.815411	-1.317301	108.698013	50.250721	47.313236	111.730026	52.533066	22.9979675	110.2140195	-53.755446	17.0837085	108.4372705
24.737371	2.040891	106.537209	-0.664669	20.127579	109.291008	54.695763	-1.145066	108.593246	50.217964	47.48616	111.846329	52.4568635	23.170547	110.2197875	-53.7862015	17.084611	108.3622285
24.145201	2.150514	106.454826	-0.711375	20.225477	109.307083	54.739738	-1.079842	108.531067	50.21534	47.688843	111.858894	52.477539	23.3045005	110.1949805	-53.900289	17.1464535	108.4191855
23.551182	2.157953	106.43618	-0.764658	20.319782	109.328209	54.790264	-1.000106	108.488701	50.215004	47.872589	111.791679	52.502634	23.4362415	110.14019	-54.03195	17.2033225	108.516228
23.039515	2.044154	106.504318	-0.786322	20.387182	109.337151	54.817314	-0.996675	108.505264	49.959461	48.106789	111.7659	52.3883875	23.555057	110.135582	-53.9610315	17.219307	108.53872
22.377638	1.780864	106.498421	-0.817949	20.40106	109.261429	54.810978	-1.081327	108.518089	50.241482	48.157673	111.364517	52.52623	23.538173	109.941303	-54.162128	17.263947	108.581555
21.92922	1.571311	106.404808	-0.837062	20.330925	109.144806	54.781036	-1.220396	108.484283	50.279915	48.081944	111.286308	52.5304755	23.430774	109.8852955	-54.2045995	17.231076	108.4043165
21.458931	1.297786	106.122292	-0.877133	20.2117	108.989594	54.649849	-1.385808	108.443306	50.314003	48.10075	111.318016	52.481926	23.357471	109.880661	-54.236192	17.065929	108.098527
21.005545	1.016248	105.833412	-0.917512	20.083809	108.860085	54.498421	-1.48773	108.2836	50.349991	48.067692	111.461166	52.424206	23.289981	109.872383	-54.25923	16.877637	107.847787
20.550356	0.616302	105.566116	-0.968531	19.94709	108.778587	54.35323	-1.458769	108.051254	50.283356	48.039921	111.673058	52.318293	23.290576	109.862156	-54.255355	16.603604	107.695018
20.191605	0.125793	105.433105	-0.969349	19.825029	108.76709	54.243176	-1.377157	107.92762	50.206821	48.065029	111.818848	52.2249985	23.343936	109.873234	-54.1636965	16.306122	107.660946
19.879255	-0.408911	105.38765	-0.942089	19.735256	108.759071	54.277466	-1.32265	107.944786	50.130661	48.126644	111.842133	52.2040635	23.401997	109.8934595	-54.0882415	16.068515	107.6246825
19.482571	-1.232243	105.625977	-0.830204	19.614927	108.631958	54.539253	-1.33886	108.235016	50.049461	48.193951	111.501396	52.294357	23.4275455	109.868206	-53.954765	15.8023085	107.39571
19.180429	-1.924863	105.855492	-0.72749	19.481335	108.421371	54.765709	-1.449102	108.566475	50.012882	48.157413	111.038734	52.3892955	23.3541555	109.8026045	-53.8442755	15.6085145	107.0401375
18.911461	-2.689679	106.180275	-0.616707	19.255831	108.149086	54.970753	-1.630927	108.954849	49.987965	48.00169	110.447929	52.479359	23.1853815	109.701389	-53.712773	15.3262805	106.596783
18.639288	-3.544167	106.473145	-0.51237	18.957039	107.817886	55.099995	-1.851975	109.37381	50.007332	47.780384	109.796127	52.5536635	22.9642045	109.5849685	-53.5784035	14.9498735	106.0508035
18.407438	-4.382654	106.695114	-0.419012	18.599274	107.473061	55.387478	-2.152925	109.651161	50.04002	47.465057	109.1642	52.713749	22.656066	109.4076805	-53.551773	14.542482	105.5384415
18.172649	-5.169009	106.816353	-0.308893	18.216043	107.131744	55.523216	-2.424709	109.850021	50.091778	47.121052	108.577034	52.807497	22.3481715	109.2135275	-53.425283	14.0839145	105.0499605
17.941998	-5.892019	106.786453	-0.187105	17.814234	106.80497	55.612762	-2.716669	109.914307	50.167751	46.778748	108.085205	52.8902565	22.0310395	108.999756	-53.2644665	13.5974285	104.610184
17.512054	-6.895405	106.498131	-0.010026	17.281229	106.294289	55.674629	-3.024375	109.859383	50.274105	46.338116	107.686531	52.974367	21.6568705	108.772957	-52.994419	12.9055875	103.815621
17.214077	-7.541197	106.291412	0.074348	17.032145	105.981483	55.705963	-3.134953	109.84317	50.329071	46.157959	107.605186	53.017517	21.511503	108.724178	-52.868821	12.552787	103.238788
16.864243	-8.112609	106.083824	0.146218	16.887854	105.668488	55.75798	-3.158651	109.855614	50.350727	46.075352	107.605003	53.0543535	21.4583505	108.7303085	-52.7619175	12.3173575	102.6066675
16.554556	-8.620538	105.891991	0.20367	16.843838	105.376663	55.828274	-3.095116	109.852013	50.33989	46.083134	107.570122	53.084082	21.494009	108.7110675	-52.676742	12.193667	102.0422585
16.222437	-9.028757	105.712318	0.255805	16.871458	105.10186	55.868782	-2.951926	109.849617	50.332062	46.219643	107.472588	53.100422	21.6338585	108.6611025	-52.588812	12.1090575	101.5426175
15.872553	-9.329092	105.550636	0.294558	16.958292	104.846695	55.921417	-2.73591	109.821228	50.288971	46.396255	107.341698	53.105194	21.8301725	108.581463	-52.516078	12.0864115	101.111927
15.473588	-9.633993	105.391922	0.305315	17.070847	104.626358	55.965702	-2.50674	109.763458	50.208359	46.583244	107.193932	53.0870305	22.038252	108.478695	-52.4764005	12.103442	100.774021
14.719479	-9.969835	105.09787	0.293635	17.234894	104.359093	56.017242	-2.145606	109.559425	50.060642	46.854176	106.991425	53.038942	22.354285	108.275425	-52.451672	12.115503	100.442761
14.182716	-10.191679	104.85997	0.271659	17.3064	104.209518	56.009338	-1.908325	109.359955	49.937469	47.030773	106.920967	52.9734035	22.561224	108.140461	-52.4300855	12.051576	100.278575
13.665758	-10.377824	104.611183	0.237718	17.354607	104.056427	55.983257	-1.711626	109.156593	49.80043	47.187733	106.84407	52.8918435	22.7380535	108.0003315	-52.4164075	11.9711605	100.1125225
13.14452	-10.523523	104.347351	0.183044	17.397987	103.891754	55.953598	-1.537529	108.949867	49.667202	47.315895	106.754005	52.8104	22.889183	107.851936	-52.444312	11.906791	99.931572
12.598287	-10.566165	104.113663	0.128969	17.422956	103.705406	55.921329	-1.374321	108.741966	49.52692	47.424034	106.638756	52.7241245	23.0248565	107.690361	-52.4661865	11.8210555	99.720451
12.002334	-10.597626	103.895996	0.074656	17.437679	103.513863	55.8694	-1.222658	108.532272	49.363171	47.533756	106.493393	52.6162855	23.155549	107.5128325	-52.4669735	11.719809	99.5148935
11.361363	-10.575058	103.709946	0.027902	17.40394	103.351929	55.850887	-1.07455	108.30809	49.19215	47.599934	106.311127	52.5215185	23.262692	107.3096085	-52.4657145	11.545188	99.3942495
10.322431	-10.519413	103.572098	0.004021	17.278858	103.163467	55.807697	-0.912629	108.0569	48.96442	47.638226	105.991409	52.3860585	23.3627985	107.0241545	-52.3780165	11.1949175	99.3027795
9.61948	-10.557261	103.47934	0.002183	17.181595	103.056465	55.830597	-0.870963	107.937965	48.881828	47.650398	105.799522	52.3562125	23.3897175	106.8687435	-52.3518465	10.9734725	99.2441865
8.974794	-10.500615	103.37571	-0.017713	17.089031	102.924744	55.799038	-0.821798	107.793808	48.832134	47.656322	105.623695	52.315586	23.417262	106.7087515	-52.351012	10.7608	99.1407365
8.308024	-10.32899	103.26165	-0.023895	17.042404	102.783119	55.738281	-0.749996	107.623337	48.78669	47.66153	105.447266	52.2624855	23.455767	106.5353015	-52.3102755	10.629041	99.0309365
7.572769	-10.164618	103.053902	-0.029286	17.037622	102.642609	55.685764	-0.66681	107.448997	48.744049	47.70018	105.289093	52.2149065	23.516685	106.369045	-52.2734785	10.558559	98.916173
6.773814	-9.879156	102.893341	-0.026267	17.076851	102.54705	55.627125	-0.55487	107.297371	48.689846	47.79459	105.190765	52.1584855	23.61986	106.244068	-52.2110195	10.533842	98.850032
6.009947	-9.582865	102.786507	-0.007483	17.179342	102.520119	55.607777	-0.4064	107.149033	48.660667	47.91457	105.164291	52.134222	23.754085	106.156662	-52.149188	10.604599	98.883576
4.921413	-9.116979	102.578293	0.007338	17.404982	102.561317	55.591934	-0.112674	106.999466	48.680527	48.179375	105.284035	52.1362305	24.0333505	106.1417505	-52.1215545	10.7766135	98.9808835
4.20127	-8.661663	102.519691	0.04002	17.607395	102.617943	55.589359	0.099968	106.907143	48.698727	48.393799	105.419312	52.144043	24.2468835	106.1632275	-52.064003	10.9679065	99.0726585
3.373384	-8.248449	102.380219	0.069309	17.842693	102.695808	55.578022	0.335169	106.804169	48.728508	48.626122	105.567932	52.153265	24.4806455	106.1860505	-52.014647	11.2047405	99.2055655
2.52909	-7.745739	102.260185	0.100246	18.094519	102.767349	55.582214	0.567737	106.701515	48.765648	48.848782	105.696449	52.173931	24.7082595	106.198982	-51.973439	11.4807785	99.335716
1.723827	-7.305566	102.188156	0.133533	18.358015	102.845291	55.567913	0.786337	106.593796	48.801716	49.053265	105.806732	52.1848145	24.919801	106.200264	-51.9177485	11.796229	99.490318
0.964533	-6.834602	102.136322	0.170086	18.620731	102.915939	55.530281	1.003469	106.507751	48.851921	49.25827	105.858932	52.191101	25.1308695	106.1833415	-51.850929	12.1105925	99.6485365
0.213666	-6.271508	102.134705	0.181019	18.87948	102.9683	55.520046	1.18846	106.410042	48.901581	49.462109	105.850647	52.2108135	25.3252845	106.1303445	-51.8487755	12.4336755	99.8062555
-1.054602	-5.471017	102.058861	0.19301	19.245781	102.986015	55.467754	1.484196	106.266594	48.893589	49.712254	105.774475	52.1806715	25.598225	106.0205345	-51.7946515	12.893337	99.9514955
-1.880036	-4.895617	102.072372	0.193723	19.441854	102.983749	55.440914	1.673502	106.152214	48.843082	49.885216	105.648056	52.141998	25.779359	105.900135	-51.754552	13.104349	100.067363
-2.663337	-4.424224	102.103737	0.18012	19.614735	102.976501	55.40884	1.858722	106.087402	48.753101	50.030457	105.478859	52.0809705	25.9445895	105.7831305	-51.7207305	13.2848805	100.1698715
-3.416185	-3.906647	102.215698	0.146658	19.754438	102.977898	55.378868	1.99636	106.098618	48.654892	50.137215	105.298706	52.01688	26.0667875	105.698662	-51.723564	13.4420885	100.257134
-4.149105	-3.319925	102.352211	0.107438	19.834597	102.981117	55.388607	2.069668	106.171021	48.560074	50.22543	105.1381	51.9743405	26.147549	105.6545605	-51.7594645	13.521645	100.3076735
-4.983784	-2.747622	102.426186	0.065958	19.859066	102.978096	55.401031	2.103331	106.251671	48.48793	50.283611	104.984962	51.9444805	26.193471	105.6183165	-51.8125645	13.524661	100.3378755
-5.726827	-2.191804	102.546753	0.036908	19.838915	102.968094	55.36264	2.127866	106.298637	48.428059	50.304531	104.838707	51.8953495	26.2161985	105.568672	-51.8215335	13.4616315	100.367516
-6.808425	-1.381382	102.514816	0.00905	19.78289	102.937973	55.306053	2.128315	106.27124	48.379471	50.315094	104.652214	51.842762	26.2217045	105.461727	-51.824662	13.3440755	100.414219
-7.44163	-0.718817	102.503738	0.016324	19.760538	102.906166	55.283897	2.148263	106.231117	48.376419	50.316303	104.588089	51.830158	26.232283	105.409603	-51.79751	13.288793	100.402729
-8.172595	-0.01309	102.404312	0.034368	19.768354	102.881477	55.29924	2.181543	106.195534	48.389168	50.350361	104.590736	51.844204	26.265952	105.393135	-51.775468	13.270756	100.369819
-8.81582	0.696511	102.34314	0.062521	19.81781	102.863159	55.311348	2.248327	106.164757	48.422871	50.440071	104.657326	51.8671095	26.344199	105.4110415	-51.7420675	13.291421	100.3152765
-9.451294	1.400077	102.169922	0.112743	19.913624	102.845062	55.335129	2.363234	106.094322	48.466431	50.571178	104.773735	51.90078	26.467206	105.4340285	-51.675294	13.360042	100.2560955
-10.04264	2.166928	102.01088	0.155723	20.06093	102.82515	55.390476	2.507438	105.980171	48.525398	50.75032	104.931213	51.957937	26.628879	105.455692	-51.646491	13.492981	100.194608
-10.610738	3.02608	101.835678	0.186546	20.237906	102.796509	55.411346	2.700056	105.840698	48.572704	50.939812	105.157181	51.992025	26.819934	105.4989395	-51.618933	13.655878	100.0940785
-11.50794	4.362133	101.553307	0.224207	20.579933	102.767014	55.417912	3.056665	105.610909	48.665707	51.230789	105.575287	52.0418095	27.143727	105.593098	-51.5933955	14.016139	99.94093
-12.076196	5.195816	101.293816	0.226077	20.847612	102.733353	55.450111	3.340336	105.463005	48.727016	51.485409	105.910873	52.0885635	27.4128725	105.686939	-51.6364095	14.2823515	99.779767
-12.597839	6.011257	101.045166	0.227791	21.146795	102.681877	55.468975	3.625358	105.356514	48.769379	51.763271	106.265381	52.119177	27.6943145	105.8109475	-51.663595	14.5992755	99.5528065
-13.097753	6.884559	100.798561	0.216618	21.457592	102.590622	55.494858	3.898161	105.279099	48.904064	52.059662	106.540123	52.199461	27.9789115	105.909611	-51.766225	14.9362725	99.271633
-13.627984	7.728153	100.461723	0.177695	21.739229	102.442787	55.49099	4.173082	105.199257	48.943432	52.337975	106.846573	52.217211	28.2555285	106.022915	-51.861821	15.2229295	98.862659
-14.230521	8.546033	100.056671	0.110406	21.985659	102.231644	55.47142	4.408679	105.101158	48.937874	52.577801	107.096359	52.204647	28.49324	106.0987585	-51.983835	15.478078	98.3645295
-14.746801	9.225055	99.756706	0.018805	22.156647	101.982376	55.423664	4.572076	105.026039	48.833447	52.725525	107.264137	52.1285555	28.6488005	106.145088	-52.0909455	15.6644935	97.819664
-15.586371	10.087483	99.302261	-0.155247	22.352154	101.669601	55.312126	4.737645	104.892204	48.627407	52.83498	107.305336	51.9697665	28.7863125	106.09877	-52.2802605	15.9179955	97.240432
-16.134092	10.569301	99.160011	-0.270211	22.42503	101.516357	55.21468	4.79753	104.85582	48.488445	52.85701	107.269905	51.8515625	28.82727	106.0628625	-52.3919845	16.02279	96.9698515
-16.680403	11.045434	99.119202	-0.38155	22.453156	101.430725	55.133373	4.802441	104.857063	48.373459	52.853168	107.185707	51.753416	28.8278045	106.021385	-52.516516	16.0785075	96.840065
-17.285074	11.462455	99.066055	-0.495324	22.452394	101.372208	55.054127	4.785221	104.863647	48.259209	52.841133	107.124756	51.656668	28.813177	105.9942015	-52.647316	16.091611	96.7502145
-17.952175	11.850907	98.984802	-0.584152	22.439432	101.304749	54.964603	4.745618	104.881798	48.169594	52.829258	107.080017	51.5670985	28.787438	105.9809075	-52.7354025	16.091426	96.6285905
-18.56469	12.179194	98.950829	-0.645406	22.433428	101.218185	54.900051	4.716276	104.862068	48.09029	52.815002	107.050941	51.4951705	28.765639	105.9565045	-52.7859825	16.101217	96.4798655
-19.182627	12.410592	98.83007	-0.683462	22.441784	101.136383	54.844582	4.730203	104.828476	47.96545	52.828114	107.068504	51.405016	28.7791585	105.94849	-52.77194	16.1044095	96.324276
-20.053368	12.724294	98.75116	-0.693027	22.49077	101.044487	54.77401	4.814806	104.777718	47.840733	52.900749	107.040131	51.3073715	28.8577775	105.9089245	-52.6934255	16.1237625	96.1800495
-20.654062	12.955316	98.869011	-0.669091	22.552416	101.057373	54.767426	4.869831	104.749771	47.790482	52.983738	106.968811	51.278954	28.9267845	105.859291	-52.617136	16.1780475	96.255455
-21.275892	13.102494	99.003952	-0.625602	22.605833	101.12442	54.784592	4.912922	104.726425	47.751701	53.090946	106.850143	51.2681465	29.001934	105.788284	-52.5193505	16.209732	96.460556
-22.015013	13.23662	99.299171	-0.575897	22.645451	101.25576	54.784058	4.921907	104.715225	47.753445	53.153389	106.646179	51.2687515	29.037648	105.680702	-52.4205455	16.253254	96.830818
-22.742609	13.337426	99.708496	-0.533703	22.654556	101.436447	54.746471	4.883752	104.714249	47.751595	53.193821	106.38372	51.249033	29.0387865	105.5489845	-52.316439	16.2703255	97.3239095
-23.434868	13.348796	100.223114	-0.513213	22.603437	101.65477	54.662258	4.780109	104.714874	47.726372	53.141136	106.03566	51.194315	28.9606225	105.375267	-52.220741	16.2462515	97.934273
-24.092329	13.323527	100.761856	-0.52262	22.489084	101.914772	54.532509	4.62035	104.731834	47.59457	53.0187	105.7192	51.0635395	28.819525	105.225517	-52.1087795	16.158643	98.604027
-25.052616	13.345705	101.494514	-0.654192	22.235489	102.234413	54.251122	4.318004	104.787048	47.48481	52.774914	105.362411	50.867966	28.546459	105.0747295	-52.17635	15.924519	99.3940965
-25.713131	13.343151	101.76226	-0.815127	22.026567	102.389397	54.059704	4.08487	104.877899	47.447803	52.551121	105.170631	50.7537535	28.3179955	105.024265	-52.3840075	15.7351385	99.754529
-26.418125	13.377148	101.961372	-1.017151	21.809597	102.516403	53.875805	3.868885	104.975739	47.347206	52.364902	105.074203	50.6115055	28.1168935	105.024971	-52.6458075	15.5023005	100.007835
-27.153624	13.458152	102.111755	-1.223799	21.633596	102.634369	53.654171	3.687871	105.102791	47.208866	52.192421	104.972801	50.4315185	27.940146	105.037796	-52.8791165	15.327046	100.230942
-27.772757	13.533921	102.322113	-1.423694	21.492546	102.748665	53.443001	3.565024	105.241905	47.078293	52.054756	104.926231	50.260647	27.80989	105.084068	-53.108035	15.175202	100.413262
-28.393328	13.611123	102.45488	-1.595525	21.393559	102.85331	53.328766	3.499262	105.375908	46.913521	51.963799	104.888985	50.1211435	27.7315305	105.1324465	-53.3121935	15.0555875	100.5741735
-28.951063	13.720824	102.569519	-1.759623	21.326895	102.95668	53.083652	3.509218	105.56102	46.765633	51.905502	104.86039	49.9246425	27.70736	105.210705	-53.4438885	14.94643	100.702655
-29.747299	13.933833	102.885117	-1.982529	21.272165	103.15567	52.966881	3.497991	105.680145	46.564899	51.870937	104.748283	49.76589	27.684464	105.214214	-53.730948	14.859866	101.097126
-30.262894	14.083591	103.175674	-2.115301	21.230572	103.309631	52.872253	3.503255	105.699814	46.4132	51.86562	104.658318	49.6427265	27.6844375	105.179066	-53.8733285	14.7767065	101.440196
-30.767935	14.314604	103.526772	-2.248678	21.169878	103.485573	52.739471	3.519012	105.694496	46.24432	51.861202	104.570915	49.4918955	27.690107	105.1327055	-53.9892515	14.649649	101.8384405
-31.321472	14.552032	103.915619	-2.404088	21.101309	103.733025	52.576286	3.553547	105.670357	46.060066	51.875793	104.492035	49.318176	27.71467	105.081196	-54.126352	14.487948	102.384854
-31.904448	14.887535	104.41114	-2.550512	21.025774	104.041275	52.427834	3.577296	105.648766	45.861401	51.882202	104.450714	49.1446175	27.729749	105.04974	-54.2456415	14.321799	103.03281
-32.434265	15.238094	104.905846	-2.712888	20.964947	104.362251	52.269047	3.593362	105.688393	45.691952	51.8969	104.432907	48.9804995	27.745131	105.06065	-54.4062755	14.184763	103.663852
-32.843658	15.656254	105.330513	-2.885089	20.929449	104.662529	52.115692	3.614262	105.764511	45.550423	51.920944	104.448303	48.8330575	27.767603	105.106407	-54.6032355	14.091295	104.218651
-33.461899	16.271973	105.690094	-3.157484	20.877159	104.984871	51.903217	3.672967	105.905449	45.326332	51.99369	104.524673	48.6147745	27.8333285	105.215061	-54.9297425	13.9209895	104.754681
-33.899818	16.699795	105.822578	-3.353131	20.862173	105.109253	51.765961	3.704135	105.988655	45.171867	52.026249	104.577339	48.468914	27.865192	105.282997	-55.175176	13.859154	104.935509
-34.330944	17.176252	105.897369	-3.578179	20.854836	105.203484	51.587669	3.74703	106.059349	45.031487	52.047642	104.613113	48.309578	27.897336	105.336231	-55.465936	13.812336	105.070737
-34.757103	17.740065	105.973198	-3.823601	20.854977	105.305138	51.370979	3.777177	106.127022	44.874756	52.053009	104.663643	48.1228675	27.915093	105.3953325	-55.7700695	13.794861	105.2149435
-35.198223	18.373238	106.100128	-4.055852	20.852577	105.44912	51.16552	3.795284	106.192436	44.698521	52.036919	104.770508	47.9320205	27.9161015	105.481472	-56.0437245	13.7890525	105.416768
-35.600826	19.032391	106.27446	-4.280669	20.847887	105.674538	50.961708	3.802999	106.28157	44.517498	52.009018	104.929314	47.739603	27.9060085	105.605442	-56.300941	13.7897655	105.743634
-35.867035	19.721207	106.517052	-4.453772	20.816288	105.90284	50.811111	3.797455	106.372116	44.385262	51.980804	105.138054	47.5981865	27.8891295	105.755085	-56.5057305	13.7434465	106.050595
-36.304802	20.684191	106.901978	-4.643002	20.744619	106.263908	50.649895	3.801562	106.461868	44.242188	51.971539	105.47422	47.4460415	27.8865505	105.968044	-56.7320455	13.6026875	106.559772
-36.612507	21.366056	107.169914	-4.711083	20.710272	106.475594	50.569683	3.774193	106.520233	44.176594	51.96656	105.669189	47.3731385	27.8703765	106.094711	-56.7953045	13.5501675	106.856477
-36.902496	22.129459	107.347885	-4.769355	20.664999	106.629036	50.525753	3.74859	106.555405	44.127106	51.967175	105.801811	47.3264295	27.8578825	106.178608	-56.8651395	13.4721155	107.079464
-37.199451	22.935049	107.426216	-4.801546	20.623367	106.712471	50.505447	3.718211	106.558777	44.077648	51.977707	105.881714	47.2915475	27.847959	106.2202455	-56.8946395	13.398775	107.2046965
-37.355988	23.752325	107.426941	-4.846265	20.569447	106.716347	50.495487	3.67804	106.543053	44.026737	51.953102	105.913231	47.261112	27.815571	106.228142	-56.953642	13.323323	107.204552
-37.531609	24.500101	107.305656	-4.900756	20.495316	106.653008	50.475704	3.632465	106.498352	43.958641	51.920734	105.93779	47.2171725	27.7765995	106.218071	-57.0186845	13.2140325	107.087945
-37.720203	25.082409	107.280479	-4.976186	20.38689	106.581535	50.433105	3.564217	106.419662	43.85363	51.885563	105.938545	47.1433675	27.72489	106.1791035	-57.0957395	13.04889	106.9839665
-37.948174	26.136351	107.312218	-5.106328	20.186108	106.521095	50.30378	3.399174	106.274223	43.689709	51.714561	105.959129	46.9967445	27.5568675	106.116676	-57.2094005	12.8153485	106.925514
-38.052132	26.858351	107.335152	-5.212652	20.018152	106.553139	50.196129	3.258379	106.205582	43.577896	51.561249	106.02002	46.8870125	27.409814	106.112801	-57.3123165	12.62649	106.993477
-38.081406	27.563454	107.466331	-5.319057	19.83972	106.65139	50.111244	3.093037	106.133614	43.503864	51.404507	106.133774	46.807554	27.248772	106.133694	-57.445668	12.430668	107.169086
-38.103222	28.238672	107.603409	-5.421966	19.651064	106.785622	50.022106	2.914926	106.077995	43.447788	51.264931	106.302216	46.734947	27.0899285	106.1901055	-57.578879	12.2121995	107.3811385
-38.048119	28.874195	107.878853	-5.498845	19.465408	106.935989	49.932079	2.751823	106.001572	43.397537	51.123135	106.514618	46.664808	26.937479	106.258095	-57.662498	11.993337	107.613883
-37.958652	29.593096	108.130501	-5.5541	19.29693	107.089577	49.845463	2.61019	105.902611	43.367165	50.980083	106.777786	46.606314	26.7951365	106.3401985	-57.714514	11.7987235	107.8389555
-37.802528	30.341896	108.422386	-5.592213	19.147993	107.223534	49.767307	2.47325	105.801796	43.373657	50.851006	107.039497	46.570482	26.662128	106.4206465	-57.754908	11.633858	108.0264215
-37.487141	31.403255	108.758904	-5.616398	18.958401	107.354332	49.705757	2.265549	105.60981	43.455841	50.677635	107.508133	46.580799	26.471592	106.5589715	-57.813595	11.44521	108.1496925
-37.229176	32.036549	109.037949	-5.6243	18.845676	107.407394	49.693996	2.186699	105.426575	43.529327	50.580811	107.811966	46.6116615	26.383755	106.6192705	-57.8602615	11.307597	108.1955175
-36.922314	32.646931	109.287415	-5.654433	18.75046	107.457802	49.654408	2.09869	105.255081	43.561073	50.505074	108.079552	46.6077405	26.301882	106.6673165	-57.9166065	11.199038	108.2482875
-36.541332	33.310902	109.473061	-5.677979	18.67358	107.494797	49.604507	2.059131	105.064133	43.544319	50.430931	108.313278	46.574413	26.245031	106.6887055	-57.930371	11.102129	108.3008885
-36.04303	33.896404	109.60672	-5.712257	18.610834	107.523575	49.556602	2.056759	104.867149	43.49189	50.408192	108.492371	46.524246	26.2324755	106.67976	-57.94876	10.9891925	108.36739
-35.643063	34.461067	109.861465	-5.748473	18.567095	107.550964	49.515007	2.072451	104.708038	43.426781	50.418003	108.651291	46.470894	26.245227	106.6796645	-57.96784	10.888963	108.4222635
-35.209457	34.918682	110.024879	-5.795511	18.511053	107.581688	49.493324	2.104141	104.561707	43.330879	50.415062	108.800842	46.4121015	26.2596015	106.6812745	-58.0031235	10.7625045	108.4821015
-34.685917	35.353813	110.249649	-5.872808	18.428942	107.52449	49.444168	2.146503	104.36702	43.160809	50.404728	108.957329	46.3024885	26.2756155	106.6621745	-58.0481045	10.5822685	108.3868055
-34.236145	35.629971	110.150375	-5.931211	18.361973	107.41658	49.40609	2.196543	104.228172	43.055172	50.441528	109.023178	46.230631	26.3190355	106.625675	-58.093053	10.4049105	108.207485
-33.684765	35.83519	110.012451	-5.990687	18.289087	107.275429	49.395596	2.226521	104.051888	42.901463	50.462502	109.065948	46.1485295	26.3445115	106.558918	-58.1299035	10.2336625	107.99194
-33.0788	35.928074	109.96344	-6.047192	18.21159	107.148132	49.359566	2.235139	103.92231	42.751389	50.460453	109.059738	46.0554775	26.347796	106.491024	-58.1498615	10.075384	107.80524
-32.560192	36.011845	109.93116	-6.100112	18.110413	107.07666	49.340481	2.241025	103.796005	42.626877	50.470863	109.033524	45.983679	26.355944	106.4147645	-58.183903	9.864882	107.7385555
-31.958761	36.020649	109.818924	-6.122142	18.020899	107.065262	49.33202	2.227711	103.753807	42.511463	50.449989	108.964859	45.9217415	26.33885	106.359333	-58.1660255	9.702948	107.771191
-31.319677	36.105644	109.730934	-6.135832	17.938084	107.084	49.336143	2.160398	103.805969	42.431614	50.397457	108.86792	45.8838785	26.2789275	106.3369445	-58.1555425	9.5972405	107.8310555
-30.155001	36.168453	109.429184	-6.154647	17.794415	107.101547	49.384026	1.957853	104.027924	42.4282	50.190895	108.68428	45.906113	26.074374	106.356102	-58.215407	9.514456	107.846992
-29.293247	36.165283	109.012344	-6.136602	17.676908	107.059715	49.425621	1.708258	104.280113	42.503075	50.000702	108.51709	45.964348	25.85448	106.3986015	-58.237552	9.499336	107.7208285
-28.434664	36.146599	108.534874	-6.102736	17.54221	106.973389	49.46814	1.400952	104.64827	42.631863	49.743076	108.289757	46.0500015	25.572014	106.4690135	-58.2554735	9.512406	107.4777645
-27.55093	36.077572	107.792702	-6.047457	17.391354	106.85054	49.531948	1.027662	105.110336	42.813934	49.426044	108.010567	46.172941	25.226853	106.5604515	-58.267855	9.555855	107.1406285
-26.69594	35.851051	107.155273	-5.981623	17.229595	106.688484	49.598633	0.633095	105.640198	43.054638	49.069508	107.713341	46.3266355	24.8513015	106.6767695	-58.2898815	9.6078885	106.7001985
-25.780319	35.596401	106.441704	-5.906642	17.065079	106.513359	49.69212	0.23922	106.114891	43.338223	48.728134	107.40287	46.5151715	24.483677	106.7588805	-58.3284555	9.646481	106.2678375
-24.818689	35.303249	105.815247	-5.828072	16.880127	106.312538	49.76321	-0.136456	106.423988	43.590622	48.372055	107.096008	46.676916	24.1177995	106.759998	-58.33306	9.6424545	105.865078
-23.3514	34.929844	105.223846	-5.653563	16.557936	106.026123	49.735329	-0.636158	106.496254	43.896858	47.87405	106.623611	46.8160935	23.618946	106.5599325	-58.1232195	9.49692600000001	105.4923135
-22.424763	34.712067	104.969345	-5.52677	16.326063	105.879234	49.671444	-0.925363	106.369957	44.044765	47.575317	106.360649	46.8581045	23.324977	106.365303	-57.9116445	9.327149	105.393165
-21.62731	34.633408	104.954437	-5.421212	16.120934	105.80294	49.66317	-1.164107	106.244255	44.170181	47.329666	106.213882	46.9166755	23.0827795	106.2290685	-57.7590995	9.1590885	105.3768115
-20.801851	34.649189	104.889748	-5.345395	15.960988	105.784264	49.678188	-1.355878	106.191399	44.296104	47.147522	106.136322	46.987146	22.895822	106.1638605	-57.677936	9.026154	105.4046675
-19.90996	34.671921	104.862808	-5.284866	15.864994	105.812164	49.70406	-1.510632	106.24472	44.397182	47.000275	106.074013	47.050621	22.7448215	106.1593665	-57.620353	8.9851665	105.4649615
-19.001957	34.765266	104.682243	-5.236304	15.831142	105.852333	49.752609	-1.666834	106.35881	44.481964	46.858162	106.002769	47.1172865	22.595664	106.1807895	-57.5898945	9.06662	105.5238765
-18.111506	34.931118	104.594231	-5.1905	15.824919	105.870529	49.780727	-1.824448	106.511307	44.587002	46.728611	105.905846	47.1838645	22.4520815	106.2085765	-57.5648645	9.1977565	105.5324815
-16.790306	35.129444	104.377213	-5.105021	15.804071	105.837059	49.818359	-2.075961	106.704651	44.789009	46.52216	105.778542	47.303684	22.2230995	106.2415965	-57.513726	9.3850425	105.4325215
-15.862899	35.256081	104.296585	-5.035681	15.777177	105.803406	49.837803	-2.215086	106.738701	44.933578	46.403912	105.734207	47.3856905	22.094413	106.236454	-57.4570525	9.459941	105.370358
-14.880265	35.374226	104.247818	-4.951063	15.744755	105.784332	49.852535	-2.31905	106.673622	45.065056	46.318321	105.734299	47.4587955	21.9996355	106.2039605	-57.3609215	9.4898745	105.3647035
-13.812881	35.512985	104.286728	-4.860461	15.715754	105.788292	49.878204	-2.356016	106.536148	45.188454	46.290909	105.81813	47.533329	21.9674465	106.177139	-57.254251	9.4640615	105.399445
-12.882476	35.80402	104.457352	-4.779429	15.72126	105.824677	49.92617	-2.343335	106.355667	45.288967	46.31485	105.978432	47.6075685	21.9857575	106.1670495	-57.1664265	9.4567625	105.4823045
-12.029605	36.052292	104.838821	-4.694966	15.758448	105.892159	49.973526	-2.253907	106.193611	45.369125	46.391468	106.198265	47.6713255	22.0687805	106.195938	-57.0612575	9.4481155	105.58838
-11.289159	36.341171	104.949821	-4.635547	15.842422	105.981537	50.035316	-2.127159	106.02224	45.421028	46.514805	106.434395	47.728172	22.193823	106.2283175	-56.999266	9.491021	105.7347565
-10.013426	36.844261	105.401024	-4.53753	16.050053	106.161583	50.104481	-1.842252	105.808517	45.423332	46.741123	106.77124	47.7639065	22.4494355	106.2898785	-56.8389665	9.6506705	106.0332875
-9.075521	37.183529	105.591011	-4.495706	16.235052	106.287231	50.138969	-1.615875	105.716278	45.418755	46.920551	106.983887	47.778862	22.652338	106.3500825	-56.770274	9.817766	106.2243795
-8.260211	37.621948	105.781982	-4.474743	16.439857	106.403961	50.183033	-1.39683	105.659012	45.437237	47.085743	107.193626	47.810135	22.8444565	106.426319	-56.759621	10.0352575	106.381603
-7.450508	37.990322	106.012283	-4.459276	16.65296	106.470345	50.200611	-1.194981	105.618713	45.46381	47.261082	107.422974	47.8322105	23.0330505	106.5208435	-56.7507625	10.2728695	106.4198465
-6.666121	38.385555	106.111237	-4.478539	16.852724	106.537689	50.168907	-1.018303	105.569565	45.501217	47.42366	107.67485	47.835062	23.2026785	106.6222075	-56.79214	10.5027695	106.4531705
-5.776857	38.724552	106.348358	-4.515342	17.052416	106.645927	50.099361	-0.851214	105.57605	45.49015	47.548267	108.014748	47.7947555	23.3485265	106.795399	-56.8254395	10.7563055	106.496455
-4.78769	39.006664	106.677582	-4.583714	17.254755	106.831703	50.061028	-0.704561	105.757927	45.456284	47.656612	108.514679	47.758656	23.4760255	107.136303	-56.926084	11.0334845	106.527103
-3.532467	39.531094	107.462456	-4.737381	17.581778	107.295212	50.141663	-0.405978	106.525978	45.346523	47.865173	109.533951	47.744093	23.7295975	108.0299645	-57.218855	11.4339585	106.5604595
-2.605748	39.852669	108.012726	-4.85288	17.818098	107.714951	50.230312	-0.166401	107.304466	45.259876	48.053925	110.356628	47.745094	23.943762	108.830547	-57.450854	11.692434	106.599355
-1.602489	40.084785	108.495964	-4.922685	17.998522	108.174469	50.334454	0.062404	108.156433	45.190506	48.266388	111.207756	47.76248	24.164396	109.6820945	-57.60785	11.832648	106.6668435
-0.619836	40.30975	109.033836	-4.95089	18.162359	108.638275	50.479309	0.299331	108.980965	45.115463	48.467846	111.970886	47.797386	24.3835885	110.4759255	-57.699166	11.9411295	106.8006245
0.353356	40.431561	109.416435	-4.92706	18.307728	109.070313	50.644302	0.564013	109.735474	45.063179	48.649616	112.579346	47.8537405	24.6068145	111.15741	-57.7078605	12.0086415	106.983216
1.153237	40.550014	109.88382	-4.841216	18.437147	109.446838	50.867062	0.80482	110.416077	45.016186	48.82756	113.081154	47.941624	24.81619	111.7486155	-57.624056	12.058104	107.1450605
2.065062	40.690727	110.137749	-4.720785	18.520283	109.769608	51.126011	1.045924	111.048874	44.952297	48.967995	113.554359	48.039154	25.0069595	112.3016165	-57.480724	12.0336065	107.2375995
3.462226	40.731983	110.587814	-4.515577	18.611797	110.194542	51.500069	1.418514	111.952126	44.959042	49.191345	114.282059	48.2295555	25.3049295	113.1170925	-57.2607095	11.9186645	107.2719915
4.327668	40.721748	110.932632	-4.35613	18.654875	110.440849	51.776844	1.633178	112.567543	44.946228	49.342224	114.896881	48.361536	25.487701	113.732212	-57.073796	11.822049	107.149486
5.127782	40.678398	111.268661	-4.212814	18.71372	110.743645	52.045853	1.87825	113.190369	44.918308	49.480152	115.546974	48.4820805	25.679201	114.3686715	-56.9077085	11.748239	107.1186185
5.735061	40.709015	111.771523	-4.046552	18.785627	111.090767	52.33223	2.079556	113.815376	44.899376	49.596336	116.197014	48.615803	25.837946	115.006195	-56.708907	11.733308	107.175339
6.41352	40.704803	112.294075	-3.890463	18.862213	111.461342	52.610081	2.276156	114.417885	44.936226	49.735535	116.869698	48.7731535	26.0058455	115.6437915	-56.5540795	11.7185805	107.2788925
7.056099	40.626736	112.806717	-3.739303	18.942829	111.843803	52.860523	2.458992	115.008186	45.046654	49.879444	117.548027	48.9535885	26.169218	116.2781065	-56.4321945	11.71644	107.4094995
7.727433	40.5019	113.310852	-3.576881	19.029865	112.222549	53.121006	2.606126	115.548218	45.120449	49.993011	118.190231	49.1207275	26.2995685	116.8692245	-56.2744895	11.7601615	107.5758735
8.6204	40.285267	114.009918	-3.339263	19.165627	112.759399	53.473473	2.774333	116.229523	45.285133	50.151669	118.972984	49.379303	26.463001	117.6012535	-56.057829	11.868253	107.9175445
9.12689	40.106476	114.379372	-3.200053	19.247269	113.078735	53.678005	2.908033	116.536972	45.424934	50.24979	119.362	49.5514695	26.5789115	117.949486	-55.9515755	11.9156265	108.207984
9.574858	39.897556	114.67408	-3.082139	19.341206	113.330444	53.854527	3.024833	116.730972	45.530006	50.326859	119.648376	49.6922665	26.675846	118.189674	-55.8565445	12.006566	108.471214
9.997643	39.694679	114.925552	-2.966539	19.43218	113.491798	53.94342	3.151557	116.807579	45.594242	50.37619	119.795143	49.768831	26.7638735	118.301361	-55.701909	12.1004865	108.682235
10.476243	39.439491	114.961853	-2.890589	19.520216	113.588318	53.96595	3.256248	116.793488	45.594494	50.432968	119.816566	49.780222	26.844608	118.305027	-55.5614	12.195824	108.871609
10.848091	39.100502	114.940323	-2.895087	19.613947	113.640427	54.111324	3.302049	116.697433	45.539059	50.439812	119.66671	49.8251915	26.8709305	118.1820715	-55.6153655	12.3569635	109.0987825
11.239746	38.753693	114.763382	-2.950607	19.702036	113.679909	54.033352	3.353715	116.591156	45.441872	50.407417	119.351433	49.737612	26.880566	117.9712945	-55.638826	12.523506	109.3885235
11.737188	38.082382	114.440094	-3.170971	19.807991	113.871857	53.697906	3.235367	116.368469	45.177467	50.162422	118.410858	49.4376865	26.6988945	117.3896635	-55.7796285	12.9170875	110.3540505
11.97086	37.58609	114.086662	-3.404943	19.833244	114.018379	53.376408	3.063229	116.129211	45.016064	49.926464	117.582199	49.196236	26.4948465	116.855705	-56.006122	13.1716415	111.181053
12.175248	37.099522	113.725151	-3.661214	19.787962	114.141129	52.973259	2.793607	115.90509	44.84679	49.561375	116.769196	48.9100245	26.177491	116.337143	-56.2324525	13.398433	111.945115
12.402431	36.612621	113.418869	-3.927825	19.657145	114.246834	52.594463	2.415105	115.758659	44.691414	49.160851	116.073624	48.6429385	25.787978	115.9161415	-56.4985885	13.526312	112.5775265
12.611486	36.178627	113.272568	-4.150923	19.473537	114.340088	52.277626	2.027735	115.700928	44.573742	48.796959	115.645744	48.425684	25.412347	115.673336	-56.72753	13.534727	113.00684
12.87924	35.744484	113.274063	-4.324487	19.256094	114.429115	52.03862	1.666747	115.740219	44.555138	48.47451	115.471985	48.296879	25.0706285	115.606102	-56.945853	13.4415595	113.252128
13.169199	35.343758	113.369011	-4.454345	19.049484	114.51532	51.883816	1.401585	115.775085	44.53944	48.244331	115.524971	48.211628	24.822958	115.650028	-57.120318	13.27601	113.380612
13.673772	34.782143	113.652672	-4.603189	18.854193	114.681458	51.721352	1.23972	115.81572	44.452644	48.119835	115.903786	48.086998	24.6797775	115.859753	-57.293376	13.0286085	113.503163
14.020583	34.474693	113.982903	-4.68223	18.81377	114.874161	51.669956	1.239422	115.875542	44.38036	48.137146	116.322151	48.025158	24.688284	116.0988465	-57.389618	12.939256	113.6494755
14.35346	34.189327	114.408539	-4.756497	18.862	115.169159	51.665081	1.327294	116.009125	44.282196	48.224716	116.837334	47.9736385	24.776005	116.4232295	-57.4866325	12.947995	113.9150885
14.717062	34.009926	114.888809	-4.812606	18.981613	115.556358	51.716278	1.46829	116.253456	44.206036	48.412708	117.438698	47.961157	24.940499	116.846077	-57.586369	13.022727	114.266639
15.043295	33.846741	115.38752	-4.856577	19.144447	115.973732	51.785637	1.694834	116.506195	44.144985	48.658585	118.082115	47.965311	25.1767095	117.294155	-57.678465	13.1121845	114.653309
15.234113	33.683796	115.988625	-4.876333	19.33004	116.398285	51.878918	1.955329	116.682343	44.095936	48.906845	118.687332	47.987427	25.431087	117.6848375	-57.740093	13.228993	115.1117325
15.414412	33.501549	116.454529	-4.870749	19.52359	116.791626	51.963852	2.228133	116.764656	44.048058	49.121769	119.20369	48.005955	25.674951	117.984173	-57.747453	13.372229	115.599079
15.715716	33.093094	116.972816	-4.796129	19.795458	117.267586	52.061867	2.601101	116.814743	43.984978	49.431499	119.831535	48.0234225	26.0163	118.323139	-57.6156805	13.574616	116.212033
15.974	32.771976	117.219971	-4.730332	19.955051	117.501678	52.141464	2.797847	116.870186	44.02615	49.552433	120.128395	48.083807	26.17514	118.4992905	-57.544471	13.734962	116.5040655
16.251072	32.400612	117.410896	-4.678708	20.09684	117.710342	52.181042	2.970802	116.972092	44.119095	49.669563	120.340179	48.1500685	26.3201825	118.6561355	-57.5074845	13.8734975	116.7645485
16.538155	31.954945	117.552773	-4.626992	20.196148	117.892982	52.350044	3.061412	117.093124	44.090836	49.754635	120.527267	48.22044	26.4080235	118.8101955	-57.474424	13.9842725	116.9757685
16.784351	31.529613	117.618248	-4.586543	20.27281	118.051994	52.411949	3.133412	117.304756	44.059097	49.809505	120.628807	48.235523	26.4714585	118.9667815	-57.408609	14.0741615	117.1372065
17.037943	31.072947	117.633018	-4.58112	20.327898	118.206871	52.457767	3.164931	117.501579	44.036789	49.822102	120.618546	48.247278	26.4935165	119.0600625	-57.409518	14.1622795	117.3536795
17.223505	30.543863	117.67691	-4.597922	20.359051	118.313431	52.467239	3.182763	117.636536	43.955956	49.82428	120.585098	48.2115975	26.5035215	119.110817	-57.4074415	14.2145805	117.516045
17.474413	29.591496	117.610291	-4.639774	20.373878	118.374908	52.452831	3.194052	117.78083	43.882244	49.826122	120.441284	48.1675375	26.510087	119.111057	-57.4470855	14.237669	117.638759
17.699987	28.897577	117.563652	-4.661135	20.382185	118.381165	52.427147	3.211375	117.876068	43.82217	49.824078	120.36158	48.1246585	26.5177265	119.118824	-57.4469285	14.2466435	117.643506
17.978426	28.208748	117.551804	-4.670096	20.410038	118.380226	52.441521	3.214537	118.067619	43.799053	49.851818	120.323708	48.120287	26.5331775	119.1956635	-57.460479	14.2868985	117.5647885
18.187674	27.533373	117.555092	-4.651119	20.461411	118.407349	52.496181	3.235801	118.340149	43.78767	49.913605	120.347763	48.1419255	26.574703	119.343956	-57.4441635	14.348119	117.470742
18.408772	26.902071	117.62278	-4.603193	20.513464	118.477882	52.585655	3.248898	118.669868	43.767651	50.013191	120.434402	48.176653	26.6310445	119.552135	-57.383039	14.3958835	117.403629
18.537699	26.244904	117.726135	-4.520576	20.558319	118.566528	52.675808	3.259282	119.021942	43.794312	50.087402	120.518967	48.23506	26.673342	119.7704545	-57.276212	14.443296	117.3626015
18.646292	25.53182	117.845581	-4.42399	20.589308	118.696083	52.721817	3.300793	119.341568	43.832325	50.096912	120.61248	48.277071	26.6988525	119.977024	-57.125051	14.4797635	117.415142
18.829693	24.401197	118.064919	-4.301416	20.631481	118.912636	52.75275	3.301491	119.810295	43.915497	50.102699	120.745361	48.3341235	26.702095	120.277828	-56.9369555	14.560867	117.547444
18.94322	23.667309	118.194977	-4.251073	20.655376	119.037888	52.7654	3.25696	120.111534	43.983295	50.09137	120.820251	48.3743475	26.674165	120.4658925	-56.8764935	14.636587	117.6098835
19.031588	22.995825	118.279884	-4.220059	20.658001	119.138458	52.781963	3.18443	120.374359	44.027298	50.049519	120.862473	48.4046305	26.6169745	120.618416	-56.8447485	14.6990275	117.6585
19.079014	22.353027	118.343544	-4.208651	20.664507	119.181206	52.771465	3.136832	120.543839	44.10107	49.997768	120.816315	48.4362675	26.5673	120.680077	-56.8535695	14.761714	117.682335
19.080391	21.683107	118.310699	-4.223126	20.683315	119.148705	52.720398	3.10594	120.593773	44.086746	49.976139	120.686386	48.403572	26.5410395	120.6400795	-56.849824	14.8255905	117.6573305
19.051559	21.008797	118.167282	-4.244001	20.698875	119.04818	52.632088	3.098262	120.507088	44.054611	49.937675	120.468834	48.3433495	26.5179685	120.487961	-56.8313515	14.8797815	117.608399
19.033667	20.312328	118.00338	-4.286355	20.720776	118.895149	52.557365	3.081408	120.376877	43.988617	49.902954	120.226372	48.272991	26.492181	120.3016245	-56.845701	14.949371	117.4886735
19.01301	19.336432	117.781319	-4.371069	20.74893	118.669273	52.46368	3.060228	120.184372	43.933739	49.866856	119.947289	48.1987095	26.463542	120.0658305	-56.9408475	15.034318	117.2727155
18.962473	18.769918	117.670036	-4.451198	20.751657	118.545929	52.370609	3.033577	120.109795	43.875622	49.876896	119.906113	48.1231155	26.4552365	120.007954	-57.0255115	15.0480775	117.083904
18.91877	18.242805	117.626236	-4.529191	20.750982	118.474785	52.310825	3.015693	120.041481	43.799644	49.91666	119.942001	48.0552345	26.4661765	119.991741	-57.1136165	15.0357875	116.957829
18.838425	17.771469	117.60144	-4.604015	20.760212	118.44133	52.249599	3.022985	119.976959	43.729694	49.944504	119.97123	47.9896465	26.4837445	119.9740945	-57.1976765	15.0366795	116.9085655
18.757011	17.258633	117.5886	-4.664294	20.792896	118.425713	52.195637	3.048005	119.89341	43.654312	49.962841	119.98278	47.9249745	26.505423	119.938095	-57.2535625	15.080369	116.913331
18.647633	16.75568	117.50563	-4.721047	20.845585	118.413582	52.145077	3.062043	119.809738	43.613022	49.98344	119.975006	47.8790495	26.5227415	119.892372	-57.3211435	15.1684285	116.934792
18.555471	16.216856	117.473152	-4.771693	20.902658	118.395958	52.080238	3.078633	119.733032	43.574997	50.000095	119.972061	47.8276175	26.539364	119.8525465	-57.3710035	15.265952	116.9393695
18.418205	15.430737	117.427658	-4.837737	20.984028	118.394638	51.975368	3.123966	119.654465	43.53381	50.027306	119.974495	47.754589	26.575636	119.81448	-57.430063	15.39242	116.974796
18.329416	14.974807	117.382179	-4.882898	21.038155	118.39328	51.928036	3.139856	119.594063	43.493919	50.038044	119.974815	47.7109775	26.58895	119.784439	-57.4767735	15.48736	117.002121
18.254633	14.55672	117.325447	-4.927299	21.077812	118.38446	51.854462	3.133872	119.531929	43.43359	50.039989	119.957436	47.644026	26.5869305	119.7446825	-57.498624	15.5686935	117.0242375
18.159962	14.140685	117.264771	-4.974222	21.118355	118.359184	51.768677	3.132491	119.461777	43.329418	50.043613	119.930435	47.5490475	26.588052	119.696106	-57.4974915	15.648658	117.022262
18.035538	13.760103	117.200684	-5.027925	21.151163	118.326294	51.706268	3.134698	119.381889	43.267052	50.047523	119.896126	47.48666	26.5911105	119.6390075	-57.54251	15.7112155	117.0135805
17.925402	13.324097	117.134521	-5.07839	21.191238	118.271294	51.640015	3.142298	119.331291	43.191193	50.065559	119.885002	47.415604	26.6039285	119.6081465	-57.572384	15.7785475	116.9344415
17.782745	12.890847	117.0392	-5.142168	21.233446	118.225525	51.583641	3.160097	119.277977	43.115765	50.089497	119.887779	47.349703	26.624797	119.582878	-57.634039	15.842095	116.868172
17.582003	12.155328	116.945419	-5.207167	21.285362	118.140945	51.528156	3.168778	119.204758	43.067371	50.125378	119.925438	47.2977635	26.647078	119.565098	-57.7120975	15.923646	116.716792
17.469757	11.670639	116.872368	-5.240964	21.338556	118.043045	51.502312	3.179218	119.165871	43.046249	50.177235	119.972885	47.2742805	26.6782265	119.569378	-57.7562085	15.9988855	116.516712
17.382582	11.205061	116.703865	-5.267643	21.405514	117.871986	51.498421	3.20663	119.11837	42.99437	50.242275	120.014488	47.2463955	26.7244525	119.566429	-57.7816815	16.0865755	116.177543
17.280544	10.7933	116.46981	-5.262583	21.487926	117.609337	51.489227	3.245266	119.080856	42.963428	50.302513	120.037544	47.2263275	26.7738895	119.5592	-57.7514935	16.2019625	115.659474
17.232168	10.384707	116.193176	-5.273965	21.580713	117.296959	51.48558	3.282677	119.078461	42.871162	50.403507	120.118462	47.178371	26.843092	119.5984615	-57.726301	16.318334	114.9954565
17.291666	9.963647	115.972221	-5.301024	21.676434	116.975357	51.506279	3.337589	119.067017	42.853745	50.513535	120.20649	47.180012	26.925562	119.6367535	-57.78206	16.427306	114.3139605
17.336515	9.481549	115.72142	-5.349581	21.773716	116.676308	51.527248	3.400976	119.006004	42.775036	50.638412	120.314537	47.151142	27.019694	119.6602705	-57.850304	16.527738	113.6923455
17.361328	8.626074	115.391197	-5.454464	21.897034	116.353203	51.450569	3.481109	118.913826	42.66053	50.793522	120.359184	47.0555495	27.1373155	119.636505	-57.9644775	16.6567525	113.069901
