# Supplementary material for: How to jointly control a ball trajectory on a moving board: Methodological insights into Motor Learning and Rehabilitation
Source: PLoS One. 2025 Oct 15;20(10):e0334588. doi: 10.1371/journal.pone.0334588 (PMC12527165; doi:10.1371/journal.pone.0334588)
Supplement: S2 Data — (ZIP) [file pone.0334588.s002.zip › D1_010.csv]

Ball_X	Ball_Y	Ball_Z	BoardCentre_X	BoardCentre_Y	BoardCentre_Z	P1LeftHand_X	P1LeftHand_Y	P1LeftHand_Z	P1RightHand_X	P1RightHand_Y	P1RightHand_Z	P1MidHands_X	P1MidHands_Y	P1MidHands_Z	P2MidHands_X	P2MidHands_Y	P2MidHands_Z
-1.042173	34.969753	109.137009	-7.925545	13.728982	109.349907	47.057396	-6.548479	107.016136	42.361938	44.005692	108.028625	44.709667	18.7286065	107.5223805	-60.560757	8.7293575	111.1774335
0.135955	34.558365	107.591454	-7.987142	13.577923	108.187798	47.347923	-6.621881	107.40036	42.587814	43.843544	108.108795	44.9678685	18.6108315	107.7545775	-60.9421525	8.5450145	108.6210185
1.278185	34.148506	107.293678	-8.006597	13.453913	107.397331	47.496735	-6.694536	107.703033	42.637531	43.727379	108.154297	45.067133	18.5164215	107.928665	-61.080327	8.3914045	106.865997
2.471319	33.790554	106.655792	-8.000777	13.329598	106.878235	47.637821	-6.713526	108.022324	42.661839	43.672504	108.32341	45.14983	18.479489	108.172867	-61.151384	8.179707	105.583603
3.673201	33.395241	106.672714	-7.967941	13.225593	106.598412	47.815262	-6.717287	108.286247	42.70623	43.629066	108.590546	45.260746	18.4558895	108.4383965	-61.196628	7.9952965	104.7584275
4.774835	33.030338	106.770683	-7.883343	13.209222	106.572273	47.97533	-6.657058	108.540306	42.75256	43.652504	108.796631	45.363945	18.497723	108.6684685	-61.130631	7.920721	104.4760775
6.44895	32.583546	107.121681	-7.653733	13.315063	107.00811	48.250202	-6.493814	108.867622	42.878288	43.759117	109.055206	45.564245	18.6326515	108.961414	-60.871711	7.9974745	105.054806
7.61733	32.193001	107.519676	-7.459177	13.402327	107.503304	48.467903	-6.404407	109.110626	43.000889	43.837337	109.305443	45.734396	18.716465	109.2080345	-60.65275	8.088189	105.7985735
8.751904	31.833309	107.884201	-7.29892	13.485251	107.99968	48.685234	-6.346219	109.397339	43.187229	43.891544	109.672798	45.9362315	18.7726625	109.5350685	-60.5340715	8.1978395	106.4642915
9.808519	31.533762	108.351028	-7.176336	13.552777	108.364853	48.875389	-6.295765	109.679497	43.360123	43.945904	110.105286	46.117756	18.8250695	109.8923915	-60.470428	8.2804845	106.8373145
10.918047	31.269863	108.815918	-7.083899	13.596696	108.576157	49.040432	-6.225472	109.899162	43.465855	44.032703	110.555351	46.2531435	18.9036155	110.2272565	-60.4209415	8.2897765	106.9250575
12.015839	30.849224	109.044624	-7.039677	13.634193	108.660126	49.168579	-6.102193	109.982574	43.50206	44.137444	110.995689	46.3353195	19.0176255	110.4891315	-60.4146735	8.2507605	106.8311205
13.085853	30.46207	109.285118	-6.987057	13.676543	108.683075	49.266441	-5.961854	109.980217	43.478035	44.239315	111.351227	46.372238	19.1387305	110.665722	-60.346352	8.2143555	106.700428
14.548579	29.976707	109.549095	-6.942914	13.744267	108.657692	49.428852	-5.717766	109.91156	43.424877	44.423035	111.799538	46.4268645	19.3526345	110.855549	-60.3126925	8.1358995	106.459835
15.567176	29.56003	109.700836	-6.909601	13.824409	108.63533	49.563519	-5.528625	109.911057	43.37582	44.576485	112.031509	46.4696695	19.52393	110.971283	-60.2888715	8.124888	106.299377
16.552826	29.112318	109.791168	-6.855203	13.934554	108.635674	49.722637	-5.324274	109.943008	43.331635	44.766167	112.145531	46.527136	19.7209465	111.0442695	-60.237542	8.1481615	106.2270785
17.519272	28.724722	109.757614	-6.761056	14.075131	108.646538	49.914394	-5.123738	109.998131	43.322693	44.939747	112.160957	46.6185435	19.9080045	111.079544	-60.1406555	8.2422575	106.213532
18.455835	28.316992	109.760773	-6.601439	14.190446	108.670532	50.107883	-4.963009	110.119186	43.367355	45.0746	112.091743	46.737619	20.0557955	111.1054645	-59.940497	8.3250965	106.2355995
19.431927	27.816872	109.691811	-6.420949	14.259684	108.682274	50.329613	-4.840133	110.267761	43.467079	45.177753	111.96965	46.898346	20.16881	111.1187055	-59.740244	8.350558	106.2458425
20.41873	27.242863	109.670517	-6.223482	14.264486	108.657585	50.531368	-4.774622	110.413048	43.605606	45.235447	111.83046	47.068487	20.2304125	111.121754	-59.515451	8.2985595	106.193416
21.728231	26.388741	109.520462	-5.940296	14.183767	108.55825	50.825546	-4.804276	110.48143	43.806583	45.221024	111.605156	47.3160645	20.208374	111.043293	-59.1966565	8.15916	106.073207
22.549244	25.824636	109.397995	-5.766505	14.084705	108.436821	50.966499	-4.862162	110.40889	43.943588	45.183201	111.41571	47.4550435	20.1605195	110.9123	-58.9880535	8.0088905	105.961342
23.393614	25.252937	109.203079	-5.610201	13.986629	108.297363	51.069908	-4.918123	110.238625	44.05545	45.12759	111.214172	47.562679	20.1047335	110.7263985	-58.783081	7.8685245	105.8683275
24.231377	24.541088	109.038116	-5.477531	13.91534	108.145248	51.134609	-4.949418	110.040649	44.140785	45.085861	111.021187	47.637697	20.0682215	110.530918	-58.592759	7.7624585	105.759578
24.979912	23.896816	108.914116	-5.390922	13.900353	107.985352	51.190639	-4.955441	109.864517	44.193218	45.082348	110.870361	47.6919285	20.0634535	110.367439	-58.4737725	7.7372525	105.603265
25.655678	23.309061	108.7873	-5.342053	13.920922	107.83815	51.235992	-4.925339	109.75386	44.213451	45.116226	110.778496	47.7247215	20.0954435	110.266178	-58.4088275	7.7464005	105.410122
26.331755	22.707697	108.727631	-5.322721	13.982325	107.682838	51.319347	-4.862024	109.689522	44.226994	45.214462	110.74929	47.7731705	20.176219	110.219406	-58.4186125	7.788431	105.14627
27.347157	21.782341	108.557831	-5.245855	14.182117	107.506691	51.432919	-4.683502	109.619583	44.193451	45.415154	110.635689	47.813185	20.365826	110.127636	-58.304895	7.998408	104.885746
28.005764	21.121124	108.442162	-5.147494	14.320013	107.442841	51.541214	-4.552357	109.586205	43.922344	45.652393	110.6334	47.731779	20.550018	110.1098025	-58.026767	8.090008	104.7758795
28.613537	20.495201	108.327309	-5.004135	14.411873	107.421196	51.67263	-4.440278	109.593307	44.245884	45.646858	110.284462	47.959257	20.60329	109.9388845	-57.967527	8.220456	104.9035075
29.208752	19.893288	108.262787	-4.846575	14.453915	107.413017	51.761723	-4.352892	109.647499	44.182098	45.75835	110.233818	47.9719105	20.702729	109.9406585	-57.6650605	8.205101	104.8853755
29.840044	19.181313	108.147469	-4.655171	14.419889	107.375168	52.058834	-4.386526	109.63591	44.305912	45.739582	110.053085	48.182373	20.676528	109.8444975	-57.492715	8.16325	104.9058385
30.467724	18.467478	108.041725	-4.433109	14.324853	107.319168	52.253826	-4.439156	109.645889	44.564499	45.610672	109.648308	48.4091625	20.585758	109.6470985	-57.2753805	8.063948	104.9912375
31.149002	17.673973	107.875084	-4.205621	14.183511	107.24263	52.432758	-4.556726	109.64415	44.690159	45.482342	109.344955	48.5614585	20.462808	109.4945525	-56.9727005	7.904214	104.9907075
31.915766	16.590908	107.684242	-3.917972	13.898431	107.158676	52.682938	-4.814838	109.692368	44.906189	45.214417	108.85656	48.7945635	20.1997895	109.274464	-56.6305075	7.5970725	105.042888
32.424053	15.913515	107.616531	-3.727587	13.692953	107.121407	52.824528	-5.021619	109.770035	45.063519	45.013817	108.486282	48.9440235	19.996099	109.1281585	-56.3991975	7.389807	105.1146555
32.927277	15.284787	107.566597	-3.582594	13.486168	107.051132	52.944153	-5.255833	109.862495	45.211033	44.795063	108.158493	49.077593	19.769615	109.010494	-56.242781	7.202721	105.09177
33.443226	14.672104	107.496735	-3.474273	13.25691	106.955887	53.060818	-5.501888	109.920929	45.33321	44.571136	107.863792	49.197014	19.534624	108.8923605	-56.14556	6.979196	105.0194135
33.918194	14.033033	107.394958	-3.390187	13.038465	106.825165	53.116478	-5.721305	109.963371	45.407974	44.343906	107.633842	49.262226	19.3113005	108.7986065	-56.0426	6.7656295	104.8517235
34.435577	13.381481	107.351959	-3.347685	12.827698	106.675407	53.133148	-5.910743	109.998787	45.454407	44.142532	107.491318	49.2937775	19.1158945	108.7450525	-55.9891475	6.5395015	104.6057615
34.848183	12.890861	107.37368	-3.341125	12.646294	106.548477	53.127216	-6.047524	110.033264	45.449039	43.991817	107.441055	49.2881275	18.9721465	108.7371595	-55.9703775	6.3204415	104.3597945
35.175331	12.355293	107.526001	-3.368207	12.455594	106.420639	53.05201	-6.165013	110.10051	45.385479	43.85656	107.554718	49.2187445	18.8457735	108.827614	-55.9551585	6.0654145	104.013664
35.317688	12.139658	107.702431	-3.406888	12.380558	106.40963	53.026867	-6.176651	110.126007	45.309826	43.83416	107.760773	49.1683465	18.8287545	108.94339	-55.9821225	5.9323615	103.87587
35.33939	12.047839	107.885895	-3.4434	12.340725	106.45031	53.00457	-6.133985	110.151634	45.231243	43.874748	108.029213	49.1179065	18.8703815	109.0904235	-56.0047065	5.8110685	103.8101965
35.215607	11.734935	107.843948	-3.495435	12.346297	106.515289	53.011108	-6.064354	110.177406	45.159569	43.964531	108.32428	49.0853385	18.9500885	109.250843	-56.0762085	5.7425055	103.779735
35.070724	11.678788	107.916534	-3.550649	12.409152	106.573296	53.000988	-5.955666	110.188362	45.07048	44.08548	108.583603	49.035734	19.064907	109.3859825	-56.137032	5.753397	103.7606095
34.895302	11.681266	107.8927	-3.582843	12.504742	106.611038	52.987892	-5.840074	110.16433	44.987309	44.219173	108.744049	48.9876005	19.1895495	109.4541895	-56.1532865	5.8199345	103.7678865
34.651943	11.670261	107.799553	-3.642887	12.621222	106.591431	52.975155	-5.718617	110.061935	44.886929	44.352333	108.816078	48.931042	19.316858	109.4390065	-56.216816	5.925586	103.7438555
34.066475	11.658807	107.622002	-3.733053	12.779427	106.508003	52.887379	-5.564083	109.872833	44.630749	44.567818	108.968178	48.759064	19.5018675	109.4205055	-56.22517	6.0569865	103.5955005
33.643692	11.586396	107.497276	-3.798645	12.882831	106.464912	52.802723	-5.475872	109.765335	44.612446	44.592049	108.908043	48.7075845	19.5580885	109.336689	-56.3048745	6.2075735	103.593135
33.140999	11.476779	107.436203	-3.889011	12.967769	106.442154	52.701385	-5.406757	109.691383	44.540848	44.636963	108.960495	48.6211165	19.615103	109.325939	-56.3991385	6.320435	103.558369
32.615383	11.413799	107.416977	-3.973242	13.028052	106.446289	52.624615	-5.360296	109.639084	44.472229	44.678867	109.04425	48.548422	19.6592855	109.341667	-56.494906	6.3968185	103.550911
32.108997	11.329224	107.458534	-4.060872	13.079532	106.473755	52.527355	-5.307835	109.586594	44.379925	44.728348	109.162674	48.45364	19.7102565	109.374634	-56.575384	6.4488075	103.572876
31.590864	11.173563	107.396408	-4.157728	13.121997	106.498863	52.440281	-5.253433	109.521019	44.275925	44.772797	109.295479	48.358103	19.759682	109.408249	-56.673559	6.484312	103.589477
31.085304	11.039389	107.38002	-4.271707	13.179779	106.541267	52.32795	-5.193711	109.493271	44.155632	44.829651	109.424507	48.241791	19.81797	109.458889	-56.785205	6.541588	103.623645
30.336454	10.774883	107.422745	-4.443305	13.297256	106.637863	52.177769	-5.11904	109.503113	44.105549	44.910206	109.532631	48.141659	19.895583	109.517872	-57.028269	6.698929	103.757854
29.662701	10.587644	107.538033	-4.570895	13.39106	106.696739	52.056347	-5.088144	109.507027	43.984108	44.955383	109.607056	48.0202275	19.9336195	109.5570415	-57.1620175	6.8485005	103.8364365
29.153351	10.240829	107.3722	-4.690951	13.491276	106.736244	51.921303	-5.072239	109.465897	43.893902	44.999886	109.636879	47.9076025	19.9638235	109.551388	-57.2895045	7.0187285	103.9211
28.487698	9.919707	107.281197	-4.840723	13.60531	106.773987	51.775955	-5.056549	109.352783	43.812424	45.043365	109.628082	47.7941895	19.993408	109.4904325	-57.4756355	7.217212	104.0575415
27.871815	9.619967	107.130859	-4.973255	13.727806	106.789436	51.598156	-5.024611	109.138313	43.707546	45.097012	109.628761	47.652851	20.0362005	109.383537	-57.599361	7.4194115	104.195335
27.251329	9.211503	106.921745	-5.115863	13.864456	106.787216	51.414032	-4.981611	108.850464	43.593285	45.161583	109.624458	47.5036585	20.089986	109.237461	-57.7353845	7.638926	104.336971
26.636797	8.852057	106.717766	-5.279425	13.995112	106.778397	51.200413	-4.933961	108.576462	43.49408	45.238609	109.621849	47.3472465	20.152324	109.0991555	-57.9060965	7.8379	104.4576385
25.776077	8.198535	106.509567	-5.544152	14.184486	106.753624	50.887562	-4.808521	108.254364	43.301907	45.337311	109.679268	47.0947345	20.264395	108.966816	-58.1830385	8.104577	104.540432
25.161282	7.657493	106.37571	-5.695288	14.290001	106.731812	50.715488	-4.745358	108.165947	43.12756	45.412899	109.689041	46.921524	20.3337705	108.927494	-58.3121	8.2462315	104.53613
24.518059	7.133599	106.298363	-5.819281	14.393096	106.673691	50.605057	-4.699259	108.16803	42.977276	45.456741	109.621857	46.7911665	20.378741	108.8949435	-58.4297285	8.407451	104.4524385
23.953808	6.444292	106.257759	-5.941226	14.46575	106.578133	50.523792	-4.664324	108.232964	42.844395	45.484951	109.522476	46.6840935	20.4103135	108.87772	-58.5665455	8.5211865	104.278546
23.40745	5.787123	106.170563	-6.017337	14.482803	106.419182	50.471188	-4.665553	108.345627	42.718678	45.486637	109.388939	46.594933	20.410542	108.867283	-58.629607	8.555064	103.971081
22.893742	5.089646	106.123543	-6.102953	14.436035	106.220818	50.421967	-4.722816	108.473709	42.632832	45.432961	109.235916	46.5273995	20.3550725	108.8548125	-58.7333055	8.5169975	103.5868235
22.357845	4.252121	106.031593	-6.173264	14.34789	106.008186	50.35355	-4.818245	108.595039	42.58424	45.336067	109.049583	46.468895	20.258911	108.822311	-58.815423	8.436869	103.194061
21.424143	3.035562	105.914268	-6.228995	14.12417	105.68528	50.260822	-5.02261	108.757492	42.572197	45.087067	108.697784	46.4165095	20.0322285	108.727638	-58.8744995	8.2161115	102.642922
20.871088	2.094922	105.846954	-6.268744	13.959612	105.476463	50.209965	-5.171186	108.866837	42.658024	44.889389	108.431313	46.4339945	19.8591015	108.649075	-58.9714825	8.0601225	102.303851
20.321768	1.256566	105.750832	-6.283252	13.781801	105.266235	50.182022	-5.320169	108.940079	42.598881	44.687988	108.223114	46.3904515	19.6839095	108.5815965	-58.9569555	7.8796925	101.9508735
19.75943	0.365943	105.659676	-6.290834	13.611141	105.037415	50.106178	-5.44866	108.991386	42.623596	44.556858	107.943024	46.364887	19.554099	108.467205	-58.946555	7.668183	101.607625
19.088503	-0.52778	105.477547	-6.313094	13.48687	104.832077	50.030029	-5.550573	108.961189	42.625416	44.425179	107.612633	46.3277225	19.437303	108.286911	-58.9539105	7.536437	101.377243
18.450792	-1.396606	105.361855	-6.31695	13.374964	104.642448	49.947075	-5.621042	108.896088	42.655373	44.278313	107.224915	46.301224	19.3286355	108.0605015	-58.935124	7.4212925	101.2243945
17.813993	-2.277058	105.215454	-6.340413	13.313172	104.50029	49.851288	-5.654527	108.838654	42.537983	44.231403	107.004356	46.1946355	19.288438	107.921505	-58.8754615	7.337906	101.079075
16.830723	-3.501466	105.150055	-6.367782	13.290251	104.40564	49.735733	-5.690359	108.730042	42.446423	44.21611	106.653	46.091078	19.2628755	107.691521	-58.826642	7.3176265	101.119759
16.103041	-4.302622	105.077515	-6.3936	13.317593	104.446014	49.663319	-5.707017	108.655312	42.366756	44.270744	106.47522	46.0150375	19.2818635	107.565266	-58.8022375	7.3533225	101.326762
15.411839	-5.1211	105.162849	-6.412948	13.350751	104.549698	49.589172	-5.721853	108.599213	42.331947	44.273655	106.241692	45.9605595	19.275901	107.4204525	-58.7864555	7.425601	101.6789435
14.75433	-5.887314	105.294037	-6.414833	13.36586	104.747543	49.528873	-5.741339	108.553505	42.298843	44.26371	105.996414	45.913858	19.2611855	107.2749595	-58.743524	7.4705345	102.2201265
14.091061	-6.625311	105.508507	-6.390053	13.332656	104.951988	49.490917	-5.789017	108.554291	42.263126	44.211384	105.740829	45.8770215	19.2111835	107.14756	-58.6571275	7.4541285	102.756416
13.358762	-7.399645	105.772842	-6.361028	13.253159	105.164482	49.486012	-5.877479	108.579025	42.233822	44.094364	105.460251	45.859917	19.1084425	107.019638	-58.581973	7.3978755	103.309326
12.656951	-8.060077	106.080986	-6.325142	13.128016	105.348755	49.489231	-6.009181	108.66581	42.221729	43.970894	105.190399	45.85548	18.9808565	106.9281045	-58.505764	7.2751755	103.7694055
11.695812	-9.102878	106.422531	-6.330212	12.928036	105.541656	49.486397	-6.233301	108.803223	42.219254	43.751011	104.92865	45.8528255	18.758855	106.8659365	-58.5132495	7.097217	104.2173755
11.078989	-9.716104	106.553635	-6.35969	12.799992	105.610992	49.445793	-6.355772	108.862114	42.216473	43.628521	104.850266	45.831133	18.6363745	106.85619	-58.550513	6.9636095	104.365794
10.501981	-10.331557	106.634476	-6.402391	12.718205	105.650711	49.388851	-6.476759	108.899536	42.210114	43.530422	104.79969	45.7994825	18.5268315	106.849613	-58.6042645	6.9095785	104.451809
9.768617	-10.86629	106.661392	-6.446929	12.696528	105.655357	49.317959	-6.52896	108.928093	42.203014	43.49522	104.806152	45.7604865	18.48313	106.8671225	-58.6543445	6.909926	104.4435915
9.146773	-11.262061	106.679932	-6.507842	12.726267	105.670395	49.233936	-6.509726	108.934845	42.164513	43.522175	104.868828	45.6992245	18.5062245	106.9018365	-58.7149085	6.9463095	104.4389535
8.556596	-11.710498	106.719078	-6.585001	12.837249	105.754234	49.150177	-6.437247	108.938515	42.099949	43.608292	104.945389	45.625063	18.5855225	106.941952	-58.795065	7.0889755	104.566516
8.001416	-12.010474	106.813347	-6.638958	12.989214	105.894707	49.108078	-6.306922	108.968887	42.02898	43.742676	105.014328	45.568529	18.717877	106.9916075	-58.846445	7.260551	104.7978065
7.233171	-12.397758	107.094666	-6.669635	13.246264	106.198288	49.07325	-6.105607	109.098373	41.977196	43.980568	105.130516	45.525223	18.9374805	107.1144445	-58.864493	7.5550475	105.2821315
6.817592	-12.666234	107.286812	-6.647735	13.419695	106.403481	49.093361	-5.956688	109.240929	41.971169	44.134781	105.208015	45.532265	19.0890465	107.224472	-58.827735	7.7503435	105.58249
6.211098	-12.870504	107.487335	-6.592978	13.552544	106.551361	49.184914	-5.83356	109.40081	41.986935	44.277691	105.289635	45.5859245	19.2220655	107.3452225	-58.7718805	7.8830225	105.7574995
5.793619	-13.050132	107.649803	-6.529649	13.648458	106.600021	49.274502	-5.702468	109.598984	42.038399	44.392208	105.370224	45.6564505	19.34487	107.484604	-58.7157485	7.952046	105.715438
5.361586	-13.186334	107.759773	-6.44453	13.717045	106.562675	49.36668	-5.605922	109.845459	42.115738	44.481358	105.437019	45.741209	19.437718	107.641239	-58.630269	7.996372	105.484111
4.961047	-13.286859	107.702888	-6.391157	13.73522	106.378242	49.464767	-5.516364	110.140968	42.197548	44.534786	105.550087	45.8311575	19.509211	107.8455275	-58.6134715	7.961229	104.9109565
4.566617	-13.373056	107.549561	-6.377996	13.715124	106.076706	49.598892	-5.472044	110.442688	42.265331	44.57616	105.715164	45.9321115	19.552058	108.078926	-58.6881035	7.87819	104.074486
3.948499	-13.454297	107.164146	-6.429746	13.638839	105.518303	49.692612	-5.438147	110.852722	42.293541	44.623428	105.963501	45.9930765	19.5926405	108.4081115	-58.8525685	7.6850375	102.6284945
3.475981	-13.474453	106.906219	-6.48062	13.609476	105.17614	49.693188	-5.433918	111.033188	42.262611	44.635345	106.051544	45.9778995	19.6007135	108.542366	-58.9391395	7.6182385	101.809914
2.932991	-13.424523	106.712807	-6.515481	13.609976	104.917862	49.652908	-5.42172	111.138428	42.203583	44.640865	106.037483	45.9282455	19.6095725	108.5879555	-58.9592075	7.6103795	101.2477685
2.251353	-13.295902	106.508705	-6.538335	13.624146	104.747787	49.607349	-5.4091	111.145523	42.165257	44.631523	105.997482	45.886303	19.6112115	108.5715025	-58.962973	7.6370805	100.9240715
1.552689	-13.15802	106.355034	-6.542484	13.659196	104.673752	49.571915	-5.397845	111.062637	42.135956	44.632889	105.963814	45.8539355	19.617522	108.5132255	-58.9389035	7.70087	100.8342785
0.910622	-12.937798	106.237434	-6.531085	13.701837	104.691139	49.536846	-5.368886	110.944427	42.127186	44.660942	105.958176	45.832016	19.646028	108.4513015	-58.894186	7.757646	100.9309765
0.246978	-12.695374	106.10598	-6.501431	13.775204	104.780602	49.520378	-5.339795	110.800919	42.150925	44.716934	106.042305	45.8356515	19.6885695	108.421612	-58.8385135	7.8618385	101.139592
-0.882365	-12.271443	105.876709	-6.478346	13.92968	104.954361	49.513298	-5.278365	110.560822	42.227833	44.873047	106.356346	45.8705655	19.797341	108.458584	-58.8272575	8.062019	101.450138
-1.63093	-11.95148	105.518806	-6.489623	14.099296	105.046669	49.488659	-5.206432	110.334862	42.289242	45.043243	106.683052	45.8889505	19.9184055	108.508957	-58.8681965	8.2801865	101.584381
-2.553598	-11.594956	105.153259	-6.510344	14.317147	105.086685	49.44873	-5.085644	110.063995	42.307022	45.231781	107.030334	45.877876	20.0730685	108.5471645	-58.898564	8.5612255	101.6262055
-3.372908	-11.198047	104.894684	-6.542614	14.587651	105.121208	49.396507	-4.954176	109.80172	42.289928	45.438011	107.276169	45.8432175	20.2419175	108.5389445	-58.9284455	8.9333845	101.7034715
-4.247267	-10.810719	104.663147	-6.583129	14.866294	105.153778	49.365391	-4.794127	109.562096	42.228836	45.630291	107.406845	45.7971135	20.418082	108.4844705	-58.9633715	9.314506	101.8230855
-5.167136	-10.488451	104.552826	-6.618133	15.121267	105.175949	49.3176	-4.650633	109.390785	42.158569	45.76783	107.462242	45.7380845	20.5585985	108.4265135	-58.9743505	9.6839355	101.9253845
-6.091094	-10.214225	104.456772	-6.680602	15.306577	105.217018	49.249905	-4.558998	109.284676	42.111111	45.87624	107.518158	45.680508	20.658621	108.401417	-59.041712	9.954533	102.032619
-7.665577	-9.856818	104.498718	-6.735184	15.442598	105.347908	49.195034	-4.547086	109.171661	42.091679	45.940052	107.547691	45.6433565	20.696483	108.359676	-59.1137245	10.188713	102.33614
-8.629269	-9.640048	104.549095	-6.725832	15.452798	105.435539	49.169476	-4.573268	109.122063	42.100018	45.921974	107.509697	45.634747	20.674353	108.31588	-59.086411	10.231243	102.555198
-9.617948	-9.500866	104.642365	-6.693866	15.421833	105.4907	49.199242	-4.630875	109.084679	42.12101	45.876293	107.422615	45.660126	20.622709	108.253647	-59.047858	10.220957	102.727753
-10.576328	-9.404033	104.693832	-6.623589	15.365152	105.510796	49.234844	-4.69597	109.075188	42.152435	45.797581	107.269989	45.6936395	20.5508055	108.1725885	-58.9408175	10.1794985	102.8490035
-11.695	-9.291619	104.815948	-6.539335	15.299916	105.501747	49.284164	-4.760952	109.0979	42.189999	45.722328	107.038521	45.7370815	20.480688	108.0682105	-58.8157515	10.119144	102.9352835
-12.665607	-9.178507	105.034363	-6.432767	15.227938	105.510864	49.383705	-4.841338	109.093689	42.215611	45.624107	106.725952	45.799658	20.3913845	107.9098205	-58.665192	10.0644915	103.1119075
-13.654076	-9.143018	105.525063	-6.292301	15.138062	105.649506	49.44651	-4.916737	109.099564	42.229061	45.494949	106.245506	45.8377855	20.289106	107.672535	-58.4223875	9.987018	103.626477
-15.268055	-9.106621	106.363121	-6.06381	14.918765	105.983673	49.570984	-5.105502	109.169876	42.323624	45.193409	105.559578	45.947304	20.0439535	107.364727	-58.074924	9.7935765	104.602619
-16.264355	-9.057096	106.952682	-5.983285	14.685612	106.271729	49.621231	-5.276423	109.218071	42.38781	44.955513	105.242241	46.0045205	19.839545	107.230156	-57.9710905	9.531679	105.313302
-17.259493	-9.037633	107.499397	-5.93645	14.411222	106.60701	49.622337	-5.46926	109.224701	42.4035	44.724312	105.027176	46.0129185	19.627526	107.1259385	-57.8858185	9.194918	106.0880815
-18.293955	-8.990559	107.986008	-5.95753	14.132441	106.935074	49.560333	-5.667981	109.191063	42.371731	44.513573	104.894615	45.966032	19.422796	107.042839	-57.881092	8.842086	106.827309
-19.369707	-8.925199	108.357605	-6.041773	13.848729	107.213577	49.457138	-5.862916	109.068527	42.285381	44.312782	104.822327	45.8712595	19.224933	106.945427	-57.9548055	8.472525	107.481727
-20.374077	-8.795002	108.69368	-6.144108	13.593334	107.437729	49.300148	-6.052873	108.936462	42.140263	44.134228	104.758049	45.7202055	19.0406775	106.8472555	-58.0084215	8.1459905	108.0282025
-21.350471	-8.645545	109.120598	-6.305263	13.37685	107.715591	49.111347	-6.22308	108.775925	41.971531	43.953365	104.659737	45.541439	18.8651425	106.717831	-58.151965	7.8885575	108.713351
-22.873127	-8.312038	109.932579	-6.557711	13.085994	108.243851	48.796684	-6.50872	108.594803	41.665062	43.657558	104.443764	45.230873	18.574419	106.5192835	-58.346295	7.597569	109.9684185
-23.798548	-8.078137	110.540405	-6.751672	12.888124	108.669975	48.540329	-6.682034	108.547501	41.464378	43.480927	104.39283	45.0023535	18.3994465	106.4701655	-58.5056975	7.3768015	110.8697845
-24.707188	-7.765525	111.238312	-6.946326	12.708667	109.137749	48.330334	-6.870736	108.535042	41.258778	43.29229	104.388962	44.794556	18.210777	106.462002	-58.687208	7.206557	111.813496
-25.568092	-7.426504	111.938644	-7.116592	12.54681	109.64048	48.102962	-7.066885	108.592186	41.07431	43.102207	104.451942	44.588636	18.017661	106.522064	-58.82182	7.075959	112.758896
-26.369366	-7.050955	112.560059	-7.269823	12.346709	110.129333	47.933014	-7.267018	108.705048	40.947868	42.905888	104.620468	44.440441	17.819435	106.662758	-58.980087	6.873983	113.595908
-27.149757	-6.604216	113.063194	-7.409802	12.119973	110.55349	47.824467	-7.463896	108.866776	40.855522	42.735004	104.884247	44.3399945	17.635554	106.8755115	-59.1595985	6.604392	114.2314685
-27.74991	-6.259487	113.274788	-7.507552	11.850945	110.895004	47.775726	-7.658167	109.021904	40.815968	42.562038	105.218956	44.295847	17.4519355	107.12043	-59.310951	6.2499545	114.669578
-28.684103	-5.569009	113.538269	-7.646889	11.475774	111.266876	47.67992	-7.933389	109.243668	40.80624	42.298485	105.740211	44.24308	17.182548	107.4919395	-59.536858	5.769	115.0418125
-29.243029	-5.060766	113.521591	-7.690328	11.235615	111.373917	47.672569	-8.108255	109.363808	40.841785	42.139099	106.05587	44.257177	17.015422	107.709839	-59.637833	5.455808	115.037995
-29.760323	-4.48054	113.410568	-7.694965	11.05193	111.391571	47.718182	-8.2775	109.469307	40.928116	41.98941	106.310463	44.323149	16.855955	107.889885	-59.713079	5.247905	114.893257
-30.109266	-3.974621	113.154053	-7.683946	10.906265	111.317886	47.773617	-8.422458	109.55703	41.026806	41.841061	106.462219	44.4002115	16.7093015	108.0096245	-59.7681035	5.1032285	114.6261475
-30.523926	-3.29444	112.898026	-7.612185	10.78933	111.177841	47.832874	-8.552559	109.619736	41.158035	41.705601	106.512604	44.4954545	16.576521	108.06617	-59.7198245	5.002139	114.289512
-30.928745	-2.590662	112.699997	-7.508994	10.701421	110.977486	47.923378	-8.674886	109.635071	41.290733	41.575584	106.435623	44.6070555	16.450349	108.035347	-59.6250435	4.952493	113.919625
-31.236044	-1.87132	112.47287	-7.389135	10.646914	110.779663	48.021873	-8.771717	109.616409	41.409145	41.470028	106.269096	44.715509	16.3491555	107.9427525	-59.493779	4.9446725	113.6165735
-31.612413	-0.683652	112.207642	-7.198904	10.555135	110.536194	48.127209	-8.905007	109.535599	41.558231	41.297825	106.009758	44.84272	16.196409	107.7726785	-59.240528	4.913861	113.2997095
-31.738203	0.126492	112.006691	-7.108904	10.496085	110.420097	48.208221	-9.013216	109.472786	41.661469	41.189281	105.880653	44.934845	16.0880325	107.6767195	-59.152653	4.9041375	113.1634745
-31.987381	1.039037	111.973999	-7.025871	10.403059	110.365318	48.221703	-9.120117	109.379364	41.752522	41.099827	105.814194	44.9871125	15.989855	107.596779	-59.0388545	4.816263	113.133857
-32.123238	1.930579	111.844078	-6.953125	10.306514	110.291519	48.224209	-9.244537	109.22818	41.839439	41.012978	105.773285	45.031824	15.8842205	107.5007325	-58.938074	4.7288075	113.0823055
-32.263702	2.885165	111.737671	-6.930727	10.220301	110.225937	48.190468	-9.339724	109.01178	41.903488	40.935089	105.757164	45.046978	15.7976825	107.384472	-58.908432	4.6429195	113.067402
-32.375191	3.905985	111.547852	-6.890758	10.110888	110.119987	48.127998	-9.444159	108.660065	41.946663	40.868073	105.741211	45.0373305	15.711957	107.200638	-58.8188465	4.509819	113.039336
-32.488266	4.961656	111.446693	-6.905551	10.015436	109.977463	48.039551	-9.51137	108.239174	41.960594	40.806477	105.702187	45.0000725	15.6475535	106.9706805	-58.8111745	4.3833185	112.9842455
-32.542671	6.55422	111.146912	-6.944014	9.909615	109.704842	47.880867	-9.583049	107.567993	41.931297	40.756264	105.687248	44.906082	15.5866075	106.6276205	-58.79411	4.2326225	112.7820635
-32.551865	7.68929	110.889687	-7.011028	9.86834	109.514511	47.665405	-9.556467	107.169792	41.920513	40.75631	105.703583	44.792959	15.5999215	106.4366875	-58.815015	4.1367585	112.5923345
-32.61293	8.94969	110.655403	-7.086167	9.881609	109.316338	47.628166	-9.568639	106.800545	41.916714	40.776352	105.745224	44.77244	15.6038565	106.2728845	-58.944774	4.1593615	112.3597915
-32.482807	10.042362	110.296181	-7.155746	9.920227	109.10199	47.561359	-9.565034	106.518677	41.926662	40.793385	105.797638	44.7440105	15.6141755	106.1581575	-59.0555025	4.2262785	112.0458225
-32.421837	11.268001	110.046158	-7.248679	9.976755	108.893112	47.464352	-9.562325	106.309235	41.931095	40.810837	105.839035	44.6977235	15.624256	106.074135	-59.1950815	4.329254	111.712089
-32.341377	12.518636	109.808968	-7.333244	10.00055	108.728645	47.381653	-9.606561	106.125641	41.922672	40.81366	105.89801	44.6521625	15.6035495	106.0118255	-59.3186505	4.3975505	111.4454645
-32.250492	13.74349	109.668419	-7.430734	9.987419	108.633652	47.278244	-9.647043	105.948051	41.921185	40.785046	106.009972	44.5997145	15.5690015	105.9790115	-59.4611825	4.4058365	111.2882925
-31.958134	15.538997	109.58625	-7.540253	9.938463	108.546463	47.116447	-9.743739	105.620895	41.945858	40.711975	106.201485	44.5311525	15.484118	105.91119	-59.6116585	4.392808	111.181736
-31.755585	16.77335	109.591225	-7.618759	9.847544	108.514931	47.021793	-9.802296	105.368317	41.959232	40.639587	106.309441	44.4905125	15.4186455	105.838879	-59.7280305	4.2764425	111.190983
-31.554127	17.963699	109.654877	-7.644053	9.799697	108.48304	46.946785	-9.865186	105.117714	41.970078	40.572227	106.38205	44.4584315	15.3535205	105.749882	-59.7465375	4.2458735	111.216198
-31.269726	19.115719	109.656395	-7.665287	9.764582	108.449532	46.868374	-9.917806	104.884544	41.992657	40.520718	106.409004	44.4305155	15.301456	105.646774	-59.7610895	4.227708	111.25229
-30.943066	20.307291	109.578087	-7.716289	9.729271	108.336006	46.809231	-9.948039	104.674507	42.005566	40.485294	106.392899	44.4073985	15.2686275	105.533703	-59.8399765	4.1899145	111.138309
-30.711157	21.586657	109.530167	-7.756059	9.748558	108.200073	46.759609	-9.959536	104.476891	42.03479	40.448635	106.364731	44.3971995	15.2445495	105.420811	-59.9093175	4.2525665	110.979335
-30.326986	22.672234	109.349289	-7.812957	9.801556	108.029686	46.688599	-9.940872	104.304924	42.035374	40.450043	106.339355	44.3619865	15.2545855	105.3221395	-59.9879005	4.3485265	110.7372325
-29.720661	24.373684	109.188667	-8.016674	9.919277	107.806442	46.498783	-9.833835	104.033913	41.939972	40.52718	106.344269	44.2193775	15.3466725	105.189091	-60.2527255	4.4918815	110.423793
-29.359102	25.536636	109.259926	-8.218847	9.987674	107.718811	46.331001	-9.750115	103.767326	41.802299	40.583336	106.357101	44.06665	15.4166105	105.0622135	-60.504344	4.5587375	110.3754085
-28.939516	26.58082	109.394539	-8.445398	10.074767	107.697868	46.079357	-9.632661	103.440796	41.621365	40.642776	106.375824	43.850361	15.5050575	104.90831	-60.741157	4.6444765	110.487426
-28.500145	27.601841	109.663795	-8.712017	10.191889	107.721123	45.765179	-9.497482	103.042793	41.412743	40.704754	106.366608	43.588961	15.603636	104.7047005	-61.012995	4.780142	110.7375455
-27.957048	28.664806	110.090637	-9.034994	10.341763	107.863747	45.397087	-9.356094	102.586517	41.168034	40.799217	106.300858	43.2825605	15.7215615	104.4436875	-61.3525485	4.9619645	111.2838065
-27.460823	29.705614	110.649788	-9.325961	10.548649	108.083389	44.982655	-9.196207	102.12059	40.896381	40.930748	106.19136	42.939518	15.8672705	104.155975	-61.59144	5.2300275	112.010803
-26.866554	30.641851	111.171974	-9.631017	10.750872	108.388969	44.583336	-9.022047	101.693962	40.597767	41.091888	106.076157	42.5905515	16.0349205	103.8850595	-61.8525855	5.4668235	112.8928785
-25.852304	32.025646	111.88768	-10.035523	11.033903	108.829155	44.067459	-8.774276	101.268723	40.228249	41.30822	105.873833	42.147854	16.266972	103.571278	-62.2189	5.800834	114.087032
-25.063101	32.912083	112.280235	-10.258424	11.210093	109.149155	43.779919	-8.664658	101.165947	40.003357	41.416912	105.757668	41.891638	16.376127	103.4618075	-62.408486	6.044059	114.8365025
-24.210014	33.738491	112.436867	-10.430408	11.407561	109.469162	43.556023	-8.631775	101.220322	39.816509	41.447792	105.624268	41.686266	16.4080085	103.422295	-62.547082	6.4071135	115.516029
-23.278162	34.507462	112.414124	-10.581384	11.542729	109.729454	43.408302	-8.686743	101.470062	39.715637	41.425453	105.535934	41.5619695	16.369355	103.502998	-62.7247375	6.716103	115.95591
-22.205933	35.27401	112.279381	-10.729033	11.563375	109.91523	43.340118	-8.821412	101.894081	39.675861	41.325211	105.607292	41.5079895	16.2518995	103.7506865	-62.9660555	6.8748505	116.0797735
-21.126942	35.97961	112.110352	-10.823502	11.508655	110.062073	43.354885	-8.986629	102.40377	39.765591	41.1842	105.736664	41.560238	16.0987855	104.070217	-63.207242	6.9185245	116.053929
-19.914846	36.59663	111.837593	-10.88554	11.447371	110.126022	43.368618	-9.150793	102.972458	39.845966	41.022713	106.056442	41.607292	15.93596	104.51445	-63.378372	6.958782	115.737594
-17.887129	37.552208	111.701187	-10.902325	11.266708	110.239502	43.470798	-9.354227	103.838646	40.06105	40.817215	106.81517	41.765924	15.731494	105.326908	-63.570574	6.801922	115.152096
-16.474247	38.118645	111.828102	-10.873341	11.214304	110.44899	43.552326	-9.40432	104.4701	40.198078	40.723381	107.559143	41.875202	15.6595305	106.0146215	-63.621884	6.7690775	114.8833585
-14.942688	38.70927	112.230431	-10.81549	11.203977	110.73468	43.724117	-9.340463	105.293976	40.398048	40.741058	108.58065	42.0610825	15.7002975	106.937313	-63.6920625	6.7076565	114.532047
-13.345427	39.299126	112.916222	-10.761036	11.262539	111.185799	44.041172	-9.132772	106.29895	40.568233	40.846558	110.034904	42.3047025	15.856893	108.166927	-63.8267745	6.668185	114.204671
-11.762879	39.863731	113.789841	-10.675612	11.420211	111.736237	44.380901	-8.7917	107.462601	40.611462	41.088726	111.688675	42.4961815	16.148513	109.575638	-63.8474055	6.691909	113.896836
-10.103506	40.406925	114.851715	-10.589925	11.633888	112.343803	44.797142	-8.320327	108.639786	40.553139	41.542393	113.498093	42.6751405	16.611033	111.0689395	-63.8549905	6.656743	113.6186665
-8.429553	40.855885	115.933319	-10.474561	11.923775	112.970055	45.224102	-7.74129	109.751549	40.556995	41.896946	115.275574	42.8905485	17.077828	112.5135615	-63.8396705	6.769722	113.4265485
-5.813426	41.537632	117.403412	-10.247301	12.51071	113.877716	45.809345	-6.769595	111.167038	40.437057	42.724052	117.482651	43.123201	17.9772285	114.3248445	-63.617803	7.0441915	113.4305875
-4.229412	41.922318	118.351494	-10.073539	12.91639	114.422295	46.180824	-6.148572	111.932518	40.432507	43.225754	118.762909	43.3066655	18.538591	115.3477135	-63.4537435	7.294189	113.4968765
-2.535181	42.255314	119.067848	-9.876038	13.318716	114.942619	46.51247	-5.638765	112.61306	40.442116	43.736462	119.692024	43.477293	19.0488485	116.152542	-63.229369	7.5885835	113.732696
-0.746784	42.469761	119.5261	-9.656902	13.710597	115.380524	46.866745	-5.201267	113.183151	40.522419	44.071983	120.322571	43.694582	19.435358	116.752861	-63.008386	7.985836	114.008187
0.956481	42.637127	119.793236	-9.441222	14.051954	115.75116	47.223328	-4.87692	113.715424	40.658379	44.379852	120.68045	43.9408535	19.751466	117.197937	-62.8232975	8.352442	114.304383
2.684802	42.715878	119.843147	-9.19955	14.29825	116.030594	47.587605	-4.689572	114.200531	40.825108	44.592522	120.856628	44.2063565	19.951475	117.5285795	-62.6054565	8.645025	114.5326085
4.466572	42.626778	119.824638	-8.94968	14.462836	116.229805	47.948067	-4.58289	114.662209	41.112007	44.716118	120.942078	44.530037	20.066614	117.8021435	-62.429397	8.859058	114.6574665
7.068554	42.381332	119.703674	-8.523561	14.576676	116.42038	48.487164	-4.48508	115.266251	41.464569	44.914413	121.051239	44.9758665	20.2146665	118.158745	-62.0229885	8.9386855	114.682015
8.853291	42.070229	119.670593	-8.224565	14.619301	116.47242	48.848804	-4.454016	115.553429	41.75333	45.035141	121.127144	45.301067	20.2905625	118.3402865	-61.750197	8.9480395	114.6045535
10.552266	41.705166	119.667374	-7.916143	14.648252	116.496887	49.179058	-4.396417	115.73497	42.035164	45.120533	121.278214	45.607111	20.362058	118.506592	-61.439397	8.934446	114.487182
12.239785	41.2994	119.789742	-7.582712	14.708196	116.543091	49.457893	-4.267382	115.906563	42.315723	45.225708	121.554169	45.886808	20.479163	118.730366	-61.052232	8.937229	114.355816
14.041546	40.767372	120.0392	-7.24708	14.826414	116.649231	49.742527	-4.103689	116.118706	42.580826	45.395245	121.954597	46.1616765	20.645778	119.0366515	-60.6558365	9.00705	114.2618105
15.648417	40.245102	120.33287	-6.94388	15.01511	116.784813	50.003159	-3.886268	116.44986	42.873306	45.604477	122.411369	46.4382325	20.8591045	119.4306145	-60.3259925	9.1711155	114.1390115
17.289515	39.709763	120.595779	-6.64247	15.279179	116.928314	50.458878	-3.637857	116.762634	43.062706	45.904388	122.885384	46.760792	21.1332655	119.824009	-60.045732	9.4250925	114.032619
19.794397	38.726311	120.856392	-6.220402	15.725602	117.092621	51.003498	-3.142477	117.410339	43.26746	46.428516	123.438538	47.135479	21.6430195	120.4244385	-59.576283	9.8081845	113.7608035
21.406536	38.073589	120.821365	-5.945127	16.063711	117.1278	51.35902	-2.836248	117.944427	43.365093	46.74847	123.611343	47.3620565	21.956111	120.777885	-59.2523105	10.171311	113.477715
23.082245	37.290546	120.720207	-5.675065	16.351091	117.109932	51.737839	-2.57987	118.509087	43.457554	47.085251	123.682907	47.5976965	22.2526905	121.095997	-58.9478265	10.4494915	113.123867
24.675638	36.482471	120.521332	-5.411723	16.58654	117.036674	52.1082	-2.408287	119.070801	43.608212	47.412556	123.588142	47.858206	22.5021345	121.3294715	-58.681652	10.6709455	112.7438765
26.310709	35.5746	120.24791	-5.156637	16.754038	116.910553	52.452682	-2.273088	119.576355	43.771542	47.651684	123.323318	48.112112	22.689298	121.4498365	-58.425386	10.818778	112.3712695
27.805862	34.655605	119.967804	-4.892744	16.808779	116.736374	52.742493	-2.181382	119.985008	43.888531	47.752293	122.928856	48.315512	22.7854555	121.456932	-58.101	10.8321025	112.015816
29.339149	33.660225	119.596992	-4.638846	16.789831	116.556763	53.003399	-2.164104	120.31636	44.129551	47.764145	122.421822	48.566475	22.8000205	121.369091	-57.844167	10.7796415	111.744435
31.521835	32.116283	119.198761	-4.204509	16.616613	116.323456	53.321278	-2.242214	120.802917	44.413231	47.645714	121.716499	48.8672545	22.70175	121.259708	-57.2762725	10.531476	111.387204
32.561924	31.190535	119.128716	-3.908241	16.454576	116.219833	53.561157	-2.369747	121.099945	44.716549	47.479893	121.189072	49.138853	22.555073	121.1445085	-56.955335	10.354079	111.2951575
33.541534	30.037201	118.660866	-3.629301	16.299122	116.119026	53.788525	-2.533954	121.309448	44.966171	47.340057	120.637154	49.377348	22.4030515	120.973301	-56.63595	10.1951925	111.264751
33.795715	29.091131	118.236305	-3.41485	16.167923	115.999092	53.917988	-2.655277	121.35376	45.241356	47.21122	120.002869	49.579672	22.2779715	120.6783145	-56.409372	10.0578745	111.3198695
33.928726	28.286207	117.899956	-3.289106	16.106756	115.893997	53.973026	-2.731994	121.275093	45.450928	47.127796	119.350601	49.711977	22.197901	120.312847	-56.290189	10.015611	111.475147
34.322666	27.214252	117.409935	-3.217179	16.107294	115.786896	53.979282	-2.773412	121.092896	45.616055	47.105408	118.773506	49.7976685	22.165998	119.933201	-56.2320265	10.04859	111.640591
34.111881	26.591623	117.258453	-3.200812	16.148129	115.670708	53.911137	-2.763755	120.805969	45.722294	47.098995	118.281647	49.8167155	22.16762	119.543808	-56.2183395	10.128638	111.797608
33.967369	25.51153	116.996262	-3.276136	16.308416	115.455818	53.753845	-2.687819	120.267311	45.764446	47.233891	117.772934	49.7591455	22.273036	119.0201225	-56.3114175	10.343796	111.8915135
33.887966	24.934124	116.829468	-3.388069	16.487104	115.300621	53.57132	-2.599985	119.953537	45.67728	47.376751	117.630722	49.6243	22.388383	118.7921295	-56.400438	10.585825	111.8091125
33.833008	24.253263	116.737579	-3.558434	16.688496	115.159187	53.358055	-2.455631	119.694687	45.530701	47.557545	117.619255	49.444378	22.550957	118.656971	-56.561246	10.826035	111.661403
33.741123	23.77426	116.657494	-3.748168	16.928967	115.024414	53.167194	-2.292423	119.471024	45.358086	47.787403	117.680405	49.26264	22.74749	118.5757145	-56.758976	11.110444	111.4731135
33.684437	23.134302	116.592667	-3.946726	17.1777	114.909973	52.962399	-2.125111	119.306602	45.168541	48.004627	117.727516	49.06547	22.939758	118.517059	-56.958922	11.415642	111.302887
33.570225	22.626524	116.47805	-4.13657	17.421917	114.798065	52.72311	-1.924662	119.170746	44.941998	48.205471	117.748955	48.832554	23.1404045	118.4598505	-57.105694	11.7034295	111.1362795
33.477669	22.137365	116.347122	-4.295149	17.646521	114.704391	52.51593	-1.751729	119.096336	44.729759	48.389221	117.696121	48.6228445	23.318746	118.3962285	-57.2131425	11.974296	111.0125535
33.324238	21.392784	116.158173	-4.457804	17.911594	114.545502	52.31234	-1.56256	119.081688	44.423389	48.652435	117.538902	48.3678645	23.5449375	118.310295	-57.2834725	12.2782505	110.780709
33.280582	20.709965	116.056671	-4.526696	18.009228	114.411354	52.226471	-1.492693	119.102371	44.341805	48.749996	117.377663	48.284138	23.6286515	118.240017	-57.33753	12.3898045	110.582691
33.214214	20.118126	115.913567	-4.564792	18.0467	114.277603	52.152031	-1.448933	119.099747	44.303322	48.810219	117.166451	48.2276765	23.680643	118.133099	-57.3572605	12.412757	110.422107
33.13673	19.58173	115.702606	-4.570383	18.049244	114.101883	52.12075	-1.463194	119.042183	44.293118	48.834373	116.937492	48.206934	23.6855895	117.9898375	-57.3477	12.4128985	110.2139285
33.012562	19.135078	115.486526	-4.589089	18.033878	113.906601	52.053452	-1.493249	118.927254	44.259357	48.846458	116.704872	48.1564045	23.6766045	117.816063	-57.3345825	12.3911515	109.997139
32.816658	18.651722	115.279137	-4.629821	18.024353	113.689514	51.981747	-1.544811	118.792915	44.259739	48.851871	116.475319	48.120743	23.65353	117.634117	-57.380385	12.395176	109.744911
32.593113	18.091784	115.022781	-4.686594	18.013672	113.41864	51.881248	-1.607212	118.668732	44.25211	48.856998	116.27433	48.066679	23.624893	117.471531	-57.439867	12.402451	109.365749
32.050819	17.480345	114.705238	-4.861951	18.007505	112.986328	51.751022	-1.691996	118.425461	44.269276	48.90406	115.983704	48.010149	23.606032	117.2045825	-57.734051	12.408978	108.7680735
31.690048	16.933861	114.455818	-4.974184	18.008171	112.692238	51.64706	-1.748676	118.23584	44.220398	48.924278	115.784882	47.933729	23.587801	117.010361	-57.882097	12.428541	108.374115
31.353691	16.487263	114.142593	-5.084674	18.036573	112.424133	51.549965	-1.756838	117.998207	44.167328	48.965717	115.559677	47.8586465	23.6044395	116.778942	-58.0279945	12.4687065	108.069324
30.969561	16.134441	113.838409	-5.172149	18.093489	112.208557	51.476837	-1.751999	117.734215	44.024025	49.109837	115.411934	47.750431	23.678919	116.5730745	-58.094729	12.508059	107.8440395
30.557165	15.828427	113.574219	-5.257843	18.174026	112.042465	51.394058	-1.707368	117.47364	44.112923	49.173164	115.101311	47.7534905	23.732898	116.2874755	-58.2691765	12.615154	107.7974545
30.050999	15.469845	113.33075	-5.321062	18.250582	111.917343	51.319973	-1.62045	117.183662	43.977386	49.275074	115.024567	47.6486795	23.827312	116.1041145	-58.2908035	12.673852	107.7305715
29.532772	15.048225	113.090012	-5.397717	18.352495	111.839523	51.236362	-1.531154	116.915154	44.050884	49.35553	114.819504	47.643623	23.912188	115.867329	-58.439057	12.792802	107.811717
28.672234	14.523712	112.8116	-5.510025	18.509201	111.7164	51.118767	-1.425763	116.521942	43.849991	49.548244	114.787186	47.484379	24.0612405	115.654564	-58.504429	12.9571615	107.778236
28.147381	14.099259	112.571373	-5.607045	18.63187	111.652229	51.011002	-1.325613	116.270767	43.762226	49.657467	114.727654	47.386614	24.165927	115.4992105	-58.600704	13.097813	107.8052475
27.582649	13.830425	112.392548	-5.702365	18.751009	111.578903	50.922428	-1.227207	116.040337	43.66573	49.774372	114.700714	47.294079	24.2735825	115.3705255	-58.698809	13.2284355	107.7872805
27.004354	13.471148	112.251427	-5.800522	18.879892	111.517921	50.837791	-1.129119	115.839706	43.536438	49.897507	114.70816	47.1871145	24.384194	115.273933	-58.7881585	13.37559	107.761909
26.432804	12.998335	112.013451	-5.901645	19.012648	111.484573	50.767529	-1.021216	115.651573	43.410206	50.029099	114.72789	47.0888675	24.5039415	115.1897315	-58.8921575	13.5213545	107.7794145
25.789415	12.601439	111.872864	-5.997697	19.14612	111.466202	50.714481	-0.901928	115.461502	43.389656	50.143169	114.652779	47.0520685	24.6206205	115.0571405	-59.0474625	13.6716195	107.8752635
25.166765	12.071737	111.728607	-6.098845	19.29076	111.467216	50.67585	-0.769223	115.283096	43.165756	50.338692	114.707771	46.920803	24.7847345	114.9954335	-59.118493	13.7967855	107.9389985
24.346954	11.416884	111.479309	-6.224578	19.490883	111.420532	50.643867	-0.536865	115.036728	42.960545	50.545372	114.633644	46.802206	25.0042535	114.835186	-59.251362	13.9775125	108.005878
23.889532	10.849701	111.341812	-6.307858	19.595987	111.364403	50.66394	-0.412852	114.908791	42.854237	50.658459	114.585564	46.7590885	25.1228035	114.7471775	-59.3748045	14.0691705	107.9816285
23.378832	10.216603	111.143829	-6.356043	19.660545	111.269905	50.732075	-0.307704	114.81868	42.739571	50.784237	114.569542	46.735823	25.2382665	114.694111	-59.447909	14.0828235	107.845699
22.914003	9.510717	111.048828	-6.387347	19.672995	111.135086	50.807106	-0.241843	114.77951	42.649052	50.874542	114.542389	46.728079	25.3163495	114.6609495	-59.502773	14.0296405	107.6092225
22.462997	8.798132	110.936989	-6.385695	19.635658	110.957542	50.908546	-0.211962	114.775764	42.611229	50.937317	114.456085	46.7598875	25.3626775	114.6159245	-59.5312775	13.9086385	107.2991595
21.954258	8.206697	110.866524	-6.361524	19.558372	110.70858	51.029461	-0.230191	114.840141	42.619545	50.947468	114.294472	46.824503	25.3586385	114.5673065	-59.547551	13.7581055	106.8498535
21.292816	7.658772	110.801613	-6.305986	19.44516	110.382858	51.161545	-0.298562	114.953735	42.651031	50.864433	114.058998	46.906288	25.2829355	114.5063665	-59.51826	13.6073845	106.2593495
20.313066	6.7007	110.550545	-6.182905	19.190176	109.822556	51.373207	-0.455334	115.118217	42.736404	50.645988	113.577232	47.0548055	25.095327	114.3477245	-59.4206155	13.285025	105.2973875
19.659296	5.991804	110.419357	-6.049078	18.971922	109.465729	51.529686	-0.594692	115.226105	42.788994	50.447773	113.227058	47.15934	24.9265405	114.2265815	-59.257496	13.0173035	104.7048765
19.005241	5.357953	110.268494	-5.885154	18.71174	109.133026	51.712818	-0.722994	115.342155	42.899292	50.257919	112.884781	47.306055	24.7674625	114.113468	-59.076363	12.6560175	104.152584
18.254154	4.849367	110.196938	-5.697403	18.427399	108.852371	51.907982	-0.854201	115.449539	43.0532	50.066185	112.607124	47.480591	24.605992	114.0283315	-58.875397	12.248806	103.6764105
17.437521	4.31879	110.028435	-5.51037	18.167704	108.646606	52.101673	-0.983399	115.523277	43.372131	49.901505	112.330269	47.736902	24.459053	113.926773	-58.757642	11.876355	103.366439
16.571054	3.829741	109.891891	-5.333895	17.972446	108.469902	52.27179	-1.086902	115.534401	43.403477	49.811386	112.284294	47.8376335	24.362242	113.9093475	-58.5054235	11.58265	103.0304565
15.684378	3.369381	109.636963	-5.196742	17.879482	108.341888	52.419357	-1.139863	115.432106	43.684425	49.754169	112.155983	48.051891	24.307153	113.7940445	-58.445375	11.451811	102.8897315
14.190203	2.902017	109.230186	-5.108649	17.947788	108.258583	52.553261	-1.113879	115.146805	43.706589	49.851795	112.301109	48.129925	24.368958	113.723957	-58.347223	11.526618	102.793209
13.063593	2.639817	109.027672	-5.109478	18.142302	108.302757	52.544098	-1.014137	114.900002	43.876274	49.96077	112.36013	48.210186	24.4733165	113.630066	-58.429142	11.8112875	102.975448
11.922022	2.324365	108.847168	-5.180491	18.432289	108.423103	52.493065	-0.904511	114.666573	43.810291	50.142471	112.609772	48.151678	24.61898	113.6381725	-58.51266	12.245598	103.2080335
10.734976	2.143658	108.767021	-5.296686	18.783176	108.596672	52.393185	-0.77104	114.462189	43.828392	50.341122	112.798729	48.1107885	24.785041	113.630459	-58.7041605	12.781311	103.562885
9.435153	1.929162	108.67939	-5.416714	19.175106	108.817696	52.31086	-0.657399	114.25238	43.830292	50.546539	112.942978	48.070576	24.94457	113.597679	-58.904004	13.405642	104.037713
8.069964	1.733153	108.776215	-5.560872	19.611931	109.10125	52.186306	-0.541448	114.073563	43.829716	50.756447	112.998138	48.008011	25.1074995	113.5358505	-59.129755	14.1163625	104.6666495
6.703745	1.543545	108.834244	-5.696192	20.035681	109.403435	52.036209	-0.441489	113.923195	43.832226	50.94146	113.001335	47.9342175	25.2499855	113.462265	-59.3266015	14.8213765	105.344605
4.615749	1.265021	109.011803	-5.842932	20.545259	109.812439	51.86665	-0.316705	113.702858	43.961681	51.192837	112.896904	47.9141655	25.438066	113.299881	-59.6000295	15.652452	106.324997
3.203208	1.023829	109.109589	-5.900942	20.767105	109.986664	51.770306	-0.249138	113.575279	43.867188	51.324284	112.931099	47.818747	25.537573	113.253189	-59.620631	15.996637	106.720139
1.834961	0.768872	109.13855	-5.925551	20.905386	110.072838	51.726986	-0.229402	113.453339	43.896976	51.411201	112.862465	47.811981	25.5908995	113.157902	-59.663083	16.2198725	106.987774
0.472311	0.480991	109.117004	-5.905408	20.94771	110.090233	51.72546	-0.224147	113.355675	43.932236	51.440311	112.71312	47.828848	25.608082	113.0343975	-59.639664	16.287338	107.1460685
-0.908365	0.161092	109.216705	-5.841598	20.891527	110.044861	51.754196	-0.261633	113.308479	43.980885	51.419586	112.519028	47.8675405	25.5789765	112.9137535	-59.5507365	16.2040775	107.1759685
-2.249491	-0.198799	109.183228	-5.747993	20.766365	109.973953	51.836609	-0.334324	113.271225	44.03904	51.349861	112.247894	47.9378245	25.5077685	112.7595595	-59.4338105	16.0249615	107.1883465
-3.537024	-0.620641	109.260284	-5.623934	20.591995	109.877991	51.928432	-0.449724	113.264488	44.115715	51.192123	111.873795	48.0220735	25.3711995	112.5691415	-59.2699415	15.8127905	107.1868405
-5.54189	-1.232812	109.432831	-5.393703	20.264778	109.813797	52.05188	-0.677498	113.207993	44.268871	50.873894	111.303963	48.1603755	25.098198	112.255978	-58.9477815	15.431358	107.371616
-6.819339	-1.616246	109.77861	-5.181726	20.044201	109.966293	52.098297	-0.831157	113.123871	44.3727	50.631184	110.90461	48.2354985	24.9000135	112.0142405	-58.5989505	15.1883885	107.9183455
-8.124401	-2.03713	110.212303	-4.905818	19.81465	110.284821	52.157951	-0.989397	113.006912	44.516449	50.422295	110.538124	48.3372	24.716449	111.772518	-58.148836	14.912851	108.797124
-9.32599	-2.429357	110.773941	-4.620633	19.566271	110.676041	52.276028	-1.123949	112.845596	44.689716	50.229614	110.264076	48.482872	24.5528325	111.554836	-57.724138	14.5797095	109.797246
-10.546173	-2.78293	111.333405	-4.361552	19.315805	111.062035	52.393005	-1.23517	112.674736	44.846481	50.083195	110.073326	48.619743	24.4240125	111.374031	-57.342847	14.2075975	110.750039
-11.722569	-3.186238	111.828979	-4.13624	19.027374	111.410965	52.476097	-1.319921	112.493835	44.938313	49.930359	109.906235	48.707205	24.305219	111.200035	-56.979685	13.749529	111.621895
-12.812442	-3.541011	112.303963	-3.967667	18.715984	111.719322	52.516251	-1.393907	112.349335	44.976814	49.759495	109.783279	48.7465325	24.182794	111.066307	-56.6818665	13.249174	112.372337
-14.410429	-4.075733	112.970436	-3.843928	18.253969	112.146553	52.56636	-1.593854	112.258423	44.968987	49.487175	109.62043	48.7676735	23.9466605	110.9394265	-56.4555295	12.5612775	113.3536795
-15.525492	-4.357631	113.537895	-3.836564	17.945185	112.443222	52.594082	-1.727448	112.292053	44.952576	49.294125	109.535217	48.773329	23.7833385	110.913635	-56.446457	12.1070315	113.972809
-16.479673	-4.591317	114.108765	-3.865038	17.647633	112.757042	52.586685	-1.870902	112.416695	44.906277	49.047707	109.456467	48.746481	23.5884025	110.936581	-56.476557	11.7068635	114.577503
-17.399487	-4.814573	114.695808	-3.921944	17.359982	113.089058	52.557899	-2.062635	112.636292	44.812248	48.869827	109.401772	48.6850735	23.403596	111.019032	-56.5289615	11.316368	115.159084
-18.288015	-4.991232	115.355698	-3.984253	17.085241	113.418289	52.526581	-2.247592	112.883507	44.7449	48.6376	109.329056	48.6357405	23.195004	111.1062815	-56.6042465	10.975478	115.7302965
-19.046814	-5.170152	115.845993	-4.050881	16.843893	113.714287	52.473892	-2.415313	113.179794	44.691639	48.417519	109.25399	48.5827655	23.001103	111.216892	-56.6845275	10.686683	116.211682
-19.888203	-5.254866	116.37397	-4.11639	16.633867	113.97551	52.436989	-2.571655	113.480637	44.630627	48.201561	109.192612	48.533808	22.814953	111.3366245	-56.766588	10.452781	116.6143955
-20.848072	-5.24697	116.89621	-4.124993	16.385557	114.227615	52.408661	-2.733805	113.881477	44.628185	47.971504	109.143341	48.518423	22.6188495	111.512409	-56.768409	10.1522645	116.942821
-21.40173	-5.195349	116.934059	-4.061975	16.268024	114.242294	52.442326	-2.782601	114.101585	44.733952	47.904797	109.185478	48.588139	22.561098	111.6435315	-56.712089	9.97495	116.8410565
-21.902159	-5.107618	116.667854	-3.956198	16.194252	114.091698	52.540474	-2.768333	114.24054	44.911949	47.914211	109.294083	48.7262115	22.572939	111.7673115	-56.6386075	9.815565	116.4160845
-22.411446	-4.916313	116.244362	-3.862284	16.163729	113.796875	52.681339	-2.713604	114.257622	45.133808	47.969631	109.431206	48.9075735	22.6280135	111.844414	-56.6321415	9.6994445	115.749336
-22.760246	-4.807712	115.637123	-3.77752	16.181009	113.460754	52.778793	-2.628351	114.188972	45.300968	48.015766	109.483269	49.0398805	22.6937075	111.8361205	-56.5949205	9.6683105	115.0853875
-23.252056	-4.480196	115.197777	-3.730827	16.236439	113.125061	52.784912	-2.561174	114.109528	45.412231	48.044605	109.441353	49.0985715	22.7417155	111.7754405	-56.5602255	9.7311625	114.4746815
-23.675108	-4.116817	114.906479	-3.705161	16.29767	112.855698	52.753616	-2.504992	114.032318	45.463509	48.062969	109.325287	49.1085625	22.7789885	111.6788025	-56.5188845	9.8163515	114.0325935
-24.160257	-3.481624	114.611343	-3.698115	16.314013	112.582352	52.708279	-2.433192	113.938972	45.434017	48.083759	109.102402	49.071148	22.8252835	111.520687	-56.467378	9.8027425	113.644017
-24.416382	-3.06962	114.463806	-3.69388	16.267151	112.456764	52.686066	-2.406003	113.940033	45.409393	48.070942	108.989479	49.0477295	22.8324695	111.464756	-56.4354895	9.70183249999999	113.448772
-24.587286	-2.568805	114.348152	-3.723133	16.187248	112.384033	52.67186	-2.392195	113.961578	45.3587	48.061188	108.906342	49.01528	22.8344965	111.43396	-56.461546	9.5399995	113.334106
-24.693771	-1.973218	114.286484	-3.761744	16.058138	112.335457	52.653278	-2.391913	113.9832	45.249214	48.048668	108.818123	48.951246	22.8283775	111.4006615	-56.474734	9.2878985	113.2702525
-24.814356	-1.270411	114.194778	-3.821804	15.920922	112.307449	52.616627	-2.375253	114.015045	45.098309	48.022797	108.718086	48.857468	22.823772	111.3665655	-56.501076	9.018072	113.2483325
-24.847378	-0.488739	114.068016	-3.909172	15.803491	112.27282	52.571152	-2.353517	114.067169	44.93502	48.005714	108.632553	48.753086	22.8260985	111.349861	-56.57143	8.7808835	113.195779
-24.960201	0.373344	113.885727	-4.006901	15.705487	112.200081	52.534443	-2.332732	114.133003	44.79174	48.012169	108.570457	48.6630915	22.8397185	111.35173	-56.6768935	8.5712555	113.048432
-24.961498	1.750184	113.379608	-4.080882	15.65064	111.960854	52.484364	-2.242749	114.206459	44.661255	48.055248	108.572281	48.5728095	22.9062495	111.38937	-56.7345735	8.3950305	112.532338
-24.939716	2.819053	112.634727	-4.068532	15.661091	111.616623	52.500599	-2.158257	114.163506	44.719082	48.143536	108.676399	48.6098405	22.9926395	111.4199525	-56.7469045	8.3295425	111.8132935
-24.834171	3.936128	111.544952	-3.97057	15.693913	111.03511	52.571457	-2.014343	114.011726	44.906353	48.270451	108.906105	48.738905	23.128054	111.4589155	-56.680045	8.259772	110.6113045
-24.77877	5.078316	110.039116	-3.888164	15.74067	110.207664	52.690632	-1.896271	113.730034	45.17709	48.447521	109.274292	48.933861	23.275625	111.502163	-56.710189	8.205715	108.913165
-24.640591	6.256876	108.461105	-3.812861	15.846152	109.237	52.744205	-1.765005	113.293335	45.443779	48.590775	109.613274	49.093992	23.412885	111.4533045	-56.719714	8.279419	107.0206955
-24.572001	7.569705	106.862724	-3.747063	15.999074	108.182693	52.688007	-1.65343	112.701752	45.620152	48.699493	109.940804	49.1540795	23.5230315	111.321278	-56.6482055	8.4751165	105.044108
-24.499943	8.92202	105.573677	-3.641695	16.250603	107.222343	52.601761	-1.557721	111.98629	45.705719	48.740955	109.93811	49.15374	23.591617	110.9622	-56.43713	8.909589	103.482486
-24.539282	10.920243	104.060104	-3.439178	16.707516	105.99527	52.335678	-1.267141	110.949936	45.787518	48.790714	109.60984	49.061598	23.7617865	110.279888	-55.939954	9.6532455	101.710652
-24.58733	12.256147	103.368103	-3.371043	17.00025	105.382729	52.313972	-1.125785	110.314224	45.829662	48.853214	109.385262	49.071817	23.8637145	109.849743	-55.813903	10.1367855	100.915715
-24.775291	13.614291	102.848389	-3.379428	17.23982	104.959915	52.256714	-1.019546	109.858467	45.842274	48.920403	109.256157	49.049494	23.9504285	109.557312	-55.80835	10.5292115	100.362518
-24.981277	14.937839	102.502678	-3.400523	17.417843	104.663025	52.19693	-0.977483	109.56459	45.83448	48.978996	109.24971	49.015705	24.0007565	109.40715	-55.816751	10.8349295	99.9189
-25.276777	16.167608	102.196297	-3.408794	17.539539	104.428055	52.155094	-0.98339	109.394897	45.837124	48.996376	109.243652	48.996109	24.006493	109.3192745	-55.813697	11.072585	99.5368355
-25.577528	17.344885	101.899864	-3.379062	17.596743	104.172897	52.137119	-1.052728	109.321442	45.851849	48.94249	109.194389	48.994484	23.944881	109.2579155	-55.752608	11.248605	99.0878785
-25.965166	18.548534	101.577499	-3.304101	17.608707	103.943336	52.131851	-1.162134	109.226166	45.917133	48.811573	109.04789	49.024492	23.8247195	109.137028	-55.632694	11.3926945	98.749644
-26.607809	20.239683	101.438454	-3.165699	17.511761	103.769852	52.07032	-1.424779	109.029579	46.040901	48.504467	108.719864	49.0556105	23.539844	108.8747215	-55.3870085	11.483678	98.6649825
-27.114725	21.275904	101.681305	-3.110927	17.341532	103.867889	51.999886	-1.651726	108.856544	46.101425	48.226021	108.480797	49.0506555	23.2871475	108.6686705	-55.2725095	11.3959165	99.0671075
-27.752939	22.328671	102.196548	-3.115712	17.117992	104.202484	51.897938	-1.927024	108.728065	46.109207	47.913597	108.285049	49.0035725	22.9932865	108.506557	-55.2349965	11.2426975	99.898411
-28.433815	23.359009	103.042389	-3.206779	16.842478	104.790199	51.744133	-2.228013	108.699585	46.059017	47.580788	108.183052	48.901575	22.6763875	108.4413185	-55.315133	11.0085685	101.1390795
-29.16778	24.328419	104.207359	-3.407911	16.537378	105.580185	51.528229	-2.562844	108.767784	45.913151	47.260704	108.228477	48.72069	22.34893	108.4981305	-55.536512	10.725826	102.6622395
-30.041042	25.312128	105.474266	-3.743351	16.228697	106.544899	51.188641	-2.871949	108.911133	45.64621	46.943359	108.417915	48.4174255	22.035705	108.664524	-55.9041275	10.421689	104.425274
-30.918303	26.328621	107.02536	-4.18117	15.964976	107.658302	50.738937	-3.182123	109.128555	45.310677	46.648182	108.721115	48.024807	21.7330295	108.924835	-56.387147	10.1969225	106.391769
-32.268486	27.75222	109.578178	-4.905438	15.60603	109.510208	50.003975	-3.637456	109.542381	44.771839	46.233143	109.407471	47.387907	21.2978435	109.474926	-57.198783	9.9142165	109.54549
-33.197834	28.780088	111.115715	-5.434917	15.427388	110.689796	49.488632	-3.947056	109.868362	44.483288	45.9729	110.021683	46.98596	21.012922	109.9450225	-57.855794	9.841854	111.4345695
-34.062458	29.846434	112.575783	-5.957059	15.350278	111.755959	48.931236	-4.222366	110.18084	44.204086	45.716057	110.648918	46.567661	20.7468455	110.414879	-58.481779	9.9537105	113.097039
-34.884136	30.876616	113.888405	-6.478013	15.326178	112.714828	48.367878	-4.455746	110.465157	43.914951	45.478611	111.263084	46.1414145	20.5114325	110.8641205	-59.0974405	10.1409235	114.5655355
-35.671535	31.891304	115.217606	-6.954475	15.354745	113.574753	47.81374	-4.660654	110.692238	43.68626	45.275562	111.861107	45.75	20.307454	111.2766725	-59.65895	10.402036	115.8728335
-36.417927	32.928745	116.404678	-7.398097	15.377026	114.375153	47.282207	-4.806514	110.881935	43.44334	45.137791	112.513229	45.3627735	20.1656385	111.697582	-60.1589675	10.5884135	117.052724
-37.091782	33.913788	117.603096	-7.781148	15.435793	115.105614	46.854107	-4.87782	111.071266	43.21666	45.055096	113.179359	45.0353835	20.088638	112.1253125	-60.5976795	10.782948	118.0859155
-37.965977	35.27668	119.342911	-8.230314	15.561154	116.167366	46.363113	-4.852746	111.305367	42.917252	45.05011	114.185417	44.6401825	20.098682	112.745392	-61.1008105	11.023626	119.58934
-38.466061	36.101318	120.441628	-8.472162	15.648988	116.819069	46.117317	-4.758613	111.467049	42.73753	45.099838	114.827812	44.4274235	20.1706125	113.1474305	-61.3717475	11.1273635	120.4907075
-38.889313	36.891022	121.347153	-8.637329	15.780513	117.359558	45.937881	-4.628632	111.670959	42.596581	45.168278	115.438606	44.267231	20.269823	113.5547825	-61.541889	11.291203	121.1643335
-39.219677	37.619297	122.057411	-8.747099	15.876781	117.815826	45.845341	-4.524426	111.884354	42.475414	45.222767	116.002861	44.1603775	20.3491705	113.9436075	-61.6545755	11.4043915	121.6880445
-39.507233	38.28458	122.61261	-8.783431	15.96874	118.160797	45.803474	-4.452456	112.124512	42.380611	45.243629	116.527466	44.0920425	20.3955865	114.325989	-61.6589045	11.5418935	121.995605
-39.662991	38.856903	123.038528	-8.826043	16.007772	118.446579	45.786831	-4.452564	112.373116	42.43679	45.223511	116.995384	44.1118105	20.3854735	114.68425	-61.7638965	11.6300705	122.208908
-39.858463	39.368717	123.239372	-8.853426	16.018667	118.639458	45.780724	-4.494073	112.604561	42.452621	45.197105	117.37809	44.1166725	20.351516	114.9913255	-61.8235245	11.685818	122.2875905
-39.487579	39.58194	123.363426	-8.901768	16.042662	118.785477	45.735344	-4.555966	112.944122	42.504929	45.095528	117.750885	44.1201365	20.269781	115.3475035	-61.9236725	11.815543	122.2234505
-39.465477	39.785229	123.256874	-8.958629	16.052946	118.787781	45.722641	-4.613457	113.159164	42.536163	45.014179	117.885925	44.129402	20.200361	115.5225445	-62.04666	11.905531	122.0530175
-40.044861	40.365471	122.932068	-9.0225	16.030956	118.723808	45.698433	-4.702409	113.361267	42.44323	44.960476	118.019417	44.0708315	20.1290335	115.690342	-62.1158315	11.9328785	121.757274
-40.023796	40.521019	122.564926	-9.080008	16.013039	118.594597	45.678963	-4.795698	113.578056	42.448616	44.872059	118.062256	44.0637895	20.0381805	115.820156	-62.2238055	11.9878975	121.369038
-39.993019	40.608044	122.088066	-9.151822	15.974145	118.416512	45.684978	-4.917516	113.789787	42.431355	44.801128	118.062141	44.0581665	19.941806	115.925964	-62.3618105	12.006484	120.90706
-39.91486	40.655674	121.525345	-9.226353	15.881366	118.195702	45.682259	-5.01458	113.945602	42.391491	44.735302	117.999771	44.036875	19.860361	115.9726865	-62.489581	11.902371	120.4187175
-39.775562	40.673332	120.888046	-9.304802	15.778897	117.848495	45.694988	-5.123253	114.044823	42.343758	44.652603	117.850998	44.019373	19.764675	115.9479105	-62.628977	11.793119	119.7490795
-39.109447	40.335239	119.9813	-9.402648	15.615557	117.347427	45.652504	-5.287028	114.076004	42.186642	44.540833	117.46476	43.919573	19.6269025	115.770382	-62.724869	11.6042115	118.924472
-38.924988	40.329842	119.392288	-9.465088	15.514082	117.05909	45.582397	-5.414504	114.100555	42.171242	44.420086	117.123268	43.8768195	19.502791	115.6119115	-62.8069955	11.525373	118.5062685
-38.203705	40.091072	118.821335	-9.556118	15.328923	116.814194	45.505352	-5.59613	114.185944	42.154884	44.286442	116.805794	43.830118	19.345156	115.495869	-62.942354	11.31269	118.132519
-38.39323	40.267887	118.241844	-9.631979	15.134414	116.573242	45.444225	-5.782598	114.259811	42.102242	44.153797	116.48259	43.7732335	19.1855995	115.3712005	-63.0371915	11.0832285	117.7752835
-38.006939	40.196358	117.705429	-9.68594	14.903241	116.314949	45.400887	-5.953104	114.265076	41.954136	44.032101	116.169586	43.6775115	19.0394985	115.217331	-63.0493915	10.7669835	117.412567
-37.686657	40.215076	117.35598	-9.731161	14.706357	116.116943	45.329353	-6.077165	114.217331	41.914055	43.918148	115.805771	43.621704	18.9204915	115.011551	-63.084026	10.4922225	117.222335
-37.316708	40.041447	117.111679	-9.772655	14.52179	115.975548	45.270142	-6.16892	114.111641	41.840122	43.826096	115.458611	43.555132	18.828588	114.785126	-63.100442	10.214992	117.16597
-36.722527	39.767178	116.794289	-9.877833	14.236217	115.8097	45.21368	-6.213629	113.968956	41.634846	43.730492	115.116814	43.424263	18.7584315	114.542885	-63.179929	9.7140025	117.076515
-36.320477	39.59193	116.692177	-10.033807	13.991076	115.703239	45.1544	-6.197869	113.878998	41.416142	43.74369	115.031326	43.285271	18.7729105	114.455162	-63.352885	9.2092415	116.951316
-35.887901	39.408676	116.625443	-10.219687	13.732049	115.637459	45.068645	-6.179585	113.782349	41.113976	43.749275	115.019485	43.0913105	18.784845	114.400917	-63.5306845	8.679253	116.874001
-35.402222	39.24522	116.586113	-10.408503	13.460726	115.568481	44.971931	-6.143753	113.661491	40.780357	43.764408	115.026772	42.876144	18.8103275	114.3441315	-63.69315	8.1111245	116.7928305
-34.862076	39.116062	116.609085	-10.590977	13.232904	115.501488	44.890766	-6.095528	113.522675	40.465023	43.787281	114.995705	42.6778945	18.8458765	114.25919	-63.8598485	7.6199315	116.743786
-34.37067	38.937149	116.543976	-10.716491	13.074507	115.463638	44.801632	-6.017902	113.397789	40.177574	43.822952	114.961937	42.489603	18.902525	114.179863	-63.922585	7.246489	116.747413
-33.819435	38.817684	116.52713	-10.824127	12.975534	115.445305	44.737564	-5.918007	113.309387	39.941223	43.872566	114.92379	42.3393935	18.9772795	114.1165885	-63.9876475	6.9737885	116.7740215
-32.83395	38.696106	116.574883	-10.893462	12.926853	115.467705	44.694996	-5.755467	113.197861	39.700504	43.978642	114.893867	42.19775	19.1115875	114.045864	-63.984674	6.7421185	116.889546
-32.074436	38.637695	116.618515	-10.905224	12.930467	115.488068	44.692661	-5.654023	113.149055	39.609596	44.062515	114.894272	42.1511285	19.204246	114.0216635	-63.9615765	6.656688	116.9544725
-31.252846	38.598972	116.666687	-10.884762	12.949867	115.504906	44.711849	-5.537777	113.085083	39.562096	44.141476	114.889763	42.1369725	19.3018495	113.987423	-63.9064965	6.5978845	117.022389
-30.489862	38.515747	116.664085	-10.842775	12.985383	115.516541	44.750355	-5.42433	113.023712	39.541653	44.22081	114.896774	42.146004	19.39824	113.960243	-63.831554	6.572526	117.072839
-29.657957	38.490398	116.676567	-10.804287	13.071698	115.552094	44.782696	-5.30974	113.012695	39.530079	44.293449	114.936218	42.1563875	19.4918545	113.9744565	-63.7649615	6.6515415	117.1297315
-28.75638	38.478931	116.718842	-10.792404	13.147537	115.60701	44.814785	-5.229693	113.072159	39.567577	44.365673	115.039001	42.191181	19.56799	114.05558	-63.775989	6.727084	117.15844
-27.779823	38.480614	116.752029	-10.798112	13.27928	115.743423	44.800915	-5.185456	113.281319	39.636929	44.418232	115.215919	42.218922	19.616388	114.248619	-63.815146	6.942172	117.238227
-26.283318	38.465691	116.803482	-10.891388	13.428704	116.064537	44.814999	-5.210709	113.897682	39.710983	44.439579	115.571571	42.262991	19.614435	114.7346265	-64.045767	7.242973	117.3944475
-25.274622	38.471516	116.794456	-10.966149	13.543734	116.338203	44.822651	-5.281437	114.492157	39.787354	44.420525	115.844559	42.3050025	19.569544	115.168358	-64.2373005	7.517924	117.508048
-24.213831	38.488064	116.762878	-11.033534	13.60794	116.602661	44.868252	-5.396894	115.124802	39.874184	44.369106	116.137825	42.371218	19.486106	115.6313135	-64.438286	7.729774	117.5740085
-23.068438	38.488026	116.682732	-11.053503	13.588919	116.823425	44.897392	-5.516037	115.75869	39.967598	44.27948	116.417168	42.432495	19.3817215	116.087929	-64.539501	7.7961165	117.558921
-21.962238	38.46637	116.623642	-11.052385	13.502143	116.999458	44.978378	-5.653573	116.365257	40.08596	44.133846	116.679489	42.532169	19.2401365	116.522373	-64.636939	7.7641495	117.476543
-20.836863	38.436707	116.543152	-11.015635	13.363346	117.129517	45.057056	-5.834463	116.884232	40.229668	43.94482	116.988113	42.643362	19.0551785	116.9361725	-64.674632	7.6715135	117.3228615
-19.682976	38.460014	116.610825	-10.981279	13.18979	117.263481	45.110542	-6.044527	117.341759	40.392639	43.732037	117.348946	42.7515905	18.843755	117.3453525	-64.7141485	7.535825	117.1816095
-17.923618	38.536476	116.957405	-10.901106	12.936378	117.564545	45.150082	-6.358457	118.030861	40.651913	43.382248	118.015419	42.9009975	18.5118955	118.02314	-64.7032095	7.3608605	117.10595
-16.816517	38.594231	117.30294	-10.813101	12.800243	117.896019	45.265972	-6.539483	118.549309	40.830345	43.210041	118.594444	43.0481585	18.335279	118.5718765	-64.6743605	7.265207	117.2201615
-15.707411	38.716145	117.806732	-10.72427	12.723042	118.318245	45.402988	-6.669263	119.167915	41.013535	43.075275	119.260719	43.2082615	18.203006	119.214317	-64.6568015	7.243078	117.422173
-14.596936	38.886677	118.402374	-10.635199	12.694432	118.818474	45.57032	-6.773673	119.825699	41.20153	42.966385	119.989243	43.385925	18.096356	119.907471	-64.656323	7.292508	117.729477
-13.46111	39.05793	119.073044	-10.556973	12.703074	119.347275	45.714218	-6.85037	120.500824	41.399334	42.851204	120.78849	43.556776	18.000417	120.644657	-64.670722	7.405731	118.049893
-12.405157	39.242279	119.743134	-10.472507	12.740495	119.852211	45.836685	-6.948501	121.125755	41.611816	42.744709	121.63031	43.7242505	17.898104	121.3780325	-64.6692645	7.582886	118.3263895
-11.398654	39.452698	120.443466	-10.398473	12.814985	120.274178	45.899681	-7.014238	121.619522	41.865875	42.669582	122.446251	43.882778	17.827672	122.0328865	-64.679724	7.802298	118.5154695
-9.808004	39.747044	121.330711	-10.284923	12.968585	120.721184	46.021889	-7.021803	122.041	42.138195	42.672192	123.493454	44.080042	17.8251945	122.767227	-64.649888	8.1119755	118.675141
-8.860767	39.971848	121.905495	-10.219783	13.123698	120.911255	46.081837	-6.925128	122.129692	42.215111	42.738605	124.096466	44.148474	17.9067385	123.113079	-64.58804	8.3406575	118.709431
-7.983381	40.201363	122.520126	-10.139456	13.302867	121.084999	46.179996	-6.802855	122.118652	42.269707	42.863823	124.645615	44.2248515	18.030484	123.3821335	-64.5037635	8.57525	118.7878645
-7.11691	40.338055	122.938812	-10.103564	13.521798	121.302322	46.293591	-6.663892	122.11087	42.339325	43.01152	125.102165	44.316458	18.173814	123.6065175	-64.523586	8.869782	118.9981265
-6.300666	40.507526	123.43335	-10.080671	13.761598	121.549057	46.386219	-6.472769	122.094345	42.308281	43.192162	125.532578	44.34725	18.3596965	123.8134615	-64.508592	9.1634995	119.2846525
-5.601087	40.660553	123.930672	-10.080153	14.017304	121.829437	46.463978	-6.257829	122.152374	42.282631	43.364098	125.9151	44.3733045	18.5531345	124.033737	-64.5336105	9.4814735	119.625137
-4.755237	40.671177	124.285599	-10.081286	14.245616	122.104836	46.549126	-6.053692	122.266594	42.298744	43.538166	126.270912	44.423935	18.742237	124.268753	-64.586507	9.748995	119.940919
-3.63032	40.617538	124.769577	-10.078957	14.518467	122.504128	46.656307	-5.840039	122.537468	42.286491	43.782761	126.758003	44.471399	18.971361	124.6477355	-64.629313	10.065573	120.3605205
-2.960518	40.557945	124.958405	-10.074897	14.635561	122.740433	46.733006	-5.757125	122.757378	42.304516	43.910122	126.952911	44.518761	19.0764985	124.8551445	-64.668555	10.1946235	120.6257215
-2.279885	40.451298	125.078873	-10.104532	14.711712	122.956764	46.788689	-5.695952	122.983528	42.283726	44.004929	127.041916	44.5362075	19.1544885	125.012722	-64.7452715	10.2689355	120.900806
-1.675775	40.328873	125.112083	-10.114983	14.746289	123.133636	46.812351	-5.657887	123.183296	42.260933	44.053589	126.992393	44.536642	19.197851	125.0878445	-64.766608	10.294727	121.1794275
-1.001842	40.091663	124.999214	-10.129457	14.740987	123.288216	46.8395	-5.654006	123.364326	42.236423	44.082878	126.84417	44.5379615	19.214436	125.104248	-64.7968755	10.267538	121.472184
-0.306195	39.787231	124.88015	-10.139991	14.717709	123.417664	46.847225	-5.693946	123.580109	42.233704	44.066334	126.674339	44.5404645	19.186194	125.127224	-64.8204465	10.249224	121.708104
0.308126	39.466457	124.789429	-10.152811	14.671445	123.551895	46.871719	-5.778169	123.818085	42.26413	44.034374	126.516678	44.5679245	19.1281025	125.1673815	-64.8735465	10.2147875	121.9364085
1.142948	38.993851	124.68399	-10.177647	14.578167	123.754547	46.880032	-5.888237	124.157944	42.309475	43.950142	126.34449	44.5947535	19.0309525	125.251217	-64.9500475	10.1253815	122.257877
1.689201	38.665096	124.689552	-10.204811	14.539564	123.87664	46.894867	-5.928251	124.328598	42.312096	43.908646	126.314476	44.6034815	18.9901975	125.321537	-65.0131035	10.0889305	122.431743
2.171636	38.383518	124.786018	-10.231962	14.508533	123.974014	46.884567	-5.930776	124.425125	42.33651	43.890594	126.34375	44.6105385	18.979909	125.3844375	-65.0744625	10.037157	122.5635905
2.783978	37.987579	124.891113	-10.249416	14.514126	124.046066	46.887241	-5.912156	124.440338	42.312908	43.94363	126.454521	44.6000745	19.015737	125.4474295	-65.0989065	10.012515	122.6447025
3.322935	37.613136	125.112259	-10.261257	14.561091	124.123512	46.889229	-5.82817	124.37793	42.34314	44.040001	126.609276	44.6161845	19.1059155	125.493603	-65.1386985	10.0162665	122.753421
3.79945	37.27898	125.404785	-10.285479	14.662655	124.205933	46.964897	-5.706177	124.251427	42.311859	44.207764	126.827621	44.638378	19.2507935	125.539524	-65.209336	10.0745165	122.872342
4.292786	36.946373	125.618553	-10.295083	14.79816	124.309143	47.000809	-5.503631	124.115265	42.25893	44.395245	127.042389	44.6298695	19.445807	125.578827	-65.2200355	10.150513	123.039459
4.967833	36.43121	126.040314	-10.354821	15.067845	124.517403	47.003143	-5.185422	123.95034	42.13829	44.683693	127.327438	44.5707165	19.7491355	125.638889	-65.2803585	10.3865545	123.395917
5.553412	35.978252	126.108299	-10.384978	15.257896	124.679077	47.010925	-5.003618	123.898949	42.117023	44.882248	127.429176	44.563974	19.939315	125.6640625	-65.33393	10.576477	123.6940915
6.051099	35.450691	126.200226	-10.424798	15.452003	124.819862	47.015781	-4.832626	123.895309	42.056274	45.07439	127.461647	44.5360275	20.120882	125.678478	-65.3856235	10.783124	123.961246
6.558943	34.926926	126.175903	-10.466494	15.630786	124.920273	47.012341	-4.693544	123.918533	41.965294	45.226051	127.408432	44.4888175	20.2662535	125.6634825	-65.4218055	10.9953185	124.1770635
7.093501	34.385956	126.030907	-10.514235	15.792805	125.008965	46.985771	-4.579605	123.935387	41.932106	45.344044	127.200058	44.4589385	20.3822195	125.5677225	-65.4874085	11.2033905	124.4502075
7.539892	33.848347	125.902985	-10.484552	15.836017	125.024353	46.907612	-4.526415	123.939491	41.867302	45.417023	126.921104	44.387457	20.445304	125.4302975	-65.356561	11.22673	124.6184085
8.158326	33.093487	125.579323	-10.579537	15.900948	125.076569	46.784988	-4.521401	123.949448	41.792633	45.446609	126.582764	44.2888105	20.462604	125.266106	-65.4478845	11.339292	124.887032
8.980165	32.029995	125.334801	-10.705693	15.921118	125.088287	46.648632	-4.60398	123.990547	41.656731	45.418503	126.132011	44.1526815	20.4072615	125.061279	-65.5640675	11.4349745	125.115295
9.582543	31.358265	125.115601	-10.796353	15.899619	125.085831	46.485493	-4.679718	124.056068	41.604279	45.341171	125.859856	44.044886	20.3307265	124.957962	-65.637592	11.4685115	125.2137
10.185049	30.667603	124.983345	-10.919293	15.841356	125.085869	46.373005	-4.808506	124.073883	41.561794	45.262482	125.612663	43.9673995	20.226988	124.843273	-65.8059855	11.455724	125.328465
10.854975	29.892763	124.836121	-11.03031	15.797102	125.101662	46.19524	-4.911044	124.121872	41.465187	45.151974	125.417854	43.8302135	20.120465	124.769863	-65.8908335	11.473739	125.433461
11.550406	29.112858	124.742508	-11.12028	15.750173	125.130142	46.050323	-4.994423	124.185455	41.334297	45.06023	125.309921	43.69231	20.0329035	124.747688	-65.93287	11.4674425	125.512596
12.216457	28.414011	124.697945	-11.212996	15.747702	125.18853	45.986263	-5.033806	124.292145	41.30645	44.990097	125.247528	43.6463565	19.9781455	124.7698365	-66.0723485	11.5172585	125.6072235
12.897968	27.766335	124.772987	-11.238574	15.737374	125.21154	46.014576	-5.057909	124.435791	41.18576	44.978298	125.343323	43.600168	19.9601945	124.889557	-66.077316	11.5145535	125.533523
14.073391	26.702484	124.905029	-11.216688	15.745112	125.205002	46.117165	-5.037747	124.847076	41.156006	45.000614	125.64328	43.6365855	19.9814335	125.245178	-66.0699615	11.5087905	125.164826
14.864861	25.997084	125.112999	-11.1837	15.736244	125.177971	46.255066	-5.040137	125.260437	41.213943	45.038761	125.9897	43.7345045	19.999312	125.6250685	-66.1019045	11.473176	124.7308735
15.721619	25.31394	125.3256	-11.128993	15.677258	125.087509	46.434578	-5.060118	125.771057	41.294243	45.087944	126.50666	43.8644105	20.013913	126.1388585	-66.1223965	11.340603	124.0361595
16.461941	24.699192	125.829971	-11.2245	15.646564	124.900391	46.580643	-5.056722	126.482056	41.263008	45.181488	127.257065	43.9218255	20.062383	126.8695605	-66.3708255	11.230745	122.9312215
17.211174	23.974154	126.293549	-11.270103	15.56371	124.458061	46.834869	-5.085968	127.18811	41.393044	45.262112	128.091339	44.1139565	20.088072	127.6397245	-66.6541625	11.039348	121.2763975
17.859215	23.255053	126.714775	-11.433195	15.510385	123.865082	47.008358	-5.105711	127.801453	41.425369	45.373535	128.941559	44.2168635	20.133912	128.371506	-67.0832535	10.886858	119.358658
18.476223	22.569756	126.890076	-11.345768	15.410638	123.064873	47.144733	-5.105921	128.071625	41.363811	45.384453	129.436066	44.254272	20.139266	128.7538455	-66.945808	10.68201	117.3759005
19.219122	21.711386	126.709625	-11.35887	15.580797	122.166428	47.035362	-4.844708	128.128998	41.296291	45.37146	129.307739	44.1658265	20.263376	128.7183685	-66.8835665	10.898218	115.6144875
19.836872	20.975037	126.111473	-11.270499	15.774858	121.773682	47.157413	-4.740749	127.785782	41.309692	45.33429	128.747009	44.2335525	20.2967705	128.2663955	-66.7745505	11.2529455	115.2809685
20.291149	20.260054	125.550293	-11.076117	15.914595	121.475075	47.217197	-4.679572	127.418182	41.403389	45.264362	128.01178	44.310293	20.292395	127.714981	-66.462527	11.536795	115.235169
20.680195	19.53529	125.111069	-10.853004	15.953552	121.223892	47.343369	-4.681232	127.051735	41.64119	45.158314	127.268456	44.4922795	20.238541	127.1600955	-66.1982875	11.668563	115.2876885
21.022646	18.793976	124.660851	-10.68784	15.941143	120.950912	47.47958	-4.708968	126.741646	41.782856	45.095432	126.605583	44.631218	20.193232	126.6736145	-66.006898	11.689054	115.2282095
21.236519	18.041191	124.212852	-10.52767	15.897584	120.576385	47.627052	-4.714283	126.336578	41.869308	45.055794	125.97113	44.74818	20.1707555	126.153854	-65.80352	11.6244125	114.998916
21.365328	17.332531	123.503151	-10.457258	15.881681	120.201981	47.63781	-4.664961	125.927582	41.820431	45.015465	125.379059	44.7291205	20.175252	125.6533205	-65.6436365	11.58811	114.7506415
21.489037	16.176861	122.602249	-10.200394	15.78965	119.600121	47.88652	-4.641647	125.124046	41.93058	44.95269	124.531433	44.90855	20.1555215	124.8277395	-65.309338	11.4237785	114.3725025
21.471619	15.449555	122.20359	-10.09073	15.753557	119.367004	47.963001	-4.561995	124.744835	41.98098	44.961773	124.194931	44.9719905	20.199889	124.469883	-65.1534505	11.307225	114.264125
21.42382	14.703774	121.957588	-9.955656	15.718748	119.208862	48.077374	-4.507011	124.460304	42.034958	45.012844	124.037865	45.056166	20.2529165	124.2490845	-64.967478	11.1845795	114.1686395
21.301123	13.93107	121.818649	-9.84857	15.703843	119.144844	48.198807	-4.438458	124.195656	42.135429	45.089676	123.966454	45.167118	20.325609	124.081055	-64.864258	11.082077	114.208633
21.05863	13.190846	121.600784	-9.75351	15.718455	119.109406	48.278538	-4.338861	123.929825	42.164375	45.209549	123.929092	45.2214565	20.435344	123.9294585	-64.7284765	11.001566	114.2893535
20.794987	12.586564	121.356346	-9.663636	15.778852	119.010818	48.38559	-4.233457	123.610535	42.180157	45.363556	123.842499	45.2828735	20.5650495	123.726517	-64.6101455	10.9926545	114.295119
20.472792	11.794227	120.999161	-9.589025	15.876499	118.811737	48.461456	-4.102593	123.255852	42.22126	45.52467	123.667168	45.341358	20.7110385	123.46151	-64.519408	11.0419595	114.161964
19.964676	10.613184	120.324448	-9.50056	16.078074	118.371048	48.521141	-3.866127	122.671844	42.221355	45.788418	123.321655	45.371248	20.9611455	122.9967495	-64.372368	11.1950025	113.7453465
19.504005	9.843941	119.786728	-9.438885	16.221941	118.09391	48.566837	-3.736064	122.28875	42.21077	45.973946	123.020027	45.3888035	21.118941	122.6543885	-64.2665735	11.324941	113.5334315
19.024439	9.134356	119.38723	-9.413456	16.396553	117.923439	48.602749	-3.621301	121.923805	42.179153	46.186161	122.72625	45.390951	21.28243	122.3250275	-64.217863	11.510676	113.5218505
18.50926	8.250036	119.040871	-9.403024	16.575682	117.867958	48.612099	-3.495752	121.577904	42.186501	46.393539	122.44043	45.3993	21.4488935	122.009167	-64.205348	11.7024705	113.726749
17.989847	7.32515	118.826553	-9.411188	16.765486	117.895714	48.636391	-3.39982	121.285233	42.243671	46.577049	122.126099	45.440031	21.5886145	121.705666	-64.262407	11.9423575	114.085762
17.309229	6.568463	118.691429	-9.451257	16.973663	117.978218	48.57777	-3.280758	121.007858	41.812725	46.926643	121.992325	45.1952475	21.8229425	121.5000915	-64.0977615	12.1243835	114.4563445
16.661108	5.610932	118.431152	-9.49421	17.174812	118.047127	48.494343	-3.157766	120.726601	41.969658	47.071098	121.49453	45.2320005	21.956666	121.1105655	-64.2204205	12.392958	114.9836885
15.73973	4.130994	118.139252	-9.514024	17.381872	118.048859	48.426712	-3.025403	120.363197	42.135616	47.269505	120.74617	45.281164	22.122051	120.5546835	-64.309212	12.641693	115.5430345
15.074041	3.164428	117.934242	-9.472079	17.430834	117.948975	48.406178	-2.925908	120.143829	41.987152	47.38427	120.299591	45.196665	22.229181	120.22171	-64.140823	12.632487	115.67624
14.463293	2.105072	117.709015	-9.39447	17.37764	117.688812	48.467129	-2.891165	119.95829	41.968754	47.486099	119.845055	45.2179415	22.297467	119.9016725	-64.0068815	12.457813	115.4759515
13.881208	1.053648	117.371048	-9.310095	17.257959	117.259171	48.585445	-2.870795	119.748428	41.990162	47.536079	119.393158	45.2878035	22.332642	119.570793	-63.9079935	12.183276	114.947549
13.292315	-0.105909	116.91217	-9.220005	17.054371	116.668907	48.714256	-2.848991	119.500885	42.033298	47.509155	118.926048	45.373777	22.330082	119.2134665	-63.813787	11.77866	114.1243475
12.665029	-1.112506	116.454422	-9.101487	16.795162	115.992737	48.837395	-2.894393	119.277809	42.084824	47.409283	118.438576	45.4611095	22.257445	118.8581925	-63.6640835	11.332879	113.1272815
12.110333	-2.326091	115.879822	-8.970276	16.49209	115.285683	48.921814	-2.971997	119.085983	42.14328	47.262497	117.949387	45.532547	22.14525	118.517685	-63.473099	10.83893	112.053681
11.229758	-4.09812	115.215004	-8.730034	16.037195	114.376411	49.07198	-3.108798	118.813477	42.241062	47.027603	117.191269	45.656521	21.9594025	118.002373	-63.116589	10.1149875	110.750449
10.612625	-5.170401	114.971779	-8.538803	15.801384	113.942719	49.212467	-3.203562	118.718719	42.356728	46.904812	116.650749	45.7845975	21.850625	117.684734	-62.8622035	9.752143	110.200704
9.943507	-6.245875	114.839531	-8.326547	15.60905	113.628128	49.339138	-3.253414	118.680527	42.490627	46.787575	116.112198	45.9148825	21.7670805	117.3963625	-62.5679765	9.4510195	109.8598935
8.964744	-7.103827	115.060165	-8.107964	15.47879	113.411125	49.502758	-3.288747	118.702637	42.614147	46.681282	115.579346	46.0584525	21.6962675	117.1409915	-62.2743805	9.2613125	109.6812585
8.607471	-8.403204	114.925804	-7.869233	15.338412	113.241615	49.723389	-3.313496	118.757805	42.73962	46.588428	115.037643	46.2315045	21.637466	116.897724	-61.9699705	9.039358	109.585506
7.918991	-9.349286	115.141342	-7.636187	15.149529	113.062477	49.963799	-3.341895	118.870689	42.867489	46.429554	114.497253	46.415644	21.5438295	116.683971	-61.688018	8.7552285	109.440983
7.210557	-10.362112	115.338028	-7.410786	14.892077	112.876961	50.192368	-3.464374	119.035004	43.006283	46.223064	113.950905	46.5993255	21.379345	116.4929545	-61.4208975	8.404809	109.2609675
5.929976	-11.789421	115.667961	-7.102325	14.409779	112.597343	50.474174	-3.732206	119.198799	43.211971	45.815102	113.113831	46.8430725	21.041448	116.156315	-61.0477225	7.77811	109.038371
5.156616	-12.623538	115.919449	-6.935623	14.061524	112.436127	50.619919	-3.937423	119.304039	43.314003	45.496262	112.529182	46.966961	20.7794195	115.9166105	-60.838207	7.3436285	108.9556435
4.333049	-13.423931	116.157059	-6.784059	13.722937	112.295952	50.75267	-4.127962	119.418777	43.371574	45.199181	111.961761	47.062122	20.5356095	115.690269	-60.63024	6.9102645	108.901635
3.462212	-14.170458	116.427299	-6.658503	13.3932	112.192009	50.895466	-4.291588	119.522034	43.42905	44.88324	111.386467	47.162258	20.295826	115.4542505	-60.479264	6.490574	108.9297675
2.511467	-14.792771	116.727974	-6.535466	13.092758	112.171959	51.001919	-4.445189	119.610725	43.457012	44.60144	110.904785	47.2294655	20.0781255	115.257755	-60.3003975	6.1073905	109.086163
1.617421	-15.257667	117.005898	-6.447753	12.807068	112.229584	51.116108	-4.579889	119.707397	43.481415	44.332928	110.565605	47.2987615	19.8765195	115.136501	-60.1942675	5.7376165	109.322667
0.694807	-15.679532	117.257843	-6.356627	12.54487	112.352707	51.199371	-4.70815	119.813347	43.524639	44.093498	110.39975	47.362005	19.692674	115.1065485	-60.075259	5.397066	109.5988655
-0.882067	-16.130138	117.489792	-6.236984	12.209221	112.653824	51.267097	-4.956048	119.843376	43.646843	43.808826	110.403694	47.45697	19.426389	115.123535	-59.930938	4.992053	110.184113
-1.916514	-16.260796	117.532684	-6.163512	12.035595	112.888405	51.258324	-5.115681	119.749626	43.750427	43.65609	110.534035	47.5043755	19.2702045	115.1418305	-59.8313995	4.8009855	110.6349795
-2.931691	-16.308903	117.434143	-6.080424	11.919079	113.153015	51.263016	-5.278738	119.55423	43.867043	43.566772	110.751808	47.5650295	19.144017	115.153019	-59.7258775	4.694141	111.153011
-3.960085	-16.284224	117.260826	-6.002189	11.865449	113.45887	51.259796	-5.409253	119.240845	43.985523	43.517109	111.038002	47.6226595	19.053928	115.1394235	-59.6270375	4.67697	111.7783165
-5.182281	-16.113081	117.035034	-5.917585	11.855247	113.746498	51.253677	-5.464654	118.895828	44.110947	43.546097	111.422302	47.682312	19.0407215	115.159065	-59.517482	4.6697725	112.333931
-6.252292	-15.86892	116.721359	-5.826605	11.885229	114.007675	51.292618	-5.466026	118.516792	44.226696	43.634129	111.871338	47.759657	19.0840515	115.194065	-59.412867	4.6864065	112.821285
-7.334981	-15.579303	116.374695	-5.724606	11.956988	114.235542	51.355488	-5.439688	118.128479	44.37413	43.727573	112.293983	47.864809	19.1439425	115.211231	-59.314021	4.7700335	113.259853
-9.137316	-14.987986	115.894768	-5.565329	12.121359	114.511749	51.405304	-5.352521	117.574921	44.604458	43.909855	112.954033	48.004881	19.278667	115.264477	-59.135539	4.964051	113.759021
-10.262205	-14.520116	115.608276	-5.463843	12.277015	114.676544	51.459496	-5.282507	117.215538	44.76136	44.035427	113.375786	48.110428	19.37646	115.295662	-59.038114	5.17757	114.057426
-11.377528	-14.065754	115.353523	-5.344555	12.430837	114.83699	51.529408	-5.204669	116.905144	44.93195	44.148937	113.735069	48.230679	19.472134	115.3201065	-58.919789	5.38954	114.3538735
-12.610457	-13.562163	115.315033	-5.230154	12.588206	115.022514	51.489769	-5.101283	116.671837	45.095325	44.219166	113.989899	48.292547	19.5589415	115.330868	-58.752855	5.6174705	114.71416
-13.778988	-13.064403	115.472672	-5.136656	12.720249	115.24881	51.59409	-5.080472	116.492752	45.223202	44.25655	114.113953	48.408646	19.588039	115.3033525	-58.681958	5.852459	115.1942675
-14.912273	-12.585121	115.802956	-5.057412	12.82578	115.501488	51.658131	-5.105384	116.423126	45.324055	44.238644	114.106514	48.491093	19.56663	115.26482	-58.605917	6.08493	115.738156
-16.013708	-12.161672	116.227379	-5.014823	12.862926	115.764687	51.673603	-5.197011	116.400818	45.387833	44.148579	113.99865	48.530718	19.475784	115.199734	-58.560364	6.250068	116.32964
-17.814669	-11.449444	116.93586	-4.948698	12.797252	116.118607	51.662296	-5.423508	116.458878	45.472939	43.950249	113.754333	48.5676175	19.2633705	115.1066055	-58.4650135	6.3311335	117.1306085
-18.942665	-11.018264	117.40519	-4.954076	12.676752	116.323158	51.61245	-5.631092	116.485634	45.472908	43.760696	113.538124	48.542679	19.064802	115.011879	-58.450831	6.288702	117.634437
-20.052177	-10.598686	117.767265	-4.955089	12.496967	116.508064	51.528801	-5.841783	116.475121	45.434875	43.539288	113.332458	48.481838	18.8487525	114.9037895	-58.392016	6.1451815	118.1123385
-21.132402	-10.168137	118.036118	-4.985189	12.303179	116.660736	51.444572	-6.063351	116.480316	45.455345	43.288475	113.201439	48.4499585	18.612562	114.8408775	-58.4203365	5.993796	118.4805945
-22.240685	-9.694583	118.310486	-5.071162	12.119103	116.826035	51.3591	-6.276211	116.474617	45.423618	43.088604	113.129387	48.391359	18.4061965	114.802002	-58.533683	5.8320095	118.850068
-23.358694	-9.174454	118.636871	-5.162405	11.950576	117.024467	51.224148	-6.463297	116.450035	45.334625	42.88271	113.09938	48.2793865	18.2097065	114.7747075	-58.6041965	5.6914455	119.2742265
-24.316034	-8.698048	118.965302	-5.306795	11.801071	117.300629	51.057911	-6.619786	116.4412	45.219906	42.705891	113.120201	48.1389085	18.0430525	114.7807005	-58.7524985	5.5590895	119.8205575
-25.881195	-7.814781	119.754112	-5.570422	11.624532	117.94014	50.793068	-6.828996	116.473557	44.966827	42.493832	113.297745	47.8799475	17.832418	114.885651	-59.0207915	5.416646	120.994629
-26.881254	-7.195229	120.385757	-5.7515	11.516523	118.462875	50.596069	-6.934876	116.53743	44.788513	42.404739	113.536346	47.692291	17.7349315	115.036888	-59.195291	5.2981145	121.888862
-27.906326	-6.473155	120.995689	-5.9641	11.423683	119.012558	50.415375	-7.021667	116.603149	44.594212	42.340595	113.841179	47.5047935	17.659464	115.222164	-59.4329935	5.187902	122.802952
-28.699362	-5.910296	121.463486	-6.171893	11.340313	119.517151	50.212742	-7.086966	116.648949	44.391991	42.292717	114.191422	47.3023665	17.6028755	115.4201855	-59.6461525	5.0777505	123.6141165
-29.558792	-5.226079	121.93837	-6.395876	11.266449	119.952988	49.995197	-7.12549	116.640625	44.205204	42.279987	114.549759	47.1002005	17.5772485	115.595192	-59.8919525	4.9556495	124.310784
-30.354839	-4.542614	122.233269	-6.571176	11.207716	120.301819	49.792908	-7.13266	116.605988	44.017113	42.273064	114.898476	46.9050105	17.570202	115.752232	-60.0473625	4.84523	124.851406
-31.080276	-3.868985	122.433006	-6.739561	11.201659	120.542885	49.611691	-7.12679	116.530563	43.861027	42.295361	115.22007	46.736359	17.5842855	115.8753165	-60.215481	4.8190325	125.2104535
-32.142387	-2.703037	122.65741	-6.941906	11.210072	120.748756	49.372883	-7.102301	116.368317	43.680687	42.328732	115.558182	46.526785	17.6132155	115.9632495	-60.410597	4.8069285	125.5342625
-32.718994	-1.956788	122.72155	-7.009703	11.288162	120.811249	49.249611	-7.068148	116.235458	43.612373	42.349167	115.690292	46.430992	17.6405095	115.962875	-60.450398	4.9358145	125.659623
-33.286175	-1.187145	122.786079	-7.062913	11.384175	120.822487	49.158363	-7.030377	116.153732	43.571774	42.376976	115.758087	46.3650685	17.6732995	115.9559095	-60.4908945	5.0950505	125.6890645
-33.721729	-0.476941	122.814034	-7.094582	11.459818	120.809532	49.095287	-7.001126	116.106438	43.53392	42.401104	115.773453	46.3146035	17.699989	115.9399455	-60.5037675	5.219647	125.6791185
-34.110516	0.211365	122.842812	-7.108024	11.548572	120.792152	49.038277	-6.978411	116.084778	43.489693	42.4007	115.751434	46.263985	17.7111445	115.918106	-60.480033	5.3859995	125.666198
-34.456738	0.921375	122.884857	-7.132849	11.59048	120.775436	48.999283	-6.975472	116.103195	43.446045	42.40723	115.702713	46.222664	17.715879	115.902954	-60.488362	5.465081	125.647918
-34.813412	1.702297	122.921013	-7.176637	11.627482	120.755638	48.954967	-6.98172	116.152122	43.410946	42.413952	115.652397	46.1829565	17.716116	115.9022595	-60.5362305	5.538848	125.6090165
-35.207481	2.74648	122.903847	-7.255795	11.648556	120.714676	48.873989	-6.990428	116.218094	43.356415	42.425968	115.57299	46.115202	17.71777	115.895542	-60.626792	5.579342	125.53381
-35.45409	3.466718	122.840797	-7.315458	11.682075	120.659958	48.799583	-6.991463	116.244904	43.298306	42.425137	115.498886	46.0489445	17.716837	115.871895	-60.6798605	5.647313	125.448021
-35.636879	4.192929	122.782028	-7.410491	11.746024	120.569595	48.700695	-6.98832	116.249893	43.232201	42.449673	115.405869	45.966448	17.7306765	115.827881	-60.78743	5.7613715	125.311309
-35.861301	5.018394	122.756805	-7.53453	11.824552	120.479454	48.559841	-6.964159	116.252014	43.153332	42.481911	115.287506	45.8565865	17.758876	115.76976	-60.9256465	5.890228	125.189148
-35.779308	5.717635	122.588226	-7.641374	11.929764	120.417953	48.415867	-6.911604	116.25515	43.039364	42.52874	115.175011	45.7276155	17.808568	115.7150805	-61.0103635	6.05096	125.1208255
-35.723091	6.462996	122.479355	-7.762428	12.053208	120.402237	48.285164	-6.838747	116.288589	42.918152	42.5947	115.093056	45.601658	17.8779765	115.6908225	-61.126514	6.2284395	125.1136515
-35.783897	7.362766	122.534882	-7.885989	12.174428	120.421661	48.154572	-6.754454	116.354477	42.827583	42.667747	115.052399	45.4910775	17.9566465	115.703438	-61.2630555	6.3922095	125.139884
-35.743359	8.752658	122.570541	-8.011105	12.383046	120.485542	48.021324	-6.634727	116.467667	42.751556	42.796352	115.059364	45.38644	18.0808125	115.7635155	-61.40865	6.6852795	125.2075685
-35.663242	9.751857	122.495987	-8.055408	12.528877	120.466362	47.963421	-6.548773	116.528145	42.769478	42.902912	115.088486	45.3664495	18.1770695	115.8083155	-61.4772655	6.8806845	125.1244085
-35.45174	10.682981	122.227631	-8.086127	12.699657	120.356796	47.916985	-6.451121	116.544632	42.813526	43.026318	115.10247	45.3652555	18.2875985	115.823551	-61.5375095	7.1117155	124.890041
-35.243641	11.768828	121.879173	-8.103134	12.915258	120.16082	47.881786	-6.3512	116.507469	42.888542	43.144444	115.092888	45.385164	18.396622	115.8001785	-61.591432	7.433894	124.5214615
-35.021328	12.88179	121.421417	-8.120442	13.186357	119.872818	47.815323	-6.243172	116.455887	42.996853	43.277073	115.056679	45.406088	18.5169505	115.756283	-61.646972	7.8557635	123.989353
-34.746498	13.997656	120.828354	-8.17215	13.534801	119.480957	47.716431	-6.126709	116.38739	43.138348	43.428562	115.027107	45.4273895	18.6509265	115.7072485	-61.7716895	8.4186755	123.2546655
-34.427315	15.192541	120.266602	-8.233602	13.946538	119.12355	47.56839	-6.003089	116.334984	43.244762	43.577351	114.917267	45.406576	18.787131	115.6261255	-61.87378	9.105945	122.6209745
-33.877781	17.080107	119.626411	-8.306358	14.558879	118.70977	47.369705	-5.777549	116.302124	43.346115	43.797134	114.659897	45.35791	19.0097925	115.4810105	-61.970626	10.1079655	121.9385295
-33.471458	18.461796	119.342735	-8.321415	14.91021	118.542267	47.2995	-5.614918	116.290161	43.396584	43.951187	114.491081	45.348042	19.1681345	115.390621	-61.990872	10.6522855	121.693913
-33.063099	19.766331	119.106659	-8.298995	15.185824	118.422165	47.270855	-5.476531	116.294113	43.467991	44.090153	114.360794	45.369423	19.306811	115.3274535	-61.967413	11.064837	121.5168765
-32.564934	21.089941	118.89212	-8.281536	15.3962	118.316635	47.252316	-5.338436	116.26403	43.537361	44.208347	114.260658	45.3948385	19.4349555	115.262344	-61.9579105	11.3574445	121.370926
-32.080978	22.46788	118.676285	-8.277271	15.57535	118.205597	47.205372	-5.227967	116.169098	43.572643	44.311577	114.173553	45.3890075	19.541805	115.1713255	-61.9435495	11.608895	121.2398685
-31.653103	23.996862	118.440483	-8.296413	15.760519	118.066658	47.111641	-5.146181	116.086349	43.608124	44.387714	114.076469	45.3598825	19.6207665	115.081409	-61.9527085	11.9002715	121.051907
-31.124023	25.41008	118.145981	-8.340606	15.958556	117.912338	46.991764	-5.060127	115.997887	43.642963	44.477184	114.014526	45.3173635	19.7085285	115.0062065	-61.9985755	12.2085835	120.8184695
-30.313456	27.736664	117.711815	-8.44192	16.243793	117.665337	46.81081	-4.951971	115.856026	43.713253	44.578423	114.036163	45.2620315	19.813226	114.9460945	-62.1458715	12.67436	120.3845795
-29.817715	29.337654	117.504562	-8.514038	16.401005	117.509674	46.66785	-4.864953	115.689339	43.75843	44.643066	114.144409	45.21314	19.8890565	114.916874	-62.241216	12.9129535	120.102474
-29.225271	30.92762	117.467354	-8.577835	16.496464	117.405869	46.504017	-4.820808	115.428833	43.791496	44.66328	114.369598	45.1477565	19.921236	114.8992155	-62.3034265	13.071692	119.9125225
-28.665724	32.580936	117.730797	-8.670319	16.53657	117.455246	46.293678	-4.781882	115.072548	43.810951	44.672688	114.748192	45.0523145	19.945403	114.91037	-62.3929525	13.127737	120.000122
-28.092873	34.172073	118.318771	-8.757107	16.548317	117.651627	46.073391	-4.714061	114.702759	43.804665	44.682602	115.245232	44.939028	19.9842705	114.9739955	-62.453242	13.1123635	120.3292585
-27.494583	35.766899	119.127296	-8.846164	16.598534	117.9701	45.884842	-4.607986	114.36113	43.734917	44.744987	115.895401	44.8098795	20.0685005	115.1282655	-62.5022075	13.1285675	120.8119345
-26.930252	37.434887	120.050407	-8.976836	16.703262	118.358208	45.707443	-4.397299	114.094376	43.621254	44.848801	116.553329	44.6643485	20.225751	115.3238525	-62.6180205	13.180773	121.3925635
-25.94803	39.778946	121.478943	-9.162755	16.995325	118.989166	45.424877	-4.031242	113.822029	43.422768	45.025997	117.617645	44.4238225	20.4973775	115.719837	-62.7493325	13.4932725	122.258495
-25.261883	41.398556	122.409866	-9.342781	17.26899	119.377472	45.214745	-3.788061	113.765968	43.290619	45.133228	118.405937	44.252682	20.6725835	116.0859525	-62.938244	13.8653965	122.6689915
-24.558453	42.831165	123.276413	-9.542109	17.561872	119.729507	45.015041	-3.577116	113.819244	43.209362	45.267288	119.289055	44.1122015	20.845086	116.5541495	-63.1964195	14.278658	122.9048645
-23.811802	44.245224	124.010887	-9.794974	17.861332	120.01796	44.802296	-3.351892	113.925446	43.087734	45.39114	120.183685	43.945015	21.019624	117.0545655	-63.534963	14.70304	122.9813545
-23.093136	45.592884	124.772369	-10.47886	18.594669	120.623734	44.594673	-3.098565	114.030624	42.865608	45.582653	121.010468	43.7301405	21.242044	117.520546	-64.6878605	15.947294	123.726922
-22.384596	46.821037	125.439095	-10.340967	18.494148	120.552528	44.406048	-2.821793	114.129623	42.627525	45.802532	121.66214	43.5167865	21.4903695	117.8958815	-64.1987205	15.4979265	123.2091745
-21.69219	47.935467	126.067993	-10.590894	18.784225	120.831253	44.29364	-2.540459	114.232697	42.411186	46.020065	122.210884	43.352413	21.739803	118.2217905	-64.534201	15.828647	123.4407155
-20.338408	49.393456	126.782356	-10.872868	19.102024	121.22097	44.154556	-2.221417	114.496193	42.122314	46.311558	122.929527	43.138435	22.0450705	118.71286	-64.884171	16.1589775	123.72908
-19.539259	50.202591	127.223099	-11.019813	19.265369	121.490219	44.093502	-2.02732	114.721298	41.878128	46.516655	123.355438	42.985815	22.2446675	119.038368	-65.025441	16.2860705	123.94207
-18.694757	50.919487	127.611229	-11.139004	19.419228	121.767929	44.092171	-1.803313	114.977348	41.71386	46.708607	123.716949	42.9030155	22.452647	119.3471485	-65.1810235	16.385809	124.1887095
-17.765154	51.514904	128.016479	-11.279078	19.59737	122.06974	44.107944	-1.528443	115.28064	41.472912	46.936321	124.148582	42.790428	22.703939	119.714611	-65.348584	16.490801	124.424869
-16.898493	51.973003	128.4711	-11.40911	19.783733	122.399315	44.155605	-1.208271	115.653801	41.117905	47.23513	124.709961	42.636755	23.0134295	120.181881	-65.454975	16.5540365	124.616749
-15.985786	52.323849	128.948654	-11.554166	20.005466	122.731606	44.193298	-0.844484	116.111443	40.946625	47.568657	125.377228	42.5699615	23.3620865	120.7443355	-65.6782935	16.6488455	124.7188765
-15.051781	52.539642	129.420013	-11.694908	20.202322	123.079834	44.255154	-0.445794	116.632332	40.652275	47.971439	126.156998	42.4537145	23.7628225	121.394665	-65.8435305	16.6418215	124.765003
-13.559061	52.660252	129.983398	-11.694908	20.202322	123.079834	44.209461	0.142296	117.547752	40.248394	48.565483	127.266907	42.2289275	24.3538895	122.4073295	-65.6187435	16.0507545	123.7523385
-12.545361	52.638943	130.296799	-11.694908	20.202322	123.079834	44.349098	0.420914	118.08493	39.997337	48.930786	127.880478	42.1732175	24.67585	122.982704	-65.5630335	15.728794	123.176964
-11.434699	52.469532	130.438095	-12.038996	20.994835	124.382439	44.512676	0.611071	118.700119	39.927147	49.240566	128.345245	42.2199115	24.9258185	123.522682	-66.2979035	17.0638515	125.242196
-10.240798	52.174641	130.413925	-12.124854	21.233852	124.77597	44.719452	0.717548	119.396805	39.809608	49.518681	128.728485	42.26453	25.1181145	124.062645	-66.514238	17.3495895	125.489295
-9.118412	51.829636	130.282852	-12.029884	21.23089	125.106277	44.8964	0.741697	120.200157	39.785767	49.704315	129.005096	42.3410835	25.223006	124.6026265	-66.4008515	17.238774	125.6099275
-7.895286	51.368057	129.999985	-12.094189	21.31204	125.371346	45.114597	0.642165	121.077881	39.836216	49.80867	129.220154	42.4754065	25.2254175	125.1490175	-66.6637845	17.3986625	125.5936745
-6.54854	50.756115	129.651337	-12.070303	21.255585	125.59124	45.37854	0.40754	122.037376	39.921425	49.806808	129.433014	42.6499825	25.107174	125.735195	-66.7905885	17.403996	125.447285
-4.680668	49.738098	129.17569	-12.067084	21.098797	125.92881	45.765572	-0.078164	123.624695	40.200661	49.691246	129.662949	42.9831165	24.806541	126.643822	-67.1172845	17.391053	125.213798
-3.305609	48.873314	128.835709	-12.097787	20.970921	126.161888	46.011517	-0.404067	124.679733	40.423107	49.514603	129.770325	43.217312	24.555268	127.225029	-67.412886	17.386574	125.098747
-1.951128	47.969887	128.547852	-12.033391	20.745729	126.374802	46.224449	-0.75848	125.694763	40.593292	49.281216	129.872849	43.4088705	24.261368	127.783806	-67.4756525	17.23009	124.965798
-0.703828	47.049877	128.386978	-11.975934	20.492842	126.61512	46.421944	-1.112598	126.663803	40.764618	48.961594	129.961319	43.593281	23.924498	128.312561	-67.545149	17.061186	124.917679
0.654215	46.024151	128.257446	-11.864404	20.178669	126.842201	46.621559	-1.478187	127.610123	41.011715	48.622849	130.107697	43.816637	23.572331	128.85891	-67.545445	16.785007	124.825492
1.975242	44.982822	128.259201	-11.777362	19.851355	127.087715	46.77877	-1.865798	128.481277	41.274689	48.240875	130.340576	44.0267295	23.1875385	129.4109265	-67.5814535	16.5151715	124.7645035
3.120121	43.984634	128.464203	-11.675878	19.501049	127.329933	46.850903	-2.282387	129.252731	41.553833	47.814987	130.646683	44.202368	22.7663	129.949707	-67.554124	16.235798	124.710159
4.939151	42.427902	129.006775	-11.898778	19.126921	127.827492	46.874538	-2.905687	130.169128	41.904495	47.306728	131.368927	44.3895165	22.2005205	130.7690275	-68.1870725	16.0533215	124.8859565
5.998838	41.448689	129.588333	-11.657572	18.672729	127.776909	46.891445	-3.261509	130.554611	42.108109	47.018623	131.996841	44.499777	21.878557	131.275726	-67.814921	15.466901	124.278092
6.984293	40.477417	130.193222	-11.683464	18.356968	127.822563	46.856468	-3.575069	130.700989	42.25116	46.743107	132.620102	44.553814	21.584019	131.6605455	-67.920742	15.129917	123.9845805
7.922935	39.522015	130.699081	-11.799192	18.142033	127.86467	46.754787	-3.800277	130.631165	42.297459	46.519924	133.089142	44.526123	21.3598235	131.8601535	-68.124507	14.9242425	123.8691865
8.779216	38.59116	131.046295	-12.618762	18.302818	128.170822	46.61792	-3.92358	130.386108	42.238522	46.335365	133.381439	44.428221	21.2058925	131.8837735	-69.665745	15.3997435	124.4578705
9.588909	37.678509	131.178619	-12.171314	18.086308	128.029617	46.497623	-3.981167	130.115631	42.154549	46.179699	133.414886	44.326086	21.099266	131.7652585	-68.668714	15.07335	124.2939755
10.3477	36.77737	131.170563	-12.099462	18.06592	127.972328	46.42939	-4.034008	129.93605	42.089748	46.071125	133.347443	44.259569	21.0185585	131.6417465	-68.458493	15.1132815	124.3029095
11.517345	35.284458	131.052139	-12.152329	18.164001	128.021774	46.342663	-4.137549	129.906372	42.057896	45.914577	133.188675	44.2002795	20.888514	131.5475235	-68.5049375	15.439488	124.4960245
12.170577	34.275322	131.009796	-12.243393	18.228662	128.085373	46.274818	-4.278319	129.984375	42.114735	45.768238	133.130142	44.1947765	20.7449595	131.5572585	-68.6815625	15.7123645	124.6134875
12.76412	33.241417	131.021713	-12.333787	18.236	128.124329	46.195072	-4.456976	130.052429	42.182922	45.604874	133.087967	44.188997	20.573949	131.570198	-68.856571	15.898051	124.67846
13.410675	32.077469	130.946762	-12.389356	18.213675	128.113983	46.118145	-4.594434	130.052673	42.211105	45.478176	133.054214	44.164625	20.441871	131.5534435	-68.943337	15.985479	124.6745225
13.938212	30.956947	130.852264	-12.389966	18.182364	128.032913	46.099777	-4.694381	129.936493	42.223312	45.40181	132.943085	44.1615445	20.3537145	131.439789	-68.9414765	16.0110135	124.626037
14.358735	29.893106	130.684631	-12.306511	18.123707	127.840637	46.042629	-4.719197	129.681915	42.144539	45.36562	132.707184	44.093584	20.3232115	131.1945495	-68.706606	15.9242025	124.4867245
14.841377	28.714609	130.274628	-12.280626	18.107691	127.631775	45.970745	-4.708276	129.308197	42.11364	45.312309	132.359619	44.0421925	20.3020165	130.833908	-68.6034445	15.9133655	124.429642
15.451509	26.857258	129.607056	-12.236485	18.085075	127.245689	45.926197	-4.741031	128.711349	42.037628	45.19043	131.741837	43.9819125	20.2246995	130.226593	-68.4548825	15.9454505	124.264785
15.806908	25.62072	129.208878	-12.15589	18.002838	126.913773	45.950993	-4.801109	128.437622	42.017891	45.114281	131.37236	43.984442	20.156586	129.904991	-68.296222	15.84909	123.922555
16.126638	24.294529	128.767517	-12.036398	17.858238	126.518059	46.088173	-4.919613	128.286331	42.10968	44.979836	131.053711	44.0989265	20.0301115	129.670021	-68.1717225	15.6863645	123.366097
16.452139	22.828814	128.388763	-11.92781	17.671341	125.930496	46.273441	-5.091919	128.28331	42.185402	44.853878	130.864365	44.2294215	19.8809795	129.5738375	-68.0850415	15.4617025	122.2871545
16.732111	21.382935	127.935585	-11.941622	17.494211	125.239372	46.404072	-5.313249	128.28981	42.228554	44.708061	130.718643	44.316313	19.697406	129.5042265	-68.199557	15.291016	120.9745175
16.989136	19.93482	127.336716	-12.455005	17.475893	124.630714	46.458328	-5.542884	128.205536	42.203094	44.528793	130.340195	44.330711	19.4929545	129.2728655	-69.240721	15.4588315	119.9885625
17.199478	18.379772	126.625465	-11.701536	16.957844	123.477676	46.489151	-5.768052	127.99984	42.219017	44.302895	129.766983	44.354084	19.2674215	128.8834115	-67.757156	14.6482665	118.0719405
17.47518	15.982689	125.497475	-11.53301	16.519428	122.171043	46.595028	-6.132806	127.475739	42.30032	43.956493	128.48587	44.447674	18.9118435	127.9808045	-67.513694	14.1270125	116.3612815
17.570353	14.46677	124.548759	-11.353958	16.181576	121.177139	46.678749	-6.323809	126.921997	42.39888	43.752682	127.415276	44.5388145	18.7144365	127.1686365	-67.2467305	13.6487155	115.1856415
17.600851	12.79676	123.42112	-11.154831	15.855217	120.081665	46.76017	-6.559919	126.144897	42.416527	43.445553	126.184128	44.5883485	18.442817	126.1645125	-66.8980105	13.267617	113.9988175
17.599804	11.156667	122.156418	-11.021326	15.583108	118.958511	46.829754	-6.867797	125.266418	42.459393	43.101238	124.725601	44.6445735	18.1167205	124.9960095	-66.6872255	13.0494955	112.9210125
17.519316	9.559965	120.798729	-10.814139	15.262039	117.680267	46.831455	-7.127073	124.262428	42.526291	42.684723	123.25444	44.678873	17.778825	123.758434	-66.307151	12.745253	111.6021
17.345474	8.008618	119.482597	-10.647518	14.904346	116.34227	46.817146	-7.480616	123.285545	42.620087	42.273556	121.758911	44.7186165	17.39647	122.522228	-66.0136525	12.412222	110.162312
17.108036	6.322865	118.08313	-10.534471	14.56054	115.002419	46.738831	-7.811504	122.357956	42.656708	41.925884	120.350143	44.6977695	17.05719	121.3540495	-65.7667115	12.06389	108.6507885
16.582788	3.951581	115.987633	-10.454347	14.051697	113.100174	46.49926	-8.271082	120.675598	42.642403	41.423904	118.546036	44.5708315	16.576411	119.610817	-65.4795255	11.526983	106.589531
16.11422	2.467279	114.648987	-10.407039	13.803308	112.000565	46.244881	-8.560877	119.556824	42.553806	41.213272	117.377899	44.3993435	16.3261975	118.4673615	-65.2134215	11.2804185	105.5337685
15.620301	0.959756	113.284805	-10.346469	13.636335	111.034309	45.877258	-8.564713	118.228233	42.522335	41.088272	116.357849	44.1997965	16.2617795	117.293041	-64.8927345	11.0108905	104.775577
15.087624	-0.506527	111.9804	-10.28225	13.543764	110.182846	45.436817	-8.341381	116.735855	42.451	41.12624	115.429047	43.9439085	16.3924295	116.082451	-64.5084085	10.6950985	104.283241
14.497731	-1.903389	110.723305	-10.199391	13.538512	109.358322	45.046959	-8.057272	115.280045	42.329884	41.333927	114.545273	43.6884215	16.6383275	114.912659	-64.0872035	10.4386965	103.803985
13.881673	-3.319497	109.491859	-10.116445	13.611274	108.546745	44.839787	-7.738239	113.821701	42.192364	41.565586	113.679291	43.5160755	16.9136735	113.750496	-63.7489655	10.3088745	103.342994
13.252932	-4.70955	108.321289	-9.987861	13.703193	107.740784	44.815765	-7.434355	112.497421	42.021515	41.808746	112.726501	43.41864	17.1871955	112.611961	-63.394362	10.2191905	102.869607
12.271271	-6.865148	106.847382	-9.758805	13.845414	106.479385	44.964836	-7.039825	110.951523	41.765457	42.153175	111.332993	43.3651465	17.556675	111.142258	-62.8827565	10.134153	101.816512
11.626159	-8.324799	106.15963	-9.625712	13.926476	105.671654	45.107918	-6.811901	110.24321	41.742908	42.292328	110.259178	43.425413	17.7402135	110.251194	-62.676837	10.1127385	101.092114
10.880651	-9.771983	105.722023	-9.551916	13.950094	104.865982	45.281067	-6.644657	109.76976	41.75108	42.402	109.154404	43.5160735	17.8786715	109.462082	-62.6199055	10.0215165	100.269882
10.132781	-11.213323	105.457878	-9.504032	13.898262	104.047546	45.405582	-6.552289	109.511505	41.764042	42.383129	108.06897	43.584812	17.91542	108.7902375	-62.592876	9.881104	99.3048545
9.38865	-12.800804	105.216125	-9.529004	13.757417	103.188667	45.488659	-6.58737	109.415245	41.798355	42.274521	107.105484	43.643507	17.8435755	108.2603645	-62.701515	9.6712585	98.1169695
8.570172	-14.344385	105.011459	-9.57748	13.485161	102.326965	45.480656	-6.727777	109.405449	41.782513	42.031166	106.305443	43.6315845	17.6516945	107.855446	-62.7865445	9.3186275	96.798484
7.725018	-15.838046	104.897163	-9.624223	13.131237	101.521133	45.438583	-6.997402	109.485474	41.751411	41.710453	105.573914	43.594997	17.3565255	107.529694	-62.843443	8.9059485	95.512572
6.32336	-18.015619	104.601883	-9.664388	12.485002	100.18808	45.387627	-7.473477	109.692291	41.861477	41.12104	104.734505	43.624552	16.8237815	107.213398	-62.953328	8.1462225	93.162762
5.323421	-19.416355	104.275635	-9.637896	12.052309	99.288139	45.288342	-7.84864	109.821251	41.972813	40.66748	104.27977	43.6305775	16.40942	107.0505105	-62.9063695	7.695198	91.5257675
4.269167	-20.673773	103.903755	-9.551952	11.669286	98.385391	45.209618	-8.196885	109.919449	42.141212	40.267174	103.810181	43.675415	16.0351445	106.864815	-62.779319	7.3034275	89.905967
3.137702	-21.844887	103.426216	-9.406447	11.322498	97.457993	45.149113	-8.4946	109.964157	42.341297	39.905281	103.29274	43.745205	15.7053405	106.6284485	-62.558099	6.9396555	88.2875375
1.943305	-22.96743	102.836433	-9.28864	11.032261	96.598885	45.069653	-8.749641	109.91629	42.455761	39.565605	102.812553	43.762707	15.407982	106.3644215	-62.339987	6.65654	86.8333485
0.661919	-23.960112	102.269974	-9.10044	10.739223	95.921669	45.013298	-8.978507	109.753288	42.54438	39.217102	102.371918	43.778839	15.1192975	106.062603	-61.979719	6.3591485	85.780735
-0.775826	-24.823631	101.769653	-8.890888	10.46562	95.496567	45.075127	-9.194246	109.525764	42.715328	38.97007	102.001396	43.8952275	14.887912	105.76358	-61.6770035	6.043328	85.229554
-2.999969	-26.00522	101.073326	-8.584236	10.057472	95.37056	45.291992	-9.423521	109.073105	42.898117	38.793743	101.68251	44.0950545	14.685111	105.3778075	-61.2635265	5.429833	85.3633125
-4.669323	-26.678825	100.895584	-8.465268	9.822037	95.635498	45.517982	-9.460855	108.735718	42.901936	38.753666	101.553795	44.209959	14.6464055	105.1447565	-61.140495	4.9976685	86.1262395
-6.491601	-27.177616	101.000252	-8.367146	9.572374	96.055832	45.749599	-9.45086	108.615044	42.796402	38.747612	101.502083	44.2730005	14.648376	105.0585635	-61.0072925	4.496372	87.0531005
-8.477778	-27.608391	101.386116	-8.432394	9.35787	96.642426	45.964489	-9.433489	108.713493	42.653599	38.765453	101.518761	44.309044	14.665982	105.116127	-61.173832	4.049758	88.168725
-10.639833	-27.891678	102.087692	-8.475874	9.125131	97.357544	46.106014	-9.432078	108.981537	42.523918	38.736065	101.499687	44.314966	14.6519935	105.240612	-61.266714	3.5982685	89.474476
-12.920049	-28.132338	102.913269	-8.57129	8.868151	98.226593	46.174095	-9.484714	109.313835	42.412045	38.643814	101.578949	44.29307	14.57955	105.446392	-61.43565	3.156752	91.006794
-15.28735	-28.257959	103.7276	-8.670661	8.596807	99.202057	46.204163	-9.617794	109.594223	42.324638	38.502861	101.772133	44.2644005	14.4425335	105.683178	-61.6057225	2.7510805	92.720936
-18.996508	-28.316616	104.847542	-8.777993	8.22814	100.774384	46.165302	-9.849522	109.783623	42.206802	38.292221	102.263489	44.186052	14.2213495	106.023556	-61.742038	2.2349305	95.525212
-21.525337	-28.257364	105.501236	-8.848395	8.069328	101.831856	46.176235	-9.930065	109.757187	42.131088	38.268681	102.710007	44.1536615	14.169308	106.233597	-61.8504515	1.969348	97.430115
-24.059221	-28.038654	106.069054	-8.912655	8.037415	102.818169	46.17313	-9.906482	109.75013	42.044468	38.35107	103.197906	44.108799	14.222294	106.474018	-61.934109	1.852536	99.16232
-26.023823	-26.894989	106.339287	-8.979041	8.125693	103.628586	46.180569	-9.765304	109.776627	41.957062	38.568802	103.785599	44.0688155	14.401749	106.781113	-62.0268975	1.849637	100.476059
-27.813047	-25.626125	106.276718	-9.062261	8.312116	104.242584	46.199211	-9.498183	109.778633	41.86998	38.924034	104.364952	44.0345955	14.7129255	107.0717925	-62.1591175	1.9113065	101.4133755
-29.804363	-24.254339	106.156937	-9.115211	8.58747	104.660622	46.199669	-9.187107	109.671364	41.789749	39.373695	104.822449	43.994709	15.093294	107.2469065	-62.225131	2.081646	102.0743375
-31.726768	-22.818449	106.085899	-9.123058	8.949051	104.974724	46.191055	-8.836498	109.401024	41.730091	39.778183	105.119308	43.960573	15.4708425	107.260166	-62.206689	2.4272595	102.689282
-34.767525	-20.486111	106.017509	-9.046578	9.577061	105.351379	46.170296	-8.416737	109.029259	41.914825	40.444263	105.330132	44.0425605	16.013763	107.1796955	-62.1357165	3.140359	103.5230625
-36.818275	-18.858303	105.989922	-8.998285	10.014165	105.606842	46.168663	-8.210404	108.901344	42.186508	41.010361	105.429253	44.1775855	16.3999785	107.1652985	-62.1741555	3.6283515	104.0483855
-38.840584	-17.204823	106.059135	-8.961274	10.443074	105.865112	46.192062	-8.003704	108.835793	42.451382	41.667374	105.411026	44.321722	16.831835	107.1234095	-62.24427	4.054313	104.6068145
-40.893452	-15.507028	106.010094	-8.908369	10.842431	106.074333	46.240566	-7.771806	108.809662	42.586739	42.339027	105.303909	44.4136525	17.2836105	107.0567855	-62.2303905	4.4012515	105.0918805
-42.895416	-13.82937	105.972359	-8.901713	11.235937	106.224396	46.246716	-7.534312	108.710571	42.533772	42.965168	105.234085	44.390244	17.715428	106.972328	-62.19367	4.756446	105.476464
-44.986076	-12.079524	106.003296	-8.895341	11.589226	106.334366	46.219692	-7.348917	108.492325	42.160408	43.409519	105.203163	44.19005	18.030301	106.847744	-61.980732	5.148151	105.820988
-45.278858	-10.411116	106.372879	-8.912939	11.918794	106.331573	46.257244	-7.311668	108.335838	41.573921	43.547363	105.416962	43.9155825	18.1178475	106.8764	-61.7414605	5.7197405	105.786746
-43.876987	-7.945793	106.302788	-9.153217	12.246259	106.263283	46.690155	-7.981129	108.335854	41.222958	43.91534	105.510307	43.9565565	17.9671055	106.9230805	-62.2629905	6.5254125	105.6034855
-43.323727	-6.320051	106.086517	-9.356155	12.333207	106.315544	47.090477	-8.748024	108.166626	41.127983	44.021309	105.771133	44.10923	17.6366425	106.9688795	-62.82154	7.0297715	105.6622085
-42.81292	-4.557597	106.1698	-9.57324	12.28675	106.489769	47.226067	-9.31356	107.951736	41.071499	44.043037	106.030464	44.148783	17.3647385	106.9911	-63.295263	7.2087615	105.988438
-42.270733	-2.871157	106.292709	-9.777678	12.183456	106.753944	46.930889	-9.706573	107.823395	41.052334	43.888439	106.360641	43.9916115	17.090933	107.092018	-63.5469675	7.275979	106.41587
-41.786026	-1.125928	106.491325	-9.963862	12.119563	107.03083	46.317894	-10.237578	107.806709	41.015472	43.749077	106.613121	43.666683	16.7557495	107.209915	-63.594407	7.4833765	106.851745
-41.228844	0.555122	106.732216	-10.073123	12.075931	107.227066	45.474731	-10.676536	108.074127	40.929882	43.628239	106.652794	43.2023065	16.4758515	107.3634605	-63.3485525	7.6760105	107.0906715
-40.660721	2.287851	106.729828	-10.179773	12.013369	107.273758	44.752663	-10.916129	108.410751	40.807846	43.4865	106.505623	42.7802545	16.2851855	107.458187	-63.1398005	7.7415525	107.089329
-39.954769	4.882997	106.492447	-10.486126	11.879722	107.170807	44.626637	-11.757744	109.000465	40.70713	43.082642	106.278954	42.6668835	15.662449	107.6397095	-63.6391355	8.096995	106.7019045
-39.492027	6.671054	106.076286	-10.596191	11.843201	107.002068	44.506447	-12.34128	109.298798	40.706459	42.908714	106.229866	42.606453	15.283717	107.764332	-63.798835	8.402685	106.239804
-39.077305	8.543034	105.851456	-10.647337	11.841885	106.86438	44.204727	-12.476136	109.324905	40.718182	42.814072	106.286957	42.4614545	15.168968	107.805931	-63.7561285	8.514802	105.922829
-38.621227	10.420762	105.612648	-10.639704	11.921738	106.825302	43.966667	-12.269373	109.166061	40.781586	42.817833	106.436577	42.3741265	15.27423	107.801319	-63.6535345	8.569246	105.849285
-38.22937	12.421455	105.796585	-10.547975	12.121829	106.893456	43.705868	-11.840399	108.937164	40.891872	42.981194	106.709267	42.29887	15.5703975	107.8232155	-63.39482	8.6732605	105.9636965
-37.781075	14.427461	106.003105	-10.415966	12.445821	107.081558	43.516422	-11.27061	108.644974	40.9874	43.238049	107.026443	42.251911	15.9837195	107.8357085	-63.083843	8.9079225	106.3274075
-37.404591	16.516062	106.467041	-10.268373	12.857866	107.320313	43.422836	-10.842048	108.336555	41.063568	43.584148	107.330299	42.243202	16.37105	107.833427	-62.779948	9.344682	106.807199
-36.819927	19.646572	107.053635	-10.077002	13.590002	107.634079	43.41058	-10.247406	107.889053	41.177605	44.225632	107.688858	42.2940925	16.989113	107.7889555	-62.4480965	10.190891	107.4792025
-36.497669	21.782082	107.35347	-10.015321	14.061393	107.747284	43.430347	-9.815619	107.693771	41.269924	44.634403	107.88311	42.3501355	17.409392	107.7884405	-62.3807775	10.713394	107.7061275
-36.126034	23.824198	107.487999	-10.010909	14.479881	107.820938	43.405632	-9.489961	107.589935	41.302055	45.040924	108.10778	42.3538435	17.7754815	107.8488575	-62.3756615	11.1842805	107.7930185
-35.845737	25.86697	107.6558	-10.037125	14.827597	107.845268	43.362392	-9.189521	107.503036	41.269424	45.39444	108.295418	42.315908	18.1024595	107.899227	-62.390158	11.5527345	107.791309
-35.560493	27.833002	107.710289	-10.109995	15.07048	107.861794	43.294449	-8.834673	107.400322	41.179752	45.686989	108.37606	42.2371005	18.426158	107.888191	-62.4570905	11.714802	107.835397
-35.32177	29.741215	107.940971	-10.216764	15.220364	107.914268	43.243847	-8.539572	107.287407	41.019718	45.901154	108.400642	42.1317825	18.680791	107.8440245	-62.5653105	11.759937	107.9845115
-35.091328	31.62462	108.056999	-10.35256	15.316001	108.007645	43.179504	-8.272835	107.208717	40.835514	46.06876	108.455704	42.007509	18.8979625	107.8322105	-62.712629	11.7340395	108.1830795
-34.829826	34.380268	108.348503	-10.578837	15.420424	108.189072	42.96447	-7.811405	107.301033	40.586327	46.280704	108.576248	41.7753985	19.2346495	107.9386405	-62.9330725	11.6061985	108.4395035
-34.582008	36.144646	108.420753	-10.739866	15.497756	108.298752	42.864025	-7.601978	107.423721	40.419914	46.38612	108.670723	41.6419695	19.392071	108.047222	-63.1217015	11.603441	108.550282
-34.404232	37.938519	108.562233	-10.814728	15.555551	108.364487	42.779522	-7.409844	107.5009	40.257729	46.484776	108.772408	41.5186255	19.537466	108.136654	-63.1480815	11.573636	108.59232
-34.152176	39.693996	108.605255	-10.869243	15.617554	108.399353	42.752529	-7.22447	107.525429	40.178478	46.616646	108.821236	41.4655035	19.696088	108.1733325	-63.2039895	11.53902	108.6253735
-33.944408	41.400043	108.781418	-10.844602	15.68569	108.384529	42.793465	-6.999505	107.470215	40.146725	46.796753	108.885643	41.470095	19.898624	108.177929	-63.159299	11.472756	108.591129
-33.718559	43.112228	108.888397	-10.794181	15.774101	108.381989	42.938908	-6.771162	107.393906	40.089626	46.997726	108.944115	41.514267	20.113282	108.1690105	-63.102629	11.43492	108.5949675
-33.483974	44.745598	109.039139	-10.766848	15.908553	108.394302	43.161331	-6.609787	107.313248	40.057243	47.216492	108.982758	41.609287	20.3033525	108.148003	-63.142983	11.5137535	108.640601
-33.265213	47.283207	109.129776	-10.725765	16.176968	108.411369	43.617313	-6.397703	107.200882	39.999844	47.530617	108.966637	41.8085785	20.566457	108.0837595	-63.2601085	11.787479	108.7389785
-31.898239	47.376698	109.152939	-10.732366	16.376848	108.404251	43.902252	-6.277561	107.19651	39.940609	47.744404	108.928642	41.9214305	20.7334215	108.062576	-63.3861625	12.0202745	108.745926
-31.048962	47.768795	109.006729	-10.771836	16.560415	108.421623	44.128426	-6.175298	107.322311	39.816509	47.930145	108.874336	41.9724675	20.8774235	108.0983235	-63.5161395	12.2434065	108.7449225
-30.137283	48.105282	108.931419	-10.875617	16.690821	108.505295	44.330383	-6.024566	107.552849	39.66811	48.055122	108.785477	41.9992465	21.015278	108.169163	-63.7504805	12.366364	108.841427
-29.164394	48.328979	108.786842	-11.01276	16.772707	108.635139	44.487488	-5.831658	107.851257	39.483303	48.151608	108.690727	41.9853955	21.159975	108.270992	-64.0109155	12.385439	108.999286
-28.132975	48.493038	108.623489	-11.157136	16.812437	108.793976	44.54763	-5.577152	108.26976	39.301239	48.202236	108.601364	41.9244345	21.312542	108.435562	-64.2387065	12.312332	109.15239
-27.118301	48.713757	108.559586	-11.309752	16.825222	108.989906	44.583656	-5.364065	108.669899	39.111504	48.270214	108.566193	41.84758	21.4530745	108.618046	-64.467084	12.1973695	109.361766
-25.645628	49.029263	108.579674	-11.462404	16.769514	109.26548	44.525242	-5.030797	109.124031	38.846436	48.355698	108.596718	41.685839	21.6624505	108.8603745	-64.610647	11.8765775	109.6705855
-24.633656	49.300285	108.723625	-11.522547	16.704575	109.398735	44.350994	-4.780969	109.354446	38.715576	48.40699	108.63961	41.533285	21.8130105	108.997028	-64.578379	11.5961395	109.800442
-23.623442	49.625305	108.840515	-11.56812	16.631094	109.480942	44.29821	-4.573428	109.312698	38.660294	48.41938	108.672775	41.479252	21.922976	108.9927365	-64.615492	11.339212	109.9691475
-22.601643	49.942139	108.990707	-11.617241	16.576948	109.496292	44.284393	-4.479418	109.156837	38.617062	48.431328	108.719566	41.4507275	21.975955	108.9382015	-64.6852095	11.177941	110.0543825
-21.574734	50.322067	109.185341	-11.655008	16.58186	109.470406	44.222183	-4.354023	108.989632	38.579441	48.478367	108.798515	41.400812	22.062172	108.8940735	-64.710828	11.101548	110.0467385
-20.553379	50.748707	109.386299	-11.671681	16.645203	109.484772	44.229206	-4.210539	108.722244	38.532688	48.573364	108.912338	41.380947	22.1814125	108.817291	-64.724309	11.1089935	110.152253
-19.528399	51.170998	109.633133	-11.648477	16.746941	109.541412	44.199409	-4.00216	108.536423	38.527805	48.698883	109.052406	41.363607	22.3483615	108.7944145	-64.660561	11.1455205	110.2884095
-17.92205	51.843143	110.099182	-11.557383	16.919077	109.725014	44.155003	-3.671469	108.412918	38.604214	48.887737	109.354652	41.3796085	22.608134	108.883785	-64.4943745	11.23002	110.566243
-16.841505	52.316551	110.414543	-11.491037	17.030571	109.904114	44.176121	-3.494543	108.415588	38.679096	49.015419	109.659386	41.4276085	22.760438	109.037487	-64.4096825	11.300704	110.770741
-15.742371	52.791519	110.773697	-11.403311	17.145647	110.098755	44.233433	-3.366267	108.511734	38.78429	49.118183	110.001335	41.5088615	22.875958	109.2565345	-64.3154835	11.415336	110.9409755
-14.649899	53.283943	111.11554	-11.297011	17.295473	110.29084	44.292042	-3.23514	108.727493	38.94688	49.227631	110.358917	41.619461	22.9962455	109.543205	-64.213483	11.5947005	111.038475
-13.448964	53.714138	111.19986	-11.256184	17.462194	110.476212	44.348881	-3.117976	109.055267	39.074501	49.314041	110.718712	41.711691	23.0980325	109.8869895	-64.224059	11.8263555	111.0654345
-12.41611	54.179253	111.429825	-11.270807	17.546335	110.679054	44.337444	-3.018743	109.44574	39.114498	49.380642	111.075951	41.725971	23.1809495	110.2608455	-64.267585	11.9117205	111.0972625
-11.372478	54.664261	111.739708	-11.354217	17.577036	110.908577	44.303562	-2.97718	109.83728	39.086372	49.415604	111.425461	41.694967	23.219212	110.6313705	-64.403401	11.93486	111.1857835
-9.819314	55.277954	111.930809	-11.541165	17.504206	111.21727	44.191734	-3.010472	110.430336	38.969292	49.365574	111.906982	41.580513	23.177551	111.168659	-64.662843	11.830861	111.265881
-8.777331	55.667473	112.060738	-11.693032	17.397314	111.384567	44.096001	-3.103142	110.822968	38.833813	49.273293	112.177971	41.464907	23.0850755	111.5004695	-64.850971	11.7095525	111.2686645
-7.807817	56.069023	112.032524	-11.824347	17.269321	111.510834	43.98922	-3.249813	111.216675	38.741806	49.140137	112.354065	41.365513	22.945162	111.78537	-65.014207	11.59348	111.236298
-6.804985	56.459557	111.8638	-11.917581	17.136347	111.579941	43.895927	-3.431618	111.654388	38.67363	48.965759	112.462616	41.2847785	22.7670705	112.058502	-65.1199405	11.5056235	111.10138
-6.139831	56.173958	111.640694	-12.016055	16.999535	111.669327	43.842785	-3.626117	112.107742	38.58646	48.765583	112.536491	41.2146225	22.569733	112.3221165	-65.2467325	11.429337	111.0165375
-5.571713	55.710037	111.437698	-12.104638	16.827965	111.752113	43.788769	-3.808049	112.606117	38.509933	48.567692	112.621567	41.149351	22.3798215	112.613842	-65.358627	11.2761085	110.890384
-5.019067	55.292492	111.272072	-12.171863	16.639462	111.868355	43.747768	-4.005688	113.103783	38.459431	48.358955	112.727692	41.1035995	22.1766335	112.9157375	-65.4473255	11.1022905	110.8209725
-4.158446	54.598831	111.182495	-12.267187	16.314524	112.101685	43.709648	-4.324916	113.753105	38.398468	48.029366	112.913383	41.054058	21.852225	113.333244	-65.588432	10.776823	110.870126
-3.646509	54.098141	111.21241	-12.31692	16.077234	112.255325	43.705143	-4.527214	114.071098	38.345657	47.826557	113.032623	41.0254	21.6496715	113.5518605	-65.65924	10.5047965	110.9587895
-3.205173	53.647511	111.315979	-12.361959	15.848226	112.384811	43.671722	-4.706618	114.301811	38.294086	47.632236	113.154137	40.982904	21.462809	113.727974	-65.706822	10.233643	111.041648
-2.762404	53.202461	111.451317	-12.417992	15.629789	112.489868	43.648548	-4.891203	114.42717	38.243591	47.449978	113.288345	40.9460695	21.2793875	113.8577575	-65.7820535	9.9801905	111.1219785
-2.298615	52.761261	111.632576	-12.471006	15.426055	112.568047	43.585133	-5.050001	114.478531	38.197151	47.284073	113.445374	40.891142	21.117036	113.9619525	-65.833154	9.735074	111.1741415
-1.857723	52.342751	111.868729	-12.505281	15.249294	112.63591	43.526154	-5.20975	114.466095	38.16217	47.151634	113.614098	40.844162	20.970942	114.0400965	-65.854724	9.527646	111.2317235
-1.433955	51.988804	112.138435	-12.57222	15.123725	112.723938	43.481014	-5.317853	114.400818	38.116009	47.042786	113.789391	40.7985115	20.8624665	114.0951045	-65.9429515	9.3849835	111.3527715
-0.835426	51.568336	112.534058	-12.65257	15.024006	112.878716	43.404316	-5.391896	114.312851	38.01659	46.97995	114.044479	40.710453	20.794027	114.178665	-66.015593	9.253985	111.578767
-0.453873	51.366192	112.793472	-12.711625	14.996721	112.989319	43.388737	-5.393433	114.2743	37.931496	46.969116	114.230179	40.6601165	20.7878415	114.2522395	-66.0833665	9.2056005	111.7263985
-0.06086	51.136803	113.066772	-12.735102	15.003011	113.10601	43.380432	-5.354756	114.268021	37.851925	47.011013	114.422203	40.6161785	20.8281285	114.345112	-66.0863825	9.1778935	111.866908
0.33151	50.966805	113.330841	-12.770721	15.030046	113.235367	43.386875	-5.273696	114.266312	37.777363	47.104599	114.594963	40.582119	20.9154515	114.4306375	-66.123561	9.1446405	112.0400965
0.713353	50.840115	113.57933	-12.793446	15.082497	113.40696	43.405899	-5.170821	114.216003	37.700184	47.207668	114.709213	40.5530415	21.0184235	114.462608	-66.1399335	9.1465705	112.351312
1.116818	50.699646	113.772308	-12.778233	15.10191	113.578323	43.453503	-5.046128	114.161133	37.609726	47.293686	114.796471	40.5316145	21.123779	114.478802	-66.0880805	9.080041	112.677844
1.517129	50.550735	113.978363	-12.736957	15.108822	113.732719	43.564182	-4.957752	114.115334	37.577816	47.401051	114.880417	40.570999	21.2216495	114.4978755	-66.044913	8.9959945	112.9675625
2.05981	50.328266	114.182426	-12.719849	15.150276	113.85965	43.6306	-4.88217	114.069153	37.58968	47.526897	114.992058	40.61014	21.3223635	114.5306055	-66.049838	8.9781885	113.1886945
2.461033	50.154461	114.159882	-12.72779	15.180345	113.85218	43.616245	-4.839777	114.047585	37.557465	47.583344	114.991058	40.586855	21.3717835	114.5193215	-66.042435	8.9889065	113.1850385
2.837734	50.006454	114.089539	-12.774044	15.194249	113.770592	43.603878	-4.817846	114.038109	37.481598	47.618744	114.954033	40.542738	21.400449	114.496071	-66.090826	8.988049	113.045113
3.242991	49.821609	113.995422	-12.842685	15.170719	113.692497	43.571632	-4.795277	113.999977	37.365959	47.620045	114.895866	40.4687955	21.412384	114.4479215	-66.1541655	8.929054	112.9370725
3.570147	49.591282	113.89576	-12.877083	15.121925	113.624062	43.55862	-4.778596	113.989937	37.232738	47.627777	114.836655	40.395679	21.4245905	114.413296	-66.149845	8.8192595	112.834828
3.927265	49.357883	113.826599	-12.886955	15.045665	113.591743	43.609394	-4.776067	113.997803	37.147617	47.619209	114.800194	40.3785055	21.421571	114.3989985	-66.1524155	8.669759	112.7844875
4.243185	49.093899	113.817993	-12.870251	14.917034	113.570442	43.616734	-4.841114	114.018211	37.109024	47.565647	114.808365	40.362879	21.3622665	114.413288	-66.103381	8.4718015	112.727596
4.603221	48.395504	113.91169	-12.911597	14.612703	113.549545	43.541981	-5.017481	114.081482	37.026577	47.382164	114.971634	40.284279	21.1823415	114.526558	-66.107473	8.0430645	112.572532
4.760074	47.886978	113.980743	-12.966561	14.38484	113.570854	43.48534	-5.187387	114.208565	36.927425	47.211029	115.125191	40.2063825	21.011821	114.666878	-66.1395045	7.757859	112.47483
4.958229	47.35181	114.061882	-13.080096	14.156714	113.648239	43.412529	-5.377372	114.440002	36.804253	47.013378	115.317513	40.108391	20.818003	114.8787575	-66.268583	7.495425	112.4177205
5.161077	46.815773	114.121262	-13.191268	13.946408	113.76284	43.345512	-5.588449	114.768425	36.67952	46.801739	115.498878	40.012516	20.606645	115.1336515	-66.395052	7.286171	112.3920285
5.374097	46.286289	114.176704	-13.354967	13.746368	113.885727	43.262524	-5.821409	115.152428	36.567482	46.606064	115.654312	39.915003	20.3923275	115.40337	-66.624937	7.1004085	112.368084
5.572394	45.757397	114.158508	-13.510733	13.525304	113.985535	43.184792	-6.061517	115.485214	36.431374	46.400509	115.724983	39.808083	20.169496	115.6050985	-66.829549	6.881112	112.3659715
5.699657	45.302658	114.069962	-13.651699	13.282767	114.021423	43.108982	-6.311573	115.727364	36.270039	46.160397	115.68811	39.6895105	19.924412	115.707737	-66.9929085	6.641122	112.335109
5.951042	44.461235	113.81041	-13.843049	12.863243	114.017403	42.960896	-6.68986	115.835915	36.038147	45.780025	115.486374	39.4995215	19.5450825	115.6611445	-67.1856195	6.1814035	112.3736615
5.942015	43.857841	113.715073	-13.942677	12.559566	114.02298	42.855652	-6.962701	115.780853	35.900459	45.511749	115.300179	39.3780555	19.274524	115.540516	-67.2634095	5.844608	112.505444
5.911944	43.233551	113.663338	-14.032219	12.268864	114.049843	42.749916	-7.24165	115.722038	35.830757	45.24379	115.164009	39.2903365	19.00107	115.4430235	-67.3547745	5.536658	112.6566625
5.922481	42.615978	113.700401	-14.101918	12.01208	114.095818	42.663219	-7.515381	115.656403	35.796581	44.999035	115.145096	39.2299	18.741827	115.4007495	-67.433736	5.282333	112.7908865
5.900132	42.05748	113.890198	-14.166565	11.785035	114.184227	42.578594	-7.75784	115.619553	35.780117	44.787411	115.231575	39.1793555	18.5147855	115.425564	-67.5124855	5.0552845	112.94289
5.965755	41.459923	114.159164	-14.228816	11.623773	114.313316	42.492035	-7.94726	115.542755	35.783432	44.643711	115.428841	39.1377335	18.3482255	115.485798	-67.5953655	4.8993205	113.140834
5.995927	40.913826	114.520241	-14.292081	11.503198	114.459656	42.443882	-8.072792	115.424263	35.789307	44.550377	115.7173	39.1165945	18.2387925	115.5707815	-67.7007565	4.7676035	113.3485305
6.10892	40.083416	115.0345	-14.346294	11.376671	114.634361	42.435524	-8.204715	115.281128	35.821125	44.490887	116.167244	39.1283245	18.143086	115.724186	-67.8209125	4.610256	113.544536
6.195457	39.581493	115.269173	-14.352766	11.353045	114.70977	42.452595	-8.236998	115.197899	35.834713	44.464333	116.391708	39.143654	18.1136675	115.7948035	-67.849186	4.5924225	113.6247365
6.359211	39.049091	115.315269	-14.33466	11.358774	114.786743	42.49987	-8.250948	115.173599	35.846294	44.435558	116.448746	39.173082	18.092305	115.8111725	-67.842402	4.625243	113.7623135
6.547739	38.519409	115.231117	-14.278126	11.372432	114.822983	42.581745	-8.267374	115.25544	35.854435	44.409489	116.39949	39.21809	18.0710575	115.827465	-67.774342	4.6738065	113.818501
6.752658	37.981899	115.112961	-14.183578	11.35729	114.863075	42.762028	-8.329935	115.45874	35.892685	44.314812	116.343964	39.3273565	17.9924385	115.901352	-67.6945125	4.7221415	113.824798
7.018025	37.369953	115.028069	-14.063613	11.274254	114.946342	42.988251	-8.448946	115.812897	35.995743	44.233784	116.310501	39.491997	17.892419	116.061699	-67.619223	4.656089	113.830985
7.292851	36.775692	115.041733	-13.951637	11.101306	115.054749	43.174187	-8.610229	116.150261	36.15657	44.107269	116.312477	39.6653785	17.74852	116.231369	-67.5686525	4.454092	113.878129
7.799326	35.824306	115.119423	-13.802056	10.776012	115.186119	43.32629	-8.927526	116.406952	36.346806	43.790726	116.382942	39.836548	17.4316	116.394947	-67.44066	4.120424	113.977291
8.087962	35.274883	115.204979	-13.715667	10.547146	115.217148	43.352383	-9.167914	116.445793	36.448673	43.545933	116.468445	39.900528	17.1890095	116.457119	-67.331862	3.9052825	113.977177
8.453734	34.715508	115.315201	-13.666235	10.379788	115.240097	43.349922	-9.397017	116.444817	36.538563	43.316765	116.630257	39.9442425	16.959874	116.537537	-67.2767125	3.799702	113.942657
8.810611	34.196045	115.439949	-13.627423	10.277824	115.26384	43.337692	-9.549641	116.487625	36.627735	43.159771	116.814301	39.9827135	16.805065	116.650963	-67.2375595	3.750583	113.876717
9.146685	33.750935	115.592598	-13.61898	10.27011	115.31472	43.342121	-9.641194	116.564499	36.664886	43.083298	117.000153	40.0035035	16.721052	116.782326	-67.2414635	3.819168	113.847114
9.530611	33.26379	115.698555	-13.620652	10.31391	115.415611	43.344059	-9.642048	116.650032	36.643734	43.068497	117.162468	39.9938965	16.7132245	116.90625	-67.2352005	3.9145955	113.924972
9.893139	32.820084	115.816963	-13.63016	10.38815	115.53894	43.355309	-9.584993	116.758957	36.564518	43.084133	117.309357	39.9599135	16.74957	117.034157	-67.2202335	4.02673	114.043723
10.465414	32.132744	116.090729	-13.647975	10.457364	115.74453	43.374424	-9.450207	116.947151	36.458252	43.148197	117.677513	39.916338	16.848995	117.312332	-67.212288	4.065733	114.176728
10.846583	31.695642	116.364983	-13.666919	10.468059	115.846146	43.388401	-9.385539	117.07164	36.387711	43.237911	118.031036	39.888056	16.926186	117.551338	-67.221894	4.009932	114.140954
11.224643	31.241465	116.649208	-13.698215	10.457657	115.881577	43.38102	-9.300311	117.176018	36.320442	43.285515	118.474625	39.850731	16.992602	117.8253215	-67.247161	3.922712	113.9378325
11.545349	30.813086	116.963486	-13.746503	10.437286	115.819801	43.363701	-9.233548	117.223511	36.237686	43.345993	118.973717	39.8006935	17.0562225	118.098614	-67.2936995	3.8183495	113.540988
11.901432	30.344137	117.183685	-13.824529	10.461111	115.713203	43.325581	-9.133153	117.23925	36.119183	43.425945	119.455467	39.722382	17.146396	118.3473585	-67.37144	3.775826	113.0790475
12.25002	29.891596	117.302147	-13.88108	10.537112	115.58139	43.274574	-8.976557	117.23645	35.977554	43.547474	119.812988	39.626064	17.2854585	118.524719	-67.388224	3.7887655	112.638061
12.591392	29.417442	117.325531	-13.953036	10.6872	115.511337	43.261494	-8.798431	117.219963	35.804291	43.674515	119.996857	39.5328925	17.438042	118.60841	-67.4389645	3.936358	112.414264
13.081076	28.676807	117.284607	-14.011732	10.937689	115.49559	43.291428	-8.520981	117.281548	35.635632	43.922363	120.020294	39.46353	17.700691	118.650921	-67.486994	4.174687	112.340259
13.381617	28.152975	117.254829	-14.044007	11.066616	115.459778	43.314751	-8.399901	117.393944	35.590763	44.046234	119.991371	39.452757	17.8231665	118.6926575	-67.540771	4.3100655	112.2268985
13.727316	27.498451	117.146828	-14.062227	11.136721	115.335846	43.338673	-8.335722	117.535065	35.563633	44.120335	119.946358	39.451153	17.8923065	118.7407115	-67.575607	4.3811355	111.9309805
14.016732	26.83886	117.005524	-14.075592	11.171987	115.091789	43.345001	-8.339567	117.656982	35.494007	44.204659	119.889664	39.419504	17.932546	118.773323	-67.570688	4.411428	111.410255
14.287899	26.135502	116.792259	-14.106528	11.179066	114.75222	43.312092	-8.375031	117.743973	35.493011	44.16732	119.758835	39.4025515	17.8961445	118.751404	-67.6156075	4.4619875	110.753036
14.54249	25.418562	116.502274	-14.135904	11.180016	114.403641	43.243008	-8.396203	117.750885	35.476086	44.132122	119.527855	39.359547	17.8679595	118.63937	-67.631355	4.4920725	110.167912
14.789039	24.66103	116.202042	-14.172071	11.187939	114.091263	43.168545	-8.399833	117.705795	35.455616	44.11869	119.258881	39.3120805	17.8594285	118.482338	-67.6562225	4.5164495	109.700188
15.078248	23.529036	115.900078	-14.216061	11.240301	113.749924	43.097733	-8.38365	117.611229	35.480556	44.159107	118.90007	39.2891445	17.8877285	118.2556495	-67.7212665	4.5928735	109.2441985
15.230476	22.735619	115.736832	-14.226076	11.314222	113.598587	43.032997	-8.335775	117.464447	35.503128	44.205452	118.715927	39.2680625	17.9348385	118.090187	-67.7202145	4.6936055	109.106987
15.3798	21.914179	115.521797	-14.244991	11.409452	113.466057	42.999985	-8.284204	117.187691	35.546017	44.295101	118.505165	39.273001	18.0054485	117.846428	-67.762983	4.8134555	109.085686
15.495128	21.091091	115.247856	-14.221456	11.543585	113.300232	43.002995	-8.209997	116.783455	35.55619	44.384342	118.26181	39.2795925	18.0871725	117.5226325	-67.7225045	4.9999975	109.0778315
15.58742	20.286892	114.903976	-14.178271	11.729776	113.07093	42.982628	-8.049261	116.343796	35.578434	44.503586	117.957703	39.280531	18.2271625	117.1507495	-67.637073	5.2323895	108.9911105
15.665707	19.465729	114.455376	-14.106377	11.971562	112.753906	42.993217	-7.833801	115.932228	35.619442	44.666603	117.617943	39.3063295	18.416401	116.7750855	-67.5190835	5.526723	108.7327265
15.755823	18.562096	113.987717	-13.997407	12.225797	112.375092	43.022285	-7.596686	115.614571	35.689468	44.832653	117.295731	39.3558765	18.6179835	116.455151	-67.3506905	5.8336105	108.295033
15.837929	17.181929	113.409218	-13.820417	12.620226	111.82489	43.079967	-7.279053	115.338066	35.84174	45.106308	116.798035	39.4608535	18.9136275	116.0680505	-67.1016875	6.3268245	107.5817295
15.866789	16.260847	113.102219	-13.706584	12.833386	111.588303	43.163673	-7.149384	115.217354	35.974068	45.249897	116.463722	39.5688705	19.0502565	115.840538	-66.9820385	6.6165155	107.336068
15.862476	15.255772	112.937714	-13.578874	12.987256	111.455597	43.246262	-7.060093	115.136383	36.10297	45.364616	116.164413	39.674616	19.1522615	115.650398	-66.832364	6.8222505	107.260796
15.880847	14.18131	112.742493	-13.452138	13.103201	111.397469	43.307774	-7.00671	115.086052	36.261227	45.432915	115.869072	39.7845005	19.2131025	115.477562	-66.6887765	6.9932995	107.317376
15.864937	13.093287	112.624374	-13.340531	13.18548	111.339989	43.384243	-6.991062	115.030098	36.414875	45.482368	115.604385	39.899559	19.245653	115.3172415	-66.580621	7.125307	107.3627365
15.81152	12.015788	112.462593	-13.241405	13.22982	111.238464	43.436852	-6.974387	114.953041	36.650806	45.440224	115.314064	40.043829	19.2329185	115.1335525	-66.526639	7.2267215	107.3433755
15.772965	10.888072	112.249008	-13.122485	13.268539	111.088943	43.463863	-6.935648	114.805695	36.810501	45.427521	114.988182	40.137182	19.2459365	114.8969385	-66.382152	7.2911415	107.2809475
15.680127	9.189719	111.872902	-12.93526	13.37637	110.831223	43.521629	-6.868259	114.566315	37.064243	45.419189	114.351501	40.292936	19.275465	114.458908	-66.163456	7.477275	107.203538
15.592358	8.091955	111.685921	-12.776418	13.454047	110.684113	43.577938	-6.812761	114.439651	37.265244	45.426502	113.888229	40.421591	19.3068705	114.16394	-65.974427	7.6012235	107.204286
15.506768	6.968775	111.518394	-12.58685	13.51795	110.563301	43.68475	-6.806995	114.323601	37.479801	45.413914	113.358345	40.5822755	19.3034595	113.840973	-65.7559755	7.7324405	107.285629
15.420471	5.82894	111.395523	-12.389413	13.590637	110.441223	43.800346	-6.832408	114.256393	37.718884	45.351364	112.805794	40.759615	19.259478	113.5310935	-65.538441	7.921796	107.3513525
15.3226	4.680158	111.314186	-12.170872	13.615423	110.307762	43.943027	-6.902702	114.184639	37.986305	45.24139	112.293556	40.964666	19.169344	113.2390975	-65.30641	8.061502	107.3764265
15.196611	3.572493	111.249115	-11.96516	13.588757	110.168388	44.05183	-6.997179	114.114319	38.267269	45.092354	111.872078	41.1595495	19.0475875	112.9931985	-65.0898695	8.1299265	107.3435775
15.078277	2.466101	111.167969	-11.78752	13.510455	110.012436	44.134438	-7.158872	114.037117	38.494301	44.921146	111.586548	41.3143695	18.881137	112.8118325	-64.8894095	8.139773	107.2130395
14.846596	0.849901	110.990974	-11.566671	13.385071	109.782814	44.179871	-7.416798	113.889526	38.882832	44.679375	111.251617	41.5313515	18.6312885	112.5705715	-64.6646935	8.1388535	106.9950565
14.66958	-0.162882	110.894333	-11.452377	13.347359	109.643089	44.182178	-7.519279	113.792595	39.040764	44.593761	111.158455	41.611471	18.537241	112.475525	-64.516225	8.157477	106.810653
14.479497	-1.100289	110.827972	-11.384914	13.383964	109.522476	44.177063	-7.537388	113.747856	39.165775	44.569553	111.094353	41.671419	18.5160825	112.4211045	-64.441247	8.2518455	106.6238475
14.269627	-1.974528	110.812035	-11.362288	13.48101	109.445938	44.189415	-7.488147	113.726868	39.257004	44.616589	111.08419	41.7232095	18.564221	112.405529	-64.4477855	8.397799	106.486347
14.042312	-2.801675	110.792816	-11.33291	13.619508	109.359375	44.209965	-7.377707	113.723839	39.317673	44.746712	111.125877	41.763819	18.6845025	112.424858	-64.429639	8.5545135	106.293892
13.81832	-3.590761	110.740768	-11.281674	13.768919	109.273438	44.249119	-7.246803	113.691689	39.393703	44.895729	111.138359	41.821411	18.824463	112.415024	-64.384759	8.713375	106.131852
13.586918	-4.339953	110.663399	-11.189442	13.926302	109.167252	44.33139	-7.093877	113.604546	39.481766	45.045948	111.08358	41.906578	18.9760355	112.344063	-64.285462	8.8765685	105.990441
13.278248	-5.389122	110.57547	-10.950288	14.127195	108.942284	44.545135	-6.871828	113.512863	39.650391	45.231415	110.852577	42.097763	19.1797935	112.18272	-63.998339	9.0745965	105.701848
13.087257	-6.12339	110.489532	-10.742735	14.220099	108.740166	44.729439	-6.739741	113.574898	39.814743	45.328503	110.635986	42.272091	19.294381	112.105442	-63.757561	9.145817	105.37489
12.844245	-6.787686	110.544838	-10.524499	14.309041	108.504318	44.96035	-6.662223	113.751892	40.019566	45.370831	110.406807	42.489958	19.354304	112.0793495	-63.538956	9.263778	104.9292865
12.601572	-7.418214	110.660408	-10.269403	14.376823	108.247826	45.171906	-6.636709	114.025162	40.286507	45.393913	110.193489	42.7292065	19.378602	112.1093255	-63.2680125	9.375044	104.3863265
12.281288	-7.997182	110.827232	-10.041171	14.417231	107.996429	45.392124	-6.648878	114.317085	40.563656	45.359787	109.938942	42.97789	19.3554545	112.1280135	-63.060232	9.4790075	103.8648445
11.995709	-8.563635	110.938133	-9.821854	14.439022	107.745918	45.56955	-6.694222	114.584244	40.822144	45.275681	109.672142	43.195847	19.2907295	112.128193	-62.839555	9.5873145	103.363643
11.634316	-9.076523	111.003876	-9.634923	14.401669	107.528854	45.685894	-6.761808	114.778076	41.055618	45.170277	109.430161	43.370756	19.2042345	112.1041185	-62.640602	9.5991035	102.9535895
11.020697	-9.769793	110.979607	-9.402232	14.275132	107.295456	45.80975	-6.901175	114.928566	41.331291	44.974346	109.171165	43.5705205	19.0365855	112.0498655	-62.3749845	9.5136785	102.5410465
10.539839	-10.148442	110.944962	-9.299034	14.204717	107.23909	45.863789	-6.969567	114.980934	41.475277	44.877293	109.103645	43.669533	18.953863	112.0422895	-62.267601	9.455571	102.4358905
10.027714	-10.452024	110.888466	-9.199608	14.150117	107.260109	45.92947	-6.987198	115.036102	41.589954	44.842442	109.172012	43.759712	18.927622	112.104057	-62.158928	9.372612	102.416161
9.442117	-10.6841	110.860619	-9.07486	14.121485	107.360985	46.039871	-6.964103	115.102539	41.690712	44.868996	109.355125	43.8652915	18.9524465	112.228832	-62.0150115	9.2905235	102.493138
8.84371	-10.902145	110.919609	-8.958336	14.166221	107.528854	46.182598	-6.903008	115.206886	41.798122	44.935375	109.601822	43.99036	19.0161835	112.404354	-61.907032	9.3162585	102.653354
8.112555	-11.002488	110.989441	-8.821902	14.278893	107.721092	46.342617	-6.830353	115.320145	41.942795	45.018433	109.863808	44.142706	19.09404	112.5919765	-61.78651	9.463746	102.8502075
7.356031	-11.012292	111.028603	-8.667236	14.446227	107.944145	46.484859	-6.728713	115.390633	42.120552	45.121906	110.090256	44.3027055	19.1965965	112.7404445	-61.6371775	9.6958575	103.1478455
6.117154	-10.938234	111.001335	-8.435372	14.769374	108.306946	46.65786	-6.58812	115.42627	42.438637	45.289215	110.467827	44.5482485	19.3505475	112.9470485	-61.4189925	10.1882005	103.6668435
5.233787	-10.884631	110.93277	-8.258772	14.989977	108.55529	46.765575	-6.48243	115.365067	42.656319	45.423023	110.749779	44.710947	19.4702965	113.057423	-61.228491	10.5096575	104.053157
4.277326	-10.777633	110.850502	-8.121634	15.215259	108.786758	46.881905	-6.377708	115.272774	42.8536	45.562214	111.037361	44.8677525	19.592253	113.1550675	-61.1110205	10.838265	104.4184485
3.299139	-10.633978	110.734734	-7.96494	15.434316	108.990311	46.973003	-6.260524	115.174652	43.043114	45.709167	111.237274	45.0080585	19.7243215	113.205963	-60.9379385	11.1443105	104.774659
2.301036	-10.470771	110.691574	-7.835232	15.668318	109.169556	47.067848	-6.145078	115.065559	43.209724	45.865162	111.304451	45.138786	19.860042	113.185005	-60.80925	11.476594	105.154107
1.215387	-10.296595	110.656342	-7.671626	15.892844	109.321022	47.168552	-6.003208	114.949486	43.337555	46.005287	111.230423	45.2530535	20.0010395	113.0899545	-60.5963055	11.7846485	105.5520895
0.087319	-10.100012	110.776772	-7.542493	16.108921	109.517204	47.298988	-5.863633	114.853333	43.419304	46.114151	111.029182	45.359146	20.125259	112.9412575	-60.444132	12.092583	106.0931505
-1.629457	-9.813807	111.272141	-7.364474	16.291956	109.909012	47.515919	-5.728463	114.904549	43.512562	46.1922	110.630928	45.5142405	20.2318685	112.7677385	-60.2431885	12.3520435	107.0502855
-2.874546	-9.631853	111.692574	-7.281689	16.314203	110.218582	47.658707	-5.721606	115.025391	43.55917	46.17775	110.38842	45.6089385	20.228072	112.7069055	-60.1723165	12.400334	107.7302585
-4.147872	-9.410172	112.105438	-7.203788	16.238251	110.547325	47.761131	-5.777784	115.088379	43.578129	46.083355	110.202911	45.66963	20.1527855	112.645645	-60.077206	12.3237165	108.449005
-5.398511	-9.185367	112.407028	-7.14996	16.126148	110.880432	47.797649	-5.907105	114.996544	43.617241	45.955654	110.092751	45.707445	20.0242745	112.5446475	-60.007365	12.2280215	109.2162165
-6.663378	-8.940502	112.523941	-7.100942	15.991707	111.19043	47.793243	-6.070171	114.805817	43.66885	45.82309	110.051666	45.7310465	19.8764595	112.4287415	-59.9329305	12.1069545	109.9521185
-8.010638	-8.623453	112.629486	-7.057635	15.86373	111.4786	47.765602	-6.208036	114.550468	43.733074	45.721092	110.127914	45.749338	19.756528	112.339191	-59.864608	11.970932	110.618009
-9.321039	-8.264939	112.647881	-7.014979	15.80228	111.739861	47.744816	-6.303505	114.277412	43.804428	45.686073	110.289192	45.774622	19.691284	112.283302	-59.80458	11.913276	111.19642
-11.27367	-7.655573	112.582588	-6.918808	15.807899	112.071396	47.769772	-6.311677	113.85125	43.912712	45.749577	110.638939	45.841242	19.71895	112.2450945	-59.678858	11.896848	111.8976975
-12.561276	-7.176958	112.564507	-6.827857	15.894389	112.272919	47.792099	-6.234544	113.582054	43.999817	45.840408	110.878242	45.895958	19.802932	112.230148	-59.551672	11.985846	112.31569
-13.767111	-6.702941	112.523361	-6.715743	16.026012	112.447571	47.847946	-6.125301	113.343262	44.126541	45.967983	111.132576	45.9872435	19.921341	112.237919	-59.4187295	12.130683	112.657223
-15.034385	-6.202094	112.482239	-6.575222	16.170315	112.571739	47.944778	-5.993769	113.142654	44.282352	46.117481	111.408638	46.113565	20.061856	112.275646	-59.264009	12.278774	112.867832
-16.260424	-5.689979	112.445343	-6.441823	16.310047	112.65831	48.06736	-5.876445	112.967278	44.43261	46.258484	111.639313	46.249985	20.1910195	112.3032955	-59.133631	12.4290745	113.0133245
-17.414194	-5.239871	112.366959	-6.299315	16.436913	112.704575	48.173203	-5.761735	112.823914	44.570847	46.369263	111.78775	46.372025	20.303764	112.305832	-58.970655	12.570062	113.103318
-18.634987	-4.778274	112.457611	-6.174004	16.560369	112.752983	48.26524	-5.704013	112.718185	44.697334	46.427143	111.799469	46.481287	20.361565	112.258827	-58.829295	12.759173	113.247139
-20.411943	-4.141992	112.702606	-6.057686	16.657286	112.806641	48.359196	-5.715542	112.754105	44.823185	46.409725	111.626518	46.5911905	20.3470915	112.1903115	-58.7065625	12.9674805	113.4229705
-21.518139	-3.79362	112.916924	-6.044067	16.628456	112.817802	48.391533	-5.815774	112.855652	44.845737	46.311115	111.390556	46.618635	20.2476705	112.123104	-58.706769	13.0092415	113.5125
-22.688105	-3.424234	113.243805	-6.075586	16.519379	112.863541	48.349667	-5.981962	112.958099	44.806431	46.127026	111.025597	46.578049	20.072532	111.991848	-58.729221	12.966226	113.735234
-23.852106	-3.059446	113.767395	-6.129783	16.347847	113.010452	48.256618	-6.226742	113.01799	44.720333	45.861477	110.562943	46.4884755	19.8173675	111.7904665	-58.7480415	12.8783265	114.2304375
-25.025888	-2.749035	114.359489	-6.208688	16.079929	113.224777	48.109398	-6.506703	113.107719	44.605103	45.557076	110.137558	46.3572505	19.5251865	111.6226385	-58.7746265	12.6346715	114.8269155
-26.102051	-2.445556	114.887749	-6.322666	15.751745	113.51516	47.951645	-6.806228	113.178131	44.474876	45.239529	109.834984	46.2132605	19.2166505	111.5065575	-58.8585925	12.2868395	115.5237625
-27.164242	-2.123604	115.424156	-6.454009	15.382918	113.830124	47.778801	-7.085077	113.256195	44.319881	44.961182	109.655846	46.049341	18.9380525	111.4560205	-58.957359	11.8277835	116.2042275
-28.798208	-1.534858	115.966286	-6.696926	14.857763	114.187958	47.583015	-7.371632	113.423767	44.007717	44.68552	109.636902	45.795366	18.656944	111.5303345	-59.189218	11.058582	116.8455815
-29.731583	-1.183879	116.089188	-6.893351	14.611628	114.35392	47.466263	-7.459115	113.587036	43.741329	44.603706	109.69281	45.603796	18.5722955	111.639923	-59.390498	10.6509605	117.067917
-30.736053	-0.68481	116.232811	-7.114635	14.465228	114.458374	47.376148	-7.447652	113.78614	43.442348	44.608479	109.720825	45.409248	18.5804135	111.7534825	-59.638518	10.3500425	117.1632655
-31.742731	-0.114274	116.293739	-7.332218	14.383671	114.501556	47.31625	-7.358123	113.95298	43.126637	44.645084	109.744492	45.2214435	18.6434805	111.848736	-59.8858795	10.1238615	117.154376
-32.708122	0.502128	116.332748	-7.538851	14.330591	114.529144	47.234936	-7.247757	114.076233	42.813442	44.698666	109.746681	45.024189	18.7254545	111.911457	-60.101891	9.9357275	117.146831
-33.671509	1.17026	116.349182	-7.719652	14.26167	114.580742	47.147987	-7.178967	114.127281	42.517872	44.719601	109.746002	44.8329295	18.770317	111.9366415	-60.2722335	9.753023	117.2248425
-34.397045	1.752873	116.43782	-7.882098	14.189375	114.689598	47.001518	-7.15627	114.12413	42.300243	44.712429	109.802536	44.6508805	18.7780795	111.963333	-60.4150765	9.6006705	117.415863
-35.711735	3.008373	116.881821	-8.107848	14.050669	114.989021	46.753128	-7.205055	114.029984	42.020721	44.679146	109.995354	44.3869245	18.7370455	112.012669	-60.6026205	9.3642925	117.965373
-36.583347	3.79835	117.145607	-8.23545	13.944212	115.244202	46.576488	-7.247406	113.9384	41.865246	44.652676	110.222771	44.220867	18.702635	112.0805855	-60.691767	9.185789	118.4078185
-37.234642	4.493669	117.306877	-8.360271	13.843471	115.514015	46.423634	-7.272439	113.804375	41.733578	44.670197	110.510399	44.078606	18.698879	112.157387	-60.799148	8.988063	118.870643
-38.002506	5.381175	117.637634	-8.484515	13.76379	115.747559	46.274872	-7.270081	113.616791	41.564472	44.683586	110.78141	43.919672	18.7067525	112.1991005	-60.888702	8.8208275	119.2960175
-38.736092	6.32491	117.947624	-8.597242	13.710732	115.957436	46.139782	-7.253171	113.369843	41.378979	44.699486	111.016655	43.7593805	18.7231575	112.193249	-60.9538645	8.6983065	119.721623
-39.386227	7.307047	118.231407	-8.712326	13.680196	116.142563	46.009048	-7.223381	113.121643	41.217503	44.727844	111.223457	43.6132755	18.7522315	112.17255	-61.0379275	8.6081605	120.112576
-39.853443	8.145226	118.384048	-8.800461	13.665154	116.289795	45.864037	-7.199203	112.87397	41.070683	44.733646	111.423553	43.46736	18.7672215	112.1487615	-61.068282	8.5630865	120.4308285
-40.755459	9.671267	118.770813	-8.912244	13.611259	116.475967	45.674622	-7.206172	112.51825	40.909924	44.702168	111.752441	43.292273	18.747998	112.1353455	-61.116761	8.47452	120.8165885
-41.228477	10.692163	118.93631	-8.965208	13.567394	116.570282	45.540955	-7.260662	112.31073	40.912628	44.640625	111.918472	43.2267915	18.6899815	112.114601	-61.1572075	8.4448065	121.025963
-41.49955	11.512588	118.933472	-9.029477	13.497482	116.605652	45.422096	-7.35288	112.135521	40.882301	44.553101	112.110733	43.1521985	18.6001105	112.123127	-61.2111525	8.3948535	121.088177
-41.908306	12.503111	119.016457	-9.076542	13.455963	116.612152	45.317406	-7.475916	111.983322	40.832767	44.462746	112.288452	43.0750865	18.493415	112.135887	-61.2281705	8.418511	121.088417
-42.366982	13.517576	119.115555	-9.125914	13.398581	116.591766	45.198151	-7.619548	111.866867	40.862846	44.310345	112.301422	43.0304985	18.3453985	112.0841445	-61.2823265	8.4517635	121.0993875
-42.65041	14.446876	119.117424	-9.190956	13.326493	116.541359	45.091908	-7.780683	111.775352	40.81044	44.167007	112.313843	42.951174	18.193162	112.0445975	-61.333086	8.459824	121.0381205
-42.867599	15.3782	119.068756	-9.243336	13.236734	116.4758	45.001308	-7.937388	111.720039	40.810349	43.997429	112.268639	42.9058285	18.0300205	111.994339	-61.3925005	8.4434475	120.957261
-43.197662	16.754805	118.945587	-9.34449	13.03458	116.343094	44.884594	-8.203373	111.69883	40.712452	43.743099	112.248703	42.798523	17.769863	111.9737665	-61.487503	8.299297	120.7124215
-43.308758	17.545717	118.786278	-9.427413	12.91382	116.285728	44.795914	-8.392562	111.735771	40.627232	43.567596	112.263199	42.711573	17.587517	111.999485	-61.566399	8.240123	120.571971
-43.376846	18.414509	118.754486	-9.524497	12.784476	116.27021	44.681419	-8.59204	111.799828	40.609596	43.383373	112.204483	42.6455075	17.3956665	112.0021555	-61.6945015	8.1732855	120.5382645
-43.385822	19.275398	118.763077	-9.62489	12.643498	116.310051	44.5662	-8.797153	111.854156	40.52887	43.205051	112.292389	42.547535	17.203949	112.0732725	-61.797315	8.083047	120.5468295
-43.245411	20.018335	118.773483	-9.719338	12.495751	116.392609	44.451561	-8.993224	111.886154	40.484108	43.033279	112.394867	42.4678345	17.0200275	112.1405105	-61.9065105	7.9714745	120.6447075
-43.363796	21.039679	119.017807	-9.812516	12.362818	116.50351	44.32616	-9.16043	111.858963	40.4552	42.89212	112.519745	42.39068	16.865845	112.189354	-62.015712	7.859791	120.817666
-43.235802	21.834061	119.188835	-9.922566	12.214136	116.596497	44.192314	-9.3087	111.765015	40.452576	42.755234	112.702034	42.322445	16.723267	112.2335245	-62.167577	7.705005	120.9594695
-42.970284	23.100813	119.535461	-10.079802	12.109472	116.754875	43.984547	-9.444465	111.549675	40.313702	42.639961	113.101265	42.1491245	16.597748	112.32547	-62.3087285	7.621196	121.18428
-42.760979	23.985292	119.771347	-10.173302	12.061683	116.836861	43.836205	-9.474006	111.39872	40.304993	42.583549	113.278008	42.070599	16.5547715	112.338364	-62.417203	7.5685945	121.335358
-42.526943	24.815798	119.99662	-10.25025	12.098779	116.93219	43.701218	-9.473799	111.246765	40.260269	42.569042	113.474396	41.9807435	16.5476215	112.3605805	-62.4812435	7.6499365	121.5037995
-42.187389	25.66111	120.162392	-10.332016	12.148539	117.003311	43.579449	-9.44634	111.112381	40.140198	42.588974	113.668968	41.8598235	16.571317	112.3906745	-62.5238555	7.725761	121.6159475
-41.808739	26.486677	120.253777	-10.4217	12.151715	116.998199	43.477161	-9.415579	111.009888	40.10215	42.607891	113.796928	41.7896555	16.596156	112.403408	-62.6330555	7.707274	121.59299
-41.402927	27.261559	120.305321	-10.499343	12.196046	116.984711	43.39505	-9.379292	110.908424	40.013077	42.639496	113.922623	41.7040635	16.630102	112.4155235	-62.7027495	7.76199	121.5538985
-40.947151	28.06254	120.323029	-10.854882	12.516844	117.209541	43.292912	-9.342816	110.842659	39.914467	42.657566	114.029121	41.6036895	16.657375	112.43589	-63.3134535	8.376313	121.983192
-40.21822	29.187008	120.371201	-10.811731	12.281212	117.008545	43.073719	-9.341972	110.832062	39.784195	42.643188	114.197327	41.428957	16.650608	112.5146945	-63.052419	7.911816	121.5023955
-39.669285	29.872345	120.422661	-11.261955	12.652863	117.332718	42.914375	-9.372948	110.877373	39.619255	42.628372	114.338829	41.266815	16.627712	112.608101	-63.790725	8.678014	122.057335
-39.040611	30.546803	120.454338	-11.446357	12.639883	117.417976	42.758011	-9.427232	110.968803	39.518311	42.585815	114.466522	41.138161	16.5792915	112.7176625	-64.030875	8.7004745	122.1182895
-38.371342	31.214041	120.445564	-11.342354	12.194553	117.235519	42.633373	-9.479385	111.088051	39.334965	42.560745	114.611099	40.984169	16.54068	112.849575	-63.668877	7.848426	121.621463
-37.697281	31.789204	120.365776	-11.511609	12.119404	117.26239	42.543606	-9.533604	111.233414	39.203598	42.529678	114.724159	40.873602	16.498037	112.9787865	-63.89682	7.740771	121.5459935
-36.940586	32.340389	120.20401	-11.653413	12.107184	117.295074	42.467037	-9.587321	111.38929	39.017151	42.508305	114.817642	40.742094	16.460492	113.103466	-64.04892	7.753876	121.486682
-36.106792	32.90818	119.98407	-11.79403	12.039975	117.262329	42.395584	-9.634346	111.547234	38.914108	42.468739	114.845749	40.654846	16.4171965	113.1964915	-64.242906	7.6627535	121.3281665
-34.780254	33.702045	119.716095	-11.967695	11.934439	117.195068	42.275452	-9.667822	111.751831	38.70554	42.43541	114.857529	40.490496	16.383794	113.30468	-64.425886	7.485084	121.085456
-33.838795	34.172474	119.511345	-12.0579	11.881239	117.162621	42.196838	-9.681594	111.863182	38.604691	42.41209	114.866547	40.4007645	16.365248	113.3648645	-64.5165645	7.39723	120.9603775
-32.796333	34.663616	119.31591	-12.160575	11.774354	117.099365	42.116943	-9.690313	111.978508	38.480042	42.399036	114.894775	40.2984925	16.3543615	113.4366415	-64.6196425	7.1943465	120.7620885
-31.728592	35.163105	119.141052	-12.222474	11.746933	117.078766	42.025345	-9.682062	112.114273	38.395691	42.380692	114.935303	40.210518	16.349315	113.524788	-64.655466	7.144551	120.632744
-30.662388	35.616978	118.975365	-12.322293	11.714426	117.064461	41.937622	-9.663588	112.296082	38.3111	42.387177	115.024689	40.124361	16.3617945	113.6603855	-64.768947	7.0670575	120.4685365
-29.488396	36.082539	118.847778	-12.429801	11.677887	117.10025	41.858658	-9.640628	112.532761	38.214684	42.406036	115.174316	40.036671	16.382704	113.8535385	-64.896273	6.97307	120.3469615
-28.29409	36.585808	118.776787	-12.554348	11.655587	117.181351	41.926807	-9.651249	112.793289	38.096001	42.435658	115.388466	40.011404	16.3922045	114.0908775	-65.1201	6.9189695	120.2718245
-26.490673	37.247051	118.769135	-12.733595	11.654433	117.365311	41.857224	-9.600447	113.298759	37.980797	42.487335	115.782211	39.9190105	16.443444	114.540485	-65.3862005	6.865422	120.190137
-25.18442	37.716843	118.826164	-12.853943	11.63873	117.523209	41.815681	-9.546867	113.658646	37.846088	42.547012	116.141174	39.8308845	16.5000725	114.89991	-65.5387705	6.7773875	120.146508
-23.884087	38.14188	118.948235	-13.003252	11.628487	117.685143	41.770184	-9.470229	114.075958	37.690353	42.636906	116.613998	39.7302685	16.5833385	115.344978	-65.7367725	6.6736355	120.025308
-22.562437	38.61174	119.092987	-13.171766	11.648823	117.901016	41.597454	-9.299335	114.650597	37.54282	42.732395	117.186401	39.570137	16.71653	115.918499	-65.913669	6.581116	119.883533
-21.204576	39.067921	119.225784	-13.352975	11.701925	118.119408	41.637062	-9.170988	115.268204	37.342644	42.857624	117.875648	39.489853	16.843318	116.571926	-66.195803	6.560532	119.66689
-19.852688	39.52597	119.376076	-13.554313	11.772407	118.354271	41.663628	-9.025377	115.921471	37.230587	42.996777	118.489632	39.4471075	16.9857	117.2055515	-66.5557335	6.559114	119.5029905
-18.47504	39.992447	119.471634	-13.749665	11.85324	118.565109	41.678654	-8.896403	116.531578	37.013435	43.132675	119.01796	39.3460445	17.118136	117.774769	-66.8453745	6.588344	119.355449
-16.409836	40.661804	119.432106	-13.996828	11.938423	118.659019	41.696991	-8.751557	117.179993	36.77063	43.306316	119.424034	39.2338105	17.2773795	118.3020135	-67.2274665	6.5994665	119.0160245
-14.973642	41.109745	119.193665	-14.137138	11.97839	118.51207	41.693905	-8.696074	117.357277	36.578987	43.3913	119.449707	39.136446	17.347613	118.403492	-67.410722	6.609167	118.620648
-13.575138	41.52586	118.818871	-14.242376	11.974466	118.156693	41.676888	-8.68661	117.30201	36.482666	43.41346	119.261726	39.079777	17.363425	118.281868	-67.564529	6.585507	118.031518
-12.178089	41.929169	118.363083	-14.333004	11.995412	117.691483	41.591755	-8.673997	116.988197	36.386681	43.434406	118.908691	38.989218	17.3802045	117.948444	-67.655226	6.6106195	117.434522
-10.49158	42.251415	117.749428	-14.374314	12.053459	117.132462	41.483025	-8.629346	116.514412	36.234398	43.478958	118.531357	38.8587115	17.424806	117.5228845	-67.6073395	6.682112	116.7420395
-9.340944	42.782818	117.565681	-14.419605	12.161439	116.621208	41.348385	-8.537193	115.950012	36.196987	43.528992	118.181107	38.772686	17.4958995	117.0655595	-67.611896	6.8269785	116.1768565
-7.794655	43.146317	117.284119	-14.463592	12.299701	116.201508	41.228928	-8.410317	115.314926	36.193172	43.658493	117.878136	38.71105	17.624088	116.596531	-67.638234	6.975314	115.806485
-5.730867	43.849205	117.229805	-14.540712	12.611966	115.618011	41.074196	-8.129044	114.29213	36.187641	43.976822	117.605743	38.6309185	17.923889	115.9489365	-67.7123425	7.300043	115.2870855
-4.295352	44.27021	117.047516	-14.567956	12.924271	115.192589	40.975307	-7.805919	113.567627	36.153461	44.254066	117.382896	38.564384	18.2240735	115.4752615	-67.700296	7.6244685	114.9099165
-2.875856	44.727646	116.796944	-14.586112	13.307696	114.630936	40.910954	-7.422388	112.872955	36.13913	44.582878	117.249359	38.525042	18.580245	115.061157	-67.697266	8.035147	114.200715
-1.507354	45.177364	116.55706	-14.575593	13.723924	113.947212	40.918289	-7.058494	112.250046	36.168121	44.920124	117.147125	38.543205	18.930815	114.6985855	-67.694391	8.517033	113.1958385
-0.041892	45.563248	116.112007	-14.547211	14.202011	113.179184	40.951942	-6.689356	111.746193	36.215137	45.280693	117.030083	38.5835395	19.2956685	114.388138	-67.6779615	9.1083535	111.97023
1.402691	45.922283	115.598572	-14.519295	14.685677	112.301895	40.999092	-6.306157	111.442589	36.246262	45.612091	116.979744	38.622677	19.652967	114.2111665	-67.661267	9.718387	110.3926235
2.938084	46.223309	115.029617	-14.434579	15.165684	111.487869	41.069939	-5.946425	111.260437	36.268661	45.92572	116.870857	38.6693	19.9896475	114.065647	-67.538458	10.3417205	108.910091
4.908557	46.621342	114.312363	-14.251746	15.791636	110.533012	41.28706	-5.472322	111.329033	36.349113	46.365467	116.627792	38.8180865	20.4465725	113.9784125	-67.3215785	11.1366995	107.0876115
6.311726	46.760876	113.848854	-14.114385	16.113428	110.081207	41.451324	-5.286667	111.574326	36.45306	46.581589	116.461304	38.952192	20.647461	114.017815	-67.180962	11.579395	106.144599
7.771295	46.798038	113.382339	-13.949646	16.357998	109.780098	41.626698	-5.172434	111.926361	36.5994	46.758785	116.219505	39.113049	20.7931755	114.072933	-67.012341	11.9228205	105.487263
8.953979	46.849346	113.070335	-13.755873	16.460546	109.535553	41.824268	-5.10877	112.260712	36.752728	46.857471	115.93988	39.288498	20.8743505	114.100296	-66.800244	12.0467415	104.97081
10.19953	46.780308	112.660721	-13.550127	16.481949	109.310532	42.021118	-5.080348	112.50631	36.918827	46.896336	115.624748	39.4699725	20.907994	114.065529	-66.5702265	12.055904	104.555535
11.406951	46.680866	112.262833	-13.319612	16.422325	109.066406	42.222824	-5.099651	112.675514	37.116833	46.902122	115.249886	39.6698285	20.9012355	113.9627	-66.3090525	11.9434145	104.170112
12.288642	46.43309	111.93689	-13.080899	16.348297	108.78743	42.403946	-5.082796	112.699219	37.282829	46.893597	114.870544	39.8433875	20.9054005	113.7848815	-66.0051855	11.7911935	103.7899785
13.567106	45.806881	111.252701	-12.73195	16.321014	108.411171	42.708664	-4.939799	112.506256	37.460869	46.938019	114.264275	40.0847665	20.99911	113.3852655	-65.5486665	11.642918	103.4370765
14.258446	45.455978	110.886978	-12.50352	16.377169	108.200279	42.922741	-4.759935	112.300476	37.533592	47.087139	113.8414	40.2281665	21.163602	113.070938	-65.2352065	11.590736	103.32962
14.888477	45.107948	110.736313	-12.311031	16.510712	108.031723	43.100811	-4.543243	112.065002	37.626015	47.278328	113.519432	40.363413	21.3675425	112.792217	-64.985475	11.6538815	103.271229
15.544434	44.663586	110.435905	-12.132936	16.695068	107.916939	43.267319	-4.286047	111.788162	37.786861	47.531597	113.284973	40.52709	21.622775	112.5365675	-64.792962	11.767361	103.2973105
16.213896	44.171528	110.251526	-11.975923	16.931915	107.811234	43.388969	-4.010487	111.484947	37.88728	47.791832	113.082863	40.6381245	21.8906725	112.283905	-64.5899705	11.9731575	103.338563
16.715067	43.770401	110.119926	-11.813007	17.192572	107.732964	43.515282	-3.716042	111.202751	37.969631	48.031254	112.895241	40.7424565	22.157606	112.048996	-64.3684705	12.227538	103.416932
17.224815	43.372749	110.020981	-11.653149	17.443897	107.696976	43.658241	-3.437445	111.004128	38.064098	48.30872	112.796577	40.8611695	22.4356375	111.9003525	-64.1674675	12.4521565	103.4935995
18.060566	42.664684	110.025665	-11.373109	17.782997	107.764305	43.930347	-3.051599	110.923347	38.234859	48.70739	112.77877	41.082603	22.8278955	111.8510585	-63.828821	12.7380985	103.6775515
18.399431	42.211517	109.953415	-11.181179	17.963747	107.843506	44.147598	-2.846991	110.995171	38.38176	48.916451	112.759888	41.264679	23.03473	111.8775295	-63.627037	12.892764	103.8094825
18.924723	41.571163	109.883522	-10.999393	18.089348	107.918869	44.357105	-2.718508	111.137138	38.523804	49.064926	112.724594	41.4404545	23.173209	111.930866	-63.4392405	13.005487	103.906872
19.310627	41.011723	109.810486	-10.84875	18.174122	107.94841	44.54356	-2.641	111.323532	38.68531	49.146168	112.603806	41.614435	23.252584	111.963669	-63.311935	13.09566	103.933151
19.717157	40.432777	109.679352	-10.725785	18.209618	107.928108	44.713123	-2.60677	111.506691	38.828285	49.208179	112.471375	41.770704	23.3007045	111.989033	-63.222274	13.1185315	103.867183
20.046095	39.839035	109.561096	-10.620187	18.21266	107.883308	44.834023	-2.595574	111.665215	38.911259	49.230694	112.301781	41.872641	23.31756	111.983498	-63.113015	13.10776	103.783118
20.421553	39.238087	109.463463	-10.537952	18.20059	107.823792	44.903732	-2.601882	111.804161	38.981102	49.199856	112.094223	41.942417	23.298987	111.949192	-63.018321	13.102193	103.698392
20.904257	38.208561	109.177803	-10.449649	18.120571	107.781914	45.113407	-2.684267	111.91069	39.061268	49.131985	111.812248	42.0873375	23.223859	111.861469	-62.9866355	13.017283	103.702359
21.229441	37.563381	109.106026	-10.411899	18.043251	107.811607	45.148209	-2.72252	111.961815	39.107563	49.083118	111.696007	42.127886	23.180299	111.828911	-62.951684	12.906203	103.794303
21.470922	36.968021	109.091675	-10.351647	17.964134	107.929817	45.160873	-2.763121	111.992241	39.152645	49.020802	111.606834	42.156759	23.1288405	111.7995375	-62.860053	12.7994275	104.0600965
21.687639	36.410801	109.135605	-10.311721	17.90049	108.109619	45.188908	-2.80581	112.019493	39.212414	48.976444	111.576828	42.200661	23.085317	111.7981605	-62.824103	12.715663	104.4210775
21.834396	35.88678	109.243164	-10.251491	17.831764	108.338463	45.070271	-2.801133	112.075661	39.268173	48.939026	111.614334	42.169222	23.0689465	111.8449975	-62.672204	12.5945815	104.8319285
21.96434	35.346119	109.401108	-10.213459	17.789295	108.635307	45.092525	-2.814099	112.055946	39.301758	48.915924	111.720337	42.1971415	23.0509125	111.8881415	-62.6240595	12.5276775	105.3824725
22.091419	34.745419	109.65332	-10.17686	17.764877	108.94619	45.140842	-2.801995	112.027336	39.312332	48.930473	111.89389	42.226587	23.064239	111.960613	-62.580307	12.465515	105.931767
22.23296	33.985783	109.997734	-10.123027	17.744328	109.382141	45.219631	-2.756665	112.076057	39.300312	48.990955	112.310371	42.2599715	23.117145	112.193214	-62.5060255	12.371511	106.571068
22.34811	33.387299	110.303795	-10.102285	17.739731	109.654594	45.267452	-2.702549	112.19548	39.256321	49.058758	112.705376	42.2618865	23.1781045	112.450428	-62.4664565	12.3013575	106.85876
22.480116	32.852306	110.668877	-10.087716	17.743536	109.916428	45.3349	-2.633696	112.442604	39.204811	49.12278	113.183998	42.2698555	23.244542	112.813301	-62.4452875	12.24253	107.019555
22.573931	32.350647	111.088577	-10.092492	17.76829	110.179962	45.404182	-2.57907	112.820419	39.147076	49.173801	113.717331	42.275629	23.2973655	113.268875	-62.460613	12.2392145	107.091049
22.657894	31.849892	111.51947	-10.110779	17.792307	110.463379	45.477097	-2.551248	113.293587	39.109528	49.220592	114.213051	42.2933125	23.334672	113.753319	-62.5148705	12.249942	107.173439
22.754536	31.280766	111.955795	-10.139437	17.785603	110.716797	45.574493	-2.562782	113.815941	39.079838	49.221535	114.681915	42.3271655	23.3293765	114.248928	-62.6060395	12.2418295	107.184666
22.8391	30.647301	112.394928	-10.184647	17.731253	110.919312	45.656868	-2.644396	114.329056	39.072002	49.188446	115.110016	42.364435	23.272025	114.719536	-62.733729	12.190481	107.119088
22.905245	29.73484	112.794098	-10.276071	17.536875	111.03231	45.735855	-2.858257	114.995667	39.060375	49.019897	115.591988	42.398115	23.08082	115.2938275	-62.950257	11.99293	106.7707925
22.950062	29.031485	112.924484	-10.309044	17.34409	110.945358	45.760582	-3.057054	115.303711	39.0518	48.825962	115.762344	42.406191	22.884454	115.5330275	-63.024279	11.803726	106.3576885
22.978502	28.382221	112.934006	-10.34896	17.14131	110.770271	45.738731	-3.276276	115.511635	39.041294	48.627312	115.805794	42.3900125	22.675518	115.6587145	-63.0879325	11.607102	105.8818275
22.968328	27.725653	112.834038	-10.377021	16.936991	110.557648	45.69434	-3.489961	115.614441	39.048355	48.414082	115.7397	42.3713475	22.4620605	115.6770705	-63.1253895	11.4119215	105.4382255
22.916557	27.102747	112.694077	-10.377975	16.720612	110.363091	45.65329	-3.712164	115.612701	39.063152	48.186939	115.608368	42.358221	22.2373875	115.6105345	-63.114171	11.2038365	105.1156475
22.745646	26.499329	112.533531	-10.344295	16.50782	110.236969	45.627438	-3.919137	115.578163	39.107971	47.943932	115.473129	42.3677045	22.0123975	115.525646	-63.0562945	11.0032425	104.948292
22.456026	25.977934	112.450089	-10.273981	16.307554	110.173691	45.655979	-4.127441	115.55687	39.188263	47.72694	115.398941	42.422121	21.7997495	115.4779055	-62.970083	10.8153585	104.8694765
21.87517	25.127438	112.387642	-10.138848	15.999898	110.180161	45.754272	-4.426138	115.561584	39.332062	47.43095	115.445793	42.543167	21.502406	115.5036885	-62.820863	10.49739	104.8566335
21.350203	24.532341	112.354576	-10.048874	15.833114	110.212234	45.833652	-4.596385	115.542686	39.419189	47.241055	115.559975	42.6264205	21.322335	115.5513305	-62.7241685	10.343893	104.8731375
20.811537	23.992937	112.396919	-9.977632	15.716722	110.232941	45.914162	-4.754054	115.491119	39.503757	47.10347	115.715576	42.7089595	21.174708	115.6033475	-62.6642235	10.258736	104.8625345
20.260475	23.371027	112.350479	-9.930282	15.661841	110.257614	45.952461	-4.882271	115.394974	39.585613	46.990528	115.867027	42.769037	21.0541285	115.6310005	-62.629601	10.2695535	104.8842275
19.66688	22.833912	112.3162	-9.909927	15.686337	110.291306	45.947975	-4.952905	115.247681	39.654293	46.926952	116.023933	42.801134	20.9870235	115.635807	-62.620988	10.3856505	104.946805
19.004314	22.272684	112.255333	-9.908379	15.815735	110.344246	45.914413	-4.980524	115.00573	39.786324	46.897835	116.11795	42.8503685	20.9586555	115.56184	-62.6671265	10.6728145	105.126652
18.171612	21.699896	112.138054	-9.98393	16.05117	110.44931	45.839882	-4.977107	114.638725	39.958157	46.875935	116.120949	42.8990195	20.949414	115.379837	-62.8668795	11.152926	105.518783
16.95302	20.784492	111.868813	-10.081759	16.41511	110.630287	45.688961	-4.984177	113.394531	40.391373	46.702911	115.860413	43.040167	20.859367	114.627472	-63.203685	11.970853	106.633102
16.158848	20.158749	111.407104	-10.113626	16.586273	110.690331	45.546997	-5.060601	111.942184	40.732731	46.491955	115.389923	43.139864	20.715677	113.6660535	-63.367116	12.456869	107.7146085
15.316914	19.47715	110.639725	-10.068765	16.729502	110.67215	45.157452	-5.136919	110.23275	40.96571	46.270191	114.723572	43.061581	20.566636	112.478161	-63.199111	12.892368	108.866139
14.425157	18.751183	109.889832	-10.029047	16.921179	110.676941	44.540768	-5.069163	108.514168	41.03281	46.122917	113.980995	42.786789	20.526877	111.2475815	-62.844883	13.315481	110.1063005
13.585231	17.939224	109.341309	-10.015762	17.155058	110.82872	43.976566	-4.916574	107.266235	41.029339	46.165554	113.299728	42.5029525	20.62449	110.2829815	-62.5344765	13.685626	111.3744585
12.792171	17.099112	109.125534	-10.091005	17.40591	111.110649	43.659992	-4.812201	106.589531	40.916344	46.268784	112.959908	42.288168	20.7282915	109.7747195	-62.470178	14.0835285	112.4465785
11.903536	16.123806	109.116661	-10.293815	17.62442	111.386047	43.424427	-4.773044	106.41996	40.783401	46.399845	112.753021	42.103914	20.8134005	109.5864905	-62.691544	14.4354395	113.1856035
10.743901	14.451567	109.103264	-10.65492	17.810905	111.652458	43.098587	-4.859601	106.595802	40.438911	46.452435	112.498978	41.768749	20.796417	109.54739	-63.078589	14.825393	113.757526
10.004875	13.265148	109.143318	-10.880135	17.75197	111.703346	42.927563	-4.99192	106.871239	40.214336	46.421146	112.336983	41.5709495	20.714613	109.604111	-63.3312195	14.789327	113.802581
9.231141	11.949748	109.090996	-11.095451	17.581636	111.63176	42.841221	-5.152514	107.275818	39.980198	46.325512	112.24234	41.4107095	20.586499	109.759079	-63.6016115	14.576773	113.504441
8.573916	10.530456	109.091736	-11.273379	17.311937	111.49263	42.868259	-5.378265	107.79718	39.770046	46.179192	112.188744	41.3191525	20.4004635	109.992962	-63.8659105	14.2234105	112.992298
8.029402	9.103613	109.162102	-11.399807	16.964384	111.354195	42.972477	-5.658658	108.433197	39.629158	45.987595	112.152229	41.3008175	20.1644685	110.292713	-64.1004315	13.7642995	112.415677
7.43487	7.532563	109.290169	-11.465779	16.600908	111.226295	43.079777	-5.973964	109.129288	39.555828	45.737793	112.116646	41.3178025	19.8819145	110.622967	-64.2493605	13.3199015	111.829623
6.948385	5.916356	109.484375	-11.470846	16.225975	111.13665	43.235283	-6.314405	109.866951	39.563023	45.435936	112.076797	41.399153	19.5607655	110.971874	-64.340845	12.8911845	111.301426
6.311851	3.539885	109.776459	-11.389895	15.645494	110.888947	43.536003	-6.855756	110.991776	39.70742	44.970451	112.008873	41.6217115	19.0573475	111.5003245	-64.4015015	12.2336405	110.2775695
5.832838	1.900154	109.864914	-11.278508	15.251896	110.616936	43.76223	-7.206161	111.624969	39.830853	44.63237	111.94149	41.7965415	18.7131045	111.7832295	-64.3535575	11.7906875	109.4506425
5.455494	0.226719	109.923019	-11.145797	14.871141	110.276543	43.974655	-7.547553	112.149445	40.024742	44.317898	111.72522	41.9996985	18.3851725	111.9373325	-64.2912925	11.3571095	108.6157535
5.087177	-1.321913	109.893127	-10.986287	14.521764	109.86985	44.178665	-7.856196	112.519623	40.218231	44.004066	111.405525	42.198448	18.073935	111.962574	-64.171022	10.969593	107.777126
4.662037	-2.924215	109.73307	-10.791275	14.164549	109.417465	44.368084	-8.135433	112.700584	40.3997	43.706371	110.950508	42.383892	17.785469	111.825546	-63.966442	10.543629	107.009384
4.27129	-4.476295	109.582161	-10.57912	13.835567	108.951149	44.557007	-8.400061	112.71566	40.573006	43.416767	110.376404	42.5650065	17.508353	111.546032	-63.7232465	10.162781	106.356266
3.894186	-5.919618	109.335587	-10.378574	13.523904	108.471252	44.715382	-8.610191	112.592468	40.73378	43.163338	109.808983	42.724581	17.2765735	111.2007255	-63.481729	9.7712345	105.7417785
3.241797	-8.092297	108.797325	-10.117972	13.055881	107.72966	44.901875	-8.902668	112.216736	40.939369	42.845592	109.152588	42.920622	16.971462	110.684662	-63.156566	9.1403	104.774658
2.827288	-9.500627	108.360146	-9.970987	12.77888	107.227089	44.992409	-9.059693	111.862579	41.05785	42.694466	108.789406	43.0251295	16.8173865	110.3259925	-62.9671035	8.7403735	104.1281855
2.397733	-10.749947	107.884872	-9.833321	12.538473	106.695305	45.051022	-9.203508	111.471916	41.16758	42.590042	108.459045	43.109301	16.693267	109.9654805	-62.775943	8.383679	103.4251295
1.962289	-12.014393	107.365349	-9.730906	12.335426	106.114922	45.122604	-9.310836	111.110199	41.247292	42.494499	108.110939	43.184948	16.5918315	109.610569	-62.64676	8.0790205	102.619275
1.421385	-13.196251	106.76767	-9.62133	12.138275	105.449226	45.210617	-9.412142	110.76535	41.299816	42.402206	107.748779	43.2552165	16.495032	109.2570645	-62.4978765	7.781518	101.6413875
0.890498	-14.352279	106.271423	-9.524197	11.980083	104.831024	45.274662	-9.455735	110.44809	41.320759	42.309647	107.32843	43.2977105	16.426956	108.88826	-62.3461045	7.53321	100.773788
0.382711	-15.377243	105.972115	-9.385572	11.845517	104.323723	45.373436	-9.492887	110.228584	41.343731	42.21032	106.855301	43.3585835	16.3587165	108.5419425	-62.1297275	7.3323175	100.1055035
-0.587429	-16.912434	105.674873	-9.197948	11.543443	103.746712	45.597717	-9.642482	110.127487	41.459663	42.029327	106.306602	43.52869	16.1934225	108.2170445	-61.924586	6.8934635	99.2763795
-1.21778	-17.913155	105.588737	-9.063235	11.296339	103.492584	45.713203	-9.758028	110.062767	41.544479	41.897373	106.073677	43.628841	16.0696725	108.068222	-61.755311	6.5230055	98.916946
-1.893764	-18.804844	105.484215	-8.963679	11.043673	103.366768	45.792538	-9.893246	109.950027	41.600914	41.734608	105.888733	43.696726	15.920681	107.91938	-61.624084	6.166665	98.814156
-2.558552	-19.661526	105.463661	-8.833997	10.777577	103.32872	45.885536	-10.038688	109.841286	41.661247	41.554005	105.742035	43.7733915	15.7576585	107.7916605	-61.4413855	5.7974955	98.8657795
-3.386673	-20.455467	105.429634	-8.708938	10.538516	103.382706	46.008148	-10.198615	109.738625	41.752922	41.389988	105.679008	43.880535	15.5956865	107.7088165	-61.298411	5.4813455	99.0565955
-4.142749	-21.123734	105.469475	-8.554832	10.332103	103.514313	46.14595	-10.310945	109.624718	41.867085	41.280792	105.694389	44.0065175	15.4849235	107.6595535	-61.1161815	5.1792825	99.3690725
-4.907064	-21.786543	105.412315	-8.379631	10.170821	103.701256	46.305576	-10.374531	109.486237	42.000641	41.227962	105.786011	44.1531085	15.4267155	107.636124	-60.9123705	4.9149265	99.766388
-6.103656	-22.703526	105.291489	-8.082759	9.968994	104.047119	46.633232	-10.355319	109.134018	42.154526	41.231792	106.07016	44.393879	15.4382365	107.602089	-60.559397	4.4997515	100.492149
-6.957002	-23.205467	105.379143	-7.863896	9.868739	104.351677	46.87035	-10.314149	108.869171	42.241089	41.249214	106.210052	44.5557195	15.4675325	107.5396115	-60.2835115	4.2699455	101.1637425
-7.804407	-23.727186	105.582344	-7.617067	9.789057	104.782829	47.122177	-10.278699	108.626022	42.362659	41.253082	106.30928	44.742418	15.4871915	107.467651	-59.976552	4.0909225	102.098007
-8.591405	-24.241032	105.981552	-7.383874	9.676225	105.332634	47.368507	-10.288744	108.46183	42.493664	41.225418	106.460083	44.9310855	15.468337	107.4609565	-59.6988335	3.884113	103.2043115
-9.617796	-24.688595	106.543182	-7.185045	9.545277	105.971481	47.589165	-10.355886	108.428398	42.635601	41.161938	106.637909	45.112383	15.403026	107.5331535	-59.482473	3.687528	104.4098085
-10.500059	-25.112864	107.295036	-7.04367	9.421189	106.64296	47.757225	-10.475726	108.518219	42.771835	41.072662	106.805107	45.26453	15.298468	107.661663	-59.35187	3.54391	105.624257
-11.410283	-25.495525	108.018372	-6.942141	9.315621	107.273521	47.86282	-10.626167	108.656418	42.884361	40.947685	106.951561	45.3735905	15.160759	107.8039895	-59.2578725	3.470483	106.7430525
-12.708324	-26.081354	109.100174	-6.870793	9.159476	108.090149	47.919922	-10.891457	108.977402	43.016239	40.713001	107.138062	45.4680805	14.910772	108.057732	-59.2096665	3.40818	108.122566
-13.706648	-26.422592	109.742912	-6.83995	9.051158	108.556328	47.924377	-11.086961	109.218597	43.093231	40.532036	107.233467	45.508804	14.7225375	108.226032	-59.188704	3.3797785	108.886624
-14.535321	-26.731157	110.395226	-6.827095	8.958246	108.97168	47.912655	-11.27801	109.473633	43.162338	40.404232	107.360794	45.5374965	14.563111	108.4172135	-59.1916865	3.353381	109.5261465
-15.361315	-26.968447	110.862579	-6.80742	8.873103	109.308769	47.9217	-11.441009	109.718063	43.266537	40.241531	107.433823	45.5941185	14.400261	108.575943	-59.2089585	3.345945	110.041595
-16.111374	-27.178829	111.259148	-6.770288	8.810075	109.599174	47.934864	-11.58107	109.913948	43.373863	40.118736	107.551826	45.6543635	14.268833	108.732887	-59.1949395	3.351317	110.465461
-16.856653	-27.377064	111.581039	-6.71301	8.746312	109.829781	47.983078	-11.65478	110.04113	43.442253	40.105888	107.673965	45.7126655	14.225554	108.8575475	-59.1386855	3.26707	110.8020145
-17.562923	-27.534992	111.715935	-6.628308	8.714015	109.997437	48.063805	-11.64713	110.148537	43.529148	40.065086	107.762077	45.7964765	14.208978	108.955307	-59.0530925	3.219052	111.039567
-18.46829	-27.640358	112.016151	-6.486126	8.785893	110.146919	48.235153	-11.439488	110.505501	43.59201	40.199833	107.843254	45.9135815	14.3801725	109.1743775	-58.8858335	3.1916135	111.1194605
-18.995886	-27.616098	112.308929	-6.387755	8.902553	110.22718	48.457466	-11.203825	110.952377	43.559536	40.357227	107.851318	46.008501	14.576701	109.4018475	-58.784011	3.228405	111.0525125
-19.447323	-27.542776	112.660301	-6.307219	9.01781	110.281219	48.750286	-10.949543	111.585739	43.532555	40.508972	107.930504	46.1414205	14.7797145	109.7581215	-58.7558585	3.2559055	110.8043165
-19.943676	-27.501163	112.907257	-6.244008	9.07378	110.290146	49.062943	-10.776037	112.307129	43.570442	40.626179	108.114395	46.3166925	14.925071	110.210762	-58.8047085	3.222489	110.36953
-20.49259	-27.384285	112.89576	-6.19488	9.074003	110.186874	49.336445	-10.712892	113.053177	43.662964	40.685593	108.36657	46.4997045	14.9863505	110.7098735	-58.8894645	3.1616555	109.6638745
-20.970995	-27.281645	112.550591	-6.17561	9.026256	109.927902	49.505508	-10.748195	113.753113	43.789082	40.66412	108.649361	46.647295	14.9579625	111.201237	-58.998515	3.0945495	108.654567
-21.568815	-27.119564	112.072327	-6.174387	8.936662	109.569153	49.563229	-10.857407	114.328743	43.944477	40.59148	108.914009	46.753853	14.8670365	111.621376	-59.102627	3.0062875	107.51693
-22.481695	-26.678753	111.551247	-6.196017	8.828122	109.132156	49.470562	-11.1269	115.009346	44.149323	40.309158	109.188721	46.8099425	14.591129	112.0990335	-59.2019765	3.065115	106.1652785
-23.142353	-26.314808	111.461807	-6.179875	8.757174	109.073151	49.355721	-11.347828	115.310394	44.332664	40.075401	109.266769	46.8441925	14.3637865	112.2885815	-59.2039425	3.1505615	105.8577205
-23.856049	-25.876907	111.549469	-6.128791	8.663135	109.149506	49.300869	-11.576398	115.521408	44.519302	39.838089	109.30159	46.9100855	14.1308455	112.411499	-59.1676675	3.1954245	105.887513
-24.519768	-25.468531	111.598541	-6.055276	8.55271	109.298744	49.281982	-11.779876	115.609695	44.686783	39.640587	109.307228	46.9843825	13.9303555	112.4584615	-59.0949345	3.1750645	106.1390265
-25.442331	-24.84976	111.680031	-5.977464	8.426738	109.483078	49.289745	-11.93745	115.540298	44.779812	39.498699	109.307014	47.0347785	13.7806245	112.423656	-58.9897065	3.0728515	106.5425
-26.254511	-24.218658	111.83448	-5.937851	8.301993	109.735641	49.312271	-12.026311	115.342697	44.790329	39.39576	109.320274	47.0513	13.6847245	112.3314855	-58.927002	2.9192615	107.1397965
-27.138447	-23.516472	112.067429	-5.884359	8.192211	110.085571	49.331551	-12.052313	115.086052	44.733227	39.370361	109.381882	47.032389	13.659024	112.233967	-58.801107	2.725398	107.937175
-28.552841	-22.307323	112.738564	-5.90948	8.058022	110.900841	49.370808	-12.002702	114.731323	44.545128	39.416759	109.597374	46.957968	13.7070285	112.1643485	-58.776928	2.4090155	109.6373335
-29.492149	-21.361494	113.58931	-5.94861	8.013721	111.658455	49.388599	-11.944084	114.575127	44.357895	39.484192	109.769348	46.873247	13.770054	112.1722375	-58.770467	2.257388	111.1446725
-30.523745	-20.282269	114.683762	-5.989007	7.979473	112.553192	49.41703	-11.873939	114.472427	44.148964	39.556767	110.00267	46.782997	13.841414	112.2375485	-58.761011	2.117532	112.8688355
-31.522011	-19.313869	115.818176	-6.047827	7.95036	113.512779	49.416653	-11.815741	114.456329	43.951492	39.617081	110.261986	46.6840725	13.90067	112.3591575	-58.7797265	2.00005	114.6664005
-32.495682	-18.189051	117.018723	-6.121971	7.91305	114.48008	49.36245	-11.780465	114.491776	43.750084	39.658699	110.597702	46.556267	13.939117	112.544739	-58.800209	1.886983	116.415421
-33.520012	-17.057497	118.032166	-6.250485	7.8371	115.359512	49.278915	-11.782392	114.601158	43.570442	39.68309	110.991959	46.4246785	13.950349	112.7965585	-58.9256485	1.723851	117.9224655
-34.435848	-15.897024	118.933632	-6.419389	7.694098	116.168892	49.145214	-11.81406	114.647316	43.355061	39.69384	111.410286	46.2501375	13.93989	113.028801	-59.0889155	1.448306	119.308983
-35.6483	-14.294237	119.804398	-6.667071	7.460189	117.123672	48.892864	-11.888751	114.637993	42.984131	39.676605	111.992493	45.9384975	13.893927	113.315243	-59.2726395	1.026451	120.932101
-36.65094	-12.863628	120.511124	-6.854738	7.349863	117.646217	48.71756	-11.912097	114.608337	42.739655	39.686989	112.300369	45.7286075	13.887446	113.454353	-59.4380835	0.812280000000001	121.838081
-37.465549	-11.555422	121.063568	-7.03118	7.273144	118.093811	48.554031	-11.885158	114.594162	42.472332	39.757271	112.60128	45.5131815	13.9360565	113.597721	-59.5755415	0.610231499999999	122.589901
-38.200684	-10.307133	121.431259	-7.186296	7.227182	118.501282	48.427715	-11.84127	114.602745	42.242756	39.794189	112.888672	45.3352355	13.9764595	113.7457085	-59.7078275	0.477904499999999	123.2568555
-38.951374	-8.900345	121.783638	-7.333906	7.145977	118.826279	48.317741	-11.795911	114.629173	42.057384	39.87138	113.196709	45.1875625	14.0377345	113.912941	-59.8553745	0.2542195	123.739617
-38.951374	-8.900345	121.783638	-7.466887	7.120075	119.104073	48.19891	-11.756752	114.652565	41.912727	39.896526	113.48568	45.0558185	14.069887	114.0691225	-59.9895925	0.170262999999998	124.1390235
-40.247066	-6.158531	122.182312	-7.593837	7.060554	119.258499	48.093472	-11.738808	114.648712	41.774002	39.908962	113.824547	44.933737	14.085077	114.2366295	-60.121411	0.0360309999999977	124.2803685
-41.039474	-4.010675	122.255173	-7.745413	6.981322	119.368622	47.959114	-11.72494	114.593948	41.593216	39.937611	114.111282	44.776165	14.1063355	114.352615	-60.266991	-0.143691499999999	124.384629
-41.431774	-2.711788	122.092888	-7.796799	6.959417	119.348892	47.889793	-11.712121	114.523354	41.491829	39.981823	114.257668	44.690811	14.134851	114.390511	-60.284409	-0.216016999999999	124.307273
-41.880219	-1.201165	121.880211	-7.863287	6.879416	119.216454	47.863705	-11.718872	114.462303	41.461079	39.93454	114.367424	44.662392	14.107834	114.4148635	-60.388966	-0.349002	124.0180445
-42.269012	0.241746	121.578323	-7.899418	6.8625	119.009491	47.853874	-11.743007	114.419067	41.489986	39.904488	114.399429	44.67193	14.0807405	114.409248	-60.470766	-0.355740500000001	123.609734
-42.605236	1.698029	121.195091	-7.95503	6.782431	118.787277	47.810406	-11.787892	114.312401	41.475906	39.843971	114.414124	44.643156	14.0280395	114.3632625	-60.553216	-0.463177500000002	123.2112915
-42.765739	3.118696	120.996002	-8.035352	6.715866	118.627129	47.705818	-11.840501	114.085854	41.425171	39.715153	114.396812	44.5654945	13.937326	114.241333	-60.6361985	-0.505594	123.012925
-43.013824	4.566258	121.156799	-8.116912	6.61158	118.576988	47.538681	-11.916197	113.666916	41.367577	39.578613	114.345802	44.453129	13.831208	114.006359	-60.686953	-0.608047999999998	123.147617
-43.104229	6.641773	121.51722	-8.215388	6.431543	118.572807	47.170822	-12.091362	112.824272	41.279247	39.371426	114.369545	44.2250345	13.640032	113.5969085	-60.6558105	-0.776946000000001	123.5487055
-43.153648	8.000689	121.917465	-8.29664	6.290465	118.596268	46.917961	-12.131094	112.23439	41.192883	39.283009	114.507378	44.055422	13.5759575	113.370884	-60.648702	-0.995027500000001	123.821652
-42.959579	9.26259	122.200737	-8.356991	6.21342	118.647621	46.697788	-12.07643	111.696564	41.079124	39.291321	114.62281	43.888456	13.6074455	113.159687	-60.602438	-1.1806055	124.135555
-42.91114	10.673132	122.652451	-8.484929	6.233825	118.732689	46.509052	-11.934661	111.259438	40.897533	39.374119	114.80014	43.7032925	13.719729	113.029789	-60.6731505	-1.252079	124.435589
-42.766914	11.967256	123.025497	-8.571557	6.290548	118.816483	46.349648	-11.752057	110.93013	40.695026	39.487698	114.986374	43.522337	13.8678205	112.958252	-60.665451	-1.2867245	124.674714
-42.440884	13.214991	123.252449	-8.689461	6.356174	118.895462	46.207722	-11.574401	110.703049	40.49855	39.6017	115.166977	43.353136	14.0136495	112.935013	-60.732058	-1.3013015	124.855911
-42.043125	14.391166	123.471214	-8.79749	6.422778	118.963562	46.090469	-11.426086	110.556412	40.343891	39.681862	115.372131	43.21718	14.127888	112.9642715	-60.81216	-1.282332	124.9628525
-41.483948	16.148081	123.854683	-8.966006	6.452089	119.102821	45.938293	-11.30224	110.436104	40.16296	39.744301	115.746582	43.0506265	14.2210305	113.091343	-60.9826385	-1.3168525	125.114299
-40.886387	17.208744	123.972282	-9.071013	6.435768	119.20488	45.849022	-11.275276	110.437248	40.078396	39.7216	116.019096	42.963709	14.223162	113.228172	-61.105735	-1.351626	125.181588
-40.260506	18.274773	124.121727	-9.170678	6.405311	119.308998	45.760185	-11.31203	110.510147	40.000233	39.673046	116.294502	42.880209	14.180508	113.4023245	-61.221565	-1.369886	125.2156715
-39.609806	19.217201	124.180756	-9.311222	6.375839	119.409111	45.662334	-11.391788	110.655525	39.931484	39.58601	116.574463	42.796909	14.097111	113.614994	-61.419353	-1.345433	125.203228
-38.813084	20.059834	124.200615	-9.456101	6.302027	119.5233	45.558235	-11.498133	110.889038	39.860748	39.476906	116.869774	42.7094915	13.9893865	113.879406	-61.6216935	-1.3853325	125.167194
-37.766926	20.848475	124.121117	-9.6131	6.19581	119.66082	45.466007	-11.643216	111.192642	39.770393	39.330898	117.210594	42.6182	13.843841	114.201618	-61.8444	-1.452221	125.120022
-37.089115	21.679064	124.239281	-9.786946	6.095783	119.800056	45.390324	-11.806758	111.534058	39.643669	39.17588	117.540024	42.5169965	13.684561	114.537041	-62.0908885	-1.492995	125.063071
-35.649361	22.758366	124.164925	-10.100651	5.922513	120.010841	45.201843	-12.036244	112.101517	39.41584	38.95557	117.947578	42.3088415	13.459663	115.0245475	-62.5101435	-1.614637	124.9971345
-34.570549	23.43074	124.152466	-10.311595	5.792563	120.13382	45.054581	-12.193266	112.440636	39.242096	38.809891	118.159119	42.1483385	13.3083125	115.2998775	-62.7715285	-1.7231865	124.9677625
-34.570549	23.43074	124.152466	-10.515586	5.643724	120.241142	44.910442	-12.360338	112.719414	39.060066	38.66037	118.320259	41.985254	13.150016	115.5198365	-63.016426	-1.862568	124.9624475
-32.065334	24.397894	123.858513	-10.704313	5.486787	120.328751	44.742645	-12.542192	112.961975	38.89426	38.513844	118.481865	41.8184525	12.985826	115.72192	-63.2270785	-2.012252	124.935582
-30.876886	24.908607	123.745621	-10.884656	5.31072	120.36692	44.560223	-12.716158	113.207756	38.730408	38.336342	118.660149	41.6453155	12.810092	115.9339525	-63.4146275	-2.188652	124.7998875
-29.515766	25.266647	123.533058	-11.069302	5.143298	120.358192	44.36338	-12.890429	113.495926	38.56012	38.163303	118.888351	41.46175	12.636437	116.1921385	-63.600354	-2.349841	124.5242455
-28.093555	25.654449	123.241165	-11.282454	4.986947	120.325432	44.16552	-13.061201	113.921677	38.349522	37.991669	119.210899	41.257521	12.465234	116.566288	-63.822429	-2.49134	124.084576
-25.951756	26.150476	122.62149	-11.768701	4.823804	120.278885	43.883621	-13.34427	114.980125	37.908024	37.743904	119.949379	40.8958225	12.199817	117.464752	-64.4332245	-2.552209	123.093018
-24.448513	26.468409	122.20842	-12.18325	4.76008	120.305725	43.670212	-13.538106	115.96563	37.623631	37.645721	120.546593	40.6469215	12.0538075	118.2561115	-65.0134215	-2.5336475	122.3553385
-22.986929	26.695013	121.917404	-12.622498	4.692801	120.407906	43.403805	-13.688503	117.013481	37.284599	37.569637	121.177254	40.344202	11.940567	119.0953675	-65.589198	-2.554965	121.7204445
-21.422754	26.928308	121.81282	-13.061087	4.631816	120.602821	43.060814	-13.789696	117.987	36.917061	37.497826	121.78981	39.9889375	11.854065	119.888405	-66.1111115	-2.590433	121.317237
-19.925417	27.124136	121.817162	-13.453343	4.583229	120.843567	42.783718	-13.911592	118.913338	36.67046	37.416939	122.385956	39.727089	11.7526735	120.649647	-66.633775	-2.5862155	121.037487
-18.270269	27.281874	121.881332	-13.782734	4.535736	120.992744	42.558559	-14.040944	119.786667	36.312408	37.401436	123.132347	39.4354835	11.680246	121.459507	-67.0009515	-2.608774	120.525981
-16.703602	27.429985	121.874413	-14.076919	4.501032	120.946327	42.385586	-14.122757	120.555984	36.132092	37.39378	123.796097	39.258839	11.6355115	122.1760405	-67.412677	-2.6334475	119.7166135
-14.211691	27.619303	121.518814	-14.459172	4.565411	120.426956	42.207848	-14.091301	121.478203	35.89703	37.444584	124.704208	39.052439	11.6766415	123.0912055	-67.970783	-2.5458195	117.7627065
-12.700327	27.759439	121.229027	-14.686052	4.689338	119.974815	42.089012	-13.984488	121.932053	35.642727	37.555634	125.191734	38.8658695	11.785573	123.5618935	-68.2379735	-2.406897	116.3877365
-11.197889	27.88459	121.010803	-14.784002	4.804733	119.495537	41.977345	-13.779643	122.244141	35.369465	37.704903	125.533615	38.673405	11.96263	123.888878	-68.241409	-2.353164	115.102196
-9.713812	27.973927	120.960709	-14.865375	4.979253	119.193565	41.957401	-13.585197	122.415352	35.201553	37.85107	125.755707	38.579477	12.1329365	124.0855295	-68.310227	-2.1744305	114.3016005
-8.33986	28.014862	120.976448	-14.829823	5.172649	119.036224	41.996902	-13.385974	122.554306	35.157192	37.996567	125.907066	38.577047	12.3052965	124.230686	-68.236693	-1.9599985	113.841762
-6.891598	28.051394	121.03318	-14.757072	5.395364	118.995323	42.068863	-13.171266	122.702446	35.175278	38.162682	126.04554	38.6220705	12.495708	124.373993	-68.1362145	-1.70498	113.616653
-5.54741	28.041712	121.184906	-14.635256	5.637384	119.011734	42.193932	-12.980326	122.840347	35.266556	38.328533	126.143524	38.730244	12.6741035	124.4919355	-68.000756	-1.3993355	113.5315325
-3.639972	27.983683	121.240906	-14.424425	6.013381	118.958412	42.37286	-12.700984	123.012451	35.488201	38.567802	126.288208	38.9305305	12.933409	124.6503295	-67.7793805	-0.906647000000001	113.2664945
-2.518151	27.917252	121.281921	-14.314702	6.275491	118.788933	42.465584	-12.518909	123.041702	35.601276	38.723339	126.430275	39.03343	13.102215	124.7359885	-67.662834	-0.551233000000002	112.8418775
-1.335015	27.780485	121.257866	-14.234464	6.54957	118.531563	42.53854	-12.344775	122.944557	35.667076	38.875881	126.544357	39.102808	13.265553	124.744457	-67.571736	-0.166413	112.318669
-0.364407	27.645679	121.219101	-14.173271	6.839539	118.220413	42.563236	-12.169256	122.729233	35.769112	39.02354	126.643349	39.166174	13.427142	124.686291	-67.512716	0.251936000000002	111.754535
0.569722	27.44784	121.155022	-14.158405	7.167291	117.867149	42.535439	-12.006686	122.399483	35.878517	39.173817	126.730728	39.206978	13.5835655	124.5651055	-67.523788	0.7510165	111.1691925
1.417376	27.258718	121.062195	-14.19368	7.556191	117.498444	42.4161	-11.813798	121.996399	35.948559	39.322613	126.748528	39.1823295	13.7544075	124.3724635	-67.5696895	1.3579745	110.6244245
2.255622	26.93786	120.899811	-14.268812	7.997065	117.160347	42.285892	-11.593439	121.581306	36.010147	39.500359	126.709435	39.1480195	13.95346	124.1453705	-67.6856435	2.04067	110.1753235
3.35383	26.493233	120.61219	-14.39582	8.736058	116.720238	42.075115	-11.226051	121.054878	36.048489	39.848045	126.567337	39.061802	14.310997	123.8111075	-67.853442	3.161119	109.6293685
4.021503	26.187914	120.388412	-14.514414	9.278775	116.478439	41.894646	-10.959267	120.742714	36.03812	40.10717	126.378677	38.966383	14.5739515	123.5606955	-67.995211	3.9835985	109.3961825
4.683588	25.781185	120.152519	-14.63022	9.826837	116.250954	41.682148	-10.701799	120.413742	36.03421	40.362713	126.196518	38.858179	14.830457	123.30513	-68.118619	4.823217	109.196778
5.253098	25.300127	119.946754	-14.77659	10.379902	116.023445	41.431377	-10.45981	120.046959	36.081085	40.599438	126.03772	38.756231	15.069814	123.0423395	-68.309411	5.68999	109.0045505
5.735659	24.781424	119.699585	-14.935824	10.928474	115.806458	41.134682	-10.203305	119.620308	36.06316	40.821545	125.929085	38.598921	15.30912	122.7746965	-68.470569	6.547828	108.8382195
6.17304	24.162746	119.471992	-15.107341	11.468576	115.643654	40.846844	-9.946811	119.11615	36.019333	41.009384	125.839905	38.4330885	15.5312865	122.4780275	-68.6477705	7.4058655	108.8092805
6.550529	23.391422	119.223061	-15.272416	11.970617	115.557419	40.533581	-9.674615	118.645119	35.977745	41.204361	125.768234	38.255663	15.764873	122.2066765	-68.800495	8.176361	108.9081615
7.02966	22.015715	118.917465	-15.460711	12.603924	115.560974	40.177292	-9.334365	118.023491	35.930878	41.430851	125.767242	38.054085	16.048243	121.8953665	-68.975507	9.159605	109.2265815
7.277557	21.011242	118.757675	-15.569401	12.964654	115.638031	39.993198	-9.149465	117.760124	35.928986	41.574368	125.780556	37.961092	16.2124515	121.77034	-69.099894	9.7168565	109.505722
7.500058	19.787249	118.50827	-15.638116	13.286797	115.707085	39.871613	-8.988587	117.606667	35.945671	41.714787	125.747444	37.908642	16.3631	121.6770555	-69.184874	10.210494	109.7371145
7.684839	18.43882	118.24691	-15.683417	13.571559	115.749123	39.792053	-8.854847	117.556129	35.938465	41.83699	125.62928	37.865259	16.4910715	121.5927045	-69.232093	10.6520465	109.9055415
7.842945	17.083317	117.884659	-15.659348	13.813528	115.719856	39.801865	-8.737723	117.628349	35.948814	41.994522	125.439369	37.8753395	16.6283995	121.533859	-69.1940355	10.9986565	109.905853
8.013741	15.456584	117.523048	-15.568863	13.986315	115.640045	39.955925	-8.645925	117.90432	35.991817	42.153442	125.181137	37.973871	16.7537585	121.5427285	-69.111597	11.2188715	109.7373615
8.18768	13.719254	117.280563	-15.368581	14.04022	115.517464	40.234528	-8.627413	118.440582	36.131226	42.309631	124.873291	38.182877	16.841109	121.6569365	-68.920039	11.239331	109.3779915
8.113666	11.013109	117.096123	-14.898109	13.931883	115.233932	40.857704	-8.744023	119.622787	36.528717	42.451836	124.268379	38.6932105	16.8539065	121.945583	-68.4894285	11.0098595	108.522281
8.37371	8.834814	116.887413	-14.428761	13.69159	114.889999	41.4189	-8.894324	120.600113	36.861584	42.413921	123.746849	39.140242	16.7597985	122.173481	-67.997764	10.6233815	107.606517
8.335497	6.775159	116.72541	-14.141576	13.417716	114.492119	42.000275	-9.103061	121.57338	37.23513	42.242233	123.144165	39.6177025	16.569586	122.3587725	-67.9008545	10.265846	106.6254655
8.311644	4.484574	116.5308	-13.458419	12.778544	113.58252	42.508446	-9.42991	122.445297	37.641022	41.968742	122.347725	40.074734	16.269416	122.396511	-66.991572	9.287672	104.768529
8.043432	2.432227	116.216888	-13.052118	12.181403	112.679543	42.885044	-9.828691	123.106209	37.980137	41.558121	121.42836	40.4325905	15.864715	122.2672845	-66.5368265	8.498091	103.0918015
7.886362	0.068855	115.70327	-12.572501	11.495711	111.60437	43.189941	-10.23891	123.464027	38.34259	41.027863	120.300423	40.7662655	15.3944765	121.882225	-65.9112675	7.5969455	101.326515
7.349401	-2.027137	115.192429	-12.098264	10.82646	110.555611	43.405403	-10.673484	123.542908	38.779404	40.463261	118.967651	41.0924035	14.8948885	121.2552795	-65.2889315	6.7580315	99.8559425
6.633521	-5.298452	114.114952	-11.360813	9.738185	109.375336	43.768082	-11.377725	122.91124	39.488064	39.461372	116.886398	41.628073	14.0418235	119.898819	-64.349699	5.4345465	98.851853
6.001748	-7.358068	113.427475	-10.873146	9.054676	109.055939	44.053146	-11.821036	121.919884	40.021168	38.882561	115.462532	42.037157	13.5307625	118.691208	-63.783449	4.5785895	99.42067
5.220578	-9.298079	112.917198	-10.411694	8.579978	109.223114	44.426384	-12.145246	120.496628	40.461891	38.472374	114.084557	42.4441375	13.163564	117.2905925	-63.2675255	3.996392	101.1556355
4.330448	-11.127966	112.677551	-9.998603	8.275565	109.874092	44.900585	-12.258425	118.785156	40.801659	38.292675	112.8386	42.851122	13.017125	115.811878	-62.848328	3.534005	103.936306
3.340888	-12.711813	112.895462	-9.606173	8.163531	110.982582	45.336731	-12.206396	117.083595	40.917854	38.347038	111.840569	43.1272925	13.070321	114.462082	-62.3396385	3.256741	107.503082
2.330466	-14.239841	113.485977	-9.298756	8.262309	112.478928	45.64381	-11.967003	115.525124	40.840038	38.682274	111.182465	43.241924	13.3576355	113.3537945	-61.839436	3.1669825	111.6040615
1.278856	-15.678567	114.359261	-9.10689	8.479416	114.090057	45.701851	-11.530936	114.378273	40.637825	39.023476	110.931183	43.169838	13.74627	112.654728	-61.383618	3.212562	115.525386
-0.274796	-17.741806	115.823296	-9.139336	8.90396	116.32589	45.581367	-10.897911	113.588158	40.231697	39.725025	111.363136	42.906532	14.413557	112.475647	-61.185204	3.394363	120.176133
-1.275046	-19.104904	116.681961	-9.249902	9.135057	117.518997	45.426342	-10.575412	113.518677	40.003613	40.119549	111.930679	42.7149775	14.7720685	112.724678	-61.2147815	3.4980455	122.313316
-2.136415	-20.41029	117.494843	-9.302151	9.312744	118.460396	45.36779	-10.373626	113.716164	39.937897	40.363209	112.485756	42.6528435	14.9947915	113.10096	-61.2571455	3.6306965	123.819832
-2.869133	-21.823196	118.256172	-9.310516	9.404348	119.163406	45.406704	-10.313111	114.245903	40.017735	40.485752	113.085472	42.7122195	15.0863205	113.6656875	-61.3332515	3.7223755	124.6611245
-3.430454	-23.242441	119.151215	-9.245046	9.416037	119.653488	45.560707	-10.381636	115.031967	40.180649	40.450623	113.554024	42.870678	15.0344935	114.2929955	-61.36077	3.7975805	125.0139805
-3.882549	-24.608383	120.061623	-9.123701	9.358029	119.874786	45.849686	-10.519661	115.945908	40.400131	40.317345	113.796402	43.1249085	14.898842	114.871155	-61.3723105	3.817216	124.878417
-4.199088	-25.979164	120.968712	-8.955389	9.252266	119.827011	46.209766	-10.7391	116.910828	40.695267	40.080997	113.683403	43.4525165	14.6709485	115.2971155	-61.3632945	3.8335835	124.3569065
-4.482949	-27.88096	122.332291	-8.657137	9.054585	119.328117	46.726654	-11.080627	118.33252	41.210995	39.595146	113.076851	43.9688245	14.2572595	115.7046855	-61.2830985	3.8519105	122.9515485
-4.56459	-29.174753	122.952744	-8.505642	8.827368	118.828621	47.041042	-11.297048	119.171761	41.523582	39.241619	112.644897	44.282312	13.9722855	115.908329	-61.293596	3.6824505	121.748913
-4.626281	-30.338816	123.362663	-8.414594	8.577874	118.364357	47.206635	-11.539099	119.754875	41.781673	38.923023	112.279045	44.494154	13.691962	116.01696	-61.323342	3.463786	120.711754
-4.578054	-31.438286	123.503181	-8.371723	8.366379	118.043045	47.192593	-11.749161	119.994995	41.969013	38.679695	112.015579	44.580803	13.465267	116.005287	-61.324249	3.267491	120.080803
-4.537314	-32.367718	123.468376	-8.350085	8.270571	117.961395	47.097698	-11.887362	119.908539	42.083435	38.574074	111.94664	44.5905665	13.343356	115.9275895	-61.2907365	3.197786	119.9952005
-4.603976	-33.014225	123.404076	-8.303439	8.330534	118.070961	47.04063	-11.856077	119.761909	42.170902	38.666126	112.129257	44.605766	13.4050245	115.945583	-61.212644	3.2560435	120.196339
-4.403835	-33.643723	123.069717	-8.249091	8.51866	118.237213	47.092659	-11.625693	119.651749	42.285789	39.003906	112.590874	44.689224	13.6891065	116.1213115	-61.187406	3.3482135	120.3531145
-3.934103	-34.330242	122.201935	-8.125563	8.969949	118.357742	47.386475	-11.009255	119.435051	42.438812	39.823566	113.539566	44.9126435	14.4071555	116.4873085	-61.1637695	3.5327425	120.2281755
-3.537077	-34.638851	121.362068	-8.002432	9.360492	118.198715	47.624928	-10.471656	119.200989	42.538395	40.43615	114.131691	45.0816615	14.982247	116.66634	-61.0865255	3.738737	119.73109
-3.181201	-34.770782	120.446487	-7.86161	9.798976	117.864952	47.906689	-9.905697	118.884361	42.66745	41.047215	114.636528	45.2870695	15.570759	116.7604445	-61.0102895	4.027193	118.9694595
-2.93923	-34.711121	119.647919	-7.678641	10.317968	117.436836	48.150322	-9.33847	118.565346	42.831314	41.617489	114.933823	45.490818	16.1395095	116.7495845	-60.8481	4.4964265	118.1240875
-2.892739	-34.169571	118.923141	-7.516178	10.902965	116.959801	48.380238	-8.782634	118.31974	43.030773	42.15453	115.040741	45.7055055	16.685948	116.6802405	-60.7378615	5.119982	117.2393615
-2.904963	-33.358341	118.259895	-7.343785	11.485302	116.455124	48.653896	-8.300202	118.158173	43.257477	42.652184	114.990364	45.9556865	17.175991	116.5742685	-60.6432565	5.794613	116.3359795
-2.877289	-32.524097	117.673622	-7.144829	11.954437	115.986	48.934891	-7.840173	117.994484	43.504288	43.113457	114.860237	46.2195895	17.636642	116.4273605	-60.5092475	6.272232	115.5446395
-2.750403	-31.223434	116.844681	-6.735016	12.421749	115.357506	49.459629	-7.217237	117.621231	43.870686	43.706005	114.556564	46.6651575	18.244384	116.0888975	-60.1351895	6.599114	114.6261145
-2.687368	-30.311203	116.227745	-6.489991	12.574649	114.907875	49.830173	-6.806067	117.297401	44.094387	44.031605	114.309563	46.96228	18.612769	115.803482	-59.942262	6.536529	114.012268
-2.698022	-29.263136	115.645409	-6.388999	12.667498	114.491318	50.109436	-6.386364	116.848579	44.234241	44.256557	113.9701	47.1718385	18.9350965	115.4093395	-59.9498365	6.3998995	113.5732965
-2.479927	-28.157511	115.289749	-6.363714	12.75951	114.18531	50.181221	-6.136941	116.380264	44.270844	44.466255	113.571083	47.2260325	19.164657	114.9756735	-59.9534605	6.354363	113.3949465
-2.395416	-27.181774	115.026596	-6.376351	12.860455	113.981712	50.200565	-5.836486	116.035271	44.270058	44.689621	113.219833	47.2353115	19.4265675	114.627552	-59.9880135	6.2943425	113.335872
-2.259465	-26.195856	114.770912	-6.403033	12.921179	113.855576	50.357609	-5.500943	115.853951	44.280666	44.970856	113.006416	47.3191375	19.7349565	114.4301835	-60.1252035	6.1074015	113.2809685
-2.019368	-25.099628	114.549782	-6.421918	12.914944	113.817108	50.565041	-5.221062	115.71022	44.195049	45.336845	112.912979	47.380045	20.0578915	114.3115995	-60.223881	5.7719965	113.3226165
-1.607156	-23.448269	114.092461	-6.502748	12.778748	113.734505	50.857563	-4.902068	115.345528	43.854076	45.945351	112.828148	47.3558195	20.5216415	114.086838	-60.3613155	5.0358545	113.382172
-1.421623	-22.384281	113.620743	-6.595396	12.698176	113.656326	50.94381	-4.792572	114.979706	43.604942	46.306351	112.586998	47.274376	20.7568895	113.783352	-60.465168	4.6394625	113.5293
-1.17416	-21.26219	113.185539	-6.623748	12.699793	113.573875	50.961227	-4.648385	114.570984	43.373047	46.704674	112.236916	47.167137	21.0281445	113.40395	-60.414633	4.3714415	113.7438
-0.833592	-20.020094	112.839088	-6.579103	12.818307	113.532845	51.025002	-4.468783	114.079376	43.155037	47.073711	111.929131	47.0900195	21.302464	113.0042535	-60.2482255	4.33415	114.0614365
-0.448344	-18.911657	112.635803	-6.518758	13.063951	113.51088	51.102837	-4.274972	113.612366	42.876633	47.539745	111.607018	46.989735	21.6323865	112.609692	-60.027251	4.4955155	114.412068
-0.020924	-17.683462	112.480476	-6.443819	13.396877	113.469086	51.217438	-3.998872	113.291336	42.566769	47.988094	111.353706	46.8921035	21.994611	112.322521	-59.7797415	4.799143	114.615651
0.439068	-16.497669	112.43335	-6.401127	13.765828	113.401054	51.375347	-3.672242	113.091835	42.257179	48.371094	111.133217	46.816263	22.349426	112.112526	-59.618517	5.18223	114.689582
1.184706	-14.707251	112.484596	-6.392189	14.252443	113.29483	51.647861	-3.192125	112.96109	42.063702	49.078941	110.884773	46.8557815	22.943408	111.9229315	-59.6401595	5.561478	114.6667285
1.724892	-13.66172	112.665237	-6.414351	14.463888	113.240692	51.78191	-2.915965	113.031113	42.08329	49.477413	110.763916	46.9326	23.280724	111.8975145	-59.761302	5.647052	114.5838695
2.356127	-12.570736	112.870193	-6.396986	14.569571	113.238129	51.823246	-2.667755	113.330269	42.175575	49.699467	110.8134	46.9994105	23.515856	112.0718345	-59.7933825	5.623286	114.4044235
2.956515	-11.543263	113.162788	-6.411976	14.596714	113.311813	51.876682	-2.567808	113.822807	42.299973	49.759197	111.016342	47.0883275	23.5956945	112.4195745	-59.9122795	5.5977335	114.2040515
3.518983	-10.504336	113.429962	-6.466873	14.604818	113.473656	51.814342	-2.660329	114.559464	42.445702	49.705444	111.45388	47.130022	23.5225575	113.006672	-60.063768	5.6870785	113.94064
4.16332	-9.51049	113.817581	-6.547377	14.599982	113.717033	51.604557	-2.784875	115.41777	42.629978	49.53455	112.105095	47.1172675	23.3748375	113.7614325	-60.2120215	5.8251265	113.6726335
4.739335	-8.497134	114.310966	-6.652	14.624166	114.065018	51.298695	-2.956357	116.345955	42.843262	49.273067	112.872841	47.0709785	23.158355	114.609398	-60.3749785	6.089977	113.520638
5.592449	-7.00162	115.190948	-6.832452	14.65289	114.757172	50.985886	-3.324695	117.816147	43.125359	48.935398	114.223312	47.0556225	22.8053515	116.0197295	-60.7205265	6.5004285	113.4946145
6.207937	-5.966283	115.807152	-6.971656	14.645372	115.241226	50.78019	-3.560594	118.763145	43.254879	48.686832	115.210678	47.0175345	22.563119	116.9869115	-60.9608465	6.727625	113.4955405
6.78405	-4.981057	116.345474	-7.081906	14.572991	115.674187	50.597427	-3.766055	119.588173	43.319778	48.479172	116.114197	46.9586025	22.3565585	117.851185	-61.1224145	6.7894235	113.497189
7.375413	-4.046474	116.642525	-7.163762	14.446727	115.983627	50.505917	-3.933369	120.212898	43.333504	48.254623	116.929314	46.9197105	22.160627	118.571106	-61.2472345	6.732827	113.396148
7.929604	-3.039551	116.935837	-7.24877	14.326522	116.192436	50.367844	-4.116922	120.611938	43.330574	48.020767	117.581345	46.849209	21.9519225	119.0966415	-61.346749	6.7011215	113.2882305
8.427132	-2.029695	117.06675	-7.335629	14.204418	116.326691	50.1987	-4.292978	120.819893	43.272141	47.802944	118.077538	46.7354205	21.754983	119.4487155	-61.4066785	6.653853	113.2046665
9.017548	-1.006109	117.060745	-7.419606	14.076766	116.444847	50.02486	-4.436239	120.84832	43.196491	47.583122	118.553368	46.6106755	21.5734415	119.700844	-61.4498875	6.5800905	113.18885
9.719134	0.362106	117.107712	-7.590104	13.932683	116.69381	49.729954	-4.695822	120.733902	43.090199	47.305275	119.194427	46.4100765	21.3047265	119.9641645	-61.5902845	6.5606395	113.4234555
10.105454	1.305695	117.183052	-7.723293	13.854196	116.906593	49.522991	-4.868629	120.631004	43.014736	47.143681	119.657135	46.2688635	21.137526	120.1440695	-61.7154495	6.570866	113.6691165
10.504888	2.266907	117.289261	-7.868216	13.772885	117.136765	49.360497	-5.010684	120.51548	42.919895	47.022503	120.136856	46.140196	21.0059095	120.326168	-61.876628	6.5398605	113.947362
10.873892	3.074724	117.418564	-8.003101	13.692333	117.334007	49.216579	-5.119603	120.415154	42.80003	46.937172	120.554306	46.0083045	20.9087845	120.48473	-62.0145065	6.4758815	114.183284
11.224998	3.942831	117.540298	-8.153111	13.638028	117.47644	49.097363	-5.205471	120.306351	42.592182	46.873634	120.918358	45.8447725	20.8340815	120.6123545	-62.1509945	6.4419745	114.3405255
11.506583	4.731399	117.629494	-8.302422	13.586211	117.559013	48.956676	-5.300258	120.208679	42.443829	46.799469	121.133934	45.7002525	20.7496055	120.6713065	-62.3050965	6.4228165	114.4467195
11.789674	5.505749	117.675606	-8.437291	13.511091	117.565552	48.811714	-5.427727	120.116722	42.313854	46.693539	121.253029	45.562784	20.632906	120.6848755	-62.437366	6.389276	114.4462285
12.21873	6.407314	117.672691	-8.634445	13.380869	117.47937	48.544724	-5.615613	120.021286	42.105179	46.480942	121.337906	45.3249515	20.4326645	120.679596	-62.5938415	6.3290735	114.279144
12.460524	6.987397	117.702614	-8.768404	13.25491	117.414352	48.333775	-5.768136	119.984055	41.986893	46.312527	121.371483	45.160334	20.2721955	120.677769	-62.697142	6.2376245	114.150935
12.634569	7.491599	117.72934	-8.932899	13.087527	117.390549	48.116348	-5.949566	119.958878	41.861271	46.126545	121.399155	44.9888095	20.0884895	120.6790165	-62.8546075	6.0865645	114.1020815
12.780084	7.909966	117.809036	-9.093763	12.897472	117.409286	47.871185	-6.138074	119.942047	41.716152	45.912796	121.449295	44.7936685	19.887361	120.695671	-62.9811945	5.907583	114.122901
12.931561	8.275844	117.888702	-9.26136	12.663863	117.469658	47.578979	-6.338459	119.935097	41.599136	45.697815	121.548843	44.5890575	19.679678	120.74197	-63.1117775	5.648048	114.197346
13.001494	8.629529	117.991066	-9.443822	12.43249	117.539322	47.269325	-6.526028	119.942307	41.477238	45.475704	121.688522	44.3732815	19.474838	120.8154145	-63.2609255	5.390142	114.2632295
13.109732	8.834088	118.108688	-9.640544	12.230895	117.595123	46.98431	-6.703769	119.981491	41.333763	45.261929	121.880928	44.1590365	19.27908	120.9312095	-63.4401245	5.18271	114.2590365
13.198708	9.11361	118.308327	-9.935565	11.995754	117.645111	46.575581	-6.891701	120.136559	41.125351	45.067154	122.196472	43.850466	19.0877265	121.1665155	-63.721596	4.9037815	114.1237065
13.21336	9.215973	118.435524	-10.120199	11.904063	117.673584	46.352802	-6.961024	120.284256	40.960648	45.004391	122.418381	43.656725	19.0216835	121.3513185	-63.897123	4.7864425	113.9958495
13.189183	9.224928	118.57827	-10.300345	11.883144	117.719925	46.143208	-6.975921	120.483269	40.847591	44.996025	122.619987	43.4953995	19.010052	121.551628	-64.0960895	4.756236	113.888222
13.131266	9.166508	118.708099	-10.461366	11.90761	117.774391	45.960804	-6.959111	120.712021	40.726471	45.016964	122.81971	43.3436375	19.0289265	121.7658655	-64.2663695	4.7862935	113.7829165
13.0466	9.03285	118.816521	-10.590817	11.934443	117.828514	45.794807	-6.911829	120.932625	40.599094	45.043442	122.972778	43.1969505	19.0658065	121.9527015	-64.3785845	4.8030795	113.7043265
12.916809	8.836687	118.872139	-10.733186	11.950706	117.867424	45.645157	-6.856439	121.083557	40.47578	45.078583	123.063492	43.0604685	19.111072	122.0735245	-64.5268405	4.79034	113.6613235
12.748614	8.579134	118.873489	-10.851365	11.916671	117.873215	45.513416	-6.811105	121.161652	40.322884	45.11977	123.117737	42.91815	19.1543325	122.1396945	-64.62088	4.6790095	113.6067355
12.381259	8.100763	118.814064	-11.042182	11.881593	117.809357	45.359386	-6.716095	121.214272	40.081863	45.214851	123.106918	42.7206245	19.249378	122.160595	-64.8049885	4.513808	113.458119
12.118988	7.719404	118.735527	-11.136942	11.883404	117.728271	45.308662	-6.600343	121.211662	39.912075	45.318161	123.001053	42.6103685	19.358909	122.1063575	-64.8842525	4.407899	113.3501845
11.84854	7.34094	118.599525	-11.229934	11.960984	117.64698	45.293625	-6.43687	121.206642	39.727512	45.458611	122.805237	42.5105685	19.5108705	122.0059395	-64.9704365	4.4110975	113.2880205
11.527077	6.966931	118.467865	-11.274805	12.038825	117.514351	45.318409	-6.218464	121.213791	39.58884	45.624546	122.526192	42.4536245	19.703041	121.8699915	-65.0032345	4.374609	113.1587105
11.170156	6.556733	118.337883	-11.304667	12.151726	117.352592	45.423786	-6.013306	121.254906	39.459217	45.80632	122.1866	42.4415015	19.896507	121.720753	-65.0508355	4.406945	112.984431
10.795661	6.036301	118.139755	-11.29169	12.259366	117.15995	45.544842	-5.787191	121.304688	39.353638	45.967369	121.747299	42.44924	20.090089	121.5259935	-65.03262	4.428643	112.7939065
10.262845	5.499469	117.929878	-11.29147	12.36676	116.941849	45.639347	-5.563739	121.362366	39.283051	46.128651	121.268425	42.461199	20.282456	121.3153955	-65.044139	4.451064	112.5683025
9.397122	4.660238	117.7117	-11.290944	12.491574	116.582527	45.693771	-5.322137	121.419571	39.155312	46.335682	120.503426	42.4245415	20.5067725	120.9614985	-65.0064295	4.4763755	112.2035555
8.829153	4.078113	117.47776	-11.343818	12.573823	116.411102	45.624882	-5.199395	121.334518	39.117939	46.447052	120.062363	42.3714105	20.6238285	120.6984405	-65.0590465	4.5238175	112.1237635
8.208854	3.475641	117.281113	-11.453608	12.668933	116.318878	45.453484	-5.114087	121.162239	39.005451	46.558632	119.820663	42.2294675	20.7222725	120.491451	-65.1366835	4.6155935	112.146305
7.385033	2.866438	117.14711	-11.63263	12.781753	116.318741	45.199631	-5.035239	120.915344	38.929962	46.589272	119.671974	42.0647965	20.7770165	120.293659	-65.3300565	4.7864895	112.343823
6.55244	2.250661	117.00946	-11.839499	12.914062	116.39801	44.940739	-4.918847	120.670166	38.755886	46.660645	119.655296	41.8483125	20.870899	120.162731	-65.5273105	4.957225	112.633289
5.733054	1.619975	116.910614	-12.077719	13.085857	116.516685	44.732368	-4.778549	120.473839	38.536793	46.803047	119.716942	41.6345805	21.012249	120.0953905	-65.7900185	5.159465	112.9379795
4.873935	1.045383	116.832817	-12.293795	13.280034	116.617607	44.53067	-4.621192	120.317139	38.326092	46.964977	119.813744	41.428381	21.1718925	120.0654415	-66.015971	5.3881755	113.1697725
3.452385	0.081758	116.691269	-12.579377	13.628444	116.749664	44.257816	-4.392108	120.098755	38.041714	47.231281	119.838272	41.149765	21.4195865	119.9685135	-66.308519	5.8373015	113.5308145
2.502434	-0.593946	116.642204	-12.724273	13.838453	116.81588	44.118942	-4.234771	119.941864	37.912186	47.376663	119.689331	41.015564	21.570946	119.8155975	-66.46411	6.10596	113.8161625
1.556523	-1.281307	116.55407	-12.825419	14.000813	116.851517	44.043011	-4.136742	119.760895	37.836624	47.491531	119.388176	40.9398175	21.6773945	119.5745355	-66.5906555	6.3242315	114.1284985
0.659057	-2.029721	116.461754	-12.859379	14.100194	116.80912	44.01392	-4.03363	119.482079	37.787621	47.640308	118.789841	40.9007705	21.803339	119.13596	-66.6195285	6.397049	114.48228
-0.428751	-2.753603	116.318497	-12.849918	14.164433	116.675781	43.97057	-3.900085	119.071602	37.66531	47.702209	118.097176	40.81794	21.901062	118.584389	-66.517776	6.427804	114.767173
-1.368525	-3.574895	116.125145	-12.802702	14.15911	116.467651	43.893932	-3.834371	118.614258	37.552284	47.717472	117.225395	40.723108	21.9415505	117.9198265	-66.328512	6.3766695	115.0154755
-2.311958	-4.372155	115.907028	-12.777002	14.092249	116.215042	43.83643	-3.852036	118.151749	37.429955	47.633495	116.48539	40.6331925	21.8907295	117.3185695	-66.1871965	6.2937685	115.1115145
-3.888593	-5.6149	115.565338	-12.742249	13.802923	115.847412	43.740112	-4.062851	117.662704	37.325119	47.430222	115.675987	40.5326155	21.6836855	116.6693455	-66.0171135	5.9221605	115.0254785
-4.875172	-6.512924	115.435097	-12.755759	13.565395	115.676071	43.716827	-4.241766	117.424263	37.218056	47.244251	115.27121	40.4674415	21.5012425	116.3477365	-65.9789595	5.6295475	115.0044055
-5.851076	-7.340412	115.41349	-12.754786	13.330883	115.534126	43.712788	-4.389792	117.267403	37.12344	47.063946	114.850525	40.418114	21.337077	116.058964	-65.927686	5.324689	115.009288
-6.865818	-8.198263	115.524445	-12.71034	13.086641	115.448067	43.720673	-4.514402	117.20047	37.009964	46.894608	114.345535	40.3653185	21.190103	115.7730025	-65.7859985	4.983179	115.1231315
-7.868743	-8.974775	115.840851	-12.633556	12.824476	115.471687	43.783546	-4.635684	117.190292	36.90189	46.675575	113.777161	40.342718	21.0199455	115.4837265	-65.60983	4.6290065	115.4596475
-8.773073	-9.795922	116.250381	-12.511593	12.543307	115.639053	43.850574	-4.74755	117.253151	36.81757	46.454147	113.266945	40.334072	20.8532985	115.260048	-65.357258	4.2333155	116.018058
-9.644498	-10.563645	116.824791	-12.376392	12.225916	115.976837	43.931072	-4.857322	117.362389	36.761215	46.234486	112.888481	40.3461435	20.688582	115.125435	-65.0989275	3.76325	116.828239
-11.089906	-11.545868	117.783844	-12.231194	11.806255	116.622925	44.229595	-5.02644	117.679703	36.699478	46.02018	112.695457	40.4645365	20.49687	115.18758	-64.9269245	3.11564	118.05827
-11.983134	-12.184141	118.277184	-12.182643	11.603674	116.98822	44.356396	-5.042454	117.959213	36.628311	45.961376	112.73452	40.4923535	20.459461	115.3468665	-64.8576395	2.747887	118.6295735
-12.839495	-12.690589	118.641006	-12.15566	11.467608	117.226662	44.465179	-4.994399	118.228271	36.551132	45.957355	112.844315	40.5081555	20.481478	115.536293	-64.8194755	2.453738	118.917031
-13.699158	-13.170476	118.715652	-12.162947	11.386165	117.291199	44.604893	-4.890311	118.483902	36.495876	46.065441	113.0317	40.5503845	20.587565	115.757801	-64.8762785	2.184765	118.824597
-14.584237	-13.521563	118.644417	-12.162154	11.358778	117.228554	44.704212	-4.7521	118.665276	36.430706	46.204056	113.226578	40.567459	20.725978	115.945927	-64.891767	1.991578	118.511181
-15.417616	-13.873823	118.480278	-12.151947	11.393556	117.091164	44.792648	-4.581641	118.786774	36.378445	46.376553	113.295624	40.5855465	20.897456	116.041199	-64.8894405	1.889656	118.141129
-16.195295	-14.084498	118.26358	-12.119601	11.447932	116.910103	44.887836	-4.393474	118.824402	36.358841	46.543705	113.332581	40.6233385	21.0751155	116.0784915	-64.8625405	1.8207485	117.7417145
-17.372971	-14.347799	118.091568	-12.039973	11.533066	116.784622	45.016212	-4.174526	118.758842	36.315884	46.757038	113.333008	40.666048	21.291256	116.045925	-64.745994	1.774876	117.523319
-18.237009	-14.460339	118.154381	-11.970123	11.566201	116.815964	45.10059	-4.085105	118.726219	36.345676	46.835609	113.270828	40.723133	21.375252	115.9985235	-64.663379	1.75715	117.6334045
-19.011452	-14.490004	118.350838	-11.877953	11.547637	116.940155	45.200447	-4.01178	118.723427	36.36301	46.878223	113.263275	40.7817285	21.4332215	115.993351	-64.5376345	1.6620525	117.886959
-19.737358	-14.498258	118.565437	-11.782172	11.488225	117.12146	45.306583	-3.958746	118.730927	36.368908	46.901287	113.220963	40.8377455	21.4712705	115.975945	-64.4020895	1.5051795	118.266975
-20.46814	-14.469044	118.924973	-11.681206	11.369847	117.352654	45.439781	-3.932155	118.719887	36.344917	46.88744	113.164589	40.892349	21.4776425	115.942238	-64.254761	1.2620515	118.76307
-21.167679	-14.412841	119.31369	-11.578729	11.230839	117.669418	45.541245	-3.923559	118.730415	36.277893	46.849884	113.144043	40.909569	21.4631625	115.937229	-64.067027	0.998515499999996	119.401607
-21.981174	-14.271492	119.833305	-11.49604	11.080694	118.072891	45.626915	-3.920916	118.756248	36.212536	46.814667	113.153206	40.9197255	21.4468755	115.954727	-63.9118055	0.714512499999998	120.191055
-22.977413	-13.943699	120.640587	-11.404569	10.887038	118.771042	45.802727	-3.889651	118.875481	36.107864	46.802845	113.284363	40.9552955	21.456597	116.079922	-63.7644335	0.317479000000002	121.462162
-23.641996	-13.683399	121.072723	-11.36442	10.754545	119.17939	45.933006	-3.838556	118.970039	36.042431	46.834747	113.446602	40.9877185	21.4980955	116.2083205	-63.7165585	0.0109944999999989	122.1504595
-24.294844	-13.391195	121.229378	-11.326814	10.63083	119.454491	46.061935	-3.790756	118.997017	35.977924	46.896435	113.675606	41.0199295	21.5528395	116.3363115	-63.6735575	-0.291179499999998	122.5726705
-25.018612	-13.014616	121.159767	-11.260229	10.493092	119.570374	46.197308	-3.746972	118.918922	35.961601	46.960052	113.956795	41.0794545	21.60654	116.4378585	-63.5999125	-0.620355999999997	122.7028895
-25.583416	-12.58422	120.886932	-11.165399	10.378381	119.558502	46.301643	-3.717844	118.73542	36.006428	47.01849	114.284065	41.1540355	21.650323	116.5097425	-63.4848335	-0.893561000000002	122.6072615
-26.139706	-12.128031	120.446709	-11.036536	10.294595	119.455811	46.4258	-3.68829	118.478271	36.119034	47.080566	114.666939	41.272417	21.696138	116.572605	-63.345489	-1.106948	122.339017
-26.693842	-11.582782	120.026184	-10.894607	10.272871	119.30735	46.544628	-3.653937	118.19191	36.295853	47.162231	115.010277	41.4202405	21.754147	116.6010935	-63.2094545	-1.208405	122.0136065
-27.565598	-10.734843	119.547256	-10.673241	10.336226	119.193359	46.738247	-3.564751	117.721222	36.562313	47.288578	115.399155	41.65028	21.8619135	116.5601885	-62.996762	-1.1894615	121.8265295
-28.06806	-10.124741	119.531105	-10.533463	10.420035	119.243065	46.841675	-3.486822	117.419312	36.679619	47.376457	115.566109	41.760647	21.9448175	116.4927105	-62.827573	-1.1047475	121.9934195
-28.47068	-9.51451	119.627144	-10.412376	10.501044	119.373093	46.915131	-3.381982	117.199585	36.768959	47.458641	115.675606	41.842045	22.0383295	116.4375955	-62.666797	-1.0362415	122.3085905
-28.858232	-8.95939	119.82061	-10.286049	10.529573	119.55526	47.003098	-3.321925	117.056587	36.836208	47.496243	115.806892	41.919653	22.087159	116.4317395	-62.491751	-1.028013	122.6787805
-29.249521	-8.375401	120.151604	-10.210642	10.502944	119.783485	47.084431	-3.318524	117.012856	36.892162	47.486965	115.950562	41.9882965	22.0842205	116.481709	-62.4095805	-1.0783325	123.085261
-29.613907	-7.872753	120.426575	-10.165432	10.403917	120.040962	47.124031	-3.366983	117.052841	36.913498	47.431618	116.055313	42.0187645	22.0323175	116.554077	-62.3496285	-1.2244835	123.527847
-29.983908	-7.312119	120.859505	-10.139427	10.296367	120.347748	47.161312	-3.473014	117.141891	36.881348	47.323238	116.127106	42.02133	21.925112	116.6344985	-62.300184	-1.332378	124.0609975
-30.392557	-6.526943	121.590759	-10.165181	10.082008	120.836601	47.143982	-3.658607	117.389572	36.776424	47.120167	116.106728	41.960203	21.73078	116.74815	-62.290565	-1.566764	124.925052
-30.580578	-6.085852	122.027611	-10.179873	9.919949	121.140358	47.161434	-3.770584	117.597984	36.693222	46.964569	116.054741	41.927328	21.5969925	116.8263625	-62.287074	-1.7570945	125.4543535
-30.807383	-5.575518	122.429512	-10.183755	9.740021	121.36245	47.243999	-3.90679	117.789444	36.618336	46.82209	115.94957	41.9311675	21.45765	116.869507	-62.2986775	-1.977608	125.855393
-30.866846	-5.102965	122.535286	-10.156996	9.579668	121.461952	47.328697	-4.015096	117.958977	36.561291	46.671211	115.852066	41.944994	21.3280575	116.9055215	-62.258986	-2.1687215	126.0183825
-30.99931	-4.513464	122.61319	-10.118781	9.398806	121.474709	47.412045	-4.092951	118.093468	36.518375	46.533791	115.75441	41.96521	21.22042	116.923939	-62.202772	-2.422808	126.025479
-31.047287	-3.918502	122.49501	-10.058727	9.214852	121.41404	47.530968	-4.178612	118.140556	36.511467	46.426479	115.686729	42.0212175	21.1239335	116.9136425	-62.1386715	-2.6942295	125.9144375
-31.058725	-3.336397	122.358856	-9.988182	9.063133	121.332916	47.627697	-4.242251	118.143723	36.51635	46.327141	115.644012	42.0720235	21.042445	116.8938675	-62.0483875	-2.916179	125.7719645
-31.083694	-2.406492	122.314835	-9.907016	8.883608	121.268967	47.736618	-4.298844	118.063881	36.505379	46.214832	115.615845	42.1209985	20.957994	116.839863	-61.9350305	-3.190778	125.698071
-30.995888	-1.736037	122.251701	-9.844194	8.812645	121.268066	47.80838	-4.351355	117.98793	36.525192	46.163784	115.641869	42.166786	20.9062145	116.8148995	-61.855174	-3.2809245	125.7212325
-30.893099	-1.019624	122.221794	-9.796219	8.767776	121.280609	47.852619	-4.404554	117.913147	36.564983	46.121998	115.702225	42.208801	20.858722	116.807686	-61.801239	-3.32317	125.753532
-30.783001	-0.220833	122.207245	-9.745273	8.726298	121.288887	47.888943	-4.472267	117.82309	36.630707	46.062855	115.782883	42.259825	20.795294	116.8029865	-61.750371	-3.342698	125.7747875
-30.685303	0.562017	122.15654	-9.669075	8.666526	121.257889	47.93853	-4.559303	117.703156	36.717152	45.998154	115.852356	42.327841	20.7194255	116.777756	-61.665991	-3.3863735	125.738022
-30.506676	1.277904	122.037468	-9.609733	8.590094	121.192276	47.969513	-4.646412	117.575394	36.807865	45.919319	115.924469	42.388689	20.6364535	116.7499315	-61.608155	-3.4562655	125.6346205
-30.281677	2.032271	121.910324	-9.527465	8.510154	121.091965	48.018681	-4.751709	117.457947	36.904739	45.809441	115.990234	42.46171	20.528866	116.7240905	-61.51664	-3.508558	125.4598395
-29.838806	3.256877	121.668983	-9.445917	8.372697	120.964066	48.098778	-4.945464	117.328918	37.035648	45.630325	116.091072	42.567213	20.3424305	116.709995	-61.459047	-3.5970365	125.218137
-29.547804	4.101475	121.5933	-9.389569	8.263258	120.902725	48.114239	-5.073021	117.300728	37.128124	45.496384	116.15461	42.6211815	20.2116815	116.727669	-61.4003195	-3.6851655	125.077781
-29.160324	4.854127	121.434151	-9.335011	8.180614	120.845619	48.181957	-5.21962	117.292038	37.221169	45.363777	116.219437	42.701563	20.0720785	116.7557375	-61.371585	-3.7108505	124.9355005
-28.765076	5.633685	121.286865	-9.269376	8.081808	120.784637	48.26664	-5.382048	117.325745	37.350368	45.232288	116.267944	42.808504	19.92512	116.7968445	-61.347256	-3.761504	124.7724295
-28.305912	6.489457	121.058968	-9.188252	7.987851	120.652153	48.37394	-5.524781	117.385399	37.4781	45.091904	116.299889	42.92602	19.7835615	116.842644	-61.302524	-3.8078595	124.461662
-27.728292	7.324172	120.736755	-9.110856	7.9154	120.477554	48.458904	-5.658074	117.45063	37.618706	44.957733	116.274643	43.038805	19.6498295	116.8626365	-61.260517	-3.8190295	124.0924715
-27.302536	8.245026	120.394585	-9.023365	7.836974	120.227074	48.547382	-5.8037	117.484734	37.759903	44.814823	116.170296	43.1536425	19.5055615	116.827515	-61.2003725	-3.8316135	123.626633
-26.5077	9.508531	119.604408	-8.897622	7.768978	119.674454	48.721703	-6.064801	117.534889	38.032494	44.598755	115.973343	43.3770985	19.266977	116.754116	-61.1723425	-3.729021	122.594792
-25.918266	10.447054	118.794418	-8.820488	7.741618	119.103981	48.836506	-6.207778	117.600761	38.257156	44.466789	115.833794	43.546831	19.1295055	116.7172775	-61.187807	-3.6462695	121.4906845
-25.435778	11.471727	117.795578	-8.756595	7.696534	118.343529	48.987141	-6.373956	117.585197	38.474045	44.348801	115.703354	43.730593	18.9874225	116.6442755	-61.243783	-3.5943545	120.0427825
-24.791952	12.344771	116.63166	-8.748327	7.694226	117.473587	49.002308	-6.560226	117.469933	38.649086	44.198944	115.482697	43.825697	18.819359	116.476315	-61.322351	-3.430907	118.470859
-24.296198	13.266855	115.583595	-8.779277	7.708039	116.621292	48.913837	-6.724843	117.286064	38.762859	44.038544	115.163315	43.838348	18.6568505	116.2246895	-61.396902	-3.2407725	117.0178945
-23.786715	14.285998	114.748314	-8.812162	7.673249	115.880432	48.819931	-6.869691	116.997383	38.828392	43.894253	114.969444	43.8241615	18.512281	115.9834135	-61.4484855	-3.165783	115.7774505
-23.356247	15.364347	114.291527	-8.850575	7.610678	115.414192	48.597237	-6.952404	116.686142	38.808502	43.795784	114.874588	43.7028695	18.42169	115.780365	-61.4040195	-3.200334	115.048019
-22.763031	16.773903	114.279793	-8.872156	7.502512	115.238441	48.511974	-7.046513	116.120789	38.741772	43.732788	114.856827	43.626873	18.3431375	115.488808	-61.371185	-3.3381135	114.988074
-22.403051	17.767872	114.552162	-8.851425	7.447007	115.351715	48.506786	-7.041518	115.836098	38.708515	43.7332	114.965973	43.6076505	18.345841	115.4010355	-61.3105005	-3.451827	115.3023945
-22.072578	18.809093	114.914558	-8.817371	7.418129	115.551636	48.534805	-6.998339	115.641907	38.685081	43.767731	115.14624	43.609943	18.384696	115.3940735	-61.244685	-3.548438	115.7091985
-21.745035	19.815079	115.280327	-8.735431	7.377634	115.721222	48.604469	-6.950144	115.482582	38.700722	43.803219	115.397606	43.6525955	18.4265375	115.440094	-61.1234575	-3.6712695	116.00235
-21.435873	20.727884	115.544189	-8.653782	7.330677	115.823029	48.650127	-6.926096	115.311836	38.761845	43.789761	115.695129	43.705986	18.4318325	115.5034825	-61.01355	-3.7704785	116.1425755
-21.108454	21.66021	115.764786	-8.561687	7.273345	115.855576	48.687065	-6.942	115.069664	38.865681	43.707104	116.004837	43.776373	18.382552	115.5372505	-60.899747	-3.835862	116.1739015
-20.838488	22.596889	116.034492	-8.509351	7.252081	115.857697	48.675358	-7.004797	114.702011	38.995159	43.58152	116.30304	43.8352585	18.2883615	115.5025255	-60.8539605	-3.7841995	116.2128685
-20.411678	23.927418	116.571381	-8.489791	7.3117	115.823555	48.565254	-7.075367	114.002403	39.156624	43.475101	116.789017	43.860939	18.199867	115.39571	-60.840521	-3.576467	116.2514
-20.148739	24.700579	116.894424	-8.547091	7.435995	115.810272	48.441467	-7.060177	113.52832	39.19117	43.449024	117.157829	43.8163185	18.1944235	115.3430745	-60.9105005	-3.3224335	116.2774695
-19.933022	25.432487	117.226913	-8.628264	7.602466	115.80027	48.286133	-7.034562	113.150215	39.207447	43.458469	117.474541	43.74679	18.2119535	115.312378	-61.003318	-3.0070215	116.288162
-19.701571	26.136559	117.449257	-8.744064	7.778511	115.790535	48.121159	-7.038606	112.920212	39.228214	43.48811	117.725769	43.6746865	18.224752	115.3229905	-61.1628145	-2.66773	116.2580795
-19.453007	26.804703	117.536247	-8.901275	7.945158	115.738617	47.928635	-6.983047	112.867439	39.197453	43.523148	117.90123	43.563044	18.2700505	115.3843345	-61.365594	-2.3797345	116.0928995
-19.202579	27.373617	117.471649	-9.11272	8.062143	115.623428	47.770309	-7.020364	112.883125	39.122578	43.532459	117.972794	43.4464435	18.2560475	115.4279595	-61.6718835	-2.1317615	115.8188965
-18.962305	27.804426	117.395821	-9.360081	8.103968	115.483498	47.565586	-7.086409	112.834595	38.978634	43.522156	117.923714	43.27211	18.2178735	115.3791545	-61.992272	-2.0099375	115.5878415
-18.733498	28.313824	117.199776	-9.683305	8.017452	115.181282	47.221905	-7.249044	112.498459	38.680508	43.436386	117.596863	42.9512065	18.093671	115.047661	-62.3178165	-2.058767	115.314903
-18.563128	28.469795	116.959206	-9.906007	7.919573	114.917007	46.975319	-7.341997	112.149742	38.43504	43.354847	117.233025	42.7051795	18.006425	114.6913835	-62.5171935	-2.167279	115.1426305
-18.379627	28.557768	116.670929	-10.087863	7.794231	114.616928	46.782707	-7.450904	111.777031	38.191467	43.270229	116.832939	42.487087	17.9096625	114.304985	-62.662813	-2.3212005	114.928871
-18.180887	28.600254	116.320923	-10.260323	7.681674	114.31649	46.628609	-7.539813	111.42955	37.980541	43.191887	116.371063	42.304575	17.826037	113.9003065	-62.825221	-2.462689	114.7326735
-17.955988	28.602118	115.925728	-10.415168	7.594626	114.029053	46.458359	-7.619892	111.146225	37.745621	43.098381	115.888069	42.10199	17.7392445	113.517147	-62.932326	-2.5499925	114.540959
-17.689848	28.54073	115.578751	-10.574812	7.538184	113.84494	46.340149	-7.72773	110.973953	37.559635	43.028919	115.413437	41.949892	17.6505945	113.193695	-63.099516	-2.5742265	114.496185
-17.349945	28.454933	115.27951	-10.719473	7.494986	113.730446	46.180309	-7.830104	110.885193	37.39043	42.970654	114.95752	41.7853695	17.570275	112.9213565	-63.2243155	-2.580303	114.5395355
-16.804342	28.295017	114.876366	-10.96376	7.476401	113.66433	45.891483	-7.992665	110.738861	37.110332	42.923347	114.137436	41.5009075	17.465341	112.4381485	-63.4284275	-2.512539	114.8905115
-16.412458	28.162727	114.565834	-11.149214	7.489401	113.595787	45.677948	-8.082602	110.573219	36.899712	42.882805	113.483917	41.28883	17.4001015	112.028568	-63.587258	-2.4212995	115.163006
-16.006149	27.994686	114.190865	-11.325797	7.490836	113.471794	46.003517	-8.590298	109.983398	36.664349	42.843639	112.799286	41.333933	17.1266705	111.391342	-63.985527	-2.1449985	115.552246
-15.601903	27.818663	113.857582	-11.525108	7.506263	113.324394	45.202244	-8.227493	110.128113	36.42424	42.79459	112.162994	40.813242	17.2835485	111.1455535	-63.863458	-2.2710225	115.5032345
-15.124391	27.620714	113.52739	-11.718302	7.515355	113.209808	45.006897	-8.345818	109.967789	36.227657	42.718525	111.668488	40.617277	17.1863535	110.8181385	-64.053881	-2.1556435	115.6014775
-14.584539	27.393299	113.281952	-11.854558	7.490545	113.128784	44.841255	-8.414368	109.968117	36.096336	42.634693	111.355713	40.4687955	17.1101625	110.661915	-64.1779115	-2.1290725	115.595653
-13.936074	27.134531	113.142517	-11.954805	7.461491	113.118759	44.735649	-8.496997	110.077248	36.050163	42.556351	111.231934	40.392906	17.029677	110.654591	-64.302516	-2.106695	115.582927
-12.843211	26.817938	113.082481	-11.995934	7.385527	113.175392	44.696079	-8.647502	110.336319	36.13726	42.440689	111.31929	40.4166695	16.8965935	110.8278045	-64.4085375	-2.1255395	115.5229795
-12.099893	26.612886	113.045822	-11.951632	7.340388	113.186905	44.736923	-8.727829	110.543503	36.275627	42.362331	111.499702	40.506275	16.817251	111.0216025	-64.409539	-2.136475	115.3522075
-11.295116	26.430298	113.064026	-11.86277	7.285117	113.197853	44.79945	-8.818251	110.744652	36.463459	42.289902	111.693939	40.6314545	16.7358255	111.2192955	-64.3569945	-2.1655915	115.1764105
-10.474792	26.249754	113.078247	-11.787809	7.266733	113.222107	44.838543	-8.916103	110.927116	36.645386	42.2248	111.878494	40.7419645	16.6543485	111.402805	-64.3175825	-2.1208825	115.041409
-9.582534	26.08252	113.113678	-11.734385	7.30543	113.270584	44.850235	-8.956979	111.070862	36.774406	42.180908	112.014114	40.8123205	16.6119645	111.542488	-64.2810905	-2.0011045	114.99868
-8.669834	25.953308	113.182159	-11.722836	7.394805	113.383575	44.823048	-8.959929	111.239708	36.856441	42.176388	112.132141	40.8397445	16.6082295	111.6859245	-64.2854165	-1.8186195	115.0812255
-7.731976	25.816982	113.264862	-11.764946	7.495848	113.534737	44.806335	-8.960842	111.412582	36.915615	42.197765	112.293671	40.860975	16.6184615	111.8531265	-64.390867	-1.6267655	115.2163475
-6.347393	25.649792	113.518333	-11.852821	7.644068	113.781296	44.747498	-8.954166	111.679115	36.954956	42.236816	112.674942	40.851227	16.641325	112.1770285	-64.556869	-1.353189	115.3855635
-5.361211	25.535511	113.731453	-11.934395	7.729436	113.955925	44.679199	-8.941979	111.823639	36.968567	42.276501	112.97271	40.823883	16.667261	112.3981745	-64.692673	-1.208389	115.5136755
-4.350401	25.441339	113.957611	-12.000832	7.816775	114.131248	44.594444	-8.917984	111.940063	36.973774	42.320461	113.283493	40.784109	16.7012385	112.611778	-64.785773	-1.0676885	115.650718
-3.320296	25.331989	114.125992	-12.073617	7.937386	114.298561	44.511856	-8.869379	112.082458	36.971951	42.375107	113.60775	40.7419035	16.752864	112.845104	-64.8891375	-0.878091999999999	115.752018
-2.296622	25.229689	114.334145	-12.144121	8.060234	114.459755	44.457169	-8.792924	112.272476	36.976086	42.445831	113.981415	40.7166275	16.8264535	113.1269455	-65.0048695	-0.705985500000001	115.7925645
-1.179216	25.114504	114.549515	-12.212148	8.196108	114.626778	44.433464	-8.724562	112.571373	36.992558	42.506191	114.411507	40.713011	16.8908145	113.49144	-65.137307	-0.4985985	115.762116
-0.078504	25.003403	114.867424	-12.259612	8.311335	114.827034	44.414417	-8.6696	113.03418	37.056591	42.573421	114.93721	40.735504	16.9519105	113.985695	-65.254728	-0.329240500000001	115.668373
1.619259	24.765959	115.47892	-12.29493	8.522974	115.3209	44.440636	-8.580802	114.158333	37.198875	42.662945	116.069626	40.8197555	17.0410715	115.1139795	-65.4096155	0.00487649999999817	115.5278205
2.779625	24.606718	116.089012	-12.313548	8.683621	115.77861	44.566391	-8.465716	115.177223	37.27599	42.748512	117.013893	40.9211905	17.141398	116.095558	-65.5482865	0.225844000000002	115.461662
3.951158	24.458385	116.843399	-12.287478	8.878207	116.271988	44.726234	-8.290065	116.36335	37.364796	42.887184	118.16188	41.045515	17.2985595	117.262615	-65.620471	0.4578545	115.281361
5.140932	24.286419	117.604958	-12.21092	9.094402	116.72274	44.979267	-8.072431	117.608322	37.432144	43.070602	119.476379	41.2057055	17.4990855	118.5423505	-65.6275455	0.689718500000001	114.9031295
6.327875	24.080177	118.351044	-12.05202	9.314089	117.094269	45.244946	-7.815851	118.757698	37.488781	43.284184	120.773956	41.3668635	17.7341665	119.765827	-65.4709035	0.894011499999998	114.422711
7.505246	23.901548	119.011627	-11.854119	9.573403	117.392937	45.539467	-7.538158	119.75386	37.506428	43.52581	121.979942	41.5229475	17.993826	120.866901	-65.2311855	1.15298	113.918973
8.699899	23.672312	119.560562	-11.586772	9.827479	117.577469	45.847004	-7.238156	120.504593	37.671619	43.718472	122.95076	41.7593115	18.240158	121.7276765	-64.9328555	1.4148	113.4272615
10.257592	23.343231	120.113907	-11.064923	10.2143	117.567955	46.286507	-6.904025	121.187164	38.046478	43.990196	124.045074	42.1664925	18.5430855	122.616119	-64.2963385	1.8855145	112.519791
11.294257	23.056581	120.337296	-10.80941	10.516216	117.475319	46.516201	-6.719917	121.399323	38.428902	44.117653	124.494026	42.4725515	18.698868	122.9466745	-64.0913715	2.333564	112.0039635
12.287668	22.714722	120.424164	-10.635301	10.882753	117.399773	46.697124	-6.532898	121.43705	38.660194	44.28521	124.837914	42.678659	18.876156	123.137482	-63.949261	2.88935	111.662064
13.206856	22.322208	120.472191	-10.50804	11.28889	117.336121	46.802807	-6.312518	121.477142	38.874924	44.49876	125.018906	42.8388655	19.093121	123.248024	-63.8549455	3.484659	111.424218
13.987933	21.91721	120.515572	-10.433516	11.730587	117.283714	46.861221	-6.089435	121.565224	39.042934	44.726162	125.161652	42.9520775	19.3183635	123.363438	-63.8191095	4.1428105	111.20399
14.235308	21.693817	120.817375	-10.430204	12.229907	117.204193	46.908264	-5.867958	121.701668	39.180771	44.99369	125.237587	43.0445175	19.562866	123.4696275	-63.9049255	4.896948	110.9387585
15.309559	20.999115	120.467331	-10.434064	12.697381	117.053757	46.909565	-5.639778	121.801086	39.282852	45.260315	125.181686	43.0962085	19.8102685	123.491386	-63.9643365	5.5844935	110.616128
16.190977	20.011559	120.127335	-10.389982	13.23972	116.69754	46.855831	-5.387727	121.699669	39.411503	45.528526	124.870697	43.133667	20.0703995	123.285183	-63.913631	6.4090405	110.109897
16.677553	19.320988	119.75219	-10.333635	13.492778	116.42765	46.815712	-5.259862	121.464684	39.547714	45.636627	124.454895	43.181713	20.1883825	122.9597895	-63.848983	6.7971735	109.8955105
17.086046	18.644295	119.494316	-10.242067	13.670375	116.18335	46.837952	-5.168304	121.214363	39.734444	45.730961	123.991417	43.286198	20.2813285	122.60289	-63.770332	7.0594215	109.76381
17.509691	17.745407	119.040154	-10.085515	13.7815	115.933952	46.928455	-5.093248	120.991707	39.911037	45.818859	123.574219	43.419746	20.3628055	122.282963	-63.590776	7.2001945	109.584941
17.841837	16.785736	118.738174	-9.922337	13.874456	115.700188	47.071033	-4.982478	120.761742	40.110886	45.976192	123.086182	43.5909595	20.496857	121.923962	-63.4356335	7.252055	109.476414
18.154297	15.830935	118.2966	-9.72702	13.977079	115.457932	47.272923	-4.828376	120.500061	40.305553	46.156338	122.503235	43.789238	20.663981	121.501648	-63.243278	7.290177	109.414216
18.422184	14.86885	117.858696	-9.463857	14.116004	115.182755	47.524307	-4.621259	120.195923	40.510777	46.351929	121.800293	44.017542	20.865335	120.998108	-62.945256	7.366673	109.367402
18.699663	13.397926	116.979507	-9.072425	14.413598	114.698685	47.958363	-4.232871	119.561363	40.869381	46.753548	120.349144	44.413872	21.2603385	119.9552535	-62.558722	7.5668575	109.4421165
18.850979	12.321814	116.250702	-8.718755	14.625284	114.243385	48.258839	-3.94227	118.992279	41.142159	46.977688	119.269218	44.700499	21.517709	119.1307485	-62.138009	7.732859	109.3560215
18.93848	11.254915	115.544167	-8.352787	14.89008	113.757584	48.54966	-3.609533	118.372688	41.411022	47.278957	118.050873	44.980341	21.834712	118.2117805	-61.685915	7.945448	109.3033875
18.937119	10.302952	114.868866	-8.006553	15.172956	113.262642	48.829796	-3.296284	117.706749	41.6586	47.541714	116.948524	45.244198	22.122715	117.3276365	-61.257304	8.223197	109.1976475
18.934736	9.155919	114.109085	-7.702588	15.442247	112.805939	49.073555	-2.989028	117.011833	41.859421	47.844772	115.875717	45.466488	22.427872	116.443775	-60.871664	8.456622	109.168103
18.888674	8.03594	113.454231	-7.445566	15.734005	112.373268	49.242283	-2.677646	116.309265	42.005997	48.150093	114.971031	45.62414	22.7362235	115.640148	-60.515272	8.7317865	109.106388
18.76305	6.971699	112.895157	-7.290444	16.047832	112.04007	49.354156	-2.376659	115.692581	42.128456	48.459064	114.215263	45.741306	23.0412025	114.953922	-60.322194	9.0544615	109.126218
18.48509	5.287876	112.301636	-7.242391	16.582518	111.691048	49.347393	-1.909198	114.975235	42.140388	48.957382	113.331131	45.7438905	23.524092	114.153183	-60.2286725	9.640944	109.228913
18.28018	4.21046	111.978439	-7.289122	16.940123	111.49012	49.272404	-1.598339	114.609787	42.083035	49.280605	112.864395	45.6777195	23.841133	113.737091	-60.2559635	10.039113	109.243149
18.045588	3.0137	111.707321	-7.346673	17.236822	111.276016	49.193851	-1.312467	114.31044	42.020069	49.577721	112.400093	45.60696	24.132627	113.3552665	-60.300306	10.341017	109.1967655
17.808828	1.873201	111.456024	-7.383499	17.453356	111.02359	49.151928	-1.038509	114.091347	41.879128	49.83292	112.031876	45.515528	24.3972055	113.0616115	-60.282526	10.5095065	108.9855685
17.572508	0.772546	111.318436	-7.371072	17.579094	110.762115	49.204967	-0.807838	113.961601	41.803326	50.040634	111.577034	45.5041465	24.616398	112.7693175	-60.2462905	10.54179	108.7549125
17.385187	-0.439061	111.311638	-7.290257	17.631977	110.472847	49.336849	-0.648732	113.976624	41.786564	50.140095	111.017319	45.5617065	24.7456815	112.4969715	-60.1422205	10.5182725	108.4487225
17.210608	-1.638098	111.344849	-7.14608	17.54587	110.077408	49.526733	-0.594102	114.126274	41.849335	50.12027	110.354973	45.688034	24.763084	112.2406235	-59.980194	10.328656	107.9141925
16.947874	-3.475329	111.471725	-6.859865	17.168884	109.259369	49.873158	-0.737655	114.463615	42.066093	49.851604	109.290863	45.9696255	24.5569745	111.877239	-59.6893555	9.78079349999999	106.641499
16.710762	-4.534344	111.504868	-6.704041	16.805357	108.524467	50.016098	-0.975054	114.69104	42.221363	49.583984	108.636795	46.1187305	24.304465	111.6639175	-59.5268125	9.306249	105.3850165
16.500458	-5.788093	111.246048	-6.595496	16.386044	107.661369	50.059364	-1.257276	114.81221	42.397057	49.185745	108.064499	46.2282105	23.9642345	111.4383545	-59.4192025	8.8078535	103.8843835
16.202227	-6.898084	110.785866	-6.517147	15.97027	106.79612	50.052082	-1.522059	114.724709	42.466843	48.875057	107.583115	46.2594625	23.676499	111.153912	-59.2937565	8.264041	102.438328
15.866695	-7.91263	110.29689	-6.45109	15.638627	106.078217	50.03957	-1.692872	114.465736	42.465446	48.656811	107.12851	46.252508	23.4819695	110.797123	-59.154688	7.7952845	101.359311
15.467986	-8.837347	109.875549	-6.381569	15.427442	105.597282	50.047707	-1.774409	114.122452	42.447388	48.528938	106.701897	46.2475475	23.3772645	110.4121745	-59.0106855	7.4776195	100.7823895
15.023273	-9.629235	109.600784	-6.309972	15.309622	105.311356	50.096012	-1.782698	113.782463	42.443466	48.472916	106.351685	46.269739	23.345109	110.067074	-58.889683	7.274135	100.555638
14.241653	-10.66818	109.197441	-6.164342	15.238171	105.074867	50.243038	-1.71529	113.335587	42.468826	48.513695	105.985954	46.355932	23.3992025	109.6607705	-58.684616	7.0771395	100.4889635
13.701789	-11.291496	108.951889	-6.037452	15.253057	104.965927	50.370586	-1.639361	113.059258	42.507473	48.583687	105.820511	46.4390295	23.472163	109.4398845	-58.5139335	7.033951	100.4919695
13.125211	-11.909735	108.706024	-5.91362	15.27254	104.871056	50.489243	-1.587254	112.813126	42.584366	48.640026	105.708908	46.5368045	23.526386	109.261017	-58.3640445	7.018694	100.481095
12.448231	-12.458132	108.545181	-5.769484	15.301582	104.810921	50.600929	-1.556393	112.629524	42.697819	48.669617	105.670151	46.649374	23.556612	109.1498375	-58.188342	7.046552	100.4720045
11.711727	-12.927668	108.379021	-5.637805	15.298324	104.78685	50.689137	-1.563307	112.50914	42.814327	48.682705	105.670151	46.751732	23.559699	109.0896455	-58.027342	7.036949	100.4840545
10.927825	-13.360126	108.272041	-5.549282	15.291355	104.812447	50.766033	-1.598546	112.448792	42.927608	48.671936	105.693993	46.8468205	23.536695	109.0713925	-57.9453845	7.046015	100.5535015
10.072527	-13.75027	108.221474	-5.470414	15.25878	104.87989	50.832527	-1.643115	112.440857	43.008785	48.639969	105.692291	46.920656	23.498427	109.066574	-57.861484	7.019133	100.693206
8.660795	-14.305711	108.303139	-5.386521	15.195647	105.023445	50.927574	-1.727565	112.468933	43.0956	48.538216	105.623581	47.011587	23.4053255	109.046257	-57.784629	6.9859685	101.000633
7.610571	-14.571624	108.392319	-5.341487	15.098217	105.136597	50.979412	-1.80725	112.521996	43.136452	48.440388	105.560173	47.057932	23.316569	109.0410845	-57.740906	6.879865	101.2321095
6.551856	-14.839332	108.438148	-5.311199	14.956347	105.243088	51.024513	-1.950445	112.612358	43.177315	48.29808	105.51825	47.100914	23.1738175	109.065304	-57.723312	6.7388765	101.420872
5.460158	-15.127763	108.461746	-5.289764	14.766969	105.338737	51.055367	-2.127699	112.714195	43.227489	48.124424	105.477547	47.141428	22.9983625	109.095871	-57.720956	6.5355755	101.581603
4.14234	-15.313951	108.58345	-5.25537	14.566596	105.419579	51.071484	-2.320454	112.825775	43.27459	47.92593	105.44207	47.173037	22.802738	109.1339225	-57.683777	6.330454	101.7052355
2.865693	-15.425952	108.590363	-5.211605	14.388606	105.522774	51.118786	-2.502244	112.885788	43.327911	47.730488	105.386734	47.2233485	22.614122	109.136261	-57.6465585	6.16309	101.909287
1.533305	-15.520194	108.662262	-5.159352	14.223554	105.693306	51.174183	-2.654914	112.913635	43.384598	47.553844	105.349556	47.2793905	22.449465	109.1315955	-57.5980945	5.997643	102.2550165
-0.598168	-15.535377	108.812401	-5.035412	13.983637	106.071075	51.321529	-2.84457	112.932823	43.471466	47.372799	105.423042	47.3964975	22.2641145	109.1779325	-57.4673215	5.7031595	102.9642175
-2.023693	-15.508281	108.935944	-4.941118	13.850683	106.411194	51.428692	-2.944217	112.868225	43.506893	47.290783	105.515846	47.4677925	22.173283	109.1920355	-57.3500285	5.528083	103.6303525
-3.558305	-15.422114	109.021141	-4.845925	13.746209	106.794991	51.545036	-2.99354	112.743286	43.538403	47.253971	105.653427	47.5417195	22.1302155	109.1983565	-57.2335695	5.3622025	104.3916255
-5.086213	-15.260386	109.146225	-4.746795	13.651297	107.235359	51.680481	-2.99905	112.606094	43.548355	47.269718	105.827942	47.614418	22.135334	109.217018	-57.108008	5.16726	105.2537
-6.65324	-15.072003	109.294701	-4.643937	13.594007	107.715355	51.801048	-2.95468	112.463318	43.544392	47.330669	106.043556	47.67272	22.1879945	109.253437	-56.960594	5.0000195	106.177273
-8.286345	-14.802917	109.53598	-4.571819	13.571072	108.22036	51.91663	-2.895869	112.304596	43.528576	47.417706	106.287918	47.722603	22.2609185	109.296257	-56.866241	4.8812255	107.144463
-9.883394	-14.539687	109.791275	-4.495615	13.541475	108.71463	52.026306	-2.830933	112.130722	43.499573	47.505295	106.527115	47.7629395	22.337181	109.3289185	-56.7541695	4.745769	108.1003415
-12.442103	-14.058879	110.372398	-4.408209	13.475368	109.476448	52.109367	-2.766132	111.930702	43.410873	47.585068	106.799232	47.76012	22.409468	109.364967	-56.576538	4.541268	109.587929
-14.13953	-13.71532	110.909096	-4.414293	13.406878	110.017715	52.134167	-2.777438	111.899933	43.322178	47.575603	106.949913	47.7281725	22.3990825	109.424923	-56.5567585	4.4146735	110.610507
-15.939768	-13.320086	111.69455	-4.454162	13.327399	110.620407	52.130306	-2.847198	111.977348	43.226624	47.499996	107.022079	47.678465	22.326399	109.4997135	-56.586789	4.328399	111.7411005
-17.683018	-12.952176	112.665199	-4.508994	13.233704	111.293564	52.069164	-2.984605	112.184395	43.126507	47.351868	107.048523	47.5978355	22.1836315	109.616459	-56.6158235	4.2837765	112.970669
-19.472534	-12.543882	113.701035	-4.627947	13.102262	112.02121	51.961708	-3.196438	112.491631	43.031033	47.13562	107.067276	47.4963705	21.969591	109.7794535	-56.7522645	4.234933	114.2629665
-21.211941	-12.096781	114.839912	-4.730737	12.931999	112.770523	51.822643	-3.448218	112.82177	42.895157	46.879711	107.096336	47.3589	21.7157465	109.959053	-56.820374	4.1482515	115.581993
-22.901243	-11.670525	115.892944	-4.862912	12.712254	113.536766	51.663834	-3.709863	113.111946	42.737698	46.603451	107.165634	47.200766	21.446794	110.13879	-56.92659	3.977714	116.934742
-25.461145	-10.892604	117.50045	-5.119437	12.336018	114.677917	51.378757	-4.076057	113.461349	42.419315	46.231354	107.404732	46.899036	21.0776485	110.4330405	-57.13791	3.5943875	118.9227935
-27.070839	-10.357626	118.327507	-5.312805	12.075249	115.376602	51.182865	-4.293332	113.625	42.155041	46.038567	107.655525	46.668953	20.8726175	110.6402625	-57.294563	3.2778805	120.1129415
-28.690577	-9.752004	119.111839	-5.513817	11.842171	115.97049	50.978298	-4.45949	113.741859	41.885914	45.879238	107.92141	46.432106	20.709874	110.8316345	-57.45974	2.974468	121.1093455
-30.22851	-9.129908	119.724144	-5.709896	11.639587	116.465546	50.782692	-4.587294	113.764763	41.614418	45.76873	108.165466	46.198555	20.590718	110.9651145	-57.618347	2.688456	121.9659775
-31.744755	-8.43014	120.267365	-5.894712	11.463259	116.891434	50.581707	-4.671418	113.721107	41.329376	45.698112	108.401527	45.9555415	20.513347	111.061317	-57.7449655	2.413171	122.721551
-33.202469	-7.662127	120.830452	-6.070064	11.304593	117.282295	50.382168	-4.736086	113.617203	41.053749	45.64444	108.607971	45.7179585	20.454177	111.112587	-57.8580865	2.155009	123.452003
-34.518719	-6.875952	121.296921	-6.209178	11.167155	117.633835	50.20092	-4.769717	113.461555	40.80724	45.62463	108.813728	45.50408	20.4274565	111.1376415	-57.922436	1.9068535	124.1300285
-36.421879	-5.600477	121.876587	-6.349394	11.003002	118.042397	49.988018	-4.787912	113.140297	40.525879	45.642082	109.101341	45.2569485	20.427085	111.120819	-57.9557365	1.578919	124.963975
-37.58588	-4.741932	122.185455	-6.424809	10.907981	118.229164	49.871609	-4.776071	112.859573	40.373169	45.66328	109.321304	45.122389	20.4436045	111.0904385	-57.972007	1.3723575	125.3678895
-38.708706	-3.812592	122.474442	-6.490516	10.833183	118.377579	49.725468	-4.753497	112.524239	40.221508	45.69873	109.502937	44.973488	20.4726165	111.013588	-57.95452	1.1937495	125.74157
-39.703293	-2.886485	122.763947	-6.55162	10.780625	118.51165	49.560932	-4.71185	112.153938	40.067165	45.742264	109.684563	44.8140485	20.515207	110.9192505	-57.9172885	1.046043	126.1040495
-40.58456	-1.984878	123.110939	-6.623679	10.732836	118.637421	49.399208	-4.666317	111.802063	39.909904	45.806644	109.892639	44.654556	20.5701635	110.847351	-57.901914	0.895508500000002	126.427491
-40.894402	-1.210552	123.398315	-6.691298	10.701804	118.770615	49.26416	-4.626688	111.494507	39.776524	45.868996	110.136749	44.520342	20.621154	110.815628	-57.902938	0.782453999999998	126.725602
-42.258938	-0.056976	123.52655	-6.766923	10.671614	118.853149	49.15443	-4.579167	111.216972	39.67189	45.928589	110.371887	44.41316	20.674711	110.7944295	-57.947006	0.668516999999998	126.9118685
-43.226379	1.290923	123.688614	-6.870693	10.658928	118.861053	49.00771	-4.498922	110.843254	39.516838	46.003456	110.637352	44.262274	20.752267	110.740303	-58.00366	0.565588999999999	126.981803
-43.688774	2.267784	123.750557	-6.940582	10.671535	118.807327	48.894535	-4.466727	110.591766	39.41478	46.025326	110.701538	44.1546575	20.7792995	110.646652	-58.0358215	0.5637705	126.968002
-44.079517	3.208554	123.852875	-7.002278	10.657776	118.763313	48.78727	-4.459947	110.380104	39.329716	46.025719	110.74073	44.058493	20.782886	110.560417	-58.063049	0.532665999999999	126.966209
-44.384106	4.073477	123.908058	-7.079657	10.650034	118.728043	48.68166	-4.481586	110.213425	39.265518	46.008518	110.758911	43.973589	20.763466	110.486168	-58.132903	0.536601999999998	126.969918
-44.677216	4.924685	124.011597	-7.172271	10.609656	118.688896	48.564373	-4.557475	110.056129	39.201336	45.952877	110.76683	43.8828545	20.697701	110.4114795	-58.2273965	0.521610999999996	126.9663125
-44.840015	5.694366	123.926331	-7.296774	10.513726	118.635223	48.425682	-4.666126	109.901764	39.128502	45.843735	110.768036	43.777092	20.5888045	110.3349	-58.37064	0.438647499999998	126.935546
-45.03162	6.598592	123.816528	-7.425188	10.395554	118.555244	48.2756	-4.790183	109.719315	39.028202	45.722157	110.753693	43.651901	20.465987	110.236504	-58.502277	0.325120999999999	126.873984
-45.197414	7.953721	123.637436	-7.647186	10.217778	118.334473	48.015327	-4.983256	109.452271	38.854263	45.533619	110.740112	43.434795	20.2751815	110.0961915	-58.729167	0.160374499999996	126.5727545
-45.160347	8.816594	123.415085	-7.851942	10.147611	118.153152	47.798176	-5.11066	109.318771	38.73455	45.40395	110.767746	43.266363	20.146645	110.0432585	-58.970247	0.148577	126.2630455
-44.954155	9.649211	123.084412	-8.080838	10.024945	118.014168	47.596432	-5.255948	109.213188	38.615803	45.273842	110.830536	43.1061175	20.008947	110.021862	-59.2677935	0.0409430000000022	126.006474
-44.789101	10.490227	122.998093	-8.324904	9.947461	117.885818	47.366196	-5.40812	109.13929	38.483635	45.141064	110.905418	42.9249155	19.866472	110.022354	-59.5747235	0.0284499999999994	125.749282
-44.371586	11.199571	122.636703	-8.579068	9.850292	117.772202	47.114182	-5.56463	109.066711	38.327801	45.005875	110.967087	42.7209915	19.7206225	110.016899	-59.8791275	-0.0200385000000018	125.527505
-43.918987	11.954613	122.384476	-8.826923	9.728703	117.698036	46.862972	-5.745006	108.999672	38.175114	44.84745	111.014023	42.519043	19.551222	110.0068475	-60.172889	-0.0938160000000039	125.3892245
-43.362747	12.725041	122.207489	-9.037129	9.60402	117.65451	46.613964	-5.923843	108.945152	38.018951	44.675739	111.000404	42.3164575	19.375948	109.972778	-60.3907155	-0.167908000000001	125.336242
-42.397968	13.93541	121.854614	-9.2939	9.436953	117.504845	46.353058	-6.186255	108.943901	37.810768	44.43314	110.889709	42.081913	19.1234425	109.916805	-60.669713	-0.249536499999998	125.092885
-41.665855	14.667103	121.456215	-9.450796	9.312404	117.336739	46.222576	-6.374074	108.993492	37.704906	44.259701	110.74157	41.963741	18.9428135	109.867531	-60.865333	-0.318005499999998	124.805947
-40.789597	15.430813	120.903824	-9.591876	9.242335	117.07476	46.124531	-6.560547	109.074951	37.617889	44.077976	110.548973	41.87121	18.7587145	109.811962	-61.054962	-0.274044499999999	124.337558
-39.882565	16.212666	120.24099	-9.725492	9.139505	116.75061	46.039288	-6.741959	109.163353	37.548309	43.898258	110.351631	41.7937985	18.5781495	109.757492	-61.2447825	-0.299139499999999	123.743728
-38.909676	17.014868	119.517426	-9.856717	9.0467	116.382835	45.957642	-6.944872	109.227303	37.510796	43.722179	110.147621	41.734219	18.3886535	109.687462	-61.447653	-0.295253499999998	123.078208
-37.857319	17.825701	118.70594	-10.179579	9.123868	116.161812	45.895126	-7.138297	109.297348	37.482773	43.547218	109.977356	41.6889495	18.2044605	109.637352	-62.0481075	0.0432755	122.686272
-36.718052	18.648951	117.968491	-10.097848	8.894322	115.612198	45.800793	-7.302346	109.330574	37.447159	43.388519	109.850838	41.623976	18.0430865	109.590706	-61.819672	-0.2544425	121.63369
-34.906891	19.912369	117.046967	-10.273624	8.753757	115.151093	45.653744	-7.510625	109.386505	37.36552	43.206959	109.75988	41.509632	17.848167	109.5731925	-62.05688	-0.340653	120.7289935
-33.60918	20.795376	116.575714	-10.388322	8.673077	114.942215	45.572506	-7.626902	109.500244	37.340385	43.112595	109.815147	41.4564455	17.7428465	109.6576955	-62.2330895	-0.3966925	120.2267345
-32.276035	21.715698	116.189789	-10.466252	8.59854	114.849762	45.490463	-7.733947	109.669182	37.332851	43.010025	109.909698	41.411657	17.638039	109.78944	-62.344161	-0.440958999999999	119.910084
-30.84454	22.689026	115.855408	-10.555464	8.508789	114.745377	45.428867	-7.882417	109.903145	37.384655	42.88686	110.068573	41.406761	17.5022215	109.985859	-62.517689	-0.484643499999997	119.504895
-29.389954	23.687979	115.552727	-10.629429	8.464516	114.690315	45.368637	-8.048543	110.214546	37.477627	42.746075	110.261833	41.423132	17.348766	110.2381895	-62.68199	-0.419733999999998	119.1424405
-27.888847	24.667667	115.256485	-10.664739	8.421828	114.669548	45.33783	-8.255295	110.620674	37.602749	42.592945	110.578064	41.4702895	17.168825	110.599369	-62.7997675	-0.325168999999999	118.739727
-26.317152	25.737015	115.040718	-10.706573	8.33168	114.700592	45.313683	-8.474705	111.238792	37.827541	42.393204	111.128082	41.570612	16.9592495	111.183437	-62.983758	-0.295889499999998	118.217747
-23.978201	27.294817	114.877083	-10.791025	8.150095	114.895821	45.364727	-8.875859	112.623322	38.245079	42.093868	112.485977	41.804903	16.6090045	112.5546495	-63.386953	-0.3088145	117.2369925
-22.385841	28.363541	114.899025	-10.912565	8.027253	115.093353	45.356178	-9.139471	113.874626	38.421215	41.930378	113.784256	41.8886965	16.3954535	113.829441	-63.7138265	-0.340947499999999	116.357265
-20.88118	29.428833	115.016747	-11.119404	7.920289	115.409874	45.279613	-9.371028	115.387413	38.621803	41.699509	115.291504	41.950708	16.1642405	115.3394585	-64.189516	-0.323662499999998	115.4802895
-19.38814	30.51936	115.471649	-11.367067	7.85541	115.891304	45.214661	-9.539701	117.008377	38.678684	41.573097	116.89299	41.9466725	16.016698	116.9506835	-64.6808065	-0.305877999999999	114.8319245
-17.993944	31.646637	116.181564	-11.657029	7.812472	116.535164	45.081501	-9.6729	118.643211	38.589714	41.490326	118.553749	41.8356075	15.908713	118.59848	-65.1496655	-0.283769000000003	114.471848
-16.718569	32.75676	117.184128	-11.98344	7.795749	117.330467	44.921989	-9.787865	120.211113	38.44503	41.403942	120.067169	41.6835095	15.8080385	120.139141	-65.6503895	-0.216540500000002	114.521793
-15.393205	33.831631	118.051895	-12.271143	7.793209	118.162132	44.826279	-9.844255	121.594475	38.257393	41.364281	121.452736	41.541836	15.760013	121.5236055	-66.084122	-0.173594999999999	114.8006585
-13.633287	35.435989	119.477737	-12.691771	7.818574	119.271767	44.676441	-9.798789	123.190651	37.904163	41.390465	123.163643	41.290302	15.795838	123.177147	-66.673844	-0.15869	115.366387
-12.640704	36.520607	120.331825	-12.887027	7.820243	119.817543	44.579185	-9.698722	123.957756	37.593208	41.476967	124.128975	41.0861965	15.8891225	124.0433655	-66.8602505	-0.248636500000002	115.5917205
-11.719419	37.632454	121.169174	-13.176702	7.890178	120.30407	44.494118	-9.52475	124.507996	37.270733	41.568546	124.954971	40.8824255	16.021898	124.7314835	-67.2358295	-0.241542000000002	115.8766565
-10.913792	38.729095	121.961212	-13.410366	7.972374	120.68354	44.435013	-9.339917	124.82473	36.964859	41.687565	125.680229	40.699936	16.173824	125.2524795	-67.520668	-0.229075999999999	116.1146005
-10.252502	39.796616	122.723732	-13.625574	8.092885	121.005753	44.378357	-9.148157	124.969955	36.698811	41.827236	126.316925	40.538584	16.3395395	125.64344	-67.789732	-0.153769499999999	116.368066
-9.646648	40.888065	123.548447	-13.762437	8.236946	121.286522	44.333344	-8.913593	124.978432	36.465473	42.023285	126.884933	40.3994085	16.554846	125.9316825	-67.9242825	-0.080954000000002	116.6413615
-9.145944	41.946754	124.338661	-13.865089	8.429057	121.528038	44.183266	-8.589721	124.947418	36.330841	42.233124	127.352394	40.2570535	16.8217015	126.149906	-67.9872315	0.0364125000000044	116.90617
-8.583014	43.412926	125.40361	-13.948224	8.741004	121.825722	44.328812	-8.225387	124.544083	36.206543	42.594276	127.902031	40.2676775	17.1844445	126.223057	-68.1641255	0.297563499999999	117.428387
-8.328073	44.31295	126.039864	-13.978951	8.964105	121.985115	44.28241	-7.897937	124.345123	36.158993	42.83353	128.163071	40.2207015	17.4677965	126.254097	-68.1786035	0.460413499999998	117.716133
-8.159477	45.181805	126.568092	-13.968351	9.181573	122.094772	44.430096	-7.664625	124.032143	36.143051	43.048538	128.354309	40.2865735	17.6919565	126.193226	-68.2232755	0.671189500000001	117.996318
-8.035387	45.975132	126.910103	-13.967458	9.41338	122.209808	44.472622	-7.407763	123.811447	36.137207	43.265503	128.438126	40.3049145	17.92887	126.1247865	-68.2398305	0.89789	118.2948295
-7.989568	46.684464	127.104393	-13.940591	9.637995	122.300804	44.537579	-7.194569	123.642708	36.173717	43.473427	128.427811	40.355648	18.139429	126.0352595	-68.23683	1.136561	118.5663485
-8.055153	47.291618	127.165901	-13.895922	9.842289	122.353783	44.597416	-7.012627	123.540329	36.234684	43.64793	128.328354	40.41605	18.3176515	125.9343415	-68.207894	1.3669265	118.7732245
-8.180746	47.804173	127.053085	-13.843467	10.025113	122.372971	44.64505	-6.879152	123.51252	36.314095	43.78978	128.157227	40.4795725	18.455314	125.8348735	-68.1665065	1.594912	118.9110685
-8.48253	48.334103	126.577675	-13.775132	10.276749	122.393272	44.67522	-6.780635	123.528	36.462322	43.924099	127.739464	40.568771	18.571732	125.633732	-68.119035	1.981766	119.152812
-8.799656	48.535301	126.191605	-13.733419	10.418468	122.432152	44.686684	-6.757727	123.565659	36.593597	43.987339	127.378777	40.6401405	18.614806	125.472218	-68.1069785	2.22213	119.392086
-9.160987	48.627384	125.798325	-13.683794	10.536093	122.468414	44.696266	-6.767463	123.631981	36.713512	44.013439	127.00647	40.704889	18.622988	125.3192255	-68.072477	2.449198	119.6176025
-9.49942	48.622421	125.474228	-13.619026	10.623579	122.516716	44.621025	-6.747231	123.739014	36.865017	44.021244	126.664032	40.743021	18.6370065	125.201523	-67.981073	2.6101515	119.831909
-9.882511	48.553219	125.225296	-13.550938	10.697186	122.563278	44.646183	-6.777711	123.753723	37.018787	44.030392	126.390671	40.832485	18.6263405	125.072197	-67.934361	2.7680315	120.054359
-10.320189	48.388508	125.088097	-13.494674	10.74234	122.592926	44.751545	-6.853738	123.636818	37.124912	44.018753	126.219383	40.9382285	18.5825075	124.9281005	-67.9275765	2.9021725	120.2577515
-10.773565	48.110443	125.068077	-13.44022	10.780544	122.590706	44.754429	-6.875691	123.509727	37.22366	44.022583	126.117691	40.9890445	18.573446	124.813709	-67.8694845	2.987642	120.367703
-11.640002	47.505264	125.16713	-13.381105	10.817168	122.512482	44.74371	-6.885034	123.139748	37.357586	44.079063	125.980011	41.050648	18.5970145	124.5598795	-67.812858	3.0373215	120.4650845
-12.105308	46.998806	125.096764	-13.380676	10.875761	122.399269	44.731216	-6.870626	122.74736	37.385658	44.134037	125.779434	41.058437	18.6317055	124.263397	-67.819789	3.1198165	120.535141
-12.669489	46.465828	125.047729	-13.38079	10.94128	122.220268	44.676991	-6.813171	122.24926	37.397305	44.190948	125.434006	41.037148	18.6888885	123.841633	-67.798728	3.1936715	120.598903
-13.30489	45.871365	124.747322	-13.487694	11.078622	122.021187	44.663666	-6.789165	121.500053	37.394482	44.221973	124.871597	41.029074	18.716404	123.185825	-68.004462	3.44084	120.856549
-13.893989	45.191963	124.315788	-13.475505	11.190856	121.620453	44.568996	-6.694148	120.610413	37.388988	44.25349	124.101486	40.978992	18.779671	122.3559495	-67.930002	3.602041	120.8849565
-14.46094	44.425995	123.681702	-13.403728	11.313255	121.123383	44.436611	-6.566504	119.723045	37.398987	44.303806	123.232117	40.917799	18.868651	121.477581	-67.725255	3.757859	120.769185
-14.903606	43.593552	123.041	-13.291075	11.454474	120.601929	44.390331	-6.452196	118.877068	37.44323	44.372059	122.415245	40.9167805	18.9599315	120.6461565	-67.4989305	3.9490165	120.5577015
-15.673557	42.229309	122.08548	-13.094542	11.654317	119.952881	44.384327	-6.35383	117.9207	37.57328	44.453014	121.368996	40.9788035	19.049592	119.644848	-67.1678875	4.259042	120.260914
-16.153524	41.156502	121.506882	-12.969791	11.764674	119.630363	44.403095	-6.352618	117.499245	37.726269	44.478241	120.750809	41.064682	19.0628115	119.125027	-67.004264	4.4665365	120.135699
-16.582512	40.039097	121.009186	-12.854059	11.837176	119.360519	44.438633	-6.40406	117.190102	37.844318	44.483494	120.230064	41.1414755	19.039717	118.710083	-66.8495935	4.634635	120.010955
-17.075569	38.880489	120.496033	-12.751748	11.873573	119.12191	44.453537	-6.483241	116.969254	37.952438	44.453056	119.705818	41.2029875	18.9849075	118.337536	-66.7064835	4.7622385	119.906284
-17.499832	37.607147	119.877327	-12.655775	11.870102	118.847229	44.497734	-6.591132	116.815033	38.047749	44.393253	119.150337	41.2727415	18.9010605	117.982685	-66.5842915	4.8391435	119.711773
-17.85346	36.281429	119.221176	-12.554717	11.813758	118.499146	44.54155	-6.732584	116.678329	38.126877	44.313435	118.520119	41.3342135	18.7904255	117.599224	-66.4436475	4.8370905	119.399068
-18.18778	34.905819	118.365311	-12.484808	11.735063	118.08947	44.600521	-6.896317	116.542419	38.210777	44.193424	117.716202	41.405649	18.6485535	117.1293105	-66.375265	4.8215725	119.0496295
-18.666971	32.771206	116.976036	-12.354753	11.518755	117.291603	44.652473	-7.197465	116.372299	38.319145	43.949734	116.451691	41.485809	18.3761345	116.411995	-66.195315	4.6613755	118.171211
-18.954639	31.254923	115.980316	-12.298504	11.344469	116.623566	44.684925	-7.424142	116.251053	38.421902	43.77137	115.604279	41.5534135	18.173614	115.927666	-66.1504215	4.515324	117.319466
-19.204397	29.769505	114.937851	-12.258932	11.170321	115.781441	44.698856	-7.594084	116.034065	38.213379	43.427597	114.843819	41.4561175	17.9167565	115.438942	-65.9739815	4.4238855	116.12394
-19.478544	28.347965	113.773071	-12.231909	11.057401	114.854774	44.652222	-7.678629	115.669189	38.468437	43.454189	113.779724	41.5603295	17.88778	114.7244565	-66.0241475	4.227022	114.9850915
-19.739714	26.882162	112.722466	-12.187251	11.037773	113.933121	44.591721	-7.682328	115.130928	38.432045	43.389538	112.753189	41.511883	17.853605	113.9420585	-65.886385	4.221941	113.9241835
-19.933245	25.492174	111.917892	-12.099414	11.063851	113.160637	44.540138	-7.640158	114.427338	38.413654	43.358498	111.737549	41.476896	17.85917	113.0824435	-65.675724	4.268532	113.2388305
-20.143534	24.170717	111.382233	-11.969677	11.127	112.628326	44.52924	-7.558794	113.720299	38.444256	43.395271	110.838409	41.486748	17.9182385	112.279354	-65.426102	4.3357615	112.977298
-20.404478	22.163256	110.982048	-11.74092	11.284928	112.177849	44.702129	-7.45118	112.859596	38.554508	43.54319	109.782051	41.6283185	18.046005	111.3208235	-65.1101585	4.523851	113.0348745
-20.529291	20.858999	110.720001	-11.560758	11.412394	111.865112	44.871498	-7.354136	112.377037	38.64521	43.670444	109.180977	41.758354	18.158154	110.779007	-64.87987	4.666634	112.951217
-20.672951	19.597565	110.331322	-11.375916	11.479212	111.439934	45.031696	-7.254632	111.851288	38.741726	43.772057	108.570084	41.886711	18.2587125	110.210686	-64.638543	4.6997115	112.669182
-20.745308	18.349655	110.234978	-11.210081	11.528187	111.210999	45.088707	-7.180686	111.053024	38.754402	43.80769	107.802536	41.9215545	18.313502	109.42778	-64.3417165	4.742872	112.994218
-20.755508	17.124159	110.266022	-11.045465	11.594439	111.082695	45.117264	-7.168541	110.328911	38.801804	43.85928	107.080231	41.959534	18.3453695	108.704571	-64.050464	4.8435085	113.460819
-20.829811	16.009405	109.83429	-11.016275	11.71459	110.674202	45.205776	-7.172765	110.013054	38.964111	43.932236	106.594551	42.0849435	18.3797355	108.3038025	-64.1174935	5.0494445	113.0446015
-20.892	14.849654	109.019661	-11.037893	11.81025	109.8871	45.276394	-7.175018	109.570824	39.068111	44.012634	106.160561	42.1722525	18.418808	107.8656925	-64.2480385	5.201692	111.9085075
-20.841827	13.195891	107.796707	-11.076884	11.980481	108.548141	45.066437	-7.124818	108.157814	38.999252	44.108177	105.107407	42.0328445	18.4916795	106.6326105	-64.1866125	5.4692825	110.4636715
-20.82427	12.133272	107.065392	-11.061871	12.071223	107.742645	44.918808	-7.018403	106.959854	38.961063	44.180309	104.234001	41.9399355	18.580953	105.5969275	-64.0636775	5.561493	109.8883625
-20.711699	11.077221	106.467033	-11.052487	12.120024	107.080009	44.869339	-6.889433	105.870438	38.900261	44.290844	103.542618	41.8848	18.7007055	104.706528	-63.989774	5.5393425	109.45349
-20.524645	10.077635	105.953049	-11.014296	12.164324	106.522522	44.896385	-6.763089	104.929123	38.855358	44.440628	102.995277	41.8758715	18.8387695	103.9622	-63.9044635	5.4898785	109.082844
-20.271503	9.094564	105.412552	-11.006587	12.22783	105.951355	44.937752	-6.638217	103.998932	38.776684	44.606255	102.412537	41.857218	18.984019	103.2057345	-63.870392	5.471641	108.6969755
-20.034893	8.075803	104.78772	-10.963976	12.333865	105.304291	44.968788	-6.512873	102.998497	38.715332	44.752476	101.538681	41.84206	19.1198015	102.268589	-63.770012	5.5479285	108.339993
-19.683964	7.136811	104.116753	-10.90326	12.454512	104.575203	44.980858	-6.415171	101.97953	38.695965	44.846882	100.462341	41.8384115	19.2158555	101.2209355	-63.6449315	5.6931685	107.9294705
-19.018019	5.794527	103.220238	-10.801519	12.621462	103.532539	45.047371	-6.360331	100.664986	38.7225	44.887417	98.741821	41.8849355	19.263543	99.7034035	-63.4879735	5.979381	107.3616745
-18.526638	4.880811	102.637733	-10.725303	12.737638	102.861702	45.155529	-6.347944	100.021805	38.783665	44.881241	97.565857	41.969597	19.2666485	98.793831	-63.420203	6.2086275	106.929573
-17.918823	4.001454	102.137886	-10.617738	12.838088	102.222321	45.299595	-6.331329	99.525032	38.84584	44.837746	96.424454	42.0727175	19.2532085	97.974743	-63.3081935	6.4229675	106.469899
-17.224377	3.231735	101.758125	-10.464853	12.904233	101.703438	45.456936	-6.324793	99.15625	38.934483	44.771805	95.405563	42.1957095	19.223506	97.2809065	-63.1254155	6.58496	106.1259695
-16.440279	2.538353	101.503777	-10.313771	12.905661	101.298416	45.642834	-6.350106	98.91201	39.070995	44.683369	94.644661	42.3569145	19.1666315	96.7783355	-62.9844565	6.6446905	105.8184965
-15.601316	1.81569	101.299629	-10.130123	12.809141	101.055969	45.808079	-6.410383	98.744926	39.181793	44.599785	94.266975	42.494936	19.094701	96.5059505	-62.755182	6.523581	105.6059875
-14.66048	1.171049	101.138474	-9.996464	12.665706	100.959358	45.957912	-6.497924	98.609291	39.304356	44.515903	94.243279	42.631134	19.0089895	96.426285	-62.624062	6.3224225	105.492431
-13.260083	0.412108	100.965622	-9.871045	12.486693	100.996521	46.104698	-6.573624	98.523315	39.472042	44.479172	94.70697	42.78837	18.952774	96.6151425	-62.53046	6.020612	105.3778995
-12.283821	0.065064	100.938667	-9.807759	12.443532	101.112495	46.16811	-6.565558	98.521553	39.570782	44.524719	95.157066	42.869446	18.9795805	96.8393095	-62.484964	5.9074835	105.3856805
-11.221985	-0.236372	100.929726	-9.7596	12.476683	101.24115	46.237499	-6.510559	98.563019	39.664295	44.612843	95.584717	42.950897	19.051142	97.073868	-62.470097	5.902224	105.408432
-10.078398	-0.434909	100.950684	-9.694153	12.604897	101.352798	46.293892	-6.394025	98.670761	39.745831	44.742012	95.952477	43.0198615	19.1739935	97.311619	-62.4081675	6.0358005	105.393977
-8.957985	-0.558589	100.992226	-9.63484	12.811379	101.461639	46.364964	-6.236772	98.871735	39.843567	44.8853	96.238861	43.1042655	19.324264	97.555298	-62.3739455	6.298494	105.36798
-7.771656	-0.558191	101.066116	-9.530484	13.036079	101.555145	46.458565	-6.099382	99.141655	39.965309	45.013725	96.510139	43.211937	19.4571715	97.825897	-62.272905	6.6149865	105.284393
-6.520078	-0.57812	101.140404	-9.435345	13.233359	101.653587	46.542648	-6.013004	99.440651	40.121494	45.073505	96.84259	43.332071	19.5302505	98.1416205	-62.202761	6.9364675	105.1655535
-4.589758	-0.534766	101.297585	-9.242847	13.362342	101.885139	46.673782	-6.042443	99.946091	40.451588	45.035679	97.705292	43.562685	19.496618	98.8256915	-62.048379	7.228066	104.9445865
-3.268179	-0.448545	101.463745	-9.093783	13.337146	102.176117	46.682159	-6.12221	100.548698	40.684761	44.919323	98.794029	43.68346	19.3985565	99.6713635	-61.871026	7.2757355	104.6808705
-1.911718	-0.316828	101.897682	-8.986624	13.252328	102.733246	46.684933	-6.24776	101.518044	40.986549	44.825222	100.158501	43.835741	19.288731	100.8382725	-61.808989	7.215925	104.6282195
-0.586197	-0.125773	102.654602	-8.997567	13.176055	103.557434	46.714653	-6.375648	102.958427	41.265965	44.770329	101.923325	43.990309	19.1973405	102.440876	-61.985443	7.1547695	104.673992
0.686194	0.06617	103.712776	-9.088717	13.150087	104.599312	46.763863	-6.447709	104.756592	41.418968	44.740044	104.019379	44.0914155	19.1461675	104.3879855	-62.2688495	7.1540065	104.8106385
1.948406	0.36759	105.100319	-9.221807	13.152942	105.787788	46.840935	-6.470662	106.80851	41.441055	44.744595	106.203674	44.140995	19.1369665	106.506092	-62.584609	7.1689175	105.069484
3.165434	0.688394	106.644096	-9.362218	13.180658	107.015457	46.904713	-6.489346	109.010971	41.394207	44.75285	108.360268	44.14946	19.131752	108.6856195	-62.873896	7.229564	105.3452945
4.864646	1.148541	109.013107	-9.560063	13.1902	108.820023	46.95343	-6.524765	112.323669	41.272717	44.724464	111.359238	44.1130735	19.0998495	111.8414535	-63.2331995	7.2805505	105.7985925
5.994293	1.477231	110.564293	-9.656588	13.144389	109.95752	46.991467	-6.57253	114.372375	41.20488	44.668175	113.221291	44.0981735	19.0478225	113.796833	-63.4113495	7.2409555	106.118207
7.011527	1.847343	112.081841	-9.676605	13.039911	111.051453	47.049911	-6.592911	116.283539	41.149414	44.596603	114.894211	44.0996625	19.001846	115.588875	-63.4528725	7.077976	106.514031
7.936794	2.173996	113.449547	-9.644847	12.92593	112.118279	47.168205	-6.602888	117.964806	41.125233	44.55891	116.414246	44.146719	18.978011	117.189526	-63.436413	6.873849	107.047032
8.806049	2.593706	114.736214	-9.569562	12.81498	113.137733	47.321957	-6.618489	119.405136	41.115875	44.548737	117.8228	44.218916	18.965124	118.613968	-63.35804	6.664836	107.661498
9.583476	3.027231	115.910828	-9.511673	12.690661	114.144325	47.515644	-6.642161	120.622459	41.156578	44.497715	119.10614	44.336111	18.927777	119.8642995	-63.359457	6.453545	108.4243505
10.289134	3.47571	116.958214	-9.439511	12.55015	115.095833	47.716496	-6.74339	121.577034	41.249722	44.39777	120.322441	44.483109	18.82719	120.9497375	-63.362131	6.27311	109.2419285
11.01446	4.165195	118.287567	-9.387185	12.323315	116.367485	47.924049	-6.967448	122.669434	41.445904	44.223965	122.050247	44.6849765	18.6282585	122.3598405	-63.4593465	6.0183715	110.3751295
11.335986	4.619499	118.986679	-9.404054	12.184799	117.104851	47.934269	-7.107178	123.151108	41.555916	44.090267	123.069382	44.7450925	18.4915445	123.110245	-63.5532005	5.8780535	111.099457
11.563703	5.098691	119.526909	-9.594976	12.138633	117.789795	48.069538	-7.328436	123.288902	41.679962	43.936821	123.964104	44.87475	18.3041925	123.626503	-64.064702	5.9730735	111.953087
11.641457	5.576334	119.906906	-9.480724	11.937518	118.145607	48.038403	-7.502012	123.355804	41.808578	43.781906	124.685791	44.9234905	18.139947	124.0207975	-63.8849385	5.735089	112.2704165
11.615366	6.007802	120.14798	-9.385168	11.779507	118.420029	47.975159	-7.625878	123.377625	41.908924	43.668457	125.235138	44.9420415	18.0212895	124.3063815	-63.7123775	5.5377245	112.5336765
11.465678	6.428782	120.337471	-9.397372	11.735188	118.72097	47.987904	-7.702424	123.337135	41.977062	43.625854	125.658127	44.982483	17.961715	124.497631	-63.777227	5.508661	112.944309
11.173785	6.801559	120.514008	-9.372642	11.730902	118.992722	48.023605	-7.680281	123.366638	42.022854	43.609627	125.917686	45.0232295	17.964673	124.642162	-63.7685135	5.497131	113.343282
10.596194	7.184865	120.72393	-9.294389	11.744969	119.323051	48.210232	-7.682652	123.449776	42.118126	43.624226	126.035835	45.164179	17.970787	124.7428055	-63.752957	5.519151	113.9032965
10.132268	7.302775	120.799568	-9.219439	11.700604	119.440445	48.284115	-7.698579	123.591141	42.19622	43.598915	125.945496	45.2401675	17.950168	124.7683185	-63.6790455	5.45104	114.1125715
9.577524	7.329844	120.748268	-9.172845	11.607593	119.490143	48.317146	-7.777347	123.639236	42.256912	43.508045	125.710716	45.287029	17.865349	124.674976	-63.632719	5.349837	114.30531
8.946756	7.251471	120.618462	-9.121663	11.431384	119.454231	48.428284	-7.952783	123.526939	42.311172	43.351177	125.360619	45.369728	17.699197	124.443779	-63.613054	5.163571	114.464683
8.175425	7.101419	120.390388	-9.087775	11.191594	119.366898	48.440132	-8.165956	123.301926	42.380329	43.133823	124.963402	45.4102305	17.4839335	124.132664	-63.5857805	4.8992545	114.601132
7.369332	6.815739	120.077942	-9.047279	10.903217	119.228386	48.378708	-8.409968	122.982193	42.445328	42.872913	124.525024	45.412018	17.2314725	123.7536085	-63.506576	4.5749615	114.7031635
6.544002	6.427537	119.711044	-8.973761	10.602541	119.040703	48.49966	-8.723469	122.532211	42.527939	42.597191	124.138626	45.5137995	16.936861	123.3354185	-63.4613215	4.268221	114.7459875
5.044922	5.94091	119.165192	-8.887094	10.267184	118.763123	48.569084	-9.013109	121.871094	42.624123	42.276215	123.511841	45.5966035	16.631553	122.6914675	-63.3707915	3.902815	114.8347785
3.968189	5.498394	118.786957	-8.913218	10.212744	118.631813	48.66703	-9.102771	121.374283	42.708607	42.142452	123.017464	45.6878185	16.5198405	122.1958735	-63.5142545	3.9056475	115.0677525
2.909338	4.969381	118.352592	-8.830924	10.193876	118.41304	48.734303	-9.140598	120.796379	42.837254	42.079414	122.394943	45.7857785	16.469408	121.595661	-63.4476265	3.918344	115.230419
1.762947	4.500167	117.858505	-8.723505	10.246224	118.104172	48.764244	-9.188889	120.151413	43.006542	42.083092	121.623825	45.885393	16.4471015	120.887619	-63.332403	4.0453465	115.320725
0.621658	3.922737	117.258942	-8.593006	10.335518	117.700241	48.769279	-9.205359	119.450226	43.206665	42.093632	120.702896	45.987972	16.4441365	120.076561	-63.173984	4.2268995	115.323921
-0.587641	3.283636	116.646919	-8.43468	10.419629	117.246506	48.77306	-9.18609	118.725113	43.388752	42.176674	119.793442	46.080906	16.495292	119.2592775	-62.950266	4.343966	115.2337345
-1.754883	2.637589	116.114388	-8.269357	10.508473	116.827568	48.831646	-9.190949	118.057098	43.558281	42.273159	118.85762	46.1949635	16.541105	118.457359	-62.7336775	4.475841	115.197777
-3.615742	1.506711	115.600441	-8.041577	10.587072	116.345558	48.946716	-9.261373	117.347275	43.778168	42.420883	117.537834	46.362442	16.579755	117.4425545	-62.445596	4.594389	115.2485615
-4.803924	0.746725	115.436378	-7.935331	10.574397	116.137299	48.982841	-9.328441	117.046295	43.855515	42.474503	116.808212	46.419178	16.573031	116.9272535	-62.28984	4.575763	115.3473445
-6.04302	-0.093541	115.323105	-7.872539	10.497343	115.985313	49.016693	-9.406993	116.823769	43.880566	42.438637	116.221443	46.4486295	16.515822	116.522606	-62.1937075	4.478864	115.44802
-7.352921	-0.965457	115.191841	-7.901308	10.361526	115.839233	49.045166	-9.493017	116.657303	43.906357	42.37347	115.72522	46.4757615	16.4402265	116.1912615	-62.2783775	4.2828255	115.4872045
-8.563698	-1.826035	115.035774	-7.970927	10.164783	115.685257	49.011021	-9.574276	116.458855	43.854095	42.293262	115.349754	46.432558	16.359493	115.9043045	-62.374412	3.970073	115.4662095
-9.812038	-2.734418	114.826988	-8.07184	9.992944	115.538528	48.90271	-9.644617	116.197418	43.658497	42.134624	115.04335	46.2806035	16.2450035	115.620384	-62.4242835	3.7408845	115.456672
-11.099894	-3.647135	114.67646	-8.183906	9.879938	115.448616	48.716766	-9.678782	115.89817	43.496315	42.005333	114.707542	46.1065405	16.1632755	115.302856	-62.4743525	3.5966005	115.594376
-12.883322	-4.936193	114.778122	-8.343664	9.905453	115.561699	48.405853	-9.674228	115.567795	43.428448	41.938435	114.136971	45.9171505	16.1321035	114.852383	-62.6044785	3.6788025	116.271015
-14.083059	-5.814525	115.0308	-8.395104	10.046521	115.752563	48.238564	-9.660813	115.529808	43.44315	41.891022	113.712013	45.840857	16.1151045	114.6209105	-62.631065	3.9779375	116.8842155
-15.165337	-6.643514	115.311478	-8.441979	10.241132	115.937782	48.108643	-9.635736	115.629532	43.499832	41.825626	113.337479	45.8042375	16.094945	114.4835055	-62.6881955	4.387319	117.3920585
-16.279562	-7.506909	115.570244	-8.472414	10.418233	116.052567	48.039795	-9.649796	115.868019	43.514744	41.751957	112.96431	45.7772695	16.0510805	114.4161645	-62.7220975	4.7853855	117.6889695
-17.336931	-8.423031	115.846458	-8.514301	10.525307	116.050598	47.983055	-9.67774	116.17955	43.404984	41.711788	112.507339	45.6940195	16.017024	114.3434445	-62.7226215	5.03359	117.7577515
-18.297724	-9.324763	116.11544	-8.52493	10.524077	115.968552	47.970173	-9.762306	116.548241	43.1166	41.748821	111.821152	45.5433865	15.9932575	114.1846965	-62.5932465	5.0548965	117.7524075
-19.253384	-10.257348	116.446014	-8.50943	10.358125	115.894783	47.966652	-9.968063	116.966942	42.815533	41.796562	111.027298	45.3910925	15.9142495	113.99712	-62.4099525	4.8020005	117.792446
-20.600939	-11.720036	117.117294	-8.458451	9.860371	115.893112	47.976784	-10.414223	117.578804	42.362289	41.637115	110.090469	45.1695365	15.611446	113.8346365	-62.0864385	4.109296	117.9515875
-21.446224	-12.598499	117.561913	-8.419983	9.415677	115.919647	47.945683	-10.788603	117.944679	41.993633	41.400764	109.79953	44.969658	15.3060805	113.8721045	-61.809624	3.5252735	117.9671895
-22.261452	-13.495999	117.926636	-8.456422	8.940024	115.971794	47.879799	-11.157742	118.239685	41.662384	41.1022	109.795914	44.7710915	14.972229	114.0177995	-61.6839355	2.907819	117.9257885
-23.0942	-14.298487	118.194214	-8.576176	8.497568	116.031982	47.776882	-11.45429	118.505013	41.493149	40.840702	109.876419	44.6350155	14.693206	114.190716	-61.7873675	2.30193	117.873248
-23.925074	-15.033606	118.387756	-8.794889	8.137611	116.095314	47.601597	-11.667479	118.725082	41.399208	40.634911	110.024193	44.5004025	14.483716	114.3746375	-62.0901805	1.791506	117.8159905
-24.764433	-15.674167	118.508171	-9.030628	7.855911	116.153847	47.408806	-11.850026	118.873917	41.222538	40.443253	110.24469	44.315672	14.2966135	114.5593035	-62.376928	1.4152085	117.7483905
-25.618904	-16.211662	118.552757	-9.278915	7.670074	116.245865	47.203743	-12.004622	118.908188	40.956646	40.30341	110.514977	44.0801945	14.149394	114.7115825	-62.6380245	1.190754	117.7801475
-26.754847	-16.809042	118.513397	-9.58917	7.527115	116.388687	46.890018	-12.138575	118.772682	40.636547	40.214123	110.962585	43.7632825	14.037774	114.8676335	-62.9416225	1.016456	117.9097405
-27.472057	-17.115519	118.395424	-9.757697	7.527088	116.50444	46.677952	-12.172402	118.500114	40.481419	40.263897	111.315659	43.5796855	14.0457475	114.9078865	-63.0950795	1.0084285	118.1009935
-28.178596	-17.319021	118.295624	-9.889509	7.596732	116.606949	46.483608	-12.135766	118.142532	40.340797	40.401215	111.600433	43.4122025	14.1327245	114.8714825	-63.1912205	1.0607395	118.3424155
-28.817213	-17.473158	118.179108	-9.999191	7.725685	116.669716	46.322922	-12.024313	117.769531	40.210472	40.565594	111.831833	43.266697	14.2706405	114.800682	-63.265079	1.1807295	118.53875
-29.412529	-17.554008	118.111542	-10.08357	7.901299	116.679214	46.205666	-11.875818	117.424133	40.073818	40.731609	111.971008	43.139742	14.4278955	114.6975705	-63.306882	1.3747025	118.6608575
-30.079947	-17.614698	118.067947	-10.154939	8.090989	116.642677	46.124058	-11.724791	117.218697	39.949806	40.864212	112.008026	43.036932	14.5697105	114.6133615	-63.34681	1.6122675	118.6719925
-30.6185	-17.593046	118.047104	-10.203978	8.257885	116.590775	46.07431	-11.608838	117.189812	39.876568	40.945011	111.991486	42.975439	14.6680865	114.590649	-63.383395	1.8476835	118.590901
-31.384573	-17.588001	118.105606	-10.248513	8.342785	116.516701	46.079124	-11.568319	117.376747	39.836937	40.964962	111.901024	42.9580305	14.6983215	114.6388855	-63.4550565	1.9872485	118.3945165
-31.836246	-17.594381	118.169319	-10.270581	8.325642	116.483643	46.066795	-11.609848	117.534172	39.81546	40.907223	111.811028	42.9411275	14.6486875	114.6726	-63.4822895	2.0025965	118.294686
-32.267788	-17.557123	118.232414	-10.299334	8.28019	116.467056	46.028271	-11.681555	117.663261	39.790199	40.813786	111.7146	42.909235	14.5661155	114.6889305	-63.507903	1.9942645	118.2451815
-32.688816	-17.449091	118.279739	-10.354583	8.233157	116.451393	45.955658	-11.752446	117.746208	39.769569	40.723152	111.627281	42.8626135	14.485353	114.6867445	-63.5717795	1.980961	118.2160415
-33.133934	-17.306295	118.26825	-10.419067	8.216983	116.426659	45.861401	-11.800686	117.782684	39.749321	40.687286	111.561928	42.805361	14.4433	114.672306	-63.643495	1.990666	118.181012
-33.599251	-17.107777	118.093132	-10.509704	8.235067	116.361328	45.772427	-11.789703	117.739487	39.696781	40.733917	111.590126	42.734604	14.472107	114.6648065	-63.754012	1.998027	118.0578495
-34.052883	-16.738283	117.726883	-10.592171	8.269831	116.207794	45.702122	-11.720233	117.597031	39.627178	40.848587	111.73587	42.66465	14.564177	114.6664505	-63.848992	1.975485	117.7491375
-34.744678	-16.33737	117.020905	-10.718026	8.440015	115.971664	45.524834	-11.469422	117.155685	39.457779	41.113808	111.961555	42.4913065	14.822193	114.55862	-63.9273585	2.057837	117.384708
-35.257561	-15.907023	116.845474	-10.780928	8.64938	115.906593	45.414795	-11.249565	116.792175	39.324379	41.336407	112.048134	42.369587	15.043421	114.4201545	-63.931443	2.255339	117.3930315
-35.781334	-15.420654	116.830215	-10.841311	8.921698	115.927902	45.325401	-11.006155	116.497513	39.225254	41.598789	112.118576	42.2753275	15.296317	114.3080445	-63.9579495	2.547079	117.5477595
-36.231144	-14.860265	116.866959	-10.899065	9.198772	116.013275	45.265083	-10.738459	116.326843	39.146057	41.890053	112.227905	42.20557	15.575797	114.277374	-64.0037	2.821747	117.749176
-36.666702	-14.327181	116.875282	-10.985199	9.46804	116.095993	45.237671	-10.476944	116.25618	39.05724	42.187397	112.330963	42.1474555	15.8552265	114.2935715	-64.1178535	3.0808535	117.8984145
-37.097569	-13.808227	116.901382	-11.078335	9.677376	116.133095	45.196907	-10.223848	116.252121	38.911366	42.442444	112.385544	42.0541365	16.109298	114.3188325	-64.2108065	3.245454	117.9473575
-37.541782	-13.309089	116.95459	-11.189381	9.814887	116.152107	45.135208	-10.01814	116.28331	38.726555	42.640572	112.353897	41.9308815	16.311216	114.3186035	-64.3096435	3.318558	117.9856105
-38.201977	-12.439335	116.99102	-11.375439	9.880425	116.144791	45.039131	-9.845497	116.336266	38.448463	42.799122	112.278786	41.743797	16.4768125	114.307526	-64.494675	3.2840375	117.982056
-38.678375	-11.91658	116.845345	-11.483916	9.863667	116.095474	44.968769	-9.778272	116.372208	38.289333	42.85392	112.21286	41.629051	16.537824	114.292534	-64.596883	3.18951	117.898414
-39.143936	-11.305593	116.754135	-11.614744	9.851507	116.032349	44.895809	-9.73524	116.386047	38.145737	42.89518	112.129044	41.520773	16.57997	114.2575455	-64.750261	3.123044	117.8071525
-39.58963	-10.63067	116.694191	-11.717768	9.85627	115.946892	44.794861	-9.673877	116.370308	37.9981	42.944492	112.019028	41.3964805	16.6353075	114.194668	-64.8320165	3.0772325	117.699116
-40.075493	-9.946687	116.625961	-11.839286	9.902016	115.87455	44.672699	-9.587865	116.313957	37.836945	43.008766	111.914421	41.254822	16.7104505	114.114189	-64.933394	3.0935815	117.634911
-40.561577	-9.200983	116.630959	-11.956257	9.96723	115.850571	44.54995	-9.496887	116.229294	37.688362	43.083458	111.844612	41.119156	16.7932855	114.036953	-65.03167	3.1411745	117.664189
-41.027115	-8.377197	116.585663	-12.059154	10.04445	115.863129	44.405167	-9.394694	116.147758	37.56065	43.174473	111.821579	40.9829085	16.8898895	113.9846685	-65.1012165	3.1990105	117.7415895
-41.776676	-7.123484	116.551056	-12.246964	10.210944	115.944656	44.179588	-9.23879	115.920959	37.355976	43.350899	111.884834	40.767782	17.0560545	113.9028965	-65.26171	3.3658335	117.9864155
-42.257347	-6.201767	116.588058	-12.352828	10.317869	115.996017	44.028439	-9.106716	115.726089	37.226875	43.494392	111.982986	40.627657	17.193838	113.8545375	-65.333313	3.4419	118.1374965
-42.751244	-5.276211	116.53167	-12.435829	10.427276	116.024956	43.90971	-8.98291	115.491638	37.114826	43.644417	112.14151	40.512268	17.3307535	113.816574	-65.383926	3.5237985	118.233338
-43.209789	-4.306972	116.435562	-12.531002	10.551502	116.017761	43.794926	-8.860375	115.221024	37.025124	43.804348	112.33313	40.410025	17.4719865	113.777077	-65.472029	3.6310175	118.258445
-43.720253	-3.320491	116.244827	-12.627162	10.690857	115.994225	43.635921	-8.730365	114.906929	36.930672	43.953243	112.526451	40.2832965	17.611439	113.71669	-65.5376205	3.770275	118.27176
-44.150475	-2.336045	116.171005	-12.726047	10.846498	115.957115	43.449074	-8.606332	114.556015	36.845814	44.096764	112.692406	40.147444	17.745216	113.6242105	-65.599538	3.94778	118.2900195
-44.635735	-1.279241	116.181435	-12.817799	10.994313	115.935776	43.262337	-8.49268	114.199959	36.756767	44.228394	112.829849	40.009552	17.867857	113.514904	-65.64515	4.120769	118.356648
-45.359741	0.177671	116.251526	-12.955371	11.228802	115.950035	43.003185	-8.339962	113.753784	36.651192	44.40749	113.03035	39.8271885	18.033764	113.392067	-65.7379305	4.42384	118.508003
-45.792286	1.152337	116.203133	-13.033559	11.387567	115.952835	42.86869	-8.252895	113.570808	36.58992	44.505898	113.127342	39.729305	18.1265015	113.349075	-65.796423	4.6486325	118.556595
-46.219666	2.123812	116.142288	-13.124852	11.515598	115.924133	42.758911	-8.18222	113.460991	36.535419	44.591373	113.204216	39.647165	18.2045765	113.3326035	-65.896869	4.8266195	118.5156625
-46.651539	3.076138	116.067741	-13.218439	11.618291	115.844276	42.662483	-8.114459	113.428185	36.46175	44.664246	113.25145	39.5621165	18.2748935	113.3398175	-65.9989945	4.9616885	118.3487345
-47.092075	3.98348	115.919304	-13.316679	11.713204	115.737244	42.555191	-8.07439	113.430084	36.380939	44.713661	113.26165	39.468065	18.3196355	113.345867	-66.101423	5.1067725	118.128621
-47.520737	4.862041	115.83815	-13.44464	11.80133	115.64846	42.441425	-8.052188	113.45105	36.319984	44.729061	113.191177	39.3807045	18.3384365	113.3211135	-66.2699845	5.2642235	117.9758065
-47.92218	5.740115	115.6978	-13.559005	11.856965	115.561661	42.333759	-8.046358	113.501404	36.237789	44.734333	113.165794	39.285774	18.3439875	113.333599	-66.403784	5.3699425	117.789723
-48.486492	6.962286	115.548073	-13.702286	11.876292	115.512756	42.188408	-8.065014	113.585152	36.13784	44.736778	113.16423	39.163124	18.335882	113.374691	-66.567696	5.416702	117.650821
-48.908798	7.782135	115.557625	-13.783752	11.877478	115.500389	42.127537	-8.071097	113.620087	36.070297	44.748627	113.156548	39.098917	18.338765	113.3883175	-66.666421	5.416191	117.6124605
-49.293022	8.536432	115.54998	-13.832058	11.871379	115.478539	42.080196	-8.0515	113.623222	36.010544	44.775112	113.145409	39.04537	18.361806	113.3843155	-66.709486	5.380952	117.5727625
-49.669434	9.280818	115.567352	-13.851835	11.871969	115.456924	42.064404	-8.008605	113.601723	35.964317	44.812973	113.139198	39.0143605	18.402184	113.3704605	-66.7180305	5.341754	117.5433875
-50.023125	10.007807	115.482353	-13.85382	11.889431	115.4291	42.058559	-7.942449	113.582314	35.928093	44.874187	113.134148	38.993326	18.465869	113.358231	-66.700966	5.312993	117.499969
-50.335335	10.735442	115.46402	-13.829684	11.932763	115.391968	42.080357	-7.863291	113.550507	35.904949	44.950382	113.130234	38.992653	18.5435455	113.3403705	-66.652021	5.3219805	117.4435655
-50.666924	11.46706	115.504822	-13.800838	11.984697	115.365685	42.108353	-7.768957	113.53476	35.890141	45.032784	113.128624	38.999247	18.6319135	113.331692	-66.600923	5.3374805	117.399678
-51.111774	12.473673	115.474976	-13.775489	12.058685	115.327667	42.168221	-7.628074	113.532318	35.876621	45.184662	113.139381	39.022421	18.778294	113.3358495	-66.573399	5.339076	117.3194845
-51.436268	13.14784	115.427574	-13.756675	12.125305	115.29882	42.204678	-7.532602	113.530937	35.878601	45.261509	113.15081	39.0416395	18.8644535	113.3408735	-66.5549895	5.3861565	117.2567665
-51.14819	13.458928	115.340088	-13.738239	12.161312	115.259918	42.249603	-7.453463	113.501976	35.871765	45.35767	113.147438	39.060684	18.9521035	113.324707	-66.537162	5.3705205	117.195129
-52.033649	14.359364	115.332916	-13.713807	12.202265	115.229126	42.265411	-7.365134	113.46788	35.868073	45.416481	113.126991	39.066742	19.0256735	113.2974355	-66.494356	5.3788565	117.1608165
-52.301537	14.935591	115.37439	-13.688305	12.242208	115.217506	42.283436	-7.29244	113.438866	35.866192	45.478703	113.11293	39.074814	19.0931315	113.275898	-66.451424	5.3912845	117.159114
-52.584076	15.505695	115.438484	-13.652384	12.271832	115.22422	42.330696	-7.223745	113.426697	35.880787	45.548397	113.13324	39.1057415	19.162326	113.2799685	-66.4105095	5.381338	117.1684715
-52.780945	16.012405	115.472855	-13.60697	12.301893	115.248848	42.387352	-7.155664	113.448654	35.903	45.609299	113.183449	39.145176	19.2268175	113.3160515	-66.359116	5.3769685	117.1816445
-52.965401	16.62463	115.551735	-13.534236	12.303761	115.295708	42.515312	-7.091949	113.475204	35.953003	45.687325	113.290359	39.2341575	19.297688	113.3827815	-66.3026295	5.309834	117.2086345
-52.911209	16.868925	115.469673	-13.459446	12.311862	115.317581	42.594646	-7.057276	113.483871	36.01157	45.72879	113.335526	39.303108	19.335757	113.4096985	-66.222	5.287967	117.2254635
-53.667839	17.656227	115.489838	-13.398255	12.318429	115.338287	42.665203	-7.031292	113.480446	36.023777	45.770916	113.414612	39.34449	19.369812	113.447529	-66.141	5.267046	117.229045
-53.092186	18.03083	115.67588	-13.333493	12.322652	115.345642	42.750446	-7.014482	113.466682	36.134357	45.770679	113.39978	39.4424015	19.3780985	113.433231	-66.1093875	5.2672055	117.258053
-52.911575	18.322081	115.581978	-13.253019	12.33848	115.336845	42.829494	-6.999044	113.469612	36.224586	45.787617	113.444183	39.52704	19.3942865	113.4568975	-66.033078	5.2826735	117.2167925
-53.316433	18.828581	115.501801	-13.159624	12.353501	115.312256	42.925625	-6.989233	113.467644	36.318161	45.803577	113.48243	39.621893	19.407172	113.475037	-65.941141	5.29983	117.149475
-52.799	19.013258	115.455719	-13.080931	12.378169	115.274445	43.022259	-6.979529	113.456879	36.423515	45.820549	113.502922	39.722887	19.42051	113.4799005	-65.884749	5.335828	117.0689895
-52.688469	19.540129	115.394844	-12.957922	12.445012	115.235863	43.12962	-6.976105	113.405075	36.543255	45.851723	113.544678	39.8364375	19.437809	113.4748765	-65.7522815	5.452215	116.9968495
-52.726822	19.788183	115.451599	-12.874566	12.470428	115.221558	43.1931	-6.979041	113.342834	36.649277	45.847122	113.5373	39.9211885	19.4340405	113.440067	-65.6703205	5.5068155	117.003049
-52.568699	19.740852	115.437607	-12.788671	12.489986	115.221718	43.268738	-6.991239	113.281654	36.764301	45.835106	113.553932	40.0165195	19.4219335	113.417793	-65.5938615	5.5580385	117.025643
-52.37645	19.694853	115.498543	-12.675233	12.506907	115.231476	43.352497	-7.008579	113.212921	36.897346	45.822704	113.600563	40.1249215	19.4070625	113.406742	-65.4753875	5.6067515	117.05621
-52.258827	19.686176	115.56163	-12.585802	12.536136	115.246925	43.428886	-7.02709	113.150894	37.028511	45.816097	113.666656	40.2286985	19.3945035	113.408775	-65.4003025	5.6777685	117.085075
-52.223904	19.721586	115.615616	-12.492932	12.565802	115.257179	43.506393	-7.050606	113.070618	37.157955	45.802715	113.745377	40.332174	19.3760545	113.4079975	-65.318038	5.7555495	117.1063605
-52.460503	19.764725	115.596565	-12.40533	12.596292	115.25663	43.580608	-7.07754	112.985359	37.309559	45.788872	113.806999	40.4450835	19.355666	113.396179	-65.2557435	5.836918	117.117081
-52.242161	19.948563	115.61834	-12.252145	12.652035	115.23719	43.683945	-7.108925	112.842735	37.511303	45.768452	113.857582	40.597624	19.3297635	113.3501585	-65.101914	5.9743065	117.1242215
-51.742405	19.921053	115.655899	-12.158548	12.687549	115.211678	43.760681	-7.123166	112.751434	37.632324	45.755875	113.831757	40.6965025	19.3163545	113.2915955	-65.0135985	6.0587435	117.1317605
-52.024574	20.028156	115.626503	-12.056823	12.719761	115.182556	43.841309	-7.129846	112.660789	37.728493	45.744286	113.774315	40.784901	19.30722	113.217552	-64.898547	6.132302	117.14756
-51.926846	20.045414	115.588463	-11.967702	12.709721	115.124641	43.927937	-7.158216	112.576927	37.81776	45.714222	113.665306	40.8728485	19.278003	113.1211165	-64.8082525	6.141439	117.1281655
-51.808121	20.023247	115.53109	-11.873938	12.681543	115.050865	44.014393	-7.205309	112.489868	37.937565	45.648579	113.472382	40.975979	19.221635	112.981125	-64.723855	6.141451	117.120605
-51.74461	19.996103	115.445305	-11.778898	12.631938	114.953629	44.07053	-7.272421	112.428078	37.965118	45.582985	113.315025	41.017824	19.155282	112.8715515	-64.57562	6.108594	117.0357065
-51.655739	19.960419	115.323189	-11.714128	12.589669	114.850044	44.122036	-7.353639	112.379395	38.065113	45.491158	113.05835	41.0935745	19.0687595	112.7188725	-64.5218305	6.1105785	116.9812155
-51.575325	19.896904	115.041435	-11.630748	12.470769	114.647446	44.175972	-7.501458	112.359688	38.098591	45.36655	112.818871	41.1372815	18.932546	112.5892795	-64.3987775	6.008992	116.7056125
-51.509983	19.833157	114.850571	-11.584073	12.406566	114.516594	44.219898	-7.589747	112.341728	38.183578	45.280151	112.558472	41.201738	18.845202	112.4501	-64.369884	5.96793	116.583088
-51.479401	19.773235	114.687004	-11.538956	12.337318	114.383377	44.252293	-7.685561	112.275375	38.207436	45.210056	112.334618	41.2298645	18.7622475	112.3049965	-64.3077765	5.9123885	116.4617575
-51.430737	19.691378	114.572762	-11.506495	12.269714	114.236511	44.241234	-7.745199	112.157974	38.184212	45.17189	112.12896	41.212723	18.7133455	112.143467	-64.225713	5.8260825	116.329555
-51.415558	19.599121	114.618172	-11.471417	12.187121	114.136597	44.208103	-7.76222	111.9422	38.143036	45.13343	111.900116	41.1755695	18.685605	111.921158	-64.1184035	5.688637	116.352036
-51.343315	19.511314	115.035477	-11.427249	12.133924	114.220787	44.125576	-7.767519	111.607887	38.073151	45.118771	111.651123	41.0993635	18.675626	111.629505	-63.9538615	5.592222	116.812069
-51.299934	19.460783	115.598106	-11.372543	12.103221	114.421249	44.036114	-7.760962	111.32592	37.991932	45.153858	111.573067	41.014023	18.696448	111.4494935	-63.759109	5.509994	117.3930045
-51.325035	19.503059	115.880379	-11.386692	12.165474	114.571533	44.024918	-7.682551	111.196228	37.947399	45.311733	111.617371	40.9861585	18.814591	111.4067995	-63.7595425	5.516357	117.7362665
-51.351345	19.581776	115.754341	-11.407249	12.268414	114.483749	44.01894	-7.577773	111.138069	37.908524	45.438728	111.574516	40.963732	18.9304775	111.3562925	-63.77823	5.6063505	117.6112055
-51.377453	19.668022	115.771461	-11.445545	12.381194	114.376236	43.935413	-7.443716	110.929489	37.766571	45.531185	111.401192	40.850992	19.0437345	111.1653405	-63.742082	5.7186535	117.5871315
-51.399796	19.787041	115.731201	-11.462796	12.505281	114.27977	43.858906	-7.34292	110.759827	37.648914	45.624416	111.256432	40.75391	19.140748	111.0081295	-63.679502	5.869814	117.5514105
-51.416248	19.88961	115.470947	-11.48126	12.608118	114.119354	43.826149	-7.24042	110.744217	37.643261	45.715729	111.171432	40.734705	19.2376545	110.9578245	-63.697225	5.9785815	117.2808835
-51.00676	19.840008	115.213036	-11.485646	12.675487	113.956902	43.825855	-7.165602	110.749039	37.647247	45.80069	111.107208	40.736551	19.317544	110.9281235	-63.707843	6.03343	116.9856805
-51.426567	20.021318	115.156136	-11.469417	12.769712	113.867722	43.785633	-7.056046	110.683357	37.573833	45.877686	110.949623	40.679733	19.41082	110.81649	-63.618567	6.128604	116.918954
-51.411045	20.0361	115.332161	-11.442916	12.878686	113.914963	43.783398	-6.842243	110.541199	37.424004	46.008961	110.728455	40.603701	19.583359	110.634827	-63.489533	6.174013	117.195099
-51.380722	20.028591	115.47245	-11.406767	12.937964	113.941505	43.75742	-6.751744	110.386681	37.381779	46.088737	110.591217	40.5695995	19.6684965	110.488949	-63.3831335	6.2074315	117.394061
-51.347626	20.00679	115.618813	-11.376331	12.927391	113.878319	43.656288	-6.713758	110.085762	37.346512	46.116814	110.488716	40.5014	19.701528	110.287239	-63.254062	6.153254	117.469399
-51.341267	19.963295	115.80616	-11.361461	12.918721	113.885078	43.557777	-6.628533	109.917274	37.336506	46.178791	110.441193	40.4471415	19.775129	110.1792335	-63.1700635	6.062313	117.5909225
-51.351929	19.947275	116.062073	-11.358103	12.981239	114.098862	43.659988	-6.479516	109.87059	37.287819	46.380589	110.571358	40.4739035	19.9505365	110.220974	-63.1901095	6.0119415	117.97675
-51.336281	19.948397	116.430199	-11.347217	13.09939	114.177811	43.629883	-6.363709	109.440575	37.1017	46.593018	110.442909	40.3657915	20.1146545	109.941742	-63.0602255	6.0841255	118.41388
-51.302593	19.945509	116.62632	-11.332278	13.157673	113.844025	43.319183	-6.202414	108.625099	36.825821	46.652004	109.88485	40.072502	20.224795	109.2549745	-62.737058	6.090551	118.4330755
-51.400375	19.925503	116.057907	-11.415094	13.198224	113.410065	43.271187	-6.045374	108.322945	36.817982	46.710941	109.953217	40.0445845	20.3327835	109.138081	-62.8747725	6.0636645	117.682049
-51.489883	19.95067	115.589226	-11.485546	13.216184	113.450111	43.521832	-6.07246	108.70298	36.94043	46.851871	110.435822	40.231131	20.3897055	109.569401	-63.202223	6.0426625	117.330821
-51.045979	19.891209	115.405357	-11.487619	13.275188	113.298126	43.493847	-6.100683	108.653976	36.894188	46.882229	110.274529	40.1940175	20.390773	109.4642525	-63.1692555	6.159603	117.1319995
-51.44136	20.144222	115.109619	-11.484809	13.336568	112.823654	43.266045	-6.066051	108.206963	36.745987	46.784927	109.624718	40.006016	20.359438	108.9158405	-62.975634	6.313698	116.7314675
-51.440708	20.207304	114.585182	-11.481895	13.357103	112.344147	43.140759	-6.067033	107.884514	36.668472	46.650269	109.144913	39.9046155	20.291618	108.5147135	-62.8684055	6.422588	116.1735805
-51.478691	20.23386	114.003647	-11.519084	13.313638	112.041389	43.140343	-6.211325	107.959511	36.702286	46.519997	109.00209	39.9213145	20.154336	108.4808005	-62.9594825	6.47294	115.6019775
-51.585835	20.195202	113.615868	-11.611053	13.209351	111.965797	43.163059	-6.432796	108.318855	36.745975	46.364548	109.02774	39.954517	19.965876	108.6732975	-63.176623	6.452826	115.2582965
-51.773052	20.052866	113.305817	-11.779167	13.018467	112.191925	43.245991	-6.714288	109.175385	36.73201	46.133526	109.296562	39.9890005	19.709619	109.2359735	-63.5473345	6.327315	115.1478765
-51.55883	19.698927	112.855896	-11.904134	12.825802	112.191963	43.323597	-6.84918	109.66288	36.674091	45.999649	109.578003	39.998844	19.5752345	109.6204415	-63.807112	6.0763695	114.7634845
-51.895039	19.520634	112.239769	-12.066236	12.587087	111.908424	43.321583	-6.954558	109.937057	36.531578	45.849941	109.685387	39.9265805	19.4476915	109.811222	-64.0590525	5.7264825	114.005626
-51.972855	19.272099	112.38929	-12.135102	12.406316	111.857895	43.170944	-7.084461	109.804893	36.26403	45.665394	109.219185	39.717487	19.2904665	109.512039	-63.987691	5.5221655	114.203751
-51.863731	18.954044	112.729691	-12.163066	12.22648	112.001358	43.032921	-7.254698	109.647812	36.090794	45.470901	108.897827	39.5618575	19.1081015	109.2728195	-63.8879895	5.3448585	114.7298965
-52.122658	18.874731	112.199211	-12.303809	11.979401	111.820999	43.092964	-7.445354	109.973755	36.121166	45.33989	109.239922	39.607065	18.947268	109.6068385	-64.214683	5.011534	114.0351595
-52.25774	18.52533	111.621986	-12.428602	11.761304	111.637642	43.100086	-7.531964	110.259972	36.008514	45.188816	109.482452	39.5543	18.828426	109.871212	-64.411504	4.694182	113.404072
-52.157448	18.295904	113.583588	-12.361866	11.57256	112.63958	42.953037	-7.663189	109.897247	35.866108	45.106148	109.221176	39.4095725	18.7214795	109.5592115	-64.1333045	4.4236405	115.7199485
-52.165539	18.168653	114.281403	-12.400976	11.455913	112.901733	42.861862	-7.755647	109.628929	35.783703	45.182022	109.403015	39.3227825	18.7131875	109.515972	-64.1247345	4.1986385	116.287494
-52.081047	18.04987	113.904251	-12.494061	11.344094	112.160507	42.551838	-7.839488	108.498001	35.502346	45.136543	108.772491	39.027092	18.6485275	108.635246	-64.015214	4.0396605	115.685768
-52.06324	17.616936	114.025566	-12.505844	11.30955	111.29557	41.949272	-7.700112	106.871559	35.049381	44.954994	107.62471	38.4993265	18.627441	107.2481345	-63.5110145	3.991659	115.3430055
-52.08062	17.226435	113.972076	-12.6354	11.366435	111.291168	41.788731	-7.621737	106.690536	34.972897	45.016472	107.744751	38.380814	18.6973675	107.2176435	-63.651614	4.0355025	115.3646925
-52.068722	16.855961	113.669327	-12.845309	11.465652	111.670006	42.161072	-7.60008	107.338058	35.144032	45.327507	108.660416	38.652552	18.8637135	107.999237	-64.34317	4.0675905	115.340775
-51.969284	16.371675	114.019539	-12.852422	11.532927	111.751389	42.051895	-7.473055	107.039154	34.93082	45.487335	108.587006	38.4913575	19.00714	107.81308	-64.1962015	4.058714	115.689698
-51.481884	15.551996	114.157509	-12.807261	11.645832	111.381577	41.729538	-7.15049	106.113197	34.534382	45.48513	107.951233	38.13196	19.16732	107.032215	-63.746482	4.124344	115.730939
-51.11137	15.020697	113.713821	-12.861499	11.665936	111.234024	41.72427	-7.154051	106.187927	34.481873	45.46022	108.003448	38.1030715	19.1530845	107.0956875	-63.8260695	4.1787875	115.3723605
-50.774036	14.501926	113.41095	-12.911213	11.670111	111.228561	41.775078	-7.316311	106.610107	34.575741	45.377369	108.162399	38.1754095	19.030529	107.386253	-63.9978355	4.309693	115.070869
-50.353115	14.000294	112.967209	-12.973208	11.658626	111.260399	41.816376	-7.532153	107.239822	34.70343	45.203899	108.295631	38.259903	18.835873	107.7677265	-64.206319	4.481379	114.7530715
-50.03344	13.737366	112.68219	-13.007757	11.655711	111.246956	41.842487	-7.778753	108.065704	34.888245	44.977543	108.343506	38.365366	18.599395	108.204605	-64.38088	4.712027	114.289307
-49.655449	13.444352	111.822556	-13.045345	11.627686	111.086945	42.012058	-8.095804	108.956207	35.139492	44.655602	108.38327	38.575775	18.279899	108.6697385	-64.666465	4.975473	113.5041515
-49.267181	13.173944	110.517754	-13.084815	11.544131	110.725952	42.058651	-8.418777	110.023056	35.407574	44.287094	108.4757	38.7331125	17.9341585	109.249378	-64.9027425	5.1541035	112.202526
-48.524788	12.692279	108.262993	-13.221455	11.227066	109.865082	42.084938	-8.915062	111.676453	35.778309	43.667637	108.713402	38.9316235	17.3762875	110.1949275	-65.3745335	5.0778445	109.5352365
-48.193333	12.459413	107.259789	-13.300623	10.963308	109.477654	41.996223	-9.307482	112.479904	35.851753	43.272209	108.630981	38.923988	16.9823635	110.5554425	-65.525234	4.9442525	108.3998655
-47.946289	12.311206	106.966492	-13.304488	10.704963	109.374443	41.903675	-9.687136	112.915245	35.988197	42.814472	108.343956	38.945936	16.563668	110.6296005	-65.554912	4.846258	108.1192855
-47.741638	12.269547	107.188606	-13.232045	10.437636	109.505058	41.88345	-10.046317	112.986847	36.134521	42.458229	108.086586	39.0089855	16.205956	110.5367165	-65.4730755	4.669316	108.4733995
-47.592388	12.330559	107.626869	-13.176139	10.171013	109.738625	41.872742	-10.333283	112.866936	36.202106	42.21336	107.972023	39.037424	15.9400385	110.4194795	-65.389702	4.4019875	109.0577705
-47.502605	12.463503	108.028687	-13.151865	9.960361	109.934059	41.869495	-10.515253	112.596008	36.197727	42.087311	107.95816	39.033611	15.786029	110.277084	-65.337341	4.134693	109.591034
-47.464977	12.693071	108.288681	-13.190172	9.837776	110.026886	41.838268	-10.600544	112.218964	36.133148	42.08707	107.984291	38.985708	15.743263	110.1016275	-65.366052	3.932289	109.9521445
-47.542458	13.255334	108.604691	-13.334825	9.86482	110.00029	41.660316	-10.532064	111.37767	35.887917	42.24947	107.98851	38.7741165	15.858703	109.68309	-65.4437665	3.870937	110.31749
-47.625042	13.747843	108.866707	-13.487766	9.990458	109.983406	41.427052	-10.354089	110.784302	35.659065	42.434769	107.99971	38.5430585	16.04034	109.392006	-65.5185905	3.940576	110.574806
-47.675682	14.240158	109.457588	-13.646032	10.139036	110.132919	41.234272	-10.155837	110.057487	35.391975	42.670395	108.017265	38.3131235	16.257279	109.037376	-65.6051875	4.020793	111.228462
-47.952114	14.936667	110.48951	-13.784933	10.268078	110.459351	41.024151	-9.920523	109.245552	35.120247	42.928078	108.158577	38.072199	16.5037775	108.7020645	-65.642065	4.0323785	112.2166375
-48.034737	15.412815	111.437378	-13.912256	10.378852	110.871384	40.823441	-9.676211	108.557632	34.855354	43.172653	108.436607	37.8393975	16.748221	108.4971195	-65.6639095	4.009483	113.2456485
-48.118637	15.945622	112.350677	-14.049382	10.50736	111.304489	40.658951	-9.416943	108.007523	34.643917	43.434441	108.795509	37.651434	17.008749	108.401516	-65.750198	4.005971	114.207462
-48.202545	16.487558	112.889496	-14.180655	10.667684	111.581207	40.53764	-9.190736	107.68354	34.460983	43.66201	109.198608	37.4993115	17.235637	108.441074	-65.8606215	4.099731	114.72134
-48.270325	17.35585	112.891159	-14.378431	11.005198	111.564972	40.385548	-8.962507	107.562172	34.328003	43.905479	109.46714	37.3567755	17.471486	108.514656	-66.1136375	4.53891	114.615288
-48.262611	17.937998	112.698624	-14.46779	11.226659	111.433754	40.270905	-8.925579	107.57502	34.304123	43.959339	109.34684	37.287514	17.51688	108.46093	-66.223094	4.936438	114.406578
-48.241055	18.459774	112.59613	-14.501431	11.331488	111.359932	40.180882	-8.997524	107.592354	34.356068	43.907825	109.185661	37.268475	17.4551505	108.3890075	-66.271337	5.2078255	114.3308565
-48.212776	19.001654	112.639359	-14.514558	11.321295	111.391953	40.10527	-9.151228	107.64698	34.422314	43.789787	109.137047	37.263792	17.3192795	108.3920135	-66.292908	5.3233105	114.3918925
-48.104343	19.455431	112.710617	-14.572011	11.18166	111.526505	40.028172	-9.345837	107.768074	34.456272	43.613163	109.182343	37.242222	17.133663	108.4752085	-66.386244	5.229657	114.5778015
-48.104542	19.965099	113.169769	-14.656958	10.9892	111.76683	39.914169	-9.565351	107.84861	34.399422	43.414066	109.242477	37.1567955	16.9243575	108.5455435	-66.4707115	5.0540425	114.9881165
-47.959919	20.259037	113.563385	-14.796047	10.796834	112.074173	39.754562	-9.789557	107.92009	34.2799	43.216053	109.275185	37.017231	16.713248	108.5976375	-66.609325	4.88042	115.5507085
-47.774059	20.806267	113.850151	-15.031552	10.613624	112.400993	39.502064	-10.137119	108.236992	34.147774	42.919167	109.273705	36.824919	16.391024	108.7553485	-66.888023	4.836224	116.0466375
-47.633587	21.192509	113.908768	-15.169758	10.551165	112.53389	39.325928	-10.36011	108.444283	34.097481	42.729179	109.227203	36.7117045	16.1845345	108.835743	-67.0512205	4.9177955	116.232037
-47.442947	21.639421	114.023041	-15.288607	10.524884	112.648918	39.164562	-10.563262	108.557106	34.050095	42.560238	109.174942	36.6073285	15.998488	108.866024	-67.1845425	5.05128	116.431812
-47.197384	22.114632	114.116821	-15.360395	10.485927	112.733521	39.03088	-10.73626	108.589569	34.052902	42.421837	109.191895	36.541891	15.8427885	108.890732	-67.262681	5.1290655	116.57631
-46.874584	22.598269	114.174042	-15.409653	10.397319	112.77729	38.934837	-10.86802	108.557068	34.081112	42.312092	109.347595	36.5079745	15.722036	108.9523315	-67.3272805	5.072602	116.6022485
-46.431717	22.976883	114.117897	-15.465243	10.30103	112.737061	38.876698	-10.945234	108.425606	34.091888	42.256805	109.586189	36.484293	15.6557855	109.0058975	-67.414779	4.9462745	116.4682245
-46.240986	23.509394	114.212357	-15.554997	10.254813	112.673035	38.77837	-10.948885	108.25515	34.050186	42.249855	109.794601	36.414278	15.650485	109.0248755	-67.524272	4.859141	116.3211945
-45.663639	24.132797	114.248215	-15.688594	10.313666	112.569443	38.60117	-10.856175	107.922089	33.909592	42.323925	110.016739	36.255381	15.733875	108.969414	-67.632569	4.893457	116.169472
-45.245789	24.573267	114.363884	-15.799507	10.430252	112.594032	38.463108	-10.750953	107.719109	33.788174	42.396053	110.145203	36.125641	15.82255	108.932156	-67.724655	5.037954	116.255908
-44.799259	25.037638	114.579269	-15.911796	10.537202	112.660599	38.331692	-10.661104	107.555664	33.700378	42.449619	110.334793	36.016035	15.8942575	108.9452285	-67.839627	5.1801465	116.3759695
-44.233074	25.507483	114.784286	-16.024387	10.61231	112.746574	38.199787	-10.599997	107.428215	33.625919	42.484097	110.572372	35.912853	15.94205	109.0002935	-67.961627	5.28257	116.4928545
-43.637432	25.899607	114.929436	-16.124048	10.649719	112.811111	38.078056	-10.556994	107.308266	33.542351	42.50703	110.821304	35.8102035	15.975018	109.064785	-68.0582995	5.32442	116.557437
-43.070786	26.263588	115.113388	-16.231169	10.671661	112.853798	37.967915	-10.525532	107.217346	33.449528	42.513313	111.013565	35.7087215	15.9938905	109.1154555	-68.1710595	5.3494315	116.5921405
-42.434616	26.534668	115.079163	-16.322472	10.664337	112.865974	37.885571	-10.523607	107.21183	33.347427	42.47636	111.14299	35.616499	15.9763765	109.17741	-68.261443	5.3522975	116.554538
-41.430477	26.918295	114.843857	-16.478006	10.62665	112.844452	37.812294	-10.609907	107.441269	33.183689	42.385643	111.209419	35.4979915	15.887868	109.325344	-68.4540035	5.365432	116.36356
