# Supplementary material for: How to jointly control a ball trajectory on a moving board: Methodological insights into Motor Learning and Rehabilitation
Source: PLoS One. 2025 Oct 15;20(10):e0334588. doi: 10.1371/journal.pone.0334588 (PMC12527165; doi:10.1371/journal.pone.0334588)
Supplement: S2 Data — (ZIP) [file pone.0334588.s002.zip › D1_011.csv]

Ball_X	Ball_Y	Ball_Z	BoardCentre_X	BoardCentre_Y	BoardCentre_Z	P1LeftHand_X	P1LeftHand_Y	P1LeftHand_Z	P1RightHand_X	P1RightHand_Y	P1RightHand_Z	P1MidHands_X	P1MidHands_Y	P1MidHands_Z	P2MidHands_X	P2MidHands_Y	P2MidHands_Z
-8.428802	37.211781	107.468971	-8.361103	12.428357	106.368401	47.922325	0.313371	98.312881	43.83979	38.1576	102.482834	45.8810575	19.2354855	100.3978575	-62.6032635	5.6212285	112.3389445
-8.379598	37.36771	107.201538	-8.356049	12.580254	106.032349	47.256546	0.539474	97.574654	43.320736	38.215752	101.755013	45.288641	19.377613	99.6648335	-62.000739	5.782895	112.3998645
-8.41449	37.407745	107.690109	-8.376166	12.635779	106.295898	47.347038	0.724303	97.32795	43.397556	38.338078	101.874336	45.372297	19.5311905	99.601143	-62.124629	5.7403675	112.990653
-8.383492	37.44405	108.074341	-8.365967	12.685601	106.484482	47.374794	0.853362	97.133224	43.505142	38.454475	102.078423	45.439968	19.6539185	99.6058235	-62.171902	5.7172835	113.3631405
-8.344499	37.51318	108.05426	-8.381839	12.791353	106.369865	47.175964	0.933836	96.978935	43.376057	38.444263	102.040398	45.2760105	19.6890495	99.5096665	-62.0396885	5.8936565	113.2300635
-8.309257	37.620003	108.070992	-8.419476	12.916385	106.330811	47.419556	0.9688	97.187714	43.602791	38.487255	102.386009	45.5111735	19.7280275	99.7868615	-62.3501255	6.1047425	112.8747605
-8.229462	37.781303	107.973358	-8.423678	13.099337	106.11026	47.708961	0.924748	97.50312	44.020195	38.564686	102.736641	45.864578	19.744717	100.1198805	-62.711934	6.453957	112.1006395
-8.165722	37.950783	107.5243	-8.376246	13.269576	105.759026	47.581959	1.073463	96.991577	43.700016	38.543213	102.194725	45.6409875	19.808338	99.593151	-62.3934795	6.730814	111.924901
-8.118227	37.994137	107.287361	-8.327782	13.308282	105.52256	47.181847	1.163259	96.512825	43.45686	38.496693	101.772964	45.3193535	19.829976	99.1428945	-61.9749175	6.786588	111.9022255
-8.169734	37.834785	107.838753	-8.456702	13.166807	105.871674	47.366493	1.033646	96.716064	43.765396	38.432926	102.109337	45.5659445	19.733286	99.4127005	-62.4793485	6.600328	112.3306475
-8.22184	37.684452	108.270943	-8.529337	13.061688	106.26004	47.499844	0.983798	96.510162	43.782681	38.396645	101.968918	45.6412625	19.6902215	99.23954	-62.6999365	6.4331545	113.28054
-8.243963	37.569492	107.870117	-8.539272	13.096923	106.179367	46.743046	1.080826	95.627029	42.867641	38.298763	100.87664	44.8053435	19.6897945	98.2518345	-61.8838875	6.5040515	114.1068995
-8.208559	37.518578	107.698418	-8.640065	13.09286	106.364082	46.264938	1.194465	95.224144	42.276634	38.253349	100.312843	44.270786	19.723907	97.7684935	-61.550916	6.461813	114.9596705
-8.197672	37.354462	108.160362	-8.874143	13.015434	107.081131	46.807922	0.84823	95.916481	42.734211	38.20842	100.809219	44.7710665	19.528325	98.36285	-62.5193525	6.502543	115.799412
-8.17365	37.282795	107.575119	-8.926082	13.046059	106.755592	46.560303	0.649755	95.783218	42.452755	37.985123	100.300308	44.506529	19.317439	98.041763	-62.358693	6.774679	115.469421
-8.078991	37.27702	106.727623	-8.972736	13.065918	106.233276	46.245464	0.520374	95.452644	42.068298	37.761078	99.567291	44.156881	19.140726	97.5099675	-62.102353	6.99111	114.9565845
-7.986446	37.188881	106.347366	-9.016355	12.970344	106.024895	46.215515	0.378384	95.398071	42.041622	37.652065	99.312019	44.1285685	19.0152245	97.355045	-62.1612785	6.9254635	114.694745
-7.946692	37.023754	106.14109	-9.086048	12.813549	105.923805	46.318024	0.219769	95.624062	42.101837	37.614666	99.395706	44.2099305	18.9172175	97.509884	-62.3820265	6.7098805	114.337726
-7.97615	36.877987	105.976547	-9.197289	12.697509	105.916199	46.415249	0.0834	96.006866	42.156162	37.558224	99.554337	44.2857055	18.820812	97.7806015	-62.6802835	6.574206	114.0517965
-8.048405	36.79031	105.909218	-9.351926	12.630722	106.003067	46.518585	-0.037266	96.506737	42.17041	37.483261	99.746201	44.3444975	18.7229975	98.126469	-63.0483495	6.5384465	113.879665
-8.268292	36.669846	106.045639	-9.539267	12.510279	106.252548	46.700367	-0.149108	97.306694	42.236393	37.446548	100.241257	44.46838	18.64872	98.7739755	-63.546914	6.371838	113.7311205
-8.390649	36.609741	106.249344	-9.636559	12.452595	106.501236	46.778568	-0.152874	97.616447	42.315319	37.485916	100.496719	44.5469435	18.666521	99.056583	-63.8200615	6.238669	113.945889
-8.383169	36.546329	106.21743	-9.611804	12.380165	106.440178	46.428288	-0.121968	97.050194	42.164001	37.458435	100.037506	44.2961445	18.6682335	98.54385	-63.5197525	6.0920965	114.336506
-8.270899	36.462257	105.619225	-9.523441	12.300138	105.767334	45.462547	-0.243123	95.799309	41.433048	37.193115	98.827675	43.4477975	18.474996	97.313492	-62.4946795	6.12528	114.221176
-8.197568	36.319038	105.389595	-9.580788	12.152294	105.363235	44.650845	-0.331573	95.105545	40.979874	36.963409	98.331703	42.8153595	18.315918	96.718624	-61.9769355	5.98867	114.007846
-8.213542	36.137131	106.027473	-9.894479	12.040715	105.816063	44.844196	-0.376955	95.650574	41.515366	37.023308	99.082962	43.179781	18.3231765	97.366768	-62.968739	5.7582535	114.265358
-8.242339	36.016266	106.485237	-10.151214	12.167576	106.423248	44.984417	-0.324823	95.923462	41.462936	37.157063	99.485001	43.2236765	18.41612	97.7042315	-63.5261045	5.919032	115.1422645
-8.230638	36.009804	106.193054	-10.429916	12.501785	106.488762	44.133579	-0.055146	95.605453	40.434292	37.101364	98.830414	42.2839355	18.523109	97.2179335	-63.1437675	6.480461	115.7595905
-8.252632	36.07793	106.003738	-10.642565	12.557109	106.220421	44.277172	-0.007878	95.816589	40.579147	37.131344	99.0755	42.4281595	18.561733	97.4460445	-63.7132895	6.552485	114.9947975
-8.312053	36.02335	106.236176	-10.72257	12.504528	106.369362	44.468975	-0.020634	95.864418	40.802727	37.217854	99.327782	42.635851	18.59861	97.5961	-64.080991	6.410446	115.142624
-8.342547	35.927876	106.332672	-10.711597	12.408139	106.530228	44.099697	0.041171	95.471024	40.362038	37.120636	98.907799	42.2308675	18.5809035	97.1894115	-63.6540615	6.2353745	115.8710445
-8.356768	35.827576	106.063805	-10.669077	12.300532	106.350876	43.784355	0.028704	95.080528	39.966206	36.962303	98.39827	41.8752805	18.4955035	96.739399	-63.2134345	6.1055605	115.962353
-8.366335	35.716496	105.73188	-10.714502	12.198687	106.022057	43.98032	-0.0727	95.157852	40.18586	36.913521	98.464523	42.08309	18.4204105	96.8111875	-63.512094	5.9769635	115.2329265
-8.420282	35.632576	105.306877	-10.764753	12.121103	105.661301	44.261093	-0.186946	95.248108	40.430344	36.904369	98.473808	42.3457185	18.3587115	96.860958	-63.8752245	5.8834945	114.461644
-8.594479	35.523369	104.437218	-10.871696	11.99504	105.056786	43.940094	-0.338506	94.974678	39.837078	36.639324	97.761757	41.888586	18.150409	96.3682175	-63.631978	5.839671	113.7453545
-8.816483	35.394016	104.470848	-11.118322	11.880917	105.159584	44.173042	-0.455773	95.610657	40.044033	36.565979	98.210068	42.1085375	18.055103	96.9103625	-64.3451815	5.706731	113.4088055
-9.07	35.228706	105.058182	-11.364124	11.715384	105.761757	44.601959	-0.577102	96.383171	40.42178	36.600403	99.003899	42.5118695	18.0116505	97.693535	-65.2401175	5.4191175	113.829979
-9.206426	35.024708	105.64537	-11.462404	11.508518	106.411125	44.221905	-0.653468	96.144257	40.075474	36.447334	98.815628	42.1486895	17.896933	97.4799425	-65.0734975	5.120103	115.3423075
-9.25429	34.812321	105.906067	-11.466505	11.290985	106.756523	43.419666	-0.729907	95.446983	39.377491	36.092739	98.222023	41.3985785	17.681416	96.834503	-64.3315885	4.900554	116.678543
-9.230813	34.687569	106.561745	-11.48958	11.166397	107.384781	43.326607	-0.85348	95.640678	39.504807	35.947231	98.472145	41.415707	17.5468755	97.0564115	-64.394867	4.7859185	117.7131505
-9.064112	34.683311	107.034721	-11.4064	11.187497	107.699669	43.976231	-0.970736	95.988426	40.182709	35.97229	98.946419	42.07947	17.500777	97.4674225	-64.89227	4.874217	117.9319155
-8.779143	34.711857	105.773071	-11.25546	11.196874	105.979408	43.531357	-0.774233	94.38028	39.591969	35.860146	97.298012	41.561663	17.5429565	95.839146	-64.072583	4.8507915	116.11967
-8.242194	34.836109	104.586426	-11.198482	11.192303	105.475998	42.663158	-0.562712	92.931572	38.576683	35.865482	96.141014	40.6199205	17.651385	94.536293	-63.0168845	4.733221	116.415703
-6.954164	35.126457	104.833412	-11.426056	11.175226	105.929207	42.763432	-0.409109	93.272247	38.785763	36.054089	96.692139	40.7745975	17.82249	94.982193	-63.6267095	4.527962	116.876221
-5.409715	35.386299	105.088684	-11.680932	11.214472	106.2127	43.170525	-0.425205	93.91777	39.366222	36.232731	97.664047	41.2683735	17.903763	95.7909085	-64.6302375	4.525181	116.6344915
-3.835585	35.693905	104.909195	-11.871189	11.326721	106.173622	43.009926	-0.379103	94.068962	39.320103	36.278999	97.980934	41.1650145	17.949948	96.024948	-64.9073925	4.703494	116.322296
-2.019769	35.90192	104.316673	-11.97013	11.504737	106.057358	42.733376	-0.208859	93.82222	39.05883	36.365543	97.865784	40.896103	18.078342	95.844002	-64.836363	4.931132	116.270714
-0.129373	36.068527	103.875038	-12.020549	11.714144	105.976402	42.620419	-0.003059	93.719902	38.893929	36.539928	97.890678	40.757174	18.2684345	95.80529	-64.798272	5.1598535	116.147514
2.856554	36.087029	103.73864	-12.058003	11.962477	105.811668	42.850445	0.182228	94.041023	39.080002	36.74007	98.420082	40.9652235	18.461149	96.2305525	-65.0812295	5.463805	115.3927835
4.940947	35.97884	103.175041	-12.087528	12.0582	105.481598	43.123825	0.210708	94.581696	39.421032	36.825039	99.199783	41.2724285	18.5178735	96.8907395	-65.4474845	5.5985265	114.0724565
7.357995	35.661419	103.041901	-12.18097	12.158993	105.01796	43.495922	0.229174	95.551315	39.886391	36.872169	100.361549	41.6911565	18.5506715	97.956432	-66.0530965	5.7673145	112.079488
9.849421	35.279156	103.222511	-12.304662	12.222056	104.42408	44.110668	0.260892	96.80722	40.457951	36.972542	101.781555	42.2843095	18.616717	99.2943875	-66.8936335	5.827395	109.5537725
12.543045	34.774731	103.239151	-12.465201	12.238504	103.613472	44.695194	0.314421	98.179596	40.984829	37.113682	103.411423	42.8400115	18.7140515	100.7955095	-67.7704135	5.7629565	106.4314345
15.126689	34.208782	103.005836	-12.660959	12.211289	102.688309	45.225594	0.332003	99.594093	41.383736	37.219517	105.008171	43.304665	18.77576	102.301132	-68.626583	5.646818	103.075486
17.883604	33.366768	103.092491	-12.864017	12.219017	102.032852	45.631741	0.289955	100.848198	41.524361	37.375896	106.091881	43.578051	18.8329255	103.4700395	-69.306085	5.6051085	100.5956645
21.919825	32.012768	103.504738	-12.906631	12.274762	101.479843	46.020142	0.239856	102.36113	41.433594	37.433266	106.933167	43.726868	18.836561	104.6471485	-69.54013	5.712963	98.3125375
23.748339	31.06382	103.504822	-12.827407	12.392386	101.418541	46.334541	0.160835	103.081276	41.478107	37.510986	107.057251	43.906324	18.8359105	105.0692635	-69.561138	5.9488615	97.7678185
23.594147	30.157406	103.146156	-12.67091	12.527488	101.521591	46.631477	0.086657	103.685127	41.633209	37.61998	106.956604	44.132343	18.8533185	105.3208655	-69.474163	6.2016575	97.7223165
23.555849	29.128128	102.870491	-12.463759	12.589913	101.709869	46.923027	0.010047	104.169716	41.871155	37.658455	106.810471	44.397091	18.834251	105.4900935	-69.324609	6.345575	97.9296445
23.501535	28.006468	102.717186	-12.288047	12.574063	101.924149	47.19035	-0.138676	104.529976	42.13657	37.601147	106.453964	44.66346	18.7312355	105.49197	-69.239554	6.4168905	98.356328
23.494442	26.894966	102.340332	-12.077943	12.553866	102.087486	47.430073	-0.308643	104.694382	42.341049	37.416393	105.916473	44.885561	18.553875	105.3054275	-69.041447	6.553857	98.8695445
23.326197	25.780624	101.891052	-11.894657	12.494463	102.178253	47.639141	-0.507799	104.74472	42.55722	37.305935	105.286552	45.0981805	18.399068	105.015636	-68.8874945	6.589858	99.34087
23.079985	24.027834	101.386009	-11.655017	12.427467	102.309784	47.924866	-0.743418	104.603218	42.803371	37.101196	104.382767	45.3641185	18.178889	104.4929925	-68.6741525	6.676045	100.1265755
22.86088	22.981394	101.138855	-11.554126	12.396624	102.393425	48.039444	-0.838194	104.485657	42.858044	37.096855	103.958595	45.448744	18.1293305	104.222126	-68.556996	6.6639175	100.564724
22.542515	21.927048	101.006737	-11.546252	12.405339	102.45105	48.078232	-0.917916	104.354843	42.854851	37.14064	103.674492	45.4665415	18.111362	104.0146675	-68.5590455	6.699316	100.8874325
22.274157	20.85854	100.93541	-11.599774	12.431542	102.482666	48.052185	-0.919657	104.077614	42.826057	37.304409	103.500656	45.439121	18.192376	103.789135	-68.638669	6.670708	101.176197
21.977169	19.911209	100.806068	-11.701224	12.504141	102.479568	47.905155	-0.892418	103.863083	42.794685	37.514114	103.341568	45.34992	18.310848	103.6023255	-68.752368	6.697434	101.3568105
21.653015	18.91033	100.688148	-11.831929	12.609307	102.448105	47.721127	-0.853812	103.681274	42.72657	37.704147	103.270424	45.2238485	18.4251675	103.475849	-68.8877065	6.7934465	101.420361
21.343988	17.897045	100.683418	-11.968385	12.767018	102.362213	47.558586	-0.809698	103.529289	42.716194	37.902512	103.190521	45.13739	18.546407	103.359905	-69.07416	6.987629	101.364521
20.854212	16.552458	100.563156	-12.169159	13.041571	102.15789	47.313221	-0.788548	103.416443	42.730267	38.19775	103.157982	45.021744	18.704601	103.2872125	-69.360062	7.378541	101.0285675
20.555445	15.629011	100.463913	-12.256337	13.207297	101.977089	47.171959	-0.755492	103.324364	42.740826	38.375832	103.250946	44.9563925	18.81017	103.287655	-69.4690665	7.604424	100.666523
20.288277	14.723534	100.334999	-12.282942	13.360092	101.797188	47.065037	-0.755229	103.241058	42.793598	38.511818	103.245712	44.9293175	18.8782945	103.243385	-69.4952015	7.8418895	100.350991
19.998474	13.836204	100.165047	-12.221799	13.468671	101.683105	46.999638	-0.759181	103.075661	42.869682	38.647747	103.205696	44.93466	18.944283	103.1406785	-69.378258	7.993059	100.2255315
19.758835	13.004318	99.991051	-12.103821	13.555159	101.627922	46.987995	-0.740791	102.872292	42.990009	38.750725	103.157898	44.989002	19.004967	103.015095	-69.196644	8.105351	100.240749
19.533699	12.130835	99.910614	-11.955151	13.626635	101.579224	47.024509	-0.727326	102.764427	43.132385	38.853073	103.15316	45.078447	19.0628735	102.9587935	-68.988749	8.1903965	100.1996545
19.338108	11.321315	99.911156	-11.793572	13.66872	101.489349	47.130024	-0.71123	102.679459	43.319942	38.948582	103.150818	45.224983	19.118676	102.9151385	-68.812127	8.218764	100.0635595
18.971764	10.11726	99.714676	-11.605789	13.751815	101.30088	47.323761	-0.695358	102.528847	43.545425	39.060238	103.121758	45.434593	19.18244	102.8253025	-68.646171	8.32119	99.7764575
18.751198	9.292872	99.565109	-11.482853	13.812067	101.128922	47.418304	-0.676081	102.421654	43.654655	39.08474	103.029541	45.5364795	19.2043295	102.7255975	-68.5021855	8.41980450000001	99.5322465
18.515503	8.480824	99.401016	-11.355826	13.880815	100.933548	47.474335	-0.662272	102.29261	43.737785	39.099121	102.85994	45.60606	19.2184245	102.576275	-68.317712	8.5432055	99.290821
18.304689	7.757384	99.250305	-11.240404	13.96839	100.736511	47.513248	-0.642562	102.190109	43.818821	39.105034	102.65139	45.6660345	19.231236	102.4207495	-68.1468425	8.705544	99.0522725
18.065977	7.05396	99.123978	-11.174044	14.066052	100.55938	47.546467	-0.628821	102.181389	43.869049	39.103386	102.504852	45.707758	19.2372825	102.3431205	-68.055846	8.8948215	98.7756395
17.815199	6.291949	99.088844	-11.178682	14.156148	100.393333	47.598549	-0.62006	102.244881	43.904972	39.114326	102.43441	45.7517605	19.247133	102.3396455	-68.1091245	9.065163	98.4470205
17.594759	5.617361	99.120293	-11.229309	14.234127	100.271072	47.633736	-0.57544	102.312683	43.904583	39.163197	102.426697	45.7691595	19.2938785	102.36969	-68.2277775	9.1743755	98.172454
17.192091	4.571128	99.150467	-11.300194	14.381905	100.135887	47.620373	-0.477537	102.449226	43.836628	39.280357	102.49221	45.7285005	19.40141	102.470718	-68.3288885	9.3624	97.801056
16.873043	3.971547	99.169914	-11.365079	14.4777	100.049438	47.597889	-0.404069	102.535881	43.810673	39.319557	102.55854	45.704281	19.457744	102.5472105	-68.434439	9.497656	97.5516655
16.598139	3.316756	99.159676	-11.416943	14.560063	99.946098	47.560165	-0.344968	102.619492	43.815018	39.36779	102.611244	45.6875915	19.511411	102.615368	-68.5214775	9.608715	97.276828
16.351061	2.742651	99.190384	-11.449556	14.656384	99.807648	47.510483	-0.305762	102.708206	43.836483	39.409393	102.671448	45.673483	19.5518155	102.689827	-68.572595	9.7609525	96.925469
16.033596	2.142902	99.14669	-11.465236	14.713262	99.632683	47.482868	-0.274928	102.781059	43.864441	39.433949	102.730789	45.6736545	19.5795105	102.755924	-68.6041265	9.8470135	96.509442
15.727767	1.590863	99.088852	-11.443347	14.768694	99.462769	47.489433	-0.266897	102.863884	43.917122	39.451481	102.734848	45.7032775	19.592292	102.799366	-68.5899715	9.945096	96.126172
15.421621	1.034137	99.058739	-11.37464	14.828806	99.303154	47.5271	-0.256933	102.920006	43.971767	39.476204	102.729904	45.7494335	19.6096355	102.824955	-68.4987135	10.0479765	95.781353
14.986446	0.250493	99.019257	-11.217872	14.938007	99.084595	47.642811	-0.217707	102.984253	44.116505	39.532089	102.640381	45.879658	19.657191	102.812317	-68.315402	10.218823	95.356873
14.65736	-0.155685	98.993484	-11.08059	15.046959	98.975586	47.73048	-0.181433	102.983269	44.232922	39.578167	102.511093	45.981701	19.698367	102.747181	-68.142881	10.395551	95.203991
14.308802	-0.534088	98.931267	-10.94	15.160936	98.874931	47.819038	-0.136269	102.959229	44.336548	39.637745	102.367149	46.077793	19.750738	102.663189	-67.957793	10.571134	95.086673
13.905396	-0.880043	98.862411	-10.811402	15.278079	98.766289	47.890167	-0.082024	102.917336	44.444458	39.700336	102.226578	46.1673125	19.809156	102.571957	-67.7901165	10.747002	94.960621
13.511808	-1.174535	98.757278	-10.705068	15.409406	98.659172	47.941608	-0.030401	102.847504	44.537861	39.791161	102.111137	46.2397345	19.88038	102.4793205	-67.6498705	10.938432	94.8390235
13.076551	-1.41626	98.645607	-10.604164	15.542014	98.561043	47.954739	0.056265	102.760422	44.617535	39.899837	102.036797	46.286137	19.978051	102.3986095	-67.494465	11.105977	94.7234765
12.631891	-1.588893	98.50193	-10.547922	15.70647	98.474831	47.960083	0.178615	102.663193	44.667835	40.03392	101.999893	46.313959	20.1062675	102.331543	-67.409803	11.3066725	94.618119
11.919206	-1.659361	98.254738	-10.468839	16.047148	98.424553	47.942387	0.422151	102.475151	44.740673	40.299053	102.020554	46.34153	20.360602	102.2478525	-67.279208	11.733694	94.6012535
11.394357	-1.667066	98.150406	-10.451791	16.385286	98.470642	47.895115	0.652376	102.340935	44.800217	40.540558	102.100945	46.347666	20.596467	102.22094	-67.251248	12.174105	94.720344
10.887452	-1.618568	98.095566	-10.459167	16.796162	98.584717	47.825619	0.92445	102.247429	44.850937	40.834381	102.233742	46.338278	20.8794155	102.2405855	-67.256612	12.7129085	94.9288485
10.365626	-1.490307	98.10836	-10.49649	17.250692	98.75013	47.769279	1.24871	102.178085	44.881516	41.178318	102.408752	46.3253975	21.213514	102.2934185	-67.3183775	13.28787	95.2068415
9.788422	-1.320882	98.16227	-10.55108	17.72261	98.938553	47.727032	1.586655	102.163139	44.879368	41.517372	102.562073	46.3032	21.5520135	102.362606	-67.40536	13.8932065	95.5145
9.211719	-1.109193	98.211113	-10.608137	18.194126	99.130638	47.672749	1.917588	102.182533	44.822227	41.843571	102.695419	46.247488	21.8805795	102.438976	-67.463762	14.5076725	95.8223
8.588737	-0.860047	98.335159	-10.677086	18.646948	99.307976	47.598286	2.236531	102.239372	44.748604	42.16346	102.837692	46.173445	22.1999955	102.538532	-67.527617	15.0939005	96.07742
7.697271	-0.540133	98.470047	-10.775541	19.24328	99.541023	47.513519	2.681083	102.351143	44.692848	42.574738	103.075493	46.1031835	22.6279105	102.713318	-67.6542655	15.8586495	96.368728
7.179943	-0.331112	98.536957	-10.816971	19.552563	99.643684	47.498978	2.925721	102.433517	44.694569	42.818985	103.247704	46.0967735	22.872353	102.8406105	-67.7307155	16.232773	96.4467575
6.611808	-0.064795	98.571869	-10.829573	19.786594	99.674835	47.49712	3.112019	102.509132	44.713966	43.017929	103.401672	46.105543	23.064974	102.955402	-67.764689	16.508214	96.394268
6.087999	0.179644	98.527489	-10.829016	19.965467	99.65004	47.504662	3.256141	102.562332	44.756313	43.170277	103.515198	46.1304875	23.213209	103.038765	-67.7885195	16.717725	96.261315
5.540497	0.407207	98.447128	-10.788921	20.106264	99.565231	47.511749	3.359336	102.586922	44.793903	43.296486	103.588417	46.152826	23.327911	103.0876695	-67.730668	16.884617	96.0427925
5.01175	0.631296	98.332863	-10.741097	20.22476	99.483208	47.528652	3.470291	102.601219	44.844696	43.390663	103.642891	46.186674	23.430477	103.122055	-67.668868	17.019043	95.844361
4.533137	0.816131	98.263481	-10.690929	20.328468	99.417542	47.561993	3.579389	102.604355	44.877357	43.482666	103.68	46.219675	23.5310275	103.1421775	-67.601533	17.1259085	95.6929065
3.91864	1.182033	98.23484	-10.579618	20.489927	99.37751	47.666847	3.73943	102.642395	44.902863	43.619026	103.753868	46.284855	23.679228	103.1981315	-67.444091	17.300626	95.5568885
3.416671	1.475828	98.256035	-10.514605	20.621983	99.43026	47.736275	3.847815	102.688492	44.952965	43.735764	103.843369	46.34462	23.7917895	103.2659305	-67.37383	17.4521765	95.5945895
2.961719	1.788707	98.325958	-10.451963	20.776312	99.541595	47.78281	3.970059	102.734505	45.024944	43.863209	103.970566	46.403877	23.916634	103.3525355	-67.307803	17.63599	95.7306545
2.469466	2.09012	98.399963	-10.40901	20.975939	99.71347	47.798832	4.12143	102.77729	45.105732	43.996578	104.125259	46.452282	24.059004	103.4512745	-67.270302	17.892874	95.9756655
2.013438	2.376088	98.463097	-10.366069	21.194639	99.897247	47.789009	4.293711	102.797569	45.179565	44.143581	104.326714	46.484287	24.218646	103.5621415	-67.216425	18.170632	96.2323525
1.567847	2.654155	98.512527	-10.351646	21.448956	100.065376	47.772945	4.46044	102.810547	45.255695	44.294003	104.532257	46.51432	24.3772215	103.671402	-67.217612	18.5206905	96.45935
1.150883	2.968988	98.517319	-10.3578	21.706226	100.224731	47.737186	4.619524	102.788055	45.320221	44.459648	104.714355	46.5287035	24.539586	103.751205	-67.2443035	18.872866	96.698257
0.509595	3.494544	98.473892	-10.403095	22.109205	100.432587	47.624012	4.87231	102.668739	45.365288	44.705864	104.993523	46.49465	24.789087	103.831131	-67.30084	19.429323	97.034043
0.057279	3.796505	98.402306	-10.427191	22.36414	100.538589	47.559044	5.072602	102.544334	45.378288	44.873734	105.176834	46.468666	24.973168	103.860584	-67.323048	19.755112	97.216594
-0.36206	4.057178	98.349083	-10.444428	22.619719	100.628868	47.52758	5.305077	102.43988	45.384262	45.071011	105.341759	46.455921	25.188044	103.8908195	-67.344777	20.051394	97.3669165
-0.797367	4.261095	98.319801	-10.460975	22.826017	100.680779	47.536316	5.530955	102.372971	45.355949	45.279114	105.472878	46.4461325	25.4050345	103.9229245	-67.3680825	20.2469995	97.4386335
-1.156651	4.388666	98.315468	-10.446635	23.009171	100.706017	47.591827	5.722241	102.359093	45.300026	45.465042	105.532562	46.4459265	25.5936415	103.9458275	-67.3391965	20.4247005	97.4662065
-1.480935	4.464414	98.329727	-10.418914	23.14349	100.708939	47.671387	5.864561	102.385674	45.247536	45.612698	105.550812	46.4594615	25.7386295	103.968243	-67.2972895	20.5483505	97.449635
-1.829865	4.541618	98.363373	-10.394814	23.222832	100.711845	47.751842	5.946054	102.435364	45.206818	45.696896	105.569122	46.47933	25.821475	104.002243	-67.268958	20.624189	97.421447
-2.292614	4.577613	98.399445	-10.317466	23.258657	100.760208	47.85627	5.976322	102.491013	45.254128	45.729782	105.601395	46.555199	25.853052	104.046204	-67.190131	20.664262	97.474212
-2.6682	4.50187	98.432487	-10.250092	23.235384	100.800003	47.915943	5.951337	102.517303	45.326817	45.684509	105.650642	46.62138	25.817923	104.0839725	-67.121564	20.652845	97.5160335
-2.997932	4.389648	98.478737	-10.173584	23.177713	100.821724	47.996788	5.880228	102.553711	45.427029	45.608707	105.680397	46.7119085	25.7444675	104.117054	-67.0590765	20.6109585	97.526394
-3.347983	4.218428	98.507484	-10.104537	23.11344	100.820992	48.059654	5.777132	102.619362	45.529343	45.508163	105.687943	46.7944985	25.6426475	104.1536525	-67.0035725	20.5842325	97.4883315
-3.677529	4.016726	98.541977	-10.036423	23.049051	100.825119	48.12154	5.649869	102.675125	45.609005	45.398655	105.659546	46.8652725	25.524262	104.1673355	-66.9381185	20.57384	97.4829025
-3.982899	3.822647	98.57618	-9.986174	22.988535	100.814522	48.171574	5.521721	102.715446	45.682083	45.275326	105.617844	46.9268285	25.3985235	104.166645	-66.8991765	20.5785465	97.462399
-4.313392	3.656523	98.586296	-9.937356	22.917519	100.807426	48.22094	5.39002	102.753433	45.749096	45.165504	105.57933	46.985018	25.277762	104.1663815	-66.85973	20.557276	97.4484705
-4.828195	3.384459	98.550041	-9.858821	22.795626	100.800064	48.299675	5.224374	102.752579	45.842075	44.983261	105.588326	47.070875	25.1038175	104.1704525	-66.788517	20.4874345	97.4296755
-5.206745	3.170421	98.539001	-9.809703	22.726292	100.800446	48.340912	5.121871	102.744484	45.909416	44.871243	105.591492	47.125164	24.996557	104.167988	-66.74457	20.456027	97.432904
-5.609435	2.938638	98.554245	-9.738398	22.639238	100.792519	48.395584	5.029664	102.744171	45.968891	44.771721	105.57637	47.1822375	24.9006925	104.1602705	-66.6590335	20.3777835	97.4247675
-5.962589	2.673134	98.559799	-9.671773	22.547903	100.752548	48.480888	4.938672	102.772675	46.006069	44.677361	105.54023	47.2434785	24.8080165	104.1564525	-66.5870245	20.2877895	97.3486435
-6.320816	2.38872	98.583817	-9.618063	22.436523	100.678467	48.597038	4.83671	102.839233	46.038486	44.582909	105.453934	47.317762	24.7098095	104.1465835	-66.553888	20.1632365	97.2103505
-6.656382	2.112209	98.641258	-9.543352	22.280996	100.572029	48.731911	4.708578	102.923874	46.048904	44.458412	105.327209	47.3904075	24.583495	104.1255415	-66.4771115	19.978497	97.0185165
-6.99942	1.838736	98.677711	-9.466139	22.081425	100.43734	48.866127	4.526735	103.020645	46.060078	44.289288	105.146286	47.4631025	24.4080115	104.0834655	-66.3953805	19.7548385	96.7912145
-7.575757	1.387982	98.704926	-9.32943	21.68858	100.209251	49.039955	4.131008	103.123077	46.100925	43.933586	104.815712	47.57044	24.032297	103.9693945	-66.2293	19.344863	96.4491075
-7.966218	1.069451	98.667526	-9.240405	21.36618	100.035835	49.105972	3.82091	103.131744	46.16724	43.640228	104.551231	47.636606	23.730569	103.8414875	-66.117416	19.001791	96.2301825
-8.371339	0.755017	98.587593	-9.149825	21.039219	99.846375	49.138981	3.4954	103.085037	46.232925	43.337307	104.268517	47.685953	23.4163535	103.676777	-65.985603	18.6620845	96.015973
-8.737742	0.458822	98.500198	-9.081735	20.724518	99.661545	49.148781	3.199518	103.013374	46.267143	43.048145	103.976929	47.707962	23.1238315	103.4951515	-65.871432	18.3252045	95.8279385
-9.07689	0.210795	98.407234	-9.029343	20.440752	99.502037	49.150059	2.938845	102.960381	46.282146	42.787556	103.728821	47.7161025	22.8632005	103.344601	-65.7747885	18.0183035	95.659473
-9.425288	0.032002	98.346474	-9.000202	20.201345	99.388153	49.16254	2.737627	102.922974	46.282013	42.603649	103.550735	47.7222765	22.670638	103.2368545	-65.7226805	17.732052	95.5394515
-9.752542	-0.06527	98.296669	-8.998685	20.020355	99.342751	49.182697	2.601648	102.894196	46.26873	42.479115	103.490707	47.7257135	22.5403815	103.1924515	-65.7230835	17.5003285	95.4930505
-10.260088	-0.149324	98.203941	-8.986094	19.840582	99.336853	49.22192	2.491672	102.84066	46.256908	42.380241	103.539719	47.739414	22.4359565	103.1901895	-65.711602	17.2452075	95.4835165
-10.620525	-0.205707	98.142891	-8.960031	19.77529	99.350937	49.24144	2.487459	102.791153	46.258183	42.368347	103.590439	47.7498115	22.427903	103.190796	-65.6698735	17.122677	95.511078
-10.966082	-0.256753	98.070801	-8.927199	19.750967	99.359482	49.261211	2.514809	102.725235	46.257195	42.382278	103.655373	47.759203	22.4485435	103.190304	-65.613601	17.0533905	95.52866
-11.303573	-0.300651	97.99054	-8.890125	19.762547	99.352577	49.292271	2.548091	102.65921	46.263428	42.404644	103.68203	47.7778495	22.4763675	103.17062	-65.5580995	17.0487265	95.534534
-11.656079	-0.32312	97.862862	-8.833309	19.769089	99.340271	49.333385	2.566547	102.571632	46.272858	42.426579	103.724518	47.8031215	22.496563	103.148075	-65.4697395	17.041615	95.532467
-11.96763	-0.322451	97.719589	-8.756013	19.756321	99.336739	49.366917	2.595072	102.443787	46.289642	42.448185	103.81057	47.8282795	22.5216285	103.1271785	-65.3403055	16.9910135	95.5462995
-12.278138	-0.298113	97.540047	-8.686445	19.729692	99.348763	49.410023	2.644641	102.287613	46.328793	42.469345	103.934303	47.869408	22.556993	103.110958	-65.242298	16.902391	95.586568
-12.737311	-0.275637	97.275635	-8.543817	19.638723	99.376595	49.500065	2.738023	102.045975	46.380608	42.520477	104.230751	47.9403365	22.62925	103.138363	-65.0279705	16.648196	95.614827
-13.031255	-0.300654	97.211006	-8.44694	19.575315	99.438744	49.577114	2.803944	101.941696	46.365501	42.53344	104.404984	47.9713075	22.668692	103.17334	-64.8651875	16.481938	95.704148
-13.320921	-0.379678	97.295082	-8.357719	19.534927	99.537285	49.691273	2.852047	101.934692	46.289261	42.512989	104.480148	47.990267	22.682518	103.20742	-64.705705	16.387336	95.86715
-13.57876	-0.490436	97.489998	-8.239038	19.473829	99.597397	49.855289	2.863213	102.001976	46.202324	42.464874	104.421326	48.0288065	22.6640435	103.211651	-64.5068825	16.2836145	95.983143
-13.82169	-0.616652	97.732719	-8.129959	19.35607	99.610107	50.031425	2.780195	102.147446	46.138454	42.375725	104.245735	48.0849395	22.57796	103.1965905	-64.3448575	16.13418	96.0236235
-14.063933	-0.756416	97.952522	-8.044834	19.149641	99.559441	50.191563	2.582324	102.327942	46.116188	42.204437	103.98204	48.1538755	22.3933805	103.154991	-64.2435435	15.9059015	95.963891
-14.315924	-0.908441	98.061737	-7.938825	18.841467	99.456879	50.30468	2.275021	102.485428	46.118744	41.922287	103.708458	48.211712	22.098654	103.096943	-64.089362	15.58428	95.816815
-14.667598	-1.162915	98.007645	-7.810698	18.248016	99.218872	50.382095	1.741595	102.533066	46.167297	41.385635	103.392471	48.274696	21.563615	102.9627685	-63.896092	14.932417	95.4749755
-14.885405	-1.310466	97.883766	-7.728844	17.831911	99.05188	50.379192	1.397312	102.436844	46.209141	41.030766	103.249344	48.2941665	21.214039	102.843094	-63.7518545	14.449783	95.260666
-15.122355	-1.516167	97.723572	-7.666264	17.454618	98.903305	50.342743	1.104074	102.32016	46.248985	40.732605	103.153252	48.295864	20.9183395	102.736706	-63.628392	13.9908965	95.069904
-15.328041	-1.690049	97.569878	-7.625298	17.160759	98.784554	50.30777	0.88716	102.226089	46.281635	40.499317	103.100708	48.2947025	20.6932385	102.6633985	-63.5452985	13.6282795	94.9057095
-15.480105	-1.815469	97.451057	-7.607761	16.960503	98.710579	50.287674	0.756127	102.183212	46.276333	40.358383	103.084908	48.2820035	20.557255	102.63406	-63.4975255	13.363751	94.787098
-15.597941	-1.904229	97.374535	-7.604348	16.854654	98.680077	50.298817	0.710137	102.176498	46.249203	40.309818	103.108124	48.27401	20.5099775	102.642311	-63.482706	13.1993305	94.717843
-15.672037	-1.94836	97.303085	-7.591012	16.827602	98.661514	50.353569	0.731456	102.188217	46.227505	40.326115	103.174126	48.290537	20.5287855	102.6811715	-63.472561	13.1264185	94.6418565
-15.752433	-1.979422	97.123528	-7.544535	16.842506	98.579712	50.480324	0.812352	102.205002	46.251343	40.428383	103.300354	48.3658335	20.6203675	102.752678	-63.4549035	13.0646445	94.406746
-15.787919	-1.95808	96.920586	-7.480744	16.859678	98.491409	50.553989	0.892364	102.166687	46.287773	40.518196	103.400787	48.420881	20.70528	102.783737	-63.382369	13.014076	94.199081
-15.814312	-1.911797	96.660721	-7.418695	16.86253	98.357323	50.613358	0.972673	102.09037	46.318832	40.575481	103.520409	48.466095	20.774077	102.8053895	-63.303485	12.950983	93.9092565
-15.856547	-1.839934	96.304321	-7.369595	16.844896	98.156715	50.661701	1.04267	101.997101	46.332394	40.633022	103.649567	48.4970475	20.837846	102.823334	-63.2362375	12.851946	93.490096
-15.945262	-1.804642	95.903259	-7.344443	16.812725	97.928757	50.715649	1.08262	101.903046	46.33828	40.677372	103.764572	48.5269645	20.879996	102.833809	-63.2158505	12.745454	93.023705
-16.112732	-1.803562	95.608795	-7.302526	16.773575	97.725449	50.749989	1.099243	101.83725	46.336304	40.683754	103.815651	48.5431465	20.8914985	102.8264505	-63.1481985	12.6556515	92.6244475
-16.320175	-1.813733	95.42115	-7.249938	16.734921	97.545517	50.815372	1.06837	101.803497	46.342026	40.658821	103.801796	48.578699	20.8635955	102.8026465	-63.078575	12.6062465	92.2883875
-16.647516	-1.905356	95.204185	-7.135814	16.663227	97.291092	50.9403	0.955733	101.806381	46.408646	40.543972	103.694984	48.674473	20.7498525	102.7506825	-62.946101	12.5766015	91.8315015
-16.867834	-2.017216	95.152245	-7.045227	16.58783	97.174545	51.009254	0.837621	101.799965	46.489506	40.433266	103.579117	48.74938	20.6354435	102.689541	-62.839834	12.5402165	91.659549
-17.087143	-2.163823	95.14875	-6.94538	16.482492	97.099152	51.07048	0.683404	101.780151	46.576904	40.290413	103.439262	48.823692	20.4869085	102.6097065	-62.714452	12.4780755	91.5885975
-17.29468	-2.339938	95.151558	-6.847697	16.362169	97.056091	51.128525	0.540636	101.753105	46.668392	40.137966	103.313515	48.8984585	20.339301	102.53331	-62.5938525	12.385037	91.578872
-17.491541	-2.511066	95.146652	-6.759491	16.2397	97.024361	51.180328	0.396562	101.724693	46.756813	39.997147	103.212486	48.9685705	20.1968545	102.4685895	-62.4875525	12.2825455	91.5801325
-17.690315	-2.689972	95.108429	-6.690687	16.117529	96.977982	51.226849	0.279101	101.706001	46.806953	39.883701	103.139793	49.016901	20.081401	102.422897	-62.398275	12.153657	91.533067
-17.892262	-2.869267	95.054527	-6.653259	16.024662	96.919067	51.269047	0.200349	101.68029	46.834843	39.808655	103.078247	49.051945	20.004502	102.3792685	-62.358463	12.044822	91.4588655
-18.224676	-3.057409	95.013794	-6.603196	15.900394	96.812309	51.314163	0.154077	101.610733	46.850822	39.757771	102.956947	49.0824925	19.955924	102.28384	-62.2888845	11.844864	91.340778
-18.482475	-3.154652	95.02108	-6.55767	15.833987	96.752045	51.343887	0.153919	101.56987	46.834702	39.742973	102.854248	49.0892945	19.948446	102.212059	-62.2046345	11.719528	91.292031
-18.785858	-3.275087	94.986938	-6.537413	15.746784	96.717056	51.363651	0.172993	101.532043	46.793949	39.749165	102.758835	49.0788	19.961079	102.145439	-62.153626	11.532489	91.288673
-19.139639	-3.441875	94.93837	-6.531727	15.638251	96.689308	51.394451	0.200687	101.498604	46.750496	39.76321	102.654854	49.0724735	19.9819485	102.076729	-62.1359275	11.2945535	91.301887
-19.564781	-3.582103	94.958038	-6.523231	15.515356	96.657806	51.427025	0.229814	101.494278	46.704361	39.789787	102.556435	49.065693	20.0098005	102.0253565	-62.112155	11.0209115	91.2902555
-19.987127	-3.738554	94.946167	-6.516691	15.37794	96.591095	51.469475	0.262179	101.488792	46.639946	39.820843	102.44548	49.0547105	20.041511	101.967136	-62.0880925	10.714369	91.215054
-20.401253	-3.930103	94.941643	-6.519699	15.250614	96.519562	51.507915	0.293435	101.479568	46.572487	39.844749	102.286613	49.040201	20.069092	101.8830905	-62.079599	10.432136	91.1560335
-20.953976	-4.231296	94.860176	-6.491754	15.017797	96.342026	51.585545	0.334816	101.459328	46.434494	39.871712	101.97364	49.0100195	20.103264	101.716484	-61.9935275	9.93233	90.967568
-21.314335	-4.424037	94.838867	-6.486408	14.838513	96.223923	51.646782	0.344071	101.435539	46.345158	39.875381	101.711914	48.99597	20.109726	101.5737265	-61.968786	9.5673	90.8741195
-21.663652	-4.580708	94.955101	-6.481455	14.643781	96.148544	51.689171	0.3359	101.370476	46.24469	39.86179	101.373932	48.9669305	20.098845	101.372204	-61.9298405	9.188717	90.924884
-22.04616	-4.679608	95.202728	-6.485491	14.417028	96.143364	51.694592	0.303121	101.314819	46.104816	39.809494	100.990463	48.899704	20.0563075	101.152641	-61.870686	8.7777485	91.134087
-22.482214	-4.775185	95.448784	-6.515606	14.159409	96.181221	51.678867	0.231361	101.25296	45.925735	39.70023	100.588799	48.802301	19.9657955	100.9208795	-61.833513	8.3530225	91.4415625
-22.987499	-4.843184	95.8302	-6.576563	13.857536	96.273872	51.656563	0.135221	101.170158	45.736683	39.573036	100.186142	48.696623	19.8541285	100.67815	-61.849749	7.8609435	91.869594
-23.511396	-4.85676	96.264473	-6.650387	13.548038	96.43335	51.597893	0.007368	101.123878	45.530148	39.42099	99.7995	48.5640205	19.714179	100.461689	-61.8647945	7.381897	92.405011
-24.227837	-4.868122	96.956131	-6.821997	13.080735	96.753441	51.485699	-0.25579	101.126625	45.218475	39.115871	99.38443	48.352087	19.4300405	100.2555275	-61.996081	6.7314295	93.2513545
-24.707367	-4.828488	97.213326	-6.984591	12.765199	96.933861	51.408165	-0.452624	101.152145	45.057999	38.909252	99.270615	48.233082	19.228314	100.21138	-62.202264	6.302084	93.656342
-25.15324	-4.750928	97.324944	-7.149767	12.449549	97.033272	51.319916	-0.6422	101.210037	44.958736	38.733429	99.253937	48.139326	19.0456145	100.231987	-62.43886	5.8534835	93.834557
-25.52212	-4.634746	97.261986	-7.316648	12.18441	97.04351	51.24641	-0.814504	101.214935	44.889812	38.594978	99.314598	48.068111	18.890237	100.2647665	-62.701407	5.478583	93.8222535
-25.896538	-4.373583	97.079758	-7.432188	11.964503	96.966156	51.156879	-0.970288	101.179611	44.841076	38.502335	99.408188	47.9989775	18.7660235	100.2938995	-62.8633535	5.1629825	93.6384125
-26.267862	-4.017904	96.840614	-7.514997	11.821861	96.852814	51.040302	-1.070123	101.10363	44.813637	38.446434	99.485596	47.9269695	18.6881555	100.294613	-62.9569635	4.9555665	93.411015
-26.627754	-3.554594	96.627655	-7.571352	11.740431	96.747833	50.937241	-1.111986	100.938019	44.793873	38.425289	99.505257	47.865557	18.6566515	100.221638	-63.008261	4.8242105	93.274028
-27.104715	-2.796513	96.529945	-7.602917	11.738927	96.645874	50.772644	-1.10788	100.652023	44.792679	38.485439	99.386589	47.7826615	18.6887795	100.019306	-62.9884955	4.7890745	93.272442
-27.41972	-2.259762	96.495445	-7.613569	11.812427	96.59758	50.686264	-1.06334	100.408508	44.77623	38.551666	99.209007	47.731247	18.744163	99.8087575	-62.958385	4.880691	93.3864025
-27.654097	-1.670487	96.537643	-7.633263	11.899674	96.568481	50.595181	-0.99428	100.16346	44.710632	38.628429	98.989365	47.6529065	18.8170745	99.5764125	-62.9194325	4.9822735	93.5605495
-27.799377	-1.05386	96.61158	-7.65139	11.977372	96.549759	50.49839	-0.923511	99.977333	44.601826	38.674252	98.801056	47.550108	18.8753705	99.3891945	-62.852888	5.0793735	93.7103235
-27.904657	-0.37027	96.603622	-7.674461	12.043384	96.51548	50.449936	-0.856106	99.833069	44.516979	38.726566	98.660789	47.4834575	18.93523	99.246929	-62.8323795	5.151538	93.784031
-27.986813	0.394765	96.486748	-7.721573	12.082503	96.457001	50.435829	-0.787046	99.730423	44.459087	38.812199	98.584236	47.447458	19.0125765	99.1573295	-62.890604	5.1524295	93.7566725
-28.073278	1.115922	96.326675	-7.773353	12.081924	96.352165	50.423443	-0.714919	99.630997	44.397934	38.911251	98.565102	47.4106885	19.098166	99.0980495	-62.9573945	5.065682	93.6062805
-28.079128	2.253123	96.003075	-7.833167	12.068009	96.153564	50.381607	-0.612702	99.432259	44.316975	39.049389	98.521965	47.349291	19.2183435	98.977112	-63.015625	4.9176745	93.330016
-28.063211	2.980105	95.80703	-7.879488	12.057551	96.010193	50.317066	-0.54461	99.257126	44.242134	39.140957	98.436592	47.2796	19.2981735	98.846859	-63.038576	4.8169285	93.173527
-27.987322	3.773715	95.624207	-7.948324	12.042819	95.839111	50.234379	-0.479552	99.067917	44.113739	39.214184	98.310471	47.174059	19.367316	98.689194	-63.070707	4.718322	92.989028
-27.925772	4.653878	95.354431	-8.041694	12.016465	95.634636	50.154602	-0.431988	98.879189	43.949299	39.259296	98.129295	47.0519505	19.413654	98.504242	-63.1353385	4.619276	92.76503
-27.809629	5.493207	95.103912	-8.143781	12.010461	95.388542	50.070923	-0.392848	98.723976	43.78051	39.258728	97.940216	46.9257165	19.43294	98.332096	-63.2132785	4.587982	92.444988
-27.673113	6.349569	94.702187	-8.240989	11.992392	95.114967	50.014317	-0.364717	98.600922	43.653004	39.256447	97.786781	46.8336605	19.445865	98.1938515	-63.3156385	4.538919	92.0360825
-27.534311	7.175973	94.221024	-8.30907	11.964808	94.772766	49.970169	-0.359322	98.522324	43.576366	39.256584	97.687546	46.7732675	19.448631	98.104935	-63.3914075	4.480985	91.440597
-27.231186	8.589007	93.196747	-8.35278	11.952049	94.042885	49.98494	-0.378597	98.474846	43.612335	39.248219	97.580566	46.7986375	19.434811	98.027706	-63.5041975	4.469287	90.058064
-27.006144	9.518505	92.389572	-8.323824	11.958503	93.448273	50.02277	-0.403404	98.399452	43.700863	39.23983	97.527473	46.8618165	19.418213	97.9634625	-63.5094645	4.498793	88.9330835
-26.71645	10.513934	91.35202	-8.242585	12.022177	92.708038	50.039379	-0.425878	98.311211	43.840107	39.237709	97.49263	46.939743	19.4059155	97.9019205	-63.424913	4.6384385	87.5141555
-26.471611	11.482646	90.188301	-8.158301	12.103089	91.84922	50.063961	-0.458371	98.232071	44.041172	39.239925	97.426605	47.0525665	19.390777	97.829338	-63.3691685	4.815401	85.869102
-26.204338	12.4979	89.155251	-8.052858	12.163906	91.014923	50.145924	-0.496934	98.039421	44.21769	39.246513	97.304565	47.181807	19.3747895	97.671993	-63.287523	4.9530225	84.357853
-25.999016	13.597865	88.23761	-7.921174	12.225718	90.314278	50.147964	-0.47735	97.794327	44.309948	39.241798	97.15744	47.228956	19.382224	97.4758835	-63.071304	5.069212	83.1526725
-25.785976	14.646226	87.632271	-7.768474	12.264245	89.768478	50.057858	-0.404808	97.529442	44.36845	39.24369	97.010193	47.213154	19.419441	97.2698175	-62.750102	5.109049	82.2671385
-25.560808	16.175238	86.938629	-7.533798	12.318656	89.181091	50.041496	-0.307115	97.047234	44.484322	39.289383	96.830299	47.262909	19.491134	96.9387665	-62.330505	5.146178	81.4234155
-25.440052	17.240505	86.740669	-7.404685	12.359373	88.936371	50.073887	-0.252529	96.74765	44.583233	39.354698	96.750534	47.32856	19.5510845	96.749092	-62.13793	5.1676615	81.12365
-25.412699	18.345318	86.715622	-7.301353	12.385536	88.853683	50.073124	-0.170666	96.460953	44.639633	39.44228	96.712967	47.3563785	19.635807	96.58696	-61.9590845	5.135265	81.120406
-25.392406	19.410366	86.938347	-7.221092	12.419826	88.941895	50.078358	-0.05795	96.198425	44.647255	39.553661	96.721718	47.3628065	19.7478555	96.4600715	-61.8049905	5.0917965	81.4237185
-25.42865	20.407076	87.242874	-7.170472	12.458354	89.125267	50.097961	0.063983	95.993652	44.622471	39.673935	96.715889	47.360216	19.868959	96.3547705	-61.70116	5.047749	81.8957635
-25.484795	21.416075	87.719467	-7.152181	12.4918	89.399986	50.124104	0.205384	95.839569	44.579113	39.803257	96.715096	47.3516085	20.0043205	96.2773325	-61.6559705	4.9792795	82.5226395
-25.62162	22.488688	88.204155	-7.166401	12.515588	89.763092	50.139912	0.312019	95.731506	44.449226	39.92738	96.646988	47.294569	20.1196995	96.189247	-61.627371	4.9114765	83.336937
-25.788879	23.959295	89.134613	-7.259132	12.51023	90.425743	50.083233	0.394387	95.618332	44.217976	40.008091	96.556709	47.1506045	20.201239	96.0875205	-61.6688685	4.819221	84.7639655
-25.928711	24.891943	89.772804	-7.346249	12.477363	90.88298	50.013428	0.368246	95.512703	44.08675	40.013187	96.4748	47.050089	20.1907165	95.9937515	-61.742587	4.7640095	85.7722085
-26.048677	25.874456	90.485466	-7.475351	12.401699	91.367546	49.880711	0.296952	95.367157	43.957932	39.968445	96.430534	46.9193215	20.1326985	95.8988455	-61.8700235	4.6706995	86.8362465
-26.202063	26.845869	91.210533	-7.670978	12.31582	91.867752	49.71014	0.160062	95.161041	43.830711	39.863129	96.45208	46.7704255	20.0115955	95.8065605	-62.1123815	4.6200445	87.9289435
-26.294523	27.805052	92.064049	-7.884274	12.193409	92.402061	49.355633	0.072216	95.010994	43.706478	39.776768	96.554337	46.5310555	19.924492	95.7826655	-62.2996035	4.462326	89.0214565
-26.377222	28.690275	92.936256	-8.135443	12.112231	92.959389	49.008682	0.021603	94.845871	43.591785	39.708969	96.756516	46.3002335	19.865286	95.8011935	-62.5711195	4.359176	90.1175845
-26.422041	29.594357	93.882103	-8.400679	12.075808	93.51767	48.666714	-0.02484	94.773552	43.515759	39.657104	97.058014	46.0912365	19.816132	95.915783	-62.8925945	4.335484	91.119557
-26.442373	30.948946	95.198784	-8.79758	12.059521	94.401436	48.224239	0.002865	94.817627	43.417492	39.63834	97.762642	45.8208655	19.8206025	96.2901345	-63.4160255	4.2984395	92.5127375
-26.332893	31.829515	96.120544	-9.003214	12.120283	95.007202	48.001209	0.054708	95.00528	43.404625	39.643951	98.364189	45.702917	19.8493295	96.6847345	-63.709345	4.3912365	93.3296695
-26.176682	32.601959	96.965836	-9.157043	12.206454	95.622536	47.861828	0.112488	95.328323	43.465553	39.685749	99.02494	45.6636905	19.8991185	97.1766315	-63.9777765	4.5137895	94.0684405
-25.968546	33.321316	97.784683	-9.245901	12.318726	96.239563	47.829166	0.169001	95.76815	43.55645	39.744267	99.744652	45.692808	19.956634	97.756401	-64.18461	4.680818	94.722725
-25.647562	34.041527	98.581779	-9.290364	12.427953	96.823051	47.907032	0.214368	96.262482	43.692207	39.806412	100.464165	45.7996195	20.01039	98.3633235	-64.3803475	4.845516	95.2827785
-25.263054	34.735519	99.227318	-9.278489	12.578966	97.395531	48.051334	0.251011	96.748787	43.88448	39.884022	101.119247	45.967907	20.0675165	98.934017	-64.524885	5.0904155	95.857045
-24.833145	35.319775	99.838104	-9.238055	12.707874	97.90406	48.176388	0.302416	97.194855	44.064323	39.963795	101.734093	46.1203555	20.1331055	99.464474	-64.5964655	5.2826425	96.343646
-24.043472	36.053593	100.615265	-9.138573	12.860283	98.544792	48.334396	0.370723	97.75248	44.317139	40.009491	102.467621	46.3257675	20.190107	100.1100505	-64.6029135	5.530459	96.9795335
-23.543608	36.436005	100.99939	-9.083918	12.918194	98.88694	48.419018	0.370589	98.070076	44.459732	40.000244	102.85685	46.439375	20.1854165	100.463463	-64.607211	5.6509715	97.310417
-23.005638	36.698872	101.294365	-9.045742	12.934303	99.161362	48.511799	0.338417	98.337547	44.581005	39.967808	103.160538	46.546402	20.1531125	100.7490425	-64.637886	5.7154935	97.5736815
-22.433931	36.850204	101.573112	-9.005477	12.925289	99.416672	48.570198	0.294415	98.579239	44.659801	39.922161	103.414795	46.6149995	20.108288	100.997017	-64.6259535	5.74229	97.836327
-21.773026	36.89901	101.822922	-8.97851	12.874578	99.668655	48.627235	0.234614	98.814125	44.726044	39.85083	103.633514	46.6766395	20.042722	101.2238195	-64.6336595	5.706434	98.1134905
-21.128138	36.90789	101.967796	-8.969337	12.822409	99.913651	48.689304	0.15208	99.046822	44.791164	39.782917	103.812027	46.740234	19.9674985	101.4294245	-64.678908	5.6773195	98.3978775
-20.29579	36.78093	102.075645	-8.995054	12.743904	100.135933	48.742622	0.04829	99.271278	44.829498	39.693493	103.951324	46.78606	19.8708915	101.611301	-64.776168	5.6169165	98.660565
-19.247025	36.529858	102.141121	-9.059334	12.559054	100.396049	48.7477	-0.167366	99.552032	44.813396	39.55933	103.984848	46.780548	19.695982	101.76844	-64.899216	5.422126	99.023658
-18.536919	36.233578	102.018394	-9.130966	12.415318	100.461708	48.713997	-0.338087	99.608574	44.752747	39.446888	103.868912	46.733372	19.5544005	101.738743	-64.995304	5.2762355	99.184673
-17.773632	35.800797	101.879883	-9.222838	12.256333	100.444885	48.619347	-0.529675	99.549713	44.666458	39.306976	103.633057	46.6429025	19.3886505	101.591385	-65.0885785	5.1240155	99.298385
-16.958302	35.355927	101.574471	-9.334111	12.057632	100.354561	48.478725	-0.744354	99.406044	44.543453	39.143406	103.302475	46.511089	19.199526	101.3542595	-65.179311	4.915738	99.3548625
-16.142496	34.856602	101.303291	-9.443512	11.839384	100.260941	48.316769	-0.977112	99.262329	44.418423	38.932541	102.951111	46.367596	18.9777145	101.10672	-65.25462	4.7010535	99.415162
-15.265295	34.240864	100.957382	-9.544701	11.586839	100.189438	48.201218	-1.284111	99.160736	44.293915	38.684807	102.613342	46.2475665	18.700348	100.887039	-65.3369685	4.47333	99.491837
-14.418457	33.559124	100.653633	-9.666593	11.28785	100.147606	48.122108	-1.583484	99.162117	44.179993	38.407963	102.31398	46.1510505	18.4122395	100.7380485	-65.4842365	4.1634605	99.5571635
-12.970831	32.436497	100.184265	-9.805971	10.836588	100.151718	48.086922	-2.094123	99.353638	44.075497	37.942181	102.039932	46.0812095	17.924029	100.696785	-65.6931515	3.749147	99.606651
-12.003102	31.690384	99.947372	-9.876969	10.542015	100.141754	48.097313	-2.447991	99.608627	44.093544	37.635574	101.976395	46.0954285	17.5937915	100.792511	-65.8493665	3.4902385	99.490997
-10.983032	30.893856	99.609528	-9.881223	10.250827	100.045349	48.135384	-2.809125	99.963554	44.186821	37.30254	102.024719	46.1611025	17.2467075	100.9941365	-65.9235485	3.2549465	99.0965615
-9.948471	30.022398	99.310234	-9.8874	9.971855	99.872932	48.213673	-3.155492	100.427559	44.36134	36.98711	102.206383	46.2875065	16.915809	101.316971	-66.0623065	3.027901	98.428893
-8.838053	29.19241	98.957298	-9.879883	9.723372	99.579208	48.358883	-3.485506	100.887421	44.591503	36.721874	102.505493	46.475193	16.618184	101.696457	-66.234959	2.82856	97.461959
-7.758448	28.36363	98.715889	-9.882699	9.512988	99.265892	48.477085	-3.758459	101.323891	44.815807	36.496964	102.850449	46.646446	16.3692525	102.08717	-66.411844	2.6567235	96.444614
-6.717915	27.525526	98.523468	-9.831492	9.352324	98.973831	48.546753	-3.939865	101.72995	45.000046	36.31078	103.241791	46.7733995	16.1854575	102.4858705	-66.4363835	2.5191905	95.4617915
-5.109057	26.202408	98.392937	-9.697271	9.21332	98.741249	48.753597	-4.087384	102.157951	45.271355	36.113708	103.70208	47.012476	16.013162	102.9300155	-66.407018	2.413478	94.5524825
-4.083444	25.371283	98.475906	-9.582821	9.184004	98.730141	48.920925	-4.119717	102.373779	45.430229	36.058228	103.943741	47.175577	15.9692555	103.15876	-66.341219	2.3987525	94.301522
-3.10946	24.520409	98.578682	-9.430001	9.187094	98.8237	49.111797	-4.102452	102.558838	45.578445	36.064327	104.084846	47.345121	15.9809375	103.321842	-66.205123	2.3932505	94.325558
-2.154213	23.607367	98.689445	-9.302495	9.250663	98.972488	49.298016	-4.063479	102.748322	45.68679	36.102993	104.142464	47.492403	16.019757	103.445393	-66.097393	2.481569	94.499583
-1.26488	22.709557	98.792488	-9.204735	9.332073	99.079201	49.471611	-4.006841	102.916428	45.752041	36.168411	104.164253	47.611826	16.080785	103.5403405	-66.021296	2.583361	94.6180615
-0.40005	21.849922	98.74279	-9.159199	9.410325	99.111519	49.591293	-3.965338	103.041962	45.762371	36.226704	104.115723	47.676832	16.130683	103.5788425	-65.99523	2.689967	94.6441955
0.389645	20.90596	98.641495	-9.180258	9.490706	99.059418	49.634232	-3.950583	103.100266	45.710205	36.240978	104.021072	47.6722185	16.1451975	103.560669	-66.0327345	2.8362145	94.558167
1.506528	19.464375	98.410454	-9.271345	9.517706	98.85746	49.575993	-4.011513	103.01989	45.51033	36.166481	103.745186	47.5431615	16.077484	103.382538	-66.0858515	2.957928	94.332382
2.199337	18.539797	98.182144	-9.369406	9.492312	98.695358	49.473408	-4.12519	102.875397	45.364334	36.083855	103.481354	47.418871	15.9793325	103.1783755	-66.157683	3.0052915	94.2123405
2.822504	17.537607	98.009102	-9.484937	9.456368	98.541031	49.345253	-4.254179	102.680794	45.235733	35.993378	103.183174	47.290493	15.8695995	102.931984	-66.260367	3.0431365	94.150078
3.425115	16.542038	97.845375	-9.605456	9.410257	98.450462	49.209873	-4.411254	102.474632	45.131855	35.868912	102.893158	47.170864	15.728829	102.683895	-66.381776	3.091685	94.217029
3.995696	15.576461	97.806206	-9.683968	9.361109	98.388451	49.095261	-4.575875	102.29776	45.06488	35.716045	102.681885	47.0800705	15.570085	102.4898225	-66.4480065	3.152133	94.2870795
4.515625	14.657958	97.771278	-9.744612	9.322819	98.385338	49.000053	-4.727936	102.200912	45.0341	35.578197	102.575958	47.0170765	15.4251305	102.388435	-66.5063005	3.2205075	94.382241
5.011099	13.695221	97.824387	-9.787306	9.301211	98.41671	48.908833	-4.842216	102.177254	45.037235	35.482006	102.579941	46.973034	15.319895	102.3785975	-66.547646	3.282527	94.4548225
5.682672	12.284214	97.956886	-9.829552	9.317172	98.51635	48.80257	-4.889173	102.270195	45.055828	35.435421	102.778961	46.929199	15.273124	102.524578	-66.588303	3.36122	94.508122
6.132647	11.435016	98.096855	-9.848223	9.371866	98.587318	48.785	-4.845426	102.36763	45.046425	35.476448	102.993103	46.9157125	15.315511	102.6803665	-66.6121585	3.428221	94.4942695
6.498262	10.605221	98.229065	-9.854839	9.457488	98.663231	48.793613	-4.751317	102.487335	45.038345	35.554157	103.231194	46.915979	15.40142	102.8592645	-66.625657	3.513556	94.4671975
6.849415	9.744579	98.295891	-9.840957	9.574064	98.737289	48.809269	-4.617948	102.625336	45.013561	35.64994	103.494583	46.911415	15.515996	103.0599595	-66.593329	3.632132	94.4146185
7.168466	8.840114	98.420349	-9.821107	9.713016	98.812752	48.848503	-4.451577	102.800049	44.973919	35.762508	103.800941	46.911211	15.6554655	103.300495	-66.553425	3.7705665	94.325009
7.450326	8.038841	98.602997	-9.777513	9.863494	98.893677	48.926395	-4.265088	103.022552	44.943584	35.893417	104.106018	46.9349895	15.8141645	103.564285	-66.4900155	3.9128235	94.223069
7.694752	7.263556	98.750221	-9.743992	10.038857	98.995064	49.004848	-4.073708	103.307709	44.96928	36.058315	104.394661	46.987064	15.9923035	103.851185	-66.475048	4.0854105	94.138943
7.956047	6.019387	98.994446	-9.662464	10.308982	99.168571	49.146732	-3.799103	103.797844	45.036949	36.350666	104.738304	47.0918405	16.2757815	104.268074	-66.4167685	4.3421825	94.069068
8.124861	5.167728	99.180588	-9.59653	10.480107	99.279091	49.246765	-3.612416	104.08255	45.058182	36.535118	104.851662	47.1524735	16.461351	104.467106	-66.3455335	4.498863	94.091076
8.182487	4.352476	99.287537	-9.545893	10.645899	99.355881	49.347698	-3.432802	104.277161	45.060387	36.721661	104.869064	47.2040425	16.6444295	104.5731125	-66.2958285	4.6473685	94.1386495
8.22454	3.591942	99.35511	-9.483877	10.798554	99.383652	49.410076	-3.270598	104.385056	45.0341	36.899529	104.778709	47.222088	16.8144655	104.5818825	-66.189842	4.7826425	94.1854215
8.197033	2.802215	99.320381	-9.452125	10.935138	99.363892	49.444664	-3.133394	104.396271	44.976986	37.027775	104.620193	47.210825	16.9471905	104.508232	-66.115075	4.9230855	94.219552
8.182092	1.957617	99.302765	-9.42697	11.005418	99.297485	49.451511	-3.00289	104.343239	44.891762	37.117413	104.439461	47.1716365	17.0572615	104.39135	-66.0255765	4.9535745	94.20362
8.088232	1.1572	99.220619	-9.412684	11.038557	99.202217	49.439602	-2.906298	104.250755	44.813988	37.186749	104.247841	47.126795	17.1402255	104.249298	-65.952163	4.9368885	94.155136
7.867131	0.064003	98.994057	-9.407689	11.049247	98.990379	49.401455	-2.798236	104.046356	44.68811	37.265385	104.015266	47.0447825	17.2335745	104.030811	-65.8601605	4.8649195	93.949947
7.68612	-0.656092	98.832077	-9.423597	11.042762	98.843384	49.348633	-2.722234	103.889023	44.589306	37.315529	103.877548	46.9689695	17.2966475	103.8832855	-65.8161635	4.7888765	93.8034825
7.393976	-1.341441	98.636559	-9.434491	11.042396	98.688469	49.292477	-2.650329	103.727127	44.495766	37.359451	103.767731	46.8941215	17.354561	103.747429	-65.7631035	4.730231	93.629509
7.094492	-2.005579	98.52993	-9.44398	11.066076	98.54631	49.239758	-2.588934	103.596207	44.416824	37.399532	103.672638	46.828291	17.405299	103.6344225	-65.716251	4.726853	93.4581975
6.742753	-2.657419	98.408142	-9.450766	11.132689	98.453362	49.186493	-2.502637	103.487953	44.360142	37.468807	103.599571	46.7733175	17.483085	103.543762	-65.6748495	4.782293	93.362962
6.36747	-3.214137	98.296227	-9.471325	11.259584	98.408577	49.133785	-2.39499	103.391624	44.327183	37.575512	103.546631	46.730484	17.590261	103.4691275	-65.673134	4.928907	93.3480265
5.964952	-3.667418	98.250656	-9.49663	11.410994	98.414368	49.076763	-2.249031	103.296326	44.293018	37.729061	103.522751	46.6848905	17.740015	103.4095385	-65.6781505	5.081973	93.4191975
5.316682	-4.405293	98.167122	-9.520819	11.690519	98.448761	49.000759	-1.949353	103.187683	44.199612	38.019775	103.496765	46.6001855	18.035211	103.342224	-65.6418235	5.345827	93.555298
4.758463	-4.794494	98.167915	-9.551337	11.893343	98.468437	48.972595	-1.732611	103.13308	44.109398	38.228527	103.503349	46.5409965	18.247958	103.3182145	-65.6436705	5.538728	93.6186595
4.213856	-5.238292	98.131187	-9.593543	12.073652	98.477798	48.948692	-1.495046	103.091942	44.011898	38.428764	103.526161	46.480295	18.466859	103.3090515	-65.667381	5.680445	93.6465445
3.660487	-5.600577	98.031555	-9.643183	12.232175	98.456581	48.93029	-1.289946	103.042206	43.913235	38.629505	103.566948	46.4217625	18.6697795	103.304577	-65.7081285	5.7945705	93.608585
3.098519	-5.894985	97.942581	-9.64943	12.350377	98.386505	48.876762	-1.06171	102.9897	43.833973	38.770874	103.566269	46.3553675	18.854582	103.2779845	-65.6542275	5.846172	93.4950255
2.477599	-6.218337	97.839989	-9.701816	12.440644	98.304329	48.840775	-0.932959	102.922585	43.758404	38.90601	103.54055	46.2995895	18.9865255	103.2315675	-65.7032215	5.8947625	93.3770905
1.86266	-6.553424	97.635635	-9.723927	12.494028	98.188843	48.801754	-0.845731	102.838623	43.686832	39.015743	103.505791	46.244293	19.085006	103.172207	-65.692147	5.90305	93.205479
0.791437	-7.026052	97.448624	-9.755339	12.512086	98.024109	48.744698	-0.742957	102.698051	43.600605	39.098633	103.408302	46.1726515	19.177838	103.0531765	-65.6833295	5.846334	92.9950415
0.118312	-7.328023	97.301399	-9.776932	12.504904	97.932434	48.695992	-0.692346	102.625443	43.546047	39.1213	103.318085	46.1210195	19.214477	102.971764	-65.6748835	5.795331	92.893104
-0.571193	-7.573977	97.21727	-9.788533	12.475102	97.839584	48.654755	-0.657474	102.571167	43.476604	39.137505	103.24514	46.0656795	19.2400155	102.9081535	-65.6427455	5.7101885	92.7710145
-1.229578	-7.774276	97.194923	-9.819225	12.443849	97.77317	48.621273	-0.641096	102.550659	43.411522	39.157509	103.179672	46.0163975	19.2582065	102.8651655	-65.6548475	5.6294915	92.6811745
-1.968708	-7.99846	97.117363	-9.837537	12.415234	97.699051	48.605328	-0.625079	102.545227	43.352135	39.181648	103.121315	45.9787315	19.2782845	102.833271	-65.6538055	5.5521835	92.564831
-2.77339	-8.202188	97.024361	-9.855626	12.399645	97.626022	48.586403	-0.607601	102.531158	43.319721	39.206699	103.062561	45.953062	19.299549	102.7968595	-65.664314	5.499741	92.4551845
-3.56711	-8.371611	96.890625	-9.877652	12.410052	97.540398	48.555191	-0.569636	102.47567	43.296265	39.252831	103.024765	45.925728	19.3415975	102.7502175	-65.681032	5.4785065	92.3305785
-4.745139	-8.536879	96.59671	-9.911886	12.496457	97.402138	48.491932	-0.444569	102.325615	43.253304	39.367016	103.008865	45.872618	19.4612235	102.66724	-65.69639	5.5316905	92.137036
-5.514885	-8.56168	96.441772	-9.934059	12.601309	97.304985	48.435841	-0.305173	102.210846	43.22044	39.492199	103.009178	45.8281405	19.593513	102.610012	-65.6962585	5.609105	91.999958
-6.308425	-8.597716	96.194748	-9.96806	12.751367	97.240578	48.392094	-0.149296	102.077866	43.179543	39.657639	103.026855	45.7858185	19.7541715	102.5523605	-65.7219385	5.7485625	91.9287955
-7.247449	-8.622549	96.0634	-10.004631	12.939255	97.182648	48.347168	0.053177	101.948776	43.117069	39.836388	103.059509	45.7321185	19.9447825	102.5041425	-65.7413805	5.9337275	91.8611535
-8.138747	-8.621773	95.898369	-10.048607	13.157934	97.141319	48.314312	0.257245	101.813248	43.070122	40.021389	103.071167	45.692217	20.139317	102.4422075	-65.789431	6.176551	91.8404305
-9.020578	-8.594048	95.707405	-10.069442	13.382175	97.076935	48.287354	0.466092	101.676979	43.029709	40.230846	103.065285	45.6585315	20.348469	102.371132	-65.7974155	6.415881	91.782738
-9.866028	-8.509906	95.551422	-10.085218	13.603067	96.996719	48.278339	0.676954	101.513985	42.999477	40.432995	103.042221	45.638908	20.5549745	102.278103	-65.809344	6.6511595	91.715335
-11.260099	-8.512486	95.219978	-10.070837	13.862947	96.819084	48.291275	0.927097	101.258759	43.011139	40.701061	102.94989	45.651207	20.814079	102.1043245	-65.792881	6.911815	91.5338435
-12.219111	-8.525496	95.014633	-10.026931	13.979675	96.685211	48.316071	1.048465	101.060883	43.044674	40.812531	102.845619	45.6803725	20.930498	101.953251	-65.7342345	7.028852	91.417171
-13.123897	-8.566075	94.787392	-9.955701	14.044664	96.521439	48.352535	1.11193	100.822533	43.086945	40.886341	102.692604	45.71974	20.9991355	101.7575685	-65.631142	7.0901925	91.2853095
-14.009261	-8.565799	94.695213	-9.865382	14.059307	96.389214	48.379665	1.121927	100.552956	43.151859	40.9254	102.461876	45.765762	21.0236635	101.507416	-65.496526	7.0949505	91.271012
-14.924513	-8.606241	94.657326	-9.730143	14.019501	96.27813	48.405926	1.069763	100.241676	43.208813	40.919033	102.140022	45.8073695	20.994398	101.190849	-65.2676555	7.044604	91.365411
-15.929994	-8.670104	94.74662	-9.612296	13.931778	96.199341	48.418407	0.983624	99.931778	43.265736	40.837185	101.675919	45.8420715	20.9104045	100.8038485	-65.0666635	6.9531515	91.5948335
-16.848652	-8.759324	94.839569	-9.520777	13.784478	96.143707	48.427589	0.855283	99.646484	43.3144	40.733589	101.201157	45.8709945	20.794436	100.4238205	-64.9125485	6.77452	91.8635935
-18.151566	-8.836094	95.113388	-9.416786	13.514258	96.116455	48.410389	0.626034	99.276108	43.30542	40.526432	100.561203	45.8579045	20.576233	99.9186555	-64.6914765	6.452283	92.3142545
-19.077448	-8.860777	95.142166	-9.398646	13.333935	96.063889	48.393093	0.476042	99.059258	43.290554	40.39399	100.196327	45.8418235	20.435016	99.6277925	-64.6391155	6.232854	92.4999855
-20.042007	-8.841809	95.172035	-9.406222	13.170147	95.958237	48.364048	0.337197	98.880074	43.299221	40.278912	99.891541	45.8316345	20.3080545	99.3858075	-64.6440785	6.0322395	92.5306665
-20.936977	-8.826469	95.033173	-9.43384	13.06661	95.792068	48.322617	0.24242	98.717751	43.299427	40.215477	99.663071	45.811022	20.2289485	99.190411	-64.678702	5.9042715	92.393725
-21.766018	-8.75708	94.82724	-9.475073	12.990034	95.596573	48.269249	0.18856	98.551765	43.292706	40.179199	99.485764	45.7809775	20.1838795	99.0187645	-64.7311235	5.7961885	92.1743815
-22.539963	-8.606871	94.679436	-9.499087	12.944694	95.415054	48.225586	0.192077	98.371307	43.275707	40.182262	99.321152	45.7506465	20.1871695	98.8462295	-64.7488205	5.7022185	91.9838785
-23.372545	-8.42734	94.568611	-9.482812	12.909108	95.280655	48.195248	0.231121	98.200714	43.23745	40.214489	99.136734	45.716349	20.222805	98.668724	-64.681973	5.595411	91.892586
-24.568016	-8.050771	94.757011	-9.46114	12.879772	95.276009	48.180058	0.318384	97.96402	43.139126	40.242565	98.794464	45.659592	20.2804745	98.379242	-64.581872	5.4790695	92.172776
-25.250908	-7.822061	95.078812	-9.434087	12.841788	95.443573	48.184986	0.360562	97.843178	43.057194	40.247318	98.565834	45.62109	20.30394	98.204506	-64.489264	5.379636	92.68264
-25.878399	-7.541732	95.575897	-9.421517	12.764149	95.705872	48.264099	0.350345	97.74955	42.988968	40.243614	98.335609	45.6265335	20.2969795	98.0425795	-64.4695675	5.2313185	93.3691645
-26.457327	-7.173836	96.176353	-9.381757	12.645355	96.009903	48.242825	0.358526	97.753159	42.927387	40.219601	98.102692	45.585106	20.2890635	97.9279255	-64.34862	5.0016465	94.0918805
-27.055052	-6.757095	96.737953	-9.346727	12.534377	96.312012	48.277096	0.307637	97.736816	42.878479	40.171955	97.846054	45.5777875	20.239796	97.791435	-64.2712415	4.828958	94.832589
-27.541218	-6.280127	97.259811	-9.331905	12.411287	96.546623	48.305096	0.25029	97.718567	42.819576	40.106445	97.597832	45.562336	20.1783675	97.6581995	-64.226146	4.6442065	95.4350465
-28.028444	-5.870857	97.581116	-9.305899	12.282833	96.718872	48.330406	0.17929	97.692047	42.77182	40.023384	97.360619	45.551113	20.101337	97.526333	-64.162911	4.464329	95.911411
-28.587919	-5.171443	97.85041	-9.326239	12.079251	96.820969	48.374233	0.094328	97.62397	42.701469	39.965702	97.083679	45.537851	20.030015	97.3538245	-64.190329	4.128487	96.2881135
-28.880892	-4.617378	97.845322	-9.341472	11.92914	96.793846	48.399868	0.059109	97.600784	42.63855	39.93034	96.991005	45.519209	19.9947245	97.2958945	-64.202153	3.8635555	96.2917975
-29.148838	-3.948606	97.626266	-9.374317	11.800323	96.698822	48.419983	0.044069	97.586548	42.618111	39.915905	96.96534	45.519047	19.979987	97.275944	-64.267681	3.620659	96.1217
-29.283508	-3.325268	97.353813	-9.368555	11.699988	96.506439	48.45219	0.058886	97.550293	42.637981	39.94352	97.005119	45.5450855	20.001203	97.277706	-64.2821955	3.398773	95.735172
-29.443642	-2.625673	96.840904	-9.350573	11.62838	96.25177	48.530151	0.053825	97.493538	42.697453	39.983444	97.1082	45.613802	20.0186345	97.300869	-64.314948	3.2381255	95.202671
-29.497299	-1.930555	96.23024	-9.281497	11.578024	95.9039	48.610703	0.136711	97.423279	42.809849	40.052235	97.24147	45.710276	20.094473	97.3323745	-64.27327	3.061575	94.4754255
-29.445223	-1.185635	95.609932	-9.186308	11.593735	95.520538	48.722412	0.23215	97.315994	42.961163	40.161842	97.367546	45.8417875	20.196996	97.34177	-64.2144035	2.990474	93.699306
-29.2651	0.133206	94.738014	-8.924125	11.704287	94.955978	48.945679	0.411825	97.125648	43.210167	40.329136	97.453835	46.077923	20.3704805	97.2897415	-63.926173	3.0380935	92.6222145
-29.019207	0.949815	94.302002	-8.709405	11.828558	94.602028	49.141621	0.537787	96.964684	43.405785	40.414474	97.433784	46.273703	20.4761305	97.199234	-63.692513	3.1809855	92.004822
-28.779415	1.83383	93.874397	-8.438245	11.967961	94.289169	49.324852	0.71332	96.767334	43.634697	40.507183	97.326218	46.4797745	20.6102515	97.046776	-63.3562645	3.3256705	91.531562
-28.488033	2.661272	93.555222	-8.142533	12.121122	94.03334	49.544174	0.812838	96.556778	43.869102	40.587109	97.18383	46.706638	20.6999735	96.870304	-62.991704	3.5422705	91.196376
-28.118975	3.488579	93.264824	-7.821358	12.25202	93.772186	49.784855	0.909629	96.350929	44.115524	40.647194	97.061424	46.9501895	20.7784115	96.7061765	-62.5929055	3.7256285	90.8381955
-27.706757	4.346351	92.919945	-7.510596	12.356975	93.465691	50.057095	0.976465	96.15461	44.392048	40.701084	96.919868	47.2245715	20.8387745	96.537239	-62.2457635	3.8751755	90.394143
-27.276251	5.238595	92.427063	-7.172419	12.45542	93.089272	50.368328	1.022566	95.916733	44.662354	40.737076	96.773727	47.515341	20.879821	96.34523	-61.860179	4.031019	89.833314
-26.520777	6.473994	91.615631	-6.635112	12.557629	92.385712	50.81147	1.089962	95.555405	45.09454	40.75098	96.52182	47.953005	20.920471	96.0386125	-61.223229	4.194787	88.7328115
-26.040073	7.241972	90.95681	-6.305213	12.596604	91.853622	51.09766	1.100766	95.289909	45.377499	40.751247	96.360428	48.2375795	20.9260065	95.8251685	-60.8480055	4.2672015	87.8820755
-25.544241	7.975166	90.362892	-6.024495	12.585129	91.351875	51.348991	1.084145	94.997231	45.621742	40.717514	96.203323	48.4853665	20.9008295	95.600277	-60.5343565	4.2694285	87.103473
-24.972565	8.741324	89.831802	-5.76451	12.551419	90.877861	51.581139	1.041219	94.669807	45.828228	40.654427	96.009758	48.7046835	20.847823	95.3397825	-60.2337035	4.255015	86.4159395
-24.44017	9.478418	89.259071	-5.506884	12.497487	90.40052	51.799522	0.963016	94.314247	46.01741	40.565311	95.756569	48.908466	20.7641635	95.035408	-59.922234	4.2308105	85.765632
-23.848829	10.17562	88.772964	-5.285932	12.438209	89.898972	52.05056	0.81116	93.916992	46.212349	40.44875	95.476768	49.1314545	20.629955	94.69688	-59.7033185	4.246463	85.101064
-23.276806	10.857863	88.270096	-5.075109	12.370834	89.452232	52.141327	0.705587	93.606285	46.413551	40.308155	95.20092	49.277439	20.506871	94.4036025	-59.427657	4.234797	84.5008615
-22.452072	11.774207	87.723717	-4.777911	12.283792	88.920769	52.332775	0.450825	93.228775	46.730099	40.078903	94.838196	49.531437	20.264864	94.0334855	-59.087259	4.30272	83.8080525
-21.819887	12.409412	87.427719	-4.59576	12.225643	88.643738	52.479053	0.286034	93.065056	46.964386	39.928364	94.642769	49.7217195	20.107199	93.8539125	-58.9132395	4.344087	83.4335635
-21.249762	12.976557	87.104668	-4.404905	12.167009	88.383171	52.653824	0.119073	92.951462	47.190945	39.787006	94.494156	49.9223845	19.9530395	93.722809	-58.7321945	4.3809785	83.043533
-20.6182	13.538583	86.791779	-4.188877	12.135843	88.092743	52.850723	-0.010693	92.882568	47.417553	39.670334	94.387024	50.134138	19.8298205	93.634796	-58.511892	4.4418655	82.55069
-20.00602	14.11172	86.359932	-3.961019	12.115743	87.735039	53.067017	-0.110238	92.844513	47.65905	39.590084	94.261497	50.3630335	19.739923	93.553005	-58.2850715	4.491563	81.917073
-19.419064	14.603996	85.927414	-3.70816	12.090068	87.379227	53.300011	-0.199441	92.807831	47.88319	39.510353	94.090286	50.5916005	19.655456	93.4490585	-58.0079205	4.52468	81.3093955
-18.863838	15.053165	85.619949	-3.447914	12.020307	87.083023	53.509552	-0.270273	92.735893	48.079662	39.404972	93.917404	50.794607	19.5673495	93.3266485	-57.690435	4.4732645	80.8393975
-17.976974	15.737282	85.31234	-3.184924	11.873442	86.786446	53.806431	-0.386306	92.65374	48.248062	39.310638	93.715775	51.0272465	19.462166	93.1847575	-57.3970945	4.284718	80.3881345
-17.498167	16.127312	85.203979	-3.095278	11.718544	86.70256	53.92915	-0.434763	92.617287	48.299999	39.240891	93.643135	51.1145745	19.403064	93.130211	-57.3051305	4.034024	80.274909
-16.965939	16.511322	85.309547	-3.074207	11.525908	86.732277	53.987129	-0.48837	92.574272	48.260532	39.172028	93.625427	51.1238305	19.341829	93.0998495	-57.2722445	3.709987	80.3647045
-16.578119	16.877275	85.482742	-3.117601	11.312864	86.861549	53.995941	-0.53537	92.583557	48.136917	39.100029	93.652153	51.066429	19.2823295	93.117855	-57.301631	3.3433985	80.605243
-16.214676	17.18067	85.687347	-3.219857	11.130788	87.049561	53.970623	-0.582896	92.646553	47.991547	39.045246	93.710701	50.981085	19.231175	93.178627	-57.420799	3.030401	80.920495
-15.864534	17.474771	85.988708	-3.320401	10.945444	87.267838	53.917957	-0.555013	92.730186	47.82053	39.014198	93.781105	50.8692435	19.2295925	93.2556455	-57.5100455	2.6612955	81.2800305
-15.463064	17.821583	86.266808	-3.412417	10.806396	87.521622	53.901291	-0.547153	92.844543	47.65292	38.992802	93.844757	50.7771055	19.2228245	93.34465	-57.6019395	2.3899675	81.698594
-14.923891	18.272383	86.727188	-3.502686	10.728092	87.942902	54.009949	-0.591447	93.003563	47.426277	39.046543	93.861328	50.718113	19.227548	93.4324455	-57.723485	2.228636	82.4533585
-14.528729	18.596952	87.136269	-3.509927	10.688596	88.30822	53.956802	-0.419153	93.157372	47.314762	39.102535	93.818733	50.635782	19.341691	93.4880525	-57.655636	2.035501	83.1283875
-14.219996	18.899109	87.584625	-3.491621	10.637076	88.71228	54.021255	-0.328	93.256035	47.216316	39.164101	93.761215	50.6187855	19.4180505	93.508625	-57.6020275	1.8561015	83.915935
-13.883524	19.142542	88.056374	-3.469455	10.57121	89.164268	54.09314	-0.252221	93.382973	47.110962	39.197971	93.705437	50.602051	19.472875	93.544205	-57.540961	1.669545	84.784331
-13.547668	19.360167	88.601425	-3.435024	10.5057	89.683739	54.157593	-0.209119	93.497902	47.015942	39.22047	93.638649	50.5867675	19.5056755	93.5682755	-57.4568155	1.5057245	85.7992025
-13.185538	19.59726	89.27491	-3.415481	10.439992	90.275787	54.204773	-0.171713	93.589935	46.914082	39.231483	93.59066	50.5594275	19.529885	93.5902975	-57.3903895	1.350099	86.9612765
-12.742096	19.887978	89.915215	-3.399551	10.380033	90.884514	54.216827	-0.143486	93.702705	46.815708	39.231407	93.597816	50.5162675	19.5439605	93.6502605	-57.3153695	1.2161055	88.1187675
-12.121922	20.293823	90.720016	-3.46222	10.304678	91.697556	54.185848	-0.136889	93.906853	46.71701	39.251709	93.667809	50.451429	19.55741	93.787331	-57.375869	1.051946	89.607781
-11.562577	20.595808	91.168442	-3.555413	10.21301	92.147743	54.127438	-0.135854	94.073349	46.605854	39.257092	93.773079	50.366646	19.560619	93.923214	-57.477472	0.865401000000002	90.372272
-11.172698	20.930254	91.542404	-3.688997	10.112116	92.551834	54.039902	-0.121394	94.2892	46.435535	39.261982	93.930054	50.2377185	19.570294	94.109627	-57.6157125	0.653938	90.994041
-10.695723	21.222656	91.781326	-3.835249	10.014799	92.86692	53.960747	-0.079143	94.570961	46.28009	39.270744	94.106133	50.1204185	19.5958005	94.338547	-57.7909165	0.433797500000001	91.395293
-10.196173	21.558981	92.013672	-3.984962	9.940732	93.139816	54.018551	-0.13333	94.832054	46.130737	39.28833	94.30378	50.074644	19.5775	94.567917	-58.044568	0.303964000000001	91.711715
-9.65807	21.928047	92.119308	-4.133883	9.871764	93.390144	53.858494	0.032537	95.219437	45.962379	39.304745	94.499031	49.9104365	19.668641	94.859234	-58.1782025	0.0748870000000039	91.921054
-8.932963	22.301086	92.268021	-4.24527	9.805086	93.65184	53.846802	0.055965	95.526405	45.789066	39.302521	94.719734	49.817934	19.679243	95.1230695	-58.308474	-0.069071000000001	92.1806105
-8.007695	22.994596	92.585106	-4.385823	9.741935	94.051414	53.725029	0.092759	96.007042	45.609154	39.270775	95.082558	49.6670915	19.681767	95.5448	-58.4387375	-0.197897000000001	92.558028
-7.323554	23.429884	92.838814	-4.470725	9.70119	94.348129	53.64616	0.07924	96.209068	45.540188	39.265812	95.411095	49.593174	19.672526	95.8100815	-58.534624	-0.270145999999997	92.8861765
-6.588237	23.964859	93.1716	-4.587201	9.64139	94.66497	53.488766	0.070524	96.374756	45.530586	39.260731	95.814857	49.509676	19.6656275	96.0948065	-58.684078	-0.3828475	93.2351335
-5.723002	24.470198	93.595459	-4.7312	9.596902	94.997612	53.280918	0.055574	96.46035	45.536697	39.23431	96.304108	49.4088075	19.644942	96.382229	-58.8712075	-0.451138	93.612995
-4.958602	25.071161	94.080421	-4.913675	9.560362	95.322418	53.011002	0.045122	96.541931	45.565041	39.172138	96.904541	49.2880215	19.60863	96.723236	-59.1153715	-0.487905999999999	93.9216
-4.1782	25.613235	94.683304	-5.172561	9.563866	95.674362	52.675922	0.051543	96.700005	45.584023	39.072548	97.659462	49.1299725	19.5620455	97.1797335	-59.4750945	-0.434313499999998	94.1689905
-3.362312	26.19327	95.396255	-5.519498	9.609432	96.172539	52.29583	0.082961	96.997437	45.572426	38.994389	98.506966	48.934128	19.538675	97.7522015	-59.973124	-0.319810999999998	94.5928765
-1.980632	27.061829	96.646347	-6.125071	9.843466	97.070709	51.747208	0.161677	97.721878	45.413971	38.911472	99.924019	48.5805895	19.5365745	98.8229485	-60.8307315	0.150357499999998	95.3184695
-1.119803	27.584415	97.483322	-6.591047	10.106181	97.696533	51.410347	0.298451	98.381233	45.275982	38.943523	100.901772	48.3431645	19.620987	99.6415025	-61.5252585	0.591374999999999	95.7515635
-0.181246	28.103823	98.219337	-7.073686	10.477036	98.349373	51.048088	0.444803	99.197945	45.079578	39.025124	101.872787	48.063833	19.7349635	100.535366	-62.211205	1.2191085	96.16338
0.804937	28.57691	99.017952	-7.498289	10.817307	99.07283	50.68578	0.584836	100.245544	44.840527	39.105225	102.867867	47.7631535	19.8450305	101.5567055	-62.7597315	1.7895835	96.5889545
1.748435	28.942234	99.859848	-7.895871	11.123556	99.908539	50.458656	0.659159	101.503693	44.621937	39.183228	103.981827	47.5402965	19.9211935	102.74276	-63.3320385	2.3259185	97.074318
2.743846	29.217854	100.809792	-8.217476	11.351384	100.848785	50.276005	0.710795	103.039574	44.412945	39.207989	105.221733	47.344475	19.959392	104.1306535	-63.779427	2.743376	97.5669165
3.837555	29.447409	101.88147	-8.490431	11.530378	101.876305	50.196369	0.765022	104.61657	44.277359	39.247471	106.458473	47.236864	20.0062465	105.5375215	-64.217726	3.0545095	98.2150885
5.358653	29.651604	103.384491	-8.788121	11.670347	103.347145	50.143875	0.811513	106.84861	44.19574	39.318752	108.23259	47.1698075	20.0651325	107.5406	-64.7460495	3.2755615	99.15369
6.393114	29.696152	104.325989	-8.865986	11.677927	104.237724	50.156193	0.825644	108.113983	44.177956	39.322994	109.271873	47.1670745	20.074319	108.692928	-64.8990465	3.281535	99.78252
7.522946	29.725674	105.106804	-8.903255	11.673841	105.045174	50.203781	0.818412	109.166733	44.197533	39.302181	110.120926	47.200657	20.0602965	109.6438295	-65.007167	3.2873855	100.4465185
8.549708	29.744995	105.810715	-8.821429	11.674473	105.747223	50.290657	0.844977	110.068932	44.223709	39.263794	110.833359	47.257183	20.0543855	110.4511455	-64.900041	3.2945605	101.0433005
9.563949	29.722511	106.41478	-8.709446	11.720325	106.380592	50.438179	0.881297	110.85675	44.284351	39.235542	111.461105	47.361265	20.0584195	111.1589275	-64.780157	3.3822305	101.6022565
10.546444	29.643181	107.08387	-8.576249	11.809754	106.999077	50.649727	0.933089	111.519707	44.416954	39.285763	112.046242	47.5333405	20.109426	111.7829745	-64.6858385	3.510082	102.2151795
11.575558	29.636393	107.572784	-8.378407	11.924187	107.58622	50.902058	1.03107	112.090088	44.59985	39.401527	112.568451	47.750954	20.2162985	112.3292695	-64.507768	3.6320755	102.8431705
13.073972	29.593819	108.439613	-8.018236	12.097659	108.362747	51.370205	1.211457	112.787651	44.973217	39.612671	113.361588	48.171711	20.412064	113.0746195	-64.208183	3.783254	103.6508745
13.99902	29.500505	108.934631	-7.751716	12.196903	108.766426	51.683311	1.321983	113.14341	45.225254	39.736946	113.880066	48.4542825	20.5294645	113.511738	-63.9577145	3.8643415	104.021114
14.862887	29.407528	109.374222	-7.496227	12.315008	109.079887	51.931087	1.454527	113.431145	45.511292	39.880657	114.3787	48.7211895	20.667592	113.9049225	-63.7136435	3.962424	104.2548515
15.684299	29.275333	109.766449	-7.231892	12.435947	109.320625	52.232807	1.53217	113.680733	45.810032	40.025963	114.850616	49.0214195	20.7790665	114.2656745	-63.4852035	4.0928275	104.3755755
16.537279	29.034042	110.100021	-7.009518	12.586616	109.568108	52.460033	1.629115	113.882896	46.108669	40.196045	115.205238	49.284351	20.91258	114.544067	-63.303387	4.260652	104.592149
17.291401	28.946728	110.432281	-6.786979	12.781	109.840477	52.644794	1.762552	114.085022	46.357571	40.340168	115.533791	49.5011825	21.05136	114.8094065	-63.0751405	4.51064	104.8715475
18.035093	28.759411	110.768822	-6.653997	12.990472	110.161148	52.82069	1.888556	114.299629	46.565174	40.516544	115.824341	49.692932	21.20255	115.061985	-63.000926	4.778394	105.260311
19.016287	28.439716	111.229408	-6.52823	13.290444	110.671249	53.003056	2.085033	114.642822	46.783802	40.797649	116.177345	49.893429	21.441341	115.4100835	-62.949889	5.139547	105.9324145
19.559422	28.186899	111.511086	-6.501164	13.447886	111.013329	53.074329	2.181355	114.866005	46.906033	40.94009	116.330292	49.990181	21.5607225	115.5981485	-62.992509	5.3350495	106.4285095
20.055939	27.86701	111.749115	-6.524312	13.583869	111.318184	53.114899	2.260955	115.085045	46.961178	41.043602	116.456139	50.0380385	21.6522785	115.770592	-63.0866625	5.5154595	106.865776
20.501345	27.47769	111.934135	-6.572653	13.68315	111.55838	53.135223	2.324329	115.299263	46.987118	41.143528	116.541878	50.0611705	21.7339285	115.9205705	-63.2064765	5.6323715	107.1961895
20.987133	27.066887	112.058174	-6.604836	13.755661	111.751953	53.141476	2.384511	115.502167	46.995319	41.227764	116.579376	50.0683975	21.8061375	116.0407715	-63.2780695	5.7051845	107.4631345
21.408308	26.627544	112.163795	-6.652845	13.834533	111.896881	53.170193	2.442628	115.661072	46.973797	41.307068	116.598129	50.071995	21.874848	116.1296005	-63.377685	5.794218	107.6641615
21.787207	26.19923	112.227097	-6.683488	13.896201	111.999474	53.195423	2.504184	115.785156	46.937145	41.374687	116.564354	50.066284	21.9394355	116.174755	-63.43326	5.8529665	107.824193
22.258186	25.612762	112.222076	-6.69038	13.976871	112.100456	53.21566	2.623376	115.851501	46.859028	41.464638	116.501495	50.037344	22.044007	116.176498	-63.418104	5.909735	108.024414
22.491251	25.16976	112.272179	-6.705432	14.021462	112.150665	53.243679	2.699736	115.887413	46.826996	41.534462	116.491402	50.0353375	22.117099	116.1894075	-63.4462015	5.925825	108.1119225
22.713945	24.69463	112.312065	-6.702684	14.055202	112.189934	53.242798	2.780235	115.937675	46.792755	41.619473	116.54731	50.0177765	22.199854	116.2424925	-63.4231445	5.91055	108.1373755
22.884604	24.215469	112.368706	-6.712077	14.10142	112.26358	53.229057	2.872299	116.021576	46.764423	41.690628	116.640724	49.99674	22.2814635	116.33115	-63.420894	5.9213765	108.19601
23.031588	23.697346	112.510788	-6.747805	14.158257	112.368034	53.219563	2.956134	116.123184	46.754307	41.79229	116.781876	49.986935	22.374212	116.45253	-63.482545	5.942302	108.283538
23.160082	23.218832	112.68541	-6.793028	14.241261	112.505272	53.19714	3.037408	116.248962	46.731888	41.91124	116.957138	49.964514	22.474324	116.60305	-63.55057	6.008198	108.407494
23.196646	22.74873	112.896515	-6.865204	14.343569	112.658867	53.164257	3.130246	116.39241	46.719475	42.015629	117.124405	49.941866	22.5729375	116.7584075	-63.672274	6.1142005	108.5593265
23.217613	22.133121	113.093674	-6.977966	14.5237	112.807526	53.108196	3.28552	116.585938	46.69434	42.194534	117.364204	49.901268	22.740027	116.975071	-63.8572	6.307373	108.639981
23.147018	21.691437	113.171478	-7.0584	14.629139	112.836647	53.068954	3.399373	116.675583	46.659641	42.347679	117.448997	49.8642975	22.873526	117.06229	-63.9810975	6.384752	108.611004
23.002878	21.238874	113.162544	-7.118029	14.726318	112.816711	53.035458	3.537279	116.698898	46.603897	42.506828	117.458511	49.8196775	23.0220535	117.0787045	-64.0557355	6.4305825	108.5547175
22.883184	20.738489	113.077545	-7.146683	14.826112	112.798393	52.995895	3.675977	116.665443	46.531757	42.637188	117.359009	49.763826	23.1565825	117.012226	-64.057192	6.4956415	108.58456
22.731966	20.217117	112.974251	-7.162886	14.960636	112.799408	52.960594	3.806867	116.586159	46.469086	42.760704	117.208031	49.71484	23.2837855	116.897095	-64.040612	6.6374865	108.701721
22.568022	19.746593	112.903336	-7.125572	15.093311	112.83934	52.937328	3.942093	116.505013	46.433369	42.877697	117.037666	49.6853485	23.409895	116.7713395	-63.9364925	6.776727	108.9073405
22.356441	19.307299	112.837349	-7.10241	15.244332	112.913666	52.941589	4.077882	116.470253	46.42263	43.004948	116.892776	49.6821095	23.541415	116.6815145	-63.8869295	6.947249	109.1458175
22.010147	18.7694	112.80352	-7.02503	15.454449	112.995514	52.995426	4.258179	116.441071	46.48032	43.20784	116.743179	49.737873	23.7330095	116.592125	-63.787933	7.1758885	109.398903
21.725615	18.41597	112.778893	-6.983629	15.590058	113.031921	53.020828	4.357777	116.391777	46.509045	43.320656	116.634491	49.7649365	23.8392165	116.513134	-63.7321945	7.3408995	109.550708
21.431564	17.998594	112.691833	-6.95739	15.703993	113.013474	53.02145	4.451872	116.290924	46.51717	43.426899	116.522202	49.76931	23.9393855	116.406563	-63.68409	7.4686005	109.620385
21.065538	17.617603	112.578201	-6.964208	15.81259	112.962952	52.973949	4.546932	116.156235	46.510288	43.520462	116.417786	49.7421185	24.033697	116.2870105	-63.6705345	7.591483	109.6388935
20.680323	17.253191	112.476875	-7.018122	15.923141	112.895218	52.898087	4.638625	115.993416	46.474483	43.615849	116.331627	49.686285	24.127237	116.1625215	-63.722529	7.719045	109.6279145
20.312521	16.897495	112.354073	-7.102772	16.046251	112.830032	52.790833	4.74344	115.806496	46.418411	43.731533	116.275848	49.604622	24.2374865	116.041172	-63.810166	7.8550155	109.618892
19.888241	16.606665	112.256325	-7.220966	16.195591	112.774239	52.65374	4.846839	115.608917	46.35133	43.854626	116.240631	49.502535	24.3507325	115.924774	-63.944467	8.0404495	109.623704
19.289879	16.275572	112.119843	-7.441706	16.472275	112.739754	52.401058	4.998622	115.311302	46.22184	44.053234	116.228279	49.311449	24.525928	115.7697905	-64.194861	8.418622	109.7097175
18.872196	16.072077	112.040016	-7.591201	16.673841	112.748207	52.224369	5.093981	115.06929	46.143196	44.179642	116.239807	49.1837825	24.6368115	115.6545485	-64.3661845	8.7108705	109.8418655
18.408182	15.862391	111.958206	-7.742062	16.911919	112.747421	52.041786	5.183074	114.769135	46.078461	44.295574	116.207611	49.0601235	24.739324	115.488373	-64.5442475	9.084514	110.006469
17.976345	15.566831	111.787735	-7.861142	17.139023	112.731461	51.848351	5.263846	114.373352	46.038479	44.387913	116.15448	48.943415	24.8258795	115.263916	-64.665699	9.4521665	110.199006
17.503696	15.288094	111.591003	-7.985905	17.392454	112.699364	51.646244	5.361543	113.905739	46.034424	44.457977	116.066833	48.840334	24.90976	114.986286	-64.812144	9.875148	110.412442
17.0474	14.96657	111.373817	-8.052812	17.632519	112.662575	51.403778	5.456889	113.503334	46.042301	44.536182	115.974304	48.7230395	24.9965355	114.738819	-64.8286635	10.2685025	110.586331
16.619642	14.66209	111.215652	-8.121495	17.884411	112.652275	51.186066	5.607148	113.156258	46.035351	44.650711	115.946838	48.6107085	25.1289295	114.551548	-64.8536985	10.6398925	110.753002
16.021862	14.261784	111.064613	-8.195007	18.226294	112.657944	50.989395	5.872309	112.87178	46.028	44.882923	115.940216	48.5086975	25.377616	114.405998	-64.8987115	11.074972	110.90989
15.678445	13.986507	111.022118	-8.230772	18.46154	112.642715	50.939964	6.045882	112.818352	46.020992	45.058178	115.956375	48.480478	25.55203	114.3873635	-64.942022	11.37105	110.8980665
15.30158	13.649283	111.000992	-8.286703	18.67894	112.591728	50.903297	6.210532	112.834869	45.988384	45.238941	115.930008	48.4458405	25.7247365	114.3824385	-65.0192465	11.6331435	110.8010175
14.950778	13.231103	110.920311	-8.350186	18.881531	112.531197	50.873852	6.353019	112.907074	45.917217	45.383511	115.867874	48.3955345	25.868265	114.387474	-65.0959065	11.894797	110.67492
14.603779	12.726455	110.905624	-8.43327	19.050819	112.464417	50.840549	6.473477	113.000992	45.824478	45.502075	115.784775	48.3325135	25.987776	114.3928835	-65.1990535	12.113862	110.5359505
14.255825	12.216025	110.93203	-8.526311	19.186844	112.420616	50.794041	6.559376	113.126518	45.735542	45.596142	115.704918	48.2647915	26.077759	114.415718	-65.3174135	12.295929	110.425514
13.923757	11.695333	110.970215	-8.627642	19.260519	112.404343	50.739555	6.616261	113.249924	45.664242	45.654869	115.655472	48.2018985	26.135565	114.452698	-65.4571825	12.385473	110.355988
13.45612	10.955453	110.997185	-8.745682	19.318666	112.395325	50.660599	6.668364	113.400879	45.609089	45.738739	115.630005	48.134844	26.2035515	114.515442	-65.626208	12.4337805	110.275208
13.134275	10.450389	111.04715	-8.805954	19.355167	112.401962	50.625019	6.695004	113.464775	45.586506	45.792152	115.620445	48.1057625	26.243578	114.54261	-65.7176705	12.466756	110.261314
12.781386	9.90924	111.073708	-8.815894	19.40486	112.406631	50.610161	6.728911	113.548698	45.588844	45.845215	115.588425	48.0995025	26.287063	114.5685615	-65.7312905	12.522657	110.2447005
12.484043	9.29773	111.117554	-8.801739	19.493814	112.404755	50.645302	6.774887	113.661407	45.62888	45.92963	115.518715	48.137091	26.3522585	114.590061	-65.740569	12.6353695	110.219449
12.177348	8.687879	111.188675	-8.77296	19.598637	112.387718	50.708492	6.846509	113.806656	45.681118	46.054466	115.414749	48.194805	26.4504875	114.6107025	-65.740725	12.7467865	110.1647335
11.892974	8.130873	111.251976	-8.727682	19.675739	112.346397	50.808258	6.91503	113.974869	45.739212	46.184258	115.268326	48.273735	26.549644	114.6215975	-65.729099	12.801834	110.0711965
11.606588	7.627717	111.336258	-8.67933	19.711361	112.285255	50.918884	6.964407	114.153908	45.809879	46.327881	115.098236	48.3643815	26.646144	114.626072	-65.7230415	12.776578	109.944438
11.159224	6.886222	111.52124	-8.604976	19.637209	112.190392	51.085514	6.946575	114.453911	45.945637	46.49839	114.861855	48.5155755	26.7224825	114.657883	-65.7255275	12.5519355	109.722901
10.851213	6.319033	111.621353	-8.578773	19.530453	112.134743	51.186146	6.849757	114.663567	46.052029	46.514793	114.728615	48.6190875	26.682275	114.696091	-65.7766335	12.378631	109.573395
10.48007	5.781144	111.701569	-8.56255	19.389526	112.089249	51.264919	6.698097	114.8358	46.179585	46.483055	114.637566	48.722252	26.590576	114.736683	-65.847352	12.188476	109.441815
10.10143	5.242719	111.765411	-8.530523	19.231155	112.042931	51.299034	6.52019	114.9842	46.303131	46.440872	114.595459	48.8010825	26.480531	114.7898295	-65.8621285	11.981779	109.2960325
9.711717	4.762569	111.797485	-8.503176	19.079588	112.016632	51.359802	6.312083	115.083435	46.45076	46.352715	114.552864	48.905281	26.332399	114.8181495	-65.911633	11.826777	109.2151145
9.34415	4.342846	111.800217	-8.477386	18.961344	111.996567	51.450878	6.093845	115.143219	46.622555	46.271294	114.491943	49.0367165	26.1825695	114.817581	-65.9914885	11.7401185	109.175553
9.010187	3.992652	111.753593	-8.449106	18.857788	111.981247	51.692097	5.836248	115.07515	46.783958	46.227398	114.426926	49.2380275	26.031823	114.751038	-66.1362395	11.683753	109.211456
8.545456	3.57835	111.611687	-8.372377	18.743675	111.919914	52.016949	5.540577	114.880249	47.024944	46.189827	114.305473	49.5209465	25.865202	114.592861	-66.2657005	11.622148	109.246967
8.222896	3.397273	111.452904	-8.33843	18.69175	111.858078	52.322323	5.240072	114.658714	47.174522	46.20303	114.18766	49.7484225	25.721551	114.423187	-66.4252825	11.661949	109.292969
7.85018	3.260244	111.26635	-8.289145	18.632473	111.752686	52.566349	4.904177	114.420357	47.343235	46.248169	114.039803	49.954792	25.576173	114.23008	-66.533082	11.688773	109.275292
7.475498	3.123428	111.045288	-8.247196	18.593006	111.641563	52.897293	4.579126	114.040779	47.497021	46.339981	113.906563	50.197157	25.4595535	113.973671	-66.691549	11.7264585	109.309455
7.106456	3.014278	110.845474	-8.206788	18.570824	111.547638	53.139095	4.323725	113.71769	47.6259	46.433949	113.815453	50.3824975	25.378837	113.7665715	-66.7960735	11.762811	109.3287045
6.679595	2.940717	110.752609	-8.156737	18.544411	111.485931	53.442562	4.011817	113.441467	47.722271	46.518864	113.759125	50.5824165	25.2653405	113.600296	-66.8958905	11.8234815	109.371566
6.244717	2.904641	110.718452	-8.137396	18.511656	111.482193	53.520741	3.753838	113.398872	47.768238	46.632607	113.755547	50.6444895	25.1932225	113.5772095	-66.9192815	11.8300895	109.3871765
5.671099	2.914042	110.841728	-8.139188	18.467232	111.549545	53.865372	3.317767	113.350067	47.851517	46.784367	113.824478	50.8584445	25.051067	113.5872725	-67.1368205	11.883397	109.5118175
5.357488	2.911415	110.956215	-8.161904	18.45388	111.636391	54.002907	3.04983	113.436142	48.009682	46.823669	113.820435	51.0062945	24.9367495	113.6282885	-67.3301025	11.9710105	109.6444935
5.088344	2.953509	111.057076	-8.177124	18.471251	111.725113	54.039799	2.82927	113.620636	48.003796	46.890621	113.984802	51.0217975	24.8599455	113.802719	-67.3760455	12.0825565	109.647507
4.846549	3.029595	111.138824	-8.221594	18.539616	111.809349	54.286999	2.513948	113.677452	48.068829	46.959011	114.10791	51.177914	24.7364795	113.892681	-67.621102	12.3427525	109.726017
4.640526	3.152755	111.191582	-8.243834	18.647799	111.866692	54.466503	2.235123	113.754715	48.192261	47.03796	114.17894	51.329382	24.6365415	113.9668275	-67.81705	12.6590565	109.7665565
4.474451	3.326027	111.200211	-8.266086	18.807169	111.91375	54.686852	1.98713	113.765358	48.197556	47.171951	114.349724	51.442204	24.5795405	114.057541	-67.974376	13.0347975	109.769959
4.337242	3.526459	111.136124	-8.294714	18.997856	111.967484	54.909031	1.778593	113.677895	48.25573	47.311283	114.492775	51.5823805	24.544938	114.085335	-68.1718085	13.450774	109.849633
4.181181	3.847099	110.937012	-8.309497	19.277269	112.042595	55.0327	1.54714	113.381828	48.251488	47.551273	114.827873	51.642094	24.5492065	114.1048505	-68.261088	14.0053315	109.9803395
4.098063	4.083786	110.723686	-8.315251	19.419075	112.077606	54.993851	1.5028	113.018974	48.233795	47.708607	115.085815	51.613823	24.6057035	114.0523945	-68.244325	14.2324465	110.1028175
4.055691	4.31426	110.435883	-8.339732	19.515123	112.094971	54.922791	1.527439	112.579414	48.256683	47.806763	115.269684	51.589737	24.667101	113.924549	-68.269201	14.363145	110.265393
4.021438	4.501859	110.113968	-8.35865	19.575409	112.088219	54.805832	1.663222	112.117912	48.258686	47.862316	115.399765	51.532259	24.762769	113.7588385	-68.249559	14.388049	110.4175995
4.022109	4.70143	109.857155	-8.348866	19.614256	112.074577	54.687988	1.907331	111.681473	48.264359	47.871208	115.445686	51.4761735	24.8892695	113.5635795	-68.1739055	14.3392425	110.5855745
4.072287	4.866574	109.690407	-8.314635	19.685726	112.057091	54.601513	2.219764	111.366318	48.313618	47.843098	115.399078	51.4575655	25.031431	113.382698	-68.0868355	14.340021	110.731484
4.137607	5.015875	109.629524	-8.273266	19.795935	112.02816	54.62925	2.463545	111.181328	48.435497	47.814655	115.261505	51.5323735	25.1391	113.2214165	-68.0789055	14.45277	110.8349035
4.283305	5.152872	109.685043	-8.155478	20.018419	111.994789	54.848404	2.589691	111.07135	48.536537	47.75238	115.037895	51.6924705	25.1710355	113.0546225	-68.0034265	14.8658025	110.9349555
4.425718	5.209171	109.757553	-8.094842	20.10322	111.997368	54.983337	2.606933	111.021233	48.566437	47.677063	114.873886	51.774887	25.141998	112.9475595	-67.964571	15.064442	111.0471765
4.568995	5.215125	109.783173	-8.038986	20.130575	112.027336	54.997009	2.644649	110.856544	48.664188	47.532558	114.67495	51.8305985	25.0886035	112.765747	-67.9085705	15.1725465	111.288925
4.726773	5.148607	109.711166	-8.019497	20.069921	112.052116	54.84779	2.61908	110.678574	48.826836	47.283028	114.502426	51.837313	24.951054	112.5905	-67.876307	15.188788	111.513732
4.87896	5.03775	109.511497	-8.046869	19.959484	112.041115	54.574341	2.482318	110.476212	48.942566	47.007942	114.346024	51.7584535	24.74513	112.411118	-67.8521915	15.173838	111.671112
5.074905	4.882065	109.17897	-8.119263	19.848255	111.969772	54.233826	2.308303	110.163795	49.092484	46.642853	114.01899	51.663155	24.475578	112.0913925	-67.901681	15.220932	111.8481515
5.299141	4.72325	108.802963	-8.179523	19.76123	111.763809	53.95797	2.192292	109.750389	49.057388	46.240734	113.82756	51.507679	24.216513	111.7889745	-67.866725	15.305947	111.7386435
5.808737	4.412479	108.41153	-8.256955	19.722935	111.397324	53.759037	2.189211	109.431755	48.654694	45.932453	113.563797	51.2068655	24.060832	111.497776	-67.7207755	15.385038	111.296872
6.2129	4.18146	108.39772	-8.294744	19.75564	111.170624	53.778744	2.316427	109.69075	48.538937	45.831215	113.345482	51.1588405	24.073821	111.518116	-67.7483285	15.437459	110.823132
6.646735	3.902365	108.663391	-8.301815	19.781231	110.996208	54.144295	2.327575	110.096527	48.479931	45.905876	113.1912	51.312113	24.1167255	111.6438635	-67.915743	15.4457365	110.3485525
7.128026	3.574793	109.12616	-8.278827	19.774303	110.872116	54.474743	2.336585	110.767731	48.512478	45.905758	113.082733	51.4936105	24.1211715	111.925232	-68.0512645	15.4274345	109.819
7.628675	3.227184	109.59462	-8.221521	19.701576	110.758163	54.71669	2.12267	111.337875	48.54863	45.795307	113.072121	51.63266	23.9589885	112.204998	-68.075702	15.4441635	109.311328
8.119465	2.868485	109.899376	-8.149997	19.524448	110.608055	54.76297	1.756614	111.823868	48.648045	45.572098	113.015114	51.7055075	23.664356	112.419491	-68.0055015	15.38454	108.796619
8.613616	2.496138	109.9571	-8.088743	19.264038	110.422241	54.695778	1.399091	112.216652	48.821114	45.263405	112.962532	51.758446	23.331248	112.589592	-67.935932	15.196828	108.25489
9.398365	1.922415	109.745422	-8.059598	18.784334	110.067604	54.642723	0.911566	112.545395	49.16597	44.771786	113.129593	51.9043465	22.841676	112.837494	-68.0235425	14.726992	107.297714
9.887748	1.582421	109.554527	-8.061639	18.487957	109.837448	54.663776	0.724276	112.670647	49.36977	44.423317	113.292015	52.016773	22.5737965	112.981331	-68.140051	14.4021175	106.693565
10.265451	1.283684	109.457352	-8.039156	18.295509	109.610023	54.652554	0.560785	112.855438	49.512726	44.144787	113.468147	52.08264	22.352786	113.1617925	-68.160952	14.238232	106.0582535
10.646276	1.059456	109.384941	-8.01406	18.200888	109.472549	54.70636	0.520483	112.945068	49.630733	43.985241	113.615433	52.1685465	22.252862	113.2802505	-68.1966665	14.148914	105.6648475
10.953199	0.883223	109.352936	-7.952372	18.193296	109.444069	54.734211	0.541787	112.946579	49.686253	43.914261	113.645721	52.210232	22.228024	113.29615	-68.114976	14.158568	105.591988
11.21399	0.769177	109.327721	-7.868277	18.265215	109.476807	54.748749	0.603032	112.878128	49.737827	43.902718	113.606499	52.243288	22.252875	113.2423135	-67.979842	14.277555	105.7113005
11.516187	0.69411	109.306923	-7.801431	18.403961	109.539162	54.791306	0.662085	112.779343	49.81945	43.949738	113.588371	52.305378	22.3059115	113.183857	-67.90824	14.5020105	105.894467
11.751728	0.746011	109.309921	-7.74577	18.655651	109.674492	54.761349	0.804174	112.754372	49.955643	44.08176	113.807526	52.358496	22.442967	113.280949	-67.850036	14.868335	106.068035
11.869559	0.755458	109.331421	-7.75345	18.839594	109.805832	54.750187	0.912535	112.766243	50.038177	44.217216	114.072731	52.394182	22.5648755	113.419487	-67.901082	15.1143125	106.192177
11.970328	0.734711	109.380569	-7.766994	19.032623	109.939682	54.749214	1.044041	112.801971	50.103848	44.385704	114.353966	52.426531	22.7148725	113.5779685	-67.960519	15.3503735	106.3013955
12.064082	0.674264	109.413635	-7.791097	19.238129	110.019096	54.756809	1.186507	112.867523	50.136875	44.563259	114.588654	52.446842	22.874883	113.7280885	-68.029036	15.601375	106.3101035
12.143908	0.580017	109.397552	-7.824328	19.453979	110.041451	54.744171	1.336399	112.929794	50.120335	44.734364	114.752007	52.432253	23.0353815	113.8409005	-68.080909	15.8725765	106.2420015
12.218645	0.513419	109.377754	-7.867236	19.678745	110.009239	54.742134	1.48135	113.000664	50.077374	44.901493	114.84314	52.409754	23.1914215	113.921902	-68.144226	16.1660685	106.096576
12.278957	0.320325	109.354271	-7.920355	19.887793	109.895233	54.719044	1.608477	113.104858	50.037182	45.065212	114.879631	52.378113	23.3368445	113.9922445	-68.218823	16.4387415	105.7982215
12.325551	0.00167	109.301064	-8.014688	20.155365	109.592079	54.689186	1.757222	113.260498	49.965775	45.290009	114.865219	52.3274805	23.5236155	114.0628585	-68.3568565	16.7871145	105.1212995
12.303708	-0.215381	109.239853	-8.08203	20.277254	109.35775	54.679523	1.824588	113.365921	49.896667	45.441574	114.781227	52.288095	23.633081	114.073574	-68.452155	16.921427	104.641926
12.249793	-0.415858	109.203888	-8.130328	20.371964	109.172646	54.65797	1.901322	113.41835	49.804287	45.577465	114.628944	52.2311285	23.7393935	114.023647	-68.4917845	17.0045345	104.321645
12.163329	-0.605107	109.226929	-8.15256	20.431576	109.053383	54.610664	2.013405	113.490227	49.7211	45.69096	114.388931	52.165882	23.8521825	113.939579	-68.471002	17.0109695	104.167187
12.050454	-0.772765	109.332802	-8.169674	20.460821	108.97435	54.609497	2.093517	113.582542	49.654465	45.828533	114.136086	52.131981	23.961025	113.859314	-68.471329	16.960617	104.089386
11.920098	-0.903252	109.490036	-8.200586	20.459702	108.901642	54.617382	2.148698	113.728676	49.597649	45.980858	113.921356	52.1075155	24.064778	113.825016	-68.5086875	16.854626	103.978268
11.77092	-1.082837	109.609268	-8.22661	20.424437	108.811211	54.650795	2.203091	113.889946	49.525753	46.145878	113.706482	52.088274	24.1744845	113.798214	-68.541494	16.6743895	103.824208
11.644956	-1.413358	109.749748	-8.277404	20.348604	108.588585	54.670586	2.275635	114.125694	49.365719	46.326778	113.452438	52.0181525	24.3012065	113.789066	-68.5729605	16.3960015	103.388104
11.504913	-1.622551	109.766998	-8.303329	20.294031	108.425545	54.654282	2.306848	114.232239	49.258015	46.386101	113.254356	51.9561485	24.3464745	113.7432975	-68.5628065	16.2415875	103.1077925
11.268726	-1.826323	109.751152	-8.336919	20.251543	108.273628	54.614204	2.304734	114.259972	49.175488	46.455326	113.050735	51.894846	24.38003	113.6553535	-68.568684	16.123056	102.8919025
10.997584	-2.046483	109.565033	-8.378122	20.224173	108.147324	54.54887	2.309264	114.214348	49.112148	46.52174	112.898682	51.830509	24.415502	113.556515	-68.586753	16.032844	102.738133
10.66549	-2.272884	109.344627	-8.407652	20.22629	108.035645	54.441856	2.308152	114.113876	49.081726	46.606152	112.747849	51.761791	24.457152	113.4308625	-68.577095	15.995428	102.6404275
10.215583	-2.446474	109.169861	-8.468442	20.272743	107.945045	54.305534	2.352809	113.984276	49.050037	46.73587	112.642441	51.6777855	24.5443395	113.3133585	-68.6146695	16.0011465	102.5767315
9.722626	-2.56947	108.912445	-8.524415	20.34429	107.868805	54.19902	2.426203	113.81881	48.996807	46.851395	112.591469	51.5979135	24.638799	113.2051395	-68.6467435	16.049781	102.5324705
8.949043	-2.700416	108.604958	-8.609835	20.529055	107.787407	54.058903	2.578334	113.597214	48.889656	47.085632	112.499825	51.4742795	24.831983	113.0485195	-68.6939495	16.226127	102.5262945
8.434228	-2.756908	108.378128	-8.65457	20.679296	107.736877	53.955597	2.706697	113.434875	48.854439	47.271927	112.469414	51.405018	24.989312	112.9521445	-68.714158	16.36928	102.5216095
7.902272	-2.767492	108.166649	-8.694351	20.835314	107.687714	53.860302	2.828448	113.28701	48.826534	47.456051	112.420357	51.343418	25.1422495	112.8536835	-68.73212	16.5283785	102.5217445
7.331261	-2.67744	108.013962	-8.710417	20.961016	107.62603	53.785645	2.946712	113.149277	48.77813	47.631298	112.376511	51.2818875	25.289005	112.762894	-68.7027215	16.633027	102.489166
6.719008	-2.62445	107.870628	-8.7131	21.047951	107.565514	53.769894	3.04083	113.017334	48.74015	47.770905	112.335678	51.255022	25.4058675	112.676506	-68.681222	16.6900345	102.454522
5.981027	-2.527494	107.752083	-8.695003	21.08881	107.486198	53.740562	3.130335	112.964539	48.703831	47.881153	112.24073	51.2221965	25.505744	112.6026345	-68.6122025	16.671876	102.3697615
5.173008	-2.427658	107.674194	-8.69579	21.098324	107.421921	53.732224	3.147904	112.928329	48.673363	47.962929	112.161301	51.2027935	25.5554165	112.544815	-68.5943735	16.6412315	102.299027
4.046092	-2.389107	107.541313	-8.680199	21.06201	107.340935	53.701042	3.119005	112.88501	48.614258	48.023361	112.067688	51.15765	25.571183	112.476349	-68.518048	16.552837	102.205521
3.264181	-2.323992	107.437393	-8.67808	21.016417	107.300224	53.649055	3.080035	112.833496	48.597366	48.049145	112.004898	51.1232105	25.56459	112.419197	-68.4793705	16.468244	102.181251
2.449725	-2.223576	107.34314	-8.685611	20.978575	107.268524	53.598618	3.020537	112.756287	48.602058	48.055874	111.962296	51.100338	25.5382055	112.3592915	-68.47156	16.4189445	102.1777565
1.596138	-2.10641	107.142258	-8.706135	20.973387	107.250885	53.54961	2.998115	112.637535	48.604767	48.054295	111.960625	51.0771885	25.526205	112.29908	-68.4894585	16.420569	102.20269
0.616467	-1.919786	106.997726	-8.74539	21.00997	107.251862	53.462334	3.029976	112.511864	48.602222	48.064667	111.99604	51.032278	25.5473215	112.253952	-68.523058	16.4726185	102.249772
-0.30062	-1.811836	106.846359	-8.767509	21.092398	107.268776	53.377987	3.075832	112.405418	48.601871	48.091312	112.053886	50.989929	25.583572	112.229652	-68.524947	16.601224	102.3079
-1.213673	-1.648245	106.727234	-8.812902	21.227724	107.321144	53.306526	3.149386	112.314812	48.598167	48.141563	112.139511	50.9523465	25.6454745	112.2271615	-68.5781505	16.8099735	102.4151265
-2.692576	-1.348106	106.559387	-8.849862	21.47368	107.454887	53.246338	3.311825	112.201691	48.585674	48.289452	112.354912	50.916006	25.8006385	112.2783015	-68.61573	17.1467215	102.6314725
-3.754548	-1.142484	106.488373	-8.867157	21.665075	107.589088	53.221012	3.438186	112.132477	48.584347	48.417744	112.503586	50.9026795	25.927965	112.3180315	-68.6369935	17.402185	102.8601445
-4.763559	-1.007815	106.430687	-8.867616	21.881828	107.749496	53.197575	3.571451	112.031624	48.59145	48.561607	112.668518	50.8945125	26.066529	112.350071	-68.6297445	17.697127	103.148921
-5.776536	-0.838294	106.364334	-8.87055	22.109478	107.928322	53.148823	3.729122	111.908409	48.605988	48.719692	112.836548	50.8774055	26.224407	112.3724785	-68.6185055	17.994549	103.4841655
-6.862304	-0.663582	106.341339	-8.872985	22.32844	108.096573	53.085987	3.889512	111.785744	48.619976	48.893959	112.978348	50.8529815	26.3917355	112.382046	-68.5989515	18.2651445	103.8111
-7.931994	-0.579909	106.251419	-8.889697	22.526896	108.207657	53.056252	4.025841	111.643471	48.629662	49.055763	113.088165	50.842957	26.540802	112.365818	-68.622351	18.51299	104.049496
-9.014179	-0.536566	106.237289	-8.928556	22.683149	108.25573	52.988316	4.121054	111.528503	48.634003	49.192577	113.148407	50.8111595	26.6568155	112.338455	-68.6682715	18.7094825	104.173005
-10.616713	-0.539441	106.187401	-8.980964	22.83349	108.226204	52.878242	4.227119	111.357666	48.647419	49.296795	113.07769	50.7628305	26.761957	112.217678	-68.7247585	18.905023	104.23473
-11.70653	-0.60049	106.198212	-8.987953	22.849632	108.164513	52.813866	4.240833	111.260155	48.623692	49.221958	112.886452	50.718779	26.7313955	112.0733035	-68.694685	18.9678685	104.2557225
-12.855989	-0.703936	106.359818	-8.97029	22.776411	108.144531	52.76178	4.185487	111.196899	48.525711	49.117752	112.65004	50.6437455	26.6516195	111.9234695	-68.5843255	18.9012025	104.3655925
-13.917683	-0.927676	106.681503	-8.932117	22.617956	108.230713	52.746624	4.038207	111.157097	48.421417	48.932655	112.354408	50.5840205	26.485431	111.7557525	-68.4482545	18.750481	104.7056735
-14.895506	-1.166085	107.192017	-8.847952	22.375574	108.390717	52.778889	3.860982	111.189339	48.348282	48.690773	112.029037	50.5635855	26.2758775	111.609188	-68.2594895	18.4752705	105.172246
-15.870206	-1.446555	107.79425	-8.72884	22.025452	108.673584	52.862949	3.651822	111.217178	48.292877	48.427929	111.718132	50.577913	26.0398755	111.467655	-68.035593	18.0110285	105.879513
-16.868629	-1.752581	108.638069	-8.575324	21.611328	109.070847	52.942501	3.441756	111.258759	48.230911	48.106579	111.371597	50.586706	25.7741675	111.315178	-67.737354	17.4484885	106.826516
-18.198292	-2.250413	109.788773	-8.389264	20.97102	109.713326	53.051411	3.08604	111.45414	48.177296	47.51614	111.042725	50.6143535	25.30109	111.2484325	-67.3928815	16.64095	108.1782195
-19.098	-2.556711	110.381577	-8.358808	20.536377	110.047005	53.111523	2.81232	111.623672	48.201118	47.189293	110.946037	50.6563205	25.0008065	111.2848545	-67.3739365	16.0719475	108.8091555
-19.970924	-2.877648	110.70256	-8.377902	20.114758	110.2864	53.130013	2.541163	111.755463	48.219177	46.917568	110.90802	50.674595	24.7293655	111.3317415	-67.430399	15.5001505	109.2410585
-20.923815	-3.128307	111.022041	-8.416002	19.736315	110.461807	53.056656	2.33808	111.887978	48.162071	46.641769	110.878792	50.6093635	24.4899245	111.383385	-67.4413675	14.9827055	109.540229
-21.717972	-3.351963	111.226013	-8.465504	19.387178	110.569855	52.979553	2.174789	111.982239	48.07811	46.405907	110.853065	50.5288315	24.290348	111.417652	-67.4598395	14.484008	109.722058
-22.526621	-3.551274	111.340782	-8.535261	19.092743	110.631073	52.934181	2.037704	112.106705	47.984818	46.225563	110.836174	50.4594995	24.1316335	111.4714395	-67.5300215	14.0538525	109.7907065
-23.259821	-3.721222	111.51767	-8.604813	18.85095	110.715363	52.890831	1.983602	112.249443	47.889954	46.084202	110.826622	50.3903925	24.033902	111.5380325	-67.6000185	13.667998	109.8926935
-24.33984	-3.930989	111.855141	-8.67538	18.592741	110.918556	52.864296	1.962992	112.449989	47.773125	45.89188	110.846115	50.3187105	23.927436	111.648052	-67.6694705	13.258046	110.18906
-25.125576	-3.966398	112.187706	-8.707859	18.44327	111.112213	52.846825	1.912728	112.640129	47.72142	45.772026	110.84285	50.2841225	23.842377	111.7414895	-67.6998405	13.044163	110.4829365
-25.741737	-3.995921	112.625465	-8.735357	18.290092	111.338554	52.854801	1.811784	112.815796	47.69334	45.66151	110.844765	50.2740705	23.736647	111.8302805	-67.7447845	12.843537	110.8468275
-26.364119	-3.968152	112.958351	-8.774524	18.135517	111.575874	52.840508	1.689089	112.994492	47.652805	45.530979	110.852524	50.2466565	23.610034	111.923508	-67.7957045	12.661	111.22824
-26.912352	-3.934209	113.364861	-8.812766	17.950815	111.838593	52.815063	1.565742	113.147179	47.576237	45.382225	110.844658	50.19565	23.4739835	111.9959185	-67.821182	12.4276465	111.6812675
-27.387671	-3.829472	113.759804	-8.858266	17.772831	112.077095	52.819778	1.42841	113.243332	47.48262	45.207424	110.824883	50.151199	23.317917	112.0341075	-67.867731	12.227745	112.1200825
-27.87422	-3.646802	114.152489	-8.907242	17.575737	112.284683	52.79324	1.292903	113.386169	47.395782	45.040768	110.800385	50.094511	23.1668355	112.093277	-67.908995	11.9846385	112.476089
-28.563452	-3.337477	114.255997	-8.988736	17.258074	112.438217	52.798359	1.116299	113.619446	47.303738	44.828068	110.861847	50.0510485	22.9721835	112.2406465	-68.0285205	11.5439645	112.6357875
-29.030149	-3.037965	114.156296	-9.028637	17.042631	112.416473	52.844006	0.997074	113.764236	47.252934	44.705452	110.9375	50.04847	22.851263	112.350868	-68.105744	11.233999	112.482078
-29.389084	-2.680431	113.860596	-9.063955	16.847046	112.267113	52.908741	0.858823	113.883034	47.257481	44.596786	111.036217	50.083111	22.7278045	112.4596255	-68.211021	10.9662875	112.0746005
-29.739948	-2.297313	113.451942	-9.106142	16.677574	112.035881	52.915054	0.697464	114.008736	47.280434	44.497646	111.109459	50.097744	22.597555	112.5590975	-68.310028	10.757593	111.5126645
-30.072781	-1.883702	112.979507	-9.089682	16.514244	111.75425	52.943592	0.547185	114.046906	47.319241	44.364227	111.142387	50.1314165	22.455706	112.5946465	-68.3107805	10.572782	110.9138535
-30.386158	-1.375306	112.487755	-9.064622	16.345833	111.42292	52.989853	0.390314	114.030479	47.386726	44.226665	111.154541	50.1882895	22.3084895	112.59251	-68.3175335	10.3831765	110.25333
-30.754158	-0.849107	112.028458	-9.039098	16.170246	111.163795	52.998837	0.203539	113.941429	47.444706	44.070454	111.10984	50.2217715	22.1369965	112.5256345	-68.2999675	10.2034955	109.8019555
-31.234821	0.149602	111.645721	-8.964107	15.885444	110.932602	53.010445	-0.035398	113.702835	47.492424	43.773006	111.022278	50.2514345	21.868804	112.3625565	-68.1796485	9.902084	109.5026475
-31.528362	0.863151	111.546944	-8.914012	15.70465	110.897614	53.008335	-0.218591	113.543938	47.545616	43.539543	110.977364	50.2769755	21.660476	112.260651	-68.1049995	9.748824	109.534577
-31.826683	1.602991	111.542023	-8.870249	15.523823	110.915398	53.014004	-0.413022	113.4076	47.598991	43.314259	110.966812	50.3064975	21.4506185	112.187206	-68.0469955	9.5970275	109.64359
-32.141182	2.397613	111.43483	-8.840362	15.334291	110.961929	53.010994	-0.617772	113.322281	47.658436	43.093185	111.012863	50.334715	21.2377065	112.167572	-68.015439	9.4308755	109.756286
-32.439613	3.299916	111.410126	-8.83878	15.130493	111.016319	53.00811	-0.837514	113.228584	47.681248	42.892273	111.087349	50.344679	21.0273795	112.1579665	-68.022239	9.2336065	109.8746715
-32.726299	4.223441	111.440804	-8.870834	14.912859	111.108902	52.968071	-1.044212	113.135544	47.652458	42.696445	111.164474	50.3102645	20.8261165	112.150009	-68.0519325	8.9996015	110.067795
-33.007679	5.136549	111.552895	-8.913021	14.687782	111.208961	52.911686	-1.247226	113.036438	47.584087	42.503651	111.235443	50.2478865	20.6282125	112.1359405	-68.0739285	8.7473515	110.2819815
-33.432262	6.621154	111.628983	-9.039101	14.343408	111.377869	52.831261	-1.55955	112.879585	47.440823	42.241173	111.326897	50.136042	20.3408115	112.103241	-68.214244	8.3460045	110.652497
-33.694458	7.664977	111.69857	-9.122485	14.11882	111.450348	52.772011	-1.766165	112.723221	47.312752	42.080498	111.33757	50.0423815	20.1571665	112.0303955	-68.2873515	8.0804735	110.8703005
-33.943359	8.686181	111.721596	-9.223277	13.917333	111.445686	52.701412	-1.963492	112.49794	47.191555	41.909962	111.286522	49.9464835	19.973235	111.892231	-68.3930375	7.861431	110.999141
-34.223606	9.799193	111.537155	-9.321319	13.707278	111.324432	52.585091	-2.150954	112.191513	47.050022	41.727402	111.189056	49.8175565	19.788224	111.6902845	-68.4601945	7.626332	110.9585795
-34.447117	10.9209	111.341606	-9.424713	13.516914	111.103943	52.469009	-2.333685	111.80172	46.890495	41.525307	111.054779	49.679752	19.595811	111.4282495	-68.529178	7.438017	110.7796365
-34.693104	12.02294	111.104309	-9.511898	13.315212	110.848152	52.272331	-2.4719	111.33876	46.725803	41.3423	110.894241	49.499067	19.4352	111.1165005	-68.522863	7.195224	110.5798035
-34.915375	13.180822	110.87149	-9.605083	13.124763	110.579811	52.087509	-2.596881	110.800346	46.55904	41.157089	110.721542	49.3232745	19.280104	110.760944	-68.5334405	6.969422	110.398678
-35.233276	14.987524	110.756516	-9.74301	12.858291	110.294113	51.744144	-2.764955	109.993065	46.302731	40.912735	110.502686	49.0234375	19.07389	110.2478755	-68.5094575	6.642692	110.3403505
-35.420414	16.145689	110.872986	-9.845288	12.709993	110.201874	51.499866	-2.879544	109.448135	46.136841	40.773609	110.311981	48.8183535	18.9470325	109.880058	-68.5089295	6.4729535	110.52369
-35.583908	17.388914	111.103477	-9.971749	12.599232	110.210716	51.222633	-2.964645	108.915817	45.93227	40.6502	110.067009	48.5774515	18.8427775	109.491413	-68.5209495	6.3556865	110.930019
-35.688793	18.640341	111.515045	-10.102944	12.552531	110.291351	50.911301	-3.006303	108.339706	45.679169	40.537189	109.757256	48.295235	18.765443	109.048481	-68.501123	6.339619	111.534221
-35.785179	19.822102	111.925735	-10.273772	12.502006	110.398712	50.461655	-2.984537	107.938065	45.403881	40.423721	109.442009	47.932768	18.719592	108.690037	-68.480312	6.28442	112.107387
-35.817944	21.051846	112.305519	-10.453809	12.506673	110.539101	50.227474	-2.99954	107.496666	45.103912	40.348278	109.193314	47.665693	18.674369	108.34499	-68.573311	6.338977	112.733212
-35.716339	22.252354	112.687981	-10.67501	12.480911	110.693611	49.924885	-2.992076	107.126915	44.818554	40.272655	108.969536	47.3717195	18.6402895	108.0482255	-68.7217395	6.3215325	113.3389965
-35.639969	24.033087	113.267517	-10.962164	12.478454	110.940979	49.496536	-2.991543	106.747505	44.449734	40.166492	108.807579	46.973135	18.5874745	107.777542	-68.897463	6.3694335	114.104416
-35.432106	25.236506	113.511696	-11.137753	12.439614	111.060715	49.270386	-3.003109	106.573189	44.243858	40.100887	108.827637	46.757122	18.548889	107.700413	-69.032628	6.330339	114.421017
-35.123833	26.416012	113.666832	-11.290729	12.447042	111.120567	49.099659	-3.03042	106.44902	44.095749	40.057941	108.896507	46.597704	18.5137605	107.6727635	-69.179162	6.3803235	114.5683705
-34.794186	27.552765	113.664864	-11.433029	12.383183	111.100006	48.950871	-3.054714	106.372627	43.993176	40.005348	109.015068	46.4720235	18.475317	107.6938475	-69.3380815	6.291049	114.5061645
-34.373234	28.658243	113.636505	-11.563205	12.352404	111.053398	48.833221	-3.055737	106.352791	43.93306	39.940239	109.166679	46.3831405	18.442251	107.759735	-69.5095505	6.262557	114.347061
-33.846443	29.809889	113.538231	-11.682834	12.340546	111.004257	48.762314	-3.067804	106.371201	43.88839	39.868023	109.373474	46.325352	18.4001095	107.8723375	-69.69102	6.2809825	114.1361765
-33.27911	30.893841	113.58783	-11.793416	12.312412	110.986588	48.71875	-3.089779	106.387833	43.844555	39.770134	109.614601	46.2816525	18.3401775	108.001217	-69.8684845	6.2846465	113.971959
-32.260025	32.398937	113.897301	-11.93685	12.279293	111.1222	48.638084	-3.13239	106.420692	43.777786	39.615501	110.025856	46.207935	18.2415555	108.223274	-70.081635	6.3170305	114.021126
-31.481712	33.414658	114.242645	-12.005886	12.2491	111.292412	48.578529	-3.174271	106.441368	43.757854	39.498806	110.358604	46.1681915	18.1622675	108.399986	-70.1799635	6.3359325	114.184838
-30.581219	34.276112	114.714935	-12.079031	12.200895	111.526848	48.495083	-3.210985	106.454697	43.759899	39.372593	110.712837	46.127491	18.080804	108.583767	-70.285553	6.320986	114.469929
-29.633484	35.11607	115.242126	-12.09812	12.197796	111.857224	48.386414	-3.260986	106.493462	43.755005	39.217342	111.083893	46.0707095	17.978178	108.7886775	-70.2669495	6.417414	114.9257705
-28.526199	35.942139	115.778091	-12.126785	12.184562	112.180031	48.304497	-3.315217	106.548439	43.858383	39.05983	111.471245	46.08144	17.8723065	109.009842	-70.33501	6.4968175	115.35022
-27.429258	36.682194	116.299904	-12.138599	12.172076	112.501701	48.266747	-3.381501	106.700455	43.911839	38.887085	111.90567	46.089293	17.752792	109.3030625	-70.366491	6.59136	115.7003395
-26.266026	37.328121	116.736374	-12.152117	12.187507	112.774529	48.269344	-3.423581	106.987823	43.984749	38.72279	112.408806	46.1270465	17.6496045	109.6983145	-70.4312805	6.7254095	115.8507435
-24.325441	38.268921	117.268456	-12.178216	12.224019	113.194885	48.399433	-3.496799	107.611191	44.071915	38.488041	113.282326	46.235674	17.495621	110.4467585	-70.592106	6.952417	115.9430115
-23.027433	38.739376	117.483009	-12.191771	12.25007	113.504364	48.526001	-3.557488	108.163628	44.136906	38.313972	113.855598	46.3314535	17.378242	111.009613	-70.7149955	7.121898	115.999115
-21.650854	39.187862	117.673576	-12.176725	12.27145	113.868538	48.672607	-3.635322	108.844666	44.15078	38.116028	114.425835	46.4116935	17.240353	111.6352505	-70.7651435	7.302547	116.1018255
-20.077522	39.515179	117.725929	-12.142852	12.272262	114.253197	48.869816	-3.744024	109.600151	44.165657	37.913967	114.975204	46.5177365	17.0849715	112.2876775	-70.8034405	7.4595525	116.2187165
-18.604189	39.757607	117.743813	-12.110703	12.249966	114.616325	49.100517	-3.906493	110.419884	44.242813	37.704884	115.516388	46.671665	16.8991955	112.968136	-70.893071	7.6007365	116.264514
-17.058163	39.956467	117.77507	-12.046704	12.166059	114.964867	49.302364	-4.074295	111.275063	44.333504	37.517582	116.095146	46.817934	16.7216435	113.6851045	-70.911342	7.6104745	116.2446295
-15.340296	40.022869	117.819275	-12.009313	12.049589	115.305138	49.504559	-4.291719	112.106277	44.33017	37.316658	116.746208	46.9173645	16.5124695	114.4262425	-70.9359905	7.5867085	116.1840335
-12.897083	40.012638	118.066147	-11.968793	11.785678	115.810585	49.592232	-4.57321	113.357033	44.457962	36.920212	117.724945	47.025097	16.173501	115.540989	-70.962683	7.397855	116.080181
-11.120508	39.881355	118.314125	-11.94602	11.590427	116.168663	49.766712	-4.826165	114.13636	44.485092	36.624168	118.515221	47.125902	15.8990015	116.3257905	-71.017942	7.2818525	116.0115355
-9.441786	39.678246	118.699554	-11.930202	11.410091	116.560509	49.78754	-5.036424	115.007767	44.526291	36.28199	119.383385	47.1569155	15.622783	117.195576	-71.0173195	7.197399	115.925442
-7.64516	39.447224	119.172264	-11.908404	11.272194	117.007996	49.808014	-5.244458	115.911232	44.55619	36.016117	120.392731	47.182102	15.3858295	118.1519815	-70.99891	7.1585585	115.8640105
-5.83937	39.130196	119.782722	-11.901371	11.200378	117.501221	49.813843	-5.425601	116.857468	44.624184	35.797691	121.397125	47.2190135	15.186045	119.1272965	-71.0217555	7.214711	115.8751455
-4.058599	38.854618	120.475662	-11.887035	11.203761	117.990791	49.84967	-5.597251	117.766212	44.732712	35.644279	122.369179	47.291191	15.023514	120.0676955	-71.065261	7.384008	115.9138865
-2.232758	38.445637	121.033165	-11.868235	11.249427	118.46563	49.891628	-5.740395	118.632141	44.7845	35.623848	123.308434	47.338064	14.9417265	120.9702875	-71.074534	7.5571275	115.9609725
0.38061	37.798534	122.040855	-11.855043	11.375548	119.138741	50.023006	-5.859826	119.854912	44.943905	35.720039	124.651016	47.4834555	14.9301065	122.252964	-71.1935415	7.8209895	116.024518
2.097152	37.206036	122.69442	-11.861484	11.449077	119.541885	50.124752	-5.942248	120.673859	45.023251	35.850536	125.569092	47.5740015	14.954144	123.1214755	-71.2969695	7.94401	115.9622945
3.70843	36.58424	123.43309	-11.888721	11.473813	119.838753	50.21999	-6.036388	121.438133	45.061256	36.025166	126.536224	47.640623	14.994389	123.9871785	-71.418065	7.953237	115.6903275
5.376822	35.839756	124.122322	-12.019837	11.518683	120.149841	50.204445	-6.128823	122.144005	45.120907	36.147236	127.391609	47.662676	15.0092065	124.767807	-71.70235	8.0281595	115.531875
6.910398	35.006203	124.740623	-12.188631	11.572719	120.444427	50.213367	-6.223525	122.741913	45.053627	36.238815	128.141983	47.633497	15.007645	125.441948	-72.010759	8.137793	115.446906
8.450563	34.111958	125.243607	-12.349059	11.607356	120.720795	50.099216	-6.272467	123.353195	44.997883	36.28199	128.763	47.5485495	15.0047615	126.0580975	-72.2466675	8.2099505	115.3834925
9.928541	33.087425	125.666473	-12.472185	11.645029	120.930878	50.217033	-6.398581	123.793289	45.008469	36.297272	129.262939	47.612751	14.9493455	126.528114	-72.557121	8.3407125	115.333642
12.124014	31.42569	126.097534	-12.540703	11.694217	121.058098	50.32193	-6.524765	124.462578	44.919586	36.269951	129.862808	47.620758	14.872593	127.162693	-72.702164	8.515841	114.953503
13.445401	30.197346	126.177574	-12.515372	11.716927	121.009682	50.457336	-6.609685	124.888596	44.995975	36.190914	130.152969	47.7266555	14.7906145	127.5207825	-72.7573995	8.6432395	114.4985815
14.857197	28.875816	126.052094	-12.388014	11.734538	120.83194	50.658966	-6.687263	125.279762	45.072029	36.106575	130.37149	47.8654975	14.709656	127.825626	-72.6415255	8.75942	113.838254
16.115511	27.429581	125.917389	-12.175777	11.734958	120.476273	50.875473	-6.781529	125.642731	45.190094	36.010124	130.556122	48.0327835	14.6142975	128.0994265	-72.3843375	8.8556185	112.8531195
17.6243	25.829929	125.596832	-11.922472	11.729142	119.998619	51.130486	-6.936328	125.958801	45.350456	35.901367	130.624084	48.240471	14.4825195	128.2914425	-72.085415	8.9757645	111.7057955
18.590366	24.303904	125.17041	-11.702864	11.744126	119.407997	51.401306	-7.093123	126.172295	45.563271	35.790253	130.57901	48.4822885	14.348565	128.3756525	-71.8880165	9.139687	110.4403415
19.600552	22.681627	124.586777	-11.302471	11.645651	118.627106	51.636314	-7.272552	126.206398	45.771454	35.666702	130.328552	48.703884	14.197075	128.267475	-71.308826	9.094227	108.986737
21.194626	19.971611	123.318542	-10.841346	11.553585	117.718277	51.874821	-7.512461	125.865791	46.077965	35.341633	129.310516	48.976393	13.914586	127.5881535	-70.659085	9.192584	107.8484005
21.982338	18.18438	122.498596	-10.515809	11.446487	117.20517	52.003349	-7.710528	125.504173	46.315575	35.120358	128.445236	49.159462	13.704915	126.9747045	-70.19108	9.188059	107.4356355
22.709488	16.293907	121.711662	-10.571146	11.44962	116.99736	52.169598	-7.942057	125.029602	46.659805	34.869469	127.470161	49.4147015	13.463706	126.2498815	-70.5569935	9.435534	107.7448385
23.303806	14.322721	121.012619	-10.295524	11.215513	116.544533	52.282482	-8.191217	124.558868	46.926544	34.658791	126.596344	49.604513	13.233787	125.577606	-70.195561	9.197239	107.51146
23.8085	12.282646	120.338943	-10.019546	10.918068	116.047859	52.418941	-8.479654	123.958504	47.19944	34.471203	125.67897	49.8091905	12.9957745	124.818737	-69.8482825	8.8403615	107.276981
24.229864	10.260344	119.561447	-9.705664	10.594826	115.47905	52.567482	-8.839462	123.236504	47.420025	34.28867	124.737343	49.9937535	12.724604	123.9869235	-69.4050815	8.465048	106.9711765
24.594902	8.255601	118.668686	-9.554547	10.39389	114.950928	52.694523	-9.17694	122.392227	47.681046	34.054565	123.737358	50.1877845	12.4388125	123.0647925	-69.2968785	8.3489675	106.8370635
25.008566	5.186485	117.035583	-9.174764	10.069636	113.966454	52.804161	-9.630733	120.875839	48.052406	33.670841	122.217789	50.4282835	12.020054	121.546814	-68.7778115	8.119218	106.386094
25.247971	3.145843	115.835281	-8.896046	9.88098	113.241486	52.796154	-9.859409	119.881752	48.300316	33.406174	121.194504	50.548235	11.7733825	120.538128	-68.340327	7.9885775	105.944844
25.376278	1.082889	114.650986	-8.598376	9.734819	112.559799	52.815636	-10.067561	118.853821	48.577927	33.166515	120.193459	50.6967815	11.549477	119.52364	-67.8935335	7.920161	105.595958
25.477005	-0.995651	113.616058	-8.333882	9.638063	111.971199	52.769707	-10.221536	117.887749	48.900841	32.96447	119.262611	50.835274	11.371467	118.57518	-67.503038	7.904659	105.367218
25.52577	-3.099211	112.644867	-8.05404	9.572224	111.480591	52.725758	-10.349817	117.051331	49.252033	32.808376	118.360397	50.9888955	11.2292795	117.705864	-67.0969755	7.9151685	105.255318
25.554201	-5.194544	111.870155	-7.784005	9.567208	111.095978	52.729053	-10.420448	116.380051	49.499084	32.7276	117.515053	51.1140685	11.153576	116.947552	-66.6820785	7.98084	105.244404
25.531296	-7.301611	111.227921	-7.525844	9.595451	110.761093	52.781921	-10.50447	115.865768	49.703362	32.727516	116.766762	51.2426415	11.111523	116.316265	-66.2943295	8.079379	105.205921
25.486364	-10.470835	110.737137	-7.166779	9.672405	110.311844	52.931763	-10.603539	115.388885	49.964428	32.766594	115.735069	51.4480955	11.0815275	115.561977	-65.7816535	8.2632825	105.061711
25.387394	-12.582238	110.562088	-6.978545	9.730265	110.019753	53.054077	-10.662541	115.215431	50.096989	32.796467	115.103355	51.575533	11.066963	115.159393	-65.532623	8.393567	104.880113
25.344912	-14.73665	110.513176	-6.814846	9.74142	109.734955	53.200809	-10.750005	115.097336	50.238991	32.792603	114.462616	51.7199	11.021299	114.779976	-65.349592	8.461541	104.689934
25.191328	-16.825529	110.566917	-6.694977	9.716331	109.492638	53.304035	-10.790715	115.016953	50.304031	32.76725	113.869965	51.804033	10.9882675	114.443459	-65.193987	8.4443945	104.541817
24.295687	-16.8186	110.504135	-6.591885	9.638453	109.289955	53.396999	-10.796727	114.91082	50.337696	32.690845	113.327065	51.8673475	10.947059	114.1189425	-65.0511175	8.329847	104.4609675
23.241356	-16.953911	110.482216	-6.515327	9.52935	109.116455	53.450447	-10.817116	114.820229	50.404549	32.600391	112.794624	51.927498	10.8916375	113.8074265	-64.958152	8.1670625	104.4254835
22.247868	-17.254929	110.442566	-6.451504	9.410869	108.960136	53.489761	-10.840806	114.714012	50.387146	32.496689	112.408508	51.9384535	10.8279415	113.56126	-64.8414615	7.9937965	104.359012
20.738544	-17.516453	110.292328	-6.382329	9.254183	108.755936	53.530266	-10.879259	114.527534	50.433968	32.35371	112.020241	51.982117	10.7372255	113.2738875	-64.746775	7.7711405	104.2379845
19.782242	-17.683271	110.099205	-6.35141	9.179372	108.638611	53.513996	-10.884996	114.386047	50.46854	32.329048	111.907234	51.991268	10.722026	113.1466405	-64.694088	7.636718	104.1305815
18.864389	-18.047249	109.87986	-6.331385	9.147562	108.537033	53.513878	-10.88024	114.209831	50.554131	32.309006	111.821365	52.0340045	10.714383	113.015598	-64.6967745	7.580741	104.058468
17.878218	-18.201418	109.627998	-6.304691	9.162755	108.448257	53.504868	-10.844766	114.00753	50.607204	32.306839	111.788132	52.056036	10.7310365	112.897831	-64.665418	7.5944735	103.998683
16.96871	-18.337427	109.302841	-6.254134	9.234053	108.372208	53.499901	-10.733047	113.80014	50.681686	32.326626	111.759171	52.0907935	10.7967895	112.7796555	-64.5990615	7.6713165	103.9647605
15.994443	-18.463049	109.112465	-6.194716	9.32794	108.321846	53.551632	-10.541736	113.559219	50.752113	32.392132	111.801025	52.1518725	10.925198	112.680122	-64.5413045	7.730682	103.96357
15.001991	-18.633785	108.949112	-6.083882	9.438166	108.334908	53.652275	-10.236268	113.275635	50.79298	32.501995	111.897697	52.2226275	11.1328635	112.586666	-64.3903915	7.7434685	104.08315
13.564054	-18.665522	108.945145	-5.84089	9.559666	108.444084	53.922581	-9.694351	112.87236	51.017334	32.647263	111.844048	52.4699575	11.476456	112.358204	-64.1517375	7.642876	104.529964
12.802813	-18.609484	108.932495	-5.647464	9.625608	108.552315	54.115086	-9.401262	112.659142	50.877144	32.775612	111.833809	52.496115	11.687175	112.2464755	-63.791043	7.564041	104.8581545
11.884762	-18.693977	109.139046	-5.452964	9.641011	108.652618	54.209225	-9.087217	112.561798	51.056976	32.789635	111.533394	52.6331005	11.851209	112.047596	-63.5390285	7.430813	105.25764
11.036444	-18.75811	109.321365	-5.27071	9.626345	108.712296	54.243572	-8.805948	112.552597	51.20359	32.746445	111.214317	52.723581	11.9702485	111.883457	-63.265001	7.2824415	105.541135
10.171805	-18.786037	109.453163	-5.120285	9.57548	108.715523	54.238953	-8.547958	112.548653	51.269733	32.677654	110.868286	52.754343	12.064848	111.7084695	-62.994913	7.086112	105.7225765
9.294416	-18.794107	109.461426	-5.010465	9.515447	108.622765	54.223537	-8.283763	112.498268	51.271378	32.666691	110.485161	52.7474575	12.191464	111.4917145	-62.7683875	6.83943	105.7538155
8.376348	-18.759884	109.386398	-4.958175	9.481445	108.447182	54.237152	-8.061648	112.323463	51.209293	32.709888	110.119858	52.7232225	12.32412	111.2216605	-62.6395725	6.63877	105.6727035
7.073551	-18.630398	109.077263	-4.942106	9.458536	108.082893	54.220497	-7.629282	111.909691	51.060474	32.864731	109.654526	52.6404855	12.6177245	110.7821085	-62.5246975	6.2993475	105.3836775
6.173877	-18.423197	108.873688	-4.98887	9.475641	107.8311	54.155594	-7.339275	111.650024	51.009224	33.046089	109.34243	52.582409	12.853407	110.496227	-62.560149	6.097875	105.165973
5.297021	-18.217007	108.605431	-5.051381	9.519231	107.627022	54.06382	-7.029617	111.423317	50.930752	33.236275	109.074417	52.497286	13.103329	110.248867	-62.600048	5.935133	105.005177
4.392565	-17.933855	108.455811	-5.149858	9.610759	107.465424	53.96669	-6.734435	111.244728	50.816525	33.406437	108.833107	52.3916075	13.336001	110.0389175	-62.6913235	5.885517	104.8919305
3.51261	-17.631344	108.251015	-5.236331	9.736317	107.355049	53.84367	-6.459974	111.103943	50.68623	33.619968	108.669327	52.26495	13.579997	109.886635	-62.737612	5.892637	104.823463
2.617455	-17.271729	108.081161	-5.309573	9.871003	107.289574	53.770973	-6.216322	110.972633	50.568192	33.87212	108.558319	52.1695825	13.827899	109.765476	-62.7887285	5.914107	104.813672
1.723093	-16.859901	107.91584	-5.354896	10.007441	107.259109	53.735935	-5.97661	110.852882	50.516045	34.169628	108.53611	52.12599	14.096509	109.694496	-62.835782	5.918373	104.823722
0.381473	-16.221731	107.590927	-5.383683	10.241842	107.256355	53.724354	-5.669455	110.770332	50.519382	34.615147	108.775307	52.121868	14.472846	109.7728195	-62.889234	6.010838	104.7398905
-0.465423	-15.782969	107.352531	-5.392581	10.399255	107.264946	53.751194	-5.509568	110.727821	50.608181	34.895203	109.012733	52.1796875	14.6928175	109.870277	-62.9648495	6.1056925	104.659615
-1.314832	-15.320415	107.143547	-5.392705	10.57022	107.277588	53.745342	-5.349991	110.683571	50.714981	35.18446	109.319725	52.2301615	14.9172345	110.001648	-63.0155715	6.2232055	104.553528
-2.171298	-14.856191	106.915375	-5.365836	10.731505	107.290733	53.767387	-5.20155	110.623146	50.797348	35.468704	109.570656	52.2823675	15.133577	110.096901	-63.0140395	6.329433	104.484565
-3.07313	-14.431797	106.765175	-5.330806	10.912684	107.293129	53.790249	-5.033491	110.551857	50.84499	35.741665	109.659424	52.3176195	15.354087	110.1056405	-62.9792315	6.471281	104.4806175
-3.915021	-13.979798	106.647408	-5.310587	11.119623	107.270599	53.822231	-4.837225	110.470963	50.844444	36.017586	109.657494	52.3333375	15.5901805	110.0642285	-62.9545115	6.6490655	104.4769695
-4.75457	-13.56391	106.619537	-5.285243	11.319593	107.221092	53.902008	-4.605911	110.404251	50.799362	36.276173	109.590546	52.350685	15.835131	109.9973985	-62.921171	6.804055	104.4447855
-5.98127	-13.004004	106.666245	-5.226943	11.549829	107.169128	54.052216	-4.299983	110.420715	50.696747	36.546768	109.460197	52.3744815	16.1233925	109.940456	-62.8283675	6.9762655	104.3978
-6.920384	-12.632792	106.729111	-5.207868	11.642298	107.159599	54.133648	-4.166456	110.487152	50.671597	36.68602	109.412399	52.4026225	16.259782	109.9497755	-62.8183585	7.024814	104.3694225
-7.767765	-12.303584	106.649803	-5.179376	11.675149	107.144234	54.213577	-4.108624	110.542175	50.68465	36.771011	109.427551	52.4491135	16.3311935	109.984863	-62.8078655	7.0191045	104.303605
-8.608707	-12.011232	106.496979	-5.151741	11.666838	107.109406	54.269951	-4.069453	110.550728	50.707764	36.824158	109.548973	52.4888575	16.3773525	110.0498505	-62.7923395	6.9563235	104.1689615
-9.436238	-11.768108	106.249382	-5.114807	11.628652	107.047829	54.306637	-4.050283	110.525307	50.74931	36.909863	109.672913	52.5279735	16.42979	110.09911	-62.7575875	6.827514	103.996548
-10.388635	-11.516061	106.04422	-5.080019	11.586141	106.977676	54.332417	-4.03002	110.469452	50.754131	36.99287	109.77874	52.543274	16.481425	110.124096	-62.703312	6.690857	103.831256
-11.25197	-11.258785	105.926147	-5.036099	11.576926	106.923798	54.374741	-4.000427	110.380768	50.721054	37.059437	109.788513	52.5478975	16.529505	110.0846405	-62.6200955	6.624347	103.7629555
-12.545186	-10.994881	105.989304	-4.973031	11.567571	106.880066	54.449886	-3.981756	110.290764	50.64426	37.091644	109.648987	52.547073	16.554944	109.9698755	-62.493135	6.580198	103.7902565
-13.402658	-10.884933	106.136528	-4.931698	11.521481	106.900337	54.503513	-4.023795	110.286629	50.614876	37.054771	109.489929	52.5591945	16.515488	109.888279	-62.4225905	6.527474	103.912395
-14.378393	-10.779524	106.415176	-4.906529	11.445004	106.997765	54.531372	-4.114334	110.320663	50.591003	36.952225	109.293388	52.5611875	16.4189455	109.8070255	-62.3742455	6.4710625	104.1885045
-15.255865	-10.699647	106.649765	-4.873792	11.298254	107.092438	54.438324	-4.204323	110.393867	50.557373	36.811775	109.078232	52.4978485	16.303726	109.7360495	-62.2454325	6.292782	104.4488265
-16.14864	-10.641267	106.921196	-4.860488	11.125593	107.171944	54.555725	-4.379687	110.320152	50.485939	36.643589	108.846107	52.520832	16.131951	109.5831295	-62.241808	6.119235	104.7607585
-16.977131	-10.632424	107.140015	-4.847513	10.924315	107.200333	54.448265	-4.444706	110.361603	50.408916	36.499359	108.602547	52.4285905	16.0273265	109.482075	-62.1236165	5.8213035	104.918591
-17.903629	-10.55518	107.254242	-4.864085	10.721579	107.188728	54.558159	-4.580401	110.238289	50.278633	36.385357	108.36673	52.418396	15.902478	109.3025095	-62.146566	5.54068	105.0749465
-19.196907	-10.409928	107.52314	-4.910994	10.406138	107.203827	54.520599	-4.686539	110.183846	50.027119	36.269173	107.987717	52.273859	15.791317	109.0857815	-62.095847	5.020959	105.3218725
-20.041159	-10.297053	107.730934	-4.983072	10.203064	107.243393	54.474407	-4.73125	110.164307	49.847542	36.212341	107.772408	52.1609745	15.7405455	108.9683575	-62.1271185	4.6655825	105.5184285
-20.942148	-10.086623	108.030006	-5.05323	10.007178	107.301971	54.425301	-4.783081	110.149826	49.661648	36.157867	107.614815	52.0434745	15.687393	108.8823205	-62.1499345	4.326963	105.7216215
-21.698204	-10.006402	108.095673	-5.160392	9.831453	107.391571	54.372086	-4.830491	110.167274	49.494862	36.120602	107.483162	51.933474	15.6450555	108.825218	-62.254258	4.0178505	105.957924
-22.597569	-9.762272	108.274567	-5.291923	9.668249	107.467903	54.314484	-4.866095	110.174538	49.321018	36.104595	107.416878	51.817751	15.61925	108.795708	-62.401597	3.717248	106.140098
-23.391438	-9.525811	108.322487	-5.421775	9.528635	107.507965	54.224682	-4.871896	110.170639	49.157368	36.101799	107.362915	51.691025	15.6149515	108.766777	-62.534575	3.4423185	106.249153
-24.185564	-9.2538	108.26136	-5.536341	9.415071	107.474075	54.114567	-4.845538	110.149323	48.985119	36.12466	107.337761	51.549843	15.639561	108.743542	-62.622525	3.190581	106.204608
-25.313053	-8.812897	107.979355	-5.708552	9.286956	107.310883	53.869064	-4.714812	110.10511	48.70977	36.233055	107.310394	51.289417	15.7591215	108.707752	-62.706521	2.8147905	105.914014
-26.128288	-8.431118	107.791412	-5.813943	9.241354	107.177078	53.904797	-4.667179	109.910225	48.52121	36.350227	107.252571	51.2130035	15.841524	108.581398	-62.8408895	2.641184	105.772758
-26.911545	-8.012377	107.69458	-5.911952	9.214098	107.072983	53.826065	-4.544534	109.780266	48.304108	36.477898	107.148888	51.0650865	15.966682	108.464577	-62.8889905	2.461514	105.681389
-27.645918	-7.599407	107.674828	-6.022439	9.23199	107.014481	53.758144	-4.389357	109.648117	48.06078	36.629459	106.993011	50.909462	16.120051	108.320564	-62.95434	2.343929	105.708398
-28.398346	-7.139202	107.719711	-6.131321	9.248163	106.963554	53.553761	-4.18102	109.620918	47.78878	36.763966	106.818893	50.6712705	16.291473	108.2199055	-62.9339125	2.204853	105.7072025
-29.165735	-6.620354	107.71241	-6.279022	9.261978	106.922722	53.600906	-4.081812	109.456429	47.529106	36.874069	106.659554	50.565006	16.3961285	108.0579915	-63.12305	2.1278275	105.7874525
-29.818321	-6.15924	107.63488	-6.430809	9.236918	106.863342	53.517216	-3.977273	109.390724	47.259937	36.97385	106.525055	50.3885765	16.4982885	107.9578895	-63.2501945	1.9755475	105.7687945
-30.952858	-5.3487	107.507217	-6.721652	9.141759	106.760574	53.346294	-3.870489	109.278908	46.843048	37.103775	106.358398	50.094671	16.616643	107.818653	-63.537975	1.666875	105.702495
-31.680676	-4.787269	107.449936	-6.919673	9.053845	106.689896	53.209007	-3.826361	109.138641	46.537933	37.193398	106.280624	49.87347	16.6835185	107.7096325	-63.712816	1.4241715	105.6701595
-32.279743	-4.293012	107.360527	-7.124336	8.983267	106.637787	52.906918	-3.740411	109.044121	46.215954	37.258549	106.178581	49.561436	16.759069	107.611351	-63.810108	1.207465	105.664223
-33.060959	-3.547839	107.308899	-7.320286	8.903895	106.606064	52.83765	-3.754015	108.783867	45.930134	37.296234	106.062042	49.383892	16.7711095	107.4229545	-64.024464	1.0366805	105.7891735
-33.81654	-2.845935	107.349731	-7.541209	8.83637	106.603813	52.623016	-3.711646	108.593544	45.631653	37.352642	106.002411	49.1273345	16.820498	107.2979775	-64.2097525	0.852242	105.9096485
-34.501789	-2.159139	107.294693	-7.742237	8.756353	106.615211	52.331818	-3.619732	108.444702	45.362305	37.41927	106.022095	48.8470615	16.899769	107.2333985	-64.3315355	0.612937000000002	105.9970235
-35.185833	-1.431787	107.191803	-7.944241	8.679256	106.561409	52.251797	-3.592483	108.14743	45.130634	37.508652	106.139496	48.6912155	16.9580845	107.143463	-64.5796975	0.400427500000003	105.979355
-36.103386	-0.396016	106.700981	-8.26447	8.55563	106.350204	51.982887	-3.487185	107.66333	44.766083	37.714275	106.465355	48.374485	17.113545	107.0643425	-64.903425	-0.00228500000000054	105.6360655
-36.810806	0.365296	106.437683	-8.498883	8.49901	106.158623	51.606907	-3.31829	107.34317	44.5261	37.846489	106.675362	48.0665035	17.2640995	107.009266	-65.0642695	-0.2660795	105.30798
-37.454872	1.097721	106.13401	-8.706776	8.445256	105.946861	51.46677	-3.228635	106.809662	44.277615	37.981636	106.888916	47.8721925	17.3765005	106.849289	-65.2857445	-0.485988500000001	105.044433
-38.123676	1.790556	106.023476	-8.912828	8.471121	105.747452	51.056664	-3.034469	106.344437	44.036888	38.120537	107.021584	47.546776	17.543034	106.6830105	-65.372432	-0.600791999999998	104.8118935
-38.642185	2.407948	105.95076	-9.106187	8.519681	105.62999	50.734657	-2.85321	105.815842	43.783821	38.259079	107.012054	47.259239	17.7029345	106.413948	-65.471613	-0.663572500000001	104.846032
-39.310493	3.06575	106.04837	-9.276371	8.608257	105.541611	50.414127	-2.700783	105.3424	43.525078	38.353806	106.919006	46.9696025	17.8265115	106.130703	-65.5223445	-0.609997499999999	104.952519
-39.948997	3.63416	106.23288	-9.459245	8.716208	105.502846	50.147213	-2.592622	104.982231	43.268951	38.394371	106.780815	46.708082	17.9008745	105.881523	-65.626572	-0.468458500000001	105.124169
-40.790524	4.303474	106.422379	-9.743581	8.843162	105.510712	49.870102	-2.568262	104.729126	42.945675	38.385761	106.534172	46.4078885	17.9087495	105.631649	-65.8950505	-0.222425500000003	105.389775
-41.262318	4.640603	106.547821	-9.877396	8.854548	105.530083	49.716419	-2.605471	104.678215	42.733208	38.328789	106.379639	46.2248135	17.861659	105.528927	-65.9796055	-0.152563000000001	105.531239
-41.712891	4.903564	106.710121	-10.029243	8.816957	105.580032	49.617115	-2.678923	104.674057	42.571144	38.260712	106.270851	46.0941295	17.7908945	105.472454	-66.1526155	-0.1569805	105.68761
-42.1259	5.115746	106.932388	-10.142578	8.730229	105.669044	49.542686	-2.79232	104.667618	42.461159	38.196175	106.172478	46.0019225	17.7019275	105.420048	-66.2870785	-0.241469499999997	105.91804
-42.507267	5.341865	107.21685	-10.255112	8.612113	105.797401	49.470009	-2.89786	104.667351	42.329208	38.106934	106.131981	45.8996085	17.604537	105.399666	-66.4098325	-0.380310999999999	106.195136
-42.871506	5.519132	107.499222	-10.343314	8.473223	105.956505	49.355534	-2.96603	104.735565	42.208141	38.013	106.116547	45.7818375	17.523485	105.426056	-66.4684655	-0.577038999999999	106.486954
-43.045757	5.505216	107.666573	-10.402873	8.342731	106.123718	49.280407	-3.058887	104.794655	42.112236	37.929764	106.132889	45.6963215	17.4354385	105.463772	-66.5020675	-0.749976499999999	106.783664
-43.398258	5.622416	107.959686	-10.517411	8.191712	106.319855	49.242851	-3.255798	104.874458	42.027111	37.790215	106.15699	45.634981	17.2672085	105.515724	-66.669803	-0.883784500000001	107.123986
-43.631233	5.671537	108.125282	-10.56336	8.149794	106.438446	49.149632	-3.332586	105.00219	41.991119	37.703499	106.16156	45.5703755	17.1854565	105.581875	-66.6970955	-0.885868500000001	107.295017
-43.804836	5.657699	108.216736	-10.629168	8.088438	106.500587	49.129261	-3.481794	105.047668	41.978081	37.624012	106.149529	45.553671	17.071109	105.5985985	-66.812007	-0.894233	107.4025755
-43.927723	5.590443	108.266998	-10.674199	8.064	106.53653	49.085522	-3.588626	105.081856	41.978065	37.554653	106.109253	45.5317935	16.9830135	105.5955545	-66.8801915	-0.855013500000002	107.4775055
-43.959236	5.506886	108.275055	-10.706571	8.035198	106.527184	48.96619	-3.619939	105.108894	41.960873	37.492256	106.049957	45.4635315	16.9361585	105.5794255	-66.8766735	-0.865762499999999	107.4749425
-43.914001	5.384464	108.2425	-10.74524	8.012399	106.478394	48.974808	-3.795356	104.96566	41.928261	37.45369	105.971458	45.4515345	16.829167	105.468559	-66.9420145	-0.804369000000001	107.488229
-43.788467	5.229982	108.184647	-10.815196	7.977127	106.398453	48.862312	-3.825211	104.857674	41.885437	37.433262	105.857849	45.3738745	16.8040255	105.3577615	-67.0042665	-0.849771499999998	107.4391445
-43.472118	4.963721	108.101776	-10.895843	7.977633	106.246361	48.67411	-3.865616	104.652313	41.765694	37.406376	105.68	45.219902	16.77038	105.1661565	-67.011588	-0.815113999999999	107.3265655
-43.21418	4.799144	107.964668	-10.970009	7.982098	106.123314	48.561749	-3.924571	104.535202	41.72823	37.386818	105.500069	45.1449895	16.7311235	105.0176355	-67.0850075	-0.766927499999999	107.2289925
-42.935196	4.697427	107.866051	-11.078118	7.985888	106.021629	48.443611	-3.988632	104.485794	41.63171	37.358349	105.390617	45.0376605	16.6848585	104.9382055	-67.1938965	-0.713082499999998	107.1050525
-42.63448	4.575738	107.625031	-11.176875	8.003025	105.902901	48.335396	-4.06776	104.541901	41.586182	37.285938	105.263649	44.960789	16.609089	104.902775	-67.314539	-0.603039000000003	106.903027
-42.286552	4.453455	107.340202	-11.304992	8.006077	105.776688	48.290367	-4.185778	104.636971	41.559196	37.201492	105.157379	44.9247815	16.507857	104.897175	-67.5347655	-0.495703000000002	106.656201
-41.947918	4.366426	107.109619	-11.440419	8.018543	105.670639	48.206352	-4.328898	104.783821	41.551838	37.076038	105.065117	44.879095	16.37357	104.924469	-67.759933	-0.336483999999999	106.416809
-41.500141	4.24746	106.918106	-11.552067	8.044067	105.578171	48.119102	-4.472697	104.963615	41.561066	36.945004	104.980179	44.840084	16.2361535	104.971897	-67.944218	-0.1480195	106.184445
-40.716408	4.088043	106.588783	-11.662786	8.064329	105.47123	48.022064	-4.730753	105.223503	41.630634	36.736176	104.852951	44.826349	16.0027115	105.038227	-68.151921	0.125946500000001	105.904233
-40.044373	3.966938	106.393387	-11.707402	8.07437	105.393768	47.979469	-4.914952	105.345345	41.706459	36.609203	104.780998	44.842964	15.8471255	105.0631715	-68.257768	0.301614499999999	105.7243645
-39.434692	3.937428	106.264305	-11.707995	8.083013	105.282509	47.928337	-5.066897	105.432175	41.802635	36.496895	104.688156	44.865486	15.714999	105.0601655	-68.281476	0.451026999999998	105.5048525
-38.726418	3.89953	106.05085	-11.679249	8.104202	105.165207	47.899921	-5.184561	105.453934	41.905003	36.395851	104.590904	44.902462	15.605645	105.022419	-68.26096	0.602759000000002	105.307995
-38.044754	3.89091	105.929802	-11.644797	8.141512	105.086967	47.867085	-5.286431	105.466774	42.025227	36.297375	104.484512	44.946156	15.505472	104.975643	-68.23575	0.777552	105.198291
-37.28244	3.929756	105.831207	-11.574065	8.232086	104.994286	47.840508	-5.354221	105.513367	42.160839	36.230118	104.389191	45.0006735	15.4379485	104.951279	-68.1488035	1.0262235	105.037293
-36.518188	4.01622	105.511391	-11.532434	8.38449	104.85498	47.855801	-5.427917	105.623329	42.341198	36.184319	104.311752	45.0984995	15.378201	104.9675405	-68.1633675	1.390779	104.7424195
-35.257473	4.312458	105.011368	-11.526272	8.707597	104.528465	47.916962	-5.488658	105.908676	42.622776	36.148067	104.184959	45.269869	15.3297045	105.0468175	-68.322413	2.0854895	104.0101125
-34.383022	4.501667	104.474083	-11.52862	8.961413	104.234245	47.959564	-5.531492	106.150772	42.783211	36.12635	104.093132	45.3713875	15.297429	105.121952	-68.4286275	2.625397	103.346538
-33.564079	4.795006	103.978638	-11.530443	9.231788	103.909302	47.974113	-5.576252	106.417465	42.950787	36.086109	103.956688	45.46245	15.2549285	105.1870765	-68.523336	3.2086475	102.6315275
-32.657501	5.175884	103.557823	-11.520987	9.472506	103.64138	47.979088	-5.629246	106.686607	43.126766	36.006542	103.860817	45.552927	15.188648	105.273712	-68.594901	3.756364	102.009048
-31.732174	5.558566	103.271484	-11.460863	9.633243	103.492805	47.970013	-5.693138	106.941284	43.356194	35.901451	103.81514	45.6631035	15.1041565	105.378212	-68.5848295	4.1623295	101.607398
-30.715094	5.987197	103.068336	-11.36309	9.709867	103.420792	47.986397	-5.799203	107.100533	43.63356	35.843159	103.861153	45.8099785	15.021978	105.480843	-68.5361585	4.397756	101.360741
-29.842674	6.486897	102.946678	-11.196603	9.704822	103.390106	48.034496	-5.888399	107.10173	43.932407	35.808987	104.012886	45.9834515	14.960294	105.557308	-68.3766575	4.44935	101.222904
-28.460037	7.306287	102.797234	-10.838777	9.581053	103.336823	48.15361	-5.978339	106.841743	44.365704	35.821636	104.333321	46.259657	14.9216485	105.587532	-67.937211	4.2404575	101.086114
-27.465466	7.961883	102.684853	-10.570153	9.500512	103.311852	48.248737	-5.914298	106.647614	44.638573	35.873371	104.581764	46.443655	14.9795365	105.614689	-67.583961	4.0214875	101.009015
-26.388672	8.630569	102.619537	-10.313336	9.472087	103.301498	48.450474	-5.799877	106.467567	44.909332	36.02195	104.866287	46.679903	15.1110365	105.666927	-67.306575	3.8331375	100.936069
-25.474878	9.376316	102.599991	-10.063875	9.53388	103.326241	48.704987	-5.63144	106.343552	45.151382	36.248295	105.099579	46.9281845	15.3084275	105.7215655	-67.0559345	3.7593325	100.9309165
-24.501724	10.127311	102.635277	-9.822921	9.687469	103.36084	48.944874	-5.428607	106.299126	45.359604	36.463032	105.232597	47.152239	15.5172125	105.7658615	-66.798081	3.8577255	100.9558185
-23.490152	10.993132	102.634987	-9.604616	9.927131	103.404846	49.169872	-5.236675	106.30574	45.532532	36.642387	105.257736	47.351202	15.702856	105.781738	-66.560434	4.151406	101.027954
-22.360968	11.838924	102.568886	-9.414714	10.183296	103.405693	49.364002	-5.086145	106.36232	45.707306	36.777008	105.240616	47.535654	15.8454315	105.801468	-66.365082	4.5211605	101.009918
-20.928877	13.176246	102.444565	-9.214655	10.517917	103.377655	49.603088	-4.954276	106.528877	45.990818	36.905094	105.236687	47.796953	15.975409	105.882782	-66.226263	5.060425	100.872528
-19.986561	14.096634	102.418007	-9.112972	10.658786	103.381599	49.6973	-4.941514	106.627335	46.170002	36.942677	105.236092	47.933651	16.0005815	105.9317135	-66.159595	5.3169905	100.8314845
-18.966768	15.030627	102.377785	-9.030691	10.734984	103.42672	49.76577	-4.966201	106.676308	46.32663	36.927269	105.231621	48.0462	15.980534	105.9539645	-66.107582	5.489434	100.8994755
-17.919567	15.998192	102.415176	-8.889509	10.7463	103.470695	49.822895	-5.016714	106.679619	46.475201	36.901871	105.227196	48.149048	15.9425785	105.9534075	-65.928066	5.5500215	100.9879825
-16.935463	16.895737	102.461716	-8.772384	10.751669	103.556351	49.907623	-5.051174	106.657181	46.641167	36.88871	105.231789	48.274395	15.918768	105.944485	-65.819163	5.58457	101.168217
-15.89418	17.901066	102.49176	-8.610448	10.739865	103.628586	50.016468	-5.053881	106.647942	46.809986	36.897007	105.271996	48.413227	15.921563	105.959969	-65.634123	5.558167	101.297203
-14.74386	18.891726	102.559647	-8.450931	10.77051	103.706337	50.14901	-5.003207	106.631783	46.974545	36.948032	105.354134	48.5617775	15.9724125	105.9929585	-65.4636395	5.5686075	101.4197155
-13.22509	20.442474	102.691795	-8.211194	10.865955	103.836266	50.365883	-4.83319	106.57209	47.225517	37.10989	105.504486	48.7957	16.13835	106.038288	-65.218088	5.59356	101.634244
-12.130779	21.56123	102.82309	-8.04428	10.96256	103.950134	50.499058	-4.672276	106.4702	47.409973	37.292027	105.6465	48.9545155	16.3098755	106.05835	-65.0430755	5.6152445	101.841918
-10.97928	22.679834	103.091469	-7.885823	11.083509	104.109528	50.631462	-4.45638	106.303993	47.545048	37.5093	105.830971	49.088255	16.52646	106.067482	-64.859901	5.640558	102.151574
-9.928663	23.768044	103.386757	-7.746963	11.203068	104.302597	50.739445	-4.194836	106.111656	47.66769	37.741489	106.062973	49.2035675	16.7733265	106.0873145	-64.6974935	5.6328095	102.5178795
-8.818887	24.924156	103.799248	-7.635228	11.344067	104.53817	50.821274	-3.905403	105.898193	47.765793	38.019978	106.364563	49.2935335	17.0572875	106.131378	-64.5639895	5.6308465	102.944962
-7.598721	26.050154	104.343437	-7.565452	11.516833	104.814484	50.866062	-3.585919	105.681206	47.838604	38.2971	106.734955	49.352333	17.3555905	106.2080805	-64.483237	5.6780755	103.4208875
-6.500516	27.129656	104.838028	-7.526317	11.7227	105.115952	50.854218	-3.244136	105.496887	47.917439	38.561325	107.147774	49.3858285	17.6585945	106.3223305	-64.4384625	5.7868055	103.9095735
-4.646446	28.76232	105.648315	-7.493093	12.132044	105.546593	50.808971	-2.67049	105.347672	47.972214	38.960991	107.901451	49.3905925	18.1452505	106.6245615	-64.3767785	6.1188375	104.4686245
-3.455964	29.812929	106.211761	-7.493147	12.490368	105.831337	50.756878	-2.242333	105.464104	47.983593	39.231907	108.522392	49.3702355	18.494787	106.993248	-64.3565295	6.485949	104.669426
-2.235479	30.788057	106.813667	-7.527527	12.859939	106.161354	50.773151	-1.840355	105.733742	47.960236	39.446514	109.294548	49.3666935	18.8030795	107.514145	-64.4217475	6.9167985	104.808563
-0.90532	31.652218	107.423355	-7.562706	13.255366	106.583389	50.848614	-1.477649	106.300972	47.941444	39.68396	110.17128	49.395029	19.1031555	108.236126	-64.520441	7.4075765	104.930652
0.389052	32.436329	108.126816	-7.621226	13.647779	107.09697	50.965054	-1.130347	107.152237	47.936581	39.901779	111.149109	49.4508175	19.385716	109.150673	-64.6932695	7.909842	105.043267
1.670729	33.146881	109.009186	-7.691849	13.976198	107.746925	51.122494	-0.816949	108.205582	47.967285	40.088581	112.132896	49.5448895	19.635816	110.169239	-64.9285875	8.31658	105.324611
3.020858	33.651489	109.756088	-7.748609	14.239619	108.406128	51.301605	-0.591925	109.339417	48.021599	40.250206	113.120201	49.661602	19.8291405	111.229809	-65.15882	8.6500975	105.582447
4.993084	34.240799	110.86348	-7.79002	14.506536	109.336136	51.597553	-0.286394	110.941605	48.077877	40.427174	114.481544	49.837715	20.07039	112.7115745	-65.417755	8.942682	105.9606975
6.305368	34.500328	111.518143	-7.790566	14.599426	109.819496	51.817131	-0.166362	111.850586	48.129181	40.522636	115.24614	49.973156	20.178137	113.548363	-65.554288	9.020715	106.090629
7.668725	34.685844	112.063095	-7.751016	14.635765	110.224762	52.004547	-0.094047	112.675568	48.201874	40.579548	115.930305	50.1032105	20.2427505	114.3029365	-65.6052425	9.0287795	106.1465875
9.026178	34.720127	112.516083	-7.67995	14.650851	110.601295	52.17889	-0.006017	113.384972	48.288532	40.609451	116.539764	50.233711	20.301717	114.962368	-65.593611	8.999985	106.240222
10.266901	34.683113	113.019691	-7.598098	14.640638	110.961105	52.386196	0.066281	114.012077	48.361076	40.61673	117.088043	50.373636	20.3415055	115.55006	-65.569832	8.9397705	106.37215
11.499091	34.588097	113.385269	-7.481365	14.61935	111.297226	52.588741	0.135394	114.599098	48.432167	40.621468	117.537781	50.510454	20.378431	116.0684395	-65.473184	8.860269	106.5260125
12.804049	34.389801	113.769402	-7.369024	14.614081	111.610474	52.79184	0.213916	115.136574	48.5359	40.632404	117.910477	50.66387	20.42316	116.5235255	-65.401918	8.805002	106.6974225
14.507845	33.945889	114.122604	-7.16569	14.621298	111.986015	53.107582	0.288269	115.831497	48.710812	40.669327	118.310715	50.909197	20.478798	117.071106	-65.240577	8.763798	106.900924
15.575795	33.484325	114.271309	-7.030617	14.650917	112.161545	53.287136	0.321751	116.213821	48.852737	40.71344	118.485603	51.0699365	20.5175955	117.349712	-65.1311705	8.7842385	106.973378
16.664366	33.064598	114.378036	-6.883212	14.665294	112.269005	53.470879	0.355628	116.490105	49.011555	40.757221	118.541374	51.241217	20.5564245	117.5157395	-65.007641	8.7741635	107.0222705
17.67034	32.525635	114.377296	-6.742349	14.694866	112.321243	53.623306	0.417111	116.651306	49.158623	40.811852	118.53627	51.3909645	20.6144815	117.593788	-64.8756625	8.7752505	107.048698
18.560469	31.967482	114.304413	-6.5739	14.691755	112.306389	53.779053	0.494753	116.693619	49.274044	40.87669	118.491051	51.5265485	20.6857215	117.592335	-64.6743485	8.6977885	107.020443
19.435097	31.278252	114.244568	-6.407048	14.694543	112.273216	53.908833	0.589687	116.653946	49.381214	40.944576	118.396172	51.6450235	20.7671315	117.525059	-64.4591195	8.6219545	107.021373
20.210621	30.617147	114.139153	-6.227851	14.688581	112.237488	54.105789	0.675925	116.515419	49.513401	41.022903	118.256294	51.809595	20.849414	117.3858565	-64.265297	8.527748	107.0891195
21.367081	29.477554	113.97039	-5.914364	14.697817	112.168549	54.389793	0.872112	116.186867	49.756748	41.202183	118.082466	52.0732705	21.0371475	117.1346665	-63.9019985	8.3584865	107.2024315
22.038355	28.709846	113.804398	-5.69316	14.728981	112.095116	54.567657	1.040072	115.950821	49.932625	41.354778	117.931892	52.250141	21.197425	116.9413565	-63.636461	8.260537	107.2488755
22.625837	27.870396	113.579384	-5.442853	14.794125	111.962486	54.74102	1.244335	115.695587	50.08746	41.459038	117.741966	52.41424	21.3516865	116.7187765	-63.299946	8.2365635	107.2061955
23.223419	26.914558	113.271202	-5.179245	14.924606	111.752823	54.915218	1.5001	115.413536	50.155342	41.475357	117.510651	52.53528	21.4877285	116.4620935	-62.89377	8.3614835	107.0435525
23.735353	25.981232	112.91571	-4.901388	15.068287	111.461952	55.083771	1.756673	115.142998	50.215084	41.475246	117.184761	52.6494275	21.6159595	116.1638795	-62.4522035	8.5206145	106.7600245
24.226841	25.053322	112.461182	-4.617571	15.233931	111.177277	55.229378	2.007874	114.870369	50.230015	41.39901	116.780411	52.7296965	21.703442	115.82539	-61.9648385	8.76442	106.529164
24.606602	24.018852	112.038254	-4.334256	15.368623	110.933945	55.359005	2.237371	114.622185	50.271446	41.380333	116.349915	52.8152255	21.808852	115.48605	-61.4837375	8.928394	106.38184
25.064882	22.285049	111.596825	-4.005004	15.507669	110.642227	55.55603	2.449676	114.389244	50.394154	41.367977	115.878235	52.975092	21.9088265	115.1337395	-60.9851	9.1065115	106.1507145
25.284512	21.136171	111.344704	-3.859845	15.521304	110.495911	55.651791	2.502329	114.318253	50.47868	41.379852	115.673676	53.0652355	21.9410905	114.9959645	-60.7849255	9.1015175	105.9958575
25.383535	19.921122	111.099243	-3.805781	15.529253	110.335052	55.810387	2.485858	114.206459	50.542355	41.400524	115.530731	53.176371	21.943191	114.868595	-60.787933	9.115315	105.801509
25.457579	18.620472	110.930649	-3.779443	15.540049	110.178696	55.711067	2.540358	114.224731	50.571503	41.450703	115.412376	53.141285	21.9955305	114.8185535	-60.700171	9.0845675	105.5388385
25.418774	17.347584	110.756218	-3.776842	15.551843	110.02977	55.798676	2.553592	114.123962	50.58403	41.544689	115.323624	53.191353	22.0491405	114.723793	-60.745037	9.0545455	105.335747
25.33103	16.101955	110.6063	-3.772866	15.601661	109.901306	55.835938	2.619916	114.073097	50.598248	41.655857	115.252472	53.217093	22.1378865	114.6627845	-60.762825	9.0654355	105.1398275
25.207376	14.76229	110.395905	-3.752446	15.684587	109.782967	55.87064	2.741077	114.015106	50.614262	41.810089	115.180229	53.242451	22.275583	114.5976675	-60.747343	9.093591	104.9682665
24.94743	12.846787	110.146538	-3.658008	15.865648	109.662857	55.995506	2.996138	113.897598	50.674934	42.090488	115.021072	53.33522	22.543313	114.459335	-60.651236	9.187983	104.866379
24.699553	11.51458	109.977066	-3.542632	15.993889	109.626999	56.127018	3.183658	113.810707	50.745667	42.281456	114.880714	53.4363425	22.732557	114.3457105	-60.5216065	9.255221	104.9082875
24.436665	10.105803	109.879448	-3.384706	16.08255	109.572433	56.294952	3.336926	113.71949	50.847309	42.430618	114.728653	53.5711305	22.883772	114.2240715	-60.3405425	9.281328	104.9207945
24.107931	8.789437	109.717468	-3.230502	16.13516	109.527313	56.443535	3.453175	113.652634	50.977791	42.54797	114.547241	53.710663	23.0005725	114.0999375	-60.171667	9.2697475	104.9546885
23.729736	7.334414	109.559616	-3.085993	16.159401	109.43351	56.605995	3.534769	113.601372	51.108845	42.642311	114.329483	53.85742	23.08854	113.9654275	-60.029406	9.230262	104.9015925
23.288082	5.876989	109.474823	-2.955392	16.152456	109.296417	56.760563	3.588758	113.580383	51.186897	42.703808	114.096664	53.97373	23.146283	113.8385235	-59.884514	9.158629	104.7543105
22.792358	4.510649	109.376511	-2.859601	16.09523	109.142181	56.849957	3.609453	113.603065	51.25621	42.72076	113.852104	54.0530835	23.1651065	113.7275845	-59.7722855	9.0253535	104.5567775
21.923805	2.296129	109.268547	-2.782499	15.929691	108.893677	56.944633	3.521564	113.682381	51.316727	42.665897	113.539055	54.13068	23.0937305	113.610718	-59.695678	8.7656515	104.176636
21.252193	0.872127	109.233513	-2.780807	15.77491	108.764061	56.953125	3.389881	113.757538	51.331829	42.587746	113.329819	54.142477	22.9888135	113.5436785	-59.704091	8.5610065	103.9844435
20.521502	-0.533383	109.255898	-2.801664	15.600946	108.668121	56.93224	3.237569	113.83551	51.328075	42.456593	113.140152	54.1301575	22.847081	113.487831	-59.7334855	8.354811	103.848411
19.725765	-1.97256	109.352341	-2.843004	15.426932	108.62886	56.879074	3.064225	113.936058	51.310539	42.299973	112.993217	54.0948065	22.682099	113.4646375	-59.7808145	8.171765	103.7930825
18.874813	-3.323259	109.414635	-2.891644	15.245782	108.645203	56.812691	2.880738	114.018837	51.29224	42.123547	112.882637	54.0524655	22.5021425	113.450737	-59.8357535	7.9894215	103.839669
18.026144	-4.672516	109.476723	-2.916224	15.038194	108.677795	56.767101	2.677161	114.04879	51.284992	41.927692	112.803909	54.0260465	22.3024265	113.4263495	-59.8584945	7.7739615	103.9292405
17.082422	-5.983795	109.508156	-2.910687	14.784937	108.743546	56.747662	2.450065	114.024353	51.285732	41.70182	112.72596	54.016697	22.0759425	113.3751565	-59.838071	7.4939315	104.1119355
15.628568	-7.835261	109.576759	-2.801198	14.346792	108.898903	56.773628	2.089809	113.923584	51.313103	41.323097	112.610687	54.0433655	21.706453	113.2671355	-59.6457615	6.987131	104.5306705
14.605872	-9.037288	109.675385	-2.720064	14.038785	109.037674	56.800098	1.846546	113.914063	51.352905	41.05994	112.553154	54.0765015	21.453243	113.2336085	-59.5166295	6.624327	104.8417395
13.536734	-10.217638	109.837433	-2.631455	13.738071	109.200462	56.840069	1.603205	113.950089	51.406025	40.801327	112.512398	54.123047	21.202266	113.2312435	-59.385957	6.273876	105.1696805
12.452416	-11.26778	110.068489	-2.573777	13.460016	109.35907	56.904865	1.350792	114.013123	51.439701	40.523739	112.432709	54.172283	20.9372655	113.222916	-59.319837	5.9827665	105.495224
11.306986	-12.288984	110.30381	-2.508621	13.185555	109.479439	56.945465	1.100653	114.137711	51.458931	40.244297	112.336197	54.202198	20.672475	113.236954	-59.21944	5.698635	105.721924
10.085233	-13.281872	110.598282	-2.481074	12.916179	109.594437	56.973095	0.837868	114.296928	51.48027	39.956444	112.232605	54.2266825	20.397156	113.2647665	-59.1888305	5.435202	105.9241075
8.888914	-14.14824	110.890556	-2.470582	12.658167	109.688934	56.988121	0.564128	114.461044	51.496922	39.674397	112.147057	54.2425215	20.1192625	113.3040505	-59.1836855	5.1970715	106.0738175
6.948163	-15.332231	111.342911	-2.524154	12.242664	109.84201	56.938969	0.166758	114.69381	51.481087	39.253662	112.031342	54.210028	19.71021	113.362576	-59.258336	4.775118	106.321444
5.638588	-16.056526	111.582504	-2.603348	11.950094	109.94313	56.887985	-0.102654	114.81115	51.436119	38.979832	111.96946	54.162052	19.438589	113.390305	-59.368748	4.461599	106.495955
4.322355	-16.65284	111.792549	-2.676224	11.658144	110.033394	56.784462	-0.35822	114.863777	51.372807	38.706238	111.926544	54.0786345	19.174009	113.3951605	-59.4310825	4.142279	106.6716275
2.95906	-17.179106	111.904205	-2.772248	11.382083	110.14341	56.646824	-0.610086	114.896355	51.312195	38.457298	111.920273	53.9795095	18.923606	113.408314	-59.5240055	3.84056	106.878506
1.544936	-17.619982	111.995697	-2.856232	11.138962	110.267387	56.519043	-0.84076	114.924667	51.278137	38.262783	111.968842	53.89859	18.7110115	113.4467545	-59.611054	3.5669125	107.0880195
0.191245	-17.957897	112.023254	-2.960901	10.959581	110.392235	56.418102	-1.032168	114.945641	51.254509	38.114315	112.076508	53.8363055	18.5410735	113.5110745	-59.7581075	3.3780885	107.2733955
-1.156231	-18.152912	112.033928	-3.031768	10.837393	110.518578	56.312225	-1.171659	114.944351	51.224751	38.013645	112.177849	53.768488	18.420993	113.5611	-59.832024	3.253793	107.476056
-3.301074	-18.29986	111.969376	-3.118967	10.769612	110.681938	56.175388	-1.279364	114.824318	51.185371	37.939144	112.266266	53.6803795	18.32989	113.545292	-59.9183135	3.209334	107.818584
-4.666296	-18.267948	111.893929	-3.159973	10.781948	110.7705	56.104435	-1.285347	114.686989	51.166069	37.944687	112.292053	53.635252	18.32967	113.489521	-59.955198	3.234226	108.051479
-6.067083	-18.14188	111.840317	-3.17916	10.812575	110.85247	56.053185	-1.250467	114.555992	51.124424	37.993393	112.308929	53.5888045	18.371463	113.4324605	-59.9471245	3.253687	108.2724795
-7.504054	-17.932814	111.865219	-3.205356	10.851369	110.960854	55.99942	-1.187019	114.466919	51.080406	38.062614	112.328957	53.539913	18.4377975	113.397938	-59.950625	3.2649405	108.52377
-8.862585	-17.682066	111.938011	-3.264437	10.898527	111.099861	55.992901	-1.116107	114.423965	51.020908	38.146626	112.324013	53.5069045	18.5152595	113.373989	-60.0357785	3.2817945	108.825733
-10.235932	-17.31324	112.103546	-3.324281	10.918568	111.228516	55.970688	-1.060626	114.443138	50.951653	38.218254	112.307144	53.4611705	18.578814	113.375141	-60.1097325	3.258322	109.081891
-11.667684	-16.844173	112.336792	-3.412156	10.92539	111.355148	55.915337	-1.01707	114.495468	50.849384	38.28067	112.245049	53.3823605	18.6318	113.3702585	-60.2066725	3.21898	109.3400375
-13.664479	-16.109718	112.701523	-3.57397	10.871496	111.528732	55.79565	-1.024535	114.61599	50.694214	38.31411	112.090012	53.244932	18.6447875	113.353001	-60.392872	3.0982045	109.704463
-15.066369	-15.45132	112.985138	-3.681712	10.810135	111.671173	55.72781	-1.074086	114.699638	50.555576	38.266365	111.942162	53.141693	18.5961395	113.3209	-60.505117	3.0241305	110.021446
-16.40419	-14.763176	113.310883	-3.821607	10.729699	111.853302	55.620914	-1.118793	114.818832	50.467365	38.229385	111.777184	53.0441395	18.555296	113.298008	-60.6873535	2.904102	110.408596
-17.689985	-13.99757	113.666298	-3.962339	10.674673	112.060928	55.506378	-1.153453	114.94577	50.352077	38.218704	111.637138	52.9292275	18.5326255	113.291454	-60.8539055	2.8167205	110.830402
-19.004961	-13.025965	114.046112	-4.128346	10.625257	112.334	55.371632	-1.148408	115.076317	50.205082	38.225033	111.520493	52.788357	18.5383125	113.298405	-61.045049	2.7122015	111.369595
-20.300632	-12.031417	114.406837	-4.306361	10.621466	112.632355	55.228771	-1.084684	115.22049	50.006439	38.289257	111.427902	52.617605	18.6022865	113.324196	-61.230327	2.6406455	111.940514
-21.470598	-10.952048	114.836082	-4.471632	10.64282	112.963638	55.097992	-0.979896	115.307297	49.785862	38.385735	111.344444	52.441927	18.7029195	113.3258705	-61.385191	2.5827205	112.6014055
-23.265093	-9.019718	115.369202	-4.732785	10.715316	113.489975	54.86377	-0.751592	115.378319	49.428745	38.575382	111.300591	52.1462575	18.911895	113.339455	-61.6118275	2.518737	113.640495
-24.364035	-7.704993	115.673241	-4.887312	10.779999	113.855301	54.721188	-0.614775	115.36882	49.224739	38.734512	111.338577	51.9729635	19.0598685	113.3536985	-61.7475875	2.5001295	114.3569035
-25.416481	-6.153683	115.901962	-5.020856	10.848171	114.189003	54.552608	-0.480229	115.321793	49.057831	38.870125	111.4468	51.8052195	19.194948	113.3842965	-61.8469315	2.501394	114.9937095
-26.442539	-4.665287	115.993813	-5.147591	10.906507	114.442291	54.410965	-0.363505	115.269768	48.931168	39.02916	111.613419	51.6710665	19.3328275	113.4415935	-61.9662485	2.4801865	115.4429885
-27.384081	-3.035789	115.984108	-5.248631	10.964093	114.605751	54.289055	-0.258639	115.147247	48.82465	39.177315	111.811745	51.5568525	19.459338	113.479496	-62.0541145	2.468848	115.732006
-28.315254	-1.3067	115.886177	-5.34781	11.037153	114.711205	54.012405	-0.093691	115.002457	48.72366	39.312065	112.017044	51.3680325	19.609187	113.5097505	-62.0636525	2.465119	115.9126595
-29.157612	0.399932	115.711655	-5.404436	11.084505	114.72113	53.917904	0.039803	114.800407	48.643185	39.455116	112.28231	51.2805445	19.7474595	113.5413585	-62.0894165	2.4215505	115.9009015
-30.335526	3.146868	115.388191	-5.537876	11.171131	114.702393	53.777897	0.187747	114.421715	48.554279	39.657581	112.773827	51.166088	19.922664	113.597771	-62.24184	2.419598	115.807015
-31.011873	5.011623	115.360748	-5.648297	11.264149	114.73558	53.621204	0.273001	114.156189	48.506973	39.790958	113.151131	51.0640885	20.0319795	113.65366	-62.3606825	2.4963185	115.8175
-31.615915	6.974904	115.628387	-5.804517	11.391694	114.93486	53.364952	0.343119	113.876854	48.439503	39.89521	113.539551	50.9022275	20.1191645	113.7082025	-62.5112615	2.6642235	116.1615175
-32.16116	8.887027	116.18998	-5.949607	11.589677	115.356155	53.098476	0.466983	113.643585	48.355995	39.997627	113.885262	50.7272355	20.232305	113.7644235	-62.6264495	2.947049	116.9478865
-32.600704	10.904784	116.962624	-6.053011	11.800244	115.889534	52.904381	0.62224	113.519707	48.255066	40.144749	114.298737	50.5797235	20.3834945	113.909222	-62.6857455	3.2169935	117.869846
-32.930252	12.777064	117.845284	-6.096135	12.009908	116.437164	52.776241	0.820754	113.434792	48.201546	40.287598	114.696526	50.4888935	20.554176	114.065659	-62.6811635	3.46564	118.808669
-33.13641	14.666447	118.632568	-6.116244	12.231261	116.909599	52.687675	1.021663	113.355492	48.188763	40.409271	115.08062	50.438219	20.715467	114.218056	-62.670707	3.747055	119.601142
-33.301968	17.41188	119.495689	-6.125163	12.426886	117.325722	52.50325	1.257933	113.017044	48.20734	40.530205	115.594521	50.355295	20.894069	114.3057825	-62.605621	3.959703	120.3456615
-33.30323	19.151199	119.961311	-6.167959	12.51837	117.384804	52.301086	1.379872	112.625816	48.17923	40.56757	115.783325	50.240158	20.973721	114.2045705	-62.576076	4.063019	120.5650375
-33.193802	20.902508	120.215904	-6.23219	12.630367	117.289749	52.034939	1.527812	112.151627	48.122684	40.620457	115.909492	50.0788115	21.0741345	114.0305595	-62.5431915	4.1865995	120.5489385
-33.069439	22.480709	120.418633	-6.33392	12.791536	117.177185	51.801247	1.666845	111.580513	48.034161	40.691574	115.974571	49.917704	21.1792095	113.777542	-62.585544	4.4038625	120.576828
-32.773174	24.109858	120.632744	-6.470819	13.004859	116.99411	51.504547	1.868651	111.159012	47.923107	40.795666	116.037788	49.713827	21.3321585	113.5984	-62.655465	4.6775595	120.38982
-32.459866	25.579178	120.80674	-6.639987	13.238086	116.88224	51.288395	2.112331	110.847733	47.798496	40.969543	116.111626	49.5434455	21.540937	113.4796795	-62.8234195	4.935235	120.2848005
-31.973982	26.935894	120.979599	-6.77161	13.547224	116.892517	51.157524	2.37361	110.689568	47.675133	41.177071	116.149368	49.4163285	21.7753405	113.419468	-62.9595485	5.3191075	120.365566
-31.010109	28.772036	121.229744	-6.89634	14.019086	117.011475	51.05323	2.748592	110.680756	47.52364	41.488258	116.315331	49.288435	22.118425	113.4980435	-63.081115	5.919747	120.5249065
-30.208254	29.820547	121.354591	-6.957694	14.279395	117.119514	51.024551	2.942353	110.762154	47.494091	41.649731	116.438805	49.259321	22.296042	113.6004795	-63.174709	6.262748	120.6385485
-29.326481	30.738874	121.452187	-6.991397	14.507313	117.221306	51.010216	3.081923	110.860886	47.501431	41.795715	116.553619	49.2558235	22.438819	113.7072525	-63.2386175	6.575807	120.7353595
-28.35565	31.492477	121.523712	-7.00135	14.694314	117.323616	50.996132	3.195455	110.973358	47.52647	41.908821	116.671738	49.261301	22.552138	113.822548	-63.264001	6.83649	120.824684
-27.319557	32.139072	121.482216	-7.039339	14.862135	117.420258	50.978977	3.27415	111.111244	47.565983	41.987713	116.764259	49.27248	22.6309315	113.9377515	-63.351158	7.0933385	120.9027645
-26.021137	32.645424	121.358467	-7.070553	15.013041	117.492607	50.968075	3.32343	111.283325	47.647381	42.042446	116.769318	49.307728	22.682938	114.0263215	-63.448834	7.343144	120.9588925
-24.883581	33.093868	121.191391	-7.152762	15.148052	117.552338	50.953537	3.342381	111.501137	47.611164	42.099037	116.869164	49.2823505	22.720709	114.1851505	-63.5878745	7.575395	120.9195255
-22.946878	33.446209	120.729614	-7.275735	15.348562	117.579651	50.897854	3.292102	111.87278	47.589996	42.124039	116.884247	49.243925	22.7080705	114.3785135	-63.795395	7.9890535	120.7807885
-21.440819	33.549732	120.337486	-7.352823	15.426856	117.585434	50.861626	3.200643	112.205612	47.597672	42.101131	116.846069	49.229649	22.650887	114.5258405	-63.935295	8.202825	120.6450275
-19.998381	33.575428	119.878723	-7.428334	15.481679	117.605194	50.87365	3.039456	112.585747	47.635929	42.034649	116.807816	49.2547895	22.5370525	114.6967815	-64.1114575	8.4263055	120.5136065
-18.418924	33.461224	119.354393	-7.483928	15.540092	117.605637	50.869675	2.862672	113.065872	47.721569	41.939308	116.787544	49.295622	22.40099	114.926708	-64.263478	8.679194	120.284566
-16.778555	33.294861	118.804214	-7.555597	15.569329	117.56028	50.858921	2.667242	113.67614	47.824074	41.826691	116.7817	49.3414975	22.2469665	115.22892	-64.4526915	8.8916915	119.89164
-15.162459	33.015953	118.284729	-7.604136	15.614958	117.561485	50.877441	2.511391	114.408836	47.936207	41.662182	116.802834	49.406824	22.0867865	115.605835	-64.615096	9.1431295	119.517135
-13.334024	32.693951	117.761971	-7.68175	15.716481	117.577873	50.932175	2.357862	115.294968	48.056732	41.503906	116.844368	49.4944535	21.930884	116.069668	-64.8579535	9.502078	119.086078
-10.803952	32.169735	117.12812	-7.828203	15.98618	117.64064	51.031487	2.235789	116.738358	48.253925	41.372166	116.947113	49.642706	21.8039775	116.8427355	-65.299112	10.1683825	118.4385445
-8.976365	31.821737	116.727448	-7.894903	16.202488	117.587135	51.11853	2.267617	117.645416	48.368645	41.368324	116.993439	49.7435875	21.8179705	117.3194275	-65.5333935	10.5870055	117.8548425
-7.193373	31.428566	116.277863	-7.938917	16.436668	117.429924	51.173611	2.358159	118.392014	48.447681	41.414803	117.043152	49.810646	21.886481	117.717583	-65.68848	10.986855	117.142265
-5.350032	31.04734	115.900597	-7.968692	16.659061	117.230942	51.175529	2.482911	118.952858	48.553707	41.511742	117.076454	49.864618	21.9973265	118.014656	-65.802002	11.3207955	116.447228
-3.588017	30.687826	115.688538	-7.977555	16.834284	116.971802	51.183193	2.609255	119.294319	48.628025	41.600533	117.12149	49.905609	22.104894	118.2079045	-65.860719	11.563674	115.7356995
-1.804882	30.298754	115.55896	-7.977324	16.986666	116.743324	51.156509	2.720663	119.411362	48.726929	41.733208	117.191124	49.941719	22.2269355	118.301243	-65.896367	11.7463965	115.185405
-0.058697	29.960915	115.515709	-7.929592	17.13131	116.582016	51.113106	2.873747	119.369354	48.799603	41.882317	117.210373	49.9563545	22.378032	118.2898635	-65.8155385	11.884588	114.8741685
2.50796	29.470106	115.568779	-7.87604	17.39575	116.420326	51.172291	3.22164	119.287384	48.86132	42.235371	117.370544	50.0168055	22.7285055	118.328964	-65.7688855	12.0629945	114.511688
4.168115	29.192213	115.705505	-7.851639	17.628937	116.44294	51.238316	3.518955	119.293655	48.871265	42.510994	117.498146	50.0547905	23.0149745	118.3959005	-65.7580685	12.2428995	114.4899795
5.766946	28.907269	115.920197	-7.835374	17.913588	116.517296	51.346268	3.846636	119.456604	48.868938	42.807404	117.702194	50.107603	23.32702	118.579399	-65.778351	12.500156	114.455193
7.38136	28.660023	116.147484	-7.845822	18.212574	116.59758	51.466202	4.145065	119.773254	48.857952	43.089157	118.009804	50.162077	23.617111	118.891529	-65.853721	12.808037	114.303631
8.954581	28.367636	116.40583	-7.858748	18.534412	116.70443	51.570465	4.444421	120.196106	48.83408	43.34919	118.3452	50.2022725	23.8968055	119.270653	-65.9197685	13.1720185	114.138207
10.49842	28.060575	116.700073	-7.874519	18.862837	116.810204	51.686604	4.751041	120.745811	48.823242	43.587269	118.747673	50.254923	24.169155	119.746742	-66.003961	13.556519	113.873666
11.936543	27.807823	117.084183	-7.859646	19.148415	116.876183	51.826553	5.013246	121.32164	48.836281	43.841175	119.203476	50.331417	24.4272105	120.262558	-66.050709	13.8696195	113.489808
14.046733	27.295118	117.49855	-7.819444	19.516514	116.994751	52.059071	5.401762	122.048927	48.874752	44.204052	119.693375	50.4669115	24.802907	120.871151	-66.1057995	14.230121	113.118351
15.399154	27.024212	117.781364	-7.739201	19.698399	117.065575	52.220047	5.656309	122.36322	48.892475	44.416603	119.915833	50.556261	25.036456	121.1395265	-66.034663	14.360342	112.9916235
16.729589	26.662228	117.978546	-7.602499	19.814821	117.125168	52.414238	5.851305	122.533188	48.954441	44.583641	120.047363	50.6843395	25.217473	121.2902755	-65.8893375	14.412169	112.9600605
17.972849	26.301521	118.126617	-7.439872	19.871933	117.214188	52.606499	5.999475	122.574493	49.068901	44.710533	120.079842	50.8377	25.355004	121.3271675	-65.717444	14.388862	113.1012085
19.167936	25.983912	118.24231	-7.271662	19.894989	117.303741	52.781136	6.120197	122.49131	49.18708	44.793205	120.133125	50.984108	25.456701	121.3122175	-65.527432	14.333277	113.2952645
20.25106	25.689295	118.388664	-7.105945	19.901617	117.340508	52.925194	6.211876	122.332748	49.301121	44.83815	120.189095	51.1131575	25.525013	121.2609215	-65.3250475	14.278221	113.4200945
21.322437	25.319242	118.423355	-6.96197	19.893847	117.314407	53.015018	6.306756	122.125717	49.398113	44.91256	120.26223	51.2065655	25.609658	121.1939735	-65.1305055	14.178036	113.4348405
22.789238	24.783539	118.365242	-6.790984	19.911551	117.12854	53.199219	6.470644	121.777176	49.485352	45.083134	120.499802	51.3422855	25.776889	121.138489	-64.9242535	14.046213	113.118591
23.724775	24.502186	118.294861	-6.676097	19.946272	116.977432	53.308815	6.656222	121.510628	49.502586	45.230614	120.555458	51.4057005	25.943418	121.033043	-64.7578945	13.949126	112.921821
24.610319	24.216131	118.170235	-6.558157	20.020908	116.812325	53.437073	6.855494	121.212685	49.495907	45.392784	120.49128	51.46649	26.124139	120.8519825	-64.582804	13.917677	112.7726675
25.40387	23.945049	117.9589	-6.424623	20.117199	116.675056	53.527695	7.079587	120.9039	49.492104	45.533291	120.319283	51.5098995	26.306439	120.6115915	-64.3591455	13.927959	112.7385205
26.145283	23.615709	117.77327	-6.285433	20.229635	116.586372	53.643524	7.319483	120.641182	49.494781	45.670395	120.080444	51.5691525	26.494939	120.360813	-64.1400185	13.964331	112.811931
26.839689	23.274256	117.587494	-6.141644	20.339472	116.503098	53.797565	7.493089	120.451477	49.543007	45.79097	119.827744	51.670286	26.6420295	120.1396105	-63.953574	14.0369145	112.8665855
27.427515	22.858219	117.491058	-6.001864	20.419594	116.422798	53.949017	7.611968	120.355392	49.625229	45.888134	119.587311	51.787123	26.750051	119.9713515	-63.790851	14.089137	112.8742445
28.297211	22.135237	117.340157	-5.775146	20.425201	116.238426	54.182034	7.724412	120.299568	49.772079	46.003712	119.27787	51.9770565	26.864062	119.788719	-63.5273485	13.98634	112.688133
28.761574	21.694559	117.195358	-5.628607	20.375004	116.047752	54.32571	7.764817	120.244202	49.845551	46.066566	119.125031	52.0856305	26.9156915	119.6846165	-63.3428445	13.8343165	112.4108875
29.141483	21.260405	117.015862	-5.516069	20.305162	115.815758	54.436474	7.814015	120.124329	49.905689	46.13586	119.018303	52.1710815	26.9749375	119.571316	-63.2032195	13.6353865	112.0602
29.42054	20.835985	116.840591	-5.437399	20.231457	115.61676	54.502533	7.874098	119.943405	49.928669	46.223259	118.943092	52.215601	27.0486785	119.4432485	-63.090399	13.4142355	111.7902715
29.628992	20.384031	116.688393	-5.376073	20.166815	115.485062	54.720043	7.908142	119.640137	49.918865	46.314587	118.908325	52.319454	27.1113645	119.274231	-63.0716	13.2222655	111.695893
29.789871	19.910568	116.580414	-5.353565	20.138649	115.423431	54.613579	8.045139	119.569183	49.853081	46.404865	118.905983	52.23333	27.225002	119.237583	-62.94046	13.052296	111.609279
29.936514	19.383198	116.524696	-5.321225	20.141142	115.391472	54.682148	8.154321	119.458115	49.840801	46.519054	118.955589	52.2614745	27.3366875	119.206852	-62.9039245	12.9455965	111.576092
30.013599	18.630693	116.435646	-5.271205	20.192308	115.36071	54.817356	8.359875	119.277954	49.797035	46.715614	118.957771	52.3071955	27.5377445	119.1178625	-62.8496055	12.8468715	111.6035575
29.980957	18.123852	116.283569	-5.221524	20.26404	115.305122	54.912693	8.476172	119.128838	49.740494	46.827087	118.867744	52.3265935	27.6516295	118.998291	-62.7696415	12.8764505	111.611953
29.935568	17.65242	116.085579	-5.200482	20.347387	115.224052	54.927029	8.523806	118.988586	49.75528	46.892025	118.779663	52.3411545	27.7079155	118.8841245	-62.7421185	12.9868585	111.5639795
29.808075	17.189739	115.972534	-5.196781	20.421404	115.214882	54.898781	8.555356	118.872368	49.697624	46.934185	118.630424	52.2982025	27.7447705	118.751396	-62.6917645	13.0980375	111.678368
29.614315	16.679583	115.950378	-5.205126	20.483341	115.250221	54.929447	8.533411	118.830803	49.742889	46.948494	118.486877	52.336168	27.7409525	118.65884	-62.74642	13.2257295	111.841602
29.326714	16.121284	115.949272	-5.257554	20.544502	115.317558	54.902832	8.442071	118.826172	49.777977	46.940605	118.333992	52.3404045	27.691338	118.580082	-62.8555125	13.397666	112.055034
28.989433	15.527955	115.952301	-5.275357	20.579788	115.373924	54.848904	8.377522	118.825279	49.797859	46.896381	118.141792	52.3233815	27.6369515	118.4835355	-62.8740955	13.5226245	112.2643125
28.443399	14.678957	115.882835	-5.27446	20.539223	115.370872	54.874931	8.230685	118.753838	49.869492	46.842083	117.88089	52.3722115	27.536384	118.317364	-62.9211315	13.542062	112.42438
28.057257	14.144638	115.761269	-5.266077	20.448503	115.306602	54.840523	8.106639	118.680634	49.909466	46.758102	117.743263	52.3749945	27.4323705	118.2119485	-62.9071485	13.4646355	112.4012555
27.656021	13.64269	115.62072	-5.238842	20.321556	115.20594	54.980816	7.947359	118.492081	49.934086	46.642986	117.652725	52.457451	27.2951725	118.072403	-62.935135	13.3479395	112.339477
27.210495	13.197327	115.499054	-5.210066	20.198597	115.095581	54.978996	7.820698	118.409203	49.93013	46.539333	117.590759	52.454563	27.1800155	117.999981	-62.874695	13.2171785	112.191181
26.753183	12.759998	115.379608	-5.19624	20.081535	115.005814	54.978394	7.730188	118.335548	49.983387	46.462776	117.553017	52.4808905	27.096482	117.9442825	-62.8733705	13.066588	112.0673455
26.229292	12.330807	115.254341	-5.180554	19.962872	114.941811	54.980701	7.648703	118.256363	49.93578	46.378883	117.507973	52.4582405	27.013793	117.882168	-62.8193485	12.911951	112.001454
25.662025	11.929573	115.193558	-5.158437	19.848738	114.945961	54.984241	7.578769	118.189667	49.933758	46.291195	117.506729	52.4589995	26.934982	117.848198	-62.7758735	12.762494	112.043724
24.794672	11.342125	115.108154	-5.108528	19.681406	115.047546	55.027092	7.458433	118.068611	49.934177	46.147842	117.490662	52.4806345	26.8031375	117.7796365	-62.6976905	12.5596745	112.3154555
24.199795	10.98354	115.060005	-5.07092	19.571001	115.140442	55.040962	7.353456	117.983337	49.958473	46.02636	117.504395	52.4997175	26.689908	117.743866	-62.6415575	12.452094	112.537018
23.594402	10.681701	115.048622	-5.040595	19.506853	115.230515	55.043739	7.232942	117.896362	50.003838	45.887592	117.517387	52.5237885	26.560267	117.7068745	-62.6049785	12.453439	112.7541555
22.989849	10.390023	115.025856	-4.994252	19.4585	115.284058	55.04414	7.129737	117.816498	50.059383	45.776756	117.529236	52.5517615	26.4532465	117.672867	-62.5402655	12.4637535	112.895249
22.34841	10.105327	114.928291	-4.96719	19.39699	115.290939	55.066143	7.009556	117.74707	50.10442	45.667385	117.531265	52.5852815	26.3384705	117.6391675	-62.5196615	12.4555095	112.9427105
21.636787	9.821293	114.829041	-4.97155	19.318581	115.273796	55.072742	6.882711	117.653	50.107689	45.557224	117.51149	52.5902155	26.2199675	117.582245	-62.5333155	12.4171945	112.965347
20.87858	9.568441	114.748741	-5.012738	19.232121	115.27047	55.042137	6.74654	117.554558	50.063438	45.438065	117.490852	52.5527875	26.0923025	117.522705	-62.5782635	12.3719395	113.018235
19.799332	9.177524	114.732811	-5.128836	19.078163	115.368942	54.963577	6.558809	117.470917	49.956043	45.256165	117.487976	52.45981	25.907487	117.4794465	-62.717482	12.248839	113.2584375
19.070404	8.957276	114.789642	-5.218863	18.954441	115.440727	54.724258	6.453646	117.58815	49.902569	45.12888	117.526962	52.3134135	25.791263	117.557556	-62.7511395	12.117619	113.323898
18.360357	8.756604	114.825996	-5.320889	18.844427	115.488853	54.669304	6.248279	117.607582	49.857525	44.967125	117.606415	52.2634145	25.607702	117.6069985	-62.9051925	12.081152	113.3707075
17.551697	8.544759	114.768997	-5.450309	18.768288	115.522591	54.567986	6.009159	117.576805	49.816074	44.797901	117.683578	52.19203	25.40353	117.6301915	-63.092648	12.133046	113.4149905
16.731058	8.356622	114.724564	-5.601338	18.748911	115.586945	54.400253	5.775312	117.505394	49.751675	44.627022	117.802444	52.075964	25.201167	117.653919	-63.27864	12.296655	113.519971
15.902368	8.195412	114.698219	-5.742809	18.752449	115.702499	54.225887	5.58254	117.418602	49.677986	44.472172	118.012169	51.9519365	25.027356	117.7153855	-63.4375545	12.477542	113.6896125
15.109878	8.006651	114.648079	-5.880113	18.747086	115.843643	54.092133	5.399977	117.307365	49.60603	44.306667	118.325462	51.8490815	24.853322	117.8164135	-63.6093075	12.64085	113.8708725
13.956761	7.724489	114.501022	-6.04157	18.682749	116.036308	53.903473	5.041516	117.085251	49.540047	43.99427	118.905914	51.72176	24.517893	117.9955825	-63.8049	12.847605	114.0770335
13.162594	7.483963	114.372063	-6.130776	18.632704	116.1744	53.753708	4.813067	116.90451	49.557186	43.750893	119.368217	51.655447	24.28198	118.1363635	-63.916999	12.983428	114.2124365
12.386035	7.255729	114.332512	-6.216713	18.5742	116.387962	53.551113	4.650443	116.787888	49.584026	43.529884	119.801697	51.5675695	24.0901635	118.2947925	-64.0009955	13.0582365	114.4811315
11.56245	6.925165	114.407288	-6.282363	18.544868	116.63076	53.431004	4.530816	116.772774	49.585022	43.361237	120.144531	51.508013	23.9460265	118.4586525	-64.072739	13.1437095	114.8028675
10.776267	6.562959	114.497795	-6.337841	18.549051	116.847481	53.383797	4.448292	116.846451	49.645805	43.231297	120.283844	51.514801	23.8397945	118.5651475	-64.190483	13.2583075	115.1298145
10.005903	6.13269	114.59333	-6.385561	18.567368	116.938103	53.399174	4.397088	116.975426	49.51685	43.188362	120.437965	51.458012	23.792725	118.7066955	-64.229134	13.342011	115.1695105
9.214187	5.674041	114.699615	-6.438078	18.578093	116.903366	53.449406	4.345833	117.139694	49.525547	43.136333	120.176506	51.4874765	23.741083	118.6581	-64.3636325	13.415103	115.148632
8.020279	4.830535	114.714325	-6.495452	18.531622	116.61866	53.549438	4.197619	117.367538	49.372337	43.029858	119.682907	51.4608875	23.6137385	118.5252225	-64.4517915	13.4495055	114.7120975
7.173759	4.141888	114.714447	-6.546876	18.3885	116.364624	53.582054	4.002524	117.483047	49.309303	42.88678	119.266632	51.4456785	23.444652	118.3748395	-64.5394305	13.332348	114.3544085
6.333508	3.486423	114.620064	-6.581066	18.160114	116.09874	53.578751	3.727436	117.518532	49.151577	42.650852	118.946327	51.365164	23.189144	118.2324295	-64.527296	13.131084	113.9650505
5.491712	2.802055	114.535652	-6.631464	17.859858	115.839806	53.489079	3.369881	117.481567	49.127941	42.296982	118.559097	51.30851	22.8334315	118.020332	-64.571438	12.8862845	113.65928
4.896164	1.915885	114.290596	-6.69012	17.533758	115.614906	53.352928	2.94308	117.416702	49.177219	41.896503	118.219803	51.2650735	22.4197915	117.8182525	-64.6453135	12.6477245	113.4115595
3.745676	1.336521	114.205322	-6.756906	17.220589	115.451965	53.187191	2.537829	117.310295	49.193241	41.504204	117.91861	51.190216	22.0210165	117.6144525	-64.704028	12.4201615	113.2894775
2.839304	0.607455	114.137398	-6.79595	16.937939	115.342178	53.039097	2.167318	117.223419	49.184917	41.147385	117.641235	51.112007	21.6573515	117.432327	-64.703907	12.2185265	113.252029
1.507584	-0.373971	114.044609	-6.820125	16.596792	115.215477	53.093697	1.656698	116.99749	49.22887	40.723049	117.283859	51.1612835	21.1898735	117.1406745	-64.8015335	12.0037105	113.2902795
0.655741	-0.989294	113.955925	-6.823157	16.413528	115.092102	53.052265	1.409215	116.885529	49.274647	40.540607	117.040314	51.163456	20.974911	116.9629215	-64.80977	11.852145	113.2212825
-0.306337	-1.638607	113.825813	-6.823605	16.215805	114.936172	53.024036	1.19601	116.71566	49.300674	40.400383	116.756287	51.162355	20.7981965	116.7359735	-64.809565	11.6334135	113.1363705
-1.229081	-2.281269	113.653183	-6.797562	16.006807	114.725388	52.992344	0.994704	116.480377	49.291866	40.269337	116.440186	51.142105	20.6320205	116.4602815	-64.737229	11.3815935	112.9904945
-2.142283	-2.867457	113.413773	-6.775001	15.796717	114.484047	52.961563	0.800995	116.175949	49.286457	40.109547	116.037956	51.12401	20.455271	116.1069525	-64.674012	11.138163	112.8611415
-3.032637	-3.41234	113.220451	-6.74981	15.583979	114.211563	52.905434	0.579301	115.843185	49.238327	39.940044	115.627167	51.0718805	20.2596725	115.735176	-64.5715005	10.9082855	112.68795
-3.96207	-3.995611	112.929558	-6.745783	15.375555	113.945755	52.846622	0.357499	115.473045	49.181545	39.778812	115.19915	51.0140835	20.0681555	115.3360975	-64.5056495	10.6829545	112.5554125
-5.36057	-4.832447	112.59552	-6.74198	15.070086	113.587616	52.759247	0.060324	114.923943	49.086761	39.552036	114.570442	50.923004	19.80618	114.7471925	-64.406964	10.333992	112.4280395
-6.18925	-5.322665	112.380241	-6.743091	14.853841	113.334702	52.704906	-0.121314	114.556351	49.041924	39.433079	114.170097	50.873415	19.6558825	114.363224	-64.359597	10.0517995	112.30618
-7.001626	-5.70613	112.206253	-6.726236	14.6368	113.054504	52.668457	-0.292049	114.191528	48.981033	39.329269	113.781654	50.824745	19.51861	113.986591	-64.277217	9.75499	112.122417
-7.816075	-6.089714	111.931679	-6.719592	14.435513	112.760773	52.619839	-0.397851	113.857544	48.91177	39.240326	113.336609	50.7658045	19.4212375	113.5970765	-64.2049885	9.4497885	111.9244695
-8.665687	-6.451529	111.749687	-6.690775	14.246902	112.463104	52.572487	-0.45927	113.543976	48.813946	39.167233	112.898621	50.6932165	19.3539815	113.2212985	-64.0747665	9.1398225	111.7049095
-9.453728	-6.757602	111.625198	-6.675797	14.077566	112.182961	52.517826	-0.511779	113.32045	48.707897	39.084892	112.458786	50.6128615	19.2865565	112.889618	-63.9644555	8.8685755	111.476304
-10.211184	-7.004184	111.550972	-6.666598	13.907377	111.930611	52.48661	-0.577045	113.185326	48.623711	39.013939	112.027023	50.5551605	19.218447	112.6061745	-63.8883565	8.596307	111.2550475
-11.284969	-7.234029	111.520859	-6.676014	13.688808	111.621979	52.445992	-0.688243	113.025925	48.517708	38.916027	111.475037	50.48185	19.113892	112.250481	-63.833878	8.263724	110.993477
-12.016988	-7.337728	111.468506	-6.701109	13.558598	111.429108	52.392555	-0.74036	112.960014	48.454567	38.844189	111.1418	50.423561	19.0519145	112.050907	-63.825779	8.0652815	110.807309
-12.760437	-7.379359	111.400032	-6.73859	13.439634	111.259499	52.316158	-0.776486	112.875999	48.378796	38.792343	110.85788	50.347477	19.0079285	111.8669395	-63.824657	7.8713395	110.6520585
-13.407864	-7.369019	111.321281	-6.76902	13.359208	111.125328	52.236713	-0.778642	112.806252	48.298473	38.772434	110.629448	50.267593	18.996896	111.71785	-63.805633	7.72152	110.532806
-14.010228	-7.257471	111.19397	-6.813863	13.330918	110.98909	52.17952	-0.723031	112.762741	48.233238	38.81477	110.47435	50.206379	19.0458695	111.6185455	-63.834105	7.6159665	110.3596345
-14.573233	-7.078992	110.967842	-6.850061	13.371539	110.822906	52.13607	-0.624823	112.766739	48.148273	38.89843	110.460472	50.1421715	19.1368035	111.6136055	-63.8422935	7.6062745	110.0322065
-15.107801	-6.809845	110.716354	-6.91716	13.459998	110.651001	52.136848	-0.520156	112.779831	48.085182	39.011063	110.502914	50.111015	19.2454535	111.6413725	-63.945335	7.6745425	109.6606295
-15.906676	-6.26514	110.249535	-7.005436	13.617661	110.39431	52.126152	-0.341104	112.786552	48.005047	39.21125	110.654175	50.0655995	19.435073	111.7203635	-64.0764715	7.800249	109.0682565
-16.440395	-5.827572	109.951088	-7.028585	13.720867	110.213181	52.097279	-0.207563	112.79274	47.979229	39.326965	110.721565	50.038254	19.559701	111.7571525	-64.095424	7.882033	108.6692095
-16.943935	-5.346398	109.63504	-7.043082	13.832775	109.989189	52.141685	-0.099085	112.785316	47.96413	39.445377	110.767029	50.0529075	19.673146	111.7761725	-64.1390715	7.992404	108.2022055
-17.392332	-4.888552	109.30365	-7.035601	13.929846	109.743607	52.160583	0.005282	112.797188	47.941936	39.532352	110.761002	50.0512595	19.768817	111.779095	-64.1224615	8.090875	107.708119
-17.790047	-4.389647	108.946693	-6.989516	14.018269	109.458939	52.248806	0.09666	112.797104	47.924126	39.596249	110.689667	50.086466	19.8464545	111.7433855	-64.065498	8.1900835	107.1744925
-18.128916	-3.895901	108.587791	-6.936707	14.055835	109.148773	52.308361	0.175612	112.798164	47.921543	39.628193	110.638725	50.114952	19.9019025	111.7184445	-63.988366	8.2097675	106.5791015
-18.470125	-3.347223	108.223488	-6.856297	14.050536	108.844185	52.432198	0.190545	112.771622	47.957165	39.622719	110.564957	50.1946815	19.906632	111.6682895	-63.9072755	8.19444	106.0200805
-19.008802	-2.37107	107.651604	-6.698855	13.983854	108.37265	52.579411	0.131962	112.642876	48.065163	39.536304	110.409225	50.322287	19.834133	111.5260505	-63.719997	8.133575	105.2192495
-19.345982	-1.739266	107.262871	-6.563962	13.912768	108.062302	52.644817	0.071462	112.518051	48.172142	39.454411	110.329071	50.4084795	19.7629365	111.423561	-63.5364035	8.0625995	104.701043
-19.669704	-1.117099	106.728935	-6.43665	13.830524	107.719765	52.745991	-0.006425	112.368416	48.281242	39.394733	110.334167	50.5136165	19.694154	111.3512915	-63.3869165	7.966894	104.0882385
-19.96813	-0.458473	106.233665	-6.330956	13.77471	107.393394	52.826546	-0.046453	112.197624	48.381035	39.353909	110.364876	50.6037905	19.653728	111.28125	-63.2657025	7.895692	103.505538
-20.268015	0.273971	105.793144	-6.211457	13.769801	107.085243	52.880138	-0.046138	112.017479	48.45874	39.340286	110.391937	50.669439	19.647074	111.204708	-63.092353	7.892528	102.965778
-20.588715	1.097468	105.414268	-6.087398	13.826439	106.814766	52.962757	-0.016324	111.815903	48.55006	39.352474	110.370972	50.7564085	19.668075	111.0934375	-62.9312045	7.984803	102.5360945
-20.914375	1.910952	105.076027	-5.950415	13.905766	106.546524	53.024078	0.048398	111.624565	48.63102	39.388321	110.328293	50.827549	19.7183595	110.976429	-62.728379	8.0931725	102.116619
-21.393114	3.099262	104.510178	-5.774506	14.068665	106.141365	53.128368	0.164259	111.336792	48.74033	39.483273	110.239395	50.934349	19.823766	110.7880935	-62.483361	8.313564	101.4946365
-21.682331	3.896733	104.206398	-5.667414	14.178249	105.886497	53.171368	0.260033	111.135353	48.777779	39.566811	110.159576	50.9745735	19.913422	110.6474645	-62.3094015	8.443076	101.1255295
-22.027317	4.75565	103.919998	-5.579099	14.261145	105.647133	53.233673	0.349138	110.918358	48.801414	39.646255	110.081741	51.0175435	19.9976965	110.5000495	-62.1757415	8.5245935	100.7942165
-22.373953	5.638974	103.620483	-5.517385	14.311139	105.404732	53.266006	0.431707	110.704567	48.811165	39.715992	110.036552	51.0385855	20.0738495	110.3705595	-62.0733555	8.5484285	100.4389045
-22.769339	6.408428	103.316429	-5.452556	14.346816	105.167923	53.281212	0.518213	110.493126	48.8312	39.796463	109.970543	51.056206	20.157338	110.2318345	-61.961318	8.536294	100.1040115
-23.10479	7.178544	102.982246	-5.40824	14.389701	104.918457	53.190517	0.634356	110.352409	48.857903	39.867237	109.892593	51.02421	20.2507965	110.122501	-61.84069	8.5286055	99.714413
-23.459921	7.948075	102.680679	-5.344846	14.451286	104.641052	53.319752	0.700301	110.087982	48.855721	39.945538	109.809853	51.0877365	20.3229195	109.9489175	-61.7774285	8.5796525	99.3331865
-24.045658	9.210782	102.272476	-5.251915	14.54511	104.262505	53.35667	0.884226	109.770332	48.828354	40.095436	109.580994	51.092512	20.489831	109.675663	-61.596342	8.600389	98.849347
-24.458771	9.987346	102.14727	-5.168994	14.590976	104.085388	53.39827	1.00648	109.568283	48.797695	40.168972	109.384834	51.0979825	20.587726	109.4765585	-61.4359705	8.594226	98.6942175
-24.857174	10.691418	102.203369	-5.073392	14.606433	104.0756	53.429379	1.1169	109.381927	48.776703	40.235775	109.139778	51.103041	20.6763375	109.2608525	-61.249825	8.5365285	98.8903475
-25.256407	11.393198	102.603279	-4.941851	14.584802	104.284836	53.495861	1.197569	109.196045	48.784027	40.266552	108.845482	51.139944	20.7320605	109.0207635	-61.023646	8.4375435	99.5489085
-25.668816	12.15466	103.169647	-4.849117	14.553359	104.645119	53.543137	1.255059	109.086525	48.834385	40.276318	108.606277	51.188761	20.7656885	108.846401	-60.886995	8.3410295	100.443837
-26.113934	12.9578	103.757797	-4.777034	14.481233	105.049065	53.568005	1.287697	109.037689	48.880783	40.267075	108.468536	51.224394	20.777386	108.7531125	-60.778462	8.18508	101.3450175
-26.5786	13.657853	104.33773	-4.763347	14.38667	105.458664	53.571499	1.28615	108.986435	48.872498	40.250477	108.402573	51.2219985	20.7683135	108.694504	-60.7486925	8.0050265	102.222824
-27.157619	14.722991	105.043877	-4.770876	14.258104	105.9767	53.500854	1.298748	108.974823	48.827587	40.241032	108.464264	51.1642205	20.76989	108.7195435	-60.7059725	7.746318	103.2338565
-27.54435	15.50658	105.456635	-4.79979	14.218701	106.305061	53.448982	1.300194	109.068298	48.824917	40.254059	108.620438	51.1369495	20.7771265	108.844368	-60.7365295	7.6602755	103.765754
-27.921036	16.373793	105.80014	-4.843155	14.226636	106.614769	53.434692	1.298056	109.24015	48.862846	40.263428	108.809875	51.148769	20.780742	109.0250125	-60.835079	7.67253	104.2045255
-28.269629	17.171469	106.14753	-4.890032	14.245789	106.919632	53.418613	1.29775	109.422234	48.912476	40.292019	109.019913	51.1655445	20.7948845	109.2210735	-60.9456085	7.6966935	104.6181905
-28.587776	17.969135	106.483078	-4.9203	14.271688	107.228256	53.385937	1.317244	109.569969	48.933155	40.31171	109.162643	51.159546	20.814477	109.366306	-61.000146	7.728899	105.090206
-28.83209	18.778416	106.939713	-4.934238	14.293941	107.565392	53.357685	1.336392	109.636017	48.944206	40.325722	109.240601	51.1509455	20.831057	109.438309	-61.0194215	7.756825	105.692475
-29.033825	19.624172	107.50605	-4.939816	14.301255	107.955132	53.313126	1.357169	109.648117	48.940441	40.33176	109.275314	51.1267835	20.8444645	109.4617155	-61.0064155	7.7580455	106.4485485
-29.254807	20.928547	108.411362	-4.936686	14.291817	108.585213	53.232922	1.378744	109.667252	48.927456	40.327183	109.304657	51.080189	20.8529635	109.4859545	-60.953561	7.7306705	107.6844715
-29.398037	21.761143	108.976067	-4.95119	14.278941	108.991264	53.166325	1.384911	109.694244	48.911461	40.32439	109.358612	51.038893	20.8546505	109.526428	-60.941273	7.7032315	108.4561
-29.466953	22.584623	109.460533	-4.994759	14.272144	109.36409	53.083431	1.382218	109.724937	48.888054	40.312893	109.437469	50.9857425	20.8475555	109.581203	-60.9752605	7.6967325	109.146977
-29.464457	23.438738	109.920181	-5.057949	14.273188	109.673073	52.978752	1.386312	109.725883	48.861897	40.309914	109.517181	50.9203245	20.848113	109.621532	-61.0362225	7.698263	109.724614
-29.407921	24.335331	110.255493	-5.158492	14.300478	109.911453	52.863907	1.404638	109.670731	48.797947	40.323322	109.611153	50.830927	20.86398	109.640942	-61.147911	7.736976	110.181964
-29.337687	25.155321	110.584175	-5.275814	14.329422	110.099304	52.688072	1.468421	109.604599	48.702576	40.343174	109.75145	50.695324	20.9057975	109.6780245	-61.246952	7.7530465	110.5205835
-29.183998	26.01383	110.908821	-5.416878	14.397354	110.267876	52.510689	1.525312	109.508385	48.602638	40.401752	109.934807	50.5566635	20.963532	109.721596	-61.3904195	7.831176	110.814156
-28.884741	27.211227	111.347702	-5.708009	14.515527	110.515533	52.231621	1.651696	109.451569	48.435871	40.526806	110.341705	50.333746	21.089251	109.896637	-61.749764	7.941803	111.134429
-28.559238	27.992428	111.704361	-5.886385	14.622074	110.700905	52.060795	1.727662	109.445259	48.32296	40.61261	110.635254	50.1918775	21.170136	110.0402565	-61.9646475	8.074012	111.3615535
-28.240303	28.714148	111.967972	-6.066711	14.741078	110.894547	51.70499	1.854331	109.532944	48.224022	40.676338	110.906693	49.964506	21.2653345	110.2198185	-62.097928	8.2168215	111.5692755
-27.805836	29.40625	112.235138	-6.240993	14.850126	111.069893	51.609844	1.889228	109.565186	48.140411	40.719856	111.146477	49.8751275	21.304542	110.3558315	-62.3571135	8.39571	111.7839545
-27.292875	30.030457	112.434425	-6.363354	14.958308	111.224709	51.523991	1.889438	109.606728	48.079144	40.724155	111.3479	49.8015675	21.3067965	110.477314	-62.5282755	8.6098195	111.972104
-26.741898	30.576477	112.484756	-6.483907	15.03494	111.315216	51.440258	1.864539	109.700821	48.03669	40.692276	111.514496	49.738474	21.2784075	110.6076585	-62.706288	8.7914725	112.0227735
-26.124445	31.027218	112.536133	-6.588978	15.075562	111.365913	51.37236	1.782851	109.832741	48.01432	40.62191	111.641678	49.69334	21.2023805	110.7372095	-62.871296	8.9487435	111.9946165
-25.130045	31.609423	112.527534	-6.717814	15.002678	111.474953	51.273964	1.564523	110.033295	47.980469	40.417313	111.771866	49.6272165	20.990918	110.9025805	-63.0628445	9.014438	112.0473255
-24.328257	31.887653	112.520287	-6.781569	14.901163	111.567566	51.211239	1.357284	110.181	47.976707	40.217247	111.848274	49.593973	20.7872655	111.014637	-63.157111	9.0150605	112.120495
-23.553982	32.087776	112.52359	-6.865933	14.729481	111.644974	51.124691	1.099173	110.355743	47.980873	39.974419	111.915298	49.552782	20.536796	111.1355205	-63.284648	8.922166	112.1544275
-22.726076	32.18911	112.49231	-6.966094	14.541893	111.747932	51.032322	0.787554	110.557571	47.983868	39.690083	111.987839	49.508095	20.2388185	111.272705	-63.440283	8.8449675	112.223159
-21.862007	32.224781	112.479248	-7.052043	14.340253	111.86879	50.918739	0.460621	110.809669	48.000042	39.383568	112.034927	49.4593905	19.9220945	111.422298	-63.5634765	8.7584115	112.315282
-20.888018	32.249985	112.379517	-7.159347	14.144254	112.002419	50.807369	0.116451	111.077522	48.010529	39.089855	112.054314	49.408949	19.603153	111.565918	-63.727643	8.685355	112.43892
-19.900972	32.217682	112.315437	-7.289724	13.976164	112.13372	50.687073	-0.181175	111.386299	47.999947	38.794342	112.050613	49.34351	19.3065835	111.718456	-63.922958	8.6457445	112.548984
-18.474134	32.105137	112.140396	-7.427624	13.758739	112.266922	50.550938	-0.581815	111.867615	47.960758	38.391602	112.088814	49.255848	18.9048935	111.9782145	-64.111096	8.6125845	112.5556295
-17.472137	31.982876	112.01123	-7.522099	13.642112	112.356232	50.475483	-0.8235	112.19603	47.94379	38.139576	112.113297	49.2096365	18.658038	112.1546635	-64.2538345	8.626186	112.5578005
-16.265182	31.83676	111.840584	-7.585262	13.541821	112.428978	50.403358	-1.046853	112.543503	47.932045	37.899162	112.136589	49.1677015	18.4261545	112.340046	-64.3382255	8.6574875	112.51791
-15.241385	31.725889	111.771309	-7.639086	13.467852	112.537834	50.35125	-1.260024	112.914673	47.944363	37.662022	112.194481	49.1478065	18.200999	112.554577	-64.4259785	8.734705	112.521091
-14.159462	31.567394	111.679314	-7.667108	13.41975	112.649368	50.304787	-1.454772	113.31208	47.990452	37.441116	112.253891	49.1476195	17.993172	112.7829855	-64.4818355	8.846328	112.5157505
-13.0264	31.386692	111.571243	-7.681807	13.375613	112.739388	50.286049	-1.662643	113.695183	48.02441	37.248276	112.359833	49.1552295	17.7928165	113.027508	-64.5188435	8.9584095	112.451268
-11.760011	31.202305	111.393654	-7.71541	13.332854	112.815941	50.253986	-1.875609	114.065933	48.104591	37.031395	112.391983	49.1792885	17.577893	113.228958	-64.6101085	9.087815	112.402924
-10.102632	31.026251	111.143806	-7.761105	13.28418	112.809464	50.175941	-2.189842	114.464951	48.195614	36.677887	112.398079	49.1857775	17.2440225	113.431515	-64.7079875	9.3243375	112.187413
-8.954918	30.864998	111.015549	-7.797484	13.229437	112.723282	50.087555	-2.386138	114.554955	48.244812	36.471195	112.406372	49.1661835	17.0425285	113.4806635	-64.7611515	9.4163455	111.9659005
-7.669812	30.724924	110.91156	-7.838011	13.15272	112.602875	49.958725	-2.553049	114.495125	48.279224	36.316238	112.466637	49.1189745	16.8815945	113.480881	-64.7949965	9.4238455	111.724869
-6.560172	30.626863	110.958931	-7.911253	13.065442	112.431885	49.810791	-2.685255	114.30175	48.294422	36.229782	112.61718	49.0526065	16.7722635	113.459465	-64.8751125	9.3586205	111.404305
-5.452265	30.527517	111.050888	-8.009092	13.01879	112.260033	49.636608	-2.760841	114.037682	48.291523	36.218063	112.852646	48.9640655	16.728611	113.445164	-64.9822495	9.308969	111.074902
-4.287148	30.440054	111.239815	-8.122561	13.051769	112.177048	49.426689	-2.73585	113.762161	48.257832	36.259911	113.106064	48.8422605	16.7620305	113.4341125	-65.0873825	9.3415075	110.9199835
-3.102989	30.349234	111.539711	-8.251076	13.180921	112.189522	49.253201	-2.614785	113.578667	48.191704	36.372299	113.418701	48.7224525	16.878757	113.498684	-65.2246045	9.483085	110.88036
-1.482351	30.23609	112.101006	-8.398695	13.560375	112.482323	49.079411	-2.319968	113.628426	48.112793	36.635605	113.977386	48.596102	17.1578185	113.802906	-65.393492	9.9629315	111.16174
-0.274926	30.105232	112.492752	-8.505507	13.884783	112.824478	49.048889	-2.081318	113.911499	48.055073	36.822441	114.42218	48.551981	17.3705615	114.1668395	-65.562995	10.3990045	111.4821165
0.824725	29.951853	113.016869	-8.579258	14.216135	113.195526	49.092094	-1.825155	114.297256	48.002354	37.002121	114.877907	48.547224	17.588483	114.5875815	-65.70574	10.843787	111.8034705
1.94625	29.733	113.429642	-8.635649	14.476806	113.565018	49.141254	-1.609942	114.708778	47.966228	37.159801	115.371239	48.553741	17.7749295	115.0400085	-65.825039	11.1786825	112.0900275
3.07741	29.394627	113.853523	-8.686862	14.661975	113.881638	49.201122	-1.450392	115.118774	47.936485	37.281311	115.90152	48.5688035	17.9154595	115.510147	-65.9425275	11.4084905	112.253129
4.200473	29.020313	114.270081	-8.740142	14.764589	114.160667	49.243771	-1.340202	115.536453	47.950279	37.385147	116.443481	48.597025	18.0224725	115.989967	-66.077309	11.5067055	112.331367
5.285754	28.530386	114.665054	-8.794666	14.821294	114.383171	49.283947	-1.287734	115.94503	47.955692	37.439537	117.006111	48.6198195	18.0759015	116.4755705	-66.2091515	11.5666865	112.2907715
6.896416	27.651236	115.170601	-8.86279	14.872692	114.682213	49.329464	-1.23951	116.501877	47.948704	37.492687	117.818245	48.639084	18.1265885	117.160061	-66.364664	11.6187955	112.204365
7.829593	27.065006	115.53643	-8.918507	14.928868	114.835312	49.37804	-1.206671	116.831955	47.943027	37.534229	118.268654	48.6605335	18.163779	117.5503045	-66.4975475	11.693957	112.1203195
8.86109	26.281342	115.698669	-8.952747	14.989366	114.941895	49.443413	-1.164246	117.087105	47.924622	37.589733	118.642509	48.6840175	18.2127435	117.864807	-66.5895115	11.7659885	112.018983
9.837946	25.465425	115.740112	-8.971154	15.095554	115.000931	49.494858	-1.063279	117.261276	47.896786	37.649399	118.855057	48.695822	18.29306	118.0581665	-66.63813	11.898048	111.9436955
10.7051	24.675333	115.704094	-8.950735	15.243615	115.015175	49.538166	-0.913989	117.38485	47.854763	37.750587	118.880013	48.6964645	18.418299	118.1324315	-66.5979345	12.068931	111.8979185
11.59404	23.765764	115.619789	-8.914319	15.427939	114.972977	49.683723	-0.775045	117.420258	47.807713	37.870998	118.848145	48.745718	18.5479765	118.1342015	-66.574356	12.3079015	111.8117525
12.463448	22.755091	115.484932	-8.841113	15.633741	114.904701	49.789719	-0.609452	117.530373	47.793491	37.99744	118.791771	48.791605	18.693994	118.161072	-66.473831	12.573488	111.64833
13.65861	21.166491	115.315613	-8.687894	15.873033	114.769318	50.091564	-0.469558	117.639717	47.903843	38.153934	118.752289	48.9977035	18.842188	118.196003	-66.3734915	12.903878	111.342633
14.386924	20.060022	115.20665	-8.550091	16.004307	114.648438	50.226574	-0.348258	117.772713	47.985374	38.225307	118.756554	49.105974	18.9385245	118.2646335	-66.206156	13.0700895	111.0322425
15.074932	18.859121	115.062317	-8.383073	16.12915	114.530922	50.387901	-0.250881	117.888748	48.096226	38.288765	118.774071	49.2420635	19.018942	118.3314095	-66.0082095	13.239358	110.7304345
15.741621	17.571234	114.976791	-8.199081	16.253864	114.407585	50.613449	-0.157834	118.046425	48.240707	38.354939	118.752159	49.427078	19.0985525	118.399292	-65.82524	13.4091755	110.415878
16.318411	16.316736	114.851692	-7.983778	16.350056	114.250443	50.935471	-0.103943	118.120865	48.38052	38.411243	118.733391	49.6579955	19.15365	118.427128	-65.6255515	13.546462	110.073758
16.87776	14.93038	114.674927	-7.7705	16.433701	114.070175	51.154442	-0.053384	118.211411	48.547668	38.4496	118.617867	49.851055	19.198108	118.414639	-65.392055	13.669294	109.725711
17.322842	13.53783	114.484955	-7.525443	16.493683	113.84729	51.354591	-0.023224	118.205383	48.723	38.443893	118.459961	50.0387955	19.2103345	118.332672	-65.0896815	13.7770315	109.361908
17.940861	11.399521	114.039886	-7.148691	16.511971	113.433281	51.652191	-0.013313	118.075272	48.995785	38.369732	118.086227	50.323988	19.1782095	118.0807495	-64.62137	13.8457325	108.7858125
18.223242	9.877424	113.734802	-6.875082	16.454298	113.079788	51.888992	-0.054	117.953583	49.203941	38.290085	117.758751	50.5464665	19.1180425	117.856167	-64.2966305	13.7905535	108.303409
18.446953	8.379107	113.413216	-6.617248	16.369755	112.680832	52.07238	-0.116741	117.846977	49.419899	38.199898	117.402374	50.7461395	19.0415785	117.6246755	-63.9806355	13.6979315	107.7369885
18.611628	6.85844	113.064613	-6.379853	16.258341	112.264763	52.252991	-0.204641	117.691513	49.613468	38.101402	116.999199	50.9332295	18.9483805	117.345356	-63.6929355	13.5683015	107.18417
18.652803	5.308107	112.74086	-6.158336	16.137909	111.843559	52.3979	-0.295586	117.517662	49.798985	37.991924	116.586899	51.0984425	18.848169	117.0522805	-63.4151145	13.427649	106.6348375
18.623402	3.785679	112.393745	-5.962773	16.010492	111.434265	52.53941	-0.408028	117.314781	49.961311	37.880867	116.21376	51.2503605	18.7364195	116.7642705	-63.1759065	13.2845645	106.1042595
18.550613	2.265969	112.038132	-5.775322	15.867723	111.040268	52.651752	-0.512695	117.092171	50.131626	37.791279	115.867302	51.391689	18.639292	116.4797365	-62.942333	13.096154	105.6007995
18.232594	0.023456	111.512077	-5.509056	15.670522	110.516342	52.817459	-0.671361	116.693672	50.388069	37.655384	115.422165	51.602764	18.4920115	116.0579185	-62.620876	12.8490325	104.9747655
17.901751	-1.443018	111.13887	-5.319281	15.585046	110.218559	52.931488	-0.750883	116.37281	50.544888	37.573502	115.147003	51.738188	18.4113095	115.7599065	-62.37675	12.7587825	104.6772115
17.52507	-2.879369	110.754097	-5.133793	15.531103	109.933197	53.027439	-0.787026	116.069389	50.701935	37.516144	114.895317	51.864687	18.364559	115.482353	-62.132273	12.697647	104.384041
17.063074	-4.270658	110.427071	-4.929545	15.498595	109.678879	53.15242	-0.796978	115.782486	50.851315	37.478714	114.662422	52.0018675	18.340868	115.222454	-61.8609575	12.656322	104.135304
16.498304	-5.655937	110.141304	-4.711483	15.464873	109.466972	53.319561	-0.788304	115.524437	51.003445	37.448738	114.373993	52.161503	18.330217	114.949215	-61.584469	12.599529	103.984729
15.909251	-6.99257	109.904709	-4.484144	15.401864	109.259506	53.504776	-0.784539	115.311096	51.174301	37.419052	114.077042	52.3395385	18.3172565	114.694069	-61.3078265	12.4864715	103.824943
15.213184	-8.404111	109.679047	-4.212476	15.301042	109.033737	53.712975	-0.808997	115.138756	51.368176	37.372765	113.740601	52.5405755	18.281884	114.4396785	-60.9655275	12.3202	103.6277955
14.04118	-10.360467	109.508202	-3.832672	15.104845	108.687508	54.060303	-0.920221	114.917839	51.719604	37.267677	113.060997	52.8899535	18.173728	113.989418	-60.5552975	12.035962	103.385598
13.180259	-11.662565	109.454834	-3.573998	14.918444	108.409325	54.302906	-1.028536	114.755821	51.94146	37.167446	112.510513	53.122183	18.069455	113.633167	-60.270179	11.767433	103.185483
12.252469	-12.894912	109.473434	-3.322384	14.697499	108.150719	54.524349	-1.137971	114.606186	52.153164	37.010662	111.871696	53.3387565	17.9363455	113.238941	-59.9835245	11.4586525	103.062497
11.251438	-14.074842	109.582993	-3.09515	14.440933	107.911888	54.744904	-1.285557	114.470467	52.330505	36.81324	111.215569	53.5377045	17.7638415	112.843018	-59.7280045	11.1180245	102.980758
10.159804	-15.230894	109.717331	-2.905429	14.158575	107.707596	54.918663	-1.439014	114.366699	52.465343	36.600933	110.636971	53.692003	17.5809595	112.501835	-59.502861	10.7361905	102.913357
9.057416	-16.245897	109.893944	-2.755225	13.862	107.550179	55.081249	-1.602149	114.296593	52.566494	36.369617	110.13961	53.8238715	17.383734	112.2181015	-59.3343215	10.340266	102.8822565
7.856507	-17.209698	110.066605	-2.627402	13.55741	107.457115	55.2104	-1.786911	114.260193	52.62624	36.131035	109.779976	53.91832	17.172062	112.0200845	-59.173124	9.942758	102.8941455
5.972141	-18.472538	110.222481	-2.495072	13.110206	107.379021	55.355637	-2.088705	114.224991	52.724968	35.791718	109.476425	54.0403025	16.8515065	111.850708	-59.0304465	9.3689055	102.907334
4.682751	-19.163933	110.312973	-2.4228	12.822607	107.37513	55.436031	-2.301933	114.204094	52.798157	35.590572	109.359444	54.117094	16.6443195	111.781769	-58.962694	9.0008945	102.968491
3.289848	-19.736917	110.379288	-2.366353	12.577337	107.402817	55.491184	-2.509301	114.166306	52.866047	35.398396	109.275223	54.1786155	16.4445475	111.7207645	-58.9113215	8.7101265	103.0848695
1.880459	-20.179539	110.458824	-2.287355	12.368487	107.466446	55.561184	-2.690636	114.106133	52.948498	35.224457	109.192146	54.254841	16.2669105	111.6491395	-58.829551	8.4700635	103.2837525
0.50831	-20.493382	110.553047	-2.205573	12.199666	107.549416	55.636196	-2.849472	114.070641	53.039845	35.066875	109.132896	54.3380205	16.1087015	111.6017685	-58.7491665	8.2906305	103.4970635
-0.951847	-20.711514	110.611008	-2.117614	12.044502	107.64328	55.739265	-2.980117	114.024734	53.137142	34.924145	109.073082	54.4382035	15.972014	111.548908	-58.6734315	8.11699	103.737652
-2.383461	-20.793312	110.635117	-2.023231	11.919487	107.741127	55.823208	-3.089212	113.986031	53.237343	34.809177	109.018288	54.5302755	15.8599825	111.5021595	-58.5767375	7.9789915	103.9800945
-4.605114	-20.668928	110.707817	-1.84065	11.718258	107.892784	55.96944	-3.237636	113.913513	53.368176	34.654671	108.93222	54.668808	15.7085175	111.4228665	-58.350108	7.7279985	104.3627015
-6.072554	-20.448345	110.72303	-1.723007	11.581394	107.997604	56.098969	-3.34709	113.85096	53.458012	34.538521	108.866776	54.7784905	15.5957155	111.358868	-58.2245045	7.5670725	104.63634
-7.545181	-20.094131	110.771904	-1.61797	11.42949	108.127106	56.196659	-3.460544	113.802299	53.553139	34.402939	108.802032	54.874899	15.4711975	111.3021655	-58.110839	7.3877825	104.9520465
-9.060119	-19.608767	110.839737	-1.506754	11.261635	108.282051	56.305916	-3.604455	113.74472	53.657085	34.263168	108.746895	54.9815005	15.3293565	111.2458075	-57.9950085	7.1939135	105.3182945
-10.5198	-19.04512	110.939262	-1.408306	11.067614	108.471535	56.404697	-3.761649	113.693329	53.755741	34.09016	108.713173	55.080219	15.1642555	111.203251	-57.896831	6.9709725	105.739819
-12.022484	-18.303383	111.062035	-1.31471	10.872726	108.676552	56.51136	-3.94032	113.659943	53.829445	33.937801	108.690437	55.1704025	14.9987405	111.17519	-57.7998225	6.7467115	106.177914
-13.484473	-17.517918	111.103142	-1.228382	10.65931	108.878204	56.633312	-4.117396	113.618279	53.930092	33.763863	108.693779	55.281702	14.8232335	111.156029	-57.738466	6.4953865	106.600379
-15.673436	-16.071867	111.092712	-1.103731	10.328026	109.13736	56.7743	-4.393056	113.512756	54.043186	33.534138	108.765808	55.408743	14.570541	111.139282	-57.616205	6.085511	107.135438
-17.04912	-15.02871	110.882362	-1.033057	10.095562	109.236298	56.860413	-4.581172	113.37249	54.11311	33.396233	108.853935	55.4867615	14.4075305	111.1132125	-57.5528755	5.7835935	107.3593835
-18.445967	-13.808285	110.604904	-0.983932	9.868994	109.286346	56.924351	-4.785655	113.19072	54.192299	33.235527	108.973297	55.558325	14.224936	111.0820085	-57.526189	5.513052	107.4906835
-19.795177	-12.519124	110.231445	-0.942969	9.669962	109.292053	56.952583	-4.990326	112.986061	54.259289	33.084755	109.163963	55.605936	14.0472145	111.075012	-57.491874	5.2927095	107.509094
-21.149254	-11.128501	109.859154	-0.912118	9.490091	109.291634	56.951904	-5.20976	112.762878	54.346119	32.922989	109.392105	55.6490115	13.8566145	111.0774915	-57.4732475	5.1235675	107.5057765
-22.44677	-9.651573	109.412537	-0.937737	9.33993	109.293724	56.91848	-5.421128	112.526154	54.425144	32.773094	109.682701	55.671812	13.675983	111.1044275	-57.547286	5.003877	107.4830205
-23.696953	-8.092137	109.13961	-0.970555	9.216246	109.339211	56.702328	-5.566967	112.29496	54.473972	32.657932	109.973671	55.58815	13.5454825	111.1343155	-57.52926	4.8870095	107.5441065
-25.514524	-5.623597	109.07489	-1.023511	9.138153	109.55986	56.637169	-5.787006	111.871353	54.489494	32.496441	110.304939	55.5633315	13.3547175	111.088146	-57.6103535	4.9215885	108.031574
-26.704199	-3.875067	109.275055	-1.061715	9.155882	109.793564	56.575249	-5.85637	111.660889	54.494774	32.426334	110.465767	55.5350115	13.284982	111.063328	-57.6584415	5.026782	108.5238
-27.787838	-2.118145	109.614349	-1.088604	9.198572	110.052582	56.537163	-5.900816	111.485054	54.444355	32.368217	110.488022	55.490759	13.2337005	110.986538	-57.667967	5.1634435	109.118626
-28.845995	-0.316259	110.108459	-1.056413	9.234402	110.302719	56.517429	-5.91608	111.253487	54.344643	32.291256	110.37204	55.431036	13.187588	110.8127635	-57.543862	5.281216	109.7926745
-29.793251	1.465978	110.596786	-1.021513	9.239187	110.524986	56.491154	-5.913248	110.968468	54.233734	32.232693	110.157547	55.362444	13.1597225	110.5630075	-57.40547	5.3186515	110.4869645
-30.719952	3.264362	111.058365	-1.017061	9.181324	110.693024	56.460716	-5.952507	110.6763	54.139446	32.167736	109.910713	55.300081	13.1076145	110.2935065	-57.334203	5.2550335	111.0925415
-31.561132	5.041069	111.454033	-1.030158	9.070475	110.841385	56.412079	-6.009822	110.351219	54.046875	32.055824	109.719292	55.229477	13.023001	110.0352555	-57.289793	5.117949	111.6475145
-32.694473	7.742009	111.818756	-1.142185	8.85699	110.944511	56.26062	-6.122447	109.864616	53.866814	31.893658	109.580978	55.063717	12.8856055	109.722797	-57.348087	4.8283745	112.166225
-33.39925	9.512348	111.932693	-1.284044	8.71429	110.92691	56.12336	-6.16053	109.5103	53.866814	31.893658	109.580978	54.995087	12.866564	109.545639	-57.563175	4.562016	112.308181
-34.013893	11.32431	112.059166	-1.471575	8.593055	110.878609	55.938675	-6.158382	109.145882	53.866814	31.893658	109.580978	54.9027445	12.867638	109.36343	-57.8458945	4.318472	112.393788
-34.570438	13.099832	112.1716	-1.696488	8.546294	110.820755	55.708755	-6.080918	108.75695	53.866814	31.893658	109.580978	54.7877845	12.90637	109.168964	-58.1807605	4.186218	112.472546
-34.999428	14.902191	112.405525	-1.9443	8.546377	110.818314	55.427158	-5.937207	108.423233	53.036793	32.054512	109.897598	54.2319755	13.0586525	109.1604155	-58.1205755	4.0341015	112.4762125
-35.331608	16.665359	112.673035	-2.245773	8.639361	110.846161	55.187107	-5.739113	108.153175	52.796631	32.221462	110.058578	53.991869	13.2411745	109.1058765	-58.483415	4.0375475	112.5864455
-35.581841	18.421721	113.020172	-2.477953	8.772071	110.923325	54.949837	-5.489187	107.944595	52.547871	32.4445	110.267273	53.748854	13.4776565	109.105934	-58.70476	4.0664855	112.740716
-35.711395	20.961336	113.601341	-2.803463	9.083145	111.109924	54.650433	-5.068208	107.736992	52.234848	32.796616	110.573494	53.4426405	13.864204	109.155243	-59.0495665	4.302086	113.064605
-35.678501	22.589388	113.972092	-2.940097	9.322864	111.226524	54.490807	-4.788206	107.62545	52.090897	33.041592	110.746132	53.290852	14.126693	109.185791	-59.171046	4.519035	113.267257
-35.505817	24.151255	114.32608	-3.049139	9.56282	111.339844	54.378284	-4.524328	107.555367	51.989643	33.275761	110.899963	53.1839635	14.3757165	109.227665	-59.2822415	4.7499235	113.452023
-35.214943	25.624063	114.653099	-3.090775	9.795263	111.441711	54.294437	-4.273812	107.523895	51.910759	33.511032	111.066986	53.102598	14.61861	109.2954405	-59.284148	4.971916	113.5879815
-34.871174	27.009445	114.942482	-3.12504	9.991613	111.565079	54.242535	-4.038239	107.563507	51.877655	33.711704	111.232628	53.060095	14.8367325	109.3980675	-59.310175	5.1464935	113.7320905
-34.419174	28.272396	115.213905	-3.159944	10.152432	111.712769	54.221916	-3.841069	107.665894	51.821888	33.904068	111.38588	53.021902	15.0314995	109.525887	-59.34179	5.2733645	113.899651
-33.850048	29.421055	115.467712	-3.189013	10.305195	111.892059	54.201771	-3.675848	107.809792	51.788074	34.051533	111.552116	52.9949225	15.1878425	109.680954	-59.3729485	5.4225475	114.103164
-32.870079	31.007307	115.704636	-3.258017	10.449241	112.099434	54.152592	-3.512155	108.061043	51.672318	34.221153	111.742424	52.912455	15.354499	109.9017335	-59.428489	5.543983	114.2971345
-32.166363	31.905609	115.739975	-3.356938	10.480142	112.201645	54.086357	-3.459733	108.239624	51.600422	34.278069	111.866936	52.8433895	15.409168	110.05328	-59.5572655	5.551116	114.35001
-31.359613	32.718502	115.698685	-3.497711	10.511151	112.245193	53.990383	-3.463464	108.425606	51.488792	34.287781	111.991241	52.7395875	15.4121585	110.2084235	-59.7350095	5.6101435	114.2819625
-30.46295	33.451111	115.60273	-3.659634	10.503325	112.28801	53.868019	-3.505728	108.61454	51.376553	34.281113	112.113098	52.622286	15.3876925	110.363819	-59.941554	5.6189575	114.212201
-29.528067	34.06683	115.519508	-3.837653	10.502456	112.324951	53.703194	-3.572753	108.816162	51.260303	34.24382	112.249565	52.4817485	15.3355335	110.5328635	-60.1570545	5.6693785	114.1170385
-28.57135	34.586086	115.429779	-4.057079	10.458867	112.365341	53.539818	-3.642331	109.024826	51.12252	34.217899	112.392006	52.331169	15.287784	110.708416	-60.445327	5.62995	114.022266
-27.493053	35.001938	115.327202	-4.251953	10.484853	112.440811	53.38261	-3.686574	109.257446	50.995522	34.19257	112.563492	52.189066	15.252998	110.910469	-60.692972	5.716708	113.971153
-25.859922	35.452785	115.16819	-4.519382	10.492278	112.534729	53.173191	-3.706216	109.632805	50.772358	34.198185	112.849197	51.9727745	15.2459845	111.241001	-61.0115385	5.7385715	113.828457
-24.637709	35.615673	115.016678	-4.70768	10.514769	112.572586	53.025986	-3.709947	109.935394	50.657188	34.210518	113.048279	51.841587	15.2502855	111.4918365	-61.256947	5.7792525	113.6533355
-23.406185	35.700642	114.890732	-4.857117	10.554659	112.659744	52.906681	-3.717791	110.255905	50.546772	34.221813	113.239647	51.7267265	15.252011	111.747776	-61.4409605	5.857307	113.571712
-22.166731	35.706909	114.801933	-4.987643	10.59801	112.782631	52.791519	-3.720946	110.594788	50.453083	34.241756	113.429001	51.622301	15.260405	112.0118945	-61.597587	5.935615	113.5533675
-20.849392	35.612949	114.700256	-5.134451	10.652599	112.913857	52.684795	-3.721933	110.943153	50.375664	34.261696	113.597473	51.5302295	15.2698815	112.270313	-61.7991315	6.0353165	113.557401
-19.523024	35.438339	114.639214	-5.28463	10.691654	113.048088	52.575283	-3.7083	111.256012	50.28051	34.281982	113.743118	51.4278965	15.286841	112.499565	-61.9971565	6.096467	113.596611
-18.212273	35.193481	114.600441	-5.408478	10.725294	113.180351	52.446079	-3.681015	111.525932	50.184258	34.315445	113.879524	51.3151685	15.317215	112.702728	-62.1321245	6.133373	113.657974
-16.165014	34.627407	114.61319	-5.668409	10.764648	113.378204	52.223515	-3.633012	111.904922	49.99258	34.376396	114.103607	51.1080475	15.371692	113.0042645	-62.4448655	6.157604	113.7521435
-14.805381	34.188618	114.63623	-5.855715	10.827742	113.573578	52.041752	-3.594772	112.220825	49.832378	34.431343	114.29483	50.937065	15.4182855	113.2578275	-62.648495	6.2371985	113.8893285
-13.412985	33.654991	114.677704	-6.067821	10.927434	113.83252	51.866787	-3.532403	112.672806	49.670654	34.50098	114.53923	50.7687205	15.4842885	113.606018	-62.9043625	6.3705795	114.059022
-12.049418	33.097778	114.764084	-6.302756	11.024139	114.144287	51.737816	-3.469085	113.229202	49.515602	34.586655	114.837204	50.626709	15.558785	114.033203	-63.232221	6.489493	114.255371
-10.6648	32.468918	114.794197	-6.552835	11.133865	114.46347	51.612671	-3.41331	113.861023	49.330898	34.655949	115.136627	50.4717845	15.6213195	114.498825	-63.5774545	6.6464105	114.428115
-9.274128	31.789494	114.829292	-6.786242	11.220143	114.765503	51.496918	-3.375551	114.50621	49.151096	34.70998	115.440659	50.324007	15.6672145	114.9734345	-63.896491	6.7730715	114.5575715
-7.861979	31.043032	114.786491	-6.981946	11.288859	115.017891	51.400871	-3.390663	115.122856	49.021435	34.725834	115.650116	50.211153	15.6675855	115.386486	-64.175045	6.9101325	114.649296
-5.772836	29.815838	114.699539	-7.213263	11.321337	115.299355	51.277042	-3.449261	115.912262	48.872841	34.683033	115.858948	50.0749415	15.616886	115.885605	-64.5014675	7.025788	114.713105
-4.333432	28.959835	114.647018	-7.313975	11.280408	115.432419	51.203094	-3.496716	116.348312	48.815834	34.640648	115.957367	50.009464	15.571966	116.1528395	-64.637414	6.98885	114.7119985
-2.874866	28.054893	114.644455	-7.34975	11.210749	115.547501	51.18029	-3.555948	116.715965	48.789932	34.582336	116.056763	49.985111	15.513194	116.386364	-64.684611	6.908304	114.708638
-1.489135	27.194145	114.698578	-7.380625	11.135812	115.662857	51.161175	-3.615462	117.018799	48.799129	34.531555	116.156792	49.980152	15.4580465	116.5877955	-64.741402	6.8135775	114.7379185
-0.05759	26.322016	114.765312	-7.393017	11.088176	115.803734	51.13715	-3.649965	117.279816	48.82597	34.489384	116.252777	49.98156	15.4197095	116.7662965	-64.767594	6.7566425	114.8411715
1.313712	25.479061	114.912071	-7.394861	11.093839	115.938416	51.127987	-3.650287	117.516502	48.850559	34.482079	116.364136	49.989273	15.415896	116.940319	-64.778995	6.771782	114.936513
2.708448	24.629377	115.049255	-7.400946	11.142529	116.073318	51.113995	-3.604367	117.72789	48.869282	34.524872	116.48719	49.9916385	15.4602525	117.10754	-64.7935305	6.8248055	115.039096
4.706488	23.426952	115.246513	-7.418455	11.280279	116.234299	51.11747	-3.456833	118.013672	48.870499	34.650249	116.667938	49.9939845	15.596708	117.340805	-64.8308945	6.96385	115.127793
6.047101	22.601009	115.346886	-7.435903	11.418835	116.308388	51.120438	-3.341311	118.220543	48.861435	34.750774	116.795387	49.9909365	15.7047315	117.507965	-64.8627425	7.1329385	115.108811
7.360796	21.817947	115.44696	-7.42763	11.554702	116.374672	51.131866	-3.213534	118.457497	48.856789	34.870407	116.945541	49.9943275	15.8284365	117.701519	-64.8495875	7.2809675	115.047825
8.592607	21.054707	115.626564	-7.425688	11.687058	116.454422	51.147652	-3.088253	118.758514	48.863113	34.99239	117.153534	50.0053825	15.9520685	117.956024	-64.8567585	7.4220475	114.95282
9.875914	20.238548	115.85244	-7.391792	11.786135	116.59716	51.208965	-2.977904	119.142403	48.877335	35.109116	117.422333	50.04315	16.065606	118.282368	-64.826734	7.506664	114.911952
11.110402	19.464479	116.142548	-7.374678	11.8703	116.816315	51.286102	-2.869536	119.579956	48.899933	35.207264	117.745354	50.0930175	16.168864	118.662655	-64.8423735	7.571736	114.969975
12.269532	18.705221	116.493118	-7.324202	11.913908	117.062447	51.350151	-2.797221	120.046768	48.940189	35.260658	118.058838	50.14517	16.2317185	119.052803	-64.793574	7.5960975	115.072091
14.08075	17.521528	116.940453	-7.204772	11.949707	117.415871	51.425278	-2.70583	120.712769	49.018089	35.285244	118.431702	50.2216835	16.289707	119.5722355	-64.6312275	7.609707	115.2595065
15.155198	16.805618	117.210831	-7.121648	11.959779	117.602135	51.665955	-2.706285	121.069359	49.082241	35.295834	118.602814	50.374098	16.2947745	119.8360865	-64.617394	7.6247835	115.3681835
16.261162	16.047039	117.44928	-7.035247	11.973921	117.728569	51.760761	-2.697359	121.393631	49.147533	35.284767	118.728279	50.454147	16.293704	120.060955	-64.524641	7.654138	115.396183
17.334932	15.322711	117.634094	-6.958307	11.953853	117.805565	51.836372	-2.716791	121.65004	49.223423	35.273163	118.827202	50.5298975	16.278186	120.238621	-64.4465115	7.62952	115.372509
18.4312	14.638361	117.741165	-6.894897	11.909364	117.868721	51.894917	-2.777787	121.840874	49.294327	35.221264	118.94194	50.594622	16.2217385	120.391407	-64.384416	7.5969895	115.346035
19.342262	14.011781	117.952301	-6.860252	11.86539	117.964386	51.949017	-2.847768	121.971092	49.358257	35.160843	119.057175	50.653637	16.1565375	120.5141335	-64.374141	7.5742425	115.4146385
20.279707	13.394457	118.141678	-6.807754	11.834292	118.04818	52.000587	-2.908926	122.087326	49.4408	35.123806	119.18026	50.7206935	16.10744	120.633793	-64.3362015	7.561144	115.462567
21.688833	12.545908	118.350197	-6.728937	11.849624	118.149551	52.079094	-2.949748	122.225426	49.565525	35.112522	119.400452	50.8223095	16.081387	120.812939	-64.2801835	7.617861	115.486163
22.552094	12.040964	118.469688	-6.674214	11.890695	118.188774	52.126461	-2.930687	122.275627	49.649551	35.143002	119.554665	50.888006	16.1061575	120.915146	-64.236434	7.6752325	115.462402
23.293505	11.587826	118.605232	-6.611	11.965804	118.24118	52.207714	-2.893021	122.269463	49.734505	35.217278	119.700829	50.9711095	16.1621285	120.985146	-64.1931095	7.7694795	115.497214
24.046976	11.135012	118.704155	-6.560739	12.05664	118.284607	52.286484	-2.831204	122.263527	49.839531	35.327812	119.808662	51.0630075	16.248304	121.0360945	-64.1844855	7.864976	115.5331195
24.747732	10.72358	118.810188	-6.498867	12.16663	118.320953	52.370625	-2.759015	122.26561	49.956463	35.445362	119.915154	51.163544	16.3431735	121.090382	-64.161278	7.9900865	115.551524
25.47979	10.363711	118.817474	-6.442044	12.255289	118.333687	52.450527	-2.706728	122.281197	50.054214	35.528381	120.021393	51.2523705	16.4108265	121.151295	-64.1364585	8.0997515	115.516079
26.083179	10.047268	118.935928	-6.406794	12.322508	118.342445	52.516144	-2.678482	122.312752	50.146557	35.591389	120.093987	51.3313505	16.4564535	121.2033695	-64.1449385	8.1885625	115.4815205
26.971949	9.52045	119.016777	-6.399422	12.378972	118.372475	52.582294	-2.669927	122.331177	50.231522	35.635353	120.153793	51.406908	16.482713	121.242485	-64.205752	8.275231	115.502465
27.429533	9.194242	119.1026	-6.416514	12.390449	118.420937	52.606171	-2.688627	122.366844	50.237701	35.626842	120.167801	51.421936	16.4691075	121.2673225	-64.254964	8.3117905	115.5745515
27.872063	8.83698	119.204285	-6.432853	12.368753	118.481125	52.646858	-2.735951	122.420944	50.252758	35.599346	120.200584	51.449808	16.4316975	121.310764	-64.315514	8.3058085	115.651486
28.264177	8.461535	119.352959	-6.440811	12.311288	118.562332	52.670467	-2.817764	122.527435	50.285656	35.559792	120.275948	51.4780615	16.371014	121.4016915	-64.3596835	8.251562	115.7229725
28.584797	8.106503	119.502602	-6.467517	12.225396	118.666885	52.714455	-2.926261	122.625992	50.353577	35.495041	120.363327	51.534016	16.28439	121.4946595	-64.46905	8.166402	115.8391105
28.895288	7.801603	119.646523	-6.468173	12.123139	118.792236	52.590214	-2.979431	122.810493	50.39777	35.418491	120.477249	51.493992	16.21953	121.643871	-64.430338	8.026748	115.940601
29.202642	7.49512	119.749794	-6.477198	12.014166	118.896713	52.648537	-3.072325	122.880577	50.439228	35.361172	120.579956	51.5438825	16.1444235	121.7302665	-64.4982785	7.8839085	116.0631595
29.534378	7.080738	119.897995	-6.455894	11.890264	118.981316	52.744148	-3.17059	122.955231	50.507004	35.285282	120.716133	51.625576	16.057346	121.835682	-64.537364	7.723182	116.12695
29.691717	6.802319	119.945061	-6.434083	11.819839	119.014946	52.808372	-3.209211	122.963333	50.546188	35.275295	120.779823	51.67728	16.033042	121.871578	-64.545446	7.606636	116.158314
29.769751	6.547471	119.956673	-6.421201	11.776818	119.037605	52.891685	-3.239722	122.940239	50.594944	35.27018	120.817947	51.7433145	16.015229	121.879093	-64.5857165	7.538407	116.196117
29.857615	6.283391	119.957397	-6.408968	11.752645	119.072113	52.960293	-3.259521	122.923683	50.632763	35.260788	120.835999	51.796528	16.0006335	121.879841	-64.614464	7.5046565	116.264385
29.894981	6.039519	119.95739	-6.371642	11.738232	119.107117	53.035606	-3.276069	122.882904	50.669186	35.25386	120.847	51.852396	15.9888955	121.864952	-64.59568	7.4875685	116.349282
29.905657	5.813241	119.950333	-6.339349	11.737495	119.143105	53.09037	-3.293242	122.825226	50.72279	35.24559	120.86364	51.90658	15.976174	121.844433	-64.585278	7.498816	116.441777
29.871857	5.610307	119.922089	-6.304774	11.731292	119.160698	53.138638	-3.322303	122.76342	50.774048	35.232212	120.881927	51.956343	15.9549545	121.8226735	-64.565891	7.5076295	116.4987225
29.758812	5.36363	119.810722	-6.275013	11.715461	119.112816	53.254658	-3.407148	122.609177	50.857414	35.214333	120.888611	52.056036	15.9035925	121.748894	-64.606062	7.5273295	116.476738
29.654234	5.233922	119.651672	-6.251661	11.68979	119.026901	53.323208	-3.487856	122.453896	50.916256	35.213394	120.788429	52.119732	15.862769	121.6211625	-64.623054	7.516811	116.4326395
29.515339	5.141284	119.419395	-6.247172	11.681301	118.925621	53.445667	-3.583079	122.234489	50.98592	35.270954	120.595024	52.2157935	15.8439375	121.4147565	-64.7101375	7.5186645	116.4364855
29.350147	5.099377	119.134834	-6.25118	11.676582	118.793365	53.598778	-3.697555	121.98777	51.078152	35.392136	120.340393	52.338465	15.8472905	121.1640815	-64.840825	7.5058735	116.4226485
29.175386	5.070929	118.858376	-6.254511	11.684279	118.634415	53.813465	-3.856333	121.720245	51.193111	35.540848	120.02597	52.503288	15.8422575	120.8731075	-65.01231	7.5263005	116.3957225
28.986954	5.089694	118.621758	-6.265573	11.68113	118.477699	54.033081	-4.030406	121.506973	51.287834	35.668346	119.699646	52.6604575	15.81897	120.6033095	-65.1916035	7.54329	116.3520885
28.803045	5.148565	118.440018	-6.285492	11.670652	118.352615	54.236828	-4.193877	121.299194	51.374115	35.773666	119.406487	52.8054715	15.7898945	120.3528405	-65.3764555	7.5514095	116.3523895
28.5375	5.31766	118.198654	-6.33535	11.65819	118.206528	54.484348	-4.469295	121.049011	51.487328	36.003372	119.059219	52.985838	15.7670385	120.054115	-65.656538	7.5493415	116.358941
28.394773	5.496841	118.053459	-6.369508	11.663245	118.134987	54.623138	-4.67042	120.884232	51.542442	36.225025	118.897156	53.08279	15.7773025	119.890694	-65.821806	7.5491875	116.37928
28.275845	5.694235	117.93367	-6.395933	11.667187	118.063416	54.752628	-4.834163	120.72654	51.573669	36.41861	118.802933	53.1631485	15.7922235	119.7647365	-65.9550145	7.5421505	116.3620955
28.200844	5.92976	117.812904	-6.404422	11.67199	118.008629	54.835213	-4.936337	120.615517	51.570408	36.60144	118.776665	53.2028105	15.8325515	119.696091	-66.0116545	7.5114285	116.321167
28.155258	6.175976	117.694649	-6.410089	11.698925	117.970695	54.879616	-5.007575	120.488441	51.533657	36.755814	118.789566	53.2066365	15.8741195	119.6390035	-66.0268145	7.5237305	116.3023865
28.114981	6.491437	117.60881	-6.430623	11.730508	117.959747	54.935444	-5.034	120.353409	51.492512	36.926495	118.837715	53.213978	15.9462475	119.595562	-66.075224	7.5147685	116.323932
28.083599	6.792956	117.538544	-6.449044	11.761347	117.965904	54.970161	-5.031017	120.221176	51.465435	37.129929	118.953583	53.217798	16.049456	119.5873795	-66.115886	7.473238	116.3444285
28.101963	7.18101	117.459641	-6.46069	11.80759	117.943367	55.047588	-4.964369	120.015396	51.384865	37.406452	119.205627	53.2162265	16.2210415	119.6105115	-66.1376065	7.3941385	116.2762225
28.159618	7.387708	117.386841	-6.471653	11.85151	117.907669	55.076862	-4.940958	119.902847	51.323902	37.567253	119.412025	53.200382	16.3131475	119.657436	-66.143688	7.3898725	116.157902
28.268984	7.513972	117.329315	-6.484401	11.914972	117.858543	55.088066	-4.910475	119.834351	51.272255	37.72731	119.622292	53.1801605	16.4084175	119.7283215	-66.1489625	7.4215265	115.9887645
28.368601	7.678273	117.353966	-6.488191	11.985037	117.805923	55.090958	-4.873704	119.869301	51.23288	37.869278	119.862556	53.161919	16.497787	119.8659285	-66.138301	7.472287	115.7459175
28.488401	7.784205	117.469917	-6.472887	12.044046	117.729164	55.113155	-4.874281	120.077705	51.231037	37.981232	120.162674	53.172096	16.5534755	120.1201895	-66.11787	7.5346165	115.3381385
28.606552	7.856852	117.68148	-6.458414	12.09919	117.675064	55.14489	-4.868464	120.384384	51.266159	38.052166	120.444443	53.2055245	16.591851	120.4144135	-66.1223525	7.606529	114.9357145
28.71244	7.882727	117.937317	-6.448879	12.112988	117.630447	55.216591	-4.882306	120.744743	51.327072	38.113602	120.73214	53.2718315	16.615648	120.7384415	-66.1695895	7.610328	114.5224525
28.826082	7.825808	118.317589	-6.446225	12.080193	117.567322	55.335491	-4.963286	121.297691	51.394154	38.171467	121.085594	53.3648225	16.6040905	121.1916425	-66.2572725	7.5562955	113.9430015
28.860945	7.759466	118.482361	-6.46193	12.009381	117.545578	55.391735	-5.062174	121.540344	51.418674	38.158405	121.206963	53.4052045	16.5481155	121.3736535	-66.3290645	7.4706465	113.7175025
28.87763	7.633766	118.567696	-6.452956	11.904341	117.537521	55.42038	-5.183256	121.693779	51.455795	38.12722	121.328499	53.4380875	16.471982	121.511139	-66.3439995	7.3367	113.563903
28.875851	7.514961	118.590286	-6.462754	11.795321	117.54303	55.420799	-5.318099	121.768929	51.391708	37.982216	121.197464	53.4062535	16.3320585	121.4831965	-66.3317615	7.2585835	113.6028635
28.849884	7.367861	118.566444	-6.450699	11.662864	117.552864	55.607754	-5.50251	121.669624	51.523354	37.820435	120.971321	53.565554	16.1589625	121.3204725	-66.466952	7.1667655	113.7852555
28.799263	7.236217	118.503571	-6.448192	11.560224	117.550186	55.394356	-5.585625	121.718658	51.502419	37.70895	120.881439	53.4483875	16.0616625	121.3000485	-66.3447715	7.0587855	113.8003235
28.72274	7.089044	118.4095	-6.421468	11.456823	117.538383	55.558022	-5.74991	121.531609	51.505756	37.586044	120.80867	53.531889	15.918067	121.1701395	-66.374825	6.995579	113.9066265
28.574583	6.848828	118.238602	-6.416811	11.359468	117.499077	55.460041	-5.836641	121.371284	51.495316	37.433578	120.74025	53.4776785	15.7984685	121.055767	-66.3113005	6.9204675	113.942387
28.422886	6.763195	118.153122	-6.4327	11.325511	117.47242	55.421883	-5.884362	121.257278	51.4627	37.364079	120.728874	53.4422915	15.7398585	120.993076	-66.3076915	6.9111635	113.951764
28.274281	6.607632	118.079124	-6.465646	11.319123	117.457581	55.344616	-5.9081	121.153938	51.412247	37.316418	120.743225	53.3784315	15.704159	120.9485815	-66.3097235	6.934087	113.9665805
28.120411	6.443635	118.035568	-6.506044	11.334519	117.477051	55.276287	-5.905516	121.07769	51.373196	37.283993	120.767761	53.3247415	15.6892385	120.9227255	-66.3368295	6.9797995	114.0313765
27.97307	6.243335	118.043427	-6.555559	11.378999	117.534729	55.2033	-5.875791	121.021309	51.302193	37.286926	120.828629	53.2527465	15.7055675	120.924969	-66.3638645	7.0524305	114.144489
27.846601	6.087224	118.05632	-6.61978	11.433414	117.584099	55.174942	-5.853789	120.978523	51.230335	37.315464	120.922516	53.2026385	15.7308375	120.9505195	-66.4421985	7.1359905	114.2176785
27.763649	5.918518	118.050217	-6.664707	11.477098	117.595062	55.154144	-5.824978	120.92569	51.168633	37.353706	121.033836	53.1613885	15.764364	120.979763	-66.4908025	7.189832	114.210361
27.643085	5.65465	117.955795	-6.72346	11.576593	117.515587	55.135239	-5.75409	120.800842	51.104259	37.417793	121.068504	53.119749	15.8318515	120.934673	-66.566669	7.3213345	114.096501
27.582228	5.451945	117.809502	-6.739301	11.646259	117.379166	55.112808	-5.694089	120.685852	51.042366	37.453125	121.00396	53.077587	15.879518	120.844906	-66.556189	7.413	113.913426
27.522778	5.222775	117.642578	-6.733264	11.731893	117.21637	55.099892	-5.651844	120.563103	51.001453	37.456177	120.850632	53.0506725	15.9021665	120.7068675	-66.5172005	7.5616195	113.7258725
27.471539	4.96221	117.479645	-6.714649	11.811599	117.036568	55.094814	-5.614537	120.475746	50.991585	37.423061	120.638252	53.0431995	15.904262	120.556999	-66.4724975	7.718936	113.516137
27.420225	4.670699	117.358246	-6.673957	11.857243	116.878532	55.110039	-5.598901	120.41246	50.987289	37.384892	120.416351	53.048664	15.8929955	120.4144055	-66.396578	7.8214905	113.3426585
27.349251	4.328083	117.272606	-6.637985	11.846438	116.779709	55.140991	-5.588352	120.369041	50.99511	37.335182	120.213104	53.0680505	15.873415	120.2910725	-66.3440205	7.819461	113.2683455
27.269707	3.978631	117.217697	-6.582929	11.792741	116.716042	55.173431	-5.582048	120.348442	50.99678	37.298096	120.064667	53.0851055	15.858024	120.2065545	-66.2509635	7.727458	113.2255295
27.109926	3.411484	117.162552	-6.559162	11.697552	116.701973	55.205643	-5.598167	120.3321	50.969696	37.252045	119.927147	53.0876695	15.826939	120.1296235	-66.2059935	7.568165	113.2743225
27.005222	3.033978	117.129982	-6.551284	11.624253	116.70858	55.208717	-5.611896	120.32106	50.98505	37.228741	119.844841	53.0968835	15.8084225	120.0829505	-66.1994515	7.4400835	113.3342095
26.88452	2.744636	117.103867	-6.567542	11.600369	116.705238	55.066502	-5.560551	120.374908	50.93441	37.252106	119.764687	53.000456	15.8457775	120.0697975	-66.13554	7.3549605	113.3406785
26.813513	2.294235	117.082535	-6.606215	11.61176	116.691925	55.147789	-5.548761	120.301712	50.8759	37.283005	119.700531	53.0118445	15.867122	120.0011215	-66.2242745	7.356398	113.3827285
26.699846	1.926206	117.102669	-6.654989	11.649981	116.682411	55.098133	-5.453588	120.300568	50.794937	37.336052	119.623924	52.946535	15.941232	119.962246	-66.256513	7.35873	113.402576
26.625425	1.551738	117.121849	-6.692591	11.699984	116.691223	55.030083	-5.334354	120.316994	50.745296	37.402058	119.572472	52.8876895	16.033852	119.944733	-66.2728715	7.366116	113.437713
26.581472	1.189668	117.134834	-6.749701	11.789545	116.7276	54.993202	-5.212889	120.332542	50.663994	37.51564	119.561073	52.828598	16.1513755	119.9468075	-66.328	7.4277145	113.5083925
26.48719	0.717386	117.1399	-6.804845	11.9077	116.77774	54.951477	-5.015774	120.348526	50.553177	37.71653	119.555809	52.752327	16.350378	119.9521675	-66.362017	7.465022	113.6033125
26.416353	0.409434	117.145416	-6.833977	11.991441	116.803886	54.909908	-4.870717	120.342766	50.532341	37.831474	119.517044	52.7211245	16.4803785	119.929905	-66.3890785	7.5025035	113.677867
26.336586	0.076908	117.131004	-6.882347	12.079144	116.824326	54.87748	-4.725993	120.308998	50.410938	37.965511	119.510178	52.644209	16.619759	119.909588	-66.408903	7.538529	113.739064
26.252069	-0.254148	117.114639	-6.914138	12.171334	116.812645	54.830795	-4.581496	120.316124	50.277573	38.101177	119.530022	52.554184	16.7598405	119.923073	-66.38246	7.5828275	113.702217
26.168282	-0.551354	117.088768	-6.959677	12.276617	116.772148	54.801346	-4.426767	120.365166	50.294258	38.194202	119.346909	52.547802	16.8837175	119.8560375	-66.467156	7.6695165	113.6882585
26.059008	-0.740006	117.091957	-6.970012	12.367993	116.714546	54.761852	-4.262135	120.429779	50.212383	38.32357	119.230721	52.4871175	17.0307175	119.83025	-66.4271415	7.7052685	113.598842
26.037455	-1.135715	117.111984	-7.009516	12.451138	116.688881	54.753269	-4.112693	120.478233	50.06543	38.46476	119.165253	52.4093495	17.1760335	119.821743	-66.4283815	7.7262425	113.556019
25.983768	-1.597893	117.222237	-7.029115	12.498424	116.672203	54.749722	-3.948638	120.5914	49.973671	38.590847	118.964386	52.3616965	17.3211045	119.777893	-66.4199265	7.6757435	113.566513
25.979698	-1.900291	117.296364	-7.05551	12.497497	116.66156	54.718906	-3.874653	120.682205	49.902378	38.65202	118.850769	52.310642	17.3886835	119.766487	-66.421662	7.6063105	113.556633
25.983112	-2.176284	117.350456	-7.085154	12.491057	116.639999	54.698448	-3.817782	120.761024	49.887703	38.699089	118.668625	52.2930755	17.4406535	119.7148245	-66.4633835	7.5414605	113.5651735
25.989017	-2.413512	117.406036	-7.13532	12.493007	116.610252	54.643845	-3.74842	120.841255	49.754135	38.771229	118.640854	52.19899	17.5114045	119.7410545	-66.46963	7.4746095	113.4794495
25.998711	-2.601035	117.471909	-7.196543	12.522873	116.588974	54.577995	-3.664645	120.930923	49.657753	38.829659	118.549606	52.117874	17.582507	119.7402645	-66.51096	7.463239	113.4376835
26.007961	-2.754961	117.532196	-7.245685	12.556711	116.56768	54.537899	-3.582533	121.00148	49.549339	38.921612	118.473778	52.043619	17.6695395	119.737629	-66.534989	7.4438825	113.397731
25.976166	-2.874356	117.60923	-7.317781	12.616788	116.554771	54.492271	-3.486372	121.090248	49.452435	39.027748	118.44928	51.972353	17.770688	119.769764	-66.607915	7.462888	113.339778
25.919958	-2.992958	117.715279	-7.40373	12.716511	116.566978	54.453533	-3.368131	121.245064	49.381924	39.171696	118.407249	51.9177285	17.9017825	119.8261565	-66.7251885	7.5312395	113.3077995
25.838497	-3.010442	117.811607	-7.466866	12.771338	116.630135	54.404049	-3.287016	121.360229	49.266197	39.29435	118.569138	51.835123	18.003667	119.9646835	-66.768855	7.539009	113.2955865
25.757235	-3.00459	117.93969	-7.512797	12.808546	116.745255	54.39098	-3.198013	121.475693	49.222473	39.387703	118.710854	51.8067265	18.094845	120.0932735	-66.8323205	7.522247	113.3972365
25.679445	-2.965752	118.088821	-7.566879	12.846928	116.880676	54.371227	-3.09467	121.63488	49.191917	39.480774	118.896332	51.781572	18.193052	120.265606	-66.91533	7.500804	113.495746
25.600189	-2.885434	118.269478	-7.617502	12.872009	117.022255	54.373749	-3.010697	121.796455	49.174129	39.589417	119.102135	51.773939	18.28936	120.449295	-67.008943	7.454658	113.595215
25.52636	-2.767102	118.425095	-7.677299	12.914901	117.149673	54.35611	-2.906655	121.955574	49.191475	39.687656	119.213104	51.7737925	18.3905005	120.584339	-67.1283905	7.4393015	113.715007
25.418505	-2.614699	118.564545	-7.738283	12.971385	117.252312	54.346107	-2.820251	122.058296	49.110893	39.799698	119.409134	51.7285	18.4897235	120.733715	-67.205066	7.4530465	113.770909
25.313442	-2.331014	118.622185	-7.826663	13.06128	117.34214	54.276119	-2.695806	122.134956	49.020111	39.907516	119.458923	51.648115	18.605855	120.7969395	-67.301441	7.516705	113.8873405
25.255562	-2.105007	118.58741	-7.865454	13.111168	117.347633	54.218967	-2.62688	122.097206	48.949135	39.96677	119.399117	51.584051	18.669945	120.7481615	-67.314959	7.552391	113.9471045
25.186331	-1.860202	118.472816	-7.914004	13.156552	117.305168	54.15469	-2.565242	121.985939	48.868771	40.020134	119.299522	51.5117305	18.727446	120.6427305	-67.3397385	7.585658	113.9676055
25.112959	-1.588751	118.337189	-7.951326	13.187653	117.251587	54.064476	-2.473042	121.907745	48.810524	40.01543	119.249847	51.4375	18.771194	120.578796	-67.340152	7.604112	113.924378
25.0413	-1.268089	118.373428	-7.965894	13.214321	117.285538	54.039883	-2.354856	122.003593	48.790585	39.991589	119.38678	51.415234	18.8183665	120.6951865	-67.347022	7.6102755	113.8758895
24.962503	-0.893434	118.659042	-7.984872	13.261151	117.470909	54.069023	-2.22697	122.211136	48.811195	40.055473	119.76873	51.440109	18.9142515	120.989933	-67.409853	7.6080505	113.951885
24.883257	-0.465572	118.980087	-8.039049	13.326054	117.76757	53.935478	-2.097415	122.484993	48.91037	40.133823	120.129379	51.422924	19.018204	121.307186	-67.501022	7.633904	114.227954
24.799465	0.204031	119.276894	-8.075873	13.423684	118.149628	53.919022	-2.004396	122.743858	48.993347	40.14365	120.640633	51.4561845	19.069627	121.6922455	-67.6079305	7.777741	114.6070105
24.69833	0.670539	119.465729	-8.108624	13.521862	118.331657	53.902042	-1.952402	122.866333	49.005257	40.132137	120.973564	51.4536495	19.0898675	121.9199485	-67.6708975	7.9538565	114.7433655
24.629887	0.998672	119.621826	-8.174909	13.62758	118.437553	53.883648	-1.923386	122.950531	49.019138	40.163261	121.258698	51.451393	19.1199375	122.1046145	-67.801211	8.1352225	114.7704915
24.524698	1.43809	119.647125	-8.231078	13.708746	118.468262	53.809887	-1.880431	122.952827	49.002308	40.213062	121.418396	51.4060975	19.1663155	122.1856115	-67.8682535	8.2511765	114.7509125
24.405226	1.882658	119.548943	-8.299084	13.798406	118.478691	53.710056	-1.827346	122.865936	48.937775	40.237621	121.458961	51.3239155	19.2051375	122.1624485	-67.9220835	8.3916745	114.7949335
24.265657	2.301406	119.446327	-8.349592	13.877812	118.470909	53.62122	-1.761425	122.772285	48.850735	40.255196	121.460197	51.2359775	19.2468855	122.116241	-67.9351615	8.5087385	114.825577
24.138378	2.712769	119.384239	-8.377893	13.962091	118.434311	53.554108	-1.677379	122.744835	48.816902	40.272686	121.462105	51.185505	19.2976535	122.10347	-67.941291	8.6265285	114.765152
23.945791	3.318656	119.42614	-8.404073	14.040987	118.463966	53.542019	-1.558834	122.787216	48.787289	40.313995	121.566048	51.164654	19.3775805	122.176632	-67.9728	8.7043935	114.7513
23.818045	3.738848	119.54628	-8.394632	14.057591	118.615166	53.533997	-1.460696	122.789474	48.767479	40.303448	121.66951	51.150738	19.421376	122.229492	-67.940002	8.693806	115.00084
23.677341	4.18084	119.654419	-8.343789	14.033261	118.77153	53.555286	-1.40941	122.834671	48.793522	40.283131	121.822121	51.174404	19.4368605	122.328396	-67.861982	8.6296615	115.214664
23.533054	4.654407	119.768776	-8.284049	14.002307	118.903664	53.612373	-1.388127	122.97554	48.877892	40.273514	122.049759	51.2451325	19.4426935	122.5126495	-67.8132305	8.5619205	115.2946785
23.38488	5.148229	119.947861	-8.223623	13.976176	119.050766	53.658466	-1.368757	123.136925	48.983448	40.29821	122.29744	51.320957	19.4647265	122.7171825	-67.768203	8.4876255	115.3843495
23.212347	5.624118	120.107391	-8.176216	13.969413	119.193527	53.689934	-1.357396	123.202873	49.059479	40.33535	122.464455	51.3747065	19.488977	122.833664	-67.7271385	8.449849	115.55339
23.069304	5.982268	120.114967	-8.140552	13.971517	119.271919	53.672783	-1.364266	123.171173	49.083965	40.345322	122.521904	51.378374	19.490528	122.8465385	-67.659478	8.452506	115.6972995
22.763296	6.653974	119.952057	-8.137585	13.993629	119.224487	53.611477	-1.374285	123.066368	49.102177	40.338585	122.451843	51.356827	19.48215	122.7591055	-67.631997	8.505108	115.6898685
22.56041	7.08069	119.835091	-8.153781	14.026321	119.113159	53.576797	-1.343653	123.004616	49.090118	40.366917	122.406387	51.3334575	19.511632	122.7055015	-67.6410195	8.54101	115.5208165
22.346487	7.531708	119.777855	-8.19133	14.07099	119.030014	53.546036	-1.288944	122.950089	49.067406	40.397411	122.341522	51.306721	19.5542335	122.6458055	-67.689381	8.5877465	115.4142225
22.134193	7.981606	119.713104	-8.211947	14.119596	118.971756	53.510155	-1.211156	122.888733	49.007252	40.453953	122.262978	51.2587035	19.6213985	122.5758555	-67.6825975	8.6177935	115.3676565
21.87315	8.468304	119.638741	-8.24043	14.161989	118.943932	53.467197	-1.117825	122.823952	48.953285	40.512581	122.203911	51.210241	19.697378	122.5139315	-67.691101	8.6266	115.3739325
21.625891	8.961782	119.566345	-8.264529	14.183863	118.920647	53.420292	-1.021618	122.782494	48.912647	40.587757	122.207901	51.1664695	19.7830695	122.4951975	-67.6955275	8.5846565	115.3460965
21.391857	9.431002	119.496025	-8.286127	14.192782	118.882141	53.467213	-0.977363	122.684967	48.893436	40.683102	122.256783	51.1803245	19.8528695	122.470875	-67.7525785	8.5326945	115.293407
20.998543	10.112223	119.434418	-8.314576	14.254215	118.826485	53.369064	-0.859283	122.564438	48.879726	40.81776	122.343102	51.124395	19.9792385	122.45377	-67.753547	8.5291915	115.1992
20.729301	10.580223	119.35289	-8.36738	14.38037	118.85511	53.329746	-0.786638	122.410858	48.859772	40.915909	122.362564	51.094759	20.0646355	122.386711	-67.829519	8.6961045	115.323509
20.432749	11.046333	119.330345	-8.415513	14.537298	118.915703	53.210587	-0.629917	122.294235	48.830597	41.036156	122.365974	51.020592	20.2031195	122.3301045	-67.851618	8.8714765	115.5013015
20.156393	11.50242	119.302116	-8.478726	14.709987	119.018784	53.161835	-0.490437	122.126434	48.771118	41.167007	122.348145	50.9664765	20.338285	122.2372895	-67.9239285	9.081689	115.8002785
19.888943	11.932402	119.292976	-8.543718	14.891143	119.123947	53.109509	-0.315566	121.98925	48.714039	41.300098	122.327187	50.911774	20.492266	122.1582185	-67.99921	9.29002	116.0896755
19.631462	12.349527	119.294884	-8.610444	15.066646	119.220589	53.025341	-0.120615	121.85836	48.6366	41.4249	122.324181	50.8309705	20.6521425	122.0912705	-68.0518585	9.4811495	116.3499075
19.347378	12.755535	119.294121	-8.697881	15.230582	119.288513	52.933502	0.073727	121.719505	48.555843	41.555973	122.365585	50.7446725	20.81485	122.042545	-68.1404345	9.646314	116.534481
18.877325	13.342137	119.279167	-8.871938	15.488048	119.35601	52.763939	0.333785	121.540161	48.42218	41.769592	122.484764	50.5930595	21.0516885	122.0124625	-68.3369355	9.9244075	116.6995575
18.525227	13.71886	119.257774	-8.981853	15.663754	119.371567	52.612049	0.522124	121.443306	48.31673	41.929356	122.549423	50.4643895	21.22574	121.9963645	-68.4280955	10.101768	116.7467695
18.18051	14.072601	119.214455	-9.101278	15.831606	119.356071	52.531445	0.670847	121.293808	48.206486	42.081051	122.593918	50.3689655	21.375949	121.943863	-68.5715215	10.287263	116.768279
17.846315	14.390389	119.134201	-9.177027	15.998073	119.323624	52.430779	0.843916	121.17981	48.103088	42.23661	122.602936	50.2669335	21.540263	121.891373	-68.6209875	10.455883	116.755875
17.525408	14.675182	119.055954	-9.22267	16.146843	119.265984	52.379459	0.990815	121.043419	48.019955	42.372463	122.569016	50.199707	21.681639	121.8062175	-68.645047	10.612047	116.7257505
17.269619	14.886239	118.966362	-9.251402	16.279593	119.199005	52.357685	1.129187	120.921936	47.973736	42.483955	122.477081	50.1657105	21.806571	121.6995085	-68.6685145	10.752615	116.6985015
17.023254	15.115181	118.880402	-9.238221	16.359453	119.127289	52.377201	1.251675	120.795891	47.919865	42.579308	122.402695	50.148533	21.9154915	121.599293	-68.624975	10.8034145	116.655285
16.70162	15.317617	118.728462	-9.199068	16.43914	119.001854	52.379547	1.435375	120.700623	47.866638	42.677166	122.356941	50.1230925	22.0562705	121.528782	-68.5212285	10.8220095	116.474926
16.492748	15.387792	118.658127	-9.170477	16.445175	118.922592	52.412613	1.503199	120.633461	47.841312	42.724335	122.280251	50.1269625	22.113767	121.456856	-68.4679165	10.776583	116.388328
16.273891	15.417069	118.593384	-9.160562	16.44537	118.852768	52.440117	1.562567	120.584846	47.820278	42.750549	122.290543	50.1301975	22.156558	121.4376945	-68.4513215	10.734182	116.2678415
16.037086	15.433943	118.524109	-9.149323	16.444929	118.765343	52.415329	1.60012	120.548737	47.810894	42.755383	122.272194	50.1131115	22.1777515	121.4104655	-68.4117575	10.7121065	116.1202205
15.77958	15.423319	118.435081	-9.160813	16.4527	118.662766	52.371746	1.63183	120.48246	47.80191	42.758522	122.249916	50.086828	22.195176	121.366188	-68.408454	10.710224	115.959344
15.500142	15.405194	118.308846	-9.179479	16.475388	118.536995	52.291161	1.673527	120.390442	47.789959	42.755844	122.192703	50.04056	22.2146855	121.2915725	-68.399518	10.7360905	115.7824175
15.190371	15.343904	118.150269	-9.216887	16.510538	118.401993	52.204506	1.702629	120.219208	47.755547	42.761398	122.10952	49.9800265	22.2320135	121.164364	-68.4138005	10.7890625	115.639622
14.646539	15.18911	117.89193	-9.248892	16.576744	118.208633	52.076385	1.772288	119.854797	47.673218	42.782936	121.980705	49.8748015	22.277612	120.917751	-68.3725855	10.875876	115.499515
14.283834	15.031487	117.691185	-9.277756	16.632294	118.084633	51.989437	1.851031	119.621765	47.622791	42.817005	121.91362	49.806114	22.334018	120.7676925	-68.361626	10.93057	115.4015735
13.907349	14.810281	117.446426	-9.304682	16.719469	117.980492	51.898773	1.929415	119.385674	47.584335	42.838726	121.848999	49.741554	22.3840705	120.6173365	-68.350918	11.0548675	115.3436475
13.45063	14.525573	117.254768	-9.340788	16.808725	117.866966	51.831646	1.99641	119.208298	47.547401	42.873238	121.791008	49.6895235	22.434824	120.499653	-68.3710995	11.182626	115.234279
12.93674	14.241241	117.070877	-9.370623	16.9172	117.756508	51.737427	2.0745	119.068565	47.504013	42.90749	121.713387	49.62072	22.490995	120.390976	-68.361966	11.343405	115.12204
12.384532	13.957034	116.944611	-9.386507	17.029732	117.659996	51.684006	2.182287	119.006287	47.434986	42.955795	121.632805	49.559496	22.569041	120.319546	-68.33251	11.490423	115.000446
11.829322	13.591799	116.792068	-9.39854	17.135078	117.536858	51.663174	2.304289	119.017555	47.347931	43.014709	121.502129	49.5055525	22.659499	120.259842	-68.3026325	11.610657	114.813874
10.962361	12.955162	116.550995	-9.430099	17.327492	117.250534	51.712887	2.485339	119.13649	47.189743	43.183033	121.134338	49.451315	22.834186	120.135414	-68.311513	11.820798	114.365654
10.427208	12.497827	116.324493	-9.478645	17.460348	116.994026	51.70451	2.628613	119.197273	47.064816	43.325043	120.725105	49.384663	22.976828	119.961189	-68.341953	11.943868	114.026863
9.764295	11.958392	116.069817	-9.513577	17.529161	116.650055	51.687824	2.7567	119.169792	46.956505	43.464836	120.190872	49.3221645	23.110768	119.680332	-68.3493185	11.947554	113.619778
9.037568	11.452363	115.68322	-9.580294	17.532549	116.221771	51.767647	2.797028	118.871796	46.878704	43.595211	119.484833	49.3231755	23.1961195	119.1783145	-68.4837635	11.8689785	113.2652275
8.303824	10.904579	115.133652	-9.646232	17.465759	115.688667	51.805752	2.747823	118.330444	46.771278	43.696655	118.683434	49.288515	23.222239	118.506939	-68.580979	11.709279	112.870395
7.593094	10.269703	114.479317	-9.703296	17.330677	115.094551	51.662914	2.675387	117.777847	46.639843	43.698647	117.816017	49.1513785	23.187017	117.796932	-68.5579705	11.474337	112.39217
6.89877	9.770216	113.808716	-9.722841	17.149433	114.509132	51.526398	2.549403	117.202339	46.474808	43.54718	117.0728	49.000603	23.0482915	117.1375695	-68.446285	11.2505745	111.8806945
5.72069	8.954298	112.997345	-9.759338	16.875778	113.799667	51.333706	2.304289	116.370033	46.270275	43.311516	116.288139	48.8019905	22.8079025	116.329086	-68.3206665	10.9436535	111.270248
4.958428	8.498677	112.57106	-9.80531	16.748566	113.478127	51.150791	2.167482	115.952286	46.234753	43.238155	115.974365	48.692772	22.7028185	115.9633255	-68.303392	10.7943135	110.9929285
4.156384	8.08479	112.269302	-9.854213	16.703711	113.274719	50.981499	2.07909	115.571571	46.214062	43.180702	115.753197	48.5977805	22.629896	115.662384	-68.3062065	10.777526	110.887054
3.385911	7.722029	112.005783	-9.885311	16.731176	113.100311	50.808887	2.034578	115.225967	46.148258	43.169163	115.537048	48.4785725	22.6018705	115.3815075	-68.2491945	10.8604815	110.8191145
2.630086	7.365699	111.674202	-9.921991	16.841845	112.907387	50.669491	2.07499	114.925873	46.059887	43.185593	115.243576	48.364689	22.6302915	115.0847245	-68.208671	11.0533985	110.7300495
1.809418	7.017725	111.393929	-9.919068	17.000221	112.668861	50.5938	2.185124	114.622391	45.960953	43.267044	114.95491	48.2773765	22.726084	114.7886505	-68.1155125	11.274358	110.5490715
1.032901	6.73434	111.151489	-9.923817	17.199986	112.460175	50.554531	2.332363	114.340446	45.818138	43.39735	114.670799	48.1863345	22.8648565	114.5056225	-68.0339685	11.5351155	110.4147275
-0.102153	6.328946	110.90329	-9.926184	17.473906	112.16687	50.565521	2.623799	114.041229	45.550774	43.555218	114.208206	48.0581475	23.0895085	114.1247175	-67.9105155	11.8583035	110.2090225
-0.831914	6.020679	110.740616	-9.931999	17.598333	112.008835	50.603306	2.814658	113.895775	45.356567	43.649784	113.934814	47.9799365	23.232221	113.9152945	-67.8439345	11.964445	110.1023755
-1.620991	5.691051	110.677788	-9.926577	17.654804	111.886551	50.643562	2.96907	113.796219	45.208176	43.712971	113.682045	47.925869	23.3410205	113.739132	-67.779023	11.9685875	110.03397
-2.362952	5.370251	110.643646	-9.928831	17.650959	111.779762	50.664604	3.086796	113.730988	45.097538	43.752853	113.495674	47.881071	23.4198245	113.613331	-67.738733	11.8820935	109.946193
-3.098618	5.085941	110.622635	-9.937452	17.584824	111.672821	50.705349	3.138228	113.678207	45.010498	43.756603	113.328979	47.8579235	23.4474155	113.503593	-67.7328275	11.7222325	109.842049
-3.776629	4.803369	110.587296	-9.921249	17.470592	111.507034	50.717442	3.136303	113.671135	44.958099	43.66552	113.168945	47.8377705	23.4009115	113.42004	-67.6802685	11.5402725	109.594028
-4.477881	4.528198	110.480972	-9.932048	17.326698	111.301865	50.721104	3.097453	113.659988	44.934959	43.530075	112.98481	47.8280315	23.313764	113.322399	-67.6921275	11.339632	109.281331
-5.495861	4.163355	110.220634	-9.922421	17.067989	110.913918	50.726467	2.956835	113.614746	44.925156	43.266777	112.682083	47.8258115	23.111806	113.1484145	-67.6706535	11.024172	108.6794215
-6.184906	3.985945	110.042725	-9.901509	16.878864	110.665001	50.667618	2.852827	113.605186	44.935802	43.045662	112.502327	47.80171	22.9492445	113.0537565	-67.604728	10.8084835	108.2762455
-6.800666	3.859872	109.815041	-9.865956	16.674267	110.424896	50.644119	2.726547	113.587212	44.983002	42.845787	112.40313	47.8135605	22.786167	112.995171	-67.5454725	10.562367	107.854621
-7.414153	3.772374	109.522858	-9.852629	16.461634	110.17939	50.648045	2.588476	113.524414	45.058327	42.694874	112.399925	47.853186	22.641675	112.9621695	-67.558444	10.281593	107.3966105
-8.002577	3.703419	109.141624	-9.83854	16.264391	109.88237	50.642117	2.44385	113.431824	45.14019	42.586056	112.425613	47.8911535	22.514953	112.9287185	-67.5682335	10.013829	106.8360215
-8.598408	3.689051	108.698692	-9.823655	16.103519	109.544609	50.616898	2.310442	113.241638	45.147083	42.57642	112.475136	47.8819905	22.443431	112.858387	-67.5293005	9.763607	106.230831
-9.197933	3.721027	108.275314	-9.823658	16.025984	109.227798	50.543404	2.246089	112.91082	45.213394	42.519249	112.302147	47.878399	22.382669	112.6064835	-67.525715	9.669299	105.8491125
-10.068124	3.891277	107.829155	-9.786948	16.077015	108.837662	50.3465	2.238565	112.27063	45.163765	42.535538	111.810921	47.7551325	22.3870515	112.0407755	-67.3290285	9.7669785	105.6345485
-10.624135	4.091667	107.595123	-9.731411	16.188034	108.585251	50.249683	2.271887	111.718262	45.139633	42.560394	111.246231	47.694658	22.4161405	111.4822465	-67.15748	9.9599275	105.6882555
-11.155626	4.316504	107.341919	-9.673268	16.316616	108.277222	50.161629	2.289846	111.026405	45.08852	42.576855	110.547379	47.6250745	22.4333505	110.786892	-66.9716105	10.1998815	105.767552
-11.683959	4.529105	107.026398	-9.599226	16.411747	107.881859	50.026745	2.2776	110.377373	44.989189	42.515491	109.851624	47.507967	22.3965455	110.1144985	-66.706419	10.4269485	105.6492195
-12.159337	4.686747	106.719116	-9.525594	16.43269	107.498482	49.902035	2.23773	109.723961	44.900375	42.433098	109.173653	47.401205	22.335414	109.448807	-66.452393	10.529966	105.548157
-12.634373	4.849607	106.422195	-9.476028	16.383009	107.15593	49.856621	2.184078	109.086678	44.902195	42.407055	108.513985	47.379408	22.2955665	108.8003315	-66.331464	10.4704515	105.5115285
-13.07789	5.044411	106.119965	-9.428564	16.282822	106.801514	49.665108	2.128762	108.596565	44.921349	42.346985	107.910332	47.2932285	22.2378735	108.2534485	-66.1503565	10.3277705	105.3495795
-13.647429	5.390218	105.555252	-9.356233	16.101181	106.185165	49.711254	1.932101	107.583855	44.888134	42.199123	107.086357	47.299694	22.065612	107.335106	-66.01216	10.13675	105.035224
-13.943249	5.643379	105.073372	-9.317485	15.953648	105.688728	49.591087	1.848315	106.990768	44.834103	42.034599	106.555725	47.212595	21.941457	106.7732465	-65.847565	9.965839	104.6042095
-14.15539	5.88485	104.492722	-9.289168	15.810736	105.114021	49.497021	1.70708	106.398758	44.839333	41.944427	106.002357	47.168177	21.8257535	106.2005575	-65.746513	9.7957185	104.0274845
-14.302066	6.150269	103.846657	-9.261997	15.67088	104.494026	49.431248	1.601489	105.763222	44.826996	41.836262	105.581772	47.129122	21.7188755	105.672497	-65.653116	9.6228845	103.315555
-14.436028	6.414053	103.211891	-9.213276	15.556171	103.899132	49.357304	1.507421	105.204514	44.83955	41.713249	105.170082	47.098427	21.610335	105.187298	-65.524979	9.502007	102.610966
-14.512235	6.671535	102.574692	-9.185062	15.458375	103.317749	49.283916	1.432378	104.750145	44.870682	41.627125	104.869019	47.077299	21.5297515	104.809582	-65.447423	9.3869985	101.825916
-14.519305	6.932599	101.997505	-9.117543	15.381811	102.783356	49.125141	1.432845	104.483917	44.853958	41.50322	104.744514	46.9895495	21.4680325	104.6142155	-65.2246355	9.2955895	100.9524965
-14.47138	7.353704	101.333633	-9.077942	15.311837	102.223297	49.163261	1.394411	104.277649	44.884911	41.422497	104.746544	47.024086	21.408454	104.5120965	-65.17997	9.21522	99.9344975
-14.316158	7.644598	101.154121	-9.047577	15.332918	102.08094	49.220905	1.427273	104.271248	44.891777	41.383694	104.862366	47.056341	21.4054835	104.566807	-65.151495	9.2603525	99.595073
-14.126047	7.926351	101.1539	-8.98436	15.371171	102.123001	49.291218	1.480728	104.375473	44.910862	41.345089	104.954681	47.10104	21.4129085	104.665077	-65.06976	9.3294335	99.580925
-13.903644	8.16757	101.243256	-8.913651	15.417107	102.231369	49.376724	1.537035	104.531357	44.942871	41.302116	105.120781	47.1597975	21.4195755	104.826069	-64.9870995	9.4146385	99.636669
-13.646057	8.388625	101.387337	-8.815664	15.455823	102.374962	49.499725	1.601686	104.682495	45.008842	41.236069	105.241982	47.2542835	21.4188775	104.9622385	-64.8856115	9.4927685	99.7876855
-13.339761	8.569415	101.517235	-8.723758	15.474232	102.503075	49.639137	1.638544	104.798218	45.093422	41.173466	105.348755	47.3662795	21.406005	105.0734865	-64.8137955	9.542459	99.9326635
-12.98503	8.729958	101.595352	-8.609357	15.490425	102.579155	49.758327	1.641889	104.884544	45.175571	41.084675	105.48941	47.466949	21.363282	105.186977	-64.685663	9.617568	99.971333
-12.471698	8.86191	101.742233	-8.422377	15.505606	102.720322	49.841942	1.57874	105.144905	45.367493	40.900387	105.707741	47.6047175	21.2395635	105.426323	-64.4494715	9.7716485	100.014321
-12.151931	8.885776	101.872704	-8.308609	15.530595	102.868248	49.9496	1.515263	105.419632	45.579082	40.805962	105.989349	47.764341	21.1606125	105.7044905	-64.381559	9.9005775	100.0320055
-11.868293	8.844667	102.031303	-8.202394	15.53189	103.043114	50.149597	1.451918	105.822479	45.81068	40.718002	106.410202	47.9801385	21.08496	106.1163405	-64.3849265	9.97882	99.9698875
-11.581511	8.767357	102.198921	-8.128007	15.520758	103.24202	50.388569	1.353529	106.324295	45.991444	40.58942	106.906631	48.1900065	20.9714745	106.615463	-64.4460205	10.0700415	99.868577
-11.295532	8.622009	102.382919	-8.098528	15.511804	103.462387	50.570179	1.24757	106.80088	46.110909	40.448502	107.375214	48.340544	20.848036	107.088047	-64.5376	10.175572	99.836727
-11.061584	8.438821	102.514923	-8.047783	15.478374	103.603722	50.704075	1.16994	107.158615	46.179359	40.342876	107.701286	48.441717	20.756408	107.4299505	-64.537283	10.20034	99.7774935
-10.855864	8.227385	102.538696	-7.983837	15.38495	103.627487	50.836563	1.132035	107.363998	46.208553	40.29834	107.81189	48.522558	20.7151875	107.587944	-64.490232	10.0547125	99.66703
-10.564142	7.810143	102.33432	-7.885167	15.16131	103.398087	51.0471	1.104738	107.383179	46.102535	40.249817	107.643875	48.5748175	20.6772775	107.513527	-64.3451515	9.6453425	99.282647
-10.401087	7.481431	102.102234	-7.826833	14.945337	103.127708	51.162285	1.124049	107.373657	45.927319	40.16357	107.4608	48.544802	20.6438095	107.4172285	-64.198468	9.2468645	98.8381875
-10.253736	7.068699	101.917732	-7.784356	14.64831	102.916626	51.286251	1.138067	107.433632	45.734123	40.067165	107.416473	48.510187	20.602616	107.4250525	-64.078899	8.694004	98.4081995
-10.187018	6.62861	101.830444	-7.755211	14.290799	102.841568	51.442677	1.098446	107.592186	45.638836	39.949829	107.468102	48.5407565	20.5241375	107.530144	-64.0511785	8.0574605	98.152992
-10.146405	6.123475	101.880249	-7.694001	13.928357	102.894035	51.601673	0.953494	107.817291	45.649105	39.785355	107.629837	48.625389	20.3694245	107.723564	-64.013391	7.4872895	98.064506
-10.154535	5.604417	101.999687	-7.609273	13.572104	103.008774	51.736069	0.752536	107.985725	45.748093	39.589455	107.812119	48.742081	20.1709955	107.898922	-63.960627	6.9732125	98.118626
-10.176425	5.077971	102.069008	-7.485223	13.245429	103.102623	51.849323	0.556082	108.003761	45.906967	39.390633	107.98111	48.878145	19.9733575	107.9924355	-63.848591	6.5175005	98.2128105
-10.251976	4.29521	101.823174	-7.273006	12.809499	102.990463	51.977592	0.313149	107.857307	46.157684	39.151562	108.232857	49.067638	19.7323555	108.045082	-63.61365	5.8866425	97.935844
-10.314285	3.779218	101.425407	-7.164074	12.591183	102.722	52.050667	0.214452	107.728065	46.284588	39.059639	108.439003	49.1676275	19.6370455	108.083534	-63.4957755	5.5453205	97.360466
-10.387359	3.285493	100.938416	-7.07475	12.426665	102.382401	52.137005	0.17828	107.575394	46.368542	39.063454	108.611557	49.2527735	19.620867	108.0934755	-63.4022735	5.232463	96.6713265
-10.482411	2.843078	100.488091	-6.970033	12.366161	102.054276	52.226563	0.224941	107.417885	46.414471	39.107101	108.644974	49.320517	19.666021	108.0314295	-63.260583	5.066301	96.0771225
-10.602162	2.434108	100.182465	-6.841038	12.42898	101.796783	52.317093	0.33347	107.268318	46.40802	39.172573	108.523666	49.3625565	19.7530215	107.895992	-63.0446325	5.1049385	95.697574
-10.682449	2.004489	100.081589	-6.667068	12.544317	101.640045	52.449764	0.464792	107.154373	46.413448	39.257587	108.199272	49.431606	19.8611895	107.6768225	-62.765742	5.2274445	95.6032675
-10.715817	1.474682	100.11042	-6.473437	12.651303	101.578918	52.618427	0.566081	107.055176	46.481289	39.346359	107.796005	49.549858	19.95622	107.4255905	-62.496732	5.346386	95.7322455
-10.968716	0.560197	100.224892	-6.194531	12.678006	101.560768	52.878834	0.596166	106.945297	46.680729	39.374447	107.23069	49.7797815	19.9853065	107.0879935	-62.1688435	5.3707055	96.0335425
-11.149895	-0.121424	100.244965	-6.034838	12.583292	101.494446	53.020199	0.512846	106.910515	46.791386	39.395885	106.883743	49.9057925	19.9543655	106.897129	-61.9754685	5.2122185	96.091763
-11.333331	-0.82205	100.131142	-5.937212	12.411137	101.342346	53.124065	0.381576	106.860138	46.872955	39.304951	106.602646	49.99851	19.8432635	106.731392	-61.872934	4.9790105	95.9533
-11.539074	-1.491646	99.915062	-5.901084	12.186009	101.127716	53.151505	0.216318	106.799103	46.851181	39.145267	106.389107	50.001343	19.6807925	106.594105	-61.803511	4.6912255	95.661327
-11.779079	-2.128415	99.688103	-5.873747	11.94458	100.917122	53.11269	0.060337	106.734375	46.760159	38.984684	106.203781	49.9364245	19.5225105	106.469078	-61.6839185	4.3666495	95.365166
-11.946782	-2.790383	99.612091	-5.886057	11.727507	100.756111	53.075165	-0.04264	106.682762	46.669987	38.860474	106.007065	49.872576	19.408917	106.3449135	-61.64469	4.046097	95.1673085
-12.078546	-3.469991	99.624138	-5.906838	11.528175	100.685944	53.040527	-0.121894	106.678261	46.552856	38.768585	105.790154	49.7966915	19.3233455	106.2342075	-61.6103675	3.7330045	95.1376805
-12.408701	-4.556701	99.926849	-5.923779	11.282126	100.762222	53.045433	-0.156712	106.69416	46.318417	38.668243	105.285751	49.681925	19.2557655	105.9899555	-61.529483	3.3084865	95.5344885
-12.661925	-5.269464	100.322029	-5.919639	11.149915	100.842079	53.085648	-0.181649	106.706047	46.141632	38.588154	104.805695	49.61364	19.2032525	105.755871	-61.452918	3.0965775	95.928287
-12.917028	-5.966168	100.798378	-5.924101	11.02877	100.924171	53.23608	-0.288338	106.623878	45.972832	38.48999	104.144112	49.604456	19.100826	105.383995	-61.452658	2.956714	96.464347
-13.151797	-6.573425	101.197861	-5.906369	10.903284	100.939903	53.122116	-0.339128	106.644371	45.806301	38.343079	103.460709	49.4642085	19.0019755	105.05254	-61.2769465	2.8045925	96.827266
-13.399913	-7.094455	101.429405	-5.877293	10.74724	100.851784	53.277809	-0.505854	106.452164	45.670769	38.140163	102.834702	49.474289	18.8171545	104.643433	-61.228875	2.6773255	97.060135
-13.625977	-7.562672	101.400337	-5.817004	10.524239	100.651634	53.288906	-0.671443	106.306625	45.606701	37.964508	102.292931	49.4478035	18.6465325	104.299778	-61.0818115	2.4019455	97.00349
-13.785453	-8.058013	101.132813	-5.767818	10.21123	100.347923	53.317612	-0.830549	106.080208	45.564919	37.83028	101.994469	49.4412655	18.4998655	104.0373385	-60.9769015	1.9225945	96.6585075
-14.077044	-8.718179	100.399864	-5.754056	9.714486	99.847061	53.304798	-1.030665	105.547821	45.526142	37.762333	101.791039	49.41547	18.365834	103.66943	-60.923582	1.063138	96.024692
-14.334576	-9.047712	99.9067	-5.726455	9.465429	99.537971	53.195198	-1.075638	105.123459	45.451984	37.784306	101.690804	49.323591	18.354334	103.4071315	-60.776501	0.576523999999999	95.6688105
-14.572063	-9.313667	99.389732	-5.713805	9.326189	99.26326	53.0797	-1.000106	104.711708	45.324844	37.864616	101.640335	49.202272	18.432255	103.1760215	-60.629882	0.220123000000001	95.3504985
-14.859478	-9.489562	99.125435	-5.708797	9.336874	99.083176	52.858757	-0.757862	104.476585	45.180061	37.984592	101.539925	49.019409	18.613365	103.008255	-60.437003	0.0603830000000016	95.158097
-15.206952	-9.552363	99.030273	-5.695853	9.468925	99.011703	52.978779	-0.602203	104.245689	45.023125	38.192852	101.498322	49.000952	18.7953245	102.8720055	-60.392658	0.142525500000001	95.1514005
-15.552214	-9.552333	99.012634	-5.706094	9.6783	99.035736	52.832539	-0.337298	104.326668	44.903709	38.376522	101.585068	48.868124	19.019612	102.955868	-60.280312	0.336987999999998	95.115604
-15.896691	-9.49295	99.04438	-5.732776	9.918453	99.113365	53.012878	-0.189839	104.266144	44.841736	38.575714	101.72187	48.927307	19.1929375	102.994007	-60.392859	0.6439685	95.232723
-16.308086	-9.316267	98.936768	-5.770219	10.212753	99.20713	52.83569	0.041562	104.308929	44.854912	38.836231	101.990547	48.845301	19.4388965	103.149738	-60.385739	0.9866095	95.264522
-16.554054	-9.155091	98.738281	-5.776793	10.361367	99.197754	52.76165	0.104533	104.190636	44.876499	38.964359	102.183662	48.8190745	19.534446	103.187149	-60.3726605	1.188288	95.208359
-16.787621	-8.968596	98.535263	-5.80109	10.459878	99.15361	52.885365	0.097658	103.915596	44.86879	39.053547	102.319313	48.8770775	19.5756025	103.1174545	-60.4792575	1.3441535	95.1897655
-17.008512	-8.752968	98.4198	-5.839274	10.551914	99.11882	52.904438	0.122236	103.728745	44.806801	39.106758	102.36454	48.8556195	19.614497	103.0466425	-60.5341675	1.489331	95.1909975
-17.229963	-8.497737	98.425728	-5.882446	10.627224	99.099922	53.071136	0.02519	103.503166	44.646706	39.114365	102.325371	48.858921	19.5697775	102.9142685	-60.623813	1.6846705	95.2855755
-17.462399	-8.200012	98.552887	-5.938202	10.688813	99.09742	52.422268	0.506955	103.852882	44.447449	39.122959	102.130486	48.4348585	19.814957	102.991684	-60.3112625	1.562669	95.203156
-17.690247	-7.876381	98.694817	-5.992343	10.710519	99.084862	52.408772	0.543385	103.844711	44.245564	39.116062	101.875916	48.327168	19.8297235	102.8603135	-60.311854	1.5913145	95.3094105
-18.018612	-7.313604	98.771408	-6.065131	10.613528	99.010536	52.5266	0.429786	103.692261	43.983494	39.061699	101.475189	48.255047	19.7457425	102.583725	-60.385309	1.4813135	95.437347
-18.232132	-6.921847	98.653572	-6.095039	10.479296	98.898857	52.525734	0.339908	103.528908	43.886906	39.003841	101.287498	48.20632	19.6718745	102.408203	-60.396398	1.2867175	95.389511
-18.342083	-6.55603	98.511215	-6.125953	10.348658	98.772446	52.434967	0.297197	103.364059	43.84322	38.942303	101.184669	48.1390935	19.61975	102.274364	-60.3909995	1.077566	95.270528
-18.484718	-6.151088	98.17778	-6.137632	10.257751	98.601189	52.327095	0.279886	103.198944	43.816856	38.904469	101.20031	48.0719755	19.5921775	102.199627	-60.3472395	0.923324500000003	95.002751
-18.602484	-5.740935	97.800133	-6.179153	10.229735	98.412621	52.279518	0.290221	103.061378	43.794746	38.905071	101.34922	48.037132	19.597646	102.205299	-60.395438	0.861823999999999	94.619943
-18.703585	-5.310816	97.42511	-6.252526	10.288227	98.235802	52.220146	0.365774	103.036461	43.798454	38.997795	101.613304	48.0093	19.6817845	102.3248825	-60.514352	0.894669499999996	94.1467215
-18.772558	-4.829782	97.075615	-6.33587	10.398819	98.07869	51.985474	0.565083	103.21431	43.777943	39.13842	101.992477	47.8817085	19.8517515	102.6033935	-60.5534485	0.945886499999997	93.5539865
-18.867987	-4.015855	96.681625	-6.447731	10.627321	97.935127	51.937622	0.763569	103.472809	43.660759	39.295696	102.647064	47.7991905	20.0296325	103.0599365	-60.6946525	1.2250095	92.8103175
-18.939758	-3.422844	96.534988	-6.512678	10.797326	97.90905	51.924126	0.860576	103.68763	43.59639	39.391388	102.993736	47.760258	20.125982	103.340683	-60.785614	1.46867	92.477417
-19.015816	-2.822755	96.429588	-6.556041	10.961202	97.914139	51.902061	0.938852	103.878716	43.594318	39.423	103.270653	47.7481895	20.180926	103.5746845	-60.8602715	1.741478	92.2535935
-19.115768	-2.232286	96.306877	-6.578921	11.087558	97.907394	51.878311	0.969776	104.028	43.601067	39.470444	103.53273	47.739689	20.22011	103.780365	-60.897531	1.955006	92.034423
-19.180412	-1.731984	96.246002	-6.600712	11.189929	97.888412	51.99176	0.906953	104.046394	43.634258	39.491455	103.765869	47.813009	20.199204	103.9061315	-61.014433	2.180654	91.8706925
-19.255829	-1.230319	96.159798	-6.597297	11.268546	97.846855	51.804329	0.969824	104.217758	43.723038	39.481499	103.918144	47.7636835	20.2256615	104.067951	-60.9582775	2.3114305	91.625759
-19.368191	-0.796814	95.992264	-6.588523	11.352534	97.75193	51.785534	0.9161	104.261826	43.822205	39.445713	104.02182	47.8038695	20.1809065	104.141823	-60.9809155	2.5241615	91.362037
-19.543629	-0.287387	95.603714	-6.556177	11.438086	97.48085	51.804489	0.851232	104.250252	43.947655	39.406971	104.084412	47.876072	20.1291015	104.167332	-60.988426	2.7470705	90.794368
-19.69857	-0.000898	95.260216	-6.50984	11.465474	97.217163	51.830322	0.81219	104.20079	44.015614	39.38662	104.076172	47.922968	20.099405	104.138481	-60.942648	2.831543	90.295845
-19.954378	0.186256	94.988396	-6.453589	11.47762	96.969322	51.855953	0.799679	104.138565	44.065269	39.356987	103.992676	47.960611	20.078333	104.0656205	-60.867789	2.876907	89.8730235
-20.231476	0.293988	94.793282	-6.378688	11.484015	96.782509	51.884575	0.78368	104.085396	44.088566	39.331844	103.85878	47.9865705	20.057762	103.972088	-60.7439465	2.910268	89.59293
-20.601618	0.419391	94.669525	-6.302187	11.480827	96.630211	51.948242	0.7699	104.081093	44.107552	39.29538	103.72113	48.027897	20.03264	103.9011115	-60.632271	2.929014	89.3593105
-21.00876	0.468368	94.455353	-6.237569	11.456508	96.494064	52.052246	0.745154	104.112152	44.132214	39.272713	103.604553	48.09223	20.0089335	103.8583525	-60.567368	2.9040825	89.1297755
-21.567371	0.5373	94.3936	-6.185196	11.417428	96.419891	52.308891	0.630843	104.068199	44.140591	39.260048	103.461502	48.224741	19.9454455	103.7648505	-60.595133	2.8894105	89.0749315
-22.424606	0.589247	94.462097	-6.038927	11.329454	96.409821	52.262371	0.687366	104.194557	44.153954	39.18354	103.18644	48.2081625	19.935453	103.6904985	-60.2860165	2.723455	89.1291435
-22.980803	0.556334	94.462624	-5.946233	11.241908	96.424339	52.370636	0.639107	104.208466	44.177338	39.122528	103.047668	48.273987	19.8808175	103.628067	-60.166453	2.6029985	89.220611
-23.562538	0.541522	94.472069	-5.850786	11.128397	96.437912	52.672516	0.472552	104.09285	44.274685	39.082981	102.926064	48.4736005	19.7777665	103.509457	-60.1751725	2.4790275	89.366367
-24.152384	0.508126	94.514374	-5.724175	11.015358	96.417068	52.569462	0.50492	104.152168	44.413261	39.033661	102.787079	48.4913615	19.7692905	103.4696235	-59.9397115	2.2614255	89.3645125
-24.819958	0.45832	94.460335	-5.56477	10.910734	96.371689	52.662914	0.424631	104.020859	44.544788	38.983299	102.623878	48.603851	19.703965	103.3223685	-59.733391	2.117503	89.4210095
-25.58952	0.458525	94.555618	-5.377769	10.807163	96.365829	52.937222	0.254431	103.686867	44.708252	38.949955	102.386688	48.822737	19.602193	103.0367775	-59.578275	2.012133	89.6948805
-26.34119	0.43901	94.879051	-5.164539	10.695769	96.444809	52.909737	0.218424	103.38739	44.919865	38.954533	102.037369	48.914801	19.5864785	102.7123795	-59.243879	1.8050595	90.1772385
-27.395102	0.449811	95.867714	-4.89139	10.560663	96.841896	53.17709	-0.132855	102.675774	45.230816	38.920303	101.312813	49.203953	19.393724	101.9942935	-58.986733	1.727602	91.6894985
-28.180807	0.466966	96.796181	-4.801992	10.433863	97.28212	53.257824	-0.448267	102.369858	45.344654	38.781895	100.792038	49.301239	19.166814	101.580948	-58.905223	1.700912	92.983292
-29.032602	0.481401	97.674782	-4.822735	10.24023	97.805626	53.113548	-0.713434	102.294518	45.37302	38.533302	100.421867	49.243284	18.909934	101.3581925	-58.888754	1.570526	94.2530595
-29.880995	0.585828	98.503021	-4.926459	10.062142	98.326012	53.364117	-1.219347	102.133354	45.349125	38.250874	100.217369	49.356621	18.5157635	101.1753615	-59.209539	1.6085205	95.4766625
-30.720993	0.697171	99.182716	-5.113168	9.884438	98.749077	53.151756	-1.518589	102.190567	45.313499	37.979015	100.12748	49.2326275	18.230213	101.1590235	-59.4589635	1.538663	96.3391305
-31.499773	0.831465	99.603752	-5.328553	9.705347	99.05619	52.838974	-1.757018	102.335464	45.21772	37.750893	100.115837	49.028347	17.9969375	101.2256505	-59.685453	1.4137565	96.8867295
-32.254177	1.01042	99.907753	-5.562633	9.546926	99.272827	52.664078	-2.075916	102.396881	45.090137	37.554863	100.117004	48.8771075	17.7394735	101.2569425	-60.0023735	1.3543785	97.2887115
-33.3535	1.300742	100.338661	-5.905756	9.357245	99.515984	52.237423	-2.331849	102.474655	44.870922	37.320412	100.117493	48.5541725	17.4942815	101.296074	-60.3656845	1.2202085	97.735894
-34.079521	1.566422	100.569809	-6.126056	9.26887	99.689728	51.99052	-2.47347	102.493759	44.70105	37.179829	100.090096	48.345785	17.3531795	101.2919275	-60.597897	1.1845605	98.0875285
-34.833015	1.956872	100.866249	-6.317071	9.22817	99.888641	51.764626	-2.566489	102.558693	44.529213	37.058945	100.036415	48.1469195	17.246228	101.297554	-60.7810615	1.210112	98.479728
-35.50174	2.436706	101.168266	-6.485454	9.220996	100.09391	51.573719	-2.611973	102.649628	44.401054	36.95343	99.993431	47.9873865	17.1707285	101.3215295	-60.9582945	1.2712635	98.8662905
-36.056389	2.972579	101.472435	-6.620379	9.226713	100.313309	51.392101	-2.655691	102.766785	44.304165	36.885468	99.923843	47.848133	17.1148885	101.345314	-61.088891	1.3385375	99.281304
-36.535233	3.541622	101.74868	-6.738643	9.244178	100.514015	51.256042	-2.693887	102.8787	44.200699	36.844414	99.858109	47.7283705	17.0752635	101.3684045	-61.2056565	1.4130925	99.6596255
-37.001862	4.130758	101.993538	-6.827594	9.221293	100.701904	51.15897	-2.716208	102.985107	44.076187	36.799507	99.812218	47.6175785	17.0416495	101.3986625	-61.2727665	1.4009365	100.0051455
-37.634655	5.205063	102.317657	-6.945503	9.166624	100.963387	51.062057	-2.725873	103.121437	43.903847	36.776775	99.785194	47.482952	17.025451	101.4533155	-61.373958	1.307797	100.4734585
-38.085205	6.01339	102.429077	-7.023419	9.112331	101.108864	50.998997	-2.718333	103.150917	43.792934	36.792435	99.832741	47.3959655	17.037051	101.491829	-61.4428035	1.187611	100.725899
-38.34499	6.864032	102.550056	-7.114576	9.046195	101.244904	50.907814	-2.676671	103.13681	43.682083	36.833611	99.904114	47.2949485	17.07847	101.520462	-61.5241005	1.01392	100.969346
-38.632683	7.717791	102.612007	-7.216887	8.996199	101.330276	50.794445	-2.625545	103.076408	43.562199	36.895943	100.021935	47.178322	17.135199	101.5491715	-61.612096	0.857199000000001	101.1113805
-38.893623	8.643666	102.644646	-7.358784	8.967501	101.401428	50.64764	-2.544749	102.955795	43.416206	36.965599	100.171707	47.031923	17.210425	101.563751	-61.749491	0.724577000000004	101.239105
-39.171516	9.748624	102.650162	-7.518074	8.952371	101.444458	50.441902	-2.43746	102.815475	43.245922	37.044247	100.321754	46.843912	17.3033935	101.5686145	-61.88006	0.6013485	101.3203015
-39.312901	10.871193	102.723228	-7.702411	8.988398	101.521286	50.203163	-2.33198	102.653458	43.062237	37.118286	100.487045	46.6327	17.393153	101.5702515	-62.037522	0.583643000000002	101.4723205
-39.524033	12.58777	102.897903	-8.030231	9.116309	101.663933	49.845493	-2.195377	102.365768	42.790909	37.220711	100.751663	46.318201	17.512667	101.5587155	-62.378663	0.719950999999998	101.7691505
-39.630993	13.908853	103.071701	-8.260671	9.223426	101.760231	49.546402	-2.088874	102.176285	42.630135	37.309742	100.967049	46.0882685	17.610434	101.571667	-62.6096105	0.836417999999998	101.948795
-39.661041	15.23905	103.217987	-8.508792	9.35402	101.865372	49.229221	-1.979733	101.971039	42.47496	37.390854	101.198235	45.8520905	17.7055605	101.584637	-62.8696745	1.0024795	102.146107
-39.612736	16.591509	103.394196	-8.73845	9.497517	101.965309	48.915043	-1.863412	101.765465	42.337185	37.492607	101.414917	45.626114	17.8145975	101.590191	-63.103014	1.1804365	102.340427
-39.578976	17.928848	103.585968	-8.959155	9.674285	102.050995	48.607941	-1.727026	101.599777	42.189796	37.604126	101.645294	45.3988685	17.93855	101.6225355	-63.3171785	1.41002	102.4794545
-39.495953	19.409466	103.711578	-9.18845	9.856506	102.144409	48.149879	-1.52911	101.566055	42.04541	37.706558	101.865555	45.0976445	18.088724	101.715805	-63.4745445	1.624288	102.573013
-39.283154	20.829762	103.872856	-9.375129	10.05875	102.224304	48.048321	-1.448663	101.441231	41.928303	37.807045	102.073715	44.988312	18.179191	101.757473	-63.73857	1.938309	102.691135
-38.960999	22.849983	104.01416	-9.65309	10.315261	102.344109	47.590992	-1.269515	101.631546	41.789894	37.922199	102.399734	44.690443	18.326342	102.01564	-63.996623	2.30418	102.672578
-38.689804	24.277679	103.931595	-9.826793	10.482888	102.41436	47.460167	-1.206738	101.766602	41.72287	37.966888	102.63958	44.5915185	18.380075	102.203091	-64.2451045	2.585701	102.625629
-38.274708	25.620934	103.970383	-9.977557	10.592823	102.483772	47.530148	-1.23824	101.872002	41.681801	37.995121	102.924332	44.6059745	18.3784405	102.398167	-64.5610885	2.8072055	102.569377
-37.934116	26.853987	104.041245	-10.115645	10.686205	102.607811	47.409943	-1.224063	102.116135	41.658859	37.992828	103.291893	44.534401	18.3843825	102.704014	-64.765691	2.9880275	102.511608
-37.623558	28.131783	104.296097	-10.29037	10.722522	102.798248	47.123299	-1.139293	102.469803	41.678223	37.99284	103.776405	44.400761	18.4267735	103.123104	-64.981501	3.0182705	102.473392
-37.22694	29.394917	104.60379	-10.472262	10.752281	103.054939	47.12175	-1.162636	102.694199	41.703545	38.000942	104.339775	44.4126475	18.419153	103.516987	-65.3571715	3.085409	102.592891
-36.769863	30.615824	104.956993	-10.683474	10.789379	103.392776	46.856167	-1.113003	103.157425	41.725796	37.983177	104.967461	44.2909815	18.435087	104.062443	-65.6579295	3.143671	102.723109
-36.005222	32.405323	105.64537	-11.051833	10.903649	103.999344	46.668774	-1.082924	103.875114	41.74612	37.93401	106.063286	44.207447	18.425543	104.9692	-66.311113	3.381755	103.029488
-35.348465	33.542366	106.129883	-11.308752	11.031623	104.440918	46.549709	-1.036062	104.40593	41.736717	37.926216	106.786743	44.143213	18.445077	105.5963365	-66.760717	3.618169	103.2854995
-34.767784	34.646698	106.654549	-11.533862	11.162154	104.869507	46.447708	-0.974967	104.922066	41.700317	37.948997	107.492271	44.0740125	18.487015	106.2071685	-67.1417365	3.837293	103.5318455
-34.169857	35.684452	107.159317	-11.755995	11.328959	105.283699	46.374184	-0.89942	105.392303	41.66111	38.003014	108.119499	44.017647	18.551797	106.755901	-67.529637	4.106121	103.811497
-33.47802	36.71666	107.562042	-11.926435	11.49835	105.634201	46.316189	-0.804932	105.79007	41.607224	38.078396	108.666519	43.9617065	18.636732	107.2282945	-67.8145765	4.359968	104.0401075
-32.68716	37.65559	108.004066	-12.092679	11.668752	105.929947	46.250881	-0.70059	106.087646	41.544254	38.146355	109.106133	43.8975675	18.7228825	107.5968895	-68.0829255	4.6146215	104.2630045
-32.000919	38.515038	108.346542	-12.245252	11.834775	106.178177	46.165886	-0.581584	106.326721	41.474758	38.224342	109.470894	43.820322	18.821379	107.8988075	-68.310826	4.848171	104.4575465
-30.911667	39.746525	108.85421	-12.452664	12.056579	106.513954	46.010445	-0.415791	106.580582	41.342682	38.34156	109.89399	43.6765635	18.9628845	108.237286	-68.5818915	5.1502735	104.790622
-30.059355	40.411232	109.1418	-12.589185	12.193702	106.694778	45.907356	-0.328925	106.711708	41.250099	38.4245	110.136307	43.5787275	19.0477875	108.4240075	-68.7570975	5.3396165	104.9655485
-29.30925	41.055374	109.395981	-12.742082	12.32228	106.847466	45.796021	-0.253352	106.831551	41.159515	38.4949	110.357162	43.477768	19.120774	108.5943565	-68.961932	5.523786	105.1005755
-28.552502	41.592308	109.554268	-12.89188	12.461931	106.982864	45.680794	-0.186496	106.954514	41.064201	38.570549	110.522781	43.3724975	19.1920265	108.7386475	-69.1562575	5.7318355	105.2270805
-27.683416	42.110504	109.734749	-13.035175	12.610062	107.104744	45.555614	-0.125337	107.051208	40.965252	38.643414	110.629059	43.260433	19.2590385	108.8401335	-69.330783	5.9610855	105.3693545
-26.77898	42.499279	109.802307	-13.185019	12.768124	107.210312	45.419945	-0.03566	107.103607	40.84811	38.722553	110.701584	43.1340275	19.3434465	108.9025955	-69.5040655	6.1928015	105.5180285
-25.889515	42.854053	109.925224	-13.318439	12.920038	107.278275	45.29031	0.045088	107.123672	40.748291	38.796478	110.729507	43.0193005	19.420783	108.9265895	-69.6561785	6.419293	105.6299605
-24.547668	43.165897	109.951797	-13.460469	13.149702	107.343819	45.104851	0.148614	107.084259	40.601315	38.921547	110.730125	42.853083	19.5350805	108.907192	-69.774021	6.7643235	105.780446
-23.588787	43.313099	110.01754	-13.552774	13.30488	107.384407	44.984772	0.220914	107.027672	40.519924	39.000183	110.737	42.752348	19.6105485	108.882336	-69.857896	6.9992115	105.886478
-22.496758	43.397449	110.016739	-13.635562	13.469208	107.410225	44.857437	0.297477	106.965256	40.458679	39.069386	110.740601	42.658058	19.6834315	108.8529285	-69.929182	7.2549845	105.9675215
-21.504496	43.42115	110.073364	-13.722983	13.627105	107.442154	44.7295	0.363341	106.922272	40.411224	39.127335	110.745743	42.570362	19.745338	108.8340075	-70.016328	7.508872	106.0503005
-20.501488	43.326042	110.007202	-13.839324	13.817908	107.474915	44.599628	0.434407	106.919083	40.366215	39.19313	110.737587	42.4829215	19.8137685	108.828335	-70.1615695	7.8220475	106.121495
-19.465204	43.132118	109.860703	-13.934894	14.012408	107.518616	44.478409	0.496898	106.971596	40.298454	39.248077	110.695114	42.3884315	19.8724875	108.833355	-70.2582195	8.1523285	106.203877
-18.243671	42.904968	109.625397	-14.055965	14.201328	107.579445	44.369938	0.547493	107.103622	40.214779	39.301838	110.612633	42.2923585	19.9246655	108.8581275	-70.4042885	8.4779905	106.3007625
-16.668797	42.485508	109.182831	-14.269495	14.440422	107.647072	44.239285	0.580323	107.398651	40.069115	39.378555	110.467491	42.1542	19.979439	108.933071	-70.69319	8.901405	106.361073
-15.57613	42.057411	108.819794	-14.423645	14.555717	107.64389	44.164154	0.575437	107.640053	39.962067	39.397987	110.375954	42.0631105	19.986712	109.0080035	-70.9104005	9.124722	106.2797765
-14.369817	41.641945	108.511688	-14.589925	14.608727	107.623276	44.080769	0.535292	107.871986	39.84211	39.400017	110.28849	41.9614395	19.9676545	109.080238	-71.1412895	9.2497995	106.166314
-13.231095	41.071846	108.170593	-14.761609	14.603303	107.554306	43.981285	0.474299	108.056465	39.725842	39.364449	110.247597	41.8535635	19.919374	109.152031	-71.3767815	9.287232	105.956581
-12.053534	40.427956	107.874611	-14.931437	14.582264	107.43679	43.852997	0.401844	108.211853	39.62122	39.317127	110.197876	41.7371085	19.8594855	109.2048645	-71.5999825	9.3050425	105.6687155
-10.832716	39.851307	107.66909	-15.09152	14.548041	107.297852	43.691273	0.338175	108.313812	39.532265	39.276608	110.171616	41.611769	19.8073915	109.242714	-71.794809	9.2886905	105.35299
-9.647255	39.13615	107.44046	-15.271113	14.52626	107.120918	43.536442	0.293697	108.369705	39.449139	39.246483	110.19101	41.4927905	19.77009	109.2803575	-72.0350165	9.28243	104.9614785
-7.891819	38.030186	107.310356	-15.463418	14.5555	106.93364	43.328819	0.326948	108.384262	39.323635	39.270348	110.252396	41.326227	19.798648	109.318329	-72.253063	9.312352	104.548951
-6.740113	37.300114	107.372223	-15.532398	14.633815	106.840553	43.285881	0.400179	108.360222	39.266979	39.359222	110.363945	41.27643	19.8797005	109.3620835	-72.341226	9.3879295	104.3190225
-5.635123	36.525616	107.367279	-15.591531	14.781563	106.787148	43.278473	0.562517	108.360504	39.240906	39.521225	110.510849	41.2596895	20.041871	109.4356765	-72.4427515	9.521255	104.1386195
-4.441138	35.693344	107.386353	-15.579687	14.990926	106.717857	43.312256	0.812307	108.377167	39.213425	39.737816	110.687698	41.2628405	20.2750615	109.5324325	-72.4222145	9.7067905	103.9032815
-3.295036	34.857483	107.355644	-15.557246	15.247189	106.634209	43.388302	1.12648	108.385277	39.190178	40.014122	110.90596	41.28924	20.570301	109.6456185	-72.403732	9.924077	103.6227995
-2.155171	33.93045	107.309929	-15.478886	15.559013	106.546852	43.497551	1.486549	108.415901	39.173031	40.335934	111.046471	41.335291	20.9112415	109.731186	-72.293063	10.2067845	103.362518
-0.941826	32.984886	107.18367	-15.366435	15.88467	106.40303	43.647709	1.85919	108.498642	39.162998	40.672249	111.176445	41.4053535	21.2657195	109.8375435	-72.1382235	10.5036205	102.9685165
0.757617	31.417048	106.842865	-15.177753	16.364639	106.045059	44.031013	2.311868	108.69696	39.236698	41.138519	111.369537	41.6338555	21.7251935	110.0332485	-71.9893615	11.0040845	102.0568695
1.900394	30.245241	106.542099	-15.073238	16.63006	105.745461	44.264931	2.51957	108.879829	39.328255	41.399536	111.453987	41.796593	21.959553	110.166908	-71.943069	11.300567	101.324014
2.99388	29.125998	106.238678	-14.949226	16.840111	105.388428	44.470058	2.669135	109.0242	39.42593	41.589306	111.513969	41.947994	22.1292205	110.2690845	-71.846446	11.5510015	100.5077715
4.084268	27.817081	105.859077	-14.827986	17.008665	105.040993	44.6618	2.735987	109.10894	39.510902	41.713921	111.463821	42.086351	22.224954	110.2863805	-71.742323	11.792376	99.7956055
5.118345	26.461563	105.489502	-14.635224	17.135725	104.731117	44.838696	2.759454	109.138275	39.601654	41.776836	111.293137	42.220175	22.268145	110.215706	-71.490623	12.003305	99.246528
6.137094	25.064573	105.134521	-14.442062	17.223219	104.475891	45.003746	2.746794	109.110046	39.743538	41.768112	111.016716	42.373642	22.257453	110.063381	-71.257766	12.188985	98.888401
7.091037	23.525576	104.750099	-14.27546	17.259655	104.262329	45.17485	2.683021	109.056679	39.927521	41.747864	110.722435	42.5511855	22.2154425	109.889557	-71.1021055	12.3038675	98.635101
8.411022	21.241865	104.3955	-14.064409	17.259117	103.979828	45.354939	2.559949	108.952835	40.199589	41.682262	110.270012	42.777264	22.1211055	109.6114235	-70.906082	12.3971285	98.3482325
9.227262	19.584026	104.121765	-13.918042	17.219465	103.781654	45.465813	2.48227	108.870697	40.334854	41.630798	109.984589	42.9003335	22.056534	109.427643	-70.7364175	12.382396	98.135665
9.996888	17.984056	103.86496	-13.762623	17.192259	103.534355	45.587986	2.426972	108.766891	40.446041	41.596409	109.685265	43.0170135	22.0116905	109.226078	-70.5422595	12.3728275	97.842632
10.738287	16.324516	103.558304	-13.600093	17.159128	103.224113	45.749897	2.390749	108.612617	40.563423	41.581951	109.421303	43.15666	21.98635	109.01696	-70.356846	12.331906	97.431266
11.411912	14.63635	103.247032	-13.417771	17.160521	102.838898	45.929848	2.380808	108.402161	40.710686	41.581631	109.147057	43.320267	21.9812195	108.774609	-70.155809	12.3398225	96.903187
12.069288	12.999852	102.795815	-13.179885	17.181868	102.33699	46.140415	2.412004	108.15345	40.918522	41.630135	108.798912	43.5294685	22.0210695	108.476181	-69.8892385	12.3426665	96.197799
12.694071	11.265246	102.220428	-12.87456	17.222929	101.683899	46.396137	2.478215	107.84391	41.171444	41.68462	108.396706	43.7837905	22.0814175	108.120308	-69.5329105	12.3644405	95.24749
13.556767	8.758992	101.24514	-12.245084	17.236414	100.422943	46.906723	2.57275	107.232132	41.682621	41.74696	107.421204	44.294672	22.159855	107.326668	-68.78484	12.312973	93.519218
14.093083	6.967784	100.406097	-11.732777	17.189575	99.412758	47.285709	2.584643	106.75193	42.090435	41.789192	106.619347	44.688072	22.1869175	106.6856385	-68.153626	12.1922325	92.1398775
14.579417	5.242814	99.5243	-11.103168	17.100988	98.355461	47.673782	2.558451	106.163658	42.50523	41.728558	105.692528	45.089506	22.1435045	105.928093	-67.295842	12.0584715	90.782829
15.003946	3.558244	98.683998	-10.428696	16.969442	97.315338	48.158176	2.462258	105.516945	42.995659	41.633091	104.613617	45.5769175	22.0476745	105.065281	-66.4343095	11.8912095	89.565395
15.416098	1.74328	97.862656	-9.731758	16.780966	96.343086	48.398861	2.382082	105.019226	43.487541	41.570526	103.631935	45.943201	21.976304	104.3255805	-65.406717	11.585628	88.3605915
15.678946	0.0696	97.207977	-9.056404	16.556313	95.523438	48.926277	2.213708	104.415916	43.951618	41.44215	102.704025	46.4389475	21.827929	103.5599705	-64.5517555	11.284697	87.4869055
15.850498	-1.578538	96.72435	-8.402504	16.29985	94.814026	49.173283	2.126595	104.097305	44.378311	41.29232	101.904297	46.775797	21.7094575	103.000801	-63.580805	10.8902425	86.627251
15.923971	-4.038191	96.067398	-7.539448	15.919542	93.831215	49.948475	1.926512	103.563019	44.977985	41.104874	101.060089	47.46323	21.515693	102.311554	-62.542126	10.323391	85.350876
15.875226	-5.527218	95.679565	-7.065851	15.640354	93.240417	50.323494	1.825424	103.362404	45.3232	41.01907	100.614777	47.823347	21.422247	101.9885905	-61.955049	9.858461	84.4922435
15.704738	-7.028197	95.309464	-6.610269	15.373126	92.684273	50.64196	1.778438	103.179932	45.562874	40.947628	100.303688	48.102417	21.363033	101.74181	-61.322955	9.383219	83.626736
15.429931	-8.45048	94.953094	-6.171579	15.137383	92.130974	50.979877	1.774017	103.027252	45.793732	40.906017	100.024162	48.3868045	21.340017	101.525707	-60.7299625	8.934749	82.736241
15.114927	-9.745876	94.576355	-5.795539	14.916452	91.586327	51.34737	1.773432	102.918503	46.029423	40.915333	99.714836	48.6883965	21.3443825	101.3166695	-60.2794745	8.4885215	81.8559845
14.616365	-11.058325	94.275726	-5.415163	14.698842	91.114723	51.722294	1.764224	102.779686	46.185268	40.921188	99.406349	48.953781	21.342706	101.0930175	-59.784107	8.054978	81.1364285
14.036113	-12.270449	93.998695	-5.072489	14.504215	90.735085	52.066845	1.798558	102.658592	46.323059	40.904774	99.076385	49.194952	21.351666	100.8674885	-59.33993	7.656764	80.6026815
12.989901	-13.92847	93.732445	-4.619199	14.202036	90.270432	52.555794	1.806653	102.49369	46.500187	40.865864	98.61058	49.5279905	21.3362585	100.552135	-58.7663885	7.0678135	79.988729
12.095426	-14.966999	93.573608	-4.361435	13.969893	90.057213	52.852776	1.785947	102.365074	46.592911	40.801575	98.340698	49.7228435	21.293761	100.352886	-58.4457135	6.646025	79.76154
11.196999	-15.917089	93.385765	-4.128657	13.733662	89.910225	53.10725	1.725383	102.20475	46.688583	40.703262	98.119476	49.8979165	21.2143225	100.162113	-58.1552305	6.2530015	79.658337
10.129123	-16.801355	93.240196	-3.917373	13.477148	89.815315	53.283619	1.654271	102.036987	46.769085	40.573738	97.95253	50.026352	21.1140045	99.9947585	-57.861098	5.8402915	79.6358715
8.909537	-17.598312	93.108299	-3.737	13.233061	89.795166	53.432411	1.549909	101.904404	46.86673	40.4146	97.789818	50.1495705	20.9822545	99.847111	-57.6235705	5.4838675	79.743221
7.739863	-18.316252	93.00016	-3.575018	12.985724	89.858177	53.56443	1.433325	101.791336	46.941479	40.253986	97.705254	50.2529545	20.8436555	99.748295	-57.4029905	5.1277925	79.968059
6.324009	-18.897415	93.044296	-3.467719	12.755219	90.069321	53.671085	1.302314	101.705803	46.992027	40.07346	97.685471	50.331556	20.687887	99.695637	-57.266994	4.822551	80.443005
4.132052	-19.618538	93.242317	-3.351854	12.360181	90.601509	53.782631	1.084772	101.632187	47.048382	39.823036	97.723862	50.4155065	20.453904	99.6780245	-57.1192145	4.266458	81.5249935
2.529105	-19.965986	93.546555	-3.336741	12.102193	91.098442	53.828133	0.924571	101.59156	47.049469	39.627178	97.782616	50.438801	20.2758745	99.687088	-57.112283	3.9285115	82.509796
0.774114	-20.216452	93.905136	-3.36938	11.847598	91.686005	53.813274	0.75753	101.53595	47.023846	39.428337	97.877365	50.41856	20.0929335	99.7066575	-57.15732	3.6022625	83.6653525
-0.877664	-20.377577	94.336021	-3.458138	11.580097	92.315468	53.740166	0.602271	101.473557	46.984161	39.232281	97.983528	50.3621635	19.917276	99.7285425	-57.2784395	3.242918	84.9023935
-2.777309	-20.444721	94.730171	-3.620823	11.325086	92.950066	53.43145	0.490363	101.503311	46.872803	39.036095	98.131485	50.1521265	19.763229	99.817398	-57.3937725	2.886943	86.082734
-4.580793	-20.480766	95.113876	-3.819981	11.053966	93.546936	53.232384	0.322613	101.441658	46.712196	38.834297	98.302139	49.97229	19.578455	99.8718985	-57.612252	2.529477	87.2219735
-6.439061	-20.40358	95.470306	-4.061116	10.777083	94.097725	53.142101	0.102056	101.323868	46.501835	38.646854	98.484184	49.821968	19.374455	99.904026	-57.9442	2.179711	88.291424
-9.326961	-20.161432	95.947617	-4.487854	10.347993	94.856148	52.627796	-0.172318	101.36483	46.115528	38.32003	98.801674	49.371662	19.073856	100.083252	-58.34737	1.62213	89.629044
-11.236718	-19.894148	96.26577	-4.797516	10.07533	95.296547	52.38707	-0.420564	101.366913	45.879826	38.087803	98.997337	49.133448	18.8336195	100.182125	-58.72848	1.3170405	90.410969
-13.231055	-19.550148	96.539383	-5.121889	9.795888	95.685699	52.28088	-0.754969	101.310471	45.680927	37.825977	99.184937	48.9809035	18.535504	100.247704	-59.2246815	1.056272	91.123694
-15.105253	-19.181625	96.791237	-5.428563	9.527684	96.037743	52.017445	-1.067611	101.309921	45.474987	37.523586	99.340065	48.746216	18.2279875	100.324993	-59.603342	0.8273805	91.750493
-17.087152	-18.616329	97.082916	-5.721985	9.24503	96.372589	51.722771	-1.407729	101.306366	45.26828	37.196629	99.473747	48.4955255	17.89445	100.3900565	-59.9394955	0.595610000000001	92.3551215
-18.975515	-18.084156	97.388481	-5.985464	8.976542	96.725533	51.424355	-1.775593	101.310822	45.088108	36.864071	99.607689	48.2562315	17.544239	100.4592555	-60.2271595	0.408844999999999	92.9918105
-20.83655	-17.432318	97.823318	-6.243508	8.755515	97.13781	50.98238	-2.121094	101.392815	44.93499	36.523842	99.736633	47.958685	17.201374	100.564724	-60.445701	0.309656	93.710896
-23.641167	-16.31032	98.594017	-6.607615	8.460642	97.871414	50.509571	-2.68672	101.444283	44.838028	36.043575	99.970612	47.6737995	16.6784275	100.7074475	-60.8890295	0.242856500000002	95.0353805
-25.398314	-15.475042	99.279175	-6.800458	8.284744	98.414421	50.270527	-3.046723	101.46936	44.794651	35.755562	100.142738	47.532589	16.3544195	100.806049	-61.133505	0.215068500000001	96.022793
-27.164829	-14.57794	100.004402	-6.960234	8.136478	99.021294	50.049568	-3.35774	101.456009	44.754074	35.492657	100.317291	47.401821	16.0674585	100.88665	-61.322289	0.2054975	97.155938
-28.776014	-13.653011	100.730202	-7.085024	8.018274	99.627274	49.819138	-3.628965	101.447762	44.719551	35.255959	100.520813	47.2693445	15.813497	100.9842875	-61.4393925	0.223051000000002	98.2702605
-30.405474	-12.602962	101.399742	-7.21251	7.914371	100.191376	49.598934	-3.838431	101.450058	44.689457	35.041008	100.786018	47.1441955	15.6012885	101.118038	-61.5692155	0.227453500000001	99.264714
-31.929525	-11.57608	101.88887	-7.333147	7.838911	100.675873	49.385563	-4.005617	101.466415	44.640915	34.880474	101.120293	47.013239	15.4374285	101.293354	-61.679533	0.240393500000001	100.058392
-33.396469	-10.466043	102.334885	-7.462661	7.778477	101.078842	49.236046	-4.146421	101.45974	44.601269	34.763588	101.485252	46.9186575	15.3085835	101.472496	-61.8439795	0.2483705	100.685188
-35.479015	-8.743019	102.733139	-7.702095	7.734463	101.537346	49.00629	-4.322355	101.442459	44.54845	34.648369	102.046356	46.77737	15.163007	101.7444075	-62.18156	0.305918999999999	101.3302845
-36.766155	-7.550074	103.000603	-7.904819	7.738653	101.777565	48.812214	-4.412161	101.40332	44.496544	34.602329	102.347862	46.654379	15.095084	101.875591	-62.464017	0.382222000000002	101.679539
-38.017628	-6.278808	103.220032	-8.093122	7.785735	101.967407	48.601688	-4.468589	101.346123	44.416241	34.573582	102.614998	46.5089645	15.0524965	101.9805605	-62.6952085	0.5189735	101.9542535
-39.134903	-5.073371	103.444931	-8.322074	7.847299	102.179184	48.367043	-4.4904	101.277435	44.276005	34.548031	102.8396	46.321524	15.0288155	102.0585175	-62.965672	0.665782499999999	102.2998505
-40.197384	-3.812467	103.857712	-8.577416	7.906277	102.419044	48.095539	-4.498145	101.224503	44.077053	34.535648	103.031242	46.086296	15.0187515	102.1278725	-63.241128	0.7938025	102.7102155
-41.148602	-2.527388	104.361137	-8.807268	7.981157	102.738426	47.811649	-4.491555	101.209	43.847843	34.512619	103.21978	45.829746	15.010532	102.21439	-63.444282	0.951781999999998	103.262462
-42.023094	-1.328777	104.87825	-9.062507	8.062998	103.107559	47.536846	-4.490901	101.236259	43.634777	34.496338	103.435707	45.5858115	15.0027185	102.335983	-63.7108255	1.1232775	103.879135
-43.091591	0.510523	105.753746	-9.406956	8.13986	103.653931	47.174625	-4.515335	101.325844	43.380096	34.502853	103.759827	45.2773605	14.993759	102.5428355	-64.0912725	1.285961	104.7650265
-43.619686	1.776267	106.328598	-9.631414	8.199228	103.981888	46.952347	-4.532774	101.399902	43.22644	34.500729	103.952812	45.0893935	14.9839775	102.676357	-64.3522215	1.4144785	105.287419
-44.167118	2.913263	106.728127	-9.815309	8.264954	104.264137	46.781506	-4.562532	101.455673	43.097027	34.497124	104.136513	44.9392665	14.967296	102.796093	-64.5698845	1.562612	105.732181
-44.515072	4.037814	107.096863	-9.968843	8.338315	104.466835	46.629154	-4.596837	101.507759	42.988262	34.5172	104.282356	44.808708	14.9601815	102.8950575	-64.746394	1.7164485	106.0386125
-44.766323	5.224142	107.397438	-10.127116	8.41753	104.652382	46.471882	-4.625708	101.556694	42.919907	34.559807	104.399719	44.6958945	14.9670495	102.9782065	-64.9501265	1.8680105	106.3265575
-44.855751	6.309956	107.667473	-10.265524	8.495655	104.792061	46.316498	-4.653216	101.595352	42.860794	34.636139	104.476479	44.588646	14.9914615	103.0359155	-65.119694	1.9998485	106.5482065
-44.944336	7.386162	107.861244	-10.397681	8.569344	104.91983	46.175026	-4.663088	101.638153	42.785152	34.711105	104.521683	44.480089	15.0240085	103.079918	-65.275451	2.1146795	106.759742
-44.825859	8.853601	108.174934	-10.605008	8.656519	105.118736	45.984669	-4.647838	101.688782	42.632168	34.839928	104.553711	44.3084185	15.096045	103.1212465	-65.5184345	2.216993	107.1162255
-44.576126	9.836815	108.296097	-10.731966	8.701708	105.224884	45.871426	-4.621815	101.72998	42.54369	34.916599	104.552689	44.207558	15.147392	103.1413345	-65.67149	2.256024	107.3084335
-44.234482	10.68389	108.451591	-10.888292	8.650634	105.289337	45.745132	-4.600914	101.759354	42.451908	35.000004	104.550873	44.09852	15.199545	103.1551135	-65.875104	2.101723	107.4235605
-43.787636	11.562005	108.521095	-10.984629	8.721823	105.40229	45.60815	-4.569354	101.776955	42.392223	35.079624	104.523682	44.0001865	15.255135	103.1503185	-65.9694445	2.188511	107.6542615
-43.245991	12.368214	108.554649	-11.141326	8.693266	105.46051	45.45874	-4.525691	101.797852	42.30117	35.158112	104.56691	43.879955	15.3162105	103.182381	-66.162607	2.0703215	107.738639
-42.613758	13.136238	108.410881	-11.279565	8.712702	105.457855	45.328079	-4.498811	101.797394	42.297901	35.249878	104.550232	43.81299	15.3755335	103.173813	-66.37212	2.0498705	107.741897
-41.855377	13.871016	108.219276	-11.442431	8.723577	105.392113	45.168201	-4.485173	101.834251	42.258129	35.311932	104.569748	43.713165	15.4133795	103.2019995	-66.598027	2.0337745	107.5822265
-40.616199	14.940481	107.574844	-11.747212	8.716765	105.101181	44.963547	-4.502473	101.979019	42.206261	35.349651	104.628502	43.584904	15.423589	103.3037605	-67.079328	2.009941	106.8986015
-39.690075	15.626383	107.03434	-11.898844	8.760341	104.871643	44.874588	-4.572202	102.083847	42.175819	35.335079	104.63662	43.5252035	15.3814385	103.3602335	-67.3228915	2.1392435	106.3830525
-38.632618	16.201553	106.394516	-12.062426	8.78559	104.582802	44.788933	-4.673611	102.219948	42.134174	35.270897	104.629921	43.4615535	15.298643	103.4249345	-67.5864055	2.272537	105.7406695
-37.555153	16.798599	105.781952	-12.204322	8.794482	104.302917	44.721279	-4.803133	102.370392	42.109322	35.16927	104.596123	43.4153005	15.1830685	103.4832575	-67.8239445	2.4058955	105.1225765
-36.3288	17.301533	105.223595	-12.257119	8.815791	104.063477	44.688751	-4.931906	102.547005	42.114594	35.034786	104.494736	43.4016725	15.05144	103.5208705	-67.9159105	2.580142	104.6060835
-35.028847	17.787703	104.541763	-12.267878	8.831816	103.812515	44.732304	-5.078699	102.787849	42.193714	34.869228	104.393066	43.463009	14.8952645	103.5904575	-67.998765	2.7683675	104.0345725
-33.693729	18.272615	103.736282	-12.254986	8.84468	103.413757	44.846874	-5.257127	103.097412	42.366894	34.716042	104.299881	43.606884	14.7294575	103.6986465	-68.116856	2.9599025	103.1288675
-31.651905	18.907837	102.315613	-12.211763	8.900591	102.664803	45.048599	-5.544554	103.552223	42.719929	34.509068	104.09156	43.884264	14.482257	103.8218915	-68.30779	3.318925	101.5077145
-30.146742	19.354282	101.282501	-12.176867	8.984099	102.083794	45.127041	-5.701185	103.888237	42.905689	34.349354	104.01075	44.016365	14.3240845	103.9494935	-68.370099	3.6441135	100.2180945
-28.736588	19.850483	100.334778	-12.142487	9.102282	101.557945	45.16658	-5.866158	104.264008	43.11232	34.187775	103.850449	44.13945	14.1608085	104.0572285	-68.424424	4.0437555	99.0586615
-27.285934	20.295092	99.531281	-12.101334	9.214008	101.084877	45.254707	-6.008708	104.594597	43.349957	34.046165	103.715942	44.302332	14.0187285	104.1552695	-68.505	4.4092875	98.0144845
-25.777227	20.791176	98.863556	-12.065671	9.305794	100.700829	45.291031	-6.103	104.859306	43.56966	33.949013	103.642082	44.4303455	13.9230065	104.250694	-68.5616875	4.6885815	97.150964
-24.333378	21.346111	98.509308	-11.949449	9.384105	100.457489	45.250721	-6.134604	104.974983	43.778572	33.87368	103.513046	44.5146465	13.869538	104.2440145	-68.4135445	4.898672	96.6709635
-22.864893	21.865183	98.471764	-11.809673	9.442763	100.370361	45.275642	-6.131132	104.863907	43.954395	33.823654	103.437302	44.6150185	13.846261	104.1506045	-68.2343645	5.039265	96.5901175
-20.708647	22.76779	98.820137	-11.62718	9.517821	100.503899	45.251266	-5.994589	104.538895	44.118767	33.947914	103.509079	44.6850165	13.9766625	104.023987	-67.9393765	5.0589795	96.983811
-19.309906	23.388716	99.196526	-11.548274	9.594344	100.676979	45.273701	-5.788841	104.353622	44.1912	34.145329	103.701035	44.7324505	14.178244	104.0273285	-67.8289985	5.010444	97.3266295
-17.941914	24.01597	99.524231	-11.525674	9.698777	100.834549	45.309208	-5.52987	104.251076	44.233105	34.42701	104.01226	44.7711565	14.44857	104.131668	-67.8225045	4.948984	97.53743
-16.520256	24.710611	99.856468	-11.547468	9.871857	100.987946	45.318871	-5.222662	104.19593	44.195873	34.738136	104.362556	44.757372	14.757737	104.279243	-67.852308	4.985977	97.696649
-15.134536	25.363937	100.206085	-11.617527	10.108398	101.154877	45.260468	-4.850776	104.255058	44.122398	35.040413	104.733673	44.691433	15.0948185	104.4943655	-67.926487	5.1219775	97.8153885
-13.750323	26.043877	100.47673	-11.716322	10.41636	101.355019	45.252819	-4.525335	104.377541	44.048641	35.346279	105.11293	44.65073	15.410472	104.7452355	-68.083374	5.422248	97.9648025
-12.384829	26.753679	100.833008	-11.843344	10.766949	101.618073	45.21833	-4.214649	104.593208	43.982155	35.65313	105.485573	44.6002425	15.7192405	105.0393905	-68.2869305	5.8146575	98.1967555
-10.368888	27.694618	101.455544	-12.054174	11.301747	102.081131	45.158558	-3.745559	105.031082	43.907745	36.104534	106.108025	44.5331515	16.1794875	105.5695535	-68.6414995	6.4240065	98.5927085
-8.982725	28.297472	101.947716	-12.209446	11.605584	102.429405	45.1227	-3.395549	105.380249	43.840008	36.416252	106.559837	44.481354	16.5103515	105.970043	-68.900246	6.7008165	98.888767
-7.653034	28.807699	102.44722	-12.374487	11.863673	102.765991	45.096916	-3.022856	105.768608	43.710743	36.716476	107.073257	44.4038295	16.84681	106.4209325	-69.1528035	6.880536	99.1110495
-6.302021	29.266113	102.963234	-12.500641	12.074973	103.086998	45.11071	-2.649492	106.18132	43.554302	36.960144	107.602669	44.332506	17.155326	106.8919945	-69.333788	6.99462	99.2820015
-4.987164	29.714912	103.468658	-12.652644	12.295858	103.388504	45.148884	-2.293885	106.652557	43.421188	37.202976	108.129822	44.285036	17.4545455	107.3911895	-69.590324	7.1371705	99.3858185
-3.707566	30.059105	103.983429	-12.833683	12.543016	103.669487	45.166447	-1.955987	107.217575	43.317528	37.452457	108.684708	44.2419875	17.748235	107.9511415	-69.9093535	7.337797	99.3878325
-2.382038	30.369207	104.450439	-12.973989	12.813544	104.000305	45.165844	-1.629499	107.872437	43.185909	37.688744	109.253395	44.1758765	18.0296225	108.562916	-70.1238545	7.5974655	99.437694
-0.555727	30.757246	105.251465	-13.174211	13.258785	104.66095	45.210258	-1.025564	109.002281	42.981941	38.097279	110.133789	44.0960995	18.5358575	109.568035	-70.4445215	7.9817125	99.753865
0.667454	30.884039	105.829407	-13.24577	13.54151	105.157722	45.312023	-0.606627	109.828545	42.883976	38.377781	110.735497	44.0979995	18.885577	110.282021	-70.5895395	8.197443	100.033423
1.889896	30.952549	106.442551	-13.267283	13.801378	105.676559	45.476257	-0.261995	110.644485	42.835159	38.673809	111.353645	44.155708	19.205907	110.999065	-70.690274	8.396849	100.354053
2.986092	30.990147	107.03212	-13.26783	14.023973	106.167625	45.621799	0.057648	111.434258	42.819515	38.994644	112.014862	44.220657	19.526146	111.72456	-70.756317	8.5218	100.61069
4.055012	30.936083	107.601257	-13.275755	14.220322	106.605164	45.762508	0.349602	112.134949	42.810452	39.275383	112.590347	44.28648	19.8124925	112.362648	-70.83799	8.6281515	100.84768
5.122888	30.819532	108.046135	-13.292013	14.431019	106.954018	45.84882	0.609731	112.701843	42.826061	39.557529	113.061676	44.3374405	20.08363	112.8817595	-70.9214665	8.778408	101.0262765
6.077689	30.699459	108.451782	-13.284014	14.634328	107.244576	45.901508	0.905705	113.043747	42.851189	39.829834	113.413528	44.3763485	20.3677695	113.2286375	-70.9443765	8.9008865	101.2605145
7.436213	30.392206	108.806297	-13.255765	14.871326	107.603073	45.959038	1.271135	113.211044	42.863403	40.158787	113.62767	44.4112205	20.714961	113.419357	-70.9227505	9.027691	101.786789
8.259659	30.115582	108.966911	-13.25549	15.052027	107.770813	45.997684	1.393157	113.099548	42.888676	40.302372	113.684486	44.44318	20.8477645	113.392017	-70.95416	9.2562895	102.149609
9.031195	29.795567	109.043015	-13.2754	15.259902	107.901741	45.933571	1.517658	112.910103	42.93911	40.432205	113.644455	44.4363405	20.9749315	113.277279	-70.9871405	9.5448725	102.526203
9.672785	29.475031	109.125153	-13.28492	15.508572	108.01355	45.842915	1.721152	112.640915	43.006603	40.665863	113.563766	44.424759	21.1935075	113.1023405	-70.994599	9.8236365	102.9247595
10.306644	29.101213	109.117195	-13.288003	15.794316	108.090225	45.790878	1.983896	112.369881	43.063511	41.004704	113.489365	44.4271945	21.4943	112.929623	-71.0032005	10.094332	103.250827
10.917768	28.643326	109.056236	-13.312401	16.119099	108.165375	45.760986	2.295364	112.116852	43.063435	41.391598	113.382271	44.4122105	21.843481	112.7495615	-71.0370125	10.394717	103.5811885
11.417234	28.217224	108.952965	-13.270495	16.461802	108.240578	45.783882	2.68485	111.898232	43.01894	41.797535	113.254227	44.401411	22.2411925	112.5762295	-70.942401	10.6824115	103.9049265
12.078401	27.422014	108.834923	-13.19391	16.964033	108.296776	45.922512	3.255797	111.634148	42.94857	42.428192	113.03389	44.435541	22.8419945	112.334019	-70.823361	11.0860715	104.259533
12.482457	26.904306	108.675575	-13.091436	17.267981	108.285294	46.061516	3.613966	111.496422	42.893059	42.811539	112.939545	44.4772875	23.2127525	112.2179835	-70.6601595	11.3232095	104.3526045
12.839956	26.282003	108.523849	-12.93408	17.523388	108.247437	46.219448	3.981293	111.38736	42.864815	43.177319	112.780678	44.5421315	23.579306	112.084019	-70.4102915	11.46747	104.410855
13.203502	25.604034	108.298889	-12.763325	17.716949	108.176254	46.398537	4.24406	111.287216	42.899246	43.461018	112.623428	44.6488915	23.852539	111.955322	-70.1755415	11.581359	104.397186
13.52897	24.820408	108.132187	-12.581672	17.863922	108.084724	46.64209	4.383977	111.234344	42.992516	43.652691	112.447449	44.817303	24.018334	111.8408965	-69.980647	11.70951	104.3285515
13.800623	24.068256	107.986809	-12.397575	17.968328	107.96907	46.846409	4.483852	111.204948	43.117134	43.81599	112.257027	44.9817715	24.149921	111.7309875	-69.7769215	11.786735	104.2071525
14.031135	23.30933	107.785049	-12.196387	18.05377	107.836029	47.01226	4.569133	111.182175	43.253086	43.927124	112.049355	45.132673	24.2481285	111.615765	-69.525447	11.8594115	104.056293
14.289342	22.090014	107.537415	-11.93172	18.19504	107.700882	47.229347	4.702407	111.217056	43.488277	44.087357	111.641289	45.358812	24.394882	111.4291725	-69.222252	11.995198	103.9725915
14.439167	21.209557	107.433907	-11.791513	18.270224	107.650116	47.408836	4.756571	111.261093	43.586803	44.214787	111.426208	45.4978195	24.485679	111.3436505	-69.0808455	12.054769	103.9565815
14.485262	20.40934	107.408401	-11.712215	18.307724	107.615959	47.589905	4.801988	111.275307	43.636452	44.327797	111.237549	45.6131785	24.5648925	111.256428	-69.0376085	12.0505555	103.97549
14.492069	19.612526	107.315735	-11.644581	18.332712	107.550026	47.724403	4.848288	111.27874	43.655907	44.424679	111.072922	45.690155	24.6364835	111.175831	-68.979317	12.0289405	103.924221
14.443098	18.82272	107.21254	-11.59168	18.363638	107.448219	47.805515	4.906047	111.226189	43.660305	44.511345	110.925827	45.73291	24.708696	111.076008	-68.91627	12.01858	103.82043
14.407182	17.968048	107.057892	-11.549791	18.395678	107.327187	47.839417	4.990288	111.133957	43.667534	44.604744	110.819588	45.7534755	24.797516	110.9767725	-68.8530575	11.99384	103.6776015
14.261935	17.209139	106.927277	-11.528472	18.44895	107.207321	47.837795	5.074106	111.043427	43.668453	44.703342	110.727455	45.753124	24.888724	110.885441	-68.810068	12.009176	103.529201
13.975504	16.10054	106.855156	-11.487582	18.575169	107.092247	47.839378	5.198595	110.967896	43.685703	44.83345	110.694138	45.7625405	25.0160225	110.831017	-68.7377045	12.1343155	103.353477
