# Supplementary material for: How to jointly control a ball trajectory on a moving board: Methodological insights into Motor Learning and Rehabilitation
Source: PLoS One. 2025 Oct 15;20(10):e0334588. doi: 10.1371/journal.pone.0334588 (PMC12527165; doi:10.1371/journal.pone.0334588)
Supplement: S2 Data — (ZIP) [file pone.0334588.s002.zip › D1_012.csv]

Ball_X	Ball_Y	Ball_Z	BoardCentre_X	BoardCentre_Y	BoardCentre_Z	P1LeftHand_X	P1LeftHand_Y	P1LeftHand_Z	P1RightHand_X	P1RightHand_Y	P1RightHand_Z	P1MidHands_X	P1MidHands_Y	P1MidHands_Z	P2MidHands_X	P2MidHands_Y	P2MidHands_Z
27.929279	3.170922	107.248711	-4.924333	11.307261	106.382622	51.379753	-6.940042	109.66774	48.799561	33.668854	109.949181	50.089657	13.364406	109.8084605	-59.938323	9.250116	102.9567835
27.429571	2.705455	107.212486	-4.90869	11.356233	106.432472	51.410675	-6.915622	109.596786	48.794937	33.699142	110.052406	50.102806	13.39176	109.824596	-59.920186	9.320706	103.040348
26.961998	2.156045	107.209106	-4.90379	11.394076	106.498444	51.296146	-6.842963	109.576332	48.812962	33.731236	110.164322	50.054554	13.4441365	109.870327	-59.862134	9.3440155	103.126561
26.524437	1.681454	107.154694	-4.893777	11.437192	106.566452	51.441513	-6.833912	109.486023	48.836613	33.758438	110.247841	50.139063	13.462263	109.866932	-59.926617	9.412121	103.265972
26.030025	1.281697	107.147728	-4.888995	11.47261	106.651199	51.345169	-6.745773	109.467255	48.824883	33.806084	110.354866	50.085026	13.5301555	109.9110605	-59.863016	9.4150645	103.3913375
25.477842	0.839808	107.122696	-4.86963	11.521873	106.732193	51.481033	-6.711669	109.417343	48.812771	33.877491	110.467789	50.146902	13.582911	109.942566	-59.886162	9.460835	103.52182
24.565199	0.145818	107.139122	-4.883999	11.617594	106.850342	51.412834	-6.551956	109.425804	48.806427	34.016655	110.555176	50.1096305	13.7323495	109.99049	-59.8776285	9.5028385	103.710194
24.013924	-0.313961	107.110069	-4.891233	11.708591	106.90992	51.435055	-6.436417	109.434364	48.750687	34.120621	110.584724	50.092871	13.842102	110.009544	-59.875337	9.57508	103.810296
23.41637	-0.692738	107.127548	-4.905071	11.794955	106.954826	51.555622	-6.358662	109.438744	48.726845	34.229839	110.595703	50.1412335	13.9355885	110.0172235	-59.9513755	9.6543215	103.8924285
22.777153	-1.102497	107.146004	-4.930779	11.888917	106.995857	51.572235	-6.260738	109.473549	48.701714	34.322311	110.607254	50.1369745	14.0307865	110.0404015	-59.9985325	9.7470475	103.9513125
22.009886	-1.507771	107.161041	-4.966016	11.967348	107.046677	51.547058	-6.152865	109.528625	48.637817	34.43383	110.619926	50.0924375	14.1404825	110.0742755	-60.0244695	9.7942135	104.0190785
21.317554	-1.99464	107.208954	-5.01573	12.041287	107.092964	51.543449	-6.06103	109.592781	48.605202	34.530533	110.599709	50.0743255	14.2347515	110.096245	-60.1057855	9.8478225	104.089683
20.643074	-2.411161	107.260551	-5.034797	12.083866	107.143272	51.529034	-5.963006	109.658905	48.580265	34.6115	110.560181	50.0546495	14.324247	110.109543	-60.1242435	9.843485	104.177001
19.505249	-2.95898	107.390556	-5.084661	12.138368	107.237885	51.550419	-5.860847	109.812126	48.452473	34.744072	110.538483	50.001446	14.4416125	110.1753045	-60.170768	9.8351235	104.3004655
18.651995	-3.321689	107.460045	-5.117054	12.159523	107.2528	51.55719	-5.805801	109.928177	48.441696	34.798634	110.504059	49.999443	14.4964165	110.216118	-60.233551	9.8226295	104.289482
17.853113	-3.760936	107.514748	-5.132699	12.165069	107.209373	51.572617	-5.762173	110.054756	48.458481	34.840786	110.444237	50.015549	14.5393065	110.2494965	-60.280947	9.7908315	104.1692495
17.083921	-4.126512	107.518257	-5.154611	12.147325	107.103264	51.583885	-5.718132	110.150208	48.431732	34.881901	110.358688	50.0078085	14.5818845	110.254448	-60.3170305	9.7127655	103.95208
16.27702	-4.466713	107.500877	-5.148431	12.120765	106.947037	51.61113	-5.682178	110.216286	48.41571	34.919296	110.254578	50.01342	14.618559	110.235432	-60.310282	9.622971	103.658642
15.354228	-4.766867	107.381439	-5.121647	12.076626	106.775131	51.638187	-5.655528	110.232231	48.400784	34.949768	110.125137	50.0194855	14.64712	110.178684	-60.2627795	9.506132	103.371578
14.460789	-5.077118	107.32795	-5.078826	12.04354	106.661537	51.658512	-5.619633	110.222832	48.380043	34.990906	110.010315	50.0192775	14.6856365	110.1165735	-60.1769295	9.4014435	103.2065005
13.18554	-5.49464	107.245659	-5.00694	12.085775	106.652771	51.679508	-5.511216	110.207642	48.449562	35.075104	109.892105	50.064535	14.781944	110.0498735	-60.078415	9.389606	103.2556685
12.253363	-5.724089	107.240906	-4.983854	12.198977	106.741142	51.711285	-5.405546	110.182175	48.490669	35.193573	109.923576	50.100977	14.8940135	110.0528755	-60.068685	9.5039405	103.4294085
11.21207	-5.84643	107.197975	-4.979121	12.416748	106.84819	51.673447	-5.228652	110.160576	48.52166	35.382343	110.024689	50.0975535	15.0768455	110.0926325	-60.0557955	9.7566505	103.6037475
10.208822	-6.030477	107.181458	-5.055148	12.756877	106.979523	51.595039	-4.999203	110.104942	48.536587	35.625221	110.160515	50.065813	15.313009	110.1327285	-60.176109	10.200745	103.8263175
9.241943	-6.076224	107.185211	-5.140657	13.200231	107.109764	51.452755	-4.705361	110.049019	48.562195	35.923279	110.279556	50.007475	15.608959	110.1642875	-60.288789	10.791503	104.0552405
8.207237	-6.109078	107.189354	-5.279349	13.705331	107.287575	51.307816	-4.373887	109.960007	48.476173	36.287151	110.409073	49.8919945	15.956632	110.18454	-60.4506925	11.45403	104.39061
7.143193	-6.175144	107.207886	-5.435566	14.23997	107.508705	51.13905	-4.012104	109.888863	48.403263	36.656296	110.497757	49.7711565	16.322096	110.19331	-60.6422885	12.157844	104.8241
5.616804	-6.297338	107.407288	-5.648397	15.04892	107.885536	50.880741	-3.459601	109.828934	48.273895	37.202572	110.581299	49.577318	16.8714855	110.2051165	-60.874112	13.2263545	105.5659555
4.617443	-6.3316	107.562462	-5.754945	15.540409	108.114799	50.741989	-3.11197	109.814514	48.198509	37.545048	110.567329	49.470249	17.216539	110.1909215	-60.980139	13.864279	106.0386765
3.61074	-6.46219	107.669319	-5.840575	15.960116	108.273254	50.666332	-2.825595	109.790482	48.164894	37.844719	110.518837	49.415613	17.509562	110.1546595	-61.096763	14.41067	106.3918485
2.598916	-6.594185	107.758804	-5.882023	16.299873	108.351875	50.608295	-2.587013	109.768021	48.134613	38.100685	110.449478	49.371454	17.756836	110.1087495	-61.1355	14.84291	106.5950005
1.66144	-6.826592	107.754372	-5.882	16.515446	108.333374	50.610153	-2.399598	109.721962	48.140099	38.299824	110.30748	49.375126	17.950113	110.014721	-61.139126	15.080779	106.652027
0.748937	-7.024441	107.766487	-5.859302	16.614075	108.238159	50.651867	-2.253999	109.682297	48.135902	38.441383	110.112335	49.3938845	18.093692	109.897316	-61.1124885	15.134458	106.579002
-0.144058	-7.31205	107.659195	-5.802653	16.603214	108.034607	50.725971	-2.151894	109.661163	48.12722	38.553238	109.903786	49.4265955	18.200672	109.7824745	-61.0319015	15.005756	106.2867395
-1.545222	-7.753268	107.519981	-5.739019	16.435501	107.655922	50.873417	-2.037779	109.626518	47.969376	38.68948	109.621742	49.4213965	18.3258505	109.62413	-60.8994345	14.5451515	105.687714
-2.379618	-8.063117	107.38047	-5.699053	16.255388	107.372414	50.977619	-2.00256	109.624924	47.91954	38.718613	109.333672	49.4485795	18.3580265	109.479298	-60.8466855	14.1527495	105.26553
-3.257037	-8.423371	107.382774	-5.659686	16.043451	107.101288	51.065571	-2.012456	109.636177	47.880394	38.727173	109.033714	49.4729825	18.3573585	109.3349455	-60.7923545	13.7295435	104.8676305
-4.132585	-8.790344	107.266113	-5.624757	15.839963	106.848145	51.142998	-2.035838	109.648964	47.855572	38.711723	108.746407	49.499285	18.3379425	109.1976855	-60.748799	13.3419835	104.4986045
-5.038625	-9.0985	107.181915	-5.599578	15.624614	106.586052	51.210098	-2.079041	109.650444	47.837975	38.679279	108.515312	49.5240365	18.300119	109.082878	-60.7231925	12.949109	104.089226
-5.908016	-9.420467	107.047546	-5.585712	15.434916	106.366661	51.261414	-2.134914	109.596527	47.80574	38.649338	108.269928	49.533577	18.257212	108.9332275	-60.705001	12.61262	103.8000945
-6.740125	-9.717839	107.030212	-5.561757	15.27161	106.219589	51.264698	-2.14553	109.538284	47.784843	38.628654	108.035698	49.5247705	18.241562	108.786991	-60.6482845	12.301658	103.652187
-8.054959	-10.185285	107.03553	-5.511367	15.077276	106.080582	51.299732	-2.138225	109.50621	47.765427	38.615089	107.757935	49.5325795	18.238432	108.6320725	-60.5553135	11.91612	103.5290915
-8.918625	-10.378813	107.113174	-5.480047	14.969942	106.027496	51.345581	-2.121186	109.533287	47.753479	38.621334	107.619453	49.54953	18.250074	108.57637	-60.509624	11.68981	103.478622
-9.786203	-10.575633	107.159485	-5.451992	14.893976	105.99456	51.371925	-2.093757	109.591385	47.728359	38.629047	107.477997	49.550142	18.267645	108.534691	-60.454126	11.520307	103.454429
-10.530899	-10.694316	107.330612	-5.431476	14.835702	105.977905	51.377373	-2.063309	109.646355	47.710342	38.650276	107.337334	49.5438575	18.2934835	108.4918445	-60.4068095	11.3779205	103.4639655
-11.337378	-10.747976	107.434914	-5.412693	14.808064	105.958199	51.402866	-2.033539	109.669365	47.687008	38.69315	107.200394	49.544937	18.3298055	108.4348795	-60.370323	11.2863225	103.4815185
-12.084131	-10.925128	107.306778	-5.414836	14.808013	105.906799	51.42865	-1.999756	109.680923	47.667267	38.753002	107.072495	49.5479585	18.376623	108.376709	-60.3776305	11.239403	103.436889
-12.862304	-10.897342	107.233727	-5.434015	14.815481	105.835281	51.463539	-1.953493	109.645615	47.640556	38.818489	106.956612	49.5520475	18.432498	108.3011135	-60.4200775	11.198464	103.3694485
-14.078786	-10.835989	107.147369	-5.464495	14.826096	105.785095	51.435261	-1.853817	109.493912	47.547668	38.945732	106.692993	49.4914645	18.5459575	108.0934525	-60.4204545	11.1062345	103.4767375
-14.713773	-10.610926	107.270721	-5.486835	14.839327	105.808258	51.426517	-1.787217	109.311256	47.459763	39.01297	106.464424	49.44314	18.6128765	107.88784	-60.41681	11.0657775	103.728676
-15.306523	-10.269364	107.296326	-5.538239	14.851429	105.857529	51.401459	-1.722054	109.16082	47.357353	39.084404	106.270363	49.379406	18.681175	107.7155915	-60.455884	11.021683	103.9994665
-15.988737	-9.89848	107.373833	-5.606359	14.847268	105.923332	51.339371	-1.655491	109.040047	47.241436	39.161758	106.108582	49.2904035	18.7531335	107.5743145	-60.5031215	10.9414025	104.2723495
-16.72876	-9.428555	107.422028	-5.692733	14.853496	106.005409	51.293087	-1.621402	108.913826	47.101997	39.223133	105.980431	49.197542	18.8008655	107.4471285	-60.583008	10.9061265	104.5636895
-17.344664	-8.892024	107.507957	-5.803241	14.842998	106.092583	51.267113	-1.601538	108.795502	46.938557	39.275085	105.884979	49.102835	18.8367735	107.3402405	-60.709317	10.8492225	104.8449255
-17.994835	-8.359468	107.456612	-5.911405	14.812202	106.171394	51.210697	-1.601823	108.673218	46.785458	39.315945	105.833733	48.9980775	18.857061	107.2534755	-60.8208875	10.767343	105.0893125
-18.751669	-7.327341	107.287094	-6.074363	14.74642	106.189011	51.095287	-1.587818	108.449265	46.583294	39.364559	105.836395	48.8392905	18.8883705	107.14283	-60.9880165	10.6044695	105.235192
-19.288898	-6.533189	106.971001	-6.154869	14.705266	106.118927	50.908268	-1.538096	108.303772	46.48811	39.397686	105.884346	48.698189	18.929795	107.094059	-61.007927	10.480737	105.143795
-19.830549	-5.677005	106.575035	-6.194596	14.708402	105.966209	50.87952	-1.512078	108.111275	46.455502	39.447048	105.971909	48.667511	18.967485	107.041592	-61.056703	10.449319	104.890826
-20.287727	-4.759854	106.012894	-6.173912	14.756258	105.70253	50.88731	-1.46335	107.920197	46.503136	39.515694	106.088066	48.695223	19.026172	107.0041315	-61.043047	10.486344	104.4009285
-20.655497	-3.816826	105.283607	-6.136169	14.822161	105.323723	50.917648	-1.384186	107.730225	46.61071	39.631535	106.250763	48.764179	19.1236745	106.990494	-61.036517	10.5206475	103.656952
-20.963858	-2.749151	104.514885	-6.056444	14.916095	104.882256	50.996418	-1.292933	107.512268	46.704052	39.753017	106.388298	48.850235	19.230042	106.950283	-60.963123	10.602148	102.814229
-21.392967	-1.664599	103.723465	-5.923395	15.046578	104.404938	51.094044	-1.170397	107.300545	46.802856	39.897675	106.487343	48.94845	19.363639	106.893944	-60.79524	10.729517	101.915932
-21.898167	-0.0135	102.589836	-5.664359	15.341255	103.687271	51.279789	-0.896612	107.031227	47.022594	40.182198	106.562866	49.1511915	19.642793	106.7970465	-60.4799095	11.039717	100.5774955
-22.081278	1.061252	101.94976	-5.486532	15.575584	103.223869	51.412754	-0.691878	106.910324	47.169449	40.368057	106.581619	49.2911015	19.8380895	106.7459715	-60.2641655	11.3130785	99.7017665
-22.320547	2.196422	101.395393	-5.313127	15.840383	102.821922	51.530003	-0.504229	106.809029	47.321953	40.55587	106.555046	49.425978	20.0258205	106.6820375	-60.052232	11.6549455	98.9618065
-22.67485	3.349874	100.979546	-5.106997	16.129786	102.51474	51.776211	-0.380755	106.632149	47.48521	40.720894	106.448112	49.6307105	20.1700695	106.5401305	-59.8447045	12.0895025	98.4893495
-22.972479	4.52281	100.733948	-4.917369	16.44846	102.308693	51.89584	-0.249951	106.479584	47.665379	40.875626	106.324066	49.7806095	20.3128375	106.401825	-59.6153475	12.5840825	98.215561
-23.30164	5.622497	100.586319	-4.763297	16.727921	102.201797	51.984776	-0.137246	106.349991	47.830563	41.003407	106.196617	49.9076695	20.4330805	106.273304	-59.4342635	13.0227615	98.13029
-23.585989	6.788241	100.61039	-4.661692	16.953074	102.183167	52.063416	-0.06772	106.228386	47.961613	41.09584	106.081268	50.0125145	20.51406	106.154827	-59.3358985	13.392088	98.211507
-24.233765	8.509671	100.430992	-4.619143	17.168697	102.075752	52.12627	0.002749	106.052361	48.058895	41.216805	106.000313	50.0925825	20.609777	106.026337	-59.3308685	13.727617	98.125167
-24.635416	9.634877	100.231216	-4.627051	17.247494	101.911095	52.111168	0.043781	105.863098	48.06303	41.273003	105.915901	50.087099	20.658392	105.8894995	-59.341201	13.836596	97.9326905
-25.043964	10.68907	100.039864	-4.658793	17.305935	101.702629	51.957981	0.088815	105.58387	47.998802	41.319687	105.758224	49.9783915	20.704251	105.671047	-59.2959775	13.907619	97.734211
-25.408587	11.79309	99.779907	-4.677723	17.343296	101.456131	51.93557	0.08873	105.218018	47.963943	41.344112	105.563583	49.9497565	20.716421	105.3908005	-59.3052025	13.970171	97.5214615
-25.907764	12.88209	99.536736	-4.734291	17.35429	101.207695	51.870228	0.064259	104.80455	48.06266	41.333736	105.24054	49.966444	20.6989975	105.022545	-59.435026	14.0095825	97.392845
-26.377407	13.956836	99.454262	-4.796648	17.354702	101.035057	51.76804	0.027725	104.341362	47.885441	41.374199	105.033257	49.8267405	20.700962	104.6873095	-59.4200365	14.008442	97.3828045
-26.856169	14.966938	99.571678	-4.873415	17.386196	100.992348	51.626587	0.016294	103.891479	47.817039	41.38171	104.683853	49.721813	20.699002	104.287666	-59.468643	14.07339	97.69703
-27.626419	16.562357	100.143478	-5.000154	17.467415	101.20932	51.393532	0.075341	103.220764	47.756149	41.433048	104.094124	49.5748405	20.7541945	103.657444	-59.5751485	14.1806355	98.761196
-28.182962	17.606647	100.677177	-5.145931	17.521555	101.481339	51.220142	0.150969	102.878609	47.473602	41.555725	103.955933	49.346872	20.853347	103.417271	-59.638734	14.189763	99.545407
-28.726456	18.607813	101.191399	-5.310105	17.564114	101.800598	51.039886	0.238768	102.654091	47.293312	41.648109	103.822479	49.166599	20.9434385	103.238285	-59.786809	14.1847895	100.362911
-29.218187	19.566986	101.694	-5.50511	17.604519	102.115952	50.872948	0.337386	102.525757	47.092548	41.734947	103.761612	48.982748	21.0361665	103.1436845	-59.992968	14.1728715	101.0882195
-29.70973	20.565006	102.048538	-5.690986	17.630226	102.371429	50.713039	0.412195	102.482475	46.929188	41.784191	103.693703	48.8211135	21.098193	103.088089	-60.2030855	14.162259	101.654769
-30.240002	21.565447	102.250816	-5.888768	17.667009	102.52578	50.54723	0.457074	102.518036	46.828907	41.844223	103.6492	48.6880685	21.1506485	103.083618	-60.4656045	14.1833695	101.967942
-30.70923	22.554934	102.348076	-6.091901	17.690645	102.614304	50.383713	0.477147	102.565323	46.703976	41.878799	103.63343	48.5438445	21.177973	103.0993765	-60.7276465	14.203317	102.1292315
-31.332699	23.946579	102.378426	-6.374258	17.700661	102.658844	50.132603	0.469299	102.643517	46.454533	41.906807	103.642059	48.293568	21.188053	103.142788	-61.042084	14.213269	102.1749
-31.71035	24.933735	102.404427	-6.555175	17.69171	102.700897	49.969803	0.458107	102.666771	46.324001	41.908203	103.593208	48.146902	21.183155	103.1299895	-61.257252	14.200265	102.2718045
-32.114441	25.927717	102.556839	-6.722846	17.6852	102.812935	49.789516	0.469778	102.667259	46.178047	41.920223	103.52095	47.9837815	21.1950005	103.0941045	-61.4294735	14.1753995	102.5317655
-32.4688	26.895813	102.915512	-6.873693	17.693808	103.054977	49.602997	0.501402	102.639641	46.020119	41.940655	103.439964	47.811558	21.2210285	103.0398025	-61.558944	14.1665875	103.0701515
-32.797302	27.805462	103.410362	-7.028581	17.693333	103.413269	49.395725	0.547074	102.591263	45.844429	41.965	103.36763	47.620077	21.256037	102.9794465	-61.677239	14.130629	103.8470915
-33.03553	28.758659	104.061111	-7.176332	17.681011	103.834175	49.202438	0.585984	102.491066	45.655586	41.97773	103.335037	47.429012	21.281857	102.9130515	-61.781676	14.080165	104.7552985
-33.333351	29.767523	104.683754	-7.344132	17.683855	104.268227	48.974262	0.651246	102.371529	45.501858	41.990002	103.369415	47.23806	21.320624	102.870472	-61.926324	14.047086	105.665982
-33.649559	31.259501	105.563202	-7.596024	17.681299	104.82309	48.623528	0.747299	102.240517	45.302677	42.042927	103.572594	46.9631025	21.395113	102.9065555	-62.1551505	13.967485	106.7396245
-33.833511	32.193863	106.025101	-7.772395	17.719805	105.106354	48.434937	0.831392	102.182404	45.187195	42.121922	103.799713	46.811066	21.476657	102.9910585	-62.355856	13.962953	107.2216495
-33.916683	33.171352	106.449234	-7.931507	17.779402	105.321014	48.277191	0.963853	102.112831	45.097332	42.234226	104.066513	46.6872615	21.5990395	103.089672	-62.5502755	13.9597645	107.552356
-33.984947	34.208282	106.773338	-8.078598	17.881304	105.500732	48.129562	1.117873	102.061371	45.025902	42.375275	104.342522	46.577732	21.746574	103.2019465	-62.734928	14.016034	107.7995175
-33.9249	35.197128	107.073845	-8.19797	18.00577	105.657707	47.978008	1.295974	102.018417	45.005817	42.506721	104.582069	46.4919125	21.9013475	103.300243	-62.8878525	14.1101925	108.015171
-33.927826	36.197433	107.375206	-8.305598	18.151716	105.780067	47.868618	1.498119	101.96241	44.96756	42.652172	104.858376	46.418089	22.0751455	103.410393	-63.029285	14.2282865	108.149741
-33.838142	37.080692	107.686279	-8.360847	18.320049	105.908569	47.787453	1.704831	101.882339	44.919193	42.801231	105.106758	46.353323	22.253031	103.4945485	-63.075017	14.387067	108.3225895
-33.539604	38.406616	108.307968	-8.399294	18.556618	106.134972	47.688427	2.062796	101.718643	44.858257	43.028076	105.476418	46.273342	22.545436	103.5975305	-63.07193	14.5678	108.6724135
-33.258381	39.283489	108.739128	-8.392381	18.722683	106.331322	47.668774	2.301587	101.625275	44.852764	43.187477	105.72319	46.260769	22.744532	103.6742325	-63.045531	14.700834	108.9884115
-32.87154	40.079105	109.146439	-8.359185	18.875397	106.532494	47.689945	2.531423	101.551559	44.885159	43.343735	105.974243	46.287552	22.937579	103.762901	-63.005922	14.813215	109.302087
-32.55838	40.847851	109.573868	-8.318979	19.019384	106.699646	47.713043	2.750628	101.492676	44.933876	43.503647	106.208038	46.3234595	23.1271375	103.850357	-62.9614175	14.9116305	109.548935
-32.182217	41.482243	109.843323	-8.257742	19.160309	106.813965	47.733585	2.962616	101.444328	44.984005	43.655186	106.376411	46.358795	23.308901	103.9103695	-62.874279	15.011717	109.7175605
-31.701761	42.017479	110.033752	-8.212588	19.293341	106.890511	47.782375	3.147557	101.38327	45.012794	43.798538	106.480911	46.3975845	23.4730475	103.9320905	-62.8227605	15.1136345	109.8489315
-31.159618	42.547024	110.141731	-8.146914	19.412073	106.901062	47.843636	3.302776	101.344765	45.025352	43.922039	106.540314	46.434494	23.6124075	103.9425395	-62.728322	15.2117385	109.8595845
-30.185648	43.276302	110.068115	-8.10017	19.526314	106.865944	47.937714	3.450071	101.353981	45.048759	44.065441	106.576752	46.4932365	23.757756	103.9653665	-62.6935765	15.294872	109.7665215
-29.544571	43.734314	110.047958	-8.101091	19.56008	106.844711	47.967461	3.493626	101.369537	45.045807	44.123199	106.572327	46.506634	23.8084125	103.970932	-62.708816	15.3117475	109.71849
-28.794312	43.990864	109.887459	-8.098808	19.565483	106.821503	47.970783	3.505362	101.390472	45.033676	44.145813	106.535591	46.5022295	23.8255875	103.9630315	-62.6998455	15.3053785	109.6799745
-28.045809	44.194946	109.746063	-8.103042	19.532469	106.782082	47.996883	3.494019	101.40097	45.013401	44.149174	106.494965	46.505142	23.8215965	103.9479675	-62.711226	15.2433415	109.6161965
-27.230104	44.380959	109.587288	-8.118362	19.488735	106.728127	48.00082	3.462937	101.431511	44.989864	44.131088	106.445099	46.495342	23.7970125	103.938305	-62.732066	15.1804575	109.517949
-26.31093	44.511433	109.294685	-8.134885	19.42556	106.624092	48.012505	3.410449	101.475014	44.978691	44.095909	106.360153	46.495598	23.753179	103.9175835	-62.765368	15.097941	109.3306005
-25.357258	44.619579	108.967827	-8.16814	19.354481	106.508484	48.019402	3.311111	101.538338	44.968494	44.03318	106.261765	46.493948	23.6721455	103.9000515	-62.830228	15.0368165	109.1169165
-23.91296	44.644417	108.375038	-8.207122	19.245033	106.339584	47.991081	3.104934	101.656532	44.980984	43.89357	106.056908	46.4860325	23.499252	103.85672	-62.9002765	14.990814	108.822448
-22.846027	44.657333	108.046814	-8.233413	19.141279	106.263443	47.973354	2.923767	101.761719	44.991455	43.75359	105.944214	46.4824045	23.3386785	103.8529665	-62.9492305	14.9438795	108.6739195
-21.669535	44.602581	107.702339	-8.279897	19.047287	106.232094	47.938377	2.729855	101.910934	45.021416	43.594528	105.854416	46.4798965	23.1621915	103.882675	-63.0396905	14.9323825	108.581513
-20.512251	44.544399	107.471886	-8.327835	18.922199	106.212212	47.904808	2.54945	102.112511	45.049442	43.421623	105.843369	46.477125	22.9855365	103.97794	-63.132795	14.8588615	108.446484
-19.335896	44.430367	107.257607	-8.373474	18.797495	106.229469	47.870937	2.365515	102.3507	45.071331	43.245827	105.928406	46.471134	22.805671	104.139553	-63.218082	14.789319	108.319385
-18.076605	44.338558	107.126091	-8.426144	18.703207	106.270813	47.847603	2.215267	102.67836	45.097324	43.093037	106.083061	46.4724635	22.654152	104.3807105	-63.3247515	14.752262	108.1609155
-16.716694	44.183743	106.983826	-8.497165	18.621571	106.306984	47.852898	2.077942	103.083466	45.116852	42.951347	106.350052	46.484875	22.5146445	104.716759	-63.479205	14.7284975	107.897209
-14.795774	43.98745	106.794312	-8.631379	18.559189	106.350204	47.898205	1.905182	103.767654	45.14967	42.758804	106.875298	46.5239375	22.331993	105.321476	-63.7866955	14.786385	107.378932
-13.421106	43.853828	106.738091	-8.726237	18.53174	106.313454	47.897877	1.832989	104.220131	45.176895	42.654297	107.288376	46.537386	22.243643	105.7542535	-63.98986	14.819837	106.8726545
-12.044708	43.713917	106.718208	-8.827627	18.521734	106.278099	47.876915	1.790783	104.630371	45.169891	42.565994	107.770134	46.523403	22.1783885	106.2002525	-64.178657	14.8650795	106.3559455
-10.69966	43.583851	106.786026	-8.911462	18.532606	106.312057	47.846828	1.779009	105.069244	45.156635	42.496189	108.267082	46.5017315	22.137599	106.668163	-64.3246555	14.927613	105.955951
-9.265013	43.441261	107.021774	-8.964798	18.583197	106.433319	47.835068	1.817672	105.628441	45.170845	42.449848	108.823349	46.5029565	22.13376	107.225895	-64.4325525	15.032634	105.640743
-7.880978	43.276848	107.387939	-9.0209	18.663471	106.666443	47.930283	1.902343	106.328331	45.184029	42.45459	109.539268	46.557156	22.1784665	107.9337995	-64.598956	15.1484755	105.3990865
-6.528292	43.125584	107.825508	-9.053473	18.763212	107.035172	48.038956	2.035456	107.146179	45.164585	42.496799	110.35862	46.6017705	22.2661275	108.7523995	-64.7087165	15.2602965	105.3179445
-4.416475	42.820503	108.721542	-9.013794	18.915081	107.764832	48.276978	2.211591	108.433739	45.128113	42.600674	111.627213	46.7025455	22.4061325	110.030476	-64.7301335	15.4240295	105.499188
-3.056169	42.572128	109.271729	-8.959384	19.001959	108.287849	48.466072	2.279551	109.264389	45.16848	42.659554	112.447914	46.817276	22.4695525	110.8561515	-64.736044	15.5343655	105.7195465
-1.720803	42.361164	109.902084	-8.869366	19.072813	108.770004	48.65004	2.309	110.046555	45.231949	42.673969	113.19313	46.9409945	22.4914845	111.6198425	-64.6797265	15.6541415	105.9201655
-0.348039	41.987633	110.361839	-8.749966	19.113407	109.178162	48.824394	2.313693	110.759262	45.3382	42.667938	113.888321	47.081297	22.4908155	112.3237915	-64.581229	15.7359985	106.0325325
0.970804	41.585667	110.797287	-8.63557	19.107306	109.514145	49.006783	2.270297	111.363457	45.477245	42.6297	114.503304	47.242014	22.4499985	112.9333805	-64.513154	15.7646135	106.0949095
2.196338	41.204853	111.197197	-8.537213	19.091549	109.787048	49.178352	2.201338	111.850189	45.609234	42.566086	115.026497	47.393793	22.383712	113.438343	-64.468219	15.799386	106.135753
3.431165	40.794121	111.534866	-8.417584	19.071312	109.997238	49.318741	2.134308	112.245941	45.736877	42.481171	115.43425	47.527809	22.3077395	113.8400955	-64.362977	15.8348845	106.1543805
5.20917	39.991283	111.947777	-8.265317	19.050621	110.261093	49.499332	2.018731	112.685905	45.924412	42.332558	115.834167	47.711872	22.1756445	114.260036	-64.242506	15.9255975	106.26215
6.301712	39.510933	112.087273	-8.153303	19.026888	110.44471	49.613754	1.932357	112.940193	46.051903	42.250996	116.014244	47.8328285	22.0916765	114.4772185	-64.1394345	15.9620995	106.4122015
7.371946	39.053741	112.378334	-8.066083	19.010172	110.658943	49.738293	1.832611	113.179756	46.171089	42.177792	116.161903	47.954691	22.0052015	114.6708295	-64.086857	16.0151425	106.6470565
8.525343	38.32642	112.414444	-7.981858	18.9925	110.871674	49.864193	1.755292	113.4132	46.275234	42.110859	116.272148	48.0697135	21.9330755	114.842674	-64.0334295	16.0519245	106.900674
9.414307	37.741257	112.698112	-7.907189	18.988438	111.063477	49.993645	1.698761	113.627945	46.345444	42.05925	116.376541	48.1695445	21.8790055	115.002243	-63.9839225	16.0978705	107.124711
10.319613	37.144375	112.808212	-7.842059	18.995548	111.217117	50.106709	1.685554	113.834442	46.388416	42.039513	116.511299	48.2475625	21.8625335	115.1728705	-63.9316805	16.1285625	107.2613635
11.188639	36.549629	113.061455	-7.777621	18.999853	111.338066	50.246651	1.698725	114.00312	46.430962	42.060215	116.641113	48.3388065	21.87947	115.3221165	-63.8940485	16.120236	107.3540155
12.641647	35.373737	113.035118	-7.651011	19.035889	111.433075	50.483448	1.760345	114.166176	46.624184	42.134331	116.823105	48.553816	21.947338	115.4946405	-63.855838	16.12444	107.3715095
13.261875	34.738102	113.219856	-7.557627	19.068867	111.457458	50.644005	1.838675	114.213249	46.676781	42.210018	116.903114	48.660393	22.0243465	115.5581815	-63.775647	16.1133875	107.3567345
13.909489	34.098576	113.32798	-7.43652	19.108768	111.477814	50.828438	1.930717	114.207672	46.738815	42.307781	116.966103	48.7836265	22.119249	115.5868875	-63.6566665	16.098287	107.3687405
14.70965	33.382477	113.361168	-7.30672	19.155798	111.51413	51.02486	2.021096	114.175392	46.848724	42.396484	116.987083	48.936792	22.20879	115.5812375	-63.550232	16.102806	107.4470225
15.399559	32.493217	113.322624	-7.148479	19.206293	111.551834	51.218735	2.118855	114.139267	46.92812	42.482639	117.005898	49.0734275	22.300747	115.5725825	-63.3703855	16.111839	107.5310855
16.046202	31.658274	113.301682	-6.972009	19.263243	111.593437	51.431316	2.199447	114.105034	47.057007	42.551949	116.986488	49.2441615	22.375698	115.545761	-63.1881795	16.150788	107.641113
16.62331	30.847153	113.272476	-6.794612	19.315147	111.636589	51.652378	2.267245	114.062027	47.165871	42.599941	116.973427	49.4091245	22.433593	115.517727	-62.9983485	16.196701	107.755451
17.461222	29.491997	113.193169	-6.495167	19.346138	111.65242	51.973003	2.308018	114.000145	47.446396	42.614651	116.91613	49.7096995	22.4613345	115.4581375	-62.7000335	16.2309415	107.8467025
18.013369	28.475729	113.127342	-6.291056	19.336952	111.630836	52.177765	2.296706	113.942848	47.603462	42.597725	116.877075	49.8906135	22.4472155	115.4099615	-62.4727255	16.2266885	107.8517105
18.489666	27.44413	112.984039	-6.081692	19.293238	111.559509	52.385647	2.250538	113.892349	47.80822	42.55426	116.810608	50.0969335	22.402399	115.3514785	-62.2603175	16.184077	107.7675395
18.932753	26.435726	112.851295	-5.881545	19.238806	111.457596	52.592342	2.18454	113.859627	47.959091	42.504215	116.74678	50.2757165	22.3443775	115.3032035	-62.0388065	16.1332345	107.6119885
19.361319	25.288233	112.714645	-5.68181	19.161739	111.341522	52.799522	2.106986	113.851074	48.154976	42.445137	116.655731	50.477249	22.2760615	115.2534025	-61.840869	16.0474165	107.4296415
19.763733	24.162712	112.576202	-5.481812	19.077202	111.222145	53.025715	2.034473	113.886703	48.327827	42.38422	116.56218	50.676771	22.2093465	115.2244415	-61.640395	15.9450575	107.2198485
20.121473	22.961786	112.411392	-5.27017	18.990297	111.104248	53.250164	1.944293	113.95739	48.518562	42.318558	116.432022	50.884363	22.1314255	115.194706	-61.424703	15.8491685	107.01379
20.609579	21.186926	112.211441	-4.941843	18.865137	110.881149	53.535259	1.803366	114.140282	48.909233	42.205406	116.113876	51.222246	22.004386	115.127079	-61.105932	15.725888	106.635219
20.849566	19.947079	112.005043	-4.707108	18.778986	110.695824	53.896503	1.657116	114.191353	49.156952	42.127872	115.832161	51.5267275	21.892494	115.011757	-60.9409435	15.665478	106.379891
21.076775	18.609863	111.794998	-4.489861	18.704376	110.495842	54.131271	1.550767	114.168533	49.371193	42.057205	115.508392	51.751232	21.803986	114.8384625	-60.730954	15.604766	106.1532215
21.243835	17.373455	111.500694	-4.274308	18.606382	110.249962	54.325356	1.448852	114.043213	49.60141	41.955162	115.121696	51.963383	21.702007	114.5824545	-60.511999	15.510757	105.9174695
21.406523	16.085997	111.21917	-4.083949	18.5044	109.992561	54.446419	1.353464	113.868622	49.750282	41.863228	114.736511	52.0983505	21.608346	114.3025665	-60.2662485	15.400454	105.6825555
21.440563	14.791348	110.896072	-3.916504	18.384481	109.722649	54.581158	1.248144	113.6026	49.865818	41.745876	114.347672	52.223488	21.49701	113.975136	-60.056496	15.271952	105.470162
21.466097	13.459942	110.530853	-3.77501	18.238955	109.429657	54.680103	1.147916	113.335587	49.940155	41.644382	113.977051	52.310129	21.396149	113.656319	-59.860149	15.081761	105.202995
21.503494	11.555548	110.057709	-3.53453	18.029387	108.968262	54.885357	1.007453	112.954285	50.154495	41.504524	113.377472	52.519926	21.2559885	113.1658785	-59.588986	14.8027855	104.7706455
21.404549	10.256696	109.698318	-3.367698	17.870022	108.588669	55.100037	0.915897	112.700249	50.181725	41.465282	112.969948	52.640881	21.1905895	112.8350985	-59.376277	14.5494545	104.3422395
21.298447	8.910392	109.332588	-3.216365	17.702927	108.159935	55.267178	0.807844	112.488152	50.292873	41.393257	112.43486	52.7800255	21.1005505	112.461506	-59.2127555	14.3053035	103.858364
21.174255	7.666115	108.952988	-3.072973	17.521139	107.694946	55.434174	0.67583	112.263832	50.407219	41.280579	111.808846	52.9206965	20.9782045	112.036339	-59.0666425	14.0640735	103.353553
20.995195	6.380372	108.601654	-2.968698	17.298927	107.19339	55.567562	0.500466	112.02562	50.475456	41.173531	111.182976	53.021509	20.8369985	111.604298	-58.958905	13.7608555	102.782482
20.736185	5.121473	108.245506	-2.881675	17.055801	106.696259	55.683647	0.258754	111.795914	50.575352	41.001083	110.543892	53.1294995	20.6299185	111.169903	-58.8928495	13.4816835	102.222615
20.424135	3.828041	107.911446	-2.819659	16.767647	106.256927	55.775463	0.00494	111.568199	50.647308	40.792084	109.954597	53.2113855	20.398512	110.761398	-58.8507035	13.136782	101.752456
19.974871	2.089512	107.528542	-2.738501	16.321026	105.767334	55.869968	-0.436976	111.2201	50.695007	40.465492	109.325172	53.2824875	20.014258	110.272636	-58.7594895	12.627794	101.262032
19.636042	0.955043	107.353043	-2.644367	16.023142	105.540535	55.809509	-0.660978	111.052284	50.775349	40.219276	108.9366	53.292429	19.779149	109.994442	-58.581163	12.267135	101.086628
19.152176	-0.079105	107.233238	-2.53985	15.739113	105.378258	55.931026	-0.891294	110.81723	50.863796	40.024628	108.628937	53.397411	19.566667	109.7230835	-58.477111	11.911559	101.0334325
18.716238	-1.129392	107.140541	-2.410472	15.488155	105.250671	56.059879	-1.075778	110.628304	50.978165	39.883793	108.335541	53.519022	19.4040075	109.4819225	-58.339966	11.5723025	101.0194195
18.291834	-2.045614	107.021561	-2.255288	15.261288	105.165359	56.184856	-1.222627	110.461632	51.10973	39.727066	107.998749	53.647293	19.2522195	109.2301905	-58.157869	11.2703565	101.1005275
17.858934	-2.871596	106.9785	-2.088865	15.072867	105.108582	56.344776	-1.327705	110.228302	51.239967	39.638844	107.709267	53.7923715	19.1555695	108.9687845	-57.9701015	10.9901645	101.2483795
17.324583	-3.669167	106.885803	-1.927372	14.924211	105.081131	56.503941	-1.412809	110.025642	51.387459	39.582565	107.439194	53.9457	19.084878	108.732418	-57.800444	10.763544	101.429844
16.456491	-4.698526	106.799126	-1.728841	14.767577	105.016281	56.709038	-1.490263	109.699593	51.583088	39.550915	107.106483	54.146063	19.030326	108.403038	-57.603745	10.504828	101.629524
15.884326	-5.301387	106.59127	-1.621524	14.698425	104.932808	56.829868	-1.517158	109.441032	51.680874	39.560596	106.945953	54.255371	19.021719	108.1934925	-57.498419	10.375131	101.6721235
15.321138	-5.818525	106.349655	-1.54335	14.666891	104.837715	56.913506	-1.535106	109.156036	51.764877	39.600147	106.800652	54.3391915	19.0325205	107.978344	-57.4258915	10.3012615	101.697086
14.718719	-6.315904	106.009125	-1.472569	14.681818	104.707596	56.96413	-1.520418	108.806267	51.830803	39.681358	106.669937	54.3974665	19.08047	107.738102	-57.3426045	10.283166	101.67709
13.994646	-6.755352	105.669357	-1.438211	14.740533	104.570404	56.996704	-1.47286	108.410248	51.915401	39.789398	106.535126	54.4560525	19.158269	107.472687	-57.3324745	10.322797	101.668121
13.309413	-7.141285	105.352318	-1.439977	14.82968	104.444519	56.97493	-1.385129	108.024551	51.94072	39.938046	106.47966	54.457825	19.2764585	107.2521055	-57.337779	10.3829015	101.6369325
12.629834	-7.460006	104.959785	-1.435739	14.929555	104.359886	56.93671	-1.256425	107.668327	51.93507	40.1049	106.454262	54.43589	19.4242375	107.0612945	-57.307368	10.4348725	101.6584775
11.66274	-7.871289	104.627434	-1.456483	15.147676	104.235435	56.899513	-0.999651	107.304832	51.880848	40.408237	106.417427	54.3901805	19.704293	106.8611295	-57.3031465	10.591059	101.6097405
10.945822	-8.116765	104.441574	-1.463332	15.346861	104.215897	56.923759	-0.800162	107.201195	51.84716	40.649994	106.386253	54.3854595	19.924916	106.793724	-57.3121235	10.768806	101.63807
10.202929	-8.31997	104.479149	-1.44025	15.541795	104.214584	56.998547	-0.597611	107.200562	51.814262	40.88699	106.328674	54.4064045	20.1446895	106.764618	-57.2869045	10.9389005	101.66455
9.496588	-8.577033	104.57457	-1.369786	15.678394	104.187309	57.11618	-0.414549	107.286026	51.794861	41.091183	106.263557	54.4555205	20.338317	106.7747915	-57.1950925	11.018471	101.5998265
8.862412	-8.781717	104.685059	-1.295854	15.765829	104.163933	57.261105	-0.253956	107.414757	51.798935	41.262238	106.170616	54.53002	20.504141	106.7926865	-57.121728	11.027517	101.5351795
8.202641	-8.999192	104.821121	-1.19898	15.78491	104.108772	57.420803	-0.153934	107.539322	51.811207	41.352489	106.054665	54.616005	20.5992775	106.7969935	-57.013965	10.9705425	101.4205505
7.523204	-9.244815	104.821411	-1.089791	15.716558	104.009224	57.565861	-0.128866	107.651962	51.853157	41.353809	105.921196	54.709509	20.6124715	106.786579	-56.889091	10.8206445	101.231869
6.441479	-9.594928	104.831604	-0.901296	15.506204	103.745331	57.748413	-0.23475	107.780647	51.962513	41.218517	105.69384	54.855463	20.4918835	106.7372435	-56.658055	10.5205245	100.7534185
5.717709	-9.779622	104.630783	-0.746505	15.302411	103.480652	57.885189	-0.364825	107.828835	52.08049	41.076843	105.539597	54.9828395	20.356009	106.684216	-56.4758495	10.248813	100.277088
5.026094	-9.968987	104.354874	-0.60689	15.088458	103.125671	58.009918	-0.505827	107.859299	52.209221	40.945148	105.39621	55.1095695	20.2196605	106.6277545	-56.3233495	9.9572555	99.6235875
4.234805	-10.117679	104.01844	-0.47685	14.881964	102.717468	58.115013	-0.631639	107.858452	52.323711	40.805416	105.223427	55.219362	20.0868885	106.5409395	-56.173062	9.6770395	98.8939965
3.423933	-10.236415	103.65181	-0.370562	14.709621	102.312157	58.180664	-0.745934	107.831741	52.389122	40.673702	104.9925	55.284893	19.963884	106.4121205	-56.026017	9.455358	98.2121935
2.584896	-10.250673	103.408195	-0.265931	14.584136	101.964478	58.230816	-0.812947	107.783333	52.425797	40.561531	104.719475	55.3283065	19.874292	106.251404	-55.8601685	9.29398	97.677552
1.687424	-10.161711	103.103127	-0.201946	14.48723	101.699028	58.284481	-0.864224	107.724548	52.439545	40.486042	104.502014	55.362013	19.810909	106.113281	-55.765905	9.163551	97.284775
0.237588	-9.979984	102.832748	-0.185566	14.420702	101.489761	58.302071	-0.921915	107.665703	52.397896	40.412651	104.394066	55.3499835	19.745368	106.0298845	-55.7211155	9.096036	96.9496375
-0.804547	-9.801018	102.663933	-0.213406	14.420006	101.487663	58.253819	-0.946252	107.606003	52.449673	40.400085	104.364922	55.351746	19.7269165	105.9854625	-55.778558	9.1130955	96.9898635
-1.849326	-9.518604	102.615952	-0.237594	14.445501	101.557564	58.188545	-0.942238	107.51387	52.399422	40.412998	104.44986	55.2939835	19.73538	105.981865	-55.7691715	9.155622	97.133263
-2.963148	-9.159387	102.527824	-0.279494	14.514537	101.679848	58.133064	-0.939376	107.421967	52.380074	40.4547	104.494461	55.256569	19.757662	105.958214	-55.815557	9.271412	97.401482
-4.135128	-8.786919	102.513756	-0.32328	14.63001	101.845932	58.049549	-0.879835	107.305801	52.40332	40.532803	104.534004	55.2264345	19.826484	105.9199025	-55.8729945	9.433536	97.7719615
-5.352437	-8.366304	102.422714	-0.356222	14.774272	102.011787	57.99477	-0.763366	107.171318	52.386314	40.698418	104.644417	55.190542	19.967526	105.9078675	-55.902986	9.581018	98.1157065
-6.518093	-7.864242	102.321068	-0.391218	14.96275	102.114235	57.966496	-0.596178	107.040932	52.354549	40.911049	104.767647	55.1605225	20.1574355	105.9042895	-55.9429585	9.7680645	98.3241805
-8.368731	-7.071187	102.098976	-0.420776	15.299016	102.174545	57.959259	-0.260776	106.761971	52.275444	41.303055	104.838356	55.1173515	20.5211395	105.8001635	-55.9589035	10.0768925	98.5489265
-9.654345	-6.537992	101.983643	-0.411885	15.55787	102.209351	57.93132	-0.005747	106.528427	52.205147	41.56274	104.759285	55.0682335	20.7784965	105.643856	-55.8920035	10.3372435	98.774846
-10.893337	-5.929066	101.974022	-0.38569	15.801772	102.255547	57.908257	0.228723	106.274033	52.146137	41.803474	104.613235	55.027197	21.0160985	105.443634	-55.798577	10.5874455	99.06746
-12.150991	-5.366659	102.141556	-0.364674	16.001427	102.369095	57.880859	0.427318	106.001007	52.088268	42.030117	104.403534	54.9845635	21.2287175	105.2022705	-55.7139115	10.7741365	99.5359195
-13.47177	-4.826984	102.513275	-0.338209	16.120125	102.635368	57.847137	0.582171	105.688477	51.939098	42.199192	104.178093	54.8931175	21.3906815	104.933285	-55.5695355	10.8495685	100.337451
-14.801895	-4.207503	103.285156	-0.320453	16.153591	103.104927	57.785721	0.661257	105.365349	51.822655	42.275692	103.826057	54.804188	21.4684745	104.595703	-55.445094	10.8387075	101.614151
-16.080185	-3.6255	104.377579	-0.331339	16.096998	103.778603	57.691921	0.644157	105.066231	51.614483	42.273731	103.503014	54.653202	21.458944	104.2846225	-55.31588	10.735052	103.2725835
-18.042683	-2.745894	106.358246	-0.420765	15.851278	105.057228	57.513855	0.439729	104.657791	51.237602	42.115234	103.115829	54.3757285	21.2774815	103.88681	-55.2172585	10.4250745	106.227646
-19.254011	-2.099015	107.640335	-0.580823	15.625444	105.96653	57.269974	0.210885	104.549423	50.95895	41.932465	103.056656	54.114462	21.071675	103.8030395	-55.276108	10.179213	108.1300205
-20.48126	-1.434806	108.870872	-0.835287	15.365995	106.836868	56.938923	-0.053715	104.500946	50.648479	41.725941	103.193283	53.793701	20.836113	103.8471145	-55.464275	9.895877	109.8266215
-21.695227	-0.807263	109.831856	-1.113327	15.090375	107.618843	56.577579	-0.259978	104.507019	50.360252	41.532936	103.405991	53.4689155	20.636479	103.956505	-55.6955695	9.544271	111.281181
-22.826622	-0.073567	110.629333	-1.429112	14.847441	108.26403	56.200779	-0.447918	104.566467	50.110531	41.360035	103.715195	53.155655	20.4560585	104.140831	-56.013879	9.2388235	112.387229
-23.888817	0.654202	111.28434	-1.745395	14.647736	108.791946	55.820602	-0.59092	104.645691	49.89426	41.226185	104.053131	52.857431	20.3176325	104.349411	-56.348221	8.9778395	113.234481
-24.88735	1.408408	111.678986	-2.011543	14.493341	109.221855	55.4622	-0.679116	104.756569	49.686985	41.145329	104.402626	52.5745925	20.2331065	104.5795975	-56.5976785	8.7535755	113.8641125
-26.227978	2.705244	112.37664	-2.377782	14.393088	109.79538	55.013115	-0.718396	104.919098	49.44767	41.103287	104.883957	52.2303925	20.1924455	104.9015275	-56.9859565	8.5937305	114.6892325
-26.971378	3.601299	112.844833	-2.585376	14.376588	110.188934	54.762543	-0.689251	105.026863	49.285217	41.122887	105.139664	52.02388	20.216818	105.0832635	-57.194632	8.536358	115.2946045
-27.624249	4.498486	113.383293	-2.75295	14.411844	110.578728	54.526012	-0.606559	105.132713	49.113029	41.158287	105.362762	51.8195205	20.275864	105.2477375	-57.3254205	8.547824	115.9097185
-28.194284	5.423548	113.748238	-2.90607	14.467237	110.908524	54.328941	-0.492209	105.244781	48.970375	41.215355	105.582359	51.649658	20.361573	105.41357	-57.461798	8.572901	116.403478
-28.634081	6.379267	114.044357	-3.021754	14.536179	111.150085	54.153709	-0.360719	105.362915	48.869614	41.292728	105.786491	51.5116615	20.4660045	105.574703	-57.5551695	8.6063535	116.725467
-29.069668	7.353516	114.22541	-3.1581	14.618555	111.324135	54.019463	-0.254816	105.437302	48.778767	41.382988	105.963501	51.399115	20.564086	105.7004015	-57.715315	8.673024	116.9478685
-29.405434	8.298442	114.33989	-3.283265	14.694082	111.443222	53.872681	-0.159046	105.525421	48.682758	41.464146	106.149361	51.2777195	20.65255	105.837391	-57.8442495	8.735614	117.049053
-29.764282	9.804525	114.311493	-3.477562	14.840123	111.556396	53.623814	-0.021368	105.659935	48.608704	41.570339	106.426537	51.116259	20.7744855	106.043236	-58.071383	8.9057605	117.069556
-29.836988	10.81314	114.243843	-3.599377	14.944061	111.596664	53.45303	0.079221	105.773254	48.593407	41.641258	106.630684	51.0232185	20.8602395	106.201969	-58.2219725	9.0278825	116.991359
-29.965124	11.904555	114.112282	-3.716616	15.034762	111.588776	53.315456	0.167113	105.870903	48.593872	41.700592	106.872246	50.954664	20.9338525	106.3715745	-58.387896	9.1356715	116.8059775
-29.977884	12.915538	113.914383	-3.848861	15.126984	111.56086	53.184582	0.230756	105.974258	48.60952	41.74807	107.106873	50.897051	20.989413	106.5405655	-58.594773	9.264555	116.5811545
-29.889759	13.990362	113.740219	-3.971461	15.225163	111.527588	53.039719	0.284983	106.047058	48.601471	41.77076	107.309937	50.820595	21.0278715	106.6784975	-58.763517	9.4224545	116.3766785
-29.728598	15.094012	113.528648	-4.100822	15.324084	111.484055	52.878105	0.337145	106.125031	48.574551	41.783421	107.498123	50.726328	21.060283	106.811577	-58.927972	9.587885	116.156533
-29.540604	16.247616	113.367256	-4.229191	15.439421	111.42907	52.722282	0.363201	106.213287	48.552773	41.79615	107.642235	50.6375275	21.0796755	106.927761	-59.0959095	9.7991665	115.930379
-29.100847	17.898674	112.807358	-4.402687	15.654473	111.208412	52.521194	0.420952	106.380554	48.560589	41.819832	107.802521	50.5408915	21.120392	107.0915375	-59.3462655	10.188554	115.3252865
-28.734911	19.107737	112.260712	-4.526552	15.817921	110.934082	52.418198	0.439873	106.519363	48.576775	41.844223	107.871834	50.4974865	21.142048	107.1955985	-59.5505905	10.493794	114.6725655
-28.379881	20.349922	111.630211	-4.645718	16.018543	110.589203	52.320801	0.474607	106.632996	48.581623	41.87706	107.835838	50.451212	21.1758335	107.234417	-59.742648	10.8612525	113.943989
-27.914125	21.576954	110.963013	-4.751307	16.233887	110.168182	52.22525	0.515774	106.683144	48.583855	41.904068	107.774529	50.4045525	21.209921	107.2288365	-59.9071665	11.257853	113.1075275
-27.463427	22.801445	110.210403	-4.868794	16.466978	109.716965	52.101063	0.538351	106.701347	48.591179	41.930916	107.653656	50.346121	21.2346335	107.1775015	-60.083709	11.6993225	112.2564285
-26.945272	24.138256	109.482742	-4.972328	16.696449	109.25531	51.939911	0.579909	106.706001	48.600277	41.959839	107.492844	50.270094	21.269874	107.0994225	-60.21475	12.123024	111.4111975
-26.480556	25.513655	108.722961	-5.072089	16.925514	108.764961	51.813171	0.635127	106.716965	48.612644	42.009346	107.367882	50.2129075	21.3222365	107.0424235	-60.3570855	12.5287915	110.4874985
-25.623423	27.484619	107.618988	-5.183126	17.27239	108.049049	51.665611	0.739898	106.695328	48.593147	42.105255	107.125343	50.129379	21.4225765	106.9103355	-60.495631	13.1222035	109.1877625
-25.053968	28.930647	106.761314	-5.248327	17.529272	107.496666	51.5867	0.859682	106.74176	48.58989	42.202511	107.010223	50.088295	21.5310965	106.8759915	-60.584949	13.5274475	108.1173405
-24.551203	30.43927	105.775818	-5.335429	17.827473	106.840202	51.514851	0.961769	106.799683	48.636189	42.33992	106.915024	50.07552	21.6508445	106.8573535	-60.746378	14.0041015	106.8230505
-23.952938	31.912914	104.722084	-5.418766	18.150824	106.141045	51.391773	1.076149	106.826767	48.663349	42.459335	106.756783	50.027561	21.767742	106.791775	-60.865093	14.533906	105.490315
-23.418873	33.450603	103.794395	-5.519939	18.47209	105.465553	51.243679	1.189354	106.741165	48.657497	42.568291	106.564774	49.950588	21.8788225	106.6529695	-60.990466	15.0653575	104.2781365
-22.919813	35.110439	103.070045	-5.600939	18.77829	104.943344	51.05883	1.289119	106.554688	48.613792	42.670811	106.319153	49.836311	21.979965	106.4369205	-61.038189	15.576615	103.4497675
-22.454128	36.76421	102.801956	-5.665816	19.018236	104.633316	50.879921	1.402462	106.271111	48.557751	42.758514	106.147087	49.718836	22.080488	106.209099	-61.050468	15.955984	103.057533
-21.87182	39.272095	103.126778	-5.788249	19.283157	104.615936	50.57225	1.625962	105.56723	48.409714	42.93103	106.063042	49.490982	22.278496	105.815136	-61.06748	16.287818	103.416736
-21.59432	41.04517	103.8134	-5.925517	19.439373	104.792023	50.315136	1.865976	105.03318	48.249779	43.112869	106.151619	49.2824575	22.4894225	105.5923995	-61.1334915	16.3893235	103.9916465
-21.302418	42.720783	104.647758	-6.132781	19.588453	105.047859	50.061535	2.152597	104.478561	47.999886	43.338497	106.347534	49.0307105	22.745547	105.4130475	-61.2962725	16.431359	104.6826705
-21.071875	44.487495	105.653503	-6.393076	19.769333	105.380974	49.745556	2.526806	103.980576	47.667377	43.604763	106.646393	48.7064665	23.0657845	105.3134845	-61.4926185	16.4728815	105.4484635
-20.860722	46.187668	106.918991	-6.717186	20.002445	105.828896	49.367287	2.966357	103.592827	47.279503	43.910591	107.043823	48.323395	23.438474	105.318325	-61.757767	16.566416	106.339467
-20.646719	47.878246	108.382652	-7.105433	20.289154	106.463943	48.955719	3.425512	103.321388	46.839413	44.255043	107.549843	47.897566	23.8402775	105.4356155	-62.108432	16.7380305	107.4922705
-20.510937	49.606483	110.066139	-7.530637	20.591356	107.233681	48.545666	3.903456	103.139961	46.499779	44.585945	108.033249	47.5227225	24.2447005	105.586605	-62.5839965	16.9380115	108.880757
-20.050823	51.801991	112.529503	-8.1828	21.029085	108.489372	47.927742	4.563787	103.087143	45.741653	45.089436	109.092018	46.8346975	24.8266115	106.0895805	-63.2002975	17.2315585	110.8891635
-19.656071	53.230087	114.118996	-8.572967	21.278944	109.292427	47.536423	4.982494	103.122185	45.338013	45.369923	109.802605	46.437218	25.1762085	106.462395	-63.583152	17.3816795	112.122459
-19.336472	54.545681	115.544449	-8.942402	21.495655	109.968033	47.197037	5.355593	103.219513	44.8853	45.637978	110.536285	46.0411685	25.4967855	106.877899	-63.9259725	17.4945245	113.058167
-18.933714	55.735718	116.752922	-9.235285	21.704561	110.493744	46.944038	5.676209	103.329803	44.594479	45.831669	111.145996	45.7692585	25.753939	107.2378995	-64.2398285	17.655183	113.7495885
-18.453793	56.907356	117.674614	-9.506278	21.876802	110.891937	46.740665	5.956267	103.453354	44.261787	46.017075	111.687019	45.501226	25.986671	107.5701865	-64.513782	17.766933	114.2136875
-17.98381	57.959068	118.360428	-9.717708	22.030281	111.14473	46.588032	6.174983	103.59864	44.024563	46.144508	112.116333	45.3062975	26.1597455	107.8574865	-64.7417135	17.9008165	114.4319735
-17.440214	58.780617	118.687614	-9.860495	22.17683	111.284492	46.500889	6.341399	103.760086	43.81337	46.270096	112.427017	45.1571295	26.3057475	108.0935515	-64.8781195	18.0479125	114.4754325
-16.336908	59.970123	118.699524	-10.01417	22.321127	111.301926	46.465008	6.478968	104.031715	43.645622	46.389305	112.704918	45.055315	26.4341365	108.3683165	-65.083655	18.2081175	114.2355355
-15.550487	60.59436	118.52298	-10.09517	22.353815	111.288574	46.456257	6.523303	104.247032	43.528652	46.450699	112.776688	44.9924545	26.487001	108.51186	-65.1827945	18.220629	114.065288
-14.827921	61.072464	118.227005	-10.163663	22.337303	111.243736	46.463928	6.523358	104.485115	43.389034	46.482777	112.806747	44.926481	26.5030675	108.645931	-65.253807	18.1715385	113.841541
-14.060543	61.486263	117.848381	-10.21173	22.362566	111.153496	46.497189	6.478713	104.763962	43.318222	46.496605	112.788391	44.9077055	26.487659	108.7761765	-65.3311655	18.237473	113.5308155
-13.201602	61.767761	117.324997	-10.286505	22.297443	111.038887	46.530281	6.402226	105.108177	43.22953	46.486771	112.762878	44.8799055	26.4444985	108.9355275	-65.4529155	18.1503875	113.1422465
-12.217501	61.897934	116.765724	-10.349133	22.239861	110.892403	46.573502	6.299578	105.472099	43.15567	46.442043	112.725739	44.864586	26.3708105	109.098919	-65.562852	18.1089115	112.685887
-11.329773	61.928654	116.170944	-10.425507	22.153593	110.713234	46.610401	6.212987	105.83316	43.028687	46.400978	112.727448	44.819544	26.3069825	109.280304	-65.670558	18.0002035	112.146164
-9.878626	61.910484	115.140137	-10.531611	22.025854	110.34005	46.650826	6.060296	106.372391	42.866852	46.335255	112.725616	44.758839	26.1977755	109.5490035	-65.822061	17.8539325	111.1310965
-8.743794	61.734856	114.405563	-10.583221	21.982357	110.058853	46.669979	5.956003	106.692276	42.798519	46.276428	112.635971	44.734249	26.1162155	109.6641235	-65.900691	17.8484985	110.4535825
-7.70594	61.46064	113.680588	-10.597354	21.915165	109.786644	46.691978	5.847981	106.967163	42.684841	46.227146	112.525894	44.6884095	26.0375635	109.7465285	-65.8831175	17.7927665	109.8267595
-6.62149	61.201241	113.066887	-10.603753	21.821148	109.619865	46.703724	5.746423	107.208572	42.688751	46.146751	112.360359	44.6962375	25.946587	109.7844655	-65.9037435	17.695709	109.4552645
-5.460485	60.825794	112.537804	-10.616403	21.715637	109.530006	46.73513	5.628688	107.399094	42.589333	46.077908	112.262558	44.6622315	25.853298	109.830826	-65.8950375	17.577976	109.229186
-4.232312	60.318977	112.236908	-10.612357	21.574562	109.496857	46.752785	5.479279	107.55677	42.622089	45.948769	112.165573	44.687437	25.714024	109.8611715	-65.912151	17.4351	109.1325425
-3.090418	59.773624	111.977158	-10.600051	21.40082	109.502258	46.727406	5.313261	107.670258	42.610073	45.809353	112.12056	44.6687395	25.561307	109.895409	-65.8688415	17.240333	109.109107
-1.31014	58.860924	111.720787	-10.623067	21.154348	109.491005	46.663452	5.064681	107.727386	42.618084	45.5858	112.058876	44.640768	25.3252405	109.893131	-65.886902	16.9834555	109.088879
-0.187397	58.156811	111.61779	-10.635581	21.014252	109.423065	46.60474	4.906482	107.745087	42.625523	45.446907	112.038467	44.6151315	25.1766945	109.891777	-65.8862935	16.8518095	108.954353
1.022592	57.395668	111.341217	-10.64692	20.900894	109.285522	46.569935	4.768218	107.742393	42.693375	45.308079	111.987373	44.631655	25.0381485	109.864883	-65.925495	16.7636395	108.706161
2.178405	56.711227	111.139069	-10.629819	20.805761	109.045769	46.544205	4.654531	107.740334	42.695854	45.208073	111.94191	44.6200295	24.931302	109.841122	-65.8796675	16.68022	108.250416
3.550969	55.847122	110.675537	-10.602619	20.757423	108.724556	46.538624	4.575977	107.73027	42.782879	45.110535	111.839912	44.6607515	24.843256	109.785091	-65.8659895	16.67159	107.664021
4.638182	55.087135	110.280869	-10.538906	20.742048	108.289017	46.715286	4.474916	107.672752	42.869232	45.025589	111.739326	44.792259	24.7502525	109.706039	-65.870071	16.7338435	106.871995
5.871928	54.330074	109.869217	-10.471858	20.725887	107.826279	46.806126	4.397484	107.661758	42.840672	44.977043	111.670258	44.823399	24.6872635	109.666008	-65.767115	16.7645105	105.98655
7.8052	52.943207	109.173164	-10.319262	20.692343	107.170197	46.971725	4.247406	107.666817	43.030403	44.816162	111.469604	45.001064	24.531784	109.5682105	-65.639588	16.852902	104.7721835
9.05261	52.037777	108.725533	-10.187199	20.670315	106.825928	47.098713	4.102706	107.697472	43.133499	44.718788	111.364075	45.116106	24.410747	109.5307735	-65.490504	16.929883	104.1210825
10.340654	51.103485	108.329842	-10.035596	20.642418	106.582275	47.225632	3.977905	107.791756	43.303825	44.607292	111.200378	45.2647285	24.2925985	109.496067	-65.3359205	16.9922375	103.668483
11.67413	50.070656	107.983795	-9.818256	20.579096	106.355301	47.430412	3.838686	107.924179	43.510483	44.496323	111.046692	45.4704475	24.1675045	109.4854355	-65.1069595	16.9906875	103.2251665
12.867136	49.097836	107.586121	-9.610481	20.499409	106.129684	47.67334	3.693772	108.115662	43.619011	44.420696	110.917023	45.6461755	24.057234	109.5163425	-64.8671375	16.941584	102.7430255
14.097595	48.141548	107.2127	-9.399505	20.398138	105.874191	47.933018	3.566718	108.37606	43.794346	44.322144	110.750725	45.863682	23.944431	109.5633925	-64.662692	16.851845	102.1849895
15.397922	47.031361	106.820107	-9.222425	20.259056	105.556038	48.213284	3.445592	108.727303	43.941261	44.226097	110.618805	46.0772725	23.8358445	109.673054	-64.5221225	16.6822675	101.439022
17.021713	45.550816	106.245827	-8.922924	19.976101	105.039688	48.559563	3.232749	109.360107	44.171288	44.039272	110.371925	46.3654255	23.6360105	109.866016	-64.2112735	16.3161915	100.21336
18.116549	44.5443	105.941071	-8.718267	19.750477	104.738045	48.787151	3.055718	109.749054	44.278526	43.894482	110.2155	46.5328385	23.4751	109.982277	-63.9693725	16.025854	99.493813
19.247866	43.515377	105.671143	-8.530489	19.505028	104.493988	48.989555	2.841932	110.071419	44.497536	43.692101	110.001038	46.7435455	23.2670165	110.0362285	-63.8045235	15.7430395	98.9517475
20.199755	42.599342	105.448341	-8.313047	19.256124	104.332245	49.199371	2.606733	110.288284	44.588463	43.485382	109.903351	46.893917	23.0460575	110.0958175	-63.520011	15.4661905	98.5686725
21.168489	41.735485	105.380859	-8.100491	18.998032	104.22747	49.370926	2.35255	110.421242	44.776947	43.233307	109.777283	47.0739365	22.7929285	110.0992625	-63.2749185	15.2031355	98.3556775
22.096624	40.89077	105.377998	-7.903104	18.733913	104.131149	49.545464	2.114669	110.449623	44.961979	42.981689	109.738312	47.2537215	22.548179	110.0939675	-63.0599295	14.919647	98.1683305
23.009836	40.053703	105.43541	-7.707436	18.484674	104.012192	49.676571	1.896138	110.426666	45.120224	42.754593	109.786201	47.3983975	22.3253655	110.1064335	-62.8132695	14.6439825	97.9179505
24.149803	39.031799	105.643318	-7.410289	18.157839	103.805092	49.903831	1.617358	110.315285	45.330383	42.489506	109.998512	47.617107	22.053432	110.1568985	-62.437685	14.262246	97.4532855
24.822687	38.431843	105.759361	-7.214789	18.043047	103.69455	50.042068	1.521688	110.232391	45.443489	42.387547	110.135529	47.7427785	21.9546175	110.18396	-62.1723565	14.1314765	97.20514
25.477737	37.894669	105.90094	-7.021146	17.984577	103.623772	50.23576	1.4806	110.167313	45.631027	42.330135	110.182426	47.9333935	21.9053675	110.1748695	-61.9756855	14.0637865	97.0726745
26.069489	37.434704	106.050003	-6.808037	17.989613	103.592278	50.45134	1.479175	110.169861	45.787525	42.325256	110.298065	48.1194325	21.9022155	110.233963	-61.7355065	14.0770105	96.950593
26.616064	36.891922	106.171463	-6.626981	18.0156	103.627563	50.653641	1.498114	110.236847	45.903873	42.352211	110.441063	48.278757	21.9251625	110.338955	-61.532719	14.1060375	96.916171
27.128094	36.411198	106.337265	-6.452399	18.037413	103.712914	50.85511	1.51368	110.344551	46.080734	42.347504	110.564659	48.467922	21.930592	110.454605	-61.37272	14.144234	96.971223
27.58604	35.983665	106.513725	-6.265011	18.020067	103.81675	51.037544	1.499509	110.468315	46.199944	42.321621	110.72583	48.618744	21.910565	110.5970725	-61.148766	14.129569	97.0364275
28.105324	35.419308	106.730629	-6.008653	17.93926	103.972664	51.324726	1.388412	110.631111	46.46888	42.210243	110.930779	48.896803	21.7993275	110.780945	-60.914109	14.0791925	97.164383
28.389523	35.063728	106.833412	-5.826923	17.845369	104.0401	51.513165	1.249717	110.73246	46.651794	42.096245	111.049416	49.0824795	21.672981	110.890938	-60.7363255	14.017757	97.189262
28.614998	34.716259	106.8946	-5.659091	17.740791	104.100891	51.660515	1.087756	110.804245	46.862793	41.943443	111.112404	49.261654	21.5155995	110.9583245	-60.579836	13.9659825	97.2434575
28.78977	34.375931	106.944427	-5.523459	17.642365	104.169724	51.772266	0.936274	110.867981	47.044563	41.801216	111.183998	49.4084145	21.368745	111.0259895	-60.4553325	13.915985	97.3134585
28.932503	34.050842	107.019279	-5.386511	17.539221	104.250084	51.890106	0.783924	110.933769	47.191143	41.665745	111.273575	49.5406245	21.2248345	111.103672	-60.3136465	13.8536075	97.396496
29.085327	33.70702	107.110664	-5.272263	17.430746	104.360641	52.007919	0.640601	111.014725	47.349785	41.5336	111.363747	49.678852	21.0871005	111.189236	-60.223378	13.7743915	97.532046
29.19367	33.350189	107.229935	-5.174634	17.329517	104.498657	52.107002	0.508531	111.041512	47.496368	41.39669	111.473938	49.801685	20.9526105	111.257725	-60.150953	13.7064235	97.739589
29.256989	32.792225	107.44516	-5.040031	17.174438	104.731346	52.23912	0.298622	110.914146	47.719719	41.157879	111.687019	49.9794195	20.7282505	111.3005825	-60.0594815	13.6206255	98.1621095
29.254353	32.347088	107.604042	-4.959723	17.079977	104.904785	52.260418	0.159027	110.715271	47.874977	40.986847	111.874863	50.0676975	20.572937	111.295067	-59.9871435	13.587017	98.514503
29.178051	31.897507	107.789925	-4.902917	16.990095	105.107941	52.283787	-0.003572	110.429932	48.075439	40.809845	112.074898	50.179613	20.4031365	111.252415	-59.985447	13.5770535	98.963467
29.044216	31.413517	107.978348	-4.848567	16.900019	105.350365	52.269833	-0.124453	110.155609	48.199226	40.670563	112.333084	50.2345295	20.273055	111.2443465	-59.9316635	13.526983	99.4563835
28.834316	30.911409	108.161034	-4.808967	16.857382	105.596451	52.294315	-0.209528	109.910515	48.306892	40.564156	112.593773	50.3006035	20.177314	111.252144	-59.9185375	13.53745	99.940758
28.609613	30.497316	108.355537	-4.763821	16.839621	105.91098	52.330185	-0.25491	109.720139	48.380898	40.481247	112.793968	50.3555415	20.1131685	111.2570535	-59.8831835	13.5660735	100.5649065
28.389448	29.87849	108.523003	-4.711922	16.859657	106.273819	52.365391	-0.293824	109.622978	48.451614	40.42318	112.928795	50.4085025	20.064678	111.2758865	-59.8323465	13.654636	101.2717515
28.07375	28.898991	108.715073	-4.620965	16.948681	106.816818	52.471603	-0.39107	109.63092	48.62571	40.322102	113.092873	50.5486565	19.965516	111.3618965	-59.7905865	13.931846	102.2717395
27.855419	28.195414	108.852325	-4.541615	16.979897	107.087257	52.555092	-0.455256	109.680153	48.745537	40.258194	113.230637	50.6503145	19.901469	111.455395	-59.7335445	14.058325	102.719119
27.628061	27.380726	108.90564	-4.461427	16.984264	107.259354	52.649242	-0.523771	109.701195	48.86985	40.19698	113.320305	50.759546	19.8366045	111.51075	-59.6824	14.1319235	103.007958
27.340826	26.689699	108.841705	-4.365742	16.968512	107.314705	52.732475	-0.582694	109.680496	48.976753	40.137196	113.353203	50.854614	19.777251	111.5168495	-59.586098	14.159773	103.1125605
27.096916	25.776852	108.736374	-4.249822	16.899338	107.274155	52.85347	-0.679274	109.543884	49.108124	40.050529	113.332893	50.980797	19.6856275	111.4383885	-59.480441	14.1130485	103.1099215
26.865059	24.802244	108.517387	-4.132156	16.809004	107.180878	52.907497	-0.79582	109.35099	49.268532	39.909683	113.250015	51.0880145	19.5569315	111.3005025	-59.3523265	14.0610765	103.0612535
26.647667	23.757826	108.321846	-4.047635	16.711851	107.117928	52.932705	-0.946446	109.11013	49.385788	39.765976	113.171509	51.1592465	19.409765	111.1408195	-59.2545165	14.013937	103.0950365
26.20421	22.227169	108.038712	-3.996269	16.601845	107.115433	52.907604	-1.162433	108.839104	49.590397	39.557205	113.016869	51.2490005	19.197386	110.9279865	-59.2415385	14.006304	103.3028795
25.91111	21.044176	107.921135	-3.928993	16.570196	107.126549	52.913624	-1.250363	108.827126	49.694157	39.477886	112.924339	51.3038905	19.1137615	110.8757325	-59.1618765	14.0266305	103.3773655
25.671312	19.842312	107.809959	-3.860672	16.529415	107.06279	53.033672	-1.308074	108.899323	49.770973	39.451061	112.84761	51.4023225	19.0714935	110.8734665	-59.1236665	13.9873365	103.2521135
25.410053	18.567095	107.667244	-3.789928	16.479502	106.895149	53.172947	-1.349467	109.029686	49.807693	39.443695	112.735458	51.49032	19.047114	110.882572	-59.070176	13.91189	102.907726
25.134691	17.399984	107.450691	-3.710863	16.421902	106.577888	53.319931	-1.38939	109.203278	49.846077	39.442455	112.554596	51.583004	19.0265325	110.878937	-59.00473	13.8172715	102.276839
24.848518	16.067221	107.170532	-3.629953	16.338829	106.098022	53.487755	-1.447379	109.422043	49.959709	39.415024	112.374496	51.723732	18.9838225	110.8982695	-58.983638	13.6938355	101.2977745
24.588034	14.69505	106.913902	-3.550811	16.233887	105.615555	53.592934	-1.504897	109.633133	49.994324	39.406574	112.187698	51.793629	18.9508385	110.9104155	-58.895251	13.5169355	100.3206945
24.105234	12.705071	106.555771	-3.417649	16.055492	105.021049	53.715046	-1.590217	109.943581	50.108673	39.352108	111.860611	51.9118595	18.8809455	110.902096	-58.7471575	13.2300385	99.140002
23.755545	11.296592	106.415962	-3.295817	15.950836	104.748871	53.839958	-1.664897	110.152779	50.165749	39.32489	111.673569	52.0028535	18.8299965	110.913174	-58.5944875	13.0716755	98.584568
23.416893	9.87782	106.351814	-3.161124	15.839296	104.588547	53.96344	-1.748806	110.385605	50.271034	39.269268	111.470772	52.117237	18.760231	110.9281885	-58.439485	12.918361	98.2489055
23.001837	8.527963	106.323875	-3.027513	15.72103	104.490555	54.091228	-1.844405	110.612335	50.268192	39.219479	111.393677	52.17971	18.687537	111.003006	-58.234736	12.754523	97.978104
22.568417	7.099566	106.322227	-2.885559	15.603742	104.414658	54.211529	-1.955415	110.827705	50.405693	39.103703	111.206909	52.308611	18.574144	111.017307	-58.079729	12.63334	97.812009
22.106918	5.680816	106.381416	-2.739949	15.501589	104.335495	54.319931	-2.047421	111.053452	50.532543	39.008461	111.015297	52.426237	18.48052	111.0343745	-57.906135	12.522658	97.6366155
21.563251	4.376461	106.403458	-2.576826	15.386806	104.21386	54.462261	-2.137769	111.297523	50.682388	38.932278	110.809769	52.5723245	18.3972545	111.053646	-57.7259765	12.3763575	97.374074
20.740309	2.340211	106.486282	-2.339724	15.236158	103.991066	54.679291	-2.215444	111.747406	50.881489	38.855267	110.386505	52.78039	18.3199115	111.0669555	-57.459838	12.1524045	96.9151765
20.083855	1.011143	106.535324	-2.163879	15.142779	103.784134	54.87907	-2.270171	112.035522	51.034321	38.829224	110.040459	52.9566955	18.2795265	111.0379905	-57.2844535	12.0060315	96.5302775
19.401718	-0.16313	106.659531	-2.024407	15.041314	103.578842	55.031033	-2.293325	112.323784	51.150219	38.791378	109.670959	53.090626	18.2490265	110.9973715	-57.13944	11.8336015	96.1603125
18.66046	-1.337527	106.756424	-1.903798	14.905953	103.422211	55.152184	-2.344113	112.574623	51.242054	38.706699	109.296104	53.197119	18.181293	110.9353635	-57.004715	11.630613	95.9090585
17.804653	-2.507768	106.893852	-1.851521	14.769535	103.345749	55.216652	-2.427102	112.778259	51.302235	38.59428	108.995712	53.2594435	18.083589	110.8869855	-56.9624855	11.455481	95.8045125
16.898609	-3.512755	107.060684	-1.843601	14.619366	103.339447	55.197258	-2.523005	112.934982	51.289951	38.441345	108.784676	53.2436045	17.95917	110.859829	-56.9308065	11.279562	95.819065
15.949827	-4.476413	107.142975	-1.901759	14.498316	103.398682	55.164738	-2.63957	112.998047	51.24947	38.306892	108.685661	53.207104	17.833661	110.841854	-57.010622	11.162971	95.95551
14.363805	-5.836695	107.169067	-2.059386	14.396583	103.526688	54.97163	-2.782474	113.035843	51.169544	38.171371	108.65593	53.070587	17.6944485	110.8458865	-57.189359	11.0987175	96.2074895
13.225301	-6.557593	107.181633	-2.19293	14.417183	103.628876	54.852325	-2.828123	113.042084	51.091248	38.187538	108.667252	52.9717865	17.6797075	110.854668	-57.3576465	11.1546585	96.403084
12.081432	-7.204381	107.127014	-2.290506	14.501488	103.731552	54.785496	-2.821495	113.055145	51.008026	38.270386	108.648346	52.896761	17.7244455	110.8517455	-57.477773	11.2785305	96.6113585
10.869838	-7.824969	107.120598	-2.342853	14.638725	103.844452	54.771786	-2.746473	113.052765	50.927574	38.420097	108.594635	52.84968	17.836812	110.8237	-57.535386	11.440638	96.865204
9.584337	-8.307304	107.149712	-2.358817	14.777194	103.962646	54.804646	-2.610844	113.029877	50.844963	38.556526	108.482651	52.8248045	17.972841	110.756264	-57.5424385	11.581547	97.169028
8.309635	-8.739272	107.141708	-2.34688	14.911227	104.098534	54.872227	-2.487173	112.988731	50.769871	38.72382	108.369804	52.821049	18.1183235	110.6792675	-57.514809	11.7041305	97.5178005
6.910809	-9.166886	107.160202	-2.314036	14.982675	104.271736	54.924755	-2.360309	112.929832	50.725079	38.841145	108.231544	52.824917	18.240418	110.580688	-57.452989	11.724932	97.962784
4.843968	-9.628232	107.240639	-2.285715	15.025481	104.5392	55.004047	-2.19868	112.812317	50.661354	39.011932	108.059845	52.8327005	18.406626	110.436081	-57.4041305	11.644336	98.642319
3.397794	-9.945753	107.251465	-2.297837	14.978877	104.722176	55.047832	-2.12503	112.704086	50.554317	39.090496	107.933235	52.8010745	18.482733	110.3186605	-57.3967485	11.475021	99.1256915
1.796547	-10.193561	107.322571	-2.333631	14.902149	104.932854	55.0443	-2.096949	112.570061	50.415985	39.143112	107.805786	52.7301425	18.5230815	110.1879235	-57.3974045	11.2812165	99.6777845
0.260367	-10.385172	107.418381	-2.413854	14.800952	105.169571	55.005955	-2.085593	112.463379	50.249004	39.169128	107.694054	52.6274795	18.5417675	110.0787165	-57.4551875	11.0601365	100.2604255
-1.367958	-10.569001	107.528412	-2.548416	14.679553	105.434692	54.929955	-2.115823	112.380363	50.058289	39.170628	107.665993	52.494122	18.5274025	110.023178	-57.590954	10.8317035	100.846206
-3.0943	-10.650243	107.711327	-2.741523	14.537947	105.750847	54.828243	-2.172974	112.316452	49.836334	39.151005	107.675789	52.3322885	18.4890155	109.9961205	-57.8153345	10.5868785	101.5055735
-4.796943	-10.701765	107.904343	-2.934367	14.387791	106.088066	54.683304	-2.220949	112.267876	49.605404	39.121704	107.732704	52.144354	18.4503775	110.00029	-58.013088	10.3252045	102.175842
-7.496957	-10.700759	108.299614	-3.230108	14.17878	106.640121	54.49699	-2.296668	112.219604	49.27422	39.071247	107.854202	51.885605	18.3872895	110.036903	-58.345821	9.9702705	103.243339
-9.23948	-10.614584	108.575531	-3.401852	14.052288	107.010445	54.379116	-2.329736	112.194633	49.08638	39.045479	107.950554	51.732748	18.3578715	110.0725935	-58.536452	9.7467045	103.9482965
-11.06014	-10.488887	108.800148	-3.543682	13.945672	107.366051	54.255177	-2.340032	112.183167	48.910942	39.041733	108.06723	51.5830595	18.3508505	110.1251985	-58.6704235	9.5404935	104.6069035
-12.842205	-10.255053	108.985649	-3.666125	13.875839	107.690468	54.164177	-2.340165	112.150742	48.779934	39.048485	108.201553	51.4720555	18.35416	110.1761475	-58.8043055	9.397518	105.2047885
-14.564727	-10.051143	109.126434	-3.754675	13.784984	107.975517	54.059208	-2.319653	112.070175	48.646442	39.076363	108.343925	51.352825	18.378355	110.20705	-58.862175	9.191613	105.743984
-16.434841	-9.75364	109.281479	-3.828777	13.688877	108.24337	53.982468	-2.307446	111.960472	48.526123	39.107151	108.483948	51.2542955	18.3998525	110.22221	-58.9118495	8.9779015	106.26453
-18.184858	-9.455904	109.430573	-3.891116	13.577734	108.497276	53.894783	-2.303897	111.806313	48.419125	39.153294	108.56823	51.156954	18.4246985	110.1872715	-58.939186	8.7307695	106.8072805
-20.924767	-8.94372	109.940971	-4.042532	13.38177	108.957466	53.719193	-2.32594	111.471977	48.166664	39.177696	108.495247	50.9429285	18.425878	109.983612	-59.0279925	8.337662	107.93132
-22.719851	-8.572804	110.644806	-4.22479	13.223246	109.365067	53.498959	-2.376562	111.240028	47.886227	39.131607	108.304008	50.692593	18.3775225	109.772018	-59.142173	8.0689695	108.958116
-24.566032	-8.179007	111.800385	-4.452142	13.067019	110.030952	53.180981	-2.481955	111.010338	47.471714	39.031036	108.012642	50.3263475	18.2745405	109.51149	-59.2306315	7.8594975	110.550414
-26.295889	-7.710049	113.428925	-4.709241	12.877546	110.986153	52.808525	-2.596977	110.791733	46.990662	38.860737	107.716713	49.8995935	18.13188	109.254223	-59.3180755	7.623212	112.718083
-27.969534	-7.245784	115.17173	-4.995875	12.627795	112.121391	52.393764	-2.743928	110.692307	46.49654	38.620251	107.650291	49.445152	17.9381615	109.171299	-59.436902	7.3174285	115.071483
-29.691067	-6.723625	116.904541	-5.345176	12.329672	113.30336	51.997791	-2.916842	110.740997	46.055038	38.387257	107.79525	49.0264145	17.7352075	109.2681235	-59.7167665	6.9241365	117.3385965
-31.316875	-6.175915	118.405357	-5.690841	12.038018	114.375282	51.632191	-3.077446	110.862686	45.677437	38.199242	108.103439	48.654814	17.560898	109.4830625	-60.036496	6.515138	119.2675015
-33.611065	-5.325391	119.985428	-6.154008	11.668912	115.647697	51.067577	-3.192366	111.133194	45.202263	38.030602	108.784103	48.13492	17.419118	109.9586485	-60.442936	5.918706	121.3367455
-35.022572	-4.669655	120.787552	-6.42344	11.500072	116.31881	50.736309	-3.214972	111.351395	44.951527	37.979542	109.309509	47.843918	17.382285	110.330452	-60.690798	5.617859	122.307168
-36.323021	-4.025567	121.321503	-6.70163	11.408402	116.899109	50.474434	-3.201941	111.633888	44.77705	37.970425	109.914932	47.625742	17.384242	110.77441	-61.029002	5.432562	123.023808
-37.653599	-3.263437	121.826805	-6.936915	11.389524	117.419586	50.237198	-3.147269	111.929176	44.654633	38.029526	110.496452	47.4459155	17.4411285	111.212814	-61.3197455	5.3379195	123.626358
-38.778893	-2.50032	122.234047	-7.131428	11.416743	117.874893	50.061684	-3.054485	112.134407	44.585831	38.088402	111.067856	47.3237575	17.5169585	111.6011315	-61.5866135	5.3165275	124.1486545
-39.828457	-1.7371	122.669136	-7.279604	11.488387	118.296669	49.864635	-2.938915	112.297882	44.494453	38.149994	111.554253	47.179544	17.6055395	111.9260675	-61.738752	5.3712345	124.6672705
-40.780991	-0.90376	123.136757	-7.398983	11.582087	118.699181	49.665417	-2.799954	112.358185	44.483471	38.189243	111.885071	47.074444	17.6946445	112.121628	-61.87241	5.4695295	125.276734
-42.038147	0.35882	123.871323	-7.537141	11.717134	119.224945	49.401241	-2.583618	112.277245	44.346333	38.331688	112.367699	46.873787	17.874035	112.322472	-61.948069	5.560233	126.127418
-42.687923	1.155841	124.335884	-7.604163	11.832431	119.52597	49.219315	-2.431037	112.176743	44.262268	38.420414	112.607552	46.7407915	17.9946885	112.3921475	-61.9491175	5.6701735	126.6597925
-43.220734	1.90233	124.691689	-7.649823	11.926522	119.755219	49.08852	-2.273238	112.067856	44.190979	38.53698	112.840126	46.6397495	18.131871	112.453991	-61.9393955	5.721173	127.056447
-43.727772	2.782875	124.944214	-7.676999	12.05957	119.909546	48.977016	-2.107512	111.990753	44.166328	38.659142	113.043144	46.571672	18.275815	112.5169485	-61.92567	5.843325	127.3021435
-44.149334	3.635103	125.072395	-7.725374	12.189342	119.999268	48.94326	-1.954917	111.942909	44.119118	38.81662	113.258049	46.531189	18.4308515	112.600479	-61.981937	5.9478325	127.398057
-44.400208	4.428071	125.055489	-7.761344	12.357669	120.020203	48.914452	-1.811541	111.959053	44.08493	38.957119	113.446953	46.499691	18.572789	112.703003	-62.022379	6.142549	127.337403
-44.565891	5.1925	125.01001	-7.808788	12.536364	120.010529	48.89241	-1.699521	112.001968	44.081402	39.076962	113.575172	46.486906	18.6887205	112.78857	-62.104482	6.3840075	127.232488
-44.729786	6.391621	124.95649	-7.893804	12.729125	119.990334	48.861027	-1.590012	112.087524	44.056084	39.191795	113.667465	46.4585555	18.8008915	112.8774945	-62.2461635	6.6573585	127.1031735
-44.677292	7.189572	124.840439	-7.952583	12.829029	119.964447	48.830971	-1.542819	112.140587	44.020317	39.232468	113.68766	46.425644	18.8448245	112.9141235	-62.33081	6.8132335	127.0147705
-44.450264	7.840776	124.562744	-8.007474	12.863909	119.88945	48.804642	-1.513852	112.184525	43.985794	39.252735	113.706062	46.395218	18.8694415	112.9452935	-62.410166	6.8583765	126.8336065
-44.450264	7.840776	124.562744	-8.06612	12.838398	119.794884	48.80127	-1.538005	112.154999	43.934204	39.246498	113.698868	46.367737	18.8542465	112.9269335	-62.499977	6.8225495	126.6628345
-43.483067	9.101221	124.301003	-8.151679	12.791186	119.652176	48.717617	-1.57436	112.099564	43.895004	39.223026	113.660141	46.3063105	18.824333	112.8798525	-62.6096685	6.758039	126.4244995
-43.590343	10.013217	123.905815	-8.277059	12.793981	119.49295	48.604053	-1.626165	112.034515	43.87603	39.168537	113.564278	46.2400415	18.771186	112.7993965	-62.7941595	6.816776	126.1865035
-43.125896	10.689359	123.625099	-8.401734	12.792844	119.331718	48.462292	-1.658334	111.988876	43.742416	39.170231	113.479759	46.102354	18.7559485	112.7343175	-62.905822	6.8297395	125.9291185
-42.150276	11.820016	123.079971	-8.623557	12.815727	119.084229	48.310097	-1.691807	111.928879	43.61105	39.158558	113.301109	45.9605735	18.7333755	112.614994	-63.2076875	6.8980785	125.553464
-41.640285	12.668091	122.858772	-8.73324	12.82937	118.925919	48.220654	-1.71334	111.9058	43.520882	39.146996	113.195107	45.870768	18.716828	112.5504535	-63.337248	6.941912	125.3013845
-40.788013	13.33447	122.359177	-8.791196	12.816639	118.732666	48.178471	-1.745957	111.888672	43.476391	39.1096	113.138512	45.827431	18.6818215	112.513592	-63.409823	6.9514565	124.95174
-39.96188	14.128695	121.802071	-8.802225	12.76803	118.46154	48.199306	-1.798162	111.891815	43.525505	39.059841	113.118362	45.8624055	18.6308395	112.5050885	-63.4668555	6.9052205	124.4179915
-38.986889	14.953528	121.094475	-8.781762	12.712523	118.080521	48.257118	-1.848516	111.934029	43.602516	39.019703	113.130714	45.929817	18.5855935	112.5323715	-63.493341	6.8394525	123.6286705
-37.989273	15.75125	120.001816	-8.73351	12.709013	117.513344	48.389565	-1.861878	112.031815	43.789959	39.000736	113.150879	46.089762	18.569429	112.591347	-63.556782	6.848597	122.435341
-36.955284	16.55743	118.580818	-8.657102	12.689011	116.678429	48.622185	-1.851517	112.175217	43.998672	39.041283	113.195229	46.3104285	18.594883	112.685223	-63.6246325	6.783139	120.671635
-35.24052	17.925406	116.147766	-8.536101	12.862536	115.182701	48.887642	-1.848126	112.334419	44.333172	39.088394	113.048813	46.610407	18.620134	112.691616	-63.682609	7.104938	117.673786
-34.109699	18.849075	114.302231	-8.509764	13.04662	114.009132	49.02636	-1.83108	112.403595	44.567585	39.158558	112.825821	46.7969725	18.663739	112.614708	-63.8165005	7.429501	115.403556
-32.948826	19.83637	112.662415	-8.458075	13.258275	112.89061	49.077454	-1.839392	112.371826	44.722893	39.16272	112.4105	46.9001735	18.661664	112.391163	-63.8163235	7.854886	113.390057
-31.708426	20.922352	111.218056	-8.412955	13.497548	111.877953	49.051399	-1.818833	112.305222	44.748928	39.202751	112.022865	46.9001635	18.691959	112.1640435	-63.7260735	8.303137	111.5918625
-30.594599	22.021906	110.060135	-8.395679	13.706173	111.025406	49.018719	-1.816937	112.161682	44.837128	39.224899	111.570717	46.9279235	18.703981	111.8661995	-63.7192815	8.708365	110.1846125
-29.462591	23.14249	109.129921	-8.350711	13.931589	110.365555	48.963089	-1.805602	111.977242	44.893063	39.242165	111.069557	46.928076	18.7182815	111.5233995	-63.629498	9.1448965	109.2077105
-28.300688	24.360338	108.455063	-8.323942	14.125024	109.848915	48.903252	-1.765856	111.778831	44.970402	39.290398	110.601067	46.936827	18.762271	111.189949	-63.584711	9.487777	108.507881
-26.779028	26.254501	108.100975	-8.301018	14.300996	109.506897	48.819653	-1.638455	111.334778	44.913818	39.415787	110.118294	46.8667355	18.888666	110.726536	-63.4687715	9.713326	108.287258
-25.762278	27.568569	108.182266	-8.300347	14.373662	109.537674	48.759174	-1.483724	111.010849	44.811302	39.55275	109.949829	46.785238	19.034513	110.480339	-63.385932	9.712811	108.595009
-24.860245	28.975817	108.58847	-8.318477	14.408651	109.728836	48.697823	-1.342122	110.622192	44.699364	39.689194	109.925308	46.6985935	19.173536	110.27375	-63.3355475	9.643766	109.183922
-23.90202	30.386868	109.020142	-8.398205	14.438662	109.980621	48.5867	-1.2013	110.185226	44.607716	39.809662	110.040413	46.597208	19.304181	110.1128195	-63.393618	9.573143	109.8484225
-22.980776	31.838856	109.520653	-8.470718	14.476222	110.1707	48.422752	-1.063505	109.826729	44.528385	39.940281	110.327621	46.4755685	19.438388	110.077175	-63.4170045	9.514056	110.264225
-22.103943	33.375298	110.107613	-8.585778	14.569448	110.352859	48.21212	-0.890473	109.502808	44.531487	40.078079	110.678604	46.3718035	19.593803	110.090706	-63.5433595	9.545093	110.615012
-21.195333	34.915699	110.770752	-8.742226	14.730926	110.578667	47.935329	-0.646703	109.278954	44.45195	40.262138	111.192657	46.1936395	19.8077175	110.2358055	-63.6780915	9.6541345	110.9215285
-19.894972	37.264153	112.120461	-9.042167	15.156232	111.112236	47.579086	-0.182502	109.271347	44.280434	40.634716	112.248802	45.92976	20.226107	110.7600745	-64.014094	10.086357	111.4643975
-19.018871	38.815937	113.126465	-9.287226	15.530485	111.64534	47.374187	0.218357	109.636391	44.178009	40.95726	113.190582	45.776098	20.5878085	111.4134865	-64.35055	10.4731615	111.8771935
-18.16367	40.357086	114.336685	-9.520102	15.947957	112.326256	47.221828	0.662809	110.269669	44.041348	41.289734	114.318275	45.631588	20.9762715	112.293972	-64.671792	10.9196425	112.35854
-17.335938	41.770699	115.515343	-9.765508	16.358734	113.13797	47.130947	1.151348	111.2192	43.881561	41.599201	115.570213	45.506254	21.3752745	113.3947065	-65.03727	11.3421935	112.8812335
-16.48106	43.180157	116.668579	-9.985129	16.800617	114.009392	47.160038	1.618868	112.385323	43.737953	41.934742	117.442383	45.4489955	21.776805	114.913853	-65.4192535	11.824429	113.104931
-15.624656	44.53413	117.802307	-10.195741	17.244682	114.882408	47.274479	2.048349	113.614189	43.754578	42.340195	118.070747	45.5145285	22.194272	115.842468	-65.9060105	12.295092	113.922348
-14.749014	45.734222	118.76812	-10.410062	17.649261	115.683655	47.412888	2.434938	114.795647	43.721485	42.728851	119.13443	45.5671865	22.5818945	116.9650385	-66.3873105	12.7166275	114.4022715
-13.487684	47.46735	120.082924	-10.647394	18.185678	116.695023	47.580067	2.969535	116.236374	43.613815	43.266953	120.425224	45.596941	23.118244	118.330799	-66.891729	13.253112	115.059247
-12.65738	48.48975	120.769974	-10.783659	18.468996	117.186653	47.728382	3.290376	116.890953	43.487358	43.588673	121.090866	45.60787	23.4395245	118.9909095	-67.175188	13.4984675	115.3823965
-11.943829	49.40799	121.448944	-10.91011	18.708553	117.556656	47.795326	3.570504	117.369202	43.373394	43.839489	121.581841	45.58436	23.7049965	119.4755215	-67.40458	13.7121095	115.6377905
-11.202633	50.234486	121.983597	-11.00497	18.886786	117.799995	47.868683	3.796768	117.597748	43.237591	44.034149	121.958092	45.553137	23.9154585	119.77792	-67.563077	13.8581135	115.82207
-10.456204	50.950676	122.494461	-11.050829	18.98992	117.885681	47.920784	3.977492	117.605354	43.074417	44.190933	122.230621	45.4976005	24.0842125	119.9179875	-67.5992585	13.8956275	115.8533745
-9.78347	51.548111	122.856117	-11.201612	19.143606	117.930367	47.935375	4.103889	117.485191	42.951439	44.331623	122.363594	45.443407	24.217756	119.9243925	-67.846631	14.069456	115.9363415
-9.16041	52.046383	123.117661	-11.324864	19.303028	117.906799	47.854885	4.220145	117.329193	42.807961	44.463764	122.3573	45.331423	24.3419545	119.8432465	-67.981151	14.2641015	115.9703515
-8.188746	52.65892	123.210121	-11.487963	19.550001	117.785965	47.792061	4.385075	117.063774	42.589714	44.671417	122.256279	45.1908875	24.528246	119.6600265	-68.1668135	14.571756	115.9119035
-7.579915	52.974533	123.177216	-11.631064	19.756981	117.716087	47.810158	4.475626	116.898796	42.423393	44.842018	122.108963	45.1167755	24.658822	119.5038795	-68.3789035	14.85514	115.9282945
-6.962489	53.180485	122.988251	-11.789746	19.954239	117.640701	47.894241	4.570284	116.736511	42.290497	45.014881	121.925735	45.092369	24.7925825	119.331123	-68.671861	15.1158955	115.950279
-6.39689	53.303486	122.705009	-11.879231	20.105255	117.473686	48.031322	4.519073	116.54985	42.205956	45.140312	121.644066	45.118639	24.8296925	119.096958	-68.877101	15.3808175	115.850414
-5.799801	53.280903	122.32431	-11.944444	20.208214	117.27607	48.174797	4.396565	116.33445	42.168571	45.2402	121.311142	45.171684	24.8183825	118.822796	-69.060572	15.5980455	115.729344
-5.27023	53.165413	121.974876	-11.992228	20.241161	117.06469	48.263412	4.255367	116.055824	42.196892	45.262062	120.947029	45.230152	24.7587145	118.5014265	-69.214608	15.7236075	115.6279535
-4.69628	52.93362	121.618393	-12.022814	20.229738	116.848503	48.366505	4.064019	115.729286	42.236855	45.264328	120.578766	45.30168	24.6641735	118.154026	-69.347308	15.7953025	115.54298
-3.677302	52.365822	121.092987	-12.087588	20.154083	116.525352	48.439823	3.634312	115.306213	42.400314	45.317055	120.148155	45.4200685	24.4756835	117.727184	-69.5952445	15.8324825	115.32352
-2.966262	51.863258	120.760513	-12.140445	20.110441	116.326317	48.485394	3.351623	115.076935	42.536259	45.338093	119.932724	45.5108265	24.344858	117.5048295	-69.7917165	15.876024	115.1478045
-2.308235	51.298691	120.483719	-12.198745	20.08552	116.160072	48.531437	3.147787	114.974823	42.706062	45.443928	119.875786	45.6187495	24.2958575	117.4253045	-70.0162395	15.8751825	114.8948395
-1.666113	50.660061	120.264008	-12.277162	20.06653	116.05983	48.560123	2.960458	114.93325	42.843723	45.665611	119.892311	45.701923	24.3130345	117.4127805	-70.256247	15.8200255	114.7068795
-1.050162	49.970425	119.993103	-12.377116	20.103336	115.979004	48.617695	2.786527	114.993576	42.9739	45.789276	119.840645	45.7957975	24.2879015	117.4171105	-70.5500295	15.9187705	114.5408975
-0.279188	49.058487	119.706955	-12.463399	20.153143	115.932343	48.672668	2.676559	115.089691	43.043091	45.886982	119.792175	45.8578795	24.2817705	117.440933	-70.7846775	16.0245155	114.423753
0.406599	48.148918	119.434929	-12.528653	20.183083	115.830078	48.770771	2.538742	115.199997	43.030884	46.000217	119.81485	45.9008275	24.2694795	117.5074235	-70.9581335	16.0966865	114.1527325
1.540322	46.615376	118.870293	-12.609784	20.194599	115.581802	48.891754	2.3505	115.303566	43.030502	46.120296	119.773651	45.961128	24.235398	117.5386085	-71.180696	16.1538	113.6249955
2.325303	45.408779	118.424118	-12.613606	20.178888	115.273369	48.997314	2.255606	115.377403	43.074799	46.198212	119.716217	46.0360565	24.226909	117.54681	-71.2632685	16.130867	112.999928
3.102338	44.189217	117.862381	-12.613063	20.153246	114.879631	49.129776	2.1604	115.412415	43.072987	46.324635	119.611427	46.1013815	24.2425175	117.511921	-71.3275075	16.0639745	112.247341
3.863543	42.951565	117.212296	-12.589473	20.153389	114.459373	49.283245	2.081136	115.406334	43.155766	46.405197	119.42067	46.2195055	24.2431665	117.413502	-71.3984515	16.0636115	111.505244
4.681674	41.515812	116.498825	-12.536677	20.154554	114.050102	49.452435	1.991314	115.419708	43.158245	46.462036	119.122574	46.30534	24.226675	117.271141	-71.378694	16.082433	110.829063
5.498264	40.114658	115.83297	-12.473293	20.170645	113.712379	49.584778	1.830958	115.49894	43.255806	46.589874	118.753693	46.420292	24.210416	117.1263165	-71.366878	16.130874	110.2984415
6.323734	38.591858	115.165985	-12.405561	20.207428	113.460182	49.767441	1.627666	115.588013	43.359901	46.704056	118.385483	46.563671	24.165861	116.986748	-71.374793	16.248995	109.933616
7.475663	36.277138	114.417328	-12.320181	20.229748	113.171875	50.015617	1.287013	115.869522	43.565273	46.754311	117.789627	46.790445	24.020662	116.8295745	-71.430807	16.438834	109.5141755
8.313658	34.592518	113.969894	-12.308394	20.218784	113.048592	50.124973	1.029731	116.129791	43.691444	46.711708	117.39035	46.9082085	23.8707195	116.7600705	-71.5249965	16.5668485	109.3371135
9.099485	32.90369	113.662598	-12.348373	20.176872	112.921753	50.18726	0.730186	116.398643	43.840218	46.6604	117.075203	47.013739	23.695293	116.736923	-71.710485	16.658451	109.106583
9.877868	31.235556	113.444283	-12.43248	20.108225	112.754532	50.154762	0.426234	116.728821	44.013786	46.538544	116.836044	47.084274	23.482389	116.7824325	-71.949234	16.734061	108.7266315
10.634745	29.489845	113.265541	-12.558115	20.012226	112.48114	50.082909	0.061783	117.07357	44.122169	46.373222	116.619019	47.102539	23.2175025	116.8462945	-72.218769	16.8069495	108.1159855
11.324061	27.845896	113.079033	-12.70434	19.873793	112.022827	49.989017	-0.290622	117.377625	44.208763	46.244717	116.509056	47.09889	22.9770475	116.9433405	-72.50757	16.7705385	107.1023135
12.02531	26.185635	112.799942	-12.846525	19.710058	111.416748	49.829922	-0.684186	117.665672	44.206715	46.128891	116.375374	47.0183185	22.7223525	117.020523	-72.7113685	16.6977635	105.812973
13.007888	23.765667	112.219009	-12.990819	19.435303	110.384796	49.553825	-1.240412	117.827629	44.188835	45.942272	115.962791	46.87133	22.35093	116.89521	-72.852968	16.519676	103.874382
13.624969	22.264118	111.737526	-12.986189	19.252348	109.767616	49.408298	-1.551333	117.668304	44.120361	45.856632	115.617279	46.7643295	22.1526495	116.6427915	-72.7367075	16.3520465	102.8924405
14.217457	20.751087	111.325729	-12.906758	19.083063	109.287094	49.264736	-1.797294	117.483368	44.083118	45.7528	115.249611	46.673927	21.977753	116.3664895	-72.487443	16.188373	102.2076985
14.768085	19.327614	111.050262	-12.820829	18.90921	108.947289	49.202412	-1.992675	117.280647	44.164467	45.618595	114.951775	46.6834395	21.81296	116.116211	-72.3250975	16.00546	101.778367
15.279081	17.974672	110.891106	-12.700376	18.744804	108.70533	49.179989	-2.144773	117.136971	44.278526	45.573605	114.802193	46.7292575	21.714416	115.969582	-72.1300095	15.775192	101.441078
15.730897	16.660759	110.782196	-12.556132	18.60685	108.489159	49.214344	-2.248584	117.009369	44.395256	45.549583	114.720627	46.8048	21.6504995	115.864998	-71.917064	15.5632005	101.11332
16.174627	15.397796	110.613319	-12.374771	18.528543	108.182228	49.28236	-2.291797	116.887199	44.484665	45.526802	114.727257	46.8835125	21.6175025	115.807228	-71.6330545	15.4395835	100.557228
16.765779	13.660728	110.164787	-12.074861	18.472485	107.415733	49.413689	-2.312916	116.659866	44.661377	45.557796	114.729355	47.037533	21.62244	115.6946105	-71.187255	15.32253	99.1368555
17.128281	12.428827	109.645058	-11.838615	18.461697	106.659233	49.481094	-2.296448	116.467155	44.750404	45.612301	114.63044	47.115749	21.6579265	115.5487975	-70.792979	15.2654675	97.7696685
17.440535	11.255069	108.994484	-11.577086	18.470066	105.765137	49.565033	-2.268012	116.220795	44.643471	45.704857	114.528488	47.104252	21.7184225	115.3746415	-70.258424	15.2217095	96.1556325
17.674185	10.104215	108.296227	-11.327571	18.483667	104.804848	49.634041	-2.243884	115.959511	44.687691	45.731346	114.124321	47.160866	21.743731	115.041916	-69.816008	15.223603	94.56778
17.821812	9.011663	107.550858	-11.098584	18.486521	103.890739	49.698895	-2.240663	115.609406	44.723637	45.774696	113.515961	47.211266	21.7670165	114.5626835	-69.408434	15.2060255	93.2187945
17.868788	7.88907	106.892029	-10.870785	18.467623	103.081009	49.750591	-2.232087	115.230049	44.786041	45.777405	112.827324	47.268316	21.772659	114.0286865	-69.009886	15.162587	92.1333315
17.8587	6.789273	106.300972	-10.706201	18.413935	102.393707	49.793808	-2.260466	114.884773	44.861969	45.754959	112.079575	47.3278885	21.7472465	113.482174	-68.7402905	15.0806235	91.30524
17.644371	5.153184	105.539413	-10.479291	18.313864	101.586411	49.858791	-2.378036	114.32843	44.877007	45.671646	111.03318	47.367899	21.646805	112.680805	-68.326481	14.980923	90.492017
17.391998	4.135033	105.102371	-10.356925	18.219112	101.190971	49.86261	-2.444625	113.988579	44.820469	45.562595	110.47419	47.3415395	21.558985	112.2313845	-68.0553895	14.879239	90.1505575
17.052769	3.111268	104.711662	-10.279463	18.110636	100.878334	49.815243	-2.522134	113.655075	44.778004	45.484669	109.916855	47.2966235	21.4812675	111.785965	-67.8555495	14.7400045	89.970703
16.655474	2.120963	104.341568	-10.197247	18.013039	100.585831	49.81073	-2.608418	113.297821	44.670506	45.443211	109.493614	47.240618	21.4173965	111.3957175	-67.635112	14.6086815	89.7759445
16.18162	1.157117	104.013206	-10.149322	17.89929	100.298843	49.809906	-2.66129	113.035271	44.539314	45.399155	109.093307	47.17461	21.3689325	111.064289	-67.473254	14.4296475	89.533397
15.602427	0.264896	103.700027	-10.151873	17.785988	99.997536	49.820976	-2.728875	112.803505	44.424744	45.392643	108.726517	47.12286	21.331884	110.765011	-67.426606	14.240092	89.230061
14.951057	-0.613045	103.420448	-10.138487	17.666935	99.696289	49.800186	-2.779711	112.625755	44.271355	45.329525	108.420731	47.0357705	21.274907	110.523243	-67.3127445	14.058963	88.869335
13.88171	-1.865992	103.068947	-10.140605	17.472731	99.366135	49.754658	-2.891035	112.429855	44.088886	45.205452	107.994843	46.921772	21.1572085	110.212349	-67.202982	13.7882535	88.519921
13.067907	-2.688833	102.874161	-10.093572	17.333704	99.233978	49.757946	-2.973963	112.336227	43.993206	45.088799	107.758949	46.875576	21.057418	110.047588	-67.06272	13.60999	88.420368
12.179246	-3.438576	102.765739	-10.042083	17.178268	99.192337	49.788139	-3.072179	112.260262	43.976231	44.958057	107.529022	46.882185	20.942939	109.894642	-66.966351	13.413597	88.490032
11.229448	-4.15591	102.650047	-9.963438	17.039961	99.21669	49.826412	-3.182798	112.212204	44.023823	44.833035	107.36879	46.9251175	20.8251185	109.790497	-66.8519935	13.2548035	88.642883
10.247956	-4.870372	102.565262	-9.870652	16.910522	99.283104	49.906956	-3.288333	112.153778	44.101044	44.701035	107.263062	47.004	20.706351	109.70842	-66.745304	13.114693	88.857788
9.13378	-5.527055	102.461449	-9.757683	16.810175	99.365768	49.986629	-3.389959	112.088928	44.198635	44.610321	107.157394	47.092632	20.610181	109.623161	-66.607998	13.010169	89.108375
7.995173	-6.104015	102.34082	-9.623163	16.72884	99.432495	50.090618	-3.457243	111.98912	44.28849	44.552212	107.053246	47.189554	20.5474845	109.521183	-66.43588	12.9101955	89.343807
6.230324	-6.987617	102.151573	-9.410502	16.644699	99.573837	50.245918	-3.487156	111.799088	44.409012	44.479221	106.844246	47.327465	20.4960325	109.321667	-66.148469	12.7933655	89.826007
4.907101	-7.463753	102.121101	-9.251492	16.58069	99.670464	50.364559	-3.499779	111.697861	44.461224	44.41674	106.738731	47.4128915	20.4584805	109.218296	-65.9158755	12.7028995	90.122632
3.539155	-7.958851	102.059921	-9.12615	16.505426	99.8004	50.493729	-3.527625	111.627937	44.522839	44.348454	106.678772	47.508284	20.4104145	109.1533545	-65.760584	12.6004375	90.4474455
2.101596	-8.450532	102.070686	-9.034143	16.413025	99.993408	50.611122	-3.592719	111.570694	44.60751	44.284611	106.633736	47.609316	20.345946	109.102215	-65.677602	12.480104	90.884601
0.635502	-8.867395	102.201126	-8.915922	16.296045	100.340828	50.688457	-3.647172	111.488808	44.678802	44.189434	106.581375	47.6836295	20.271131	109.0350915	-65.5154735	12.320959	91.6465645
-0.862956	-9.316842	102.6036	-8.787433	16.186621	100.923553	50.76757	-3.701986	111.381355	44.733261	44.041313	106.504395	47.7504155	20.1696635	108.942875	-65.3252815	12.2035785	92.904231
-2.478674	-9.685782	103.306282	-8.733245	16.079935	101.756981	50.833775	-3.771608	111.321686	44.791351	43.884422	106.449165	47.812563	20.056407	108.8854255	-65.279053	12.103463	94.6285365
-4.889194	-10.210894	104.83297	-8.789003	15.843554	103.387955	50.901382	-3.925375	111.455894	44.795979	43.632778	106.590332	47.8486805	19.8537015	109.023113	-65.4266865	11.8334065	97.752797
-6.600501	-10.530261	105.992592	-8.897649	15.633705	104.587746	50.960289	-4.05583	111.681046	44.751888	43.500996	106.825546	47.8560885	19.722583	109.253296	-65.6513865	11.544827	99.922196
-8.215787	-10.816054	107.187698	-9.023187	15.38783	105.775978	51.00782	-4.195221	111.950089	44.67345	43.386833	107.128754	47.840635	19.595806	109.5394215	-65.887009	11.179854	102.0125345
-9.837234	-11.11804	108.400261	-9.170464	15.134008	106.915665	51.01421	-4.333005	112.25988	44.535538	43.252098	107.438805	47.774874	19.4595465	109.8493425	-66.115802	10.8084695	103.9819875
-11.451834	-11.358209	109.539864	-9.279057	14.857233	107.944511	51.010925	-4.436726	112.56926	44.368988	43.07922	107.740746	47.6899565	19.321247	110.155003	-66.2480705	10.393219	105.734019
-12.969184	-11.586152	110.551369	-9.405919	14.561014	108.851051	51.054375	-4.553837	112.858261	44.252453	42.904617	108.045044	47.653414	19.17539	110.4516525	-66.465252	9.946638	107.2504495
-14.482033	-11.809482	111.446976	-9.492667	14.235966	109.6604	51.05188	-4.658291	113.171135	44.194595	42.744289	108.346344	47.6232375	19.042999	110.7587395	-66.6085715	9.428933	108.5620605
-16.664646	-12.031668	112.682175	-9.538504	13.737327	110.712471	51.144196	-4.812699	113.554214	44.170074	42.466389	108.852219	47.657135	18.826845	111.2032165	-66.734143	8.647809	110.2217255
-17.999943	-12.149504	113.524231	-9.523901	13.430603	111.413765	51.203365	-4.99631	113.789162	44.196972	42.246887	109.138084	47.7001685	18.6252885	111.463623	-66.7479705	8.2359175	111.363907
-19.358402	-12.207582	114.357246	-9.421238	13.114442	112.113297	51.261284	-5.132566	114.016548	44.289242	42.013653	109.426224	47.775263	18.4405435	111.721386	-66.617739	7.7883405	112.505208
-20.565779	-12.223722	115.087509	-9.282524	12.815682	112.728462	51.376038	-5.226594	114.187241	44.428452	41.800381	109.750626	47.902245	18.2868935	111.9689335	-66.467293	7.3444705	113.4879905
-21.687902	-12.25804	115.650406	-9.122373	12.543549	113.238693	51.510204	-5.344329	114.330208	44.615112	41.589699	110.096672	48.062658	18.122685	112.21344	-66.307404	6.964413	114.263946
-22.836695	-12.219109	116.020264	-8.914592	12.256621	113.616684	51.619667	-5.416672	114.414261	44.860359	41.388435	110.435852	48.240013	17.9858815	112.4250565	-66.069197	6.5273605	114.8083115
-23.868114	-12.160742	116.320976	-8.711358	11.970064	113.935181	51.756065	-5.473521	114.32058	45.114605	41.195168	110.749222	48.435335	17.8608235	112.534901	-65.858051	6.0793045	115.335461
-25.277161	-12.084883	116.679207	-8.416412	11.537696	114.340904	51.860046	-5.427979	114.134239	45.456539	40.862232	111.178528	48.6582925	17.7171265	112.6563835	-65.4911165	5.3582655	116.0254245
-26.216352	-11.973735	116.933037	-8.283805	11.266186	114.583084	51.874088	-5.380725	114.058258	45.666435	40.65453	111.404083	48.7702615	17.6369025	112.7311705	-65.3378715	4.8954695	116.4349975
-27.074448	-11.841511	117.313293	-8.229908	11.01114	114.855576	51.938278	-5.435035	114.027176	45.806137	40.458851	111.56131	48.8722075	17.511908	112.794243	-65.3320235	4.510372	116.916909
-27.869549	-11.693777	117.871681	-8.222255	10.785933	115.187752	51.982773	-5.530948	114.083908	45.841663	40.236851	111.613235	48.912218	17.3529515	112.8485715	-65.356728	4.2189145	117.5269325
-28.5508	-11.526775	118.556557	-8.291142	10.58326	115.59259	52.041561	-5.659861	114.212646	45.78513	39.986031	111.57341	48.9133455	17.163085	112.893028	-65.4956295	4.003435	118.292152
-29.219845	-11.281577	119.436172	-8.412623	10.407725	116.069946	52.080841	-5.818808	114.395699	45.63504	39.722908	111.486176	48.8579405	16.95205	112.9409375	-65.6831865	3.8634	119.1989545
-29.889193	-11.013501	120.377716	-8.576211	10.204853	116.604111	52.086224	-6.005794	114.648315	45.425468	39.440189	111.39975	48.755846	16.7171975	113.0240325	-65.908268	3.6925085	120.1841895
-30.726994	-10.642355	121.733284	-8.787807	9.801335	117.466652	52.058243	-6.345078	115.098892	45.073055	39.006458	111.335083	48.565649	16.33069	113.2169875	-66.141263	3.27198	121.7163165
-31.259342	-10.391006	122.487793	-8.873178	9.498645	117.989838	52.065735	-6.524069	115.347733	44.920895	38.738079	111.375961	48.493315	16.107005	113.361847	-66.239671	2.890285	122.617829
-31.741804	-10.121504	123.069359	-8.891939	9.168862	118.437889	52.065826	-6.667697	115.527534	44.866592	38.520535	111.45475	48.466209	15.926419	113.491142	-66.250087	2.411305	123.384636
-32.155983	-9.810432	123.494026	-8.834716	8.833868	118.784508	52.118801	-6.785752	115.652237	44.861282	38.338802	111.55188	48.4900415	15.776525	113.6020585	-66.1594735	1.891211	123.9669575
-32.546631	-9.408734	123.736588	-8.755071	8.525257	119.033051	52.163879	-6.850191	115.772964	44.907726	38.204617	111.661827	48.5358025	15.677213	113.7173955	-66.0459445	1.373301	124.3487065
-32.830204	-8.951315	123.885872	-8.595946	8.282553	119.22097	52.240986	-6.834628	115.8461	45.001949	38.126728	111.770332	48.6214675	15.64605	113.808216	-65.8133595	0.919056000000001	124.633724
-33.041969	-8.427401	123.979439	-8.417506	8.087956	119.352676	52.405869	-6.762389	115.856598	45.132938	38.115047	111.865707	48.7694035	15.676329	113.8611525	-65.6044155	0.499583000000001	124.8441995
-33.28326	-7.503848	123.854469	-8.09081	7.888659	119.424606	52.750267	-6.61841	115.896545	45.347195	38.143726	112.043144	49.048731	15.762658	113.9698445	-65.230351	0.0146599999999992	124.8793675
-33.385284	-6.716376	123.716232	-7.874272	7.784603	119.425949	53.047688	-6.519347	115.909836	45.51181	38.198868	112.13298	49.279749	15.8397605	114.021408	-65.028293	-0.2705545	124.83049
-33.380119	-5.921504	123.473862	-7.663837	7.688995	119.37989	53.296288	-6.410683	115.931168	45.678329	38.258259	112.248627	49.4873085	15.923788	114.0898975	-64.8149825	-0.545798000000001	124.6698825
-33.386467	-4.946518	123.243164	-7.493001	7.597857	119.341347	53.510822	-6.335912	115.943871	45.817963	38.306896	112.33606	49.6643925	15.985492	114.1399655	-64.6503945	-0.789777999999999	124.5427285
-33.30674	-3.98674	122.974518	-7.347023	7.48577	119.270065	53.711407	-6.291397	115.931633	45.925312	38.354843	112.420311	49.8183595	16.031723	114.175972	-64.5124055	-1.060183	124.364158
-33.179901	-2.872133	122.67144	-7.214976	7.370251	119.19664	53.87109	-6.283901	115.887962	46.010803	38.352337	112.524544	49.9409465	16.034218	114.206253	-64.3708985	-1.293716	124.187027
-33.036995	-1.681519	122.376968	-7.103843	7.226882	119.138802	53.993214	-6.305187	115.812698	46.097275	38.358105	112.618469	50.0452445	16.026459	114.2155835	-64.2529305	-1.572695	124.0620205
-32.80687	0.298195	121.869255	-6.956077	7.001203	118.969025	54.181595	-6.40676	115.634087	46.260281	38.389053	112.814629	50.220938	15.9911465	114.224358	-64.133092	-1.9887405	123.713692
-32.560642	1.706408	121.471489	-6.847269	6.862828	118.815994	54.262608	-6.424159	115.391335	46.389786	38.424751	112.981186	50.326197	16.000296	114.1862605	-64.020735	-2.27464	123.4457275
-32.25119	3.134655	121.005783	-6.742626	6.727652	118.607689	54.335434	-6.383681	115.076241	46.523567	38.481396	113.136986	50.4295005	16.0488575	114.1066135	-63.9147525	-2.5935535	123.1087645
-31.905926	4.709628	120.580482	-6.618394	6.662185	118.361351	54.359699	-6.316576	114.736267	46.671864	38.546112	113.277328	50.5157815	16.114768	114.0067975	-63.7525695	-2.790398	122.7159045
-31.514708	6.33825	120.15873	-6.489579	6.671043	118.116608	54.402287	-6.212887	114.382591	46.821384	38.572639	113.396812	50.6118355	16.179876	113.8897015	-63.5909935	-2.83779	122.3435145
-31.115231	7.991184	119.688202	-6.346915	6.733898	117.812286	54.433449	-6.06177	114.084564	47.014893	38.619122	113.536392	50.724171	16.278676	113.810478	-63.418001	-2.81088	121.814094
-30.660057	9.824183	119.13575	-6.206094	6.858508	117.481445	54.48838	-5.911432	113.831039	47.246353	38.693924	113.615265	50.8673665	16.391246	113.723152	-63.2795545	-2.67423	121.239738
-29.917398	12.539429	118.147644	-6.037102	7.111	116.837227	54.61557	-5.713515	113.467094	47.625656	38.789768	113.669861	51.120613	16.5381265	113.5684775	-63.194817	-2.3161265	120.1059765
-29.3988	14.472157	117.451561	-5.948708	7.296202	116.349319	54.638737	-5.612877	113.189789	47.879211	38.816978	113.638557	51.258974	16.6020505	113.414173	-63.15639	-2.0096465	119.284465
-28.823067	16.360476	116.769302	-5.902831	7.473352	115.838181	54.530781	-5.462218	112.91404	48.107887	38.835377	113.526749	51.319334	16.6865795	113.2203945	-63.124996	-1.7398755	118.4559675
-28.306061	18.257864	116.24453	-5.859782	7.564036	115.362915	54.355652	-5.328631	112.516769	48.290287	38.794743	113.490509	51.3229695	16.733056	113.003639	-63.0425335	-1.604984	117.722191
-27.723303	20.172014	115.888046	-5.82952	7.652672	114.997864	54.095753	-5.173009	112.07341	48.449848	38.704636	113.457893	51.2728005	16.7658135	112.7656515	-62.9318405	-1.4604695	117.2300765
-27.139929	22.094137	115.936386	-5.809875	7.667396	114.817497	53.827549	-5.070975	111.583862	48.59108	38.649281	113.495491	51.2093145	16.789153	112.5396765	-62.8290645	-1.454361	117.0953175
-26.495897	23.982292	116.259995	-5.823564	7.714787	114.788208	53.52832	-4.953281	110.983047	48.684849	38.592037	113.652061	51.1065845	16.819378	112.317554	-62.7537125	-1.389804	117.258862
-25.456944	26.842064	117.443489	-5.816486	7.945615	115.08622	53.10833	-4.692675	110.245361	48.760319	38.590576	114.035507	50.9343245	16.9489505	112.140434	-62.5672965	-1.0577205	118.032006
-24.765049	28.716934	118.452309	-5.856893	8.160266	115.392838	52.867985	-4.376317	109.830238	48.774807	38.770611	114.550804	50.821396	17.197147	112.190521	-62.535182	-0.876615000000001	118.595155
-23.9856	30.548195	119.480431	-5.948195	8.519375	115.729118	52.755665	-3.96397	109.573135	48.806808	39.005787	115.229393	50.7812365	17.5209085	112.401264	-62.6776265	-0.482158499999997	119.056972
-23.182514	32.385822	120.462166	-6.088856	8.964788	116.029655	52.631916	-3.494932	109.529861	48.823826	39.347095	116.063431	50.727871	17.9260815	112.796646	-62.905583	0.00349449999999862	119.262664
-22.408407	34.127876	121.415245	-6.25492	9.492453	116.2994	52.546101	-2.983583	109.608551	48.822628	39.755737	116.972946	50.6843645	18.386077	113.2907485	-63.1942045	0.598828999999999	119.3080515
-21.576311	35.790161	122.206223	-6.440882	10.063016	116.514191	52.45919	-2.455712	109.896835	48.859833	40.164375	117.852066	50.6595115	18.8543315	113.8744505	-63.5412755	1.2717005	119.1539315
-20.728891	37.404865	122.87886	-6.671097	10.705058	116.658722	52.4678	-1.916296	110.233139	48.800468	40.624382	118.793343	50.634134	19.354043	114.513241	-63.976328	2.056073	118.804203
-19.359783	39.592667	123.570869	-6.999573	11.705605	116.804489	52.526451	-1.092211	110.74929	48.555328	41.325165	119.938972	50.5408895	20.116477	115.344131	-64.5400355	3.294733	118.264847
-18.405518	40.978012	123.921814	-7.21823	12.361387	116.877663	52.550709	-0.566741	111.100784	48.271515	41.758274	120.519829	50.411112	20.5957665	115.8103065	-64.847572	4.1270075	117.9450195
-17.47489	42.18692	124.190071	-7.41994	13.028852	117.0186	52.599422	-0.055004	111.476707	47.956131	42.236042	120.903038	50.2777765	21.090519	116.1898725	-65.1176565	4.967185	117.8473275
-16.523046	43.273048	124.33622	-7.559845	13.653769	117.18457	52.641273	0.483471	111.870491	47.548847	42.764126	121.31617	50.09506	21.6237985	116.5933305	-65.21475	5.6837395	117.7758095
-15.48947	44.211246	124.516991	-7.688872	14.192112	117.374001	52.733006	0.922045	112.256012	47.401463	43.130878	121.554245	50.0672345	22.0264615	116.9051285	-65.4449785	6.3577625	117.8428735
-14.411076	44.973633	124.634918	-7.790488	14.647658	117.577888	52.837269	1.250671	112.671509	47.291515	43.472828	121.788612	50.064392	22.3617495	117.2300605	-65.645368	6.9335665	117.9257155
-13.277547	45.567589	124.709473	-7.834287	14.982496	117.762901	52.909737	1.500285	113.135612	47.232891	43.757454	122.084106	50.071314	22.6288695	117.609859	-65.739888	7.3361225	117.915943
-11.552617	46.169884	124.738251	-7.913144	15.390438	118.003044	53.00457	1.824105	113.868271	47.133427	44.028866	122.566391	50.0689985	22.9264855	118.217331	-65.8952865	7.8543905	117.788757
-10.332699	46.400204	124.645363	-7.977038	15.618528	118.140121	53.095257	1.925657	114.365646	47.06916	44.18087	122.87809	50.0822085	23.0532635	118.621868	-66.0362845	8.1837925	117.658374
-9.11143	46.509468	124.491013	-8.0212	15.815904	118.22963	53.128838	2.015476	114.910469	46.974781	44.318455	123.160233	50.0518095	23.1669655	119.035351	-66.0942095	8.4648425	117.423909
-7.883264	46.525757	124.245071	-8.086336	16.013189	118.308464	53.201931	2.094934	115.41568	46.915375	44.481911	123.38089	50.058653	23.2884225	119.398285	-66.231325	8.7379555	117.218643
-6.582273	46.423489	123.873268	-8.154019	16.226202	118.36834	53.301914	2.148607	115.873039	46.860115	44.645607	123.499153	50.0810145	23.397107	119.686096	-66.3890525	9.055297	117.050584
-5.294121	46.24387	123.46122	-8.24849	16.440327	118.358055	53.382904	2.177217	116.307816	46.837387	44.744362	123.505417	50.1101455	23.4607895	119.9066165	-66.6071255	9.4198645	116.8094935
-3.96435	45.954453	122.971298	-8.27814	16.608181	118.277802	53.470272	2.141181	116.670631	46.801838	44.812038	123.416435	50.136055	23.4766095	120.043533	-66.692335	9.73975249999999	116.512071
-1.872695	45.30957	122.22934	-8.297749	16.797375	118.066093	53.569458	2.043423	116.972282	46.864281	44.827877	123.155617	50.2168695	23.43565	120.0639495	-66.8123675	10.1591	116.0682365
-0.473345	44.7831	121.735405	-8.280102	16.914711	117.854866	53.587639	2.003618	117.039017	46.942078	44.847755	122.927689	50.2648585	23.4256865	119.983353	-66.8250625	10.4037355	115.726379
0.980499	44.173721	121.249237	-8.218113	17.04063	117.586624	53.564728	1.996976	117.055367	46.861511	44.964504	122.771965	50.2131195	23.48074	119.913666	-66.6493455	10.60052	115.259582
2.407897	43.521385	120.776939	-8.127501	17.202967	117.285522	53.62785	2.021725	117.011108	46.748947	45.151035	122.715935	50.1883985	23.58638	119.8635215	-66.4434005	10.819554	114.7075225
3.91385	42.783562	120.298874	-8.018875	17.407099	116.976807	53.702957	2.109159	117.020073	47.315884	45.058868	122.299103	50.5094205	23.5840135	119.659588	-66.5471705	11.2301845	114.294026
5.379005	42.020668	119.86377	-7.893537	17.667883	116.691574	53.799652	2.213919	117.051682	47.462845	45.208786	122.150658	50.6312485	23.7113525	119.60117	-66.4183225	11.6244135	113.781978
6.961395	41.147278	119.3125	-7.749374	17.938339	116.450989	53.921146	2.34648	117.063797	47.592781	45.358063	121.974159	50.7569635	23.8522715	119.518978	-66.2557115	12.0244065	113.383
9.225129	39.777107	118.605934	-7.515661	18.361988	116.056702	54.105495	2.495583	117.044189	47.795441	45.56823	121.645714	50.950468	24.0319065	119.3449515	-65.98179	12.6920695	112.7684525
10.769464	38.757492	118.074905	-7.390124	18.643759	115.769623	54.203743	2.589429	116.983643	47.98317	45.679832	121.326157	51.0934565	24.1346305	119.1549	-65.8737045	13.1528875	112.384346
12.293563	37.707989	117.511818	-7.231346	18.88764	115.409561	54.282959	2.662759	116.878258	48.163509	45.794415	120.965195	51.223234	24.228587	118.9217265	-65.685926	13.546693	111.8973955
13.836256	36.596935	116.920433	-7.12904	19.110615	115.012154	54.355537	2.705518	116.738914	48.333454	45.883656	120.56131	51.3444955	24.294587	118.650112	-65.6025755	13.926643	111.374196
15.366253	35.458248	116.342522	-7.014567	19.314774	114.547577	54.381001	2.759103	116.580238	48.473122	45.936085	120.153931	51.4270615	24.347594	118.3670845	-65.4561955	14.281954	110.7280695
16.891018	34.274525	115.779747	-6.936992	19.50881	113.991699	54.365517	2.836179	116.433014	48.61245	45.995426	119.795135	51.4889835	24.4158025	118.1140745	-65.3629675	14.6018175	109.8693235
18.394047	33.058147	115.220558	-6.877277	19.669371	113.319862	54.396427	2.887508	116.279556	48.709915	46.089817	119.505219	51.553171	24.4886625	117.8923875	-65.307725	14.8500795	108.7473365
20.636944	31.167103	114.439247	-6.858554	19.84782	112.073013	54.369068	2.943908	116.096077	48.84367	46.177364	119.165611	51.606369	24.560636	117.630844	-65.323477	15.135004	106.515182
22.051456	29.892086	113.92466	-6.888502	19.942806	111.168945	54.28614	3.037808	115.927635	48.801277	46.260811	118.934441	51.5437085	24.6493095	117.431038	-65.3207125	15.2363025	104.906852
23.453306	28.562578	113.389267	-6.926818	20.010269	110.2276	54.23035	3.116126	115.68631	48.723747	46.329689	118.648621	51.4770485	24.7229075	117.1674655	-65.3306845	15.2976305	103.2877345
24.766775	27.234325	112.83065	-6.97792	20.102871	109.276131	54.155849	3.207876	115.425896	48.636581	46.422363	118.206406	51.396215	24.8151195	116.816151	-65.352055	15.3906225	101.736111
26.053244	25.902954	112.250046	-7.027843	20.197269	108.356369	54.083771	3.354583	115.096321	48.556374	46.475555	117.621902	51.3200725	24.915069	116.3591115	-65.3757585	15.479469	100.3536265
27.279535	24.532206	111.693237	-7.030658	20.281939	107.425667	53.980862	3.530051	114.771362	48.402596	46.466732	117.027046	51.191729	24.9983915	115.899204	-65.253045	15.5654865	98.95213
28.440756	23.168482	111.160591	-7.03434	20.358723	106.474892	53.899872	3.610013	114.549316	48.206127	46.457462	116.490685	51.0529995	25.0337375	115.5200005	-65.1216795	15.6837085	97.4297835
29.97283	21.073755	110.565018	-7.03889	20.437916	105.201515	53.752159	3.685528	114.305244	48.000618	46.445866	115.579628	50.8763885	25.065697	114.942436	-64.9541685	15.810135	95.460594
30.786377	19.735857	110.338768	-7.006493	20.452356	104.525444	53.627598	3.737577	114.190041	47.962524	46.35973	114.894417	50.795061	25.0486535	114.542229	-64.808047	15.8560585	94.508659
31.848536	18.303074	110.005653	-6.9309	20.406549	103.96254	53.580784	3.716181	114.084435	47.849056	46.327541	114.436951	50.71492	25.021861	114.260693	-64.57672	15.791237	93.664387
31.961206	16.978403	109.66523	-6.849041	20.33482	103.513863	53.519642	3.649342	114.027557	47.837578	46.274693	113.916824	50.67861	24.9620175	113.9721905	-64.376692	15.7076225	93.0555355
31.932133	15.723324	109.421333	-6.743299	20.21657	103.170929	53.449448	3.594128	113.971474	47.836369	46.186111	113.474358	50.6429085	24.8901195	113.722916	-64.1295065	15.5430205	92.618942
31.597218	14.325505	109.328377	-6.626009	20.089834	102.921829	53.402946	3.543368	113.904236	47.839539	46.105377	113.103279	50.6212425	24.8243725	113.5037575	-63.8732605	15.3552955	92.3399005
31.443272	13.143547	109.056496	-6.487883	19.987192	102.762245	53.32914	3.508872	113.829697	47.849293	46.061897	112.749634	50.5892165	24.7853845	113.2896655	-63.5649825	15.1889995	92.2348245
31.047171	11.283503	108.640411	-6.261411	19.898392	102.683899	53.269642	3.498197	113.640297	47.870201	46.076309	112.308975	50.5699215	24.787253	112.974636	-63.0927435	15.009531	92.393162
30.54747	9.993649	108.413406	-6.133619	19.937378	102.703941	53.2108	3.471163	113.517975	47.914257	46.187626	112.065414	50.5625285	24.8293945	112.7916945	-62.8297665	15.0453615	92.6161875
29.955376	8.901977	108.175835	-6.007437	20.071615	102.731598	53.107994	3.34711	113.448242	47.996876	46.312695	111.883545	50.552435	24.8299025	112.6658935	-62.567309	15.3133275	92.7973025
29.312416	7.77712	107.858849	-5.896698	20.266432	102.752792	53.014503	3.139331	113.341316	48.088211	46.468517	111.746468	50.551357	24.803924	112.543892	-62.344753	15.72894	92.961692
28.533564	6.582035	107.555031	-5.787233	20.488361	102.782654	52.90559	2.901844	113.268517	48.160183	46.666191	111.583603	50.5328865	24.7840175	112.42606	-62.1073525	16.1927045	93.139248
27.647913	5.513042	107.275269	-5.681355	20.739298	102.804611	52.788712	2.750298	113.109795	48.250832	46.912426	111.449036	50.519772	24.831362	112.2794155	-61.882482	16.647234	93.3298065
26.715553	4.373488	107.083	-5.597021	20.954351	102.833153	52.708729	2.781835	112.949875	48.33556	47.181217	111.288765	50.5221445	24.981526	112.11932	-61.7161865	16.927176	93.546986
25.019291	2.679617	106.939163	-5.525063	21.186228	102.928833	52.711742	2.805509	112.813339	48.401634	47.466122	111.015068	50.556688	25.1358155	111.9142035	-61.606814	17.2366405	93.9434625
23.776985	1.50821	107.021729	-5.523267	21.229122	103.024033	52.740967	2.728688	112.883362	48.495075	47.561054	110.757736	50.618021	25.144871	111.820549	-61.664555	17.313373	94.227517
22.458187	0.276664	107.15197	-5.539715	21.175591	103.137329	52.791935	2.56877	113.000069	48.598572	47.577484	110.429367	50.6952535	25.073127	111.714718	-61.7746835	17.278055	94.55994
21.084919	-0.924309	107.222427	-5.563779	21.000156	103.249573	52.843422	2.359258	113.109138	48.685127	47.492134	110.04882	50.7642745	24.925696	111.578979	-61.8918325	17.074616	94.920167
19.610455	-2.218167	107.402466	-5.565258	20.721523	103.397728	52.787571	2.115206	113.300827	48.759731	47.241829	109.629974	50.773651	24.6785175	111.4654005	-61.904167	16.7645285	95.3300555
18.03014	-3.376967	107.630371	-5.559009	20.359282	103.564049	52.681995	1.757152	113.594971	48.854069	46.891239	109.18119	50.768032	24.3241955	111.3880805	-61.88605	16.3943685	95.7400175
16.475658	-4.578257	107.855347	-5.526746	19.960165	103.748718	52.594631	1.333395	113.853897	48.93914	46.475212	108.75193	50.7668855	23.9043035	111.3029135	-61.8203775	16.0160265	96.1945225
13.87065	-6.273197	108.299805	-5.501026	19.307014	104.10318	52.546303	0.790046	114.061203	49.026371	45.805916	108.183159	50.786337	23.297981	111.122181	-61.788389	15.316047	97.084179
12.121359	-7.342412	108.616653	-5.464567	18.86525	104.396034	52.550571	0.48699	114.162994	49.071674	45.333778	107.893082	50.8111225	22.910384	111.028038	-61.7402565	14.820116	97.76403
10.26479	-8.339696	108.929619	-5.391675	18.433266	104.739952	52.555431	0.270429	114.240982	49.100399	44.863583	107.711044	50.827915	22.567006	110.976013	-61.611265	14.299526	98.503891
8.425055	-9.232933	109.21273	-5.299367	18.044424	105.156013	52.551537	0.101383	114.304985	49.187733	44.447662	107.635567	50.869635	22.2745225	110.970276	-61.468369	13.8143255	99.34175
6.459307	-10.072267	109.473946	-5.181428	17.706762	105.61544	52.510483	-0.06703	114.322327	49.305538	44.11681	107.686279	50.9080105	22.02489	111.004303	-61.2708665	13.388634	100.226577
4.566274	-10.808174	109.626518	-5.075173	17.42131	106.108368	52.493839	-0.207175	114.288589	49.436413	43.872349	107.81382	50.965126	21.832587	111.0512045	-61.115472	13.010033	101.1655315
2.546031	-11.455749	109.757271	-4.971137	17.19243	106.589653	52.533215	-0.318816	114.179802	49.535549	43.66758	108.023727	51.034382	21.674382	111.1017645	-60.976656	12.710478	102.0775415
-0.467367	-12.229317	109.772125	-4.836481	16.96534	107.255768	52.577202	-0.365634	113.946594	49.623234	43.451927	108.439949	51.100218	21.5431465	111.1932715	-60.77318	12.3875335	103.3182645
-2.429873	-12.628645	109.787987	-4.736084	16.886656	107.673027	52.596783	-0.347635	113.762543	49.709652	43.411335	108.773758	51.1532175	21.53185	111.2681505	-60.6253855	12.241462	104.0779035
-4.498348	-13.011268	109.921455	-4.667232	16.853168	108.138641	52.619137	-0.328084	113.576317	49.802803	43.377392	109.112549	51.21097	21.524654	111.344433	-60.545434	12.181682	104.932849
-6.507106	-13.307309	110.040047	-4.600953	16.826035	108.600029	52.635937	-0.28506	113.447479	49.915459	43.340187	109.464348	51.275698	21.5275635	111.4559135	-60.477604	12.1245065	105.7441445
-8.575621	-13.591492	110.259293	-4.537647	16.797737	109.052193	52.654709	-0.283366	113.352989	50.005894	43.256634	109.831795	51.3303015	21.486634	111.592392	-60.4055955	12.10884	106.511994
-10.653674	-13.810897	110.564331	-4.510439	16.770229	109.475937	52.623772	-0.334882	113.331177	50.146496	43.090405	110.105087	51.385134	21.3777615	111.718132	-60.406012	12.1626965	107.233742
-12.732635	-14.038898	110.861076	-4.510765	16.73867	109.846771	52.546303	-0.477334	113.371643	50.281506	42.876842	110.334923	51.4139045	21.199754	111.853283	-60.4354345	12.277586	107.840259
-15.898003	-14.278258	111.430618	-4.559038	16.642715	110.314072	52.389534	-0.818992	113.469711	50.441349	42.468353	110.523308	51.4154415	20.8246805	111.9965095	-60.5335175	12.4607495	108.6316345
-18.061798	-14.44496	111.823547	-4.570669	16.548992	110.581276	52.270733	-1.05779	113.513771	50.533165	42.194889	110.523476	51.401949	20.5685495	112.0186235	-60.543287	12.5294345	109.1439285
-20.11591	-14.55075	112.115227	-4.606672	16.43075	110.803833	52.166782	-1.263679	113.522148	50.568867	41.951225	110.503784	51.3678245	20.343773	112.012966	-60.5811685	12.517727	109.5947
-22.176609	-14.67695	112.341927	-4.643644	16.297207	110.987923	52.099567	-1.421499	113.481377	50.5714	41.767155	110.461334	51.3354835	20.172828	111.9713555	-60.6227715	12.421586	110.0044905
-24.209644	-14.73802	112.51178	-4.662648	16.155781	111.12822	52.077984	-1.52371	113.379356	50.536602	41.666599	110.425125	51.307293	20.0714445	111.9022405	-60.632589	12.2401175	110.3541995
-26.193214	-14.823047	112.609825	-4.675099	16.038597	111.235214	52.044964	-1.571308	113.241898	50.463955	41.600372	110.39904	51.2544595	20.014532	111.820469	-60.6046575	12.062662	110.649959
-28.199085	-14.803555	112.770737	-4.683625	15.942635	111.358879	52.015694	-1.584075	113.104904	50.379433	41.56094	110.403015	51.1975635	19.9884325	111.7539595	-60.5648135	11.8968375	110.9637985
-31.163164	-14.762333	113.004112	-4.731037	15.819545	111.585548	51.96386	-1.60983	112.983772	50.280052	41.509712	110.500427	51.121956	19.949941	111.7420995	-60.58403	11.689149	111.4289965
-32.77906	-14.296393	113.165726	-4.773385	15.751493	111.791466	51.941406	-1.632977	112.966118	50.216652	41.496243	110.635689	51.079029	19.931633	111.8009035	-60.625799	11.571353	111.7820285
-34.264175	-13.502413	113.435539	-4.808368	15.682663	112.001503	51.941109	-1.657488	112.972115	50.168991	41.486309	110.790085	51.05505	19.9144105	111.8811	-60.671786	11.4509155	112.121906
-35.697159	-12.926872	113.547394	-4.832911	15.602706	112.210449	51.94323	-1.683009	112.970711	50.116909	41.468628	110.937675	51.0300695	19.8928095	111.954193	-60.6958915	11.3126025	112.466705
-37.054764	-12.218048	113.704536	-4.855889	15.527579	112.397591	51.945175	-1.709281	112.935081	50.051731	41.43372	111.066986	50.998453	19.8622195	112.0010335	-60.710231	11.1929385	112.7941485
-38.417637	-11.529924	113.781044	-4.860499	15.432837	112.524414	51.964027	-1.748549	112.858376	49.997623	41.391907	111.199226	50.980825	19.821679	112.028801	-60.701823	11.043995	113.020027
-39.827145	-10.7588	113.788307	-4.856439	15.309628	112.613571	51.974987	-1.792211	112.771835	49.986065	41.337559	111.348518	50.980526	19.772674	112.0601765	-60.693404	10.846582	113.1669655
-41.735538	-9.719298	113.597023	-4.844823	15.10049	112.674393	51.968437	-1.891704	112.674248	49.983002	41.225903	111.638748	50.9757195	19.6670995	112.156498	-60.6653655	10.5338805	113.192288
-41.507347	-8.994399	113.488945	-4.866935	14.957754	112.7062	51.97324	-1.994213	112.615623	49.976997	41.109295	111.840584	50.9751185	19.557541	112.2281035	-60.7089885	10.357967	113.1842965
-41.152527	-8.360682	113.320122	-4.907776	14.818176	112.716064	51.904701	-2.095519	112.614395	49.947586	40.975609	112.010536	50.9261435	19.440045	112.3124655	-60.7416955	10.196307	113.1196625
-40.650028	-7.59977	113.267921	-4.969026	14.685592	112.729095	51.882816	-2.21536	112.618614	49.921295	40.827583	112.097404	50.9020555	19.3061115	112.358009	-60.8401075	10.0650725	113.100181
-40.157784	-6.868319	113.241768	-5.037711	14.567137	112.737366	51.83223	-2.308633	112.641945	49.855721	40.697243	112.117943	50.8439755	19.194305	112.379944	-60.9193975	9.939969	113.094788
-39.703465	-6.173407	113.24527	-5.099951	14.441138	112.762154	51.816231	-2.369883	112.649117	49.760254	40.561756	112.062813	50.7882425	19.0959365	112.355965	-60.9881445	9.7863395	113.168343
-39.12505	-5.496263	113.349937	-5.174938	14.271069	112.794052	51.80946	-2.429726	112.665321	49.655014	40.437965	111.955902	50.732237	19.0041195	112.3106115	-61.082113	9.5380185	113.2774925
-38.227512	-4.378493	113.429665	-5.323352	13.958568	112.808083	51.81237	-2.481983	112.631897	49.429543	40.26181	111.758652	50.6209565	18.8899135	112.1952745	-61.2676605	9.0272225	113.4208915
-37.679657	-3.703577	113.359406	-5.466743	13.720894	112.771675	51.756794	-2.516285	112.534882	49.236813	40.126152	111.59874	50.4968035	18.8049335	112.066811	-61.4302895	8.6368545	113.476539
-37.034409	-2.944051	113.304794	-5.631243	13.444901	112.697136	51.669998	-2.583754	112.384178	48.992741	40.010937	111.484406	50.3313695	18.7135915	111.934292	-61.5938555	8.1762105	113.45998
-36.416451	-2.158809	113.153351	-5.831347	13.182722	112.608337	51.538784	-2.683401	112.222542	48.722546	39.888931	111.388168	50.130665	18.602765	111.805355	-61.793359	7.762679	113.411319
-35.83263	-1.422949	112.967255	-6.030246	12.913	112.5028	51.362782	-2.782975	112.07943	48.450256	39.788616	111.331627	49.906519	18.5028205	111.7055285	-61.967011	7.3231795	113.3000715
-35.165916	-0.555077	112.823692	-6.213075	12.67097	112.409187	51.216652	-2.912853	111.913528	48.212986	39.689243	111.311165	49.714819	18.388195	111.6123465	-62.140969	6.953745	113.2060275
-34.539608	0.343445	112.642494	-6.34462	12.461964	112.317024	51.071186	-3.051229	111.794006	48.038517	39.588348	111.332321	49.5548515	18.2685595	111.5631635	-62.2440915	6.6553685	113.0708845
-33.512241	1.652253	112.376961	-6.469569	12.153668	112.183853	50.945126	-3.308061	111.695953	47.916332	39.413857	111.390915	49.430729	18.052898	111.543434	-62.369867	6.254438	112.824272
-32.756813	2.643004	112.10675	-6.49013	11.949023	112.074707	50.889187	-3.486539	111.74015	47.899685	39.290886	111.469231	49.394436	17.9021735	111.6046905	-62.374696	5.9958725	112.5447235
-32.037415	3.553858	111.795914	-6.50281	11.755528	111.931458	50.900864	-3.668038	111.866524	47.939484	39.196087	111.575951	49.420174	17.7640245	111.7212375	-62.425794	5.7470315	112.1416785
-31.336287	4.475279	111.447083	-6.503622	11.571051	111.719856	50.957062	-3.879026	112.057556	48.008026	39.095963	111.706772	49.482544	17.6084685	111.882164	-62.489788	5.5336335	111.557548
-30.590889	5.486472	110.863426	-6.515386	11.402687	111.40062	51.042156	-4.106699	112.253738	48.075569	38.970436	111.849358	49.5588625	17.4318685	112.051548	-62.5896345	5.3735055	110.749692
-30.012402	6.470846	110.226509	-6.555075	11.25102	111.016396	51.101051	-4.347048	112.390778	48.144867	38.819248	111.85675	49.622959	17.2361	112.123764	-62.733109	5.26594	109.909028
-29.481873	7.309269	109.918747	-6.57623	11.095687	110.623535	51.063473	-4.60436	112.43187	48.165569	38.626205	111.704506	49.614521	17.0109225	112.068188	-62.766981	5.1804515	109.178882
-28.757101	8.770907	109.344933	-6.670069	10.82022	110.240952	50.898285	-5.047692	112.236771	48.094711	38.23978	111.237549	49.496498	16.596044	111.73716	-62.836636	5.044396	108.744744
-28.3694	9.702684	109.323265	-6.770515	10.615651	110.1418	50.719635	-5.361494	112.079254	48.050613	38.0177	110.862122	49.385124	16.328103	111.470688	-62.926154	4.903199	108.812912
-27.879831	10.720424	109.26609	-6.885407	10.405877	110.074043	50.59132	-5.636199	111.836647	47.969975	37.861938	110.521523	49.2806475	16.1128695	111.179085	-63.0514615	4.6988845	108.969001
-27.410862	11.808388	109.197556	-7.016913	10.204684	109.996834	50.313576	-5.780999	111.569786	47.839867	37.715904	110.21888	49.0767215	15.9674525	110.894333	-63.1105475	4.4419155	109.099335
-27.097097	12.824108	109.227982	-7.153121	10.024614	109.921707	50.197231	-5.930613	111.239708	47.630535	37.589142	109.982338	48.913883	15.8292645	110.611023	-63.220125	4.2199635	109.232391
-26.950264	13.655808	109.570862	-7.308658	9.847836	109.88681	50.071819	-6.011281	110.929848	47.384487	37.551483	109.817146	48.728153	15.770101	110.373497	-63.345469	3.925571	109.400123
-26.821682	14.580187	109.486923	-7.476796	9.69	109.879921	49.946236	-6.045175	110.63559	47.147259	37.559692	109.721802	48.5467475	15.7572585	110.178696	-63.5003395	3.6227415	109.581146
-26.892895	15.88935	109.577011	-7.736692	9.487941	109.888687	49.734177	-6.029752	110.174301	46.769749	37.608562	109.681595	48.251963	15.789405	109.927948	-63.725347	3.186477	109.849426
-27.155626	16.459677	109.996262	-7.903875	9.363717	109.87207	49.608017	-5.988196	109.850143	46.519062	37.643494	109.694458	48.0635395	15.827649	109.7723005	-63.8712895	2.899785	109.9718395
-27.448944	17.058342	109.77874	-8.035305	9.2499	109.847496	49.499352	-5.982866	109.527679	46.299007	37.65329	109.736481	47.8991795	15.835212	109.63208	-63.9697895	2.664588	110.062912
-27.727737	17.694006	110.036957	-8.144861	9.132744	109.815552	49.376392	-6.004474	109.258995	46.114628	37.640388	109.789322	47.74551	15.817957	109.5241585	-64.035232	2.447531	110.1069455
-28.015263	18.306654	110.026955	-8.198477	9.018569	109.794029	49.244961	-6.049701	109.030792	45.992611	37.578041	109.886299	47.618786	15.76417	109.4585455	-64.01574	2.272968	110.1295125
-28.231031	18.872108	109.986496	-8.256324	8.910515	109.787819	49.126839	-6.127926	108.850647	45.950745	37.485336	110.012268	47.538792	15.678705	109.4314575	-64.05144	2.142325	110.1441805
-28.359226	19.498066	110.214905	-8.320117	8.827756	109.814453	49.019989	-6.255387	108.773254	45.920189	37.354771	110.163811	47.470089	15.549692	109.4685325	-64.110323	2.10582	110.1603735
-28.57416	20.456062	110.299706	-8.397867	8.741324	109.906281	48.838787	-6.478528	108.797813	45.932762	37.140129	110.391663	47.3857745	15.3308005	109.594738	-64.1815085	2.1518475	110.217824
-28.682535	21.046507	110.459839	-8.481065	8.697372	110.027679	48.706211	-6.616976	108.83268	45.935677	37.002174	110.492538	47.320944	15.192599	109.662609	-64.283074	2.202145	110.392749
-28.857157	21.664692	110.538948	-8.56551	8.672727	110.121689	48.586304	-6.755006	108.840157	45.938854	36.900364	110.511955	47.262579	15.072679	109.676056	-64.393599	2.272775	110.567322
-28.953024	22.204559	110.57254	-8.658544	8.665732	110.155579	48.448475	-6.838009	108.753899	45.91835	36.825348	110.399757	47.1834125	14.9936695	109.576828	-64.5005005	2.3377945	110.73433
-29.078764	22.706774	110.676765	-8.732065	8.653644	110.157166	48.285656	-6.881931	108.517708	45.818226	36.776936	110.15464	47.051941	14.9475025	109.336174	-64.516071	2.3597855	110.978158
-29.149279	23.199524	110.788277	-8.809376	8.657857	110.183731	48.092861	-6.904795	108.17865	45.652794	36.680252	109.812233	46.8728275	14.8877285	108.9954415	-64.4915795	2.4279855	111.3720205
-29.170938	23.755211	110.969078	-8.932433	8.678453	110.266304	47.87014	-6.957282	107.91024	45.455013	36.567558	109.474472	46.6625765	14.805138	108.692356	-64.5274425	2.551768	111.840252
-29.136377	24.524076	111.11525	-9.150128	8.673662	110.394943	47.609283	-7.075691	107.734451	45.276852	36.460518	109.175598	46.4430675	14.6924135	108.4550245	-64.7433235	2.6549105	112.3348615
-29.176817	25.090881	111.169991	-9.300053	8.672331	110.398575	47.443653	-7.12935	107.71862	45.155205	36.424931	109.095398	46.299429	14.6477905	108.407009	-64.899535	2.6968715	112.390141
-29.2054	25.623158	111.087013	-9.482837	8.688615	110.361359	47.279743	-7.151791	107.665466	44.978546	36.41119	109.040512	46.1291445	14.6296995	108.352989	-65.0948185	2.7475305	112.369729
-29.167635	26.057396	110.958565	-9.687032	8.666919	110.258934	47.114777	-7.134619	107.56385	44.771782	36.396694	108.992233	45.9432795	14.6310375	108.2780415	-65.3173435	2.7028005	112.2398265
-29.162601	26.487616	110.918747	-9.862082	8.657904	110.166046	46.93372	-7.094111	107.463226	44.549305	36.412205	108.957054	45.7415125	14.659047	108.21014	-65.4656765	2.656761	112.121952
-29.09989	26.929089	110.999809	-10.073893	8.640312	110.199371	46.732349	-7.050502	107.387558	44.274014	36.403919	108.912361	45.5031815	14.6767085	108.1499595	-65.6509675	2.6039155	112.2487825
-28.969133	27.436787	111.177757	-10.266293	8.661793	110.322365	46.540218	-7.014377	107.36425	44.092197	36.433353	108.950279	45.3162075	14.709488	108.1572645	-65.8487935	2.614098	112.4874655
-28.575066	28.141701	111.484268	-10.528178	8.670896	110.570587	46.278835	-6.947448	107.382248	43.867924	36.477913	109.085228	45.0733795	14.7652325	108.233738	-66.1297355	2.5765595	112.907436
-28.419638	28.69614	111.760185	-10.700343	8.65923	110.689201	46.139896	-6.898309	107.366768	43.726612	36.508186	109.205673	44.933254	14.8049385	108.2862205	-66.33394	2.5135215	113.0921815
-28.129318	29.120213	111.861595	-10.836005	8.690004	110.739944	46.002789	-6.830383	107.320488	43.60112	36.576164	109.339592	44.8019545	14.8728905	108.33004	-66.4739645	2.5071175	113.149848
-27.858969	29.548443	111.922836	-10.970977	8.730764	110.713768	45.867229	-6.733109	107.211494	43.477608	36.67028	109.422127	44.6724185	14.9685855	108.3168105	-66.6143725	2.4929425	113.1107255
-27.598969	29.998293	111.929932	-11.083744	8.789761	110.591438	45.734364	-6.606278	107.044235	43.346966	36.791039	109.442711	44.540665	15.0923805	108.243473	-66.708153	2.4871415	112.939403
-27.258026	30.472916	111.904839	-11.201412	8.897607	110.45536	45.594963	-6.457053	106.833328	43.191635	36.920067	109.409698	44.393299	15.231507	108.121513	-66.796123	2.563707	112.789207
-26.828173	30.969419	111.839798	-11.3342	9.039248	110.323456	45.452694	-6.289807	106.580528	43.008766	37.044945	109.329056	44.23073	15.377569	107.954792	-66.89913	2.700927	112.69212
-26.211946	31.680658	111.80191	-11.562618	9.245506	110.13974	45.187931	-6.023931	106.246605	42.725136	37.244019	109.195831	43.9565335	15.610044	107.721218	-67.0817695	2.880968	112.558262
-25.683832	32.055584	111.755798	-11.72705	9.3684	110.070267	45.014175	-5.863166	106.057846	42.522285	37.364639	109.13308	43.76823	15.7507365	107.595463	-67.22233	2.9860635	112.545071
-25.172207	32.344997	111.746918	-11.89104	9.515537	110.028717	44.842247	-5.715861	105.900917	42.332417	37.500839	109.088074	43.587332	15.892489	107.4944955	-67.369412	3.138585	112.5629385
-24.580139	32.579292	111.750031	-12.071441	9.646414	110.009338	44.672665	-5.579067	105.763802	42.142532	37.655022	109.040749	43.4075985	16.0379775	107.4022755	-67.5504805	3.2548505	112.6164005
-23.834717	32.759819	111.687706	-12.243366	9.782147	109.975555	44.512642	-5.432255	105.681801	41.954617	37.781857	109.025085	43.2336295	16.174801	107.353443	-67.7203615	3.389493	112.597667
-23.051813	32.93689	111.657951	-12.402076	9.908757	109.96019	44.371948	-5.289818	105.638954	41.805576	37.913605	109.023262	43.088762	16.3118935	107.331108	-67.892914	3.5056205	112.589272
-22.249241	33.04697	111.538017	-12.547647	10.052815	109.955368	44.243454	-5.162153	105.628822	41.649818	38.042549	109.023735	42.946636	16.440198	107.3262785	-68.04193	3.665432	112.5844575
-20.999271	33.134125	111.448303	-12.779104	10.253103	110.005203	44.049747	-5.011491	105.626968	41.44001	38.197815	108.983162	42.7448785	16.593162	107.305065	-68.3030865	3.913044	112.705341
-19.991344	33.12088	111.31942	-12.903786	10.376636	110.048996	43.912025	-4.945666	105.651024	41.313213	38.275997	108.917877	42.612619	16.6651655	107.2844505	-68.420191	4.0881065	112.8135415
-18.956499	33.085297	111.213318	-13.027008	10.477053	110.087433	43.784584	-4.915623	105.730484	41.21347	38.314053	108.864471	42.499027	16.699215	107.2974775	-68.553043	4.254891	112.8773885
-17.890913	32.989952	110.936226	-13.146654	10.527585	110.087929	43.698658	-4.927336	105.89286	41.159172	38.315334	108.849648	42.428915	16.693999	107.371254	-68.722223	4.361171	112.804604
-16.757965	32.922943	110.690582	-13.242245	10.532943	110.021294	43.656368	-4.975134	106.164314	41.154404	38.287189	108.896027	42.405386	16.6560275	107.5301705	-68.889876	4.4098585	112.5124175
-15.499992	32.754387	110.320129	-13.332546	10.519943	109.879494	43.654457	-5.08374	106.512703	41.188229	38.203876	109.02256	42.421343	16.560068	107.7676315	-69.086435	4.479818	111.9913565
-14.239862	32.591022	109.848595	-13.398835	10.51055	109.663498	43.663673	-5.191661	106.951973	41.265423	38.088303	109.205505	42.464548	16.448321	108.078739	-69.262218	4.572779	111.248257
-12.2977	32.387905	109.148094	-13.494551	10.503675	109.161446	43.709003	-5.370153	107.7229	41.397522	37.889793	109.630478	42.5532625	16.25982	108.676689	-69.5423645	4.74753	109.646203
-10.884146	32.164513	108.754517	-13.546777	10.552729	108.874687	43.742138	-5.457977	108.248184	41.470356	37.773804	109.901009	42.606247	16.1579135	109.0745965	-69.699801	4.9475445	108.6747775
-9.558003	31.991526	108.493736	-13.563667	10.638269	108.747086	43.733177	-5.494542	108.911301	41.517941	37.673023	110.255859	42.625559	16.0892405	109.58358	-69.752893	5.1872975	107.910592
-8.178854	31.871712	108.52507	-13.546577	10.79409	108.843674	43.781422	-5.461183	109.686577	41.567802	37.650536	110.70578	42.674612	16.0946765	110.1961785	-69.767766	5.4935035	107.4911695
-6.763618	31.736713	108.758774	-13.514048	11.005445	109.112511	43.92749	-5.346779	110.569084	41.674023	37.740227	111.229576	42.8007565	16.196724	110.89933	-69.8288525	5.814166	107.325692
-5.39812	31.592876	109.09803	-13.45778	11.227207	109.479538	44.091625	-5.171175	111.540779	41.767807	37.850719	111.939194	42.929716	16.339772	111.7399865	-69.845276	6.114642	107.2190895
-4.089556	31.537842	109.577309	-13.403067	11.450854	109.890572	44.260223	-4.947636	112.479065	41.843189	38.016136	112.679306	43.051706	16.53425	112.5791855	-69.85784	6.367458	107.2019585
-2.072575	31.440968	110.467316	-13.286903	11.822808	110.568214	44.517044	-4.566734	113.742241	41.929272	38.350998	113.870728	43.223158	16.892132	113.8064845	-69.796964	6.753484	107.3299435
-0.800369	31.366238	111.032692	-13.179488	12.049911	111.00222	44.657173	-4.330297	114.443382	42.023903	38.535824	114.6642	43.340538	17.1027635	114.553791	-69.699514	6.9970585	107.450649
0.406317	31.367558	111.673691	-13.119702	12.279054	111.396561	44.78603	-4.113244	114.992546	42.125988	38.727524	115.446648	43.456009	17.30714	115.219597	-69.695413	7.250968	107.573525
1.626769	31.341557	112.296425	-13.070803	12.501369	111.711159	44.886139	-3.933244	115.390709	42.17868	38.941429	116.249672	43.5324095	17.5040925	115.8201905	-69.6740155	7.4986455	107.6021275
2.795158	31.298363	112.900253	-13.032262	12.717999	111.973442	44.958694	-3.748702	115.602264	42.272827	39.11771	116.889175	43.6157605	17.684504	116.2457195	-69.6802845	7.751494	107.7011645
3.884351	31.259186	113.306168	-12.990345	12.944963	112.18647	45.000538	-3.568373	115.676208	42.370178	39.308552	117.357529	43.685358	17.8700895	116.5168685	-69.666048	8.0198365	107.8560715
4.887471	31.283506	113.752953	-12.942438	13.193933	112.34436	45.048534	-3.350231	115.649414	42.453854	39.53421	117.706383	43.751194	18.0919895	116.6778985	-69.63607	8.2958765	108.0108215
6.651072	31.123638	113.973595	-12.846441	13.640061	112.486816	45.138611	-2.911093	115.543274	42.563408	39.950912	118.015221	43.8510095	18.5199095	116.7792475	-69.5438915	8.7602125	108.1943845
7.519674	31.120365	114.168701	-12.779932	13.97801	112.490448	45.23288	-2.570136	115.484177	42.658867	40.272022	118.081032	43.9458735	18.850943	116.7826045	-69.5057375	9.105077	108.1982915
8.483248	31.054255	114.154709	-12.71082	14.335924	112.423813	45.348656	-2.198549	115.424477	42.716877	40.612274	118.163696	44.0327665	19.2068625	116.7940865	-69.4544065	9.4649855	108.0535395
9.398046	31.010004	114.180145	-12.605366	14.696386	112.341133	45.474007	-1.820362	115.376266	42.756157	40.974571	118.218277	44.115082	19.5771045	116.7972715	-69.325814	9.8156675	107.8849945
10.301425	30.884653	114.143982	-12.499913	15.054126	112.276123	45.612637	-1.436126	115.335403	42.80048	41.36232	118.258652	44.2065585	19.963097	116.7970275	-69.2063845	10.145155	107.7552185
11.199892	30.669952	114.17836	-12.375071	15.41899	112.227509	45.77467	-1.056969	115.340446	42.850895	41.765507	118.326065	44.3127825	20.354269	116.8332555	-69.0629245	10.483711	107.6217625
11.985844	30.478455	114.17627	-12.241905	15.770979	112.206818	45.941093	-0.669267	115.406921	42.905739	42.161324	118.416618	44.423416	20.7460285	116.9117695	-68.907226	10.7959295	107.5018665
13.122261	30.166874	114.250412	-12.047068	16.272394	112.184479	46.211098	-0.123828	115.519623	43.027302	42.714397	118.535851	44.6192	21.2952845	117.027737	-68.713336	11.2495035	107.341221
13.857704	29.932964	114.211365	-11.903881	16.582525	112.177338	46.380596	0.220243	115.575348	43.107204	43.057091	118.567749	44.7439	21.638667	117.0715485	-68.551662	11.526383	107.2831275
14.636615	29.471201	114.198517	-11.725948	16.860741	112.168106	46.551582	0.532002	115.598679	43.212269	43.368744	118.512817	44.8819255	21.950373	117.055748	-68.3338215	11.771109	107.280464
15.307342	29.062357	114.103317	-11.562863	17.115366	112.160194	46.70932	0.811145	115.591766	43.334732	43.634628	118.426582	45.022026	22.2228865	117.009174	-68.147752	12.0078455	107.311214
15.94328	28.614124	113.984009	-11.373871	17.33227	112.12677	46.980133	1.02382	115.556297	43.488071	43.873997	118.266167	45.234102	22.4489085	116.911232	-67.981844	12.2156315	107.342308
16.570728	28.145576	113.860962	-11.188286	17.522989	112.059151	47.162254	1.233254	115.531517	43.640564	44.07172	118.06089	45.401409	22.652487	116.7962035	-67.777981	12.393491	107.3220985
17.18635	27.648497	113.625885	-10.994399	17.674562	111.960518	47.365555	1.408595	115.476784	43.784149	44.234039	117.822441	45.574852	22.821317	116.6496125	-67.56365	12.527807	107.2714235
18.107166	26.604292	113.306961	-10.691757	17.851345	111.810173	47.701324	1.629166	115.404877	44.014614	44.461887	117.346588	45.857969	23.0455265	116.3757325	-67.241483	12.6571635	107.2446135
18.627079	25.979507	113.049088	-10.457971	17.92915	111.687622	47.906513	1.772494	115.355194	44.165161	44.591827	117.015907	46.035837	23.1821605	116.1855505	-66.951779	12.6761395	107.1896935
19.147589	25.313196	112.802315	-10.251638	17.997776	111.555878	48.149071	1.886183	115.281914	44.322033	44.710426	116.660599	46.235552	23.2983045	115.9712565	-66.738828	12.6972475	107.1404995
19.668623	24.593752	112.607704	-10.022912	18.040722	111.406647	48.361095	1.999751	115.228943	44.486969	44.818295	116.314903	46.424032	23.409023	115.771923	-66.469856	12.672421	107.041371
20.155869	23.929525	112.318779	-9.804818	18.072607	111.254288	48.594456	2.076761	115.168259	44.651894	44.900089	116.001495	46.623175	23.488425	115.584877	-66.232811	12.656789	106.923699
20.634403	23.081808	112.149513	-9.602491	18.097183	111.109581	48.811478	2.123544	115.119461	44.827255	44.950722	115.684509	46.8193665	23.537133	115.401985	-66.0243485	12.657233	106.817177
21.013435	22.352089	111.98381	-9.395684	18.105062	110.969208	49.015995	2.137203	115.067436	45.00362	44.978077	115.415207	47.0098075	23.55764	115.2413215	-65.8011755	12.652484	106.6970945
21.601019	21.265566	111.761459	-9.110456	18.103588	110.80574	49.2719	2.107908	114.993797	45.263367	44.937725	115.057304	47.2676335	23.5228165	115.0255505	-65.4885455	12.6843595	106.5859295
21.995016	20.525656	111.680389	-8.932511	18.09091	110.714981	49.445652	2.060318	114.930275	45.441498	44.920464	114.847473	47.443575	23.490391	114.888874	-65.308597	12.691429	106.541088
22.369854	19.839018	111.52861	-8.783121	18.071125	110.638878	49.580254	2.013553	114.876831	45.600887	44.889713	114.680626	47.5905705	23.451633	114.7787285	-65.1568125	12.690617	106.4990275
22.712679	19.050295	111.485275	-8.652797	18.053337	110.573158	49.689384	1.976893	114.828087	45.746918	44.852619	114.547371	47.718151	23.414756	114.687729	-65.023745	12.691918	106.458587
23.031124	18.315485	111.414764	-8.529952	18.019341	110.512581	49.812023	1.927323	114.776978	45.866184	44.821796	114.426331	47.8391035	23.3745595	114.6016545	-64.8990075	12.6641225	106.4235075
23.307255	17.669558	111.343063	-8.436675	17.994564	110.460571	49.938713	1.867176	114.735687	45.982925	44.774563	114.346985	47.960819	23.3208695	114.541336	-64.834169	12.6682585	106.379806
23.605314	16.975838	111.273781	-8.335085	17.960314	110.402748	50.053249	1.81078	114.718163	46.082516	44.726788	114.290176	48.0678825	23.268784	114.5041695	-64.7380525	12.651844	106.3013265
23.984968	16.030308	111.248924	-8.240252	17.91728	110.304985	50.26852	1.671369	114.75042	46.209538	44.650249	114.250038	48.239029	23.160809	114.500229	-64.719533	12.673751	106.109741
24.214045	15.506477	111.167999	-8.185354	17.87365	110.252724	50.405186	1.556449	114.781189	46.275299	44.600784	114.218842	48.3402425	23.0786165	114.5000155	-64.7109505	12.6686835	106.0054325
24.445105	14.824236	111.181854	-8.145712	17.834408	110.225128	50.504227	1.463726	114.845871	46.340363	44.538689	114.186981	48.422295	23.0012075	114.516426	-64.713719	12.6676085	105.93383
24.672743	14.166373	111.249458	-8.088614	17.758978	110.211266	50.589256	1.349251	114.935196	46.391426	44.451466	114.173141	48.490341	22.9003585	114.5541685	-64.667569	12.6175975	105.8683635
24.832005	13.565828	111.300812	-8.067096	17.664984	110.210609	50.69664	1.195668	115.043434	46.455677	44.339455	114.149902	48.5761585	22.7675615	114.596668	-64.7103505	12.5624065	105.82455
24.965525	13.009264	111.357834	-8.015331	17.536978	110.172653	50.785957	0.995113	115.170647	46.531059	44.18573	114.127182	48.658508	22.5904215	114.6489145	-64.68917	12.4835345	105.6963915
25.107054	12.464083	111.42942	-7.981425	17.368217	110.122383	50.878208	0.760957	115.312744	46.582909	43.990845	114.097824	48.7305585	22.375901	114.705284	-64.6934085	12.360533	105.539482
25.289917	11.682527	111.533264	-7.943321	17.081236	110.029984	50.985382	0.381223	115.568672	46.64204	43.644436	114.027977	48.813711	22.0128295	114.7983245	-64.700353	12.1496425	105.2616435
25.391079	11.183293	111.636009	-7.902683	16.853779	109.983612	51.031906	0.14067	115.754875	46.676903	43.382652	113.991753	48.8544045	21.761661	114.873314	-64.6597705	11.945897	105.09391
25.476986	10.694496	111.757538	-7.866676	16.611057	109.952721	51.073479	-0.119657	115.943405	46.729668	43.099297	113.960793	48.9015735	21.48982	114.952099	-64.6349255	11.732294	104.953343
25.542128	10.21759	111.871246	-7.832902	16.336174	109.961128	51.124466	-0.425575	116.090561	46.789494	42.799641	113.970795	48.95698	21.187033	115.030678	-64.622784	11.485315	104.891578
25.582113	9.75215	111.951088	-7.77646	16.029192	109.983742	51.162113	-0.767056	116.17849	46.86768	42.463501	114.019737	49.0148965	20.8482225	115.0991135	-64.5678165	11.2101615	104.8683705
25.637875	9.30611	111.995605	-7.744513	15.704987	110.012909	51.180737	-1.134479	116.199997	46.965797	42.113823	114.107178	49.073267	20.489672	115.1535875	-64.562293	10.920302	104.8722305
25.714592	8.825706	111.974159	-7.691883	15.366347	110.01059	51.172264	-1.5296	116.192642	47.058182	41.761375	114.224182	49.115223	20.1158875	115.208412	-64.498989	10.6168065	104.812768
25.803957	8.176746	111.942696	-7.643273	14.923186	109.995041	51.142303	-2.107223	116.149994	47.177078	41.230209	114.479935	49.1596905	19.561493	115.3149645	-64.4462365	10.284879	104.6751175
25.807968	7.66888	111.976646	-7.63118	14.672404	110.026085	51.093941	-2.490603	116.193535	47.234924	40.885399	114.734665	49.1644325	19.197398	115.4641	-64.4267925	10.14741	104.58807
25.824434	7.484742	112.079788	-7.641085	14.446738	110.111389	51.061737	-2.874459	116.295921	47.291	40.57177	115.04393	49.1763685	18.8486555	115.6699255	-64.4585385	10.0448205	104.5528525
25.822062	7.11804	112.232246	-7.663138	14.244452	110.243904	51.025635	-3.261435	116.461823	47.336563	40.26012	115.419449	49.181099	18.4993425	115.940636	-64.507375	9.9895615	104.547172
25.787418	6.762571	112.436226	-7.710114	14.066483	110.405823	50.997711	-3.64007	116.667747	47.38168	39.972523	115.855682	49.1896955	18.1662265	116.2617145	-64.6099235	9.9667395	104.5499315
25.725254	6.368604	112.597916	-7.789168	13.912172	110.553299	50.939209	-4.049897	116.87664	47.41328	39.727673	116.26152	49.1762445	17.838888	116.56908	-64.7545805	9.985456	104.537518
25.58094	6.053658	112.650826	-7.920277	13.786498	110.619461	50.855469	-4.496	116.960526	47.399651	39.531116	116.471497	49.12756	17.517558	116.7160115	-64.968114	10.055438	104.5229105
25.282404	5.613774	112.185158	-8.18965	13.65659	110.407616	50.602936	-5.092378	116.58255	47.298351	39.330647	116.304779	48.9506435	17.1191345	116.4436645	-65.3299435	10.1940455	104.3715675
25.044167	5.316894	111.644302	-8.399861	13.591619	110.09166	50.37896	-5.243529	116.055252	47.167538	39.161545	115.994881	48.773249	16.959008	116.0250665	-65.572971	10.22423	104.1582535
24.794529	5.022141	111.227074	-8.628325	13.582473	109.870422	50.276096	-5.430941	115.525665	47.057796	39.123489	115.66243	48.666946	16.846274	115.5940475	-65.923596	10.318672	104.1467965
24.509726	4.755769	111.030708	-8.856334	13.634128	109.828911	50.17231	-5.50176	115.151421	46.947281	39.17905	115.470657	48.5597955	16.838645	115.311039	-66.2724635	10.429611	104.346783
24.224503	4.50337	111.025772	-9.02285	13.727361	109.956932	50.134373	-5.50272	114.965996	46.866261	39.271225	115.494217	48.500317	16.8842525	115.2301065	-66.546017	10.5704695	104.6837575
23.918434	4.296785	111.140182	-9.122239	13.804738	110.163185	50.192596	-5.510973	114.914749	46.812176	39.405243	115.650497	48.502386	16.947135	115.282623	-66.746864	10.662341	105.043747
23.631176	4.056729	111.302925	-9.153299	13.867496	110.339867	50.328087	-5.463548	114.975868	46.777699	39.546055	115.941643	48.552893	17.0412535	115.4587555	-66.859491	10.6937385	105.2209785
23.194357	3.575845	111.492279	-9.130701	13.971297	110.355888	50.588131	-5.249446	115.155563	46.940159	39.745564	116.381775	48.764145	17.248059	115.768669	-67.025547	10.694535	104.943107
22.811691	3.153154	111.441711	-9.084609	14.037053	110.135178	50.703724	-5.134385	115.359665	46.981792	39.863171	116.638802	48.842758	17.364393	115.9992335	-67.011976	10.709713	104.2711225
22.391203	2.716609	111.244835	-8.944423	14.049764	109.998726	50.81176	-5.083828	115.365913	46.954906	39.90324	116.604675	48.883333	17.409706	115.985294	-66.772179	10.689822	104.012158
22.000202	2.160125	111.091248	-8.660485	14.04318	109.998146	51.216347	-5.049301	115.122101	47.044044	39.885269	116.232719	49.1301955	17.417984	115.67741	-66.4511655	10.668376	104.318882
21.619698	1.572605	110.893478	-8.373569	13.954856	109.880791	51.634045	-5.105963	114.970016	47.294773	39.879524	115.812096	49.464409	17.3867805	115.391056	-66.211547	10.5229315	104.370526
21.166426	0.956455	110.736191	-8.180845	13.76301	109.612885	52.163418	-5.361366	114.82692	47.50404	39.844547	115.502754	49.833729	17.2415905	115.164837	-66.195419	10.2844295	104.060933
20.677116	0.202395	110.36657	-7.979564	13.487947	109.365807	52.572758	-5.714302	114.548111	47.569717	39.737553	115.017319	50.0712375	17.0116255	114.782715	-66.0303655	9.9642685	103.948899
19.844227	-0.956144	109.761848	-7.597131	13.031505	108.976006	52.423584	-5.594712	114.292908	47.663139	39.482571	114.017715	50.0433615	16.9439295	114.1553115	-65.2376235	9.1190805	103.7967005
19.288511	-1.805389	109.305801	-7.35293	12.703922	108.744415	52.55941	-5.810529	113.932106	47.640999	39.329453	113.258865	50.1002045	16.759462	113.5954855	-64.8060645	8.648382	103.8933445
18.725286	-2.64207	108.999237	-7.15165	12.369008	108.542206	52.790787	-6.069321	113.488243	47.719048	39.169697	112.365898	50.2549175	16.550188	112.9270705	-64.5582175	8.187828	104.1573415
18.084539	-3.53511	108.656097	-6.986997	12.036931	108.357704	52.982964	-6.318289	113.135269	47.753254	38.89106	111.628174	50.368109	16.2863855	112.3817215	-64.342103	7.7874765	104.3336865
17.375891	-4.368229	108.407501	-6.903508	11.734268	108.197693	53.096855	-6.62778	112.902046	47.747944	38.740982	110.954903	50.4223995	16.056601	111.9284745	-64.2294155	7.411935	104.4669115
16.667023	-5.22414	108.106766	-6.903743	11.496582	107.994774	53.681267	-7.220668	112.275925	47.696381	38.626797	110.520874	50.688824	15.7030645	111.3983995	-64.49631	7.2900995	104.5911485
15.980079	-5.983233	107.810654	-6.947888	11.325434	107.80941	53.821381	-7.380426	111.929337	47.573772	38.529293	110.300026	50.6975765	15.5744335	111.1146815	-64.5933525	7.0764345	104.5041385
14.870305	-7.139819	107.457649	-7.193573	11.248604	107.593033	52.998268	-6.858068	111.939934	47.417294	38.592377	110.049126	50.207781	15.8671545	110.99453	-64.594927	6.6300535	104.191536
14.089402	-7.855389	107.330666	-7.366711	11.298217	107.443848	52.854813	-6.661993	111.772469	47.182655	38.725792	109.921059	50.018734	16.0318995	110.846764	-64.752156	6.5645345	104.040932
13.3343	-8.565574	107.199501	-7.536441	11.415151	107.272247	52.726891	-6.418777	111.681602	46.945854	38.915703	109.736107	49.8363725	16.248463	110.7088545	-64.9092545	6.581839	103.8356395
12.643006	-9.198967	107.176437	-7.652679	11.563436	107.122276	52.626644	-6.091535	111.641739	46.586506	39.098591	109.647034	49.606575	16.503528	110.6443865	-64.911933	6.623344	103.6001655
11.931789	-9.896409	107.180023	-7.721352	11.694017	106.992531	52.650391	-5.807984	111.675575	46.420177	39.283119	109.442261	49.535284	16.7375675	110.558918	-64.977988	6.6504665	103.426144
11.188414	-10.547843	107.281815	-7.733339	11.777174	106.831566	52.755974	-5.573475	111.742142	46.293137	39.468559	109.248032	49.5245555	16.947542	110.495087	-64.9912335	6.606806	103.168045
10.474401	-11.246774	107.295761	-7.688275	11.799341	106.615257	52.858398	-5.332685	111.821327	46.215469	39.62019	109.005592	49.5369335	17.1437525	110.4134595	-64.9134835	6.4549295	102.8170545
9.520808	-12.257221	107.196938	-7.533508	11.707027	106.152008	53.057434	-5.051935	111.874115	46.139973	39.788952	108.561996	49.5987035	17.3685085	110.2180555	-64.6657195	6.0455455	102.0859605
8.771749	-12.938181	107.029686	-7.387915	11.563832	105.816864	53.198017	-4.929471	111.890518	46.124977	39.845646	108.223412	49.661497	17.4580875	110.056965	-64.437327	5.6695765	101.576763
8.093866	-13.585327	106.929184	-7.194161	11.379216	105.529877	53.358459	-4.797497	111.841599	46.104397	39.889328	107.8675	49.731428	17.5459155	109.8545495	-64.11975	5.2125165	101.2052045
7.432592	-14.200677	106.806007	-7.000824	11.183186	105.291901	53.545582	-4.676408	111.789009	46.087589	39.923985	107.539352	49.8165855	17.6237885	109.6641805	-63.8182335	4.7425835	100.9196215
6.701167	-14.770013	106.814102	-6.816578	10.996595	105.135048	53.743034	-4.563457	111.787247	46.086277	39.97821	107.208397	49.9146555	17.7073765	109.497822	-63.5478115	4.2858135	100.772274
5.936891	-15.333088	106.799171	-6.662973	10.821421	105.020462	53.951054	-4.444054	111.77198	46.068707	40.033741	106.883644	50.0098805	17.7948435	109.327812	-63.3358265	3.8479985	100.713112
5.152854	-15.79667	106.834152	-6.546415	10.671604	104.895615	53.867496	-4.175448	111.889359	46.03347	40.061115	106.595383	49.950483	17.9428335	109.242371	-63.043313	3.4003745	100.548859
3.943691	-16.400982	106.682907	-6.460287	10.47838	104.596901	54.318989	-4.232097	111.63604	45.961258	40.097313	106.161751	50.1401235	17.932608	108.8988955	-63.0606975	3.024152	100.2949065
3.056275	-16.763861	106.481148	-6.428874	10.365769	104.345215	54.329491	-4.147243	111.584236	45.866108	40.090317	105.902466	50.0977995	17.971537	108.743351	-62.9555475	2.760001	99.947079
2.070858	-17.042564	106.356789	-6.420273	10.220696	104.105736	54.350262	-4.089334	111.510345	45.766159	40.077286	105.633041	50.0582105	17.993976	108.571693	-62.8987565	2.447416	99.639779
1.146993	-17.275284	106.269539	-6.418496	10.036077	103.893982	54.378223	-4.086476	111.456833	45.648834	40.052708	105.331894	50.0135285	17.983116	108.3943635	-62.8505205	2.089038	99.3936005
0.215686	-17.44088	106.247536	-6.446425	9.851529	103.757156	54.377167	-4.097077	111.415146	45.514755	40.002029	104.981552	49.945961	17.952476	108.198349	-62.838811	1.750582	99.315963
-0.723252	-17.612415	106.296814	-6.478959	9.675096	103.700531	54.382317	-4.098523	111.363075	45.363445	39.932369	104.610237	49.872881	17.916923	107.986656	-62.830799	1.433269	99.414406
-1.944742	-17.572376	106.445633	-6.508388	9.512413	103.724464	54.36021	-4.086721	111.341202	45.202347	39.844765	104.273399	49.7812785	17.879022	107.8073005	-62.7980545	1.145804	99.6416275
-3.526548	-17.403591	106.741478	-6.569663	9.332577	103.82605	54.387306	-4.045996	111.369576	44.995651	39.74313	103.913834	49.6914785	17.848567	107.641705	-62.8308045	0.816587000000002	100.010395
-4.664136	-17.173172	106.900665	-6.613933	9.254672	103.89756	54.408157	-4.004574	111.405029	44.897415	39.721333	103.794304	49.652786	17.8583795	107.5996665	-62.880652	0.650964499999997	100.1954535
-5.816264	-16.885368	106.864182	-6.626228	9.211923	103.935257	54.755749	-4.152136	111.235092	44.818233	39.739437	103.729927	49.786991	17.7936505	107.4825095	-63.039447	0.630195499999999	100.3880045
-6.975081	-16.438408	106.777832	-6.625364	9.229098	103.931931	54.556759	-3.97677	111.362747	44.764744	39.814922	103.71138	49.6607515	17.919076	107.5370635	-62.9114795	0.53912	100.3267985
-8.127635	-15.924053	106.54142	-6.6053	9.309896	103.897598	54.379696	-3.783988	111.346603	44.758286	39.943943	103.727005	49.568991	18.0799775	107.536804	-62.779591	0.539814500000002	100.258392
-9.337005	-15.30389	106.228294	-6.569952	9.451126	103.858925	54.320126	-3.62004	111.231506	44.763206	40.136566	103.770874	49.541666	18.258263	107.50119	-62.68157	0.643989000000001	100.21666
-10.608428	-14.536195	105.972275	-6.544264	9.688293	103.830673	54.257721	-3.404021	111.123314	44.785751	40.375584	103.859413	49.521736	18.4857815	107.4913635	-62.610264	0.890804499999998	100.1699825
-12.53621	-13.190656	105.581642	-6.515674	10.196332	103.855148	54.190712	-3.016931	110.917328	44.871109	40.811005	104.062309	49.5309105	18.897037	107.4898185	-62.5622585	1.495627	100.2204775
-13.899806	-12.190041	105.370628	-6.49958	10.601612	103.941368	54.082352	-2.729397	110.797676	44.930656	41.137459	104.198853	49.506504	19.204031	107.4982645	-62.505664	1.999193	100.3844715
-15.21703	-11.062078	105.231812	-6.466523	11.015423	104.055	54.007347	-2.460185	110.62355	45.017181	41.465477	104.324959	49.512264	19.502646	107.4742545	-62.44531	2.5282	100.6357455
-16.583759	-9.874509	105.279251	-6.42204	11.407196	104.235733	53.670589	-2.098277	110.50544	45.10112	41.753994	104.416977	49.3858545	19.8278585	107.4612085	-62.2299345	2.9865335	101.0102575
-18.053877	-8.706838	105.284714	-6.383806	11.758541	104.471413	53.581512	-1.928407	110.103561	45.192482	41.972168	104.506409	49.386997	20.0218805	107.304985	-62.154609	3.4952015	101.637841
-19.389368	-7.43529	105.401733	-6.337716	12.009207	104.754166	53.641174	-1.918606	109.491905	45.351799	42.142048	104.545258	49.4964865	20.111721	107.0185815	-62.1719185	3.906693	102.4897505
-20.784508	-6.157573	105.69146	-6.313322	12.19301	105.140129	53.367977	-1.8771	108.945786	45.469383	42.274807	104.539894	49.41868	20.1988535	106.74284	-62.045324	4.1871665	103.537418
-22.927139	-4.126182	106.672546	-6.364086	12.369246	105.924919	52.831478	-1.849863	107.672897	45.408913	42.285164	104.203735	49.1201955	20.2176505	105.938316	-61.8483675	4.5208415	105.911522
-24.283646	-2.779584	107.482162	-6.460153	12.446515	106.505905	52.238476	-1.764969	106.859497	45.196377	42.320599	103.958771	48.7174265	20.277815	105.409134	-61.6377325	4.615215	107.602676
-25.661682	-1.381899	108.463112	-6.66317	12.507607	107.121407	51.552155	-1.682994	106.025948	44.942226	42.297684	103.745354	48.2471905	20.307345	104.885651	-61.5735305	4.707869	109.357163
-26.934231	-0.035518	109.492477	-6.967823	12.548019	107.796165	50.852936	-1.545283	105.339264	44.559864	42.328014	103.612328	47.7064	20.3913655	104.475796	-61.642046	4.7046725	111.116534
-28.202122	1.346443	110.481224	-7.312821	12.605739	108.495094	50.149906	-1.40651	104.925682	44.090431	42.399429	103.670883	47.1201685	20.4964595	104.2982825	-61.7458105	4.7150185	112.6919055
-29.349953	2.747904	111.449692	-7.710724	12.706627	109.182205	49.558346	-1.232297	104.775955	43.723473	42.505466	103.941383	46.6409095	20.6365845	104.358669	-62.0623575	4.7766695	114.005741
-30.449183	4.11805	112.371399	-8.098269	12.862706	109.839073	49.145256	-1.054495	104.874336	43.377926	42.67152	104.344856	46.261591	20.8085125	104.609596	-62.458129	4.9168995	115.06855
-31.921011	6.190395	113.321602	-8.61066	13.133517	110.699615	48.797516	-0.845075	105.358994	43.059101	42.887348	105.151321	45.9283085	21.0211365	105.2551575	-63.1496285	5.2458975	116.1440725
-32.736568	7.57537	113.833092	-8.851038	13.347365	111.172714	48.652515	-0.764736	105.836952	42.959496	42.996609	105.674782	45.8060055	21.1159365	105.755867	-63.5080815	5.5787935	116.589561
-33.410854	8.95429	114.259125	-9.011547	13.542077	111.518005	48.575626	-0.735092	106.300781	42.959766	43.061741	106.112541	45.767696	21.1633245	106.206661	-63.79079	5.9208295	116.829349
-34.069519	10.2945	114.357803	-9.080612	13.71948	111.72197	48.535351	-0.716284	106.7556	43.0513	43.059147	106.517136	45.7933255	21.1714315	106.636368	-63.9545495	6.2675285	116.807572
-34.555267	11.666807	114.283112	-9.071145	13.863882	111.75766	48.578487	-0.721134	107.172928	43.263828	43.033184	106.82135	45.9211575	21.156025	106.997139	-64.0634475	6.571739	116.518181
-34.958412	12.968257	114.060867	-9.008374	13.960216	111.68158	48.680943	-0.780091	107.46489	43.497391	42.96526	107.046463	46.089167	21.0925845	107.2556765	-64.105915	6.8278475	116.1074835
-35.25589	14.291927	113.898895	-8.905575	14.03882	111.566521	48.722229	-0.880901	107.635818	43.773403	42.858852	107.175743	46.247816	20.9889755	107.4057805	-64.058966	7.0886645	115.7272615
-35.540806	16.260345	113.777878	-8.831341	14.092645	111.486969	48.544682	-1.002669	107.695618	44.074051	42.624245	107.233795	46.3093665	20.810788	107.4647065	-63.9720485	7.374502	115.5092315
-35.663773	17.518301	113.98481	-8.820155	14.124441	111.624359	48.305683	-1.081375	107.658493	44.17382	42.449436	107.263336	46.2397515	20.6840305	107.4609145	-63.8800615	7.5648515	115.7878035
-35.666382	18.803883	114.452507	-8.907787	14.199501	111.910614	47.995403	-1.133903	107.59082	44.214958	42.32391	107.366051	46.1051805	20.5950035	107.4784355	-63.9207545	7.8039985	116.3427925
-35.628448	20.130377	115.092575	-9.039182	14.293131	112.349976	47.61792	-1.14942	107.475891	44.134247	42.226276	107.557632	45.8760835	20.538428	107.5167615	-63.9544475	8.047834	117.1831905
-35.491467	21.444679	116.026604	-9.235137	14.418509	112.93174	47.08709	-1.085563	107.392944	44.008507	42.172752	107.853088	45.5477985	20.5435945	107.623016	-64.0180725	8.2934235	118.240464
-35.295269	22.68424	116.956734	-9.483673	14.58379	113.584259	46.680538	-0.99578	107.289383	43.850204	42.191826	108.31263	45.265371	20.598023	107.8010065	-64.232717	8.569557	119.3675115
-34.998554	23.934916	117.875824	-9.748137	14.747606	114.181854	46.286644	-0.881355	107.209435	43.716908	42.263691	108.855881	45.001776	20.691168	108.032658	-64.49805	8.804044	120.33105
-34.396057	25.856453	118.962074	-10.111097	15.059525	114.816841	45.746658	-0.638467	107.062149	43.560215	42.453384	109.72892	44.6534365	20.9074585	108.3955345	-64.8756305	9.2115915	121.2381475
-33.85582	26.970673	119.287125	-10.312808	15.323506	115.055862	45.471878	-0.448757	106.994179	43.515717	42.587532	110.260078	44.4937975	21.0693875	108.6271285	-65.1194135	9.5776245	121.4845955
-33.2523	28.112423	119.468864	-10.479255	15.598088	115.13282	45.30962	-0.268808	106.968567	43.496445	42.739235	110.735092	44.4030325	21.2352135	108.8518295	-65.3615425	9.9609625	121.4138105
-32.470913	29.244555	119.415451	-10.574967	15.887252	115.107796	45.245087	-0.112003	106.997978	43.5117	42.867165	111.057892	44.3783935	21.377581	109.027935	-65.5283275	10.396923	121.187657
-31.669367	30.301826	119.243454	-10.64431	16.175367	115.005264	45.242474	-0.012997	107.083168	43.516254	42.952717	111.226593	44.379364	21.46986	109.1548805	-65.667984	10.880874	120.8556475
-30.759779	31.212109	118.812943	-10.681607	16.455761	114.849266	45.254551	0.021699	107.199989	43.541042	42.972576	111.242546	44.3977965	21.4971375	109.2212675	-65.7610105	11.4143845	120.4772645
-29.757244	32.132244	118.311775	-10.692454	16.676085	114.634262	45.305573	-0.038486	107.33857	43.634174	42.907066	111.155792	44.4698735	21.43429	109.247181	-65.8547815	11.91788	120.021343
-27.991697	33.339821	117.454132	-10.671919	16.832682	114.247177	45.365635	-0.349216	107.543396	43.859577	42.673351	110.946274	44.612606	21.1620675	109.244835	-65.956444	12.5032965	119.249519
-26.712414	33.960678	116.810204	-10.629847	16.803812	113.987923	45.361835	-0.669959	107.715836	44.052353	42.415779	110.778519	44.707094	20.87291	109.2471775	-65.966788	12.734714	118.7286685
-25.351915	34.568806	116.289055	-10.605601	16.686192	113.768211	45.325741	-1.04688	107.881416	44.253471	42.094147	110.630905	44.789606	20.5236335	109.2561605	-66.000808	12.8487505	118.2802615
-23.87454	35.107838	115.807304	-10.552548	16.537609	113.5998	45.266693	-1.458962	108.055283	44.449993	41.731789	110.433807	44.858343	20.1364135	109.244545	-65.963439	12.9388045	117.955055
-22.348495	35.547836	115.276085	-10.552649	16.363333	113.448692	45.16507	-1.869478	108.31488	44.623463	41.333637	110.292831	44.8942665	19.7320795	109.3038555	-65.9995645	12.9945865	117.5935285
-20.743999	36.02742	114.833984	-10.571001	16.197924	113.373528	45.084896	-2.282699	108.663414	44.76157	40.922016	110.214279	44.923233	19.3196585	109.4388465	-66.065235	13.0761895	117.3082095
-19.05962	36.471661	114.451561	-10.59901	16.07144	113.378716	45.037727	-2.654767	109.125076	44.870514	40.551685	110.269142	44.9541205	18.948459	109.697109	-66.1521405	13.194421	117.060323
-16.426371	37.094559	114.093193	-10.67628	15.933143	113.568245	45.006729	-3.045078	110.077667	45.02898	40.096603	110.708023	45.0178545	18.5257625	110.392845	-66.3704145	13.3405235	116.743645
-14.600965	37.51347	114.024963	-10.724535	15.860316	113.768997	45.00774	-3.205938	110.890915	45.138134	39.890999	111.268143	45.072937	18.3425305	111.079529	-66.522007	13.3781015	116.458465
-12.719981	37.927032	114.139366	-10.803064	15.822845	114.032135	45.044823	-3.308633	111.850479	45.240269	39.747608	112.076637	45.142546	18.2194875	111.963558	-66.748674	13.4262025	116.100712
-10.732952	38.344513	114.310661	-10.888617	15.805599	114.277313	45.178749	-3.398149	112.911293	45.383102	39.680885	113.052727	45.2809255	18.141368	112.98201	-67.0581595	13.46983	115.572616
-8.813108	38.76339	114.645325	-11.002276	15.835972	114.513	45.348846	-3.41479	113.990692	45.468094	39.630894	114.171219	45.40847	18.108052	114.0809555	-67.413022	13.563892	114.9450445
-6.784548	39.150143	114.994072	-11.098191	15.874581	114.710747	45.526112	-3.384649	115.03154	45.518501	39.612148	115.341209	45.5223065	18.1137495	115.1863745	-67.7186885	13.6354125	114.2351195
-4.83344	39.555969	115.45311	-11.176196	15.980077	114.867691	45.737312	-3.335742	115.970634	45.582397	39.628239	116.437485	45.6598545	18.1462485	116.2040595	-68.0122465	13.8139055	113.5313225
-1.820045	40.117886	116.037392	-11.200037	16.211689	114.920723	46.090137	-3.062773	117.236237	45.67226	39.853848	117.925919	45.8811985	18.3955375	117.581078	-68.2812725	14.0278405	112.260368
0.157384	40.487034	116.355988	-11.207705	16.429754	114.85952	46.363308	-2.835302	117.980614	45.680309	40.088245	118.869957	46.0218085	18.6264715	118.4252855	-68.4372185	14.2330365	111.2937545
2.046751	40.852848	116.665314	-11.172164	16.703218	114.811501	46.596397	-2.536438	118.712952	45.698196	40.339291	119.581711	46.1472965	18.9014265	119.1473315	-68.4916245	14.5050095	110.4756705
3.853581	41.231476	116.978477	-11.128206	16.976864	114.732635	47.057636	-2.254912	119.327942	45.700378	40.604687	120.215652	46.379007	19.1748875	119.771797	-68.635419	14.7788405	109.693473
5.686045	41.513561	117.339287	-11.065195	17.257198	114.695724	47.39378	-1.999017	119.82856	45.689503	40.900822	120.691589	46.5416415	19.4509025	120.2600745	-68.6720315	15.0634935	109.1313735
7.340435	41.782166	117.519508	-10.969591	17.539961	114.669815	47.67823	-1.732139	120.203438	45.719086	41.194489	120.956001	46.698658	19.731175	120.5797195	-68.63784	15.348747	108.7599105
9.07784	41.988548	117.654083	-10.836629	17.778135	114.564919	47.926949	-1.458517	120.39727	45.783661	41.431129	121.123543	46.855305	19.986306	120.7604065	-68.528563	15.569964	108.3694315
11.361645	42.248741	117.724648	-10.643957	17.998123	114.226082	48.269192	-1.167189	120.292473	45.849659	41.709118	121.097923	47.0594255	20.2709645	120.695198	-68.3473395	15.7252815	107.756966
12.811984	42.394772	117.627609	-10.514312	18.090813	113.888153	48.431442	-0.937067	120.013985	45.883064	41.865971	120.916916	47.157253	20.464452	120.4654505	-68.185877	15.717174	107.3108555
14.227962	42.437435	117.491547	-10.35953	18.133324	113.481644	48.610191	-0.719485	119.625809	45.891415	41.99004	120.680916	47.250803	20.6352775	120.1533625	-67.969863	15.6313705	106.8099255
15.509507	42.449768	117.24192	-10.216029	18.177738	113.09388	48.781483	-0.547694	119.267067	45.890472	42.093781	120.424011	47.3359775	20.7730435	119.845539	-67.7680355	15.5824325	106.342221
16.647663	42.482174	117.076874	-10.013138	18.197016	112.763962	48.979713	-0.34768	119.006874	45.928726	42.223118	120.201302	47.4542195	20.937719	119.604088	-67.4804955	15.456313	105.923836
17.791946	42.466415	116.951859	-9.784455	18.217089	112.53717	49.243305	-0.133443	118.825233	45.988377	42.367409	120.067978	47.615841	21.116983	119.4466055	-67.184751	15.317195	105.6277345
18.940977	42.319115	116.816261	-9.540668	18.251333	112.401833	49.516327	0.042958	118.7631	46.087265	42.514008	119.970848	47.801796	21.278483	119.366974	-66.883132	15.224183	105.436692
20.231625	42.161114	116.802559	-9.16463	18.273058	112.298897	49.900108	0.258578	118.741714	46.402454	42.659164	119.770477	48.151281	21.458871	119.2560955	-66.480541	15.087245	105.3416985
21.039967	41.992638	116.722038	-8.916911	18.249605	112.280289	50.137756	0.321589	118.728378	46.518089	42.726017	119.72773	48.3279225	21.523803	119.228054	-66.1617445	14.975407	105.332524
21.723995	41.804863	116.710297	-8.702471	18.198933	112.282394	50.332676	0.343091	118.74617	46.675014	42.753124	119.690895	48.503845	21.5481075	119.2185325	-65.908787	14.8497585	105.3462555
22.354061	41.559097	116.76844	-8.522596	18.112782	112.309227	50.514786	0.330549	118.777939	46.840523	42.7356	119.689178	48.6776545	21.5330745	119.2335585	-65.7228465	14.6924895	105.3848955
22.902349	41.292976	116.799393	-8.386268	18.001211	112.334351	50.690155	0.275908	118.8246	46.947289	42.693329	119.713928	48.818722	21.4846185	119.269264	-65.591258	14.5178035	105.399438
23.426598	40.865917	116.814186	-8.27692	17.896265	112.345924	50.849022	0.206014	118.856346	47.035744	42.644955	119.694901	48.942383	21.4254845	119.2756235	-65.496223	14.3670455	105.4162245
23.906864	40.432568	116.734604	-8.189112	17.796265	112.343803	50.962425	0.15159	118.860733	47.093056	42.600464	119.609192	49.0277405	21.376027	119.2349625	-65.4059645	14.216503	105.4526435
24.317997	39.861248	116.633713	-8.090226	17.669817	112.332451	51.136845	0.080873	118.788124	47.123001	42.530132	119.429306	49.129923	21.3055025	119.108715	-65.310375	14.0341315	105.556187
24.514812	39.437107	116.512062	-8.034704	17.584171	112.342453	51.222366	0.024238	118.726036	47.160294	42.454433	119.303963	49.19133	21.2393355	119.0149995	-65.260738	13.9290065	105.6699065
24.647915	39.02375	116.411949	-7.960668	17.462822	112.363815	51.313927	-0.058814	118.649849	47.22657	42.359615	119.189163	49.2702485	21.1504005	118.919506	-65.1915845	13.7752435	105.808124
24.718887	38.591141	116.301025	-7.875766	17.352222	112.396881	51.39904	-0.146969	118.593422	47.277687	42.271805	119.093582	49.3383635	21.062418	118.843502	-65.0898955	13.642026	105.95026
24.689568	38.128887	116.178574	-7.788601	17.264997	112.471725	51.478935	-0.227063	118.582405	47.384834	42.198204	118.980881	49.4318845	20.9855705	118.781643	-65.0090865	13.5444235	106.161807
24.556461	37.64307	116.091713	-7.709572	17.210119	112.600342	51.591682	-0.301946	118.601318	47.472763	42.146919	118.892715	49.5322225	20.9224865	118.7470165	-64.9513665	13.4977515	106.4536675
24.311728	37.072353	116.040291	-7.625596	17.154139	112.738785	51.705299	-0.371027	118.654701	47.552063	42.097069	118.81945	49.628681	20.863021	118.7370755	-64.879873	13.445257	106.7404945
23.764685	36.167942	115.884064	-7.529108	17.068689	112.933754	51.868481	-0.482876	118.670395	47.614479	42.021488	118.694069	49.74148	20.769306	118.682232	-64.799696	13.368072	107.185276
23.371342	35.493206	115.864624	-7.46668	16.997437	113.053146	51.933758	-0.554698	118.588707	47.68877	41.943623	118.569756	49.811264	20.6944625	118.5792315	-64.744624	13.3004115	107.5270605
22.94853	34.827881	115.717491	-7.434086	16.914045	113.132736	51.977837	-0.663112	118.403938	47.662258	41.88744	118.49086	49.8200475	20.612164	118.447399	-64.6882195	13.215926	107.818073
22.515226	34.169926	115.560402	-7.417516	16.832825	113.187752	51.940483	-0.797025	118.14064	47.740601	41.777779	118.270233	49.840542	20.490377	118.2054365	-64.675574	13.175273	108.1700675
22.000984	33.446857	115.396927	-7.447283	16.758789	113.239204	51.872181	-0.961888	117.760071	47.723576	41.659122	118.151787	49.7978785	20.348617	117.955929	-64.6924445	13.168961	108.522479
21.361765	32.61451	115.269745	-7.507425	16.663425	113.314247	51.756168	-1.147768	117.196045	47.794476	41.47337	117.958023	49.775322	20.162801	117.577034	-64.790172	13.164049	109.05146
20.707928	31.783741	115.155586	-7.579478	16.526194	113.385284	51.549107	-1.433933	116.451645	47.856243	41.218689	117.757919	49.702675	19.892378	117.104782	-64.861631	13.16001	109.665786
19.749477	30.385357	114.794495	-7.69808	16.292746	113.472984	51.212193	-1.979968	115.043434	47.929611	40.811081	117.293915	49.570902	19.4155565	116.1686745	-64.967062	13.1699355	110.7772935
19.097139	29.43519	114.518944	-7.753287	16.126698	113.559982	50.824749	-2.222197	114.087006	47.979744	40.542183	116.826477	49.4022465	19.159993	115.4567415	-64.9088205	13.093403	111.6632225
18.413832	28.363695	114.122681	-7.80722	15.976344	113.702568	50.432785	-2.392103	113.227203	47.993061	40.318451	116.26133	49.212923	18.963174	114.7442665	-64.827363	12.989514	112.6608695
17.745386	27.22263	113.815544	-7.840973	15.866004	113.881371	50.105274	-2.522908	112.605415	47.956856	40.150837	115.736595	49.031065	18.8139645	114.171005	-64.713011	12.9180435	113.591737
17.156076	26.067957	113.556694	-7.872064	15.806964	114.052322	49.880157	-2.634611	112.254417	47.944092	40.033466	115.310623	48.9121245	18.6994275	113.78252	-64.6562525	12.9145005	114.322124
16.608459	24.836063	113.381508	-7.929677	15.817128	114.163116	49.753433	-2.708752	112.103333	47.919636	39.960667	115.016769	48.8365345	18.6259575	113.560051	-64.6958885	13.0082985	114.766181
16.025711	23.538527	113.21833	-7.998514	15.848849	114.19548	49.627155	-2.773566	112.16053	47.872925	39.917976	114.828285	48.75004	18.572205	113.4944075	-64.747068	13.125493	114.8965525
15.314728	21.549107	112.952698	-8.113365	15.984867	114.112724	49.496323	-2.829457	112.374962	47.777885	39.891685	114.645279	48.637104	18.531114	113.5101205	-64.863834	13.43862	114.7153275
14.865522	20.123049	112.779007	-8.225678	16.074709	113.943573	49.419834	-2.869017	112.574409	47.715122	39.877274	114.627716	48.567478	18.5041285	113.6010625	-65.018834	13.6452895	114.2860835
14.461277	18.650164	112.591347	-8.331919	16.154287	113.707199	49.351845	-2.866705	112.812531	47.668804	39.877266	114.63237	48.5103245	18.5052805	113.7224505	-65.1741625	13.8032935	113.6919475
14.111683	17.227753	112.381897	-8.383049	16.208139	113.444031	49.322041	-2.806868	113.075638	47.590832	39.908497	114.689568	48.4564365	18.5508145	113.882603	-65.2225345	13.8654635	113.005459
13.754618	15.696457	112.221657	-8.435657	16.253412	113.180626	49.394135	-2.715667	113.390884	47.517765	39.973408	114.772156	48.45595	18.6288705	114.08152	-65.327264	13.8779535	112.279732
13.448383	14.095399	112.077568	-8.440972	16.306482	112.887398	49.510418	-2.544241	113.771461	47.456104	40.063019	114.874161	48.483261	18.759389	114.322811	-65.365205	13.853575	111.451985
13.188384	12.547427	111.922432	-8.422528	16.34696	112.524345	49.716328	-2.404092	114.162636	47.411648	40.169464	114.937828	48.563988	18.882686	114.550232	-65.409044	13.811234	110.498458
12.750915	10.077975	111.596527	-8.315411	16.425228	111.856171	50.032604	-2.160249	114.710487	47.36533	40.356125	114.726067	48.698967	19.097938	114.718277	-65.329789	13.752518	108.994065
12.550632	8.446003	111.344734	-8.219358	16.459127	111.269638	50.254112	-2.016264	115.031525	47.397915	40.477119	114.413765	48.8260135	19.2304275	114.722645	-65.2647295	13.6878265	107.816631
12.205421	6.755144	111.072014	-8.14556	16.48999	110.65979	50.4561	-1.968235	115.294731	47.408478	40.598438	113.808151	48.932289	19.3151015	114.551441	-65.223409	13.6648785	106.768139
11.905795	5.165596	110.826096	-8.023982	16.553631	110.042297	50.593109	-1.829314	115.510818	47.421177	40.670845	112.997604	49.007143	19.4207655	114.254211	-65.055107	13.6864965	105.830383
11.558981	3.54115	110.692085	-7.881256	16.559319	109.429344	50.740326	-1.703506	115.736702	47.457642	40.681499	112.214569	49.098984	19.4889965	113.9756355	-64.861496	13.6296415	104.8830525
11.16304	1.901529	110.642326	-7.775809	16.439108	108.833778	50.914501	-1.675073	115.963829	47.516895	40.661213	111.389374	49.215698	19.49307	113.6766015	-64.767316	13.385146	103.9909545
10.803622	0.382046	110.602592	-7.659937	16.241976	108.208549	51.035858	-1.61914	116.094635	47.489792	40.573338	110.67128	49.262825	19.477099	113.3829575	-64.582699	13.006853	103.0341405
10.055361	-1.860679	110.37915	-7.572138	15.747912	107.22821	51.161427	-1.674283	116.110138	47.434116	40.342915	109.698166	49.2977715	19.334316	112.904152	-64.4420475	12.161508	101.552268
9.525165	-3.307006	110.022423	-7.498898	15.320502	106.571259	51.197712	-1.856321	115.993073	47.352196	40.116291	109.140381	49.274954	19.129985	112.566727	-64.27275	11.511019	100.575791
8.991141	-4.627414	109.5616	-7.436886	14.849122	105.928802	51.170898	-2.049416	115.820229	47.312138	39.902149	108.671547	49.241518	18.9263665	112.245888	-64.11529	10.7718775	99.611716
8.296751	-5.894273	109.109245	-7.387208	14.410432	105.417336	51.123131	-2.266084	115.57386	47.246956	39.715046	108.249687	49.1850435	18.724481	111.9117735	-63.9594595	10.096383	98.9228985
7.56887	-6.98494	108.836235	-7.328363	14.02469	105.087662	51.115917	-2.458855	115.306328	47.195606	39.552784	107.842842	49.1557615	18.5469645	111.574585	-63.8124875	9.5024155	98.600739
6.803677	-7.960182	108.566772	-7.262975	13.729334	104.888985	51.123035	-2.598087	115.093651	47.173748	39.43446	107.534683	49.1483915	18.4181865	111.314167	-63.6743415	9.0404815	98.463803
6.013244	-8.839176	108.428337	-7.218124	13.512838	104.843498	51.175415	-2.70909	114.832199	47.160011	39.383614	107.249962	49.167713	18.337262	111.0410805	-63.603961	8.688414	98.6459155
4.480794	-9.800462	108.468475	-7.16642	13.346706	104.935036	51.229107	-2.762375	114.52813	47.135159	39.405106	106.927254	49.182133	18.3213655	110.727692	-63.514973	8.3720465	99.14238
3.46036	-10.379815	108.452309	-7.151776	13.326162	105.058395	51.282616	-2.756898	114.349854	47.114006	39.448177	106.840096	49.198311	18.3456395	110.594975	-63.501863	8.3066845	99.521815
2.230318	-10.724435	108.564232	-7.146488	13.314838	105.200645	51.336964	-2.752062	114.204773	47.081017	39.525486	106.821693	49.2089905	18.386712	110.513233	-63.5019665	8.242964	99.888057
1.243227	-11.229701	108.320366	-7.137029	13.29071	105.338562	51.409065	-2.749594	114.069962	47.02755	39.63792	106.85009	49.2183075	18.444163	110.460026	-63.4923655	8.137257	100.217098
0.096091	-11.518522	108.239403	-7.118159	13.264446	105.467567	51.48101	-2.7293	113.917542	46.9907	39.750237	106.905571	49.235855	18.5104685	110.4115565	-63.472173	8.0184235	100.5235775
-1.042245	-11.737571	108.064445	-7.092787	13.243153	105.559776	51.545929	-2.682502	113.7743	46.981747	39.909595	106.96521	49.263838	18.6135465	110.369755	-63.449412	7.8727595	100.749797
-2.273288	-11.915202	107.814537	-7.056938	13.217896	105.63102	51.586109	-2.591904	113.563332	46.951805	40.0396	107.018578	49.268957	18.723848	110.290955	-63.382833	7.711944	100.971085
-4.17166	-11.959699	107.529366	-6.974284	13.207373	105.752945	51.67598	-2.483202	113.213158	46.899551	40.246628	107.016739	49.2877655	18.881713	110.1149485	-63.2363335	7.533033	101.3909415
-5.508792	-11.88419	107.478798	-6.903619	13.218408	105.872604	51.708149	-2.353657	113.013634	46.867638	40.402828	106.955109	49.2878935	19.0245855	109.9843715	-63.0951315	7.4122305	101.7608365
-6.843721	-11.808877	107.554756	-6.831662	13.225147	106.07756	51.769711	-2.21779	112.851952	46.812126	40.532078	106.842361	49.2909185	19.157144	109.8471565	-62.9542425	7.29315	102.3079635
-8.142889	-11.594675	107.886208	-6.741999	13.203326	106.383362	51.863895	-2.060336	112.772034	46.724468	40.66378	106.679008	49.2941815	19.301722	109.725521	-62.7781795	7.10493	103.041203
-9.526293	-11.345582	108.32859	-6.692267	13.145826	106.777695	51.969933	-1.906492	112.787941	46.621712	40.752506	106.560501	49.2958225	19.423007	109.674221	-62.6803565	6.868645	103.881169
-10.931095	-11.086426	108.909676	-6.649102	13.047884	107.247223	52.092926	-1.819932	112.878021	46.530315	40.802921	106.480858	49.3116205	19.4914945	109.6794395	-62.6098245	6.6042735	104.8150065
-12.291277	-10.68775	109.466324	-6.64031	12.91506	107.732323	52.190994	-1.769527	113.025368	46.448143	40.819248	106.477058	49.3195685	19.5248605	109.751213	-62.6001885	6.3052595	105.713433
-14.473583	-10.084689	110.233368	-6.668524	12.642938	108.427307	52.314713	-1.723318	113.253487	46.333584	40.795143	106.572388	49.3241485	19.5359125	109.9129375	-62.6611965	5.7499635	106.9416765
-15.848236	-9.554651	110.574844	-6.69473	12.44191	108.81282	52.347153	-1.744102	113.361908	46.270676	40.769062	106.643936	49.3089145	19.51248	110.002922	-62.6983745	5.37134	107.622718
-17.255011	-9.003626	110.820709	-6.717578	12.249937	109.127106	52.356392	-1.78492	113.395927	46.213837	40.768459	106.727196	49.2851145	19.4917695	110.0615615	-62.7202705	5.0081045	108.1926505
-18.690334	-8.357697	110.950806	-6.710318	12.088162	109.364006	52.323181	-1.812912	113.340805	46.186317	40.774166	106.819618	49.254749	19.480627	110.0802115	-62.675385	4.695697	108.6478005
-20.026619	-7.619332	110.957161	-6.677608	11.973183	109.521851	52.270805	-1.784997	113.226448	46.185806	40.841248	106.934677	49.2283055	19.5281255	110.0805625	-62.5835215	4.4182405	108.9631395
-21.408125	-6.860802	110.80378	-6.633166	11.936995	109.611809	52.274567	-1.741074	112.997505	46.193939	40.967175	107.058426	49.234253	19.6130505	110.0279655	-62.500585	4.2609395	109.1956525
-22.769747	-5.967573	110.694313	-6.559203	11.967354	109.678719	52.259361	-1.589859	112.703468	46.209789	41.129173	107.170723	49.234575	19.769657	109.9370955	-62.352981	4.165051	109.4203425
-24.737452	-4.553835	110.701492	-6.410991	12.180306	109.85508	52.208729	-1.253499	112.219849	46.22142	41.47393	107.336151	49.2150745	20.1102155	109.778	-62.0370565	4.2503965	109.93216
-26.078945	-3.488053	110.936821	-6.327696	12.407268	110.080208	52.212353	-1.006691	111.940559	46.229355	41.717484	107.453499	49.220854	20.3553965	109.697029	-61.876246	4.4591395	110.463387
-27.372477	-2.345402	111.46344	-6.279612	12.64685	110.45649	52.19593	-0.764153	111.728752	46.238026	41.960644	107.609131	49.216978	20.5982455	109.6689415	-61.776202	4.6954545	111.2440385
-28.619627	-1.289268	112.180328	-6.257249	12.867064	111.042763	52.147346	-0.549648	111.566971	46.198254	42.166122	107.785759	49.1728	20.808237	109.676365	-61.687298	4.925891	112.409161
-29.796808	-0.089152	113.27877	-6.272687	13.050514	111.82457	52.030285	-0.387231	111.496712	46.125263	42.308811	107.981194	49.077774	20.96079	109.738953	-61.623148	5.140238	113.910187
-30.969139	1.13255	114.529266	-6.32419	13.148429	112.72818	51.862885	-0.303489	111.433495	46.054874	42.406803	108.260429	48.9588795	21.051657	109.846962	-61.6072595	5.245201	115.609398
-32.036678	2.254264	115.722404	-6.43264	13.157604	113.643791	51.663429	-0.271453	111.278572	45.980408	42.447437	108.574928	48.8219185	21.087992	109.92675	-61.6871985	5.227216	117.360832
-33.550636	4.004858	117.441788	-6.663974	13.059932	114.829681	51.107754	-0.16624	110.934174	45.743313	42.510078	109.102844	48.4255335	21.171919	110.018509	-61.7534815	4.947945	119.640853
-34.489498	5.117928	118.362717	-6.845723	12.950723	115.478706	50.737923	-0.104562	110.637009	45.503487	42.584637	109.426407	48.120705	21.2400375	110.031708	-61.812151	4.6614085	120.925704
-35.320835	6.245701	119.222366	-7.052724	12.904507	116.010872	50.398125	-0.003307	110.39138	45.246582	42.685871	109.788986	47.8223535	21.341282	110.090183	-61.9278015	4.467732	121.931561
-36.12653	7.351035	119.909157	-7.246975	12.909588	116.456497	50.12524	0.177652	110.272408	44.994183	42.83984	110.141579	47.5597115	21.508746	110.2069935	-62.0536615	4.31043	122.7060005
-36.832462	8.451548	120.429764	-7.433453	12.992142	116.834023	49.946289	0.429973	110.279907	44.776825	43.029057	110.510872	47.361557	21.729515	110.3953895	-62.228463	4.254769	123.2726565
-37.370403	9.554221	120.893394	-7.582108	13.14881	117.156303	49.851627	0.692806	110.382484	44.558029	43.249424	110.893456	47.204828	21.971115	110.63797	-62.369044	4.326505	123.674636
-37.916245	10.683907	121.252335	-7.721416	13.35498	117.404213	49.808731	0.922544	110.544395	44.422546	43.43161	111.193237	47.1156385	22.177077	110.868816	-62.5584705	4.532883	123.93961
-38.498028	12.293407	121.598946	-7.897482	13.689548	117.642258	49.772732	1.221073	110.780891	44.285816	43.670326	111.517479	47.029274	22.4456995	111.149185	-62.824238	4.9333965	124.135331
-38.799091	13.32176	121.645508	-7.988348	13.879	117.716385	49.728382	1.36185	110.91713	44.228722	43.774776	111.662163	46.978552	22.568313	111.2896465	-62.955248	5.189687	124.1431235
-38.900417	14.253129	121.61248	-8.08425	14.021691	117.748222	49.641495	1.457026	110.990356	44.186775	43.855995	111.75647	46.914135	22.6565105	111.373413	-63.082635	5.3868715	124.123031
-39.075523	15.25106	121.638016	-8.194974	14.103108	117.728355	49.535091	1.505748	110.990585	44.153439	43.897732	111.799744	46.844265	22.70174	111.3951645	-63.234213	5.504476	124.0615455
-39.075977	16.116003	121.535172	-8.315879	14.149414	117.660057	49.405293	1.511233	110.920784	44.048138	43.907806	111.818359	46.7267155	22.7095195	111.3695715	-63.3584735	5.5893085	123.9505425
-38.994682	16.948311	121.459663	-8.421906	14.174721	117.569008	49.226215	1.505636	110.845039	43.981056	43.886505	111.788467	46.6036355	22.6960705	111.316753	-63.4474475	5.6533715	123.821263
-38.844627	17.805185	121.408173	-8.58365	14.205416	117.505585	49.052452	1.4857	110.792145	43.914429	43.880825	111.800301	46.4834405	22.6832625	111.296223	-63.6507405	5.7275695	123.714947
-38.420521	19.157398	121.332512	-8.805427	14.33386	117.490601	48.656353	1.514818	110.887863	43.808895	43.883965	111.847618	46.232624	22.6993915	111.3677405	-63.843478	5.9683285	123.6134615
-37.982601	19.92407	121.243263	-8.969329	14.457919	117.530083	48.528061	1.515375	110.985481	43.709473	43.893173	111.886787	46.118767	22.704274	111.436134	-64.057425	6.211564	123.624032
-37.551167	20.670525	121.123161	-9.11387	14.566229	117.567123	48.418716	1.494673	111.135208	43.609886	43.886135	111.894623	46.014301	22.690404	111.5149155	-64.242041	6.442054	123.6193305
-36.970566	21.465677	120.947716	-9.218818	14.652538	117.564751	48.322449	1.443816	111.316406	43.569183	43.84145	111.901855	45.945816	22.642633	111.6091305	-64.383452	6.662443	123.5203715
-36.299427	22.255533	120.691772	-9.318183	14.721262	117.489326	48.219238	1.322596	111.511398	43.611832	43.745476	111.901581	45.915535	22.534036	111.7064895	-64.551901	6.908488	123.2721625
-35.555695	23.060379	120.334564	-9.397989	14.738828	117.34713	48.096222	1.106498	111.698212	43.698578	43.552799	111.819542	45.8974	22.3296485	111.758877	-64.693378	7.1480075	122.935383
-34.728107	23.775799	119.723656	-9.474313	14.754616	117.112091	47.963844	0.81592	111.925163	43.863632	43.285526	111.699173	45.913738	22.050723	111.812168	-64.862364	7.458509	122.412014
-33.3619	24.985643	118.514206	-9.599301	14.789277	116.571854	47.796616	0.378038	112.347374	44.094692	42.847664	111.458481	45.945654	21.612851	111.9029275	-65.144256	7.965703	121.2407805
-32.35968	25.822479	117.558632	-9.680482	14.846534	116.09079	47.850323	0.070202	112.57666	44.224228	42.552006	111.2743	46.0372755	21.311104	111.92548	-65.3982395	8.381964	120.2561
-31.35268	26.61146	116.421661	-9.77798	14.916767	115.511261	47.752834	-0.179238	112.835266	44.34116	42.272835	111.100601	46.046997	21.0467985	111.9679335	-65.602957	8.7867355	119.0545885
-30.262693	27.4699	115.333733	-9.916273	14.994949	114.930893	47.656151	-0.446001	113.036537	44.443027	41.99831	110.950157	46.049589	20.7761545	111.993347	-65.882135	9.2137435	117.868439
-29.11758	28.424528	114.400459	-10.046381	15.058867	114.404144	47.350807	-0.668678	113.201233	44.514019	41.740623	110.807381	45.932413	20.5359725	112.004307	-66.025175	9.5817615	116.803981
-27.973562	29.34778	113.587883	-10.195686	15.099634	113.925362	47.187252	-0.91611	113.245132	44.57679	41.514099	110.726677	45.882021	20.2989945	111.9859045	-66.273393	9.9002735	115.8648195
-26.782522	30.330214	113.016403	-10.35959	15.110472	113.538315	46.993061	-1.170789	113.193893	44.600468	41.303635	110.688248	45.7967645	20.066423	111.9410705	-66.5159445	10.154521	115.1355595
-24.964714	31.929907	112.512993	-10.508682	15.116172	113.104538	46.682423	-1.455879	112.950256	44.609623	41.010754	110.723076	45.646023	19.7774375	111.836666	-66.663387	10.4549065	114.37241
-23.720842	33.00161	112.378136	-10.582339	15.141026	112.931046	46.491318	-1.597227	112.752151	44.627972	40.842793	110.868248	45.559645	19.622783	111.8101995	-66.724323	10.659269	114.0518925
-22.431196	34.193748	112.482025	-10.619763	15.171724	112.861778	46.334579	-1.692705	112.566711	44.672306	40.71751	111.142372	45.5034425	19.5124025	111.8545415	-66.7429685	10.8310455	113.8690145
-21.182131	35.315426	112.746445	-10.638487	15.228171	112.89164	46.205708	-1.727956	112.409386	44.736481	40.625645	111.558212	45.4710945	19.4488445	111.983799	-66.7480685	11.0074975	113.799481
-19.860779	36.500134	113.208862	-10.674778	15.341425	113.052299	46.081818	-1.706189	112.393524	44.774757	40.606651	112.132309	45.4282875	19.450231	112.2629165	-66.7778435	11.232619	113.8416815
-18.590887	37.707134	113.947998	-10.71932	15.525375	113.358307	46.028233	-1.549828	112.547684	44.778122	40.687157	112.915337	45.4031775	19.5686645	112.7315105	-66.8418175	11.4820855	113.9851035
-17.296522	38.881676	114.725372	-10.809868	15.784205	113.826218	46.037483	-1.307893	113.020096	44.737843	40.856907	113.923454	45.387663	19.774507	113.471775	-67.007399	11.793903	114.180661
-15.337968	40.678425	116.153397	-11.019914	16.324427	114.737411	46.210537	-0.761181	114.090286	44.617184	41.261681	115.618195	45.4138605	20.25025	114.8542405	-67.4536885	12.398604	114.6205815
-14.107077	41.790207	116.980759	-11.1744	16.737806	115.314224	46.318794	-0.376043	114.850525	44.470284	41.593491	116.724525	45.394539	20.608724	115.787525	-67.743339	12.866888	114.840923
-12.813236	42.923676	117.727997	-11.294451	17.154078	115.807411	46.394836	0.045581	115.52774	44.273144	41.965477	117.68261	45.33399	21.005529	116.605175	-67.922892	13.302627	115.009647
-11.551373	43.95438	118.297958	-11.392607	17.542736	116.194069	46.621346	0.451968	116.109802	44.08902	42.326988	118.503342	45.355183	21.389478	117.306572	-68.140397	13.695994	115.081566
-10.27133	44.92754	118.698944	-11.487694	17.911854	116.497337	46.743763	0.832362	116.710365	43.92408	42.662827	119.228813	45.3339215	21.7475945	117.969589	-68.3093095	14.0761135	115.025085
-9.009886	45.874672	119.164185	-11.561344	18.232336	116.777969	46.910919	1.13974	117.257797	43.788746	42.929356	119.85955	45.3498325	22.034548	118.5586735	-68.4725205	14.430124	114.9972645
-7.752693	46.676071	119.526802	-11.622552	18.494158	117.031464	47.005302	1.423836	117.730164	43.707924	43.142113	120.379829	45.356613	22.2829745	119.0549965	-68.601717	14.7053415	115.0079315
-6.013488	47.838673	120.122055	-11.665143	18.805864	117.334511	47.180603	1.719001	118.230728	43.701553	43.39539	120.933441	45.441078	22.5571955	119.5820845	-68.771364	15.0545325	115.0869375
-4.768313	48.473194	120.436775	-11.68302	18.959866	117.487839	47.09753	1.913826	118.507919	43.644478	43.522106	121.222595	45.371004	22.717966	119.865257	-68.737044	15.201766	115.110421
-3.661504	49.006046	120.691833	-11.674832	19.064163	117.557159	47.160515	2.023563	118.549957	43.643616	43.60788	121.416832	45.4020655	22.8157215	119.9833945	-68.7517295	15.3126045	115.1309235
-2.579259	49.529152	120.980408	-11.666804	19.130495	117.56562	47.228416	2.087227	118.474495	43.642471	43.674374	121.535347	45.4354435	22.8808005	120.004921	-68.7690515	15.3801895	115.126319
-1.446836	49.899765	121.202698	-11.636847	19.182312	117.552544	47.234619	2.151813	118.326881	43.606522	43.717098	121.622826	45.4205705	22.9344555	119.9748535	-68.6942645	15.4301685	115.1302345
-0.388645	50.186657	121.482826	-11.606937	19.206221	117.561401	47.20414	2.221087	118.177963	43.594124	43.738045	121.709206	45.399132	22.979566	119.9435845	-68.613006	15.432876	115.1792175
0.567594	50.402779	121.775749	-11.583774	19.240793	117.604271	47.198856	2.281487	118.04097	43.630409	43.750202	121.834251	45.4146325	23.0158445	119.9376105	-68.5821805	15.4657415	115.2709315
1.978684	50.650345	122.272659	-11.542974	19.307106	117.658524	47.223721	2.363756	117.977509	43.6604	43.81039	122.123428	45.4420605	23.087073	120.0504685	-68.5280085	15.527139	115.2665795
3.021403	50.633961	122.484673	-11.539079	19.353268	117.704926	47.253563	2.420544	117.995056	43.640945	43.864407	122.363472	45.447254	23.1424755	120.179264	-68.525412	15.5640605	115.230588
3.940162	50.565826	122.66626	-11.497713	19.39378	117.720123	47.274712	2.478589	118.054581	43.631363	43.923641	122.534584	45.4530375	23.201115	120.2945825	-68.4484635	15.586445	115.1456635
4.795773	50.442551	122.779396	-11.487529	19.454727	117.777542	47.310894	2.540437	118.151688	43.543911	44.014381	122.711563	45.4274025	23.277409	120.4316255	-68.4024605	15.632045	115.1234585
5.644236	50.254715	122.932098	-11.489992	19.50308	117.842529	47.518929	2.543114	118.185577	43.475197	44.089817	122.897575	45.497063	23.3164655	120.541576	-68.477047	15.6896945	115.143482
6.500832	49.876766	122.979012	-11.50541	19.512562	117.935799	47.566605	2.557048	118.361519	43.375206	44.166599	123.131248	45.4709055	23.3618235	120.7463835	-68.4817255	15.6633005	115.1252145
7.409862	49.373123	123.064926	-11.515249	19.497126	118.042206	47.640835	2.543256	118.593704	43.388081	44.212246	123.36676	45.514458	23.377751	120.980232	-68.544956	15.616501	115.10418
8.617437	48.528481	123.150589	-11.512616	19.420824	118.197289	47.697197	2.522521	119.081604	43.353271	44.286919	123.762154	45.525234	23.40472	121.421879	-68.550466	15.436928	114.972699
9.537451	47.850742	123.163239	-11.479526	19.369864	118.280617	47.897213	2.431359	119.383957	43.316315	44.335484	124.060989	45.606764	23.3834215	121.722473	-68.565816	15.3563065	114.838761
10.202703	47.027401	123.181557	-11.489491	19.336178	118.390167	48.030109	2.348759	119.793297	43.296196	44.395374	124.363449	45.6631525	23.3720665	122.078373	-68.6421345	15.3002895	114.701961
11.031171	46.101341	123.16378	-11.459005	19.26663	118.467117	48.157627	2.26526	120.265816	43.312027	44.410015	124.629639	45.734827	23.3376375	122.4477275	-68.652837	15.1956225	114.4865065
11.800437	45.158077	123.130821	-11.450319	19.204266	118.540421	48.319832	2.137567	120.772385	43.327522	44.431232	124.89016	45.823677	23.2843995	122.8312725	-68.724315	15.1241325	114.2495695
12.663986	44.071968	122.90081	-11.388753	19.096573	118.570534	48.500042	1.991288	121.293465	43.389175	44.423962	125.088791	45.9446085	23.207625	123.191128	-68.7221145	14.985521	113.94994
13.229294	42.898647	122.804001	-11.293866	18.987652	118.569206	48.595848	1.864847	121.869026	43.523788	44.383667	125.193146	46.059818	23.124257	123.531086	-68.64755	14.851047	113.607326
14.291143	41.048538	122.416451	-11.021654	18.745977	118.49617	49.05846	1.555392	122.551033	43.788193	44.296764	125.194458	46.4233265	22.926078	123.8727455	-68.4666345	14.565876	113.1195945
15.060186	39.704861	121.950462	-10.746239	18.555204	118.398415	49.33939	1.371994	123.007515	44.056892	44.186901	125.053429	46.698141	22.7794475	124.030472	-68.190619	14.3309605	112.766358
15.630221	38.229286	121.591034	-10.433455	18.325573	118.260994	49.657776	1.15678	123.36969	44.362976	44.032051	124.833488	47.010376	22.5944155	124.101589	-67.877286	14.0567305	112.420399
16.295221	36.769669	121.143806	-10.169217	18.097361	118.142303	49.957603	0.940531	123.587502	44.681835	43.819904	124.545197	47.319719	22.3802175	124.0663495	-67.658153	13.8145045	112.2182565
16.951136	35.210629	120.745934	-9.812154	17.82037	117.964218	50.199871	0.698226	123.641754	45.080231	43.561935	124.097565	47.640051	22.1300805	123.8696595	-67.264359	13.5106595	112.0587765
17.475546	33.702198	120.263481	-9.453938	17.549551	117.768837	50.43158	0.445738	123.46804	45.477913	43.298172	123.585007	47.9547465	21.871955	123.5265235	-66.8626225	13.227147	112.0111505
18.01679	32.102577	119.875023	-9.138887	17.307892	117.55854	50.541264	0.185812	123.190079	45.842361	42.9832	123.113968	48.1918125	21.584506	123.1520235	-66.4695865	13.031278	111.9650565
18.732904	29.744467	119.386246	-8.738761	17.000957	117.300461	50.656342	-0.164281	122.711441	46.35582	42.556335	122.53492	48.506081	21.196027	122.6231805	-65.983603	12.805887	111.9777415
19.10783	28.120937	119.14328	-8.516009	16.841457	117.119408	50.735737	-0.316887	122.40567	46.585129	42.361568	122.291656	48.660433	21.0223405	122.348663	-65.692451	12.6605735	111.890153
19.477266	26.525671	118.869171	-8.37326	16.73761	116.884079	50.827343	-0.435412	122.102211	46.796894	42.233322	122.039154	48.8121185	20.898955	122.0706825	-65.5586385	12.576265	111.6974755
19.813265	24.966042	118.505684	-8.234113	16.668297	116.555855	50.970341	-0.544045	121.745506	46.91143	42.170452	121.762634	48.9408855	20.8132035	121.75407	-65.4091115	12.5233905	111.35764
20.087259	23.282173	118.045532	-8.111176	16.631647	116.145851	51.065521	-0.594356	121.314751	46.964691	42.16087	121.48645	49.015106	20.783257	121.4006005	-65.237458	12.480037	110.8911015
20.391699	21.639183	117.497162	-7.991227	16.625729	115.655396	51.169403	-0.626778	120.818184	47.046661	42.182255	121.114037	49.108032	20.7777385	120.9661105	-65.090486	12.4737195	110.3446815
20.658545	20.011637	116.8367	-7.851907	16.624037	115.129387	51.32481	-0.702393	120.289871	47.139885	42.203831	120.670387	49.2323475	20.750719	120.480129	-64.9361615	12.497355	109.778645
21.026525	17.402412	115.90966	-7.565855	16.5891	114.419785	51.574795	-0.757028	119.571053	47.283077	42.154408	119.938087	49.428936	20.69869	119.75457	-64.560646	12.47951	109.085
21.263132	15.660295	115.348885	-7.279326	16.495548	114.0056	51.76368	-0.794766	119.297562	47.504711	42.121742	119.377281	49.6341955	20.663488	119.3374215	-64.1928475	12.327608	108.6737785
21.497635	13.767968	114.881409	-6.920133	16.321489	113.599503	52.102203	-0.857699	119.097031	47.751713	41.999531	118.853592	49.926958	20.570916	118.9753115	-63.767224	12.072062	108.2236945
21.736584	11.837007	114.490509	-6.524176	16.047911	113.144455	52.473545	-1.00047	118.997261	48.013542	41.838074	118.200302	50.2435435	20.418802	118.5987815	-63.2918955	11.67702	107.6901285
21.872608	9.941241	114.028976	-6.134039	15.726532	112.598106	52.830315	-1.221594	118.917931	48.171143	41.621857	117.585884	50.500729	20.2001315	118.2519075	-62.768807	11.2529325	106.9443045
22.062325	7.957945	113.576889	-5.76204	15.350554	111.967537	53.168415	-1.516245	118.796524	48.479034	41.220238	116.753342	50.8237245	19.8519965	117.774933	-62.3478045	10.8491115	106.160141
22.173548	6.055336	113.185028	-5.421626	14.915627	111.25473	53.487259	-1.872938	118.688263	48.673378	40.891075	115.959785	51.0803185	19.5090685	117.324024	-61.9235705	10.3221855	105.185436
22.203836	3.049994	112.528931	-5.015168	14.197946	110.068497	53.826706	-2.409525	118.437386	48.97414	40.264874	114.793457	51.400423	18.9276745	116.6154215	-61.430759	9.4682175	103.5215725
22.18712	1.109353	112.127396	-4.783351	13.696366	109.333359	53.972363	-2.790028	118.186882	49.117031	39.821014	114.045738	51.544697	18.515493	116.11631	-61.111399	8.877239	102.550408
22.092802	-0.685727	111.754799	-4.585989	13.214035	108.68219	54.061646	-3.167961	117.924622	49.283112	39.423233	113.42218	51.672379	18.127636	115.673401	-60.844357	8.300434	101.690979
21.947077	-2.473494	111.398697	-4.433509	12.775811	108.149895	54.149429	-3.489933	117.583992	49.441246	39.061405	112.927353	51.7953375	17.785736	115.2556725	-60.6623555	7.765886	101.0441175
21.784519	-4.176991	111.140839	-4.27289	12.402989	107.696381	54.191154	-3.765413	117.331802	49.590611	38.788784	112.490036	51.8908825	17.5116855	114.910919	-60.4366625	7.2942925	100.481843
21.552719	-5.678359	110.848907	-4.13255	12.103689	107.280861	54.24725	-3.967128	117.050423	49.726711	38.583927	112.085518	51.9869805	17.3083995	114.5679705	-60.2520805	6.8989785	99.9937515
21.265974	-7.277215	110.524963	-3.986433	11.840507	106.892456	54.369701	-4.120516	116.688347	49.845055	38.43037	111.650703	52.107378	17.154927	114.169525	-60.080244	6.526087	99.615387
20.852692	-9.467406	110.032829	-3.737172	11.541046	106.327393	54.524982	-4.318113	116.170052	49.983917	38.305859	110.920822	52.2544495	16.993873	113.545437	-59.7287935	6.088219	99.109349
20.500515	-10.761193	109.758469	-3.558124	11.352786	105.998192	54.660137	-4.420322	115.728447	50.117523	38.240669	110.376228	52.38883	16.9101735	113.0523375	-59.505078	5.7953985	98.9440465
20.038982	-12.056817	109.450256	-3.401164	11.189406	105.695854	54.809029	-4.548176	115.284256	50.279499	38.159882	109.798363	52.544264	16.805853	112.5413095	-59.346592	5.572959	98.8503985
19.604174	-13.302824	109.221855	-3.25277	11.023407	105.403221	54.942543	-4.709189	114.821716	50.437958	38.060844	109.229408	52.6902505	16.6758275	112.025562	-59.1957905	5.3709865	98.78088
19.047794	-14.461637	108.960114	-3.143459	10.854115	105.11718	55.041145	-4.865642	114.338242	50.579304	37.961857	108.628319	52.8102245	16.5481075	111.4832805	-59.0971425	5.1601225	98.7510795
18.427807	-15.51114	108.734039	-3.079687	10.68043	104.803444	55.10643	-5.023644	113.845123	50.644348	37.868961	107.998047	52.875389	16.4226585	110.921585	-59.034763	4.9382015	98.685303
17.810524	-16.497721	108.409966	-3.023887	10.524937	104.465378	55.164612	-5.194469	113.304794	50.628281	37.775822	107.458862	52.8964465	16.2906765	110.381828	-58.9442205	4.7591975	98.548928
16.802876	-17.921286	107.825722	-2.987643	10.264809	104.02536	55.234421	-5.425585	112.428047	50.632053	37.698174	106.573914	52.933237	16.1362945	109.5009805	-58.908523	4.3933235	98.5497395
16.070091	-18.683094	107.513596	-2.924941	10.116368	103.737411	55.257088	-5.553536	111.827148	50.603397	37.677841	105.997169	52.9302425	16.0621525	108.9121585	-58.7801245	4.1705835	98.5626635
15.291775	-19.342665	107.086731	-2.842746	9.976818	103.474953	55.314171	-5.61479	111.16568	50.57851	37.634079	105.461052	52.9463405	16.0096445	108.313366	-58.6318325	3.9439915	98.63654
14.601089	-19.951729	106.68129	-2.709826	9.863436	103.24762	55.373867	-5.67515	110.593117	50.595413	37.595673	104.932808	52.98464	15.9602615	107.7629625	-58.404292	3.7666105	98.7322775
13.857515	-20.508974	106.360924	-2.553718	9.773353	103.047005	55.44582	-5.715218	110.013916	50.653713	37.577755	104.440559	53.0497665	15.9312685	107.2272375	-58.1572025	3.6154375	98.8667725
13.002693	-21.002092	106.101646	-2.385857	9.700813	102.869781	55.534023	-5.738471	109.432915	50.744843	37.570473	103.933159	53.139433	15.916001	106.683037	-57.911147	3.485625	99.056525
12.209738	-21.333582	105.80027	-2.184614	9.65485	102.683464	55.617058	-5.751756	108.849426	50.85677	37.570225	103.385475	53.236914	15.9092345	106.1174505	-57.606142	3.4004655	99.2494775
11.032689	-21.735916	105.349823	-1.90209	9.627228	102.346565	55.729889	-5.731442	107.941116	51.008671	37.5588	102.548813	53.36928	15.913679	105.2449645	-57.17346	3.340777	99.4481655
10.178518	-21.951857	105.026398	-1.714016	9.640012	102.086685	55.78006	-5.725201	107.427811	51.086147	37.558216	101.984192	53.4331035	15.9165075	104.7060015	-56.8611355	3.3635165	99.4673685
9.48764	-22.158003	104.769943	-1.581747	9.653246	101.828026	55.816727	-5.68629	107.017494	51.116447	37.541504	101.528458	53.466587	15.927607	104.272976	-56.630081	3.378885	99.383076
8.670336	-22.179663	104.546997	-1.466659	9.643233	101.624954	55.863594	-5.642319	106.696083	51.12505	37.538548	101.191879	53.494322	15.9481145	103.943981	-56.42764	3.3383515	99.305927
7.895006	-22.16111	104.414963	-1.412726	9.626601	101.465141	55.906517	-5.585572	106.516876	51.117863	37.558819	100.952164	53.51219	15.9866235	103.73452	-56.337642	3.2665785	99.195762
7.091795	-22.05611	104.367111	-1.37669	9.609308	101.355049	55.968166	-5.531674	106.451645	51.091175	37.565319	100.816536	53.5296705	16.0168225	103.6340905	-56.2830505	3.2017935	99.0760075
6.32789	-21.900372	104.330353	-1.370132	9.605418	101.309082	56.035751	-5.47938	106.509926	51.053989	37.561695	100.817665	53.54487	16.0411575	103.6637955	-56.285134	3.1696785	98.9543685
5.05565	-21.528582	104.457153	-1.363967	9.574894	101.351097	56.163319	-5.407306	106.787407	51.095837	37.599167	101.004791	53.629578	16.0959305	103.896099	-56.357512	3.0538575	98.806095
4.231181	-21.183445	104.487953	-1.356119	9.547248	101.410545	56.240005	-5.404459	107.093536	51.137291	37.607227	101.311401	53.688648	16.101384	104.2024685	-56.400886	2.993112	98.6186215
3.38875	-20.800179	104.452766	-1.354883	9.509628	101.483688	56.319393	-5.410476	107.424614	51.237423	37.631554	101.630043	53.778408	16.110539	104.5273285	-56.488174	2.908717	98.4400475
2.532347	-20.34841	104.340401	-1.340018	9.511694	101.548645	56.376995	-5.408402	107.74205	51.3363	37.683849	102.003014	53.8566475	16.1377235	104.872532	-56.5366835	2.8856645	98.224758
1.651437	-19.838623	104.215256	-1.291269	9.561942	101.577232	56.42873	-5.380223	108.009674	51.441238	37.717518	102.378555	53.934984	16.1686475	105.1941145	-56.517522	2.9552365	97.9603495
0.751455	-19.21884	103.964325	-1.239178	9.674079	101.539001	56.477417	-5.341552	108.230568	51.60564	37.781265	102.683464	54.0415285	16.2198565	105.457016	-56.5198845	3.1283015	97.620986
-0.192212	-18.541483	103.697182	-1.167976	9.836754	101.445175	56.516243	-5.310492	108.370987	51.763184	37.860691	102.935722	54.1397135	16.2750995	105.6533545	-56.4756655	3.3984085	97.2369955
-1.617517	-17.416576	103.168907	-1.036342	10.189617	101.233971	56.557499	-5.205089	108.381226	52.007462	37.989281	103.026138	54.2824805	16.392096	105.703682	-56.3551645	3.987138	96.76426
-2.674119	-16.527998	102.934631	-0.942418	10.4802	101.112732	56.59671	-5.11364	108.232407	52.108723	38.10157	102.920662	54.3527165	16.493965	105.5765345	-56.2375525	4.466435	96.6489295
-3.732181	-15.623288	102.741959	-0.854016	10.778026	101.013481	56.592442	-4.994566	108.060631	52.177273	38.202789	102.752472	54.3848575	16.6041115	105.4065515	-56.0928895	4.9519405	96.6204105
-4.795465	-14.670636	102.510941	-0.796131	11.044102	100.989197	56.611271	-4.90379	107.840553	52.22625	38.32402	102.586685	54.4187605	16.710115	105.213619	-56.0110225	5.378089	96.764775
-5.952823	-13.66791	102.501419	-0.795259	11.279871	101.080444	56.581135	-4.833497	107.594261	52.229202	38.454796	102.432777	54.4051685	16.8106495	105.013519	-55.9956865	5.7490925	97.147369
-7.183418	-12.636765	102.575111	-0.83076	11.469019	101.275528	56.51825	-4.797944	107.345177	52.16309	38.548599	102.328743	54.34067	16.8753275	104.83696	-56.00219	6.0627105	97.714096
-8.390568	-11.442306	102.751884	-0.940781	11.599586	101.561966	56.403625	-4.790714	107.133041	52.037693	38.628071	102.274529	54.220659	16.9186785	104.703785	-56.102221	6.2804935	98.420147
-10.320048	-9.844739	103.308403	-1.225289	11.736714	102.225723	56.182308	-4.866366	106.908203	51.747055	38.682468	102.272186	53.9646815	16.908051	104.5901945	-56.4152595	6.565377	99.8612515
-11.681881	-8.686234	103.777695	-1.485637	11.789327	102.721741	55.984844	-4.924765	106.842735	51.502388	38.697971	102.356377	53.743616	16.886603	104.599556	-56.71489	6.692051	100.843926
-12.911404	-7.521865	104.09684	-1.803148	11.795692	103.18792	55.753189	-4.994223	106.834641	51.236599	38.716438	102.47979	53.494894	16.8611075	104.6572155	-57.10119	6.7302765	101.7186245
-14.311825	-6.277243	104.41507	-2.134886	11.766126	103.526237	55.510826	-5.04824	106.809891	50.919205	38.737999	102.638161	53.2150155	16.8448795	104.724026	-57.4847875	6.6873725	102.328448
-15.6632	-4.997886	104.511642	-2.455728	11.720918	103.718658	55.267166	-5.066045	106.765213	50.607651	38.757633	102.781509	52.9374085	16.845794	104.773361	-57.8488645	6.596042	102.663955
-16.859058	-3.843813	104.357422	-2.728148	11.678146	103.762756	54.968327	-5.062866	106.678925	50.338356	38.799545	102.873589	52.6533415	16.8683395	104.776257	-58.1096375	6.4879525	102.749255
-18.200039	-2.517846	104.153801	-2.92433	11.647491	103.679916	54.603546	-5.007265	106.55587	50.120525	38.814747	102.930595	52.3620355	16.903741	104.7432325	-58.2106955	6.391241	102.6165995
-19.988537	-0.554525	103.738426	-3.088384	11.660007	103.433762	54.325516	-4.942207	106.250107	49.924221	38.852001	102.903091	52.1248685	16.954897	104.576599	-58.3016365	6.365117	102.290925
-21.271238	0.872168	103.504158	-3.141427	11.726707	103.253677	54.165234	-4.876653	106.105865	49.904087	38.858524	102.855263	52.0346605	16.9909355	104.480564	-58.3175145	6.4624785	102.02679
-22.428175	2.244697	103.20903	-3.124488	11.823169	103.10321	54.226105	-4.876586	105.946648	49.925583	38.871826	102.842972	52.075844	16.99762	104.39481	-58.32482	6.648718	101.81161
-23.668959	3.695401	103.111221	-3.1138	11.922278	103.015015	54.172592	-4.848808	105.895439	49.984776	38.872383	102.838089	52.078684	17.0117875	104.366764	-58.306284	6.8327685	101.663266
-24.90275	5.145206	103.07753	-3.06486	12.029825	103.014587	54.109531	-4.844223	105.882172	50.041897	38.878513	102.852264	52.075714	17.017145	104.367218	-58.205434	7.042505	101.661956
-26.011864	6.554625	103.226784	-3.027899	12.110194	103.130875	54.04076	-4.870365	105.848053	50.103855	38.87104	102.821442	52.0723075	17.0003375	104.3347475	-58.1281055	7.2200505	101.9270025
-27.284813	8.043972	103.663994	-2.962409	12.156537	103.377808	53.943531	-4.921194	105.781624	50.122864	38.841103	102.727463	52.0331975	16.9599545	104.2545435	-57.9580155	7.3531195	102.5010725
-28.996159	10.198384	104.608093	-2.992617	12.129711	103.962372	53.718704	-5.031846	105.526886	50.081547	38.76767	102.479538	51.9001255	16.867912	104.003212	-57.8853595	7.39151	103.921532
-30.268856	11.744101	105.454193	-3.059234	12.073959	104.428207	53.435516	-5.07021	105.206154	49.973225	38.699421	102.287231	51.7043705	16.8146055	103.7466925	-57.8228385	7.3333125	105.1097215
-31.330156	13.126848	106.214478	-3.216166	12.008683	104.896271	52.993004	-5.073737	104.732704	49.794403	38.620262	102.091637	51.3937035	16.7732625	103.4121705	-57.8260355	7.2441035	106.3803715
-32.53466	14.674878	107.097397	-3.435696	11.908835	105.309914	52.389538	-5.043828	104.138016	49.519302	38.562565	101.963112	50.95442	16.7593685	103.050564	-57.825812	7.0583015	107.569264
-33.516129	16.079113	107.848885	-3.711994	11.800332	105.643936	51.848381	-5.029626	103.506599	49.194267	38.512661	101.948486	50.521324	16.7415175	102.7275425	-57.945312	6.8591465	108.5603295
-34.654255	17.642502	108.648048	-4.046185	11.699225	105.930885	51.285721	-5.001385	102.979385	48.845379	38.516743	102.080559	50.06555	16.757679	102.529972	-58.15792	6.640771	109.331798
-35.530567	19.027046	109.173874	-4.412156	11.668385	106.169762	50.780685	-4.925623	102.561508	48.520123	38.57233	102.36586	49.650404	16.8233535	102.463684	-58.474716	6.5134165	109.87584
-37.014545	21.437416	110.022369	-4.945353	11.724879	106.452385	50.114113	-4.72075	102.223877	48.077293	38.725777	102.948586	49.095703	17.0025135	102.5862315	-58.986409	6.4472445	110.3185385
-37.819824	22.967247	110.372925	-5.27474	11.865549	106.597725	49.786747	-4.540163	102.157249	47.823849	38.868271	103.367912	48.805298	17.164054	102.7625805	-59.354778	6.567044	110.4328695
-38.415695	24.342039	110.555359	-5.559755	12.055497	106.721901	49.537247	-4.341278	102.154228	47.599636	39.043522	103.744827	48.5684415	17.351122	102.9495275	-59.6879515	6.759872	110.4942745
-39.180729	25.907299	110.876633	-5.779784	12.316741	106.814468	49.338402	-4.107137	102.217606	47.427868	39.239971	104.021492	48.383135	17.566417	103.119549	-59.942703	7.067065	110.509387
-39.727711	27.359327	111.009941	-5.960097	12.60165	106.846771	49.23431	-3.887372	102.26371	47.298546	39.423431	104.245125	48.266428	17.7680295	103.2544175	-60.186622	7.4352705	110.4391245
-40.060333	28.673237	111.029526	-6.057803	12.862028	106.854118	49.146515	-3.676555	102.307236	47.201763	39.603565	104.386116	48.174139	17.963505	103.346676	-60.289745	7.760551	110.36156
-40.563831	30.095995	111.166885	-6.130044	13.096997	106.819115	49.077698	-3.469647	102.349579	47.129269	39.775761	104.523827	48.1034835	18.153057	103.436703	-60.3635715	8.040937	110.201527
-40.988029	31.938654	111.325851	-6.20276	13.352691	106.816803	49.035625	-3.245014	102.405739	47.067989	39.987671	104.712227	48.051807	18.3713285	103.558983	-60.457327	8.3340535	110.074623
-40.814781	32.829319	111.499809	-6.25831	13.523316	106.898941	48.954735	-3.11744	102.464005	47.027077	40.08445	104.866859	47.990906	18.483505	103.665432	-60.507526	8.563127	110.13245
-41.080597	33.9599	111.676582	-6.355055	13.658944	107.004974	48.874447	-3.008328	102.545914	47.00658	40.158852	105.051254	47.9405135	18.575262	103.798584	-60.6506235	8.742626	110.211364
-41.587372	35.202427	111.899986	-6.460195	13.811437	107.115746	48.79015	-2.94182	102.645752	46.975201	40.206051	105.25985	47.8826755	18.6321155	103.952801	-60.8030655	8.9907585	110.278691
-41.575314	36.147179	112.059151	-6.558529	13.934466	107.210732	48.671856	-2.885659	102.752686	46.932636	40.260921	105.459084	47.802246	18.687631	104.105885	-60.919304	9.181301	110.315579
-41.329826	36.722046	112.082115	-6.722984	14.044516	107.256866	48.536461	-2.862541	102.838585	46.871967	40.292801	105.639336	47.704214	18.71513	104.2389605	-61.150182	9.373902	110.2747715
-40.942593	37.042072	111.990486	-6.888323	14.181951	107.252625	48.38203	-2.850698	102.886986	46.784039	40.309414	105.750168	47.5830345	18.729358	104.318577	-61.3596805	9.634544	110.186673
-40.337593	37.343639	111.708603	-7.164482	14.348433	107.183243	48.103584	-2.828954	102.928223	46.612671	40.317993	105.780884	47.3581275	18.7445195	104.3545535	-61.6870915	9.9523465	110.0119325
-39.465256	37.13707	111.512733	-7.364627	14.451286	107.106316	47.908882	-2.830893	102.970032	46.478481	40.324444	105.76413	47.1936815	18.7467755	104.367081	-61.9229355	10.1557965	109.845551
-39.132717	37.38596	111.187279	-7.561591	14.554519	107.021072	47.727959	-2.827647	103.036583	46.336346	40.333595	105.725548	47.0321525	18.752974	104.3810655	-62.1553345	10.356064	109.6610785
-38.446587	37.349445	110.850693	-7.758018	14.606021	106.933472	47.571297	-2.866977	103.119217	46.183201	40.317787	105.67411	46.877249	18.725405	104.3966635	-62.393285	10.486637	109.4702805
-37.684067	37.23769	110.54689	-7.94061	14.63411	106.888557	47.416641	-2.931337	103.225937	46.029186	40.264286	105.621895	46.7229135	18.6664745	104.423916	-62.6041335	10.6017455	109.353198
-36.902088	37.062981	110.302582	-8.11606	14.611453	106.881538	47.261993	-3.030561	103.334282	45.892899	40.174641	105.58255	46.577446	18.57204	104.458416	-62.809566	10.650866	109.30466
-36.010166	36.808571	110.124847	-8.263154	14.56146	106.922318	47.10371	-3.181655	103.437317	45.775684	40.053074	105.541107	46.439697	18.4357095	104.489212	-62.966005	10.6872105	109.355424
-34.464966	36.251019	109.857407	-8.467485	14.390108	106.986198	46.871304	-3.500465	103.588821	45.633568	39.767708	105.470955	46.252436	18.1336215	104.529888	-63.187406	10.6465945	109.442508
-33.388443	35.893452	109.563721	-8.591897	14.219395	107.040527	46.701862	-3.769809	103.740463	45.595333	39.536304	105.443977	46.1485975	17.8832475	104.59222	-63.3323915	10.5555425	109.488834
-32.268055	35.486431	109.264442	-8.718129	14.008908	107.031502	46.534863	-4.080862	103.970001	45.600338	39.258141	105.414261	46.0676005	17.5886395	104.692131	-63.5038585	10.4291765	109.370873
-31.01273	34.99865	108.735405	-8.862252	13.799879	106.936028	46.402809	-4.447268	104.239166	45.637611	38.930546	105.390167	46.02021	17.241639	104.8146665	-63.744714	10.358119	109.0573895
-29.758675	34.535728	108.125412	-8.998892	13.553855	106.742882	46.245377	-4.805658	104.541946	45.665539	38.606026	105.344406	45.955458	16.900184	104.943176	-63.953242	10.207526	108.542588
-28.488499	34.073841	107.432343	-9.147419	13.301037	106.488274	46.127167	-5.138973	104.846107	45.662582	38.295383	105.223534	45.8948745	16.578205	105.0348205	-64.1897125	10.023869	107.9417275
-27.089523	33.593979	106.667671	-9.267382	13.08949	106.179825	46.04063	-5.458005	105.145958	45.609016	37.997238	105.092308	45.824823	16.2696165	105.119133	-64.359587	9.9093635	107.240517
-24.998703	32.944824	105.604485	-9.496902	12.835033	105.843414	45.901726	-5.812715	105.62117	45.461304	37.617786	104.898094	45.681515	15.9025355	105.259632	-64.675319	9.7675305	106.427196
-23.53973	32.54409	105.13681	-9.61637	12.71584	105.73436	45.819252	-5.988904	105.972946	45.354935	37.394936	104.834427	45.5870935	15.703016	105.4036865	-64.8198335	9.728664	106.0650335
-21.990446	32.183083	104.852783	-9.74651	12.611742	105.726265	45.757515	-6.156913	106.321922	45.285057	37.206535	104.839554	45.521286	15.524811	105.580738	-65.014306	9.698673	105.871792
-20.4995	31.879362	104.680161	-9.848096	12.512856	105.790665	45.728306	-6.302474	106.609917	45.261501	37.055573	104.913391	45.4949035	15.3765495	105.761654	-65.1910955	9.6491625	105.819676
-18.82452	31.609205	104.661514	-9.910378	12.422147	105.879364	45.671249	-6.389242	106.818161	45.244106	36.936291	105.043114	45.4576775	15.2735245	105.9306375	-65.2784335	9.5707695	105.8280905
-17.228409	31.39827	104.698303	-9.931008	12.331041	105.953278	45.611343	-6.464497	106.895973	45.24823	36.846699	105.194733	45.4297865	15.191101	106.045353	-65.2918025	9.470981	105.861203
-15.591187	31.259098	104.811653	-9.923891	12.262642	106.016037	45.562199	-6.501868	106.853935	45.264126	36.78783	105.353928	45.4131625	15.142981	106.1039315	-65.2609445	9.382303	105.9281425
-13.006239	31.115637	105.014587	-9.896109	12.273963	106.100342	45.489193	-6.464259	106.739662	45.298939	36.797916	105.663422	45.394066	15.1668285	106.201542	-65.186284	9.3810975	105.999142
-11.286516	31.158382	105.204048	-9.868269	12.38176	106.221344	45.448902	-6.326517	106.743858	45.298275	36.885391	105.933937	45.3735885	15.279437	106.3388975	-65.1101265	9.484083	106.1037905
-9.458129	31.166241	105.428329	-9.859512	12.55645	106.402298	45.480392	-6.134934	106.860413	45.308628	37.021423	106.261078	45.39451	15.4432445	106.5607455	-65.113534	9.6696555	106.2438505
-7.706153	31.24704	105.608727	-9.872265	12.760617	106.625435	45.561375	-5.92012	107.12265	45.330082	37.20182	106.652657	45.4457285	15.64085	106.8876535	-65.1902585	9.880384	106.3632165
-5.87209	31.38949	105.925247	-9.888	12.996033	106.879173	45.658772	-5.67173	107.513718	45.329037	37.41415	107.12706	45.4939045	15.87121	107.320389	-65.2699045	10.120856	106.437957
-4.020433	31.519947	106.131386	-9.952952	13.222636	107.141968	45.786087	-5.410273	107.993103	45.331356	37.63876	107.631149	45.5587215	16.1142435	107.812126	-65.4646255	10.3310285	106.47181
-2.177135	31.719185	106.408653	-10.006359	13.447859	107.419731	45.870163	-5.158153	108.570908	45.329376	37.869061	108.154724	45.5997695	16.355454	108.362816	-65.6124875	10.540264	106.476646
0.619549	32.0037	106.863045	-10.065264	13.721228	107.870087	45.990688	-4.80482	109.530746	45.306343	38.189285	108.961845	45.6485155	16.6922325	109.2462955	-65.7790435	10.7502235	106.4938785
2.483297	32.247578	107.288918	-10.127161	13.863894	108.23481	46.039143	-4.608194	110.261116	45.263226	38.343639	109.523499	45.6511845	16.8677225	109.8923075	-65.9055065	10.8600655	106.5773125
4.378196	32.457657	107.677757	-10.210564	13.985045	108.670189	46.231304	-4.500151	111.014412	45.235458	38.466984	110.100212	45.733381	16.9834165	110.557312	-66.154509	10.9866735	106.783066
6.236297	32.73687	108.20372	-10.31993	14.079189	109.133652	46.293064	-4.38811	111.897339	45.26635	38.556881	110.742462	45.779707	17.0843855	111.3199005	-66.419567	11.0739925	106.9474035
8.08516	32.995487	108.783218	-10.441721	14.123087	109.599426	46.341469	-4.333885	112.824188	45.241432	38.621231	111.497406	45.7914505	17.143673	112.160797	-66.6748925	11.102501	107.038055
9.878957	33.292469	109.39782	-10.533482	14.120147	110.057816	46.389721	-4.316827	113.744736	45.224937	38.63929	112.231705	45.807329	17.1612315	112.9882205	-66.874293	11.0790625	107.1274115
11.699133	33.627068	110.060204	-10.651867	14.090042	110.514709	46.427784	-4.31744	114.625511	45.199711	38.622108	112.988571	45.8137475	17.152334	113.807041	-67.1174815	11.02775	107.222377
14.330904	34.166397	111.049164	-10.767384	14.012376	111.18885	46.552086	-4.333737	115.862534	45.172604	38.605457	114.122452	45.862345	17.13586	114.992493	-67.397113	10.888892	107.385207
16.046202	34.589378	111.805275	-10.827682	13.968076	111.675797	46.682304	-4.338009	116.599129	45.220081	38.586853	114.833878	45.9511925	17.124422	115.7165035	-67.6065565	10.81173	107.6350905
17.680422	35.02504	112.523178	-10.843255	13.973017	112.156952	46.831867	-4.348389	117.244354	45.351051	38.587086	115.465698	46.091459	17.1193485	116.355026	-67.777969	10.8266855	107.958878
19.347305	35.576038	113.260124	-10.820751	14.01061	112.570335	47.001816	-4.341529	117.751656	45.492317	38.603493	116.001953	46.2470665	17.130982	116.8768045	-67.8885685	10.890238	108.2638655
20.946636	36.073616	113.725685	-10.756395	14.092949	112.894905	47.159451	-4.299351	118.056068	45.655106	38.633835	116.428497	46.4072785	17.167242	117.2422825	-67.9200685	11.018656	108.5475275
22.519758	36.661568	114.154495	-10.651764	14.194971	113.095001	47.303974	-4.207545	118.15168	45.835163	38.699593	116.737427	46.5695685	17.246024	117.4445535	-67.8730965	11.143918	108.7454485
24.002419	37.316063	114.517784	-10.519945	14.26785	113.188103	47.436844	-4.071074	118.084946	45.960976	38.804176	116.89637	46.69891	17.366551	117.490658	-67.7388	11.169149	108.885548
25.862551	38.358868	114.901222	-10.307124	14.372067	113.230286	47.527416	-3.804441	117.70327	46.052219	38.974335	116.965759	46.7898175	17.584947	117.3345145	-67.4040655	11.159187	109.1260575
27.075386	38.238239	114.853027	-10.145543	14.496223	113.249481	47.681637	-3.577248	117.376205	46.132996	39.137581	116.967987	46.9073165	17.7801665	117.172096	-67.1984025	11.2122795	109.326866
27.316071	37.811707	114.897263	-9.971835	14.676166	113.283852	47.831238	-3.316777	117.070602	46.230576	39.332512	117.000664	47.030907	18.0078675	117.035633	-66.974577	11.3444645	109.532071
27.180767	37.409306	114.977303	-9.822435	14.905721	113.33989	48.002945	-3.061823	116.855049	46.34507	39.542751	117.06308	47.1740075	18.240464	116.9590645	-66.8188775	11.570978	109.7207155
26.75037	37.045486	115.107872	-9.657965	15.147211	113.401054	48.173378	-2.824598	116.710999	46.468075	39.749828	117.131363	47.3207265	18.462615	116.921181	-66.6366565	11.831807	109.880927
26.805696	36.445648	115.093269	-9.518435	15.405374	113.423714	48.332935	-2.589267	116.602539	46.579716	39.951954	117.214325	47.4563255	18.6813435	116.908432	-66.4931955	12.1294045	109.938996
26.639172	35.97179	115.028809	-9.373357	15.626868	113.410126	48.488663	-2.377119	116.527107	46.685146	40.143974	117.225899	47.5869045	18.8834275	116.876503	-66.3336185	12.3703085	109.943749
26.32275	35.27792	114.820328	-9.188392	15.932354	113.378212	48.736664	-2.09475	116.46376	46.81385	40.389225	117.141655	47.775257	19.1472375	116.8027075	-66.152041	12.7174705	109.9537165
25.926363	34.806206	114.688263	-9.039583	16.089306	113.387558	48.907108	-1.913667	116.465355	46.928875	40.547207	117.046997	47.9179915	19.31677	116.756176	-65.9971575	12.861842	110.01894
25.651476	34.190098	114.612617	-8.913827	16.220924	113.424751	49.10297	-1.744233	116.547813	46.997681	40.726517	116.9618	48.0503255	19.491142	116.7548065	-65.8779795	12.950706	110.0946955
25.25659	33.690372	114.595901	-8.789162	16.32168	113.505295	49.298538	-1.554819	116.698143	47.042534	40.910133	116.932785	48.170536	19.677657	116.815464	-65.74886	12.965703	110.195126
24.801159	33.23547	114.63205	-8.673864	16.421227	113.602951	49.503441	-1.369003	116.8983	47.113613	41.090591	116.941849	48.308527	19.860794	116.9200745	-65.656255	12.98166	110.2858275
24.326368	32.658455	114.606323	-8.550583	16.52269	113.682571	49.707493	-1.198535	117.140701	47.210751	41.262623	116.962769	48.459122	20.032044	117.051735	-65.560288	13.013336	110.313407
23.849926	32.059074	114.611855	-8.432669	16.601345	113.735451	49.930252	-1.075893	117.375229	47.340004	41.40369	116.953468	48.635128	20.1638985	117.1643485	-65.500466	13.0387915	110.3065535
23.104824	31.258217	114.560089	-8.275576	16.631607	113.823143	50.207184	-0.89568	117.56105	47.465385	41.576302	116.923615	48.8362845	20.340311	117.2423325	-65.3874365	12.922903	110.4039535
22.541817	30.701061	114.533447	-8.165229	16.590843	113.928459	50.341942	-0.821556	117.577888	47.55954	41.651497	116.873123	48.950741	20.4149705	117.2255055	-65.281199	12.7667155	110.6314125
21.848356	30.158487	114.56134	-8.037933	16.508595	114.054955	50.45731	-0.767557	117.520752	47.681137	41.698151	116.783188	49.0692235	20.465297	117.15197	-65.1450895	12.551893	110.95794
21.235086	29.533594	114.537392	-7.933762	16.395975	114.179398	50.555115	-0.742196	117.375496	47.799973	41.745251	116.671547	49.177544	20.5015275	117.0235215	-65.045068	12.2904225	111.3352745
20.626053	28.967157	114.461258	-7.841746	16.255093	114.272354	50.633812	-0.732503	117.11396	47.888237	41.774857	116.53476	49.2610245	20.521177	116.82436	-64.9445165	11.989009	111.720348
19.942984	28.474007	114.371933	-7.753436	16.146168	114.322067	50.699341	-0.742702	116.767212	47.971706	41.769081	116.349503	49.3355235	20.5131895	116.5583575	-64.8423955	11.7791465	112.0857765
19.242025	27.897831	114.241577	-7.657872	16.069832	114.334785	50.755138	-0.724492	116.365364	48.052433	41.777618	116.180656	49.4037855	20.526563	116.27301	-64.7195295	11.613101	112.39656
18.216961	27.044144	114.005981	-7.527797	16.025738	114.287949	50.775921	-0.626959	115.687347	48.128651	41.851406	115.889992	49.452286	20.6122235	115.7886695	-64.50788	11.4392525	112.7872285
17.564707	26.588308	113.852104	-7.467095	16.065084	114.229927	50.736015	-0.502407	115.24968	48.15757	41.930984	115.737007	49.4467925	20.7142885	115.4933435	-64.3809825	11.4158795	112.9665105
16.869684	26.088217	113.683716	-7.414606	16.152386	114.161858	50.680847	-0.347345	114.850784	48.172199	42.034485	115.592697	49.426523	20.84357	115.2217405	-64.255735	11.461202	113.1019755
16.131042	25.540108	113.5998	-7.407728	16.258224	114.103973	50.63623	-0.213557	114.538719	48.165916	42.154785	115.491333	49.401073	20.970614	115.015026	-64.216529	11.545834	113.19292
15.494211	24.981392	113.481735	-7.421169	16.389986	114.06543	50.57608	-0.051089	114.29393	48.108574	42.285583	115.46714	49.342327	21.117247	114.880535	-64.184665	11.662725	113.250325
14.846235	24.490656	113.442467	-7.443431	16.513466	114.087631	50.511162	0.115688	114.121315	48.040043	42.413372	115.443672	49.2756025	21.26453	114.7824935	-64.1624645	11.762402	113.3927685
14.187722	23.919273	113.405518	-7.48509	16.642273	114.16011	50.449226	0.242989	114.02327	47.980228	42.52655	115.415955	49.214727	21.3847695	114.7196125	-64.184907	11.8997765	113.6006075
13.186778	22.935463	113.396896	-7.532444	16.759514	114.211693	50.422184	0.349926	113.917122	47.891033	42.665543	115.289688	49.1566085	21.5077345	114.603405	-64.2214965	12.0112935	113.819981
12.600205	22.272154	113.289848	-7.560384	16.790833	114.202942	50.39975	0.408625	113.84877	47.842476	42.728306	115.170753	49.121113	21.5684655	114.5097615	-64.241881	12.0132005	113.8961225
11.992433	21.654749	113.166786	-7.555594	16.781281	114.139351	50.392227	0.433361	113.769508	47.782501	42.769798	115.002266	49.087364	21.6015795	114.385887	-64.198552	11.9609825	113.892815
11.418225	20.907251	113.011864	-7.542373	16.740982	114.049278	50.407768	0.444412	113.724945	47.726185	42.780106	114.822701	49.0669765	21.612259	114.273823	-64.1517225	11.869705	113.824733
10.861831	20.111082	112.886253	-7.502336	16.673117	113.965569	50.456383	0.434745	113.732101	47.682259	42.779137	114.63063	49.069321	21.606941	114.1813655	-64.073993	11.739293	113.7497725
10.382485	19.312283	112.806488	-7.472838	16.583	113.92189	50.508099	0.411442	113.803139	47.656296	42.765331	114.486084	49.0821975	21.5883865	114.1446115	-64.0278735	11.5776135	113.6991685
9.907942	18.585962	112.794319	-7.436593	16.480097	113.918747	50.586678	0.3662	113.919258	47.641026	42.737106	114.395569	49.113852	21.551653	114.1574135	-63.987038	11.408541	113.6800805
9.157556	17.39851	112.799324	-7.406773	16.304914	113.922569	50.6684	0.288171	114.120613	47.625992	42.670532	114.267662	49.147196	21.4793515	114.1941375	-63.960742	11.1304765	113.6510005
8.686624	16.562126	112.804504	-7.414964	16.186064	113.927483	50.688755	0.230488	114.200378	47.578274	42.614563	114.170471	49.1335145	21.4225255	114.1854245	-63.9634425	10.9496025	113.6695415
8.284189	15.753542	112.788948	-7.434601	16.063133	113.925385	50.679512	0.165202	114.229691	47.509659	42.549934	114.063301	49.0945855	21.357568	114.146496	-63.9637875	10.768698	113.704274
7.862311	15.021793	112.747505	-7.466877	15.964315	113.904655	50.648911	0.104529	114.230515	47.418789	42.479122	113.970184	49.03385	21.2918255	114.1003495	-63.967604	10.6368045	113.7089605
7.462622	14.269358	112.726959	-7.510251	15.855247	113.85778	50.589203	0.066904	114.228035	47.316761	42.419567	113.884567	48.952982	21.2432355	114.056301	-63.973484	10.4672585	113.659259
6.992232	13.512395	112.659492	-7.569703	15.767357	113.801315	50.530769	0.037824	114.197372	47.206226	42.373505	113.832222	48.8684975	21.2056645	114.014797	-64.0079035	10.3290495	113.587833
6.612983	12.713516	112.586067	-7.643608	15.694613	113.726021	50.465481	0.006123	114.147964	47.08688	42.331226	113.797012	48.7761805	21.1686745	113.972488	-64.0633965	10.2205515	113.479554
6.091411	11.610581	112.441299	-7.775668	15.576966	113.573837	50.341202	-0.03444	114.076355	46.896942	42.272552	113.79496	48.619072	21.119056	113.9356575	-64.170408	10.034876	113.2120165
5.741027	10.957664	112.341438	-7.860444	15.500792	113.458931	50.268871	-0.084098	114.006134	46.759827	42.23151	113.819099	48.514349	21.073706	113.9126165	-64.235237	9.927878	113.0052455
5.44044	10.231947	112.226913	-7.96914	15.428108	113.336288	50.172089	-0.12974	113.96843	46.647255	42.205921	113.875153	48.409672	21.0380905	113.9217915	-64.347952	9.8181255	112.7507845
5.006039	9.527675	112.117767	-8.092133	15.354957	113.209877	50.067036	-0.177512	113.953186	46.504742	42.167953	113.928284	48.285889	20.9952205	113.940735	-64.470155	9.7146935	112.479019
4.714999	8.757746	112.020615	-8.250076	15.287704	113.095901	49.956646	-0.217409	113.966881	46.351711	42.136936	113.9655	48.1541785	20.9597635	113.9661905	-64.6543305	9.6156445	112.2256115
4.421321	8.033491	111.927727	-8.413282	15.235935	112.950516	49.848133	-0.251039	113.998329	46.174824	42.121849	113.979027	48.0114785	20.935405	113.988678	-64.8380425	9.536465	111.912354
4.097315	7.400509	111.821388	-8.567472	15.183753	112.791786	49.731808	-0.281345	114.03965	45.973881	42.105633	113.939919	47.8528445	20.912144	113.9897845	-64.9877885	9.455362	111.5937875
3.664778	6.376347	111.695099	-8.856889	15.097957	112.558723	49.512547	-0.29059	114.121422	45.641171	42.072426	113.83638	47.576859	20.890918	113.978901	-65.290637	9.304996	111.138545
3.2594	5.689857	111.598267	-9.025445	15.000731	112.404953	49.379356	-0.315852	114.193138	45.411022	42.033058	113.768997	47.395189	20.858603	113.9810675	-65.446079	9.142859	110.8288385
2.931966	4.965366	111.53904	-9.192564	14.888766	112.267097	49.238335	-0.336567	114.300064	45.202255	41.98444	113.709091	47.220295	20.8239365	114.0045775	-65.605423	8.9535955	110.5296165
2.635258	4.235639	111.490891	-9.348163	14.767279	112.106529	49.100449	-0.37319	114.464462	45.001942	41.945251	113.665726	47.0511955	20.7860305	114.065094	-65.7475215	8.7485275	110.147964
2.340197	3.578088	111.424812	-9.496	14.656882	111.942947	48.959038	-0.387163	114.648903	44.798775	41.921326	113.615799	46.8789065	20.7670815	114.132351	-65.8709065	8.5466825	109.753543
2.026719	3.025811	111.381027	-9.642479	14.563314	111.769035	48.819115	-0.378124	114.834679	44.590801	41.913509	113.556381	46.704958	20.7676925	114.19553	-65.989916	8.3589355	109.34254
1.672699	2.471976	111.350334	-9.801761	14.479001	111.604622	48.836945	-0.404723	114.97142	44.393303	41.90543	113.502213	46.615124	20.7503535	114.2368165	-66.218646	8.2076485	108.9724275
1.116088	1.622846	111.210762	-10.019475	14.356646	111.397346	48.70586	-0.391733	115.11351	44.081066	41.900646	113.48101	46.393463	20.7544565	114.29726	-66.432413	7.9588355	108.497432
0.671904	1.073836	111.112106	-10.158582	14.276581	111.274361	48.597584	-0.369011	115.168465	43.89859	41.908527	113.473305	46.248087	20.769758	114.320885	-66.565251	7.783404	108.227837
0.257729	0.528545	111.000046	-10.291621	14.198655	111.148109	48.478764	-0.352736	115.158524	43.730629	41.938122	113.505974	46.1046965	20.792693	114.332249	-66.6879385	7.604617	107.963969
-0.118424	0.031757	110.846138	-10.411217	14.155285	111.039589	48.373119	-0.319558	115.07653	43.545551	41.981785	113.525795	45.959335	20.8311135	114.3011625	-66.781769	7.4794565	107.7780155
-0.516338	-0.377899	110.662308	-10.544233	14.161073	110.939499	48.234055	-0.245462	114.965347	43.365631	42.063679	113.510635	45.799843	20.9091085	114.237991	-66.888309	7.4130375	107.641007
-0.937582	-0.684094	110.512802	-10.649271	14.21559	110.841217	48.105179	-0.151994	114.827217	43.185696	42.171143	113.481613	45.6454375	21.0095745	114.154415	-66.9439795	7.4216055	107.528019
-1.449286	-0.969689	110.433449	-10.748936	14.343913	110.779716	47.982643	0.01518	114.697685	43.00174	42.325325	113.417366	45.4921915	21.1702525	114.0575255	-66.9900635	7.5175735	107.5019065
-2.21303	-1.448586	110.300766	-10.892768	14.58647	110.750114	47.886642	0.327227	114.579811	42.737526	42.614388	113.344887	45.312084	21.4708075	113.962349	-67.09762	7.7021325	107.537879
-2.759144	-1.757015	110.312096	-10.953203	14.741058	110.765327	47.878536	0.543169	114.54525	42.545456	42.846661	113.295891	45.211996	21.694915	113.9205705	-67.118402	7.787201	107.6100835
-3.268974	-2.069402	110.334206	-10.994736	14.837349	110.778954	47.867939	0.758232	114.544273	42.406048	42.974102	113.241325	45.1369935	21.866167	113.892799	-67.1264655	7.808531	107.665109
-3.780365	-2.341332	110.342979	-11.041124	14.900738	110.778442	47.870514	0.933659	114.575516	42.261852	43.086918	113.192429	45.066183	22.0102885	113.8839725	-67.148431	7.7911875	107.6729115
-4.28398	-2.546999	110.38369	-11.074212	14.909184	110.760864	47.899925	1.038898	114.629112	42.122124	43.195637	113.155708	45.0110245	22.1172675	113.89241	-67.1594485	7.7011005	107.629318
-4.871909	-2.714835	110.398102	-11.122065	14.869864	110.724213	47.88372	1.111722	114.715469	42.026005	43.26482	113.187263	44.9548625	22.188271	113.951366	-67.1989925	7.551457	107.49706
-5.466161	-2.988312	110.313438	-11.178388	14.801425	110.681046	47.848892	1.123219	114.807106	41.946213	43.230072	113.209259	44.8975525	22.1766455	114.0081825	-67.2543285	7.4262045	107.3539095
-6.493474	-3.303268	110.254608	-11.274355	14.634822	110.596191	47.809677	1.03237	114.942825	41.82489	43.147606	113.205681	44.8172835	22.089988	114.074253	-67.3659935	7.179656	107.118129
-7.167403	-3.539758	110.247086	-11.347567	14.514814	110.536812	47.752117	0.953923	115.027664	41.758232	43.065369	113.172256	44.7551745	22.009646	114.09996	-67.4503085	7.019982	106.973664
-7.797585	-3.734761	110.178543	-11.433728	14.401823	110.480186	47.673622	0.864001	115.104355	41.683456	42.974648	113.125061	44.678539	21.9193245	114.114708	-67.545995	6.8843215	106.845664
-8.452128	-3.84871	110.101936	-11.517986	14.302972	110.394814	47.626984	0.754683	115.147552	41.605984	42.896942	113.099243	44.616484	21.8258125	114.1233975	-67.652456	6.7801315	106.6662305
-9.139804	-3.876434	110.038742	-11.595019	14.210175	110.313347	47.554874	0.686014	115.149071	41.525822	42.817562	113.104332	44.540348	21.751788	114.1267015	-67.730386	6.668562	106.4999925
-9.844708	-3.928638	109.833588	-11.666195	14.15507	110.229813	47.519711	0.623542	115.088737	41.442928	42.763699	113.123993	44.4813195	21.6936205	114.106365	-67.8137095	6.6165195	106.353261
-10.683308	-3.923393	109.663979	-11.731052	14.118658	110.180977	47.437248	0.590871	114.974556	41.370438	42.73188	113.182007	44.403843	21.6613755	114.0782815	-67.865947	6.5759405	106.2836725
-11.884262	-3.901109	109.421173	-11.800417	14.138545	110.165962	47.327858	0.59733	114.787964	41.281525	42.731537	113.377441	44.3046915	21.6644335	114.0827025	-67.9055255	6.6126565	106.2492215
-12.661963	-3.841571	109.272064	-11.869191	14.234391	110.17498	47.288494	0.623183	114.718521	41.25132	42.786205	113.542686	44.269907	21.704694	114.1306035	-68.008289	6.764088	106.2193565
-13.432039	-3.708638	109.174751	-11.918504	14.363647	110.185692	47.230869	0.683639	114.677155	41.219765	42.855354	113.68644	44.225317	21.7694965	114.1817975	-68.062325	6.9577975	106.1895865
-14.285403	-3.564878	109.097816	-11.941775	14.513355	110.207626	47.224262	0.751638	114.598915	41.18425	42.942131	113.745895	44.204256	21.8468845	114.172405	-68.087806	7.1798255	106.242847
-15.201196	-3.494027	109.02076	-11.943068	14.680078	110.218643	47.267113	0.823257	114.478943	41.155804	43.029488	113.705551	44.2114585	21.9263725	114.092247	-68.0975945	7.4337835	106.345039
-16.085157	-3.410571	109.041153	-11.891123	14.818244	110.208427	47.259506	0.928448	114.422699	41.168888	43.09486	113.568245	44.214197	22.011654	113.995472	-67.996443	7.624834	106.421382
-16.931738	-3.364066	109.014572	-11.825099	14.912634	110.173943	47.349594	0.9863	114.355263	41.245464	43.141506	113.357628	44.297529	22.063903	113.8564455	-67.947727	7.761365	106.4914405
-18.157673	-3.213618	109.048653	-11.654405	14.931013	110.114906	47.50349	1.015258	114.272896	41.337967	43.143871	113.044502	44.4207285	22.0795645	113.658699	-67.7295385	7.7824615	106.571113
-19.126873	-3.140565	109.122299	-11.494482	14.874848	110.103676	47.656639	0.977933	114.194237	41.426762	43.101753	112.766884	44.5417005	22.039843	113.4805605	-67.5306645	7.709853	106.7267915
-20.030987	-3.088945	109.280121	-11.320167	14.75534	110.117004	47.816288	0.883509	114.091179	41.52359	43.019726	112.442268	44.669939	21.9516175	113.2667235	-67.310273	7.5590625	106.9672845
-20.88203	-3.041555	109.40181	-11.123772	14.597124	110.141769	47.971302	0.754891	113.953354	41.631207	42.890816	112.056206	44.8012545	21.8228535	113.00478	-67.0487985	7.3713945	107.278758
-21.702362	-2.907126	109.587769	-10.929522	14.403619	110.155144	48.148067	0.608427	113.770546	41.758507	42.77108	111.590553	44.953287	21.6897535	112.6805495	-66.812331	7.1174845	107.6297385
-22.69805	-2.784117	109.745277	-10.735674	14.213832	110.162781	48.252121	0.490098	113.549957	41.876926	42.669167	111.099625	45.0645235	21.5796325	112.324791	-66.5358715	6.8480315	108.000771
-23.573149	-2.630881	109.959244	-10.571044	14.007172	110.176323	48.362331	0.363729	113.275383	41.954197	42.538708	110.58606	45.158264	21.4512185	111.9307215	-66.300352	6.5631255	108.4219245
-24.805529	-2.330539	110.3992	-10.354097	13.679056	110.279289	48.468853	0.145275	112.847839	41.980354	42.414196	109.86631	45.2246035	21.2797355	111.3570745	-65.9327975	6.0783765	109.2015035
-25.674358	-2.084316	110.731506	-10.221537	13.456175	110.408722	48.528713	0.0063	112.553322	41.959618	42.351097	109.470413	45.2441655	21.1786985	111.0118675	-65.6872395	5.7336515	109.8055765
-26.492411	-1.749485	111.132195	-10.145761	13.252711	110.566589	48.578598	-0.137226	112.278236	41.925514	42.262447	109.028748	45.252056	21.0626105	110.653492	-65.543578	5.4428115	110.479686
-27.28096	-1.45161	111.570168	-10.113019	13.076183	110.758949	48.568489	-0.25525	111.994507	41.84623	42.219326	108.5289	45.2073595	20.982038	110.2617035	-65.4333975	5.170328	111.2561945
-27.96242	-1.053906	112.127151	-10.080762	12.944503	110.985962	48.531078	-0.350654	111.726631	41.691467	42.171581	107.999611	45.1112725	20.9104635	109.863121	-65.2727965	4.9785425	112.108803
-28.626057	-0.520883	112.696007	-10.059273	12.841336	111.22924	48.474743	-0.390253	111.512627	41.482471	42.105927	107.548126	44.978607	20.857837	109.5303765	-65.097153	4.824835	112.9281035
-29.333395	0.11514	113.172127	-10.068729	12.771773	111.487923	48.425987	-0.425645	111.382584	41.337349	42.034286	107.145073	44.881668	20.8043205	109.2638285	-65.019126	4.7392255	113.7120175
-30.109179	1.074065	113.802612	-10.093149	12.66259	111.8461	48.386772	-0.506904	111.280106	41.152679	41.946419	106.840874	44.7697255	20.7197575	109.06049	-64.9560235	4.6054225	114.63171
-30.565224	1.763314	114.030472	-10.100404	12.575272	112.029388	48.346184	-0.582555	111.281738	41.113743	41.873032	106.787338	44.7299635	20.6452385	109.034538	-64.9307715	4.5053055	115.024238
-30.955521	2.590359	114.157936	-10.112498	12.503937	112.144814	48.283203	-0.651792	111.31916	41.142906	41.828812	106.797577	44.7130545	20.58851	109.0583685	-64.9380505	4.419364	115.2312595
-31.328238	3.535883	114.134003	-10.125194	12.43305	112.228271	48.255775	-0.723411	111.339211	41.193211	41.788513	106.844032	44.724493	20.532551	109.0916215	-64.974881	4.333549	115.3649205
-31.521404	4.49904	114.093674	-10.104791	12.365653	112.257813	48.215954	-0.767775	111.371483	41.261864	41.766991	106.921623	44.738909	20.499608	109.146553	-64.948491	4.231698	115.369073
-31.703468	5.462543	113.941635	-10.092192	12.311685	112.254265	48.20385	-0.773874	111.383614	41.35939	41.76284	107.037689	44.78162	20.494483	109.2106515	-64.966004	4.128887	115.2978785
-31.777721	6.534537	113.78437	-10.057856	12.284132	112.226463	48.225746	-0.760179	111.368896	41.457455	41.768578	107.165123	44.8416005	20.5041995	109.2670095	-64.9573125	4.0640645	115.1859165
-31.774792	8.369137	113.465561	-9.993553	12.280107	112.162613	48.263214	-0.691343	111.32299	41.625378	41.828808	107.371948	44.944296	20.5687325	109.347469	-64.931402	3.9914815	114.977757
-31.678665	9.616311	113.268257	-9.94092	12.320313	112.141289	48.264904	-0.614583	111.299576	41.738163	41.900181	107.533752	45.0015335	20.642799	109.416664	-64.8833735	3.997827	114.865914
-31.489489	10.916677	113.093529	-9.891986	12.358806	112.11792	48.291607	-0.492226	111.273445	41.855255	41.995152	107.762863	45.073431	20.751463	109.518154	-64.857403	3.966149	114.717686
-31.286135	12.360834	112.874397	-9.847274	12.42125	112.089752	48.331799	-0.390699	111.247253	41.989662	42.071087	108.054138	45.1607305	20.840194	109.6506955	-64.8552785	4.002306	114.5288085
-30.947186	13.79495	112.728035	-9.802091	12.476799	112.089684	48.325394	-0.28867	111.244965	42.126163	42.13966	108.382607	45.2257785	20.925495	109.813786	-64.8299605	4.028103	114.365582
-30.558527	15.206427	112.647232	-9.766853	12.504978	112.109146	48.31424	-0.229868	111.227821	42.271294	42.170734	108.789757	45.292767	20.970433	110.008789	-64.826473	4.039523	114.209503
-30.130777	16.765512	112.603439	-9.744874	12.537501	112.169601	48.248447	-0.231752	111.192856	42.397766	42.152477	109.216675	45.3231065	20.9603625	110.2047655	-64.8128545	4.1146395	114.1344365
-29.313091	19.013224	112.798073	-9.716422	12.564301	112.35582	48.072186	-0.286426	111.057388	42.576332	42.087063	109.888634	45.324259	20.9003185	110.473011	-64.757103	4.2282835	114.238629
-28.684124	20.61014	113.094604	-9.709588	12.573007	112.537109	47.920547	-0.348965	110.87587	42.706676	42.020279	110.309921	45.3136115	20.835657	110.5928955	-64.7327875	4.310357	114.4813225
-27.939373	22.144854	113.523232	-9.710377	12.583982	112.772163	47.758568	-0.403145	110.650124	42.84	41.998734	110.71019	45.299284	20.7977945	110.680157	-64.720038	4.3701695	114.864169
-27.187134	23.591927	114.030624	-9.698961	12.601803	113.023102	47.613461	-0.394583	110.458611	42.935406	42.003407	111.133446	45.2744335	20.804412	110.7960285	-64.6723555	4.399194	115.2501755
-26.336077	25.099806	114.540627	-9.704891	12.698497	113.301659	47.531422	-0.277241	110.396027	43.022121	42.087193	111.644699	45.2767715	20.904976	111.020363	-64.6865535	4.492018	115.582955
-25.417646	26.52508	115.011894	-9.708599	12.840231	113.599358	47.566891	-0.081133	110.493645	43.094547	42.230286	112.227669	45.330719	21.0745765	111.360657	-64.747917	4.6058855	115.838059
-24.488268	27.936417	115.466331	-9.740419	13.046548	113.903275	47.601639	0.180764	110.793373	43.118809	42.420212	112.895645	45.360224	21.300488	111.844509	-64.841062	4.792608	115.962041
-22.915016	29.970762	116.023239	-9.816386	13.439922	114.417992	47.721752	0.644028	111.558495	43.124935	42.767178	113.952316	45.4233435	21.705603	112.7554055	-65.0561155	5.174241	116.0805785
-21.869486	31.202555	116.386856	-9.901636	13.675062	114.769325	47.873825	0.944685	112.213425	43.137753	42.980782	114.643059	45.505789	21.9627335	113.428242	-65.309061	5.3873905	116.110408
-20.699688	32.403889	116.712936	-9.948545	13.899239	115.177559	48.03426	1.238627	112.956795	43.154793	43.192577	115.293167	45.5945265	22.215602	114.124981	-65.4916165	5.582876	116.230137
-19.531454	33.50993	117.044724	-10.040632	14.100893	115.56002	48.189621	1.534981	113.787354	43.216434	43.390617	115.917274	45.7030275	22.462799	114.852314	-65.7842915	5.738987	116.267726
-18.324421	34.534348	117.393921	-10.164333	14.271702	115.963936	48.363426	1.817689	114.651024	43.245068	43.585541	116.528999	45.804247	22.701615	115.5900115	-66.132913	5.841789	116.3378605
-16.957481	35.431805	117.654373	-10.258011	14.436725	116.3713	48.565845	2.035356	115.482689	43.24791	43.795559	117.096939	45.9068775	22.9154575	116.289814	-66.4228995	5.9579925	116.452786
-15.763775	36.278503	117.970085	-10.351078	14.581345	116.73468	48.805321	2.224852	116.252312	43.225426	43.974155	117.64151	46.0153735	23.0995035	116.946911	-66.7175295	6.0631865	116.522449
-13.737533	37.418037	118.315529	-10.518092	14.801009	117.209625	49.053242	2.551128	117.359665	43.119202	44.226978	118.387177	46.086222	23.389053	117.873421	-67.122406	6.212965	116.545829
-12.437469	38.097343	118.471992	-10.62288	14.947989	117.402672	49.263161	2.727128	117.94944	43.008911	44.408489	118.821503	46.136036	23.5678085	118.3854715	-67.381796	6.3281695	116.4198725
-10.98478	38.630802	118.557106	-10.723721	15.109894	117.537712	49.386551	2.925848	118.480667	42.866318	44.585396	119.171738	46.1264345	23.755622	118.8262025	-67.5738765	6.464166	116.2492215
-9.734939	39.246677	118.569984	-10.825088	15.286591	117.600311	49.474167	3.155171	118.889954	42.697872	44.777351	119.421387	46.0860195	23.966261	119.1556705	-67.7361955	6.606921	116.0449515
-8.446313	39.732906	118.564453	-10.910254	15.466534	117.600037	49.551331	3.397622	119.197884	42.579208	44.996284	119.611504	46.0652695	24.196953	119.404694	-67.8857775	6.736115	115.79538
-7.05244	40.08474	118.517097	-10.957456	15.662972	117.573082	49.653679	3.626707	119.407616	42.465908	45.206203	119.769814	46.0597935	24.416455	119.588715	-67.9747055	6.909489	115.557449
-5.749211	40.5075	118.475082	-10.967204	15.877078	117.497635	49.600479	3.91379	119.67881	42.400639	45.417332	119.888245	46.000559	24.665561	119.7835275	-67.934967	7.088595	115.2117425
-3.825993	40.927521	118.422974	-10.944312	16.197281	117.357399	49.80608	4.259436	119.882751	42.371223	45.739044	120.107689	46.0886515	24.99924	119.99522	-67.9772755	7.395322	114.719578
-2.563183	41.107662	118.398224	-10.87604	16.406418	117.226791	49.976448	4.506743	119.97831	42.368568	45.946194	120.265877	46.172508	25.2264685	120.1220935	-67.924588	7.5863675	114.3314885
-1.244144	41.254204	118.389572	-10.805326	16.62541	117.075813	50.120197	4.750253	120.099854	42.381065	46.167347	120.442711	46.250631	25.4588	120.2712825	-67.861283	7.79202	113.8803435
-0.055937	41.366188	118.382324	-10.736876	16.856657	116.941574	50.313683	4.979017	120.157455	42.391117	46.384575	120.614914	46.3524	25.681796	120.3861845	-67.826152	8.031518	113.4969635
1.087377	41.364105	118.385971	-10.660027	17.108826	116.835594	50.423878	5.201073	120.215393	42.393642	46.61211	120.772537	46.40876	25.9065915	120.493965	-67.728814	8.3110605	113.177223
2.16238	41.329899	118.422043	-10.60816	17.362236	116.743027	50.502594	5.413568	120.263115	42.405781	46.826176	120.959267	46.4541875	26.119872	120.611191	-67.6705075	8.6046	112.874863
3.338514	41.174534	118.480316	-10.549639	17.625172	116.675797	50.538944	5.607801	120.277824	42.423676	47.008362	121.115509	46.48131	26.3080815	120.6966665	-67.580588	8.9422625	112.6549275
4.8099	40.908356	118.584465	-10.480816	18.008665	116.615845	50.589962	5.827925	120.260742	42.515137	47.269291	121.298172	46.5525495	26.548608	120.779457	-67.5141815	9.468722	112.452233
5.730102	40.604237	118.67617	-10.440338	18.262268	116.573479	50.614822	5.929583	120.230186	42.603092	47.416031	121.415535	46.608957	26.672807	120.8228605	-67.489633	9.851729	112.3240975
6.633834	40.214138	118.692436	-10.400961	18.529112	116.526665	50.645393	6.020232	120.166039	42.724766	47.544594	121.495392	46.6850795	26.782413	120.8307155	-67.4870015	10.275811	112.2226145
7.507829	39.744473	118.724442	-10.357819	18.793163	116.470444	50.656963	6.118436	120.092842	42.854851	47.659145	121.542526	46.755907	26.8887905	120.817684	-67.471545	10.6975355	112.123204
8.308685	39.272987	118.663406	-10.306106	19.056709	116.434303	50.691372	6.191862	120.012161	42.974072	47.764328	121.521446	46.832722	26.978095	120.7668035	-67.444934	11.135323	112.1018025
9.051838	38.689301	118.591751	-10.232672	19.314312	116.373779	50.76487	6.261413	119.904938	43.105495	47.84412	121.446823	46.9351825	27.0527665	120.6758805	-67.4005265	11.5758575	112.0716775
9.691092	38.001099	118.456635	-10.131555	19.54339	116.303314	50.826092	6.333066	119.807838	43.364876	47.895485	121.264557	47.095484	27.1142755	120.5361975	-67.358594	11.9725045	112.0704305
10.636453	36.866501	118.262337	-9.941687	19.871727	116.191818	50.962784	6.391056	119.730087	43.548836	48.011574	121.065689	47.25581	27.201315	120.397888	-67.139184	12.542139	111.985748
11.242505	36.025463	117.934654	-9.826082	20.062138	116.099129	51.060772	6.416284	119.688728	43.717243	48.070328	120.858475	47.3890075	27.243306	120.2736015	-67.0411715	12.88097	111.9246565
11.764769	35.124641	117.674042	-9.680672	20.198633	115.977539	51.145233	6.432267	119.637047	43.869652	48.12817	120.56115	47.5074425	27.2802185	120.0990985	-66.8687865	13.1170475	111.8559795
12.186793	34.120552	117.340935	-9.528719	20.289206	115.814507	51.261978	6.447191	119.510208	43.93137	48.178009	120.205376	47.596674	27.3126	119.857792	-66.654112	13.265812	111.771222
12.488357	33.030449	117.052292	-9.390401	20.3561	115.631577	51.347275	6.419964	119.33873	44.049133	48.203636	119.851158	47.698204	27.3118	119.594944	-66.479006	13.4004	111.66821
12.895809	31.988678	116.597458	-9.286769	20.40262	115.443184	51.591717	6.290567	119.02356	44.044544	48.217587	119.507362	47.8181305	27.254077	119.265461	-66.3916685	13.551163	111.620907
13.223248	30.818796	116.244713	-9.227378	20.438248	115.262947	51.612431	6.195336	118.801926	44.413422	48.038124	119.034103	48.0129265	27.11673	118.9180145	-66.4676825	13.759766	111.6078795
13.518689	28.968788	115.793564	-9.165882	20.477055	115.028854	51.600319	6.025923	118.499565	44.504166	47.881935	118.576118	48.0522425	26.953929	118.5378415	-66.3840065	14.000181	111.5198665
13.63846	27.714619	115.523125	-9.149513	20.502478	114.909302	51.563137	5.881114	118.347099	44.592953	47.764133	118.316101	48.078045	26.8226235	118.3316	-66.377071	14.1823325	111.487004
13.778845	26.424957	115.333557	-9.163077	20.525009	114.830437	51.495487	5.729392	118.202797	44.64679	47.645737	118.055634	48.0711385	26.6875645	118.1292155	-66.3972925	14.3624535	111.5316585
13.778016	25.088409	115.115273	-9.16693	20.549791	114.737999	51.480007	5.549154	118.024231	44.771431	47.526573	117.708351	48.125719	26.5378635	117.866291	-66.459579	14.5617185	111.609707
13.771772	23.709904	114.843323	-9.166886	20.583353	114.620865	51.48592	5.376769	117.746964	44.865273	47.436951	117.234894	48.1755965	26.40686	117.490929	-66.5093685	14.759846	111.750801
13.722672	22.417719	114.448128	-9.127946	20.605282	114.408699	51.487541	5.229308	117.344795	45.035889	47.327377	116.499069	48.261715	26.2783425	116.921932	-66.517607	14.9322215	111.895466
13.655968	21.03581	113.902214	-9.046158	20.61146	114.073456	51.457237	5.093781	116.875389	45.193863	47.240471	115.607216	48.32555	26.167126	116.2413025	-66.417866	15.055794	111.9056095
13.539214	18.925493	112.912689	-8.847166	20.548521	113.295578	51.380695	4.879323	116.122292	45.314919	47.173626	114.164604	48.347807	26.0264745	115.143448	-66.042139	15.0705675	111.447708
13.429238	17.610886	112.227905	-8.719071	20.499632	112.642601	51.349415	4.714044	115.671364	45.399487	47.052284	113.285133	48.374451	25.883164	114.4782485	-65.812593	15.1161	110.8069535
13.296562	16.189499	111.570274	-8.626528	20.407591	111.95372	51.333225	4.521895	115.266594	45.467396	46.912548	112.481987	48.4003105	25.7172215	113.8742905	-65.6533665	15.0979605	110.0331495
13.10496	14.772113	111.055389	-8.599804	20.311575	111.284706	51.295341	4.29941	114.961853	45.520672	46.713013	111.786888	48.4080065	25.5062115	113.3743705	-65.6076145	15.1169385	109.1950415
12.877324	13.459656	110.551498	-8.60838	20.204275	110.651886	51.199986	4.082791	114.751694	45.548038	46.481113	111.20874	48.374012	25.281952	112.980217	-65.590772	15.126598	108.323555
12.569568	12.154597	110.18132	-8.67323	20.077827	110.102287	51.068943	3.863636	114.605759	45.548019	46.235714	110.766235	48.308481	25.049675	112.685997	-65.654941	15.105979	107.518577
12.254322	10.829841	109.922325	-8.745059	20.007236	109.651924	50.91861	3.645621	114.525536	45.542667	46.02013	110.370789	48.2306385	24.8328755	112.4481625	-65.7207565	15.1815965	106.8556855
11.693113	9.020411	109.699425	-8.856374	19.91839	109.179726	50.716377	3.376146	114.507507	45.529099	45.736126	109.921707	48.122738	24.556136	112.214607	-65.835486	15.280644	106.144845
11.25814	7.954763	109.680984	-8.902152	19.876709	108.956924	50.613022	3.215006	114.526299	45.538811	45.576725	109.696266	48.0759165	24.3958655	112.1112825	-65.8802205	15.3575525	105.8025655
10.814113	6.83923	109.605896	-8.907785	19.815536	108.749138	50.545685	3.08027	114.576195	45.565823	45.438812	109.526428	48.055754	24.259541	112.0513115	-65.871324	15.371531	105.4469645
10.318902	5.790668	109.563469	-8.889573	19.738396	108.505119	50.561028	2.952304	114.597237	45.61274	45.29488	109.411827	48.086884	24.123592	112.004532	-65.86603	15.3532	105.005706
9.83422	4.826177	109.381905	-8.845054	19.643311	108.184288	50.602203	2.837166	114.651276	45.691849	45.156609	109.326744	48.147026	23.9968875	111.98901	-65.837134	15.2897345	104.379566
9.303793	3.996519	109.175636	-8.776377	19.520554	107.769646	50.647831	2.743107	114.718643	45.778267	45.029865	109.293762	48.213049	23.886486	112.0062025	-65.765803	15.154622	103.5330895
8.70345	3.153274	108.87413	-8.696596	19.387068	107.304909	50.743927	2.633377	114.750519	45.870827	44.887306	109.266258	48.307377	23.7603415	112.0083885	-65.700569	15.0137945	102.6014295
7.685601	1.98752	108.401314	-8.540474	19.181711	106.572464	50.857861	2.45454	114.793686	46.036919	44.688786	109.148491	48.44739	23.571663	111.9710885	-65.528338	14.791759	101.1738395
6.994392	1.325751	107.996979	-8.397056	19.020536	106.167282	50.93301	2.309903	114.733803	46.116589	44.555962	109.043884	48.5247995	23.4329325	111.8888435	-65.3189115	14.6081395	100.4457205
6.231088	0.821735	107.725296	-8.233736	18.889639	105.878487	51.042713	2.192823	114.598488	46.222458	44.435314	108.888802	48.6325855	23.3140685	111.743645	-65.1000575	14.4652095	100.013329
5.41577	0.321215	107.462692	-8.064333	18.762974	105.726181	51.133644	2.08554	114.475487	46.347954	44.326908	108.737801	48.740799	23.206224	111.606644	-64.869465	14.319724	99.845718
4.449521	-0.099444	107.350685	-7.909056	18.652002	105.705788	51.207588	1.977793	114.372528	46.459908	44.210606	108.654335	48.833748	23.0941995	111.5134315	-64.65186	14.2098045	99.8981445
3.466826	-0.441944	107.267189	-7.816858	18.58621	105.772926	51.301567	1.879256	114.293434	46.561726	44.119019	108.638107	48.9316465	22.9991375	111.4657705	-64.5653625	14.1732825	100.0800815
2.419933	-0.627469	107.274178	-7.804883	18.5819	105.877068	51.33202	1.803001	114.261925	46.615891	44.063168	108.705856	48.9739555	22.9330845	111.4838905	-64.5837215	14.2307155	100.2702455
0.634362	-0.79836	107.217278	-7.929629	18.689056	106.031799	51.250694	1.760671	114.247849	46.604622	44.060284	108.856895	48.927658	22.9104775	111.552372	-64.786916	14.4676345	100.511226
-0.672701	-0.809304	107.179031	-8.068941	18.831488	106.14463	51.152534	1.758792	114.252174	46.523788	44.120777	108.947502	48.838161	22.9397845	111.599838	-64.976043	14.7231915	100.689422
-1.971985	-0.72705	107.107948	-8.238444	19.017281	106.253387	51.062878	1.778406	114.238342	46.412216	44.19902	109.060959	48.737547	22.988713	111.6496505	-65.214435	15.045849	100.8571235
-3.309678	-0.542191	107.081436	-8.425492	19.21513	106.379379	50.948429	1.824781	114.206741	46.291302	44.302429	109.208168	48.6198655	23.063605	111.7074545	-65.4708495	15.366655	101.0513035
-4.789546	-0.307998	106.966629	-8.623912	19.42738	106.537376	50.787224	1.888344	114.166794	46.170708	44.399975	109.401535	48.478966	23.1441595	111.7841645	-65.72679	15.7106005	101.2905875
-6.279458	-0.042812	106.880318	-8.797366	19.627226	106.719887	50.656094	1.9511	114.087387	46.059658	44.513981	109.599396	48.357876	23.2325405	111.8433915	-65.952608	16.0219115	101.5963825
-7.759071	0.312161	106.840729	-8.929538	19.836245	106.916939	50.517445	2.021328	114.014519	45.98724	44.620964	109.802521	48.2523425	23.321146	111.90852	-66.1114185	16.351344	101.925358
-10.090043	0.979018	106.823563	-9.059287	20.159803	107.258797	50.259773	2.123436	113.938461	45.953415	44.789658	110.105919	48.106594	23.456547	112.02219	-66.225168	16.863059	102.495404
-11.629111	1.43118	106.752274	-9.083969	20.365173	107.503418	50.245102	2.171459	113.848259	45.965828	44.926384	110.329605	48.105465	23.5489215	112.088932	-66.273403	17.1814245	102.917904
-13.165411	1.98344	106.773499	-9.088329	20.569378	107.752571	50.23716	2.23007	113.784065	46.009628	45.062931	110.494576	48.123394	23.6465005	112.1393205	-66.300052	17.4922555	103.3658215
-14.816091	2.528597	106.863197	-9.054613	20.754549	107.970833	50.231529	2.289412	113.706314	46.061508	45.183571	110.623947	48.1465185	23.7364915	112.1651305	-66.2557445	17.7726065	103.7765355
-16.39159	3.042186	106.901405	-8.980748	20.902491	108.174492	50.260067	2.346511	113.598564	46.126949	45.280586	110.700485	48.193508	23.8135485	112.1495245	-66.155004	17.9914335	104.1994595
-18.019789	3.616017	107.028648	-8.876272	21.00209	108.377502	50.302757	2.402957	113.495316	46.19252	45.35239	110.69677	48.2476385	23.8776735	112.096043	-66.0001825	18.1265065	104.658961
-19.64143	4.146361	107.230255	-8.721995	21.04554	108.574844	50.383568	2.438267	113.389359	46.272614	45.384003	110.638893	48.328091	23.911135	112.014126	-65.772081	18.179945	105.135562
-22.094662	5.009708	107.716072	-8.452513	20.952314	108.933975	50.534428	2.392003	113.233757	46.424427	45.319332	110.434486	48.4794275	23.8556675	111.8341215	-65.3844535	18.0489605	106.0338285
-23.706068	5.514428	108.080482	-8.245711	20.747276	109.183868	50.633396	2.289969	113.127731	46.553699	45.191498	110.287704	48.5935475	23.7407335	111.7077175	-65.0849695	17.7538185	106.6600185
-25.337357	6.072039	108.477592	-8.046213	20.454546	109.440125	50.717896	2.140306	113.035706	46.696011	45.006676	110.152687	48.7069535	23.573491	111.5941965	-64.7993795	17.335601	107.2860535
-26.957619	6.592006	108.883514	-7.890908	20.088051	109.717514	50.793648	1.912066	112.938293	46.81427	44.773777	110.025169	48.803959	23.3429215	111.481731	-64.585775	16.8331805	107.953297
-28.549545	7.163627	109.389496	-7.742389	19.671457	110.014702	50.838268	1.65006	112.839981	46.906261	44.488491	109.91983	48.8722645	23.0692755	111.3799055	-64.3570425	16.2736385	108.6494985
-30.173338	7.740347	109.934425	-7.634606	19.203167	110.359192	50.850208	1.355708	112.742195	46.954002	44.160728	109.830307	48.902105	22.758218	111.286251	-64.171317	15.648116	109.432133
-31.685492	8.320766	110.640167	-7.58055	18.69482	110.76503	50.846004	0.997725	112.640701	46.961369	43.814083	109.738754	48.9036865	22.405904	111.1897275	-64.0647865	14.983736	110.3403325
-33.978813	9.240263	111.776123	-7.547726	17.848448	111.463913	50.728119	0.436309	112.490044	46.910522	43.219276	109.624077	48.8193205	21.8277925	111.0570605	-63.9147725	13.8691035	111.8707655
-35.429146	9.924243	112.510063	-7.597856	17.271364	111.935654	50.548523	0.037835	112.416771	46.852673	42.792423	109.601364	48.700598	21.415129	111.0090675	-63.89631	13.127599	112.8622405
-36.863831	10.605764	113.194	-7.693697	16.701122	112.36734	50.319122	-0.316916	112.292603	46.778046	42.370781	109.62429	48.548584	21.0269325	110.9584465	-63.935978	12.3753115	113.7762335
-38.178829	11.300005	113.840866	-7.837502	16.16861	112.770393	50.020306	-0.649176	112.187996	46.669247	41.96497	109.668922	48.3447765	20.657897	110.928459	-64.0197805	11.679323	114.612327
-39.453068	12.148457	114.474464	-7.975791	15.68039	113.111069	49.696125	-0.929271	112.065361	46.521122	41.608692	109.782097	48.1086235	20.3397105	110.923729	-64.0602055	11.0210695	115.298409
-40.628521	12.891788	114.934731	-8.15442	15.280225	113.423195	49.425632	-1.154723	111.958313	46.372475	41.290581	109.972893	47.8990535	20.067929	110.965603	-64.2078935	10.492521	115.880787
-41.744644	13.803084	115.357399	-8.331546	14.982407	113.705635	49.213493	-1.352358	111.932709	46.236996	41.033413	110.202477	47.7252445	19.8405275	111.067593	-64.3883365	10.1242865	116.343677
-43.275948	15.208992	115.813721	-8.550066	14.710349	114.071671	48.985916	-1.552336	111.987915	46.134293	40.800388	110.663643	47.5601045	19.624026	111.325779	-64.6602365	9.796672	116.817563
-44.137745	16.166431	116.115128	-8.664773	14.658642	114.295105	48.898525	-1.624867	112.076607	46.101227	40.708408	111.02433	47.499876	19.5417705	111.5504685	-64.829422	9.7755135	117.0397415
-44.941631	17.25136	116.371498	-8.735651	14.661776	114.504562	48.865589	-1.642929	112.139763	46.105022	40.63348	111.383675	47.4853055	19.4952755	111.761719	-64.9566075	9.8282765	117.247405
-45.642548	18.27879	116.631821	-8.756398	14.686225	114.68499	48.862335	-1.6583	112.2164	46.170879	40.590275	111.82814	47.516607	19.4659875	112.02227	-65.029403	9.9064625	117.34771
-46.225094	19.258726	116.851982	-8.732051	14.704351	114.876045	48.877151	-1.656405	112.279655	46.28323	40.507553	112.220131	47.5801905	19.425574	112.249893	-65.0442925	9.983128	117.502197
-46.700424	20.262943	117.198311	-8.690758	14.724355	115.092178	48.901794	-1.63844	112.302101	46.427158	40.420689	112.586388	47.664476	19.3911245	112.4442445	-65.045992	10.0575855	117.7401115
-47.09985	21.311417	117.540565	-8.621589	14.735161	115.299751	48.926281	-1.628233	112.305176	46.582405	40.346344	112.926361	47.754343	19.3590555	112.6157685	-64.997521	10.1112665	117.9837335
-47.501083	22.697119	118.069992	-8.473296	14.782641	115.598419	48.972633	-1.594318	112.220001	46.812878	40.270569	113.339577	47.8927555	19.3381255	112.779789	-64.8393475	10.2271565	118.417049
-47.599968	23.541847	118.401268	-8.38954	14.795327	115.748825	48.965187	-1.569446	112.165222	46.910942	40.244492	113.536858	47.9380645	19.337523	112.85104	-64.7171445	10.253131	118.64661
-47.663303	24.391373	118.725113	-8.338687	14.824934	115.829338	48.952938	-1.523829	112.04966	46.98045	40.239067	113.685867	47.966694	19.357619	112.8677635	-64.644068	10.292249	118.7909125
-47.626858	25.228813	118.979118	-8.325787	14.84708	115.915092	48.900181	-1.50082	111.927124	47.022007	40.230743	113.775406	47.961094	19.3649615	112.851265	-64.612668	10.3291985	118.978919
-47.67326	25.972647	119.138634	-8.336245	14.866278	115.937851	48.834171	-1.4844	111.830177	47.068214	40.227448	113.766953	47.9511925	19.371524	112.798565	-64.6236825	10.361032	119.077137
-47.471943	26.630821	119.244301	-8.370433	14.913339	115.933716	48.782272	-1.493198	111.74382	47.02232	40.21962	113.878571	47.902296	19.363211	112.8111955	-64.643162	10.463467	119.0562365
-47.278606	27.204206	119.211891	-8.430231	14.889367	115.904892	48.74617	-1.521244	111.697754	47.051285	40.194439	113.854507	47.8987275	19.3365975	112.7761305	-64.7591895	10.4421365	119.0336535
-46.801319	27.89352	119.070099	-8.492406	14.847538	115.803024	48.72414	-1.6138	111.695717	46.95953	40.140629	114.040436	47.841835	19.2634145	112.8680765	-64.826647	10.4316615	118.7379715
-46.327557	28.264103	118.93914	-8.545182	14.800554	115.759834	48.715218	-1.698246	111.70533	46.946571	40.06942	114.100136	47.8308945	19.185587	112.902733	-64.9212585	10.415521	118.616935
-45.850727	28.510687	118.827248	-8.575521	14.713926	115.729591	48.698467	-1.803172	111.72998	47.01152	39.974831	114.060715	47.8549935	19.0858295	112.8953475	-65.0060355	10.3420225	118.5638345
-45.203426	28.677073	118.735611	-8.605767	14.591681	115.717171	48.672363	-1.910728	111.764442	47.005608	39.865051	114.108276	47.8389855	18.9771615	112.936359	-65.0505195	10.2062005	118.497983
-44.543961	28.786766	118.687691	-8.637885	14.46916	115.724197	48.677017	-2.038967	111.792969	46.913193	39.768272	114.27462	47.795105	18.8646525	113.0337945	-65.070875	10.0736675	118.4145995
-43.873493	28.809074	118.628983	-8.620215	14.347593	115.73497	48.689365	-2.18356	111.844078	46.921452	39.638062	114.347366	47.8054085	18.727251	113.095722	-65.0458385	9.967935	118.374218
-43.106659	28.705692	118.550919	-8.643616	14.205181	115.737152	48.677002	-2.342209	111.93589	46.930695	39.507648	114.394173	47.8038485	18.5827195	113.1650315	-65.0910805	9.8276425	118.3092725
-41.877384	28.446548	118.213211	-8.65062	13.992241	115.675629	48.656715	-2.598725	112.151756	47.051998	39.277283	114.372887	47.8543565	18.339279	113.2623215	-65.1555965	9.645203	118.0889365
-40.876163	28.161577	117.82029	-8.652734	13.832191	115.642845	48.673012	-2.792909	112.397125	47.123344	39.085022	114.265511	47.898178	18.1460565	113.331318	-65.203646	9.5183255	117.954372
-40.037048	27.912819	117.360451	-8.650439	13.697629	115.526535	48.726788	-3.030983	112.700691	47.195652	38.844101	114.048508	47.96122	17.906559	113.3745995	-65.262098	9.488699	117.6784705
-39.09853	27.548367	116.660248	-8.637246	13.53163	115.363487	48.803093	-3.282079	113.025955	47.305622	38.587864	113.784966	48.0543575	17.6528925	113.4054605	-65.3288495	9.4103675	117.3215135
-38.161297	27.100712	115.856384	-8.630549	13.346595	115.108383	48.870533	-3.567497	113.402557	47.426052	38.313515	113.471893	48.1482925	17.373009	113.437225	-65.4093905	9.320181	116.779541
-37.074123	26.614485	114.936218	-8.611507	13.129532	114.817169	48.924431	-3.846134	113.7995	47.505871	38.027634	113.124695	48.215151	17.09075	113.4620975	-65.438165	9.168314	116.1722405
-36.119938	26.133827	114.21785	-8.60112	12.901592	114.52552	48.980587	-4.127943	114.162109	47.551571	37.739677	112.787544	48.266079	16.805867	113.4748265	-65.468319	8.997317	115.5762135
-34.619114	25.36799	113.125481	-8.584356	12.583502	114.133194	49.029285	-4.510938	114.690338	47.638645	37.309628	112.314056	48.333965	16.399345	113.502197	-65.502677	8.767659	114.764191
-33.608105	24.866665	112.589355	-8.565418	12.392613	113.907242	49.052105	-4.757094	114.978493	47.703316	37.044224	112.043762	48.3777105	16.143565	113.5111275	-65.5085465	8.641661	114.3033565
-32.489529	24.423489	112.251541	-8.520467	12.22747	113.766838	49.053719	-4.982601	115.126289	47.767109	36.79261	111.828026	48.410414	15.9050045	113.4771575	-65.451348	8.5499355	114.0565185
-31.504965	24.086643	112.087677	-8.453206	12.064279	113.66156	49.050724	-5.197667	115.202629	47.864544	36.553455	111.678436	48.457634	15.677894	113.4405325	-65.364046	8.450664	113.8825875
-30.497507	23.751432	111.95871	-8.372368	11.922782	113.584091	49.07885	-5.417685	115.231003	47.986794	36.334049	111.61969	48.532822	15.458182	113.4253465	-65.277558	8.387382	113.7428355
-29.495895	23.445364	111.893974	-8.272832	11.78953	113.500954	49.119213	-5.61838	115.213409	48.132736	36.152637	111.606041	48.6259745	15.2671285	113.409725	-65.1716385	8.3119315	113.592183
-28.382582	23.208441	111.790863	-8.153794	11.689838	113.429626	49.16264	-5.77379	115.173615	48.275696	36.002693	111.63179	48.719168	15.1144515	113.4027025	-65.026756	8.2652245	113.4565495
-26.85503	22.9863	111.791679	-7.977465	11.591083	113.360771	49.253483	-5.951578	115.099312	48.493881	35.840858	111.698273	48.873682	14.94464	113.3987925	-64.828612	8.237526	113.3227495
-25.867891	22.874619	111.773315	-7.855976	11.555392	113.317978	49.345089	-6.055063	115.04657	48.643791	35.750023	111.772087	48.99444	14.84748	113.4093285	-64.706392	8.263304	113.2266275
-24.864983	22.772554	111.842407	-7.743538	11.519546	113.307358	49.426289	-6.145574	114.974686	48.790588	35.658291	111.860825	49.1084385	14.7563585	113.4177555	-64.5955145	8.2827335	113.1969605
-23.828926	22.72323	111.896645	-7.625166	11.467176	113.320053	49.477291	-6.237722	114.883492	48.936741	35.569603	111.965691	49.207016	14.6659405	113.4245915	-64.457348	8.2684115	113.2155145
-22.713915	22.681799	111.994507	-7.529747	11.412393	113.347771	49.547913	-6.34664	114.773903	49.077385	35.477406	112.088623	49.312649	14.565383	113.431263	-64.372143	8.259403	113.264279
-21.764708	22.708927	112.130035	-7.417244	11.330976	113.381996	49.600231	-6.46046	114.670418	49.218662	35.378899	112.219086	49.4094465	14.4592195	113.444752	-64.2439345	8.2027325	113.31924
-20.76087	22.685667	112.230049	-7.309609	11.250277	113.413879	49.662342	-6.578052	114.578453	49.342506	35.268532	112.339424	49.502424	14.34524	113.4589385	-64.121642	8.155314	113.3688195
-19.249506	22.669996	112.29261	-7.177182	11.13932	113.431953	49.774117	-6.740438	114.520607	49.505474	35.094936	112.501205	49.6397955	14.177249	113.510906	-63.9941595	8.101391	113.353
-18.086554	22.675692	112.240013	-7.101782	11.088572	113.424667	49.866684	-6.850131	114.546951	49.602909	34.986713	112.590919	49.7347965	14.068291	113.568935	-63.9383605	8.108853	113.280399
-17.112009	22.720497	112.208466	-7.027612	11.025761	113.394501	49.963615	-6.960287	114.616463	49.701984	34.870186	112.665543	49.8327995	13.9549495	113.641003	-63.8880235	8.0965725	113.147999
-16.12195	22.72266	112.125328	-6.955995	10.94759	113.354279	50.054966	-7.094433	114.699898	49.78767	34.741821	112.724533	49.921318	13.823694	113.7122155	-63.833308	8.071486	112.9963425
-15.106437	22.690557	112.078941	-6.896291	10.865142	113.325378	50.125504	-7.229299	114.773308	49.882137	34.625923	112.767937	50.0038205	13.698312	113.7706225	-63.7964025	8.031972	112.8801335
-13.988319	22.695038	111.998978	-6.833309	10.754818	113.30764	50.175411	-7.363285	114.814056	49.963234	34.49612	112.818504	50.0693225	13.5664175	113.81628	-63.7359405	7.9432185	112.799
-12.947844	22.707464	112.032249	-6.77126	10.649199	113.314369	50.225212	-7.49776	114.843727	50.054516	34.358932	112.865768	50.139864	13.430586	113.8547475	-63.682384	7.867812	112.7739905
-11.47434	22.741371	112.080978	-6.702996	10.505776	113.337181	50.279774	-7.70172	114.875374	50.179428	34.163223	112.96508	50.229601	13.2307515	113.920227	-63.635593	7.7808005	112.754135
-10.476351	22.729427	112.154045	-6.649579	10.442408	113.365593	50.304211	-7.825074	114.884171	50.264774	34.04771	113.062492	50.2844925	13.111318	113.9733315	-63.5836505	7.773498	112.7578545
-9.364159	22.764263	112.213089	-6.608101	10.382173	113.413605	50.327675	-7.931232	114.891968	50.349449	33.942848	113.186691	50.338562	13.005808	114.0393295	-63.554764	7.758538	112.7878805
-8.354362	22.816681	112.374901	-6.556221	10.345405	113.483276	50.366943	-8.022141	114.887047	50.442249	33.845261	113.355484	50.404596	12.91156	114.1212655	-63.517038	7.77925	112.8452865
-7.384805	22.884098	112.52446	-6.503556	10.323689	113.58461	50.406509	-8.087255	114.932846	50.531452	33.757896	113.56765	50.4689805	12.8353205	114.250248	-63.4760925	7.8120575	112.918972
-6.392256	22.899641	112.78347	-6.460253	10.332142	113.731094	50.458366	-8.138951	115.066742	50.632252	33.679207	113.860298	50.545309	12.770128	114.46352	-63.465815	7.894156	112.998668
-5.397423	22.950405	113.035919	-6.410184	10.357986	113.935432	50.53875	-8.188515	115.317169	50.748127	33.607132	114.227463	50.6434385	12.7093085	114.772316	-63.4638065	8.0066635	113.098548
-3.841629	22.980343	113.562683	-6.365119	10.425944	114.359703	50.692184	-8.234002	115.950775	50.923771	33.523636	114.90934	50.8079775	12.644817	115.4300575	-63.5382155	8.207071	113.2893485
-2.925029	23.004898	113.920464	-6.354749	10.486312	114.691376	50.809151	-8.229407	116.566971	51.024609	33.468403	115.437256	50.91688	12.619498	116.0021135	-63.626378	8.353126	113.3806385
-2.028164	22.968063	114.373016	-6.379576	10.550497	115.074181	50.983299	-8.233197	117.284164	51.111156	33.416569	115.984818	51.0472275	12.591686	116.634491	-63.8063795	8.509308	113.513871
-1.119634	22.934237	114.781609	-6.384582	10.576238	115.458588	51.143723	-8.260839	118.041756	51.173306	33.365639	116.540276	51.1585145	12.5524	117.291016	-63.9276785	8.600076	113.62616
-0.150273	22.828884	115.151321	-6.41852	10.558174	115.818657	51.293724	-8.302715	118.755341	51.228035	33.284805	117.066101	51.2608795	12.491045	117.910721	-64.0979195	8.625303	113.726593
0.633483	22.742321	115.541122	-6.439284	10.48215	116.114044	51.420795	-8.383453	119.385239	51.259995	33.184658	117.578445	51.340395	12.4006025	118.481842	-64.218963	8.5636975	113.746246
1.380266	22.623098	115.884529	-6.450269	10.35247	116.390251	51.517002	-8.485803	119.924835	51.269756	33.055218	118.05365	51.393379	12.2847075	118.9892425	-64.293917	8.4202325	113.7912595
2.419306	22.353188	116.454124	-6.535303	10.137699	116.809021	51.544987	-8.658312	120.55777	51.250435	32.858322	118.70887	51.397711	12.100005	119.63332	-64.468317	8.175393	113.984722
3.080893	22.192499	116.815292	-6.593365	9.987992	117.094894	51.504326	-8.782244	120.882164	51.221382	32.731396	119.093513	51.362854	11.974576	119.9878385	-64.549584	8.001408	114.2019495
3.762412	21.993839	117.175949	-6.681903	9.866577	117.375496	51.457287	-8.896712	121.152702	51.180946	32.647236	119.472298	51.3191165	11.875262	120.3125	-64.6829225	7.857892	114.438492
4.2864	21.798798	117.583702	-6.789378	9.77979	117.632935	51.376171	-8.970781	121.383438	51.111187	32.572659	119.844566	51.243679	11.800939	120.614002	-64.822435	7.758641	114.651868
4.719011	21.593828	117.942955	-6.91333	9.740055	117.861542	51.300137	-8.983768	121.578041	50.998951	32.550751	120.165482	51.149544	11.7834915	120.8717615	-64.976204	7.6966185	114.8513225
5.126506	21.41721	118.212387	-7.036561	9.732598	118.042686	51.231319	-8.947714	121.754051	50.847469	32.579254	120.494698	51.039394	11.81577	121.1243745	-65.112516	7.649426	114.9609975
5.44556	21.198915	118.45137	-7.167313	9.768028	118.187622	51.150261	-8.861278	121.890961	50.684654	32.622673	120.793083	50.9174575	11.8806975	121.342022	-65.2520835	7.6553585	115.033222
5.817696	20.762016	118.7593	-7.377157	9.847048	118.37236	51.037956	-8.717876	122.078201	50.366093	32.71978	121.166702	50.7020245	12.000952	121.6224515	-65.4563385	7.693144	115.1222685
5.960608	20.468798	118.969986	-7.523533	9.928093	118.52137	50.966339	-8.60636	122.173378	50.212521	32.830135	121.38829	50.58943	12.1118875	121.780834	-65.636496	7.7442985	115.261906
6.03791	20.137085	119.180153	-7.700353	10.010718	118.679337	50.864857	-8.486661	122.219872	50.044353	32.961555	121.572838	50.454605	12.237447	121.896355	-65.855311	7.783989	115.462319
6.013674	19.837547	119.447029	-7.945012	10.109748	118.845284	50.711639	-8.399926	122.177231	49.826279	33.100758	121.654823	50.268959	12.350416	121.916027	-66.158983	7.86908	115.774541
5.883109	19.487343	119.56543	-8.246565	10.262481	119.007133	50.443985	-8.336156	122.011543	49.55864	33.237488	121.623077	50.0013125	12.450666	121.81731	-66.4944425	8.074296	116.196956
5.675692	19.191984	119.671341	-8.585649	10.480114	119.239029	50.062241	-8.231791	121.616676	49.267189	33.354584	121.419952	49.664715	12.5613965	121.518314	-66.836013	8.3988315	116.959744
5.384853	18.89345	119.82235	-8.869024	10.738021	119.55471	49.612019	-7.990907	120.992569	49.019817	33.47599	121.117569	49.315918	12.7425415	121.055069	-67.053966	8.7335005	118.054351
5.014986	18.274481	120.001602	-9.130945	11.108697	120.111671	49.052708	-7.577942	120.17012	48.795231	33.684006	120.629868	48.9239695	13.053032	120.399994	-67.1858595	9.164362	119.823348
4.740574	17.794443	120.204124	-9.200569	11.340211	120.477997	48.893028	-7.310936	119.728409	48.703362	33.858334	120.406494	48.798195	13.273699	120.0674515	-67.199333	9.406723	120.8885425
4.444935	17.317122	120.335892	-9.187343	11.551323	120.77552	48.855633	-7.036882	119.327675	48.632248	34.070389	120.207504	48.7439405	13.5167535	119.7675895	-67.1186265	9.5858925	121.7834505
4.137002	16.824036	120.362305	-9.131243	11.729573	120.956551	48.83802	-6.752335	118.93985	48.583736	34.297184	120.000565	48.710878	13.7724245	119.4702075	-66.973364	9.6867215	122.4428945
3.879797	16.325556	120.270706	-9.094679	11.881848	121.025322	48.820057	-6.498271	118.549858	48.495247	34.49329	119.803322	48.657652	13.9975095	119.17659	-66.84701	9.7661865	122.874054
3.52312	15.822326	120.187233	-9.068759	12.004639	121.024384	48.782322	-6.261587	118.185219	48.396294	34.683289	119.581604	48.589308	14.210851	118.8834115	-66.726826	9.798427	123.1653565
3.288281	15.118588	119.976425	-9.075413	12.100316	121.003677	48.728317	-6.048054	117.870239	48.255253	34.875679	119.350311	48.491785	14.4138125	118.610275	-66.642611	9.7868195	123.397079
2.845037	14.058627	119.747635	-9.14782	12.195775	120.908142	48.68008	-5.812198	117.512222	48.023571	35.145245	119.009254	48.3518255	14.6665235	118.260738	-66.6474655	9.7250265	123.555546
2.545004	13.325186	119.565407	-9.214809	12.244753	120.824203	48.694084	-5.70955	117.330994	47.848892	35.309658	118.793976	48.271488	14.800054	118.062485	-66.701106	9.689452	123.585921
2.267016	12.593068	119.326439	-9.303686	12.269094	120.636688	48.687477	-5.578371	117.198822	47.686871	35.478798	118.595016	48.187174	14.9502135	117.896919	-66.794546	9.5879745	123.376457
1.985233	11.814462	118.990501	-9.397307	12.313544	120.345261	48.690624	-5.456441	117.066238	47.537746	35.653072	118.39949	48.114185	15.0983155	117.732864	-66.908799	9.5287725	122.957658
1.791141	10.880224	118.544075	-9.475914	12.345243	119.899391	48.711288	-5.339048	116.902451	47.370384	35.848038	118.206284	48.040836	15.254495	117.5543675	-66.992664	9.435991	122.2444145
1.549408	10.02911	118.013176	-9.614985	12.362112	119.345787	48.70565	-5.239533	116.715645	47.157864	36.013229	117.970322	47.931757	15.386848	117.3429835	-67.161727	9.337376	121.3485905
1.296074	9.129466	117.463921	-9.716227	12.375186	118.785927	48.677677	-5.155166	116.544518	46.855705	36.161667	117.717171	47.766691	15.5032505	117.1308445	-67.199145	9.2471215	120.4410095
0.934826	7.804834	116.835716	-9.895377	12.354285	118.107628	48.614822	-5.046519	116.428436	46.462498	36.404701	117.343414	47.53866	15.679091	116.885925	-67.329414	9.029479	119.329331
0.770162	6.776378	116.552338	-10.008886	12.302787	117.824409	48.597618	-4.99667	116.435608	46.277954	36.54084	117.219246	47.437786	15.772085	116.827427	-67.455558	8.833489	118.821391
0.548864	5.750556	116.456673	-10.130867	12.224093	117.69751	48.577328	-4.997253	116.473999	46.087502	36.655521	117.184486	47.332415	15.829134	116.8292425	-67.594149	8.619052	118.5657775
0.327924	4.797062	116.39624	-10.223908	12.162662	117.644348	48.502834	-4.960023	116.533707	45.917313	36.756931	117.231354	47.2100735	15.898454	116.8825305	-67.6578895	8.42687	118.4061655
0.100634	3.867157	116.370689	-10.302349	12.134782	117.65329	48.430878	-4.879573	116.578926	45.744358	36.882984	117.262589	47.087618	16.0017055	116.9207575	-67.692316	8.2678585	118.3858225
-0.091264	2.890383	116.315018	-10.369088	12.134806	117.677811	48.394211	-4.783856	116.616844	45.56707	37.008904	117.34343	46.9806405	16.112524	116.980137	-67.7188165	8.157088	118.375485
-0.247459	1.878731	116.297508	-10.426745	12.179262	117.686844	48.403419	-4.658999	116.672066	45.410088	37.162746	117.396667	46.9067535	16.2518735	117.0343665	-67.7602435	8.1066505	118.3393215
-0.572692	0.44135	116.290985	-10.433086	12.291238	117.692482	48.399689	-4.366201	116.814438	45.204895	37.464569	117.434464	46.802292	16.549184	117.124451	-67.668464	8.033292	118.260513
-0.822288	-0.483511	116.335655	-10.4378	12.392353	117.700752	48.401703	-4.131343	116.963486	45.078369	37.706982	117.459023	46.740036	16.7878195	117.2112545	-67.615636	7.9968865	118.1902495
-0.901691	-1.524652	116.326645	-10.44404	12.464979	117.706573	48.415524	-3.908106	117.138062	44.960335	37.90535	117.494675	46.6879295	16.998622	117.3163685	-67.5760095	7.931336	118.0967775
-1.11303	-2.503588	116.420456	-10.482803	12.544398	117.702354	48.427715	-3.68978	117.359566	44.885807	38.149906	117.533783	46.656761	17.230063	117.4466745	-67.622367	7.858733	117.9580335
-1.306379	-3.470855	116.439209	-10.532711	12.615876	117.638992	48.459251	-3.492276	117.58577	44.747017	38.400223	117.541016	46.603134	17.4539735	117.563393	-67.668556	7.7777785	117.714591
-1.566968	-4.399878	116.472862	-10.631121	12.708354	117.526161	48.488953	-3.313504	117.785606	44.565983	38.641785	117.47023	46.527468	17.6641405	117.627918	-67.78971	7.7525675	117.424404
-1.721776	-5.408506	116.443481	-10.750854	12.803796	117.327835	48.498932	-3.094575	117.995239	44.368835	38.854687	117.350601	46.4338835	17.880056	117.67292	-67.9355915	7.727536	116.98275
-2.078248	-6.870366	116.318726	-10.948771	12.943546	116.897095	48.527637	-2.855324	118.311737	44.084393	39.173607	117.170502	46.306015	18.1591415	117.7411195	-68.203557	7.7279505	116.0530705
-2.351113	-7.771144	116.151306	-11.075785	13.014492	116.543686	48.520409	-2.721486	118.499115	43.910904	39.314838	117.086662	46.2156565	18.296676	117.7928885	-68.3672265	7.732308	115.2944835
-2.614227	-8.704869	115.841103	-11.161548	13.052012	116.125252	48.441845	-2.585403	118.673828	43.805676	39.439331	117.011818	46.1237605	18.426964	117.842823	-68.4468565	7.67706	114.407681
-2.874119	-9.636189	115.498528	-11.224065	13.059856	115.683281	48.551983	-2.596486	118.692612	43.731926	39.534603	116.887047	46.1419545	18.4690585	117.7898295	-68.5900845	7.6506535	113.5767325
-3.212479	-10.569868	115.104362	-11.236934	13.04359	115.232788	48.5411	-2.579174	118.620041	43.679638	39.599648	116.738007	46.110369	18.510237	117.679024	-68.584237	7.576943	112.786552
-3.563166	-11.396916	114.724113	-11.243431	13.016198	114.84407	48.490448	-2.552459	118.476013	43.649231	39.666607	116.517426	46.0698395	18.557074	117.4967195	-68.5567015	7.475322	112.1914205
-3.955734	-12.190627	114.474716	-11.219476	12.999333	114.579941	48.39959	-2.525344	118.29995	43.611969	39.759674	116.226784	46.0057795	18.617165	117.263367	-68.4447315	7.381501	111.896515
-4.572557	-13.345965	114.129913	-11.14014	13.000572	114.29409	48.245972	-2.387965	117.964485	43.614758	39.959717	115.829834	45.930365	18.785876	116.8971595	-68.210645	7.215268	111.6910205
-5.052888	-14.087079	113.928352	-11.090117	13.027154	114.099503	48.223759	-2.289668	117.690048	43.596031	40.129566	115.55542	45.909895	18.919949	116.622734	-68.090129	7.134359	111.576272
-5.539406	-14.734914	113.653053	-11.046632	13.083877	113.837196	48.177444	-2.142525	117.440865	43.556953	40.313156	115.325859	45.8671985	19.0853155	116.383362	-67.9604625	7.0824385	111.29103
-6.025784	-15.314682	113.35746	-11.024239	13.156642	113.48777	48.178844	-1.992217	117.194153	43.505856	40.503395	115.111183	45.84235	19.255589	116.152668	-67.890828	7.057695	110.822872
-6.538917	-15.88867	112.969734	-11.015514	13.221348	113.048347	48.168861	-1.854685	117.027893	43.46574	40.671669	114.905548	45.8173005	19.408492	115.9667205	-67.8483285	7.034204	110.1299735
-7.1058	-16.457899	112.550369	-11.01558	13.266947	112.533554	48.222153	-1.76858	116.909233	43.417568	40.827145	114.686523	45.8198605	19.5292825	115.797878	-67.8510205	7.0046115	109.26923
-7.696871	-16.981178	112.186729	-11.021351	13.283256	112.028442	48.23053	-1.730892	116.807137	43.3344	40.93259	114.403763	45.782465	19.600849	115.60545	-67.825167	6.965663	108.451434
-8.577335	-17.6689	111.881615	-10.993708	13.21506	111.442093	48.246742	-1.794624	116.645416	43.206493	40.942265	113.873062	45.7266175	19.5738205	115.259239	-67.7140335	6.8562995	107.624947
-9.156105	-18.044289	111.90535	-10.992453	13.113297	111.22731	48.205906	-1.882026	116.554832	43.115692	40.899761	113.498756	45.660799	19.5088675	115.026794	-67.645705	6.7177265	107.427826
-9.790366	-18.419495	111.996933	-10.985523	12.957748	111.127266	48.583385	-2.233701	116.303543	43.049515	40.821495	113.121475	45.81645	19.293897	114.712509	-67.787496	6.621599	107.542023
-10.530927	-18.729689	112.185562	-10.97313	12.771381	111.04995	48.353596	-2.265602	116.354881	42.979698	40.716347	112.75251	45.666647	19.2253725	114.5536955	-67.612907	6.3173895	107.5462045
-11.269621	-18.956514	112.367523	-10.972464	12.569083	110.994217	48.297955	-2.385339	116.315964	42.907558	40.562149	112.412514	45.6027565	19.088405	114.364239	-67.5476845	6.049761	107.624195
-11.955158	-19.14295	112.486687	-10.969788	12.356184	110.918762	48.242752	-2.50994	116.266647	42.831379	40.410675	112.115753	45.5370655	18.9503675	114.1912	-67.4766415	5.7620005	107.646324
-12.635138	-19.225952	112.59539	-10.961639	12.152923	110.841766	48.185688	-2.660047	116.23336	42.750969	40.273319	111.830696	45.4683285	18.806636	114.032028	-67.3916065	5.49921	107.651504
-13.637999	-19.143522	112.802551	-10.953221	11.87656	110.771027	48.127075	-2.861411	116.22554	42.645962	40.058624	111.484184	45.3865185	18.5986065	113.854862	-67.2929605	5.1545135	107.687192
-14.35301	-18.940283	112.863007	-10.95284	11.726689	110.769714	48.142227	-3.006182	116.221764	42.643158	39.903198	111.366699	45.3926925	18.448508	113.7942315	-67.2983725	5.00487	107.7451965
-15.074116	-18.599701	112.94632	-10.94515	11.595172	110.819115	48.110996	-3.127797	116.229546	42.622643	39.813934	111.299263	45.3668195	18.3430685	113.7644045	-67.2571195	4.8472755	107.8738255
-15.744633	-18.248671	112.978722	-10.925776	11.480368	110.872055	48.086422	-3.250624	116.200783	42.612442	39.723553	111.247719	45.349432	18.2364645	113.724251	-67.200984	4.7242715	108.019859
-16.392704	-17.796045	112.956215	-10.930207	11.384594	110.957825	48.032074	-3.348966	116.142906	42.60775	39.613907	111.215508	45.319912	18.1324705	113.679207	-67.180326	4.6367175	108.236443
-17.018709	-17.232637	112.949738	-10.936375	11.306046	111.03418	47.98402	-3.436093	116.043022	42.602875	39.520161	111.219337	45.2934475	18.042034	113.6311795	-67.1661975	4.570058	108.4371805
-17.673853	-16.541811	112.854622	-10.934653	11.246053	111.13031	47.914474	-3.500693	115.935608	42.606098	39.44735	111.277916	45.260286	17.9733285	113.606762	-67.129592	4.5187775	108.653858
-18.555326	-15.326307	112.666954	-10.925191	11.248957	111.298515	47.858925	-3.606642	115.75354	42.637756	39.385983	111.438301	45.2483405	17.8896705	113.5959205	-67.0987225	4.6082435	109.0011095
-19.095543	-14.469054	112.48571	-10.905329	11.327495	111.395409	47.830193	-3.632271	115.641556	42.678528	39.398556	111.581696	45.2543605	17.8831425	113.611626	-67.0650185	4.7718475	109.179192
-19.567963	-13.520045	112.283363	-10.863029	11.425306	111.452278	47.835171	-3.608436	115.519287	42.749374	39.47345	111.733856	45.2922725	17.932507	113.6265715	-67.0183305	4.918105	109.2779845
-20.078506	-12.440971	112.021233	-10.83341	11.573277	111.428276	47.860493	-3.539242	115.366302	42.819641	39.593601	111.86248	45.340067	18.0271795	113.614391	-67.006887	5.1193745	109.242161
-20.49832	-11.292316	111.76535	-10.779721	11.759715	111.367844	47.922699	-3.460625	115.194031	42.874779	39.720047	111.95433	45.398739	18.129711	113.5741805	-66.958181	5.389719	109.1615075
-20.941111	-10.17181	111.423264	-10.726469	11.965923	111.285225	47.974808	-3.340938	115.035507	42.930134	39.844177	112.036766	45.452471	18.2516195	113.5361365	-66.905409	5.6802265	109.0343135
-21.282478	-9.002446	111.183182	-10.657439	12.147587	111.193344	48.070652	-3.235708	114.881752	43.018246	39.94453	112.158432	45.544449	18.354411	113.520092	-66.859327	5.940763	108.866596
-21.765038	-7.062164	110.899055	-10.575532	12.381228	111.161888	48.172508	-3.181405	114.758148	43.172768	40.008938	112.356827	45.672638	18.4137665	113.5574875	-66.823702	6.3486895	108.7662885
-22.08708	-5.819936	110.729828	-10.503809	12.491058	111.173569	48.243389	-3.172673	114.707054	43.292992	40.032913	112.540733	45.7681905	18.43012	113.6238935	-66.7758085	6.551996	108.7232445
-22.329626	-4.584113	110.625854	-10.436101	12.56451	111.209915	48.304317	-3.17779	114.673866	43.452305	40.010609	112.684654	45.878311	18.4164095	113.67926	-66.750513	6.7126105	108.74057
-22.559879	-3.255607	110.583511	-10.361053	12.607603	111.280373	48.363911	-3.215686	114.679062	43.571651	40.000435	112.899422	45.967781	18.3923745	113.789242	-66.689887	6.8228315	108.771504
-22.712843	-1.951035	110.689423	-10.291092	12.634429	111.41375	48.411118	-3.266053	114.716568	43.678734	39.959557	113.076111	46.044926	18.346752	113.8963395	-66.62711	6.922106	108.9311605
-22.914305	-0.683902	110.801125	-10.188687	12.667251	111.583961	48.467503	-3.307564	114.7799	43.801495	39.923645	113.216141	46.134499	18.3080405	113.9980205	-66.511873	7.0264615	109.1699015
-23.012941	0.617459	110.983833	-10.074093	12.690351	111.758148	48.586487	-3.364691	114.861534	43.945511	39.893742	113.343979	46.265999	18.2645255	114.1027565	-66.414185	7.1161765	109.4135395
-23.108007	2.583098	111.078537	-9.88141	12.691113	111.845924	48.774502	-3.447643	114.998917	44.192829	39.861511	113.534607	46.4836655	18.206934	114.266762	-66.2464855	7.175292	109.425086
-23.176201	3.818827	110.76635	-9.782987	12.644137	111.726776	48.932766	-3.489279	115.036865	44.338245	39.855499	113.7108	46.6355055	18.18311	114.3738325	-66.2014795	7.105164	109.0797195
-23.207188	5.109916	110.365334	-9.752158	12.605206	111.459229	49.073605	-3.530071	114.980713	44.454834	39.858742	113.941666	46.7642195	18.1643355	114.4611895	-66.2685355	7.0460765	108.4572685
-23.168516	6.355747	109.935799	-9.742126	12.589722	111.127647	49.130882	-3.533234	114.830658	44.486252	39.872894	114.131889	46.808567	18.16983	114.4812735	-66.292819	7.009614	107.7740205
-23.238649	7.601202	109.41584	-9.758509	12.602361	110.764038	49.111145	-3.450345	114.655342	44.454426	39.920864	114.284447	46.7827855	18.2352595	114.4698945	-66.2998035	6.9694625	107.0581815
-23.266459	8.812723	109.090637	-9.806973	12.6401	110.44886	49.066326	-3.372092	114.490746	44.403149	39.972843	114.335838	46.7347375	18.3003755	114.413292	-66.3486835	6.9798245	106.484428
-23.256414	10.078813	108.944717	-9.862044	12.724182	110.285095	49.026684	-3.310292	114.385056	44.321346	40.017788	114.280632	46.674015	18.353748	114.332844	-66.398103	7.094616	106.237346
-23.241529	11.793261	109.068954	-9.894518	12.81745	110.307159	49.001144	-3.221057	114.382462	44.227306	40.06131	114.076721	46.614225	18.4201265	114.2295915	-66.403261	7.2147735	106.3847265
-23.244925	12.868057	109.297737	-9.905945	12.809239	110.462044	49.0466	-3.238145	114.462952	44.187634	40.064682	113.921272	46.617117	18.4132685	114.192112	-66.429007	7.2052095	106.731976
-23.180979	13.962621	109.584442	-9.916064	12.728331	110.683372	49.099533	-3.293224	114.525459	44.126762	40.006622	113.781059	46.6131475	18.356699	114.153259	-66.4452755	7.099963	107.213485
-23.083727	14.958757	109.991417	-9.894273	12.601936	110.95961	49.134251	-3.381553	114.596245	44.063282	39.900105	113.583008	46.5987665	18.259276	114.0896265	-66.3873125	6.944596	107.8295935
-23.02035	15.967525	110.349548	-9.873992	12.455132	111.305466	49.173553	-3.497827	114.659653	44.029732	39.777725	113.361679	46.6016425	18.139949	114.010666	-66.3496265	6.770315	108.600266
-22.91173	16.970839	110.812988	-9.857803	12.280023	111.702347	49.14027	-3.591251	114.758774	44.010708	39.647243	113.158524	46.575489	18.027996	113.958649	-66.291095	6.53205	109.446045
-22.81444	17.966345	111.193634	-9.848413	12.083164	112.087128	49.147976	-3.700582	114.846405	43.981544	39.544861	113.013908	46.56476	17.9221395	113.9301565	-66.261586	6.2441885	110.2440995
-22.473715	19.507465	111.781815	-9.917686	11.848318	112.662056	49.096863	-3.824568	115.024277	43.890713	39.416565	112.839172	46.493788	17.7959985	113.9317245	-66.32916	5.9006375	111.3923875
-22.275961	20.575592	112.155869	-9.987019	11.737522	113.019753	49.06052	-3.894892	115.101303	43.805809	39.354507	112.708687	46.4331645	17.7298075	113.904995	-66.4072025	5.7452365	112.134511
-22.018953	21.667164	112.431587	-10.082159	11.672011	113.342049	48.951797	-3.921784	115.175461	43.697651	39.322681	112.591873	46.324724	17.7004485	113.883667	-66.489042	5.6435735	112.800431
-21.691736	22.790855	112.678207	-10.175953	11.641521	113.616028	48.844273	-3.904845	115.22287	43.564846	39.337967	112.486176	46.2045595	17.716561	113.854523	-66.5564655	5.566481	113.377533
-21.372028	23.926596	112.851479	-10.285523	11.635171	113.814865	48.746948	-3.852002	115.215858	43.426701	39.404064	112.421989	46.0868245	17.776031	113.8189235	-66.6578705	5.494311	113.8108065
-20.945696	25.131643	113.004623	-10.405989	11.663268	113.991013	48.657112	-3.793283	115.114952	43.298847	39.487537	112.37944	45.9779795	17.847127	113.747196	-66.7899575	5.479409	114.23483
-20.469948	26.304495	113.230919	-10.514391	11.691599	114.13736	48.486713	-3.694957	114.900566	43.119965	39.605598	112.422585	45.803339	17.9553205	113.6615755	-66.832121	5.4278775	114.6131445
-19.670082	28.141121	113.650978	-10.700887	11.770063	114.35025	48.044613	-3.513772	114.419792	42.949177	39.683125	112.534286	45.496895	18.0846765	113.477039	-66.898669	5.4554495	115.223461
-19.029654	29.354822	114.017395	-10.840194	11.847724	114.522125	47.659576	-3.356044	113.990463	42.867504	39.70821	112.722076	45.26354	18.176083	113.3562695	-66.943928	5.519365	115.6879805
-18.26895	30.616215	114.507935	-11.00117	11.930518	114.74334	47.173534	-3.174782	113.638245	42.823616	39.766457	113.030304	44.998575	18.2958375	113.3342745	-67.000915	5.5651985	116.1524055
-17.467724	31.814543	115.102859	-11.185562	12.057371	115.02861	46.879547	-3.024437	113.365982	42.784714	39.854328	113.47731	44.8321305	18.4149455	113.421646	-67.2032545	5.6997965	116.635574
-16.617752	32.988255	115.709831	-11.334808	12.261978	115.388344	46.667843	-2.855299	113.352692	42.759838	39.975136	114.063576	44.7138405	18.5599185	113.708134	-67.3834565	5.9640375	117.068554
-15.606758	34.179741	116.35939	-11.499972	12.489592	115.850998	46.58849	-2.642429	113.641975	42.766117	40.152275	114.80999	44.6773035	18.754923	114.2259825	-67.6772475	6.224261	117.4760135
-14.569391	35.261784	117.084351	-11.632195	12.762933	116.377617	46.634022	-2.398412	114.197906	42.76675	40.355782	115.656342	44.700386	18.978685	114.927124	-67.964776	6.547181	117.82811
-12.844172	36.79493	118.153976	-11.811153	13.226278	117.287384	46.829426	-2.027214	115.479485	42.825504	40.677406	117.135475	44.827465	19.325096	116.30748	-68.449771	7.12746	118.267288
-11.671082	37.718628	118.953728	-11.953568	13.496758	117.94326	47.021122	-1.752744	116.467712	42.908985	40.898319	118.200134	44.9650535	19.5727875	117.333923	-68.8721895	7.4207285	118.552597
-10.491253	38.496956	119.854225	-12.134254	13.766696	118.632271	47.227798	-1.465269	117.491486	42.956963	41.099159	119.332054	45.0923805	19.816945	118.41177	-69.3608885	7.716447	118.852772
-9.136321	39.217236	120.771767	-12.314233	14.021715	119.327972	47.406116	-1.169003	118.547188	42.96389	41.274715	120.485054	45.185003	20.052856	119.516121	-69.813469	7.990574	119.139823
-7.876858	39.808704	121.707321	-12.54345	14.282402	120.024536	47.558395	-0.840685	119.587158	42.979042	41.485344	121.638	45.2687185	20.3223295	120.612579	-70.3556185	8.2424745	119.436493
-6.613418	40.284554	122.62429	-12.77488	14.544972	120.651436	47.836731	-0.556639	120.485413	42.966896	41.737984	122.724663	45.4018135	20.5906725	121.605038	-70.9515735	8.4992715	119.697834
-5.283654	40.700562	123.487473	-13.002939	14.811511	121.234001	48.034348	-0.267427	121.30619	42.899876	42.036774	123.71508	45.467112	20.8846735	122.510635	-71.47299	8.7383485	119.957367
-3.485563	41.058891	124.715935	-13.353111	15.289323	122.063461	48.208794	0.274368	122.388756	42.668472	42.574177	125.000824	45.438633	21.4242725	123.69479	-72.144855	9.1543735	120.432132
-2.178599	41.237865	125.329002	-13.480059	15.599691	122.492661	48.322701	0.636408	123.015572	42.42252	42.970375	125.707199	45.3726105	21.8033915	124.3613855	-72.3327285	9.3959905	120.6239365
-0.976242	41.30172	125.747231	-13.667816	15.978207	122.867966	48.415524	1.03216	123.551834	42.11013	43.344711	126.309883	45.262827	22.1884355	124.9308585	-72.598459	9.7679785	120.8050735
0.168172	41.254768	126.046356	-13.840527	16.360483	123.149178	48.496758	1.436733	124.026062	41.799095	43.695839	126.845078	45.1479265	22.566286	125.43557	-72.8289805	10.15468	120.862786
1.396883	41.103508	126.241806	-13.978685	16.69886	123.365959	48.585949	1.768997	124.43985	41.553577	44.071022	127.27977	45.069763	22.9200095	125.85981	-73.027133	10.4777105	120.872108
2.51286	40.811329	126.354424	-14.048966	16.936333	123.529922	48.667381	2.016999	124.78756	41.400299	44.421551	127.623894	45.03384	23.219275	126.205727	-73.131772	10.653391	120.854117
3.540671	40.393627	126.487183	-14.092883	17.117479	123.662277	48.733974	2.201509	125.073853	41.321804	44.660126	127.873764	45.027889	23.4308175	126.4738085	-73.213655	10.8041405	120.8507455
5.236447	39.520393	126.474358	-14.060275	17.301472	123.807037	48.833199	2.396728	125.388351	41.292007	44.908798	128.010162	45.062603	23.652763	126.6992565	-73.183153	10.950181	120.9148175
6.196165	38.843311	126.388527	-13.965325	17.385426	123.841774	48.919159	2.519414	125.484917	41.321747	45.019794	127.942833	45.120453	23.769604	126.713875	-73.051103	11.001248	120.969673
7.148123	38.046062	126.187553	-13.874947	17.468893	123.81488	49.025208	2.610348	125.535675	41.343784	45.105629	127.806412	45.184496	23.8579885	126.6710435	-72.93439	11.0797975	120.9587165
8.053279	37.183315	125.950447	-13.768043	17.540207	123.723244	49.136566	2.699619	125.554359	41.418312	45.211662	127.615654	45.277439	23.9556405	126.5850065	-72.813525	11.1247735	120.8614815
8.889877	36.241043	125.621452	-13.735631	17.650454	123.677155	49.219646	2.801716	125.549721	41.61277	45.266975	127.26989	45.416208	24.0343455	126.4098055	-72.88747	11.2665625	120.9445045
9.656179	35.210705	125.350952	-13.632313	17.706671	123.566566	49.304028	2.899188	125.529411	41.645813	45.347248	127.016876	45.4749205	24.123218	126.2731435	-72.7395465	11.290124	120.8599885
10.326899	34.155663	125.052773	-13.557848	17.762114	123.433372	49.390732	2.977681	125.51339	41.622448	45.432999	126.765587	45.50659	24.20534	126.1394885	-72.622286	11.318888	120.7272555
11.284208	32.453514	124.589622	-13.481461	17.821913	123.245743	49.474491	3.073097	125.524048	41.678192	45.522533	126.381516	45.5763415	24.297815	125.952782	-72.5392635	11.346011	120.538704
11.828672	31.222374	124.339798	-13.442117	17.848127	123.130119	49.522903	3.061831	125.558769	41.702415	45.538925	126.134087	45.612659	24.300378	125.846428	-72.496893	11.395876	120.41381
12.301898	29.950195	124.155426	-13.426556	17.859377	122.996544	49.575409	3.021256	125.603256	41.75248	45.536518	125.885323	45.6639445	24.278887	125.7442895	-72.5170565	11.439867	120.2487985
12.690317	28.682249	123.904549	-13.401333	17.859438	122.857727	49.627483	2.975101	125.651573	41.796257	45.527828	125.666641	45.71187	24.2514645	125.659107	-72.514536	11.4674115	120.056347
12.972766	27.371109	123.750893	-13.344439	17.838287	122.695305	49.695721	2.93187	125.709724	41.853951	45.508183	125.427223	45.774836	24.2200265	125.5684735	-72.463714	11.4565475	119.8221365
13.249004	26.030127	123.549316	-13.259062	17.803785	122.503555	49.83606	2.882099	125.748405	41.929626	45.474373	125.187302	45.882843	24.178236	125.4678535	-72.400967	11.429334	119.5392565
13.4787	24.667818	123.281479	-13.124667	17.748318	122.228172	50.011391	2.832563	125.781296	42.02528	45.426964	124.955132	46.0183355	24.1297635	125.368214	-72.2676695	11.3668725	119.08813
13.567252	22.666162	122.896835	-12.958709	17.631044	121.621109	50.255363	2.706785	125.840416	42.192886	45.308922	124.617531	46.2241245	24.0078535	125.2289735	-72.1415425	11.2542345	118.0132445
13.571754	21.319857	122.563324	-12.833296	17.467735	121.041367	50.359852	2.636727	125.815392	42.279198	45.206558	124.444839	46.319525	23.9216425	125.1301155	-71.986117	11.0138275	116.9526185
13.413631	19.994703	122.092583	-12.698783	17.290583	120.424019	50.456905	2.515841	125.710915	42.295933	45.087959	124.229767	46.376419	23.8019	124.970341	-71.773985	10.779266	115.877697
13.27792	18.6866	121.532753	-12.550036	17.084806	119.830681	50.523232	2.391604	125.499092	42.404175	44.948494	123.861313	46.4637035	23.670049	124.6802025	-71.5637755	10.499563	114.9811595
13.026383	17.296951	120.981827	-12.403113	16.911467	119.356827	50.552177	2.265442	125.212738	42.452621	44.784927	123.475388	46.502399	23.5251845	124.344063	-71.308625	10.2977495	114.369591
12.530629	16.046858	120.698532	-12.254922	16.762047	119.069519	50.563694	2.090881	124.936386	42.541504	44.61087	123.00396	46.552599	23.3508755	123.970173	-71.062443	10.1732185	114.168865
12.122318	14.792321	120.312477	-12.153719	16.657879	118.937508	50.542046	1.899473	124.698769	42.717552	44.438076	122.59948	46.629799	23.1687745	123.6491245	-70.937237	10.1469835	114.2258915
11.188978	12.962312	120.072983	-12.078244	16.620367	118.936134	50.421177	1.58874	124.380005	42.917252	44.130577	122.075249	46.6692145	22.8596585	123.227627	-70.8257025	10.3810755	114.644641
10.449375	11.790709	119.942924	-12.139799	16.698128	118.995369	50.275475	1.331164	124.182281	42.977379	43.952049	121.817825	46.626427	22.6416065	123.000053	-70.906025	10.7546495	114.990685
9.620471	10.714166	119.806206	-12.244346	16.82444	119.083321	50.060104	1.091264	123.989319	43.025017	43.759312	121.586868	46.5425605	22.425288	122.7880935	-71.0312525	11.223592	115.3785485
8.671715	9.65637	119.780983	-12.402996	16.985834	119.233849	49.756981	0.866202	123.786652	42.980099	43.619286	121.385887	46.36854	22.242744	122.5862695	-71.174532	11.728924	115.8814285
7.684734	8.657701	119.788612	-12.583433	17.181761	119.438614	49.417477	0.662151	123.603462	42.909718	43.495689	121.231934	46.1635975	22.07892	122.417698	-71.3304635	12.284602	116.45953
6.589561	7.70658	119.844925	-12.765807	17.343033	119.666016	49.155293	0.426129	123.433983	42.895462	43.395042	121.080612	46.0253775	21.9105855	122.2572975	-71.5569915	12.7754805	117.0747345
5.517102	6.805457	119.907669	-12.94407	17.494108	119.89212	48.887993	0.198418	123.2789	42.850731	43.33712	120.981812	45.869362	21.767769	122.130356	-71.757502	13.220447	117.653884
3.814678	5.476865	119.885124	-13.12582	17.63509	120.119751	48.536266	-0.02823	123.074318	42.79895	43.242836	120.856239	45.667608	21.607303	121.9652785	-71.919248	13.662877	118.2742235
2.660909	4.693287	119.873154	-13.205287	17.701286	120.215347	48.551277	-0.197114	122.843109	42.761612	43.203926	120.786453	45.6564445	21.503406	121.814781	-72.0670185	13.899166	118.615913
1.562931	3.947551	119.825783	-13.231985	17.744921	120.263908	48.466919	-0.26786	122.713638	42.711021	43.191944	120.734238	45.58897	21.462042	121.723938	-72.05294	14.0278	118.803878
0.352482	3.164076	119.790649	-13.242455	17.769537	120.313087	48.442421	-0.346729	122.604309	42.55835	43.220768	120.742081	45.5003855	21.4370195	121.673195	-71.9852955	14.1020545	118.952979
-0.79198	2.483992	119.808449	-13.224363	17.78231	120.355049	48.40332	-0.379517	122.551575	42.762726	43.125523	120.616058	45.583023	21.373003	121.5838165	-72.031749	14.191617	119.1262815
-1.921602	1.877825	119.860306	-13.211075	17.78677	120.397041	48.472458	-0.486901	122.487404	42.844139	43.075085	120.579697	45.6582985	21.294092	121.5335505	-72.0804485	14.279448	119.2605315
-3.146491	1.219044	119.930458	-13.217196	17.788113	120.476402	48.486366	-0.604118	122.460052	42.921265	43.037663	120.502594	45.7038155	21.2167725	121.481323	-72.1382075	14.3594535	119.471481
-4.942822	0.402241	120.110176	-13.211405	17.771317	120.604599	47.977901	-0.489855	122.696236	43.039272	42.946819	120.420837	45.5085865	21.228482	121.5585365	-71.9313965	14.314152	119.6506615
-6.111017	-0.055625	120.259239	-13.198503	17.759449	120.708908	47.967987	-0.543215	122.736595	43.05151	42.894215	120.386444	45.5097485	21.1755	121.5615195	-71.9067545	14.343398	119.8562965
-7.322693	-0.53069	120.378342	-13.181745	17.757898	120.801292	48.007927	-0.593753	122.766563	43.075047	42.886509	120.3423	45.541487	21.146378	121.5544315	-71.904977	14.369418	120.0481525
-8.497493	-0.921016	120.488235	-13.138789	17.767048	120.869484	48.059284	-0.606918	122.807419	43.131935	42.88451	120.271828	45.5956095	21.138796	121.5396235	-71.8731875	14.3953	120.1993445
-9.650185	-1.206999	120.567116	-13.08184	17.796213	120.900665	48.111649	-0.582983	122.836479	43.164745	42.89436	120.203125	45.638197	21.1556885	121.519802	-71.801877	14.4367375	120.281528
-10.819299	-1.500124	120.587418	-13.016103	17.830225	120.90155	48.152969	-0.578867	122.824348	43.187847	42.89204	120.136284	45.670408	21.1565865	121.480316	-71.702614	14.5038635	120.322784
-11.970976	-1.709558	120.565346	-12.931484	17.849844	120.875229	48.193665	-0.627789	122.752831	43.238789	42.852535	120.050728	45.716227	21.112373	121.4017795	-71.579195	14.587315	120.3486785
-13.589911	-1.869566	120.511154	-12.769051	17.833403	120.825638	48.160816	-0.715677	122.556816	43.333168	42.766464	119.90554	45.746992	21.0253935	121.231178	-71.285094	14.6414125	120.420098
-14.693914	-1.956091	120.415047	-12.633803	17.78006	120.792175	47.914825	-0.759357	122.364716	43.457066	42.68708	119.815125	45.6859455	20.9638615	121.0899205	-70.9535515	14.5962585	120.4944295
-15.772774	-1.991317	120.299927	-12.507577	17.694443	120.763924	48.510899	-1.042801	121.914398	43.588768	42.645573	119.715141	46.0498335	20.801386	120.8147695	-71.0649875	14.5875	120.7130785
-16.786968	-1.962772	120.242645	-12.376509	17.593842	120.740082	48.477139	-1.121452	121.628662	43.743492	42.582249	119.56942	46.1103155	20.7303985	120.599041	-70.8633335	14.4572855	120.881123
-17.754135	-1.889597	120.184135	-12.23756	17.494997	120.685135	48.466705	-1.215085	121.294365	43.853558	42.523575	119.37989	46.1601315	20.654245	120.3371275	-70.6352515	14.335749	121.0331425
-18.734079	-1.785369	120.126305	-12.13247	17.423429	120.608459	48.480267	-1.314014	120.975937	43.980629	42.488178	119.135117	46.230448	20.587082	120.055527	-70.495388	14.259776	121.161391
-19.650892	-1.624406	120.073715	-12.030004	17.357836	120.496681	48.466705	-1.362908	120.674026	44.077755	42.458221	118.889343	46.27223	20.5476565	119.7816845	-70.332238	14.1680155	121.2116775
-20.866222	-1.330817	120.047554	-11.89817	17.241282	120.327065	48.439346	-1.388788	120.374634	44.082989	42.437851	118.517265	46.2611675	20.5245315	119.4459495	-70.0575075	13.9580325	121.2081805
-21.608635	-1.078416	120.066711	-11.818627	17.140802	120.202553	49.069572	-1.802196	119.9739	44.200531	42.405632	118.19751	46.6350515	20.301718	119.085705	-70.2723055	13.979886	121.319401
-22.3491	-0.780973	120.113884	-11.750839	17.031532	120.105782	48.926815	-1.577674	120.074715	44.116959	42.39143	118.023285	46.521887	20.406878	119.049	-70.023565	13.656186	121.162564
-23.008236	-0.433577	120.154404	-11.674654	16.927048	120.013107	48.881832	-1.472341	120.212425	44.215691	42.384758	117.782883	46.5487615	20.4562085	118.997654	-69.8980695	13.3978875	121.02856
-23.539883	-0.073121	120.175919	-11.609801	16.818254	119.947227	49.028778	-1.428979	120.34465	44.159992	42.389359	117.698959	46.594385	20.48019	119.0218045	-69.813987	13.156318	120.8726495
-24.015303	0.354372	120.200058	-11.503482	16.713295	119.878098	49.228535	-1.388016	120.49527	44.219234	42.4104	117.582146	46.7238845	20.511192	119.038708	-69.7308485	12.915398	120.717488
-24.416353	0.847427	120.240868	-11.385027	16.621662	119.845093	49.366196	-1.309942	120.686554	44.314487	42.456837	117.488846	46.8403415	20.5734475	119.0877	-69.6103955	12.6698765	120.602486
-24.935627	1.747865	120.29232	-11.159352	16.506504	119.840088	49.653236	-1.178565	120.907852	44.494724	42.532337	117.374573	47.07398	20.676886	119.1412125	-69.392684	12.336122	120.5389635
-25.1737	2.403306	120.292709	-10.975934	16.448622	119.856277	49.885746	-1.078114	121.016884	44.632538	42.596672	117.359528	47.259142	20.759279	119.188206	-69.21101	12.137965	120.524348
-25.343121	3.085263	120.2351	-10.784433	16.396976	119.859062	50.108402	-0.947928	121.118561	44.872059	42.687065	117.352798	47.4902305	20.8695685	119.2356795	-69.0590965	11.9243835	120.4824445
-25.424019	3.822172	120.183167	-10.586134	16.360516	119.887329	50.35746	-0.850198	121.182312	44.923225	42.852642	117.530312	47.6403425	21.001222	119.356312	-68.8126105	11.71981	120.418346
-25.444921	4.661598	120.160973	-10.375403	16.335598	119.928467	50.565475	-0.718271	121.24276	45.097324	42.951176	117.704544	47.8313995	21.1164525	119.473652	-68.5822055	11.5547435	120.383282
-25.38163	5.550024	120.094475	-10.150697	16.293343	119.96965	50.800663	-0.574742	121.301376	45.275913	43.08437	117.87397	48.038288	21.254814	119.587673	-68.339682	11.331872	120.351627
-25.283253	6.393438	119.96051	-9.926558	16.252373	119.979034	51.061039	-0.430318	121.347115	45.477245	43.247696	118.055618	48.269142	21.408689	119.7013665	-68.122258	11.096057	120.2567015
-25.018459	7.7075	119.613731	-9.554534	16.169735	119.868378	51.545216	-0.227024	121.394455	45.759735	43.496571	118.401848	48.6524755	21.6347735	119.8981515	-67.7615435	10.7046965	119.8386045
-24.74161	8.676456	119.357147	-9.315223	16.130516	119.748619	51.820202	-0.084901	121.430969	45.974056	43.627522	118.638023	48.897129	21.7713105	120.034496	-67.527575	10.4897215	119.462742
-24.416002	9.624454	119.058121	-9.059594	16.113007	119.582832	52.092297	0.048691	121.545029	46.189804	43.743282	118.852211	49.1410505	21.8959865	120.19862	-67.2602385	10.3300275	118.967044
-24.094301	10.549172	118.524185	-8.815644	16.067379	119.27829	52.403133	0.199045	121.744797	46.465702	43.891357	119.10347	49.4344175	22.045201	120.4241335	-67.0657055	10.089557	118.1324465
-23.763865	11.501044	117.858086	-8.635872	16.03026	118.856216	52.748577	0.26911	121.99173	46.657948	44.038799	119.378105	49.7032625	22.1539545	120.6849175	-66.9750065	9.9065655	117.0275145
-23.354153	12.463866	117.194794	-8.504257	16.007013	118.40583	53.075916	0.271337	122.281204	46.852158	44.147579	119.548988	49.964037	22.209458	120.915096	-66.972551	9.804568	115.896564
-22.942629	13.383755	116.629982	-8.382028	15.939422	117.997467	53.337746	0.313406	122.522842	46.973057	44.23526	119.666084	50.1554015	22.274333	121.094463	-66.9194575	9.604511	114.900471
-22.393787	14.781266	116.201607	-8.248947	15.866966	117.678741	53.613651	0.36377	122.657707	46.98732	44.280334	119.559464	50.3004855	22.322052	121.1085855	-66.7983795	9.41188	114.2488965
-22.049021	15.724836	116.218628	-8.171356	15.819332	117.65448	53.706856	0.418334	122.640968	47.0228	44.292431	119.304657	50.364828	22.3553825	120.9728125	-66.70754	9.2832815	114.3361475
-21.641811	16.671146	116.37764	-8.096468	15.789204	117.768501	53.779442	0.508907	122.531975	47.042908	44.260578	119.023773	50.411175	22.3847425	120.777874	-66.604111	9.1936655	114.759128
-21.263903	17.634413	116.634201	-8.03964	15.76416	117.959152	53.823807	0.56937	122.476341	47.033398	44.219006	118.746201	50.4286025	22.394188	120.611271	-66.5078825	9.134132	115.307033
-20.885042	18.625658	116.847702	-7.96805	15.717323	118.168129	53.871281	0.6138	122.467598	47.0928	44.188946	118.615738	50.4820405	22.401373	120.541668	-66.4181405	9.033273	115.79459
-20.501659	19.640316	117.052254	-7.892381	15.690723	118.367111	53.955875	0.671433	122.484383	47.17905	44.157715	118.641052	50.5674625	22.414574	120.5627175	-66.3522245	8.966872	116.1715045
-20.025534	20.677155	117.157837	-7.818779	15.693739	118.489052	54.054405	0.695724	122.536049	47.22007	44.180321	118.74485	50.6372375	22.4380225	120.6404495	-66.2747955	8.9494555	116.3376545
-19.377035	22.23595	117.184189	-7.67177	15.690674	118.523499	54.243881	0.771581	122.568359	47.34996	44.333683	119.050934	50.7969205	22.552632	120.8096465	-66.1404605	8.828716	116.2373515
-18.923689	23.266012	117.147491	-7.549924	15.638675	118.459572	54.379517	0.85751	122.537437	47.429104	44.426624	119.29847	50.9043105	22.642067	120.9179535	-66.0041585	8.635283	116.0011905
-18.405088	24.294624	117.12999	-7.437945	15.548677	118.390617	54.523491	0.921209	122.482147	47.488533	44.49781	119.531181	51.006012	22.7095095	121.006664	-65.881902	8.3878445	115.77457
-17.928085	25.286999	117.205086	-7.338102	15.423946	118.356789	54.672646	0.955331	122.373283	47.548489	44.526691	119.750298	51.1105675	22.741011	121.0617905	-65.7867715	8.106881	115.6517875
-17.453558	26.294121	117.318298	-7.279723	15.297694	118.395706	54.756664	0.962709	122.269691	47.568409	44.51281	119.927917	51.1625365	22.7377595	121.098804	-65.7219825	7.8576285	115.692608
-17.003418	27.286163	117.546394	-7.223871	15.191271	118.522202	54.791225	0.938976	122.206177	47.569256	44.477551	120.037773	51.1802405	22.7082635	121.121975	-65.6279825	7.6742785	115.922429
-16.483528	28.22287	117.693588	-7.198943	15.101928	118.672684	54.807941	0.862226	122.151039	47.575958	44.425648	120.002327	51.1919495	22.643937	121.076683	-65.5898355	7.559919	116.268685
-15.750301	29.660744	117.668045	-7.176451	14.971323	118.688293	54.774494	0.591445	121.772194	47.643246	44.329861	119.630241	51.20887	22.460653	120.7012175	-65.561772	7.481993	116.6753685
-15.254539	30.567741	117.424179	-7.196531	14.820621	118.433426	54.58342	0.356229	121.206139	47.606174	44.217812	119.224487	51.094797	22.2870205	120.215313	-65.487859	7.3542215	116.651539
-14.733762	31.42255	117.092072	-7.218903	14.564659	117.986916	54.293083	0.212162	120.531105	47.499992	43.947502	118.76944	50.8965375	22.079832	119.6502725	-65.3343435	7.049486	116.3235595
-14.209782	32.269508	116.822121	-7.232208	14.250072	117.479622	53.961605	0.093827	119.728294	47.268055	43.577675	118.333351	50.61483	21.835751	119.0308225	-65.079246	6.664393	115.9284215
-13.640004	33.08419	116.699753	-7.222639	13.912482	117.002022	53.678345	-0.035727	118.972435	47.168976	43.244041	118.119965	50.4236605	21.604157	118.5462	-64.8689385	6.220807	115.457844
-13.071306	33.847019	116.824249	-7.274357	13.634602	116.671326	53.514946	-0.163974	118.251694	47.096901	43.017918	118.102715	50.3059235	21.426972	118.1772045	-64.8546375	5.842232	115.1654475
-12.445513	34.578735	117.147575	-7.341784	13.444953	116.527237	53.388573	-0.30649	117.70784	47.034485	42.903168	118.275536	50.211529	21.298339	117.991688	-64.895097	5.591567	115.062786
-11.403878	35.638615	117.844009	-7.381696	13.434206	116.711128	53.169739	-0.215058	117.328094	46.938072	42.845036	118.713669	50.0539055	21.314989	118.0208815	-64.8172975	5.553423	115.4013745
-10.693569	36.244011	118.38324	-7.39427	13.592871	116.996857	53.184216	-0.110136	117.456627	46.974434	42.890545	119.240021	50.079325	21.3902045	118.348324	-64.867865	5.7955375	115.64539
-9.934145	36.808929	118.896088	-7.451099	13.842499	117.39962	53.292511	-0.00535	117.891647	47.041786	42.962914	119.880089	50.1671485	21.478782	118.885868	-65.0693465	6.206216	115.913372
-9.078961	37.274216	119.376579	-7.536373	14.144351	117.903877	53.44091	0.076732	118.589417	47.13472	43.025494	120.582245	50.287815	21.551113	119.585831	-65.360561	6.737589	116.221923
-8.28955	37.633049	119.828781	-7.641481	14.400536	118.484558	53.638203	0.112723	119.47422	47.179535	43.098507	121.292496	50.408869	21.605615	120.383358	-65.691831	7.195457	116.585758
-7.558061	37.901226	120.280815	-7.796255	14.602651	119.096199	53.691448	0.133244	120.487617	47.239063	43.149303	121.920395	50.4652555	21.6412735	121.204006	-66.0577655	7.5640285	116.988392
-6.855174	38.027004	120.682404	-7.903929	14.703873	119.655098	53.973083	0.055028	121.364975	47.262047	43.176113	122.493706	50.617565	21.6155705	121.9293405	-66.425423	7.7921755	117.3808555
-5.703275	37.965237	121.094978	-8.044327	14.690755	120.313133	54.310345	-0.075121	122.491966	47.320019	43.182007	123.202255	50.815182	21.553443	122.8471105	-66.903836	7.828067	117.7791555
-4.948983	37.795986	121.338783	-8.141591	14.596205	120.630554	54.451763	-0.250092	123.063469	47.355995	43.127281	123.559937	50.903879	21.4385945	123.311703	-67.187061	7.7538155	117.949405
-4.318577	37.572556	121.518768	-8.22392	14.437175	120.855011	54.562889	-0.438586	123.443398	47.38924	42.993443	123.808395	50.9760645	21.2774285	123.6258965	-67.4239045	7.5969215	118.0841255
-3.726488	37.262856	121.661415	-8.276066	14.214624	120.966019	54.587006	-0.666492	123.662224	47.402172	42.816563	123.972282	50.994589	21.0750355	123.817253	-67.546721	7.3542125	118.114785
-3.150274	36.86618	121.736992	-8.346213	13.996344	120.985329	54.565037	-0.932774	123.695908	47.415215	42.61013	124.027359	50.990126	20.838678	123.8616335	-67.682552	7.15401	118.1090245
-2.688057	36.435863	121.773743	-8.424742	13.802901	120.925522	54.520096	-1.224611	123.589935	47.438519	42.40617	123.982986	50.9793075	20.5907795	123.7864605	-67.8287915	7.0150225	118.0645835
-2.193662	35.919716	121.702698	-8.509012	13.686621	120.813194	54.40049	-1.465417	123.397766	47.443562	42.211735	123.869743	50.922026	20.373159	123.6337545	-67.94005	7.000083	117.9926335
-1.518517	35.049252	121.500244	-8.642295	13.607778	120.599213	54.204048	-1.71391	123.036072	47.399635	41.92934	123.671104	50.8018415	20.107715	123.353588	-68.0864315	7.107841	117.844838
-1.249419	34.452431	121.413025	-8.728042	13.604565	120.469986	54.014648	-1.83168	122.831795	47.389339	41.790989	123.540077	50.7019935	19.9796545	123.185936	-68.1580775	7.2294755	117.754036
-0.99851	33.879662	121.299133	-8.797184	13.617346	120.378784	53.952744	-1.959449	122.622704	47.366585	41.694874	123.43856	50.6596645	19.8677125	123.030632	-68.2540325	7.3669795	117.726936
-0.751034	33.199501	121.190681	-8.841171	13.633853	120.320114	53.883446	-2.052727	122.431458	47.347065	41.608433	123.331192	50.6152555	19.777853	122.881325	-68.2975975	7.489853	117.758903
-0.619931	32.46669	121.083488	-8.870976	13.636452	120.28788	53.840034	-2.137869	122.239769	47.323364	41.547478	123.192093	50.581699	19.7048045	122.715931	-68.323651	7.5680995	117.859829
-0.5495	31.682678	120.969261	-8.892	13.622214	120.264885	53.79752	-2.213261	122.078072	47.305252	41.49403	123.014359	50.551386	19.6403845	122.5462155	-68.335386	7.6040435	117.9835545
-0.475783	30.846474	120.869682	-8.910108	13.594399	120.242599	53.760082	-2.290909	121.943321	47.274307	41.437679	122.781815	50.5171945	19.573385	122.362568	-68.3374105	7.615413	118.12263
-0.467994	29.520699	120.510529	-8.927725	13.507382	120.232948	53.69215	-2.493869	121.76696	47.219975	41.292042	122.330872	50.4560625	19.3990865	122.048916	-68.3115125	7.6156775	118.41698
-0.507104	28.627905	120.293404	-8.958548	13.406761	120.283722	53.584038	-2.70679	121.665154	47.190765	41.149963	121.875572	50.3874015	19.2215865	121.770363	-68.3044975	7.5919355	118.797081
-0.606812	27.670986	120.040596	-9.013627	13.278646	120.384346	53.437321	-2.950018	121.515945	47.220795	40.974873	121.265961	50.329058	19.0124275	121.390953	-68.356312	7.5448645	119.377739
-0.682542	26.609808	119.804749	-9.033539	13.077251	120.462334	53.256054	-3.258086	121.345222	47.245934	40.756012	120.540413	50.250994	18.748963	120.9428175	-68.318072	7.405539	119.9818505
-0.783867	25.609715	119.595398	-9.079359	12.8455	120.493973	53.093262	-3.591777	121.123718	47.26683	40.479572	119.807968	50.180046	18.4438975	120.465843	-68.338764	7.2471025	120.522103
-0.99182	24.600761	119.342613	-9.105115	12.56962	120.458862	52.97731	-3.917956	120.865807	47.248405	40.162865	119.148811	50.1128575	18.1224545	120.007309	-68.3230875	7.0167855	120.910415
-1.119424	23.641521	119.059036	-9.133574	12.274766	120.371162	52.876747	-4.237535	120.615593	47.21611	39.83445	118.517982	50.0464285	17.7984575	119.5667875	-68.3135765	6.7510745	121.1755365
-1.317747	22.29537	118.68428	-9.152372	11.814224	120.148064	52.734535	-4.639416	120.210838	47.11401	39.372993	117.823944	49.9242725	17.3667885	119.017391	-68.2290165	6.2616595	121.278737
-1.477347	21.428247	118.435143	-9.152732	11.531552	119.945953	52.620697	-4.862653	119.852318	47.014301	39.109921	117.44162	49.817499	17.123634	118.646969	-68.122963	5.93947	121.244937
-1.552191	20.550673	118.161415	-9.17876	11.281631	119.702438	52.499516	-5.083892	119.447792	46.920361	38.914604	117.100105	49.7099385	16.915356	118.2739485	-68.0674585	5.647906	121.1309275
-1.636849	19.777431	117.895737	-9.217108	11.085403	119.426132	52.348381	-5.299273	118.884636	46.825306	38.772003	116.723671	49.5868435	16.736365	117.8041535	-68.0210595	5.434441	121.0481105
-1.746799	19.096708	117.621025	-9.243522	10.923323	119.102669	52.125801	-5.49019	118.194878	46.719097	38.678284	116.265717	49.422449	16.594047	117.2302975	-67.909493	5.252599	120.9750405
-1.844723	18.444445	117.207191	-9.279542	10.834764	118.687393	51.873173	-5.592146	117.358719	46.602867	38.621807	115.658844	49.23802	16.5148305	116.5087815	-67.797104	5.1546975	120.8660045
-1.887189	17.884682	116.697456	-9.32318	10.805873	118.211243	51.585537	-5.567976	116.254021	46.473721	38.624691	115.058769	49.029629	16.5283575	115.656395	-67.675989	5.0833885	120.766091
-1.874233	17.083269	115.919258	-9.408552	10.843368	117.421272	51.034988	-5.376296	114.557648	46.206837	38.860092	114.170166	48.6209125	16.741898	114.363907	-67.4380165	4.944838	120.478637
