# Supplementary material for: How to jointly control a ball trajectory on a moving board: Methodological insights into Motor Learning and Rehabilitation
Source: PLoS One. 2025 Oct 15;20(10):e0334588. doi: 10.1371/journal.pone.0334588 (PMC12527165; doi:10.1371/journal.pone.0334588)
Supplement: S2 Data — (ZIP) [file pone.0334588.s002.zip › D1_013.csv]

Ball_X	Ball_Y	Ball_Z	BoardCentre_X	BoardCentre_Y	BoardCentre_Z	P1LeftHand_X	P1LeftHand_Y	P1LeftHand_Z	P1RightHand_X	P1RightHand_Y	P1RightHand_Z	P1MidHands_X	P1MidHands_Y	P1MidHands_Z	P2MidHands_X	P2MidHands_Y	P2MidHands_Z
22.997307	-2.610466	106.968475	-2.326267	14.213598	106.144974	50.827236	-13.398875	110.794151	48.232975	44.32098	109.002769	49.5301055	15.4610525	109.89846	-54.1826395	12.9661435	102.391488
22.544735	-2.43938	107.116829	-2.267159	14.444483	106.534866	50.814129	-13.297981	110.753265	48.406021	44.460468	109.286964	49.610075	15.5812435	110.0201145	-54.144393	13.3077225	103.0496175
22.019815	-2.194988	107.257721	-2.269331	14.721312	106.930801	50.776131	-13.179283	110.697342	48.551556	44.639828	109.635841	49.6638435	15.7302725	110.1665915	-54.2025055	13.7123515	103.6950105
21.464861	-1.901259	107.363342	-2.319433	15.035479	107.310226	50.703388	-13.045109	110.645767	48.663059	44.850826	110.033676	49.6832235	15.9028585	110.3397215	-54.3220895	14.1680995	104.2807305
20.815903	-1.566838	107.487556	-2.422482	15.398279	107.699516	50.580036	-12.88653	110.60762	48.738415	45.076145	110.463097	49.6592255	16.0948075	110.5353585	-54.5041895	14.7017505	104.8636735
20.098076	-1.158818	107.646072	-2.560355	15.812582	108.087936	50.399868	-12.711191	110.583076	48.786228	45.318596	110.899223	49.593048	16.3037025	110.7411495	-54.713758	15.3214615	105.4347225
19.141617	-0.570436	107.929161	-2.788339	16.458769	108.643257	50.1199	-12.384117	110.628845	48.809135	45.720707	111.531746	49.4645175	16.668295	111.0802955	-55.0411955	16.249243	106.2062185
18.54162	-0.189116	108.068085	-2.931417	16.859774	108.962044	49.976421	-12.148678	110.682724	48.792068	45.991341	111.972237	49.3842445	16.9213315	111.3274805	-55.2470785	16.7982165	106.5966075
17.993185	0.197075	108.217941	-3.064487	17.218376	109.236954	49.881256	-11.924392	110.73967	48.754391	46.268398	112.4076	49.3178235	17.172003	111.573635	-55.4467975	17.264749	106.900273
17.465597	0.555396	108.339417	-3.16376	17.504814	109.463585	49.801491	-11.695184	110.80024	48.704727	46.541187	112.791016	49.253109	17.4230015	111.795628	-55.580629	17.5866265	107.131542
16.907846	0.907306	108.45311	-3.226941	17.757162	109.631027	49.776604	-11.490129	110.856201	48.667278	46.759735	113.112915	49.221941	17.634803	111.984558	-55.675823	17.879521	107.277496
16.370724	1.256031	108.505943	-3.254872	17.950064	109.746155	49.798882	-11.314609	110.890984	48.631062	46.920811	113.355164	49.214972	17.803101	112.123074	-55.724716	18.097027	107.369236
15.753561	1.552901	108.538139	-3.25431	18.099295	109.817139	49.846638	-11.193021	110.919968	48.608334	47.058838	113.508141	49.227486	17.9329085	112.2140545	-55.736106	18.2656815	107.4202235
14.820088	1.967491	108.557976	-3.235643	18.205687	109.823608	49.955879	-11.061302	110.949768	48.585205	47.162411	113.650299	49.270542	18.0505545	112.3000335	-55.741828	18.3608195	107.3471825
14.243603	2.143724	108.520805	-3.210643	18.228855	109.811615	50.035786	-11.041503	110.926476	48.565861	47.204693	113.662849	49.3008235	18.081595	112.2946625	-55.7221095	18.376115	107.3285675
13.716106	2.301702	108.451607	-3.18728	18.226952	109.782623	50.077713	-11.035355	110.860023	48.556812	47.223579	113.64212	49.3172625	18.094112	112.2510715	-55.6918225	18.359792	107.3141745
13.201721	2.417721	108.360992	-3.163781	18.21442	109.731033	50.083733	-11.040024	110.749832	48.543598	47.192699	113.620552	49.3136655	18.0763375	112.185192	-55.6412275	18.3525025	107.276874
12.636625	2.548785	108.283234	-3.154678	18.214785	109.686325	50.045944	-11.059654	110.59613	48.533855	47.168278	113.587807	49.2898995	18.054312	112.0919685	-55.5992555	18.375258	107.2806815
12.069698	2.674525	108.132301	-3.159638	18.236504	109.64122	49.984203	-11.064232	110.406242	48.539856	47.150536	113.554848	49.2620295	18.043152	111.980545	-55.5813055	18.429856	107.301895
11.415823	2.745191	107.958672	-3.187699	18.284485	109.556641	49.900333	-11.053061	110.187599	48.543156	47.153015	113.545105	49.2217445	18.049977	111.866352	-55.5971425	18.518993	107.24693
10.447096	2.851367	107.69725	-3.242847	18.395288	109.428726	49.751839	-10.977519	109.830406	48.51643	47.178013	113.549362	49.1341345	18.100247	111.689884	-55.6198285	18.690329	107.167568
9.828219	2.883701	107.498619	-3.29059	18.481508	109.352318	49.644207	-10.895543	109.614769	48.464478	47.189026	113.564255	49.0543425	18.1467415	111.589512	-55.6355225	18.8162745	107.115124
9.273513	2.89351	107.373848	-3.318233	18.569096	109.313248	49.565147	-10.816164	109.455299	48.417252	47.234459	113.559486	48.9911995	18.2091475	111.5073925	-55.6276655	18.9290445	107.1191035
8.73733	2.866992	107.320824	-3.336496	18.645498	109.287331	49.536015	-10.750369	109.369888	48.368664	47.280106	113.539162	48.9523395	18.2648685	111.454525	-55.6253315	19.0261275	107.120137
8.183477	2.795254	107.322403	-3.324406	18.702131	109.258034	49.566887	-10.718647	109.352699	48.328201	47.324184	113.502861	48.947544	18.3027685	111.42778	-55.596356	19.1014935	107.088288
7.610799	2.634871	107.236122	-3.288107	18.743509	109.19471	49.633888	-10.71424	109.388802	48.302555	47.382366	113.436615	48.9682215	18.334063	111.4127085	-55.5444355	19.152955	106.9767115
7.010058	2.457644	107.212051	-3.234535	18.742826	109.103691	49.734558	-10.724372	109.441818	48.296986	47.4104	113.326332	49.015772	18.343014	111.384075	-55.484842	19.142638	106.823307
6.098953	2.093223	107.09053	-3.10778	18.658497	108.917404	49.875923	-10.820421	109.495674	48.309685	47.329998	113.100098	49.092804	18.2547885	111.297886	-55.308364	19.0622055	106.536922
5.538112	1.812872	107.023598	-3.023329	18.566063	108.81543	49.941872	-10.907832	109.514961	48.352158	47.256313	112.919167	49.147015	18.1742405	111.217064	-55.193673	18.9578855	106.413796
5.003921	1.524964	106.986954	-2.950996	18.445805	108.733383	49.978622	-10.994554	109.537926	48.404739	47.165085	112.752579	49.1916805	18.0852655	111.1452525	-55.0936725	18.8063445	106.3215135
4.469897	1.204828	107.000389	-2.897077	18.324747	108.647446	50.010956	-11.106044	109.566727	48.468079	47.077324	112.600067	49.2395175	17.98564	111.083397	-55.0336715	18.663854	106.211495
3.893187	0.823667	106.908844	-2.892272	18.204269	108.559242	50.036465	-11.217791	109.602974	48.519642	47.016964	112.453819	49.2780535	17.8995865	111.0283965	-55.0625975	18.5089515	106.0900875
3.241666	0.44295	106.864021	-2.878872	18.090551	108.427063	50.053757	-11.305136	109.652664	48.53474	46.940937	112.309059	49.2942485	17.8179005	110.9808615	-55.0519925	18.3632015	105.8732645
2.603868	0.042968	106.751694	-2.866614	17.954782	108.243835	50.085861	-11.391568	109.708801	48.525246	46.882126	112.162712	49.3055535	17.745279	110.9357565	-55.0387815	18.164285	105.5519135
1.691334	-0.588684	106.52523	-2.898615	17.701742	107.940224	50.180351	-11.503104	109.74649	48.48875	46.871513	111.872841	49.3345505	17.6842045	110.8096655	-55.1317805	17.7192795	105.0707825
1.089759	-0.989148	106.461021	-2.953508	17.514708	107.767334	50.186878	-11.604165	109.823097	48.39658	46.79348	111.645523	49.291729	17.5946575	110.73431	-55.198745	17.4347585	104.800358
0.497698	-1.376698	106.461288	-2.974364	17.321117	107.621803	50.188274	-11.676391	109.962631	48.252705	46.666206	111.437157	49.2204895	17.4949075	110.699894	-55.1692175	17.1473265	104.543712
-0.115647	-1.806349	106.348396	-2.984702	17.148851	107.506439	50.265938	-11.73315	110.064743	48.145527	46.625538	111.251984	49.2057325	17.446194	110.6583635	-55.1751365	16.851508	104.3545145
-0.843295	-2.208714	106.325378	-3.022255	17.008829	107.397354	50.387676	-11.783363	110.09581	48.074635	46.654381	111.069069	49.2311555	17.435509	110.5824395	-55.2756655	16.582149	104.2122685
-1.543004	-2.600996	106.296875	-3.058071	16.875692	107.31794	50.430077	-11.777737	110.118469	47.961308	46.66777	110.898254	49.1956925	17.4450165	110.5083615	-55.3118345	16.3063675	104.1275185
-2.216354	-2.967069	106.2575	-3.070421	16.767185	107.267906	50.446148	-11.706016	110.15403	47.80143	46.686836	110.730865	49.123789	17.49041	110.4424475	-55.264631	16.04396	104.0933645
-3.171297	-3.403773	106.267784	-3.072192	16.666029	107.177589	50.566219	-11.580431	110.162628	47.584564	46.77943	110.441208	49.0753915	17.5994995	110.301918	-55.2197755	15.7325585	104.05326
-3.801737	-3.690097	106.285034	-3.052221	16.629831	107.115768	50.6698	-11.487393	110.179497	47.471161	46.855259	110.251877	49.0704805	17.683933	110.215687	-55.1749225	15.575729	104.015849
-4.496387	-3.964871	106.252441	-3.002075	16.574755	107.046333	50.775059	-11.369393	110.19368	47.37598	46.947868	110.055473	49.0755195	17.7892375	110.1245765	-55.0796695	15.3602725	103.9680895
-5.199441	-4.224684	106.245552	-2.942425	16.505762	106.986794	50.900185	-11.247798	110.182442	47.294437	47.06794	109.826187	49.097311	17.910071	110.0043145	-54.982161	15.101453	103.9692735
-5.859303	-4.454985	106.185623	-2.873799	16.426048	106.888428	51.05304	-11.119349	110.154633	47.212044	47.181412	109.5634	49.132542	18.0310315	109.8590165	-54.88014	14.8210645	103.9178395
-6.493959	-4.632301	106.166206	-2.792426	16.351458	106.764114	51.203228	-10.98963	110.134216	47.139034	47.289814	109.224411	49.171131	18.150092	109.6793135	-54.755983	14.552824	103.8489145
-7.115896	-4.724235	106.208382	-2.720198	16.295403	106.609879	51.326035	-10.869219	110.148895	47.076859	47.411617	108.831367	49.201447	18.271199	109.490131	-54.641843	14.319607	103.729627
-8.163938	-4.856902	106.166206	-2.621289	16.217257	106.347946	51.464931	-10.686413	110.198006	46.948223	47.529297	108.187737	49.206577	18.421442	109.1928715	-54.449155	14.013072	103.5030205
-8.872139	-4.859265	106.189964	-2.545831	16.160675	106.187881	51.563019	-10.588321	110.232292	46.854557	47.571011	107.740021	49.208788	18.491345	108.9861565	-54.30045	13.830005	103.3896055
-9.525231	-4.841087	106.182838	-2.471119	16.109571	106.05645	51.652355	-10.508986	110.269119	46.782028	47.594948	107.353821	49.2171915	18.542981	108.81147	-54.1594295	13.676161	103.30143
-10.120843	-4.743292	106.174126	-2.359341	16.043539	105.955193	51.738705	-10.434178	110.280159	46.757153	47.613968	107.050117	49.247929	18.589895	108.665138	-53.966611	13.497183	103.245248
-10.705514	-4.574831	106.173409	-2.250322	15.960977	105.873558	51.841103	-10.362962	110.272263	46.794254	47.660648	106.827034	49.3176785	18.648843	108.5496485	-53.8183225	13.273111	103.1974675
-11.333164	-4.336076	106.107567	-2.144216	15.878645	105.806503	51.949467	-10.312375	110.266159	46.854435	47.715889	106.672302	49.401951	18.701757	108.4692305	-53.690383	13.055533	103.1437755
-11.978246	-3.993907	106.107346	-2.041341	15.790823	105.78241	52.05431	-10.235019	110.278465	46.882664	47.785839	106.544579	49.468487	18.77541	108.411522	-53.551169	12.806236	103.153298
-12.843768	-3.461223	106.099579	-1.86983	15.708484	105.774963	52.240593	-10.0937	110.283836	46.889473	47.918114	106.321014	49.565033	18.912207	108.302425	-53.304693	12.504761	103.247501
-13.341763	-3.015007	106.120644	-1.769831	15.66972	105.74852	52.406704	-9.979886	110.27359	46.875168	48.027313	106.161926	49.640936	19.0237135	108.217758	-53.180598	12.3157265	103.279282
-13.864676	-2.457262	106.107521	-1.68996	15.653041	105.706154	52.552521	-9.866585	110.272728	46.835373	48.147526	105.97979	49.693947	19.1404705	108.126259	-53.073867	12.1656115	103.286049
-14.406167	-1.792702	106.038261	-1.604506	15.64263	105.626381	52.684284	-9.769067	110.216652	46.786251	48.232262	105.792007	49.7352675	19.2315975	108.0043295	-52.9442795	12.0536625	103.2484325
-14.874699	-1.080598	105.903732	-1.518859	15.656769	105.499443	52.781319	-9.665468	110.087967	46.75185	48.304371	105.612289	49.7665845	19.3194515	107.850128	-52.8043025	11.9940865	103.148758
-15.348988	-0.363794	105.609154	-1.43295	15.657529	105.299904	52.845238	-9.570274	109.888863	46.761856	48.394085	105.45697	49.803547	19.4119055	107.6729165	-52.669447	11.9031525	102.9268915
-15.72956	0.408192	105.321838	-1.348589	15.654527	105.102386	52.890366	-9.442345	109.643845	46.78896	48.519211	105.356133	49.839663	19.538433	107.499989	-52.536841	11.770621	102.704783
-16.350986	1.797876	104.765091	-1.266874	15.647257	104.842033	52.976192	-9.218712	109.199417	46.764282	48.758766	105.389832	49.870237	19.770027	107.2946245	-52.403985	11.524487	102.3894415
-16.71394	2.720987	104.456459	-1.218898	15.642716	104.671036	53.046043	-9.026911	108.904091	46.721668	48.984409	105.489334	49.8838555	19.978749	107.1967125	-52.3216515	11.306683	102.1453595
-17.052677	3.666263	104.108635	-1.2029	15.68456	104.531631	53.141575	-8.810849	108.648682	46.644436	49.250458	105.649742	49.8930055	20.2198045	107.149212	-52.2988055	11.1493155	101.91405
-17.361494	4.670778	103.844925	-1.215543	15.774875	104.400787	53.240932	-8.599503	108.423111	46.552029	49.538239	105.858299	49.8964805	20.469368	107.140705	-52.3275665	11.080382	101.660869
-17.693092	5.81342	103.572754	-1.248997	15.908411	104.278305	53.325409	-8.380614	108.205727	46.455727	49.826042	106.018364	49.890568	20.722714	107.1120455	-52.388562	11.094108	101.4445645
-17.977444	6.90706	103.401688	-1.262901	16.070616	104.144249	53.391502	-8.161594	107.97319	46.339241	50.109665	106.14959	49.8653715	20.9740355	107.06139	-52.3911735	11.1671965	101.227108
-18.289059	7.996233	103.170944	-1.288689	16.257233	104.025856	53.441864	-7.947376	107.709648	46.240437	50.348549	106.235901	49.8411505	21.2005865	106.9727745	-52.4185285	11.3138795	101.0789375
-18.654861	9.658736	102.865585	-1.300822	16.513153	103.746727	53.462051	-7.672174	107.330009	46.150215	50.667614	106.257996	49.806133	21.49772	106.7940025	-52.407777	11.528586	100.6994515
-18.913784	10.842746	102.556335	-1.308997	16.657806	103.513229	53.467922	-7.526294	107.072769	46.135044	50.824142	106.270859	49.801483	21.648924	106.671814	-52.419477	11.666688	100.354644
-19.130764	11.938488	102.287971	-1.323835	16.764627	103.267876	53.451378	-7.384439	106.853798	46.137585	50.948246	106.283653	49.7944815	21.7819035	106.5687255	-52.4421515	11.7473505	99.9670265
-19.34363	12.998663	101.99659	-1.331838	16.844957	103.049644	53.418613	-7.272991	106.659866	46.136063	51.057373	106.237961	49.777338	21.892191	106.4489135	-52.441014	11.797723	99.6503745
-19.490135	14.042504	101.854942	-1.339607	16.899033	102.881432	53.395473	-7.163664	106.484314	46.109966	51.160515	106.173286	49.7527195	21.9984255	106.3288	-52.4319335	11.7996405	99.434064
-19.673649	15.144547	101.755775	-1.327717	16.90786	102.778419	53.407131	-7.051334	106.315552	46.026932	51.216103	106.096397	49.7170315	22.0823845	106.2059745	-52.3724655	11.7333355	99.3508635
-19.773207	16.171705	101.783844	-1.283388	16.915182	102.73558	53.445137	-6.975611	106.22245	45.950424	51.257587	105.985809	49.6977805	22.140988	106.1041295	-52.2645565	11.689376	99.3670305
-19.936888	17.680744	101.715538	-1.192514	16.949562	102.6651	53.562523	-6.939272	106.167236	45.9291	51.289303	105.793694	49.7458115	22.1750155	105.980465	-52.1308395	11.7241085	99.349735
-19.998363	18.708841	101.591156	-1.159072	16.9237	102.547981	53.651447	-6.948781	106.167778	45.974861	51.313164	105.614983	49.813154	22.1821915	105.8913805	-52.131298	11.6652085	99.2045815
-20.055576	19.6835	101.404716	-1.168442	16.78986	102.370522	53.726448	-6.976047	106.105507	45.937267	51.31712	105.410767	49.8318575	22.1705365	105.758137	-52.1687415	11.4091835	98.982907
-20.111868	20.654089	101.176926	-1.175637	16.597414	102.167145	53.740036	-7.02137	105.881813	45.796757	51.231647	105.180611	49.7683965	22.1051385	105.531212	-52.1196705	11.0896895	98.803078
-20.149559	21.548143	100.941254	-1.186987	16.388144	101.897659	53.684032	-7.064761	105.601456	45.663593	51.089912	104.8722	49.6738125	22.0125755	105.236828	-52.0477865	10.7637125	98.55849
-20.169899	22.520248	100.701355	-1.210423	16.139696	101.625153	53.572472	-7.0888	105.320778	45.516212	50.967789	104.469933	49.544342	21.9394945	104.8953555	-51.965188	10.3398975	98.3549505
-20.150488	23.413206	100.500534	-1.222883	15.86452	101.38501	53.493668	-7.166869	105.049431	45.312012	50.802032	104.100441	49.40284	21.8175815	104.574936	-51.848606	9.9114585	98.195084
-20.132559	24.788292	100.109543	-1.215301	15.552391	101.067757	53.459583	-7.380434	104.848877	45.090984	50.451099	103.561378	49.2752835	21.5353325	104.2051275	-51.7058855	9.5694495	97.9303865
-20.071012	25.791464	99.963448	-1.213948	15.409355	100.935951	53.437031	-7.535692	104.775299	45.075233	50.301712	103.230713	49.256132	21.38301	104.003006	-51.684028	9.4357	97.868896
-19.991661	26.758226	99.958458	-1.213404	15.261112	100.898781	53.390198	-7.663478	104.639328	45.055534	50.180878	103.016487	49.222866	21.2587	103.8279075	-51.649674	9.263524	97.9696545
-19.889086	27.746471	100.040688	-1.257989	15.067142	100.950989	53.282005	-7.746968	104.443268	44.972767	50.045849	102.945686	49.127386	21.1494405	103.694477	-51.643364	8.9848435	98.207501
-19.783342	28.677359	100.223091	-1.324784	14.864941	100.992226	53.092342	-7.821679	104.093063	44.891762	49.914513	103.030869	48.992052	21.046417	103.561966	-51.64162	8.683465	98.422486
-19.658131	29.709772	100.384819	-1.444018	14.710076	100.983536	52.815403	-7.878967	103.536865	44.863495	49.786545	103.171204	48.839449	20.953789	103.3540345	-51.727485	8.466363	98.6130375
-19.452278	30.70122	100.72982	-1.594144	14.597529	100.931343	52.460861	-7.922402	102.827309	44.849358	49.659431	103.314949	48.6551095	20.8685145	103.071129	-51.8433975	8.3265435	98.791557
-19.182121	32.167645	101.302551	-1.915265	14.528303	100.899384	51.834316	-7.89116	101.75425	44.758762	49.623783	103.619049	48.296539	20.8663115	102.6866495	-52.127069	8.1902945	99.1121185
-18.892326	33.168621	101.656639	-2.201321	14.65755	100.906006	51.456856	-7.793139	101.136398	44.651688	49.706306	103.878975	48.054272	20.9565835	102.5076865	-52.456914	8.3585165	99.3043255
-18.637936	34.1087	101.79567	-2.471055	14.888197	100.815475	51.141705	-7.674858	100.679489	44.625217	49.836655	104.095123	47.883461	21.0808985	102.387306	-52.825571	8.6954955	99.243644
-18.209225	35.056339	101.910591	-2.632121	15.119237	100.726555	50.896378	-7.524861	100.31134	44.602036	49.987885	104.158508	47.749207	21.231512	102.234924	-53.013449	9.006962	99.218186
-17.776867	35.884705	101.969406	-2.715823	15.304785	100.646927	50.769169	-7.41446	99.985741	44.55381	50.076199	104.12973	47.6614895	21.3308695	102.0577355	-53.0931355	9.2787005	99.2361185
-17.309488	36.573364	102.054466	-2.709778	15.433708	100.605644	50.731731	-7.349867	99.685066	44.53735	50.093121	103.9953	47.6345405	21.371627	101.840183	-53.0540965	9.495789	99.371105
-16.706497	37.233627	102.212189	-2.66949	15.481853	100.58297	50.693806	-7.333881	99.398293	44.574677	50.123589	103.815773	47.6342415	21.394854	101.607033	-52.9732215	9.568852	99.558907
-15.754409	37.947933	102.227692	-2.535176	15.351662	100.505272	50.661095	-7.395431	98.980591	44.666241	50.070328	103.564072	47.663668	21.3374485	101.2723315	-52.73402	9.3658755	99.7382125
-14.959272	38.359192	102.210281	-2.470376	15.182664	100.433098	50.663555	-7.505771	98.735687	44.728867	49.955475	103.349838	47.696211	21.224852	101.0427625	-52.636963	9.140476	99.8234335
-14.217546	38.65329	102.100792	-2.398692	14.939539	100.324478	50.675816	-7.688587	98.506721	44.769901	49.803482	103.140663	47.7228585	21.0574475	100.823692	-52.5202425	8.8216305	99.825264
-13.414722	38.822124	101.939682	-2.38136	14.675021	100.235451	50.666458	-7.910286	98.320084	44.809231	49.59433	102.959549	47.7378445	20.842022	100.6398165	-52.5005645	8.50802	99.8310855
-12.523648	38.963642	101.709	-2.409049	14.448075	100.134705	50.606686	-8.143709	98.216171	44.835846	49.370159	102.775917	47.721266	20.613225	100.496044	-52.539364	8.282925	99.773366
-11.547102	39.048885	101.5084	-2.525699	14.28757	100.049545	50.496841	-8.360742	98.215096	44.81086	49.145813	102.630768	47.6538505	20.3925355	100.422932	-52.7052485	8.1826045	99.676158
-10.621013	39.126713	101.365814	-2.711061	14.112594	100.012413	50.368351	-8.597112	98.355545	44.730698	48.900959	102.546013	47.5495245	20.1519235	100.450779	-52.9716465	8.0732645	99.574047
-9.217145	39.037251	101.281235	-3.075533	14.017532	100.074135	50.126534	-8.875113	98.597618	44.604877	48.637833	102.610695	47.3657055	19.88136	100.6041565	-53.5167715	8.153704	99.5441135
-8.131665	38.940704	101.269211	-3.332829	14.004932	100.159027	49.933533	-8.995176	98.731529	44.535847	48.563316	102.772888	47.23469	19.78407	100.7522085	-53.900348	8.225794	99.5658455
-7.086109	38.781841	101.407692	-3.593585	13.979083	100.263306	49.754322	-9.088651	98.832199	44.455128	48.49826	102.983543	47.104725	19.7048045	100.907871	-54.291895	8.2533615	99.618741
-6.019753	38.500221	101.51429	-3.818846	13.981293	100.375702	49.586311	-9.157728	98.904495	44.36721	48.444496	103.205444	46.9767605	19.643384	101.0549695	-54.6144525	8.319202	99.6964345
-4.86255	38.15707	101.573143	-3.987936	13.998072	100.4925	49.447765	-9.185365	98.990196	44.303398	48.421841	103.383125	46.8755815	19.618238	101.1866605	-54.8514535	8.377906	99.7983395
-3.694391	37.828072	101.685822	-4.141439	14.004551	100.610474	49.363457	-9.231777	99.083633	44.243324	48.424072	103.507088	46.8033905	19.5961475	101.2953605	-55.0862685	8.4129545	99.9255875
-2.447306	37.319157	101.557938	-4.237935	14.00494	100.757828	49.312424	-9.307964	99.23391	44.190437	48.396538	103.533958	46.7514305	19.544287	101.383934	-55.2273005	8.465593	100.131722
-0.521562	36.465607	101.380905	-4.366898	13.983107	100.935066	49.317715	-9.51602	99.659271	44.108574	48.252197	103.490234	46.7131445	19.3680885	101.5747525	-55.4469405	8.5981255	100.2953795
0.767513	35.811588	101.277863	-4.455788	13.883143	101.03669	49.343269	-9.705882	100.097778	44.120998	48.079704	103.505112	46.7321335	19.186911	101.801445	-55.6437095	8.579375	100.271935
2.039883	35.033104	101.193512	-4.535189	13.707813	101.111778	49.402458	-9.926613	100.726189	44.213959	47.859688	103.657761	46.8082085	18.9665375	102.191975	-55.8785865	8.4490885	100.031581
3.480327	34.177406	101.22625	-4.618904	13.514623	101.275658	49.497425	-10.17277	101.658043	44.395329	47.551395	104.081085	46.946377	18.6893125	102.869564	-56.184185	8.3399335	99.681752
4.779042	33.346321	101.607491	-4.674112	13.308555	101.639046	49.644829	-10.460753	102.908707	44.643532	47.276291	104.824806	47.1441805	18.407769	103.8667565	-56.4924045	8.209341	99.4113355
6.071395	32.371487	102.289291	-4.717063	13.132609	102.209404	49.863945	-10.733637	104.340706	44.963436	47.067875	105.842972	47.4136905	18.167119	105.091839	-56.8478165	8.098099	99.326969
7.41605	31.411919	103.155121	-4.688524	12.981117	102.889145	50.090687	-10.983675	105.844521	45.258919	46.866196	107.090866	47.674803	17.9412605	106.4676935	-57.051851	8.0209735	99.3105965
9.342775	29.889935	104.613861	-4.539819	12.844734	104.003143	50.505795	-11.279247	107.97377	45.662113	46.661636	109.119667	48.083954	17.6911945	108.5467185	-57.163592	7.9982735	99.4595675
10.572754	28.835026	105.540779	-4.419199	12.805062	104.712006	50.789429	-11.465207	109.209457	45.937077	46.618179	110.377563	48.363253	17.576486	109.79351	-57.201651	8.033638	99.630502
11.74839	27.781979	106.456665	-4.304015	12.798941	105.353096	51.055008	-11.599256	110.232567	46.168812	46.64183	111.583389	48.61191	17.521287	110.907978	-57.21994	8.076595	99.798214
12.81382	26.690079	107.282661	-4.192785	12.836228	105.950096	51.311787	-11.634173	111.018776	46.370583	46.653416	112.625526	48.841185	17.5096215	111.822151	-57.226755	8.1628345	100.078041
13.793242	25.581354	107.97477	-4.071618	12.919802	106.510651	51.539921	-11.628725	111.682175	46.529751	46.682686	113.488388	49.034836	17.5269805	112.5852815	-57.178072	8.3126235	100.4360205
14.730482	24.455952	108.615509	-3.956254	13.030858	107.019745	51.745735	-11.575411	112.253479	46.68272	46.75592	114.263618	49.2142275	17.5902545	113.2585485	-57.1267355	8.4714615	100.7809415
15.545053	23.286497	109.158554	-3.874274	13.172091	107.485344	51.966076	-11.515069	112.719688	46.836288	46.888359	114.875244	49.401182	17.686645	113.797466	-57.14973	8.657537	101.173222
16.600401	21.437071	109.808098	-3.774777	13.414307	108.077255	52.257526	-11.414894	113.285934	46.98645	47.141876	115.573608	49.621988	17.863491	114.429771	-57.171542	8.965123	101.724739
17.190847	20.235678	110.074356	-3.760398	13.586164	108.336807	52.406437	-11.344514	113.543488	47.013454	47.275795	115.854332	49.7099455	17.9656405	114.69891	-57.2307415	9.2066875	101.974704
17.716711	18.910147	110.157669	-3.789222	13.756816	108.495728	52.498775	-11.262432	113.687935	46.991341	47.404491	115.973923	49.745058	18.0710295	114.830929	-57.323502	9.4426025	102.160527
18.128448	17.546484	110.174644	-3.85933	13.898563	108.546379	52.523643	-11.146835	113.705612	46.920673	47.511375	115.9562	49.722158	18.18227	114.830906	-57.440818	9.614856	102.261852
18.412403	16.228498	110.063339	-3.94736	14.027151	108.502975	52.525539	-11.027745	113.625648	46.760143	47.665909	115.826645	49.642841	18.319082	114.7261465	-57.537561	9.73522	102.2798035
18.653839	14.766057	109.859169	-4.004662	14.13806	108.3853	52.533512	-10.902624	113.503578	46.639477	47.737747	115.594231	49.5864945	18.4175615	114.5489045	-57.5958185	9.8585585	102.2216955
18.819088	13.339991	109.581543	-4.05424	14.25506	108.216476	52.570049	-10.777087	113.324532	46.532772	47.803444	115.279243	49.5514105	18.5131785	114.3018875	-57.6598905	9.9969415	102.1310645
18.917946	11.141275	109.046082	-3.990286	14.384043	107.875648	52.669533	-10.596525	112.974022	46.356396	47.905685	114.658882	49.5129645	18.65458	113.816452	-57.4935365	10.113506	101.934844
18.907137	9.582129	108.612953	-3.887494	14.461587	107.567719	52.763824	-10.502915	112.623146	46.269855	47.935883	114.094711	49.5168395	18.716484	113.3589285	-57.2918275	10.20669	101.7765095
18.819433	8.117935	108.01487	-3.759165	14.514428	107.177887	52.831566	-10.467427	112.177971	46.252098	47.978573	113.414474	49.541832	18.755573	112.7962225	-57.060162	10.273283	101.5595515
18.663654	6.523179	107.363983	-3.59665	14.525102	106.714783	52.862663	-10.454247	111.602951	46.280144	47.982399	112.664284	49.5714035	18.764076	112.1336175	-56.7647035	10.286128	101.2959485
18.451557	4.928157	106.640282	-3.4326	14.476911	106.184494	52.827381	-10.478058	110.956367	46.316334	47.97224	111.854843	49.5718575	18.747091	111.405605	-56.4370575	10.206731	100.963383
18.129044	3.356351	105.936882	-3.270872	14.381438	105.63208	52.767467	-10.565679	110.280731	46.368214	47.876343	111.021957	49.5678405	18.655332	110.651344	-56.1095845	10.107544	100.612816
17.810768	1.711456	105.278107	-3.129799	14.245789	105.083908	52.71302	-10.668853	109.658966	46.392162	47.742661	110.150513	49.552591	18.536904	109.9047395	-55.812189	9.954674	100.2630765
17.177954	-0.717502	104.425835	-2.931433	13.976145	104.248795	52.684753	-10.888706	109.004021	46.378994	47.456287	108.945099	49.5318735	18.2837905	108.97456	-55.3947395	9.6684995	99.52303
16.667124	-2.332704	103.994537	-2.834074	13.76285	103.715607	52.693241	-11.057646	108.74543	46.432816	47.207596	108.144989	49.5630285	18.074975	108.4452095	-55.2311765	9.450725	98.9860045
16.075495	-3.888937	103.749443	-2.7643	13.541932	103.213058	52.695076	-11.220098	108.616844	46.376938	47.066902	107.447754	49.536007	17.923402	108.032299	-55.064607	9.160462	98.393817
15.465572	-5.363606	103.487518	-2.72779	13.315389	102.746346	52.675205	-11.374419	108.568779	46.345757	46.867081	106.843567	49.510481	17.746331	107.706173	-54.966061	8.884447	97.786519
14.767472	-6.828663	103.267982	-2.722448	13.075262	102.333557	52.668266	-11.515141	108.523224	46.310638	46.72517	106.305573	49.489452	17.6050145	107.4143985	-54.934348	8.5455095	97.2527155
13.979233	-8.257612	103.121628	-2.738853	12.846149	102.002228	52.639706	-11.635124	108.469841	46.226101	46.615738	105.805672	49.4329035	17.490307	107.1377565	-54.9106095	8.201991	96.8666995
13.162766	-9.557277	102.994797	-2.751917	12.63483	101.723862	52.591644	-11.713232	108.404938	46.131649	46.494785	105.357536	49.3616465	17.3907765	106.881237	-54.8654805	7.8788835	96.566487
11.835406	-11.443257	102.880081	-2.759911	12.374556	101.462173	52.547508	-11.767929	108.227875	46.019409	46.400612	104.683624	49.2834585	17.3163415	106.4557495	-54.8032805	7.4327705	96.4685965
10.864787	-12.561478	102.854858	-2.711269	12.240117	101.335716	52.557137	-11.773883	108.087372	45.946472	46.364262	104.267654	49.2518045	17.2951895	106.177513	-54.6743425	7.1850445	96.493919
9.884103	-13.619115	102.8097	-2.656914	12.128408	101.246346	52.605362	-11.779838	107.888184	45.914028	46.341053	103.865303	49.259695	17.2806075	105.8767435	-54.573523	6.9762085	96.6159485
8.814775	-14.575228	102.834297	-2.536755	12.021404	101.180992	52.653114	-11.754317	107.676254	45.898918	46.365349	103.430901	49.276016	17.305516	105.5535775	-54.349526	6.737292	96.8084065
7.817056	-15.449047	102.833687	-2.365553	11.926316	101.164902	52.736961	-11.707601	107.420586	45.889347	46.360825	102.994896	49.313154	17.326612	105.207741	-54.04426	6.52602	97.122063
6.787999	-16.220505	102.9133	-2.166036	11.824285	101.199913	52.84444	-11.653625	107.152306	45.884731	46.331944	102.606964	49.3645855	17.3391595	104.879635	-53.6966575	6.3094105	97.520191
5.665836	-16.917374	103.037666	-1.991156	11.729463	101.290382	52.955246	-11.610387	106.909492	45.875721	46.34465	102.278854	49.4154835	17.3671315	104.594173	-53.3977955	6.0917945	97.986591
4.068033	-17.742582	103.229988	-1.799081	11.595742	101.465164	53.079678	-11.542084	106.561295	45.850868	46.376583	101.979736	49.465273	17.4172495	104.2705155	-53.063435	5.7742345	98.6598125
2.961531	-18.208195	103.276657	-1.71236	11.509173	101.56543	53.114319	-11.501228	106.372627	45.816978	46.425816	101.888695	49.4656485	17.462294	104.130661	-52.8903685	5.556052	99.000199
1.837946	-18.58065	103.310143	-1.693625	11.42971	101.667511	53.13176	-11.467045	106.180763	45.778934	46.485764	101.872925	49.455347	17.5093595	104.026844	-52.842597	5.3500605	99.308178
0.785101	-18.880098	103.319534	-1.670395	11.355805	101.759293	53.105373	-11.40654	106.010422	45.731899	46.548935	101.880028	49.418636	17.5711975	103.945225	-52.759426	5.1404125	99.573361
-0.22769	-19.024771	103.435623	-1.653552	11.317341	101.898064	53.066921	-11.337541	105.886864	45.663662	46.61956	101.871124	49.3652915	17.6410095	103.878994	-52.6723955	4.9936725	99.917134
-1.399955	-19.086098	103.615311	-1.648188	11.297406	102.085266	53.042393	-11.255246	105.808258	45.595776	46.698792	101.826546	49.3190845	17.721773	103.817402	-52.6154605	4.873039	100.35313
-2.39683	-19.08709	103.89756	-1.645221	11.281977	102.327393	53.0401	-11.166619	105.792976	45.492737	46.75362	101.793419	49.2664185	17.7935005	103.7931975	-52.5568605	4.7704535	100.8615885
-3.830324	-18.832624	104.422615	-1.628334	11.252813	102.724564	53.089405	-11.044861	105.893394	45.363705	46.836765	101.748863	49.226555	17.895952	103.8211285	-52.483223	4.609674	101.6279995
-4.747896	-18.574818	104.775192	-1.60666	11.222445	103.003242	53.162407	-10.975595	105.994347	45.283173	46.910496	101.742683	49.22279	17.9674505	103.868515	-52.43611	4.4774395	102.137969
-5.642762	-18.216894	105.133644	-1.555808	11.158038	103.257599	53.236652	-10.919515	106.122482	45.235363	46.956829	101.763603	49.2360075	18.018657	103.9430425	-52.3476235	4.297419	102.5721555
-6.398685	-17.863441	105.386124	-1.525147	11.065815	103.496323	53.329617	-10.884608	106.245255	45.203369	46.981243	101.794899	49.266493	18.0483175	104.020077	-52.316787	4.0833125	102.972569
-7.106315	-17.404398	105.613922	-1.455766	10.962359	103.682983	53.422272	-10.87849	106.373474	45.207249	46.986759	101.837204	49.3147605	18.0541345	104.105339	-52.2262925	3.8705835	103.260627
-7.789417	-16.808718	105.741753	-1.383739	10.837662	103.823792	53.517395	-10.879292	106.458786	45.244305	46.97781	101.903847	49.38085	18.049259	104.1813165	-52.148328	3.626065	103.4662675
-8.446688	-16.146505	105.754326	-1.317314	10.710684	103.91748	53.606224	-10.889748	106.521988	45.302956	46.97871	101.987602	49.45459	18.044481	104.254795	-52.089218	3.376887	103.580165
-9.275921	-15.109645	105.595039	-1.181317	10.572603	104.011497	53.706741	-10.892533	106.580284	45.428658	46.955414	102.239906	49.5676995	18.0314405	104.410095	-51.9303335	3.1137655	103.612899
-9.754483	-14.305642	105.357452	-1.112517	10.521427	103.994431	53.80069	-10.893613	106.608673	45.580124	46.984547	102.525803	49.690407	18.045467	104.567238	-51.915441	2.997387	103.421624
-10.216677	-13.359918	104.900276	-1.090021	10.529254	103.908447	53.888512	-10.881528	106.635651	45.78064	47.091026	102.981255	49.834576	18.104749	104.808453	-52.014618	2.953759	103.008441
-10.575997	-12.364627	104.410614	-1.085055	10.601275	103.785538	53.927982	-10.819693	106.686424	46.005379	47.257423	103.525986	49.9666805	18.218865	105.106205	-52.1367905	2.983685	102.464871
-10.97175	-11.380075	103.759338	-1.106981	10.762124	103.618309	53.93504	-10.752448	106.721237	46.257481	47.405033	104.050156	50.0962605	18.3262925	105.3856965	-52.3102225	3.1979555	101.8509215
-11.258576	-10.329667	103.180954	-1.124355	10.993459	103.415596	53.91671	-10.678768	106.684196	46.500008	47.556919	104.576889	50.208359	18.4390755	105.6305425	-52.457069	3.5478425	101.2006495
-11.530786	-9.161232	102.675056	-1.110571	11.292191	103.165565	53.860794	-10.555586	106.599579	46.69952	47.699894	105.009544	50.280157	18.572154	105.8045615	-52.501299	4.012228	100.5265685
-11.842771	-7.291247	101.804695	-1.075799	11.807011	102.716133	53.782608	-10.362584	106.351471	46.965515	47.971092	105.418167	50.3740615	18.804254	105.884819	-52.5256595	4.809768	99.547447
-12.039808	-6.124193	101.173912	-0.995949	12.199566	102.311966	53.785736	-10.198946	106.122673	47.137295	48.168823	105.582214	50.4615155	18.9849385	105.8524435	-52.4534135	5.4141935	98.7714885
-12.204455	-4.959623	100.397888	-0.926498	12.59691	101.807556	53.821362	-9.990448	105.882286	47.304604	48.384113	105.677734	50.562983	19.1968325	105.78001	-52.415979	5.9969875	97.835102
-12.319057	-3.801316	99.535957	-0.8343	12.970797	101.197983	53.878815	-9.749339	105.60775	47.421463	48.623547	105.777397	50.650139	19.437104	105.6925735	-52.318739	6.50449	96.7033925
-12.451138	-2.594228	98.551552	-0.743573	13.346622	100.462494	53.947056	-9.511692	105.333328	47.654297	48.822411	105.858383	50.8006765	19.6553595	105.5958555	-52.2878225	7.0378845	95.3291325
-12.59555	-1.357467	97.454117	-0.719978	13.693418	99.665665	53.980999	-9.291143	105.067513	47.793037	49.017372	105.977592	50.887018	19.8631145	105.5225525	-52.326974	7.5237215	93.8087775
-12.757272	-0.25547	96.554947	-0.74439	14.042232	98.957954	53.959171	-9.080717	104.76104	47.876499	49.21241	106.084351	50.917835	20.0658465	105.4226955	-52.406615	8.0186175	92.4932125
-13.113597	1.29212	95.560402	-0.761143	14.561192	98.210968	53.831696	-8.785818	104.355835	47.812248	49.464386	106.126343	50.821972	20.339284	105.241089	-52.344258	8.7831	91.180847
-13.363917	2.240766	95.176834	-0.757716	14.87679	97.873695	53.802216	-8.65074	104.135811	47.813148	49.570213	106.040977	50.807682	20.4597365	105.088394	-52.323114	9.2938435	90.658996
-13.654431	3.168617	94.991325	-0.759477	15.140277	97.659004	53.778595	-8.541436	103.951736	47.784454	49.671124	105.946442	50.7815245	20.564844	104.949089	-52.3004785	9.71571	90.368919
-14.028743	4.064081	94.934082	-0.721501	15.340578	97.556366	53.758186	-8.449182	103.805351	47.786243	49.766808	105.822525	50.7722145	20.658813	104.813938	-52.2152165	10.022343	90.298794
-14.39703	4.933276	94.950813	-0.656027	15.475002	97.523613	53.774094	-8.407456	103.712273	47.827011	49.811237	105.697159	50.8005525	20.7018905	104.704716	-52.1126065	10.2481135	90.34251
-14.820033	5.62789	94.985481	-0.559741	15.51453	97.523239	53.845863	-8.411801	103.629303	47.884716	49.823162	105.599724	50.8652895	20.7056805	104.6145135	-51.9847715	10.3233795	90.4319645
-15.21952	6.273773	95.016563	-0.431394	15.49161	97.535637	53.933464	-8.44176	103.565918	47.954556	49.808434	105.518707	50.94401	20.683337	104.5423125	-51.806798	10.299883	90.5289615
-15.866944	7.231172	95.062401	-0.19479	15.412784	97.512352	54.088776	-8.526852	103.522362	48.14772	49.731194	105.369713	51.118248	20.602171	104.4460375	-51.507828	10.223397	90.5786665
-16.377401	7.892981	95.015648	-0.016553	15.339255	97.450188	54.217327	-8.613602	103.513107	48.285847	49.698769	105.227516	51.251587	20.5425835	104.3703115	-51.284693	10.1359265	90.5300645
-16.912525	8.455063	95.004051	0.167224	15.282406	97.389061	54.330421	-8.68727	103.479301	48.457218	49.649464	104.985603	51.3938195	20.481097	104.232452	-51.0593715	10.083715	90.54567
-17.427008	8.974629	95.035843	0.358092	15.227824	97.35508	54.421211	-8.755492	103.419258	48.564926	49.603436	104.692589	51.4930685	20.423972	104.0559235	-50.7768845	10.031676	90.6542365
-17.945641	9.492597	95.148781	0.557725	15.158993	97.341248	54.508316	-8.813178	103.35318	48.676559	49.553574	104.332771	51.5924375	20.370198	103.8429755	-50.4769875	9.947788	90.8395205
-18.557459	10.037752	95.33329	0.743092	15.053646	97.372055	54.604435	-8.883521	103.271332	48.77853	49.477516	103.944084	51.6914825	20.2969975	103.607708	-50.2052985	9.8102945	91.136402
-19.202391	10.59984	95.592636	0.90981	14.928503	97.467651	54.696136	-8.965612	103.187286	48.82687	49.410957	103.548012	51.761503	20.2226725	103.367649	-49.941883	9.6343335	91.567653
-20.175806	11.27818	96.119987	1.076301	14.705984	97.729424	54.770882	-9.117452	103.089844	48.753677	49.257133	102.980782	51.7622795	20.0698405	103.035313	-49.6096775	9.3421275	92.423535
-20.812862	11.792608	96.571121	1.114402	14.549878	97.96978	54.774452	-9.279277	103.067528	48.751595	49.1054	102.606056	51.7630235	19.9130615	102.836792	-49.5342195	9.1866945	93.102768
-21.54287	12.375777	97.15152	1.062032	14.36428	98.288223	54.706757	-9.441628	103.073433	48.677273	48.973442	102.256813	51.692015	19.765907	102.665123	-49.567951	8.962653	93.911323
-22.223768	13.01132	97.78553	0.937417	14.17355	98.701584	54.569317	-9.61928	103.134071	48.557034	48.773983	101.961479	51.5631755	19.5773515	102.547775	-49.6883415	8.7697485	94.855393
-22.958517	13.554327	98.417976	0.733324	13.971409	99.168739	54.395164	-9.839673	103.254906	48.428455	48.540733	101.749527	51.4118095	19.35053	102.5022165	-49.9451615	8.592288	95.8352615
-23.608381	14.153171	99.11245	0.438873	13.756273	99.70462	54.163445	-10.071466	103.447136	48.28363	48.337353	101.61245	51.2235375	19.1329435	102.529793	-50.3457915	8.3796025	96.879447
-24.260206	14.821558	99.845413	0.084855	13.514704	100.273308	53.887005	-10.300832	103.712021	48.06039	48.112988	101.605751	50.9736975	18.906078	102.658886	-50.8039875	8.12333	97.88773
-25.16176	15.940474	100.908813	-0.492747	13.150227	101.194656	53.408455	-10.641954	104.25103	47.694145	47.750179	101.795753	50.5513	18.5541125	103.0233915	-51.536794	7.7463415	99.3659205
-25.753006	16.702648	101.531563	-0.892353	12.934199	101.831009	53.074623	-10.868176	104.662109	47.456612	47.552673	102.016998	50.2656175	18.3422485	103.3395535	-52.0503235	7.5261495	100.3224645
-26.256981	17.464842	102.141068	-1.275451	12.741982	102.432106	52.725834	-11.08565	105.104378	47.238403	47.372307	102.33477	49.9821185	18.1433285	103.719574	-52.5330205	7.3406355	101.144638
-26.708313	18.331518	102.779427	-1.640997	12.552328	103.020271	52.389591	-11.300028	105.548187	47.054493	47.208836	102.702652	49.722042	17.954404	104.1254195	-53.004036	7.150252	101.9151225
-27.091297	19.284512	103.34742	-2.001465	12.346137	103.592804	52.042717	-11.488013	105.953476	46.865562	47.081463	103.134918	49.4541395	17.796725	104.544197	-53.4570695	6.895549	102.641411
-27.435303	20.217714	103.897003	-2.361838	12.158887	104.135216	51.685314	-11.675902	106.276939	46.672695	46.969513	103.582062	49.1790045	17.6468055	104.9295005	-53.9026805	6.6709685	103.3409315
-27.737751	21.144081	104.409966	-2.745504	11.947542	104.61731	51.328777	-11.859128	106.480682	46.426456	46.895252	103.97879	48.8776165	17.518062	105.229736	-54.3686245	6.377022	104.004884
-28.054363	22.707323	105.203377	-3.333089	11.693239	105.213295	50.77092	-12.084989	106.494308	45.933022	46.767567	104.450974	48.351971	17.341289	105.472641	-55.018149	6.045189	104.953949
-28.177694	23.773407	105.696106	-3.719724	11.595253	105.54364	50.351395	-12.165304	106.390762	45.523785	46.708889	104.703506	47.93759	17.2717925	105.547134	-55.377038	5.9187135	105.540146
-28.263315	24.825979	106.081093	-4.120106	11.514415	105.820396	49.934505	-12.206767	106.269196	45.093201	46.692352	104.917374	47.513853	17.2427925	105.593285	-55.754065	5.7860375	106.047507
-28.270145	25.955299	106.446548	-4.526567	11.453794	106.03598	49.570919	-12.221084	106.140312	44.662968	46.699726	105.121628	47.1169435	17.239321	105.63097	-56.1700775	5.668267	106.44099
-28.204239	27.064434	106.709244	-4.947524	11.436148	106.21933	49.22747	-12.221758	106.000244	44.256691	46.731651	105.319977	46.7420805	17.2549465	105.6601105	-56.6371285	5.6173495	106.7785495
-28.035931	28.215057	106.876183	-5.314114	11.421645	106.341553	48.89933	-12.197734	105.822983	43.889427	46.766312	105.474556	46.3943785	17.284289	105.6487695	-57.0226065	5.559001	107.0343365
-27.830029	29.340389	107.073807	-5.709514	11.43682	106.417938	48.570305	-12.130953	105.632057	43.531422	46.788849	105.643524	46.0508635	17.328948	105.6377905	-57.4698915	5.544692	107.1980855
-27.291447	31.065956	107.225868	-6.187895	11.486499	106.464813	48.125538	-11.996005	105.32814	43.06535	46.833603	105.915321	45.595444	17.418799	105.6217305	-57.971234	5.554199	107.3078955
-26.828306	32.195271	107.27742	-6.476777	11.541927	106.449211	47.843037	-11.891193	105.130028	42.80151	46.877525	106.100594	45.3222735	17.493166	105.615311	-58.2758275	5.590688	107.283111
-26.286354	33.319393	107.41507	-6.718278	11.61725	106.43631	47.594521	-11.761621	104.918945	42.566784	46.913113	106.28508	45.0806525	17.575746	105.6020125	-58.5172085	5.658754	107.2706075
-25.652969	34.38562	107.493118	-6.936965	11.71102	106.408081	47.381706	-11.654817	104.673553	42.366333	46.991219	106.441704	44.8740195	17.668201	105.5576285	-58.7479495	5.753839	107.2585335
-24.897917	35.474606	107.569885	-7.118086	11.832846	106.350174	47.174686	-11.545829	104.414558	42.16423	47.096455	106.563316	44.669458	17.775313	105.488937	-58.90563	5.890379	107.211411
-24.10816	36.482483	107.682251	-7.278668	11.910739	106.300644	46.97855	-11.408212	104.097137	41.962322	47.179668	106.656586	44.470436	17.885728	105.3768615	-59.027772	5.93575	107.2244265
-23.234529	37.440643	107.717804	-7.452084	12.022342	106.202934	46.77153	-11.278255	103.742767	41.765278	47.246914	106.689774	44.268404	17.9843295	105.2162705	-59.172572	6.0603545	107.1895975
-21.763567	38.796921	107.702469	-7.686746	12.146831	105.977013	46.453045	-11.051954	103.220284	41.429054	47.314159	106.750572	43.9410495	18.1311025	104.985428	-59.3145415	6.1625595	106.968598
-20.686283	39.626205	107.609268	-7.857826	12.217783	105.762886	46.235573	-10.905841	102.93074	41.206085	47.320927	106.834755	43.720829	18.207543	104.8827475	-59.436481	6.228023	106.6430245
-19.517778	40.424492	107.454277	-8.105324	12.211802	105.472359	46.033382	-10.807343	102.64238	40.992989	47.366791	106.972519	43.5131855	18.279724	104.8074495	-59.7238335	6.14388	106.1372685
-18.374407	41.112774	107.272186	-8.344484	12.235279	105.116035	45.841045	-10.705732	102.331604	40.792561	47.402798	107.166084	43.316803	18.348533	104.748844	-60.005771	6.122025	105.483226
-17.157558	41.672234	107.120064	-8.58059	12.232145	104.786888	45.619629	-10.604457	102.039757	40.609379	47.404648	107.422318	43.114504	18.4000955	104.7310375	-60.275684	6.0641945	104.8427385
-15.747063	42.212013	107.033333	-8.837771	12.282703	104.526344	45.372528	-10.496498	101.804077	40.440712	47.410347	107.681534	42.90662	18.4569245	104.7428055	-60.582162	6.1084815	104.3098825
-14.362238	42.557045	107.076012	-9.048653	12.370605	104.353294	45.169613	-10.374728	101.628433	40.303276	47.418903	107.951149	42.7364445	18.5220875	104.789791	-60.8337505	6.2191225	103.916797
-12.076155	42.949806	107.245346	-9.311916	12.55331	104.293678	44.98011	-10.197386	101.510368	40.158638	47.452507	108.423126	42.569374	18.6275605	104.966747	-61.193206	6.4790595	103.620609
-10.594527	43.065666	107.419159	-9.427755	12.693717	104.317238	44.955994	-10.093409	101.550186	40.105122	47.501076	108.776138	42.530558	18.7038335	105.163162	-61.386068	6.6836005	103.471314
-8.934997	43.038158	107.51133	-9.507812	12.83462	104.362656	45.020676	-9.984515	101.659027	40.070755	47.577164	109.13253	42.5457155	18.7963245	105.3957785	-61.5613395	6.8729155	103.3295335
-7.333358	42.949219	107.576355	-9.524843	12.982735	104.406868	45.15078	-9.883363	101.838623	40.074154	47.662373	109.471191	42.612467	18.889505	105.654907	-61.662153	7.075965	103.158829
-5.701294	42.704372	107.562592	-9.484839	13.123493	104.440414	45.338223	-9.781046	102.093781	40.079086	47.727383	109.767876	42.7086545	18.9731685	105.9308285	-61.6783325	7.2738175	102.9499995
-3.889887	42.320122	107.425331	-9.377183	13.250036	104.468903	45.591034	-9.702449	102.418076	40.119785	47.77285	110.00341	42.8554095	19.0352005	106.210743	-61.6097755	7.4648715	102.727063
-2.244742	41.873295	107.312927	-9.207486	13.339877	104.489609	45.925659	-9.673118	102.818718	40.191174	47.793526	110.269333	43.0584165	19.060204	106.5440255	-61.4733885	7.61955	102.4351925
0.474358	40.854347	107.109985	-8.912978	13.365417	104.549744	46.521248	-9.652567	103.595886	40.404755	47.808994	110.686302	43.4630015	19.0782135	107.141094	-61.2889575	7.6526205	101.958394
2.172197	40.061684	107.058273	-8.666731	13.366072	104.642807	46.951668	-9.672679	104.26458	40.52832	47.820107	111.059883	43.739994	19.073714	107.6622315	-61.073456	7.65843	101.6233825
3.937644	39.075638	107.082237	-8.444515	13.339421	104.803871	47.394005	-9.708411	105.022385	40.676327	47.797581	111.495926	44.035166	19.044585	108.2591555	-60.924196	7.634257	101.3485865
5.629891	38.038357	107.150826	-8.218053	13.319161	104.984108	47.834717	-9.762515	105.830894	40.825275	47.830505	111.973831	44.329996	19.033995	108.9023625	-60.766102	7.604327	101.0658535
7.339569	36.85416	107.248322	-8.010103	13.297565	105.170998	48.231583	-9.845081	106.707588	40.976379	47.902851	112.458	44.603981	19.028885	109.582794	-60.624187	7.566245	100.759202
8.946316	35.618843	107.379341	-7.823027	13.271379	105.365768	48.607765	-9.833802	107.540703	41.124989	47.904011	112.865295	44.866377	19.0351045	110.202999	-60.512431	7.5076535	100.528537
10.592543	34.239231	107.475105	-7.626914	13.256346	105.528236	48.936256	-9.860978	108.358978	41.22414	47.905426	113.242172	45.080198	19.022224	110.800575	-60.334026	7.490468	100.255897
12.865117	32.114803	107.606659	-7.327867	13.251532	105.714096	49.440536	-9.914517	109.442581	41.391804	47.938278	113.597466	45.41617	19.0118805	111.5200235	-60.071904	7.4911835	99.9081685
14.307657	30.595461	107.599106	-7.141271	13.246705	105.772308	49.733864	-9.922496	110.042885	41.438122	48.011196	113.773712	45.585993	19.04435	111.9082985	-59.868535	7.44906	99.6363175
15.713005	29.01701	107.59137	-6.946169	13.265771	105.8125	50.032436	-9.823785	110.456429	41.49955	47.951931	113.795937	45.765993	19.064073	112.126183	-59.658331	7.467469	99.498817
17.009914	27.406895	107.555283	-6.749559	13.30319	105.820259	50.269329	-9.817916	110.773872	41.596481	47.883842	113.620613	45.932905	19.032963	112.1972425	-59.432023	7.573417	99.4432755
18.290815	25.684378	107.410217	-6.540171	13.320537	105.784355	50.504143	-9.776707	110.917137	41.642006	47.882538	113.434494	46.0730745	19.0529155	112.1758155	-59.1534165	7.5881585	99.3928945
19.406712	23.984497	107.26062	-6.327678	13.328674	105.699715	50.648804	-9.657556	110.956085	41.763664	47.858238	113.124535	46.206234	19.100341	112.04031	-58.86159	7.557007	99.35912
20.556297	22.165615	107.02404	-6.137646	13.327937	105.585159	50.992531	-9.69685	110.85318	41.930717	47.830589	112.737999	46.461624	19.0668695	111.7955895	-58.736916	7.5890045	99.3747285
22.018614	19.430355	106.607018	-5.865632	13.275224	105.32811	51.067013	-9.67514	110.674263	42.194786	47.687717	112.065872	46.6308995	19.0062885	111.3700675	-58.3621635	7.5441595	99.2861525
22.893124	17.5488	106.289352	-5.676043	13.196166	105.103859	51.3479	-9.755648	110.480324	42.356445	47.511585	111.577133	46.8521725	18.8779685	111.0287285	-58.2042585	7.5143635	99.1789895
23.68189	15.611964	106.039047	-5.491676	13.075728	104.833946	51.458656	-9.831284	110.452332	42.519821	47.262905	111.137604	46.9892385	18.7158105	110.794968	-57.9725905	7.4356455	98.872924
24.427782	13.638729	105.828766	-5.26205	12.89542	104.583206	51.597084	-9.940466	110.51339	42.692677	47.003983	110.656265	47.1448805	18.5317585	110.5848275	-57.6689805	7.2590815	98.5815845
25.0509	11.675005	105.641762	-5.024671	12.636079	104.295799	51.808079	-10.130774	110.589668	42.840939	46.690506	110.146729	47.324509	18.279866	110.3681985	-57.373851	6.992292	98.2233995
25.619375	9.630296	105.464645	-4.766834	12.302149	103.983459	52.053547	-10.415609	110.629059	43.043903	46.28595	109.524849	47.548725	17.9351705	110.076954	-57.082393	6.6691275	97.889964
26.097494	7.632217	105.26487	-4.478542	11.870212	103.681709	52.297573	-10.74128	110.672203	43.323223	45.843109	108.817253	47.810398	17.5509145	109.744728	-56.767482	6.1895095	97.61869
26.656157	4.560458	105.119667	-3.9865	11.063221	103.283653	52.632755	-11.324821	110.77269	43.723545	45.051823	107.89431	48.17815	16.863501	109.3335	-56.15115	5.262941	97.233806
26.877981	2.598015	105.133568	-3.654565	10.477206	103.101921	52.84922	-11.774119	110.909843	44.034351	44.486584	107.372704	48.4417855	16.3562325	109.1412735	-55.7509155	4.5981795	97.0625685
27.016432	0.749385	105.256973	-3.346106	9.904991	102.990532	53.049953	-12.200892	111.116409	44.381863	43.982674	107.020271	48.715908	15.890891	109.06834	-55.40812	3.919091	96.912724
27.025185	-1.062031	105.473648	-3.093788	9.366153	102.923393	53.212376	-12.615887	111.344849	44.695179	43.546906	106.758919	48.9537775	15.4655095	109.051884	-55.1413535	3.2667965	96.794902
26.916805	-2.785215	105.693649	-2.888136	8.878721	102.859375	53.324909	-13.001199	111.578545	44.976814	43.110657	106.53746	49.1508615	15.054729	109.0580025	-54.9271335	2.702713	96.6607475
26.757956	-4.37379	105.802956	-2.701051	8.445263	102.783035	53.425545	-13.351117	111.666664	45.258179	42.63768	106.318268	49.341862	14.6432815	108.992466	-54.743964	2.2472445	96.573604
26.485798	-5.845124	105.897179	-2.53182	8.07888	102.724541	53.460323	-13.627851	111.739838	45.495209	42.205513	106.131104	49.477766	14.288831	108.935471	-54.541406	1.868929	96.513611
25.857956	-7.865437	106.048904	-2.284623	7.668517	102.736839	53.504009	-13.875003	111.732544	45.751499	41.685997	106.009605	49.627754	13.905497	108.8710745	-54.197	1.431537	96.6026035
25.357056	-9.016299	106.134079	-2.117043	7.486782	102.821709	53.615784	-14.021487	111.740387	45.949806	41.456856	106.018913	49.782795	13.7176845	108.87965	-54.016881	1.2558795	96.763768
24.781683	-10.040779	106.242325	-1.913449	7.344699	102.94722	52.938507	-13.779152	112.083832	46.153969	41.302563	106.134903	49.546238	13.7617055	109.1093675	-53.373136	0.927692500000001	96.7850725
24.134701	-10.978706	106.291176	-1.693416	7.25708	103.083397	54.032753	-14.186943	111.748268	46.380226	41.190113	106.31752	50.2064895	13.501585	109.032894	-53.5933215	1.012575	97.1339
23.427465	-11.767695	106.313835	-1.427903	7.213873	103.2173	54.271435	-14.188135	111.731995	46.631908	41.126064	106.528435	50.4516715	13.4689645	109.130215	-53.3074775	0.958781500000002	97.304385
22.644672	-12.453392	106.259918	-1.141563	7.210422	103.376373	54.489155	-14.170022	111.692902	46.885689	41.097977	106.787933	50.687422	13.4639775	109.2404175	-52.970548	0.9568665	97.5123285
21.826738	-13.033062	106.116211	-0.826437	7.244354	103.538719	54.747372	-14.158339	111.590782	47.169613	41.085014	107.087692	50.9584925	13.4633375	109.339237	-52.6113665	1.0253705	97.738201
20.415762	-13.681388	105.864861	-0.348961	7.370166	103.843307	55.153442	-14.132511	111.307442	47.635258	41.158443	107.649872	51.39435	13.512966	109.478657	-52.092272	1.227366	98.207957
19.446491	-14.000937	105.670479	-0.048352	7.514625	104.046036	55.368568	-14.038062	111.129379	47.920174	41.240448	108.056305	51.644371	13.601193	109.592842	-51.741075	1.428057	98.49923
18.3881	-14.236548	105.470276	0.167367	7.704319	104.258751	54.68256	-13.570654	111.235931	48.147362	41.370255	108.457603	51.414961	13.8998005	109.846767	-51.080227	1.5088375	98.670735
17.188639	-14.373897	105.304428	0.329347	7.93783	104.48555	54.878258	-13.452278	111.056992	48.268871	41.556328	108.832153	51.5735645	14.052025	109.9445725	-50.9148705	1.823635	99.0265275
15.993815	-14.468281	105.140755	0.444472	8.208349	104.693535	55.779003	-13.638473	110.483063	48.563465	41.756882	109.099159	52.171234	14.0592045	109.791111	-51.28229	2.3574935	99.595959
14.705939	-14.505016	104.99585	0.493013	8.475595	104.872581	55.850517	-13.509417	110.253021	48.620899	41.94519	109.312973	52.235708	14.2178865	109.782997	-51.249682	2.7333035	99.962165
13.349869	-14.515047	104.820107	0.500295	8.718617	104.977119	55.866199	-13.38684	110.032333	48.654327	42.117489	109.441589	52.260263	14.3653245	109.736961	-51.259673	3.0719095	100.217277
11.321957	-14.498894	104.549911	0.487905	8.987568	105.021843	55.852978	-13.241914	109.711754	48.589649	42.398209	109.463905	52.2213135	14.5781475	109.5878295	-51.2455035	3.3969885	100.4558565
9.867146	-14.410184	104.36972	0.464211	9.0994	104.934502	55.851257	-13.191156	109.442688	48.558319	42.527645	109.27874	52.204788	14.6682445	109.360714	-51.276366	3.5305555	100.50829
8.456549	-14.391711	104.124763	0.473027	9.111259	104.737839	55.86409	-13.214345	109.087631	48.508854	42.603878	108.893951	52.186472	14.6947665	108.990791	-51.240418	3.5277515	100.484887
7.05523	-14.345017	103.865196	0.507567	9.038964	104.470375	55.83062	-13.298271	108.671593	48.463959	42.613228	108.332779	52.1472895	14.6574785	108.502186	-51.1321555	3.4204495	100.438564
5.618845	-14.285133	103.609482	0.564195	8.893112	104.168808	55.717194	-13.399251	108.188339	48.432758	42.516579	107.613495	52.074976	14.558664	107.900917	-50.946586	3.22756	100.436699
4.215032	-14.211929	103.338409	0.629544	8.678021	103.862549	55.588661	-13.565281	107.624695	48.347553	42.364582	106.94709	51.968107	14.3996505	107.2858925	-50.709019	2.9563915	100.4392055
2.817533	-14.112652	103.097191	0.663748	8.425982	103.582367	55.432438	-13.769984	107.059952	48.262043	42.197063	106.287239	51.8472405	14.2135395	106.6735955	-50.5197445	2.6384245	100.4911385
0.692022	-13.862331	102.767838	0.652662	8.099587	103.257927	55.141384	-14.002325	106.272362	48.124577	41.938679	105.496445	51.6329805	13.968177	105.8844035	-50.3276565	2.230997	100.6314505
-0.682643	-13.649091	102.613403	0.60472	7.938908	103.110374	54.86496	-14.122992	105.769363	48.06115	41.81778	105.12365	51.463055	13.847394	105.4465065	-50.253615	2.030422	100.7742415
-2.054483	-13.358156	102.469696	0.513004	7.828561	103.000092	54.51247	-14.157897	105.352402	47.975246	41.750454	104.850723	51.243858	13.7962785	105.1015625	-50.21785	1.8608435	100.8986215
-3.4107	-13.001309	102.378777	0.405203	7.814913	102.930618	54.232204	-14.148956	104.907883	47.878796	41.750393	104.633759	51.0555	13.8007185	104.770821	-50.245094	1.8291075	101.090415
-4.687603	-12.591288	102.302887	0.272525	7.851291	102.876488	53.989231	-14.111458	104.537453	47.778145	41.824753	104.481598	50.883688	13.8566475	104.5095255	-50.338638	1.8459345	101.2434505
-5.939783	-12.130569	102.248787	0.122198	7.950706	102.835678	53.76054	-13.997931	104.257286	47.687683	41.941116	104.369209	50.7241115	13.9715925	104.3132475	-50.4797155	1.9298195	101.3581085
-7.159574	-11.610521	102.240692	-0.023707	8.075525	102.824089	53.57719	-13.847605	104.043724	47.579258	42.092827	104.289284	50.578224	14.122611	104.166504	-50.625638	2.028439	101.481674
-8.858215	-10.75865	102.247116	-0.247105	8.334121	102.800049	53.380913	-13.548279	103.796471	47.389614	42.367561	104.174744	50.3852635	14.409641	103.9856075	-50.8794735	2.258601	101.6144905
-9.933255	-10.161053	102.30117	-0.405543	8.489346	102.79071	53.279137	-13.328162	103.664711	47.242352	42.590164	104.075333	50.2607445	14.631001	103.870022	-51.0718305	2.347691	101.711398
-10.943204	-9.530961	102.368332	-0.530301	8.687671	102.787766	53.189045	-13.117493	103.548157	47.054909	42.802837	103.964325	50.121977	14.842672	103.756241	-51.182579	2.53267	101.819291
-11.907277	-8.861731	102.479874	-0.634226	8.83134	102.794029	53.095932	-12.921106	103.409958	46.884686	43.00988	103.795708	49.990309	15.044387	103.602833	-51.258761	2.618293	101.985225
-12.767108	-8.187538	102.549072	-0.729606	8.955917	102.784622	52.99765	-12.750223	103.226044	46.729038	43.17918	103.60379	49.863344	15.2144785	103.414917	-51.322556	2.6973555	102.154327
-13.556151	-7.490002	102.579185	-0.785524	9.043872	102.723969	52.927601	-12.632603	102.976944	46.604473	43.317841	103.407791	49.766037	15.342619	103.1923675	-51.337085	2.745125	102.2555705
-14.30072	-6.793866	102.514839	-0.862404	9.070586	102.612701	52.860821	-12.532038	102.674065	46.538879	43.431431	103.202995	49.69985	15.4496965	102.93853	-51.424658	2.6914755	102.286872
-15.298204	-5.702088	102.177216	-0.930646	9.079393	102.26461	52.775883	-12.42294	102.251114	46.530006	43.535267	102.923439	49.6529445	15.5561635	102.5872765	-51.5142365	2.6026225	101.9419435
-15.863201	-4.977812	101.717461	-0.943737	9.062057	101.891563	52.763981	-12.367305	102.02153	46.596039	43.570194	102.811607	49.68001	15.6014445	102.4165685	-51.567484	2.5226695	101.3665575
-16.35327	-4.250031	101.05629	-0.961841	9.028822	101.384911	52.803165	-12.313802	101.849243	46.720852	43.609173	102.775169	49.7620085	15.6476855	102.312206	-51.6856905	2.4099585	100.457616
-16.79336	-3.49955	100.28067	-0.976548	9.031647	100.821686	52.879887	-12.236764	101.741348	46.892548	43.670074	102.804527	49.8862175	15.716655	102.2729375	-51.8393135	2.346639	99.3704345
-17.207916	-2.710098	99.509064	-0.97363	9.102008	100.25898	52.947243	-12.152538	101.73262	47.061646	43.720615	102.873695	50.0044445	15.7840385	102.3031575	-51.9517045	2.4199775	98.2148025
-17.572559	-1.9058	98.831161	-0.978058	9.255834	99.781105	52.980816	-12.100586	101.891266	47.214195	43.765034	102.950798	50.0975055	15.832224	102.421032	-52.0536215	2.679444	97.141178
-17.878109	-1.107164	98.227188	-0.953835	9.435362	99.383713	53.024811	-12.044611	102.205322	47.376331	43.807037	103.047455	50.200571	15.881213	102.6263885	-52.108241	2.989511	96.1410375
-18.249269	0.079592	97.451675	-0.92994	9.713668	98.956223	53.15377	-11.947608	102.892014	47.607079	43.908829	103.422569	50.3804245	15.9806105	103.1572915	-52.2403045	3.4467255	94.7551545
-18.481646	0.871292	97.000153	-0.926394	9.87299	98.752502	53.204144	-11.885794	103.361702	47.725452	44.007782	103.75692	50.464798	16.060994	103.559311	-52.317586	3.684986	93.945693
-18.715273	1.651544	96.505653	-0.889516	10.0352	98.495308	53.244877	-11.808288	103.702461	47.858822	44.079239	104.087601	50.5518495	16.1354755	103.895031	-52.3308815	3.9349245	93.095585
-18.971066	2.449531	95.930847	-0.8087	10.212935	98.164818	53.264206	-11.77402	103.951797	48.058437	44.161545	104.290375	50.6613215	16.1937625	104.121086	-52.2787215	4.2321075	92.20855
-19.224306	3.260081	95.33197	-0.729154	10.388573	97.763092	53.269875	-11.744014	104.04464	48.254204	44.278492	104.403076	50.7620395	16.267239	104.223858	-52.2203475	4.509907	91.302326
-19.493284	4.079206	94.771042	-0.666708	10.584651	97.359695	53.236359	-11.671663	104.000809	48.366894	44.369514	104.428246	50.8016265	16.3489255	104.2145275	-52.1350425	4.8203765	90.5048625
-19.751238	4.910257	94.225327	-0.573443	10.787922	96.952911	53.203827	-11.55907	103.848419	48.459522	44.479233	104.311005	50.8316745	16.4600815	104.079712	-51.9785605	5.1157625	89.82611
-20.222231	6.191935	93.674576	-0.534573	11.106721	96.386345	53.170731	-11.379032	103.410599	48.529354	44.703293	103.907608	50.8500425	16.6621305	103.6591035	-51.9191885	5.5513115	89.1135865
-20.574968	7.052167	93.664955	-0.518872	11.316209	96.226776	53.055828	-11.213219	103.042793	48.450756	44.849892	103.492355	50.753292	16.8183365	103.267574	-51.791036	5.8140815	89.185978
-20.993145	7.910992	93.996704	-0.534817	11.481712	96.306976	52.930008	-11.065173	102.663078	48.31427	44.919621	102.991341	50.622139	16.927224	102.8272095	-51.691773	6.0362	89.7867425
-21.435947	8.731812	94.655258	-0.614538	11.56411	96.634796	52.770351	-11.009725	102.371025	48.123272	44.968136	102.535561	50.4468115	16.9792055	102.453293	-51.6758875	6.1490145	90.816299
-21.880518	9.559312	95.602562	-0.734137	11.566789	97.213043	52.576809	-11.008925	102.202286	47.921326	44.981529	102.179314	50.2490675	16.986302	102.1908	-51.7173415	6.147276	92.235286
-22.271971	10.39477	96.751328	-0.926876	11.529649	98.00338	52.344467	-11.022839	102.176682	47.708	44.945652	101.990211	50.0262335	16.9614065	102.0834465	-51.8799855	6.0978915	93.9233135
-22.595524	11.241158	97.912712	-1.092301	11.4212	98.836761	52.121525	-11.101356	102.275978	47.305103	44.988556	102.089653	49.713314	16.9436	102.1828155	-51.897916	5.8988	95.4907065
-23.056412	12.440335	99.32	-1.305815	11.195158	99.933884	51.881802	-11.277029	102.544449	47.325676	44.79834	102.059921	49.603739	16.7606555	102.302185	-52.215369	5.6296605	97.565583
-23.319536	13.263331	99.887451	-1.406438	11.022096	100.421181	51.777565	-11.413133	102.744827	47.291843	44.732224	102.246796	49.534704	16.6595455	102.4958115	-52.34758	5.3846465	98.3465505
-23.521336	14.104992	100.148438	-1.459805	10.84089	100.686943	51.691811	-11.547945	102.959312	47.323589	44.651543	102.490189	49.5077	16.551799	102.7247505	-52.42731	5.129981	98.6491355
-23.654972	14.988581	100.152077	-1.467277	10.719867	100.767731	51.646679	-11.676507	103.174088	47.42152	44.538097	102.699539	49.5340995	16.430795	102.9368135	-52.4686535	5.008939	98.5986485
-23.771544	15.872781	100.036827	-1.45291	10.604974	100.755707	51.608067	-11.803322	103.337006	47.537144	44.446609	102.816353	49.5726055	16.3216435	103.0766795	-52.4784255	4.8883045	98.4347345
-23.802233	16.785885	99.96946	-1.432964	10.552735	100.742271	51.544086	-11.891483	103.42437	47.620651	44.374161	102.859306	49.5823685	16.241339	103.141838	-52.4482965	4.864131	98.342704
-23.793064	17.719454	99.995125	-1.407054	10.521802	100.771294	51.45499	-11.94	103.424057	47.654594	44.314774	102.890671	49.554792	16.187387	103.157364	-52.3689	4.856217	98.385224
-23.606583	19.193836	100.414886	-1.403876	10.546714	101.042732	51.292717	-11.938934	103.320435	47.636894	44.293793	102.869667	49.4648055	16.1774295	103.095051	-52.2725575	4.9159985	98.990413
-23.44976	20.189016	100.925278	-1.404212	10.606281	101.385521	51.172318	-11.913284	103.238487	47.584316	44.293766	102.866104	49.378317	16.190241	103.0522955	-52.186741	5.022321	99.7187465
-23.215662	21.196033	101.694504	-1.408463	10.718432	101.893555	51.030678	-11.870339	103.104126	47.526272	44.330708	102.895233	49.278475	16.2301845	102.9996795	-52.095401	5.2066795	100.7874305
-22.930367	22.222965	102.652565	-1.409681	10.859715	102.515862	50.865955	-11.776112	102.923409	47.479	44.407234	102.960823	49.1724775	16.315561	102.942116	-51.9918395	5.403869	102.089608
-22.554693	23.270599	103.688576	-1.422663	11.028063	103.182304	50.686127	-11.631604	102.693787	47.442142	44.515415	103.105209	49.0641345	16.4419055	102.899498	-51.9094605	5.6142205	103.46511
-22.115408	24.295345	104.683922	-1.451083	11.210767	103.809929	50.510662	-11.44364	102.422348	47.396709	44.68602	103.321411	48.9536855	16.62119	102.8718795	-51.8558515	5.800344	104.7479785
-21.608854	25.315359	105.553284	-1.50424	11.409996	104.363541	50.321918	-11.193685	102.135727	47.345474	44.886951	103.616356	48.833696	16.846633	102.8760415	-51.842176	5.973359	105.8510405
-20.734407	26.767483	106.590256	-1.674007	11.701855	104.977333	50.089775	-10.752476	101.744171	47.226364	45.245876	104.251251	48.6580695	17.2467	102.997711	-52.0060835	6.15701	106.956955
-20.061621	27.692627	107.059418	-1.812763	11.912353	105.246582	49.958153	-10.452051	101.547646	47.146988	45.500221	104.759094	48.5525705	17.524085	103.15337	-52.1780965	6.300621	107.339794
-19.324892	28.609367	107.339714	-1.953664	12.114867	105.395355	49.881695	-10.160067	101.407372	47.096729	45.747082	105.271553	48.489212	17.7935075	103.3394625	-52.39654	6.4362265	107.4512475
-18.497654	29.461756	107.495331	-2.108897	12.323961	105.496422	49.828548	-9.891372	101.336266	47.059914	45.956879	105.735374	48.444231	18.0327535	103.53582	-52.662025	6.6151685	107.457024
-17.562183	30.239517	107.543945	-2.213488	12.563412	105.529869	49.781136	-9.676853	101.344536	47.038471	46.16301	106.112495	48.4098035	18.2430785	103.7285155	-52.8367795	6.8837455	107.3312225
-16.550694	30.956957	107.46312	-2.300597	12.811714	105.478523	49.78194	-9.537138	101.390419	47.077797	46.31472	106.396576	48.4298685	18.388791	103.8934975	-53.0310625	7.234637	107.0635485
-15.409358	31.605021	107.246086	-2.335236	12.990478	105.371796	49.823536	-9.457604	101.415703	47.171062	46.427269	106.572853	48.497299	18.4848325	103.994278	-53.167771	7.4961235	106.749314
-13.612983	32.347748	106.792007	-2.349174	13.09087	105.048904	49.903816	-9.413548	101.405647	47.358608	46.509354	106.698967	48.631212	18.547903	104.052307	-53.32956	7.633837	106.045501
-12.3131	32.719646	106.465385	-2.308894	13.138658	104.778839	49.958282	-9.406444	101.359581	47.469055	46.50795	106.753799	48.7136685	18.550753	104.05669	-53.3314565	7.726563	105.500988
-10.907991	32.974236	106.163498	-2.272004	13.143095	104.54686	50.004448	-9.355642	101.346313	47.596088	46.501686	106.849304	48.800268	18.573022	104.0978085	-53.344276	7.713168	104.9959115
-9.492469	33.137901	105.944885	-2.252792	13.142649	104.403625	50.102287	-9.274064	101.443504	47.713985	46.499603	107.057404	48.908136	18.6127695	104.250454	-53.41372	7.6725285	104.556796
-8.019481	33.196018	105.869202	-2.253598	13.165564	104.398705	50.256516	-9.192123	101.754692	47.812771	46.53904	107.392464	49.0346435	18.6734585	104.573578	-53.5418395	7.6576695	104.223832
-6.488834	33.133446	105.913773	-2.282507	13.198215	104.523445	50.474594	-9.0894	102.292374	47.888462	46.626488	107.911026	49.181528	18.768544	105.1017	-53.746542	7.627886	103.94519
-4.984395	32.995461	106.10788	-2.309817	13.228289	104.806519	50.720566	-8.947388	103.034996	47.922146	46.730877	108.530914	49.321356	18.8917445	105.782955	-53.94099	7.5648335	103.830083
-2.637699	32.550922	106.535469	-2.378594	13.395864	105.460762	51.149334	-8.702329	104.465775	47.892208	46.978634	109.472183	49.520771	19.1381525	106.968979	-54.277959	7.6535755	103.952545
-1.105855	32.196743	106.794273	-2.446002	13.503836	105.942139	51.456802	-8.551497	105.547905	47.802372	47.135948	110.102165	49.629587	19.2922255	107.825035	-54.521591	7.7154465	104.059243
0.45592	31.696278	107.079292	-2.477064	13.585289	106.432579	51.774563	-8.426418	106.657448	47.676392	47.261097	110.654678	49.7254775	19.4173395	108.656063	-54.6796055	7.7532385	104.209095
1.974977	31.128502	107.344948	-2.48133	13.617997	106.913101	52.054111	-8.344494	107.715332	47.553757	47.374535	111.131302	49.803934	19.5150205	109.423317	-54.766594	7.7209735	104.402885
3.517356	30.480614	107.557175	-2.466352	13.592646	107.370483	52.250957	-8.333596	108.688034	47.462002	47.369793	111.485359	49.8564795	19.5180985	110.0866965	-54.7891835	7.6671935	104.6542695
5.073199	29.722729	107.748055	-2.425777	13.493015	107.769585	52.378487	-8.428517	109.52935	47.40818	47.29652	111.657547	49.8933335	19.4340015	110.5934485	-54.7448875	7.5520285	104.9457215
6.556254	28.917202	107.896439	-2.411	13.338815	108.076683	52.440559	-8.614088	110.217964	47.401688	47.143105	111.725128	49.9211235	19.2645085	110.971546	-54.7431235	7.4131215	105.18182
8.773979	27.566143	107.918312	-2.389052	13.018725	108.309639	52.465885	-8.942358	110.943222	47.474319	46.825718	111.64547	49.970102	18.94168	111.294346	-54.748206	7.09577	105.324932
10.174318	26.617029	107.89666	-2.392273	12.766801	108.301285	52.475159	-9.178561	111.228004	47.536053	46.594448	111.572884	50.005606	18.7079435	111.400444	-54.790152	6.8256585	105.202126
11.535331	25.657295	107.873001	-2.41337	12.526544	108.199104	52.477623	-9.391269	111.433075	47.596336	46.387505	111.521362	50.0369795	18.498118	111.4772185	-54.8637195	6.55497	104.9209895
12.866791	24.694437	107.786324	-2.425935	12.342901	108.035866	52.50737	-9.542839	111.556351	47.663967	46.229496	111.471451	50.0856685	18.3433285	111.513901	-54.9375385	6.3424735	104.557831
14.175315	23.731241	107.76088	-2.435977	12.272856	107.875587	52.550934	-9.600603	111.70533	47.718666	46.121021	111.453499	50.1348	18.260209	111.5794145	-55.006754	6.285503	104.1717595
15.439696	22.798243	107.767319	-2.404312	12.311097	107.743919	52.630226	-9.576045	111.945084	47.726936	46.067982	111.52047	50.178581	18.2459685	111.732777	-54.987205	6.3762255	103.755061
16.646433	21.90439	107.871651	-2.380105	12.451462	107.657578	52.76897	-9.477973	112.294456	47.735062	46.105545	111.679886	50.252016	18.313786	111.987171	-55.012226	6.589138	103.327985
18.333479	20.529293	108.183777	-2.285226	12.756473	107.609093	52.988445	-9.260589	112.925041	47.79657	46.288948	112.080742	50.3925075	18.5141795	112.5028915	-54.9629595	6.9987665	102.7152945
19.377985	19.614693	108.400169	-2.209417	12.989669	107.600365	53.106987	-9.106372	113.292931	47.863525	46.468143	112.407898	50.485256	18.6808855	112.8504145	-54.90409	7.2984525	102.3503155
20.355698	18.699411	108.601799	-2.099103	13.253739	107.581314	53.198784	-8.962	113.588226	48.022945	46.667542	112.652634	50.6108645	18.852771	113.12043	-54.8090705	7.654707	102.042198
21.224688	17.773346	108.743408	-1.969299	13.520662	107.497696	53.310658	-8.829942	113.783058	48.212975	46.883018	112.839378	50.7618165	19.026538	113.311218	-54.7004145	8.014786	101.684174
22.061422	16.83065	108.761192	-1.844693	13.799942	107.307968	53.427029	-8.6943	113.898293	48.438789	47.06538	112.936005	50.932909	19.18554	113.417149	-54.622295	8.414344	101.198787
22.824587	15.908295	108.675591	-1.723093	14.098951	107.010559	53.525192	-8.551195	113.927902	48.598949	47.2388	112.960373	51.0620705	19.3438025	113.4441375	-54.5082565	8.8540995	100.5769805
23.447479	14.987493	108.526627	-1.590968	14.383348	106.633171	53.602062	-8.40302	113.860443	48.818733	47.353218	112.939049	51.2103975	19.475099	113.399746	-54.3923335	9.291597	99.866596
24.293236	13.498339	108.130157	-1.372656	14.786601	106.029701	53.694309	-8.207422	113.610947	49.04361	47.485306	112.756561	51.3689595	19.638942	113.183754	-54.1142715	9.93426	98.875648
24.697144	12.556602	107.839096	-1.224542	15.052402	105.663261	53.737976	-8.056443	113.380943	49.155331	47.601082	112.618874	51.4466535	19.7723195	112.9999085	-53.8957375	10.3324845	98.3266135
24.974321	11.622165	107.561401	-1.048204	15.289352	105.319939	53.793568	-7.922567	113.106216	48.995228	47.839458	112.594513	51.394398	19.9584455	112.8503645	-53.490806	10.6202585	97.7895135
25.143219	10.675623	107.2714	-0.876592	15.53714	105.054749	53.843296	-7.756747	112.83313	49.365322	47.893669	112.269638	51.604309	20.068461	112.551384	-53.357493	11.005819	97.558114
25.196255	9.68534	106.963837	-0.69328	15.787275	104.808846	54.073246	-7.633101	112.530327	49.656887	47.964195	111.981728	51.8650665	20.165547	112.2560275	-53.2516265	11.409003	97.3616645
25.156969	8.700985	106.663719	-0.495422	16.005642	104.575363	54.195194	-7.50642	112.266037	49.806332	48.083946	111.787308	52.000763	20.288763	112.0266725	-52.991607	11.722521	97.1240535
24.998482	7.781003	106.346596	-0.299669	16.177753	104.313934	54.324413	-7.395722	112.009918	49.944492	48.197491	111.573639	52.1344525	20.4008845	111.7917785	-52.7337905	11.9546215	96.8360895
24.491863	6.352683	105.81337	-0.084248	16.315075	103.829636	54.503052	-7.301503	111.63839	50.138561	48.374031	111.170174	52.3208065	20.536264	111.404282	-52.4893025	12.093886	96.25499
24.06443	5.39921	105.358551	0.041871	16.326977	103.382278	54.582745	-7.244058	111.398743	50.199467	48.474129	110.923859	52.391106	20.6150355	111.161301	-52.307364	12.0389185	95.603255
23.459057	4.441354	104.876411	0.097032	16.296455	102.858101	54.653011	-7.204955	111.122154	50.176777	48.546772	110.683083	52.414894	20.6709085	110.9026185	-52.22083	11.9220015	94.8135835
22.736349	3.533871	104.329468	0.081107	16.248434	102.283882	54.635406	-7.18508	110.863518	50.090607	48.56572	110.441956	52.3630065	20.69032	110.652737	-52.2007925	11.806548	93.915027
21.92654	2.612996	103.745445	0.013487	16.204624	101.73336	54.50502	-7.174265	110.631622	49.948738	48.53746	110.178223	52.226879	20.6815975	110.4049225	-52.199905	11.7276505	93.0617975
20.906874	1.693553	103.202477	-0.100057	16.171761	101.255035	54.33963	-7.189694	110.38588	49.727257	48.494141	109.902596	52.0334435	20.6522235	110.144238	-52.2335575	11.6912985	92.365832
19.790607	0.823646	102.71981	-0.285814	16.189047	100.88636	54.103428	-7.234527	110.141968	49.502491	48.44347	109.583755	51.8029595	20.6044715	109.8628615	-52.3745875	11.7736225	91.9098585
17.81716	-0.429913	102.118073	-0.613036	16.312571	100.577187	53.617279	-7.250344	109.803482	49.139923	48.380165	109.123848	51.378601	20.5649105	109.463665	-52.604673	12.0602315	91.690709
16.366217	-1.208844	101.828804	-0.862827	16.432055	100.52446	53.257008	-7.239665	109.592949	48.916039	48.366119	108.82666	51.0865235	20.563227	109.2098045	-52.8121775	12.300883	91.8391155
14.721018	-1.976299	101.628922	-1.122529	16.583105	100.572884	52.923428	-7.252288	109.390091	48.683193	48.351292	108.546242	50.8033105	20.549502	108.9681665	-53.0483685	12.616708	92.1776015
13.028174	-2.681801	101.413239	-1.371581	16.721096	100.635895	52.582611	-7.297201	109.194305	48.468475	48.330063	108.297539	50.525543	20.516431	108.745922	-53.268705	12.925761	92.525868
11.238487	-3.364412	101.245972	-1.613106	16.840281	100.716614	52.284004	-7.314928	108.971321	48.271736	48.366188	108.060944	50.27787	20.52563	108.5161325	-53.504082	13.154932	92.9170955
9.359314	-3.988908	101.051628	-1.79571	16.933264	100.748871	51.887165	-7.289884	108.736481	48.134487	48.412048	107.746521	50.010826	20.561082	108.241501	-53.602246	13.305446	93.256241
7.460392	-4.673265	100.759102	-1.921492	16.992634	100.724373	51.738781	-7.32331	108.36705	47.986034	48.412601	107.362244	49.8624075	20.5446455	107.864647	-53.7053915	13.4406225	93.584099
4.439248	-5.553159	100.378654	-2.018711	16.939323	100.614883	51.568962	-7.377294	107.716789	47.757992	48.36343	106.721878	49.663477	20.493068	107.2193335	-53.700899	13.385578	94.0104325
2.393489	-6.151896	100.191483	-2.012576	16.81134	100.571838	51.47522	-7.41282	107.280518	47.591091	48.280239	106.206535	49.5331555	20.4337095	106.7435265	-53.5583075	13.1889705	94.4001495
0.311864	-6.711656	100.161072	-1.983218	16.636295	100.631119	51.42852	-7.472836	106.846092	47.48111	48.172894	105.682159	49.454815	20.350029	106.2641255	-53.421251	12.922561	94.9981125
-1.795323	-7.250375	100.39344	-1.915493	16.413086	100.879059	51.430122	-7.54032	106.434998	47.384636	48.078957	105.139221	49.407379	20.2693185	105.7871095	-53.238365	12.5568535	95.9710085
-3.933749	-7.732663	100.893387	-1.849829	16.153461	101.293945	51.439415	-7.639016	106.073586	47.276028	47.925339	104.607269	49.3577215	20.1431615	105.3404275	-53.0573795	12.1637605	97.2474625
-6.076571	-8.184127	101.630142	-1.805647	15.822331	101.860657	51.447094	-7.809802	105.754364	47.14682	47.732944	104.151367	49.296957	19.961571	104.9528655	-52.908251	11.683091	98.7684485
-8.232409	-8.574065	102.52459	-1.822514	15.413894	102.499321	51.387932	-8.00214	105.509163	46.945827	47.520103	103.72226	49.1668795	19.7589815	104.6157115	-52.8119075	11.0688065	100.3829305
-11.402417	-9.077148	104.097519	-1.935731	14.7502	103.511742	51.245178	-8.3607	105.208267	46.609116	47.097507	103.130951	48.927147	19.3684035	104.169609	-52.798609	10.1319965	102.853875
-13.521339	-9.358582	105.21067	-2.104978	14.302068	104.214821	51.091938	-8.653988	105.069061	46.286118	46.824154	102.862572	48.689028	19.085083	103.9658165	-52.898984	9.519053	104.4638255
-15.525142	-9.552651	106.449806	-2.33278	13.823627	104.967117	50.870888	-8.912905	105.00486	45.903919	46.532799	102.607941	48.3874035	18.809947	103.8064005	-53.0529635	8.837307	106.1278335
-17.487015	-9.66607	107.80854	-2.60157	13.333647	105.793335	50.606422	-9.215653	105.024445	45.598667	46.216446	102.439819	48.1025445	18.5003965	103.732132	-53.3056845	8.1668975	107.854538
-19.331104	-9.676411	109.25798	-2.893176	12.853406	106.66748	50.317371	-9.567252	105.135956	45.209328	45.871555	102.342606	47.7633495	18.1521515	103.739281	-53.5497015	7.5546605	109.595679
-21.097075	-9.606562	110.677078	-3.219863	12.3794	107.568802	49.979164	-9.930136	105.358467	44.820316	45.518936	102.336189	47.39974	17.7944	103.847328	-53.839466	6.9644	111.290276
-22.77453	-9.428902	112.042191	-3.56364	11.930178	108.477295	49.632244	-10.276352	105.679581	44.44725	45.190903	102.444946	47.039747	17.4572755	104.0622635	-54.167027	6.4030805	112.8923265
-24.997843	-8.978135	113.947891	-4.045909	11.357992	109.780159	49.128307	-10.762094	106.262444	44.001144	44.737316	102.787903	46.5647255	16.987611	104.5251735	-54.6565435	5.728373	115.0351445
-26.35541	-8.538071	115.055359	-4.350284	11.011315	110.58577	48.810341	-11.065798	106.691513	43.788952	44.484188	103.1203	46.2996465	16.709195	104.9059065	-55.0002145	5.313435	116.2656335
-27.58139	-8.018611	115.974823	-4.629194	10.71628	111.3358	48.517559	-11.334707	107.139442	43.61829	44.24609	103.535141	46.0679245	16.4556915	105.3372915	-55.3263125	4.9768685	117.3343085
-28.613937	-7.411378	116.767563	-4.906047	10.462849	112.018982	48.229752	-11.563179	107.550064	43.511757	44.067806	103.985764	45.8707545	16.2523135	105.767914	-55.6828485	4.6733845	118.27005
-29.5443	-6.694466	117.42469	-5.166462	10.262357	112.635468	47.963787	-11.744718	107.927498	43.43235	43.947056	104.44735	45.6980685	16.101169	106.187424	-56.0309925	4.423545	119.083512
-30.336237	-5.884702	117.903984	-5.410799	10.105156	113.143028	47.730461	-11.86068	108.243248	43.351158	43.86784	104.926537	45.5408095	16.00358	106.5848925	-56.3624075	4.206732	119.7011635
-30.992779	-5.047152	118.157539	-5.632665	9.989968	113.538254	47.524654	-11.916804	108.479774	43.262619	43.841705	105.400253	45.3936365	15.9624505	106.9400135	-56.6589665	4.0174855	120.1364945
-31.65522	-3.673319	118.276283	-5.972446	9.856369	113.931534	47.244854	-11.863039	108.695007	43.115711	43.874668	106.083916	45.1802825	16.0058145	107.3894615	-57.1251745	3.7069235	120.4736065
-31.881571	-2.627749	118.219147	-6.198077	9.816978	114.075729	47.085701	-11.785939	108.739761	42.997978	43.938576	106.512512	45.0418395	16.0763185	107.6261365	-57.4379935	3.5576375	120.5253215
-31.997311	-1.598443	118.032814	-6.402622	9.832417	114.142021	46.946316	-11.677701	108.732414	42.87735	44.036568	106.874016	44.911833	16.1794335	107.803215	-57.717077	3.4854005	120.480827
-31.940678	-0.537392	117.733047	-6.567886	9.866608	114.122513	46.833603	-11.544824	108.687546	42.781563	44.163589	107.197273	44.807583	16.3093825	107.9424095	-57.943355	3.4238335	120.3026165
-31.729254	0.586226	117.454399	-6.717062	9.941278	114.055977	46.721874	-11.419093	108.603142	42.733391	44.277214	107.457062	44.7276325	16.4290605	108.030102	-58.1617565	3.4534955	120.081852
-31.328922	1.691576	117.150566	-6.843976	10.030229	113.969017	46.619492	-11.333341	108.527351	42.721237	44.37215	107.64769	44.6703645	16.5194045	108.0875205	-58.3583165	3.5410535	119.8505135
-30.850183	2.829345	116.762856	-6.948403	10.076366	113.854637	46.521893	-11.269673	108.4543	42.731762	44.448418	107.802521	44.6268275	16.5893725	108.1284105	-58.5236335	3.5633595	119.5808635
-29.83779	4.47419	116.193237	-7.034419	10.096109	113.64846	46.385426	-11.220424	108.355499	42.792633	44.522884	107.999397	44.5890295	16.65123	108.177448	-58.6578675	3.540988	119.119472
-29.00489	5.569811	115.652397	-7.048605	10.087503	113.410233	46.322243	-11.196925	108.373108	42.897491	44.550629	108.151802	44.609867	16.676852	108.262455	-58.707077	3.498154	118.558011
-28.039349	6.67977	114.977966	-7.018024	10.077097	113.091026	46.367283	-11.201547	108.424309	43.07399	44.569279	108.315613	44.7206365	16.683866	108.369961	-58.7566845	3.470328	117.812091
-26.975409	7.741809	114.174904	-6.919611	10.073584	112.64949	46.467438	-11.214329	108.537567	43.292721	44.582767	108.436668	44.8800795	16.684219	108.4871175	-58.7193015	3.462949	116.8118625
-25.808393	8.802209	113.063873	-6.801421	10.081088	112.020981	46.64357	-11.227675	108.707687	43.504116	44.613266	108.570824	45.073843	16.6927955	108.6392555	-58.676685	3.4693805	115.4027065
-24.560104	9.880393	111.596825	-6.688388	10.117824	111.100128	46.87104	-11.241503	108.908691	43.791309	44.647209	108.829628	45.3311745	16.702853	108.8691595	-58.7079505	3.532795	113.3310965
-23.299971	10.934014	109.80098	-6.575493	10.187386	109.876404	47.136749	-11.25939	109.10672	44.163662	44.671745	108.952118	45.6502055	16.7061775	109.029419	-58.8011915	3.6685945	110.723389
-21.323715	12.514411	106.811821	-6.561408	10.340874	107.6679	47.418915	-11.22471	109.236778	44.628155	44.75444	109.07251	46.023535	16.764865	109.154644	-59.146351	3.916883	106.181156
-20.033115	13.535078	105.320358	-6.615587	10.540487	106.42215	47.336182	-11.160096	109.060928	44.694	44.779594	108.892487	46.015091	16.809749	108.9767075	-59.246265	4.271225	103.8675925
-18.722086	14.516886	104.326294	-6.720367	10.846059	105.510986	47.011642	-11.016121	108.745277	44.584244	44.817219	108.497711	45.797943	16.900549	108.621494	-59.238677	4.791569	102.400478
-17.449076	15.454219	103.748558	-6.87463	11.186978	104.922501	46.649872	-10.853276	108.296242	44.418694	44.888004	108.138863	45.534283	17.017364	108.2175525	-59.283543	5.356592	101.6274495
-16.239527	16.33761	103.472054	-7.02457	11.496207	104.545952	46.333317	-10.724583	107.854233	44.280956	45.036976	107.819534	45.3071365	17.1561965	107.8368835	-59.3562765	5.8362175	101.2550205
-14.989464	17.172537	103.30249	-7.164056	11.744324	104.282547	46.066406	-10.595318	107.426514	44.169876	45.172112	107.625076	45.118141	17.288397	107.525795	-59.446253	6.200251	101.039299
-13.765915	17.953951	103.247543	-7.316682	11.996809	104.151688	45.803459	-10.456084	107.019104	44.170715	45.261311	107.407639	44.987087	17.4026135	107.2133715	-59.620451	6.5910045	101.0900045
-11.998378	18.998919	103.304436	-7.556457	12.334492	104.05278	45.456387	-10.230301	106.533936	43.73885	45.515186	107.496666	44.5976185	17.6424425	107.015301	-59.7105325	7.0265415	101.090259
-10.813347	19.642403	103.352272	-7.73663	12.566519	104.029533	45.255924	-10.066319	106.308914	43.669319	45.657169	107.419708	44.4626215	17.795425	106.864311	-59.9358815	7.337613	101.194755
-9.636877	20.199717	103.390312	-7.891322	12.757228	104.007469	45.083786	-9.889412	106.147835	43.51516	45.819462	107.460213	44.299473	17.965025	106.804024	-60.082117	7.549431	101.210914
-8.4847	20.702579	103.445885	-8.038793	12.948425	103.991997	44.945621	-9.737252	106.035408	43.371346	45.943165	107.486053	44.1584835	18.1029565	106.7607305	-60.2360695	7.7938935	101.2232635
-7.310385	21.134546	103.482285	-8.166281	13.108862	103.996262	44.797329	-9.604476	106.010612	43.179176	46.065151	107.547714	43.9882525	18.2303375	106.779163	-60.3208145	7.9873865	101.213361
-6.149254	21.483009	103.574661	-8.287562	13.24163	104.049347	44.681854	-9.475849	106.062767	43.054485	46.14426	107.60994	43.8681695	18.3342055	106.8363535	-60.4432935	8.1490545	101.2623405
-5.020743	21.752916	103.718391	-8.393781	13.34987	104.178062	44.613029	-9.370094	106.237122	42.964649	46.203304	107.705452	43.788839	18.416605	106.971287	-60.576401	8.283135	101.384837
-3.269209	22.053198	104.038406	-8.493898	13.492802	104.47551	44.646263	-9.242854	106.776108	42.82732	46.307743	108.025101	43.7367915	18.5324445	107.4006045	-60.7245875	8.4531595	101.5504155
-2.109287	22.166531	104.318199	-8.551071	13.571189	104.737785	44.739376	-9.154034	107.314003	42.805336	46.387245	108.336594	43.772356	18.6166055	107.8252985	-60.874498	8.5257725	101.6502715
-1.024363	22.241535	104.668831	-8.582567	13.649713	105.05632	44.858768	-9.03406	107.974518	42.734146	46.499611	108.760139	43.796457	18.7327755	108.3673285	-60.961591	8.5666505	101.7453115
0.075892	22.26543	105.074883	-8.564713	13.748598	105.399307	45.041283	-8.923805	108.718048	42.740013	46.569931	109.1903	43.890648	18.823063	108.954174	-61.020074	8.674133	101.84444
1.187954	22.223347	105.493584	-8.544967	13.839191	105.763962	45.224159	-8.802065	109.49379	42.718842	46.682823	109.701752	43.9715005	18.940379	109.597771	-61.0614345	8.738003	101.930153
2.233875	22.15975	105.93811	-8.479436	13.93349	106.143013	45.413528	-8.688329	110.213089	42.773628	46.791267	110.209061	44.093578	19.051469	110.211075	-61.05245	8.815511	102.074951
3.223968	22.065922	106.373741	-8.408965	14.020872	106.489578	45.592506	-8.600309	110.838631	42.811012	46.932114	110.718513	44.201759	19.1659025	110.778572	-61.019689	8.8758415	102.200584
4.619069	21.888178	106.95163	-8.288379	14.141488	106.913696	45.791004	-8.455013	111.477135	42.865608	47.122158	111.436226	44.328306	19.3335725	111.4566805	-60.905064	8.9494035	102.3707115
5.499077	21.725672	107.257523	-8.252966	14.263162	107.140732	45.877575	-8.323592	111.704254	42.855408	47.286163	111.843994	44.3664915	19.4812855	111.774124	-60.8724235	9.0450385	102.50734
6.309796	21.547613	107.486137	-8.214174	14.41151	107.304787	45.927952	-8.155899	111.825729	42.853882	47.477077	112.147377	44.390917	19.660589	111.986553	-60.819265	9.162431	102.623021
7.032181	21.364052	107.686577	-8.235581	14.5966	107.4468	45.959194	-7.964171	111.857567	42.818214	47.679485	112.34417	44.388704	19.857657	112.1008685	-60.859866	9.335543	102.7927315
7.669097	21.144423	107.81012	-8.273333	14.800014	107.535851	45.9617	-7.740101	111.82785	42.669773	47.867752	112.481285	44.3157365	20.0638255	112.1545675	-60.8624025	9.5362025	102.9171345
8.259938	20.898207	107.876945	-8.356588	14.99743	107.607544	45.918118	-7.477284	111.76664	42.52124	48.073029	112.527252	44.219679	20.2978725	112.146946	-60.932855	9.6969875	103.068142
8.782598	20.589611	107.90696	-8.473831	15.200811	107.664612	45.877857	-7.220444	111.727943	42.341614	48.27441	112.497208	44.1097355	20.526983	112.1125755	-61.0573975	9.874639	103.2166485
9.370359	20.132391	107.945908	-8.708502	15.484497	107.697937	45.778103	-6.858699	111.766609	41.99276	48.629906	112.376663	43.8854315	20.8856035	112.071636	-61.3024355	10.0833905	103.324238
9.660779	19.785955	108.028175	-8.921257	15.688793	107.73542	45.69202	-6.574604	111.831978	41.717484	48.880936	112.244675	43.704752	21.153166	112.0383265	-61.547266	10.22442	103.4325135
9.933276	19.388628	108.028854	-9.138746	15.92057	107.791367	45.593899	-6.259468	111.949249	41.339779	49.173462	112.121819	43.466839	21.456997	112.035534	-61.744331	10.384143	103.5472
10.150379	19.009689	108.066269	-9.345825	16.176027	107.850861	45.517159	-5.93439	112.080429	41.10384	49.438023	111.932442	43.3104995	21.7518165	112.0064355	-62.0021495	10.6002375	103.6952865
10.301008	18.606831	108.140472	-9.532993	16.437119	107.91552	45.479801	-5.609962	112.19928	40.711685	49.753033	111.848053	43.095743	22.0715355	112.0236665	-62.161729	10.8027025	103.8073735
10.442909	18.172464	108.214104	-9.699976	16.711254	108.000061	45.472317	-5.264878	112.300453	40.546295	50.061256	111.766647	43.009306	22.398189	112.03355	-62.409258	11.024319	103.966572
10.45237	17.826838	108.308266	-9.810925	16.985189	108.081161	45.519676	-4.936212	112.339912	40.417225	50.388313	111.732803	42.9684505	22.7260505	112.0363575	-62.5903005	11.2443275	104.1259645
10.428219	17.251556	108.384193	-9.879203	17.372303	108.161438	45.610821	-4.435855	112.309196	40.282192	50.86676	111.773193	42.9465065	23.2154525	112.0411945	-62.7049125	11.5291535	104.2816815
10.293362	16.888231	108.358681	-9.854899	17.625086	108.171066	45.690174	-4.084895	112.190994	40.216503	51.198929	111.864975	42.9533385	23.557017	112.0279845	-62.6631365	11.693155	104.3141475
10.083605	16.527744	108.248749	-9.775977	17.890566	108.127716	45.786427	-3.727885	111.995003	40.196781	51.543087	111.994461	42.991604	23.907601	111.994732	-62.543558	11.873531	104.2607
9.847532	16.252106	108.106483	-9.680035	18.215986	108.041748	45.887482	-3.385063	111.722649	40.225887	51.88237	112.166611	43.0566845	24.2486535	111.94463	-62.4167545	12.1833185	104.138866
9.499768	15.935493	107.905975	-9.601096	18.623644	107.956123	45.921021	-3.008229	111.370766	40.277462	52.270145	112.355385	43.0992415	24.630958	111.8630755	-62.3014335	12.61633	104.0491705
9.114259	15.683444	107.721283	-9.583564	19.165657	107.928513	45.869503	-2.578451	110.958252	40.312366	52.718067	112.576065	43.0909345	25.069808	111.7671585	-62.2580625	13.261506	104.0898675
8.677678	15.451982	107.528008	-9.618511	19.799419	107.959915	45.752865	-2.123814	110.54702	40.309845	53.184753	112.756729	43.031355	25.5304695	111.6518745	-62.268377	14.0683685	104.2679555
7.864813	15.07421	107.303658	-9.752819	20.881464	108.105492	45.522804	-1.434477	109.87822	40.371895	53.885174	113.018227	42.9473495	26.2253485	111.4482235	-62.4529875	15.5375795	104.7627605
7.207862	14.761472	107.159958	-9.910514	21.634222	108.269203	45.259254	-0.962613	109.487953	40.334702	54.323925	113.20517	42.796978	26.680656	111.3465615	-62.618006	16.587788	105.1918445
6.574782	14.402312	107.050659	-10.07617	22.36212	108.472046	44.954887	-0.513898	109.135803	40.285015	54.725815	113.445854	42.619951	27.1059585	111.2908285	-62.772291	17.6182815	105.6532635
5.869156	13.985547	106.94072	-10.255479	23.021973	108.697365	44.661682	-0.114789	108.844902	40.213539	55.074074	113.656906	42.4376105	27.4796425	111.250904	-62.9485685	18.5643035	106.143826
5.119946	13.48246	106.924294	-10.40757	23.571642	108.901558	44.393673	0.205741	108.61927	40.1381	55.364895	113.875603	42.2658865	27.785318	111.2474365	-63.0810265	19.357966	106.5556795
4.340366	12.871368	106.8423	-10.547781	24.019278	109.071503	44.184513	0.439672	108.452499	40.111778	55.586578	114.039185	42.1481455	28.013125	111.245842	-63.2437075	20.025431	106.897164
3.601043	12.171383	106.751991	-10.631887	24.356228	109.200943	44.030563	0.59037	108.359779	40.07888	55.757095	114.131165	42.0547215	28.1737325	111.245472	-63.3184955	20.5387235	107.156414
2.441644	10.927246	106.583855	-10.714131	24.628801	109.228477	43.920425	0.639417	108.291992	40.107201	55.832718	114.070061	42.013813	28.2360675	111.1810265	-63.442075	21.0215345	107.2759275
1.673423	10.003299	106.437698	-10.718506	24.6952	109.184669	43.888626	0.582077	108.285416	40.08403	55.798485	113.909195	41.986328	28.190281	111.0973055	-63.42334	21.200119	107.2720325
0.898619	8.978901	106.293785	-10.681437	24.664534	109.055176	43.885502	0.483275	108.273277	40.138199	55.696415	113.615822	42.0118505	28.089845	110.9445495	-63.3747245	21.239223	107.1658025
0.182089	7.865616	106.0382	-10.609106	24.525026	108.861092	43.916821	0.331584	108.246681	40.195992	55.521393	113.254883	42.0564065	27.9264885	110.750782	-63.2746185	21.1235635	106.971402
-0.623017	6.640823	105.821014	-10.493076	24.311838	108.592239	43.971703	0.11266	108.211861	40.24229	55.296898	112.859871	42.1069965	27.704779	110.535866	-63.0931485	20.918897	106.648612
-1.400894	5.397688	105.590508	-10.336833	24.04361	108.276451	44.063293	-0.178582	108.138313	40.342903	55.049694	112.431908	42.203098	27.435556	110.2851105	-62.876764	20.651664	106.2677915
-2.132905	4.107393	105.350044	-10.157927	23.745121	107.933304	44.14465	-0.475287	108.064758	40.471123	54.793514	111.970734	42.3078865	27.1591135	110.017746	-62.6237405	20.3311285	105.848862
-3.318101	2.049088	105.008873	-9.832157	23.227428	107.389008	44.262199	-0.99712	108.005165	40.739868	54.338299	111.225082	42.5010335	26.6705895	109.6151235	-62.1653475	19.7842665	105.1628925
-4.079009	0.670739	104.83152	-9.616725	22.831736	107.017609	44.361023	-1.363306	107.932426	40.906334	54.031467	110.712242	42.6336785	26.3340805	109.322334	-61.8671285	19.3293915	104.712884
-4.818701	-0.759063	104.677841	-9.376752	22.391285	106.663826	44.450523	-1.752353	107.867683	41.034744	53.648804	110.148575	42.7426335	25.9482255	109.008129	-61.4961375	18.8343445	104.319523
-5.617567	-2.233248	104.598511	-9.125941	21.90378	106.312012	44.566147	-2.164076	107.815536	41.188812	53.193687	109.55365	42.8774795	25.5148055	108.684593	-61.1293615	18.2927545	103.939431
-6.390963	-3.688812	104.580711	-8.885637	21.389866	105.966553	44.712917	-2.634986	107.793358	41.387272	52.730728	108.958344	43.0500945	25.047871	108.375851	-60.8213685	17.731861	103.557255
-7.141046	-5.120433	104.579796	-8.632696	20.830788	105.625793	44.866764	-3.166901	107.85775	41.583778	52.263569	108.376335	43.225271	24.548334	108.1170425	-60.490663	17.113242	103.1345435
-8.001696	-6.552324	104.622581	-8.448586	20.242516	105.282425	45.038292	-3.721599	107.97818	41.72945	51.765526	107.846283	43.383871	24.0219635	107.9122315	-60.281043	16.4630685	102.6526185
-9.211773	-8.572993	104.715683	-8.228077	19.309381	104.769646	45.233612	-4.561413	108.249023	41.994453	50.948013	107.061478	43.6140325	23.1933	107.6552505	-60.0701865	15.425462	101.8840415
-10.051537	-9.841454	104.779282	-8.131618	18.706129	104.463562	45.303516	-5.139908	108.495667	42.190933	50.381996	106.514	43.7472245	22.621044	107.5048335	-60.0104605	14.791214	101.4222905
-10.977572	-11.064678	104.905113	-8.057027	18.144327	104.21003	45.343288	-5.68126	108.778679	42.326069	49.818947	106.05619	43.8346785	22.0688435	107.4174345	-59.9487325	14.2198105	101.0026255
-11.869912	-12.183469	105.040756	-7.976242	17.629824	103.997108	45.408291	-6.139676	109.054443	42.344761	49.329803	105.742661	43.876526	21.5950635	107.398552	-59.82901	13.6645845	100.595664
-12.761341	-13.162075	105.197235	-7.88663	17.157717	103.817299	45.51244	-6.541423	109.35894	42.464359	48.88002	105.438316	43.9883995	21.1692985	107.398628	-59.7616595	13.1461355	100.23597
-13.675531	-14.059017	105.320526	-7.76246	16.747042	103.663811	45.671894	-6.878779	109.612633	42.610924	48.514763	105.164429	44.141409	20.817992	107.388531	-59.666329	12.676092	99.939091
-14.641823	-14.850816	105.409637	-7.619394	16.408155	103.506683	45.847076	-7.13937	109.840096	42.832993	48.214676	104.860809	44.3400345	20.537653	107.3504525	-59.5788225	12.278657	99.6629135
-16.030394	-15.790115	105.415871	-7.339571	15.977581	103.247536	46.150433	-7.448906	110.032501	43.009224	47.859066	104.592598	44.5798285	20.20508	107.3125495	-59.2589705	11.750082	99.1825225
-16.974529	-16.249907	105.402756	-7.104481	15.74253	103.099037	46.401535	-7.619905	110.018829	43.17424	47.642372	104.369583	44.7878875	20.0112335	107.194206	-58.9968495	11.4738265	99.003868
-17.954458	-16.600134	105.369652	-6.881793	15.529103	102.986435	46.629219	-7.789142	109.968391	43.357018	47.459118	104.182281	44.9931185	19.834988	107.075336	-58.7567045	11.223218	98.897534
-18.935827	-16.812796	105.317894	-6.668637	15.342987	102.928375	46.816097	-7.915143	109.909737	43.532764	47.323494	104.047798	45.1744305	19.7041755	106.9787675	-58.5117045	10.9817985	98.8779825
-19.928608	-16.88629	105.317894	-6.491714	15.178325	102.918579	46.99625	-8.013413	109.838715	43.696793	47.230968	103.924751	45.3465215	19.6087775	106.881733	-58.3299495	10.7478725	98.955425
-20.986492	-16.807144	105.338608	-6.379524	15.03577	102.936432	47.147919	-8.103247	109.746811	43.811527	47.174377	103.786324	45.479723	19.535565	106.7665675	-58.238771	10.535975	99.1062965
-22.038614	-16.593822	105.355301	-6.290392	14.914709	102.979744	47.255642	-8.147983	109.584274	43.859821	47.121471	103.636612	45.5577315	19.486744	106.610443	-58.1385155	10.342674	99.349045
-23.574116	-16.103401	105.301079	-6.184264	14.749454	103.010704	47.358654	-8.154676	109.221962	43.814583	47.0285	103.402351	45.5866185	19.436912	106.3121565	-57.9551465	10.061996	99.7092515
-24.606382	-15.573092	105.225609	-6.121768	14.677586	103.025246	47.397537	-8.144258	108.9813	43.80265	46.971836	103.314209	45.6000935	19.413789	106.1477545	-57.8436295	9.941383	99.9027375
-25.616163	-14.94738	105.137596	-6.044097	14.597543	103.063408	47.429165	-8.123965	108.736633	43.756699	46.964657	103.300735	45.592932	19.420346	106.018684	-57.681126	9.77474	100.108132
-26.580107	-14.250538	105.068382	-5.998607	14.539854	103.147362	47.484135	-8.100842	108.446739	43.702591	47.016136	103.341087	45.593363	19.457647	105.893913	-57.590577	9.622061	100.400811
-27.523146	-13.406922	105.070114	-5.918818	14.483011	103.252686	47.506561	-8.029984	108.126518	43.65411	47.09346	103.369865	45.5803355	19.531738	105.7481915	-57.4179715	9.434284	100.7571805
-28.457087	-12.435111	105.109772	-5.853592	14.465176	103.3927	47.53661	-7.944535	107.73674	43.579136	47.193768	103.395912	45.557873	19.6246165	105.566326	-57.265057	9.3057355	101.219074
-29.304474	-11.409686	105.23838	-5.808027	14.473452	103.560638	47.523438	-7.836291	107.29364	43.487293	47.31498	103.41053	45.5053655	19.7393445	105.352085	-57.1214195	9.2075595	101.769191
-30.529638	-9.653018	105.511978	-5.795826	14.525686	103.836693	47.43375	-7.605899	106.663155	43.312065	47.492455	103.415802	45.3729075	19.943278	105.0394785	-56.9645595	9.108094	102.6339075
-31.266817	-8.407128	105.705429	-5.844697	14.567515	104.056038	47.326134	-7.453556	106.305923	43.132317	47.620014	103.50071	45.2292255	20.083229	104.9033165	-56.9186195	9.051801	103.2087595
-31.93778	-7.105798	105.875488	-5.960899	14.594622	104.287651	47.193874	-7.316358	106.022667	42.889244	47.767223	103.69828	45.041559	20.2254325	104.8604735	-56.963357	8.9638115	103.7148285
-32.56472	-5.743665	106.026665	-6.132125	14.612473	104.50927	47.051479	-7.190103	105.780777	42.732067	47.878464	103.856133	44.891773	20.3441805	104.818455	-57.156023	8.8807655	104.200085
-33.09856	-4.369874	106.110634	-6.316792	14.59816	104.711044	46.886749	-7.114676	105.602814	42.527534	47.965523	104.050552	44.7071415	20.4254235	104.826683	-57.3407255	8.7708965	104.595405
-33.558056	-2.938113	106.238327	-6.497258	14.556876	104.874374	46.721863	-7.117946	105.480721	42.350979	47.999722	104.224632	44.536421	20.440888	104.8526765	-57.530937	8.672864	104.8960715
-33.933186	-1.468765	106.349075	-6.654215	14.496374	105.005577	46.574188	-7.164107	105.392517	42.245975	47.979168	104.325554	44.4100815	20.4075305	104.8590355	-57.7185115	8.5852175	105.1521185
-34.321274	0.747663	106.468834	-6.748466	14.333838	105.144791	46.425228	-7.357397	105.334557	42.244701	47.832958	104.406212	44.3349645	20.2377805	104.8703845	-57.8318965	8.4298955	105.4191975
-34.422424	2.270056	106.555023	-6.764332	14.158257	105.215263	46.394505	-7.539234	105.3964	42.327694	47.643394	104.366768	44.3610995	20.05208	104.881584	-57.8897635	8.264434	105.548942
-34.457062	3.746424	106.556656	-6.745026	13.898203	105.294037	46.417553	-7.762723	105.532059	42.393272	47.409676	104.377663	44.4054125	19.8234765	104.954861	-57.8954645	7.9729295	105.633213
-34.404236	5.243774	106.53138	-6.711486	13.612363	105.354073	46.479134	-8.010598	105.704895	42.493103	47.129936	104.427612	44.4861185	19.559669	105.0662535	-57.9090905	7.665057	105.6418925
-34.289326	6.752954	106.424225	-6.619411	13.287549	105.393311	46.573101	-8.274063	105.88533	42.675003	46.850578	104.465698	44.624052	19.2882575	105.175514	-57.862874	7.2868405	105.611108
-34.047287	8.289486	106.358948	-6.558637	12.994555	105.444595	46.676281	-8.54522	106.025589	42.881889	46.593834	104.525139	44.779085	19.024307	105.275364	-57.896359	6.964803	105.613826
-33.747681	9.830677	106.359924	-6.513423	12.721644	105.541443	46.704445	-8.786039	106.128571	43.005955	46.344368	104.605247	44.8552	18.7791645	105.366909	-57.882046	6.6641235	105.715977
-33.133801	12.245302	106.499802	-6.497245	12.362413	105.789009	46.629128	-9.054964	106.143066	43.056698	45.972057	104.812363	44.842913	18.4585465	105.4777145	-57.837403	6.2662795	106.1003035
-32.669136	13.861309	106.635117	-6.474787	12.155804	105.956825	46.556099	-9.216232	106.020645	43.101524	45.744652	105.010437	44.8288115	18.26421	105.515541	-57.7783855	6.047398	106.398109
-32.069366	15.556413	106.758583	-6.440361	11.988083	106.085098	46.454407	-9.363544	105.815147	43.159721	45.543861	105.286087	44.807064	18.0901585	105.550617	-57.687786	5.8860075	106.619579
-31.423029	17.219166	106.895279	-6.379653	11.861916	106.184425	46.351017	-9.494735	105.507103	43.360016	45.330025	105.549561	44.8555165	17.917645	105.528332	-57.6148225	5.806187	106.840518
-30.657526	18.950256	107.079269	-6.32667	11.797842	106.269142	46.214741	-9.611937	105.123993	43.533295	45.127632	105.88839	44.874018	17.7578475	105.5061915	-57.527358	5.8378365	107.0320925
-29.822931	20.631397	107.293442	-6.263811	11.760049	106.311035	46.124088	-9.734833	104.680824	43.731995	44.989826	106.227074	44.9280415	17.6274965	105.453949	-57.4556635	5.8926015	107.168121
-28.899366	22.331657	107.523621	-6.209172	11.770996	106.355896	46.04171	-9.783463	104.221954	43.911407	44.902168	106.530548	44.9765585	17.5593525	105.376251	-57.3949025	5.9826395	107.335541
-27.372652	24.787386	107.948662	-6.114147	11.928359	106.457809	45.998772	-9.656584	103.704475	44.10313	44.863163	106.915642	45.050951	17.6032895	105.3100585	-57.279245	6.2534285	107.6055595
-26.233715	26.389277	108.13913	-6.035307	12.059194	106.578812	46.08189	-9.592926	103.541527	44.215469	44.906345	107.107903	45.1486795	17.6567095	105.324715	-57.2192935	6.4616785	107.832909
-25.049648	27.923849	108.193001	-5.966183	12.168565	106.636307	46.20882	-9.564692	103.56469	44.334118	44.961388	107.247307	45.271469	17.698348	105.4059985	-57.203835	6.638782	107.8666155
-23.766989	29.382473	108.14444	-5.885478	12.215795	106.659142	46.391369	-9.583223	103.722969	44.46777	44.95657	107.358849	45.4295695	17.6866735	105.540909	-57.2005255	6.7449165	107.777375
-22.416939	30.772949	108.067131	-5.784828	12.178531	106.703606	46.583023	-9.637701	104.001823	44.623577	44.892296	107.494034	45.6033	17.6272975	105.7479285	-57.172956	6.7297645	107.6592835
-21.008644	32.089306	108.029747	-5.697896	12.162168	106.835701	46.76091	-9.704601	104.42836	44.828842	44.799004	107.728493	45.794876	17.5472015	106.0784265	-57.190668	6.7771345	107.5929755
-19.487339	33.31963	108.169853	-5.616432	12.150582	107.09745	46.940731	-9.715983	105.113808	45.059818	44.658806	108.179237	46.0002745	17.4714115	106.6465225	-57.2331385	6.8297525	107.5483775
-17.110983	35.068027	108.805931	-5.525221	12.155228	107.988617	47.356148	-9.778342	106.856598	45.361069	44.471603	109.42205	46.3586085	17.3466305	108.139324	-57.4090505	6.9638255	107.83791
-15.473173	36.12262	109.543167	-5.473456	12.256703	108.876419	47.725552	-9.68061	108.283867	45.562889	44.479591	110.578796	46.6442205	17.3994905	109.4313315	-57.5911325	7.1139155	108.3215065
-13.821467	37.167561	110.420143	-5.428556	12.385167	109.879997	48.153172	-9.612104	109.934296	45.735378	44.558376	111.952484	46.944275	17.473136	110.94339	-57.801387	7.297198	108.816604
-12.116185	38.116173	111.450424	-5.40971	12.579289	110.991577	48.582222	-9.476428	111.615814	45.892376	44.672901	113.457619	47.237299	17.5982365	112.5367165	-58.056719	7.5603415	109.4464375
-10.382194	39.042809	112.560188	-5.410517	12.750621	112.135864	48.956261	-9.28085	113.248375	46.070457	44.859795	115.030479	47.513359	17.7894725	114.139427	-58.334393	7.7117695	110.132301
-8.718959	39.840836	113.890549	-5.438153	12.906917	113.261436	49.286114	-9.070384	114.822472	46.144115	45.048904	116.750572	47.7151145	17.98926	115.786522	-58.5914205	7.824574	110.73635
-7.059326	40.59861	115.321053	-5.521524	13.059242	114.355515	49.582718	-8.80982	116.300346	46.220222	45.296398	118.506683	47.90147	18.243289	117.4035145	-58.944518	7.875195	111.3075155
-4.672322	41.529678	117.458466	-5.713211	13.273965	115.790047	50.077187	-8.418259	118.120361	46.380711	45.819759	121.129944	48.228949	18.70075	119.6251525	-59.655371	7.84718	111.9549415
-3.105314	42.098534	118.79184	-5.859441	13.479097	116.653122	50.359215	-8.180915	119.110214	46.278526	46.161102	122.725273	48.3188705	18.9900935	120.9177435	-60.0377525	7.9681005	112.3885005
-1.68395	42.597992	120.139397	-5.900434	13.665405	117.392883	50.66848	-7.909042	119.843719	46.156025	46.529697	123.983315	48.4122525	19.3103275	121.913517	-60.2131205	8.0204825	112.872249
-0.28491	42.986679	121.287704	-6.024909	13.905534	118.083481	51.032257	-7.739747	120.391045	46.148014	46.975182	125.017548	48.5901355	19.6177175	122.7042965	-60.6399535	8.1933505	113.4626655
1.207674	43.240482	122.160706	-6.09268	14.106366	118.655762	51.404465	-7.540038	120.749405	46.087933	47.377491	125.802208	48.746199	19.9187265	123.2758065	-60.931559	8.2940055	114.0357175
2.522051	43.418198	122.896996	-6.093367	14.288959	119.107185	51.702667	-7.298724	120.992577	46.066856	47.696159	126.319839	48.8847615	20.1987175	123.656208	-61.0714955	8.3792005	114.558162
3.926424	43.485691	123.39119	-6.017663	14.451045	119.45372	51.981628	-7.058643	121.144272	45.62698	48.143883	126.854218	48.804304	20.54262	123.999245	-60.83963	8.35947	114.908195
5.820851	43.450153	123.700951	-5.827731	14.6817	119.804253	52.397991	-6.728829	121.2351	46.090324	48.436455	126.940964	49.2441575	20.853813	124.088032	-60.8996195	8.509587	115.520474
7.049615	43.272842	123.756935	-5.651495	14.796085	119.943382	52.648766	-6.549715	121.244896	46.148785	48.720409	126.953651	49.3987755	21.085347	124.0992735	-60.7017655	8.506823	115.7874905
8.283884	42.986523	123.723137	-5.47243	14.901857	120.042503	52.886082	-6.426482	121.214592	46.237553	48.911186	126.852501	49.5618175	21.242352	124.0335465	-60.5066775	8.561362	116.0514595
9.409668	42.599197	123.597626	-5.25976	14.959682	120.071815	53.052608	-6.303565	121.158112	46.422474	49.057777	126.661491	49.737541	21.377106	123.9098015	-60.257061	8.542258	116.2338285
10.461102	42.085396	123.424126	-5.085837	15.002161	120.087708	53.191833	-6.213622	121.061363	46.564445	49.168598	126.463951	49.878139	21.477488	123.762657	-60.049813	8.526834	116.412759
11.472312	41.462749	123.212959	-4.941566	15.017472	120.091232	53.330498	-6.187959	120.969604	46.713902	49.244057	126.20208	50.0222	21.528049	123.585842	-59.905332	8.506895	116.596622
12.42433	40.721931	123.052277	-4.869118	15.065818	120.136581	53.443684	-6.177377	120.896759	46.833633	49.291161	125.97419	50.1386585	21.556892	123.4354745	-59.8768945	8.574744	116.8376875
13.688609	39.443714	122.808029	-4.708127	15.073064	120.169601	53.585995	-6.132804	120.851112	46.991879	49.263157	125.718155	50.288937	21.5651765	123.2846335	-59.705191	8.5809515	117.0545685
14.434131	38.491783	122.712791	-4.60596	15.107287	120.213768	53.7089	-6.10111	120.888992	47.075951	49.227791	125.651787	50.3924255	21.5633405	123.2703895	-59.6043455	8.6512335	117.1571465
15.130274	37.444775	122.675308	-4.471961	15.155591	120.292107	53.881409	-6.08116	121.002159	47.169472	49.2314	125.610733	50.5254405	21.57512	123.306446	-59.4693625	8.736062	117.277768
15.811357	36.316795	122.576355	-4.318661	15.221314	120.366989	54.085152	-6.03993	121.138847	47.284489	49.259914	125.593796	50.6848205	21.609992	123.3663215	-59.3221425	8.832636	117.3676565
16.375311	35.153015	122.479294	-4.146922	15.319816	120.459518	54.30476	-5.996625	121.261169	47.415333	49.289276	125.551971	50.8600465	21.6463255	123.40657	-59.1538905	8.9933065	117.512466
16.926851	33.894936	122.359451	-3.963331	15.398781	120.537781	54.536102	-5.975996	121.361092	47.581505	49.336479	125.452911	51.0588035	21.6802415	123.4070015	-58.9854655	9.1173205	117.6685605
17.361153	32.567291	122.189377	-3.762623	15.460332	120.594284	54.740894	-5.958005	121.421051	47.78112	49.350807	125.316025	51.261007	21.696401	123.368538	-58.786253	9.224263	117.82003
17.978933	30.505905	121.859169	-3.483234	15.543635	120.661606	54.993336	-5.966912	121.521614	48.039436	49.31739	125.042519	51.516386	21.675239	123.2820665	-58.482854	9.412031	118.0411455
18.319769	29.02556	121.6679	-3.309289	15.564926	120.683205	55.11927	-6.029024	121.612457	48.248146	49.259464	124.819458	51.683708	21.61522	123.2159575	-58.302286	9.514632	118.1504525
18.608423	27.512344	121.434296	-3.134513	15.550907	120.685303	55.231041	-6.13736	121.701477	48.445244	49.171787	124.574127	51.8381425	21.5172135	123.137802	-58.1071685	9.5846005	118.232804
18.845928	25.961771	121.211884	-2.981073	15.513892	120.666672	55.314034	-6.294815	121.795723	48.598919	49.085381	124.310112	51.9564765	21.395283	123.0529175	-57.9186225	9.632501	118.2804265
18.977293	24.401537	120.991913	-2.87905	15.462653	120.631279	55.356461	-6.481315	121.839462	48.736946	48.982052	123.976921	52.0467035	21.2503685	122.9081915	-57.8048035	9.6749375	118.3543665
19.09104	22.759121	120.714882	-2.805458	15.399075	120.550308	55.342293	-6.681136	121.831718	48.851566	48.859955	123.595726	52.0969295	21.0894095	122.713722	-57.7078455	9.7087405	118.386894
19.109957	21.144651	120.429359	-2.771115	15.325329	120.443321	55.276012	-6.924862	121.74424	48.913898	48.688885	123.183777	52.094955	20.8820115	122.4640085	-57.637185	9.7686465	118.4226335
19.064106	18.641588	119.978188	-2.756668	15.204392	120.280746	55.112762	-7.257128	121.525017	48.912601	48.387863	122.485626	52.0126815	20.5653675	122.0053215	-57.5260175	9.8434165	118.5561705
18.976868	17.049541	119.758644	-2.739893	15.132095	120.213448	55.006687	-7.461544	121.383835	48.899769	48.196255	122.012054	51.953228	20.3673555	121.6979445	-57.433014	9.8968345	118.7289515
18.841475	15.453739	119.585861	-2.713208	15.076802	120.16362	54.939194	-7.635839	121.288971	48.906155	47.998188	121.598267	51.9226745	20.1811745	121.443619	-57.3490905	9.9724295	118.883621
18.673893	13.816474	119.500397	-2.691119	15.047031	120.153488	54.924644	-7.795377	121.215202	48.915611	47.815857	121.224525	51.9201275	20.01024	121.2198635	-57.3023655	10.083822	119.0871125
18.4939	12.299692	119.461693	-2.664154	15.035046	120.174171	54.93158	-7.921237	121.151443	48.922565	47.651016	120.857071	51.9270725	19.8648895	121.004257	-57.2553805	10.2052025	119.344085
18.266512	10.776885	119.446274	-2.621917	15.029305	120.224869	54.915298	-8.019531	121.080956	48.863007	47.469933	120.516205	51.8891525	19.725201	120.7985805	-57.1329865	10.333409	119.6511575
18.021935	9.26484	119.473503	-2.559965	15.02171	120.277977	54.895054	-8.091577	121.003876	49.019833	47.28751	120.144188	51.9574435	19.5979665	120.574032	-57.0773735	10.4454535	119.981922
17.652685	7.108416	119.539963	-2.422759	14.976735	120.358658	55.040752	-8.277962	120.853981	49.02211	47.07357	119.663071	52.031431	19.397804	120.258526	-56.876949	10.555666	120.45879
17.420315	5.697493	119.57724	-2.28637	14.913842	120.398834	55.088966	-8.401054	120.74324	49.003117	46.95454	119.309189	52.0460415	19.276743	120.0262145	-56.6187815	10.550941	120.7714535
17.160997	4.349661	119.593117	-2.113342	14.825731	120.397827	55.089291	-8.544225	120.612587	49.426697	46.697189	118.842056	52.257994	19.076482	119.7273215	-56.484678	10.57498	121.0683325
16.931204	3.060717	119.568886	-1.920944	14.6974	120.347229	55.081413	-8.73525	120.459518	49.628353	46.49551	118.410683	52.354883	18.88013	119.4351005	-56.196771	10.51467	121.2593575
16.722157	1.788222	119.470253	-1.732556	14.530581	120.245422	55.0532	-8.937313	120.241486	49.853706	46.274567	117.969582	52.453453	18.668627	119.105534	-55.918565	10.392535	121.38531
16.475313	0.635319	119.367935	-1.542215	14.341438	120.093346	55.023693	-9.158805	119.982613	50.159691	46.001888	117.482758	52.591692	18.4215415	118.7326855	-55.676122	10.2613345	121.4540065
16.244053	-0.48663	119.229401	-1.366703	14.141029	119.899353	55.036839	-9.357264	119.752762	50.364113	45.73624	117.111519	52.700476	18.189488	118.4321405	-55.433882	10.09257	121.3665655
15.946383	-2.020657	118.970123	-1.094341	13.83578	119.537041	55.121456	-9.568654	119.486	50.64769	45.408154	116.765572	52.884573	17.91975	118.125786	-55.073255	9.75181	120.948296
15.800868	-2.93617	118.796524	-0.942627	13.663098	119.271515	55.261833	-9.709283	119.420395	50.835228	45.280815	116.692642	53.0485305	17.785766	118.0565185	-54.9337845	9.54043	120.4865115
15.637022	-3.790514	118.715034	-0.817395	13.520954	119.073845	55.388756	-9.808643	119.429672	51.032875	45.152473	116.715027	53.2108155	17.671915	118.0723495	-54.8456055	9.369993	120.0753405
15.503891	-4.517765	118.72699	-0.724489	13.417676	118.977104	55.506527	-9.87896	119.529602	51.1796	45.06464	116.777542	53.3430635	17.59284	118.153572	-54.7920415	9.242512	119.800636
15.336825	-5.204109	118.830765	-0.645245	13.340017	118.979279	55.603516	-9.928332	119.703903	51.332047	45.027161	116.934059	53.4677815	17.5494145	118.318981	-54.7582715	9.1306195	119.639577
15.163347	-5.809235	119.005409	-0.570711	13.283666	119.097649	55.736458	-9.983062	119.941284	51.442101	44.981361	117.126343	53.5892795	17.4991495	118.5338135	-54.7307015	9.0681825	119.6614845
14.989552	-6.289765	119.271194	-0.492305	13.252324	119.300629	55.853771	-9.996607	120.264664	51.498985	44.950031	117.381195	53.676378	17.476712	118.8229295	-54.660988	9.027936	119.7783285
14.700909	-6.850581	119.761673	-0.381339	13.230088	119.716713	56.057507	-10.014075	120.845497	51.654861	44.926811	117.888832	53.856184	17.456368	119.3671645	-54.618862	9.003808	120.0662615
14.439665	-7.1381	120.16655	-0.303736	13.225898	120.040215	56.176231	-10.033528	121.328644	51.834534	44.881702	118.287186	54.0053825	17.424087	119.807915	-54.6128545	9.027709	120.272515
14.165415	-7.343833	120.601501	-0.247265	13.220805	120.400856	56.300133	-10.054086	121.85936	51.944397	44.872189	118.810699	54.122265	17.4090515	120.3350295	-54.616795	9.0325585	120.4666825
13.874288	-7.475319	121.075989	-0.192451	13.200445	120.783142	56.46199	-10.088927	122.390152	52.186489	44.855045	119.330475	54.3242395	17.383059	120.8603135	-54.7091415	9.017831	120.7059705
13.607882	-7.537174	121.541344	-0.138919	13.172032	121.180954	56.584751	-10.13192	122.940407	52.341843	44.856571	119.899658	54.463297	17.3623255	121.4200325	-54.741135	8.9817385	120.9418755
13.339249	-7.509107	121.971451	-0.082141	13.148549	121.572617	56.688278	-10.162758	123.45977	52.494095	44.875431	120.459366	54.5911865	17.3563365	121.959568	-54.7554685	8.9407615	121.185666
13.07297	-7.422388	122.375404	-0.04991	13.144411	121.970009	56.804691	-10.206684	123.882469	52.708244	44.893955	120.965668	54.7564675	17.3436355	122.4240685	-54.8562875	8.9451865	121.5159495
12.696486	-7.155573	122.895988	-0.009395	13.184658	122.568306	56.865757	-10.263029	124.384392	52.969551	44.912529	121.607925	54.917654	17.32475	122.9961585	-54.936444	9.044566	122.1404535
12.488616	-6.89211	123.192123	-0.001484	13.273742	122.977295	56.844604	-10.282036	124.614159	53.073978	44.928978	122.057816	54.959291	17.323471	123.3359875	-54.962259	9.224013	122.6186025
12.29769	-6.566643	123.463928	0.004278	13.401458	123.389793	56.800056	-10.298857	124.815392	53.277969	44.890739	122.499512	55.0390125	17.295941	123.657452	-55.0304565	9.506975	123.122134
12.142156	-6.180446	123.713875	-0.002954	13.578756	123.829041	56.765205	-10.312173	125.00013	53.487873	44.907284	122.995926	55.126539	17.2975555	123.998028	-55.132447	9.8599565	123.660054
12.042085	-5.75357	123.968315	-0.015238	13.791331	124.310875	56.709606	-10.312751	125.152527	53.712845	44.960953	123.587845	55.2112255	17.324101	124.370186	-55.2417015	10.258561	124.251564
11.961299	-5.246562	124.229141	-0.025861	14.027657	124.836258	56.65477	-10.310624	125.265167	53.936386	45.017242	124.214432	55.295578	17.353309	124.7397995	-55.3473	10.702005	124.9327165
11.91882	-4.774944	124.463448	-0.043128	14.271575	125.360237	56.588215	-10.269521	125.332436	53.585361	45.287109	125.068245	55.086788	17.508794	125.2003405	-55.173044	11.034356	125.5201335
11.919181	-4.107611	124.713882	-0.035167	14.625242	126.085892	56.51722	-10.194773	125.25605	54.235023	45.348938	125.732445	55.3761215	17.5770825	125.4942475	-55.4464555	11.6734015	126.6775365
11.948835	-3.719867	124.764458	-0.069604	14.913946	126.506737	56.442688	-10.073384	125.044205	54.339058	45.523308	126.176109	55.390873	17.724962	125.610157	-55.530081	12.10293	127.403317
12.023767	-3.315182	124.745331	-0.111753	15.200703	126.827133	56.336411	-9.880766	124.752495	54.398537	45.693916	126.502968	55.367474	17.906575	125.6277315	-55.59098	12.494831	128.0265345
12.130191	-2.959728	124.663528	-0.157046	15.497708	127.038048	56.22496	-9.632078	124.425758	54.344826	45.882206	126.747726	55.284893	18.125064	125.586742	-55.598985	12.870352	128.489354
12.268528	-2.675449	124.553024	-0.217318	15.766684	127.147606	56.136013	-9.37256	124.11541	54.248989	46.034752	126.901123	55.192501	18.331096	125.5082665	-55.627137	13.202272	128.7869455
12.461927	-2.483954	124.422218	-0.264715	15.982424	127.178787	56.123882	-9.166795	123.870445	54.099255	46.185272	127.009895	55.1115685	18.5092385	125.44017	-55.6409985	13.4556095	128.917404
12.667054	-2.39926	124.275993	-0.287392	16.105949	127.125214	56.145115	-9.00756	123.702682	53.988033	46.285637	127.059486	55.066574	18.6390385	125.381084	-55.641358	13.5728595	128.869344
13.017112	-2.438248	124.11779	-0.283148	16.110479	126.981888	56.203659	-8.910516	123.584023	53.836674	46.349407	127.042259	55.0201665	18.7194455	125.313141	-55.5864625	13.5015125	128.650635
13.29134	-2.624852	124.053017	-0.284612	16.050701	126.829147	56.251007	-8.919817	123.611137	53.788334	46.348221	126.944221	55.0196705	18.714202	125.277679	-55.5888945	13.3872	128.380615
13.536213	-2.864201	123.995033	-0.265482	15.930286	126.633583	56.292225	-8.980614	123.669838	53.770988	46.344105	126.786041	55.0316065	18.6817455	125.2279395	-55.5625705	13.1788265	128.0392265
13.748343	-3.168221	123.929306	-0.221716	15.788293	126.38134	56.362499	-9.054029	123.742172	53.721474	46.28664	126.546028	55.0419865	18.6163055	125.1441	-55.4854185	12.9602805	127.61858
13.899938	-3.525883	123.802078	-0.177118	15.623081	126.062073	56.44241	-9.130939	123.841629	53.685177	46.143169	126.245377	55.0637935	18.506115	125.043503	-55.4180295	12.740047	127.080643
14.02179	-3.93487	123.611664	-0.197074	15.500016	125.716225	56.531757	-9.226946	123.927834	53.632801	45.979996	125.929581	55.082279	18.376525	124.9287075	-55.476427	12.623507	126.5037425
14.091831	-4.385821	123.347565	-0.144089	15.323589	125.336861	56.597126	-9.262484	123.996628	53.546928	45.8671	125.69445	55.072027	18.302308	124.845539	-55.360205	12.34487	125.828183
14.076328	-5.124677	122.965225	-0.115157	15.105709	124.88166	56.636398	-9.318442	124.105385	53.416992	45.7262	125.540909	55.026695	18.203879	124.823147	-55.257009	12.007539	124.940173
13.953649	-5.591044	122.822845	-0.129213	14.994643	124.70385	56.662094	-9.37681	124.193085	53.326107	45.715569	125.521301	54.9941005	18.1693795	124.857193	-55.2525265	11.8199065	124.550507
13.843868	-6.077939	122.752701	-0.189399	14.911182	124.626335	56.646584	-9.426817	124.300621	53.229313	45.741417	125.603035	54.9379485	18.1573	124.951828	-55.3167465	11.665064	124.300842
13.654433	-6.630834	122.742722	-0.264656	14.857056	124.629684	56.607807	-9.46188	124.393204	53.149296	45.752422	125.656807	54.8785515	18.145271	125.0250055	-55.4078635	11.568841	124.2343625
13.452198	-7.138205	122.789169	-0.33488	14.82117	124.66893	56.562222	-9.479632	124.50415	53.070671	45.773193	125.594315	54.8164465	18.1467805	125.0492325	-55.4862065	11.4955595	124.2886275
13.224699	-7.677688	122.854767	-0.396434	14.802257	124.676323	56.540955	-9.478387	124.547981	52.972	45.751892	125.462257	54.7564775	18.1367525	125.005119	-55.5493455	11.4677615	124.347527
12.998586	-8.22978	122.907448	-0.402209	14.777401	124.602142	56.555984	-9.449404	124.553596	52.868332	45.713581	125.221886	54.712158	18.1320885	124.887741	-55.516576	11.4227135	124.316543
12.639579	-9.117085	122.892357	-0.335717	14.659527	124.311569	56.599842	-9.482189	124.573242	52.803413	45.570251	124.667061	54.7016275	18.044031	124.6201515	-55.3730615	11.275023	124.0029865
12.352401	-9.741148	122.820152	-0.248439	14.485717	124.011337	56.648212	-9.580563	124.50782	52.795731	45.417786	124.240242	54.7219715	17.9186115	124.374031	-55.2188495	11.0528225	123.648643
12.052272	-10.398252	122.6987	-0.152986	14.235663	123.662743	56.661278	-9.718	124.449829	52.852257	45.234867	123.806061	54.7567675	17.7584335	124.127945	-55.0627395	10.7128925	123.197541
11.774673	-11.040562	122.51358	-0.064988	13.933851	123.296738	56.655567	-9.920983	124.373802	52.92495	45.005604	123.425461	54.7902585	17.5423105	123.8996315	-54.9202345	10.3253915	122.6938445
11.508022	-11.647738	122.303162	0.02345	13.606843	122.940002	56.650978	-10.133319	124.306145	52.974052	44.759773	123.079155	54.812515	17.313227	123.69265	-54.765615	9.900459	122.187354
11.220799	-12.200927	122.094551	0.12894	13.293703	122.582771	56.649708	-10.325278	124.25972	53.022488	44.552803	122.797119	54.836098	17.1137625	123.5284195	-54.578218	9.4736435	121.6371225
10.918567	-12.70092	121.834801	0.190953	13.017694	122.215401	56.693066	-10.512851	124.210045	53.068573	44.341133	122.610809	54.8808195	16.914141	123.410427	-54.4989135	9.121247	121.020375
10.439786	-13.393116	121.380493	0.202405	12.69246	121.687447	56.684639	-10.786142	124.136314	53.103874	44.081532	122.398994	54.8942565	16.647695	123.267654	-54.4894465	8.737225	120.10724
10.048165	-13.787728	121.052567	0.174724	12.515612	121.342636	56.618088	-10.926826	124.038162	53.136208	43.976994	122.290894	54.877148	16.525084	123.164528	-54.5277	8.50614	119.520744
9.596936	-14.119768	120.668915	0.102702	12.390264	121.007248	56.529785	-11.041121	123.901054	53.082329	43.86763	122.207787	54.806057	16.4132545	123.0544205	-54.600653	8.3672735	118.9600755
9.054249	-14.440346	120.350243	0.006948	12.299923	120.705521	56.410969	-11.123635	123.735306	53.039932	43.77507	122.078667	54.7254505	16.3257175	122.9069865	-54.7115545	8.2741285	118.5040555
8.466093	-14.733471	120.163002	-0.110078	12.219293	120.472351	56.27063	-11.198423	123.592422	52.923191	43.69595	121.89753	54.5969105	16.2487635	122.744976	-54.8170665	8.1898225	118.199726
7.87655	-14.956612	120.07531	-0.220529	12.155429	120.307884	56.124168	-11.303125	123.458305	52.757442	43.623703	121.66095	54.440805	16.160289	122.5596275	-54.881863	8.150569	118.0561405
7.287137	-15.118128	120.037399	-0.334243	12.080013	120.169106	55.958588	-11.398445	123.353348	52.586739	43.548618	121.359993	54.2726635	16.0750865	122.3566705	-54.9411495	8.0849395	117.9815415
6.375972	-15.278822	119.973389	-0.505504	11.978707	119.893936	55.765064	-11.538712	123.187065	52.384262	43.416031	120.83197	54.074663	15.9386595	122.0095175	-55.085671	8.0187545	117.7783545
5.769462	-15.314001	119.865074	-0.598097	11.878475	119.63829	55.618824	-11.681855	123.073616	52.26717	43.28035	120.430756	53.942997	15.7992475	121.752186	-55.139191	7.9577025	117.524394
5.160351	-15.297237	119.666077	-0.694128	11.736109	119.325874	55.47921	-11.810134	122.90847	52.1399	43.158783	120.022537	53.809555	15.6743245	121.4655035	-55.197811	7.7978935	117.1862445
4.513967	-15.220749	119.43103	-0.793299	11.59014	118.991158	55.294155	-11.915145	122.70993	51.98962	43.017841	119.631073	53.6418875	15.551348	121.1705015	-55.2284855	7.628932	116.8118145
3.868448	-15.085668	119.179298	-0.867723	11.432319	118.645821	55.144882	-12.046323	122.510971	51.809658	42.894043	119.219246	53.47727	15.42386	120.8651085	-55.212716	7.440778	116.4265335
3.254927	-14.915092	118.913254	-0.942741	11.268522	118.306412	54.996216	-12.15512	122.323021	51.48436	42.820705	118.910149	53.240288	15.3327925	120.616585	-55.12577	7.2042515	115.996239
2.662946	-14.746133	118.640305	-1.003702	11.108863	118.017319	54.875298	-12.265388	122.145714	51.608612	42.555641	118.531204	53.241955	15.1451265	120.338459	-55.249359	7.0725995	115.696179
1.784638	-14.370768	118.302742	-1.080463	10.921752	117.718414	54.700344	-12.415493	122.004784	51.498222	42.312981	118.315002	53.099283	14.948744	120.159893	-55.260209	6.89476	115.276935
1.217596	-14.009835	118.088448	-1.104851	10.814822	117.625465	54.63689	-12.535705	121.962212	51.550484	42.165565	118.343903	53.093687	14.81493	120.1530575	-55.303389	6.814714	115.0978725
0.59382	-13.530371	117.870422	-1.112583	10.750291	117.589294	54.556049	-12.62918	121.926865	51.606655	42.089821	118.510101	53.081352	14.7303205	120.218483	-55.306518	6.7702615	114.960105
0.007521	-12.9722	117.624496	-1.111243	10.741886	117.570175	54.492748	-12.68523	121.809006	51.655533	42.061878	118.778923	53.0741405	14.688324	120.2939645	-55.2966265	6.795448	114.8463855
-0.567791	-12.382002	117.312943	-1.140762	10.816429	117.546761	54.408051	-12.727076	121.602943	51.647282	42.066742	119.076302	53.0276665	14.669833	120.3396225	-55.3091905	6.963025	114.7538995
-1.129936	-11.76446	116.987991	-1.159638	10.955989	117.515015	54.270912	-12.699233	121.323273	51.626541	42.143013	119.314621	52.9487265	14.72189	120.318947	-55.2680025	7.190088	114.711083
-1.697499	-11.086987	116.664467	-1.203966	11.172483	117.446922	54.10717	-12.619188	120.964622	51.638412	42.24472	119.446251	52.872791	14.812766	120.2054365	-55.280723	7.5322	114.6884075
-2.566202	-9.969007	116.092804	-1.321046	11.582952	117.219185	53.880203	-12.430959	120.19899	51.486301	42.419289	119.573952	52.683252	14.994165	119.886471	-55.325344	8.171739	114.551899
-3.220674	-9.159247	115.660309	-1.40729	11.915264	117.030838	53.693993	-12.218059	119.612183	51.428318	42.546154	119.626022	52.5611555	15.1640475	119.6191025	-55.3757355	8.6664805	114.4425735
-3.813498	-8.356962	115.225792	-1.51328	12.283093	116.837868	53.480881	-11.960534	119.051788	51.329517	42.747044	119.685982	52.405199	15.393255	119.368885	-55.431759	9.172931	114.306851
-4.40097	-7.586063	114.830574	-1.647016	12.708567	116.702911	53.297859	-11.692413	118.556763	51.225708	42.996479	119.884804	52.2617835	15.652033	119.2207835	-55.5558155	9.765101	114.1850385
-4.971565	-6.857485	114.525162	-1.781394	13.128284	116.646019	53.125053	-11.377514	118.200752	51.11618	43.294811	120.094177	52.1206165	15.9586485	119.1474645	-55.6834045	10.2979195	114.1445735
-5.539909	-6.121068	114.366531	-1.952065	13.549894	116.66098	52.994423	-11.052501	117.948891	50.771988	43.703087	120.42762	51.8832055	16.325293	119.1882555	-55.7873355	10.774495	114.1337045
-6.084634	-5.443575	114.291763	-2.096334	13.94692	116.716263	52.888889	-10.749559	117.786896	50.745583	43.976151	120.637581	51.817236	16.613296	119.2122385	-56.009904	11.280544	114.2202875
-6.883815	-4.478575	114.235397	-2.345114	14.521426	116.810753	52.673328	-10.297118	117.640343	50.659607	44.443501	120.877777	51.6664675	17.0731915	119.25906	-56.3566955	11.9696605	114.362446
-7.417709	-3.857739	114.230431	-2.499357	14.874801	116.850243	52.537315	-9.996624	117.519295	50.557613	44.742481	121.010422	51.547464	17.3729285	119.2648585	-56.546178	12.3766735	114.4356275
-7.984935	-3.285769	114.170921	-2.636485	15.179455	116.847313	52.423775	-9.708361	117.37851	50.441231	44.985046	121.077858	51.432503	17.6383425	119.228184	-56.705473	12.7205675	114.466442
-8.50071	-2.787754	114.094437	-2.733662	15.429796	116.780411	52.356453	-9.45728	117.206253	50.283939	45.243721	121.127876	51.320196	17.8932205	119.1670645	-56.78752	12.9663715	114.3937575
-8.978767	-2.340876	114.016846	-2.821178	15.644937	116.705917	52.281338	-9.217444	117.027557	50.124168	45.474033	121.128258	51.202753	18.1282945	119.0779075	-56.845109	13.1615795	114.3339265
-9.423759	-1.963454	113.91288	-2.884522	15.835935	116.589668	52.218853	-8.974113	116.843269	49.961697	45.689323	121.040497	51.090275	18.357605	118.941883	-56.859319	13.314265	114.237453
-9.848477	-1.672304	113.796341	-2.928466	16.012169	116.448807	52.14616	-8.725717	116.663231	49.605865	45.971302	120.972191	50.8760125	18.6227925	118.817711	-56.7329445	13.4015455	114.079903
-10.441248	-1.323018	113.632202	-2.985632	16.25313	116.174782	52.083485	-8.410839	116.465851	49.975632	46.079445	120.312523	51.0295585	18.834303	118.389187	-57.0008225	13.671957	113.960377
-10.832947	-1.125275	113.506866	-3.032288	16.408794	115.977119	52.057354	-8.208219	116.386116	49.923561	46.276329	120.014763	50.9904575	19.034055	118.2004395	-57.0550335	13.783533	113.7537985
-11.222019	-0.950955	113.320183	-3.071194	16.534018	115.740013	52.037655	-7.990164	116.320023	49.852226	46.462013	119.73951	50.9449405	19.2359245	118.0297665	-57.0873285	13.8321115	113.4502595
-11.600888	-0.790783	113.068939	-3.13344	16.660473	115.509674	51.997078	-7.76659	116.247925	49.814606	46.652889	119.483711	50.905842	19.4431495	117.865818	-57.172722	13.8777965	113.15353
-12.040497	-0.651703	112.805809	-3.197732	16.793444	115.271248	51.916462	-7.519387	116.17849	49.700737	46.879532	119.298485	50.8085995	19.6800725	117.7384875	-57.2040635	13.9068155	112.8040085
-12.544082	-0.519977	112.580635	-3.280518	16.969519	115.06665	51.843815	-7.286577	116.121742	49.5965	47.095276	119.15715	50.7201575	19.9043495	117.639446	-57.2811935	14.0346885	112.493854
-13.038037	-0.428684	112.441422	-3.364614	17.194025	114.901611	51.752186	-7.054219	116.143974	49.522163	47.32003	118.983124	50.6371745	20.1329055	117.563549	-57.3664025	14.2551445	112.239673
-13.786867	-0.31672	112.437912	-3.502826	17.533813	114.769897	51.621265	-6.679693	116.322342	49.299385	47.686722	118.747162	50.460325	20.5035145	117.534752	-57.465977	14.5641115	112.005042
-14.299078	-0.274556	112.450233	-3.595511	17.734987	114.712692	51.565296	-6.467976	116.496361	49.10083	47.908306	118.611076	50.333063	20.720165	117.5537185	-57.524085	14.749809	111.8716655
-14.81653	-0.248064	112.478271	-3.681386	17.905903	114.645294	51.508427	-6.282136	116.643616	48.95797	48.166348	118.448257	50.2331985	20.942106	117.5459365	-57.5959705	14.8697	111.7446515
-15.332119	-0.229654	112.511803	-3.750289	18.062992	114.550362	51.406033	-6.116453	116.725609	48.814247	48.377846	118.263222	50.11014	21.1306965	117.4944155	-57.610718	14.9952875	111.6063085
-15.859461	-0.216955	112.50074	-3.8086	18.183506	114.414803	51.275581	-5.950763	116.735695	48.727512	48.54319	118.011452	50.0015465	21.2962135	117.3735735	-57.6187465	15.0707985	111.4560325
-16.409536	-0.228476	112.384926	-3.839777	18.282684	114.244652	51.124931	-5.754671	116.700577	48.617699	48.720001	117.724541	49.871315	21.482665	117.212559	-57.550869	15.082703	111.276745
-17.028648	-0.247082	112.258163	-3.890997	18.375189	114.065079	51.02467	-5.549299	116.615593	48.498581	48.905827	117.477753	49.7616255	21.678264	117.046673	-57.5436195	15.072114	111.083485
-17.944172	-0.27602	111.965752	-3.923454	18.492594	113.749184	50.930016	-5.225771	116.484955	48.362396	49.198555	117.160011	49.646206	21.986392	116.822483	-57.493114	14.998796	110.675885
-18.541687	-0.281942	111.758492	-3.95598	18.588964	113.533234	50.849419	-5.024631	116.397621	48.269798	49.372505	116.97197	49.5596085	22.173937	116.6847955	-57.4715685	15.003991	110.3816725
-19.146343	-0.270064	111.605202	-3.984226	18.656435	113.335587	50.788574	-4.849414	116.268303	48.152256	49.550774	116.7593	49.470415	22.35068	116.5138015	-57.438867	14.96219	110.1573725
-19.745661	-0.248277	111.577782	-4.050361	18.679579	113.191246	50.683922	-4.728596	116.097031	47.957802	49.694515	116.508194	49.320862	22.4829595	116.3026125	-57.421584	14.8761985	110.0798795
-20.376394	-0.212101	111.662743	-4.148061	18.654732	113.108994	50.523342	-4.632077	115.904465	47.757149	49.766876	116.155388	49.1402455	22.5673995	116.0299265	-57.4363675	14.7420645	110.1880615
-21.057726	-0.222298	111.804512	-4.276674	18.584564	113.076889	50.348812	-4.568056	115.664932	47.515011	49.866081	115.738388	48.9319115	22.6490125	115.70166	-57.4852595	14.5201155	110.452118
-21.766727	-0.215227	112.04126	-4.434034	18.458464	113.058815	50.144642	-4.541748	115.34568	47.238113	49.927376	115.264198	48.6913775	22.692814	115.304939	-57.5594455	14.224114	110.812691
-22.82115	-0.182185	112.470314	-4.693363	18.197933	113.022789	49.774498	-4.551276	114.799728	46.805336	49.852276	114.423492	48.289917	22.6505	114.61161	-57.676643	13.745366	111.433968
-23.422586	-0.136948	112.736473	-4.850574	18.023195	112.980652	49.49612	-4.619454	114.450386	46.418716	49.733734	113.873718	47.957418	22.55714	114.162052	-57.658566	13.48925	111.799252
-23.975626	-0.05788	112.944374	-5.001412	17.831469	112.92971	49.216263	-4.686988	114.195023	46.179153	49.552059	113.338112	47.697708	22.4325355	113.7665675	-57.700532	13.2304025	112.0928525
-24.472448	0.052271	113.058006	-5.119706	17.659727	112.878929	48.98661	-4.779757	114.067924	45.96524	49.371742	112.957886	47.475925	22.2959925	113.512905	-57.715337	13.0234615	112.244953
-24.904148	0.214124	113.017235	-5.220676	17.508327	112.770187	48.814999	-4.909096	114.018143	45.864342	49.216629	112.717506	47.3396705	22.1537665	113.3678245	-57.7810225	12.8628875	112.1725495
-25.29954	0.454446	112.798286	-5.262042	17.367783	112.577652	48.734001	-5.048999	113.967224	45.867874	49.106289	112.558411	47.3009375	22.028645	113.2628175	-57.8250215	12.706921	111.8924865
-25.662607	0.776475	112.465919	-5.255976	17.28907	112.288857	48.654976	-5.142737	113.916084	45.947121	49.003456	112.372116	47.3010485	21.9303595	113.1441	-57.8130005	12.6477805	111.433614
-26.120249	1.367059	111.919441	-5.174749	17.215216	111.764648	48.614147	-5.207043	113.764366	46.095943	48.914673	112.046051	47.355045	21.853815	112.9052085	-57.704543	12.576617	110.6240875
-26.349836	1.7759	111.603973	-5.102135	17.17926	111.40728	48.620316	-5.274518	113.629974	46.199562	48.937344	111.736465	47.409939	21.831413	112.6832195	-57.614209	12.527107	110.1313405
-26.525646	2.207214	111.351906	-5.03778	17.145481	111.093628	48.621803	-5.34748	113.426247	46.248055	48.906136	111.354019	47.434929	21.779328	112.390133	-57.510489	12.511634	109.797123
-26.655712	2.698914	111.203209	-5.011202	17.115429	110.848534	48.58857	-5.395337	113.197075	46.212864	48.854088	110.903694	47.400717	21.7293755	112.0503845	-57.423121	12.5014825	109.6466835
-26.724476	3.209569	111.098816	-5.014594	17.067265	110.636993	48.539902	-5.421903	112.992683	46.250961	48.781036	110.415817	47.3954315	21.6795665	111.70425	-57.4246195	12.4549635	109.569736
-26.769089	3.782976	110.988571	-5.032841	17.016649	110.46151	48.512054	-5.432639	112.820503	46.152782	48.74575	110.056259	47.332418	21.6565555	111.438381	-57.3981	12.3767425	109.484639
-26.710844	4.440651	110.832977	-5.058008	16.958864	110.286263	48.498875	-5.431589	112.70652	46.095657	48.735523	109.711197	47.297266	21.651967	111.2088585	-57.413282	12.265761	109.3636675
-26.555225	5.449211	110.488358	-5.095862	16.874044	109.960701	48.508972	-5.448548	112.542252	46.059036	48.713375	109.25441	47.284004	21.6324135	110.898331	-57.475728	12.1156745	109.023071
-26.414894	6.142912	110.045219	-5.086634	16.806339	109.650589	48.522831	-5.46628	112.443123	46.086788	48.691486	108.987114	47.3048095	21.612603	110.7151185	-57.4780775	12.000075	108.5860595
-26.222042	6.864523	109.456238	-5.059862	16.727896	109.235168	48.519463	-5.466811	112.343132	46.07711	48.673584	108.78997	47.2982865	21.6033865	110.566551	-57.4180105	11.8524055	107.903785
-25.951353	7.637373	108.746864	-4.980276	16.649036	108.727158	48.585625	-5.491803	112.209084	46.131851	48.646809	108.613731	47.358738	21.577503	110.4114075	-57.31929	11.720569	107.0429085
-25.583406	8.493546	107.836891	-4.855131	16.566164	108.094833	48.664436	-5.515736	112.057365	46.264412	48.610855	108.444809	47.464424	21.5475595	110.251087	-57.174686	11.5847685	105.938579
-25.244427	9.33634	106.769753	-4.71949	16.478092	107.334457	48.786449	-5.554038	111.832024	46.290028	48.615532	108.401833	47.5382385	21.530747	110.1169285	-56.9772185	11.425437	104.5519855
-24.891277	10.223295	105.546402	-4.540606	16.418377	106.468246	48.923717	-5.63936	111.501656	46.664093	48.545502	108.079697	47.793905	21.453071	109.7906765	-56.875117	11.383683	103.1458155
-24.288679	11.672403	103.765236	-4.303869	16.378572	105.081978	49.003944	-5.714903	110.811554	46.950436	48.46735	107.704422	47.97719	21.3762235	109.257988	-56.584928	11.3809205	100.905968
-23.878607	12.723761	102.707588	-4.130166	16.410061	104.233955	49.021385	-5.772669	110.230682	46.950954	48.425331	107.544601	47.9861695	21.326331	108.8876415	-56.2465015	11.493791	99.5802685
-23.506056	13.80606	101.768257	-3.963101	16.490437	103.453423	49.037521	-5.787763	109.672638	47.233154	48.366882	107.127808	48.1353375	21.2895595	108.400223	-56.0615395	11.6913145	98.506623
-23.153894	14.92992	100.821724	-3.815534	16.568562	102.70462	49.066666	-5.819541	109.154938	47.265648	48.370335	106.983307	48.166157	21.275397	108.0691225	-55.797225	11.861727	97.3401175
-22.800259	16.081724	99.978813	-3.697968	16.659782	101.998962	49.094421	-5.870871	108.663773	47.55883	48.305511	106.65567	48.3266255	21.21732	107.6597215	-55.7225615	12.102244	96.3382025
-22.463018	17.283806	99.179474	-3.658217	16.718575	101.354515	49.053303	-5.915718	108.200745	47.566612	48.299789	106.588242	48.3099575	21.1920355	107.3944935	-55.6263915	12.2451145	95.3145365
-22.209623	18.454176	98.552437	-3.641536	16.767878	100.806442	48.949863	-5.973575	107.754158	47.740555	48.205494	106.369637	48.345209	21.1159595	107.0618975	-55.628281	12.4197965	94.5509865
-21.892277	20.263884	97.865204	-3.711584	16.854128	100.200417	48.774609	-6.050871	107.130478	47.801018	48.141361	106.177231	48.2878135	21.045245	106.6538545	-55.7109815	12.663011	93.7469795
-21.699629	21.52792	97.593971	-3.771362	16.872561	99.909821	48.67448	-6.134398	106.725945	47.778275	48.122833	106.053833	48.2263775	20.9942175	106.389889	-55.7691015	12.7509045	93.429753
-21.587645	22.696346	97.467941	-3.843004	16.852736	99.701828	48.557484	-6.228003	106.275475	47.591492	48.098366	106.005753	48.074488	20.9351815	106.140614	-55.760496	12.7702905	93.263042
-21.536219	23.887682	97.390686	-3.945447	16.786982	99.547775	48.413624	-6.316084	105.756546	47.70298	47.954941	105.656502	48.058302	20.8194285	105.706524	-55.949196	12.7545355	93.389026
-21.47547	25.090302	97.483192	-4.068276	16.709415	99.473015	48.167904	-6.427674	105.222771	47.614574	47.812225	105.434967	47.891239	20.6922755	105.328869	-56.027791	12.7265545	93.617161
-21.419939	26.25388	97.719833	-4.212176	16.561378	99.504333	47.996185	-6.592801	104.650558	47.523975	47.644543	105.189682	47.76008	20.525871	104.92012	-56.184432	12.596885	94.088546
-21.461611	27.403477	98.05558	-4.384911	16.37377	99.634239	47.732117	-6.75665	104.128197	47.371864	47.479012	104.979851	47.5519905	20.361181	104.554024	-56.3218125	12.386359	94.714454
-21.45245	29.123861	98.639702	-4.712541	16.053247	99.880524	47.353756	-7.059839	103.437874	47.134018	47.241806	104.691605	47.243887	20.0909835	104.0647395	-56.668969	12.0155105	95.6963085
-21.447109	30.194998	98.95594	-4.963953	15.841742	100.009773	47.084404	-7.260632	102.968872	46.820202	47.106636	104.520477	46.952303	19.923002	103.7446745	-56.880209	11.760482	96.2748715
-21.481695	31.304148	99.1744	-5.206403	15.630953	100.073288	46.760048	-7.461024	102.527771	46.770241	46.862793	104.07283	46.7651445	19.7008845	103.3003005	-57.1779505	11.5610215	96.8462755
-21.414799	32.409687	99.428963	-5.435726	15.415514	100.129356	46.421001	-7.650514	102.094742	46.54274	46.630276	103.767654	46.4818705	19.489881	102.931198	-57.3533225	11.341147	97.327514
-21.333082	33.453434	99.657318	-5.672183	15.181044	100.214638	46.105503	-7.845724	101.706276	46.158543	46.431358	103.637993	46.132023	19.292817	102.6721345	-57.476389	11.069271	97.7571415
-21.261492	34.505997	99.951462	-5.915033	14.934667	100.334045	45.83717	-8.030246	101.3554	46.015842	46.185505	103.499695	45.926506	19.0776295	102.4275475	-57.756572	10.7917045	98.2405425
-21.128153	35.5271	100.388206	-6.186106	14.696733	100.516594	45.520138	-8.169244	101.081833	45.858799	46.016994	103.51236	45.6894685	18.923875	102.2970965	-58.0616805	10.469591	98.7360915
-20.863747	37.0163	101.17971	-6.613178	14.412668	100.889946	45.09586	-8.293687	100.737045	45.584343	45.813671	103.839745	45.3401015	18.759992	102.288395	-58.5664575	10.065344	99.491497
-20.650534	37.998791	101.867607	-6.921801	14.32493	101.230576	44.788555	-8.294936	100.603226	45.378292	45.728676	104.235168	45.0834235	18.71687	102.419197	-58.9270255	9.93299	100.041955
-20.340603	38.971703	102.696404	-7.226488	14.337194	101.639961	44.509403	-8.233562	100.607178	45.345924	45.648838	104.668114	44.9276635	18.707638	102.637646	-59.3806395	9.96675	100.642276
-20.035936	39.849888	103.533493	-7.538901	14.439403	102.164146	44.316761	-8.101663	100.831413	45.1632	45.698189	105.400513	44.7399805	18.798263	103.115963	-59.8177825	10.080543	101.212329
-19.646013	40.755867	104.457199	-7.833468	14.638937	102.77977	44.245598	-7.952647	101.30217	45.025871	45.807564	106.270645	44.6357345	18.9274585	103.7864075	-60.3026705	10.3504155	101.7731325
-19.213181	41.561188	105.348099	-8.079613	14.891516	103.443634	44.249065	-7.789877	101.986465	44.908379	45.946884	107.221939	44.578722	19.0785035	104.604202	-60.737948	10.7045285	102.283066
-18.737143	42.279129	106.1735	-8.274102	15.178779	104.136108	44.320995	-7.624263	102.793678	44.809769	46.103764	108.22995	44.565382	19.2397505	105.511814	-61.113586	11.1178075	102.760402
-17.937933	43.160664	107.306793	-8.498734	15.514651	105.146156	44.449528	-7.461067	104.054436	44.774723	46.313511	109.760979	44.6121255	19.426222	106.9077075	-61.6095935	11.60308	103.3846045
-17.367401	43.637608	107.949112	-8.592229	15.616364	105.754402	44.502781	-7.395623	104.831551	44.749405	46.388008	110.732605	44.626093	19.4961925	107.782078	-61.810551	11.7365355	103.726726
-16.736729	43.991779	108.52401	-8.670802	15.632682	106.311417	44.573257	-7.438533	105.51931	44.744682	46.421467	111.577583	44.6589695	19.491467	108.5484465	-62.0005735	11.773897	104.0743875
-16.154243	44.188587	109.071556	-8.736313	15.594752	106.822433	44.602448	-7.506605	106.105003	44.719982	46.457481	112.269211	44.661215	19.475438	109.187107	-62.133841	11.714066	104.457759
-15.562084	44.255413	109.605087	-8.793009	15.514461	107.348869	44.60947	-7.579917	106.543861	44.653893	46.438633	112.776062	44.6316815	19.429358	109.6599615	-62.2176995	11.599564	105.0377765
-14.995536	44.215767	110.13253	-8.886549	15.42285	107.865463	44.565838	-7.644923	106.919136	44.512703	46.430386	113.143135	44.5392705	19.3927315	110.0311355	-62.3123685	11.4529685	105.6997905
-14.396791	44.10849	110.507164	-9.031465	15.342055	108.374855	44.486725	-7.722468	107.234642	44.393635	46.387161	113.318161	44.44018	19.3323465	110.2764015	-62.50311	11.3517635	106.4733085
-13.450581	43.723515	110.975471	-9.289891	15.201397	109.092781	44.2598	-7.874756	107.615196	43.968773	46.27874	113.413216	44.1142865	19.201992	110.514206	-62.6940685	11.200802	107.671356
-12.961056	43.369423	111.309448	-9.548165	15.088762	109.5467	44.044666	-7.999374	107.815598	43.772461	46.187065	113.319305	43.9085635	19.0938455	110.5674515	-63.0048935	11.0836785	108.5259485
-12.448049	42.923378	111.492622	-9.803193	14.956615	109.943581	43.790421	-8.145798	107.951401	43.499851	46.12788	113.219574	43.645136	18.991041	110.5854875	-63.251522	10.922189	109.3016745
-11.930147	42.387222	111.614716	-10.106987	14.818377	110.26088	43.509121	-8.33408	108.019211	43.213177	46.065403	112.989548	43.361149	18.8656615	110.5043795	-63.575123	10.7710925	110.0173805
-11.344747	41.757774	111.572876	-10.414865	14.666204	110.463203	43.197121	-8.507652	107.978149	42.914295	45.980583	112.6735	43.055708	18.7364655	110.3258245	-63.885438	10.5959425	110.6005815
-10.82176	41.117077	111.551216	-10.735072	14.51388	110.572258	42.869339	-8.650548	107.834221	42.573071	45.818615	112.360237	42.721205	18.5840335	110.097229	-64.191349	10.4437265	111.047287
-10.25056	40.346008	111.400436	-11.023761	14.330256	110.611115	42.559086	-8.81711	107.674942	42.245674	45.66468	112.037918	42.40238	18.423785	109.85643	-64.449902	10.236727	111.3658
-9.30585	39.062153	111.142731	-11.395627	14.044338	110.636795	42.165703	-9.0811	107.438866	41.942463	45.43644	111.559784	42.054083	18.17767	109.499325	-64.845337	9.911006	111.774265
-8.640901	38.16087	110.941055	-11.598386	13.870652	110.64711	41.981777	-9.272812	107.303932	41.785019	45.306015	111.298073	41.883398	18.0166015	109.3010025	-65.08017	9.7247025	111.9932175
-8.036188	37.243099	110.868248	-11.751695	13.687028	110.609184	41.856762	-9.428345	107.173111	41.660465	45.18021	111.050903	41.7586135	17.8759325	109.112007	-65.2620035	9.4981235	112.106361
-7.240336	36.162994	110.556412	-11.887932	13.489779	110.504593	41.795818	-9.558769	107.045593	41.544186	45.058472	110.837791	41.670002	17.7498515	108.941692	-65.445866	9.2297065	112.067494
-6.430577	35.051842	110.290001	-11.969833	13.283831	110.355118	41.782509	-9.682648	106.931664	41.439541	44.940544	110.683456	41.611025	17.628948	108.80756	-65.550691	8.938714	111.902676
-5.733239	34.027092	110.105423	-12.006158	13.118919	110.197983	41.790936	-9.751928	106.862137	41.367645	44.820614	110.551903	41.5792905	17.534343	108.70702	-65.5916065	8.703495	111.688946
-4.865043	32.819336	109.814728	-12.043162	12.996836	109.982933	41.854305	-9.799482	106.904808	41.325264	44.742504	110.537086	41.5897845	17.471511	108.720947	-65.6761085	8.522161	111.244919
-3.58036	30.9762	109.487	-12.121931	12.845184	109.712692	42.075481	-9.848283	107.277893	41.297726	44.655266	110.729912	41.6866035	17.4034915	109.0039025	-65.9304655	8.2868765	110.4214815
-2.747939	29.717831	109.536636	-12.163021	12.775373	109.70018	42.277546	-9.806383	107.76532	41.277763	44.628056	111.129257	41.7776545	17.4108365	109.4472885	-66.1036965	8.1399095	109.9530715
-1.844924	28.331497	109.740997	-12.186524	12.740423	109.918282	42.502663	-9.771382	108.448204	41.277287	44.604668	111.651779	41.889975	17.416643	110.0499915	-66.263023	8.064203	109.7865725
-1.022833	26.975918	110.137794	-12.180262	12.667855	110.361305	42.726582	-9.763633	109.21875	41.276814	44.616474	112.290154	42.001698	17.4264205	110.754452	-66.362222	7.9092895	109.968158
-0.170352	25.506517	110.756111	-12.14802	12.566956	111.022041	42.926319	-9.781523	110.021423	41.24242	44.623913	112.920807	42.0843695	17.421195	111.471115	-66.3804095	7.712717	110.572967
0.751758	23.932449	111.262848	-12.087385	12.469829	111.746658	43.12735	-9.830213	110.846436	41.198494	44.588024	113.517868	42.162922	17.3789055	112.182152	-66.337692	7.5607525	111.311164
1.543697	22.415009	111.913155	-12.064309	12.39079	112.552773	43.276798	-9.910299	111.707817	41.108616	44.521111	114.009567	42.192707	17.305406	112.858692	-66.321325	7.476174	112.246854
2.810221	19.954971	112.700653	-12.095938	12.250698	113.751877	43.421791	-10.095636	113.037262	40.95216	44.356476	114.404037	42.1869755	17.13042	113.7206495	-66.3788515	7.370976	113.7831045
3.592239	18.308445	113.211632	-12.118053	12.126886	114.444771	43.49456	-10.288431	113.85878	40.795986	44.15453	114.532593	42.145273	16.9330495	114.1956865	-66.381379	7.3207225	114.6938555
4.426034	16.6092	113.58535	-12.194603	11.956001	114.981125	43.502743	-10.501877	114.551208	40.648144	43.84354	114.558937	42.0754435	16.6708315	114.5550725	-66.4646495	7.2411705	115.4071775
5.117067	14.943169	113.908562	-12.290067	11.698739	115.309784	43.470177	-10.791835	115.084709	40.537853	43.536289	114.592697	42.004015	16.372227	114.838703	-66.584149	7.025251	115.780865
5.878669	13.235342	114.117035	-12.395826	11.39128	115.452911	43.396595	-11.12106	115.468773	40.52169	43.199692	114.624237	41.9591425	16.039316	115.046505	-66.7507945	6.743244	115.859317
6.656338	11.51395	114.211166	-12.482453	11.055736	115.417564	43.338703	-11.451546	115.740189	40.56271	42.861702	114.722893	41.9507065	15.705078	115.231541	-66.9156125	6.406394	115.603587
7.36599	9.832381	114.280792	-12.559583	10.735723	115.308044	43.303242	-11.746657	116.018799	40.66518	42.579056	114.939476	41.984211	15.4161995	115.4791375	-67.103377	6.0552465	115.1369505
8.568108	7.362767	114.558266	-12.579684	10.349529	115.243515	43.416431	-12.062933	116.646454	40.831535	42.171261	115.50132	42.123983	15.054164	116.073887	-67.283351	5.644894	114.413143
9.227328	5.787274	114.979027	-12.507783	10.21212	115.403519	43.599659	-12.167944	117.263885	40.933239	41.980618	116.067245	42.266449	14.906337	116.665565	-67.282015	5.517903	114.141473
9.964059	4.263866	115.568665	-12.365865	10.148416	115.699677	43.87809	-12.176391	118.075813	41.080288	41.858921	116.807343	42.479189	14.841265	117.441578	-67.210919	5.455567	113.957776
10.571636	2.7996	116.291168	-12.18057	10.148497	116.120483	44.214039	-12.147614	119.055321	41.192074	41.808556	117.728767	42.7030565	14.830471	118.392044	-67.0641965	5.466523	113.848922
11.202438	1.282722	117.134201	-11.995836	10.190291	116.599777	44.541714	-12.040947	120.15271	41.518063	41.796787	118.733444	43.0298885	14.87792	119.443077	-67.0215605	5.502662	113.756477
11.747736	-0.147561	117.977814	-11.762195	10.223323	117.040695	44.887032	-11.969842	121.294739	41.746246	41.781773	119.800949	43.316639	14.9059655	120.547844	-66.841029	5.5406805	113.533546
12.237466	-1.652478	118.703934	-11.520514	10.239211	117.389	45.230206	-11.93644	122.317802	41.998356	41.837223	120.809921	43.614281	14.9503915	121.5638615	-66.655309	5.5280305	113.2141385
12.82268	-3.855124	119.444618	-11.143318	10.218292	117.710556	45.58102	-11.910295	123.483566	42.400177	41.872719	121.987259	43.9905985	14.981212	122.7354125	-66.2772345	5.455372	112.6856995
13.08759	-5.259949	119.708206	-10.889204	10.190422	117.767944	45.946392	-12.064334	123.89637	42.676701	41.913937	122.461891	44.3115465	14.9248015	123.1791305	-66.0899545	5.4560425	112.3567575
13.269907	-6.690148	119.772591	-10.623704	10.14008	117.701385	46.215084	-12.149978	124.023438	42.990257	41.947918	122.623123	44.6026705	14.89897	123.3232805	-65.8500785	5.38119	112.0794895
13.367155	-8.12063	119.562508	-10.381022	10.065254	117.518982	46.460293	-12.213471	123.885277	43.271412	41.970833	122.504959	44.8658525	14.878681	123.195118	-65.6278965	5.251827	111.842846
13.374707	-9.456541	119.221268	-10.109843	10.005752	117.209152	46.622478	-12.2358	123.594627	43.508209	41.932148	122.194565	45.0653435	14.848174	122.894596	-65.2850295	5.16333	111.523708
13.257083	-10.812776	118.834007	-9.847717	9.965314	116.87336	46.762634	-12.237653	123.264458	43.704651	41.807693	121.80294	45.2336425	14.78502	122.533699	-64.9290765	5.145608	111.213021
13.027188	-12.158045	118.465446	-9.581768	9.914205	116.583168	46.882618	-12.265799	122.977158	43.884361	41.673946	121.375511	45.3834895	14.7040735	122.1763345	-64.5470255	5.1243365	110.9900015
12.475759	-14.03352	118.077515	-9.271028	9.799926	116.179016	47.137444	-12.439188	122.557411	44.166935	41.600674	120.61306	45.6521895	14.580743	121.5852355	-64.1942455	5.019109	110.7727965
11.943128	-15.296526	117.785049	-9.07922	9.648577	115.850403	47.273804	-12.596558	122.180412	44.384079	41.479321	120.020103	45.8289415	14.4413815	121.1002575	-63.9873815	4.8557725	110.6005485
11.326921	-16.554892	117.427719	-8.888102	9.454537	115.475479	47.388042	-12.76762	121.751961	44.566299	41.330299	119.346115	45.9771705	14.2813395	120.549038	-63.7533745	4.6277345	110.40192
10.652789	-17.710981	117.06041	-8.679855	9.204632	115.047562	47.518383	-12.927954	121.286263	44.747818	41.116867	118.638649	46.1331005	14.0944565	119.962456	-63.4928105	4.3148075	110.132668
9.883057	-18.84379	116.68943	-8.454576	8.900906	114.560959	47.665379	-13.078215	120.866158	44.903137	40.868435	117.929306	46.284258	13.89511	119.397732	-63.19341	3.906702	109.724186
9.013741	-19.916826	116.304436	-8.258865	8.555231	114.006935	47.844566	-13.251184	120.537865	45.034935	40.671242	117.208015	46.4397505	13.710029	118.87294	-62.9574805	3.400433	109.14093
8.116909	-20.898378	115.845573	-8.096622	8.195235	113.390625	48.022846	-13.398361	120.233727	45.081593	40.469608	116.565857	46.5522195	13.5356235	118.399792	-62.7454635	2.8548465	108.381458
6.574238	-22.210682	115.181862	-7.893345	7.673275	112.491165	48.1768	-13.520206	119.727478	45.061565	40.14053	115.586769	46.6191825	13.310162	117.6571235	-62.4058725	2.036388	107.3252065
5.433953	-22.969395	114.796326	-7.757125	7.379534	112.000763	48.220081	-13.601346	119.357124	45.006458	39.947655	114.921974	46.6132695	13.1731545	117.139549	-62.1275195	1.5859135	106.861977
4.244021	-23.600412	114.570274	-7.600412	7.102039	111.661781	48.272259	-13.682101	118.976341	44.903793	39.751057	114.328156	46.588026	13.034478	116.6522485	-61.78885	1.1696	106.6713135
2.969751	-24.109205	114.385208	-7.486127	6.840049	111.474121	48.325157	-13.775237	118.602875	44.871475	39.57098	113.683998	46.598316	12.8978715	116.1434365	-61.57057	0.7822265	106.8048055
1.614769	-24.514051	114.275146	-7.350014	6.582207	111.375107	48.394184	-13.918024	118.176804	44.82513	39.416805	113.18045	46.609657	12.7493905	115.678627	-61.309685	0.415023500000004	107.071587
0.2354	-24.793818	114.179466	-7.226109	6.359588	111.338089	48.423813	-14.067782	117.722878	44.830685	39.258186	112.74128	46.627249	12.595202	115.232079	-61.079467	0.123973999999999	107.444099
-1.201414	-24.940065	113.985428	-7.111789	6.140608	111.356316	48.394764	-14.211531	117.231071	44.854572	39.098583	112.354919	46.624668	12.443526	114.792995	-60.848246	-0.162309999999998	107.919637
-3.4259	-24.885578	113.736618	-6.990378	5.875474	111.455833	48.345024	-14.403645	116.498634	44.794228	38.8563	112.159096	46.569626	12.2263275	114.328865	-60.550382	-0.475379500000001	108.582801
-4.900655	-24.724762	113.561951	-6.955226	5.716867	111.596153	48.346336	-14.541094	116.062012	44.746853	38.779785	112.181725	46.5465945	12.1193455	114.1218685	-60.4570465	-0.685611499999998	109.0704375
-6.41817	-24.4368	113.376488	-6.951977	5.575111	111.766602	48.286865	-14.643084	115.712105	44.676125	38.729645	112.310562	46.481495	12.0432805	114.0113335	-60.385449	-0.893058499999999	109.5218705
-7.883459	-24.053225	113.254807	-6.986569	5.468882	111.953209	48.225273	-14.724459	115.389587	44.593246	38.7323	112.459694	46.4092595	12.0039205	113.9246405	-60.3823975	-1.0661565	109.9817775
-9.366419	-23.546429	113.172241	-7.037718	5.400059	112.138893	48.161316	-14.80162	115.08609	44.512268	38.753094	112.624382	46.336792	11.975737	113.855236	-60.412228	-1.175619	110.42255
-10.84192	-22.947823	113.112053	-7.083694	5.367114	112.320854	48.059666	-14.847225	114.849152	44.443462	38.789864	112.764526	46.251564	11.9713195	113.806839	-60.418952	-1.2370915	110.834869
-12.270489	-22.272755	113.156998	-7.128139	5.361142	112.51149	48.002213	-14.878811	114.635612	44.403301	38.831261	112.892151	46.202757	11.976225	113.7638815	-60.459035	-1.253941	111.2590985
-14.369599	-21.063351	113.278625	-7.15107	5.371976	112.829361	47.918835	-14.935358	114.4189	44.473774	38.861134	113.061775	46.1963045	11.962888	113.7403375	-60.4984445	-1.218936	111.9183845
-15.686552	-20.202787	113.432053	-7.142848	5.381179	113.071045	47.881058	-14.982608	114.311829	44.554676	38.863911	113.168701	46.217867	11.9406515	113.740265	-60.503563	-1.1782935	112.401825
-16.979424	-19.257277	113.649025	-7.089553	5.400512	113.297104	47.867741	-15.047365	114.202896	44.626911	38.837975	113.291397	46.247326	11.895305	113.7471465	-60.426432	-1.094281	112.8470615
-18.204092	-18.24826	113.831711	-7.013283	5.418418	113.521347	47.856895	-15.118192	114.139175	44.707748	38.807377	113.389465	46.2823215	11.8445925	113.76432	-60.3088875	-1.0077565	113.278374
-19.346436	-17.194021	113.994202	-6.890722	5.469673	113.66674	47.869865	-15.196136	114.110931	44.816242	38.786522	113.478088	46.3430535	11.795193	113.7945095	-60.1244975	-0.855846999999999	113.5389705
-20.448355	-16.05197	114.078613	-6.744145	5.491301	113.7388	47.922585	-15.273194	114.092674	44.916828	38.772469	113.570145	46.4197065	11.7496375	113.8314095	-59.9079965	-0.7670355	113.6461905
-21.488697	-14.88149	114.074684	-6.608301	5.519929	113.754288	47.967934	-15.330176	114.104736	45.31517	38.63039	113.555977	46.641552	11.650107	113.8303565	-59.858154	-0.610248999999998	113.6782195
-22.925053	-13.044019	114.027359	-6.389223	5.561381	113.698509	48.109154	-15.433161	114.124931	45.626404	38.578785	113.534973	46.867779	11.572812	113.829952	-59.646225	-0.450050000000003	113.567066
-23.815689	-11.736486	113.930847	-6.259402	5.581046	113.632813	48.17963	-15.457043	114.145027	45.834541	38.547089	113.498856	47.0070855	11.545023	113.8219415	-59.5258895	-0.382931000000001	113.4436845
-24.631569	-10.400849	113.797173	-6.122416	5.636957	113.542221	48.281841	-15.460734	114.17775	45.985699	38.549984	113.47506	47.13377	11.544625	113.826405	-59.378602	-0.270711	113.258037
-25.41334	-8.995513	113.567856	-5.984823	5.685438	113.39711	48.401249	-15.446927	114.208031	46.188068	38.570427	113.448975	47.2946585	11.56175	113.828503	-59.2643045	-0.190873999999999	112.965717
-26.143843	-7.544699	113.193748	-5.852155	5.767126	113.181427	48.532452	-15.41063	114.231277	46.316719	38.616753	113.468742	47.4245855	11.6030615	113.8500095	-59.1288955	-0.0688095000000022	112.5128445
-26.795053	-6.059966	112.763962	-5.742512	5.862134	112.900116	48.651157	-15.370096	114.216064	46.485138	38.667702	113.439301	47.5681475	11.648803	113.8276825	-59.0531715	0.0754650000000012	111.9725495
-27.430355	-4.495879	112.304855	-5.636221	5.990292	112.566689	48.711033	-15.322271	114.145103	46.629951	38.724934	113.376854	47.670492	11.7013315	113.7609785	-58.942934	0.279252500000002	111.3723995
-28.319887	-2.114787	111.772247	-5.543787	6.196714	112.14975	48.731758	-15.243475	113.864494	46.775009	38.797043	113.146187	47.7533835	11.776784	113.5053405	-58.8409575	0.616643999999999	110.7941595
-28.889708	-0.465876	111.592377	-5.509432	6.334543	111.965919	48.706802	-15.189496	113.622108	46.836426	38.825405	112.927078	47.771614	11.8179545	113.274593	-58.790478	0.851131499999997	110.657245
-29.395447	1.224677	111.467766	-5.524842	6.429849	111.831856	48.644821	-15.142414	113.354683	46.832321	38.864231	112.740997	47.738571	11.8609085	113.04784	-58.788255	0.998789500000003	110.615872
-29.889425	2.90531	111.419388	-5.593657	6.51965	111.723778	48.536331	-15.111182	113.042847	46.788834	38.946224	112.550423	47.6625825	11.917521	112.796635	-58.8498965	1.121779	110.650921
-30.319691	4.617857	111.436447	-5.751217	6.568022	111.683746	48.336971	-15.078698	112.636612	46.647217	38.99411	112.356117	47.492094	11.957706	112.4963645	-58.994528	1.178338	110.8711275
-30.730995	6.353274	111.676788	-5.988955	6.612005	111.74334	48.000458	-15.027553	112.163902	46.374275	39.005219	112.164925	47.1873665	11.988833	112.1644135	-59.1652765	1.235177	111.3222665
-31.128153	8.117667	112.332893	-6.28762	6.680359	112.051811	47.490067	-15.003222	111.642662	46.06414	38.99585	111.882996	46.7771035	11.996314	111.762829	-59.3523435	1.364404	112.340793
-31.444365	10.846009	114.134338	-6.8051	6.796593	113.081696	46.643848	-14.991704	110.800507	45.463417	38.972748	111.522339	46.0536325	11.990522	111.161423	-59.6638325	1.602664	115.001969
-31.574324	12.661296	115.471794	-7.169273	6.894166	113.920006	46.07814	-14.964059	110.332428	45.153236	39.027882	111.499908	45.615688	12.0319115	110.916168	-59.954234	1.7564205	116.923844
-31.50841	14.500378	116.706955	-7.498964	7.040916	114.752495	45.580437	-14.863738	109.952698	44.957016	39.157963	111.660698	45.2687265	12.1471125	110.806698	-60.2666545	1.9347195	118.698292
-31.382236	16.342695	117.675507	-7.765006	7.178882	115.341446	45.187637	-14.663946	109.654259	44.883823	39.324547	111.953522	45.03573	12.3303005	110.8038905	-60.565742	2.0274635	119.8790015
-31.211227	18.168858	118.344818	-7.986847	7.445735	115.774857	44.945316	-14.378969	109.457794	44.837044	39.578438	112.41713	44.89118	12.5997345	110.937462	-60.864874	2.2917355	120.612252
-30.867342	20.048258	118.779816	-8.156814	7.812074	116.073059	44.868961	-14.033354	109.433136	44.878578	39.850903	112.917259	44.8737695	12.9087745	111.1751975	-61.1873975	2.7153735	120.9709205
-30.437618	21.874016	118.936813	-8.261436	8.231965	116.218315	44.945004	-13.663493	109.589432	44.983818	40.139843	113.467262	44.964411	13.238175	111.528347	-61.487283	3.225755	120.908283
-29.558462	24.548899	118.899658	-8.334522	8.90387	116.322815	45.226627	-13.110736	110.126244	45.291042	40.542938	114.278458	45.2588345	13.716101	112.202351	-61.9278785	4.091639	120.443279
-28.852219	26.282444	118.767952	-8.305008	9.390772	116.40596	45.451431	-12.796179	110.671318	45.535995	40.784801	114.774536	45.493713	13.994311	112.722927	-62.103729	4.787233	120.088993
-28.034378	27.895037	118.724419	-8.29133	9.747774	116.580452	45.670231	-12.543903	111.373436	45.750809	41.010319	115.213371	45.71052	14.233208	113.2934035	-62.29318	5.26234	119.8675005
-27.080082	29.393227	118.794083	-8.197652	10.045185	116.915192	45.917	-12.327746	112.183296	45.947361	41.174984	115.628502	45.9321805	14.423619	113.905899	-62.3274845	5.666751	119.924485
-26.025688	30.791315	119.038162	-8.136982	10.217847	117.389206	46.218349	-12.166209	113.088379	46.103668	41.272926	116.137146	46.1610085	14.5533585	114.6127625	-62.4349725	5.8823355	120.1656495
-24.940948	32.038021	119.505119	-8.113786	10.322545	118.062653	46.510181	-12.047643	114.113548	46.227074	41.309822	116.786934	46.3686275	14.6310895	115.450241	-62.5961995	6.0140005	120.675065
-23.775629	33.226948	120.167557	-8.123319	10.334373	118.875053	46.753979	-11.939569	115.27623	46.372559	41.322826	117.687416	46.563269	14.6916285	116.481823	-62.809907	5.9771175	121.268283
-21.867184	34.841789	121.518196	-8.216134	10.436907	120.409027	47.089325	-11.824027	117.193794	46.508884	41.393864	119.415596	46.7991045	14.7849185	118.304695	-63.2313725	6.0888955	122.513359
-20.545294	35.852306	122.580849	-8.302552	10.557879	121.508217	47.264473	-11.745712	118.508209	46.616219	41.523979	120.745064	46.940346	14.8891335	119.6266365	-63.54545	6.2266245	123.3897975
-19.162039	36.81065	123.713661	-8.407587	10.729109	122.59613	47.361046	-11.606164	119.725655	46.716454	41.734814	122.094154	47.03875	15.064325	120.9099045	-63.853924	6.393893	124.2823555
-17.767063	37.658745	124.887619	-8.517959	10.937842	123.60791	47.440323	-11.461709	120.861778	46.804955	42.005707	123.437355	47.122639	15.271999	122.1495665	-64.158557	6.603685	125.0662535
-16.364567	38.452072	125.989578	-8.613945	11.193421	124.527229	47.514446	-11.264742	121.884361	46.829559	42.334007	124.695297	47.1720025	15.5346325	123.289829	-64.3998925	6.8522095	125.764629
-14.974517	39.247356	127.04248	-8.603168	11.432541	125.309769	47.625488	-10.971431	122.772392	46.842384	42.716335	125.803543	47.233936	15.872452	124.2879675	-64.440272	6.99263	126.3315705
-13.354866	39.805801	127.727936	-8.675338	11.794611	125.98851	47.794544	-10.64658	123.578773	46.910477	43.120979	126.75943	47.3525105	16.2371995	125.1691015	-64.7031865	7.3520225	126.8079185
-11.088095	40.663963	128.540817	-8.700771	12.346973	126.74279	48.134808	-10.091999	124.60421	46.879578	43.76931	127.836418	47.507193	16.8386555	126.220314	-64.908735	7.8552905	127.265266
-9.64138	41.106693	128.923752	-8.727128	12.732088	127.126785	48.277893	-9.702643	125.269196	46.890404	44.181992	128.369171	47.5841485	17.2396745	126.8191835	-65.0384045	8.2245015	127.4343865
-8.133281	41.484291	129.133636	-8.738755	13.09614	127.417038	48.712749	-9.453698	125.666901	46.969986	44.6455	128.675705	47.8413675	17.595901	127.171303	-65.3188775	8.596379	127.662773
-6.676234	41.752659	129.246689	-8.713859	13.453071	127.641441	48.944237	-9.105042	126.017548	47.111511	45.11161	128.819061	48.027874	18.003284	127.4183045	-65.455592	8.902858	127.8645775
-5.243103	41.925858	129.249451	-8.663578	13.807957	127.792908	49.059402	-8.699902	126.310432	47.113945	45.49725	128.834915	48.0866735	18.398674	127.5726735	-65.4138295	9.21724	128.0131425
-3.766896	42.029007	129.180573	-8.507137	14.12217	127.901863	49.386822	-8.393334	126.426125	47.148991	45.846222	128.705185	48.2679065	18.726444	127.565655	-65.2821805	9.517896	128.238071
-2.315282	42.049122	129.058044	-8.364374	14.466758	127.986183	49.582329	-7.993237	126.598915	47.267006	46.15786	128.574203	48.4246675	19.0823115	127.586559	-65.1534155	9.8512045	128.385807
-0.181855	41.943932	128.899277	-8.020426	14.965471	128.045197	50.132912	-7.49209	126.736656	47.56131	46.652199	128.231979	48.847111	19.5800545	127.4843175	-64.887963	10.3508875	128.6060765
1.258669	41.786385	128.714493	-7.790738	15.311573	128.0495	50.484581	-7.124237	126.77137	47.761154	47.058392	128.006958	49.1228675	19.9670775	127.389164	-64.7043435	10.6560685	128.709836
2.591005	41.58371	128.527786	-7.553827	15.678969	128.023621	50.836437	-6.697664	126.702568	47.892616	47.426651	127.785782	49.3645265	20.3644935	127.244175	-64.4721805	10.9934445	128.803067
3.945732	41.342186	128.31929	-7.284833	16.051826	127.949593	51.178585	-6.240514	126.616539	48.033096	47.778465	127.513794	49.6058405	20.7689755	127.0651665	-64.1755065	11.3346765	128.8340195
5.280054	41.043121	128.100342	-7.026291	16.442513	127.868042	51.535492	-5.777333	126.54213	48.15316	48.159718	127.325439	49.844326	21.1911925	126.9337845	-63.896908	11.6938335	128.8022995
6.53621	40.727417	127.960442	-6.742156	16.838875	127.795914	51.931149	-5.285578	126.509392	48.327255	48.549725	127.162384	50.129202	21.6320735	126.835888	-63.613514	12.0456765	128.75594
7.829821	40.335243	127.867531	-6.478052	17.251009	127.797745	52.354897	-4.823079	126.573822	48.517845	48.990513	127.113937	50.436371	22.083717	126.8438795	-63.392475	12.418301	128.7516105
9.716177	39.652401	127.954361	-6.101283	17.872524	127.943817	52.974575	-4.183806	126.861229	48.808861	49.612	127.253746	50.891718	22.714097	127.0574875	-63.094284	13.030951	128.8301465
10.831522	39.155006	128.194275	-5.879432	18.255659	128.133453	53.358578	-3.740911	127.133369	49.02935	50.00658	127.423599	51.193964	23.1328345	127.278484	-62.952828	13.3784835	128.988422
12.028985	38.594887	128.443863	-5.691417	18.609694	128.382965	53.712177	-3.352802	127.432251	49.19939	50.389004	127.655792	51.4557835	23.518101	127.5440215	-62.8386175	13.701287	129.2219085
13.185826	37.96566	128.726929	-5.535551	18.932489	128.661102	54.012794	-2.95243	127.75502	49.312878	50.701904	127.904083	51.662836	23.874737	127.8295515	-62.733938	13.990241	129.4926525
14.240148	37.336834	129.006622	-5.399329	19.23551	128.940933	54.262848	-2.535964	128.079819	49.408627	50.975563	128.138275	51.8357375	24.2197995	128.109047	-62.6343955	14.2512205	129.772819
15.201332	36.695309	129.288849	-5.256812	19.527174	129.1922	54.528988	-2.141651	128.402237	49.439144	51.272537	128.38266	51.984066	24.565443	128.3924485	-62.49769	14.488905	129.9919515
16.146559	35.998798	129.552734	-5.115821	19.80537	129.434845	54.826046	-1.752174	128.722992	49.46928	51.546597	128.555893	52.147663	24.8972115	128.6394425	-62.379305	14.7135285	130.2302475
17.372904	34.972153	129.909592	-4.905973	20.18808	129.742905	55.252659	-1.211071	129.178436	49.539421	51.956009	128.738266	52.39604	25.372469	128.958351	-62.207986	15.003691	130.527459
18.103325	34.323509	130.159256	-4.748464	20.388937	129.904663	55.514027	-0.913702	129.445221	49.570465	52.220963	128.798492	52.542246	25.6536305	129.1218565	-62.039174	15.1242435	130.6874695
19.425909	33.172737	129.967072	-4.580428	20.534538	130.025787	55.750729	-0.654732	129.66301	49.721527	52.440334	128.807495	52.736128	25.892801	129.2352525	-61.896984	15.176275	130.8163215
20.302187	32.314278	129.959976	-4.375921	20.63969	130.088196	55.973751	-0.477827	129.838623	49.8302	52.63126	128.827805	52.9019755	26.0767165	129.333214	-61.6538175	15.2026635	130.843178
21.067146	31.443163	129.937531	-4.168341	20.707676	130.080948	56.173653	-0.316229	129.970566	50.010254	52.761196	128.781708	53.0919535	26.2224835	129.376137	-61.4286355	15.1928685	130.785759
21.811081	30.559673	129.835098	-3.967138	20.770714	130.013077	56.347687	-0.180752	130.061203	50.225544	52.861168	128.66597	53.2866155	26.340208	129.3635865	-61.2208915	15.20122	130.6625675
22.586596	29.606987	129.682465	-3.752513	20.825829	129.87236	56.518173	-0.095168	130.104126	50.468731	52.909756	128.492233	53.493452	26.407294	129.2981795	-60.998478	15.244364	130.4465405
23.60014	28.277275	129.41777	-3.443146	20.909363	129.544128	56.683849	0.052966	130.150253	50.737858	52.901268	128.206589	53.7108535	26.477117	129.178421	-60.5971455	15.341609	129.909835
24.127642	27.398945	129.282822	-3.310589	20.979721	129.333054	56.792091	0.129433	130.162415	50.869846	52.900028	128.045105	53.8309685	26.5147305	129.10376	-60.4521465	15.4447115	129.562348
24.666653	26.531147	129.142075	-3.168633	21.052889	129.119293	56.836021	0.232796	130.20137	51.015137	52.90041	127.898933	53.925579	26.566603	129.0501515	-60.262845	15.539175	129.1884345
25.181129	25.639597	129.041931	-3.067711	21.127958	128.953522	56.901573	0.316776	130.235428	51.076698	52.923584	127.830078	53.9891355	26.62018	129.032753	-60.1245575	15.635736	128.874291
25.594208	24.821775	128.969742	-2.965031	21.182446	128.815628	56.922836	0.372532	130.258759	51.110794	52.935505	127.816414	54.016815	26.6540185	129.0375865	-59.946877	15.7108735	128.5936695
25.921675	24.009441	128.92572	-2.910968	21.215803	128.680344	56.947388	0.397716	130.247314	51.144745	52.950214	127.841499	54.0460665	26.673965	129.0444065	-59.8680025	15.757641	128.3162815
26.180548	23.183025	128.857758	-2.874371	21.216869	128.505493	56.945347	0.404638	130.202621	51.183701	52.956844	127.901367	54.064524	26.680741	129.051994	-59.813266	15.752997	127.958992
26.510147	21.910091	128.680847	-2.840646	21.147974	128.19043	56.887127	0.370813	130.000549	51.240112	52.913212	128.002136	54.0636195	26.6420125	129.0013425	-59.7449115	15.6539355	127.3795175
26.634905	21.090319	128.498322	-2.82787	21.077417	127.945038	56.834148	0.312812	129.795456	51.243591	52.851795	128.067108	54.0388695	26.5823035	128.931282	-59.6946095	15.5725305	126.958794
26.678812	20.286516	128.298584	-2.846643	21.012772	127.704811	56.743008	0.240423	129.535538	51.249313	52.76749	128.088211	53.9961605	26.5039565	128.8118745	-59.6894465	15.5215875	126.5977475
26.674547	19.508602	128.039917	-2.871369	20.968184	127.468872	56.658058	0.198813	129.261169	51.230049	52.697586	128.049042	53.9440535	26.4481995	128.6551055	-59.6867915	15.4881685	126.2826385
26.611954	18.711424	127.766487	-2.865012	20.973747	127.24559	56.596626	0.185702	128.99617	51.233768	52.658607	127.939751	53.915197	26.4221545	128.4679605	-59.645221	15.5253395	126.0232195
26.512177	17.891117	127.510475	-2.8565	21.042486	127.075829	56.567104	0.219681	128.780304	51.193047	52.631783	127.736023	53.8800755	26.425732	128.2581635	-59.5930755	15.65924	125.8934945
26.315903	17.137865	127.297485	-2.838664	21.129385	126.936874	56.550686	0.271885	128.631409	51.113605	52.653458	127.492233	53.8321455	26.4626715	128.061821	-59.5094735	15.7960985	125.811927
25.923624	16.020182	127.00573	-2.798556	21.213015	126.738167	56.579609	0.302063	128.429382	51.070595	52.649284	127.141617	53.825102	26.4756735	127.7854995	-59.422214	15.9503565	125.6908345
25.603889	15.305877	126.823532	-2.772357	21.208368	126.575027	56.60767	0.24107	128.304413	51.115513	52.610516	126.900772	53.8615915	26.425793	127.6025925	-59.4063055	15.990943	125.5474615
25.245371	14.561316	126.596687	-2.729541	21.155558	126.390709	56.58585	0.171086	128.159821	51.208542	52.538277	126.720474	53.897196	26.3546815	127.4401475	-59.356278	15.9564345	125.3412705
24.785713	13.823933	126.39682	-2.696066	21.066582	126.228699	56.535561	0.07952	128.012558	51.240494	52.452301	126.610016	53.8880275	26.2659105	127.311287	-59.2801595	15.8672535	125.146111
24.251167	13.126175	126.267311	-2.691621	20.991064	126.109146	56.523907	-0.026789	127.87989	51.31221	52.345421	126.525925	53.9180585	26.159316	127.2029075	-59.3013005	15.822812	125.0153845
23.717918	12.43121	126.137505	-2.773313	20.981092	126.066231	56.498779	-0.129093	127.77668	51.304199	52.260994	126.53196	53.901489	26.0659505	127.15432	-59.448115	15.8962335	124.978142
23.140263	11.805771	126.063011	-2.79981	20.945482	126.038803	56.456852	-0.222105	127.697754	51.367142	52.152229	126.515747	53.911997	25.965062	127.1067505	-59.511617	15.925902	124.9708555
22.183052	10.902811	126.006615	-2.767334	20.856792	126.062904	56.403816	-0.3726	127.583275	51.335289	52.013443	126.503136	53.8695525	25.8204215	127.0432055	-59.4042205	15.8931625	125.0826025
21.449318	10.325727	125.993515	-2.814306	20.848764	126.168678	56.346329	-0.456348	127.507866	51.345062	51.901436	126.4617	53.8456955	25.722544	126.984783	-59.4743075	15.974984	125.352573
20.70064	9.790005	126.020905	-2.820782	20.830168	126.287926	56.326191	-0.540119	127.446976	51.327469	51.789116	126.429703	53.82683	25.6244985	126.9383395	-59.468394	16.0358375	125.6375125
19.940861	9.267261	126.019905	-2.805478	20.808987	126.387421	56.29723	-0.62184	127.397812	51.393318	51.680374	126.395889	53.845274	25.529267	126.8968505	-59.45623	16.088707	125.8779915
19.167425	8.780096	126.01693	-2.804819	20.78957	126.468262	56.279297	-0.694009	127.349236	51.376343	51.620079	126.3993	53.82782	25.463035	126.874268	-59.437458	16.116105	126.062256
18.362156	8.360991	125.999977	-2.833268	20.792503	126.522469	56.238598	-0.745149	127.291199	51.393272	51.552273	126.355171	53.815935	25.403562	126.823185	-59.482471	16.181444	126.221753
17.466316	7.93486	125.985504	-2.899743	20.834881	126.575554	56.165421	-0.781274	127.208389	51.376724	51.508568	126.313927	53.7710725	25.363647	126.761158	-59.5705585	16.306115	126.38995
16.136963	7.363707	125.925003	-3.021352	20.974201	126.644913	55.965794	-0.81305	127.088257	51.301479	51.489948	126.233551	53.6336365	25.338449	126.660904	-59.6763405	16.609953	126.628922
15.214372	7.060588	125.939583	-3.142496	21.130852	126.723206	55.768578	-0.781673	127.027222	51.217987	51.496769	126.195023	53.4932825	25.357548	126.6111225	-59.7782745	16.904156	126.8352895
14.284827	6.754679	126.00042	-3.273712	21.340212	126.84407	55.569084	-0.752852	126.992393	51.142979	51.505043	126.16787	53.3560315	25.3760955	126.5801315	-59.9034555	17.3043285	127.1080085
13.306549	6.544799	126.071762	-3.404153	21.584883	127.007996	55.371773	-0.727604	126.975166	51.110172	51.524017	126.132057	53.2409725	25.3982065	126.5536115	-60.0492785	17.7715595	127.4623805
12.292881	6.328851	126.21405	-3.538429	21.865185	127.225075	55.173729	-0.691831	126.974693	51.053619	51.569511	126.142593	53.113674	25.43884	126.558643	-60.190532	18.29153	127.891507
11.316471	6.162107	126.362816	-3.64361	22.140947	127.454506	54.983932	-0.655413	126.994835	51.024391	51.635147	126.186203	53.0041615	25.489867	126.590519	-60.2913815	18.792027	128.318493
10.402999	6.014769	126.492294	-3.756492	22.379669	127.697075	54.787804	-0.618278	126.999977	50.994728	51.706387	126.28524	52.891266	25.5440545	126.6426085	-60.40425	19.2152835	128.7515415
8.985095	5.81221	126.61438	-3.895668	22.615646	128.007385	54.529953	-0.617487	126.97892	50.959492	51.762272	126.498817	52.7447225	25.5723925	126.7388685	-60.5360585	19.6588995	129.2759015
7.965581	5.713995	126.69059	-3.987075	22.694183	128.185242	54.349072	-0.642519	126.954102	50.981903	51.758503	126.656296	52.6654875	25.557992	126.805199	-60.6396375	19.830374	129.565285
7.049749	5.597119	126.722076	-4.04726	22.716337	128.338425	54.231689	-0.67051	126.903786	50.994827	51.733208	126.828453	52.613258	25.531349	126.8661195	-60.707778	19.901325	129.8107305
6.146856	5.501511	126.751396	-4.098424	22.726805	128.455551	54.129589	-0.699534	126.885674	51.006794	51.711178	126.97673	52.5681915	25.505822	126.931202	-60.7650395	19.947788	129.9799
5.342147	5.418475	126.794449	-4.120228	22.73369	128.549744	54.047947	-0.712608	126.898193	51.008034	51.681973	127.079483	52.5279905	25.4846825	126.988838	-60.7684465	19.9826975	130.11065
4.506336	5.346209	126.853874	-4.170562	22.772526	128.639236	53.962635	-0.707879	126.946518	51.007748	51.656174	127.127861	52.4851915	25.4741475	127.0371895	-60.8263155	20.0709045	130.2412825
3.653749	5.291042	126.948997	-4.194505	22.814377	128.690475	53.897614	-0.698331	127.009758	50.994919	51.631187	127.128746	52.4462665	25.466428	127.069252	-60.8352765	20.162326	130.311698
2.409062	5.221762	127.073204	-4.243015	22.896559	128.730194	53.840965	-0.662859	127.129105	50.918343	51.625015	127.062462	52.379654	25.481078	127.0957835	-60.865684	20.31204	130.3646045
1.621705	5.182393	127.113365	-4.278401	22.937319	128.706024	53.801163	-0.63471	127.191315	50.833366	51.611923	127.003098	52.3172645	25.4886065	127.0972065	-60.8740665	20.3860315	130.3148415
0.913954	5.156132	127.084564	-4.350544	22.968401	128.635941	53.744785	-0.603122	127.233978	50.791786	51.566982	126.903824	52.2682855	25.48193	127.068901	-60.9693735	20.454872	130.202981
0.197038	5.149137	127.008842	-4.399971	22.961575	128.505432	53.685005	-0.569575	127.237991	50.651264	51.516914	126.839897	52.1681345	25.4736695	127.038944	-60.9680765	20.4494805	129.97192
-0.542	5.139837	126.806709	-4.478252	22.943779	128.323578	53.609974	-0.517342	127.23143	50.505783	51.448822	126.802826	52.0578785	25.46574	127.017128	-61.0143825	20.421818	129.630028
-1.291251	5.166969	126.544891	-4.5274	22.875893	128.060547	53.58073	-0.4804	127.208008	50.361824	51.378059	126.817085	51.971277	25.4488295	127.0125465	-61.026077	20.3029565	129.1085475
-1.978697	5.166065	126.168213	-4.631329	22.792042	127.753578	53.603382	-0.488479	127.120605	50.148056	51.34766	126.873161	51.875719	25.4295905	126.996883	-61.138377	20.1544935	128.510273
-2.947513	5.134847	125.465103	-4.767026	22.605522	127.208794	53.538513	-0.516214	126.890144	49.857666	51.277828	127.031731	51.6980895	25.380807	126.9609375	-61.2321415	19.830237	127.4566505
-3.581914	5.099591	124.975075	-4.897383	22.446066	126.830437	53.447521	-0.564127	126.686775	49.619198	51.223183	127.164078	51.5333595	25.329528	126.9254265	-61.3281255	19.562604	126.7354475
-4.261115	5.088034	124.550308	-5.069231	22.287203	126.459541	53.305756	-0.60635	126.537086	49.469185	51.160431	127.25985	51.3874705	25.2770405	126.898468	-61.5259325	19.2973655	126.020614
-4.950204	5.061804	124.143066	-5.258346	22.124613	126.12001	53.162205	-0.632214	126.476479	49.258659	51.102112	127.38829	51.210432	25.234949	126.9323845	-61.727124	19.014277	125.3076355
-5.649173	5.028951	123.804543	-5.474395	21.987766	125.859138	53.075993	-0.682053	126.449394	49.051331	51.054001	127.523949	51.063662	25.185974	126.9866715	-62.012452	18.789558	124.7316045
-6.348111	4.988832	123.54525	-5.687925	21.862017	125.633255	52.996983	-0.753185	126.431488	48.89016	50.990631	127.56636	50.9435715	25.118723	126.998924	-62.3194215	18.605311	124.267586
-7.052249	4.92109	123.274078	-5.877547	21.740074	125.419807	52.847927	-0.805043	126.371132	48.69442	50.912403	127.590439	50.7711735	25.05368	126.9807855	-62.5262675	18.426468	123.8588285
-8.086891	4.726331	122.751381	-6.105747	21.542822	124.987961	52.554367	-0.91647	126.185898	48.395874	50.769329	127.522018	50.4751205	24.9264295	126.853958	-62.6866145	18.1592145	123.121964
-8.820913	4.574063	122.287575	-6.257945	21.416748	124.585594	52.343594	-0.991863	126.009415	48.244858	50.660278	127.410698	50.294226	24.8342075	126.7100565	-62.810116	17.9992885	122.4611315
-9.463601	4.385051	121.671661	-6.412595	21.29513	124.102272	52.107758	-1.06733	125.78112	48.062897	50.569057	127.27652	50.0853275	24.7508635	126.52882	-62.9105175	17.8393965	121.675724
-10.243725	4.177696	121.037994	-6.584218	21.204748	123.593811	51.823597	-1.097628	125.521851	47.841644	50.488831	127.085876	49.8326205	24.6956015	126.3038635	-63.0010565	17.7138945	120.8837585
-11.123658	3.94695	120.414696	-6.773159	21.138769	123.094643	51.611233	-1.13829	125.190697	47.630455	50.39394	126.868416	49.620844	24.627825	126.0295565	-63.167162	17.649713	120.1597295
-12.078112	3.708302	119.899353	-6.947144	21.08602	122.645973	51.446373	-1.207192	124.814186	47.393036	50.297237	126.611755	49.4197045	24.5450225	125.7129705	-63.3139925	17.6270175	119.5789755
-12.98648	3.409772	119.494774	-7.106843	21.079008	122.29776	51.223373	-1.241384	124.505341	47.160816	50.220608	126.316833	49.1920945	24.489612	125.411087	-63.4057805	17.668404	119.184433
-14.492476	2.955761	119.302818	-7.254344	21.021996	121.898865	50.891296	-1.35926	124.075829	46.75808	50.006126	125.727371	48.824688	24.323433	124.9016	-63.333376	17.720559	118.89613
-15.566358	2.556408	119.369385	-7.453387	21.033243	121.715569	50.707741	-1.511402	123.86718	46.461773	49.827171	125.034164	48.584757	24.1578845	124.450672	-63.491531	17.9086015	118.980466
-16.683781	2.14768	119.550751	-7.531232	20.945444	121.456718	50.477123	-1.688668	123.664688	46.213676	49.60685	124.15638	48.3453995	23.959091	123.910534	-63.4078635	17.931797	119.002902
-17.78327	1.724335	119.666138	-7.578556	20.760342	121.117462	50.261105	-1.975279	123.427513	45.983124	49.313354	123.195648	48.1221145	23.6690375	123.3115805	-63.2792265	17.8516465	118.9233435
-18.881828	1.301223	119.729637	-7.603031	20.426516	120.690666	50.050735	-2.368374	123.236397	45.834351	48.926044	122.092392	47.942543	23.278835	122.6643945	-63.148605	17.574197	118.7169375
-19.97431	0.865463	119.699203	-7.609824	19.93766	120.22905	49.821617	-2.798798	122.98455	45.663498	48.520302	121.013214	47.7425575	22.860752	121.998882	-62.9622055	17.014568	118.459218
-21.071945	0.435512	119.51133	-7.582549	19.295805	119.728134	49.571316	-3.274855	122.700546	45.542572	47.976639	120.075729	47.556944	22.350892	121.3881375	-62.722042	16.240718	118.0681305
-22.639713	-0.172246	118.861618	-7.48576	18.242914	118.907425	49.400723	-4.099847	122.201393	45.483162	47.1045	118.947937	47.4419425	21.5023265	120.574665	-62.4134625	14.9835015	117.240185
-23.638634	-0.451852	118.334175	-7.429394	17.587086	118.362976	49.270016	-4.559615	121.821342	45.470284	46.62738	118.415688	47.37015	21.0338825	120.118515	-62.228938	14.1402895	116.607437
-24.67576	-0.623909	117.805336	-7.351432	17.016211	117.838013	49.153397	-4.968984	121.46312	45.622208	46.183823	117.921829	47.3878025	20.6074195	119.6924745	-62.0906665	13.4250025	115.9835515
-25.6534	-0.70858	117.313553	-7.249899	16.503248	117.360374	49.069302	-5.304907	121.123299	45.72892	45.780014	117.492249	47.399111	20.2375535	119.307774	-61.898909	12.7689425	115.412974
-26.598898	-0.716798	117.097305	-7.195092	16.016899	117.019081	49.033119	-5.638837	120.793114	45.709183	45.390678	117.064407	47.371151	19.8759205	118.9287605	-61.761335	12.1578775	115.1094015
-27.535416	-0.563376	117.233276	-7.162111	15.562415	116.917816	48.950314	-6.00709	120.589874	45.706131	44.916199	116.473793	47.3282225	19.4545545	118.5318335	-61.6524445	11.6702755	115.3037985
-28.507147	-0.286818	117.632698	-7.189295	15.113163	117.006287	48.836212	-6.422725	120.48616	45.604561	44.357586	115.946411	47.2203865	18.9674305	118.2162855	-61.5989765	11.2588955	115.7962885
-29.840508	0.24582	118.564415	-7.315997	14.336159	117.468681	48.651932	-7.24586	120.405891	45.409584	43.592751	115.311813	47.030758	18.1734455	117.858852	-61.662752	10.4988725	117.07851
-30.675495	0.730062	119.325745	-7.42231	13.74542	117.898926	48.451637	-7.865241	120.309006	45.365379	42.954411	114.906738	46.908508	17.544585	117.607872	-61.753128	9.946255	118.18998
-31.44162	1.378992	120.070633	-7.522924	13.134861	118.343018	48.1427	-8.479613	120.162239	45.262051	42.270088	114.602852	46.7023755	16.8952375	117.3825455	-61.7482235	9.3744845	119.3034905
-32.127609	2.041337	120.596405	-7.644142	12.502198	118.742546	47.792664	-9.123468	119.924232	45.279026	41.601036	114.339233	46.535845	16.238784	117.1317325	-61.824129	8.765612	120.3533595
-32.709507	2.816912	121.015144	-7.720998	11.871265	119.04509	47.341793	-9.745561	119.737312	45.318031	40.970276	114.164261	46.329912	15.6123575	116.9507865	-61.771908	8.1301725	121.1393935
-33.195625	3.756356	121.264626	-7.803238	11.311899	119.270004	47.021374	-10.362471	119.467415	45.410347	40.394508	114.095833	46.2158605	15.0160185	116.781624	-61.8223365	7.6077795	121.758384
-33.621338	4.700954	121.271065	-7.879529	10.830037	119.391121	46.687592	-10.908566	119.153702	45.500137	39.910782	114.128067	46.0938645	14.501108	116.6408845	-61.8529225	7.158966	122.1413575
-34.046806	6.381229	121.096626	-7.935082	10.255652	119.390335	46.312847	-11.47666	118.587875	45.593979	39.406944	114.408302	45.953413	13.965142	116.4980885	-61.823577	6.546162	122.2825815
-34.201424	7.5767	120.910835	-7.932244	9.99894	119.331451	46.226002	-11.717842	118.129608	45.751717	39.1497	114.645294	45.9888595	13.715929	116.387451	-61.8533475	6.281951	122.275451
-34.261276	8.858602	120.776665	-7.902776	9.839101	119.289551	46.211025	-11.910336	117.699257	45.86129	38.978325	114.926079	46.0361575	13.5339945	116.312668	-61.8417095	6.1442075	122.266434
-34.151112	10.278712	120.81987	-7.872076	9.773353	119.325516	46.171303	-11.986622	117.277863	45.929909	38.887871	115.205002	46.050606	13.4506245	116.2414325	-61.794758	6.0960815	122.4095995
-33.911297	11.679522	121.018959	-7.798632	9.755112	119.439163	46.123707	-12.006702	116.891327	45.952942	38.841949	115.431259	46.0383245	13.4176235	116.161293	-61.6355885	6.0926005	122.717033
-33.597473	13.122606	121.302048	-7.719978	9.738627	119.581902	46.092716	-12.018583	116.511063	45.949459	38.81123	115.611076	46.0210875	13.3963235	116.0610695	-61.4610435	6.0809305	123.1027345
-33.087479	14.568849	121.59623	-7.617814	9.720268	119.732346	46.071167	-12.033986	116.119453	45.999763	38.762592	115.768768	46.035465	13.364303	115.9441105	-61.271093	6.076233	123.5205815
-32.177864	16.680088	122.001801	-7.424094	9.634943	119.91861	46.070702	-12.152602	115.553154	46.170853	38.636578	115.950417	46.1207775	13.241988	115.7517855	-60.9689655	6.027898	124.0854345
-31.401342	18.081383	122.223404	-7.308292	9.460966	120.010925	46.05978	-12.299291	115.161858	46.285629	38.510525	116.07785	46.1727045	13.105617	115.619854	-60.7892885	5.816315	124.401996
-30.540176	19.441198	122.370842	-7.18226	9.258077	120.015457	46.050564	-12.445546	114.747749	46.42458	38.313339	116.176559	46.237572	12.9338965	115.462154	-60.602092	5.5822575	124.56876
-29.537266	20.765055	122.506645	-7.058336	9.091097	120.013275	46.021721	-12.560339	114.374268	46.535156	38.107334	116.265038	46.2784385	12.7734975	115.319653	-60.3951105	5.4086965	124.706897
-28.465721	22.074842	122.557816	-6.958534	8.991647	120.006714	46.037994	-12.679878	114.144768	46.656654	37.9375	116.402603	46.347324	12.628811	115.2736855	-60.264392	5.354483	124.7397425
-27.267227	23.338757	122.564087	-6.890263	8.952281	120.037094	46.131027	-12.689967	114.11039	46.719696	37.829899	116.631935	46.4253615	12.569966	115.3711625	-60.2058875	5.334596	124.7030255
-26.0154	24.587173	122.535263	-6.856242	8.996516	120.154404	46.332039	-12.636084	114.305725	46.841766	37.754513	116.935944	46.5869025	12.5592145	115.6208345	-60.2993865	5.4338175	124.6879735
-23.851963	26.341101	122.530792	-6.806345	9.123397	120.486359	46.796867	-12.616944	115.039024	46.991013	37.721848	117.580124	46.89394	12.552452	116.309574	-60.50663	5.694342	124.663144
-22.324633	27.414349	122.538734	-6.755007	9.168306	120.76178	47.171574	-12.620226	115.695526	47.204018	37.687565	118.064972	47.187796	12.5336695	116.880249	-60.69781	5.8029425	124.643311
-20.617794	28.413162	122.580811	-6.684207	9.17049	121.091034	47.545292	-12.632343	116.433167	47.374058	37.636448	118.62545	47.459675	12.5020525	117.5293085	-60.828089	5.8389275	124.6527595
-18.877817	29.313778	122.691559	-6.591157	9.131238	121.464287	47.916168	-12.669267	117.224625	47.56031	37.577545	119.276024	47.738239	12.454139	118.2503245	-60.920553	5.808337	124.6782495
-17.021187	30.139824	122.920204	-6.484968	9.045023	121.893433	48.318588	-12.688041	118.011078	47.843552	37.504185	119.968536	48.08107	12.408072	118.989807	-61.051006	5.681974	124.797059
-15.119637	30.838028	123.27874	-6.448152	8.912518	122.318718	48.747524	-12.700807	118.831696	48.026752	37.494934	120.844292	48.387138	12.3970635	119.837994	-61.283442	5.4279725	124.799442
-13.143722	31.50588	123.715332	-6.405315	8.792304	122.749565	49.183964	-12.683217	119.692696	48.310707	37.541283	121.837547	48.7473355	12.429033	120.7651215	-61.5579655	5.155575	124.7340085
-10.130457	32.330612	124.485603	-6.434193	8.713296	123.350861	49.874634	-12.553491	121.008614	48.636673	37.732079	123.487267	49.2556535	12.589294	122.2479405	-62.1240395	4.837298	124.4537815
-8.177878	32.767384	125.119873	-6.506749	8.71068	123.575882	50.383274	-12.408885	121.83609	48.760891	38.004601	124.656281	49.5720825	12.797858	123.2461855	-62.5855805	4.623502	123.9055785
-6.047823	33.164627	125.347939	-6.636681	8.794154	123.637985	50.895248	-12.241894	122.504471	48.842144	38.348557	125.749878	49.868696	13.0533315	124.1271745	-63.142058	4.5349765	123.1487955
-4.113933	33.502941	125.565826	-6.715453	8.90115	123.518768	51.330368	-12.048246	123.058929	48.760223	38.683556	126.414124	50.0452955	13.317655	124.7365265	-63.4762015	4.484645	122.3010095
-2.166339	33.812664	125.528595	-6.902086	9.109172	123.241402	51.592392	-11.761093	123.518478	48.692989	39.027786	126.790169	50.1426905	13.6333465	125.1543235	-63.9468625	4.5849975	121.3284805
-0.306468	34.02776	125.308762	-7.077041	9.379577	122.849342	51.8937	-11.503298	123.633789	48.522472	39.460373	127.014282	50.208086	13.9785375	125.3240355	-64.362168	4.7806165	120.3746485
1.60072	34.199776	124.809715	-7.221464	9.674774	122.3619	51.961773	-11.175547	123.733078	48.318005	39.797043	126.79715	50.139889	14.310748	125.265114	-64.582817	5.0388	119.458686
4.306503	34.24427	123.886505	-7.293765	10.041555	121.561829	52.029907	-10.810484	123.629013	48.090218	40.157581	126.053574	50.0600625	14.6735485	124.8412935	-64.6475925	5.4095615	118.2823645
6.087466	34.153019	123.233482	-7.221445	10.185058	121.049866	52.078964	-10.539549	123.435249	48.018883	40.284061	125.398926	50.0489235	14.872256	124.4170875	-64.4918135	5.49786	117.6826445
7.764514	33.931435	122.581551	-7.077708	10.260118	120.545517	52.190083	-10.341633	123.304794	48.065376	40.332458	124.766449	50.1277295	14.9954125	124.0356215	-64.2831455	5.5248235	117.0554125
9.467978	33.627922	122.016403	-6.825475	10.249453	120.027634	52.374996	-10.18143	123.232185	48.199036	40.306973	124.254463	50.287016	15.0627715	123.743324	-63.937966	5.4361345	116.311944
11.062016	33.215054	121.600739	-6.533371	10.196172	119.512489	52.577209	-9.998216	123.197762	48.369789	40.272568	123.920486	50.473499	15.137176	123.559124	-63.540241	5.255168	115.465854
12.551697	32.752342	121.309258	-6.261541	10.192805	118.999985	52.776855	-9.816649	123.201324	48.558426	40.275311	123.755356	50.6676405	15.229331	123.47834	-63.1907225	5.156279	114.52163
13.94066	32.245491	121.150764	-5.99766	10.215882	118.470345	52.943127	-9.587728	123.151611	48.792984	40.321564	123.668793	50.8680555	15.366918	123.410202	-62.8633755	5.064846	113.530488
15.796685	31.370104	121.042671	-5.680397	10.370699	117.739906	53.255444	-9.233378	122.862732	48.905945	40.546227	123.724388	51.0806945	15.6564245	123.29356	-62.4414885	5.0849735	112.186252
16.834146	30.754448	120.980278	-5.533647	10.548639	117.281517	53.429062	-8.970993	122.528564	48.984482	40.778637	123.739433	51.206772	15.903822	123.1339985	-62.274066	5.193456	111.4290355
17.766815	30.079311	120.886215	-5.416789	10.794951	116.872345	53.533562	-8.677462	122.079704	48.586197	41.217499	123.914589	51.0598795	16.2700185	122.9971465	-61.8934575	5.3198835	110.7475435
18.612766	29.365767	120.727066	-5.337787	11.160025	116.533745	53.60601	-8.31652	121.626129	48.886002	41.397346	123.724304	51.246006	16.540413	122.6752165	-61.92158	5.779637	110.3922735
19.317162	28.605127	120.505318	-5.277117	11.619183	116.243401	53.658516	-7.868907	121.154633	48.938759	41.729103	123.591545	51.2986375	16.930098	122.373089	-61.8528715	6.308268	110.113713
19.962257	27.743399	120.182884	-5.229702	12.161407	116.018127	53.740204	-7.456451	120.731857	48.862373	42.167938	123.496887	51.3012885	17.3557435	122.114372	-61.7606925	6.9670705	109.921882
20.463743	26.861835	119.807877	-5.157865	12.687715	115.824471	53.825748	-7.066964	120.358932	48.857117	42.604279	123.238098	51.3414325	17.7686575	121.798515	-61.6571625	7.6067725	109.850427
21.068838	25.307352	119.049278	-4.995163	13.378714	115.515015	53.902428	-6.515097	119.78064	48.888775	43.182667	122.779755	51.3956015	18.333785	121.2801975	-61.3859275	8.423643	109.7498325
21.337391	24.159912	118.481598	-4.84897	13.753488	115.267036	53.933601	-6.202954	119.407547	48.96386	43.464516	122.34433	51.4487305	18.630781	120.8759385	-61.1466705	8.876195	109.6581335
21.503857	22.960781	117.841698	-4.73384	14.06776	115.012833	53.982853	-5.957259	119.043747	49.077324	43.772255	121.817871	51.5300885	18.907498	120.430809	-60.9977685	9.228022	109.594857
21.565542	21.569191	117.233444	-4.599381	14.339861	114.720154	53.98777	-5.720236	118.710152	49.142223	43.973164	121.395454	51.5649965	19.126464	120.052803	-60.7637585	9.553258	109.387505
21.526237	20.187559	116.631683	-4.474262	14.573505	114.421883	53.963036	-5.489308	118.415817	49.212902	44.07795	120.932304	51.587969	19.294321	119.6740605	-60.536493	9.852689	109.1697055
21.403814	18.739876	116.048622	-4.385712	14.801537	114.125023	53.899132	-5.289539	118.213081	49.242271	44.244488	120.465744	51.5707015	19.4774745	119.3394125	-60.3421255	10.1255995	108.9106335
21.146812	17.163164	115.50914	-4.421013	15.065249	113.93325	53.810638	-5.101003	118.052139	49.319206	44.344276	120.054924	51.564922	19.6216365	119.0535315	-60.406948	10.5088615	108.8129685
20.592052	14.768401	114.842628	-4.393384	15.36843	113.600227	53.655537	-4.879258	117.862404	49.322083	44.520306	119.385101	51.48881	19.820524	118.6237525	-60.275578	10.916336	108.5767015
20.046572	13.08777	114.460083	-4.419179	15.554883	113.431274	53.537834	-4.716327	117.757507	49.34959	44.662975	118.9916	51.443712	19.973324	118.3745535	-60.28207	11.136442	108.4879945
19.465014	11.379419	114.118553	-4.4615	15.702531	113.285378	53.620636	-4.623915	117.543266	49.323677	44.800709	118.623688	51.4721565	20.088397	118.083477	-60.3951565	11.316665	108.487279
18.731113	9.619399	113.800636	-4.501625	15.827423	113.127327	53.534107	-4.451506	117.408875	49.344982	44.95895	118.196465	51.4395445	20.253722	117.80267	-60.4427945	11.401124	108.451984
17.975769	7.875317	113.46666	-4.541206	15.933471	112.972763	53.464657	-4.249336	117.192146	49.31892	45.114517	117.770836	51.3917885	20.4325905	117.481491	-60.4742005	11.4343515	108.464035
17.149229	6.059982	113.113525	-4.556156	16.004173	112.78334	53.40361	-4.033082	116.904152	49.30135	45.281025	117.233788	51.35248	20.6239715	117.06897	-60.464792	11.3843745	108.49771
16.227419	4.232279	112.691772	-4.564971	16.03475	112.487755	53.354256	-3.850471	116.57151	49.303467	45.430286	116.534248	51.3288615	20.7899075	116.552879	-60.4588035	11.2795925	108.422631
14.733765	1.443058	111.862228	-4.556489	15.984474	111.777618	53.26926	-3.643439	115.887344	49.19445	45.60952	115.37249	51.231855	20.9830405	115.629917	-60.344833	10.9859075	107.925319
13.693327	-0.415082	111.240364	-4.546912	15.882085	111.218933	53.183968	-3.555212	115.369644	49.09893	45.6721	114.362396	51.141449	21.058444	114.86602	-60.235273	10.705726	107.571846
12.58077	-2.274433	110.867523	-4.478684	15.743608	110.870949	53.126747	-3.563121	114.798866	48.911362	45.641182	113.280212	51.0190545	21.0390305	114.039539	-59.9764225	10.4481855	107.702359
11.412894	-4.13328	110.902916	-4.32073	15.523095	110.942223	53.07724	-3.578624	114.168236	48.792713	45.488895	112.025032	50.9349765	20.9551355	113.096634	-59.5764365	10.0910545	108.787812
10.220008	-5.958028	111.391235	-4.14336	15.21153	111.39183	53.056614	-3.665739	113.693169	48.752579	45.249187	111.00737	50.9045965	20.791724	112.3502695	-59.1913165	9.631336	110.4333905
8.979193	-7.669959	112.291565	-4.009624	14.83905	112.172905	53.068108	-3.862772	113.442322	48.76424	44.970982	110.272964	50.916174	20.554105	111.857643	-58.935422	9.123995	112.488167
7.739888	-9.388554	113.276337	-3.913308	14.451465	113.088539	53.062325	-4.048451	113.313995	48.73011	44.702908	109.790504	50.8962175	20.3272285	111.5522495	-58.7228335	8.5757015	114.6248285
5.893808	-11.756796	114.625359	-3.900165	13.859256	114.320282	52.986031	-4.328147	113.297188	48.618664	44.370335	109.521271	50.8023475	20.021094	111.4092295	-58.6026775	7.697418	117.2313345
4.682883	-13.220397	115.353584	-3.965148	13.542086	114.985291	52.884262	-4.45563	113.403831	48.519154	44.252586	109.621368	50.701708	19.898478	111.5125995	-58.632004	7.185694	118.4579825
3.490176	-14.56604	115.991249	-4.053249	13.312162	115.543602	52.809101	-4.527949	113.61097	48.428955	44.221664	109.851791	50.619028	19.8468575	111.7313805	-58.725526	6.7774665	119.3558235
2.350307	-15.836649	116.586792	-4.185989	13.148085	116.044273	52.762558	-4.519574	113.901581	48.369801	44.235592	110.159897	50.5661795	19.858009	112.030739	-58.9381575	6.438161	120.057807
1.310716	-16.995012	117.195656	-4.275919	13.059157	116.48558	52.753345	-4.443548	114.284225	48.337448	44.291637	110.475418	50.5453965	19.9240445	112.3798215	-59.0972345	6.1942695	120.5913385
0.295015	-17.953129	117.913506	-4.343349	13.037658	116.870186	52.795368	-4.316564	114.726364	48.22113	44.401821	110.783096	50.508249	20.0426285	112.75473	-59.194947	6.0326875	120.985642
-0.584669	-18.827845	118.526207	-4.390037	13.054811	117.243622	52.85722	-4.163425	115.179192	48.144825	44.503788	110.993896	50.5010225	20.1701815	113.086544	-59.2810965	5.9394405	121.4007
-1.889133	-19.972397	119.789543	-4.412233	13.135741	117.783653	52.870274	-3.883678	115.897461	48.106403	44.62326	111.12133	50.4883385	20.369791	113.5093955	-59.3128045	5.901691	122.0579105
-2.675164	-20.546356	120.667793	-4.40911	13.179535	118.113174	52.902775	-3.715464	116.438148	48.008175	44.71666	111.160934	50.455475	20.500598	113.799541	-59.273695	5.858472	122.426807
-3.388638	-21.024595	121.534706	-4.392168	13.179758	118.353012	52.980469	-3.567284	117.075584	47.855148	44.791157	111.211632	50.4178085	20.6119365	114.143608	-59.2021445	5.7475795	122.562416
-4.108421	-21.433588	122.263214	-4.390584	13.134168	118.501175	53.137291	-3.447919	117.732323	47.939152	44.782715	111.20018	50.5382215	20.667398	114.4662515	-59.3193895	5.600938	122.5360985
-4.78523	-21.733274	122.879349	-4.379822	13.067688	118.570198	53.242207	-3.327354	118.344101	47.736935	44.832085	111.291351	50.489571	20.7523655	114.817726	-59.249215	5.3830105	122.32267
-5.382689	-21.923824	123.300865	-4.41153	12.976937	118.580338	53.291393	-3.230865	118.866348	47.934296	44.720936	111.172012	50.6128445	20.7450355	115.01918	-59.4359045	5.2088385	122.141496
-5.996191	-21.976051	123.541046	-4.496089	12.879194	118.583977	53.271938	-3.195564	119.220985	47.842072	44.70644	111.187271	50.557005	20.755438	115.204128	-59.549183	5.00295	121.963826
-6.829548	-21.7656	123.548927	-4.655764	12.742636	118.60746	53.090321	-3.153786	119.520607	47.611332	44.701923	111.43824	50.3508265	20.7740685	115.4794235	-59.6623545	4.7112035	121.7354965
-7.380067	-21.425266	123.262741	-4.76146	12.691195	118.63166	52.964123	-3.115123	119.594193	47.626972	44.783379	111.611389	50.2955475	20.834128	115.602791	-59.8184675	4.548262	121.660529
-7.857795	-20.952797	122.833786	-4.874537	12.683246	118.660263	52.861439	-3.059542	119.562279	47.576759	44.952797	111.991905	50.219099	20.9466275	115.777092	-59.968173	4.4198645	121.543434
-8.22571	-20.328926	122.296021	-4.983144	12.768274	118.692101	52.736832	-2.935265	119.464783	47.561359	45.161533	112.397148	50.1490955	21.113134	115.9309655	-60.1153835	4.423414	121.4532365
-8.559886	-19.651463	121.7911	-5.106529	12.962477	118.735168	52.604485	-2.781768	119.280266	47.493889	45.437477	112.797951	50.049187	21.3278545	116.0391085	-60.262245	4.5970995	121.4312275
-8.856979	-18.820877	121.3619	-5.244543	13.239363	118.807564	52.421879	-2.572042	119.044518	47.43943	45.711136	113.179085	49.9306545	21.569547	116.1118015	-60.4197405	4.909179	121.5033265
-9.070356	-17.884529	121.058182	-5.377291	13.531778	118.919991	52.221333	-2.354953	118.802132	47.365044	45.976212	113.500999	49.7931885	21.8106295	116.1515655	-60.5477705	5.2529265	121.6884165
-9.209183	-16.281652	120.768166	-5.513625	13.933237	119.157394	51.998955	-2.099387	118.539917	47.321083	46.303558	113.936806	49.660019	22.1020855	116.2383615	-60.687269	5.7643885	122.0764265
-9.153715	-15.230368	120.749428	-5.570086	14.145324	119.354889	51.901752	-1.967448	118.466827	47.296143	46.478176	114.243027	49.5989475	22.255364	116.354927	-60.7391195	6.035284	122.354851
-9.054004	-14.135468	120.702232	-5.57319	14.323328	119.556984	51.846989	-1.874154	118.500748	47.37606	46.598507	114.541367	49.6115245	22.3621765	116.5210575	-60.7579045	6.2844795	122.5929105
-8.899779	-12.999233	120.651337	-5.534323	14.473048	119.720711	51.849121	-1.786744	118.658447	47.420025	46.690605	114.898682	49.634573	22.4519305	116.7785645	-60.703219	6.4941655	122.6628575
-8.626733	-11.829814	120.412971	-5.439847	14.603946	119.746948	51.930649	-1.715286	118.918869	47.621582	46.761822	115.301682	49.7761155	22.523268	117.1102755	-60.6558095	6.684624	122.3836205
-8.291096	-10.614829	119.847046	-5.281407	14.753847	119.508957	52.109623	-1.655384	119.25502	47.910835	46.838806	115.78894	50.010229	22.591711	117.52198	-60.573043	6.915983	121.495934
-7.896418	-9.414277	118.868187	-5.114876	14.918915	118.948471	52.391804	-1.596522	119.536034	48.220108	46.959614	116.36586	50.305956	22.681546	117.950947	-60.535708	7.156284	119.945995
-7.342885	-7.561327	116.804337	-5.016133	15.135479	117.622147	52.68795	-1.484405	119.70166	48.7061	47.156643	117.199829	50.697025	22.836119	118.4507445	-60.729291	7.434839	116.7935495
-7.0692	-6.318326	115.280342	-5.126056	15.281679	116.562592	52.693619	-1.447546	119.509636	48.83342	47.27943	117.674782	50.7635195	22.915942	118.592209	-61.0156315	7.647416	114.532975
-6.69978	-5.128249	113.986626	-5.347427	15.474587	115.541824	52.505291	-1.339938	119.175697	48.684265	47.447586	117.937614	50.594778	23.053824	118.5566555	-61.289632	7.89535	112.5269925
-6.484196	-3.944135	113.021675	-5.662123	15.756149	114.703033	52.222031	-1.168956	118.709991	48.378227	47.614025	117.944504	50.300129	23.2225345	118.3272475	-61.624375	8.2897635	111.0788185
-6.339425	-2.800386	112.486961	-6.007539	16.101681	114.072189	51.934624	-1.00946	118.240036	47.970009	47.795441	117.744278	49.9523165	23.3929905	117.992157	-61.9673945	8.8103715	110.152221
-6.292496	-1.685233	112.185944	-6.351251	16.409451	113.647591	51.598965	-0.864548	117.913162	47.600079	47.947693	117.376495	49.599522	23.5415725	117.6448285	-62.302024	9.2773295	109.6503535
-6.231334	-0.729959	111.998352	-6.667486	16.641266	113.359108	51.297386	-0.759634	117.661835	47.305298	48.059391	117.177109	49.301342	23.6498785	117.419472	-62.636314	9.6326535	109.298744
-6.198584	0.652956	111.70871	-7.116087	16.813683	113.042702	50.931992	-0.76767	117.480698	46.959305	48.056721	117.023682	48.9456485	23.6445255	117.25219	-63.1778225	9.9828405	108.833214
-6.076926	1.400367	111.455116	-7.401934	16.831791	112.851265	50.65921	-0.82361	117.418137	46.731522	48.029423	117.141151	48.695366	23.6029065	117.279644	-63.499234	10.0606755	108.422886
-6.249032	2.326379	111.255684	-7.669843	16.829906	112.678146	50.408138	-0.884472	117.361572	46.498062	47.997211	117.344284	48.4531	23.5563695	117.352928	-63.792786	10.1034425	108.003364
-6.324697	3.060569	111.069786	-7.953603	16.817898	112.545265	50.186111	-0.941145	117.31012	46.33889	47.987747	117.530296	48.2625005	23.523301	117.420208	-64.1697065	10.112495	107.670322
-6.392895	3.728077	110.957397	-8.193227	16.835945	112.433815	49.996319	-0.954721	117.205788	46.058178	48.005913	117.724991	48.0272485	23.525596	117.4653895	-64.4137025	10.146294	107.4022405
-6.54403	4.376198	110.89817	-8.405767	16.908844	112.385986	49.796566	-0.942204	117.082977	45.856331	48.02327	117.76757	47.8264485	23.540533	117.4252735	-64.6379825	10.277155	107.3466985
-6.761249	4.9581	110.904526	-8.579704	17.023186	112.377869	49.605972	-0.902132	116.979858	45.643951	48.077629	117.70961	47.6249615	23.5877485	117.344734	-64.7843695	10.4586235	107.411004
-7.092727	5.704959	110.983002	-8.751188	17.170483	112.411308	49.412334	-0.844989	116.821037	45.375061	48.118973	117.545486	47.3936975	23.636992	117.1832615	-64.8960735	10.703974	107.6393545
-7.340881	6.137701	111.047066	-8.804701	17.209637	112.439453	49.334152	-0.815363	116.768837	45.241356	48.111938	117.413498	47.287754	23.6482875	117.0911675	-64.897156	10.7709865	107.7877385
-7.575499	6.533082	111.135376	-8.825738	17.202959	112.479271	49.301674	-0.804258	116.751266	45.096161	48.094414	117.322945	47.1989175	23.645078	117.0371055	-64.8503935	10.76084	107.9214365
-7.853504	6.916382	111.220291	-8.834733	17.152704	112.511421	49.286552	-0.80981	116.787994	45.052338	48.061062	117.215637	47.169445	23.625626	117.0018155	-64.838911	10.679782	108.0210265
-8.180557	7.315522	111.27343	-8.818569	17.067329	112.51458	49.282837	-0.84464	116.864441	44.996452	48.019909	117.137436	47.1396445	23.5876345	117.0009385	-64.7767825	10.5470235	108.0282215
-8.507973	7.679576	111.285782	-8.838936	16.964275	112.477943	49.26305	-0.887737	116.956688	44.943047	47.963928	117.07325	47.1030485	23.5380955	117.014969	-64.7809205	10.3904545	107.940917
-8.848413	8.017752	111.250137	-8.870522	16.884806	112.405144	49.212521	-0.924871	117.029823	44.873093	47.916508	116.988037	47.042807	23.4958185	117.00893	-64.783851	10.2737935	107.801358
-9.424673	8.463288	111.086967	-8.971437	16.797499	112.254059	49.095093	-0.989236	117.083	44.741631	47.83416	116.833046	46.918362	23.422462	116.958023	-64.861236	10.172536	107.550095
-9.838712	8.746023	110.933861	-9.02938	16.765373	112.125717	48.997517	-0.984018	117.044411	44.618702	47.803307	116.782211	46.8081095	23.4096445	116.913311	-64.8668695	10.1211015	107.338123
-10.294456	9.043057	110.733582	-9.097747	16.776176	111.968781	48.897575	-0.945929	116.970322	44.542027	47.767807	116.769264	46.719801	23.410939	116.869793	-64.915295	10.141413	107.067769
-10.78285	9.358469	110.496506	-9.205935	16.850317	111.792076	48.811878	-0.886869	116.889999	44.448708	47.785259	116.785957	46.630293	23.449195	116.837978	-65.042163	10.251439	106.746174
-11.328133	9.700014	110.231468	-9.30794	16.944735	111.606873	48.686714	-0.768587	116.798424	44.298267	47.873043	116.88588	46.4924905	23.552228	116.842152	-65.1083705	10.337242	106.371594
-11.958079	10.065827	109.961746	-9.411077	17.064604	111.438141	48.593227	-0.64884	116.648697	44.101238	47.99192	117.037033	46.3472325	23.67154	116.842865	-65.1693865	10.457668	106.033417
-12.64482	10.427061	109.749588	-9.546026	17.195347	111.324715	48.506168	-0.543985	116.480782	43.931389	48.12677	117.150024	46.2187785	23.7913925	116.815403	-65.3108305	10.5993015	105.834027
-13.7418	10.905771	109.64534	-9.728828	17.406935	111.305664	48.306648	-0.395033	116.279495	43.718002	48.313976	117.219353	46.012325	23.9594715	116.749424	-65.469981	10.8543985	105.861904
-14.517435	11.166395	109.653564	-9.812904	17.511082	111.379005	48.212166	-0.325672	116.216194	43.606758	48.368908	117.217682	45.909462	24.021618	116.716938	-65.53527	11.000546	106.041072
-15.338513	11.389264	109.723175	-9.78308	17.517233	111.440781	48.162369	-0.309881	116.199219	43.593025	48.388672	117.152695	45.877697	24.0393955	116.675957	-65.443857	10.9950705	106.205605
-16.152143	11.572247	109.820938	-9.779163	17.497137	111.557724	48.149117	-0.362288	116.21624	43.561554	48.365616	117.062164	45.8553355	24.001664	116.639202	-65.4136615	10.99261	106.476246
-17.084131	11.704164	109.986961	-9.765111	17.426437	111.715378	48.135208	-0.449638	116.24305	43.544769	48.26939	116.894196	45.8399885	23.909876	116.568623	-65.3702105	10.942998	106.862133
-18.075022	11.817817	110.227333	-9.618878	17.201525	111.879387	48.132725	-0.601762	116.313805	43.604042	48.097157	116.642166	45.8683835	23.7476975	116.4779855	-65.1061395	10.6553525	107.2807885
-19.077917	11.868494	110.51638	-9.591135	16.985931	112.126961	48.182022	-0.779173	116.408028	43.636658	47.903488	116.415909	45.90934	23.5621575	116.4119685	-65.09161	10.4097045	107.8419535
-20.549683	11.926931	110.936905	-9.437868	16.524197	112.489105	48.289364	-1.073929	116.597656	43.751289	47.557735	116.048386	46.0203265	23.241903	116.323021	-64.8960625	9.806491	108.655189
-21.593927	11.994537	111.23365	-9.344457	16.218433	112.735764	48.358406	-1.286382	116.695801	43.774796	47.339725	115.838051	46.066601	23.0266715	116.266926	-64.755515	9.4101945	109.204602
-22.621504	12.035502	111.492851	-9.238379	15.888693	112.959351	48.402733	-1.509957	116.739418	43.789246	47.0783	115.64119	46.0959895	22.7841715	116.190304	-64.5727475	8.9932145	109.728398
-23.667753	12.147936	111.814903	-9.157225	15.559146	113.198196	48.397587	-1.730517	116.76741	43.823624	46.819996	115.407112	46.1106055	22.5447395	116.087261	-64.4250555	8.5735525	110.309131
-24.792749	12.297549	112.19529	-9.088354	15.247557	113.477913	48.377712	-1.951391	116.786148	43.824913	46.593391	115.209671	46.1013125	22.321	115.9979095	-64.2780205	8.174114	110.9579165
-25.900396	12.488342	112.67041	-9.04751	14.944956	113.820778	48.338253	-2.220785	116.752968	43.81604	46.353352	114.958382	46.0771465	22.0662835	115.855675	-64.1721665	7.8236285	111.785881
-26.976824	12.718393	113.28093	-9.034874	14.652951	114.200165	48.280762	-2.601523	116.557602	43.828678	46.08202	114.559601	46.05472	21.7402485	115.5586015	-64.124468	7.5656535	112.8417285
-28.599983	13.226849	114.358505	-9.009573	14.155472	114.796951	47.937885	-3.09488	116.045967	43.833733	45.632362	113.783005	45.885809	21.268741	114.914486	-63.904955	7.042203	114.679416
-29.604568	13.628705	115.131485	-8.967654	13.802284	115.229584	47.651325	-3.369452	115.667679	43.762924	45.25634	113.288208	45.7071245	20.943444	114.4779435	-63.6424325	6.661124	115.9812245
-30.510136	14.054823	115.947807	-8.953093	13.487549	115.731094	47.444859	-3.649179	115.471268	43.693829	44.904541	112.921547	45.569344	20.627681	114.1964075	-63.47553	6.347417	117.2657805
-31.369495	14.631321	116.725174	-8.943379	13.221457	116.291336	47.353519	-3.880901	115.488579	43.670036	44.655357	112.800125	45.5117775	20.387228	114.144352	-63.3985355	6.055686	118.43832
-32.188164	15.319652	117.510544	-8.951331	13.042699	116.873642	47.36734	-4.042755	115.624153	43.729546	44.495617	112.824799	45.548443	20.226431	114.224476	-63.451105	5.858967	119.522808
-32.898739	16.034027	118.197479	-8.939754	12.945786	117.430435	47.41608	-4.169383	115.801224	43.657398	44.441353	113.011909	45.536739	20.135985	114.4065665	-63.416247	5.755587	120.4543035
-33.500645	16.83666	118.852913	-8.929703	12.923826	117.928589	47.452633	-4.215183	115.91526	43.637848	44.42873	113.21907	45.5452405	20.1067735	114.567165	-63.4046465	5.7408785	121.290013
-34.266705	18.287306	119.749191	-8.895136	12.954288	118.575432	47.448814	-4.191716	116.011284	43.672657	44.466328	113.492058	45.5607355	20.137306	114.751671	-63.3510075	5.77127	122.399193
-34.634846	19.271629	120.268478	-8.831345	12.976477	118.929276	47.453991	-4.174376	116.0131	43.70203	44.518639	113.690926	45.5780105	20.1721315	114.852013	-63.2407005	5.7808225	123.006539
-34.895519	20.266413	120.680634	-8.733521	12.986982	119.231461	47.490273	-4.141345	115.963974	43.693924	44.566463	113.897469	45.5920985	20.212559	114.9307215	-63.0591405	5.761405	123.5322005
-35.048004	21.336773	121.067139	-8.649507	12.977595	119.471451	47.536076	-4.106589	115.868332	43.878174	44.559311	114.040665	45.707125	20.226361	114.9544985	-63.006139	5.728829	123.9884035
-35.079445	22.497122	121.380447	-8.528579	12.953633	119.656219	47.599098	-4.084775	115.739754	43.987083	44.552658	114.211655	45.7930905	20.2339415	114.9757045	-62.8502485	5.6733245	124.3367335
-35.008984	23.61482	121.635284	-8.411667	12.935535	119.798088	47.630203	-4.050041	115.620186	44.100235	44.54348	114.373016	45.865219	20.2467195	114.996601	-62.688553	5.6243505	124.599575
-34.847637	24.754267	121.825363	-8.290762	12.94109	119.908249	47.696217	-4.013179	115.504517	44.284153	44.530369	114.495705	45.990185	20.258595	115.000111	-62.571709	5.623585	124.816387
-34.363407	26.549625	122.067284	-8.134125	12.993773	120.065498	47.840664	-3.924098	115.427422	44.420288	44.571461	114.726952	46.130476	20.3236815	115.077187	-62.398726	5.6638645	125.053809
-33.856758	27.75382	122.181061	-8.030507	13.073915	120.168076	47.993443	-3.845144	115.42704	44.5662	44.62619	114.868736	46.2798215	20.390523	115.147888	-62.3408355	5.757307	125.188264
-33.302952	28.926399	122.221375	-7.916041	13.126692	120.240005	48.172482	-3.75658	115.46904	44.711685	44.718681	115.050217	46.4420835	20.4810505	115.2596285	-62.2741655	5.7723335	125.2203815
-32.58073	30.11124	122.178162	-7.75369	13.183376	120.245956	48.417461	-3.658543	115.510666	44.868183	44.821548	115.25309	46.642822	20.5815025	115.381878	-62.150202	5.7852495	125.110034
-31.754478	31.219875	122.095505	-7.572515	13.218994	120.200195	48.714138	-3.558941	115.541374	44.801414	45.004295	115.543579	46.757776	20.722677	115.5424765	-61.902806	5.715311	124.8579135
-30.814362	32.362965	121.952034	-7.387564	13.270989	120.145691	49.00087	-3.449256	115.571892	45.101944	45.037716	115.693352	47.051407	20.79423	115.632622	-61.826535	5.747748	124.65876
-29.804289	33.498032	121.88343	-7.213892	13.311945	120.132805	49.242554	-3.34679	115.620216	45.37019	45.082748	115.82972	47.306372	20.867979	115.724968	-61.734156	5.755911	124.540642
-28.038048	35.098015	121.777489	-6.924067	13.376713	120.211456	49.610035	-3.227209	115.765724	45.642242	45.147808	116.071106	47.6261385	20.9602995	115.918415	-61.4742725	5.7931265	124.504497
-26.643675	36.066319	121.75399	-6.730849	13.417313	120.330498	49.883141	-3.181171	115.924644	45.743607	45.197021	116.240761	47.813374	21.007925	116.0827025	-61.275072	5.826701	124.5782935
-25.372753	37.104683	121.746681	-6.520498	13.420958	120.451614	50.169044	-3.170546	116.096725	45.867355	45.22921	116.407204	48.0181995	21.029332	116.2519645	-61.0591955	5.812584	124.6512635
-23.838871	38.087212	121.670509	-6.297729	13.399373	120.539581	50.432808	-3.165621	116.272781	46.000111	45.255871	116.587402	48.2164595	21.045125	116.4300915	-60.8119175	5.753621	124.6490705
-22.257944	38.994728	121.574257	-6.068563	13.370015	120.584122	50.67252	-3.156286	116.399017	46.201622	45.240623	116.708527	48.437071	21.0421685	116.553772	-60.574197	5.6978615	124.614472
-20.560463	39.926136	121.422615	-5.826447	13.331234	120.56543	50.893257	-3.151321	116.4291	46.362473	45.232536	116.761658	48.627865	21.0406075	116.595379	-60.280759	5.6218605	124.535481
-18.723619	40.737152	121.263969	-5.59159	13.285019	120.49099	51.088142	-3.134567	116.366661	46.471344	45.228779	116.792252	48.779743	21.047106	116.5794565	-59.962923	5.522932	124.4025235
-15.992081	42.035267	120.950485	-5.269876	13.209913	120.359314	51.369495	-3.133856	116.15696	46.604927	45.216297	116.701866	48.987211	21.0412205	116.429413	-59.526963	5.3786055	124.289215
-14.008458	42.75922	120.803032	-5.07752	13.130651	120.253754	51.575024	-3.151996	115.955177	46.518711	45.197754	116.50206	49.0468675	21.022879	116.2286185	-59.2019075	5.238423	124.2788895
-11.901749	43.488419	120.664124	-4.870318	13.031812	120.151344	51.763702	-3.164458	115.72702	46.293304	45.301613	116.228065	49.028503	21.0685775	115.9775425	-58.769139	4.9950465	124.3251455
-9.745549	44.053619	120.604012	-4.659305	12.935676	120.062469	51.924252	-3.167607	115.568909	45.960815	45.530163	115.989792	48.9425335	21.181278	115.7793505	-58.2611435	4.690074	124.3455875
-7.446848	44.581711	120.499443	-4.477109	12.85021	119.981178	52.112572	-3.148719	115.467964	45.836235	45.70591	115.820862	48.9744035	21.2785955	115.644413	-57.9286215	4.4218245	124.317943
-5.20168	44.989506	120.503296	-4.303541	12.811979	119.931938	52.364243	-3.129964	115.441475	45.761154	45.909058	115.782463	49.0626985	21.389547	115.611969	-57.6697805	4.234411	124.251907
-2.702735	45.471962	120.407928	-4.131542	12.795861	119.891808	52.635735	-3.135607	115.435875	45.704754	46.092876	115.801933	49.1702445	21.4786345	115.618904	-57.4333285	4.1130875	124.164712
1.128612	45.961666	120.246872	-3.91475	12.747188	119.615219	53.07848	-3.192891	115.283096	45.713436	46.019077	116.075043	49.395958	21.413093	115.6790695	-57.225458	4.081283	123.5513685
3.655649	46.185745	120.031952	-3.812812	12.70624	119.301666	53.264545	-3.211657	115.131989	45.798321	45.881042	116.261902	49.531433	21.3346925	115.6969455	-57.157057	4.0777875	122.9063865
6.341136	46.42205	119.650055	-3.709436	12.656408	118.811623	53.467579	-3.231989	114.963425	45.957394	45.80814	116.37561	49.7124865	21.2880755	115.6695175	-57.1313585	4.0247405	121.9537285
8.960388	46.527832	119.093033	-3.636079	12.641232	118.167831	53.707146	-3.25758	114.773468	46.104439	45.762096	116.554214	49.9057925	21.252258	115.663841	-57.1779505	4.030206	120.671821
11.623847	46.606419	118.435059	-3.585486	12.68504	117.496979	54.02779	-3.332453	114.542732	46.165943	45.727352	116.769791	50.0968665	21.1974495	115.6562615	-57.2678385	4.1726305	119.3376965
14.329518	46.627232	117.620811	-3.581712	12.747453	116.832863	54.418392	-3.524291	114.229988	46.129375	45.704922	116.774902	50.2738835	21.0903155	115.502445	-57.4373075	4.4045905	118.163281
16.735123	46.161922	116.830978	-3.592824	12.850481	116.241364	53.851677	-3.061226	114.587357	46.025772	45.723068	116.550743	49.9387245	21.330921	115.56905	-57.1243725	4.370041	116.913678
20.279528	45.114906	115.71405	-3.538812	12.969147	115.612099	53.904945	-3.057656	114.663445	45.834538	45.571297	116.024544	49.8697415	21.2568205	115.3439945	-56.9473655	4.6814735	115.8802035
22.732754	44.373737	115.047028	-3.472827	12.985924	115.310562	54.01413	-3.128901	114.81781	45.810329	45.478329	115.601097	49.9122295	21.174714	115.2094535	-56.8578835	4.797134	115.4116705
25.024723	43.456902	114.419975	-3.363246	12.983333	115.032982	54.147911	-3.21185	114.955536	45.809097	45.327274	115.174713	49.978504	21.057712	115.0651245	-56.704996	4.908954	115.0008395
27.421024	42.565269	113.761566	-3.227726	12.953776	114.747452	54.284935	-3.333473	115.003029	45.838318	45.139774	114.663933	50.0616265	20.9031505	114.833481	-56.5170785	5.0044015	114.661423
29.757109	41.60334	113.067017	-3.12247	12.929334	114.400589	54.308254	-3.440729	115.039894	45.884087	44.961891	114.101051	50.0961705	20.760581	114.5704725	-56.3411105	5.098087	114.2307055
30.678888	40.410328	112.746964	-2.990772	12.833622	114.016701	53.252739	-3.121138	115.458191	45.896564	44.757858	113.547302	49.5746515	20.81836	114.5027465	-55.5561955	4.848884	113.5306555
29.97665	38.867233	111.996033	-2.846043	12.70442	113.617599	54.344826	-3.752711	114.999367	45.957554	44.530067	113.097702	50.15119	20.388678	114.0485345	-55.843276	5.020162	113.1866635
29.619471	36.916603	111.597275	-2.651884	12.551241	112.980362	54.343838	-4.049435	114.872192	46.214859	44.247684	112.617859	50.2793485	20.0991245	113.7450255	-55.5831165	5.0033575	112.2156985
29.272396	35.586487	111.281822	-2.537841	12.478067	112.539742	54.782314	-4.489619	114.482224	46.405582	44.096481	112.43882	50.593948	19.803431	113.460522	-55.66963	5.152703	111.618962
28.943073	34.379898	111.131454	-2.41274	12.388145	112.101707	54.589497	-4.49929	114.391998	46.551044	43.997242	112.314674	50.5702705	19.748976	113.353336	-55.3957505	5.027314	110.850078
28.526279	33.218124	110.851761	-2.285754	12.297489	111.684814	54.551052	-4.512117	114.197495	46.651287	43.936726	112.202492	50.6011695	19.7123045	113.1999935	-55.1726775	4.8826735	110.1696345
28.047535	32.043804	110.738182	-2.239453	12.240559	111.286736	54.566437	-4.532612	113.94117	46.702385	43.881943	112.084412	50.634411	19.6746655	113.012791	-55.113317	4.8064525	109.560681
27.556498	31.030193	110.487839	-2.214643	12.239883	110.952362	54.493095	-4.569873	113.71666	46.687271	43.805004	111.916443	50.590183	19.6175655	112.8165515	-55.019469	4.8622005	109.0881725
26.988607	29.965967	110.173271	-2.176711	12.299854	110.644295	54.440052	-4.586417	113.494385	46.690929	43.724026	111.714401	50.5654905	19.5688045	112.604393	-54.9189125	5.0309035	108.684197
26.168716	28.477556	109.789169	-2.136976	12.507139	110.274765	54.412067	-4.762336	113.208557	46.898888	43.576221	111.373344	50.6554775	19.4069425	112.2909505	-54.9294295	5.6073355	108.2585795
25.535763	27.558235	109.582558	-2.147407	12.62038	110.116852	54.277325	-4.856499	113.07753	47.008408	43.471336	111.182037	50.6428665	19.3074185	112.1297835	-54.9376805	5.9333415	108.1039205
24.870506	26.593273	109.501244	-2.235182	12.649098	110.009315	54.083	-4.919027	113.002335	46.990948	43.384151	111.095131	50.536974	19.232562	112.048733	-55.007338	6.065634	107.969897
24.141586	25.77784	109.514832	-2.419357	12.594551	110.000763	53.860428	-4.967843	112.894058	46.844273	43.298626	111.069679	50.3523505	19.1653915	111.9818685	-55.1910645	6.0237105	108.0196575
23.307581	24.968575	109.567245	-2.638757	12.508111	110.058037	53.681446	-5.016617	112.678841	46.629642	43.23243	111.166611	50.155544	19.1079065	111.922726	-55.433058	5.9083155	108.193348
22.477989	24.137604	109.702408	-2.883961	12.409886	110.133255	53.301533	-4.989528	112.482956	46.404831	43.207443	111.357346	49.853182	19.1089575	111.920151	-55.621104	5.7108145	108.346359
21.643478	23.384329	109.852554	-3.107989	12.33468	110.17984	53.12574	-4.998325	112.247169	46.200699	43.188713	111.567307	49.6632195	19.095194	111.907238	-55.8791975	5.574166	108.452442
20.326023	22.385063	109.853149	-3.47132	12.403915	110.142899	52.834965	-4.980569	111.903229	45.920307	43.211288	111.768677	49.377636	19.1153595	111.835953	-56.320276	5.6924705	108.449845
19.484646	21.706467	109.743324	-3.695414	12.581074	110.08223	52.568237	-4.910091	111.677383	45.694515	43.268162	111.692383	49.131376	19.1790355	111.684883	-56.522204	5.9831125	108.479577
18.590477	21.140985	109.582863	-3.903186	12.866953	110.055832	52.272999	-4.787474	111.468651	45.475605	43.353802	111.481728	48.874302	19.283164	111.4751895	-56.680674	6.450742	108.6364745
17.665621	20.593769	109.49472	-4.107757	13.211083	110.131516	51.995159	-4.66759	111.303314	45.300282	43.466347	111.270432	48.6477205	19.3993785	111.286873	-56.8632345	7.0227875	108.976159
16.819553	20.004282	109.552643	-4.265966	13.557093	110.31234	51.741718	-4.573393	111.25692	45.195118	43.587856	111.159477	48.468418	19.5072315	111.2081985	-57.00035	7.6069545	109.4164815
15.9217	19.476906	109.672638	-4.411913	13.848522	110.561302	51.513363	-4.5292	111.239532	45.158951	43.65863	111.12603	48.336157	19.564715	111.182781	-57.159983	8.132329	109.939823
15.0264	18.940571	109.830391	-4.528477	14.056577	110.829338	51.314999	-4.523112	111.177536	45.121952	43.698704	111.121597	48.2184755	19.587796	111.1495665	-57.2754295	8.525358	110.5091095
13.752595	18.062067	110.009026	-4.673111	14.209916	111.138855	51.041328	-4.585856	110.997261	45.0555	43.682583	111.157677	48.048414	19.5483635	111.077469	-57.394636	8.8714685	111.200241
12.924905	17.531767	110.014435	-4.755716	14.201748	111.233261	50.875355	-4.650039	110.791107	44.998558	43.636711	111.208786	47.9369565	19.493336	110.9999465	-57.4483885	8.91016	111.4665755
12.080151	16.968233	110.034851	-4.845406	14.139177	111.280151	50.705482	-4.705053	110.592522	44.907818	43.601028	111.300865	47.80665	19.4479875	110.9466935	-57.497462	8.8303665	111.6136085
11.328771	16.374111	110.03389	-4.930244	14.04118	111.278893	50.563942	-4.713058	110.363258	44.774273	43.589584	111.460938	47.6691075	19.438263	110.912098	-57.5295955	8.644097	111.645688
10.561087	15.786703	109.969307	-5.031673	13.91854	111.255646	50.444191	-4.706084	110.11554	44.613125	43.577553	111.644127	47.528658	19.4357345	110.8798335	-57.592004	8.4013455	111.6314585
9.791372	15.245671	109.926537	-5.132022	13.814073	111.215698	50.311279	-4.730078	109.894608	44.442459	43.546001	111.83844	47.376869	19.4079615	110.866524	-57.640913	8.2201845	111.564872
9.055354	14.610426	109.898232	-5.268254	13.72144	111.165939	50.166969	-4.718369	109.704041	44.260246	43.508877	112.069878	47.2136075	19.395254	110.8869595	-57.7501155	8.047626	111.4449185
8.051031	13.675508	109.831009	-5.471586	13.639572	111.135887	49.936176	-4.700943	109.531548	44.00177	43.487755	112.468887	46.968973	19.393406	111.0002175	-57.912145	7.885738	111.2715565
7.39989	13.049925	109.832504	-5.635536	13.639966	111.16011	49.763439	-4.699383	109.481033	43.854477	43.481575	112.725403	46.808958	19.391096	111.103218	-58.08003	7.888836	111.217002
6.739879	12.338324	109.880661	-5.781412	13.670163	111.232628	49.579639	-4.709738	109.453537	43.753429	43.460793	112.972168	46.666534	19.3755275	111.2128525	-58.229358	7.9647985	111.2524035
6.154447	11.637914	109.953712	-5.915309	13.713498	111.304245	49.37088	-4.768047	109.471222	43.693905	43.433468	113.145424	46.5323925	19.3327105	111.308323	-58.3630105	8.0942855	111.300167
5.524967	10.884098	109.847496	-6.053024	13.753015	111.343559	49.190018	-4.827665	109.481964	43.645554	43.385918	113.250862	46.417786	19.2791265	111.366413	-58.523834	8.2269035	111.320705
4.932705	10.088353	109.829971	-6.190538	13.814567	111.297379	49.011757	-4.877899	109.559669	43.551315	43.347355	113.23967	46.281536	19.234728	111.3996695	-58.662612	8.394406	111.1950885
4.351572	9.223251	109.720398	-6.294172	13.886831	111.167572	48.880367	-4.911933	109.722458	43.574295	43.336967	113.052986	46.227331	19.212517	111.387722	-58.815675	8.561145	110.947422
3.568441	7.968726	109.476028	-6.479427	14.02713	110.901497	48.840023	-4.983872	110.085487	43.398464	43.362244	112.642036	46.1192435	19.189186	111.3637615	-59.0780975	8.865074	110.4392325
3.02433	7.049888	109.438202	-6.586035	14.094257	110.738792	48.80648	-5.049138	110.452232	43.285309	43.377548	112.294434	46.0458945	19.164205	111.373333	-59.2179645	9.024309	110.104251
2.496173	6.161285	109.55088	-6.693492	14.136891	110.610603	48.745277	-5.119514	110.901436	43.195557	43.374241	111.94664	45.970417	19.1273635	111.424038	-59.357401	9.1464185	109.797168
1.952265	5.212204	109.543243	-6.828847	14.138087	110.4897	48.67342	-5.205666	111.38134	43.121861	43.331772	111.653259	45.8976405	19.063053	111.5172995	-59.5553345	9.213121	109.4621005
1.367783	4.246389	109.665703	-6.975098	14.108335	110.398087	48.561184	-5.311361	111.828842	43.117844	43.257275	111.357712	45.839514	18.972957	111.593277	-59.78971	9.243713	109.202897
0.861797	3.329062	109.792915	-7.132477	14.049064	110.338165	48.399849	-5.385338	112.216042	43.015289	43.184532	111.16346	45.707569	18.899597	111.689751	-59.972523	9.198531	108.986579
0.24625	2.512525	109.922958	-7.345963	14.013384	110.289536	48.248596	-5.444825	112.523186	42.860409	43.14069	111.056694	45.5545025	18.8479325	111.78994	-60.2464285	9.1788355	108.789132
-0.652673	1.249108	109.925224	-7.649555	14.004641	110.211014	47.923416	-5.427964	112.796471	42.460888	43.216141	111.174309	45.192152	18.8940885	111.98539	-60.491262	9.1151935	108.436638
-1.249853	0.484871	109.806915	-7.864436	14.036284	110.115669	47.738747	-5.349726	112.825905	42.410564	43.29015	111.209702	45.0746555	18.970212	112.0178035	-60.8035275	9.102356	108.2135345
-1.885028	-0.168115	109.649948	-8.087914	14.110231	109.991386	47.541336	-5.212726	112.818161	42.113861	43.513138	111.557259	44.8275985	19.150206	112.18771	-61.0034265	9.070256	107.795062
-2.55277	-0.794036	109.370827	-8.331505	14.228714	109.88913	47.36174	-5.017786	112.780724	42.015602	43.739353	111.804413	44.688671	19.3607835	112.2925685	-61.351681	9.0966445	107.4856915
-3.231409	-1.39555	109.243774	-8.546524	14.430321	109.85981	47.194447	-4.773902	112.758347	41.771553	44.024742	112.086464	44.483	19.62542	112.4224055	-61.576048	9.235222	107.2972145
-3.88882	-1.944977	109.222008	-8.749962	14.711685	109.908852	47.024971	-4.490028	112.787971	41.574715	44.316936	112.233734	44.299843	19.913454	112.5108525	-61.799767	9.509916	107.3068515
-4.617506	-2.359302	109.37085	-8.90871	15.058679	110.005501	46.928368	-4.193683	112.856842	41.37101	44.636738	112.207626	44.149689	20.2215275	112.532234	-61.967109	9.8958305	107.478768
-5.735621	-3.117343	109.686218	-9.051025	15.571804	110.154427	46.768276	-3.742133	113.136993	41.11042	45.049606	112.030861	43.939348	20.6537365	112.583927	-62.041398	10.4898715	107.724927
-6.49334	-3.599338	109.931694	-9.129078	15.830562	110.22419	46.727531	-3.531732	113.380791	41.060448	45.206417	111.838821	43.8939895	20.8373425	112.609806	-62.1521455	10.8237815	107.838574
-7.229321	-3.897917	110.240532	-9.17796	16.017662	110.265114	46.700565	-3.393549	113.597237	40.985443	45.343899	111.661362	43.843004	20.975175	112.6292995	-62.198924	11.060149	107.9009285
-7.995392	-4.232078	110.356308	-9.209183	16.126057	110.286392	46.629814	-3.295617	113.764908	40.955257	45.433807	111.484383	43.7925355	21.069095	112.6246455	-62.2109015	11.183019	107.9481385
-8.809904	-4.525881	110.497139	-9.301684	16.190968	110.334991	46.542156	-3.27361	113.86644	40.722786	45.519108	111.465691	43.632471	21.122749	112.6660655	-62.235839	11.259187	108.0039165
-9.591979	-4.830834	110.651886	-9.412089	16.177729	110.413528	46.402447	-3.274687	113.917091	40.626545	45.556267	111.299744	43.514496	21.14079	112.6084175	-62.338674	11.214668	108.2186385
-10.345109	-5.057838	110.787239	-9.588935	16.129211	110.523224	46.242874	-3.240203	113.931656	40.47858	45.571167	111.140678	43.360727	21.165482	112.536167	-62.538597	11.09294	108.510281
-11.553111	-5.221768	111.013237	-9.910902	16.047071	110.740952	45.951717	-3.147494	113.951065	40.103539	45.659668	110.991272	43.027628	21.256087	112.4711685	-62.849432	10.838055	109.0107355
-12.453541	-5.255505	111.200043	-10.160417	16.012032	110.917175	45.762325	-3.040153	113.94384	39.793137	45.751045	110.932777	42.777731	21.355446	112.4383085	-63.098565	10.668618	109.3960415
-13.331135	-5.204735	111.40773	-10.425272	16.002911	111.07621	45.59235	-2.925184	113.936508	39.449364	45.890667	110.892014	42.520857	21.4827415	112.414261	-63.371401	10.5230805	109.738159
-14.122931	-5.178933	111.493217	-10.671823	16.013391	111.183861	45.410034	-2.787037	113.914703	39.099312	46.004749	110.832687	42.254673	21.608856	112.373695	-63.598319	10.417926	109.994027
-14.849652	-5.00291	111.485168	-10.875546	16.02178	111.218689	45.251232	-2.647608	113.863419	38.79744	46.086269	110.81176	42.024336	21.7193305	112.3375895	-63.775428	10.3242295	110.0997885
-15.589786	-4.742526	111.391365	-11.030341	16.052383	111.177917	45.166473	-2.523337	113.774429	38.70697	46.157349	110.728218	41.9367215	21.817006	112.2513235	-63.9974035	10.28776	110.1045105
-16.332249	-4.40727	111.259033	-11.097542	16.082806	111.11525	45.115246	-2.41288	113.668022	38.586472	46.249367	110.757828	41.850859	21.9182435	112.212925	-64.045943	10.2473685	110.017575
-17.320311	-3.875223	111.140419	-11.081875	16.191248	111.062065	45.068634	-2.262388	113.598457	38.574314	46.34956	110.828377	41.821474	22.043586	112.213417	-63.985224	10.33891	109.910713
-17.856604	-3.439106	111.045601	-10.977181	16.273851	111.037621	45.147362	-2.185453	113.614723	38.591099	46.421635	110.953094	41.8692305	22.118091	112.2839085	-63.8235925	10.429611	109.7913335
-18.396254	-2.910788	110.879539	-10.861567	16.344751	110.9561	45.241253	-2.092721	113.716568	38.749504	46.492912	111.09877	41.9953785	22.2000955	112.407669	-63.7185125	10.4894065	109.504531
-18.983507	-2.327141	110.624405	-10.747074	16.394482	110.843597	45.382862	-2.053526	113.82235	38.923409	46.530567	111.300278	42.1531355	22.2385205	112.561314	-63.6472835	10.5504435	109.12588
-19.50584	-1.708953	110.244644	-10.684093	16.409464	110.709084	45.484268	-2.047531	113.865234	38.987923	46.569992	111.630775	42.2360955	22.2612305	112.7480045	-63.6042815	10.5576975	108.6701635
-20.041965	-1.176566	109.77951	-10.640561	16.411709	110.559204	45.539894	-2.052477	113.802292	39.175751	46.571899	112.030029	42.3578225	22.259711	112.9161605	-63.6389445	10.563707	108.2022475
-20.505947	-0.549496	109.365692	-10.609035	16.443403	110.437607	45.542015	-2.020277	113.621353	39.198971	46.640503	112.512848	42.370493	22.310113	113.0671005	-63.588563	10.576693	107.8081135
-21.30258	0.541614	108.888206	-10.569109	16.585537	110.352364	45.498646	-1.952583	113.278114	39.338257	46.684372	113.100174	42.4184515	22.3658945	113.189144	-63.5566695	10.8051795	107.515584
-21.81612	1.296808	108.64521	-10.571255	16.759005	110.333397	45.425449	-1.872019	113.050507	39.457275	46.737133	113.416	42.441362	22.432557	113.2332535	-63.583872	11.085453	107.4335405
-22.368401	1.934735	108.473763	-10.595334	16.984499	110.327232	45.386524	-1.790397	112.803139	39.46347	46.809067	113.670799	42.424997	22.509335	113.236969	-63.615665	11.459663	107.417495
-22.83807	2.593059	108.392128	-10.628781	17.240677	110.339882	45.308975	-1.671406	112.563789	39.447212	46.909546	113.854172	42.3780935	22.61907	113.2089805	-63.6356555	11.862284	107.4707835
-23.318211	3.277535	108.36779	-10.657975	17.487837	110.365974	45.252651	-1.572183	112.353645	39.442253	46.979366	113.907455	42.347452	22.7035915	113.13055	-63.663402	12.2720825	107.601398
-23.829439	3.945586	108.363319	-10.672896	17.679892	110.354927	45.190388	-1.508701	112.221657	39.365723	47.066544	113.934113	42.2780555	22.7789215	113.077885	-63.6238475	12.5808625	107.631969
-24.363195	4.557901	108.255981	-10.648938	17.767227	110.26194	45.194183	-1.530811	112.090195	39.370964	47.06321	113.916847	42.2825735	22.7661995	113.003521	-63.5804495	12.7682545	107.520359
-25.011774	5.186833	108.020805	-10.568286	17.7031	110.018471	45.175545	-1.678507	111.864662	39.486839	46.925926	113.786842	42.331192	22.6237095	112.825752	-63.467764	12.7824905	107.21119
-25.44269	5.591468	107.828995	-10.512582	17.593529	109.803185	45.179237	-1.822338	111.672279	39.531754	46.760738	113.705154	42.3554955	22.4692	112.6887165	-63.3806595	12.717858	106.9176535
-25.877724	5.992598	107.632912	-10.489223	17.440718	109.610703	45.157341	-1.996109	111.462425	39.571999	46.562672	113.606216	42.36467	22.2832815	112.5343205	-63.343116	12.5981545	106.6870855
-26.330063	6.361116	107.548882	-10.522118	17.318563	109.485123	45.115307	-2.19424	111.257851	39.652443	46.334137	113.427757	42.383875	22.0699485	112.342804	-63.428111	12.5671775	106.627442
-26.785433	6.707676	107.537964	-10.481523	17.186502	109.412292	45.059467	-2.378787	111.10405	39.671089	46.123589	113.236832	42.365278	21.872401	112.170441	-63.328324	12.500603	106.654143
-27.232319	6.91783	107.642365	-10.421469	17.058205	109.37915	45.028908	-2.566866	111.023438	39.788818	45.901585	112.996292	42.408863	21.6673595	112.009865	-63.251801	12.4490505	106.748435
-27.586201	7.088785	107.773804	-10.340412	16.909252	109.386734	45.054893	-2.796588	110.993683	39.923668	45.669926	112.675545	42.4892805	21.436669	111.834614	-63.1701045	12.381835	106.938854
-28.091002	7.368025	108.033958	-10.19258	16.625986	109.379669	45.097729	-3.151206	110.986542	40.003395	45.27042	112.095192	42.550562	21.059607	111.540867	-62.935722	12.192365	107.218471
-28.447468	7.546297	108.114372	-10.100804	16.390734	109.325424	45.132259	-3.440605	110.977623	40.013981	45.002472	111.745384	42.57312	20.7809335	111.3615035	-62.774728	12.0005345	107.2893445
-28.817606	7.727224	108.094116	-9.99642	16.138626	109.220993	45.130146	-3.727994	110.984978	40.183113	44.713032	111.403107	42.6566295	20.492519	111.1940425	-62.6494695	11.784733	107.2479435
-29.135286	7.871385	108.01886	-9.890347	15.891133	109.075012	45.146568	-3.982778	110.934219	40.324593	44.473969	111.083893	42.7355805	20.2455955	111.009056	-62.5162745	11.5366705	107.140968
-29.471334	7.913289	107.88205	-9.770461	15.643332	108.895531	45.19593	-4.167642	110.803558	40.471985	44.259499	110.725113	42.8339575	20.0459285	110.7643355	-62.3748795	11.2407355	107.0267265
-29.706934	7.986772	107.707718	-9.623492	15.411454	108.667671	45.257214	-4.328609	110.626892	40.490341	44.082214	110.3647	42.8737775	19.8768025	110.495796	-62.1207615	10.9461055	106.839546
-29.900541	8.118437	107.567619	-9.514538	15.213559	108.459732	45.343807	-4.446818	110.432777	40.406677	43.972271	110.060249	42.875242	19.7627265	110.246513	-61.904318	10.6643915	106.672951
-30.239117	8.440826	107.49617	-9.354817	14.976646	108.242439	45.42799	-4.509754	110.20665	40.38588	43.800953	109.442436	42.906935	19.6455995	109.824543	-61.616569	10.3076925	106.660335
-30.47566	8.683973	107.558678	-9.296236	14.852503	108.204269	45.477409	-4.556977	110.115936	40.467262	43.656792	108.956055	42.9723355	19.5499075	109.5359955	-61.5648075	10.1550985	106.8725425
-30.657732	8.92336	107.707146	-9.251397	14.719859	108.227966	45.54533	-4.630836	110.051003	40.279747	43.578594	108.716431	42.9125385	19.473879	109.383717	-61.4153325	9.965839	107.072215
-30.804842	9.14509	107.894348	-9.175338	14.578724	108.270111	45.573692	-4.710423	110.061607	40.247772	43.457714	108.413063	42.910732	19.3736455	109.237335	-61.261408	9.7838025	107.302887
-30.965197	9.340896	107.930542	-9.123988	14.434624	108.274826	45.655632	-4.814378	110.074577	40.265774	43.325527	108.160164	42.960703	19.2555745	109.1173705	-61.208679	9.6136735	107.4322815
-31.024752	9.560835	107.85228	-9.0432	14.279193	108.201042	45.723606	-4.897686	110.07637	40.302917	43.205814	107.954788	43.0132615	19.154064	109.015579	-61.0996615	9.404322	107.386505
-31.031567	9.826342	107.622826	-8.953899	14.123538	108.005371	45.859718	-5.004366	109.961662	40.493202	43.075478	107.685898	43.17646	19.035556	108.82378	-61.084258	9.21152	107.186962
-30.99201	10.356008	107.086502	-8.772736	13.879683	107.528328	45.996395	-5.086883	109.537865	40.471207	43.029751	107.450272	43.233801	18.971434	108.4940685	-60.779273	8.787932	106.5625875
-30.970961	10.732278	106.667068	-8.661809	13.75375	107.142952	46.068371	-5.080469	109.118912	40.502064	42.998245	107.138321	43.2852175	18.958888	108.1286165	-60.6088355	8.548612	106.1572875
-30.881685	11.100921	106.227455	-8.554515	13.665277	106.708275	46.136436	-5.025536	108.741249	40.508648	42.995934	106.822586	43.322542	18.985199	107.7819175	-60.431572	8.345355	105.6346325
-30.782927	11.506088	105.686142	-8.50569	13.637492	106.246902	46.242874	-4.927847	108.443626	40.498386	43.077343	106.48999	43.37063	19.074748	107.466808	-60.38201	8.200236	105.026996
-30.704906	11.921393	104.99308	-8.480061	13.625985	105.707047	46.401222	-4.818304	108.21463	40.499973	43.180481	106.130508	43.4505975	19.1810885	107.172569	-60.4107195	8.0708815	104.241525
-30.584612	12.338729	104.356239	-8.432157	13.622397	105.171013	46.519024	-4.681713	107.997238	40.411396	43.294022	105.718819	43.46521	19.3061545	106.8580285	-60.329524	7.9386395	103.4839975
-30.370632	12.795774	103.885506	-8.378088	13.626904	104.760376	46.623524	-4.529509	107.776688	40.301712	43.374054	105.262688	43.462618	19.4222725	106.519688	-60.218794	7.8315355	103.001064
-30.050861	13.54346	103.508202	-8.226947	13.580916	104.437622	46.776855	-4.320868	107.63707	40.21513	43.4753	104.673782	43.4959925	19.577216	106.155426	-59.9498865	7.584616	102.719818
-29.750353	14.031668	103.509842	-8.10727	13.51658	104.399635	46.916824	-4.207885	107.664833	40.315964	43.459145	104.289879	43.616394	19.62563	105.977356	-59.830934	7.40753	102.821914
-29.476694	14.562247	103.459969	-7.972626	13.408266	104.412125	47.068092	-4.131561	107.764694	40.367558	43.478504	104.084862	43.717825	19.6734715	105.924778	-59.663077	7.1430605	102.899472
-29.215218	15.106318	103.345634	-7.844263	13.300723	104.383133	47.249966	-4.060574	107.914673	40.430069	43.481834	103.876755	43.8400175	19.71063	105.895714	-59.5285435	6.890816	102.870552
-28.887859	15.69348	103.121986	-7.712023	13.216257	104.283524	47.413387	-3.971048	108.080116	40.463425	43.488861	103.65062	43.938406	19.7589065	105.865368	-59.362452	6.6736075	102.70168
-28.553421	16.360626	102.752899	-7.580202	13.139317	104.117752	47.586983	-3.904804	108.264053	40.515064	43.491482	103.417816	44.0510235	19.793339	105.8409345	-59.2114275	6.485295	102.3945695
-28.199091	17.030693	102.423302	-7.446685	13.065301	103.930977	47.7677	-3.838427	108.461037	40.577824	43.492958	103.229752	44.172762	19.8272655	105.8453945	-59.066132	6.3033365	102.0165595
-27.672989	18.200371	101.903656	-7.264402	12.961986	103.703758	47.978638	-3.708943	108.685265	40.688957	43.515106	103.028	44.3337975	19.9030815	105.8566325	-58.8626015	6.0208905	101.5508835
-27.337963	19.063435	101.725639	-7.125005	12.905545	103.638161	48.117561	-3.621516	108.717003	40.762394	43.544331	102.926926	44.4399775	19.9614075	105.8219645	-58.6899875	5.8496825	101.4543575
-26.975807	20.035879	101.61692	-6.988903	12.879646	103.661987	48.242863	-3.501418	108.709038	40.814217	43.603432	102.878929	44.52854	20.051007	105.7939835	-58.506346	5.708285	101.5299905
-26.590559	21.055176	101.666573	-6.868626	12.883989	103.728439	48.38353	-3.341634	108.700096	40.850803	43.718445	102.935471	44.6171665	20.1884055	105.8177835	-58.3544185	5.5795725	101.6390945
-26.268955	22.161676	101.659706	-6.796353	12.918468	103.825615	48.516655	-3.160726	108.709755	40.886395	43.881077	103.058922	44.701525	20.3601755	105.8843385	-58.294231	5.4767605	101.7668915
-25.906515	23.373075	101.730904	-6.701025	12.995993	103.920891	48.621521	-2.975839	108.673653	40.935658	44.056873	103.191689	44.7785895	20.540517	105.932671	-58.1806395	5.451469	101.909111
-25.540218	24.615723	101.897202	-6.626482	13.08931	104.059875	48.723675	-2.796268	108.526184	40.975746	44.229809	103.344032	44.8497105	20.7167705	105.935108	-58.1026745	5.4618495	102.184642
-24.999542	26.665571	102.423302	-6.490744	13.255875	104.394806	48.820721	-2.560409	108.09034	40.919884	44.551918	103.736282	44.8703025	20.9957545	105.913311	-57.8517905	5.5159955	102.876301
-24.602428	28.153461	103.049316	-6.44873	13.393259	104.755821	48.826321	-2.440865	107.660172	40.998425	44.664539	103.954948	44.912373	21.111837	105.80756	-57.809833	5.674681	103.704082
-24.202339	29.62372	103.985909	-6.445155	13.547659	105.29184	48.738754	-2.333682	107.231392	41.141075	44.774158	104.118851	44.9399145	21.220238	105.6751215	-57.8302245	5.87508	104.9085585
-23.796373	31.183359	105.065788	-6.494449	13.715413	105.961052	48.608055	-2.218247	106.884872	41.125332	44.938892	104.532562	44.8666935	21.3603225	105.708717	-57.8555915	6.0705035	106.213387
-23.314466	32.766521	106.226372	-6.612702	13.876658	106.69249	48.470715	-2.11607	106.643173	41.106865	45.128056	105.080605	44.78879	21.505993	105.861889	-58.014194	6.247323	107.523091
-22.788902	34.297554	107.439682	-6.747366	14.040404	107.43264	48.345749	-1.977795	106.461227	41.064388	45.296371	105.712387	44.7050685	21.659288	106.086807	-58.1998005	6.42152	108.778473
-22.230242	35.826107	108.603775	-6.890509	14.196568	108.155182	48.181496	-1.820296	106.447937	41.027096	45.470932	106.450081	44.604296	21.825318	106.449009	-58.385314	6.567818	109.861355
-21.217209	38.07375	110.271057	-7.099512	14.457272	109.241692	48.157604	-1.595424	106.738976	40.942421	45.7276	107.866859	44.5500125	22.066088	107.3029175	-58.7490365	6.848456	111.1804665
-20.434162	39.538723	111.356308	-7.232348	14.602812	109.993347	48.225628	-1.427703	107.192146	40.952805	45.932327	108.974854	44.5892165	22.252312	108.0835	-59.0539125	6.953312	111.903194
-19.568378	40.931858	112.443253	-7.307214	14.74492	110.745895	48.33749	-1.273338	107.776024	41.010696	46.099876	110.179878	44.674093	22.413269	108.977951	-59.288521	7.076571	112.513839
-18.594866	42.238533	113.552879	-7.345922	14.88351	111.517868	48.4837	-1.09703	108.462608	41.079884	46.24411	111.424759	44.781792	22.57354	109.9436835	-59.473636	7.19348	113.0920525
-17.54373	43.420364	114.620888	-7.319184	14.968051	112.288605	48.683895	-0.924241	109.199539	41.147171	46.39893	112.661728	44.915533	22.7373445	110.9306335	-59.553901	7.1987575	113.6465765
-16.469713	44.539558	115.60582	-7.238141	15.061434	113.003395	48.960381	-0.7385	109.904266	41.218124	46.573021	113.820755	45.0892525	22.9172605	111.8625105	-59.5655345	7.2056075	114.1442795
-15.242833	45.598923	116.536545	-7.109092	15.1392	113.671646	49.248756	-0.534947	110.607635	41.256771	46.742935	114.902176	45.2527635	23.103994	112.7549055	-59.4709475	7.174406	114.5883865
-13.370241	46.91507	117.706253	-6.860801	15.221897	114.558983	49.694904	-0.249837	111.663208	41.250435	46.885208	116.377571	45.4726695	23.3176855	114.0203895	-59.1942715	7.1261085	115.0975765
-12.01949	47.706814	118.442879	-6.724728	15.274283	115.110313	50.084793	-0.132941	112.368919	41.2948	47.001549	117.344963	45.6897965	23.434304	114.856941	-59.1392525	7.114262	115.363685
-10.615839	48.331871	119.107185	-6.597878	15.271823	115.602921	50.404202	-0.036321	113.122574	41.375393	47.132954	118.328239	45.8897975	23.5483165	115.7254065	-59.0855535	6.9953295	115.4804355
-9.210614	48.825851	119.787086	-6.507707	15.2465	116.09639	50.681435	0.023633	113.879761	41.477688	47.30743	119.354286	46.0795615	23.6655315	116.6170235	-59.0949755	6.8274685	115.5757565
-7.767413	49.274288	120.486031	-6.479776	15.24703	116.545692	51.035995	0.005437	114.618805	41.551693	47.506454	120.284035	46.293844	23.7559455	117.45142	-59.253396	6.7381145	115.639964
-6.353002	49.528725	121.014992	-6.46852	15.254935	116.969177	51.358181	-0.013868	115.346817	41.612331	47.711517	121.062241	46.485256	23.8488245	118.204529	-59.422296	6.6610455	115.733825
-4.913515	49.69577	121.363235	-6.458365	15.29955	117.367615	51.578926	-0.05156	116.127716	41.566681	47.869301	121.740364	46.5728035	23.9088705	118.93404	-59.4895335	6.6902295	115.80119
-2.680241	49.77726	121.591164	-6.456588	15.352842	117.917549	51.947426	-0.143333	117.495941	41.472729	48.00378	122.71917	46.7100775	23.9302235	120.1075555	-59.6232535	6.7754605	115.7275425
-1.26007	49.616779	121.702507	-6.447863	15.292713	118.282227	52.249588	-0.291638	118.511429	41.508602	48.087753	123.307953	46.879095	23.8980575	120.909691	-59.774821	6.6873685	115.654763
0.279276	49.393829	121.741852	-6.438115	15.183105	118.637154	52.561005	-0.520372	119.486046	41.598545	48.123142	123.719002	47.079775	23.801385	121.602524	-59.956005	6.564825	115.671784
1.700928	49.028267	121.732628	-6.423392	15.049683	118.93058	52.739326	-0.685757	120.410225	41.710564	48.1698	123.99025	47.224945	23.7420215	122.2002375	-60.071729	6.3573445	115.6609225
3.084377	48.547443	121.665977	-6.37262	14.948212	119.135193	53.01152	-0.858107	121.092331	41.861458	48.214561	124.122093	47.436489	23.678227	122.607212	-60.181729	6.218197	115.663174
4.543467	48.029964	121.523834	-6.269463	14.843128	119.270172	53.255421	-0.970756	121.658768	41.979519	48.235355	124.174225	47.61747	23.6322995	122.9164965	-60.156396	6.0539565	115.6238475
5.857581	47.422947	121.463737	-6.15009	14.758272	119.395195	53.486973	-1.059986	122.229973	42.145061	48.237701	124.278114	47.816017	23.5888575	123.2540435	-60.116197	5.9276865	115.5363465
7.764026	46.32486	121.600212	-5.992527	14.646895	119.617638	53.809948	-1.211626	123.083405	42.412815	48.330566	124.636223	48.1113815	23.55947	123.859814	-60.0964355	5.73432	115.375462
8.990035	45.532917	121.780373	-5.946011	14.621006	119.79158	53.994446	-1.305868	123.561836	42.589481	48.439739	124.904373	48.2919635	23.5669355	124.2331045	-60.1839855	5.6750765	115.3500555
10.031872	44.719337	121.95507	-5.899987	14.65136	119.958374	54.130451	-1.327746	123.881386	42.721344	48.496841	125.102463	48.4258975	23.5845475	124.4919245	-60.2258715	5.7181725	115.4248235
11.081223	43.828674	122.096825	-5.869104	14.698598	120.100258	54.221581	-1.364606	124.075439	42.843296	48.598511	125.231407	48.5324385	23.6169525	124.653423	-60.2706465	5.7802435	115.547093
12.078011	42.901123	122.192017	-5.829141	14.735466	120.190773	54.2785	-1.361681	124.076675	42.95216	48.655998	125.296082	48.61533	23.6471585	124.6863785	-60.273612	5.8237735	115.6951675
12.952079	41.953915	122.171509	-5.756208	14.748782	120.238701	54.295509	-1.347632	123.91275	43.059795	48.636551	125.211456	48.677652	23.6444595	124.562103	-60.190068	5.8531045	115.915299
13.780558	40.935184	122.116257	-5.655318	14.744759	120.235741	54.280388	-1.368496	123.636864	43.189178	48.601624	125.039909	48.734783	23.616564	124.3383865	-60.045419	5.872954	116.1330955
14.988271	39.319981	121.805145	-5.521981	14.751047	120.198097	54.1395	-1.380392	123.100327	43.382835	48.491402	124.628494	48.7611675	23.555505	123.8644105	-59.8051295	5.946589	116.5317835
15.668469	38.220779	121.494965	-5.438653	14.744851	120.126572	54.042225	-1.39543	122.720627	43.443783	48.378014	124.342873	48.743004	23.491292	123.53175	-59.62031	5.99841	116.721394
16.253639	37.073235	121.26297	-5.380194	14.750783	120.036293	54.073917	-1.477817	122.30455	43.503765	48.258434	124.013374	48.788841	23.3903085	123.158962	-59.549229	6.1112575	116.913624
16.799229	35.861771	120.907188	-5.363304	14.750655	119.898247	53.640221	-1.307799	122.125053	43.4981	48.151764	123.686455	48.5691605	23.4219825	122.905754	-59.2957685	6.0793275	116.89074
17.300825	34.640026	120.566322	-5.375989	14.754301	119.70594	53.495758	-1.309765	121.830276	43.460255	48.031116	123.353699	48.4780065	23.3606755	122.5919875	-59.2299845	6.1479265	116.8198925
17.687517	33.417622	120.189072	-5.417904	14.766973	119.478477	53.308849	-1.31333	121.547546	43.407269	47.903358	123.010651	48.358059	23.295014	122.2790985	-59.193867	6.238932	116.6778555
18.12031	32.079418	119.79158	-5.473023	14.783388	119.255386	53.135414	-1.343554	121.288155	43.319221	47.787071	122.674088	48.2273175	23.2217585	121.9811215	-59.1733635	6.3450175	116.5296505
18.638172	30.103678	119.319595	-5.553305	14.828388	118.991241	52.86985	-1.370558	121.052361	43.242107	47.650562	122.267235	48.0559785	23.140002	121.659798	-59.1625885	6.516774	116.322684
18.860544	28.782251	119.162582	-5.596744	14.886112	118.886566	53.199314	-1.579493	120.796455	43.202816	47.613873	122.084534	48.201065	23.01719	121.4404945	-59.394553	6.755034	116.3326375
19.128094	27.376717	119.022034	-5.633266	14.952943	118.827209	53.108055	-1.556409	120.767227	43.213966	47.595726	121.957924	48.1610105	23.0196585	121.3625755	-59.4275425	6.8862275	116.2918425
19.336029	25.99884	118.893707	-5.624816	15.014423	118.784607	53.063347	-1.529392	120.728836	43.220997	47.596626	121.824333	48.142172	23.033617	121.2765845	-59.391804	6.995229	116.2926295
19.465668	24.617441	118.774307	-5.578069	15.067456	118.716599	53.025162	-1.492662	120.650497	43.262787	47.605476	121.675125	48.1439745	23.056407	121.162811	-59.3001125	7.078505	116.270387
19.608788	23.113152	118.556847	-5.519611	15.120156	118.611053	53.019279	-1.472544	120.543457	43.319286	47.616039	121.524956	48.1692825	23.0717475	121.0342065	-59.2085045	7.1685645	116.1878995
19.690823	21.722141	118.370605	-5.441239	15.169932	118.462967	53.04517	-1.478347	120.38047	43.41193	47.63475	121.331764	48.22855	23.0782015	120.856117	-59.111028	7.2616625	116.069817
19.73815	19.474201	117.918655	-5.35821	15.203362	118.101082	52.997295	-1.495225	120.12645	43.604492	47.675587	120.965103	48.3008935	23.090181	120.5457765	-59.0173135	7.316543	115.6563875
19.660551	18.030388	117.632416	-5.321432	15.218173	117.721619	52.940063	-1.534707	120.010712	43.739311	47.70266	120.751999	48.339687	23.0839765	120.3813555	-58.982551	7.3523695	115.0618825
19.574347	16.57712	117.252472	-5.310924	15.223996	117.232262	52.922867	-1.587938	119.939217	43.86327	47.748936	120.501778	48.3930685	23.080499	120.2204975	-59.0149165	7.367493	114.2440265
19.454332	15.043781	116.819122	-5.330068	15.237387	116.686119	52.925407	-1.622946	119.858948	43.946594	47.830929	120.208847	48.4360005	23.1039915	120.0338975	-59.0961365	7.3707825	113.3383405
19.22068	13.624085	116.441795	-5.347012	15.256821	116.14975	52.935719	-1.63706	119.757721	43.995922	47.847645	119.853439	48.4658205	23.1052925	119.80558	-59.1598445	7.4083495	112.49392
18.99263	12.183364	116.015938	-5.340379	15.284498	115.67038	52.948997	-1.653548	119.642273	44.020256	47.844967	119.421745	48.4846265	23.0957095	119.532009	-59.1653845	7.4732865	111.808751
18.688784	10.676023	115.630165	-5.334235	15.310235	115.261475	52.989883	-1.679176	119.507179	44.021149	47.852211	118.990768	48.505516	23.0865175	119.2489735	-59.173986	7.5339525	111.2739765
18.075222	8.584413	115.158783	-5.318823	15.353163	114.733162	53.096062	-1.717976	119.145813	44.004234	47.872349	118.290794	48.550148	23.0771865	118.7183035	-59.187794	7.6291395	110.7480205
17.60445	7.168285	114.778053	-5.324459	15.393244	114.420357	53.108852	-1.683047	118.780449	44.029369	47.92326	117.778908	48.5691105	23.1201065	118.2796785	-59.2180285	7.6663815	110.5610355
17.055561	5.844674	114.442207	-5.322465	15.466583	114.138779	53.071911	-1.65653	118.375267	44.041275	47.941269	117.26078	48.556593	23.1423695	117.8180235	-59.201523	7.7907965	110.4595345
16.441082	4.493178	114.071724	-5.317686	15.528419	113.84771	52.962864	-1.671169	117.920975	44.111557	47.96608	116.739479	48.5372105	23.1474555	117.330227	-59.1725825	7.9093825	110.365193
15.79285	3.153246	113.631317	-5.299971	15.558727	113.508316	52.822292	-1.70811	117.489754	44.235588	47.950508	116.219101	48.52894	23.121199	116.8544275	-59.128882	7.996255	110.1622045
15.090233	1.890104	113.185883	-5.273907	15.569536	113.072334	52.715618	-1.809226	116.996803	44.387878	47.944439	115.745071	48.551748	23.0676065	116.370937	-59.099562	8.0714655	109.773731
14.327142	0.585746	112.629791	-5.258686	15.559981	112.54052	52.598339	-1.944533	116.571678	44.55938	47.951672	115.339294	48.5788595	23.0035695	115.955486	-59.0962315	8.1163925	109.125554
13.124305	-1.256135	111.749626	-5.220756	15.536475	111.636475	52.454411	-2.174228	115.908607	44.794865	47.848259	114.627136	48.624638	22.8370155	115.2678715	-59.06615	8.2359345	108.0050785
12.216577	-2.438615	111.227097	-5.175566	15.519674	111.141953	52.362434	-2.32837	115.4505	44.901737	47.775532	113.980087	48.6320855	22.723581	114.7152935	-58.9832175	8.315767	107.5686125
11.322363	-3.563777	110.938797	-5.09877	15.509685	110.911415	52.279865	-2.496576	114.952454	44.907707	47.724178	113.235023	48.593786	22.613801	114.0937385	-58.791326	8.405569	107.7290915
10.381554	-4.656746	110.911057	-5.007814	15.452652	110.93528	52.197433	-2.614304	114.479767	44.897472	47.607845	112.406815	48.5474525	22.4967705	113.443291	-58.5630805	8.4085335	108.427269
9.394592	-5.695106	111.065125	-4.940115	15.369264	111.107254	52.147629	-2.716625	114.056793	44.846031	47.498009	111.662422	48.49683	22.390692	112.8596075	-58.37706	8.347836	109.3549005
8.403348	-6.614018	111.366783	-4.888676	15.267377	111.335709	52.106594	-2.846952	113.669075	44.786392	47.447975	110.983383	48.446493	22.3005115	112.326229	-58.223845	8.2342425	110.345189
7.395045	-7.4856	111.696014	-4.862766	15.191628	111.54895	51.995747	-2.951402	113.382637	44.751694	47.325958	110.299026	48.3737205	22.187278	111.8408315	-58.0992525	8.195978	111.2570685
5.810894	-8.618043	112.234535	-4.829203	15.090905	111.731636	51.856358	-3.116153	113.105904	44.607929	47.088608	109.410835	48.2321435	21.9862275	111.2583695	-57.8905495	8.1955825	112.2049025
4.879011	-9.225727	112.522865	-4.861753	15.0125	111.749672	51.829453	-3.212065	113.016335	44.502766	46.98843	108.941414	48.1661095	21.8881825	110.9788745	-57.8896155	8.1368175	112.5204695
3.960984	-9.782755	112.672462	-4.925599	14.935459	111.705925	51.817913	-3.249523	112.95369	44.49968	46.9174	108.566093	48.1587965	21.8339385	110.7598915	-58.0099945	8.0369795	112.6519585
3.018621	-10.245948	112.739311	-4.99484	14.857507	111.618469	51.802277	-3.230662	112.933281	44.341637	46.933277	108.398163	48.071957	21.8513075	110.665722	-58.061637	7.8637065	112.571216
2.142963	-10.595532	112.747528	-5.092804	14.788	111.588432	51.759666	-3.167349	112.944344	44.319298	46.946693	108.332466	48.039482	21.889672	110.638405	-58.22509	7.686328	112.538459
1.330639	-10.788473	112.800095	-5.19752	14.749934	111.652924	51.74955	-3.060522	112.984146	44.571243	46.914909	108.253777	48.1603965	21.9271935	110.6189615	-58.5554365	7.5726745	112.6868865
0.552289	-10.848227	112.909439	-5.33227	14.762486	111.793076	51.738579	-2.887023	113.110245	44.037426	47.232471	108.636322	47.8880025	22.172724	110.8732835	-58.5525425	7.352248	112.7128685
-0.528156	-10.705132	113.021744	-5.466171	14.906047	112.031151	51.812111	-2.526834	113.444099	44.115925	47.522045	109.100677	47.964018	22.4976055	111.272388	-58.89636	7.3144885	112.789914
-1.229613	-10.497878	112.966248	-5.535087	15.07572	112.115395	51.917709	-2.281241	113.822105	44.20557	47.758221	109.568665	48.0616395	22.73849	111.695385	-59.1318135	7.41295	112.535405
-1.868056	-10.194354	112.783829	-5.578747	15.286957	112.083939	52.050133	-2.027292	114.285294	44.257401	48.049782	110.203598	48.153767	23.011245	112.244446	-59.311261	7.562669	111.923432
-2.479718	-9.825677	112.473976	-5.621976	15.51159	111.967339	52.223091	-1.766519	114.795998	44.523193	48.330952	110.896278	48.373142	23.2822165	112.846138	-59.617094	7.7409635	111.08854
-3.033255	-9.384232	112.087105	-5.675657	15.75919	111.785652	52.379715	-1.507171	115.328613	44.770195	48.583149	111.649849	48.574955	23.537989	113.489231	-59.926269	7.980391	110.082073
-3.615852	-8.874518	111.670563	-5.751488	16.017918	111.558868	52.474487	-1.277867	115.872215	44.987679	48.815178	112.360069	48.731083	23.7686555	114.116142	-60.234059	8.2671805	109.001594
-4.234212	-8.286536	111.124352	-5.829942	16.264647	111.286224	52.507759	-1.101178	116.335381	45.08419	49.037766	113.044357	48.7959745	23.968294	114.689869	-60.4558585	8.561	107.882579
-5.167446	-7.265479	110.151825	-5.983531	16.71899	110.785362	52.500336	-0.897872	116.647102	45.235729	49.241615	113.937637	48.8680325	24.1718715	115.2923695	-60.8350945	9.2661085	106.2783545
-5.793829	-6.529473	109.489075	-6.02326	17.061672	110.44413	52.448441	-0.725588	116.557762	45.192001	49.444675	114.391037	48.820221	24.3595435	115.4743995	-60.866741	9.76380050000001	105.4138605
-6.433849	-5.789117	108.837143	-6.024261	17.468878	110.103737	52.360146	-0.52704	116.350464	45.15786	49.67749	114.662621	48.759003	24.575225	115.5065425	-60.807525	10.362531	104.7009315
-7.098031	-4.989922	108.217407	-6.012211	17.917877	109.747055	52.311672	-0.316562	116.046181	45.229866	49.908424	114.738174	48.770769	24.795931	115.3921775	-60.795191	11.039823	104.1019325
-7.795808	-4.188007	107.603645	-5.991212	18.378843	109.380867	52.290798	-0.078254	115.657379	44.907528	50.296177	114.960907	48.599163	25.1089615	115.309143	-60.581587	11.6487245	103.452591
-8.57338	-3.347405	106.945969	-5.939326	18.82781	109.001732	52.262318	0.168211	115.205681	45.25803	50.444752	114.758492	48.760174	25.3064815	114.9820865	-60.638826	12.3491385	103.0213775
-9.412528	-2.506475	106.388474	-5.875595	19.248686	108.645752	52.223801	0.427873	114.713943	45.31934	50.683125	114.627632	48.7715705	25.555499	114.6707875	-60.5227605	12.941873	102.6207165
-10.67081	-1.339213	105.696609	-5.748118	19.802896	108.171318	52.210247	0.731581	113.891914	45.378773	50.981647	114.274109	48.79451	25.856614	114.0830115	-60.290746	13.749178	102.2596245
-11.529409	-0.604937	105.402794	-5.659051	20.07548	107.911285	52.194077	0.939169	113.411865	45.435127	51.178276	113.974869	48.814602	26.0587225	113.693367	-60.132704	14.0922375	102.129203
-12.505025	0.124591	105.267632	-5.570883	20.267393	107.754349	52.163296	1.105031	113.015175	45.452759	51.354198	113.708435	48.8080275	26.2296145	113.361805	-59.9497935	14.3051715	102.146893
-13.497602	0.803398	105.380867	-5.473891	20.369997	107.748566	52.154881	1.224899	112.711525	45.426254	51.474537	113.357559	48.7905675	26.349718	113.034542	-59.7383495	14.390276	102.46259
-14.469901	1.395878	105.909576	-5.346871	20.40679	107.982468	52.186043	1.284588	112.447395	45.331974	51.569801	112.89959	48.7590085	26.4271945	112.6734925	-59.4527505	14.3863855	103.2914435
-15.474065	1.997926	106.850662	-5.218307	20.36622	108.453903	52.206333	1.31621	112.264549	45.156559	51.612312	112.303223	48.681446	26.464261	112.283886	-59.11806	14.268179	104.62392
-16.514832	2.591232	107.935867	-5.095937	20.216488	109.049156	52.222816	1.284555	112.242088	45.134781	51.459503	111.691284	48.6787985	26.372029	111.966686	-58.8706725	14.060947	106.131626
-17.954084	3.396899	109.496429	-4.96818	19.812054	110.045334	52.295048	1.106231	112.333122	45.032547	51.163578	111.142799	48.6637975	26.1349045	111.7379605	-58.6001575	13.4892035	108.3527075
-18.922848	3.986093	110.456894	-4.926379	19.466347	110.692421	52.302868	0.956234	112.495972	44.946716	50.932838	111.00428	48.624792	25.944536	111.750126	-58.47755	12.988158	109.634716
-19.84976	4.617041	111.284004	-4.915181	19.128681	111.290443	52.286106	0.798362	112.689766	44.910336	50.69096	110.985901	48.598221	25.744661	111.8378335	-58.428583	12.512701	110.7430525
-20.699768	5.228674	111.973724	-4.907507	18.81683	111.8386	52.26384	0.608687	112.888123	44.877769	50.499008	111.068489	48.5708045	25.5538475	111.978306	-58.3858185	12.0798125	111.698894
-21.492989	5.932545	112.558701	-4.891128	18.554144	112.300728	52.21917	0.436415	113.10202	44.955299	50.327229	111.20269	48.5872345	25.381822	112.152355	-58.3694905	11.726466	112.449101
-22.26778	6.747503	112.963936	-4.888556	18.373724	112.680367	52.211658	0.323318	113.262962	45.008324	50.215626	111.431313	48.609991	25.269472	112.3471375	-58.387103	11.477976	113.0135965
-22.958017	7.559866	113.329079	-4.878774	18.284958	113.020538	52.185493	0.253649	113.363991	45.067169	50.148869	111.639427	48.626331	25.201259	112.501709	-58.383879	11.368657	113.539367
-23.849401	8.914487	113.971664	-4.835886	18.27948	113.527657	52.057545	0.201258	113.423416	45.145798	50.082542	111.890533	48.6016715	25.1419	112.6569745	-58.2734435	11.41706	114.3983395
-24.378611	9.937798	114.512764	-4.786666	18.33136	113.906792	51.954365	0.175242	113.376854	45.194912	50.086021	112.025406	48.5746385	25.1306315	112.70113	-58.1479705	11.5320885	115.112454
-24.798637	10.953064	115.032867	-4.722594	18.394613	114.28138	51.861931	0.192516	113.304123	45.304966	50.108074	112.120941	48.5834485	25.150295	112.712532	-58.0286365	11.638931	115.850228
-25.1446	11.949579	115.519859	-4.669077	18.47838	114.632103	51.795601	0.205967	113.190689	45.305634	50.163986	112.247322	48.5506175	25.1849765	112.7190055	-57.8887715	11.7717835	116.5452005
-25.38431	12.980352	116.033257	-4.614537	18.568037	114.964912	51.718563	0.23971	113.043701	45.324421	50.177479	112.283852	48.521492	25.2085945	112.6637765	-57.750566	11.9274795	117.2660475
-25.536346	14.095805	116.493134	-4.570531	18.631258	115.255379	51.628887	0.285817	112.889244	45.299767	50.184155	112.30526	48.464327	25.234986	112.597252	-57.605389	12.02753	117.913506
-25.532997	15.125381	116.894791	-4.524198	18.674171	115.475174	51.540462	0.309506	112.759033	45.288422	50.158882	112.325165	48.414442	25.234194	112.542099	-57.462838	12.114148	118.408249
-25.480724	16.674303	117.282188	-4.467838	18.677715	115.757263	51.462524	0.250131	112.600578	45.291756	50.111008	112.348511	48.37714	25.1805695	112.4745445	-57.312816	12.1748605	119.0399815
-25.24671	17.733648	117.503807	-4.444227	18.642052	115.91008	51.422577	0.1731	112.546623	45.255325	50.031998	112.396767	48.338951	25.102549	112.471695	-57.227405	12.181555	119.348465
-24.925402	18.707405	117.729187	-4.44782	18.573532	116.090355	51.344032	0.058025	112.542747	45.310356	49.917625	112.365105	48.327194	24.987825	112.453926	-57.222834	12.159239	119.726784
-24.419422	19.72736	117.899178	-4.438152	18.482777	116.264412	51.27079	-0.079621	112.584305	45.250084	49.783112	112.366226	48.260437	24.8517455	112.4752655	-57.136741	12.1138085	120.0535585
-23.90522	20.70834	117.969444	-4.425763	18.359844	116.392174	51.249474	-0.259539	112.684479	45.253899	49.576782	112.319397	48.2516865	24.6586215	112.501938	-57.1032125	12.0610665	120.28241
-23.214773	21.690063	117.898903	-4.404024	18.239729	116.467598	51.249283	-0.48082	112.853836	45.317223	49.342682	112.221001	48.283253	24.430931	112.5374185	-57.091301	12.048527	120.3977775
-22.421404	22.657469	117.705681	-4.353638	18.108711	116.446533	51.283039	-0.712658	113.096985	45.472	49.05901	112.096283	48.3775195	24.173176	112.596634	-57.0847955	12.044246	120.296432
-21.024872	24.112017	117.114624	-4.230451	17.850914	116.290344	51.404362	-1.095646	113.531815	45.659111	48.59264	111.933708	48.5317365	23.748497	112.7327615	-56.9926385	11.953331	119.8479265
-19.98093	25.038326	116.5728	-4.126845	17.64765	116.126457	51.48999	-1.391974	113.901756	45.831825	48.225903	111.859917	48.6609075	23.4169645	112.8808365	-56.9145975	11.8783355	119.3720775
-18.777925	26.010025	115.968071	-4.000779	17.397236	115.926949	51.584309	-1.740114	114.329552	46.107437	47.829914	111.8423	48.845873	23.0449	113.085926	-56.847431	11.749572	118.767972
-17.5327	26.982058	115.337517	-3.877078	17.118294	115.671349	51.705212	-2.118553	114.761856	46.40403	47.429108	111.906197	49.054621	22.6552775	113.3340265	-56.808777	11.5813105	118.0086715
-16.244207	27.958593	114.549004	-3.774129	16.796989	115.306648	51.844795	-2.517495	115.147995	46.756172	47.035744	112.052177	49.3004835	22.2591245	113.600086	-56.8487415	11.3348535	117.01321
-14.873762	28.96406	113.793907	-3.723561	16.451403	114.868507	51.936394	-2.942008	115.391228	47.090675	46.64669	112.262413	49.5135345	21.852341	113.8268205	-56.9606565	11.050465	115.9101935
-13.476387	29.961037	113.176178	-3.71998	16.053326	114.435539	51.895924	-3.321479	115.40699	47.394135	46.207069	112.529564	49.6450295	21.442795	113.968277	-57.0849895	10.663857	114.902801
-11.240249	31.517759	112.736984	-3.845315	15.403745	113.923325	51.714684	-3.806561	115.24192	47.645569	45.607449	113.286064	49.6801265	20.900444	114.263992	-57.3707565	9.907046	113.582658
-9.775331	32.614037	112.838509	-4.018608	15.08909	113.837341	51.520176	-4.080916	115.30175	47.759102	45.295929	113.983986	49.639639	20.6075065	114.642868	-57.676855	9.5706735	113.031814
-8.289593	33.699722	113.307823	-4.267831	14.937866	114.002182	51.383408	-4.242995	115.58963	47.764206	45.134544	114.990997	49.573807	20.4457745	115.2903135	-58.109469	9.4299575	112.7140505
-6.81497	34.880386	114.114807	-4.604103	14.978411	114.432648	51.344673	-4.299675	116.226364	47.689056	45.102928	116.226456	49.5168645	20.4016265	116.22641	-58.7250705	9.5551955	112.638886
-5.396007	35.960865	115.191566	-5.036871	15.174537	115.097954	51.352097	-4.296114	117.148529	47.46685	45.198463	117.720627	49.4094735	20.4511745	117.434578	-59.4832155	9.8978995	112.76133
-3.938343	37.111168	116.424248	-5.516211	15.406968	115.910553	51.356197	-4.193404	118.15815	47.225952	45.391991	119.326782	49.2910745	20.5992935	118.742466	-60.3234965	10.2146425	113.07864
-2.631375	38.107246	117.896744	-5.993128	15.649854	116.814873	51.290352	-4.047647	119.229523	46.948387	45.64793	120.848152	49.1193695	20.8001415	120.0388375	-61.1056255	10.4995665	113.5909085
-0.449814	39.416729	119.603371	-6.670904	15.980678	118.057167	51.258934	-3.856675	120.702698	46.509216	46.076511	122.896286	48.884075	21.109918	121.799492	-62.225883	10.851438	114.314842
0.802626	40.211681	120.731293	-7.089425	16.168274	118.675407	51.341541	-3.763293	121.492371	46.281719	46.348835	124.005005	48.81163	21.292771	122.748688	-62.99048	11.043777	114.602126
2.16944	40.943325	121.456894	-7.409048	16.2925	119.018639	51.374771	-3.675916	122.098747	46.072197	46.532131	124.844505	48.723484	21.4281075	123.471626	-63.54158	11.1568925	114.565652
3.388367	41.523727	122.077118	-7.793372	16.410677	119.172623	51.257767	-3.551415	122.566727	45.82	46.684456	125.476433	48.5388835	21.5665205	124.02158	-64.1256275	11.2548335	114.323666
4.577413	42.073219	122.439209	-8.15626	16.482235	119.149384	51.32	-3.474291	122.690094	45.508621	46.738098	125.885651	48.4143105	21.6319035	124.2878725	-64.7268305	11.3325665	114.0108955
5.691419	42.493767	122.64624	-8.465783	16.503963	119.014755	51.325237	-3.431733	122.676895	45.098209	46.746754	126.064774	48.211723	21.6575105	124.3708345	-65.143289	11.3504155	113.6586755
6.720281	42.798622	122.78994	-8.705291	16.505949	118.83429	51.3619	-3.456344	122.514511	44.791412	46.725964	126.109337	48.076656	21.63481	124.311924	-65.487238	11.377088	113.356656
8.274227	43.117477	122.833931	-8.929947	16.498404	118.603195	51.107372	-3.293325	122.275948	44.370461	46.685051	126.074959	47.7389165	21.695863	124.1754535	-65.5988105	11.300945	113.0309365
9.202658	43.154274	122.863647	-9.031321	16.500526	118.501373	50.986839	-3.265218	122.065735	44.18335	46.625782	126.073166	47.5850945	21.680282	124.0694505	-65.6477365	11.32077	112.9332955
10.036225	43.064342	122.965836	-9.095093	16.48064	118.400642	50.929867	-3.309288	121.782898	44.020798	46.609615	126.10154	47.4753325	21.6501635	123.942219	-65.6655185	11.3111165	112.859065
10.781967	42.881729	123.051117	-9.159821	16.463953	118.326721	50.672195	-3.265861	121.55098	43.950798	46.607925	126.091454	47.3114965	21.671032	123.821217	-65.6311385	11.256874	112.832225
11.50679	42.581161	123.091911	-9.205251	16.435879	118.21003	50.516479	-3.295759	121.223999	43.843605	46.604061	126.074768	47.180042	21.654151	123.6493835	-65.590544	11.217607	112.7706765
12.075994	42.165863	123.094307	-9.27666	16.430487	118.06456	50.325481	-3.330704	120.888092	43.748188	46.535255	126.015404	47.0368345	21.6022755	123.451748	-65.5901545	11.2586985	112.677372
12.574198	41.631248	122.966515	-9.36531	16.444515	117.911865	50.138622	-3.357696	120.567337	43.609093	46.463085	125.923943	46.8738575	21.5526945	123.24564	-65.6044775	11.3363355	112.57809
13.096844	40.627392	122.731079	-9.52436	16.49666	117.687927	49.866806	-3.373143	120.248779	42.815899	46.557472	126.02993	46.3413525	21.5921645	123.1393545	-65.3900725	11.4011555	112.2364995
13.360399	39.841908	122.523811	-9.622606	16.522675	117.564514	49.699329	-3.386002	120.120369	42.934654	46.411434	125.824631	46.3169915	21.512716	122.9725	-65.5622035	11.532634	112.156528
13.542671	38.90678	122.307549	-9.744581	16.570576	117.509758	49.570827	-3.473345	120.046852	42.941212	46.329372	125.695374	46.2560195	21.4280135	122.871113	-65.7451815	11.7131385	112.148403
13.605788	37.88084	122.069595	-9.884691	16.615568	117.494545	49.402508	-3.558819	120.005882	42.774849	46.28767	125.639473	46.0886785	21.3644255	122.8226775	-65.8580605	11.8667105	112.1664125
13.535212	36.765038	121.866676	-10.056319	16.647934	117.513191	49.190746	-3.657191	119.975975	42.632572	46.223732	125.574028	45.911659	21.2832705	122.7750015	-66.024297	12.0125975	112.2513805
13.368678	35.54586	121.608391	-10.287725	16.679832	117.581284	48.930496	-3.803354	119.944298	42.497772	46.12854	125.488197	45.714134	21.162593	122.7162475	-66.289584	12.197071	112.4463205
13.137841	34.143375	121.34037	-10.502981	16.671728	117.659286	48.644985	-3.948138	119.910172	42.300682	45.992481	125.378441	45.4728335	21.0221715	122.6443065	-66.4787955	12.3212845	112.6742655
12.679852	31.929964	120.89106	-10.844506	16.621695	117.753494	48.246193	-4.217962	119.856224	42.020008	45.784779	125.148438	45.1331005	20.7834085	122.502331	-66.8221125	12.4599815	113.004657
12.218046	30.347511	120.560776	-11.10511	16.59865	117.798935	47.994637	-4.40822	119.811966	41.734772	45.651695	124.972961	44.8647045	20.6217375	122.3924635	-67.0749245	12.5755625	113.2054065
11.734929	28.688856	120.160126	-11.340499	16.562006	117.787743	47.766514	-4.564996	119.744278	41.528465	45.49308	124.704048	44.6474895	20.464042	122.224163	-67.3284875	12.65997	113.351323
11.159989	26.936037	119.768074	-11.570888	16.539278	117.74588	47.572784	-4.72575	119.644562	41.314713	45.392059	124.394203	44.4437485	20.3331545	122.0193825	-67.5855245	12.7454015	113.4723775
10.477006	25.124853	119.310852	-11.881573	16.555758	117.711571	47.313808	-4.849976	119.542297	41.061741	45.310482	124.048874	44.1877745	20.230253	121.7955855	-67.9509205	12.881263	113.6275565
9.810036	23.269533	118.814232	-12.122061	16.539139	117.634079	47.038883	-4.948719	119.439209	40.783443	45.236958	123.635689	43.911163	20.1441195	121.537449	-68.155285	12.9341585	113.730709
9.060703	21.313923	118.393196	-12.329696	16.519182	117.595825	46.732407	-5.025715	119.379333	40.515244	45.145103	123.230301	43.6238255	20.059694	121.304817	-68.2832175	12.97867	113.886833
7.782466	18.247574	117.897942	-12.69798	16.508675	117.683922	46.490658	-5.263016	119.304909	40.176472	44.998314	122.66568	43.333565	19.867649	120.9852945	-68.729525	13.149701	114.3825495
6.793585	16.266571	117.869476	-12.904594	16.47728	117.840729	46.219856	-5.371289	119.398712	39.976166	44.919811	122.328804	43.098011	19.774261	120.863758	-68.907199	13.180299	114.8177
5.854484	14.085091	117.717316	-13.115303	16.433157	118.05246	46.013145	-5.500295	119.505653	39.796444	44.840389	122.049652	42.9047945	19.670047	120.7776525	-69.1354005	13.196267	115.3272675
4.859852	11.936964	117.736771	-13.276405	16.356956	118.255951	45.813755	-5.626598	119.635811	39.664837	44.740139	121.795929	42.739296	19.5567705	120.71587	-69.292106	13.1571415	115.796032
3.849988	9.711972	117.737701	-13.394469	16.248291	118.435204	45.674034	-5.745737	119.740829	39.563839	44.638416	121.542679	42.6189365	19.4463395	120.641754	-69.4078745	13.0502425	116.228654
2.787482	7.534518	117.793015	-13.469428	16.124716	118.544945	45.57798	-5.80391	119.855667	39.459148	44.557289	121.353462	42.518564	19.3766895	120.6045645	-69.45742	12.8727425	116.4853255
1.778832	5.290115	117.718842	-13.481276	15.976502	118.526306	45.579609	-5.818603	119.994202	39.381866	44.45826	121.19191	42.4807375	19.3198285	120.593056	-69.4432895	12.6331755	116.459556
0.173759	1.931128	117.473091	-13.42891	15.683973	118.182121	45.740444	-5.798848	120.275406	39.343719	44.348969	121.038864	42.5420815	19.2750605	120.657135	-69.3999015	12.0928855	115.707107
-0.942854	-0.280396	117.201126	-13.363388	15.420124	117.801521	45.879784	-5.834033	120.45871	39.336758	44.310505	120.923828	42.608271	19.238236	120.691269	-69.335047	11.602012	114.911773
-2.052377	-2.553046	116.784622	-13.283125	15.121198	117.30571	46.053638	-5.90171	120.597092	39.349751	44.243996	120.724129	42.7016945	19.171143	120.6606105	-69.2679445	11.071253	113.9508095
-3.265409	-4.782172	116.338577	-13.197615	14.774282	116.708801	46.148773	-5.955057	120.681313	39.34343	44.182007	120.455292	42.7461015	19.113475	120.5683025	-69.1413315	10.435089	112.8492995
-4.515235	-7.049771	115.823837	-13.106935	14.384449	116.070831	46.228519	-6.04355	120.664429	39.337986	44.115524	119.970444	42.7832525	19.035987	120.3174365	-68.9971225	9.732911	111.8242255
-5.838081	-9.184296	115.340195	-13.003	13.983875	115.434181	46.25655	-6.115769	120.512619	39.181793	44.063881	119.393585	42.7191715	18.974056	119.953102	-68.7251715	8.993694	110.91526
-7.206975	-11.402548	114.841759	-12.90064	13.582267	114.830925	46.254505	-6.182769	120.233681	39.259483	43.912338	118.604324	42.756994	18.8647845	119.4190025	-68.558274	8.2997495	110.2428475
-9.369271	-14.538099	114.408127	-12.702454	12.96421	114.044586	46.270557	-6.291644	119.792282	39.210083	43.770756	117.256165	42.74032	18.739556	118.5242235	-68.145228	7.188864	109.5649485
-10.91258	-16.575178	114.210533	-12.616897	12.545605	113.601624	46.318748	-6.360808	119.432449	39.116241	43.701481	116.354324	42.7174945	18.6703365	117.8933865	-67.9512885	6.4208735	109.3098615
-12.492958	-18.543507	114.030632	-12.556241	12.130722	113.19313	46.387012	-6.42691	119.112732	39.028122	43.618999	115.424919	42.707567	18.5960445	117.2688255	-67.820049	5.6653995	109.1174345
-14.144674	-20.394173	113.911285	-12.531057	11.756092	112.790665	46.418919	-6.514072	118.741432	38.878586	43.570866	114.61747	42.6487525	18.528397	116.679451	-67.7108665	4.983787	108.901879
-15.886765	-22.175112	113.821838	-12.573279	11.431193	112.430641	46.361908	-6.57248	118.354568	38.696716	43.488884	113.853027	42.529312	18.458202	116.1037975	-67.67587	4.404184	108.7574845
-17.634174	-23.82336	113.729836	-12.618129	11.123606	112.103249	46.270535	-6.612135	118.00795	38.465309	43.418468	113.143227	42.367922	18.4031665	115.5755885	-67.60418	3.8440455	108.6309095
-19.458145	-25.421528	113.569931	-12.703192	10.884777	111.777687	46.211842	-6.640208	117.62812	38.22279	43.370129	112.592171	42.217316	18.3649605	115.1101455	-67.6237	3.4045935	108.4452285
-22.175299	-27.509659	113.273598	-12.846679	10.617819	111.371147	46.120445	-6.585941	117.152596	37.858391	43.387665	112.022278	41.989418	18.400862	114.587437	-67.682776	2.834776	108.154857
-23.078442	-27.02581	112.993835	-12.934059	10.531658	111.178017	46.039139	-6.44515	116.853455	37.661648	43.484043	111.838745	41.8503935	18.5194465	114.3461	-67.7185115	2.5438695	108.009934
-23.875446	-26.153023	112.631729	-13.013345	10.505722	111.092804	45.990139	-6.238053	116.551361	37.43911	43.637894	111.795189	41.7146245	18.6999205	114.173275	-67.7413145	2.3115235	108.012333
-24.675169	-25.356092	112.288223	-13.077974	10.535573	111.10479	45.975048	-6.000412	116.290619	37.231209	43.869686	111.867615	41.6031285	18.934637	114.079117	-67.7590765	2.136509	108.130463
-25.52492	-24.386293	111.954056	-13.145286	10.627635	111.184654	45.966518	-5.723107	116.100357	37.04715	44.132008	112.073608	41.506834	19.2044505	114.0869825	-67.797406	2.0508195	108.2823255
-26.335106	-23.383131	111.753952	-13.224207	10.772302	111.327896	45.98711	-5.431124	115.933975	37.024784	44.411133	112.258865	41.505947	19.4900045	114.09642	-67.954361	2.0545995	108.559372
-27.138514	-22.313913	111.659897	-13.30324	10.946517	111.482178	45.970497	-5.114852	115.854645	36.869812	44.776119	112.522217	41.4201545	19.8306335	114.188431	-68.0266345	2.0624005	108.775925
-28.367334	-20.572775	111.591515	-13.419329	11.26332	111.726883	46.020241	-4.63253	115.802895	36.790321	45.298088	112.843086	41.405281	20.332779	114.3229905	-68.243939	2.193861	109.1307755
-29.1457	-19.372814	111.625946	-13.494274	11.466132	111.885414	46.074684	-4.293604	115.816673	36.612366	45.670963	113.023445	41.343525	20.6886795	114.420059	-68.332073	2.2435845	109.350769
-29.943886	-18.136444	111.682686	-13.561063	11.649891	112.008751	46.121765	-3.987916	115.835663	36.497734	46.019329	113.098549	41.3097495	21.0157065	114.467106	-68.4318755	2.2840755	109.550396
-30.695021	-16.911905	111.692635	-13.600408	11.790155	112.049988	46.163967	-3.719831	115.790787	36.397457	46.342957	113.121391	41.280712	21.311563	114.456089	-68.481528	2.268747	109.643887
-31.442318	-15.606816	111.609695	-13.607669	11.84896	111.974548	46.209507	-3.520231	115.603783	36.206104	46.650658	113.032425	41.2078055	21.5652135	114.318104	-68.4231435	2.1327065	109.630992
-32.198151	-14.393838	111.443123	-13.602877	11.852952	111.761894	46.265907	-3.396259	115.203163	36.19775	46.844017	112.709953	41.2318285	21.723879	113.956558	-68.4375825	1.982025	109.56723
-32.899918	-13.080913	111.165749	-13.582423	11.833765	111.416374	46.213047	-3.282652	114.689407	36.117287	46.993874	112.264313	41.165167	21.855611	113.47686	-68.330013	1.811919	109.355888
-33.920792	-11.116579	110.703934	-13.538024	11.80292	110.805305	46.123631	-3.12817	113.789055	35.954708	47.100834	111.433304	41.0391695	21.986332	112.6111795	-68.1152175	1.619508	108.9994305
-34.536568	-9.697975	110.389694	-13.530716	11.806172	110.432472	46.076229	-3.056112	113.245453	35.786987	47.163097	110.933159	40.931608	22.0534925	112.089306	-67.99304	1.5588515	108.775638
-35.168034	-8.348803	110.17598	-13.573273	11.836905	110.14444	46.034355	-2.947286	112.797592	35.609871	47.211502	110.496376	40.822113	22.132108	111.646984	-67.968659	1.541702	108.641896
-35.751507	-6.851885	109.946457	-13.632133	11.890449	109.904625	45.993172	-2.829813	112.362167	35.423496	47.310127	110.151611	40.708334	22.240157	111.256889	-67.9726	1.540741	108.552361
-36.305546	-5.386593	109.728218	-13.677335	11.962173	109.684662	45.93726	-2.719287	111.949966	35.272713	47.444458	109.912941	40.6049865	22.3625855	110.9314535	-67.9596565	1.5617605	108.4378705
-36.778702	-3.883387	109.453545	-13.738606	12.0406	109.457458	45.831364	-2.590144	111.54921	35.178314	47.609402	109.730637	40.504839	22.509629	110.6399235	-67.982051	1.571571	108.2749925
-37.199753	-2.31175	109.105423	-13.762654	12.126751	109.169647	45.715939	-2.512576	111.112198	35.112827	47.813179	109.592834	40.414383	22.6503015	110.352516	-67.939691	1.6032005	107.986778
-37.746109	-0.010297	108.643166	-13.799341	12.252686	108.68808	45.545692	-2.361081	110.320663	35.008274	48.081635	109.328857	40.276983	22.860277	109.82476	-67.875665	1.645095	107.5514
-37.988514	1.556333	108.430191	-13.788303	12.327106	108.396637	45.433395	-2.209435	109.69957	34.93689	48.257858	109.116318	40.1851425	23.0242115	109.407944	-67.7617485	1.6300005	107.38533
-38.211285	3.045117	108.250175	-13.759301	12.42818	108.11058	45.346447	-2.05814	109.079956	34.874596	48.426414	108.866142	40.1105215	23.184137	108.973049	-67.6291235	1.672223	107.248111
-38.30608	4.631743	108.053055	-13.745183	12.526848	107.81913	45.199196	-1.889371	108.556114	34.843765	48.533905	108.572517	40.0214805	23.322267	108.5643155	-67.5118465	1.731429	107.0739445
-38.376572	6.126966	107.866287	-13.695467	12.621029	107.514214	45.206547	-1.796251	108.087608	34.860939	48.641281	108.208099	40.033743	23.422515	108.1478535	-67.424677	1.819543	106.8805745
-38.315384	7.630498	107.565834	-13.649872	12.678741	107.16082	45.224907	-1.74672	107.653641	34.912868	48.731136	107.849571	40.0688875	23.492208	107.751606	-67.3686315	1.865274	106.570034
-38.166962	9.133283	107.247337	-13.577371	12.719909	106.791809	45.242752	-1.740078	107.237831	34.986382	48.774773	107.431541	40.114567	23.5173475	107.334686	-67.269309	1.9224705	106.248932
-37.847031	11.290057	106.756828	-13.426516	12.697882	106.195137	45.251072	-1.773294	106.573532	35.081642	48.773991	106.724358	40.166357	23.5003485	106.648945	-67.019389	1.8954155	105.741329
-37.474537	12.704685	106.502625	-13.289259	12.659695	105.833282	45.273952	-1.80172	106.106804	35.175694	48.743412	106.236946	40.224823	23.470846	106.171875	-66.803341	1.848544	105.494689
-37.090748	14.113074	106.221565	-13.166028	12.618118	105.50486	45.320217	-1.828878	105.689117	35.272289	48.721642	105.800674	40.296253	23.446382	105.7448955	-66.628309	1.789854	105.2648245
-36.602234	15.482703	105.931351	-13.032742	12.572141	105.212021	45.417984	-1.858332	105.316833	35.406425	48.684971	105.416832	40.4122045	23.4133195	105.3668325	-66.4776885	1.7309625	105.0572095
-35.979374	16.842197	105.69931	-12.931869	12.514358	104.964195	45.537479	-1.863425	104.985046	35.580235	48.637558	105.096291	40.558857	23.3870665	105.0406685	-66.422595	1.6416495	104.8877215
-35.357929	18.189537	105.466415	-12.839465	12.475738	104.756317	45.649414	-1.899495	104.686058	35.772026	48.584118	104.855576	40.71072	23.3423115	104.770817	-66.38965	1.6091645	104.741817
-34.611217	19.488468	105.396927	-12.727602	12.452229	104.623283	45.714935	-1.935814	104.427086	35.961613	48.5504	104.677155	40.838274	23.307293	104.5521205	-66.293478	1.597165	104.6944455
-33.355713	21.461292	105.270721	-12.601623	12.4692	104.543671	45.800667	-1.951061	104.148819	36.304916	48.540874	104.497818	41.0527915	23.2949065	104.3233185	-66.2560375	1.6434935	104.7640235
-32.414818	22.675117	105.263794	-12.503613	12.47758	104.531288	45.898663	-2.017242	104.075745	36.519085	48.526237	104.450966	41.208874	23.2544975	104.2633555	-66.2161	1.7006625	104.7992205
-31.350258	23.897871	105.219208	-12.413928	12.488127	104.553017	46.015354	-2.090207	104.115257	36.742069	48.483665	104.410957	41.3787115	23.196729	104.263107	-66.2065675	1.779525	104.842927
-30.295053	25.066778	105.121735	-12.286565	12.518299	104.601372	46.161728	-2.139879	104.253639	36.950596	48.449848	104.405869	41.556162	23.1549845	104.329754	-66.129292	1.8816135	104.87299
-29.08252	26.201067	105.073235	-12.151876	12.529651	104.685936	46.341324	-2.178535	104.512955	37.170589	48.377182	104.428818	41.7559565	23.0993235	104.4708865	-66.0597085	1.9599785	104.9009855
-27.853102	27.30419	105.005714	-12.015392	12.512469	104.834053	46.544178	-2.240078	104.906654	37.401588	48.253326	104.549934	41.972883	23.006624	104.728294	-66.003667	2.018314	104.939812
-26.544613	28.338579	105.079124	-11.870374	12.469293	105.101692	46.753689	-2.29347	105.463173	37.675785	48.083252	104.860138	42.214737	22.894891	105.1616555	-65.955485	2.043695	105.0417285
-24.479061	29.858648	105.43792	-11.672957	12.359546	105.763649	47.117744	-2.317623	106.701157	38.164555	47.842278	105.844452	42.6411495	22.7623275	106.2728045	-65.9870635	1.9567645	105.2544935
-22.997137	30.817255	105.948769	-11.55409	12.260875	106.414711	47.410759	-2.36559	107.809845	38.500927	47.680984	106.908226	42.955843	22.657697	107.3590355	-66.064023	1.864053	105.4703865
-21.482327	31.723452	106.664124	-11.437545	12.172292	107.226242	47.862827	-2.462663	109.034348	38.855686	47.530945	108.224236	43.3592565	22.534141	108.629292	-66.2343465	1.810443	105.823192
-20.002571	32.609879	107.515701	-11.293852	12.071501	108.131775	48.101215	-2.552008	110.406769	39.212074	47.384464	109.708824	43.6566445	22.416228	110.0577965	-66.2443485	1.726774	106.2057535
-18.401161	33.474915	108.500992	-11.119323	11.989141	109.036728	48.447773	-2.731862	111.758575	39.563293	47.290695	111.222351	44.005533	22.2794165	111.490463	-66.244179	1.6988655	106.582993
-16.890465	34.293835	109.400642	-10.94211	11.931152	109.893433	48.754162	-2.95934	113.042068	39.903034	47.269295	112.68895	44.328598	22.1549775	112.865509	-66.212818	1.7073265	106.921357
-15.293784	35.101685	110.3554	-10.785731	11.925227	110.689774	49.016399	-3.160168	114.208855	40.206074	47.289417	113.997444	44.6112365	22.0646245	114.1031495	-66.1826985	1.7858295	107.2763985
-13.043663	36.179588	111.695969	-10.543718	11.969498	111.755417	49.390621	-3.368351	115.651009	40.571835	47.406013	115.650116	44.981228	22.018831	115.6505625	-66.068664	1.920165	107.8602715
-11.528265	36.908768	112.624565	-10.419779	12.047442	112.416412	49.624451	-3.46406	116.503944	40.707478	47.475929	116.683151	45.1659645	22.0059345	116.5935475	-66.0055225	2.0889495	108.2392765
-10.113967	37.530945	113.575569	-10.379819	12.157352	113.082779	49.85804	-3.451421	117.31411	40.808887	47.572945	117.736794	45.3334635	22.060762	117.525452	-66.0931015	2.253942	108.640106
-8.733198	38.124512	114.632477	-10.363908	12.268967	113.762627	50.143166	-3.276926	117.9729	40.923744	47.773319	118.807838	45.533455	22.2481965	118.390369	-66.261271	2.2897375	109.134885
-7.385109	38.633339	115.705666	-10.415134	12.403231	114.458168	50.460899	-3.241898	118.587097	40.989609	48.048336	119.876549	45.725254	22.403219	119.231823	-66.555522	2.403243	109.684513
-6.11882	39.055027	116.718651	-10.472236	12.536958	115.115776	50.766129	-3.071939	119.018784	41.038792	48.342522	120.846306	45.9024605	22.6352915	119.932545	-66.8469325	2.4386245	110.299007
-4.843596	39.436123	117.670891	-10.503764	12.710389	115.687035	51.049919	-2.85166	119.352676	41.080399	48.540909	121.63501	46.065159	22.8446245	120.493843	-67.072687	2.5761535	110.880227
-3.042828	39.82151	118.787674	-10.499694	13.034651	116.397331	51.399147	-2.602292	119.743027	41.021114	48.830009	122.595772	46.2101305	23.1138585	121.1693995	-67.2095185	2.9554435	111.6252625
-1.876135	40.019028	119.335236	-10.41277	13.2468	116.75811	51.584328	-2.345225	119.88797	41.013355	48.994251	123.018356	46.2988415	23.324513	121.453163	-67.1243815	3.169087	112.063057
-0.739941	40.12986	119.755341	-10.338184	13.466666	117.060638	51.719593	-2.142347	120.002487	41.041138	49.164051	123.310471	46.3803655	23.510852	121.656479	-67.0567335	3.42248	112.464797
0.35032	40.133625	120.068565	-10.226378	13.657877	117.295158	51.988483	-2.046787	119.967529	41.102634	49.337215	123.499512	46.5455585	23.645214	121.7335205	-66.9983145	3.67054	112.8567955
1.414143	40.024632	120.227982	-10.125345	13.816707	117.489471	52.125149	-1.907527	119.905708	41.193798	49.475922	123.550201	46.6594735	23.7841975	121.7279545	-66.9101635	3.8492165	113.2509875
2.502642	39.846973	120.278336	-10.017732	13.953132	117.64431	52.237923	-1.799183	119.846428	41.265594	49.554398	123.509216	46.7517585	23.8776075	121.677822	-66.7872225	4.0286565	113.610798
3.470937	39.581707	120.25943	-9.901705	14.08938	117.794647	52.291328	-1.620372	119.818283	41.321339	49.598885	123.410286	46.8063335	23.9892565	121.6142845	-66.6097435	4.1895035	113.9750095
4.833428	38.979931	120.146751	-9.765638	14.285379	118.009903	52.399532	-1.417457	119.933746	41.361313	49.664928	123.219131	46.8804225	24.1237355	121.5764385	-66.4116985	4.4470225	114.4433675
5.723857	38.454388	120.039108	-9.679671	14.389841	118.155777	52.495987	-1.359201	120.087692	41.388958	49.709339	123.083862	46.9424725	24.175069	121.585777	-66.3018145	4.604613	114.725777
6.526914	37.876163	119.957314	-9.614413	14.476305	118.291046	52.570808	-1.323195	120.260468	41.437481	49.736706	122.965179	47.0041445	24.2067555	121.6128235	-66.2329705	4.7458545	114.9692685
7.262436	37.208958	119.869217	-9.568823	14.541231	118.420532	52.646564	-1.324308	120.418808	41.432552	49.778004	122.852303	47.039558	24.226848	121.6355555	-66.177204	4.855614	115.2055085
7.956118	36.451916	119.767761	-9.532709	14.59128	118.555878	52.697975	-1.305236	120.523163	41.458027	49.831821	122.720291	47.078001	24.2632925	121.621727	-66.143419	4.9192675	115.490029
8.618348	35.64201	119.697189	-9.494934	14.671791	118.67614	52.751934	-1.310793	120.5783	41.4963	49.874699	122.570244	47.124117	24.281953	121.574272	-66.113985	5.061629	115.778008
9.237162	34.820477	119.630409	-9.467144	14.735991	118.798294	52.771061	-1.31261	120.634476	41.523811	49.894485	122.428535	47.147436	24.2909375	121.5315055	-66.081724	5.1810445	116.0650825
9.991917	33.473934	119.541565	-9.396415	14.835291	118.912636	52.810509	-1.261103	120.607735	41.601898	49.942707	122.20739	47.2062035	24.340802	121.4075625	-65.9990335	5.32978	116.4177095
10.471751	32.499874	119.487206	-9.35196	14.909966	118.933784	52.802479	-1.208729	120.583221	41.664047	49.981293	122.096077	47.233263	24.386282	121.339649	-65.937183	5.43365	116.527919
10.892223	31.554651	119.441879	-9.322203	14.985744	118.925789	52.808044	-1.14938	120.514008	41.708363	50.019573	122.016678	47.2582035	24.4350965	121.265343	-65.9026095	5.5363915	116.586235
11.324334	30.479219	119.322433	-9.308567	15.076245	118.880066	52.780228	-1.058797	120.429787	41.746864	50.070919	121.963646	47.263546	24.506061	121.1967165	-65.88068	5.646429	116.5634155
11.689998	29.367733	119.175598	-9.262598	15.160558	118.806419	52.757011	-0.981158	120.303261	41.767189	50.111179	121.920517	47.2621	24.5650105	121.111889	-65.787296	5.7561055	116.500949
11.984913	28.307014	119.067146	-9.230922	15.267134	118.733719	52.734905	-0.914978	120.18869	41.769859	50.149673	121.867073	47.252382	24.6173475	121.0278815	-65.714226	5.9169205	116.4395565
12.296455	27.160402	118.8815	-9.202593	15.381925	118.652199	52.705635	-0.840683	120.093155	41.768414	50.208134	121.824356	47.2370245	24.6837255	120.9587555	-65.6422105	6.0801245	116.3456425
12.673788	25.292179	118.63147	-9.162097	15.551522	118.561813	52.683193	-0.77979	119.964218	41.789867	50.307655	121.694412	47.23653	24.7639325	120.829315	-65.560724	6.3391115	116.294311
12.804471	24.137453	118.480408	-9.15871	15.67038	118.482605	52.656841	-0.738466	119.890846	41.772179	50.362003	121.581093	47.21451	24.8117685	120.7359695	-65.53193	6.5289915	116.2292405
13.044858	22.779989	118.224098	-9.141932	15.776464	118.406189	52.601009	-0.689773	119.839249	41.731941	50.387062	121.426453	47.166475	24.8486445	120.632851	-65.450339	6.7042835	116.179527
13.194863	21.441494	118.016243	-9.147482	15.901205	118.30735	52.564674	-0.654371	119.797287	41.679348	50.388424	121.248116	47.122011	24.8670265	120.5227015	-65.416975	6.9353835	116.0919985
13.352553	20.102598	117.769455	-9.13024	16.005022	118.20639	52.545155	-0.621155	119.757462	41.611298	50.372707	121.042267	47.0782265	24.875776	120.3998645	-65.3387065	7.134268	116.0129155
13.455798	18.643015	117.539474	-9.122955	16.095686	118.090759	52.540325	-0.589842	119.720078	41.551735	50.377346	120.802353	47.04603	24.893752	120.2612155	-65.29194	7.29762	115.9203025
13.488932	17.239992	117.370781	-9.108333	16.19623	118.000389	52.536667	-0.577753	119.679192	41.551243	50.378185	120.529152	47.043955	24.900216	120.104172	-65.260621	7.492244	115.896606
13.522889	15.059367	117.064598	-9.062653	16.290503	117.87664	52.493198	-0.507808	119.504761	41.657532	50.360153	120.015907	47.075365	24.9261725	119.760334	-65.200671	7.6548335	115.992946
13.497599	13.542641	116.854965	-9.003983	16.309517	117.755142	52.427471	-0.504843	119.303108	41.801056	50.338692	119.609413	47.1142635	24.9169245	119.4562605	-65.1222295	7.7021095	116.0540235
13.511313	12.026429	116.529106	-8.883767	16.268518	117.560486	52.333439	-0.55551	119.007721	41.986294	50.290787	119.135132	47.1598665	24.8676385	119.0714265	-64.9274005	7.6693975	116.0495455
13.474861	10.456346	116.088394	-8.763159	16.200054	117.251244	52.181889	-0.648423	118.591141	42.190678	50.211464	118.544434	47.1862835	24.7815205	118.5677875	-64.7126015	7.6185875	115.9347005
13.390109	8.905843	115.56649	-8.643611	16.108398	116.793526	52.011826	-0.795353	118.074455	42.36993	50.125729	117.841278	47.190878	24.665188	117.9578665	-64.4781	7.551608	115.6291855
13.345614	7.348397	114.909958	-8.548735	16.008169	116.192612	51.887012	-0.976656	117.489174	42.62886	50.023533	116.970917	47.257936	24.5234385	117.2300455	-64.355406	7.4928995	115.1551785
13.245663	5.774271	114.225983	-8.489254	15.917486	115.438614	51.825565	-1.147313	116.904625	42.771805	49.91544	115.99308	47.298685	24.3840635	116.4488525	-64.277193	7.4509085	114.4283755
13.080176	3.488496	113.164268	-8.440767	15.761889	113.89595	51.885635	-1.322755	116.243698	42.937042	49.742329	114.490044	47.4113385	24.209787	115.366871	-64.2928725	7.313991	112.425029
12.932919	1.99682	112.420776	-8.394136	15.641284	112.743469	51.965584	-1.373086	115.939949	42.975338	49.590828	113.423859	47.470461	24.108871	114.681904	-64.258733	7.173697	110.805034
12.742105	0.545814	111.862137	-8.334601	15.503807	111.617867	52.074577	-1.381794	115.735588	43.023022	49.418224	112.317551	47.5487995	24.018215	114.0265695	-64.2180015	6.989399	109.2091645
12.495065	-0.841263	111.462318	-8.224446	15.382778	110.654358	52.185249	-1.406138	115.598869	42.935928	49.288593	111.31456	47.5605885	23.9412275	113.4567145	-64.0094805	6.8243285	107.8520015
12.214326	-2.140371	111.195755	-8.076344	15.26555	109.866562	52.313934	-1.453325	115.487	43.019871	49.110378	110.210953	47.6669025	23.8285265	112.8489765	-63.8195905	6.7025735	106.8841475
11.852468	-3.333409	111.017212	-7.905223	15.14216	109.137009	52.446659	-1.545429	115.37989	43.21674	48.901943	109.298813	47.8316995	23.678257	112.3393515	-63.6421455	6.606063	105.9346665
11.452182	-4.514639	110.717163	-7.704387	14.966753	108.462013	52.567738	-1.695668	115.244423	43.332146	48.732601	108.565048	47.949942	23.5184665	111.9047355	-63.358716	6.4150395	105.0192905
10.79865	-5.985025	110.128334	-7.414148	14.699337	107.548996	52.644775	-1.797352	114.887367	43.551636	48.525978	107.705948	48.0982055	23.364313	111.2966575	-62.9265015	6.034361	103.8013345
10.262696	-6.844035	109.719727	-7.249358	14.588041	107.013596	52.663528	-1.80285	114.621544	43.693779	48.479889	107.345291	48.1786535	23.3385195	110.9834175	-62.6773695	5.8375625	103.0437745
9.696463	-7.560187	109.289406	-7.103016	14.569688	106.619072	52.68327	-1.761839	114.387451	43.824959	48.52581	107.127716	48.2541145	23.3819855	110.7575835	-62.4601465	5.7573905	102.4805605
9.093163	-8.080961	108.877274	-6.974833	14.656012	106.317474	52.750923	-1.632199	114.144363	43.895866	48.660122	107.116791	48.3233945	23.5139615	110.630577	-62.2730605	5.7980625	102.004371
8.392904	-8.42137	108.517899	-6.88398	14.851037	106.125816	52.841396	-1.429771	113.927269	43.973396	48.922825	107.19268	48.407396	23.746527	110.5599745	-62.175356	5.955547	101.6916575
7.61782	-8.694734	108.168884	-6.82399	15.127376	106.020294	52.932556	-1.218912	113.743355	44.021179	49.241543	107.352875	48.4768675	24.0113155	110.548115	-62.1248475	6.2434365	101.492473
6.795856	-8.840906	107.870506	-6.766355	15.473734	105.971336	52.975834	-0.94845	113.54377	44.045067	49.573875	107.5439	48.5104505	24.3127125	110.543835	-62.0431605	6.6347555	101.398837
5.528087	-8.800159	107.58419	-6.725718	16.081493	106.022896	53.033894	-0.499599	113.257942	44.100143	50.095581	107.785439	48.5670185	24.797991	110.5216905	-62.0184545	7.364995	101.5241015
4.58212	-8.675088	107.462288	-6.689141	16.467691	106.079651	53.077293	-0.260518	113.139069	44.125893	50.397537	107.918121	48.601593	25.0685095	110.528595	-61.979875	7.8668725	101.630707
3.525507	-8.457454	107.449448	-6.662827	16.804895	106.127594	53.111923	-0.048899	113.067352	44.151688	50.684452	107.999893	48.6318055	25.3177765	110.5336225	-61.9574595	8.2920135	101.7215655
2.559267	-8.227197	107.421516	-6.620325	17.06867	106.161858	53.139603	0.131092	113.044044	44.229362	50.907089	108.012077	48.6844825	25.5190905	110.5280605	-61.9251325	8.6182495	101.7956555
1.585946	-7.92305	107.383896	-6.550291	17.264055	106.161034	53.195213	0.255093	113.039185	44.193249	51.042236	108.021751	48.694231	25.6486645	110.530468	-61.794813	8.8794455	101.7916
0.54513	-7.489727	107.365524	-6.479689	17.383165	106.169441	53.247242	0.374394	113.057037	44.286259	51.136787	108.018639	48.7667505	25.7555905	110.537838	-61.7261285	9.0107395	101.801044
-0.6062	-6.926338	107.404533	-6.383721	17.441763	106.192947	53.329014	0.461916	113.105988	44.357601	51.227283	108.031509	48.8433075	25.8445995	110.5687485	-61.6107495	9.0389265	101.8171455
-1.991076	-6.157342	107.34549	-6.225793	17.483212	106.275177	53.477562	0.56444	113.260101	44.472622	51.332729	108.112419	48.975092	25.9485845	110.68626	-61.426678	9.0178395	101.864094
-3.044454	-5.415564	107.39772	-6.133884	17.527523	106.404785	53.582066	0.612046	113.355423	44.564072	51.404041	108.195831	49.073069	26.0080435	110.775627	-61.340837	9.0470025	102.033943
-4.081036	-4.601031	107.428406	-6.024286	17.631182	106.547295	53.662769	0.690226	113.454292	44.67725	51.487625	108.308563	49.1700095	26.0889255	110.8814275	-61.2185815	9.1734385	102.2131625
-5.083907	-3.75493	107.400108	-5.924524	17.777803	106.700241	53.740864	0.832769	113.509735	44.826965	51.617367	108.462891	49.2839145	26.225068	110.986313	-61.1329625	9.330538	102.414169
-6.116666	-2.784149	107.345619	-5.827193	17.964331	106.849564	53.812885	0.986998	113.519943	44.974899	51.805527	108.673187	49.393892	26.3962625	111.096565	-61.048278	9.5323995	102.602563
-7.203532	-1.725995	107.238152	-5.724937	18.200024	106.999992	53.902401	1.170448	113.470589	45.127903	52.013706	108.932541	49.515152	26.592077	111.201565	-60.965026	9.807971	102.798419
-8.220049	-0.637114	107.040192	-5.628931	18.507021	107.151031	53.984486	1.405457	113.371567	45.281948	52.302765	109.236038	49.633217	26.854111	111.3038025	-60.891079	10.159931	102.9982595
-9.796268	1.221526	106.718842	-5.476953	19.095148	107.356773	54.108257	1.861812	113.122627	45.51289	52.85862	109.857559	49.8105735	27.360216	111.490093	-60.7644795	10.83008	103.223453
-10.821925	2.517929	106.455086	-5.41883	19.574562	107.47126	54.205532	2.225263	112.934753	45.617382	53.293949	110.368454	49.911457	27.759606	111.6516035	-60.749117	11.389518	103.2909165
-11.846679	3.836176	106.243942	-5.39611	20.098242	107.595253	54.277931	2.603163	112.770119	45.688152	53.766346	110.977646	49.9830415	28.1847545	111.8738825	-60.7752615	12.0117295	103.3166235
-12.924888	5.212983	106.100204	-5.377484	20.632914	107.731125	54.351131	2.979405	112.618996	45.772266	54.167793	111.556862	50.0616985	28.573599	112.087929	-60.8166665	12.692229	103.374321
-13.983878	6.554299	106.024933	-5.400097	21.127588	107.883392	54.404957	3.309422	112.482346	45.810604	54.530144	112.147186	50.1077805	28.919783	112.314766	-60.9079745	13.335393	103.452018
-15.035985	7.822311	106.018845	-5.431063	21.564993	108.046783	54.401451	3.591418	112.374451	45.808556	54.84264	112.69207	50.1050035	29.217029	112.5332605	-60.9671295	13.912957	103.5603055
-16.114155	9.085865	106.095291	-5.462563	21.930565	108.205162	54.376846	3.814898	112.271034	45.852997	55.060387	113.127708	50.1149215	29.4376425	112.699371	-61.0400475	14.4234875	103.710953
-17.677711	10.76677	106.269478	-5.477397	22.304054	108.435059	54.344456	4.004973	112.215088	45.889854	55.236507	113.645958	50.117155	29.62074	112.930523	-61.071949	14.987368	103.939595
-18.720289	11.82236	106.440224	-5.395017	22.39397	108.549774	54.364777	4.009922	112.244644	45.997047	55.245163	113.808014	50.180912	29.6275425	113.026329	-60.970946	15.1603975	104.073219
-19.82106	12.83688	106.733147	-5.417845	22.473454	108.729973	54.41711	3.926996	112.306366	46.104858	55.172775	113.837311	50.260984	29.5498855	113.0718385	-61.096674	15.3970225	104.3881075
-20.835613	13.73138	107.021248	-5.353671	22.394545	108.8815	54.458618	3.778574	112.401733	46.190025	55.00629	113.745049	50.3243215	29.392432	113.073391	-61.0316635	15.396658	104.689609
-21.840944	14.556171	107.273552	-5.276762	22.210957	109.013245	54.534393	3.536172	112.452629	46.301174	54.768013	113.574127	50.4177835	29.1520925	113.013378	-60.9713075	15.2698215	105.013112
-22.863766	15.348095	107.532707	-5.189711	21.925676	109.095764	54.55191	3.198665	112.447762	46.35125	54.483215	113.361298	50.45158	28.84094	112.90453	-60.831002	15.010412	105.286998
-23.817829	16.04603	107.769096	-5.091677	21.56671	109.139618	54.561573	2.799811	112.263321	46.513306	54.124058	113.09639	50.5374395	28.4619345	112.6798555	-60.7207935	14.6714855	105.5993805
-25.300535	17.053782	108.161125	-4.936737	20.887556	109.184662	54.397869	2.145906	111.800743	46.754459	53.399849	112.59903	50.576164	27.7728775	112.1998865	-60.449638	14.0022345	106.1694375
-26.207176	17.666073	108.554924	-4.82416	20.388355	109.276787	54.165066	1.617324	111.407089	46.865715	52.861614	112.280296	50.5153905	27.239469	111.8436925	-60.1637105	13.537241	106.7098815
-27.108768	18.225771	109.096512	-4.726721	19.877855	109.473228	54.005589	1.114534	111.003098	46.977703	52.315022	112.065338	50.491646	26.714778	111.534218	-59.945088	13.040932	107.412238
-27.987789	18.819973	109.7873	-4.659135	19.359653	109.804344	53.788227	0.616743	110.688103	47.081444	51.772205	111.957993	50.4348355	26.194474	111.323048	-59.7531055	12.524832	108.28564
-28.787807	19.358488	110.587669	-4.63375	18.832293	110.248772	53.55925	0.044576	110.523048	47.179077	51.224358	111.961472	50.3691635	25.634467	111.24226	-59.6366635	12.030119	109.255284
-29.560604	19.837242	111.479652	-4.679198	18.30698	110.809898	53.310543	-0.53211	110.46431	47.262077	50.660336	112.034607	50.28631	25.064113	111.2494585	-59.644706	11.549847	110.3703375
-30.275723	20.345545	112.441345	-4.74044	17.770109	111.427292	52.990688	-1.147717	110.613159	47.33115	50.078575	112.228844	50.160919	24.465429	111.4210015	-59.641799	11.074789	111.4335825
-31.189323	21.075729	113.864914	-4.914676	17.010088	112.468971	52.482033	-2.06418	110.963631	47.458889	49.18708	112.716614	49.970461	23.56145	111.8401225	-59.799813	10.458726	113.0978195
-31.688965	21.530647	114.757004	-5.069561	16.512758	113.155708	52.144444	-2.701712	111.309517	47.506729	48.607994	113.110031	49.8255865	22.953141	112.209774	-59.9647085	10.072375	114.101642
-32.117641	21.980875	115.580093	-5.242289	16.055027	113.814674	51.824577	-3.308624	111.703346	47.548939	48.087227	113.521515	49.686758	22.3893015	112.6124305	-60.171336	9.7207525	115.0169175
-32.465954	22.429731	116.304123	-5.421878	15.644593	114.425278	51.549923	-3.816878	112.021896	47.591141	47.640209	113.912354	49.570532	21.9116655	112.967125	-60.414288	9.3775205	115.883431
-32.7075	22.881271	116.942009	-5.593201	15.291062	114.95826	51.312386	-4.253411	112.356422	47.61343	47.254009	114.227768	49.462908	21.500299	113.292095	-60.64931	9.081825	116.624425
-32.838238	23.259882	117.505035	-5.74434	14.988695	115.428375	51.108963	-4.571402	112.639618	47.606724	46.951466	114.533005	49.3578435	21.190032	113.5863115	-60.8465235	8.787358	117.2704385
-32.884083	23.638859	117.941925	-5.910008	14.727789	115.803932	50.974785	-4.834079	112.879242	47.581375	46.721592	114.79232	49.27808	20.9437565	113.835781	-61.098096	8.5118215	117.772083
-32.749798	24.15716	118.431053	-6.121429	14.497015	116.275551	50.853199	-5.14512	113.191711	47.513466	46.487747	115.079895	49.1833325	20.6713135	114.135803	-61.4261905	8.3227165	118.415299
-32.558067	24.448023	118.660912	-6.249955	14.387142	116.537094	50.778217	-5.23518	113.324448	47.448761	46.386459	115.239456	49.113489	20.5756395	114.281952	-61.613399	8.1986445	118.792236
-32.266594	24.725126	118.859818	-6.355305	14.320493	116.734222	50.700031	-5.32437	113.445732	47.394279	46.303684	115.341125	49.047155	20.489657	114.3934285	-61.757765	8.151329	119.0750155
-31.867207	24.959194	119.030716	-6.438263	14.276114	116.911674	50.623966	-5.400696	113.539169	47.311855	46.236954	115.403519	48.9679105	20.418129	114.471344	-61.8444365	8.134099	119.352004
-31.370935	25.143505	119.141518	-6.525793	14.20718	117.02285	50.555084	-5.460666	113.604057	47.242199	46.167801	115.437683	48.8986415	20.3535675	114.52087	-61.9502275	8.0607925	119.52483
-30.838425	25.267359	119.180717	-6.578296	14.155696	117.128029	50.489624	-5.528977	113.692566	47.178932	46.102066	115.431976	48.834278	20.2865445	114.562271	-61.99087	8.0248475	119.693787
-30.225164	25.319937	119.138992	-6.620679	14.120622	117.195633	50.439705	-5.597104	113.846062	47.124546	46.040535	115.411186	48.7821255	20.2217155	114.628624	-62.0234835	8.0195285	119.762642
-29.183605	25.353109	118.839539	-6.658342	14.006769	117.22348	50.407154	-5.665699	114.238045	47.145267	45.948837	115.307846	48.7762105	20.141569	114.7729455	-62.0928945	7.871969	119.6740145
-28.335438	25.309294	118.478455	-6.660946	13.933367	117.222153	50.431633	-5.680286	114.624443	47.206505	45.859207	115.236839	48.819069	20.0894605	114.930641	-62.140961	7.7772735	119.513665
-27.45434	25.221437	118.058823	-6.669322	13.849108	117.219475	50.472122	-5.723505	115.146889	47.280758	45.720387	115.163231	48.87644	19.998441	115.15506	-62.215084	7.699775	119.28389
-26.590248	25.126568	117.516113	-6.650313	13.749984	117.177734	50.539852	-5.850391	115.833115	47.358681	45.579792	115.080711	48.9492665	19.8647005	115.456913	-62.2498925	7.6352675	118.898555
-25.656281	24.994553	116.915222	-6.659824	13.633178	117.12291	50.573803	-5.986487	116.62661	47.5224	45.388077	114.978813	49.0481015	19.700795	115.8027115	-62.3677495	7.565561	118.4431085
-24.660694	24.863365	116.259972	-6.635515	13.490304	117.019585	50.544868	-6.065821	117.402412	47.649574	45.137096	114.80677	49.097221	19.5356375	116.104591	-62.368251	7.4449705	117.934579
-23.574011	24.752796	115.510811	-6.610497	13.332623	116.86972	50.477283	-6.155858	118.16497	47.762585	44.861938	114.593819	49.119934	19.35304	116.3793945	-62.340928	7.312206	117.3600455
-22.015574	24.668978	114.455345	-6.574841	13.099642	116.5812	50.348873	-6.369285	119.260201	47.938824	44.399189	114.183449	49.1438485	19.014952	116.721825	-62.2935305	7.184332	116.440575
-20.931316	24.677952	113.844681	-6.543724	12.916091	116.392685	50.244492	-6.553736	119.820442	48.15073	44.044399	113.832329	49.197611	18.7453315	116.8263855	-62.285059	7.0868505	115.9589845
-19.837587	24.77869	113.343903	-6.474372	12.699984	116.229118	50.140648	-6.785367	120.307838	48.3078	43.665981	113.534714	49.224224	18.440307	116.921276	-62.172968	6.959661	115.53696
-18.715904	25.00065	112.967491	-6.376812	12.438038	116.118584	49.985859	-6.964757	120.678902	48.485947	43.356205	113.338997	49.235903	18.195724	117.0089495	-61.989527	6.680352	115.2282185
-17.552624	25.293949	112.776527	-6.272816	12.168044	116.079437	49.789188	-7.120138	120.908691	48.655128	43.10379	113.26606	49.222158	17.991826	117.0873755	-61.76779	6.344262	115.0714985
-16.397991	25.699156	112.720825	-6.162469	11.905156	116.093658	49.575539	-7.237116	120.952835	48.88501	42.852592	113.266899	49.2302745	17.807738	117.109867	-61.5552125	6.002574	115.077449
-15.246059	26.27644	112.639687	-6.067216	11.690693	116.121971	49.430573	-7.35855	120.906998	49.045898	42.722466	113.416122	49.2382355	17.681958	117.16156	-61.3726675	5.699428	115.082382
-13.464162	27.361826	112.701187	-5.957685	11.497605	116.176056	49.303703	-7.479077	120.703552	49.340012	42.636013	113.842102	49.3218575	17.578468	117.272827	-61.2372275	5.416742	115.079285
-12.27243	28.244083	112.914291	-5.904104	11.447505	116.246353	49.214752	-7.447112	120.406654	49.519775	42.645287	114.324997	49.3672635	17.5990875	117.3658255	-61.1754715	5.2959225	115.1268805
-11.082472	29.303541	113.335976	-5.870016	11.478964	116.38018	49.188965	-7.392757	120.047997	49.706841	42.722656	114.95047	49.447903	17.6649495	117.4992335	-61.187935	5.2929785	115.2611265
-9.833551	30.409941	114.106239	-5.85578	11.595134	116.623596	49.260708	-7.277752	119.741486	49.822189	42.925716	115.777115	49.5414485	17.823982	117.7593005	-61.2530085	5.366286	115.4878915
-8.634398	31.630167	115.150085	-5.897087	11.827266	117.019485	49.405991	-6.980992	119.482483	49.810265	43.324947	116.871048	49.608128	18.1719775	118.1767655	-61.402302	5.4825545	115.8622045
-7.439827	32.908493	116.428497	-5.970002	12.206055	117.580139	49.627823	-6.522883	119.47757	49.676704	43.850399	118.111015	49.6522635	18.663758	118.7942925	-61.5922675	5.748352	116.3659855
-6.225366	34.117157	117.786957	-6.089269	12.673736	118.303001	49.943264	-5.910823	119.782433	49.478676	44.521545	119.507095	49.71097	19.305361	119.644764	-61.889508	6.042111	116.961238
-4.414176	35.954006	119.846893	-6.366091	13.435984	119.658432	50.489037	-4.946042	120.915749	49.135544	45.55397	121.770454	49.8122905	20.303964	121.3431015	-62.5444725	6.568004	117.9737625
-3.202358	37.050575	121.168755	-6.58149	13.942305	120.622124	50.857807	-4.237623	121.882118	48.88401	46.194862	123.239708	49.8709085	20.9786195	122.560913	-63.0338885	6.9059905	118.683335
-1.932861	38.106876	122.24939	-6.790767	14.413479	121.494987	51.20026	-3.656674	122.997459	48.538734	46.802212	124.587395	49.869497	21.572769	123.792427	-63.451031	7.254189	119.197547
-0.748288	39.084362	123.218361	-6.976316	14.804466	122.250534	51.488979	-3.082167	124.053802	48.278156	47.330254	125.811943	49.8835675	22.1240435	124.9328725	-63.8361995	7.4848885	119.5681955
0.395104	39.934505	124.116493	-7.179088	15.11963	122.9048	51.809525	-2.55887	125.051941	47.992401	47.803852	126.916794	49.900963	22.622491	125.9843675	-64.259139	7.616769	119.8252325
1.457598	40.719849	125.035027	-7.297582	15.303575	123.481247	52.128036	-2.256597	126.082802	47.747631	48.255341	127.922531	49.9378335	22.999372	127.0026665	-64.5329975	7.607778	119.9598275
2.616257	41.404518	125.939156	-7.503231	15.452751	124.061951	52.392555	-1.98661	126.905525	47.492691	48.673233	128.914398	49.942623	23.3433115	127.9099615	-64.949085	7.5621905	120.2139405
4.092792	42.237034	127.356743	-7.839427	15.657288	124.889549	52.640587	-1.766781	127.950539	47.077377	49.191128	130.229156	49.858982	23.7121735	129.0898475	-65.537836	7.6024025	120.6892505
5.094241	42.699303	128.200897	-8.069972	15.775842	125.372406	52.716022	-1.639305	128.413406	46.81374	49.389988	130.973526	49.764881	23.8753415	129.693466	-65.904825	7.6763425	121.051346
5.964156	43.031013	129.065048	-8.339478	15.897696	125.825584	52.794392	-1.547885	128.676376	46.549129	49.599003	131.727692	49.6717605	24.025559	130.202034	-66.3507165	7.769833	121.449134
6.761422	43.266998	129.91658	-8.556856	16.023714	126.197449	52.818741	-1.492009	128.847961	46.433495	49.723267	132.364365	49.626118	24.115629	130.606163	-66.73983	7.931799	121.788735
7.591256	43.424477	130.659821	-8.780454	16.15506	126.552071	52.847351	-1.400693	128.885818	46.241615	49.800968	132.946518	49.544483	24.2001375	130.916168	-67.105391	8.1099825	122.187974
8.320322	43.451042	131.35527	-8.949035	16.256735	126.843903	52.841316	-1.303526	128.822144	46.311905	49.803329	133.34964	49.5766105	24.2499015	131.085892	-67.4746805	8.2635685	122.601914
8.976305	43.358784	131.949753	-9.084495	16.345776	127.093361	52.844883	-1.189474	128.641418	46.24958	49.801971	133.69754	49.5472315	24.3062485	131.169479	-67.7162215	8.3853035	123.017243
9.838777	42.960785	132.632095	-9.211843	16.419706	127.341202	52.854622	-0.980852	128.221313	46.451187	49.765945	133.937164	49.6529045	24.3925465	131.0792385	-68.0765905	8.4468655	123.6031655
10.405119	42.524185	132.873077	-9.286199	16.471991	127.43409	52.864311	-0.872359	127.908936	46.451187	49.765945	133.937164	49.657749	24.446793	130.92305	-68.230147	8.497189	123.94513
10.892348	41.982845	132.955032	-9.326697	16.496914	127.450584	52.801521	-0.767703	127.615562	46.348045	49.709129	134.0383	49.574783	24.470713	130.826931	-68.228177	8.523115	124.074237
11.305325	41.31694	132.84465	-9.366325	16.526968	127.411354	52.835888	-0.720224	127.31266	46.348045	49.709129	134.0383	49.5919665	24.4944525	130.67548	-68.3246165	8.5594835	124.147228
11.62429	40.54002	132.601044	-9.367025	16.55055	127.328362	52.848595	-0.652649	127.039673	46.348045	49.709129	134.0383	49.59832	24.52824	130.5389865	-68.33237	8.57286	124.1177375
11.894167	39.636742	132.247345	-9.365319	16.591667	127.225967	52.913773	-0.639721	126.848434	45.832443	49.698257	133.724396	49.373108	24.529268	130.286415	-68.103746	8.654066	124.165519
12.141209	38.570141	131.743713	-9.346945	16.62101	127.120842	53.043808	-0.658558	126.71949	45.660545	49.691463	133.470535	49.3521765	24.5164525	130.0950125	-68.0460665	8.7255675	124.1466715
12.391434	36.807751	130.858749	-9.208396	16.625116	126.970673	53.367245	-0.692839	126.61145	44.977371	49.855907	132.865555	49.172308	24.581534	129.7385025	-67.5891	8.668698	124.2028435
12.46755	35.492577	130.243225	-9.066323	16.616055	126.861618	53.620232	-0.749345	126.602516	45.189262	49.809689	132.297867	49.404747	24.530172	129.4501915	-67.537393	8.701938	124.2730445
12.489118	33.998119	129.597641	-8.87965	16.541689	126.744911	53.844337	-0.823154	126.636803	45.406723	49.68325	131.65863	49.62553	24.430048	129.1477165	-67.38483	8.65333	124.3421055
12.336783	32.462677	129.085526	-8.698127	16.413807	126.634453	54.032516	-0.913967	126.649239	45.464939	49.475964	131.193909	49.7487275	24.2809985	128.921574	-67.1449815	8.5466155	124.347332
12.198168	30.827873	128.604645	-8.571997	16.268497	126.547661	54.126366	-1.089425	126.688599	45.646347	49.240082	130.765961	49.8863565	24.0753285	128.72728	-67.0303505	8.4616655	124.368042
12.032741	29.029121	128.220642	-8.469058	16.056063	126.464172	54.161274	-1.370602	126.711182	45.807373	48.977779	130.429657	49.9843235	23.8035885	128.5704195	-66.9224395	8.3085375	124.3579245
11.729762	27.225298	127.892212	-8.433483	15.85166	126.371536	54.152618	-1.710435	126.607643	45.96426	48.715096	130.141785	50.058439	23.5023305	128.374714	-66.925405	8.2009895	124.368358
11.289803	24.305082	127.272461	-8.514832	15.614865	126.197449	53.825588	-2.164659	126.487442	46.052265	48.279144	129.836487	49.9389265	23.0572425	128.1619645	-66.9685905	8.1724875	124.2329335
10.711866	22.412165	126.934883	-8.622696	15.482972	126.050995	53.635017	-2.510519	126.30925	46.014706	47.972065	129.624023	49.8248615	22.730773	127.9666365	-67.0702535	8.235171	124.1353535
10.311785	20.312996	126.469887	-8.754646	15.378399	125.898048	53.497971	-2.882359	126.070831	45.987251	47.670238	129.41301	49.742611	22.3939395	127.7419205	-67.251903	8.3628585	124.0541755
9.500811	18.385155	126.156113	-8.894394	15.284877	125.744759	53.279625	-3.182179	125.825462	45.940109	47.394375	129.128021	49.609867	22.106098	127.4767415	-67.398655	8.463656	124.0127765
9.008842	16.21096	125.654732	-9.033344	15.211308	125.578514	53.011616	-3.438611	125.614342	45.89846	47.133335	128.821518	49.455038	21.847362	127.21793	-67.521726	8.575254	123.939098
8.137763	14.1704	125.290421	-9.141179	15.124695	125.385284	52.912247	-3.690405	125.307121	45.895344	46.915146	128.484329	49.4037955	21.6123705	126.895725	-67.6861535	8.6370195	123.874843
7.550939	11.90002	124.739433	-9.179903	15.027105	125.143517	52.736343	-3.800822	125.064957	45.903149	46.726456	128.055252	49.319746	21.462817	126.5601045	-67.679552	8.591393	123.7269295
6.25668	8.619965	124.094727	-9.244391	14.899124	124.757263	52.802647	-3.970289	124.604927	45.918674	46.398605	127.377472	49.3606605	21.214158	125.9911995	-67.8494425	8.58409	123.5233265
5.367368	6.340076	123.663315	-9.144565	14.746634	124.416122	52.873604	-4.088847	124.371124	45.947258	46.222874	126.861931	49.410431	21.0670135	125.6165275	-67.699561	8.4262545	123.2157165
4.528749	4.047018	123.114761	-8.966403	14.560899	123.956345	52.957066	-4.189908	124.165428	46.01025	45.997768	126.31707	49.483658	20.90393	125.241249	-67.416464	8.217868	122.671441
3.628574	1.725784	122.558571	-8.790436	14.373496	123.364815	52.896023	-4.288974	123.966515	46.138763	45.793388	125.680313	49.517393	20.752207	124.823414	-67.098265	7.994785	121.906216
2.691232	-0.65626	121.904243	-8.662883	14.156977	122.642288	53.061188	-4.523955	123.70752	46.260662	45.604088	124.962868	49.660925	20.5400665	124.335194	-66.986691	7.7738875	120.949382
1.661686	-3.020025	121.241608	-8.511126	13.874607	121.823868	52.935852	-4.634282	123.503128	46.320499	45.360306	124.103256	49.6281755	20.363012	123.803192	-66.6504275	7.386202	119.844544
0.602752	-5.373427	120.609795	-8.365344	13.582127	120.972839	52.992313	-4.87699	123.077011	46.406021	45.049416	123.087654	49.699167	20.086213	123.0823325	-66.429855	7.078041	118.8633455
-1.132766	-8.834934	119.684753	-8.132734	13.100643	119.595047	52.835125	-5.206913	122.678284	46.565887	44.56089	121.511269	49.700506	19.6769885	122.0947765	-65.965974	6.5242975	117.0953175
-2.409175	-11.122133	119.049522	-8.012323	12.758652	118.651031	52.761257	-5.474236	122.310547	46.686115	44.225124	120.554779	49.723686	19.375444	121.432663	-65.748332	6.14186	115.869399
-3.73094	-13.285695	118.407295	-7.931043	12.434365	117.673668	52.677803	-5.833022	122.064415	46.8116	43.932636	119.683586	49.7447015	19.049807	120.8740005	-65.6067875	5.818923	114.4733355
-5.171352	-15.418378	117.649994	-7.8913	12.149965	116.684006	52.550091	-6.081675	121.972847	46.818687	43.727257	119.065269	49.684389	18.822791	120.519058	-65.466989	5.477139	112.848954
-6.662518	-17.38887	117.016281	-7.885758	11.896234	115.793701	52.406757	-6.253057	121.760704	46.777615	43.566566	118.546486	49.592186	18.6567545	120.153595	-65.363702	5.1357135	111.433807
-8.285963	-19.312078	116.428886	-7.903845	11.694421	115.018394	52.276249	-6.437114	121.714088	46.534531	43.485939	118.175247	49.40539	18.5244125	119.9446675	-65.21308	4.8644295	110.0921205
-9.982027	-21.064592	116.026642	-7.952783	11.540492	114.429596	52.163387	-6.593843	121.684387	46.886826	43.238163	117.628387	49.5251065	18.32216	119.656387	-65.4306725	4.758824	109.202805
-12.742603	-23.48123	115.881966	-7.982668	11.411778	114.027008	51.991539	-6.703909	121.586464	46.794701	43.148659	117.076637	49.39312	18.222375	119.3315505	-65.358456	4.601181	108.7224655
-14.710874	-24.939816	115.977943	-7.979031	11.375092	114.011993	51.886517	-6.742396	121.547852	46.787262	43.138863	116.767502	49.3368895	18.1982335	119.157677	-65.2949515	4.5519505	108.866309
-16.702187	-26.254105	116.080734	-7.989988	11.351268	114.140472	51.836025	-6.733089	121.389999	46.768715	43.177723	116.557571	49.30237	18.222317	118.973785	-65.282346	4.480219	109.307159
-18.318008	-26.764362	116.145149	-7.958298	11.29371	114.245857	51.816517	-6.717568	121.226631	46.716164	43.25993	116.452744	49.2663405	18.271181	118.8396875	-65.1829365	4.316239	109.6520265
-18.986969	-25.684475	115.58046	-7.919653	11.255792	114.368782	51.794209	-6.644488	121.015808	46.682312	43.398594	116.46328	49.2382605	18.377053	118.739544	-65.0775665	4.134531	109.99802
-19.853605	-24.841805	115.258423	-7.846027	11.240475	114.45787	51.803547	-6.482799	120.73008	46.375351	43.686859	116.673019	49.089449	18.60203	118.7015495	-64.781503	3.87892	110.2141905
-20.776335	-23.891003	114.737488	-7.815002	11.284976	114.550819	51.834625	-6.278769	120.418427	46.445099	43.908371	116.784225	49.139862	18.814801	118.601326	-64.769866	3.755151	110.500312
-22.177979	-22.376677	114.130661	-7.789033	11.456073	114.694511	51.942562	-5.92448	119.964577	46.420174	44.267387	117.027954	49.181368	19.1714535	118.4962655	-64.759434	3.7406925	110.8927565
