# Supplementary material for: How to jointly control a ball trajectory on a moving board: Methodological insights into Motor Learning and Rehabilitation
Source: PLoS One. 2025 Oct 15;20(10):e0334588. doi: 10.1371/journal.pone.0334588 (PMC12527165; doi:10.1371/journal.pone.0334588)
Supplement: S2 Data — (ZIP) [file pone.0334588.s002.zip › D1_014.csv]

Ball_X	Ball_Y	Ball_Z	BoardCentre_X	BoardCentre_Y	BoardCentre_Z	P1LeftHand_X	P1LeftHand_Y	P1LeftHand_Z	P1RightHand_X	P1RightHand_Y	P1RightHand_Z	P1MidHands_X	P1MidHands_Y	P1MidHands_Z	P2MidHands_X	P2MidHands_Y	P2MidHands_Z
29.026566	12.92111	105.456459	-11.327504	13.508719	105.89299	41.906242	-10.578461	108.352951	37.481209	47.240944	108.393967	39.6937255	18.3312415	108.373459	-62.3487335	8.6861965	103.412521
28.630451	12.842758	105.545212	-11.370227	13.532797	105.979713	41.805847	-10.615186	108.474365	37.512512	47.245464	108.52224	39.6591795	18.315139	108.4983025	-62.3996335	8.750455	103.4611235
28.200022	12.744156	105.721222	-11.420763	13.549736	106.106628	41.711849	-10.640311	108.576271	37.549809	47.265884	108.723358	39.630829	18.3127865	108.6498145	-62.472355	8.7866855	103.5634415
27.813	12.698679	105.928757	-11.50035	13.584672	106.261154	41.627907	-10.664736	108.672836	37.576611	47.307098	108.993637	39.602259	18.321181	108.8332365	-62.602959	8.848163	103.6890715
27.442213	12.615479	106.103752	-11.597751	13.633921	106.404182	41.535454	-10.662428	108.764839	37.578861	47.376892	109.329857	39.5571575	18.357232	109.047348	-62.7526595	8.91061	103.761016
27.09234	12.512866	106.273819	-11.734612	13.726328	106.526711	41.430069	-10.606216	108.867134	37.530697	47.480083	109.650101	39.480383	18.4369335	109.2586175	-62.949607	9.0157225	103.7948045
26.621071	12.32457	106.48278	-11.999439	13.938154	106.66684	41.264969	-10.47112	108.938469	37.37825	47.659847	110.108276	39.3216095	18.5943635	109.5233725	-63.3204875	9.2819445	103.8103075
26.330324	12.189943	106.572472	-12.188629	14.097546	106.753876	41.111027	-10.335321	108.904442	37.232761	47.787258	110.360847	39.171894	18.7259685	109.6326445	-63.549152	9.4691235	103.8751075
26.070749	12.005944	106.599716	-12.382279	14.250882	106.848587	40.936329	-10.188435	108.825623	37.079559	47.933746	110.555588	39.007944	18.8726555	109.6906055	-63.772502	9.6291085	104.0065685
25.837288	11.773089	106.607178	-12.550734	14.392018	106.915497	40.786098	-10.047249	108.698746	36.888611	48.053406	110.724747	38.8373545	19.0030785	109.7117465	-63.9388225	9.7809575	104.1192475
25.638205	11.478819	106.588837	-12.716527	14.507139	106.98494	40.653603	-9.901672	108.585571	36.678429	48.169044	110.854218	38.666016	19.133686	109.7198945	-64.09907	9.880592	104.2499855
25.450256	11.259679	106.583275	-12.847137	14.593535	107.019409	40.576126	-9.780948	108.527817	36.480553	48.273926	110.905098	38.5283395	19.246489	109.7164575	-64.2226135	9.940581	104.3223605
25.338924	10.860603	106.554588	-12.955589	14.62463	107.029091	40.533482	-9.715566	108.546242	36.305988	48.325935	110.894691	38.419735	19.3051845	109.7204665	-64.330913	9.9440755	104.3377155
25.233364	10.214282	106.509468	-13.047009	14.549587	106.865669	40.567978	-9.735603	108.682869	36.0849	48.329384	110.71608	38.326439	19.2968905	109.6994745	-64.420457	9.8022835	104.0318635
25.232044	9.736193	106.461929	-13.073354	14.418271	106.626892	40.606506	-9.807596	108.816925	35.992363	48.25481	110.510124	38.2994345	19.223607	109.6635245	-64.4461425	9.612935	103.5902595
25.241312	9.242367	106.411804	-13.084881	14.230423	106.324242	40.652092	-9.924625	108.983276	35.928398	48.155975	110.253716	38.290245	19.115675	109.618496	-64.460007	9.345171	103.029988
25.299469	8.726538	106.349823	-13.067257	14.00208	106.019211	40.701672	-10.091848	109.177673	35.89513	48.000462	109.948372	38.298401	18.954307	109.5630225	-64.432915	9.049853	102.4753995
25.365707	8.211208	106.301132	-13.024984	13.752322	105.768181	40.759922	-10.279044	109.378372	35.875359	47.798176	109.594261	38.3176405	18.759566	109.4863165	-64.3676085	8.745078	102.0500455
25.438469	7.695648	106.283035	-12.96343	13.504706	105.580963	40.837399	-10.4813	109.559738	35.899792	47.568512	109.270714	38.3685955	18.543606	109.415226	-64.2954555	8.465806	101.7467
25.540054	7.208458	106.287895	-12.881059	13.264736	105.448532	40.901913	-10.676315	109.731163	35.959602	47.38036	108.969223	38.4307575	18.3520225	109.350193	-64.1928755	8.1774495	101.546871
25.694799	6.47296	106.343246	-12.767646	13.000849	105.341431	40.964607	-10.904373	109.989479	36.064156	47.157589	108.608612	38.5143815	18.126608	109.2990455	-64.0496735	7.87509	101.3838165
25.795952	6.003295	106.409111	-12.723306	12.87746	105.30661	40.98682	-11.034116	110.144279	36.137833	47.050865	108.448257	38.5623265	18.0083745	109.296268	-64.0089385	7.7465455	101.316952
25.868267	5.664237	106.504417	-12.707767	12.822133	105.300842	40.971821	-11.106762	110.269058	36.186287	46.990414	108.385483	38.579054	17.941826	109.3272705	-63.994588	7.70244	101.2744135
25.944176	5.33344	106.566109	-12.73507	12.808254	105.32682	40.919754	-11.137397	110.366844	36.207348	46.985279	108.433594	38.563551	17.923941	109.400219	-64.033691	7.692567	101.253421
25.978825	4.947765	106.639481	-12.821214	12.825251	105.367043	40.859589	-11.133274	110.436317	36.196735	47.026031	108.608673	38.528162	17.9463785	109.522495	-64.17059	7.7041235	101.211591
25.984951	4.654211	106.81282	-12.956635	12.875375	105.430077	40.771034	-11.09535	110.53096	36.164707	47.104733	108.864235	38.4678705	18.0046915	109.6975975	-64.3811405	7.7460585	101.1625565
26.043076	4.386842	106.974915	-13.124982	12.956961	105.514893	40.674141	-11.060298	110.677017	36.076374	47.215061	109.178162	38.3752575	18.0773815	109.9275895	-64.6252215	7.8365405	101.1021965
26.057365	4.132784	107.352341	-13.407138	13.10211	105.668785	40.488827	-10.993991	111.002747	35.964539	47.37468	109.713448	38.226683	18.1903445	110.3580975	-65.040959	8.0138755	100.9794725
26.002575	4.025898	107.638229	-13.593411	13.189568	105.764267	40.360924	-10.930107	111.250519	35.892467	47.472015	110.070816	38.1266955	18.270954	110.6606675	-65.3135175	8.108182	100.8678665
25.918882	3.943439	107.891479	-13.772656	13.250417	105.843445	40.257561	-10.884437	111.472771	35.800587	47.560452	110.389122	38.029074	18.3380075	110.9309465	-65.574386	8.1628265	100.7559435
25.80912	3.898297	108.086601	-13.92058	13.287519	105.893982	40.161304	-10.857907	111.665916	35.69767	47.597115	110.589172	37.929487	18.369604	111.127544	-65.770647	8.205434	100.66042
25.680479	3.899078	108.209274	-14.01514	13.300885	105.890167	40.090645	-10.860404	111.831604	35.610535	47.592724	110.675308	37.85059	18.36616	111.253456	-65.88087	8.23561	100.526878
25.500048	3.921687	108.270073	-14.081432	13.284338	105.825676	40.066769	-10.879192	111.953865	35.538734	47.576683	110.684166	37.8027515	18.3487455	111.3190155	-65.9656155	8.2199305	100.3323365
25.283619	3.978186	108.29203	-14.128902	13.241699	105.748001	40.049492	-10.918091	112.029266	35.471695	47.576378	110.619438	37.7605935	18.3291435	111.324352	-66.0183975	8.1542545	100.17165
24.803564	4.143646	108.251442	-14.13566	13.133308	105.655609	40.037735	-11.020207	112.082657	35.449085	47.447891	110.467209	37.74341	18.213842	111.274933	-66.01473	8.052774	100.036285
24.395227	4.283233	108.181427	-14.134457	13.060376	105.610695	40.012806	-11.096581	112.08905	35.435928	47.358681	110.371338	37.724367	18.13105	111.230194	-65.993281	7.989702	99.991196
23.882589	4.468365	108.074142	-14.120404	12.990162	105.589317	39.989834	-11.174735	112.067688	35.455334	47.294632	110.292961	37.722584	18.0599485	111.1803245	-65.963392	7.9203755	99.9983095
23.604397	4.633078	107.88752	-14.084818	12.949006	105.58139	39.961979	-11.240348	112.020943	35.568161	47.167473	110.25798	37.76507	17.9635625	111.1394615	-65.934706	7.9344495	100.0233185
22.865707	4.817666	107.900063	-14.060086	12.946921	105.600357	39.948631	-11.282875	111.941612	35.629139	47.13176	110.314774	37.788885	17.9244425	111.128193	-65.909057	7.9693995	100.072521
22.305727	5.036578	107.799515	-14.035228	12.996017	105.651711	39.919506	-11.289177	111.840698	35.68639	47.148212	110.473167	37.802948	17.9295175	111.1569325	-65.873404	8.0625165	100.1464895
21.703617	5.28709	107.729546	-14.052611	13.08643	105.742851	39.897449	-11.265569	111.691544	35.670383	47.25827	110.752808	37.783916	17.9963505	111.222176	-65.889138	8.1765095	100.263526
20.690372	5.698254	107.628098	-14.113612	13.278714	105.935707	39.809956	-11.186179	111.386955	35.686119	47.370808	111.217262	37.7480375	18.0923145	111.3021085	-65.9752615	8.4651135	100.5693055
19.893084	6.02339	107.512344	-14.200382	13.415194	106.071236	39.711155	-11.128122	111.060951	35.732334	47.457905	111.594048	37.7217445	18.1648915	111.3274995	-66.1225085	8.6654965	100.8149725
19.017445	6.388712	107.340637	-14.291441	13.556181	106.158737	39.565666	-11.107177	110.614944	35.744652	47.52597	111.945496	37.655159	18.2093965	111.28022	-66.238041	8.9029655	101.037254
18.166279	6.497125	107.043137	-14.411458	13.663413	106.155327	39.388561	-11.152659	110.014114	35.806129	47.539024	112.258003	37.597345	18.1931825	111.1360585	-66.420261	9.1336435	101.1745955
17.323273	6.658569	106.603813	-14.529395	13.74235	106.054626	39.150497	-11.24723	109.249046	35.793545	47.519043	112.489319	37.472021	18.1359065	110.8691825	-66.530811	9.3487935	101.2400695
16.406166	6.890698	106.134773	-14.623801	13.831846	105.889717	38.853283	-11.28469	108.430328	35.811687	47.439182	112.490799	37.332485	18.077246	110.4605635	-66.580087	9.586446	101.3188705
15.479532	7.008252	105.549416	-14.702678	13.958296	105.686066	38.520412	-11.281116	107.66835	35.805206	47.379391	112.335457	37.162809	18.0491375	110.0019035	-66.568165	9.8674545	101.3702285
13.95025	7.209804	104.808235	-14.80048	14.258946	105.434395	38.056366	-11.220508	106.702164	35.947983	47.339497	111.7444	37.0021745	18.0594945	109.223282	-66.6031345	10.4583975	101.645508
13.021393	7.188561	104.416862	-14.8305	14.455722	105.328842	37.772266	-11.117821	106.298759	36.000416	47.371231	111.216248	36.886341	18.126705	108.7575035	-66.547341	10.784739	101.9001805
12.103296	7.144709	104.174934	-14.834316	14.595525	105.235481	37.623779	-11.072525	106.023613	35.959274	47.360786	110.839203	36.7915265	18.1441305	108.431408	-66.4601585	11.0469195	102.039554
11.127708	7.025781	103.986824	-14.882771	14.668319	105.138382	37.5756	-11.088548	105.853043	35.942429	47.350384	110.500298	36.7590145	18.130918	108.1766705	-66.5245565	11.20572	102.1000935
10.111913	6.876227	103.799568	-14.918889	14.68574	104.986549	37.53907	-11.122808	105.761871	35.928429	47.369316	110.216187	36.7337495	18.123254	107.989029	-66.5715275	11.248226	101.984069
9.099209	6.651733	103.599884	-14.967978	14.6583	104.797913	37.496284	-11.138034	105.651733	35.703079	47.416828	110.04213	36.5996815	18.139397	107.8469315	-66.5356375	11.177203	101.7488945
8.166929	6.368005	103.347313	-15.019372	14.596852	104.609535	37.434959	-11.138587	105.485168	35.618683	47.396626	109.841385	36.526821	18.1290195	107.6632765	-66.565565	11.0646845	101.5557935
6.710508	5.909646	103.014549	-15.118964	14.470082	104.348335	37.362694	-11.111629	105.179726	35.310974	47.48428	109.630692	36.336834	18.1863255	107.405209	-66.574762	10.7538385	101.291461
5.702547	5.561184	102.774254	-15.214336	14.406857	104.185593	37.332619	-11.071625	105.005356	35.131271	47.556488	109.454346	36.231945	18.2424315	107.229851	-66.660617	10.5712825	101.141335
4.660072	5.178143	102.630661	-15.296008	14.394975	104.045738	37.309311	-10.998366	104.88826	34.930954	47.617699	109.243813	36.1201325	18.3096665	107.0660365	-66.7121485	10.4802835	101.0254395
3.676536	4.827171	102.493111	-15.379216	14.422774	103.898201	37.290592	-10.966511	104.878021	34.70483	47.672935	108.989868	35.997711	18.353212	106.9339445	-66.756143	10.492336	100.8624575
2.740646	4.357798	102.406166	-15.454766	14.466217	103.73951	37.292496	-10.946815	104.921494	34.510071	47.705097	108.691444	35.9012835	18.379141	106.806469	-66.8108155	10.553293	100.672551
1.687928	3.934134	102.267632	-15.537022	14.512544	103.573357	37.294071	-10.949351	104.986015	34.353531	47.720795	108.41433	35.823801	18.385722	106.7001725	-66.897845	10.639366	100.4465415
0.633844	3.425101	102.170586	-15.606487	14.523151	103.437103	37.260475	-10.95431	105.043411	34.231834	47.703968	108.220543	35.7461545	18.374829	106.631977	-66.9591285	10.671473	100.242229
-0.839353	2.689272	102.086929	-15.676163	14.515002	103.38205	37.149563	-10.920237	105.103683	34.125675	47.683651	108.081757	35.637619	18.381707	106.59272	-66.989945	10.648297	100.17138
-1.741891	2.087551	102.05072	-15.702714	14.504002	103.406288	37.088947	-10.873229	105.191185	34.095116	47.711521	108.096382	35.5920315	18.419146	106.6437835	-66.9974595	10.588858	100.1687925
-2.841546	1.559186	102.167557	-15.743778	14.495976	103.474472	37.11174	-10.854213	105.346977	34.0938	47.76878	108.10585	35.60277	18.4572835	106.7264135	-67.090326	10.5346685	100.2225305
-3.83846	0.968584	102.232269	-15.77508	14.473285	103.533264	37.207611	-10.870554	105.581963	34.083618	47.815155	108.089355	35.6456145	18.4723005	106.835659	-67.1957745	10.4742695	100.230869
-4.810367	0.416784	102.384911	-15.815155	14.429543	103.522964	37.32917	-10.903088	105.878426	34.025383	47.832359	107.99527	35.6772765	18.4646355	106.936848	-67.3075865	10.3944505	100.10908
-5.740964	-0.258816	102.385033	-15.809149	14.359949	103.417801	37.463902	-10.986236	106.180939	33.946392	47.818325	107.748375	35.705147	18.4160445	106.964657	-67.323445	10.3038535	99.870945
-6.844215	-0.859225	102.422783	-15.809796	14.248085	103.22834	37.586231	-11.102407	106.435272	33.831909	47.740963	107.400391	35.70907	18.319278	106.9178315	-67.328662	10.176892	99.5388485
-8.347724	-1.787433	102.249458	-15.751648	13.968895	102.800179	37.696011	-11.370501	106.671944	33.722637	47.443211	106.651237	35.709324	18.036355	106.6615905	-67.21262	9.901435	98.9387675
-9.418993	-2.349338	102.09082	-15.72019	13.720854	102.457092	37.710209	-11.588741	106.675568	33.687763	47.215565	106.095993	35.698986	17.813412	106.3857805	-67.139366	9.628296	98.5284035
-10.477176	-2.990437	101.771866	-15.666206	13.456169	102.124283	37.67662	-11.800303	106.512558	33.666126	46.987324	105.561623	35.671373	17.5935105	106.0370905	-67.003785	9.3188275	98.2114755
-11.523245	-3.560457	101.457336	-15.606238	13.225404	101.821259	37.600292	-11.937571	106.241882	33.629463	46.794476	105.056419	35.6148775	17.4284525	105.6491505	-66.8273535	9.0223555	97.9933675
-12.534675	-4.01942	101.252113	-15.558694	13.062556	101.565216	37.518295	-12.020119	105.953133	33.593506	46.674438	104.558334	35.5559005	17.3271595	105.2557335	-66.6732885	8.7979525	97.8746985
-13.603794	-4.456172	101.062859	-15.506228	12.98618	101.363731	37.487015	-12.044176	105.740448	33.534069	46.617867	104.111465	35.510542	17.2868455	104.9259565	-66.522998	8.6855145	97.8015055
-14.754142	-4.819087	100.975212	-15.473583	12.976573	101.189041	37.503319	-12.014651	105.61528	33.442829	46.59903	103.763344	35.473074	17.2921895	104.689312	-66.42024	8.6609565	97.68877
-16.342592	-5.250527	100.832283	-15.407671	13.023623	100.982574	37.5928	-11.879236	105.465042	33.294083	46.693001	103.300537	35.4434415	17.4068825	104.3827895	-66.2587835	8.6403635	97.5823585
-17.426426	-5.451697	100.768196	-15.366109	13.059584	100.860886	37.673679	-11.762943	105.347168	33.244621	46.808338	103.10202	35.45915	17.5226975	104.224594	-66.191368	8.5964705	97.497178
-18.548431	-5.657187	100.573143	-15.316686	13.0747	100.719917	37.754295	-11.666868	105.195152	33.207672	46.911484	102.955009	35.4809835	17.622308	104.0750805	-66.1143555	8.527092	97.3647535
-19.618011	-5.82204	100.382782	-15.26535	13.063559	100.591293	37.843605	-11.56036	105.015266	33.178528	47.02179	102.864525	35.5110665	17.730715	103.9398955	-66.0417665	8.396403	97.2426905
-20.631712	-5.891328	100.285652	-15.188055	13.04512	100.493637	37.930141	-11.439124	104.846779	33.159046	47.133675	102.767517	35.5445935	17.8472755	103.807148	-65.9207035	8.2429645	97.180126
-21.708179	-5.925893	100.216232	-15.089173	13.046024	100.442314	38.048336	-11.277558	104.751694	33.146648	47.256424	102.64344	35.597492	17.989433	103.697567	-65.775838	8.102615	97.187061
-22.831579	-5.907454	100.26001	-15.005829	13.063831	100.439034	38.218803	-11.12902	104.760345	33.10519	47.381149	102.517952	35.6619965	18.1260645	103.6391485	-65.6736545	8.0015975	97.2389195
-24.305979	-5.801004	100.531784	-14.85446	13.062554	100.570297	38.577969	-10.918562	104.859016	33.015812	47.538727	102.327812	35.7968905	18.3100825	103.593414	-65.5058105	7.8150255	97.54718
-25.292316	-5.630447	100.896034	-14.723836	13.033229	100.808128	38.821381	-10.80838	104.9767	32.955578	47.617683	102.158882	35.8884795	18.4046515	103.567791	-65.3361515	7.6618065	98.048465
-26.356157	-5.38172	101.365021	-14.571145	12.944227	101.100098	39.055302	-10.756621	105.120232	32.915176	47.623253	101.990822	35.985239	18.433316	103.555527	-65.127529	7.455138	98.644669
-27.323887	-5.187549	101.768578	-14.471107	12.792486	101.403343	39.293846	-10.751993	105.232849	32.907436	47.61277	101.863739	36.100641	18.4303885	103.548294	-65.042855	7.1545835	99.258392
-28.245169	-4.908743	102.115341	-14.376842	12.596269	101.633438	39.474796	-10.75693	105.303764	32.914749	47.610207	101.798538	36.1947725	18.4266385	103.551151	-64.9484565	6.7658995	99.715725
-29.240713	-4.565945	102.189804	-14.315062	12.386093	101.748085	39.624104	-10.765027	105.297256	32.930218	47.598343	101.807915	36.277161	18.416658	103.5525855	-64.907285	6.355528	99.9435845
-30.164953	-4.163905	102.137794	-14.283979	12.170201	101.722168	39.744984	-10.803995	105.198288	32.958199	47.601559	101.855026	36.3515915	18.398782	103.526657	-64.9195495	5.94162	99.917679
-31.441425	-3.546422	101.846863	-14.225043	11.915583	101.56356	39.88533	-10.874539	104.900467	33.014042	47.6021	101.868912	36.449686	18.3637805	103.3846895	-64.899772	5.4673855	99.7424305
-32.288078	-2.959669	101.682175	-14.149208	11.814602	101.450302	39.937355	-10.891691	104.691696	33.061836	47.568043	101.822807	36.4995955	18.338176	103.2572515	-64.7980115	5.291028	99.6433525
-33.085594	-2.260155	101.580154	-14.06102	11.778343	101.358604	40.002762	-10.907897	104.484093	33.143585	47.555969	101.750549	36.5731735	18.324036	103.117321	-64.6952135	5.23265	99.599887
-33.85313	-1.605254	101.540253	-13.948441	11.806085	101.323822	40.088482	-10.905156	104.266121	33.256599	47.576221	101.632782	36.6725405	18.3355325	102.9494515	-64.5694225	5.2766375	99.6981925
-34.543663	-0.853828	101.639893	-13.818741	11.863369	101.34008	40.183563	-10.888438	104.027298	33.385624	47.595932	101.515457	36.7845935	18.353747	102.7713775	-64.4220755	5.372991	99.9087825
-35.210903	0.009691	101.831436	-13.696459	11.936427	101.417282	40.261131	-10.874627	103.784393	33.504559	47.632198	101.366104	36.882845	18.3787855	102.5752485	-64.275763	5.4940685	100.2593155
-35.826931	0.944553	102.135277	-13.580187	11.99997	101.536606	40.32283	-10.878378	103.555092	33.623413	47.672115	101.177216	36.9731215	18.3968685	102.366154	-64.1334955	5.6030715	100.707058
-36.694466	2.260164	102.629196	-13.466166	12.034224	101.809349	40.350559	-10.925705	103.245354	33.727501	47.635296	100.889145	37.03903	18.3547955	102.0672495	-63.971362	5.7136525	101.5514485
-37.193851	3.218415	103.04184	-13.440011	12.020968	102.010574	40.344093	-10.960578	103.045868	33.766621	47.617374	100.712944	37.055357	18.328398	101.879406	-63.935379	5.713538	102.141742
-37.672569	4.286024	103.319565	-13.467881	11.986166	102.210464	40.299683	-10.986569	102.867485	33.755966	47.603603	100.624527	37.0278245	18.308517	101.746006	-63.9635865	5.663815	102.674922
-38.045216	5.278064	103.677368	-13.560121	11.908148	102.436874	40.214436	-11.014818	102.728508	33.693504	47.553398	100.646378	36.95397	18.26929	101.687443	-64.074212	5.547006	103.186305
-38.387188	6.262153	103.909531	-13.663422	11.817317	102.652512	40.071114	-11.053957	102.636215	33.60144	47.499344	100.804855	36.836277	18.2226935	101.720535	-64.163121	5.4119405	103.584489
-38.636276	7.329305	104.141426	-13.794136	11.706964	102.869156	39.856865	-11.10508	102.580139	33.544735	47.435562	101.070343	36.7008	18.165241	101.825241	-64.289072	5.248687	103.913071
-38.859333	8.475122	104.277611	-13.956843	11.585962	103.08474	39.612434	-11.182186	102.552475	33.54129	47.352184	101.415421	36.576862	18.084999	101.983948	-64.490548	5.086925	104.185532
-38.988033	10.119141	104.497063	-14.216065	11.423119	103.369141	39.199417	-11.334841	102.487526	33.60257	47.27589	101.996788	36.4009935	17.9705245	102.242157	-64.8331235	4.8757135	104.496125
-38.986408	11.255192	104.655289	-14.400169	11.344303	103.508965	38.905716	-11.43623	102.416786	33.649059	47.254044	102.377678	36.2773875	17.908907	102.397232	-65.0777255	4.779699	104.620698
-38.939262	12.479234	104.658638	-14.552506	11.33005	103.606201	38.617588	-11.524817	102.36132	33.684799	47.214149	102.681305	36.1511935	17.844666	102.5213125	-65.2562055	4.815434	104.6910895
-38.73909	13.643106	104.661453	-14.695443	11.33378	103.64196	38.382954	-11.599377	102.294792	33.703197	47.175438	102.932526	36.0430755	17.7880305	102.613659	-65.4339615	4.8795295	104.670261
-38.553638	14.774434	104.515144	-14.857949	11.355222	103.570267	38.20435	-11.640528	102.209648	33.70797	47.174358	103.078423	35.95616	17.766915	102.6440355	-65.672058	4.943529	104.4964985
-38.237125	15.972559	104.310928	-14.966711	11.425869	103.409889	38.072197	-11.644997	102.156845	33.709446	47.177105	103.139343	35.8908215	17.766054	102.648094	-65.8242435	5.085684	104.171684
-37.878544	17.122831	103.99617	-15.051466	11.500443	103.21891	37.998901	-11.658783	102.061676	33.674641	47.17149	103.120552	35.836771	17.7563535	102.591114	-65.939703	5.2445325	103.846706
-37.136826	18.813017	103.675171	-15.104458	11.578231	102.968338	37.922981	-11.671951	101.936378	33.613804	47.112728	102.985641	35.7683925	17.7203885	102.4610095	-65.9773085	5.4360735	103.4756665
-36.535332	19.889845	103.56945	-15.095435	11.584096	102.875427	37.893162	-11.696167	101.870071	33.597073	47.064869	102.85759	35.7451175	17.684351	102.3638305	-65.9359875	5.483841	103.3870235
-35.875881	20.976603	103.479836	-15.021479	11.546894	102.841423	37.893505	-11.745882	101.821434	33.616905	46.976994	102.797844	35.755205	17.615556	102.309639	-65.798163	5.478232	103.373207
-35.070278	22.005644	103.524315	-14.961163	11.464497	102.88929	37.906532	-11.813854	101.850853	33.690506	46.864258	102.852104	35.798519	17.525202	102.3514785	-65.720845	5.403792	103.4271015
-34.257343	22.948874	103.63488	-14.887889	11.321924	103.010468	37.958328	-11.924191	101.945786	33.791466	46.788715	103.051529	35.874897	17.432262	102.4986575	-65.650675	5.211586	103.5222785
-33.356361	23.938887	103.798088	-14.804253	11.189595	103.224609	38.021706	-12.03126	102.15567	33.917408	46.711773	103.39402	35.969557	17.3402565	102.774845	-65.578063	5.0389335	103.674373
-32.313816	24.874792	104.029404	-14.768556	11.020765	103.517258	38.101494	-12.176928	102.504585	34.070042	46.626713	103.84967	36.085768	17.2248925	103.1771275	-65.62288	4.8166375	103.8573885
-30.752882	26.242796	104.396294	-14.778354	10.782387	104.031609	38.253567	-12.474041	103.232315	34.257767	46.476093	104.63855	36.255667	17.001026	103.9354325	-65.812375	4.563748	104.1277855
-29.598013	27.077896	104.55117	-14.824146	10.625919	104.381729	38.321373	-12.66576	103.877769	34.356388	46.333996	105.239975	36.3388805	16.834118	104.558872	-65.9871725	4.41772	104.204586
-28.5371	27.929173	104.715347	-14.900723	10.465373	104.718826	38.397602	-12.852994	104.655838	34.44104	46.161522	105.858208	36.419321	16.654264	105.257023	-66.220767	4.276482	104.180629
-27.338203	28.782642	104.844666	-14.985325	10.298324	105.061295	38.492195	-13.057441	105.53199	34.488651	45.992832	106.542885	36.490423	16.4676955	106.0374375	-66.461073	4.1289525	104.0851525
-26.070738	29.547956	105.121407	-15.091799	10.099582	105.418846	38.618504	-13.266577	106.42543	34.574089	45.829842	107.352844	36.5962965	16.2816325	106.889137	-66.7798945	3.9175315	103.948555
-24.903103	30.29118	105.541077	-15.175211	9.872915	105.858757	38.719109	-13.423067	107.317398	34.680874	45.677132	108.260368	36.6999915	16.1270325	107.788883	-67.0504135	3.6187975	103.928631
-23.645861	30.960018	106.07692	-15.239814	9.621866	106.347038	38.831635	-13.557227	108.153152	34.787083	45.563004	109.302345	36.809359	16.0028885	108.7277485	-67.288987	3.2408435	103.9663275
-21.74449	31.94252	107.261978	-15.302632	9.241789	107.14769	39.024864	-13.720459	109.202934	34.920341	45.49044	110.955498	36.9726025	15.8849905	110.079216	-67.5778665	2.5985875	104.216164
-20.492298	32.511387	108.122925	-15.316084	9.054022	107.705093	39.159111	-13.732642	109.736374	34.952339	45.487122	112.054039	37.055725	15.87724	110.8952065	-67.687893	2.230804	104.5149795
-19.159967	33.086254	109.056244	-15.338354	8.92153	108.231842	39.296143	-13.662727	110.14447	34.928406	45.553104	113.082466	37.1122745	15.9451885	111.613468	-67.7889825	1.8978715	104.850216
-17.986799	33.595146	109.893883	-15.366999	8.893287	108.732285	39.457596	-13.54061	110.511932	34.865208	45.733566	113.98333	37.161402	16.096478	112.247631	-67.8954	1.690096	105.216939
-16.761835	34.029533	110.575905	-15.41267	8.967324	109.176872	39.627705	-13.397705	110.871414	34.766277	45.952515	114.711823	37.196991	16.277405	112.7916185	-68.022331	1.657243	105.5621255
-15.494251	34.491966	111.174904	-15.470965	9.105275	109.556816	39.788799	-13.179855	111.190163	34.634167	46.138466	115.353355	37.211483	16.4793055	113.271759	-68.153413	1.7312445	105.841873
-14.384384	34.842175	111.622787	-15.536383	9.256598	109.864273	39.912006	-12.926634	111.48983	34.480984	46.269287	115.903091	37.196495	16.6713265	113.6964605	-68.269261	1.8418695	106.0320855
-12.605493	35.18486	112.293503	-15.650693	9.446679	110.224892	40.100098	-12.616651	111.88942	34.293137	46.517803	116.670349	37.1966175	16.950576	114.2798845	-68.4980035	1.942782	106.1698995
-11.513318	35.333492	112.760452	-15.721668	9.537399	110.404205	40.209103	-12.414639	112.094582	34.192783	46.714497	117.195145	37.200943	17.149929	114.6448635	-68.644279	1.924869	106.1635465
-10.552199	35.303944	113.213882	-15.780455	9.608077	110.572113	40.297123	-12.225439	112.248871	34.083431	46.878925	117.674896	37.190277	17.326743	114.9618835	-68.751187	1.889411	106.1823425
-9.468362	35.12468	113.47374	-15.82577	9.686959	110.723404	40.384037	-12.05777	112.35968	33.947689	47.01577	118.074249	37.165863	17.479	115.2169645	-68.817403	1.894918	106.2298435
-8.323546	34.915699	113.643143	-15.856606	9.782646	110.839119	40.437572	-11.878936	112.453018	33.803951	47.129776	118.358841	37.1207615	17.62542	115.4059295	-68.8339735	1.939872	106.2723085
-7.337126	34.662228	113.671196	-15.864404	9.908799	110.898247	40.505703	-11.70031	112.512589	33.67873	47.250248	118.465889	37.0922165	17.774969	115.489239	-68.8210245	2.042629	106.307255
-6.452187	34.311642	113.610695	-15.867006	10.031819	110.88855	40.565773	-11.550898	112.58297	33.558346	47.371872	118.452896	37.0620595	17.910487	115.517933	-68.7960715	2.153151	106.259167
-5.076959	33.51931	113.252914	-15.856786	10.189214	110.769951	40.658318	-11.3695	112.6968	33.371952	47.511925	118.214508	37.015135	18.0712125	115.455654	-68.728707	2.3072155	106.084248
-4.242651	32.900501	112.942764	-15.857011	10.245141	110.619652	40.719727	-11.326591	112.730919	33.263924	47.553627	117.967308	36.9918255	18.113518	115.3491135	-68.7058475	2.376764	105.8901905
-3.502403	32.179497	112.603058	-15.878209	10.255512	110.430435	40.741776	-11.329525	112.731728	33.201694	47.556995	117.695465	36.971735	18.113735	115.2135965	-68.728153	2.397289	105.6472735
-2.800889	31.319309	112.294327	-15.908876	10.225141	110.210487	40.714214	-11.36363	112.683273	33.140327	47.53603	117.404266	36.9272705	18.0862	115.0437695	-68.7450225	2.364082	105.3772045
-2.124276	30.350363	111.94278	-15.93815	10.17399	109.944572	40.671494	-11.407911	112.554893	33.095348	47.485561	117.108536	36.883421	18.038825	114.8317145	-68.759721	2.309155	105.0574295
-1.521396	29.335892	111.562668	-15.986969	10.125577	109.659782	40.588848	-11.460626	112.373863	33.036564	47.435749	116.792549	36.812706	17.9875615	114.583206	-68.786644	2.2635925	104.736358
-1.001385	28.29645	111.130501	-16.027969	10.100519	109.381088	40.481995	-11.503159	112.171318	32.972214	47.415234	116.415405	36.7271045	17.9560375	114.2933615	-68.7830425	2.2450005	104.4688145
-0.391353	26.567606	110.440155	-16.127468	10.115147	109.028542	40.265396	-11.581611	111.781502	32.820133	47.447941	115.71888	36.5427645	17.933165	113.750191	-68.7977005	2.297129	104.306893
-0.001899	25.302353	109.947372	-16.212402	10.148962	108.842194	40.084248	-11.646227	111.52449	32.695759	47.441544	115.117729	36.3900035	17.8976585	113.3211095	-68.8148075	2.4002655	104.3632785
0.338804	24.052996	109.470978	-16.301056	10.174628	108.666702	39.898308	-11.746078	111.288986	32.555244	47.360413	114.467957	36.226776	17.8071675	112.8784715	-68.828888	2.5420885	104.4549325
0.601201	22.700544	108.974091	-16.409367	10.182639	108.493721	39.717316	-11.861969	111.053299	32.409103	47.265324	113.80732	36.0632095	17.7016775	112.4303095	-68.8819435	2.6636005	104.5571325
0.791037	21.263338	108.591034	-16.543793	10.171356	108.306519	39.513161	-11.958928	110.842323	32.27853	47.162323	113.169411	35.8958455	17.6016975	112.005867	-68.9834315	2.7410145	104.607171
0.984465	19.900764	108.197784	-16.690435	10.171616	108.140335	39.309196	-12.080719	110.665878	32.123344	47.066776	112.576607	35.71627	17.4930285	111.6212425	-69.09714	2.8502035	104.6594275
1.097217	18.463955	107.85508	-16.881788	10.200008	108.043015	39.075356	-12.152643	110.528244	31.94239	47.014435	111.955032	35.508873	17.430896	111.241638	-69.272449	2.96912	104.844392
1.163574	16.31572	107.549301	-17.21734	10.317916	108.057175	38.650742	-12.220884	110.473763	31.619141	46.951248	111.000977	35.1349415	17.365182	110.73737	-69.5696215	3.27065	105.37698
1.26024	14.836261	107.404259	-17.46986	10.419339	108.115456	38.393066	-12.280984	110.48658	31.376234	46.870724	110.334846	34.88465	17.29487	110.410713	-69.82437	3.543808	105.820199
1.230156	13.396395	107.367836	-17.742804	10.49741	108.161247	38.163158	-12.328494	110.497375	31.154934	46.784874	109.758339	34.659046	17.22819	110.127857	-70.144654	3.76663	106.194637
1.276875	11.955225	107.234001	-18.003849	10.562819	108.171097	37.946445	-12.374985	110.557724	30.968845	46.736012	109.266937	34.457645	17.1805135	109.9123305	-70.465343	3.9451245	106.4298635
1.115298	10.640383	107.36554	-18.249889	10.614022	108.109055	37.74416	-12.420579	110.61689	30.815809	46.713593	108.920135	34.2799845	17.146507	109.7685125	-70.7797625	4.081537	106.4495975
1.02433	9.283983	107.346001	-18.448097	10.637674	107.955803	37.586334	-12.422606	110.638664	30.684523	46.67627	108.71431	34.1354285	17.126832	109.676487	-71.0316225	4.148516	106.235119
1.002347	7.94059	107.096657	-18.599773	10.614611	107.696426	37.482216	-12.399211	110.602013	30.62466	46.67487	108.639671	34.053438	17.1378295	109.620842	-71.252984	4.0913925	105.77201
0.741519	6.133582	106.960419	-18.694111	10.625308	107.327721	37.341042	-12.325152	110.542389	30.563726	46.667885	108.674911	33.952384	17.1713665	109.60865	-71.340606	4.0792495	105.046792
0.708441	4.880269	106.856743	-18.675419	10.689921	107.158752	37.30751	-12.251208	110.656822	30.604025	46.697308	108.74649	33.9557675	17.22305	109.701656	-71.3066055	4.156792	104.615848
0.466958	3.772954	106.984856	-18.631287	10.789489	107.104279	37.383953	-12.148591	110.844635	30.688318	46.813747	108.858261	34.0361355	17.332578	109.851448	-71.2987095	4.2464	104.35711
0.326776	2.693293	107.150017	-18.517214	10.909286	107.144394	37.525982	-12.059704	111.16539	30.80551	46.878799	108.937027	34.165746	17.4095475	110.0512085	-71.200174	4.4090245	104.2375795
0.217069	1.553521	107.327637	-18.381697	11.015818	107.18985	37.700737	-12.00563	111.559769	31.018051	46.903542	109.014023	34.359394	17.448956	110.286896	-71.122788	4.58268	104.092804
-0.114906	0.557528	107.60759	-18.237467	11.104142	107.191124	37.867805	-11.989148	111.967384	31.26874	46.922421	109.090576	34.5682725	17.4666365	110.52898	-71.0432065	4.7416475	103.853268
-0.427815	-0.39737	107.755112	-18.079668	11.175604	107.12812	37.989429	-11.994245	112.353203	31.528727	46.909447	109.134529	34.759078	17.457601	110.743866	-70.918414	4.893607	103.512374
-0.826603	-1.841121	107.754349	-17.880661	11.24403	106.993935	38.085224	-12.088034	112.664886	31.895893	46.863171	109.140015	34.9905585	17.3875685	110.9024505	-70.7518805	5.1004915	103.0854195
-1.306793	-2.681111	107.75325	-17.733683	11.281031	106.919754	38.087475	-12.135701	112.696632	32.106537	46.82708	109.054878	35.097006	17.3456895	110.875755	-70.564372	5.2163725	102.963753
-1.792462	-3.484783	107.678185	-17.585592	11.315501	106.841232	38.084843	-12.173508	112.607941	32.305248	46.772766	108.933151	35.1950455	17.299629	110.770546	-70.3662295	5.331373	102.911918
-2.320419	-4.139223	107.560326	-17.457191	11.382554	106.761612	38.097538	-12.187241	112.441612	32.45517	46.759052	108.82254	35.276354	17.2859055	110.632076	-70.190736	5.4792025	102.891148
-2.804184	-4.740071	107.385803	-17.360514	11.491841	106.666824	38.105106	-12.136808	112.274185	32.583447	46.804916	108.718147	35.3442765	17.334054	110.496166	-70.0653045	5.649628	102.837482
-3.378503	-5.341184	107.153847	-17.283014	11.663921	106.562981	38.127003	-12.009342	112.050865	32.650932	46.904938	108.672157	35.3889675	17.447798	110.361511	-69.9549955	5.880044	102.764451
-4.122257	-5.819555	107.001427	-17.219873	11.881513	106.463577	38.147873	-11.838834	111.817108	32.672596	47.050922	108.64949	35.4102345	17.606044	110.233299	-69.8499805	6.156982	102.693855
-5.168383	-6.347681	106.702782	-17.118429	12.295511	106.332336	38.237553	-11.541627	111.417519	32.698685	47.355316	108.615898	35.468119	17.9068445	110.0167085	-69.704977	6.6841775	102.6479635
-5.791568	-6.705774	106.457611	-17.028757	12.589611	106.236076	38.315495	-11.302206	111.102592	32.722427	47.564686	108.567513	35.518961	18.13124	109.8350525	-69.576475	7.047982	102.6370995
-6.639701	-6.908353	106.212761	-16.938192	12.889764	106.122467	38.38319	-11.087452	110.760292	32.78796	47.785152	108.489296	35.585575	18.34885	109.624794	-69.461959	7.430678	102.62014
-7.485193	-7.149906	105.94075	-16.829512	13.14925	105.955353	38.437332	-10.896509	110.364723	32.877892	48.008858	108.351768	35.657612	18.5561745	109.3582455	-69.316636	7.7423255	102.5524605
-8.270624	-7.330843	105.574921	-16.724327	13.369981	105.732437	38.487564	-10.730024	109.901512	32.966553	48.197212	108.16832	35.7270585	18.733594	109.034916	-69.1757125	8.006368	102.429958
-9.08343	-7.40138	105.231964	-16.591764	13.509997	105.439819	38.542442	-10.601055	109.410187	33.041008	48.354454	107.892906	35.791725	18.8766995	108.6515465	-68.975253	8.1432945	102.2280915
-9.879383	-7.593323	104.72448	-16.449532	13.590775	105.090012	38.617386	-10.513212	108.892189	33.122673	48.47049	107.551445	35.8700295	18.978639	108.221817	-68.7690935	8.202911	101.958207
-11.185886	-7.754425	104.112755	-16.206089	13.602047	104.497597	38.785786	-10.443732	108.113075	33.232704	48.544453	106.886307	36.009245	19.0503605	107.499691	-68.421423	8.1537335	101.495503
-12.029873	-7.819355	103.73024	-16.035038	13.548769	104.083481	38.907223	-10.454269	107.682564	33.30991	48.533428	106.383827	36.1085665	19.0395795	107.0331955	-68.1786425	8.0579585	101.1337665
-12.787477	-7.825453	103.378799	-15.861673	13.451773	103.690826	39.048458	-10.489533	107.293114	33.365284	48.475639	105.864693	36.206871	18.993053	106.5789035	-67.930217	7.910493	100.8027485
-13.644876	-7.827984	103.086281	-15.696798	13.327519	103.355072	39.17786	-10.533496	106.989822	33.441231	48.392609	105.330261	36.3095455	18.9295565	106.1600415	-67.7031415	7.7254815	100.5501025
-14.462773	-7.776011	102.85627	-15.537636	13.205981	103.045563	39.328457	-10.601266	106.75193	33.526417	48.267696	104.838837	36.427437	18.833215	105.7953835	-67.502709	7.578747	100.2957425
-15.249036	-7.690844	102.63028	-15.361001	13.100646	102.777466	39.501682	-10.672875	106.549004	33.67786	48.171021	104.380814	36.589771	18.749073	105.464909	-67.311773	7.452219	100.090023
-16.012266	-7.506845	102.476814	-15.184344	13.026309	102.547745	39.658134	-10.727694	106.384277	33.832829	48.095779	103.979942	36.7454815	18.6840425	105.1821095	-67.1141695	7.3685755	99.9133805
-17.202114	-7.092825	102.055359	-14.906387	12.985282	102.151398	39.920193	-10.768426	106.075432	34.14505	48.05444	103.557457	37.0326215	18.643007	104.8164445	-66.8453955	7.327557	99.4863515
-17.966867	-6.770779	101.652946	-14.707455	12.993312	101.84742	40.078274	-10.755346	105.808815	34.390808	48.079586	103.403542	37.234541	18.66212	104.6061785	-66.649451	7.324504	99.0886615
-18.68029	-6.42388	101.093613	-14.505596	13.029493	101.494431	40.233543	-10.716969	105.503914	34.649967	48.124401	103.365959	37.441755	18.703716	104.4349365	-66.452947	7.35527	98.5539255
-19.415207	-5.958868	100.570702	-14.321022	13.121784	101.142204	40.365597	-10.632506	105.188576	34.915359	48.227303	103.417953	37.640478	18.7973985	104.3032645	-66.282522	7.4461695	97.9811435
-20.144602	-5.434379	100.06411	-14.124526	13.278006	100.840546	40.487114	-10.478224	104.909805	35.15303	48.392395	103.488884	37.820072	18.9570855	104.1993445	-66.069124	7.5989265	97.4817475
-20.906881	-4.859257	99.635551	-13.924357	13.493134	100.572647	40.664188	-10.294092	104.683243	35.332031	48.554173	103.587128	37.9981095	19.1300405	104.1351855	-65.8468235	7.8562275	97.0101085
-21.623119	-4.264214	99.233292	-13.719731	13.758296	100.332298	40.878822	-10.107297	104.519783	35.500698	48.748631	103.627518	38.18976	19.320667	104.0736505	-65.629222	8.195925	96.5909455
-22.680277	-3.282427	98.813454	-13.433547	14.18871	100.000015	41.189529	-9.81097	104.370155	35.719196	49.04734	103.598	38.4543625	19.618185	103.9840775	-65.3214565	8.759235	96.0159525
-23.445595	-2.575349	98.559837	-13.267933	14.451796	99.79422	41.36924	-9.654118	104.280052	35.85424	49.199097	103.514252	38.61174	19.7724895	103.897152	-65.147606	9.1311025	95.691288
-24.231842	-1.880701	98.353096	-13.123218	14.6626	99.592438	41.498718	-9.547017	104.17453	35.985504	49.310799	103.380371	38.742111	19.881891	103.7774505	-64.988547	9.443309	95.4074255
-24.992712	-1.219482	98.097076	-13.011096	14.795214	99.397316	41.565002	-9.47682	104.034164	36.109779	49.37587	103.213242	38.8373905	19.949525	103.623703	-64.8595825	9.640903	95.170929
-25.730742	-0.543029	97.928528	-12.921998	14.860288	99.230453	41.611084	-9.448541	103.852272	36.187492	49.385811	103.044083	38.899288	19.968635	103.4481775	-64.743284	9.751941	95.0127285
-26.516783	0.184485	97.784561	-12.855732	14.869353	99.094299	41.623669	-9.446861	103.68177	36.246143	49.372108	102.857567	38.934906	19.9626235	103.2696685	-64.64637	9.7760825	94.9189295
-27.310574	0.890577	97.766151	-12.808546	14.81483	99.019165	41.650043	-9.474934	103.462364	36.260349	49.345211	102.677872	38.955196	19.9351385	103.070118	-64.572288	9.6945215	94.968212
-28.441086	1.878672	97.818504	-12.784595	14.673114	99.023895	41.658066	-9.550385	103.182838	36.228458	49.265991	102.356445	38.943262	19.857803	102.7696415	-64.512452	9.488425	95.2781485
-29.207727	2.604638	97.967621	-12.769939	14.540221	99.073738	41.647724	-9.603969	103.021622	36.176727	49.204704	102.136528	38.9122255	19.8003675	102.579075	-64.4521035	9.2800745	95.568401
-29.974863	3.396165	98.177498	-12.765362	14.393386	99.160965	41.636589	-9.661104	102.879082	36.102753	49.126041	101.921371	38.869671	19.7324685	102.4002265	-64.400395	9.0543035	95.9217035
-30.738604	4.06822	98.339844	-12.775667	14.264442	99.24511	41.617863	-9.728202	102.76754	36.021595	49.05669	101.739922	38.819729	19.664244	102.253731	-64.371063	8.86464	96.236489
-31.417933	4.798523	98.495117	-12.805321	14.11688	99.319359	41.593956	-9.819551	102.666794	35.961018	48.971855	101.5896	38.777487	19.576152	102.128197	-64.388129	8.657608	96.510521
-32.136127	5.629961	98.648529	-12.867764	13.951555	99.388901	41.511475	-9.909221	102.543793	35.926075	48.882668	101.481796	38.718775	19.4867235	102.0127945	-64.454303	8.4163865	96.7650075
-32.810287	6.455556	98.88089	-12.933341	13.758957	99.501846	41.394241	-10.02838	102.368721	35.859184	48.765842	101.399651	38.6267125	19.368731	101.884186	-64.4933945	8.149183	97.119506
-33.763699	7.630906	99.185806	-13.078364	13.470161	99.718254	41.133736	-10.214188	102.121696	35.773521	48.581158	101.333527	38.4536285	19.183485	101.7276115	-64.6103565	7.756837	97.7088965
-34.359104	8.499644	99.491707	-13.181893	13.270134	99.894753	40.946777	-10.346041	101.947914	35.690491	48.495979	101.314819	38.318634	19.074969	101.6313665	-64.68242	7.465299	98.1581395
-34.896145	9.409409	99.832695	-13.319005	13.091662	100.085052	40.756954	-10.471535	101.787506	35.594894	48.373356	101.267502	38.175924	18.9509105	101.527504	-64.813934	7.2324135	98.6426
-35.459259	10.258694	100.111519	-13.465224	12.94892	100.278183	40.555653	-10.57534	101.649536	35.463734	48.274483	101.210876	38.0096935	18.8495715	101.430206	-64.9401415	7.0482685	99.12616
-35.893661	11.123568	100.441086	-13.606686	12.83203	100.461243	40.339672	-10.646631	101.525703	35.32037	48.203678	101.127014	37.830021	18.7785235	101.3263585	-65.043393	6.8855365	99.5961275
-36.30098	12.08673	100.745056	-13.762244	12.721874	100.634537	40.130863	-10.708393	101.385689	35.147827	48.13213	101.056755	37.639345	18.7118685	101.221222	-65.163833	6.7318795	100.047852
-36.606304	13.024066	101.055313	-13.937487	12.617604	100.789391	39.903564	-10.776307	101.268745	34.946857	48.094532	100.969742	37.4252105	18.6591125	101.1192435	-65.3001845	6.5760955	100.4595385
-37.059128	14.409083	101.336456	-14.263594	12.462164	101.005814	39.499031	-10.899858	101.141121	34.768703	47.923615	101.013016	37.133867	18.5118785	101.0770685	-65.661055	6.4124495	100.9345595
-37.247322	15.346003	101.573227	-14.504318	12.340731	101.163994	39.188404	-10.998782	101.059196	34.638683	47.806477	101.065353	36.9135435	18.4038475	101.0622745	-65.9221795	6.2776145	101.2657135
-37.35759	16.333649	101.796028	-14.785695	12.20953	101.343071	38.815464	-11.120246	101.009216	34.490334	47.694157	101.183212	36.652899	18.2869555	101.096214	-66.224289	6.1321045	101.589928
-37.410046	17.252817	102.154663	-15.050173	12.099461	101.573387	38.445438	-11.242119	100.943375	34.354717	47.555443	101.323914	36.4000775	18.156662	101.1336445	-66.5004235	6.04226	102.0131295
-37.412079	18.163349	102.451614	-15.352159	11.983178	101.819778	38.056355	-11.37608	100.904289	34.212204	47.462925	101.451813	36.1342795	18.0434225	101.178051	-66.8385975	5.9229335	102.461505
-37.316452	19.07641	102.799919	-15.659496	11.866659	102.080872	37.662678	-11.497043	100.877441	34.051117	47.360306	101.616837	35.8568975	17.9316315	101.247139	-67.1758895	5.8016865	102.914605
-37.144974	19.980236	103.032494	-15.984236	11.785863	102.30912	37.290066	-11.612657	100.872215	33.856182	47.302456	101.730789	35.573124	17.8448995	101.301502	-67.541596	5.7268265	103.316738
-36.735146	21.302193	103.270378	-16.469154	11.712076	102.56662	36.777542	-11.767253	100.923859	33.550419	47.194393	101.806961	35.1639805	17.71357	101.36541	-68.1022885	5.710582	103.76783
-36.415646	22.142866	103.253021	-16.800632	11.676571	102.613258	36.495468	-11.889299	100.969986	33.339211	47.110348	101.765205	34.9173395	17.6105245	101.3675955	-68.5186035	5.7426175	103.8589205
-35.951035	23.022675	103.127357	-17.104256	11.651323	102.566162	36.212944	-12.002912	101.034943	33.164825	47.015987	101.672028	34.6888845	17.5065375	101.3534855	-68.8973965	5.7961085	103.7788385
-35.519325	23.80344	102.874184	-17.351446	11.635244	102.43856	35.962269	-12.118093	101.060745	32.978107	46.926205	101.511703	34.470188	17.404056	101.286224	-69.17308	5.866432	103.590896
-34.885509	24.60754	102.635406	-17.570955	11.581334	102.300072	35.72961	-12.205189	101.027763	32.841736	46.787689	101.384773	34.285673	17.29125	101.206268	-69.427583	5.871418	103.393876
-34.248375	25.330374	102.491081	-17.742117	11.512117	102.18972	35.541565	-12.29425	100.910164	32.703152	46.693882	101.260391	34.1223585	17.199816	101.0852775	-69.6065925	5.824418	103.2941625
-33.478279	26.053949	102.413597	-17.886021	11.44642	102.152084	35.361031	-12.377179	100.757286	32.572624	46.604382	101.16243	33.9668275	17.1136015	100.959858	-69.7388695	5.7792385	103.34431
-32.175877	27.130941	102.552307	-18.038683	11.339993	102.273598	35.130344	-12.445887	100.538696	32.411446	46.527367	101.07225	33.770895	17.04074	100.805473	-69.848261	5.639246	103.741723
-31.247124	27.797255	102.728592	-18.121744	11.308934	102.413391	35.010265	-12.46779	100.433716	32.325214	46.508286	101.089493	33.6677395	17.020248	100.7616045	-69.9112275	5.59762	104.0651775
-30.230867	28.432777	102.855286	-18.194952	11.271262	102.575363	34.915077	-12.477984	100.356499	32.271442	46.500443	101.172897	33.5932595	17.0112295	100.764698	-69.9831635	5.5312945	104.386028
-29.076443	29.069227	103.025497	-18.280302	11.261954	102.713943	34.848263	-12.470925	100.295624	32.242767	46.507908	101.33419	33.545515	17.0184915	100.814907	-70.106119	5.5054165	104.612979
-27.917967	29.659138	103.147911	-18.341421	11.257331	102.847656	34.778614	-12.448474	100.277267	32.22731	46.530174	101.600601	33.502962	17.04085	100.938934	-70.185804	5.473812	104.756378
-26.690887	30.171963	103.329865	-18.408033	11.258607	102.979507	34.72456	-12.426872	100.315498	32.224098	46.563229	101.965622	33.474329	17.0681785	101.14056	-70.290395	5.4490355	104.818454
-25.289762	30.707941	103.539131	-18.498281	11.269801	103.195503	34.668896	-12.401402	100.536331	32.276371	46.554104	102.459129	33.4726335	17.076351	101.49773	-70.4691955	5.463251	104.893276
-23.216703	31.33646	104.080559	-18.631966	11.329353	103.70388	34.717857	-12.356502	101.26889	32.348381	46.604366	103.467735	33.533119	17.123932	102.3683125	-70.797051	5.534774	105.0394475
-21.660666	31.706837	104.441025	-18.713497	11.377502	104.221382	34.824383	-12.334091	102.144218	32.41201	46.615063	104.362122	33.6181965	17.140486	103.25317	-71.0451905	5.614518	105.189594
-20.180141	32.042133	105.09127	-18.803858	11.404931	104.895424	34.992088	-12.351856	103.282547	32.467724	46.628407	105.390488	33.729906	17.1382755	104.3365175	-71.337622	5.6715865	105.4543305
-18.63121	32.198135	105.757286	-18.881895	11.400684	105.665817	35.180786	-12.389885	104.574875	32.487087	46.617775	106.515549	33.8339365	17.113945	105.545212	-71.5977265	5.687423	105.786422
-16.928783	32.37035	106.481171	-18.945047	11.338593	106.448486	35.335789	-12.425542	105.898285	32.504261	46.562511	107.6633	33.920025	17.0684845	106.7807925	-71.810119	5.6087015	106.1161795
-15.322946	32.42981	107.229889	-18.985601	11.212506	107.19075	35.466702	-12.503654	107.188889	32.488781	46.518772	108.809837	33.9777415	17.007559	107.999363	-71.9489435	5.417453	106.382137
-13.583589	32.416897	107.866547	-19.042715	11.0481	107.848419	35.552952	-12.621744	108.41037	32.468872	46.428108	109.923897	34.010912	16.903182	109.1671335	-72.096342	5.193018	106.5297045
-11.197109	32.323532	108.924759	-19.138229	10.752353	108.619987	35.68103	-12.776533	110.024406	32.384109	46.286808	111.559952	34.0325695	16.7551375	110.792179	-72.3090275	4.7495685	106.447795
-9.466295	32.166378	109.458313	-19.212381	10.58342	108.99205	35.747272	-12.824307	110.929169	32.285851	46.25766	112.535286	34.0165615	16.7166765	111.7322275	-72.4413235	4.4501635	106.2518725
-7.949607	32.055248	110.05368	-19.272617	10.468766	109.304596	35.806019	-12.796472	111.711624	32.13401	46.225777	113.489113	33.9700145	16.7146525	112.6003685	-72.5152485	4.2228795	106.0088235
-6.376916	31.8039	110.621765	-19.298086	10.410948	109.604095	35.872154	-12.726858	112.423668	31.964249	46.180614	114.385117	33.9182015	16.726878	113.4043925	-72.5143735	4.095018	105.8037975
-4.760891	31.568584	111.228195	-19.318098	10.413	109.899483	36.016876	-12.603137	113.052139	31.815321	46.276749	115.256622	33.9160985	16.836806	114.1543805	-72.5522945	3.989194	105.6445855
-3.300228	31.25687	111.883507	-19.325983	10.507165	110.201195	36.227428	-12.41788	113.603737	31.249405	46.668362	116.339256	33.7384165	17.125241	114.9714965	-72.3903825	3.889089	105.4308935
-1.891364	30.916199	112.509918	-19.343607	10.64761	110.486031	36.483467	-12.189662	114.023827	31.549812	46.82317	116.921234	34.0166395	17.316754	115.4725305	-72.7038535	3.978466	105.4995315
0.093687	30.298351	113.234665	-19.376417	10.95934	110.741783	36.854084	-11.826272	114.287415	31.364733	47.251804	117.781471	34.1094085	17.712766	116.034443	-72.8622425	4.205914	105.449123
1.300858	29.78031	113.529518	-19.390997	11.202715	110.7939	37.029587	-11.5493	114.252563	31.223335	47.482319	118.143738	34.126461	17.9665095	116.1981505	-72.908455	4.4389205	105.3896495
2.535144	29.226463	113.597298	-19.364361	11.471717	110.761681	37.16885	-11.247579	114.096024	31.057035	47.692707	118.41748	34.1129425	18.222564	116.256752	-72.8416645	4.72087	105.26661
3.677093	28.584183	113.530731	-19.283272	11.739668	110.686409	37.28405	-10.919487	113.924805	30.899084	47.839191	118.471107	34.091567	18.459852	116.197956	-72.658111	5.019484	105.174862
4.759838	27.845816	113.32058	-19.148958	11.982538	110.574089	37.396595	-10.623662	113.720177	30.790503	48.01535	118.353828	34.093549	18.695844	116.0370025	-72.391465	5.269232	105.1111755
5.832809	26.992617	112.991165	-18.982641	12.180969	110.413483	37.521061	-10.404912	113.447906	30.758173	48.202877	118.121811	34.139617	18.8989825	115.7848585	-72.104899	5.4629555	105.0421075
6.789103	26.075754	112.549675	-18.798647	12.314217	110.214111	37.625027	-10.27451	113.141426	30.845659	48.349575	117.692436	34.235343	19.0375325	115.416931	-71.832637	5.5909015	105.011291
8.159215	24.427105	111.76368	-18.462582	12.396327	109.757874	37.772785	-10.186769	112.572006	31.093212	48.461254	116.911224	34.4329985	19.1372425	114.741615	-71.3581625	5.6554115	104.774133
8.973367	23.257944	111.148727	-18.223724	12.394296	109.336113	37.863129	-10.17134	112.214157	31.306669	48.446022	116.28537	34.584899	19.137341	114.2497635	-71.032347	5.651251	104.4224625
9.715034	22.000677	110.470757	-17.974035	12.395587	108.831421	37.986328	-10.198023	111.893753	31.473434	48.357849	115.650925	34.729881	19.079913	113.772339	-70.677951	5.711261	103.890503
10.427971	20.614628	109.79229	-17.709009	12.387853	108.274757	38.122345	-10.250938	111.646355	31.613213	48.233479	114.953804	34.867779	18.9912705	113.3000795	-70.285797	5.7844355	103.2494345
11.035483	19.245321	109.105751	-17.417877	12.381315	107.681488	38.324699	-10.309049	111.449158	31.758436	48.164673	114.211395	35.0415675	18.927812	112.8302765	-69.8773215	5.834818	102.5326995
11.560399	17.858421	108.421646	-17.119656	12.375905	107.057213	38.569023	-10.379766	111.289253	31.927135	48.102829	113.446213	35.248079	18.8615315	112.367733	-69.487391	5.8902785	101.746693
12.067977	16.331238	107.774521	-16.822758	12.362219	106.41835	38.830318	-10.467378	111.114548	32.111881	48.050667	112.635353	35.4710995	18.7916445	111.8749505	-69.1166155	5.9327935	100.9617495
12.644863	14.092061	106.761292	-16.357668	12.301611	105.367157	39.193752	-10.635914	110.750839	32.443844	47.971008	111.42392	35.818798	18.667547	111.0873795	-68.534134	5.935675	99.6469345
12.918134	12.577798	106.090714	-16.060051	12.224708	104.632126	39.411484	-10.778107	110.426483	32.684219	47.852306	110.625412	36.0478515	18.5370995	110.5259475	-68.1679535	5.9123165	98.7383045
13.119819	10.956533	105.404327	-15.776973	12.12593	103.90934	39.57658	-10.902771	110.068741	32.939484	47.71217	109.882202	36.258032	18.4046995	109.9754715	-67.811978	5.8471605	97.8432085
13.237598	9.459215	104.792465	-15.470672	12.029251	103.193726	39.665878	-11.00403	109.725441	33.21806	47.544144	109.203842	36.441969	18.270057	109.4646415	-67.383313	5.788445	96.9228105
13.243145	7.952017	104.230331	-15.195899	11.9228	102.520599	39.769527	-11.136117	109.395912	33.533798	47.397526	108.585228	36.6516625	18.1307045	108.99057	-67.0434605	5.7148955	96.050628
13.170169	6.394791	103.707611	-14.925739	11.850406	101.844994	39.893936	-11.273957	109.095177	33.872757	47.272308	108.017517	36.8833465	17.9991755	108.556347	-66.7348245	5.7016365	95.133641
12.980453	4.896535	103.142227	-14.674015	11.804057	101.15107	40.030533	-11.402976	108.800247	34.212543	47.199078	107.474457	37.121538	17.898051	108.137352	-66.469568	5.710063	94.164788
12.542692	2.750398	102.262321	-14.287284	11.765211	100.075783	40.267288	-11.524681	108.251205	34.667873	47.154434	106.68676	37.4675805	17.8148765	107.4689825	-66.0421485	5.7155455	92.6825835
12.101567	1.347959	101.629318	-14.033318	11.767706	99.370453	40.424301	-11.526123	107.849648	34.914967	47.165482	106.162025	37.669634	17.8196795	107.0058365	-65.73627	5.7157325	91.7350695
11.641262	-0.015132	100.94265	-13.812309	11.784448	98.66024	40.614391	-11.461495	107.433006	35.102158	47.214436	105.657349	37.8582745	17.8764705	106.5451775	-65.4828925	5.6924255	90.7753025
10.974127	-1.297994	100.302994	-13.565167	11.832478	97.95285	40.820484	-11.355974	107.018646	35.244305	47.290062	105.132675	38.0323945	17.967044	106.0756605	-65.1627285	5.697912	89.8300395
10.224783	-2.558674	99.632492	-13.317917	11.871649	97.28096	41.065174	-11.228992	106.621696	35.367672	47.369724	104.592583	38.216423	18.070366	105.6071395	-64.852257	5.672932	88.9547805
9.388141	-3.759378	99.011024	-13.128262	11.8856	96.670616	41.326778	-11.131832	106.207672	35.500221	47.435051	104.010345	38.4134995	18.1516095	105.1090085	-64.6700235	5.6195905	88.2322235
8.391655	-4.929356	98.412209	-12.913203	11.928723	96.151863	41.535648	-11.068651	105.789841	35.657154	47.486336	103.347717	38.596401	18.2088425	104.568779	-64.422807	5.6486035	87.734947
6.738967	-6.603087	97.590935	-12.631948	12.046983	95.550766	41.78566	-11.047994	105.099998	35.929073	47.507713	102.291527	38.8573665	18.2298595	103.6957625	-64.1212625	5.8641065	87.4057695
5.40714	-7.666619	97.098999	-12.529349	12.158558	95.272964	41.883324	-11.07678	104.570786	36.14143	47.533104	101.565506	39.012377	18.228162	103.068146	-64.071075	6.088954	87.477782
4.014791	-8.642667	96.704979	-12.48258	12.291749	95.111465	41.902313	-11.079704	103.971657	36.317188	47.566639	100.871994	39.1097505	18.2434675	102.4218255	-64.0749105	6.3400305	87.8011045
2.485187	-9.564691	96.36541	-12.489085	12.418361	95.030029	41.827438	-11.04458	103.383888	36.439709	47.599392	100.267708	39.1335735	18.277406	101.825798	-64.1117435	6.559316	88.23426
0.830526	-10.453895	96.123734	-12.558246	12.522737	95.053497	41.757378	-11.006217	102.805672	36.492233	47.643917	99.741203	39.1248055	18.31885	101.2734375	-64.2412975	6.726624	88.8335565
-0.813941	-11.268976	96.008614	-12.661134	12.589225	95.163506	41.704609	-10.969996	102.301804	36.461498	47.672314	99.275909	39.0830535	18.351159	100.7888565	-64.4053215	6.827291	89.5381555
-2.659975	-12.007237	96.045265	-12.779647	12.620155	95.343575	41.642315	-10.945107	101.911102	36.389275	47.687237	98.839355	39.015795	18.371065	100.3752285	-64.575089	6.869245	90.3119215
-5.400895	-12.975058	96.368721	-12.996554	12.560478	95.774704	41.515602	-10.95481	101.424446	36.17765	47.66592	98.162025	38.846626	18.355555	99.7932355	-64.839734	6.765401	91.7561725
-7.333657	-13.572309	96.708221	-13.158405	12.440554	96.140083	41.419716	-11.001287	101.123283	35.975964	47.606476	97.713379	38.69784	18.3025945	99.418331	-65.01465	6.5785135	92.861835
-9.221627	-14.08898	97.122452	-13.312952	12.25736	96.538506	41.32177	-11.074136	100.795135	35.766399	47.540634	97.298637	38.5440845	18.233249	99.046886	-65.1699885	6.281471	94.030126
-11.134551	-14.568637	97.598007	-13.503231	12.02389	96.971222	41.202427	-11.139533	100.44323	35.537601	47.47773	96.924324	38.370014	18.1690985	98.683777	-65.376476	5.8786815	95.258667
-12.976655	-14.987662	98.069191	-13.676288	11.750836	97.408905	41.038269	-11.198605	100.136963	35.292904	47.37999	96.601273	38.1655865	18.0906925	98.369118	-65.5181625	5.4109795	96.448692
-14.831163	-15.322054	98.622467	-13.842628	11.482955	97.841125	40.87532	-11.272324	99.88195	35.060139	47.27541	96.327194	37.9677295	18.001543	98.104572	-65.6529855	4.964367	97.577678
-16.655663	-15.605503	99.141289	-13.99537	11.220133	98.230812	40.7435	-11.35898	99.716103	34.843872	47.162693	96.093552	37.793686	17.9018565	97.9048275	-65.784426	4.5384095	98.5567965
-19.237705	-15.864118	99.981041	-14.198481	10.873034	98.844208	40.570206	-11.439178	99.601295	34.520267	46.987419	95.943573	37.5452365	17.7741205	97.772434	-65.9421985	3.9719475	99.915982
-20.920288	-15.928038	100.54686	-14.266098	10.674498	99.26738	40.493408	-11.474419	99.604027	34.346004	46.915791	95.955742	37.419706	17.720686	97.7798845	-65.951902	3.62831	100.7548755
-22.466148	-15.921036	101.143585	-14.292171	10.495242	99.701843	40.454628	-11.544024	99.672813	34.247322	46.841003	96.055573	37.350975	17.6484895	97.864193	-65.935317	3.3419945	101.539493
-23.989552	-15.789975	101.752266	-14.295201	10.31977	100.166618	40.445404	-11.619374	99.765099	34.235695	46.794598	96.221558	37.3405495	17.587612	97.9933285	-65.9309515	3.051928	102.3399075
-25.412178	-15.597243	102.330696	-14.246054	10.147236	100.635826	40.434952	-11.667644	99.865051	34.262997	46.781178	96.456161	37.3489745	17.556767	98.160606	-65.8410825	2.737705	103.111046
-26.718599	-15.341314	102.917648	-14.194563	9.979404	101.091408	40.440903	-11.713156	99.961662	34.318211	46.783195	96.74041	37.379557	17.5350195	98.351036	-65.768683	2.4237885	103.83178
-27.986189	-14.973094	103.444756	-14.16159	9.837568	101.526833	40.436302	-11.731811	100.070442	34.382545	46.846352	97.023788	37.4094235	17.5572705	98.547115	-65.7326035	2.1178655	104.506551
-29.682741	-14.320974	104.067757	-14.123299	9.650749	102.087975	40.48613	-11.717487	100.175079	34.417709	46.910728	97.403038	37.4519195	17.5966205	98.7890585	-65.6985175	1.7048775	105.3868915
-30.690231	-13.797104	104.376839	-14.100536	9.577605	102.3433	40.515526	-11.682062	100.195274	34.413288	46.977661	97.590675	37.464407	17.6477995	98.8929745	-65.665479	1.5074105	105.7936255
-31.630564	-13.175538	104.60775	-14.11704	9.500663	102.529678	40.51601	-11.615714	100.142647	34.387039	47.038277	97.750404	37.4515245	17.7112815	98.9465255	-65.6856045	1.2900445	106.1128305
-32.476154	-12.523534	104.703781	-14.138638	9.45418	102.627991	40.486794	-11.535692	100.053406	34.32373	47.088593	97.864693	37.405262	17.7764505	98.9590495	-65.682538	1.1319095	106.2969325
-33.189003	-11.830647	104.730652	-14.162074	9.419746	102.683723	40.445045	-11.472658	99.924049	34.284573	47.131466	97.980705	37.364809	17.829404	98.952377	-65.688957	1.010088	106.415069
-33.805813	-11.04809	104.799446	-14.193498	9.415488	102.721428	40.366226	-11.401319	99.837883	34.26408	47.20219	98.054268	37.315153	17.9004355	98.9460755	-65.702149	0.930540499999999	106.4967805
-34.29353	-10.173196	104.948112	-14.233247	9.427907	102.791885	40.303223	-11.318703	99.873909	34.219551	47.276943	98.056541	37.261387	17.97912	98.965225	-65.727881	0.876693999999997	106.618545
-34.78017	-8.824451	105.293167	-14.3145	9.477236	102.984856	40.296448	-11.236202	100.157486	34.076908	47.326366	97.996483	37.186678	18.045082	99.0769845	-65.815678	0.909389999999998	106.8927275
-34.959267	-7.912453	105.60006	-14.36452	9.506152	103.173218	40.326096	-11.195484	100.452026	33.943489	47.333839	97.893631	37.1347925	18.0691775	99.1728285	-65.8638325	0.943126500000002	107.1736075
-34.980919	-6.943767	105.897438	-14.424144	9.516459	103.385712	40.353912	-11.160338	100.798622	33.799492	47.31982	97.813683	37.076702	18.079741	99.3061525	-65.92499	0.953177	107.4652715
-34.853004	-5.93783	106.081055	-14.481497	9.494627	103.559555	40.377026	-11.14686	101.186981	33.695488	47.262768	97.787849	37.036257	18.057954	99.487415	-65.999251	0.931299999999997	107.631695
-34.664963	-4.937597	106.06955	-14.508937	9.421998	103.644608	40.428127	-11.150457	101.567268	33.666344	47.246273	97.802452	37.0472355	18.047908	99.68486	-66.0651095	0.796088000000001	107.604356
-34.424236	-3.914009	105.810379	-14.49772	9.33145	103.606949	40.530685	-11.163863	101.883957	33.697651	47.244759	97.880646	37.114168	18.040448	99.8823015	-66.109608	0.622451999999999	107.3315965
-34.023251	-2.811817	105.294075	-14.43456	9.248806	103.397537	40.664825	-11.165185	102.149498	33.826672	47.218002	98.020233	37.2457485	18.0264085	100.0848655	-66.1148685	0.471203500000001	106.7102085
-33.245167	-1.136709	103.966652	-14.168046	9.202822	102.676666	40.956841	-11.130383	102.419724	34.254623	47.287201	98.242912	37.605732	18.078409	100.331318	-65.941824	0.327234999999998	105.022014
-32.674004	0.070305	102.531311	-13.875918	9.260638	101.811005	41.262383	-11.105692	102.534019	34.738506	47.364979	98.432755	38.0004445	18.1296435	100.483387	-65.7522805	0.3916325	103.138623
-31.981178	1.357601	100.801468	-13.543407	9.405521	100.664368	41.620342	-11.113832	102.612579	35.427589	47.452854	98.568596	38.5239655	18.169511	100.5905875	-65.6107795	0.641531000000001	100.7381485
-31.216734	2.636876	98.914757	-13.193877	9.633476	99.348495	41.90992	-11.084724	102.555931	36.176025	47.522305	98.685944	39.0429725	18.2187905	100.6209375	-65.4307265	1.0481615	98.0760525
-30.478153	4.015172	96.953667	-12.837653	9.86844	97.971634	42.07534	-11.023799	102.359512	36.825615	47.578327	98.788055	39.4504775	18.277264	100.5737835	-65.1257835	1.459616	95.3694845
-29.750786	5.384146	95.184288	-12.534399	10.095973	96.67186	42.174606	-10.924954	101.96283	37.279072	47.66354	98.921417	39.726839	18.369293	100.4421235	-64.795637	1.822653	92.9015965
-28.971773	6.789605	93.88047	-12.300773	10.311152	95.616142	42.248039	-10.756886	101.402794	37.489544	47.788998	99.012688	39.8687915	18.516056	100.207741	-64.4703375	2.106248	91.024543
-27.973598	8.809268	92.782776	-12.072097	10.615241	94.637932	42.297092	-10.526845	100.54451	37.454144	47.941193	99.089813	39.875618	18.707174	99.8171615	-64.019812	2.523308	89.4587025
-27.394966	10.15162	92.556068	-12.0439	10.806891	94.362396	42.292366	-10.412839	100.063034	37.340103	48.057957	99.066093	39.8162345	18.822559	99.5645635	-63.9040345	2.791223	89.1602285
-26.81798	11.466986	92.635384	-12.067614	10.963579	94.28849	42.241291	-10.336418	99.621277	37.191368	48.206894	98.999886	39.7163295	18.935238	99.3105815	-63.8515575	2.99192	89.2663985
-26.297876	12.710571	93.004524	-12.163677	11.056189	94.441475	42.115433	-10.303733	99.188896	36.968231	48.255764	98.854431	39.541832	18.9760155	99.0216635	-63.869186	3.1363625	89.8612865
-25.853172	13.940507	93.534439	-12.305282	11.090243	94.773949	41.899303	-10.31628	98.834	36.714977	48.227085	98.62529	39.30714	18.9554025	98.729645	-63.917704	3.2250835	90.818253
-25.335514	15.119908	94.196938	-12.496055	11.05016	95.195404	41.657513	-10.379289	98.546204	36.467049	48.122822	98.457039	39.062281	18.8717665	98.5016215	-64.054391	3.2285535	91.8891865
-24.857737	16.204727	94.923599	-12.688192	10.925557	95.710342	41.419254	-10.498236	98.297218	36.240143	48.002701	98.431747	38.8296985	18.7522325	98.3644825	-64.2060825	3.0988815	93.0562015
-24.09671	17.822487	96.025879	-12.988159	10.630798	96.575966	41.039074	-10.67532	98.122002	35.963913	47.834518	98.700607	38.5014935	18.579599	98.4113045	-64.4778115	2.681997	94.7406275
-23.528669	18.801277	96.686348	-13.208877	10.386701	97.115486	40.86158	-10.809566	98.19593	35.820408	47.71315	99.100723	38.340994	18.451792	98.6483265	-64.758748	2.32161	95.5826455
-22.933943	19.82036	97.318443	-13.441905	10.11884	97.691856	40.728626	-10.964112	98.462189	35.668064	47.571106	99.666	38.198345	18.303497	99.0640945	-65.082155	1.934183	96.3196175
-22.278986	20.763927	97.961113	-13.648471	9.857954	98.267319	40.636398	-11.147199	99.002144	35.574677	47.360535	100.362823	38.1055375	18.106668	99.6824835	-65.4024795	1.60924	96.8521545
-21.61334	21.637346	98.577911	-13.838058	9.619662	98.906914	40.604252	-11.361438	99.796272	35.567776	47.173538	101.228264	38.086014	17.90605	100.512268	-65.76213	1.333274	97.30156
-20.842674	22.550594	99.285851	-14.013264	9.399791	99.65712	40.621643	-11.584364	100.811264	35.630135	46.995483	102.21199	38.125889	17.7055595	101.511627	-66.152417	1.0940225	97.802613
-20.053358	23.366003	100.151428	-14.149901	9.206031	100.517883	40.658535	-11.81473	102.045715	35.70752	46.783302	103.326729	38.1830275	17.484286	102.686222	-66.4828295	0.927776000000001	98.349544
-18.826927	24.493074	101.597572	-14.262591	8.926545	101.990959	40.741737	-12.110613	104.111435	35.870884	46.482906	105.208954	38.3063105	17.1861465	104.6601945	-66.8314925	0.666943500000002	99.3217235
-17.97333	25.205156	102.683784	-14.301705	8.744573	103.074753	40.802345	-12.3035	105.531563	35.968719	46.2719	106.591072	38.385532	16.9842	106.0613175	-66.988942	0.504946	100.0881885
-17.093828	25.840252	103.896751	-14.321802	8.545693	104.209564	40.858181	-12.513084	106.985329	36.047268	46.048714	108.026398	38.4527245	16.767815	107.5058635	-67.0963285	0.323571000000001	100.9132645
-16.311567	26.414871	105.129303	-14.328062	8.36496	105.36647	40.85754	-12.688273	108.398605	36.073986	45.86908	109.497345	38.465763	16.5904035	108.947975	-67.121887	0.139516500000003	101.784965
-15.466513	27.0002	106.407845	-14.322718	8.211289	106.517281	40.848839	-12.83997	109.684311	36.064293	45.707809	110.93103	38.456566	16.4339195	110.3076705	-67.102002	-0.0113414999999968	102.7268915
-14.643255	27.54299	107.5979	-14.29874	8.075073	107.600037	40.838535	-12.966464	110.826317	36.047371	45.568157	112.272858	38.442953	16.3008465	111.5495875	-67.040433	-0.150700499999999	103.6504865
-13.82503	28.013464	108.776543	-14.267358	7.943758	108.610283	40.834705	-13.060558	111.741592	36.051033	45.457523	113.444138	38.442869	16.1984825	112.592865	-66.977585	-0.310966500000002	104.627701
-12.738628	28.624672	110.322426	-14.25563	7.77359	109.973213	40.841999	-13.189344	112.732002	36.052402	45.408287	114.851173	38.4472005	16.1094715	113.7915875	-66.9584605	-0.562291500000001	106.1548385
-11.956669	29.026716	111.246559	-14.272854	7.685506	110.742256	40.918549	-13.268815	113.157867	36.065147	45.392338	115.529045	38.491848	16.0617615	114.343456	-67.037556	-0.690749500000003	107.141056
-11.243999	29.332907	111.97702	-14.333375	7.607153	111.369614	41.031086	-13.343721	113.411163	36.088127	45.425453	115.987488	38.5596065	16.040866	114.6993255	-67.2263565	-0.826559999999997	108.0399025
-10.560658	29.566914	112.563286	-14.409253	7.533524	111.852959	41.118019	-13.435374	113.535187	36.080261	45.484421	116.298225	38.59914	16.0245235	114.916706	-67.417646	-0.957475500000001	108.789212
-9.936482	29.75671	112.915161	-14.501405	7.477263	112.18808	41.189724	-13.469063	113.56794	36.031448	45.479324	116.435707	38.610586	16.0051305	115.0018235	-67.613396	-1.0506045	109.3743365
-9.204317	29.918453	113.12336	-14.59464	7.44168	112.392197	41.214031	-13.441827	113.599289	35.942146	45.463604	116.470505	38.5780885	16.0108885	115.034897	-67.7673685	-1.1275285	109.749497
-8.487336	30.018177	113.219246	-14.673087	7.457587	112.496605	41.167629	-13.370837	113.703178	35.78891	45.443722	116.487251	38.4782695	16.0364425	115.0952145	-67.8244435	-1.1212685	109.8979955
-7.566995	30.085468	113.305687	-14.746009	7.540545	112.612953	41.043438	-13.196535	113.938011	35.52169	45.371178	116.530869	38.282564	16.0873215	115.23444	-67.774582	-1.0062315	109.991466
-6.98279	30.024168	113.389992	-14.813246	7.597777	112.708031	41.006924	-13.108005	114.090775	35.391991	45.452126	116.591583	38.1994575	16.1720605	115.341179	-67.8259495	-0.9765065	110.074883
-6.372628	29.893356	113.439346	-14.892329	7.648013	112.793587	41.023941	-13.054869	114.193916	35.298302	45.587807	116.645966	38.1611215	16.266469	115.419941	-67.9457795	-0.970443000000002	110.167233
-5.787351	29.709629	113.519119	-14.986871	7.704571	112.86068	41.056828	-12.99265	114.212326	35.238029	45.757755	116.686096	38.1474285	16.3825525	115.449211	-68.1211705	-0.973410500000004	110.272149
-5.251146	29.4716	113.62326	-15.088412	7.749868	112.894394	41.065605	-12.901558	114.154205	35.118172	45.925102	116.77179	38.0918885	16.511772	115.4629975	-68.2687125	-1.012036	110.3257905
-4.81728	29.173683	113.800598	-15.187243	7.804733	112.91584	41.054394	-12.773996	114.052536	35.048321	46.005623	116.811905	38.0513575	16.6158135	115.4322205	-68.4258435	-1.0063475	110.3994595
-4.29547	28.754755	113.794243	-15.283749	7.882359	112.920692	41.0369	-12.622031	113.948547	34.91576	46.101028	116.872726	37.97633	16.7394985	115.4106365	-68.543828	-0.974780499999999	110.4307475
-3.682265	28.107235	113.804916	-15.399302	8.075175	112.915459	40.985836	-12.317416	113.8312	34.633553	46.248646	116.971359	37.8096945	16.965615	115.4012795	-68.6082985	-0.815265	110.4296385
-3.347474	27.624508	113.77478	-15.472581	8.253533	112.924423	40.92791	-12.097504	113.809479	34.412861	46.399914	116.944923	37.6703855	17.151205	115.377201	-68.6155475	-0.644139000000003	110.471645
-3.128684	27.157047	113.758377	-15.560302	8.458215	112.950172	40.878349	-11.89616	113.783836	34.195415	46.607201	116.845703	37.536882	17.3555205	115.3147695	-68.657486	-0.439090500000002	110.5855745
-2.871915	26.5536	113.627747	-15.660863	8.662321	112.991539	40.80275	-11.700673	113.759102	33.9739	46.821896	116.630592	37.388325	17.5606115	115.194847	-68.710051	-0.235969499999999	110.788231
-2.564611	25.802685	113.352585	-15.799779	8.833308	113.027992	40.702923	-11.556254	113.710678	33.729561	47.040672	116.322411	37.216242	17.742209	115.0165445	-68.8158	-0.0755930000000014	111.0394395
-2.414099	25.10597	113.15477	-15.970686	8.971512	113.108955	40.530075	-11.463172	113.616371	33.478512	47.185524	115.956879	37.0042935	17.861176	114.786625	-68.9456655	0.0818480000000008	111.431285
-2.319304	24.343176	113.035408	-16.166525	9.061345	113.291023	40.25528	-11.413393	113.526489	33.189255	47.28735	115.480446	36.7222675	17.9369785	114.5034675	-69.0553175	0.185711499999996	112.0785785
-2.154129	23.073503	112.892448	-16.454729	9.155375	113.687042	39.728313	-11.408683	113.404343	32.650383	47.326271	114.720955	36.189348	17.958794	114.062649	-69.098806	0.351956000000001	113.311435
-2.10897	22.191601	112.887978	-16.667391	9.168317	113.995468	39.382683	-11.464709	113.338921	32.328094	47.243645	114.218925	35.8553885	17.889468	113.778923	-69.1901705	0.447165999999999	114.212013
-1.906003	21.214556	112.792183	-16.869511	9.146276	114.309586	39.045631	-11.555439	113.35791	32.031784	47.116474	113.779709	35.5387075	17.7805175	113.5688095	-69.2777295	0.512034500000002	115.0503625
-1.860269	20.343758	112.841499	-17.043541	9.084935	114.547112	38.765873	-11.662219	113.415314	31.824341	46.994774	113.49028	35.295107	17.6662775	113.452797	-69.382189	0.5035925	115.641427
-1.747556	19.413708	112.959167	-17.22374	8.981093	114.707527	38.537701	-11.783193	113.516197	31.669947	46.877003	113.312408	35.103824	17.546905	113.4143025	-69.551304	0.415280999999997	116.0007515
-1.618545	18.494844	113.026138	-17.360718	8.870107	114.812935	38.376732	-11.910411	113.664673	31.579065	46.743328	113.256218	34.9778985	17.4164585	113.4604455	-69.6993345	0.323755500000004	116.1654245
-1.478328	17.539131	113.096977	-17.486847	8.756589	114.856972	38.260387	-11.993523	113.879219	31.514635	46.638832	113.338242	34.887511	17.3226545	113.6087305	-69.861205	0.190523500000001	116.1052135
-1.063929	16.136198	113.177086	-17.654282	8.630383	114.855064	38.212112	-12.060597	114.291824	31.46994	46.575253	113.667618	34.841026	17.257328	113.979721	-70.14959	0.00343800000000272	115.730407
-0.938976	15.34796	113.360123	-17.744215	8.605956	114.896622	38.236294	-12.068403	114.623131	31.483368	46.559921	113.963875	34.859831	17.245759	114.293503	-70.348261	-0.033846999999998	115.499741
-0.742936	14.461446	113.594124	-17.826899	8.628983	115.027367	38.258533	-12.050411	115.00354	31.467661	46.585022	114.267227	34.863097	17.2673055	114.6353835	-70.516895	-0.00933949999999939	115.4193505
-0.52601	13.648422	113.907196	-17.89216	8.681316	115.27153	38.284538	-12.012107	115.379265	31.47139	46.631004	114.540039	34.877964	17.3094485	114.959652	-70.662284	0.0531835000000029	115.583408
-0.317436	12.848958	114.254761	-17.934982	8.742282	115.596405	38.323906	-11.965446	115.75676	31.501129	46.702366	114.844368	34.9125175	17.36846	115.300564	-70.7824815	0.116104	115.892246
0.03598	11.944474	114.600983	-17.952759	8.800172	115.965714	38.390598	-11.944559	116.147766	31.555935	46.74752	115.177193	34.9732665	17.4014805	115.6624795	-70.8787845	0.198863499999998	116.2689485
0.153842	11.231699	115.069176	-17.943975	8.853045	116.332291	38.468338	-11.92384	116.578568	31.646889	46.78521	115.523026	35.0576135	17.430685	116.050797	-70.9455635	0.275404999999999	116.613785
0.423813	10.041835	115.680504	-17.945389	8.922612	116.831711	38.623428	-11.92788	117.226601	31.813644	46.818039	116.046951	35.218536	17.4450795	116.636776	-71.109314	0.400144500000003	117.026646
0.586609	9.285212	116.056648	-17.956335	8.949073	117.141937	38.718487	-11.95153	117.642738	31.896458	46.815533	116.346298	35.3074725	17.4320015	116.994518	-71.2201425	0.466144499999999	117.289356
0.753221	8.543914	116.354164	-17.972471	8.957865	117.419563	38.776745	-11.977718	118.022285	31.939243	46.796329	116.598618	35.357994	17.4093055	117.3104515	-71.302936	0.506424499999998	117.5286745
0.943583	7.738267	116.612419	-17.988619	8.950928	117.674339	38.82925	-12.012289	118.328499	31.947834	46.759033	116.778633	35.388542	17.373372	117.553566	-71.36578	0.528483999999999	117.795112
1.079435	7.0177	116.918114	-18.024267	8.933056	117.932747	38.865749	-12.051621	118.582466	31.935656	46.704285	116.85997	35.4007025	17.326332	117.721218	-71.4492365	0.53978	118.144276
1.160583	6.259915	117.162262	-18.043585	8.920511	118.209114	38.876869	-12.080574	118.789734	31.871563	46.647923	116.893562	35.374216	17.2836745	117.841648	-71.461386	0.557347499999999	118.57658
1.234488	5.559561	117.418457	-18.055925	8.906941	118.499458	38.900768	-12.117147	118.963013	31.828741	46.579544	116.88343	35.3647545	17.2311985	117.9232215	-71.4766045	0.582683500000002	119.0756945
1.303066	4.573471	117.797943	-18.065569	8.843599	118.928238	38.941681	-12.188042	119.149734	31.776628	46.480339	116.866745	35.3591545	17.1461485	118.0082395	-71.4902925	0.541049499999996	119.8482365
1.399647	4.004224	117.995522	-18.03013	8.809161	119.165184	38.952766	-12.221734	119.24398	31.779299	46.42424	116.903877	35.3660325	17.101253	118.0739285	-71.4262925	0.517068999999999	120.2564395
1.51353	3.323464	118.102837	-17.978121	8.757382	119.329643	38.962025	-12.27028	119.310234	31.822025	46.385406	117.019096	35.392025	17.057563	118.164665	-71.348267	0.457200999999998	120.494621
1.577312	2.791323	118.21228	-17.923685	8.687947	119.393829	38.981747	-12.332666	119.356979	31.923407	46.371174	117.180977	35.452577	17.019254	118.268978	-71.299947	0.356639999999995	120.51868
1.638294	2.239534	118.224487	-17.867228	8.636482	119.359314	39.024948	-12.410925	119.38485	32.062988	46.397213	117.376999	35.543968	16.993144	118.3809245	-71.278424	0.279820000000001	120.3377035
1.647901	1.75458	118.205032	-17.845913	8.608474	119.285652	39.058277	-12.46138	119.399513	32.193214	46.413502	117.583786	35.6257455	16.976061	118.4916495	-71.3175715	0.240886999999997	120.0796545
1.619924	1.348007	118.190636	-17.84845	8.618549	119.207695	39.068462	-12.494408	119.416939	32.27351	46.425961	117.749611	35.670986	16.9657765	118.583275	-71.367886	0.271321499999999	119.832115
1.596214	0.790935	118.208656	-17.893776	8.726485	119.216621	39.03804	-12.480393	119.452797	32.295437	46.457138	117.876984	35.6667385	16.9883725	118.6648905	-71.4542905	0.4645975	119.7683515
1.576444	0.473887	118.277969	-17.915144	8.841608	119.287193	39.004738	-12.429684	119.488014	32.277073	46.485088	117.924797	35.6409055	17.027702	118.7064055	-71.4711935	0.655514000000004	119.8679805
1.542841	0.196332	118.353722	-17.913132	8.955603	119.352867	39.003216	-12.361483	119.531837	32.264091	46.543785	117.966202	35.6336535	17.091151	118.7490195	-71.4599175	0.820055	119.9567145
1.688668	-0.188089	118.331718	-17.89385	9.069406	119.397034	39.018543	-12.297332	119.565811	32.28096	46.627407	118.013405	35.6497515	17.1650375	118.789608	-71.4374515	0.973774500000005	120.00446
1.667679	-0.463519	118.339027	-17.885254	9.152825	119.408127	39.031708	-12.23908	119.556168	32.38308	46.635559	118.021881	35.707394	17.1982395	118.7890245	-71.477902	1.1074105	120.0272295
1.548587	-0.709578	118.31739	-17.863077	9.251838	119.396332	39.004784	-12.197817	119.503227	32.078621	46.835743	118.25296	35.5417025	17.318963	118.8780935	-71.2678565	1.184713	119.9145705
1.50929	-0.969789	118.250381	-17.86314	9.342376	119.375847	38.946064	-12.144276	119.42276	32.454403	46.742069	118.088974	35.7002335	17.2988965	118.755867	-71.4265135	1.3858555	119.995827
1.596706	-1.340268	118.110809	-17.870741	9.541288	119.362518	38.84119	-12.035071	119.300377	32.51759	46.865116	118.235229	35.67939	17.4150225	118.767803	-71.420872	1.6675535	119.957233
1.343541	-1.442775	118.183502	-17.898811	9.715566	119.375679	38.791264	-11.925495	119.239319	32.578381	46.962841	118.43383	35.6848225	17.518673	118.8365745	-71.4824445	1.912459	119.9147835
1.237795	-1.460317	118.202354	-17.939259	9.920502	119.408592	38.735294	-11.805835	119.21109	32.64996	47.122253	118.696579	35.692627	17.658209	118.9538345	-71.571145	2.182795	119.8633495
1.121565	-1.543002	118.198143	-17.998804	10.152866	119.444588	38.697788	-11.664176	119.195602	32.729671	47.298542	118.999397	35.7137295	17.817183	119.0974995	-71.7113375	2.488549	119.7916765
1.009968	-1.593756	118.186737	-18.052998	10.403066	119.4757	38.679417	-11.509607	119.156357	32.785423	47.485031	119.331337	35.73242	17.987712	119.243847	-71.838416	2.81842	119.707553
0.882936	-1.633243	118.189537	-18.099438	10.674472	119.510666	38.659634	-11.321427	119.159317	32.817039	47.679527	119.620621	35.7383365	18.17905	119.389969	-71.9372125	3.169894	119.631363
0.935622	-1.808422	118.139793	-18.13175	10.947347	119.549248	38.6744	-11.080409	119.196129	32.297455	48.126499	120.188812	35.4859275	18.523045	119.6924705	-71.7494275	3.371649	119.4060255
0.793008	-1.951934	118.24279	-18.117371	11.34531	119.618225	38.838108	-10.740493	119.338501	32.36087	48.424568	120.439957	35.599489	18.8420375	119.889229	-71.834231	3.8485825	119.347221
0.711397	-2.085602	118.31102	-18.069422	11.577035	119.650688	38.998508	-10.566888	119.491867	32.400234	48.574528	120.547638	35.699371	19.00382	120.0197525	-71.838215	4.15025	119.2816235
0.591259	-2.241332	118.385628	-18.008202	11.764199	119.638084	39.158237	-10.432909	119.671547	32.871773	48.465073	120.361732	36.015005	19.016082	120.0166395	-72.031409	4.512316	119.2595285
0.409577	-2.414227	118.422142	-17.943884	11.906995	119.565727	39.291176	-10.325788	119.835922	32.935238	48.579395	120.440674	36.113207	19.1268035	120.138298	-72.000975	4.6871865	118.993156
0.208846	-2.597656	118.388214	-17.877565	12.024917	119.466087	39.375816	-10.262004	119.902328	33.115482	48.666046	120.526001	36.245649	19.202021	120.2141645	-72.000779	4.847813	118.7180095
-0.129921	-2.724446	118.370842	-17.81839	12.118413	119.383743	39.417152	-10.200488	119.898537	33.302593	48.715927	120.581436	36.3598725	19.2577195	120.2399865	-71.9966525	4.9791065	118.5274995
-0.299647	-2.898613	118.259407	-17.758419	12.20857	119.31031	39.437763	-10.167876	119.875168	33.352757	48.784138	120.666412	36.39526	19.308131	120.27079	-71.912098	5.109009	118.34983
-0.569997	-3.093197	118.115128	-17.670351	12.372015	119.212151	39.484901	-10.075476	119.805405	33.549309	48.855568	120.707993	36.517105	19.390046	120.256699	-71.857807	5.353984	118.167603
-0.769799	-3.192015	118.03833	-17.628422	12.503987	119.123566	39.556675	-10.001405	119.794609	33.597946	48.959244	120.66832	36.5773105	19.4789195	120.2314645	-71.8341545	5.5290545	118.0156675
-0.996327	-3.271614	117.959938	-17.583788	12.661618	119.004845	39.621964	-9.929558	119.75901	33.610344	49.034382	120.601776	36.616154	19.552412	120.180393	-71.78373	5.770824	117.829297
-1.28329	-3.343899	117.898033	-17.511068	12.811282	118.872047	39.690781	-9.882715	119.724487	33.715294	49.05069	120.404793	36.7030375	19.5839875	120.06464	-71.7251735	6.0385765	117.679454
-1.552504	-3.44523	117.791412	-17.440857	12.945652	118.730392	39.732311	-9.842694	119.705154	33.786106	49.073792	120.250938	36.7592085	19.615549	119.978046	-71.6409225	6.275755	117.482738
-1.89146	-3.557634	117.659554	-17.352352	13.047445	118.580162	39.794037	-9.796793	119.669388	33.845856	49.1315	120.153259	36.8199465	19.6673535	119.9113235	-71.5246505	6.4275365	117.2490005
-2.245374	-3.670098	117.478264	-17.266373	13.129526	118.448662	39.852589	-9.763243	119.616142	34.003403	49.186802	120.129585	36.927996	19.7117795	119.8728635	-71.460742	6.5472725	117.0244605
-2.832037	-3.838981	117.215088	-17.139645	13.259713	118.328308	39.938862	-9.692044	119.47007	34.25312	49.24369	120.302605	37.095991	19.775823	119.8863375	-71.375281	6.743603	116.7702785
-3.229591	-3.954057	117.086502	-17.084322	13.344017	118.334595	40.003838	-9.624694	119.341316	34.37886	49.33392	120.555428	37.191349	19.854613	119.948372	-71.359993	6.833421	116.720818
-3.616734	-4.042939	117.01236	-17.027866	13.466454	118.399445	40.056473	-9.523523	119.309258	34.52301	49.431084	120.809509	37.2897415	19.9537805	120.0593835	-71.3454735	6.9791275	116.7395065
-4.024967	-4.115736	117.017639	-17.008022	13.618091	118.50338	40.131435	-9.435999	119.303108	34.589722	49.530838	121.079971	37.3605785	20.0474195	120.1915395	-71.3766225	7.1887625	116.8152205
-4.444463	-4.183341	117.066971	-17.011459	13.772646	118.609833	40.189041	-9.350486	119.353889	34.613083	49.612461	121.283028	37.401062	20.1309875	120.3184585	-71.42398	7.4143045	116.9012075
-4.934856	-4.263566	117.142555	-17.010155	13.930525	118.668297	40.209408	-9.271755	119.418648	34.68771	49.667774	121.378685	37.448559	20.1980095	120.3986665	-71.468869	7.6630405	116.9379275
-5.286669	-4.487415	117.016541	-17.01004	14.079626	118.672005	40.244427	-9.265572	119.380592	34.660816	49.697842	121.451279	37.4526215	20.216135	120.4159355	-71.4727015	7.943117	116.9280745
-6.291901	-4.710785	116.904518	-16.981567	14.229926	118.553284	40.204166	-9.293266	119.271194	34.714844	49.695251	121.317482	37.459505	20.2009925	120.294338	-71.422639	8.2588595	116.81223
-6.870279	-4.95973	116.714951	-16.940941	14.283107	118.403587	40.167862	-9.321089	119.092384	34.797241	49.663521	121.169304	37.4825515	20.171216	120.130844	-71.3644335	8.394998	116.67633
-7.425078	-5.234949	116.480576	-16.852144	14.299997	118.224655	40.153458	-9.364709	118.867622	34.893322	49.593498	120.922638	37.52339	20.1143945	119.89513	-71.227678	8.4855995	116.55418
-7.97265	-5.50024	116.210854	-16.754528	14.314575	118.001602	40.163307	-9.428085	118.585358	34.929512	49.542068	120.658638	37.5464095	20.0569915	119.621998	-71.0554655	8.5721585	116.381206
-8.50395	-5.767537	115.947273	-16.635906	14.322082	117.733658	40.193031	-9.489061	118.214882	34.984924	49.454975	120.307281	37.5889775	19.982957	119.2610815	-70.8607895	8.661207	116.2062345
-9.077379	-6.073364	115.629509	-16.487038	14.307708	117.387688	40.215023	-9.544535	117.792465	35.051662	49.366817	119.815979	37.6333425	19.911141	118.804222	-70.6074185	8.704275	115.971154
-9.691137	-6.416667	115.210518	-16.317783	14.26603	116.960403	40.232311	-9.60009	117.29631	35.112217	49.273285	119.223877	37.672264	19.8365975	118.2600935	-70.30783	8.6954625	115.6607125
-10.579646	-6.95323	114.52166	-16.066339	14.201307	116.103638	40.300827	-9.740355	116.527	35.2477	49.120857	118.117523	37.7742635	19.690251	117.3222615	-69.9069415	8.712363	114.8850145
-11.129947	-7.314249	114.002502	-15.896678	14.139869	115.465973	40.290627	-9.835023	116.088081	35.374611	48.999752	117.289665	37.832619	19.5823645	116.688873	-69.625975	8.6973735	114.243073
-11.667784	-7.639268	113.568687	-15.741446	14.071512	114.843521	40.253048	-9.951372	115.730644	35.47361	48.805901	116.492653	37.863329	19.4272645	116.1116485	-69.346221	8.7157595	113.5753935
-12.227873	-7.964139	113.205612	-15.583309	13.994753	114.300766	40.242367	-10.098861	115.467049	35.585587	48.580818	115.746964	37.913977	19.2409785	115.6070065	-69.080595	8.7485275	112.9945255
-12.838997	-8.307407	112.835823	-15.447524	13.893854	113.826813	40.254097	-10.238973	115.242317	35.709087	48.391296	115.16217	37.981592	19.0761615	115.2022435	-68.87664	8.7115465	112.4513825
-13.470122	-8.624366	112.563751	-15.309717	13.806211	113.441635	40.301876	-10.376703	115.029823	35.819256	48.211803	114.687706	38.060566	18.91755	114.8587645	-68.68	8.694872	112.0245055
-14.033684	-8.917809	112.308762	-15.166171	13.731757	113.099495	40.370941	-10.495208	114.833977	35.913631	48.04842	114.25489	38.142286	18.776606	114.5444335	-68.474628	8.686908	111.6545565
-14.82089	-9.257605	111.879959	-14.95108	13.657066	112.603149	40.457661	-10.562784	114.527367	36.069641	47.919983	113.670715	38.263651	18.6785995	114.099041	-68.165811	8.6355325	111.107257
-15.328856	-9.396732	111.648193	-14.804432	13.638682	112.264786	40.528862	-10.555978	114.351128	36.179539	47.851944	113.314209	38.3542005	18.647983	113.8326685	-67.9630645	8.629381	110.6969035
-15.846088	-9.532123	111.310219	-14.646596	13.646189	111.901176	40.64246	-10.561713	114.207268	36.291862	47.81847	113.020599	38.467161	18.6283785	113.6139335	-67.760353	8.6639995	110.1884185
-16.477051	-9.654469	111.011734	-14.496586	13.646768	111.565208	40.781227	-10.568912	114.039482	36.427708	47.80619	112.767883	38.6044675	18.618639	113.4036825	-67.5976395	8.674897	109.7267335
-17.0777	-9.707178	110.745941	-14.351292	13.662861	111.271622	40.910439	-10.554262	113.883636	36.553082	47.802349	112.524643	38.7317605	18.6240435	113.2041395	-67.4343445	8.7016785	109.3391045
-17.598993	-9.763353	110.483826	-14.204473	13.678267	110.996338	41.029579	-10.528519	113.747856	36.665344	47.813442	112.28775	38.8474615	18.6424615	113.017803	-67.2564075	8.7140725	108.974873
-18.099669	-9.764857	110.261536	-14.060304	13.708	110.754242	41.142159	-10.474216	113.591553	36.741634	47.837212	112.054871	38.9418965	18.681498	112.823212	-67.0625045	8.734502	108.685272
-18.846066	-9.629926	110.013237	-13.857987	13.749668	110.400513	41.337143	-10.363745	113.415024	36.818169	47.873909	111.672249	39.077656	18.755082	112.5436365	-66.79363	8.744254	108.2573895
-19.393318	-9.521107	109.837593	-13.738924	13.764376	110.184875	41.47496	-10.308703	113.311913	36.851494	47.910248	111.407959	39.163227	18.8007725	112.359936	-66.641075	8.7279795	108.009814
-20.004644	-9.343753	109.690788	-13.645448	13.74929	109.966293	41.613014	-10.253234	113.237022	36.853596	47.944134	111.155556	39.233305	18.84545	112.196289	-66.524201	8.65313	107.736297
-20.585655	-9.15282	109.560562	-13.578701	13.707787	109.7621	41.722931	-10.213203	113.185165	36.82214	47.94944	110.897026	39.2725355	18.8681185	112.0410955	-66.4299375	8.5474555	107.4831045
-21.127254	-8.982381	109.450005	-13.516049	13.623394	109.574081	41.811405	-10.197396	113.150658	36.764942	47.940414	110.637428	39.2881735	18.871509	111.894043	-66.3202715	8.375279	107.254119
-21.64035	-8.771585	109.417023	-13.48184	13.509724	109.445724	41.865982	-10.20215	113.141563	36.697449	47.880623	110.353508	39.2817155	18.8392365	111.7475355	-66.2453955	8.1802115	107.1439125
-22.156738	-8.497696	109.453979	-13.464893	13.371015	109.392487	41.920715	-10.229748	113.133774	36.632336	47.829205	110.115662	39.2765255	18.7997285	111.624718	-66.2063115	7.9423015	107.160256
-22.96319	-7.937355	109.422043	-13.437637	13.168761	109.340164	41.989445	-10.24103	113.183929	36.570816	47.785187	109.924438	39.2801305	18.7720785	111.5541835	-66.1554045	7.5654435	107.1261445
-23.475849	-7.45246	109.29425	-13.398315	13.066042	109.2612	42.07502	-10.235114	113.192451	36.568661	47.826317	109.879898	39.3218405	18.7956015	111.5361745	-66.1184705	7.3364825	106.9862255
-23.977091	-7.017129	109.001389	-13.346988	12.998933	109.092728	42.157356	-10.190475	113.156418	36.609447	47.869534	109.913971	39.3834015	18.8395295	111.5351945	-66.0773775	7.1583365	106.6502615
-24.442957	-6.516205	108.565605	-13.255016	12.975064	108.827713	42.256786	-10.116702	113.050613	36.683437	47.948277	109.979759	39.4701115	18.9157875	111.515186	-65.9801435	7.0343405	106.14024
-24.885942	-5.947799	108.071136	-13.127009	13.002485	108.509407	42.386395	-10.02145	112.851593	36.796822	48.095425	110.010864	39.5916085	19.0369875	111.4312285	-65.8456265	6.9679825	105.5875855
-25.336298	-5.267493	107.502174	-12.960643	13.070917	108.131859	42.528843	-9.867748	112.617126	36.925243	48.26881	110.038734	39.727043	19.200531	111.32793	-65.648329	6.941303	104.935788
-25.801676	-4.524509	106.869164	-12.77006	13.183723	107.729462	42.701794	-9.69598	112.338318	37.048199	48.440701	110.065163	39.8749965	19.3723605	111.2017405	-65.4151165	6.9950855	104.2571835
-26.464828	-3.464741	106.004654	-12.469728	13.411544	107.157532	42.957676	-9.405994	111.854614	37.209137	48.744503	110.044815	40.0834065	19.6692545	110.9497145	-65.0228625	7.1538335	103.3653495
-26.906372	-2.697324	105.621269	-12.279427	13.597691	106.861206	43.111298	-9.19878	111.489296	37.276276	48.923431	109.995232	40.193787	19.8623255	110.742264	-64.752641	7.3330565	102.980148
-27.393251	-1.852983	105.433296	-12.11343	13.776712	106.695724	43.223396	-9.00481	111.159805	37.323112	49.087147	109.86676	40.273254	20.0411685	110.5132825	-64.500114	7.5122555	102.8781655
-27.924866	-0.958512	105.396927	-11.987494	13.927748	106.656265	43.305119	-8.859351	110.905609	37.342262	49.196598	109.741165	40.3236905	20.1686235	110.323387	-64.2986785	7.6868725	102.989143
-28.439552	-0.153791	105.596451	-11.890559	14.008111	106.755318	43.366371	-8.776302	110.71817	37.374138	49.2616	109.618019	40.3702545	20.242649	110.1680945	-64.1513725	7.773573	103.3425415
-28.94944	0.635994	105.846786	-11.813844	14.031373	106.947662	43.40147	-8.734541	110.650276	37.397068	49.290451	109.51265	40.399269	20.277955	110.081463	-64.026957	7.784791	103.813861
-29.452232	1.442766	106.120262	-11.763625	13.999732	107.133972	43.445595	-8.759651	110.660042	37.434723	49.282669	109.478508	40.440159	20.261509	110.069275	-63.967409	7.737955	104.198669
-30.173117	2.807267	106.317566	-11.689833	13.869111	107.306801	43.52475	-8.845498	110.698997	37.50032	49.23761	109.480652	40.512535	20.196056	110.0898245	-63.892201	7.542166	104.5237775
-30.655905	3.590079	106.279411	-11.623775	13.731727	107.305885	43.578804	-8.933445	110.693382	37.558002	49.167328	109.481979	40.568403	20.1169415	110.0876805	-63.815953	7.3465125	104.5240895
-31.078169	4.377584	106.108925	-11.558082	13.563644	107.198753	43.66626	-9.034743	110.628807	37.60717	49.091702	109.466301	40.636715	20.0284795	110.047554	-63.752879	7.0988085	104.349952
-31.532734	5.275972	105.929092	-11.4741	13.39415	107.037315	43.75219	-9.139985	110.518623	37.664257	49.003967	109.414383	40.7082235	19.931991	109.966503	-63.6564235	6.856309	104.108127
-31.914633	6.192719	105.791855	-11.360555	13.228162	106.90007	43.838146	-9.217665	110.382797	37.712688	48.911888	109.28656	40.775417	19.8471115	109.8346785	-63.496527	6.6092125	103.9654615
-32.333584	7.025599	105.722069	-11.219909	13.075044	106.823456	43.933701	-9.309563	110.222832	37.757427	48.797859	109.102943	40.845564	19.744148	109.6628875	-63.285382	6.40594	103.9840245
-32.688419	7.915951	106.064919	-11.048188	12.943016	106.936325	44.022713	-9.407309	110.017242	37.794159	48.683567	108.808876	40.908436	19.638129	109.413059	-63.004812	6.247903	104.459591
-33.178551	9.455641	107.018539	-10.736806	12.757156	107.437134	44.158474	-9.559477	109.735931	37.820225	48.462242	108.29673	40.9893495	19.4513825	109.0163305	-62.4629615	6.0629295	105.8579375
-33.49947	10.392052	107.773926	-10.544628	12.611207	107.89521	44.222885	-9.695571	109.56826	37.860645	48.295029	108.023857	41.041765	19.299729	108.7960585	-62.131021	5.922685	106.9943615
-33.707817	11.357835	108.580948	-10.388015	12.423066	108.381256	44.251083	-9.860984	109.395218	37.917686	48.127602	107.824791	41.0843845	19.133309	108.6100045	-61.8604145	5.712823	108.1525075
-33.90226	12.453764	109.256706	-10.276279	12.191666	108.81411	44.187626	-10.06625	109.190109	37.984489	47.918671	107.74102	41.0860575	18.9262105	108.4655645	-61.6386155	5.4571215	109.1626555
-34.01973	13.455635	109.806931	-10.201533	11.898526	109.136116	44.040413	-10.291024	108.935677	38.092678	47.661755	107.743034	41.0665455	18.6853655	108.3393555	-61.4696115	5.1116865	109.9328765
-34.107323	14.444115	110.15136	-10.144569	11.61898	109.33844	43.864075	-10.521509	108.65992	38.224689	47.440083	107.827126	41.044382	18.459287	108.243523	-61.33352	4.778673	110.433357
-34.106823	15.553045	110.423485	-10.119113	11.33968	109.451256	43.713375	-10.742739	108.375259	38.368313	47.250282	108.040367	41.040844	18.2537715	108.207813	-61.27907	4.4255885	110.694699
-33.952896	17.157898	110.665367	-10.119289	11.030186	109.591949	43.521709	-10.963504	108.06575	38.551964	47.063435	108.428482	41.0368365	18.0499655	108.247116	-61.2754145	4.0104065	110.936782
-33.776131	18.197138	110.831848	-10.160097	10.88969	109.720062	43.439968	-11.041252	107.949104	38.649136	47.017277	108.748543	41.044552	17.9880125	108.3488235	-61.364746	3.7913675	111.0913005
-33.478542	19.351124	111.093643	-10.18822	10.826459	109.894608	43.403645	-11.065266	107.866776	38.679295	47.049419	109.117386	41.04147	17.9920765	108.492081	-61.41791	3.6608415	111.297135
-33.107475	20.393337	111.401451	-10.221436	10.796488	110.100258	43.372604	-11.046217	107.865646	38.75864	47.021111	109.483925	41.065622	17.987447	108.6747855	-61.508494	3.605529	111.5257305
-32.643635	21.448204	111.62394	-10.246153	10.800924	110.328583	43.375443	-11.01948	107.944382	38.833286	47.043114	109.851288	41.1043645	18.011817	108.897835	-61.5966705	3.590031	111.759331
-32.113167	22.461054	111.842361	-10.238228	10.818611	110.517357	43.426357	-10.997884	108.067909	38.956772	47.034733	110.189522	41.1915645	18.0184245	109.1287155	-61.6680205	3.6187975	111.9059985
-31.507656	23.479376	111.903763	-10.194995	10.849358	110.652863	43.517696	-10.979601	108.281265	39.082317	47.079079	110.534691	41.3000065	18.049739	109.407978	-61.6899965	3.648977	111.897748
-30.381706	24.909178	111.884163	-10.14351	10.862791	110.819221	43.727077	-11.029198	108.762863	39.35128	47.072205	111.001251	41.5391785	18.0215035	109.882057	-61.8261985	3.7040785	111.756385
-29.617092	25.764301	111.917831	-10.104656	10.84462	110.981369	43.890591	-11.097293	109.181389	39.548363	47.039761	111.315453	41.719477	17.971234	110.248421	-61.928789	3.718006	111.714317
-28.745392	26.596741	112.063156	-10.069389	10.768174	111.247208	44.065395	-11.193268	109.662331	39.713036	46.976974	111.702141	41.8892155	17.891853	110.682236	-62.0279935	3.644495	111.81218
-27.752316	27.3666	112.377289	-10.052252	10.658498	111.664665	44.249424	-11.289469	110.217369	39.872795	46.904198	112.168549	42.0611095	17.8073645	111.192959	-62.1656135	3.5096315	112.136371
-26.797709	28.052673	112.762489	-10.052076	10.503463	112.149582	44.441612	-11.407666	110.846581	40.05373	46.825718	112.73494	42.247671	17.709026	111.7907605	-62.351823	3.2979	112.5084035
-25.600243	28.611588	113.208237	-10.065948	10.348536	112.672272	44.624805	-11.509287	111.509964	40.211044	46.778088	113.330696	42.4179245	17.6344005	112.42033	-62.5498205	3.0626715	112.924214
-24.634504	29.270655	113.688026	-10.099659	10.201551	113.230431	44.793339	-11.603081	112.168739	40.361023	46.718342	113.938889	42.577181	17.5576305	113.053814	-62.776499	2.8454715	113.407048
-22.980278	30.061106	114.403442	-10.171538	10.01862	114.062035	44.968086	-11.71577	113.137581	40.493031	46.60873	114.809212	42.7305585	17.44648	113.9733965	-63.0736345	2.59076	114.1506735
-21.810392	30.522991	114.868591	-10.230567	9.920016	114.582153	45.059456	-11.761899	113.764992	40.568954	46.58223	115.344788	42.814205	17.4101655	114.55489	-63.275339	2.4298665	114.609416
-20.531208	30.990324	115.270844	-10.277021	9.848486	115.087112	45.131607	-11.8055	114.411942	40.623974	46.554352	115.858757	42.8777905	17.374426	115.1353495	-63.4318325	2.322546	115.0388745
-19.384953	31.408382	115.632652	-10.333811	9.795326	115.551376	45.205723	-11.86253	115.090691	40.678482	46.511547	116.352997	42.9421025	17.3245085	115.721844	-63.6097245	2.2661435	115.380908
-18.166344	31.735361	115.995636	-10.398478	9.747272	115.997528	45.281567	-11.913668	115.842453	40.728397	46.482601	116.866768	43.004982	17.2844665	116.3546105	-63.801938	2.2100775	115.6404455
-16.81591	32.052727	116.29248	-10.468681	9.699294	116.445068	45.397434	-11.973168	116.573631	40.755611	46.459518	117.405365	43.0765225	17.243175	116.989498	-64.0138845	2.155413	115.900638
-15.627495	32.361717	116.664818	-10.551591	9.660567	116.892029	45.502205	-12.044085	117.309441	40.779682	46.429001	117.911079	43.1409435	17.192458	117.61026	-64.2441255	2.128676	116.173798
-13.817082	32.668766	117.251862	-10.69682	9.598323	117.555786	45.557083	-12.1368	118.326584	40.799603	46.363239	118.620972	43.178343	17.1132195	118.473778	-64.571983	2.0834265	116.637794
-12.455981	32.829235	117.633141	-10.783028	9.554371	117.988968	45.554947	-12.192524	118.927513	40.810223	46.321373	119.070007	43.182585	17.0644245	118.99876	-64.748641	2.0443175	116.979176
-11.316711	33.001793	118.026443	-10.87115	9.505911	118.381035	45.53968	-12.258466	119.46225	40.803833	46.286304	119.491341	43.1717565	17.013919	119.4767955	-64.9140565	1.997903	117.2852745
-10.147355	33.061878	118.394173	-10.967588	9.466008	118.681717	45.531368	-12.295997	119.931496	40.793812	46.243904	119.919312	43.16259	16.9739535	119.925404	-65.097766	1.9580625	117.43803
-8.77337	33.159374	118.60672	-11.095792	9.451654	118.827309	45.52824	-12.343552	120.394257	40.768238	46.220055	120.360352	43.148239	16.9382515	120.3773045	-65.339823	1.9650565	117.2773135
-7.724538	33.239929	118.729767	-11.259229	9.440443	118.781296	45.526703	-12.371872	120.840027	40.767403	46.226559	120.822891	43.147053	16.9273435	120.831459	-65.665511	1.9535425	116.731133
-6.659296	33.20916	118.754791	-11.452753	9.464721	118.644203	45.48011	-12.378549	121.283722	40.671478	46.233196	121.268379	43.075794	16.9273235	121.2760505	-65.9813	2.0021185	116.0123555
-4.949584	33.188107	118.717598	-11.735366	9.571981	118.423866	45.366661	-12.299939	121.875977	40.439236	46.266659	121.812973	42.9029485	16.98336	121.844475	-66.3736805	2.160602	115.003257
-3.997098	33.130951	118.769905	-11.895515	9.690956	118.347839	45.31023	-12.233473	122.177017	40.260773	46.328907	122.130646	42.7855015	17.047717	122.1538315	-66.5765315	2.334195	114.5418465
-3.118338	32.997879	118.925667	-12.004082	9.820899	118.344345	45.29731	-12.1372	122.413002	40.090416	46.424438	122.426476	42.693863	17.143619	122.419739	-66.702027	2.498179	114.268951
-2.263562	32.825958	119.128952	-12.078901	9.923763	118.399109	45.298168	-12.030542	122.565674	39.964275	46.535198	122.659645	42.6312215	17.252328	122.6126595	-66.7890235	2.595198	114.1855585
-1.424455	32.606701	119.348801	-12.136909	10.034312	118.49382	45.311539	-11.930134	122.64283	39.928375	46.639767	122.826492	42.619957	17.3548165	122.734661	-66.893775	2.7138075	114.252979
-0.731818	32.381207	119.501495	-12.190044	10.151439	118.565033	45.319725	-11.829897	122.635582	39.862175	46.715328	122.927788	42.59095	17.4427155	122.781685	-66.971038	2.8601625	114.348381
-0.116085	32.09317	119.598579	-12.241947	10.298615	118.592766	45.291016	-11.738424	122.536743	39.830833	46.771603	122.955215	42.5609245	17.5165895	122.745979	-67.0448185	3.0806405	114.439553
0.667054	31.610172	119.668556	-12.332812	10.563313	118.551674	45.137203	-11.596599	122.226372	39.785812	46.904461	122.875214	42.4615075	17.653931	122.550793	-67.1271315	3.472695	114.552555
1.091027	31.219318	119.647667	-12.402907	10.779568	118.495918	44.975731	-11.471535	121.931442	39.73473	47.012352	122.801292	42.3552305	17.7704085	122.366367	-67.1610445	3.7887275	114.625469
1.457758	30.788342	119.631752	-12.503118	11.042094	118.460556	44.795757	-11.306934	121.578156	39.639027	47.125011	122.714653	42.217392	17.9090385	122.1464045	-67.223628	4.1751495	114.7747075
1.695105	30.394958	119.639793	-12.638256	11.327726	118.499992	44.593197	-11.170945	121.211098	39.531025	47.274506	122.600021	42.062111	18.0517805	121.9055595	-67.338623	4.6036715	115.0944245
1.881366	29.956833	119.580254	-12.8077	11.645679	118.67865	44.308907	-11.005104	120.828758	39.37048	47.401005	122.437286	41.8396935	18.1979505	121.633022	-67.4550935	5.0934075	115.724278
1.957914	29.49563	119.6586	-12.962996	11.957014	119.043037	44.007725	-10.796114	120.510147	39.185543	47.5415	122.168861	41.596634	18.372693	121.339504	-67.522626	5.541335	116.74657
1.981966	28.967607	119.763542	-13.115266	12.226556	119.547142	43.741379	-10.644004	120.321953	38.967251	47.697506	121.898842	41.354315	18.526751	121.1103975	-67.584847	5.926361	117.9838865
1.958294	28.029472	120.163391	-13.344693	12.493012	120.380783	43.419693	-10.553846	120.309486	38.750736	47.864395	121.471878	41.0852145	18.6552745	120.890682	-67.7746005	6.3307495	119.870884
1.888043	27.354425	120.328865	-13.515332	12.574628	120.876648	43.175808	-10.569004	120.382668	38.61631	47.94276	121.232162	40.896059	18.686878	120.807415	-67.926723	6.462378	120.945881
1.840426	26.717285	120.444992	-13.705197	12.589945	121.252609	42.827209	-10.601452	120.462883	38.508995	47.961063	120.885468	40.668102	18.6798055	120.6741755	-68.078496	6.5000845	121.8310425
1.745866	26.033434	120.465485	-13.932011	12.54634	121.46032	42.503132	-10.70144	120.391396	38.353737	47.917034	120.505371	40.4284345	18.607797	120.4483835	-68.2924565	6.484883	122.4722565
1.712333	25.27693	120.342232	-14.159398	12.490298	121.512947	42.157619	-10.759104	120.229782	38.134167	47.845303	120.101021	40.145893	18.5430995	120.1654015	-68.464689	6.4374965	122.8604925
1.572664	24.597403	120.132378	-14.379332	12.434724	121.465912	41.844589	-10.7987	120.032036	37.899624	47.743214	119.734344	39.8721065	18.472257	119.88319	-68.6307705	6.397191	123.048634
1.500659	23.867283	119.979156	-14.552519	12.406492	121.371994	41.57618	-10.747792	119.887245	37.650185	47.627674	119.524124	39.6131825	18.439941	119.7056845	-68.7182205	6.373043	123.0383035
1.435987	22.856562	119.99543	-14.732626	12.413074	121.400963	41.380726	-10.644656	119.85743	37.354	47.642689	119.435486	39.367363	18.4990165	119.646458	-68.832615	6.3271315	123.155468
1.444502	22.237877	120.116722	-14.789043	12.435551	121.560112	41.382626	-10.554487	119.98632	37.285633	47.707062	119.548668	39.3341295	18.5762875	119.767494	-68.9122155	6.2948145	123.35273
1.467892	21.625093	120.386337	-14.815741	12.478034	121.815697	41.441948	-10.485695	120.216644	37.285851	47.815544	119.737778	39.3638995	18.6649245	119.977211	-68.9953815	6.2911435	123.654183
1.529019	20.99045	120.651413	-14.793237	12.539477	122.113358	41.530571	-10.414921	120.473145	37.311047	47.903244	119.963982	39.420809	18.7441615	120.2185635	-69.007283	6.3347925	124.0081525
1.555368	20.347523	120.950424	-14.756688	12.605238	122.388779	41.615379	-10.32063	120.752335	37.361004	47.967049	120.24115	39.4881915	18.8232095	120.4967425	-69.0015675	6.3872665	124.2808155
1.631629	19.720879	121.304871	-14.728902	12.696509	122.649384	41.695042	-10.246236	121.078598	37.392445	48.060879	120.532135	39.5437435	18.9073215	120.8053665	-69.0015475	6.4856965	124.4934015
1.663137	19.118664	121.596733	-14.715274	12.80189	122.87487	41.801922	-10.147279	121.426033	37.419746	48.163578	120.856819	39.610834	19.0081495	121.141426	-69.041382	6.5956305	124.608314
1.776658	18.291842	121.942368	-14.758256	12.972411	123.113564	41.947365	-10.030278	121.970749	37.342106	48.378574	121.425354	39.6447355	19.174148	121.6980515	-69.1612475	6.770674	124.5290765
1.823447	17.733767	122.192039	-14.829008	13.083081	123.240433	41.972599	-9.966997	122.276581	37.257092	48.529289	121.718742	39.6148455	19.281146	121.9976615	-69.2728615	6.885016	124.4832045
1.884729	17.136499	122.271873	-14.94603	13.174242	123.337158	41.906307	-9.907843	122.455132	37.575958	48.45866	121.691109	39.7411325	19.2754085	122.0731205	-69.6331925	7.0730755	124.6011955
1.819229	16.549938	122.335121	-15.062305	13.254096	123.387459	41.775757	-9.867544	122.473274	37.440918	48.502422	121.692726	39.6083375	19.317439	122.083	-69.7329475	7.190753	124.691918
1.818642	15.94656	122.310982	-15.187468	13.315268	123.377159	41.60582	-9.851303	122.367874	37.331345	48.517181	121.564034	39.4685825	19.332939	121.965954	-69.8435185	7.297597	124.788364
1.79547	15.373969	122.206642	-15.304955	13.369051	123.333466	41.409496	-9.797419	122.203156	37.206413	48.512711	121.371796	39.3079545	19.357646	121.787476	-69.9178645	7.380456	124.879456
1.788662	14.822745	122.046555	-15.368317	13.42251	123.298668	41.30172	-9.776679	122.005951	37.047672	48.498665	121.172714	39.174696	19.360993	121.5893325	-69.91133	7.484027	125.0080035
1.816159	14.066653	121.999481	-15.403028	13.52684	123.31456	41.24926	-9.684004	121.874847	36.938431	48.530483	120.939133	39.0938455	19.4232395	121.40699	-69.8999015	7.6304405	125.22213
1.923962	13.504687	122.007118	-15.388289	13.608686	123.401787	41.264107	-9.612741	121.925293	36.937859	48.570526	120.882797	39.100983	19.4788925	121.404045	-69.877561	7.7384795	125.399529
1.897311	12.996261	122.119019	-15.335682	13.693213	123.509682	41.346027	-9.591173	122.011879	36.967705	48.595642	120.894814	39.156866	19.5022345	121.4533465	-69.82823	7.8841915	125.5660175
1.989792	12.45215	122.244736	-15.306139	13.784843	123.603676	41.407337	-9.543536	122.186539	37.102604	48.621655	120.962097	39.2549705	19.5390595	121.574318	-69.8672485	8.0306265	125.633034
2.060528	11.974465	122.381058	-15.275706	13.84831	123.663712	41.481689	-9.536373	122.330025	37.111328	48.691631	121.067116	39.2965085	19.577629	121.6985705	-69.8479205	8.118991	125.6288535
2.069148	11.497252	122.479179	-15.277752	13.887398	123.685799	41.498173	-9.512331	122.463676	37.113617	48.732914	121.180771	39.305895	19.6102915	121.8222235	-69.861399	8.1645045	125.5493745
2.11392	11.055104	122.472557	-15.30768	13.915128	123.689484	41.485569	-9.496044	122.546555	37.099983	48.739159	121.243408	39.292776	19.6215575	121.8949815	-69.908136	8.2086985	125.4839865
2.172825	10.438096	122.448685	-15.373341	13.936456	123.635078	41.421967	-9.494856	122.547852	37.008953	48.747192	121.239281	39.21546	19.626168	121.8935665	-69.962142	8.246744	125.3765895
2.203177	9.992394	122.355125	-15.418339	13.941134	123.538803	41.360668	-9.50418	122.517883	36.995361	48.732506	121.138763	39.1780145	19.614163	121.828323	-70.0146925	8.268105	125.249283
2.303849	9.563263	122.163925	-15.466805	13.952616	123.393845	41.283638	-9.554399	122.380722	36.975384	48.700966	120.9748	39.129511	19.5732835	121.677761	-70.063121	8.3319485	125.109929
2.337032	9.112288	121.954491	-15.511687	13.963236	123.216644	41.200813	-9.616502	122.127533	36.896229	48.648296	120.744659	39.048521	19.515897	121.436096	-70.071895	8.410575	124.997192
2.339537	8.671217	121.698402	-15.54068	13.973896	123.019363	41.050949	-9.664542	121.824287	36.806633	48.565613	120.422363	38.928791	19.4505355	121.123325	-70.010151	8.4972565	124.915401
2.446608	8.232107	121.403679	-15.545615	13.986958	122.820648	40.897831	-9.707392	121.491257	36.743233	48.467041	120.030197	38.820532	19.3798245	120.760727	-69.911762	8.5940915	124.880569
2.536678	7.829408	121.158669	-15.538057	13.998758	122.624168	40.77557	-9.752847	121.151802	36.667149	48.368206	119.714439	38.7213595	19.3076795	120.4331205	-69.7974735	8.6898365	124.8152155
2.653133	7.347106	120.831886	-15.50946	14.017812	122.34446	40.665131	-9.801187	120.733643	36.63089	48.263767	119.34906	38.6480105	19.23129	120.0413515	-69.6669305	8.804334	124.6475685
2.781668	6.987887	120.621216	-15.499695	14.029177	122.209419	40.599304	-9.803101	120.546104	36.630493	48.234959	119.245651	38.6148985	19.215929	119.8958775	-69.6142885	8.842425	124.5229605
2.923887	6.70292	120.488098	-15.515121	14.038372	122.156952	40.567757	-9.831817	120.34494	36.617485	48.19833	119.210922	38.592621	19.1832565	119.777931	-69.622863	8.8934875	124.535973
3.051704	6.427804	120.443474	-15.536089	14.043385	122.158012	40.511192	-9.833328	120.230247	36.600269	48.144142	119.258797	38.5557305	19.155407	119.744522	-69.6279085	8.931363	124.571502
3.201373	6.143734	120.472038	-15.575918	14.046888	122.196602	40.467392	-9.843147	120.190239	36.585445	48.103802	119.400513	38.5264185	19.1303275	119.795376	-69.6782545	8.9634485	124.597828
3.37241	5.829044	120.537819	-15.597955	14.050807	122.251549	40.432598	-9.845122	120.266129	36.623604	48.038242	119.633087	38.528101	19.09656	119.949608	-69.724011	9.005054	124.55349
3.547783	5.482374	120.630386	-15.622931	14.052958	122.323334	40.467937	-9.879057	120.438789	36.702011	47.97818	119.943634	38.584974	19.0495615	120.1912115	-69.830836	9.0563545	124.4554565
3.860505	4.8864	120.926537	-15.654382	14.054621	122.480247	40.564312	-9.916669	120.860138	36.807442	47.908783	120.574928	38.685877	18.996057	120.717533	-69.994641	9.113185	124.242961
4.097399	4.453448	121.189476	-15.665298	14.051777	122.639404	40.66272	-9.968657	121.189117	36.831665	47.881844	121.027878	38.7471925	18.9565935	121.1084975	-70.0777885	9.1469605	124.1703105
4.37176	4.001663	121.456871	-15.68711	14.029142	122.842682	40.733902	-10.011109	121.512817	36.944962	47.848175	121.416183	38.839432	18.918533	121.4645	-70.213652	9.139751	124.220864
4.551336	3.580306	121.802582	-15.70785	14.011057	123.053871	40.773827	-10.027134	121.818352	37.016869	47.824825	121.731857	38.895348	18.8988455	121.7751045	-70.311048	9.1232685	124.3326375
4.751671	3.143815	121.991196	-15.715903	14.014093	123.185005	40.826252	-10.051146	122.104012	37.072227	47.793259	122.020126	38.9492395	18.8710565	122.062069	-70.3810455	9.1571295	124.307941
4.92275	2.724186	122.076775	-15.746106	14.037271	123.2052	40.908405	-10.092427	122.302612	37.143993	47.794796	122.26651	39.026199	18.8511845	122.284561	-70.518411	9.2233575	124.125839
5.052697	2.265493	122.101662	-15.781948	14.091603	123.07016	40.973347	-10.101141	122.468552	37.226868	47.809364	122.496033	39.1001075	18.8541115	122.4822925	-70.6640035	9.3290945	123.6580275
5.263581	1.526203	121.857346	-15.839627	14.242138	122.582626	40.983738	-10.062756	122.602722	37.369156	47.777237	122.755791	39.176447	18.8572405	122.6792565	-70.855701	9.6270355	122.4859955
5.260924	1.040919	121.62204	-15.849497	14.354282	122.138512	40.958195	-10.034447	122.590088	37.413742	47.752308	122.865768	39.1859685	18.8589305	122.727928	-70.8849625	9.8496335	121.549096
5.325245	0.494871	121.246506	-15.825331	14.457607	121.597649	40.997105	-10.008793	122.515068	37.49218	47.763657	122.897148	39.2446425	18.877432	122.706108	-70.8953045	10.037782	120.48919
5.346381	-0.039703	120.819771	-15.774708	14.551714	121.060944	41.002701	-9.942223	122.372017	37.529137	47.812428	122.87645	39.265919	18.9351025	122.6242335	-70.815335	10.1683255	119.4976545
5.34339	-0.545541	120.336807	-15.684886	14.629375	120.558167	41.082016	-9.865366	122.084831	37.611198	47.858238	122.665474	39.346607	18.996436	122.3751525	-70.716379	10.262314	118.7411815
5.293762	-1.032701	119.821808	-15.549025	14.691223	120.044434	41.177639	-9.794032	121.722603	37.631416	47.906612	122.294525	39.4045275	19.05629	122.008564	-70.5025775	10.326156	118.080304
5.185822	-1.526303	119.282356	-15.399271	14.721219	119.540039	41.236263	-9.722938	121.251007	37.654922	47.971321	121.798683	39.4455925	19.1241915	121.524845	-70.2441345	10.3182465	117.555233
4.907103	-2.351892	118.379234	-15.143458	14.752993	118.812714	41.289989	-9.705167	120.437767	37.711288	47.980595	120.681595	39.5006385	19.137714	120.559681	-69.7875545	10.368272	117.065747
4.658698	-2.938878	117.809486	-14.972086	14.745514	118.327591	41.267754	-9.685564	119.890656	37.811573	47.947407	119.79892	39.5396635	19.1309215	119.844788	-69.4838355	10.3601065	116.810394
4.356237	-3.543107	117.253456	-14.826862	14.735472	117.846886	41.282196	-9.734447	119.241753	37.912384	47.937946	118.994568	39.59729	19.1017495	119.1181605	-69.251014	10.3691945	116.5756115
4.044357	-4.104599	116.709122	-14.673302	14.723802	117.376305	41.282593	-9.771955	118.708923	37.98687	47.913773	118.184616	39.6347315	19.070909	118.4467695	-68.9813355	10.376695	116.3058405
3.735523	-4.609403	116.218094	-14.524953	14.72341	116.90464	41.277061	-9.751907	118.19339	38.036114	47.877995	117.474319	39.6565875	19.063044	117.8338545	-68.7064935	10.383776	115.9754255
3.375466	-5.078855	115.734467	-14.406711	14.734359	116.407776	41.301556	-9.738556	117.655304	38.0965	47.835327	116.889725	39.699028	19.0483855	117.2725145	-68.51245	10.4203325	115.5430375
3.00652	-5.550011	115.159462	-14.292089	14.719849	115.878632	41.313282	-9.733929	117.172501	38.14016	47.831718	116.352341	39.726721	19.0488945	116.762421	-68.310899	10.3908035	114.994843
2.381875	-6.272645	114.234566	-14.080212	14.683649	114.986893	41.357224	-9.639263	116.388573	38.171261	47.80994	115.657898	39.7642425	19.0853385	116.0232355	-67.9246665	10.2819595	113.9505505
1.954614	-6.743058	113.628029	-13.929586	14.631897	114.371193	41.442032	-9.621833	115.890144	38.171623	47.731869	115.2033	39.8068275	19.055018	115.546722	-67.6659995	10.208776	113.195664
1.537333	-7.174091	113.034149	-13.737	14.572573	113.782478	41.536297	-9.604919	115.432213	38.186287	47.680408	114.701096	39.861292	19.0377445	115.0666545	-67.335292	10.1074015	112.4983015
1.169341	-7.544614	112.526131	-13.530393	14.508848	113.190308	41.641216	-9.551371	115.022934	38.22213	47.611885	114.219452	39.931673	19.030257	114.621193	-66.992459	9.987439	111.759423
0.75886	-7.867787	112.026848	-13.345213	14.435066	112.616409	41.797062	-9.547606	114.6502	38.283676	47.536003	113.739082	40.040369	18.9941985	114.194641	-66.730795	9.8759335	111.038177
0.309679	-8.209775	111.490158	-13.134906	14.374516	112.095139	41.931026	-9.554934	114.26667	38.305332	47.459801	113.26107	40.118179	18.9524335	113.76387	-66.387991	9.7965985	110.426408
-0.209511	-8.512842	110.992661	-12.920907	14.328549	111.583817	42.065559	-9.522443	113.854088	38.351326	47.380836	112.826027	40.2084425	18.9291965	113.3400575	-66.0502565	9.7279015	109.8275765
-0.956477	-8.900788	110.155106	-12.672756	14.323195	110.822227	42.224045	-9.488665	113.170815	38.448708	47.331692	112.250092	40.3363765	18.9215135	112.7104535	-65.6818885	9.7248765	108.9340005
-1.441665	-9.070704	109.608116	-12.540364	14.373859	110.360062	42.266426	-9.445455	112.672615	38.504887	47.365482	111.88842	40.3856565	18.9600135	112.2805175	-65.4663845	9.7877045	108.4396065
-1.945409	-9.185907	109.156586	-12.418391	14.456217	109.950996	42.261311	-9.33606	112.205063	38.519714	47.402252	111.597084	40.3905125	19.033096	111.9010735	-65.2272945	9.879338	108.0009185
-2.475035	-9.300152	108.708046	-12.311894	14.535735	109.594795	42.269871	-9.246412	111.781227	38.544376	47.379101	111.251129	40.4071235	19.0663445	111.516178	-65.0309115	10.0051255	107.673412
-3.118618	-9.415509	108.364342	-12.238577	14.639908	109.309044	42.273445	-9.182451	111.432373	38.532799	47.386631	110.956322	40.403122	19.10209	111.1943475	-64.880276	10.177726	107.4237405
-3.764321	-9.535115	108.149048	-12.144147	14.730339	109.091553	42.294685	-9.134024	111.130333	38.577705	47.334877	110.648384	40.436195	19.1004265	110.8893585	-64.724489	10.3602515	107.2937475
-4.376819	-9.641006	107.991028	-12.047517	14.79823	108.896019	42.299461	-9.102516	110.875687	38.577095	47.290306	110.354599	40.438278	19.093895	110.615143	-64.533312	10.502565	107.176895
-5.239006	-9.721667	107.765747	-11.879299	14.863751	108.565613	42.340424	-9.168572	110.599434	38.651394	47.200474	109.877014	40.495909	19.015951	110.238224	-64.254507	10.711551	106.893002
-5.813129	-9.706865	107.574905	-11.79011	14.878002	108.265182	42.35141	-9.251816	110.471046	38.76717	47.135582	109.614143	40.55929	18.941883	110.0425945	-64.13951	10.814121	106.4877695
-6.398369	-9.680187	107.24411	-11.716998	14.861104	107.911728	42.346104	-9.371469	110.347984	38.908424	47.041836	109.381088	40.627264	18.8351835	109.864536	-64.06126	10.8870245	105.95892
-7.034345	-9.638626	106.889679	-11.659827	14.824252	107.546425	42.320721	-9.504794	110.169556	39.040962	46.969742	109.182892	40.6808415	18.732474	109.676224	-64.0004955	10.91603	105.416626
-7.68675	-9.550732	106.480171	-11.60212	14.789229	107.15461	42.279617	-9.597208	109.956276	39.16172	46.906342	109.022438	40.7206685	18.654567	109.489357	-63.9249085	10.923891	104.819863
-8.249286	-9.500705	106.04882	-11.533885	14.760387	106.775734	42.260391	-9.692426	109.715416	39.238922	46.892349	108.886337	40.7496565	18.5999615	109.3008765	-63.8174265	10.9208125	104.2505915
-8.823421	-9.377584	105.596054	-11.472394	14.738695	106.413986	42.280811	-9.76412	109.463058	39.300819	46.893223	108.779572	40.790815	18.5645515	109.121315	-63.735603	10.9128385	103.706657
-9.611558	-9.151131	104.95192	-11.37704	14.704655	105.881096	42.348026	-9.831156	109.109833	39.414906	46.881832	108.652618	40.881466	18.525338	108.8812255	-63.635546	10.883972	102.8809665
-10.175584	-8.942357	104.50174	-11.338245	14.709117	105.544106	42.376976	-9.834952	108.868149	39.452843	46.891502	108.603096	40.9149095	18.528275	108.7356225	-63.5913995	10.889959	102.3525895
-10.765282	-8.711195	104.066956	-11.285961	14.728902	105.243195	42.412109	-9.835238	108.622337	39.493973	46.928883	108.57222	40.953041	18.5468225	108.5972785	-63.524963	10.9109815	101.8891115
-11.409241	-8.453628	103.69252	-11.228226	14.794143	104.996254	42.442219	-9.817977	108.375504	39.534679	46.987171	108.576309	40.988449	18.584597	108.4759065	-63.444901	11.003689	101.5166015
-12.002705	-8.207625	103.404106	-11.162856	14.900604	104.813324	42.494797	-9.781764	108.14743	39.576656	47.041855	108.577431	41.0357265	18.6300455	108.3624305	-63.3614385	11.1711625	101.2642175
-12.609586	-7.929372	103.244743	-11.08833	15.043881	104.72937	42.537235	-9.74112	107.96685	39.630585	47.100628	108.526321	41.08391	18.679754	108.2465855	-63.26057	11.408008	101.2121545
-13.198926	-7.632433	103.154243	-11.044056	15.197718	104.676376	42.572708	-9.72084	107.81324	39.70208	47.127922	108.464706	41.137394	18.703541	108.138973	-63.225506	11.691895	101.213779
-14.172631	-7.129944	103.070763	-10.988077	15.414267	104.605865	42.552441	-9.728667	107.627396	39.816647	47.131573	108.33223	41.184544	18.701453	107.979813	-63.160698	12.127081	101.231917
-14.870882	-6.808335	102.992317	-10.95464	15.548956	104.540314	42.51236	-9.752965	107.526733	39.895477	47.12204	108.245125	41.2039185	18.6845375	107.885929	-63.1131985	12.4133745	101.194699
-15.584561	-6.477781	102.864601	-10.90975	15.658469	104.443192	42.460968	-9.790465	107.432198	39.979832	47.092018	108.20266	41.2204	18.6507765	107.817429	-63.0399	12.6661615	101.068955
-16.280865	-6.195037	102.680458	-10.899181	15.720698	104.33786	42.423126	-9.833081	107.328568	40.073444	47.051369	108.219406	41.248285	18.609144	107.773987	-63.046647	12.832252	100.901733
-16.950924	-5.918677	102.476395	-10.892801	15.770519	104.240456	42.384808	-9.855558	107.201454	40.145237	47.041615	108.264221	41.2650225	18.5930285	107.7328375	-63.0506245	12.9480095	100.7480745
-17.621956	-5.629982	102.331268	-10.895959	15.791903	104.166306	42.365967	-9.861107	107.081055	40.170605	47.038509	108.317993	41.268286	18.588701	107.699524	-63.060204	12.995105	100.633088
-18.308519	-5.333597	102.274895	-10.902774	15.793694	104.113922	42.364235	-9.859146	106.995644	40.148411	47.03186	108.312752	41.256323	18.586357	107.654198	-63.061871	13.001031	100.573646
-19.433025	-4.924264	102.344368	-10.90535	15.743403	104.133316	42.379711	-9.854635	106.918671	40.062248	47.016655	108.186813	41.2209795	18.58101	107.552742	-63.0316795	12.905796	100.71389
-20.14155	-4.702945	102.44529	-10.892193	15.675582	104.172424	42.414955	-9.888654	106.901588	39.987808	46.973488	108.080582	41.2013815	18.542417	107.491085	-62.9857675	12.808747	100.853763
-20.840668	-4.504486	102.562012	-10.872156	15.587144	104.236641	42.440903	-9.973824	106.948425	39.96117	46.912731	107.958496	41.2010365	18.4694535	107.4534605	-62.9453485	12.7048345	101.0198215
-21.51984	-4.290657	102.669479	-10.854706	15.461384	104.274193	42.448784	-10.053669	107.004845	39.965324	46.847363	107.863365	41.207054	18.396847	107.434105	-62.916466	12.525921	101.114281
-22.204708	-4.05718	102.695168	-10.826392	15.307228	104.266396	42.467545	-10.157004	107.028008	39.986893	46.765919	107.785843	41.227219	18.3044575	107.4069255	-62.880003	12.3099985	101.1258665
-22.918367	-3.817027	102.631851	-10.809789	15.139058	104.193558	42.474804	-10.260288	107.0112	39.997097	46.680862	107.71978	41.2359505	18.210287	107.36549	-62.8555285	12.067829	101.021626
-23.642899	-3.559393	102.54229	-10.789445	14.981479	104.09169	42.477997	-10.339314	106.956673	39.985943	46.604889	107.632027	41.23197	18.1327875	107.29435	-62.81086	11.8301705	100.88903
-24.627264	-3.251859	102.383545	-10.758754	14.76098	103.931137	42.511028	-10.411057	106.874153	39.900833	46.49435	107.472733	41.2059305	18.0416465	107.173443	-62.7234385	11.4803135	100.688831
-25.259102	-2.982647	102.383301	-10.729444	14.659492	103.871956	42.562416	-10.43448	106.85997	39.813019	46.448307	107.342827	41.1877175	18.0069135	107.1013985	-62.6466055	11.3120705	100.6425135
-25.923252	-2.686769	102.391663	-10.721587	14.57213	103.843597	42.617519	-10.436319	106.874863	39.709587	46.425755	107.217453	41.163553	17.994718	107.046158	-62.606727	11.149542	100.641036
-26.61989	-2.373851	102.489746	-10.697551	14.488286	103.857315	42.679134	-10.429939	106.87809	39.61385	46.427174	107.099808	41.146492	17.9986175	106.988949	-62.541594	10.9779545	100.725681
-27.279001	-2.076988	102.706062	-10.664771	14.418001	103.950729	42.712082	-10.419896	106.880783	39.511116	46.430923	106.960442	41.111599	18.0055135	106.9206125	-62.441141	10.8304885	100.9808455
-27.880291	-1.808037	102.996658	-10.604229	14.343397	104.100243	42.749043	-10.409728	106.920097	39.439518	46.425034	106.7556	41.0942805	18.007653	106.8378485	-62.3027385	10.679141	101.3626375
-28.480843	-1.476112	103.34417	-10.537853	14.279477	104.266891	42.832333	-10.410933	106.955383	39.360706	46.434227	106.567131	41.0965195	18.011647	106.761257	-62.1722255	10.547307	101.772525
-29.350674	-0.923778	103.761932	-10.427553	14.159775	104.462456	42.941299	-10.383959	107.053909	39.282719	46.41851	106.318451	41.112009	18.0172755	106.68618	-61.967115	10.3022745	102.238732
-29.934063	-0.51084	103.927658	-10.368019	14.076002	104.530785	43.021576	-10.365311	107.137001	39.222942	46.435463	106.188438	41.122259	18.035076	106.6627195	-61.858297	10.116928	102.3988505
-30.481764	-0.122894	104.002449	-10.318013	13.993062	104.558228	43.078419	-10.33324	107.197845	39.173965	46.443298	106.09523	41.126192	18.055029	106.6465375	-61.762218	9.931095	102.4699185
-30.985992	0.256791	103.988052	-10.266156	13.893361	104.520905	43.172005	-10.324421	107.230255	39.118076	46.453972	105.998993	41.1450405	18.0647755	106.614624	-61.6773525	9.7219465	102.427186
-31.458405	0.69014	104.0131	-10.246674	13.80198	104.497826	43.222301	-10.323277	107.234467	39.055103	46.468178	105.893234	41.138702	18.0724505	106.5638505	-61.63205	9.5315095	102.4318015
-31.914896	1.210698	104.135742	-10.205981	13.701961	104.531097	43.255085	-10.313914	107.196899	38.958202	46.473549	105.784225	41.1066435	18.0798175	106.490562	-61.5186055	9.3241045	102.571632
-32.352882	1.780801	104.367874	-10.198266	13.596566	104.64772	43.278637	-10.293067	107.183792	38.833481	46.477169	105.651489	41.056059	18.092051	106.4176405	-61.452591	9.101081	102.8777995
-32.955944	2.575925	104.942467	-10.206157	13.428328	104.989922	43.310951	-10.267706	107.166443	38.607494	46.484394	105.507469	40.9592225	18.108344	106.336956	-61.3715365	8.748312	103.642888
-33.271446	3.120934	105.491364	-10.241483	13.295863	105.347702	43.304935	-10.261765	107.165421	38.419201	46.482079	105.439354	40.862068	18.110157	106.3023875	-61.345034	8.481569	104.3930165
-33.541031	3.733693	106.144539	-10.279531	13.144628	105.764305	43.27145	-10.279222	107.173813	38.203342	46.46257	105.412056	40.737396	18.091674	106.2929345	-61.296458	8.197582	105.2356755
-33.783455	4.42979	106.781509	-10.358238	12.989696	106.218018	43.202415	-10.303611	107.190308	38.024269	46.426384	105.401146	40.613342	18.0613865	106.295727	-61.329818	7.9180055	106.140309
-33.9296	5.097621	107.470894	-10.453617	12.815669	106.682861	43.110031	-10.322331	107.20359	37.832188	46.412628	105.422546	40.4711095	18.0451485	106.313068	-61.3783435	7.5861895	107.052654
-34.089737	5.776043	108.08065	-10.600715	12.614282	107.152107	43.002163	-10.34656	107.23941	37.600319	46.388103	105.532387	40.301241	18.0207715	106.3858985	-61.502671	7.2077925	107.9183155
-34.152718	6.458632	108.678925	-10.80084	12.405251	107.636047	42.868191	-10.384865	107.310974	37.342739	46.344856	105.687309	40.105465	17.9799955	106.4991415	-61.707145	6.8305065	108.7729525
-34.054749	7.616041	109.459427	-11.120566	12.127236	108.344521	42.636127	-10.457673	107.524826	36.958755	46.288273	106.016136	39.797441	17.9153	106.770481	-62.038573	6.339172	109.918561
-33.939106	8.342142	109.915611	-11.322635	11.962434	108.747971	42.475853	-10.50827	107.676231	36.764416	46.248276	106.283318	39.6201345	17.870003	106.9797745	-62.2654045	6.054865	110.5161675
-33.733089	9.148071	110.154327	-11.475255	11.841458	109.056702	42.356117	-10.546612	107.856003	36.631004	46.227257	106.504608	39.4935605	17.8403225	107.1803055	-62.4440705	5.8425935	110.9330985
-33.443886	9.968207	110.175644	-11.554174	11.756557	109.18914	42.328892	-10.570728	108.034775	36.703014	46.192696	106.632019	39.515953	17.810984	107.333397	-62.624301	5.70213	111.044883
-33.011116	10.872339	109.851982	-11.539269	11.72522	109.067596	42.392651	-10.575068	108.199677	36.792992	46.196045	106.845116	39.5928215	17.8104885	107.5223965	-62.6713595	5.6399515	110.6127955
-32.555943	11.69293	109.079239	-11.466627	11.71817	108.660141	42.545734	-10.555408	108.333374	36.977112	46.250256	107.111908	39.761423	17.847424	107.722641	-62.694677	5.588916	109.597641
-32.016003	12.571735	108.046219	-11.31667	11.711006	108.001366	42.735268	-10.523636	108.418533	37.409065	46.274471	107.265762	40.0721665	17.8754175	107.8421475	-62.7055065	5.5465945	108.1605845
-31.090836	13.866408	106.235268	-11.011412	11.688176	106.781319	42.98373	-10.468068	108.411171	38.033249	46.295345	107.52227	40.5084895	17.9136385	107.9667205	-62.5313135	5.4627135	105.5959175
-30.372513	14.783946	105.1492	-10.761062	11.635407	105.959297	43.29855	-10.478724	108.194908	38.290749	46.360596	107.712471	40.7946495	17.940936	107.9536895	-62.3167735	5.329878	103.9649045
-29.681852	15.589211	104.25351	-10.480003	11.584351	105.234085	43.512436	-10.466264	107.869354	38.543434	46.397617	107.735649	41.027935	17.9656765	107.8025015	-61.987941	5.2030255	102.6656685
-28.959986	16.453951	103.644272	-10.22726	11.573183	104.681923	43.686466	-10.434127	107.540466	38.742218	46.405697	107.606903	41.214342	17.985785	107.5736845	-61.668862	5.160581	101.7901615
-28.227694	17.276752	103.316116	-9.968903	11.624423	104.341354	43.801548	-10.362087	107.230042	38.872471	46.42767	107.387749	41.3370095	18.0327915	107.3088955	-61.2748155	5.2160545	101.3738125
-27.45747	18.122883	103.264877	-9.765425	11.702343	104.190041	43.903561	-10.319241	106.976913	38.956947	46.42165	107.148743	41.430254	18.0512045	107.062828	-60.961104	5.3534815	101.317254
-26.757988	18.894527	103.249214	-9.629177	11.74252	104.158722	43.971397	-10.331491	106.780746	39.047752	46.39098	106.941833	41.5095745	18.0297445	106.8612895	-60.7679285	5.4552955	101.4561545
-25.679857	20.04076	103.436127	-9.529655	11.671492	104.230057	43.990879	-10.455203	106.51519	39.155113	46.287384	106.797455	41.572996	17.9160905	106.6563225	-60.632306	5.4268935	101.8037915
-24.961388	20.705475	103.646454	-9.527255	11.555691	104.330551	43.898422	-10.586907	106.346107	39.169712	46.176743	106.767677	41.534067	17.794918	106.556892	-60.588577	5.316464	102.10421
-24.195911	21.38743	103.877129	-9.581023	11.416054	104.448868	43.788269	-10.755906	106.170593	39.180195	46.062107	106.837425	41.484232	17.6531005	106.504009	-60.646278	5.1790075	102.393727
-23.481134	22.005426	104.061508	-9.658506	11.263895	104.577255	43.566231	-10.898212	106.068184	39.183727	45.909466	106.93541	41.374979	17.505627	106.501797	-60.691991	5.022163	102.652713
-22.72686	22.643759	104.268303	-9.796227	11.102078	104.717705	43.453522	-11.070909	106.01461	39.166031	45.782024	107.133949	41.3097765	17.3555575	106.5742795	-60.9022305	4.8485985	102.8611305
-21.949921	23.198748	104.469254	-9.951929	10.927473	104.856789	43.327911	-11.232443	106.044785	39.147713	45.645599	107.412888	41.237812	17.206578	106.7288365	-61.14167	4.648368	102.9847415
-21.192234	23.741806	104.586121	-10.12879	10.781009	104.959358	43.231701	-11.39817	106.150223	39.087112	45.514904	107.703186	41.1594065	17.058367	106.9267045	-61.4169865	4.503651	102.9920115
-19.930397	24.495197	104.637253	-10.371887	10.589501	105.024483	43.121418	-11.648962	106.433746	38.992043	45.33997	108.058723	41.0567305	16.845504	107.2462345	-61.8005045	4.333498	102.8027315
-19.095406	24.914604	104.61277	-10.505917	10.483849	105.025932	43.07935	-11.800885	106.665054	39.090637	45.206348	108.284912	41.0849935	16.7027315	107.474983	-62.0968275	4.2649665	102.576881
-18.229576	25.299114	104.631104	-10.605406	10.386477	105.018982	43.06245	-11.937059	106.941116	39.076302	45.114178	108.54425	41.069376	16.5885595	107.742683	-62.280188	4.1843945	102.295281
-17.375105	25.671539	104.563919	-10.657085	10.295254	105.040016	43.103607	-12.072484	107.260986	39.040951	45.022861	108.811165	41.072279	16.4751885	108.0360755	-62.386449	4.1153195	102.0439565
-16.488501	25.999481	104.600822	-10.697487	10.201557	105.109146	43.162529	-12.170458	107.640549	39.153786	44.895374	109.068848	41.1581575	16.362458	108.3546985	-62.5531315	4.040656	101.8635935
-15.663218	26.263042	104.701958	-10.720183	10.096908	105.263054	43.256493	-12.297035	108.048485	39.229626	44.812069	109.176079	41.2430595	16.257517	108.612282	-62.6834255	3.936299	101.913826
-14.809981	26.433674	104.915283	-10.71701	9.978738	105.48732	43.373154	-12.437164	108.48819	39.26701	44.693478	109.373138	41.320082	16.128157	108.930664	-62.754102	3.829319	102.043976
-13.570354	26.684963	105.210747	-10.713095	9.745885	105.948174	43.522575	-12.676024	109.229279	39.451118	44.433647	109.533981	41.4868465	15.8788115	109.38163	-62.9130365	3.6129585	102.514718
-12.674854	26.802176	105.510284	-10.701341	9.567301	106.332397	43.587158	-12.844656	109.695877	39.527218	44.256653	109.636055	41.557188	15.7059985	109.665966	-62.95987	3.4286035	102.998828
-11.924769	26.888153	105.874489	-10.680688	9.357928	106.784485	43.646698	-13.061687	110.113129	39.609768	44.032814	109.702538	41.628233	15.4855635	109.9078335	-62.989609	3.2302925	103.6611365
-11.13921	26.906242	106.317032	-10.655792	9.136052	107.284019	43.688278	-13.282559	110.446968	39.652504	43.818691	109.788933	41.670391	15.268066	110.1179505	-62.981975	3.004038	104.4500875
-10.37824	26.904058	106.859161	-10.637454	8.901561	107.82473	43.708351	-13.482827	110.670471	39.690739	43.612976	109.888397	41.699545	15.0650745	110.279434	-62.974453	2.7380475	105.370026
-9.634546	26.929497	107.347359	-10.622585	8.663542	108.406471	43.704533	-13.682368	110.832558	39.671349	43.406742	109.992729	41.687941	14.862187	110.4126435	-62.933111	2.464897	106.4002985
-8.757756	26.945887	107.890594	-10.635674	8.430643	108.995674	43.698837	-13.88963	110.976158	39.611797	43.20118	110.114929	41.655317	14.655775	110.5455435	-62.926665	2.205511	107.4458045
-7.664747	26.960575	108.796585	-10.653928	8.128779	109.936104	43.618359	-14.155631	111.102211	39.715576	42.885685	110.304237	41.6669675	14.365027	110.703224	-62.9748235	1.892531	109.168984
-6.891259	26.931402	109.424171	-10.671547	7.963727	110.568405	43.55484	-14.263831	111.174477	39.653683	42.75161	110.503387	41.6042615	14.2438895	110.838932	-62.9473555	1.6835645	110.297878
-6.133548	26.884995	110.019806	-10.718422	7.856072	111.175957	43.495758	-14.366458	111.273865	39.597939	42.665352	110.779594	41.5468485	14.149447	111.0267295	-62.9836925	1.562697	111.3251845
-5.180035	26.888683	110.531113	-10.795917	7.769483	111.729744	43.432739	-14.440253	111.409637	39.536381	42.607712	111.138031	41.48456	14.0837295	111.273834	-63.076394	1.4552365	112.185654
-4.316199	26.85759	111.12014	-10.857602	7.7164	112.239136	43.350952	-14.464714	111.571312	39.274261	42.651806	111.677811	41.3126065	14.093546	111.6245615	-63.0278105	1.339254	112.8537105
-3.474842	26.825079	111.66848	-10.962911	7.683737	112.705849	43.27116	-14.47703	111.771652	39.367493	42.57872	112.204231	41.3193265	14.050845	111.9879415	-63.2451485	1.316629	113.4237565
-2.590134	26.715332	112.286629	-11.087573	7.638051	113.148071	43.232971	-14.47275	112.034012	39.345726	42.562504	112.8703	41.2893485	14.044877	112.452156	-63.4644945	1.231225	113.843986
-1.057838	26.501146	113.163666	-11.282164	7.59346	113.800499	43.248245	-14.464906	112.596176	39.458691	42.546741	114.022385	41.353468	14.0409175	113.3092805	-63.917796	1.1460025	114.2917175
-0.141507	26.338518	113.8209	-11.421212	7.579577	114.21875	43.287361	-14.44951	113.042641	39.513767	42.565533	114.793907	41.400564	14.0580115	113.918274	-64.242988	1.1011425	114.519226
0.845269	26.107141	114.367569	-11.545827	7.605886	114.63382	43.336136	-14.430416	113.483833	39.524521	42.586193	115.524269	41.4303285	14.0778885	114.504051	-64.5219825	1.1338835	114.763589
1.87534	25.807175	114.868584	-11.617678	7.636571	115.021339	43.41272	-14.422162	113.895607	39.509029	42.583607	116.147102	41.4608745	14.0807225	115.0213545	-64.6962305	1.1924195	115.0213235
2.955554	25.462605	115.251503	-11.668514	7.678906	115.36702	43.500179	-14.421569	114.310135	39.6003	42.584625	116.629539	41.5502395	14.081528	115.469837	-64.8872675	1.276284	115.264203
3.956313	25.08201	115.623734	-11.671479	7.707311	115.671158	43.600296	-14.412613	114.671814	39.693321	42.596992	117.036072	41.6468085	14.0921895	115.853943	-64.9897665	1.3224325	115.488373
5.021509	24.635456	115.85891	-11.634777	7.73105	115.903152	43.717243	-14.39897	115.017929	39.780418	42.5793	117.312859	41.7488305	14.090165	116.165394	-65.0183845	1.371935	115.64091
6.67678	23.806458	116.089012	-11.536285	7.735834	116.133293	43.955185	-14.373776	115.41481	39.892323	42.5765	117.656265	41.923754	14.101362	116.5355375	-64.996324	1.370306	115.7310485
7.745645	23.211859	116.170082	-11.456882	7.747108	116.198204	44.104954	-14.355357	115.633926	39.943829	42.594276	117.853806	42.0243915	14.1194595	116.743866	-64.9381555	1.3747565	115.652542
8.742987	22.598003	116.240631	-11.381845	7.781769	116.225899	44.228741	-14.322906	115.833649	39.97197	42.611076	117.986717	42.1003555	14.144085	116.910183	-64.8640455	1.419453	115.541615
9.798018	21.887497	116.192947	-11.312151	7.837197	116.232979	44.318718	-14.266069	115.939697	39.969082	42.623646	118.086685	42.1439	14.1787885	117.013191	-64.768202	1.4956055	115.452767
10.687022	21.241926	116.216064	-11.231006	7.914838	116.239456	44.388779	-14.189848	116.042099	39.905426	42.640762	118.147003	42.1471025	14.225457	117.094551	-64.6091145	1.604219	115.384361
11.710063	20.407652	116.165451	-11.171311	7.994332	116.215813	44.560562	-14.142103	116.129562	39.86734	42.697083	118.148338	42.213951	14.27749	117.13895	-64.556573	1.711174	115.292676
12.759766	19.49165	116.017746	-11.105661	8.099751	116.151024	44.67767	-14.067266	116.216698	39.897964	42.76165	118.16021	42.287817	14.347192	117.188454	-64.499139	1.85231	115.113594
14.121762	18.203978	115.907379	-11.001265	8.222567	115.947212	44.915043	-13.976953	116.363701	39.906673	42.864456	118.181992	42.410858	14.4437515	117.2728465	-64.413388	2.0013825	114.6215775
15.031301	17.21907	115.777138	-10.892189	8.288358	115.695869	45.069748	-13.919436	116.474442	39.962093	42.927094	118.231544	42.5159205	14.503829	117.352993	-64.3002985	2.072887	114.038745
15.967417	16.13776	115.574738	-10.807131	8.346457	115.341827	45.203842	-13.888553	116.601219	40.044231	42.93449	118.217728	42.6240365	14.5229685	117.4094735	-64.2382985	2.1699455	113.2741805
16.804874	15.087159	115.330872	-10.736628	8.39192	114.960098	45.30801	-13.879916	116.674355	40.12043	42.953655	118.091652	42.71422	14.5368695	117.3830035	-64.187476	2.2469705	112.5371925
17.586288	13.994002	115.044151	-10.66223	8.440397	114.512955	45.400425	-13.900214	116.717819	40.154163	42.941341	117.920624	42.777294	14.5205635	117.3192215	-64.101754	2.3602305	111.7066885
18.224859	12.905222	114.818123	-10.601506	8.476461	113.99752	45.480148	-13.942407	116.744102	40.151573	42.926815	117.670128	42.8158605	14.492204	117.207115	-64.0188725	2.460718	110.787925
18.988838	11.64728	114.384041	-10.552915	8.482793	113.465073	45.522942	-13.973003	116.731392	40.143551	42.917068	117.324005	42.8332465	14.4720325	117.0276985	-63.9390765	2.4935535	109.9024475
19.806091	9.918017	113.813057	-10.455334	8.428082	112.644623	45.540543	-14.036599	116.58474	39.855991	42.933071	116.750992	42.698267	14.448236	116.667866	-63.608935	2.407928	108.62138
20.254452	8.723901	113.422691	-10.36625	8.349881	112.114502	45.552784	-14.113641	116.399506	40.29398	42.695965	115.972755	42.923382	14.291162	116.1861305	-63.655882	2.4086	108.0428735
20.813782	7.405177	112.909424	-10.250702	8.241342	111.589134	45.567581	-14.192464	116.170906	40.362595	42.607819	115.369606	42.965088	14.2076775	115.770256	-63.466492	2.2750065	107.408012
21.179985	6.20505	112.465225	-10.118006	8.123996	111.08242	45.610653	-14.303008	115.90123	40.445663	42.537678	114.750122	43.028158	14.117335	115.325676	-63.26417	2.130657	106.839164
21.494129	5.022886	112.011826	-9.964458	8.010966	110.584518	45.666565	-14.39431	115.6036	40.601063	42.461277	114.117142	43.133814	14.0334835	114.860371	-63.06273	1.9884485	106.308665
21.715176	3.81918	111.550629	-9.803471	7.912857	110.055054	45.714687	-14.46286	115.303909	40.755699	42.389153	113.500717	43.235193	13.9631465	114.402313	-62.842135	1.8625675	105.707795
21.850292	2.637492	111.105606	-9.668068	7.840648	109.507179	45.788727	-14.525308	114.939331	40.883972	42.393398	112.870766	43.3363495	13.934045	113.9050485	-62.6724855	1.747251	105.1093095
21.920671	0.982242	110.298241	-9.447893	7.815801	108.66861	45.812027	-14.518836	114.32695	41.071655	42.429161	111.887527	43.441841	13.9551625	113.1072385	-62.337627	1.6764395	104.2299815
21.858747	-0.020614	109.790314	-9.317233	7.836008	108.098732	45.80698	-14.51468	113.939667	41.112091	42.442238	111.259224	43.4595355	13.963779	112.5994455	-62.0940015	1.708237	103.5980185
21.700735	-1.010599	109.275185	-9.238276	7.867763	107.554092	45.81823	-14.496899	113.516495	41.136978	42.507256	110.608795	43.477604	14.0051785	112.062645	-61.954156	1.7303475	103.045539
21.437048	-1.953166	108.810272	-9.192516	7.900152	107.024673	45.815605	-14.431082	113.161659	41.103268	42.578732	110.032417	43.4594365	14.073825	111.597038	-61.8444685	1.726479	102.452308
21.078377	-2.822351	108.360931	-9.172239	7.940492	106.563934	45.78989	-14.347179	112.816536	41.019203	42.679977	109.501007	43.4045465	14.166399	111.1587715	-61.7490245	1.714585	101.9690965
20.680063	-3.579529	107.956764	-9.167555	7.979084	106.17466	45.798309	-14.268774	112.479958	40.775467	42.855774	109.203934	43.286888	14.2935	110.841946	-61.621998	1.664668	101.507374
20.166538	-4.284904	107.594887	-9.141008	8.022671	105.834473	45.80048	-14.140608	112.20137	40.799477	42.952347	108.806229	43.2999785	14.4058695	110.5037995	-61.5819945	1.6394725	101.1651465
19.252935	-5.23372	107.148918	-9.117447	8.146847	105.496719	46.034809	-14.0727	111.660973	40.466003	43.234451	108.6548	43.250406	14.5808755	110.1578865	-61.4853	1.7128185	100.8355515
18.592648	-5.767685	106.904816	-9.099246	8.289012	105.40377	46.108307	-13.932683	111.487663	40.389397	43.427044	108.536362	43.248852	14.7471805	110.0120125	-61.447344	1.8308435	100.7955275
17.816628	-6.18978	106.833397	-9.072826	8.480326	105.439674	45.815353	-13.59441	111.461136	40.487289	43.530071	108.398224	43.151321	14.9678305	109.92968	-61.296973	1.9928215	100.949668
17.016672	-6.551699	106.838867	-9.031621	8.692812	105.634727	45.808475	-13.435453	111.381447	40.476753	43.664505	108.390518	43.142614	15.114526	109.8859825	-61.205856	2.271098	101.3834715
16.082199	-6.831522	106.99855	-8.993317	8.898474	105.948929	45.840988	-13.2915	111.3452	40.512131	43.812595	108.401779	43.1765595	15.2605475	109.8734895	-61.1631935	2.5364005	102.0243685
15.156667	-7.052999	107.199142	-8.951895	9.099966	106.344986	45.861748	-13.159911	111.415901	40.592621	43.91967	108.465317	43.2271845	15.3798795	109.940609	-61.1309745	2.8200525	102.749363
14.227578	-7.222116	107.505478	-8.915277	9.287622	106.75843	46.722576	-13.386589	111.248764	40.587139	44.024311	108.594368	43.6548575	15.318861	109.921566	-61.4854115	3.256383	103.595294
12.738514	-7.33463	107.950546	-8.884252	9.530574	107.320938	46.634403	-13.489774	111.399551	40.707352	44.146038	108.824036	43.6708775	15.328132	110.1117935	-61.4393815	3.733016	104.5300825
11.70378	-7.362201	108.123329	-8.874101	9.649285	107.631325	45.942806	-12.844809	111.964272	40.799095	44.221676	109.012817	43.3709505	15.6884335	110.4885445	-61.1191525	3.6101365	104.7741055
10.659657	-7.309251	108.221306	-8.868508	9.753314	107.853683	45.944344	-12.770039	111.969254	40.851021	44.303703	109.226921	43.3976825	15.766832	110.5980875	-61.1346985	3.739796	105.1092785
9.672834	-7.220163	108.168434	-8.860352	9.82078	108.015427	46.977581	-13.168059	111.351837	40.940712	44.364212	109.420753	43.9591465	15.5980765	110.386295	-61.6798505	4.0434835	105.644559
8.614202	-7.046052	108.002701	-8.873903	9.905701	108.122406	45.859821	-12.616274	111.506744	40.948296	44.432056	109.618469	43.4040585	15.907891	110.5626065	-61.1518645	3.903511	105.6822055
7.502577	-6.792526	107.74543	-8.892079	10.05863	108.181313	45.749985	-12.516538	111.040054	40.981911	44.546486	109.777977	43.365948	16.014974	110.4090155	-61.150106	4.102286	105.9536105
6.456399	-6.511944	107.375801	-8.961065	10.304126	108.202705	45.572136	-12.361332	110.468399	40.961693	44.732487	109.92527	43.2669145	16.1855775	110.1968345	-61.1890445	4.4226745	106.2085755
4.894639	-5.959191	106.898758	-9.112831	10.82662	108.244751	45.189777	-11.955285	109.582779	40.820076	45.198906	110.157036	43.0049265	16.6218105	109.8699075	-61.2305885	5.0314295	106.6195945
3.851433	-5.537202	106.685257	-9.250774	11.234138	108.33744	44.942638	-11.572007	109.037231	40.660381	45.549488	110.318161	42.8015095	16.9887405	109.677696	-61.3030575	5.4795355	106.997184
2.773731	-5.089565	106.583977	-9.396363	11.674586	108.453026	44.74464	-11.204943	108.629776	40.508507	45.914352	110.494209	42.6265735	17.3547045	109.5619925	-61.4192995	5.9944675	107.3440595
1.742542	-4.63247	106.566765	-9.579344	12.156985	108.599403	44.570099	-10.820328	108.362434	40.162079	46.365299	110.732674	42.366089	17.7724855	109.547554	-61.524777	6.5414845	107.651252
0.784179	-4.183525	106.614861	-9.756442	12.643547	108.746338	44.381702	-10.427999	108.263466	40.20182	46.68811	110.870255	42.291761	18.1300555	109.5668605	-61.804645	7.1570385	107.9258155
-0.138697	-3.742044	106.740311	-9.926525	13.119978	108.854691	44.248981	-10.071446	108.29567	40.129719	46.988811	111.02449	42.18935	18.4586825	109.66008	-62.0424	7.7812735	108.049302
-1.023936	-3.315448	106.896545	-10.069382	13.57612	108.952042	44.131466	-9.755508	108.409248	40.047199	47.285851	111.098969	42.0893325	18.7651715	109.7541085	-62.2280965	8.3870685	108.1499755
-2.336984	-2.739946	107.071259	-10.217144	14.147064	109.019104	43.994343	-9.350319	108.600273	39.926609	47.685108	111.122238	41.960476	19.1673945	109.8612555	-62.394764	9.1267335	108.1769525
-3.165892	-2.387387	107.151886	-10.276656	14.425198	109.022018	43.940697	-9.126041	108.702087	39.863014	47.883423	111.068024	41.9018555	19.378691	109.8850555	-62.4551675	9.471705	108.1589805
-3.896143	-2.088575	107.192101	-10.336908	14.649773	109.061966	43.883648	-8.928594	108.747688	39.794418	48.065247	111.029198	41.839033	19.5683265	109.888443	-62.512849	9.7312195	108.235489
-4.600165	-1.799187	107.25058	-10.395351	14.828589	109.098907	43.79842	-8.729005	108.773315	39.761356	48.219456	111.030243	41.779888	19.7452255	109.901779	-62.57059	9.9119525	108.296035
-5.253345	-1.481243	107.340179	-10.459509	14.976621	109.161484	43.733513	-8.528127	108.831093	39.685707	48.40316	111.069023	41.70961	19.9375165	109.950058	-62.628628	10.0157255	108.37291
-5.893879	-1.190621	107.439133	-10.502649	15.099684	109.210144	43.699703	-8.346189	108.916107	39.577988	48.590313	111.137245	41.6388455	20.122062	110.026676	-62.6441435	10.077306	108.393612
-6.511994	-0.890848	107.485512	-10.561312	15.226734	109.241463	43.713078	-8.179641	108.979652	39.475731	48.76038	111.209747	41.5944045	20.2903695	110.0946995	-62.7170285	10.1630985	108.3882265
-7.36731	-0.443156	107.565773	-10.64689	15.389514	109.250702	43.687801	-7.916464	109.079239	39.322697	49.021374	111.236809	41.505249	20.552455	110.158024	-62.799029	10.226573	108.34338
-7.880442	-0.16613	107.571663	-10.69424	15.499409	109.199318	43.682648	-7.747913	109.128693	39.215027	49.182156	111.201714	41.4488375	20.7171215	110.1652035	-62.8373175	10.2816965	108.2334325
-8.33894	0.093035	107.544197	-10.751162	15.570765	109.1306	43.691525	-7.597466	109.173454	39.108093	49.314056	111.097252	41.399809	20.858295	110.135353	-62.902133	10.283235	108.125847
-8.745676	0.330263	107.506653	-10.836957	15.620656	109.050285	43.693539	-7.45286	109.205307	38.978916	49.422134	110.981354	41.3362275	20.984637	110.0933305	-63.0101415	10.256675	108.0072395
-9.115545	0.555287	107.469177	-10.903284	15.637164	108.9692	43.65419	-7.31087	109.238541	38.812176	49.521751	110.936287	41.233183	21.1054405	110.087414	-63.039751	10.1688875	107.850986
-9.436197	0.7912	107.441399	-10.990585	15.632587	108.894966	43.635639	-7.208403	109.290764	38.652897	49.607006	110.930801	41.144268	21.1993015	110.1107825	-63.125438	10.0658725	107.6791495
-9.732912	1.037526	107.453453	-11.109239	15.597195	108.843628	43.546375	-7.13243	109.43998	38.481876	49.661427	110.978592	41.0141255	21.2644985	110.209286	-63.2326035	9.9298915	107.47797
-10.172261	1.434301	107.709763	-11.322619	15.491279	108.982956	43.344925	-7.199065	109.774757	38.247662	49.570744	111.103531	40.7962935	21.1858395	110.439144	-63.4415315	9.7967185	107.526768
-10.460522	1.675031	108.100082	-11.492974	15.376115	109.303963	43.158783	-7.318891	110.176933	38.039818	49.443432	111.261002	40.5993005	21.0622705	110.7189675	-63.5852485	9.6899595	107.8889585
-10.746086	1.877261	108.53009	-11.706489	15.231769	109.684029	42.99305	-7.474053	110.706543	37.863274	49.325993	111.583733	40.428162	20.92597	111.145138	-63.84114	9.537568	108.22292
-11.010864	2.012051	108.933235	-11.944068	15.087507	110.03833	42.852463	-7.665646	111.341301	37.802265	49.228245	112.061249	40.327364	20.7812995	111.701275	-64.2155	9.3937145	108.375385
-11.224969	2.111014	109.221336	-12.173763	14.902453	110.311386	42.731941	-7.822712	111.903587	37.814148	49.111546	112.602463	40.2730445	20.644417	112.253025	-64.6205705	9.160489	108.369747
-11.418869	2.202389	109.348122	-12.423533	14.700037	110.510788	42.582985	-7.939435	112.325729	37.821232	49.016613	113.195824	40.2021085	20.538589	112.7607765	-65.0491745	8.861485	108.2607995
-11.631488	2.268724	109.411446	-12.641147	14.535837	110.652504	42.446537	-8.048057	112.609505	37.861576	48.886974	113.740967	40.1540565	20.4194585	113.175236	-65.4363505	8.6522155	108.129772
-11.983505	2.302025	109.459343	-12.948269	14.387959	110.789932	42.221786	-8.126952	112.932991	37.722809	48.725937	114.348305	39.9722975	20.2994925	113.640648	-65.8688355	8.4764255	107.939216
-12.233557	2.282437	109.449303	-13.13822	14.363606	110.796097	42.12114	-8.146788	113.091194	37.624531	48.676109	114.575348	39.8728355	20.2646605	113.833271	-66.1492755	8.4625515	107.758923
-12.460484	2.224672	109.400368	-13.32177	14.415439	110.729111	42.007694	-8.130804	113.28772	37.557583	48.671951	114.656677	39.7826385	20.2705735	113.9721985	-66.4261785	8.5603045	107.4860235
-12.708664	2.126587	109.350052	-13.477148	14.495521	110.62133	41.887367	-8.110376	113.486626	37.411945	48.65947	114.62487	39.649656	20.274547	114.055748	-66.603952	8.716495	107.186912
-12.955509	1.978746	109.310532	-13.603176	14.558371	110.533264	41.794525	-8.090772	113.611839	37.286625	48.613663	114.508545	39.540575	20.2614455	114.060192	-66.746927	8.8552965	107.006336
-13.218779	1.782869	109.286072	-13.680575	14.577625	110.475197	41.712059	-8.089354	113.664818	37.154335	48.574085	114.40284	39.433197	20.2423655	114.033829	-66.794347	8.9128845	106.916565
-13.482003	1.535614	109.257195	-13.729392	14.548755	110.459152	41.66684	-8.111557	113.633438	37.113007	48.539391	114.340446	39.3899235	20.213917	113.986942	-66.8487075	8.883593	106.931362
-13.913758	1.099333	109.289459	-13.758074	14.481345	110.538139	41.601151	-8.143694	113.592567	37.079659	48.477493	114.296219	39.340405	20.1668995	113.944393	-66.856553	8.7957905	107.131885
-14.216445	0.745339	109.381279	-13.762227	14.465933	110.626495	41.595394	-8.182158	113.596466	37.042191	48.425438	114.27668	39.3187925	20.12164	113.936573	-66.8432465	8.810226	107.316417
-14.481343	0.362806	109.464409	-13.755092	14.488101	110.690292	41.609825	-8.239275	113.654343	37.059601	48.386425	114.152275	39.334713	20.073575	113.903309	-66.844897	8.902627	107.477275
-14.723222	-0.029276	109.517738	-13.734752	14.520213	110.67424	41.640305	-8.315827	113.705994	37.102211	48.352283	113.926147	39.371258	20.018228	113.8160705	-66.840762	9.022198	107.5324095
-15.00859	-0.495851	109.48999	-13.718017	14.517973	110.541878	41.628284	-8.390871	113.69175	37.136032	48.25827	113.594505	39.382158	19.9336995	113.6431275	-66.818192	9.1022465	107.4406285
-15.266416	-1.000407	109.328865	-13.683474	14.44061	110.312103	41.615829	-8.518151	113.543449	37.195206	48.169579	113.155792	39.4055175	19.825714	113.3496205	-66.7724655	9.055506	107.2745855
-15.511171	-1.52835	109.062103	-13.655564	14.28577	110.029388	41.55809	-8.688428	113.226532	37.20031	48.119423	112.747261	39.3792	19.7154975	112.9868965	-66.690328	8.8560425	107.0718795
-15.84984	-2.320786	108.673416	-13.59002	13.998079	109.608665	41.4212	-8.883311	112.673164	37.045063	48.058647	112.189972	39.2331315	19.587668	112.431568	-66.4131715	8.40849	106.785762
-16.081242	-2.867137	108.54229	-13.5398	13.847123	109.408501	41.359283	-8.98229	112.446503	37.169838	47.877575	111.789513	39.2645605	19.4476425	112.118008	-66.3441605	8.2466035	106.698994
-16.342192	-3.427619	108.580925	-13.516161	13.758538	109.303604	41.369049	-9.089015	112.410736	37.07795	47.765457	111.475227	39.2234995	19.338221	111.9429815	-66.2558215	8.178855	106.6642265
-16.609318	-3.963959	108.770119	-13.496537	13.704925	109.306229	41.400173	-9.208556	112.557709	37.021351	47.642433	111.095573	39.210762	19.2169385	111.826641	-66.203836	8.1929115	106.785817
-16.824293	-4.461075	109.110092	-13.471354	13.668631	109.392456	41.42844	-9.363782	112.834	37.024689	47.455524	110.698341	39.2265645	19.045871	111.7661705	-66.1692725	8.291391	107.0187415
-17.073908	-4.985558	109.521248	-13.437939	13.573733	109.514282	41.438187	-9.548714	113.164314	37.083244	47.185898	110.344147	39.2607155	18.818592	111.7542305	-66.1365935	8.328874	107.2743335
-17.272209	-5.537245	109.865334	-13.404107	13.394528	109.665176	41.456219	-9.752233	113.487778	37.146282	46.942757	110.152176	39.3012505	18.595262	111.819977	-66.1094645	8.193794	107.510375
-17.526539	-6.226902	110.141411	-13.335832	12.999725	109.910835	41.50008	-10.115724	113.826668	37.365913	46.596657	110.218956	39.4329965	18.2404665	112.022812	-66.1046605	7.7589835	107.798858
-17.677231	-6.632532	110.14875	-13.285155	12.705117	110.007057	41.513386	-10.340708	113.927544	37.398003	46.466255	110.498787	39.4556945	18.0627735	112.2131655	-66.0260045	7.3474605	107.8009485
-17.791677	-6.987776	110.041176	-13.257898	12.452181	110.030319	41.540577	-10.534346	113.899162	37.542961	46.347462	110.784821	39.541769	17.906558	112.3419915	-66.057565	6.997804	107.7186465
-17.87821	-7.307908	109.854874	-13.23767	12.289745	109.993401	41.539722	-10.664117	113.766792	37.63876	46.269943	111.026451	39.589241	17.802913	112.3966215	-66.064581	6.776577	107.5901805
-17.945833	-7.583737	109.599152	-13.2362	12.224799	109.894287	41.524658	-10.703358	113.55455	37.619736	46.279907	111.191872	39.572197	17.7882745	112.373211	-66.044597	6.6613235	107.415363
-18.026268	-7.848562	109.339264	-13.258438	12.257079	109.744583	41.504566	-10.704588	113.258705	37.594078	46.354794	111.290024	39.549322	17.825103	112.2743645	-66.066198	6.689055	107.2148015
-18.121458	-8.104632	109.082184	-13.276395	12.37646	109.579506	41.463638	-10.649223	112.898743	37.550831	46.463512	111.227921	39.5072345	17.9071445	112.063332	-66.0600245	6.8457755	107.09568
-18.3335	-8.436949	108.573875	-13.308759	12.627774	109.283684	41.311745	-10.564872	112.14521	37.432575	46.683968	111.110352	39.37216	18.059548	111.627781	-65.989678	7.196	106.939587
-18.407616	-8.66358	108.230934	-13.318461	12.80327	109.044205	41.183842	-10.57906	111.463181	37.275314	46.900951	110.95607	39.229578	18.1609455	111.2096255	-65.8665	7.4455945	106.8787845
-18.523438	-8.908016	107.879005	-13.320044	12.970201	108.758842	40.91785	-10.541043	110.762741	37.255955	47.115685	110.524109	39.0869025	18.287321	110.643425	-65.7269905	7.653081	106.874259
-18.605055	-9.140451	107.561478	-13.315543	13.162513	108.41613	40.79874	-10.429029	109.973824	37.155388	47.353981	109.894348	38.977064	18.462476	109.934086	-65.60815	7.86255	106.898174
-18.666765	-9.305943	107.27359	-13.306112	13.356812	108.020271	40.685349	-10.368213	109.355652	36.989021	47.50378	109.228134	38.837185	18.5677835	109.291893	-65.449409	8.1458405	106.748649
-18.679882	-9.458801	107.082344	-13.283194	13.520379	107.640968	40.645809	-10.331605	108.949997	36.63588	47.57819	108.596863	38.6408445	18.6232925	108.77343	-65.2072325	8.4174655	106.508506
-18.670605	-9.567495	106.952713	-13.302048	13.614859	107.265175	40.687351	-10.31546	108.769478	36.428158	47.610058	107.833656	38.5577545	18.647299	108.301567	-65.1618505	8.582419	106.228783
-18.575384	-9.707332	106.728889	-13.352375	13.661761	106.640564	40.797844	-10.433597	108.683922	36.194614	47.470829	106.802818	38.496229	18.518616	107.74337	-65.200979	8.804906	105.537758
-18.461798	-9.789352	106.500031	-13.365981	13.571871	106.206848	40.824108	-10.469357	108.581779	36.131317	47.194714	106.15239	38.4777125	18.3626785	107.3670845	-65.2096745	8.7810635	105.0466115
-18.312952	-9.847521	106.238541	-13.372991	13.390857	105.811462	40.72818	-10.488751	108.460785	36.043274	46.937061	105.698647	38.385727	18.224155	107.079716	-65.131709	8.557559	104.543208
-18.125305	-9.858652	105.981155	-13.361764	13.169374	105.495537	40.566235	-10.606692	108.333549	36.058636	46.729309	105.379547	38.3124355	18.0613085	106.856548	-65.0359635	8.2774395	104.134526
-17.905123	-9.807944	105.698158	-13.364896	12.954132	105.2323	40.419735	-10.820072	108.228912	36.19648	46.643902	105.178154	38.3081075	17.911915	106.703533	-65.0378995	7.996349	103.761067
-17.680233	-9.679768	105.385506	-13.37285	12.765718	105.021179	40.339981	-11.097097	108.12458	36.414574	46.693928	105.041077	38.3772775	17.7984155	106.5828285	-65.1229775	7.7330205	103.4595295
-17.43989	-9.490499	105.064453	-13.366987	12.6509	104.830276	40.265743	-11.294428	108.028152	36.641033	46.776737	104.93486	38.453388	17.7411545	106.481506	-65.187362	7.5606455	103.179046
-17.032591	-9.108861	104.595207	-13.380663	12.655761	104.615227	40.199066	-11.406188	107.86232	37.006569	47.115536	104.756821	38.6028175	17.854674	106.3095705	-65.3641435	7.456848	102.9208835
-16.774515	-8.829927	104.364357	-13.392125	12.769403	104.525017	40.205894	-11.358643	107.74231	37.225689	47.471771	104.650787	38.7157915	18.056564	106.1965485	-65.5000415	7.482242	102.8534855
-16.654854	-8.465304	104.170311	-13.365253	12.954752	104.447708	40.221577	-11.214009	107.637428	37.415783	47.778736	104.577003	38.81868	18.2823635	106.1072155	-65.549186	7.6271405	102.7882005
-16.484304	-8.124114	103.949265	-13.315898	13.197591	104.397583	40.255184	-11.016383	107.562187	37.584091	48.012466	104.616318	38.9196375	18.4980415	106.0892525	-65.5514335	7.8971405	102.7059135
-16.343054	-7.770678	103.7472	-13.282071	13.487551	104.363419	40.336975	-10.759362	107.463028	37.747898	48.167747	104.688683	39.0424365	18.7041925	106.0758555	-65.6065785	8.2709095	102.6509825
-16.202747	-7.423993	103.564491	-13.242994	13.818121	104.350235	40.430389	-10.40662	107.337997	37.859768	48.302696	104.784729	39.1450785	18.948038	106.061363	-65.6310665	8.688204	102.639107
-16.084038	-7.090208	103.445038	-13.210594	14.168729	104.321228	40.509403	-10.056348	107.232475	37.8941	48.485134	104.927757	39.2017515	19.214393	106.080116	-65.6229395	9.123065	102.56234
-15.939379	-6.625562	103.368843	-13.195933	14.721629	104.268181	40.651257	-9.501836	107.083443	37.91655	48.83136	105.184044	39.2839035	19.664762	106.1337435	-65.6757695	9.778496	102.4026185
-15.88508	-6.350305	103.337982	-13.244839	15.041903	104.198143	40.74242	-9.170684	107.055618	38.004581	49.143089	105.234779	39.3735005	19.9862025	106.1451985	-65.8631785	10.0976035	102.2510875
-15.835622	-6.097754	103.292343	-13.307798	15.311784	104.104675	40.778427	-8.875861	107.097054	38.026535	49.459518	105.306206	39.402481	20.2918285	106.20163	-66.018077	10.3317395	102.00772
-15.794845	-5.875765	103.207016	-13.376151	15.512264	104.027512	40.79784	-8.664008	107.226273	37.965698	49.670219	105.312706	39.381769	20.5031055	106.2694895	-66.134071	10.5214225	101.7855345
-15.763678	-5.693314	103.070702	-13.456455	15.660829	103.909409	40.799721	-8.517218	107.372322	37.910172	49.827244	105.38517	39.3549465	20.655013	106.378746	-66.2678565	10.666645	101.440072
-15.727065	-5.555458	102.889275	-13.534957	15.782129	103.7658	40.74004	-8.349097	107.49173	37.856789	49.948299	105.476334	39.2984145	20.799601	106.484032	-66.3683285	10.764657	101.047568
-15.697305	-5.449255	102.688599	-13.606541	15.898397	103.589798	40.733967	-8.235907	107.56749	37.822639	50.040615	105.544617	39.278303	20.902354	106.5560535	-66.491385	10.89444	100.6235425
-15.702991	-5.356348	102.398918	-13.656907	16.030342	103.281464	40.703331	-8.052405	107.687744	37.794704	50.146503	105.582001	39.2490175	21.047049	106.6348725	-66.5628315	11.013635	99.9280555
-15.746503	-5.331695	102.227936	-13.674993	16.101645	103.086044	40.753304	-7.963587	107.736778	37.770287	50.206627	105.594429	39.2617955	21.12152	106.6656035	-66.6117815	11.08177	99.5064845
-15.814447	-5.314274	102.078613	-13.666598	16.159904	102.914383	40.774269	-7.873343	107.812309	37.762341	50.272797	105.579201	39.268305	21.199727	106.695755	-66.601501	11.120081	99.133011
-15.898418	-5.297171	101.945732	-13.643697	16.229988	102.760361	40.822308	-7.78918	107.872864	37.772186	50.357445	105.55838	39.297247	21.2841325	106.715622	-66.584641	11.1758435	98.8051
-15.998761	-5.284146	101.80761	-13.622677	16.30282	102.636955	40.90292	-7.703711	107.896187	37.79908	50.44672	105.520821	39.351	21.3715045	106.708504	-66.596354	11.2341355	98.565406
-16.137381	-5.279078	101.664581	-13.580781	16.372019	102.51886	40.958111	-7.597707	107.877861	37.825943	50.549911	105.499123	39.392027	21.476102	106.688492	-66.553589	11.267936	98.349228
-16.278332	-5.294726	101.530632	-13.51248	16.446533	102.413765	41.038834	-7.502752	107.817253	37.853779	50.647442	105.459404	39.4463065	21.572345	106.6383285	-66.4712665	11.320721	98.1892015
-16.611935	-5.330564	101.385498	-13.391775	16.57094	102.274216	41.110344	-7.334414	107.778358	37.926788	50.762718	105.372551	39.518566	21.714152	106.5754545	-66.302116	11.427728	97.9729775
-16.907681	-5.411433	101.315094	-13.294135	16.632463	102.210846	41.265533	-7.262684	107.732788	37.985718	50.815647	105.331062	39.6256255	21.7764815	106.531925	-66.2138955	11.4884445	97.889767
-17.207325	-5.530619	101.243317	-13.199875	16.683762	102.149162	41.374153	-7.198094	107.756569	38.043686	50.883572	105.298843	39.7089195	21.842739	106.527706	-66.1086695	11.524785	97.770618
-17.47757	-5.684227	101.25209	-13.092619	16.712456	102.117241	41.485451	-7.137112	107.785271	38.121071	50.927361	105.259995	39.803261	21.8951245	106.522633	-65.988499	11.5297875	97.711849
-17.785517	-5.840055	101.292374	-12.983139	16.738365	102.101608	41.606544	-7.10989	107.838509	38.207062	50.949352	105.182861	39.906803	21.919731	106.510685	-65.873081	11.556999	97.692531
-18.142622	-6.014976	101.305473	-12.85139	16.738831	102.096542	41.742004	-7.107512	107.883598	38.303825	50.950615	105.098358	40.0229145	21.9215515	106.490978	-65.7256945	11.5561105	97.702106
-18.501965	-6.199955	101.345566	-12.716429	16.706295	102.089401	41.899193	-7.122286	107.901558	38.397575	50.913502	104.983772	40.148384	21.895608	106.442665	-65.581242	11.516982	97.736137
-19.091719	-6.525641	101.405968	-12.47686	16.627743	102.018234	42.102909	-7.157406	107.963203	38.563961	50.826294	104.743668	40.333435	21.834444	106.3534355	-65.287155	11.421042	97.6830325
-19.490211	-6.766315	101.394737	-12.302479	16.561558	101.912399	42.226276	-7.169668	107.96418	38.683617	50.739597	104.54454	40.4549465	21.7849645	106.25436	-65.0599045	11.3381515	97.570438
-20.01602	-6.989485	101.347649	-12.103654	16.484394	101.765915	42.346569	-7.200974	107.94735	38.803066	50.65168	104.307259	40.5748175	21.725353	106.1273045	-64.7821255	11.243435	97.4045255
-20.480192	-7.228197	101.37336	-11.877784	16.394947	101.619194	42.488705	-7.256004	107.906807	38.91975	50.554585	104.01757	40.7042275	21.6492905	105.9621885	-64.4597955	11.1406035	97.2761995
-20.993053	-7.429397	101.385689	-11.651181	16.30654	101.504425	42.642178	-7.311911	107.856476	39.048798	50.454533	103.686607	40.845488	21.571311	105.7715415	-64.14785	11.041769	97.2373085
-21.51182	-7.632174	101.437172	-11.417115	16.212967	101.449059	42.820854	-7.358238	107.780746	39.178425	50.353004	103.362656	40.9996395	21.497383	105.571701	-63.8338695	10.928551	97.326417
-22.052334	-7.838762	101.615105	-11.189224	16.101664	101.453995	43.005066	-7.392954	107.736053	39.290157	50.235355	103.069618	41.1476115	21.4212005	105.4028355	-63.5260595	10.7821275	97.5051545
-22.930841	-8.121581	101.958939	-10.873912	15.929061	101.588013	43.295258	-7.458614	107.732178	39.422173	50.079666	102.696594	41.3587155	21.310526	105.214386	-63.1065395	10.547596	97.96164
-23.607012	-8.259857	102.412437	-10.67569	15.788889	101.796471	43.47028	-7.489368	107.783195	39.44994	49.95372	102.484802	41.46011	21.232176	105.1339985	-62.81149	10.345602	98.4589435
-24.223427	-8.342524	102.941116	-10.521052	15.646752	102.086136	43.640034	-7.543787	107.90448	39.483093	49.807682	102.304474	41.5615635	21.1319475	105.104477	-62.6036675	10.1615565	99.067795
-24.864824	-8.438717	103.48288	-10.408209	15.486007	102.440384	43.802197	-7.621949	108.08123	39.474922	49.730156	102.201797	41.6385595	21.0541035	105.1415135	-62.4549775	9.9179105	99.7392545
-25.54084	-8.49523	104.098572	-10.343513	15.293143	102.848663	43.956791	-7.695964	108.285759	39.458565	49.604683	102.192047	41.707678	20.9543595	105.238903	-62.394704	9.6319265	100.458423
-26.184782	-8.546659	104.558853	-10.307295	15.076921	103.276131	44.097771	-7.78441	108.5158	39.442818	49.503391	102.254997	41.7702945	20.8594905	105.3853985	-62.3848845	9.2943515	101.1668635
-26.97123	-8.495947	105.046501	-10.314851	14.868243	103.695091	44.192249	-7.832088	108.754478	39.425926	49.420696	102.39016	41.8090875	20.794304	105.572319	-62.4387895	8.942182	101.817863
-28.066683	-8.34432	105.680702	-10.356273	14.572027	104.246117	44.323662	-7.887449	109.101822	39.332626	49.31855	102.632263	41.828144	20.7155505	105.8670425	-62.54069	8.4285035	102.6251915
-28.782633	-8.194893	106.097794	-10.397964	14.411263	104.588745	44.38179	-7.919052	109.302536	39.243027	49.245106	102.76799	41.8124085	20.663027	106.035263	-62.6083365	8.159499	103.142227
-29.574961	-7.937197	106.636253	-10.426425	14.270182	104.949913	44.426258	-7.950216	109.500412	39.118202	49.15781	102.817154	41.77223	20.603797	106.158783	-62.62508	7.936567	103.741043
-30.260262	-7.695819	107.044098	-10.459467	14.125945	105.315086	44.463943	-7.997773	109.745995	38.971973	49.038052	102.806458	41.717958	20.5201395	106.2762265	-62.636892	7.7317505	104.3539455
-31.014353	-7.356579	107.595978	-10.491961	13.972166	105.680969	44.501839	-8.057303	109.961555	38.849506	48.899086	102.810219	41.6756725	20.4208915	106.385887	-62.6595945	7.5234405	104.976051
-31.761343	-6.926642	108.152756	-10.512115	13.784955	106.069969	44.541996	-8.143903	110.121155	38.738461	48.750011	102.815628	41.6402285	20.303054	106.4683915	-62.6644585	7.266856	105.6715465
-32.555824	-6.441978	108.74913	-10.52818	13.573386	106.504143	44.579632	-8.291303	110.238625	38.636166	48.596909	102.83548	41.607899	20.152803	106.5370525	-62.664259	6.993969	106.4712335
-33.580173	-5.678749	109.463951	-10.55796	13.210485	107.140182	44.563091	-8.516357	110.375717	38.502129	48.340019	102.929688	41.53261	19.911831	106.6527025	-62.64853	6.509139	107.6276615
-34.307621	-5.053409	109.96759	-10.583147	12.916453	107.560966	44.53392	-8.695923	110.4328	38.391529	48.160271	103.052345	41.4627245	19.732174	106.7425725	-62.6290185	6.100732	108.3793595
-35.085457	-4.351004	110.366531	-10.615841	12.618947	107.938934	44.499218	-8.889017	110.459808	38.296921	47.977169	103.231194	41.3980695	19.544076	106.845501	-62.6297515	5.693818	109.032367
-35.65826	-3.709002	110.568764	-10.667302	12.326963	108.271622	44.435444	-9.062382	110.476532	38.220364	47.816536	103.450409	41.327904	19.377077	106.9634705	-62.662508	5.276849	109.5797735
-36.37952	-2.850536	110.810944	-10.731796	12.037735	108.579422	44.380302	-9.219228	110.46698	38.148907	47.666203	103.688217	41.2646045	19.2234875	107.0775985	-62.7281965	4.8519825	110.0812455
-37.151711	-1.898897	111.043907	-10.794704	11.754726	108.848846	44.310375	-9.387105	110.428108	38.0704	47.516575	103.973686	41.1903875	19.064735	107.200897	-62.7797955	4.444717	110.496795
-37.824692	-0.876161	111.259888	-10.862972	11.475891	109.117531	44.254665	-9.574183	110.350784	38.00069	47.365189	104.219566	41.1276775	18.895503	107.285175	-62.8536215	4.056279	110.949887
-38.72049	0.65492	111.570145	-10.94805	11.077409	109.518768	44.130604	-9.85306	110.240898	37.89912	47.14418	104.577408	41.014862	18.64556	107.409153	-62.910962	3.509258	111.628383
-39.289612	1.825563	111.812546	-10.988647	10.831973	109.762802	44.042484	-10.030048	110.135994	37.836819	46.965252	104.762604	40.9396515	18.467602	107.449299	-62.9169455	3.196344	112.076305
-39.740616	2.933181	111.906586	-11.019282	10.579896	109.957397	43.965374	-10.224634	109.989166	37.789459	46.802673	104.905701	40.8774165	18.2890195	107.4474335	-62.9159805	2.8707725	112.4673605
-40.325348	4.252128	112.114426	-11.064687	10.341762	110.095772	43.844856	-10.426567	109.778915	37.732185	46.63028	105.017517	40.7885205	18.1018565	107.398216	-62.9178945	2.5816675	112.793328
-40.757664	5.601908	112.304153	-11.100718	10.107162	110.194077	43.681091	-10.644131	109.499428	37.630863	46.427639	105.055725	40.655977	17.891754	107.2775765	-62.857413	2.32257	113.1105775
-41.073338	6.888475	112.348488	-11.153631	9.880313	110.227692	43.473305	-10.829893	109.17041	37.500648	46.211098	105.034531	40.4869765	17.6906025	107.1024705	-62.7942385	2.0700235	113.3529135
-41.492428	8.324747	112.542236	-11.224152	9.656543	110.244301	43.237141	-10.984459	108.760857	37.321301	45.989147	104.981407	40.279221	17.502344	106.871132	-62.727525	1.810742	113.61747
-42.007534	10.606803	112.900612	-11.346874	9.315234	110.308922	42.859005	-11.16952	108.047012	36.940319	45.602844	104.925087	39.899662	17.216662	106.4860495	-62.59341	1.413806	114.1317945
-42.165302	12.020729	113.174438	-11.446435	9.095773	110.399887	42.592236	-11.307749	107.576393	36.669064	45.388527	104.896454	39.63065	17.040389	106.2364235	-62.52352	1.151157	114.5633505
-42.176819	13.466872	113.454994	-11.555018	8.893509	110.5662	42.339931	-11.460548	107.15715	36.40564	45.254211	104.953262	39.3727855	16.8968315	106.055206	-62.4828215	0.890186500000002	115.077194
-42.429771	15.185957	113.971985	-11.685046	8.681302	110.785446	42.089775	-11.572131	106.766914	36.16452	45.128651	105.139069	39.1271475	16.77826	105.9529915	-62.4972395	0.584344000000002	115.6179005
-42.18288	16.603334	114.251198	-11.81461	8.534945	110.988091	41.846798	-11.663386	106.423569	35.980179	45.055389	105.407501	38.9134885	16.6960015	105.915535	-62.5427085	0.3738885	116.060647
-42.431911	18.502207	114.950874	-11.962957	8.374405	111.241165	41.595562	-11.705566	106.122192	35.835236	45.02948	105.707039	38.715399	16.661957	105.9146155	-62.641313	0.0868529999999978	116.5677145
-42.242371	20.111797	115.347908	-12.085131	8.247855	111.437538	41.37693	-11.717225	105.823219	35.704388	45.038204	106.052017	38.540659	16.6604895	105.937618	-62.710921	-0.164779500000002	116.937458
-41.922604	22.580984	115.87471	-12.251554	8.108563	111.664284	41.140812	-11.743627	105.393936	35.536636	45.063217	106.630722	38.338724	16.659795	106.012329	-62.841832	-0.442669000000002	117.316239
-41.58725	24.27733	116.145447	-12.380914	7.990746	111.718727	41.002899	-11.724507	105.132713	35.447651	45.080257	107.009277	38.225275	16.677875	106.070995	-62.987103	-0.696383000000001	117.366459
-41.070995	25.819483	116.340431	-12.490033	7.921505	111.754311	40.889576	-11.68584	104.918861	35.366817	45.091366	107.377533	38.1281965	16.702763	106.148197	-63.1082625	-0.859753000000001	117.360425
-40.654148	27.59392	116.545906	-12.601285	7.849263	111.782097	40.827766	-11.652192	104.737175	35.279087	45.088596	107.726135	38.0534265	16.718202	106.231655	-63.2559965	-1.019676	117.332539
-39.990963	29.048595	116.535187	-12.679313	7.818082	111.77018	40.805401	-11.614038	104.666008	35.216881	45.088951	108.092522	38.011141	16.7374565	106.379265	-63.369767	-1.1012925	117.161095
-39.437309	30.80644	116.632889	-12.74471	7.789612	111.728691	40.83551	-11.583723	104.669662	35.244553	45.082802	108.431816	38.0400315	16.7495395	106.550739	-63.5294515	-1.1703155	116.906643
-38.618259	32.310944	116.49337	-12.805693	7.736693	111.662766	40.92931	-11.58487	104.743256	35.276089	45.057529	108.812317	38.1026995	16.7363295	106.7777865	-63.7140855	-1.2629435	116.5477455
-37.370239	34.652367	116.265717	-12.866486	7.692458	111.589455	41.115078	-11.652783	105.07283	35.367626	44.942791	109.378883	38.241352	16.645004	107.2258565	-63.974324	-1.260088	115.9530535
-36.333374	36.093033	116.051102	-12.889814	7.630006	111.621056	41.224419	-11.684095	105.460701	35.465534	44.851814	109.838547	38.3449765	16.5838595	107.649624	-64.1246045	-1.3238475	115.592488
-35.448021	37.604401	116.032745	-12.887965	7.552346	111.706963	41.370331	-11.753691	106.01194	35.595699	44.764423	110.428879	38.483015	16.505366	108.2204095	-64.258945	-1.400674	115.1935165
-34.352448	39.023445	115.942833	-12.877048	7.498793	111.846611	41.570919	-11.856168	106.735229	35.75544	44.699966	111.180435	38.6631795	16.421899	108.957832	-64.4172755	-1.424313	114.73539
-33.234505	40.42794	115.905174	-12.860368	7.44895	112.054314	41.835613	-11.969507	107.643715	36.00066	44.615929	112.040077	38.9181365	16.323211	109.841896	-64.6388725	-1.425311	114.266732
-31.990034	41.744812	115.887978	-12.819645	7.406665	112.361923	42.121239	-12.12763	108.691086	36.29705	44.564186	113.064552	39.2091445	16.218278	110.877819	-64.8484345	-1.404948	113.846027
-30.773211	43.052162	116.051949	-12.79324	7.37185	112.814728	42.98555	-12.709933	109.605942	36.567558	44.467182	114.202156	39.776554	15.8786245	111.904049	-65.363034	-1.1349245	113.725407
NaN	NaN	NaN	-12.751152	7.283825	113.73558	42.657192	-12.496813	111.911964	36.984737	44.414047	115.892876	39.8209645	15.958617	113.90242	-65.3232685	-1.390967	113.56874
-28.274864	44.078835	117.397598	-12.690774	7.185967	114.376297	42.827503	-12.691893	113.01297	37.272408	44.30772	116.95652	40.0499555	15.8079135	114.984745	-65.4315035	-1.4359795	113.767849
-26.783237	43.934498	117.916061	-12.606709	7.053808	114.937363	42.999416	-12.914482	113.949905	37.589638	44.21508	117.887672	40.294527	15.650299	115.9187885	-65.507945	-1.542683	113.9559375
-25.518726	43.758579	118.350151	-12.502797	6.902097	115.401802	43.20665	-13.165304	114.612434	37.840435	44.097404	118.732239	40.5235425	15.46605	116.6723365	-65.5291365	-1.661856	114.1312675
-24.339497	43.62397	118.856743	-12.38411	6.753111	115.787544	43.381062	-13.346174	115.024857	38.039444	43.952679	119.387077	40.710253	15.3032525	117.205967	-65.478473	-1.7970305	114.369121
-23.242628	43.493301	119.224976	-12.276361	6.631455	116.08596	43.527649	-13.461575	115.26017	38.196594	43.86348	119.824898	40.8621215	15.2009525	117.542534	-65.4148435	-1.9380425	114.629386
-22.043203	43.307011	119.471146	-12.19185	6.565947	116.362656	43.6497	-13.531907	115.445313	38.314716	43.80555	120.087517	40.982208	15.1368215	117.766415	-65.365908	-2.0049275	114.958897
-20.154325	42.871986	119.539047	-12.114217	6.576397	116.711655	43.816174	-13.563488	115.721336	38.446018	43.82515	120.185593	41.131096	15.130831	117.9534645	-65.35953	-1.978037	115.4698455
-18.951077	42.579315	119.417587	-12.084411	6.64413	116.875717	43.911537	-13.540077	115.948631	38.506332	43.833435	120.159927	41.2089345	15.146679	118.054279	-65.3777565	-1.858419	115.697155
-17.76606	42.272152	119.291794	-12.053475	6.717298	116.983177	43.988144	-13.532178	116.183746	38.558479	43.83498	120.119522	41.2733115	15.151401	118.151634	-65.3802615	-1.716805	115.81472
-16.481441	41.874783	119.057846	-12.028368	6.779057	117.023529	44.034843	-13.55666	116.371597	38.655033	43.797955	120.100113	41.344938	15.1206475	118.235855	-65.401674	-1.5625335	115.811203
-15.204525	41.460342	118.899025	-11.972575	6.804346	116.996399	44.044907	-13.622059	116.526077	38.783951	43.733624	120.142685	41.414429	15.0557825	118.334381	-65.359579	-1.4470905	115.658417
-13.92222	41.051926	118.836472	-11.913025	6.802535	116.936096	44.020126	-13.705463	116.638412	38.944443	43.649811	120.278694	41.4822845	14.972174	118.458553	-65.3083345	-1.367104	115.413639
-12.635262	40.608734	118.872658	-11.831524	6.804355	116.895531	43.965553	-13.789945	116.739059	39.111916	43.594421	120.488152	41.5387345	14.902238	118.6136055	-65.2017825	-1.293528	115.1774565
-10.635118	39.841801	118.990921	-11.719501	6.855146	116.941109	43.978691	-13.925509	116.994026	39.464855	43.555061	120.898689	41.721773	14.814776	118.9463575	-65.160775	-1.104484	114.9358605
-9.35238	39.358658	119.139244	-11.653257	6.936312	117.042816	44.073315	-14.003327	117.242668	39.626598	43.562813	121.23188	41.8499565	14.779743	119.237274	-65.1564705	-0.907119	114.848358
-8.02327	38.80912	119.193283	-11.610172	7.045808	117.182541	44.214668	-14.084575	117.598465	39.766537	43.600605	121.516434	41.9906025	14.758015	119.5574495	-65.2109465	-0.666399	114.8076325
-6.719621	38.23217	119.215202	-11.590446	7.157971	117.348076	44.334175	-14.133506	118.017792	39.880188	43.646915	121.764374	42.1071815	14.7567045	119.891083	-65.2880735	-0.4407625	114.805069
-5.486228	37.706562	119.272362	-11.59376	7.257953	117.551041	44.410091	-14.168983	118.47274	39.970795	43.638004	121.939072	42.190443	14.7345105	120.205906	-65.377963	-0.218604500000001	114.896176
-4.118215	37.073605	119.231247	-11.596361	7.346235	117.789825	44.476925	-14.217923	119.021049	40.060364	43.639362	122.058998	42.2686445	14.7107195	120.5400235	-65.4613665	-0.0182494999999996	115.0396265
-2.843227	36.436649	119.276337	-11.598058	7.435319	118.049706	44.526707	-14.24996	119.561211	40.141415	43.670525	122.206543	42.334061	14.7102825	120.883877	-65.530177	0.160355500000001	115.215535
-1.070852	35.529804	119.628838	-11.586191	7.519574	118.497086	44.641418	-14.278719	120.286072	40.298885	43.713825	122.457169	42.4701515	14.717553	121.3716205	-65.6425335	0.321595000000002	115.6225515
0.324113	34.81266	119.745316	-11.559896	7.560248	118.791245	44.721973	-14.316228	120.67704	40.401604	43.745888	122.633453	42.5617885	14.71483	121.6552465	-65.6815805	0.405666	115.9272435
1.527673	34.167961	119.973282	-11.532317	7.604326	119.083878	44.776562	-14.332824	120.918716	40.51709	43.769817	122.765518	42.646826	14.7184965	121.842117	-65.71146	0.4901555	116.325639
2.723861	33.565266	120.2052	-11.502773	7.663609	119.361374	44.789894	-14.320995	121.025299	40.59549	43.787338	122.835587	42.692692	14.7331715	121.930443	-65.698238	0.594046500000001	116.792305
3.988605	32.897121	120.34967	-11.447516	7.736897	119.576981	44.774593	-14.287289	121.021484	40.691669	43.804993	122.844948	42.733131	14.758852	121.933216	-65.628163	0.714941999999999	117.220746
5.158162	32.279102	120.496841	-11.38931	7.835555	119.760384	44.76334	-14.207157	120.91082	40.782604	43.838112	122.829727	42.772972	14.8154775	121.8702735	-65.551592	0.8556325	117.6504945
6.345641	31.709143	120.640007	-11.317531	7.959274	119.913269	44.766861	-14.084071	120.770325	40.848839	43.880447	122.818504	42.80785	14.898188	121.7944145	-65.442912	1.02036	118.0321235
8.188002	30.76182	120.804634	-11.204459	8.172486	120.074295	44.835487	-13.871542	120.591423	40.979897	43.998657	122.939743	42.907692	15.0635575	121.765583	-65.31661	1.2814145	118.383007
9.384696	30.158611	120.957771	-11.12043	8.319307	120.1455	44.907024	-13.717207	120.583275	41.08342	44.110783	123.122559	42.995222	15.196788	121.852917	-65.236082	1.441826	118.438083
10.568242	29.564602	121.124229	-11.038474	8.473064	120.161331	45.005955	-13.574854	120.649231	41.210915	44.242584	123.375443	43.108435	15.333865	122.012337	-65.185383	1.612263	118.310325
11.782004	28.918478	121.248398	-10.972406	8.654616	120.126404	45.115322	-13.445897	120.779381	41.315304	44.377674	123.667229	43.215313	15.4658885	122.223305	-65.160125	1.8433435	118.029503
13.001962	28.240379	121.331169	-10.926565	8.851729	120.043304	45.213882	-13.313809	120.998749	41.406361	44.507626	123.90361	43.3101215	15.5969085	122.4511795	-65.1632515	2.1065495	117.6354285
14.194725	27.571138	121.395073	-10.876314	9.045264	119.884506	45.327106	-13.175241	121.275162	41.486053	44.640789	124.120651	43.4065795	15.732774	122.6979065	-65.1592075	2.357754	117.0711055
15.386046	26.874641	121.444496	-10.847406	9.255885	119.626724	45.432056	-13.064265	121.617279	41.574593	44.779476	124.342796	43.5033245	15.8576055	122.9800375	-65.1981365	2.6541645	116.2734105
17.078751	25.86351	121.395645	-10.825803	9.595632	119.127167	45.555897	-12.858933	122.203018	41.697502	45.037579	124.459816	43.6266995	16.089323	123.331417	-65.2783055	3.101941	114.922917
18.226074	25.118839	121.279083	-10.801365	9.827014	118.79734	45.602291	-12.713822	122.511398	41.767315	45.152294	124.407806	43.684803	16.219236	123.459602	-65.287533	3.434792	114.135078
19.267464	24.39785	121.099785	-10.760925	10.052794	118.511917	45.625488	-12.603585	122.740295	41.812111	45.262794	124.153542	43.7187995	16.3296045	123.4469185	-65.2406495	3.7759835	113.5769155
20.301533	23.674374	120.853149	-10.668081	10.225666	118.234894	45.630745	-12.499709	122.850021	41.88604	45.375362	123.783859	43.7583925	16.4378265	123.31694	-65.0945545	4.0135055	113.152848
21.328739	22.898754	120.515892	-10.543058	10.345452	117.976234	45.643726	-12.431709	122.768913	41.97168	45.426056	123.38575	43.807703	16.4971735	123.0773315	-64.893819	4.1937305	112.8751365
22.288378	22.156096	120.197937	-10.405929	10.419837	117.727554	45.689548	-12.409595	122.629082	42.102097	45.466557	122.87606	43.8958225	16.528481	122.752571	-64.7076805	4.311193	112.702537
23.177853	21.444796	119.841476	-10.245646	10.461489	117.475449	45.877285	-12.374709	122.400154	42.243511	45.514927	122.393837	44.060398	16.570109	122.3969955	-64.55169	4.352869	112.5539025
24.426826	20.420052	119.453392	-9.984098	10.534108	117.071152	46.049107	-12.222002	122.139336	42.4678	45.599632	121.790466	44.2584535	16.688815	121.964901	-64.2266495	4.379401	112.177403
25.186316	19.729433	119.2696	-9.819433	10.612206	116.745888	46.216248	-12.103659	122.032478	42.559399	45.701733	121.528015	44.3878235	16.799037	121.7802465	-64.0266895	4.425375	111.7115295
25.885347	19.109819	119.088936	-9.671803	10.710058	116.386665	46.347153	-11.947868	121.95594	42.657722	45.796104	121.350357	44.5024375	16.924118	121.6531485	-63.8460435	4.495998	111.1201815
26.509731	18.551867	118.937447	-9.536568	10.861974	116.062546	46.457481	-11.779412	121.892311	42.794018	45.879044	121.149933	44.6257495	17.049816	121.521122	-63.6988855	4.674132	110.60397
27.105988	18.013865	118.817612	-9.406836	11.045196	115.805206	46.550243	-11.612609	121.865997	42.857567	45.995518	120.990631	44.703905	17.1914545	121.428314	-63.517577	4.8989375	110.182098
27.6236	17.522959	118.738174	-9.276081	11.220583	115.632164	46.633858	-11.45015	121.825745	42.974663	46.116001	120.902695	44.8042605	17.3329255	121.36422	-63.3564225	5.1082405	109.900108
28.095308	16.981674	118.701645	-9.142568	11.398764	115.564262	46.732437	-11.280968	121.787903	43.071438	46.286942	120.858849	44.9019375	17.502987	121.323376	-63.1870735	5.294541	109.805148
28.645384	16.301952	118.80056	-8.967967	11.663136	115.588722	46.872604	-11.002549	121.80394	43.260689	46.555847	120.848335	45.0666465	17.776649	121.3261375	-63.0025805	5.549623	109.8513065
28.94714	15.895817	118.889511	-8.850505	11.820401	115.633438	47.002419	-10.818284	121.808884	43.388069	46.747543	120.890358	45.195244	17.9646295	121.349621	-62.896254	5.6761725	109.917255
29.222187	15.455963	118.945885	-8.736227	11.96903	115.63517	47.157917	-10.64146	121.814011	43.47562	46.957134	120.937859	45.3167685	18.157837	121.375935	-62.7892225	5.780223	109.894405
29.432652	15.08591	118.968811	-8.62997	12.10747	115.572632	47.302059	-10.458338	121.757065	43.590595	47.152374	120.96492	45.446327	18.347018	121.3609925	-62.706267	5.867922	109.7842715
29.589626	14.733826	118.898476	-8.528405	12.237473	115.420448	47.438274	-10.275871	121.627953	43.653564	47.344406	120.958801	45.545919	18.5342675	121.293377	-62.602729	5.9406785	109.547519
29.695118	14.347342	118.734123	-8.444052	12.350847	115.181648	47.542366	-10.100449	121.455444	43.707596	47.537884	120.91581	45.624981	18.7187175	121.185627	-62.513085	5.9829765	109.177669
29.757511	13.997849	118.483734	-8.353332	12.466801	114.931854	47.62524	-9.909675	121.185646	43.729393	47.717983	120.826302	45.6773165	18.904154	121.005974	-62.3839805	6.029448	108.857734
29.778919	13.491146	118.041992	-8.230665	12.697174	114.661789	47.694675	-9.587474	120.704628	43.699295	47.957836	120.596985	45.696985	19.185181	120.6508065	-62.158315	6.209167	108.6727715
29.716501	13.160326	117.781235	-8.165524	12.895921	114.596191	47.745495	-9.360652	120.361328	43.766499	48.123287	120.425522	45.755997	19.3813175	120.393425	-62.087045	6.4105245	108.798957
29.627069	12.805388	117.582237	-8.097812	13.096185	114.620361	47.819901	-9.137033	120.062447	43.785305	48.31789	120.335945	45.802603	19.5904285	120.199196	-61.998227	6.6019415	109.041526
29.462194	12.421599	117.45993	-8.05805	13.302185	114.721764	47.861992	-8.915691	119.822586	43.766327	48.511101	120.323288	45.8141595	19.797705	120.072937	-61.9302595	6.806665	109.370591
29.243362	12.108567	117.384506	-8.033195	13.510863	114.860786	47.888355	-8.68812	119.620682	43.799332	48.69228	120.37867	45.8438435	20.00208	119.999676	-61.9102335	7.019646	109.721896
28.99127	11.726335	117.293915	-8.026139	13.726163	115.016258	47.880527	-8.462685	119.450188	43.817245	48.887737	120.479286	45.848886	20.212526	119.964737	-61.901164	7.2398	110.067779
28.721693	11.289577	117.214622	-8.029634	13.926582	115.174698	47.860382	-8.246624	119.290497	43.834354	49.049767	120.569191	45.847368	20.4015715	119.929844	-61.906636	7.4515925	110.419552
28.233835	10.568363	117.154846	-8.052668	14.185633	115.34082	47.859612	-7.988392	119.141243	43.778973	49.297424	120.740654	45.8192925	20.654516	119.9409485	-61.9246285	7.71675	110.7406915
27.887884	9.995884	117.137566	-8.082112	14.332885	115.383568	47.853123	-7.835035	119.122955	43.777344	49.457748	120.795357	45.8152335	20.8113565	119.959156	-61.9794575	7.8544135	110.80798
27.456451	9.439162	117.116486	-8.11054	14.459443	115.361465	47.89304	-7.726578	119.138466	43.723957	49.593517	120.824883	45.8084985	20.9334695	119.9816745	-62.0295785	7.9854165	110.7412555
27.039837	8.897861	117.058456	-8.128593	14.557756	115.273056	47.898685	-7.606358	119.195084	43.671028	49.711926	120.769012	45.7848565	21.052784	119.982048	-62.0420425	8.062728	110.564064
26.628241	8.22289	116.925095	-8.137175	14.613974	115.127228	47.956905	-7.535832	119.231941	43.598373	49.789902	120.646393	45.777639	21.127035	119.939167	-62.051989	8.100913	110.315289
26.203856	7.490539	116.766945	-8.139868	14.619142	114.948822	47.989983	-7.492867	119.225418	43.523998	49.81741	120.459213	45.7569905	21.1622715	119.8423155	-62.0367265	8.0760125	110.0553285
25.776943	6.692044	116.57708	-8.134314	14.573967	114.769302	47.968544	-7.464619	119.21389	43.456669	49.799995	120.187935	45.7126065	21.167688	119.7009125	-61.9812345	7.980246	109.8376915
25.009405	5.485103	116.340134	-8.128201	14.483107	114.545731	47.938789	-7.479367	119.232162	43.314342	49.713211	119.768761	45.6265655	21.116922	119.5004615	-61.8829675	7.849292	109.5910005
24.452902	4.656606	116.249146	-8.112639	14.391481	114.428543	47.912758	-7.530631	119.348434	43.253941	49.625507	119.473053	45.5833495	21.047438	119.4107435	-61.8086275	7.735524	109.4463425
23.86252	3.784685	116.2351	-8.125184	14.309059	114.380455	47.878586	-7.601596	119.519547	43.20433	49.535995	119.142578	45.541458	20.9671995	119.3310625	-61.791826	7.6509185	109.4298475
23.265142	2.860001	116.268875	-8.108733	14.20176	114.373924	47.881584	-7.708382	119.692101	43.201427	49.403625	118.789688	45.5415055	20.8476215	119.2408945	-61.7589715	7.5558985	109.5069535
22.599487	1.938317	116.357147	-8.106044	14.083916	114.432312	47.84642	-7.846733	119.866028	43.174454	49.254829	118.442795	45.510437	20.704048	119.1544115	-61.722525	7.463784	109.7102125
21.921886	1.034919	116.457413	-8.079587	13.924861	114.518944	47.818695	-8.046015	119.99308	43.184208	49.05098	118.057922	45.5014515	20.5024825	119.025501	-61.6606255	7.3472395	110.012387
21.228693	0.128808	116.464218	-8.043091	13.744627	114.626984	47.764523	-8.254597	120.035805	43.200623	48.828552	117.697571	45.482573	20.2869775	118.866688	-61.568755	7.2022765	110.38728
20.177559	-1.250591	116.406975	-7.993994	13.470061	114.790176	47.658352	-8.532952	119.918312	43.292358	48.517212	117.199554	45.475355	19.99213	118.558933	-61.463343	6.947992	111.021419
19.40052	-2.134838	116.325485	-7.967297	13.335652	114.88562	47.603104	-8.67631	119.793716	43.308113	48.365356	116.901688	45.4556085	19.844523	118.347702	-61.3902025	6.826781	111.423538
18.623245	-2.920549	116.264091	-7.982913	13.260308	114.974785	47.587597	-8.764381	119.642365	43.299324	48.256771	116.595924	45.4434605	19.746195	118.1191445	-61.4092865	6.774421	111.8304255
17.816635	-3.664608	116.150795	-8.005281	13.251081	115.024414	47.54792	-8.771509	119.480705	43.254436	48.223644	116.3218	45.401178	19.7260675	117.9012525	-61.41174	6.7760945	112.1475755
17.010571	-4.38203	116.069176	-8.055712	13.294972	115.042351	47.506317	-8.719543	119.292557	43.156773	48.22234	116.111244	45.331545	19.7513985	117.7019005	-61.442969	6.8385455	112.3828015
16.163006	-5.092315	115.966644	-8.138866	13.370463	115.03968	47.467403	-8.671676	119.107224	43.040199	48.26125	115.927254	45.253801	19.794787	117.517239	-61.531533	6.946139	112.562121
15.356297	-5.719827	115.865669	-8.214602	13.4547	115.029251	47.422436	-8.63341	118.910805	42.949314	48.303711	115.816666	45.185875	19.8351505	117.3637355	-61.615079	7.0742495	112.6947665
14.151585	-6.639954	115.703407	-8.320589	13.539626	115.061378	47.357719	-8.574144	118.671242	42.877495	48.359715	115.820671	45.117607	19.8927855	117.2459565	-61.758785	7.1864665	112.8767995
13.380803	-7.276031	115.702187	-8.365126	13.593078	115.125465	47.337414	-8.534319	118.59819	42.879421	48.409435	115.911652	45.1084175	19.937558	117.254921	-61.8386695	7.248598	112.996009
12.581417	-7.884566	115.82682	-8.377435	13.62361	115.233299	47.37851	-8.540932	118.635941	42.911602	48.441418	115.98452	45.145056	19.950243	117.3102305	-61.899926	7.296977	113.1563675
11.835733	-8.449103	116.083549	-8.354929	13.633384	115.37001	47.470856	-8.588233	118.792023	42.97245	48.393303	115.974617	45.221653	19.902535	117.38332	-61.931511	7.364233	113.3567
11.118467	-9.041132	116.368317	-8.303355	13.601741	115.507317	47.553417	-8.645484	119.033302	42.983452	48.277431	115.889481	45.2684345	19.8159735	117.4613915	-61.8751445	7.3875085	113.5532425
10.411274	-9.65193	116.751373	-8.210204	13.502206	115.633453	47.678288	-8.770494	119.310867	43.045712	48.113632	115.720657	45.362	19.671569	117.515762	-61.782408	7.332843	113.751144
9.72733	-10.288408	117.096458	-8.094611	13.335005	115.784058	47.772587	-8.940746	119.599571	43.119381	47.893433	115.503357	45.445984	19.4763435	117.551464	-61.635206	7.1936665	114.016652
8.696721	-11.155944	117.620193	-7.903645	12.95031	116.006401	47.905666	-9.262691	119.982758	43.260876	47.509689	115.234627	45.583271	19.123499	117.6086925	-61.390561	6.777121	114.4041095
8.026711	-11.703118	117.806122	-7.822385	12.648885	116.115822	48.001408	-9.490178	120.160065	43.385708	47.269459	115.125641	45.693558	18.8896405	117.642853	-61.338328	6.4081295	114.588791
7.405776	-12.229782	117.844597	-7.742316	12.36102	116.128883	48.083797	-9.680848	120.283104	43.460415	47.085144	115.100967	45.772106	18.702148	117.6920355	-61.256738	6.019892	114.5657305
6.59631	-12.62802	117.904495	-7.702503	12.127109	116.046349	48.130478	-9.794656	120.354935	43.498688	46.957676	115.110649	45.814583	18.58151	117.732792	-61.219589	5.672708	114.359906
5.83924	-13.033419	117.777946	-7.686187	11.954533	115.876236	48.176491	-9.890399	120.359932	43.493019	46.870342	115.157494	45.834755	18.4899715	117.758713	-61.207129	5.4190945	113.993759
5.221492	-13.423	117.580261	-7.682236	11.84455	115.649246	48.187458	-9.935907	120.365616	43.478802	46.828365	115.172211	45.83313	18.446229	117.7689135	-61.197602	5.242871	113.5295785
4.526402	-13.702538	117.334106	-7.688637	11.776134	115.410233	48.205814	-9.968934	120.325279	43.458641	46.81213	115.215042	45.8322275	18.421598	117.7701605	-61.2095015	5.13067	113.0503055
3.479576	-14.062441	117.02803	-7.704945	11.728302	115.208961	48.229298	-10.005513	120.202362	43.428719	46.804077	115.222374	45.8290085	18.399282	117.712368	-61.2388985	5.057322	112.705554
2.759675	-14.261028	116.967621	-7.709606	11.723612	115.231789	48.214485	-10.009313	120.125534	43.391247	46.75845	115.187393	45.802866	18.3745685	117.6564635	-61.222078	5.0726555	112.8071145
1.964343	-14.400773	117.037109	-7.704348	11.724475	115.362633	48.20496	-10.001059	120.08976	43.368839	46.72538	115.122154	45.7868995	18.3621605	117.605957	-61.1955955	5.0867895	113.119309
1.213572	-14.517748	117.201065	-7.708418	11.72508	115.577759	48.221905	-9.980338	120.091072	43.314835	46.724174	115.099312	45.76837	18.371918	117.595192	-61.185206	5.078242	113.560326
0.461968	-14.576491	117.414429	-7.715271	11.720869	115.839348	48.249489	-9.951611	120.119789	43.255692	46.730206	115.08876	45.7525905	18.3892975	117.6042745	-61.1831325	5.0524405	114.0744215
-0.288239	-14.612566	117.629837	-7.733657	11.703233	116.123291	48.267658	-9.938814	120.152748	43.174046	46.725849	115.083527	45.720852	18.3935175	117.6181375	-61.188166	5.0129485	114.6284445
-1.186295	-14.57285	117.943726	-7.765794	11.678517	116.419151	48.256538	-9.944539	120.182648	43.063198	46.691448	115.09465	45.659868	18.3734545	117.638649	-61.191456	4.9835795	115.199653
-2.294025	-14.566645	118.258583	-7.82996	11.585431	116.843269	48.228966	-10.001573	120.227829	42.929314	46.641415	115.112579	45.57914	18.319921	117.670204	-61.23906	4.850941	116.016334
-3.142518	-14.505182	118.39875	-7.88291	11.498775	117.061905	48.215496	-10.053549	120.215477	42.844303	46.602097	115.187607	45.5298995	18.274274	117.701542	-61.2957195	4.723276	116.422268
-3.935465	-14.425028	118.479263	-7.925519	11.407841	117.203331	48.189327	-10.090921	120.186424	42.774467	46.569908	115.274986	45.481897	18.2394935	117.730705	-61.332935	4.5761885	116.675957
-4.722531	-14.300199	118.46563	-7.972021	11.326785	117.300713	48.161621	-10.118675	120.117523	42.703129	46.55127	115.370903	45.432375	18.2162975	117.744213	-61.376417	4.4372725	116.857213
-5.510981	-14.136752	118.433334	-8.010318	11.266026	117.363487	48.111748	-10.130794	120.016922	42.605896	46.545883	115.483627	45.358822	18.2075445	117.7502745	-61.379458	4.3245075	116.9766995
-6.246318	-13.948555	118.345222	-8.05453	11.240321	117.416512	48.083946	-10.133554	119.898285	42.565479	46.564381	115.576088	45.3247125	18.2154135	117.7371865	-61.4337725	4.2652285	117.0958375
-7.036118	-13.710438	118.260147	-8.081139	11.244831	117.468582	48.048065	-10.125639	119.765114	42.500065	46.609455	115.684219	45.274065	18.241908	117.7246665	-61.436343	4.247754	117.2124975
-8.235929	-13.301292	118.194557	-8.091975	11.297786	117.562469	48.009697	-10.087611	119.568848	42.479954	46.649696	115.826294	45.2448255	18.2810425	117.697571	-61.4287755	4.3145295	117.427367
-8.974316	-13.004992	118.124245	-8.078283	11.339052	117.611206	47.985016	-10.040377	119.423676	42.50774	46.699299	115.939262	45.246378	18.329461	117.681469	-61.402944	4.348643	117.540943
-9.728394	-12.677967	118.075073	-8.049478	11.397593	117.67347	47.98214	-9.99145	119.275024	42.53233	46.746841	116.05265	45.257235	18.3776955	117.663837	-61.356191	4.4174905	117.683103
-10.395353	-12.368494	117.977921	-8.023355	11.464441	117.721519	47.984581	-9.953441	119.154976	42.52737	46.8088	116.202164	45.2559755	18.4276795	117.67857	-61.3026855	4.5012025	117.764468
-11.160606	-12.014841	117.871162	-8.01053	11.552046	117.740646	47.987206	-9.91985	119.042191	42.592094	46.882172	116.336403	45.28965	18.481161	117.689297	-61.31071	4.622931	117.791995
-11.926109	-11.680672	117.827812	-8.010085	11.647335	117.746338	47.980347	-9.890611	118.95623	42.648159	46.939625	116.411507	45.314253	18.524507	117.6838685	-61.334423	4.770163	117.8088075
-12.66009	-11.342815	117.747261	-8.034238	11.756075	117.735016	47.913879	-9.842969	118.874947	42.660046	46.966717	116.469742	45.2869625	18.561874	117.6723445	-61.3554385	4.950276	117.7976875
-13.715139	-10.852151	117.600777	-8.113839	11.897786	117.651711	47.840275	-9.800844	118.759026	42.647598	47.044346	116.50087	45.2439365	18.621751	117.629948	-61.4716145	5.173821	117.673474
-14.376513	-10.544828	117.480049	-8.154406	11.959563	117.568604	47.785534	-9.77345	118.680122	42.607544	47.068222	116.491386	45.196539	18.647386	117.585754	-61.505351	5.27174	117.551454
-15.019136	-10.252376	117.42643	-8.222795	12.034028	117.512009	47.723827	-9.756986	118.639801	42.551022	47.078983	116.446068	45.1374245	18.6609985	117.5429345	-61.5830145	5.4070575	117.4810835
-15.777302	-9.923426	117.428764	-8.260143	12.086278	117.48983	47.654186	-9.739722	118.618561	42.504673	47.074196	116.348183	45.0794295	18.667237	117.483372	-61.5997155	5.505319	117.496288
-16.486475	-9.652381	117.519226	-8.280279	12.131845	117.497635	47.620468	-9.733852	118.603088	42.434795	47.083397	116.284813	45.0276315	18.6747725	117.4439505	-61.5881895	5.5889175	117.5513195
-17.148104	-9.390326	117.660667	-8.291231	12.168148	117.550659	47.599907	-9.732471	118.601143	42.262802	47.13419	116.239639	44.9313545	18.7008595	117.420391	-61.5138165	5.6354365	117.680927
-17.757978	-9.147206	117.821945	-8.277344	12.176178	117.636238	47.585106	-9.735386	118.613747	42.08316	47.177906	116.19059	44.834133	18.72126	117.4021685	-61.388821	5.631096	117.8703075
-18.613308	-8.810878	117.950752	-8.211815	12.13103	117.680801	47.603462	-9.766304	118.605827	42.310905	47.026382	115.959259	44.9571835	18.630039	117.282543	-61.3808135	5.632021	118.079059
-19.162344	-8.589871	117.953667	-8.178594	12.075311	117.648293	47.625603	-9.795736	118.550804	42.33675	46.985889	115.867401	44.9811765	18.5950765	117.2091025	-61.3383645	5.5555455	118.0874835
-19.735773	-8.355174	117.774109	-8.111987	12.01973	117.5131	47.62608	-9.825098	118.448982	42.397263	46.926273	115.775681	45.0116715	18.5505875	117.1123315	-61.2356455	5.4888725	117.9138685
-20.330309	-8.127083	117.532585	-8.070433	11.982632	117.291962	47.625778	-9.852799	118.311546	42.443848	46.898914	115.714287	45.034813	18.5230575	117.0129165	-61.175679	5.4422065	117.5710075
-20.889599	-7.892325	117.183891	-8.049275	11.966584	117.035339	47.621693	-9.863742	118.137886	42.485764	46.901859	115.655922	45.0537285	18.5190585	116.896904	-61.1522785	5.4141095	117.173774
-21.406279	-7.655453	116.780022	-8.033076	11.98012	116.72863	47.617542	-9.838314	117.962334	42.541168	46.889366	115.588043	45.079355	18.525526	116.7751885	-61.145507	5.434714	116.6820715
-21.931767	-7.405456	116.430054	-8.057739	12.011461	116.455887	47.603756	-9.80481	117.763123	42.510986	46.910881	115.536407	45.057371	18.5530355	116.649765	-61.172849	5.4698865	116.262009
-22.646088	-7.050498	116.178215	-8.136267	12.101273	116.249634	47.472931	-9.706884	117.538139	42.451382	46.908058	115.333389	44.9621565	18.600587	116.435764	-61.2346905	5.601959	116.063504
-23.135624	-6.790177	116.269447	-8.184376	12.178778	116.250626	47.386734	-9.653102	117.477928	42.376232	46.883476	115.178299	44.881483	18.615187	116.3281135	-61.250235	5.742369	116.1731385
-23.624634	-6.544686	116.408791	-8.215671	12.225639	116.327644	47.337399	-9.61701	117.489311	42.310669	46.867668	115.068123	44.824034	18.625329	116.278717	-61.255376	5.825949	116.376571
-24.131178	-6.322257	116.685486	-8.232833	12.248708	116.485703	47.311108	-9.60958	117.56636	42.283726	46.843399	114.983772	44.797417	18.6169095	116.275066	-61.263083	5.8805065	116.69634
-24.634132	-6.114449	117.044357	-8.208748	12.227704	116.706718	47.318504	-9.635851	117.685089	42.299747	46.795689	114.925125	44.8091255	18.579919	116.305107	-61.2266215	5.875489	117.108329
-25.071209	-5.9412	117.4235	-8.172511	12.17861	116.95192	47.334499	-9.66899	117.860321	42.303513	46.751701	114.897583	44.819006	18.5413555	116.378952	-61.164028	5.8158645	117.524888
-25.476519	-5.760861	117.799637	-8.138434	12.107749	117.207779	47.377224	-9.726704	118.067108	42.35487	46.697521	114.887688	44.866047	18.4854085	116.477398	-61.142915	5.7300895	117.93816
-26.057178	-5.476416	118.3144	-8.055861	11.946218	117.547539	47.506077	-9.836968	118.401695	42.390537	46.602295	114.91954	44.948307	18.3826635	116.6606175	-61.060029	5.5097725	118.4344605
-26.431782	-5.264056	118.571114	-8.005963	11.827644	117.71582	47.581451	-9.915091	118.606392	42.422676	46.544575	114.927605	45.0020635	18.314742	116.7669985	-61.0139895	5.340546	118.6646415
-26.807949	-4.971532	118.85836	-7.962739	11.712635	117.854454	47.639675	-9.995796	118.763908	42.445992	46.475388	114.866997	45.0428335	18.239796	116.8154525	-60.9683115	5.185474	118.8934555
-26.993279	-4.877254	118.97657	-7.933947	11.610023	117.984367	47.666592	-10.051592	118.873749	42.424919	46.371162	114.756416	45.0457555	18.159785	116.8150825	-60.9136495	5.060261	119.1536515
-27.365145	-4.574058	119.148399	-7.878318	11.515549	118.06414	47.711475	-10.119783	118.969604	42.40155	46.282303	114.645912	45.0565125	18.08126	116.807758	-60.8131485	4.949838	119.320522
-27.704807	-4.280618	119.363548	-7.856553	11.43992	118.149529	47.730328	-10.160533	119.061447	42.374756	46.210243	114.513084	45.052542	18.024855	116.7872655	-60.765648	4.854985	119.5117925
-28.061607	-3.930569	119.519493	-7.809015	11.357174	118.21524	47.756126	-10.188218	119.121422	42.395638	46.151054	114.416267	45.075882	17.981418	116.7688445	-60.693912	4.73293	119.6616355
-28.525501	-3.343732	119.6306	-7.759161	11.261937	118.291786	47.792034	-10.203069	119.148506	42.306164	46.152245	114.459	45.049099	17.974588	116.803753	-60.567421	4.549286	119.779819
-28.81485	-2.897227	119.59951	-7.707964	11.207561	118.291283	47.829475	-10.190415	119.117653	42.466591	46.141922	114.370537	45.148033	17.9757535	116.744095	-60.563961	4.4393685	119.838471
-29.076883	-2.399505	119.508888	-7.669505	11.183051	118.260239	47.875263	-10.151811	119.038452	42.497921	46.198799	114.422249	45.186592	18.023494	116.7303505	-60.525602	4.342608	119.7901275
-29.351339	-1.868549	119.358566	-7.641465	11.181099	118.221451	47.906147	-10.082277	118.940887	42.553043	46.274162	114.48381	45.229595	18.0959425	116.7123485	-60.512525	4.2662555	119.7305535
-29.519314	-1.395288	119.220642	-7.616194	11.219369	118.19429	47.945621	-9.998282	118.838081	42.445042	46.387444	114.651108	45.1953315	18.194581	116.7445945	-60.4277195	4.244157	119.6439855
-29.767149	-0.765062	119.199455	-7.617694	11.274531	118.209305	47.983829	-9.901774	118.769287	42.433792	46.490479	114.68248	45.2088105	18.2943525	116.7258835	-60.4441985	4.2547095	119.6927265
-30.058256	-0.062941	119.219803	-7.633963	11.344641	118.255997	47.998882	-9.791277	118.769577	42.469883	46.561039	114.604927	45.2343825	18.384881	116.687252	-60.5023085	4.304401	119.824742
-30.464468	1.050162	119.326927	-7.635892	11.44339	118.353584	48.07481	-9.667079	118.867241	42.44809	46.677185	114.595604	45.26145	18.505053	116.7314225	-60.533234	4.381727	119.9757455
-30.663013	1.8184	119.308624	-7.610352	11.465778	118.38121	48.143642	-9.628531	118.984833	42.4767	46.7131	114.588715	45.310171	18.5422845	116.786774	-60.530875	4.3892715	119.975646
-30.877708	2.585309	119.124199	-7.564301	11.439703	118.361191	48.237087	-9.625348	119.074715	42.508698	46.735275	114.615036	45.3728925	18.5549635	116.8448755	-60.5014945	4.3244425	119.8775065
-30.993008	3.373665	118.942223	-7.481632	11.360731	118.274567	48.359688	-9.679893	119.065216	42.506237	46.750114	114.727745	45.4329625	18.5351105	116.8964805	-60.3962265	4.1863515	119.6526535
-31.255302	4.263755	118.801811	-7.405096	11.253223	118.166962	48.411255	-9.717412	118.96315	42.578117	46.735592	114.715347	45.494686	18.50909	116.8392485	-60.304878	3.997356	119.4946755
-31.434429	5.152847	118.650948	-7.329116	11.148546	118.064102	48.438366	-9.723294	118.765404	42.61573	46.705975	114.707375	45.527048	18.4913405	116.7363895	-60.18528	3.8057515	119.3918145
-31.608763	6.110453	118.462242	-7.266971	11.061843	117.97068	48.483856	-9.71744	118.529556	42.707348	46.676399	114.65123	45.595602	18.4794795	116.590393	-60.129544	3.6442065	119.350967
-31.798115	7.549434	118.264626	-7.207061	10.973827	117.866722	48.530415	-9.694063	118.124046	42.767097	46.711506	114.725494	45.648756	18.5087215	116.42477	-60.062878	3.4389325	119.308674
-32.038452	8.638924	118.313911	-7.20134	10.945181	117.847954	48.493656	-9.686873	117.728844	42.765141	46.723305	114.844254	45.6293985	18.518216	116.286549	-60.0320785	3.372146	119.409359
-32.202621	9.731202	118.399384	-7.209227	10.917024	117.851028	48.352821	-9.659217	117.295303	42.738819	46.722389	114.944412	45.54582	18.531586	116.1198575	-59.964274	3.302462	119.5821985
-32.275284	10.775023	118.435143	-7.238058	10.910443	117.855659	48.205914	-9.669998	116.761063	42.719746	46.728195	115.089539	45.46283	18.5290985	115.925301	-59.938946	3.2917875	119.786017
-32.543056	12.002854	118.641487	-7.287554	10.912366	117.838585	48.034012	-9.713943	116.185974	42.489918	46.798798	115.301941	45.261965	18.5424275	115.7439575	-59.837073	3.2823045	119.9332125
-32.663204	13.125175	118.796089	-7.358258	10.92485	117.827621	47.824142	-9.719314	115.631775	42.606251	46.720726	115.371262	45.2151965	18.500706	115.5015185	-59.9317125	3.348994	120.1537235
-32.7868	14.255495	118.978226	-7.4608	10.930302	117.818657	47.461681	-9.714383	115.091965	42.602486	46.686234	115.52845	45.0320835	18.4859255	115.3102075	-59.9536835	3.3746785	120.3271065
-33.003857	16.044003	119.388535	-7.656504	10.949968	117.840088	47.183292	-9.794987	114.297295	42.56007	46.596516	115.624527	44.871681	18.4007645	114.960911	-60.184689	3.4991715	120.719265
-32.992714	17.042727	119.57283	-7.830306	11.005937	117.870163	46.935387	-9.845781	113.832809	42.472248	46.509834	115.691841	44.7038175	18.3320265	114.762325	-60.3644295	3.6798475	120.978001
-32.975304	18.112921	119.841812	-8.017273	10.972591	117.905426	46.663174	-9.904057	113.419998	42.349289	46.431602	115.760658	44.5062315	18.2637725	114.590328	-60.5407775	3.6814095	121.220524
-32.96756	19.124176	120.063309	-8.183301	10.992787	117.965187	46.39912	-9.984379	113.044914	42.220303	46.342091	115.823616	44.3097115	18.178856	114.434265	-60.6763135	3.806718	121.496109
-32.930176	20.207478	120.331764	-8.37771	10.905248	118.000938	46.143833	-10.097334	112.691811	42.136253	46.218525	115.864899	44.140043	18.0605955	114.278355	-60.895463	3.7499005	121.723521
-32.739742	21.078804	120.505058	-8.937338	11.234495	118.388489	45.861454	-10.203101	112.400162	42.050034	46.085796	115.883705	43.955744	17.9413475	114.1419335	-61.83042	4.5276425	122.6350445
-32.548485	21.98654	120.610847	-8.685086	10.840138	118.040237	45.617172	-10.341972	112.168434	42.031082	45.931263	115.851105	43.824127	17.7946455	114.0097695	-61.194299	3.8856305	122.0707045
-32.143383	23.325357	120.518768	-8.84055	10.806814	117.916641	45.390831	-10.604601	111.973869	42.036507	45.695049	115.755753	43.713669	17.545224	113.864811	-61.394769	4.068404	121.968471
-31.662569	24.057335	120.208847	-8.906026	10.769447	117.745041	45.300571	-10.796183	111.948692	42.085934	45.520859	115.61232	43.6932525	17.362338	113.780506	-61.5053045	4.176556	121.709576
-31.392824	24.981659	119.947685	-8.935169	10.725683	117.5485	45.245354	-11.00575	111.977097	42.141457	45.318394	115.416275	43.6934055	17.156322	113.696686	-61.5637435	4.295044	121.400314
-30.912607	25.721889	119.594086	-8.952493	10.681785	117.389771	45.192066	-11.24434	112.048088	42.181702	45.121223	115.203049	43.686884	16.9384415	113.6255685	-61.59187	4.4251285	121.1539735
-30.393297	26.42845	119.345512	-8.96562	10.562783	117.230438	45.116783	-11.470407	112.099495	42.242111	44.921894	114.970421	43.679447	16.7257435	113.534958	-61.610687	4.3998225	120.925918
-29.775391	27.144394	119.207016	-8.990477	10.41715	117.183578	45.021606	-11.692064	112.104836	42.277153	44.683781	114.782127	43.6493795	16.4958585	113.4434815	-61.6303335	4.3384415	120.9236745
-29.170918	27.821863	119.236526	-9.041621	10.262334	117.202141	44.878311	-11.889904	112.074135	42.153572	44.495384	114.746811	43.5159415	16.30274	113.410473	-61.5991835	4.221928	120.993809
-28.071373	28.768169	119.447792	-9.160534	10.105636	117.374481	44.632244	-12.108179	111.961472	42.184292	44.299042	114.845322	43.408268	16.0954315	113.403397	-61.729336	4.1158405	121.345565
-27.260422	29.435524	119.653725	-9.304279	9.976628	117.47435	44.478039	-12.182043	111.898315	42.183624	44.218361	114.995895	43.3308315	16.018159	113.447105	-61.9393895	3.935097	121.501595
-26.413054	30.105314	119.857361	-9.417721	9.998167	117.611732	44.33939	-12.178152	111.868195	42.163162	44.199207	115.197357	43.251276	16.0105275	113.532776	-62.086718	3.9858065	121.690688
-25.545856	30.759621	119.991234	-9.531442	10.078547	117.742577	44.232323	-12.153233	111.871292	42.132725	44.252319	115.412735	43.182524	16.049543	113.6420135	-62.245408	4.107551	121.8431405
-24.573477	31.391731	120.089996	-9.6256	10.188469	117.852737	44.151722	-12.099664	111.897888	42.111282	44.308014	115.632477	43.131502	16.104175	113.7651825	-62.382702	4.272763	121.9402915
-23.490398	32.031349	120.134529	-9.689469	10.307017	117.946533	44.114735	-12.048953	111.938057	42.093193	44.388599	115.868118	43.103964	16.169823	113.9030875	-62.482902	4.444211	121.9899785
-22.385742	32.637184	120.191345	-9.740599	10.421721	118.015877	44.091434	-11.99753	112.01017	42.172096	44.391018	116.088066	43.131765	16.196744	114.049118	-62.612963	4.646698	121.982636
-20.600388	33.433201	120.132149	-9.740232	10.622274	118.094673	44.143105	-11.917284	112.222313	42.26955	44.492661	116.490601	43.2063275	16.2876885	114.356457	-62.6867915	4.9568595	121.832889
-19.267807	33.966492	120.094444	-9.769421	10.678036	118.122734	44.233902	-11.883897	112.430321	42.352074	44.555943	116.838417	43.292988	16.336023	114.634369	-62.83183	5.020049	121.611099
-17.975565	34.448734	120.144653	-9.789151	10.715778	118.216721	44.332859	-11.84683	112.796127	42.459801	44.609688	117.236122	43.39633	16.381429	115.0161245	-62.974632	5.050127	121.4173175
-16.599758	34.887222	120.246017	-9.822607	10.797485	118.4515	44.490902	-11.811072	113.40374	42.069721	44.880615	117.983391	43.2803115	16.5347715	115.6935655	-62.9255255	5.0601985	121.2094345
-15.158001	35.289154	120.484009	-9.850545	10.895036	118.828354	44.737511	-11.780784	114.270653	42.212017	44.97855	118.603752	43.474764	16.598883	116.4372025	-63.175854	5.191189	121.2195055
-13.714981	35.636089	120.808922	-9.895637	11.008759	119.346725	45.034084	-11.744208	115.388618	42.765327	44.942741	119.219002	43.8997055	16.5992665	117.30381	-63.6909795	5.4182515	121.38964
-12.204397	35.97961	121.260468	-9.936321	11.088945	119.92849	45.353718	-11.673176	116.689659	42.871166	45.094715	120.133087	44.112442	16.7107695	118.411373	-63.985084	5.4671205	121.445607
-9.914028	36.386795	122.045921	-9.983463	11.202398	120.837654	45.872486	-11.554209	118.747589	42.896435	45.390938	121.867928	44.3844605	16.9183645	120.3077585	-64.3513865	5.4864315	121.3675495
-8.405958	36.644524	122.696114	-10.038796	11.263971	121.44278	46.17046	-11.46871	120.099747	43.113605	45.477871	122.935104	44.6420325	17.0045805	121.5174255	-64.7196245	5.5233615	121.3681345
-6.915395	36.827587	123.423302	-10.069559	11.306746	121.994675	46.444168	-11.350593	121.351219	43.123558	45.629421	124.098824	44.783863	17.139414	122.7250215	-64.922981	5.474078	121.2643285
-5.359649	36.963825	124.050476	-10.120155	11.377604	122.486687	46.753605	-11.303941	122.385071	43.181385	45.790161	125.267754	44.967495	17.24311	123.8264125	-65.207805	5.512098	121.1469615
-3.955517	37.108875	124.816788	-10.187706	11.477392	122.96904	46.942528	-11.139126	123.334755	43.191055	45.944088	126.288689	45.0667915	17.402481	124.811722	-65.4422035	5.552303	121.126358
-2.520738	37.18565	125.550499	-10.184313	11.572621	123.3405	47.117168	-11.00738	124.062767	43.208549	46.100079	127.204285	45.1628585	17.5463495	125.633526	-65.5314845	5.5988925	121.047474
-1.225861	37.295128	126.237068	-10.250785	11.759301	123.758003	47.234573	-10.819253	124.604378	43.150753	46.275078	128.000381	45.192663	17.7279125	126.3023795	-65.694233	5.7906895	121.2136265
0.667711	37.44091	127.200714	-10.338521	12.121192	124.278748	47.407673	-10.470609	125.250885	43.03833	46.60223	128.910416	45.2230015	18.0658105	127.0806505	-65.9000435	6.1765735	121.4768455
1.875888	37.474884	127.711739	-10.390855	12.392799	124.518791	47.476456	-10.205222	125.562492	42.973217	46.843586	129.463104	45.2248365	18.319182	127.512798	-66.0065465	6.466416	121.524784
2.98857	37.497173	128.13353	-10.430354	12.669218	124.668777	47.582947	-9.941282	125.77549	42.937477	47.057049	129.871292	45.260212	18.5578835	127.823391	-66.12092	6.7805525	121.514163
3.990467	37.493706	128.523178	-10.486165	12.954648	124.729813	47.661724	-9.703417	125.890282	42.894985	47.272869	130.186829	45.2783545	18.784726	128.0385555	-66.2506845	7.12457	121.4210705
5.057371	37.375076	128.699844	-10.513266	13.238184	124.728485	47.692554	-9.447072	125.879929	42.809425	47.511459	130.435638	45.2509895	19.0321935	128.1577835	-66.2775215	7.4441745	121.2991865
6.033397	37.219143	128.787018	-10.536332	13.513263	124.66713	47.703979	-9.197543	125.831833	42.75956	47.755013	130.515259	45.2317695	19.278735	128.173546	-66.3044335	7.747791	121.160714
6.926656	37.037968	128.752853	-10.562977	13.792339	124.54895	47.712669	-8.947391	125.731827	42.722488	48.012333	130.508606	45.2175785	19.532471	128.1202165	-66.3435325	8.052207	120.9776835
8.142972	36.643505	128.568527	-10.58377	14.235563	124.29631	47.717308	-8.574189	125.57901	42.632652	48.370499	130.375275	45.17498	19.898155	127.9771425	-66.34252	8.572971	120.6154775
8.937025	36.272518	128.294037	-10.59429	14.557898	124.095985	47.734921	-8.324166	125.52961	42.595947	48.617416	130.179703	45.165434	20.146625	127.8546565	-66.354014	8.969171	120.3373135
9.66605	35.865437	127.989075	-10.601195	14.886119	123.849617	47.722099	-8.04134	125.52829	42.598053	48.876732	129.976303	45.160076	20.417696	127.7522965	-66.362466	9.354542	119.9469375
10.254002	35.484917	127.725388	-10.602654	15.217731	123.579391	47.723206	-7.791306	125.534401	42.609245	49.134914	129.76268	45.1662255	20.671804	127.6485405	-66.3715335	9.763658	119.5102415
10.874355	34.965714	127.415726	-10.572884	15.527494	123.284279	47.775616	-7.549582	125.509735	42.610958	49.37801	129.543198	45.193287	20.914214	127.5264665	-66.339055	10.140774	119.0420915
11.501551	34.296181	127.023529	-10.524884	15.819557	122.956726	47.820778	-7.295249	125.478134	42.640621	49.623825	129.352707	45.2306995	21.164288	127.4154205	-66.2804675	10.474826	118.4980315
12.003112	33.638702	126.719757	-10.47018	16.100206	122.61145	47.88858	-7.041237	125.434563	42.675823	49.86874	129.189728	45.2822015	21.4137515	127.3121455	-66.2225615	10.7866605	117.9107545
12.653315	32.62915	126.300491	-10.321247	16.497881	122.132278	48.109592	-6.607456	125.287971	42.7173	50.263481	128.922882	45.413446	21.8280125	127.1054265	-66.05594	11.1677495	117.1591295
13.020301	31.827152	125.909569	-10.143353	16.739573	121.899536	48.331413	-6.288435	125.149727	42.791653	50.550812	128.659393	45.561533	22.1311885	126.90456	-65.848239	11.3479575	116.894512
13.404381	30.895847	125.494621	-9.950793	17.003332	121.739326	48.570503	-5.974493	125.029755	42.906429	50.849705	128.334885	45.738466	22.437606	126.68232	-65.640052	11.569058	116.796332
13.745701	29.937023	125.135841	-9.723754	17.259794	121.620453	48.836208	-5.684193	124.925323	43.045731	51.157101	127.977135	45.9409695	22.736454	126.451229	-65.3884775	11.783134	116.789677
14.065636	28.958601	124.804054	-9.499206	17.51659	121.557632	49.068649	-5.386846	124.859177	43.248226	51.448906	127.552795	46.1584375	23.03103	126.205986	-65.1568495	12.00215	116.909278
14.184416	27.870741	124.443626	-9.264941	17.750389	121.526428	49.26548	-5.10488	124.822571	43.47768	51.747166	127.081207	46.37158	23.321143	125.951889	-64.901462	12.179635	117.100967
14.340949	26.7208	124.148941	-9.090677	17.99983	121.525063	49.414383	-4.850007	124.778198	43.687557	52.022594	126.624092	46.55097	23.5862935	125.701145	-64.732324	12.4133665	117.348981
14.456081	24.97468	123.743057	-8.933475	18.389549	121.539391	49.487511	-4.465096	124.743629	43.879257	52.426647	125.982841	46.683384	23.9807755	125.363235	-64.550334	12.7983225	117.715547
14.446423	23.65008	123.486778	-8.964134	18.661808	121.54673	49.457924	-4.211382	124.720428	43.89365	52.696548	125.62542	46.675787	24.242583	125.172924	-64.604055	13.081033	117.920536
14.472355	22.328465	123.30809	-9.127227	18.951031	121.622124	49.313839	-4.007464	124.671341	43.818802	52.957134	125.335541	46.5663205	24.474835	125.003441	-64.8207745	13.427227	118.240807
14.278291	21.016199	123.109726	-9.285081	19.202696	121.713112	49.082012	-3.804655	124.638245	43.636097	53.194206	124.970779	46.3590545	24.6947755	124.804512	-64.9292165	13.7106165	118.621712
14.104968	19.638294	123.042885	-9.494484	19.470339	121.910645	48.831543	-3.609633	124.620865	43.469883	53.422153	124.632858	46.150713	24.90626	124.6268615	-65.139681	14.034418	119.1944285
13.808599	18.38369	123.283241	-9.72941	19.729559	122.209038	48.587257	-3.413881	124.655937	43.223797	53.605835	124.313095	45.905527	25.095977	124.484516	-65.364347	14.363141	119.93356
13.571818	16.960985	123.325027	-9.948874	19.957752	122.529343	48.37085	-3.222608	124.79068	42.962612	53.760921	124.033775	45.666731	25.2691565	124.4122275	-65.564479	14.6463475	120.6464585
13.273843	14.883797	123.619011	-10.218158	20.231258	122.899918	48.305794	-2.965423	125.029007	42.627327	54.023476	123.824623	45.4665605	25.5290265	124.426815	-65.9028765	14.9334895	121.373021
13.041653	13.493793	123.728546	-10.321584	20.330288	122.995209	48.201706	-2.703812	125.325714	42.424984	54.185604	123.795685	45.313345	25.740896	124.5606995	-65.956513	14.91968	121.4297185
12.823145	12.057003	123.79966	-10.361002	20.336824	122.915627	48.259518	-2.497757	125.565125	42.271851	54.309509	123.851105	45.2656845	25.905876	124.708115	-65.9876885	14.767772	121.123139
12.623731	10.674311	123.876488	-10.355103	20.28059	122.663773	48.378098	-2.325983	125.876534	42.203819	54.39909	123.931358	45.2909585	26.0365535	124.903946	-66.0011645	14.5246265	120.4236
12.378433	9.289886	123.804344	-10.305366	20.172232	122.259796	48.561123	-2.210362	126.119064	42.102581	54.492664	124.053131	45.331852	26.141151	125.0860975	-65.942584	14.203313	119.4334945
12.081345	7.833259	123.670494	-10.254431	20.021202	121.758614	48.610722	-2.069699	126.427338	42.07906	54.531776	124.063171	45.344891	26.2310385	125.2452545	-65.853753	13.8113655	118.2719735
11.9882	6.283723	123.368546	-10.198544	19.83642	121.175217	48.691971	-2.014645	126.656853	42.110466	54.517109	123.914444	45.4012185	26.251232	125.2856485	-65.7983065	13.421608	117.0647855
11.250031	4.213531	123.055061	-10.117446	19.569685	120.347191	48.763893	-1.981285	126.760529	41.884083	54.493668	123.446991	45.323988	26.2561915	125.10376	-65.55888	12.8831785	115.590622
10.905716	2.815013	122.682785	-10.047062	19.403055	119.854996	48.770008	-1.958694	126.753319	41.681801	54.532814	122.962532	45.2259045	26.28706	124.8579255	-65.3200285	12.51905	114.8520665
10.398018	1.418218	122.408615	-9.998575	19.264265	119.420601	48.794807	-2.026451	126.615967	41.487873	54.544235	122.462967	45.14134	26.258892	124.539467	-65.13849	12.269638	114.301735
9.819795	0.107811	122.14415	-9.958271	19.132668	119.119202	48.780609	-2.09992	126.403603	41.916752	54.305935	121.530342	45.3486805	26.1030075	123.9669725	-65.2652225	12.1623285	114.2714315
9.062761	-1.137788	121.840729	-9.924049	19.003077	118.902931	48.735619	-2.144989	126.1147	41.928864	54.237007	120.875214	45.3322415	26.046009	123.494957	-65.1803395	11.960145	114.310905
8.308003	-2.3877	121.629395	-9.904342	18.900562	118.752457	48.622662	-2.140753	125.824234	41.833351	54.209877	120.425941	45.2280065	26.034562	123.1250875	-65.0366905	11.766562	114.3798265
7.602466	-3.585955	121.473526	-9.928576	18.823885	118.710587	48.604885	-2.151042	125.509369	41.818333	54.166267	119.932343	45.211609	26.0076125	122.720856	-65.068761	11.6401575	114.700318
6.167734	-5.216786	121.369553	-9.97308	18.695446	118.754646	48.676994	-2.152344	125.02787	41.621876	54.170727	119.377045	45.149435	26.0091915	122.2024575	-65.095595	11.3817005	115.3068345
5.236516	-6.336824	121.374214	-9.995995	18.572695	118.782852	48.668812	-2.13722	124.820259	41.483707	54.135124	118.981598	45.0762595	25.998952	121.9009285	-65.0682495	11.146438	115.6647755
4.279001	-7.362504	121.383797	-10.057816	18.450399	118.779846	48.630955	-2.159045	124.661102	41.319702	54.095535	118.576729	44.9753285	25.968245	121.6189155	-65.0909605	10.932553	115.9407765
3.197532	-8.327492	121.382652	-10.126611	18.306383	118.761932	48.495083	-2.184793	124.47345	41.155548	54.006981	118.124451	44.8253155	25.911094	121.2989505	-65.0785375	10.701672	116.2249135
2.106664	-9.303388	121.474098	-10.178423	18.124676	118.750061	48.016174	-2.034729	124.467804	40.987442	53.849369	117.620216	44.501808	25.90732	121.04401	-64.858654	10.342032	116.456112
1.067496	-10.255375	121.613136	-10.206378	17.889772	118.75029	48.244114	-2.335489	124.154305	40.843155	53.643234	117.150757	44.5436345	25.6538725	120.652531	-64.9563905	10.1256715	116.848049
-0.101222	-11.094884	121.79744	-10.245515	17.61125	118.80677	48.174995	-2.526294	124.05304	40.729259	53.396065	116.692474	44.452127	25.4348855	120.372757	-64.943157	9.7876145	117.240783
-1.853496	-12.244774	122.28582	-10.266137	17.115971	119.063652	48.051659	-2.858236	124.010323	40.555756	52.894634	116.110001	44.3037075	25.018199	120.060162	-64.8359815	9.21374299999999	118.067142
-3.054354	-12.921365	122.693298	-10.276361	16.718063	119.294754	47.92252	-3.121486	124.054565	40.458927	52.530182	115.840103	44.1907235	24.704348	119.947334	-64.7434455	8.731778	118.642174
-4.259315	-13.455944	123.119202	-10.278461	16.312017	119.608917	47.893177	-3.443296	124.08744	40.370499	52.159416	115.62455	44.131838	24.35806	119.855995	-64.68876	8.265974	119.361839
-5.468313	-13.96303	123.553619	-10.294708	15.907998	119.962097	47.788662	-3.74689	124.140678	40.284698	51.784111	115.491066	44.03668	24.0186105	119.815872	-64.626096	7.7973855	120.108322
-6.741472	-14.395104	123.925613	-10.311178	15.525952	120.29364	47.719566	-4.062303	124.170151	40.221893	51.445477	115.443024	43.9707295	23.691587	119.8065875	-64.5930855	7.360317	120.7806925
-7.928655	-14.793396	124.168465	-10.322256	15.147616	120.589783	47.656727	-4.330682	124.140251	40.159313	51.1474	115.472237	43.90802	23.408359	119.806244	-64.552532	6.886873	121.373322
-9.115191	-15.097229	124.228493	-10.344754	14.812662	120.844437	47.615208	-4.58175	124.051437	40.099792	50.890438	115.572372	43.8575	23.154344	119.8119045	-64.547008	6.47098	121.8769695
-10.999277	-15.424479	124.217697	-10.37707	14.409308	121.163963	47.511585	-4.926127	123.801491	40.015995	50.592167	115.842499	43.76379	22.83302	119.821995	-64.51793	5.985596	122.505931
-12.16796	-15.571223	124.0877	-10.4	14.190663	121.383873	47.374447	-5.101105	123.569656	40.000858	50.454079	116.113617	43.6876525	22.676487	119.8416365	-64.4876525	5.704839	122.9261095
-13.370183	-15.607236	123.939835	-10.406578	14.013942	121.587845	47.336544	-5.298621	123.274086	40.008717	50.328236	116.428818	43.6726305	22.5148075	119.851452	-64.4857865	5.5130765	123.324238
-14.546296	-15.614597	123.793541	-10.386922	13.831909	121.781967	47.243732	-5.46184	123.011353	40.049213	50.223495	116.772804	43.6464725	22.3808275	119.8920785	-64.4203165	5.2829905	123.6718555
-15.692432	-15.55904	123.659706	-10.353132	13.642942	121.962341	47.204048	-5.657383	122.749603	40.09964	50.077457	117.108009	43.651844	22.210037	119.928806	-64.358108	5.075847	123.995876
-16.828384	-15.473782	123.545181	-10.322267	13.444302	122.130562	47.157307	-5.889688	122.487137	40.159908	49.898804	117.419121	43.6586075	22.004558	119.953129	-64.3031415	4.884046	124.307995
-17.954893	-15.346514	123.503075	-10.289319	13.247087	122.295334	47.08786	-6.133423	122.284363	40.219643	49.679955	117.681084	43.6537515	21.773266	119.9827235	-64.2323895	4.720908	124.6079445
-19.620556	-15.148425	123.589767	-10.271517	12.928532	122.527779	47.007725	-6.536458	122.106728	40.32061	49.334957	117.940994	43.6641675	21.3992495	120.023861	-64.2072015	4.4578145	125.031697
-20.694292	-15.015528	123.723114	-10.283356	12.674766	122.66481	46.954613	-6.826285	122.036621	40.320339	49.07119	117.996361	43.637476	21.1224525	120.016491	-64.204188	4.2270795	125.313129
-21.738148	-14.85205	123.949799	-10.312953	12.388657	122.783554	46.882473	-7.134284	122.008492	40.252651	48.777931	117.928146	43.567562	20.8218235	119.968319	-64.193468	3.9554905	125.598789
-22.754232	-14.694551	124.212708	-10.36375	12.077129	122.881737	46.796558	-7.433522	121.990669	40.13979	48.436676	117.802605	43.468174	20.501577	119.896637	-64.195674	3.652681	125.866837
-23.737658	-14.536773	124.484337	-10.425501	11.755564	122.961876	46.706291	-7.768802	121.960983	39.986237	48.066113	117.630112	43.346264	20.1486555	119.7955475	-64.197266	3.3624725	126.1282045
-24.711296	-14.353305	124.757919	-10.478908	11.406729	123.036423	46.620308	-8.113143	121.944618	39.864025	47.688118	117.424881	43.2421665	19.7874875	119.6847495	-64.1999825	3.0259705	126.3880965
-25.611502	-14.145019	124.966118	-10.5147	11.053959	123.075378	46.527943	-8.46666	121.930107	39.760036	47.312466	117.256775	43.1439895	19.422903	119.593441	-64.1733895	2.685015	126.557315
-26.942694	-13.791248	125.17363	-10.564268	10.523106	123.134247	46.394627	-9.015698	121.887741	39.670658	46.775299	117.101692	43.0326425	18.8798005	119.4947165	-64.1611785	2.1664115	126.7737775
-27.781126	-13.521129	125.268951	-10.592702	10.183657	123.167946	46.299873	-9.357515	121.824249	39.628021	46.417759	117.066452	42.963947	18.530122	119.4453505	-64.149351	1.837192	126.8905415
-28.601938	-13.204546	125.27317	-10.593341	9.854485	123.189911	46.205082	-9.661087	121.742928	39.613853	46.082825	117.092964	42.9094675	18.210869	119.417946	-64.0961495	1.498101	126.961876
-29.318512	-12.87539	125.218918	-10.605317	9.536977	123.194481	46.140591	-9.960394	121.62645	39.607731	45.807953	117.162346	42.874161	17.9237795	119.394398	-64.084795	1.1501745	126.994564
-30.049265	-12.517773	125.121094	-10.612523	9.23522	123.180328	46.06678	-10.225509	121.460175	39.588432	45.553715	117.259369	42.827606	17.664103	119.359772	-64.052652	0.806337000000003	127.000884
-30.745024	-12.107483	124.985977	-10.619455	8.951659	123.147224	45.998035	-10.485988	121.243073	39.579433	45.313896	117.369934	42.788734	17.413954	119.3065035	-64.027644	0.489363999999998	126.9879445
-31.411951	-11.659671	124.832474	-10.616234	8.695557	123.073708	45.926544	-10.720549	121.006691	39.576359	45.090572	117.482864	42.7514515	17.1850115	119.2447775	-63.9839195	0.2061025	126.9026385
-32.286377	-10.967484	124.455299	-10.633552	8.382887	122.881142	45.837215	-11.062992	120.637848	39.613007	44.790543	117.615715	42.725111	16.8637755	119.1267815	-63.992215	-0.0980014999999987	126.6355025
-32.844608	-10.465219	124.219749	-10.652713	8.195337	122.714523	45.766846	-11.273541	120.399155	39.617516	44.593861	117.642769	42.692181	16.66016	119.020962	-63.997607	-0.269485999999997	126.408084
-33.387669	-9.94639	123.997902	-10.696725	8.011813	122.5382	45.681652	-11.456882	120.149025	39.557037	44.398716	117.606377	42.6193445	16.470917	118.877701	-64.0127945	-0.447291	126.198699
-33.900745	-9.408088	123.815742	-10.766408	7.812028	122.359894	45.584564	-11.624579	119.932594	39.45335	44.185555	117.541634	42.518957	16.280488	118.737114	-64.051773	-0.656431999999999	125.982674
-34.406635	-8.84667	123.613419	-10.837598	7.600918	122.181595	45.513569	-11.792924	119.759491	39.351635	43.985771	117.44664	42.432602	16.0964235	118.6030655	-64.107798	-0.8945875	125.7601245
-34.793297	-8.326628	123.381516	-10.916821	7.404204	121.989349	45.45998	-11.965226	119.632866	39.261509	43.800255	117.313911	42.3607445	15.9175145	118.4733885	-64.1943865	-1.1091065	125.5053095
-35.154099	-7.801475	123.174789	-10.961149	7.205834	121.78035	45.39986	-12.145801	119.541573	39.187042	43.586357	117.150032	42.293451	15.720278	118.3458025	-64.215749	-1.30861	125.2148975
-35.729794	-6.879687	122.855202	-11.039059	6.910165	121.472992	45.328487	-12.452337	119.509758	39.118473	43.2635	116.825378	42.22348	15.4055815	118.167568	-64.301598	-1.5852515	124.778416
-36.0751	-6.22699	122.741722	-11.05825	6.715042	121.334457	45.299244	-12.654757	119.561806	39.077099	43.036263	116.615532	42.1881715	15.190753	118.088669	-64.3046715	-1.760669	124.580245
-36.404415	-5.543952	122.604927	-11.086011	6.514559	121.2276	45.307739	-12.851121	119.692863	39.036407	42.802593	116.436325	42.172073	14.975736	118.064594	-64.344095	-1.946618	124.390606
-36.651417	-4.914625	122.483955	-11.104318	6.287022	121.149147	45.346668	-13.057325	119.85775	39.014004	42.594685	116.292747	42.180336	14.76868	118.0752485	-64.388972	-2.194636	124.2230455
-36.902763	-4.172325	122.305275	-11.119316	6.062156	121.062347	45.379402	-13.260473	120.01059	38.990555	42.378082	116.196991	42.1849785	14.5588045	118.1037905	-64.4236105	-2.4344925	124.0209035
-37.123787	-3.496791	122.074722	-11.154715	5.827858	120.983528	45.37384	-13.451669	120.098557	38.904808	42.236103	116.152168	42.139324	14.392217	118.1253625	-64.448754	-2.736501	123.8416935
-37.395	-2.653239	121.881119	-11.169643	5.593799	120.861031	45.340096	-13.645514	120.092407	38.922806	41.990631	116.090454	42.131451	14.1725585	118.0914305	-64.470737	-2.9849605	123.6306315
-37.787117	-1.307141	121.518669	-11.177627	5.246392	120.60009	45.252029	-13.940419	119.844505	38.895168	41.673466	116.035286	42.0735985	13.8665235	117.9398955	-64.4288525	-3.3737395	123.2602845
-38.005608	-0.380562	121.178116	-11.161021	5.044005	120.361664	45.195545	-14.118674	119.572983	38.909458	41.494324	116.008247	42.0525015	13.687825	117.790615	-64.3745435	-3.599815	122.932713
-38.255535	0.607897	120.871643	-11.138477	4.877179	120.080742	45.148312	-14.258821	119.197067	38.960281	41.352509	116.020264	42.0542965	13.546844	117.6086655	-64.3312505	-3.792486	122.5528185
-38.381039	1.536062	120.471062	-11.100162	4.765104	119.804337	45.109715	-14.371289	118.758736	39.003735	41.265099	116.032829	42.056725	13.446905	117.3957825	-64.257049	-3.916697	122.2128915
-38.488468	2.583772	120.218262	-11.092136	4.678349	119.568062	45.070137	-14.473452	118.305351	39.039425	41.184078	116.026436	42.054781	13.355313	117.1658935	-64.239053	-3.998615	121.9702305
-38.687485	3.687148	120.116234	-11.116574	4.630657	119.402313	44.974308	-14.511683	117.812134	39.018902	41.134514	116.027832	41.996605	13.3114155	116.919983	-64.229753	-4.0501015	121.884643
-38.877724	4.814394	120.199944	-11.159286	4.609771	119.324829	44.84383	-14.523808	117.333313	38.95842	41.11507	116.038879	41.901125	13.295631	116.686096	-64.219697	-4.076089	121.963562
-39.011692	6.367277	120.421013	-11.2711	4.627065	119.328079	44.620399	-14.470227	116.636551	38.818436	41.17952	116.078712	41.7194175	13.3546465	116.3576315	-64.2616175	-4.1005165	122.2985265
-39.063324	7.481135	120.651718	-11.363924	4.667372	119.38298	44.466702	-14.405295	116.184959	38.695244	41.240162	116.110703	41.580973	13.4174335	116.147831	-64.308821	-4.0826895	122.618129
-39.192684	8.646558	120.950249	-11.478724	4.736597	119.446098	44.274921	-14.319558	115.772736	38.548874	41.310081	116.130493	41.4118975	13.4952615	115.9516145	-64.3693455	-4.0220675	122.9405815
-39.226116	9.790936	121.175896	-11.62595	4.827732	119.484642	44.051422	-14.232521	115.40226	38.415096	41.391891	116.143333	41.233259	13.579685	115.7727965	-64.485159	-3.924221	123.1964875
-39.207375	10.83348	121.285118	-11.794662	4.934985	119.461349	43.814445	-14.143254	115.038445	38.276039	41.504871	116.115929	41.045242	13.6808085	115.577187	-64.634566	-3.8108385	123.345511
-39.133701	11.927996	121.339775	-11.943219	5.071081	119.386765	43.583698	-14.021024	114.655396	38.113682	41.60923	116.038284	40.84869	13.794103	115.34684	-64.735128	-3.651941	123.42669
-38.836758	12.793556	121.145294	-12.126209	5.202077	119.243088	43.353317	-13.87444	114.28727	37.923615	41.719215	115.909744	40.638466	13.9223875	115.098507	-64.890884	-3.5182335	123.387669
-38.952202	14.657421	121.2145	-12.404408	5.400328	118.957291	43.046196	-13.617404	113.726028	37.579056	41.931137	115.666916	40.312626	14.1568665	114.696472	-65.121442	-3.3562105	123.21811
-38.747524	15.680057	121.107567	-12.59838	5.529014	118.781639	42.857357	-13.424067	113.378815	37.352608	42.086292	115.5121	40.1049825	14.3311125	114.4454575	-65.3017425	-3.2730845	123.1178205
-38.4631	16.681671	121.014809	-12.776679	5.675672	118.635902	42.649925	-13.236061	113.071808	37.1301	42.248695	115.363945	39.8900125	14.506317	114.2178765	-65.4433705	-3.154973	123.0539275
-38.224964	17.681547	121.02597	-12.970599	5.811136	118.559052	42.449314	-13.047269	112.816727	36.925144	42.41806	115.238441	39.687229	14.6853955	114.027584	-65.628427	-3.0631235	123.09052
-37.868626	18.710136	121.081009	-13.134	5.956964	118.532372	42.26759	-12.86359	112.610672	36.726757	42.584946	115.147903	39.4971735	14.860678	113.8792875	-65.7651735	-2.94675	123.1854565
-37.459789	19.643719	121.144333	-13.263523	6.126781	118.556557	42.112492	-12.677683	112.460686	36.550667	42.749794	115.08902	39.3315795	15.0360555	113.774853	-65.8586255	-2.7824935	123.338261
-36.963451	20.539663	121.193611	-13.385736	6.276306	118.59211	41.987228	-12.482262	112.382843	36.42783	42.939278	115.073013	39.207529	15.228508	113.727928	-65.979001	-2.675896	123.456292
-36.09914	21.929304	121.126083	-13.478187	6.490891	118.617821	41.919247	-12.233993	112.388947	36.328239	43.201645	115.158371	39.123743	15.483826	113.773659	-66.080117	-2.502044	123.461983
-35.398407	22.867872	120.92218	-13.489758	6.624463	118.525955	41.946709	-12.092402	112.419685	36.357765	43.380272	115.226936	39.152237	15.643935	113.8233105	-66.131753	-2.395009	123.2285995
-34.701405	23.744576	120.626846	-13.497642	6.738624	118.342613	41.999916	-11.965011	112.424377	36.400921	43.539326	115.275192	39.2004185	15.7871575	113.8497845	-66.1957025	-2.3099095	122.8354415
-33.889095	24.620619	120.256195	-13.508588	6.881082	118.118454	42.032669	-11.824183	112.373734	36.440853	43.676937	115.27169	39.236761	15.926377	113.822712	-66.253937	-2.164213	122.414196
-33.065269	25.478237	120.020866	-13.514487	7.0153	117.918076	42.031555	-11.671844	112.284996	36.451797	43.830875	115.205681	39.241676	16.0795155	113.7453385	-66.27065	-2.0489155	122.0908135
-32.159664	26.419254	119.904434	-13.536384	7.177269	117.814301	41.978367	-11.476776	112.195076	36.406689	44.002682	115.11805	39.192528	16.262953	113.656563	-66.265296	-1.908415	121.972039
-31.208355	27.184784	119.78035	-13.571482	7.348836	117.792702	41.933041	-11.271984	112.144386	36.326115	44.183559	115.049454	39.129578	16.4557875	113.59692	-66.272542	-1.7581155	121.988484
-29.624956	28.427368	119.746529	-13.588995	7.598914	117.877007	41.920246	-10.939782	112.177071	36.246933	44.491692	115.036652	39.0835895	16.775955	113.6068615	-66.2615795	-1.578127	122.1471525
-28.510792	29.244974	119.746033	-13.603457	7.75046	117.939224	41.94566	-10.738358	112.259933	36.232395	44.697948	115.086151	39.0890275	16.979795	113.673042	-66.2959415	-1.478875	122.205406
-27.346214	30.007277	119.673241	-13.595729	7.909971	117.98539	41.963139	-10.547791	112.356064	36.242283	44.879101	115.145325	39.102711	17.165655	113.7506945	-66.294169	-1.345713	122.2200855
-26.099365	30.811523	119.606255	-13.583277	8.07297	118.034958	41.975258	-10.36665	112.465324	36.258549	45.048012	115.221954	39.1169035	17.340681	113.843639	-66.2834575	-1.194741	122.226277
-24.755247	31.602579	119.574669	-13.567845	8.230391	118.085754	42.014988	-10.222631	112.612984	36.294827	45.211685	115.340767	39.1549075	17.494527	113.9768755	-66.2905975	-1.033745	122.1946325
-23.433846	32.349438	119.548782	-13.557061	8.37722	118.177322	42.070347	-10.069045	112.836792	36.370029	45.377872	115.538155	39.220188	17.6544135	114.1874735	-66.33431	-0.899973500000005	122.1671705
-21.998331	33.13945	119.593513	-13.535778	8.537724	118.322227	42.174122	-9.917178	113.146225	36.473404	45.563519	115.840363	39.323763	17.8231705	114.493294	-66.395319	-0.747722499999998	122.15116
-19.760942	34.273994	119.795677	-13.524633	8.788465	118.607918	42.430023	-9.74923	113.880348	36.686951	45.865513	116.548836	39.558487	18.0581415	115.214592	-66.607753	-0.481211499999997	122.001244
-18.217703	35.024303	120.038307	-13.529796	8.98522	118.835381	42.678909	-9.61811	114.54924	36.846237	46.098057	117.210861	39.762573	18.2399735	115.8800505	-66.822165	-0.269533499999998	121.7907115
-16.612654	35.772575	120.407974	-13.547726	9.208381	119.108727	42.943279	-9.417256	115.309761	37.005798	46.344433	118.044937	39.9745385	18.4635885	116.677349	-67.0699905	-0.0468265000000017	121.540105
-15.022024	36.461563	120.905434	-13.573153	9.4534	119.454681	43.222836	-9.192697	116.116776	37.167427	46.578171	119.009575	40.1951315	18.692737	117.5631755	-67.3414375	0.214063000000003	121.3461865
-13.368203	37.150696	121.552536	-13.582054	9.733774	119.886848	43.499107	-8.95167	116.951477	37.291313	46.811462	120.020721	40.39521	18.929896	118.486099	-67.559318	0.537652000000001	121.287597
-11.751749	37.753807	122.314384	-13.607712	10.000596	120.321442	43.752232	-8.648828	117.72596	37.337914	47.090672	121.122757	40.545073	19.220922	119.4243585	-67.760497	0.780270000000002	121.2185255
-10.119137	38.348194	123.091255	-13.634172	10.267512	120.727173	43.961548	-8.339326	118.383003	37.393208	47.348747	122.126678	40.677378	19.5047105	120.2548405	-67.945722	1.0303135	121.1995055
-7.556497	39.085178	124.009491	-13.640121	10.682146	121.244499	44.224976	-7.89021	119.176849	37.454258	47.7024	123.33152	40.839617	19.906095	121.2541845	-68.119859	1.458197	121.2348135
-5.928607	39.536827	124.527443	-13.649394	10.946661	121.477615	44.361607	-7.605273	119.543755	37.500034	47.940136	124.000237	40.9308205	20.1674315	121.771996	-68.2296085	1.7258905	121.183234
-4.310038	39.918304	124.93335	-13.677359	11.234341	121.675262	44.445755	-7.341868	119.855629	37.505898	48.181038	124.504623	40.9758265	20.419585	122.180126	-68.3305445	2.049097	121.170398
-2.726231	40.291115	125.119576	-13.66431	11.496273	121.703995	44.503086	-7.074087	120.169601	37.469601	48.436512	124.853264	40.9863435	20.6812125	122.5114325	-68.3149635	2.3113335	120.8965575
-1.147678	40.59552	125.165199	-13.730794	11.819072	121.635033	44.542255	-6.796948	120.44619	37.433937	48.704945	125.122955	40.988096	20.9539985	122.7845725	-68.449684	2.6841455	120.4854935
0.3853	40.854637	125.100471	-13.795688	12.148098	121.495506	44.580223	-6.51851	120.694038	37.367908	48.954094	125.274208	40.9740655	21.217792	122.984123	-68.5654415	3.078404	120.006889
1.867675	41.073887	124.93502	-13.867219	12.458014	121.296326	44.61285	-6.281442	120.979218	37.286438	49.215561	125.349174	40.949644	21.4670595	123.164196	-68.684082	3.4489685	119.428456
4.111155	41.243488	124.650177	-13.949698	12.884776	120.940483	44.665466	-5.966982	121.292206	37.23143	49.535248	125.390732	40.948448	21.784133	123.341469	-68.847844	3.985419	118.539497
5.538183	41.28215	124.450317	-13.96025	13.106266	120.682816	44.698658	-5.802641	121.484329	37.219883	49.728226	125.310066	40.9592705	21.9627925	123.3971975	-68.8797705	4.2497395	117.9684345
6.891088	41.260071	124.254318	-13.945578	13.290398	120.424149	44.712845	-5.654799	121.595642	37.236046	49.900803	125.211861	40.9744455	22.123002	123.4037515	-68.8656015	4.457794	117.4445465
8.233267	41.165627	124.01651	-13.932846	13.457211	120.179138	44.727642	-5.52436	121.616379	37.256115	50.027008	125.033127	40.9918785	22.251324	123.324753	-68.8575705	4.663098	117.033523
9.514357	41.036968	123.73333	-13.892202	13.60605	119.911171	44.745235	-5.42689	121.621811	37.297901	50.149651	124.763641	41.021568	22.3613805	123.192726	-68.805972	4.8507195	116.629616
10.697773	40.884285	123.424759	-13.820395	13.739231	119.621803	44.759403	-5.331994	121.550095	37.340561	50.240509	124.482224	41.049982	22.4542575	123.0161595	-68.690772	5.0242045	116.2274465
11.927577	40.657654	123.054649	-13.737194	13.865135	119.341949	44.779736	-5.26719	121.437965	37.39872	50.287098	124.15612	41.089228	22.509954	122.7970425	-68.563616	5.220316	115.8868555
13.61005	40.305237	122.541878	-13.688551	14.107196	119.01091	44.801994	-5.176448	121.29351	37.614445	50.386028	123.579422	41.2082195	22.60479	122.436466	-68.5853215	5.609602	115.585354
14.644011	40.047161	122.264252	-13.579759	14.241602	118.806015	44.825371	-5.100658	121.18145	37.706211	50.441368	123.256706	41.265791	22.670355	122.219078	-68.425309	5.812849	115.392952
15.592957	39.776417	122.03083	-13.490255	14.391376	118.679451	44.862556	-5.027117	121.12867	37.816833	50.529457	122.93663	41.3396945	22.75117	122.03265	-68.3202045	6.031582	115.326252
16.497288	39.483952	121.836044	-13.42178	14.555463	118.600952	44.87439	-4.91481	121.059204	37.914734	50.631523	122.653488	41.394562	22.8583565	121.856346	-68.238122	6.2525695	115.345558
17.483139	39.137554	121.659767	-13.351522	14.728479	118.529686	44.865761	-4.79602	120.974411	38.00647	50.738735	122.396111	41.4361155	22.9713575	121.685261	-68.1391595	6.4856005	115.374111
18.145729	38.723789	121.437607	-13.332316	14.919804	118.445442	44.826336	-4.67199	120.89093	38.064716	50.859825	122.162415	41.445526	23.0939175	121.5266725	-68.110158	6.7456905	115.3642115
18.51325	38.199951	121.221474	-13.321617	15.127251	118.329468	44.732113	-4.566395	120.775864	38.122189	50.949646	121.929214	41.427151	23.1916255	121.352539	-68.070385	7.0628765	115.306397
18.918682	37.401783	120.935593	-13.362461	15.42695	118.095795	44.558853	-4.497273	120.507477	38.219616	51.058735	121.593437	41.3892345	23.280731	121.050457	-68.1141565	7.573169	115.141133
19.176601	36.857521	120.69973	-13.435163	15.662188	117.917191	44.359119	-4.470792	120.336021	38.304905	51.124374	121.344055	41.332012	23.326791	120.840038	-68.202338	7.997585	114.994344
19.463655	36.122353	120.238533	-13.497231	15.899615	117.716537	44.152168	-4.475281	120.094551	38.34816	51.162678	121.06041	41.250164	23.3436985	120.5774805	-68.244626	8.4555315	114.8555935
19.692648	35.426224	119.857559	-13.551922	16.133244	117.506203	43.937576	-4.464064	119.817116	38.368736	51.191109	120.787933	41.153156	23.3635225	120.3025245	-68.257	8.9029655	114.7098815
19.887428	34.754757	119.482491	-13.593273	16.379299	117.304817	43.758568	-4.49745	119.49633	38.44939	51.188046	120.498634	41.103979	23.345298	119.997482	-68.290525	9.4133	114.612152
20.05303	34.065628	119.130638	-13.631135	16.614067	117.140411	43.583263	-4.534477	119.223801	38.469078	51.203995	120.241608	41.0261705	23.334759	119.7327045	-68.2884405	9.893375	114.5481175
20.356918	33.255482	118.83947	-13.613409	16.806173	116.988251	43.43623	-4.562173	118.965424	38.489712	51.224106	120.003822	40.962971	23.3309665	119.484623	-68.189789	10.2813795	114.491879
20.379143	32.141659	118.389259	-13.575069	16.995771	116.743065	43.355663	-4.623899	118.674263	38.698788	51.177673	119.634918	41.0272255	23.276887	119.1545905	-68.1773635	10.714655	114.3315395
20.516235	31.254179	118.146851	-13.536361	17.04504	116.591599	43.358459	-4.688594	118.575142	38.73082	51.140625	119.472977	41.0446395	23.2260155	119.0240595	-68.1173615	10.8640645	114.1591385
20.598969	30.42737	117.941841	-13.518686	17.059975	116.480637	43.393589	-4.782262	118.519279	38.752411	51.106937	119.306473	41.073	23.1623375	118.912876	-68.110372	10.9576125	114.048398
20.665623	29.563068	117.772224	-13.491434	17.063246	116.398712	43.42083	-4.868349	118.485237	38.752754	51.091331	119.13829	41.086792	23.111491	118.8117635	-68.06966	11.015001	113.9856605
20.658451	28.835409	117.781029	-13.466901	17.088924	116.311752	43.447868	-4.918075	118.434692	38.752316	51.097244	118.8993	41.100092	23.0895845	118.666996	-68.033894	11.0882635	113.956508
20.761898	27.789951	117.274345	-13.442776	17.138435	116.21125	43.46508	-4.946732	118.366692	38.730499	51.133179	118.61132	41.0977895	23.0932235	118.489006	-67.9833415	11.1836465	113.933494
20.809093	26.845238	117.021927	-13.432041	17.19441	116.068581	43.490173	-4.978092	118.281494	38.697029	51.15033	118.279793	41.093601	23.086119	118.2806435	-67.957683	11.302701	113.8565185
20.898857	25.545238	116.567696	-13.390718	17.305777	115.774628	43.534748	-5.008492	118.135048	38.674774	51.159878	117.753792	41.104761	23.075693	117.94442	-67.886197	11.535861	113.604836
20.95373	24.635305	116.285454	-13.351907	17.380291	115.555611	43.549854	-5.046754	118.010628	38.678463	51.141083	117.439842	41.1141585	23.0471645	117.725235	-67.8179725	11.7134175	113.385987
20.978571	23.760067	116.017509	-13.294368	17.402361	115.340508	43.547398	-5.082513	117.896233	38.711987	51.105682	117.172005	41.1296925	23.0115845	117.534119	-67.7184285	11.7931375	113.146897
21.056107	22.813061	115.779137	-13.215588	17.40992	115.159676	43.555511	-5.102531	117.784203	38.795227	51.075817	116.957153	41.175369	22.986643	117.370678	-67.606545	11.833197	112.948674
21.168243	21.95298	115.677452	-13.131896	17.403749	115.031364	43.585186	-5.133977	117.717102	38.898869	51.053722	116.848907	41.2420275	22.9598725	117.2830045	-67.5058195	11.8476255	112.7797235
21.286606	21.09907	115.666649	-13.035603	17.390108	114.945747	43.638184	-5.171862	117.732574	39.013756	51.023632	116.808723	41.32597	22.925885	117.2706485	-67.397176	11.854331	112.6208455
21.421818	20.307117	115.742477	-12.94986	17.379934	114.882065	43.718674	-5.194788	117.780914	39.1576	51.002438	116.859505	41.438137	22.903825	117.3202095	-67.337857	11.856043	112.4439205
21.546812	18.933416	115.816292	-12.809475	17.381062	114.786446	43.841537	-5.25435	117.934265	39.405788	50.963509	117.018616	41.6236625	22.8545795	117.4764405	-67.2426125	11.9075445	112.0964515
21.653234	18.076509	115.876999	-12.72309	17.375866	114.699432	43.917675	-5.285995	118.05233	39.55825	50.95023	117.166229	41.7379625	22.8321175	117.6092795	-67.1841425	11.9196145	111.7895845
21.746445	17.294836	115.949318	-12.649179	17.366085	114.619865	43.988449	-5.33233	118.146149	39.698074	50.935478	117.310181	41.8432615	22.801574	117.728165	-67.1416195	11.930596	111.511565
21.823582	16.476685	116.030228	-12.569724	17.355751	114.527527	44.090771	-5.359204	118.224861	39.825752	50.934208	117.399391	41.9582615	22.787502	117.812126	-67.0977095	11.924	111.242928
21.889685	15.782404	116.053627	-12.503156	17.367689	114.453491	44.202759	-5.372412	118.250847	39.923985	50.961239	117.427841	42.063372	22.7944135	117.839344	-67.069684	11.9409645	111.067638
21.890802	14.897722	115.970406	-12.412142	17.403599	114.399147	44.291229	-5.362731	118.250969	40.003151	50.977844	117.344078	42.14719	22.8075565	117.7975235	-66.971474	11.9996415	111.0007705
21.923033	14.081371	115.855835	-12.328305	17.434059	114.335373	44.368591	-5.330517	118.22187	40.053726	50.998455	117.182076	42.2111585	22.833969	117.701973	-66.8677685	12.034149	110.968773
21.928375	12.938972	115.686821	-12.167046	17.44169	114.17028	44.522511	-5.307364	118.145729	40.126434	50.972164	116.909744	42.3244725	22.8324	117.5277365	-66.6585645	12.05098	110.8128235
21.943377	12.088821	115.568398	-12.065485	17.411144	114.021255	44.612297	-5.338782	118.128456	40.210587	50.929482	116.706894	42.411442	22.79535	117.417675	-66.542412	12.026938	110.624835
21.899994	11.396946	115.453697	-11.947819	17.353994	113.853386	44.704029	-5.391949	118.122986	40.307652	50.845058	116.512825	42.5058405	22.7265545	117.3179055	-66.4014785	11.9814335	110.3888665
21.857098	10.518299	115.380272	-11.823277	17.266541	113.696144	44.802795	-5.494141	118.147682	40.405041	50.733715	116.305267	42.603918	22.619787	117.2264745	-66.250472	11.913295	110.1658135
21.79965	9.689495	115.286926	-11.689529	17.152744	113.555717	44.923775	-5.593556	118.204758	40.519352	50.633789	116.06765	42.7215635	22.5201165	117.136204	-66.1006215	11.7853715	109.97523
21.734173	8.896019	115.229103	-11.545162	17.025816	113.42627	45.078171	-5.699748	118.267021	40.625294	50.497021	115.856537	42.8517325	22.3986365	117.061779	-65.9420565	11.6529955	109.790761
21.652403	8.161786	115.214279	-11.385163	16.879436	113.339493	45.233078	-5.830702	118.343719	40.729454	50.364113	115.62693	42.981266	22.2667055	116.9853245	-65.751592	11.4921665	109.6936615
21.452562	7.006934	115.238609	-11.190298	16.649208	113.294113	45.416176	-6.035933	118.464195	40.90274	50.124287	115.35392	43.159458	22.044177	116.9090575	-65.540054	11.254239	109.6791685
21.236542	6.244715	115.279182	-11.06953	16.482267	113.301743	45.519726	-6.19024	118.540741	41.026299	49.94751	115.278259	43.2730125	21.878635	116.9095	-65.4120725	11.085899	109.693986
21.011358	5.673854	115.358643	-10.964544	16.32416	113.340675	45.601471	-6.341685	118.613815	41.142311	49.783688	115.288734	43.371891	21.7210015	116.9512745	-65.300979	10.9273185	109.7300755
20.774122	4.915766	115.357124	-10.882931	16.159216	113.365982	45.6744	-6.495466	118.652985	41.266361	49.65889	115.403366	43.4703805	21.581712	117.0281755	-65.2362425	10.73672	109.7037885
20.521992	4.273194	115.307487	-10.820775	16.010622	113.355515	45.743858	-6.627873	118.640808	41.365929	49.544128	115.620445	43.5548935	21.4581275	117.1306265	-65.1964435	10.5631165	109.5804035
20.242788	3.68932	115.240189	-10.777019	15.905788	113.332977	45.807285	-6.73306	118.561729	41.421024	49.433594	115.85128	43.6141545	21.350267	117.2065045	-65.1681925	10.461309	109.4594495
19.943071	3.119535	115.165688	-10.712652	15.836969	113.311661	45.856285	-6.787926	118.477158	41.455658	49.339203	116.029648	43.6559715	21.2756385	117.253403	-65.0812755	10.3982995	109.369919
19.3512	2.199225	115.011253	-10.64439	15.831911	113.309181	45.918163	-6.82701	118.370544	41.526081	49.290802	116.228996	43.722122	21.231896	117.29977	-65.010902	10.431926	109.318592
18.917015	1.74115	115.032669	-10.588338	15.849892	113.36058	45.981384	-6.853502	118.342186	41.563023	49.246346	116.311203	43.7722035	21.196422	117.3266945	-64.9488795	10.503362	109.3944655
18.464207	1.084668	115.015778	-10.529621	15.870658	113.446442	46.047722	-6.919898	118.382034	41.623993	49.191811	116.371132	43.8358575	21.1359565	117.376583	-64.8950995	10.6053595	109.516301
18.011662	0.495684	115.067253	-10.458611	15.857031	113.56456	46.110405	-7.002976	118.46833	41.306156	49.278366	116.646194	43.7082805	21.137695	117.557262	-64.6255025	10.576367	109.571858
17.562099	-0.089074	115.166626	-10.400795	15.815425	113.709427	46.165546	-7.125761	118.583122	41.740807	49.082352	116.472687	43.9531765	20.9782955	117.5279045	-64.7547665	10.6525545	109.8909495
17.017242	-0.704596	115.26017	-10.356946	15.751712	113.872276	46.201553	-7.258152	118.675041	41.834496	48.937046	116.42157	44.0180245	20.839447	117.5483055	-64.7319165	10.663977	110.1962465
16.418617	-1.379214	115.364471	-10.31326	15.665587	114.020767	46.224831	-7.387046	118.778168	41.89732	48.773895	116.28373	44.0610755	20.6934245	117.530949	-64.6875955	10.6377495	110.510585
15.476399	-2.275415	115.595711	-10.256682	15.528677	114.214813	46.260201	-7.614817	118.938568	41.97229	48.53315	115.989388	44.1162455	20.4591665	117.463978	-64.6296095	10.5981875	110.965648
14.845853	-2.880303	115.66703	-10.221392	15.411453	114.312454	46.275364	-7.768048	119.036392	42.014648	48.351887	115.783714	44.145006	20.2919195	117.410053	-64.58779	10.5309865	111.214855
14.227174	-3.458485	115.738846	-10.169021	15.276569	114.41169	46.294575	-7.935492	119.095108	42.066914	48.160248	115.560127	44.1807445	20.112378	117.3276175	-64.5187865	10.44076	111.4957625
13.57092	-4.07708	115.792824	-10.10111	15.134649	114.470207	46.313866	-8.079573	119.145515	42.132645	47.989075	115.38578	44.2232555	19.954751	117.2656475	-64.4254755	10.314547	111.6747665
12.76407	-4.664228	115.833046	-10.033593	14.992079	114.50367	46.344612	-8.215627	119.164368	42.191223	47.853821	115.271317	44.2679175	19.819097	117.2178425	-64.3351035	10.165061	111.7894975
12.034945	-5.149202	115.845802	-9.976964	14.85194	114.510956	46.387028	-8.346964	119.139587	42.235546	47.730602	115.209457	44.311287	19.691819	117.174522	-64.265215	10.012061	111.84739
11.295873	-5.658947	115.719696	-9.923001	14.733718	114.518562	46.413486	-8.468989	119.076553	42.261894	47.627441	115.178619	44.33769	19.579226	117.127586	-64.183692	9.88821	111.909538
10.157758	-6.385104	115.642403	-9.861107	14.610751	114.574303	46.426903	-8.60839	118.948868	42.28793	47.499935	115.124306	44.3574165	19.4457725	117.036587	-64.0796305	9.7757295	112.112019
9.344151	-6.893792	115.58596	-9.825471	14.57515	114.646721	46.438786	-8.673885	118.876099	42.284908	47.457329	115.137352	44.361847	19.391722	117.0067255	-64.012789	9.758578	112.2867165
8.55824	-7.257634	115.681496	-9.78587	14.570268	114.735367	46.454899	-8.722777	118.82827	42.286526	47.445854	115.201828	44.3707125	19.3615385	117.015049	-63.9424525	9.7789975	112.455685
7.757696	-7.691261	115.609955	-9.765903	14.59201	114.827942	46.471275	-8.751953	118.801918	42.142368	47.491291	115.408264	44.3068215	19.369669	117.105091	-63.8386275	9.814351	112.550793
6.96378	-8.072948	115.606689	-9.737225	14.645635	114.915085	46.479042	-8.769636	118.778847	42.12949	47.525879	115.55101	44.304266	19.3781215	117.1649285	-63.778716	9.9131485	112.6652415
6.203371	-8.475433	115.588318	-9.709067	14.702897	114.990021	46.493774	-8.766003	118.769279	42.588379	47.396481	115.405396	44.5410765	19.315239	117.0873375	-63.9592105	10.090555	112.8927045
5.312497	-8.860815	115.604935	-9.679692	14.770792	115.033409	46.509438	-8.743513	118.777466	42.595337	47.450245	115.412758	44.5523875	19.353366	117.095112	-63.9117715	10.188218	112.971706
4.102793	-9.36586	115.72081	-9.628468	14.870125	115.114334	46.561413	-8.6791	118.811623	42.501408	47.518547	115.368942	44.5314105	19.4197235	117.0902825	-63.7883465	10.3205265	113.1383855
3.299462	-9.697125	115.899887	-9.582951	14.898069	115.19767	46.614922	-8.645921	118.888512	42.479065	47.522316	115.176201	44.5469935	19.4381975	117.0323565	-63.7128955	10.3579405	113.3629835
2.534355	-10.065844	116.14418	-9.548173	14.890573	115.312981	46.662571	-8.611475	118.998886	42.455902	47.519882	114.938263	44.5592365	19.4542035	116.9685745	-63.6555825	10.3269425	113.6573875
1.565096	-10.387072	116.490341	-9.513914	14.852938	115.457085	46.709709	-8.574576	119.154488	42.520187	47.459877	114.596916	44.614948	19.4426505	116.875702	-63.642776	10.2632255	114.038468
0.785357	-10.688206	116.888062	-9.464752	14.770394	115.620682	46.777134	-8.581783	119.339798	42.418785	47.412121	114.412292	44.5979595	19.415169	116.876045	-63.5274635	10.125619	114.365319
-0.060621	-10.946018	117.204666	-9.438384	14.664136	115.806152	46.831566	-8.610394	119.535271	42.396183	47.335876	114.162598	44.6138745	19.362741	116.8489345	-63.4906425	9.965531	114.7633695
-0.880658	-11.20268	117.58046	-9.396537	14.520388	115.975548	46.870846	-8.642883	119.726501	42.370937	47.234509	113.963211	44.6208915	19.295813	116.844856	-63.4139655	9.744963	115.10624
-2.149929	-11.52999	117.965935	-9.352175	14.280184	116.202667	46.928108	-8.736157	119.935295	42.335381	47.083141	113.731369	44.6317445	19.173492	116.833332	-63.3360945	9.386876	115.572002
-3.011653	-11.668862	118.180588	-9.334794	14.127753	116.315445	46.950741	-8.802423	120.013824	42.326157	46.97781	113.564705	44.638449	19.0876935	116.7892645	-63.308037	9.1678125	115.8416255
-3.805978	-11.723809	118.258896	-9.316957	14.000755	116.387848	46.955143	-8.827888	120.067429	42.32373	46.920959	113.510323	44.6394365	19.0465355	116.788876	-63.2733505	8.9549745	115.98682
-4.582696	-11.743936	118.273117	-9.31851	13.919465	116.43914	46.965427	-8.820149	120.08979	42.318535	46.91917	113.525223	44.641981	19.0495105	116.8075065	-63.279001	8.7894195	116.0707735
-5.338517	-11.728826	118.230484	-9.32476	13.88095	116.459274	47.000919	-8.77977	120.104027	42.312992	46.954651	113.590965	44.6569555	19.0874405	116.847496	-63.3064755	8.6744595	116.071052
-6.171989	-11.646811	118.139038	-9.33427	13.877294	116.465797	47.023849	-8.70771	120.107353	42.284863	47.057064	113.705353	44.654356	19.174677	116.906353	-63.322896	8.579911	116.025241
-7.047273	-11.478168	118.069336	-9.347034	13.902929	116.466454	47.036545	-8.598302	120.079948	42.250069	47.170074	113.846764	44.643307	19.285886	116.963356	-63.337375	8.519972	115.969552
-8.238132	-11.127992	117.760765	-9.390752	13.972777	116.437782	47.034187	-8.418326	119.994804	42.183411	47.381058	114.106575	44.608799	19.481366	117.0506895	-63.390303	8.464188	115.8248745
-9.037237	-10.856688	117.530609	-9.42188	14.033919	116.397057	47.021877	-8.30737	119.881104	42.170006	47.534969	114.403091	44.5959415	19.6137995	117.1420975	-63.4397015	8.4540385	115.6520165
-9.78465	-10.598003	117.233612	-9.453366	14.098382	116.366791	46.989487	-8.198985	119.732758	42.212059	47.678375	114.536644	44.600773	19.739695	117.134701	-63.507505	8.457069	115.598881
-10.699894	-10.267152	116.985657	-9.510406	14.187847	116.354515	46.93438	-8.085825	119.567192	42.197754	47.822918	114.727524	44.566067	19.8685465	117.147358	-63.586879	8.5071475	115.561672
-11.590421	-9.897786	116.847717	-9.56417	14.294932	116.3563	46.88504	-7.955007	119.409195	42.105057	47.978664	114.90815	44.4950485	20.0118285	117.1586725	-63.6233885	8.5780355	115.5539275
-12.461137	-9.509202	116.723289	-9.598721	14.408504	116.371712	46.829037	-7.843556	119.295166	42.065666	48.112965	114.987877	44.4473515	20.1347045	117.1415215	-63.6447935	8.6823035	115.6019025
-13.304453	-9.130858	116.669891	-9.652725	14.518923	116.386497	46.769295	-7.762678	119.181076	41.965057	48.209274	115.054993	44.367176	20.223298	117.1180345	-63.672626	8.814548	115.6549595
-14.590061	-8.595337	116.535225	-9.718572	14.631094	116.387856	46.645451	-7.72463	119.019608	41.901779	48.231888	115.009216	44.273615	20.253629	117.014412	-63.710759	9.008559	115.7613
-15.57748	-8.202189	116.502228	-9.752469	14.657132	116.357338	46.555264	-7.769967	118.896057	41.87479	48.205364	114.945129	44.215027	20.2176985	116.920593	-63.719965	9.0965655	115.794083
-16.485889	-7.795676	116.411842	-9.775686	14.647542	116.300156	46.456177	-7.86247	118.74971	41.849995	48.121799	114.865997	44.153086	20.1296645	116.8078535	-63.704458	9.1654195	115.7924585
-17.397827	-7.419037	116.297722	-9.799185	14.601107	116.235779	46.341034	-7.952277	118.590607	41.868065	48.0327	114.734695	44.1045495	20.0402115	116.662651	-63.7029195	9.1620025	115.808907
-18.228737	-7.086441	116.158119	-9.815804	14.528255	116.137787	46.247223	-8.041243	118.394135	41.796207	47.941315	114.627625	44.021715	19.950036	116.51088	-63.653323	9.106474	115.764694
-19.188864	-6.689352	116.038063	-9.829721	14.460303	116.039398	46.161194	-8.126926	118.208481	41.744328	47.849464	114.477921	43.952761	19.861269	116.343201	-63.612203	9.059337	115.735595
-20.125534	-6.273556	115.990112	-9.851909	14.400856	115.947021	46.076878	-8.197427	118.0522	41.697311	47.739647	114.330002	43.8870945	19.77111	116.191101	-63.5909125	9.030602	115.702941
-21.504286	-5.664971	116.01416	-9.917886	14.313622	115.903976	45.958321	-8.302138	117.899849	41.539574	47.624802	114.151855	43.7489475	19.661332	116.025852	-63.5847195	8.965912	115.7821
-22.316929	-5.314261	116.079521	-9.975443	14.241473	115.947517	45.873436	-8.380098	117.851547	41.410446	47.556664	114.067482	43.641941	19.588283	115.9595145	-63.592827	8.894663	115.9355195
-23.300568	-4.900666	116.285477	-10.044158	14.159558	116.08046	45.780586	-8.4492	117.807861	41.26873	47.487438	113.996597	43.524658	19.519119	115.902229	-63.612974	8.799997	116.258691
-24.216911	-4.478936	116.599747	-10.107999	14.062474	116.272018	45.678612	-8.521998	117.801056	41.107273	47.401955	113.990906	43.3929425	19.4399785	115.895981	-63.6089405	8.6849695	116.648055
-25.12863	-4.06138	116.900085	-10.160585	13.939487	116.478943	45.588745	-8.603064	117.835274	41.115143	47.262417	113.875267	43.351944	19.3296765	115.8552705	-63.673114	8.5492975	117.1026155
-25.896124	-3.701519	117.155121	-10.215726	13.82547	116.698059	45.512184	-8.691086	117.887749	40.989208	47.188259	113.909004	43.250696	19.2485865	115.8983765	-63.682148	8.4023535	117.4977415
-26.792789	-3.260847	117.384079	-10.263583	13.712748	116.888168	45.459003	-8.797028	117.947563	40.849312	47.110031	114.027359	43.1541575	19.1565015	115.987461	-63.6813235	8.2689945	117.788875
-28.084173	-2.569527	117.672707	-10.316259	13.539609	117.093002	45.367638	-8.958304	118.014023	40.848305	46.942711	114.036728	43.1079715	18.9922035	116.0253755	-63.7404895	8.0870145	118.1606285
-28.918972	-2.073248	117.799202	-10.365137	13.432052	117.196236	45.298149	-9.060561	118.054352	40.838577	46.832596	114.070824	43.068363	18.8860175	116.062588	-63.798637	7.9780865	118.329884
-29.7561	-1.511868	117.953857	-10.410538	13.334682	117.274704	45.245953	-9.175803	118.049744	40.750839	46.751095	114.111328	42.998396	18.787646	116.080536	-63.819472	7.881718	118.468872
-30.400753	-1.150151	118.029152	-10.473468	13.240363	117.368759	45.151882	-9.266695	118.038322	40.73019	46.647621	114.052391	42.941036	18.690463	116.0453565	-63.887972	7.790263	118.6921615
-31.200096	-0.588803	118.295059	-10.524663	13.151756	117.509857	45.03894	-9.350189	118.028702	40.574219	46.558689	113.973022	42.8065795	18.60425	116.000862	-63.8559055	7.699262	119.018852
-31.93165	-0.01793	118.591705	-10.600712	13.077363	117.663589	44.95245	-9.422672	118.043449	40.442944	46.447922	113.897705	42.697697	18.512625	115.970577	-63.899121	7.642101	119.356601
-32.65752	0.565022	118.847763	-10.673249	13.024895	117.813301	44.872623	-9.498444	118.114319	40.322922	46.354485	113.802841	42.5977725	18.4280205	115.95858	-63.9442705	7.6217695	119.668022
-33.545033	1.340402	119.007133	-10.779294	12.918819	117.930511	44.774399	-9.66493	118.189117	40.172482	46.207283	113.685371	42.4734405	18.2711765	115.937244	-64.0320285	7.5664615	119.923778
-34.238876	2.015417	119.02816	-10.852104	12.83563	117.917946	44.667496	-9.78046	118.172882	40.057938	46.083977	113.643982	42.362717	18.1517585	115.908432	-64.066925	7.5195015	119.92746
-34.900764	2.695202	118.998924	-10.922182	12.73293	117.821754	44.537128	-9.893238	118.111397	39.975376	45.959396	113.525681	42.256252	18.033079	115.818539	-64.100616	7.432781	119.824969
-35.529526	3.388302	118.853821	-10.985191	12.63414	117.688492	44.408794	-10.023626	117.960777	40.02943	45.806087	113.331223	42.219112	17.8912305	115.646	-64.189494	7.3770495	119.730984
-36.134487	4.080344	118.659698	-11.062134	12.519383	117.515961	44.275677	-10.161856	117.785706	39.95137	45.698296	113.240028	42.1135235	17.76822	115.512867	-64.2377915	7.270546	119.519055
-36.555244	4.714749	118.331085	-11.147716	12.410622	117.334724	44.118664	-10.290958	117.564072	39.849236	45.59956	113.22361	41.98395	17.654301	115.393841	-64.279382	7.166943	119.275607
-37.122986	5.551489	118.144081	-11.227034	12.333804	117.166924	43.920944	-10.388945	117.337189	39.931633	45.488239	113.033081	41.9262885	17.549647	115.185135	-64.3803565	7.117961	119.148713
-37.995441	6.897582	118.042435	-11.393909	12.302319	116.981842	43.607708	-10.488495	116.957726	39.811371	45.35804	112.829399	41.7095395	17.4347725	114.8935625	-64.4973575	7.1698655	119.0701215
-38.467403	7.774826	118.054199	-11.516368	12.30724	116.912994	43.385715	-10.553823	116.693962	39.586048	45.318501	112.760201	41.4858815	17.382339	114.7270815	-64.5186175	7.232141	119.0989065
-38.930313	8.740015	118.068436	-11.658004	12.323235	116.877129	43.137669	-10.596607	116.421425	39.531708	45.257141	112.526825	41.3346885	17.330267	114.474125	-64.6506965	7.316203	119.280133
-39.276001	9.631453	118.113289	-11.819726	12.332208	116.880714	42.893429	-10.648455	116.100487	39.313118	45.244591	112.458466	41.1032735	17.298068	114.2794765	-64.7427255	7.366348	119.4819515
-39.760471	10.679815	118.353828	-11.992851	12.323468	116.924431	42.622349	-10.676618	115.810287	39.160301	45.209267	112.218903	40.891325	17.2663245	114.014595	-64.877027	7.3806115	119.834267
-40.142509	11.701538	118.596176	-12.196564	12.329888	117.028366	42.328274	-10.690299	115.518204	38.970661	45.20005	112.078857	40.6494675	17.2548755	113.7985305	-65.0425955	7.4049005	120.2582015
-40.435966	12.733948	118.87455	-12.400284	12.344321	117.156921	42.015804	-10.671389	115.241852	38.658913	45.2019	112.056854	40.3373585	17.2652555	113.649353	-65.1379265	7.4233865	120.664489
-40.746197	14.314201	119.199074	-12.685501	12.353453	117.368767	41.598083	-10.633552	114.892899	38.409279	45.197914	111.905052	40.003681	17.282181	113.3989755	-65.374683	7.424725	121.3385585
-41.045269	15.517543	119.490112	-12.881494	12.383021	117.499451	41.345009	-10.569737	114.666794	38.273335	45.219814	111.873337	39.809172	17.3250385	113.2700655	-65.57216	7.4410035	121.7288365
-41.1758	16.678125	119.711662	-13.047871	12.435472	117.591629	41.122246	-10.482166	114.433762	37.993587	45.302265	111.883652	39.5579165	17.4100495	113.158707	-65.6536585	7.4608945	122.024551
-41.261356	17.871847	119.820427	-13.203844	12.506832	117.662193	40.926613	-10.358958	114.199135	37.849876	45.39452	111.913177	39.3882445	17.517781	113.056156	-65.7959325	7.495883	122.26823
-41.359173	19.171057	119.977905	-13.307158	12.597805	117.682014	40.780144	-10.208755	113.970718	37.725746	45.526058	111.968216	39.252945	17.6586515	112.969467	-65.867261	7.5369585	122.394561
-41.196686	20.319277	119.871078	-13.367624	12.689177	117.653824	40.723259	-10.043943	113.76252	37.650898	45.705555	112.074112	39.1870785	17.830806	112.918316	-65.9223265	7.547548	122.389332
-41.068352	21.561892	119.78582	-13.39852	12.814278	117.556229	40.72768	-9.869815	113.578781	37.594784	45.904045	112.210358	39.161232	18.017115	112.8945695	-65.958272	7.611441	122.2178885
-40.842117	23.587135	119.6493	-13.42041	12.989995	117.387543	40.767021	-9.586277	113.311996	37.538197	46.20557	112.377335	39.152609	18.3096465	112.8446655	-65.993429	7.6703435	121.9304205
-40.489491	24.788004	119.51841	-13.445881	13.081044	117.32309	40.774559	-9.402002	113.162567	37.480362	46.383934	112.479233	39.1274605	18.490966	112.8209	-66.0192225	7.671122	121.82528
-40.152466	26.04911	119.476044	-13.469269	13.189012	117.271149	40.773628	-9.238866	113.059784	37.431278	46.539776	112.616493	39.102453	18.650455	112.8381385	-66.040991	7.727569	121.7041595
-39.61718	27.254354	119.349586	-13.490595	13.261528	117.266342	40.785049	-9.08395	112.977112	37.408726	46.683151	112.803566	39.0968875	18.7996005	112.890339	-66.0780775	7.7234555	121.642345
-39.305019	28.657791	119.502403	-13.515656	13.30532	117.293037	40.802235	-8.961194	112.897469	37.381931	46.823048	113.051483	39.092083	18.930927	112.974476	-66.123395	7.679713	121.611598
-38.771606	29.937571	119.628418	-13.521996	13.354568	117.369713	40.807732	-8.833429	112.827766	37.504101	46.936943	113.372658	39.1559165	19.051757	113.100212	-66.1999085	7.657379	121.639214
-38.216705	31.248014	119.880524	-13.548164	13.397264	117.491425	40.84621	-8.705471	112.769913	37.512589	47.072948	113.793495	39.1793995	19.1837385	113.281704	-66.2757275	7.6107895	121.701146
-37.237122	33.105637	120.483032	-13.555233	13.460949	117.913315	41.021626	-8.522591	112.956909	37.569092	47.264767	114.69352	39.295359	19.371088	113.8252145	-66.405825	7.55081	122.0014155
-36.51675	34.33287	121.057381	-13.565211	13.536689	118.390762	41.250576	-8.377275	113.361	37.615108	47.434639	115.560555	39.432842	19.528682	114.4607775	-66.563264	7.544696	122.3207465
-35.78677	35.576447	121.726074	-13.535658	13.648531	119.017685	41.588093	-8.253731	114.018761	37.762405	47.630371	116.586159	39.675249	19.68832	115.30246	-66.746565	7.608742	122.73291
-34.875511	36.702091	122.360741	-13.509776	13.721675	119.759659	41.954525	-8.114334	114.866043	37.972641	47.775066	117.724991	39.963583	19.830366	116.295517	-66.983135	7.612984	123.223801
-33.986366	37.826939	123.056015	-13.468273	13.763621	120.540771	42.330353	-7.99192	115.836594	38.113785	47.894798	118.973228	40.222069	19.951439	117.404911	-67.158615	7.575803	123.676631
-33.006557	38.870953	123.727478	-13.417477	13.785336	121.319023	42.7239	-7.882979	116.852402	38.339615	47.979748	120.232941	40.5317575	20.0483845	118.5426715	-67.3667115	7.5222875	124.0953745
-32.084106	39.924862	124.394821	-13.370683	13.767223	122.082962	43.090076	-7.775666	117.958702	38.569405	48.037209	121.509079	40.8297405	20.1307715	119.7338905	-67.5711065	7.4036745	124.4320335
-30.529705	41.311409	125.443855	-13.316486	13.664301	123.211731	43.674938	-7.695493	119.46254	38.98592	48.052551	123.371315	41.330429	20.178529	121.4169275	-67.963401	7.150073	125.0065345
-29.568636	42.165356	126.239159	-13.278649	13.561021	123.942909	43.982975	-7.654587	120.404854	39.083576	48.064636	124.628471	41.5332755	20.2050245	122.5166625	-68.0905735	6.9170175	125.3691555
-28.560852	42.951077	127.022682	-13.244184	13.444598	124.617935	44.269432	-7.623285	121.212021	39.246223	48.05751	125.703453	41.7578275	20.2171125	123.457737	-68.2461955	6.6720835	125.778133
-27.492956	43.68541	127.799606	-13.156557	13.310681	125.223969	44.5261	-7.568875	121.878838	39.35643	48.099483	126.66687	41.941265	20.265304	124.272854	-68.254379	6.356058	126.175084
-26.570595	44.335846	128.639572	-13.097997	13.234493	125.776802	44.743271	-7.475771	122.382446	39.525539	48.098297	127.480339	42.134405	20.311263	124.9313925	-68.330399	6.157723	126.6222115
-25.71089	44.946945	129.408432	-13.053529	13.178921	126.23526	44.936668	-7.370326	122.772453	39.608963	48.144634	128.157623	42.2728155	20.387154	125.465038	-68.3798735	5.970688	127.005482
-24.795698	45.514717	130.095993	-13.006965	13.155715	126.619873	45.111012	-7.263648	123.037659	39.588848	48.236687	128.761765	42.34993	20.4865195	125.899712	-68.36386	5.8249105	127.340034
-23.458883	46.233887	130.913391	-12.948869	13.16372	126.982918	45.275642	-7.013017	123.243294	39.57061	48.389572	129.374435	42.423126	20.6882775	126.3088645	-68.320864	5.6391625	127.6569715
-22.671747	46.626446	131.300003	-12.962553	13.218537	127.111313	45.33744	-6.809101	123.28067	39.486946	48.547733	129.6259	42.412193	20.869316	126.453285	-68.337299	5.567758	127.769341
-21.908783	46.975254	131.550522	-12.967631	13.313894	127.145767	45.341507	-6.576273	123.243973	39.394493	48.745216	129.785583	42.368	21.0844715	126.514778	-68.303262	5.5433165	127.776756
-21.122955	47.244026	131.67215	-13.012922	13.416964	127.115868	45.35387	-6.346472	123.141624	39.271782	48.957146	129.81749	42.312826	21.305337	126.479557	-68.33867	5.528591	127.752179
-20.321991	47.411503	131.699295	-13.061989	13.554229	127.041313	45.324799	-6.087986	122.995888	39.165428	49.181255	129.777512	42.2451135	21.5466345	126.3867	-68.3690915	5.5618235	127.695926
-19.589647	47.519638	131.632202	-13.111526	13.69745	126.922699	45.291348	-5.832332	122.821938	39.060654	49.385471	129.698486	42.176001	21.7765695	126.260212	-68.399053	5.6183305	127.585186
-18.855049	47.56525	131.544128	-13.13942	13.84392	126.791595	45.260815	-5.60288	122.62281	38.967373	49.577366	129.573654	42.114094	21.987243	126.098232	-68.392934	5.700597	127.484958
-17.769068	47.476467	131.431183	-13.163957	14.04536	126.628914	45.203236	-5.262769	122.323402	38.845085	49.806206	129.382553	42.0241605	22.2717185	125.8529775	-68.3520745	5.8190015	127.4048505
-17.02124	47.273155	131.280319	-13.178579	14.168159	126.551888	45.183243	-5.052531	122.143219	38.797253	49.962753	129.250916	41.990248	22.455111	125.6970675	-68.347406	5.881207	127.4067085
-16.179197	46.915997	131.133194	-13.197319	14.30493	126.498375	45.138634	-4.873368	121.990761	38.766556	50.122387	129.089859	41.952595	22.6245095	125.54031	-68.347233	5.9853505	127.45644
-15.419349	46.540051	130.951294	-13.258677	14.438523	126.483665	45.056358	-4.721315	121.869812	38.702782	50.278568	128.870239	41.87957	22.7786265	125.3700255	-68.396924	6.0984195	127.5973045
-14.654634	46.099064	130.743423	-13.322314	14.592081	126.492569	44.906139	-4.595182	121.801079	38.638504	50.434799	128.581223	41.7723215	22.9198085	125.191151	-68.4169495	6.2643535	127.793987
-13.910686	45.569908	130.428986	-13.427326	14.737373	126.507462	44.732464	-4.486584	121.752594	38.539875	50.566887	128.232269	41.6361695	23.0401515	124.9924315	-68.4908215	6.4345945	128.0224925
-13.049717	44.895176	130.031509	-13.532543	14.896056	126.504639	44.586964	-4.409434	121.77298	38.47123	50.695194	127.854828	41.529097	23.14288	124.813904	-68.594183	6.649232	128.195374
-11.739927	43.858543	129.381943	-13.640085	15.103544	126.403984	44.450958	-4.344888	121.868446	38.435993	50.862377	127.345993	41.4434755	23.2587445	124.6072195	-68.7236455	6.9483435	128.2007485
-10.858466	43.046982	128.897308	-13.678702	15.17637	126.230469	44.388012	-4.326264	121.884918	38.431946	50.920422	127.053856	41.409979	23.297079	124.469387	-68.767383	7.055661	127.991551
-9.899312	42.101292	128.436768	-13.69466	15.182249	125.967361	44.337212	-4.337956	121.797516	38.429379	50.966991	126.768265	41.3832955	23.3145175	124.2828905	-68.7726155	7.0499805	127.6518315
-8.951666	41.142735	127.99556	-13.738227	15.179857	125.710335	44.246925	-4.353131	121.62236	38.37537	50.958664	126.490067	41.3111475	23.3027665	124.0562135	-68.7876015	7.0569475	127.3644565
-7.99457	40.108727	127.615974	-13.787678	15.183869	125.51609	44.11047	-4.357481	121.506775	38.315586	50.915474	126.218391	41.213028	23.2789965	123.862583	-68.788384	7.0887415	127.169597
-6.976984	38.987038	127.262665	-13.845214	15.224663	125.459145	44.012417	-4.360496	121.559608	38.289333	50.910126	126.032494	41.150875	23.274815	123.796051	-68.841303	7.174511	127.122239
-5.904796	37.85928	127.076256	-13.853524	15.267316	125.534149	44.003254	-4.368149	121.884445	38.28548	50.918854	125.982559	41.144367	23.2753525	123.933502	-68.851415	7.2592795	127.134796
-4.257079	36.030071	127.013466	-13.926016	15.419531	125.971642	44.127148	-4.428577	122.809639	38.319733	50.957489	126.139488	41.2234405	23.264456	124.4745635	-69.0754725	7.574606	127.4687205
-3.157046	34.822838	127.122917	-14.002577	15.517113	126.365639	44.213921	-4.493542	123.651794	38.34396	50.97884	126.26519	41.2789405	23.242649	124.958492	-69.2840945	7.791577	127.772786
-1.941	33.482063	127.220322	-14.076447	15.592485	126.763046	44.236996	-4.534591	124.528099	38.386753	50.998585	126.420509	41.3118745	23.231997	125.474304	-69.4647685	7.952973	128.051788
-0.752775	32.148327	127.37056	-14.102912	15.627071	127.098358	44.301266	-4.597024	125.381378	38.421803	50.996696	126.565979	41.3615345	23.199836	125.9736785	-69.5673585	8.054306	128.2230375
0.447831	30.816179	127.562416	-14.129351	15.65198	127.339722	44.379322	-4.623558	126.193932	38.471916	50.98909	126.716377	41.425619	23.182766	126.4551545	-69.684321	8.121194	128.2242895
1.626114	29.457367	127.704605	-14.153316	15.643923	127.513969	44.436852	-4.626536	126.905128	38.514259	50.969933	126.884163	41.4755555	23.1716985	126.8946455	-69.7821875	8.1161475	128.1332925
2.643472	28.239622	127.98127	-14.181105	15.638037	127.63665	44.500164	-4.668029	127.534042	38.540478	50.951164	127.054832	41.520321	23.1415675	127.294437	-69.882531	8.1345065	127.978863
4.619699	26.125208	128.124619	-14.222754	15.656559	127.784637	44.536251	-4.698207	128.268677	38.611	50.908226	127.245712	41.5736255	23.1050095	127.7571945	-70.0191335	8.2081085	127.8120795
5.688894	24.94096	128.362442	-14.239946	15.711167	127.865944	44.559429	-4.717397	128.671371	38.66679	50.90369	127.366768	41.6131095	23.0931465	128.0190695	-70.0930015	8.3291875	127.7128185
6.937076	23.620754	128.465134	-14.344007	15.846224	127.966675	44.633858	-4.708969	129.015366	38.732388	50.95924	127.524078	41.683123	23.1251355	128.269722	-70.371137	8.5673125	127.663628
8.065075	22.423328	128.638596	-14.769594	16.10725	128.055786	44.768177	-4.681627	129.330505	38.87101	50.987953	127.735413	41.8195935	23.153163	128.532959	-71.3587815	9.061337	127.578613
9.148685	21.326141	128.868423	-13.951958	15.89992	127.66185	44.939972	-4.640496	129.633347	38.98357	51.056034	128.020584	41.961771	23.207769	128.8269655	-69.865687	8.592071	126.4967345
10.309708	20.124117	129.017181	-13.858366	16.032278	127.556549	45.117863	-4.558215	129.982132	39.086903	51.152275	128.311844	42.102383	23.29703	129.146988	-69.819115	8.767526	125.96611
11.337304	19.095068	129.230637	-13.747704	16.19401	127.419868	45.266335	-4.467419	130.365067	39.220539	51.294868	128.676025	42.243437	23.4137245	129.520546	-69.738845	8.9742955	125.31919
12.841496	17.499727	129.569321	-13.556707	16.495359	127.158798	45.54306	-4.330917	131.066452	39.472893	51.48328	129.150101	42.5079765	23.5761815	130.1082765	-69.6213905	9.4145365	124.2093195
13.796431	16.480278	129.76976	-13.398385	16.679716	126.918434	45.707569	-4.255685	131.527786	39.62645	51.661003	129.42218	42.6670095	23.702659	130.474983	-69.4637795	9.656773	123.361885
14.588255	15.594295	130.000824	-13.23558	16.879511	126.636818	45.865433	-4.178543	131.933701	39.806583	51.813255	129.554382	42.836008	23.817356	130.7440415	-69.307168	9.941666	122.5295945
15.427619	14.561695	130.049927	-13.120663	17.071856	126.309349	46.033524	-4.10954	132.254272	39.955204	52.004971	129.510162	42.994364	23.9477155	130.882217	-69.23569	10.1959965	121.736481
16.129345	13.629925	130.059418	-13.037909	17.257427	126.02636	46.032681	-3.956156	132.473541	40.047634	52.159275	129.345978	43.0401575	24.1015595	130.9097595	-69.1159755	10.4132945	121.1429605
16.697853	12.823361	130.064743	-12.983501	17.402494	125.768532	46.084461	-3.892632	132.548874	40.123238	52.277184	129.022217	43.1038495	24.192276	130.7855455	-69.0708515	10.612712	120.7515185
17.197115	11.987871	129.974045	-12.900389	17.456795	125.502625	46.175003	-3.858671	132.502365	40.22057	52.341789	128.563644	43.1977865	24.241559	130.5330045	-68.9985645	10.672031	120.4722455
17.895269	10.68148	129.703384	-12.786818	17.500055	125.15448	46.18959	-3.732624	132.373016	40.37009	52.41909	127.853355	43.27984	24.343233	130.1131855	-68.853476	10.656877	120.1957745
18.225252	9.909809	129.529541	-12.691153	17.487122	124.91394	46.29472	-3.695569	132.259064	40.451057	52.461655	127.454399	43.3728885	24.383043	129.8567315	-68.7551945	10.591201	119.9711485
18.402708	9.25147	129.36084	-12.592411	17.465448	124.652184	46.374702	-3.658756	132.094437	40.546722	52.496983	127.19648	43.460712	24.4191135	129.6454585	-68.645534	10.5117825	119.6589095
18.614697	8.581818	129.13974	-12.477589	17.465973	124.381577	46.463795	-3.606559	131.902008	40.631702	52.535202	127.015778	43.5477485	24.4643215	129.458893	-68.5029265	10.4676245	119.304261
18.877632	7.852053	128.770905	-12.344444	17.492115	124.149284	46.523647	-3.519992	131.655731	40.709915	52.613266	126.897598	43.616781	24.546637	129.2766645	-68.305669	10.437593	119.0219035
18.836678	7.276612	128.498856	-12.220394	17.586231	123.975945	46.647297	-3.43581	131.352646	40.804047	52.704464	126.80085	43.725672	24.634327	129.076748	-68.16646	10.538135	118.875142
18.646727	6.759107	128.235443	-12.108076	17.729019	123.844421	46.760944	-3.312622	131.065002	40.921982	52.829678	126.744934	43.841463	24.758528	128.904968	-68.057615	10.69951	118.783874
18.337517	6.029032	127.831413	-11.889135	17.991697	123.68026	46.909286	-3.089855	130.660324	41.082962	53.005344	126.770447	43.996124	24.9577445	128.7153855	-67.774394	11.0256495	118.6451345
18.015692	5.553499	127.630066	-11.764574	18.223167	123.624298	47.025387	-2.944782	130.449402	41.204552	53.123711	126.805939	44.1149695	25.0894645	128.6276705	-67.6441175	11.3568695	118.6209255
17.640493	5.030621	127.418983	-11.668515	18.469202	123.606537	47.13649	-2.819722	130.254578	41.331985	53.257133	126.881477	44.2342375	25.2187055	128.5680275	-67.5712675	11.7196985	118.6450465
17.235031	4.523901	127.210281	-11.54915	18.679369	123.598907	47.215797	-2.696247	130.07695	41.459522	53.388214	126.955429	44.3376595	25.3459835	128.5161895	-67.4359595	12.0127545	118.6816245
16.632925	4.049431	126.992485	-11.479509	18.881405	123.631111	47.309269	-2.602956	129.897812	41.582375	53.512539	127.013901	44.445822	25.4547915	128.4558565	-67.40484	12.3080185	118.8063655
15.976439	3.544449	126.761757	-11.420012	19.056034	123.672318	47.37701	-2.519344	129.6866	41.67487	53.609474	127.033913	44.52594	25.545065	128.3602565	-67.365964	12.567003	118.9843795
15.289913	2.97665	126.506897	-11.35087	19.190275	123.697853	47.458439	-2.468864	129.43396	41.713436	53.722252	126.960564	44.5859375	25.626694	128.197262	-67.2876775	12.753856	119.198444
13.999269	2.095721	126.082932	-11.249674	19.331944	123.635223	47.590992	-2.410606	128.976379	41.820576	53.842228	126.588455	44.705784	25.715811	127.782417	-67.205132	12.948077	119.488029
13.10254	1.515902	125.686935	-11.216533	19.419277	123.5513	47.699619	-2.383774	128.633026	41.909283	53.860844	126.197075	44.804451	25.738535	127.4150505	-67.237517	13.100019	119.6875495
12.060337	0.910238	125.352982	-11.003656	19.412445	123.293129	47.788231	-2.364414	128.290298	42.025219	53.838928	125.712967	44.906725	25.737257	127.0016325	-66.914037	13.087633	119.5846255
11.086354	0.172145	124.922768	-10.801521	19.370369	123.050537	47.902969	-2.397673	127.9515	42.214375	53.704708	125.190971	45.058672	25.6535175	126.5712355	-66.661714	13.0872205	119.5298385
10.046179	-0.51045	124.544312	-10.589508	19.290331	122.84317	48.02314	-2.468299	127.659752	42.410831	53.556095	124.674919	45.2169855	25.543898	126.1673355	-66.3960015	13.036764	119.5190045
8.945232	-1.232146	124.235687	-10.339735	19.159445	122.685493	48.169731	-2.559739	127.379333	42.645367	53.409393	124.17791	45.407549	25.424827	125.7786215	-66.087019	12.894063	119.5923645
7.667364	-1.9705	124.006943	-10.113963	19.027578	122.575142	48.32008	-2.700222	127.126801	42.891029	53.276314	123.749306	45.6055545	25.288046	125.4380535	-65.8334805	12.76711	119.7122305
5.8674	-3.072766	123.578728	-9.822342	18.826052	122.443817	48.498383	-2.944425	126.715828	43.192917	53.037663	123.212624	45.84565	25.046619	124.964226	-65.490334	12.605485	119.923408
4.531752	-3.849688	123.338379	-9.680628	18.715059	122.428391	48.599686	-3.096229	126.36927	43.348446	52.867054	122.834633	45.974066	24.8854125	124.6019515	-65.335322	12.5447055	120.2548305
3.197623	-4.57619	123.11158	-9.535842	18.626913	122.366295	48.621223	-3.221867	125.987732	43.473251	52.704281	122.489075	46.047237	24.741207	124.2384035	-65.118921	12.512619	120.4941865
1.840589	-5.318069	122.877167	-9.406064	18.55337	122.365532	48.650249	-3.342483	125.60556	43.535561	52.569897	122.122643	46.092905	24.613707	123.8641015	-64.905033	12.493033	120.8669625
0.396092	-6.093062	122.78981	-9.275532	18.469528	122.377655	48.685703	-3.46136	125.244865	43.577869	52.466331	121.753143	46.131786	24.5024855	123.499004	-64.68285	12.4365705	121.256306
-0.985485	-6.816004	122.710907	-9.147889	18.356981	122.411812	48.739838	-3.607875	124.920532	43.632141	52.358448	121.406387	46.1859895	24.3752865	123.1634595	-64.4817675	12.3386755	121.6601645
-2.382463	-7.564653	122.806618	-9.028751	18.213421	122.488144	48.826511	-3.78332	124.670479	43.662586	52.201962	121.011139	46.2445485	24.209321	122.840809	-64.3020505	12.217521	122.135479
-4.482523	-8.682679	123.05423	-8.865361	17.942163	122.605347	48.910713	-4.071931	124.47747	43.74942	51.83839	120.478371	46.3300665	23.8832295	122.4779205	-64.0607885	12.0010965	122.7327735
-5.880583	-9.428267	123.289154	-8.765437	17.724159	122.651337	48.920013	-4.262391	124.544487	43.818443	51.5812	120.112106	46.369228	23.6594045	122.3282965	-63.900102	11.7889135	122.9743775
-7.309549	-10.18137	123.538223	-8.676271	17.468054	122.634712	49.115986	-4.516585	124.55748	43.956581	51.279278	119.686127	46.5362835	23.3813465	122.1218035	-63.8888255	11.5547615	123.1476205
-8.648823	-10.915344	123.699097	-8.595947	17.181549	122.554779	49.094891	-4.673475	124.719597	43.992512	50.963295	119.369926	46.5437015	23.14491	122.0447615	-63.7355955	11.218188	123.0647965
-10.034802	-11.632443	123.860321	-8.547366	16.869026	122.4431	49.293182	-4.955548	124.802658	44.016533	50.636066	119.042603	46.6548575	22.840259	121.9226305	-63.7495895	10.897793	122.9635695
-11.423461	-12.334147	123.977783	-8.4963	16.50407	122.307167	49.36787	-5.188961	124.909401	44.007248	50.310707	118.775131	46.687559	22.560873	121.842266	-63.680159	10.447267	122.772068
-12.799327	-12.977624	124.035431	-8.457457	16.109179	122.186127	49.329185	-5.405997	125.000061	44.003902	49.950352	118.533516	46.6665435	22.2721775	121.7667885	-63.5814575	9.9461805	122.6054655
-14.878694	-13.920614	124.036659	-8.41271	15.460387	122.047058	49.457993	-5.910647	124.951462	43.980679	49.443653	118.238258	46.719336	21.766503	121.59486	-63.544756	9.154271	122.499256
-16.220078	-14.511972	123.960129	-8.408035	15.033698	122.016762	49.448162	-6.22849	124.812607	43.958328	49.109901	118.163994	46.703245	21.4407055	121.4883005	-63.519315	8.6266905	122.5452235
-17.588036	-15.020209	123.86998	-8.401393	14.650549	122.034119	49.415382	-6.532995	124.640068	43.941845	48.786831	118.128052	46.6786135	21.126918	121.38406	-63.4813995	8.17418	122.684178
-19.02524	-15.490543	123.820541	-8.427949	14.305428	122.082687	49.369015	-6.83105	124.40963	43.877125	48.548435	118.202316	46.62307	20.8586925	121.305973	-63.478968	7.7521635	122.859401
-20.38604	-15.923026	123.800316	-8.462698	13.992649	122.189224	49.288246	-7.079267	124.125061	43.832977	48.319511	118.28759	46.5606115	20.620122	121.2063255	-63.4860075	7.365176	123.1721225
-21.771599	-16.287016	123.837318	-8.503712	13.692087	122.335968	49.206192	-7.296357	123.881805	43.746151	48.082245	118.360176	46.4761715	20.392944	121.1209905	-63.4835955	6.99123	123.5509455
-23.166119	-16.652182	123.915924	-8.555408	13.379439	122.505402	49.082108	-7.521022	123.644028	43.671909	47.861656	118.511787	46.3770085	20.170317	121.0779075	-63.4878245	6.588561	123.9328965
-25.189062	-17.139547	124.065849	-8.611174	12.890889	122.805382	48.98053	-7.848577	123.30854	43.560497	47.523815	118.752777	46.2705135	19.837619	121.0306585	-63.4928615	5.944159	124.5801055
-26.504358	-17.414135	124.168442	-8.639106	12.597634	123.012993	48.927143	-8.045108	123.135796	43.495815	47.346043	118.93129	46.211479	19.6504675	121.033543	-63.489691	5.5448005	124.992443
-27.85467	-17.681431	124.272331	-8.681332	12.338923	123.176048	48.880421	-8.192513	122.978424	43.441811	47.192547	119.122902	46.161116	19.500017	121.050663	-63.52378	5.177829	125.301433
-29.107544	-17.939892	124.263832	-8.715475	12.100842	123.27298	48.860004	-8.338695	122.852859	43.384739	47.066452	119.299721	46.1223715	19.3638785	121.07629	-63.5533215	4.8378055	125.46967
-30.371962	-18.147638	124.21991	-8.75654	11.899913	123.317131	48.839985	-8.456135	122.733437	43.321068	46.958221	119.450485	46.0805265	19.251043	121.091961	-63.5936065	4.548783	125.542301
-31.604172	-18.368498	124.123001	-8.818378	11.743535	123.308853	48.808208	-8.560174	122.615204	43.305122	46.846867	119.507576	46.056665	19.1433465	121.06139	-63.693421	4.3437235	125.556316
-32.834538	-18.559618	124.044586	-8.876169	11.601227	123.258316	48.7537	-8.633237	122.492584	43.205574	46.781319	119.575325	45.979637	19.074041	121.0339545	-63.731975	4.128413	125.4826775
-34.571476	-18.833494	124.003067	-9.002865	11.446577	123.21669	48.624058	-8.684285	122.315262	42.987209	46.713001	119.597267	45.8056335	19.014358	120.9562645	-63.8113635	3.878796	125.4771155
-35.077995	-18.728703	123.966301	-9.108149	11.356492	123.194267	48.540367	-8.685653	122.238609	42.826374	46.699684	119.585052	45.6833705	19.0070155	120.9118305	-63.8996685	3.7059685	125.4767035
-35.341953	-18.458504	123.968292	-9.21477	11.27645	123.184166	48.478436	-8.678625	122.207283	42.654064	46.695007	119.571518	45.56625	19.008191	120.8894005	-63.99579	3.544709	125.4789315
-35.634434	-18.176287	123.94812	-9.321678	11.196848	123.177002	48.407841	-8.676876	122.225204	42.474525	46.68005	119.55011	45.441183	19.001587	120.887657	-64.084539	3.392109	125.466347
-35.95673	-17.937206	124.033562	-9.431472	11.113378	123.164658	48.342327	-8.68523	122.284019	42.323608	46.66444	119.51281	45.3329675	18.989605	120.8984145	-64.1959115	3.237151	125.4309015
-36.301876	-17.592066	124.116562	-9.539715	11.014957	123.144402	48.263313	-8.694306	122.356628	42.172676	46.650192	119.461143	45.2179945	18.977943	120.9088855	-64.2974245	3.051971	125.3799185
NaN	NaN	NaN	-9.645958	10.908075	123.102928	48.18428	-8.715296	122.398888	42.028046	46.640415	119.405403	45.106163	18.9625595	120.9021455	-64.398079	2.8535905	125.3037105
-37.15797	-16.805935	123.966202	-9.778172	10.747612	123.003044	48.04583	-8.728119	122.3797	41.533157	46.708168	119.441795	44.7894935	18.9900245	120.9107475	-64.3458375	2.5051995	125.0953405
-37.444817	-16.46579	123.900246	-9.857883	10.643402	122.950935	47.961201	-8.739079	122.30011	41.640022	46.615261	119.245361	44.8006115	18.938091	120.7727355	-64.5163775	2.348713	125.1291345
-37.196255	-16.224592	123.844612	-9.912114	10.533116	122.869339	47.872196	-8.742936	122.191727	41.538246	46.585865	119.180557	44.705221	18.9214645	120.686142	-64.529449	2.1447675	125.052536
-38.013828	-15.704489	123.653076	-9.974998	10.424785	122.775757	47.778324	-8.757314	122.032639	41.431896	46.589096	119.122482	44.60511	18.915891	120.5775605	-64.555106	1.933679	124.9739535
-38.079472	-15.260753	123.632988	-10.057799	10.333839	122.713707	47.649399	-8.771933	121.829376	41.300102	46.591549	119.071434	44.4747505	18.909808	120.450405	-64.5903485	1.75787	124.977009
-38.205364	-14.719852	123.65831	-10.174187	10.232089	122.696007	47.485523	-8.775287	121.619164	41.108868	46.579231	119.003883	44.2971955	18.901972	120.3115235	-64.6455695	1.562206	125.0804905
-38.236763	-14.230002	123.75206	-10.307188	10.145079	122.768661	47.276398	-8.77433	121.407471	40.864803	46.595478	118.922485	44.0706005	18.910574	120.164978	-64.6849765	1.379584	125.372344
-38.414951	-13.247328	124.326584	-10.517105	10.06129	123.029152	46.974506	-8.746195	121.196457	40.484253	46.589066	118.761108	43.7293795	18.9214355	119.9787825	-64.7635895	1.2011445	126.0795215
-38.491966	-12.643738	124.585785	-10.665583	10.013765	123.21006	46.829708	-8.700497	121.153053	40.247406	46.631477	118.702927	43.538557	18.96549	119.92799	-64.869723	1.06204	126.49213
-38.516468	-12.053934	124.733665	-10.809262	9.993133	123.31675	46.725033	-8.649785	121.177338	40.044399	46.698605	118.649399	43.384716	19.02441	119.9133685	-65.00324	0.961856000000001	126.7201315
-38.518238	-11.35426	124.774643	-10.958028	9.9773	123.326958	46.625	-8.606196	121.236351	39.844044	46.742664	118.605743	43.234522	19.068234	119.921047	-65.150578	0.886366000000002	126.732869
-38.416393	-10.623842	124.613487	-11.111378	9.958669	123.243805	46.503605	-8.579809	121.266922	39.652069	46.737061	118.533447	43.077837	19.078626	119.9001845	-65.300593	0.838712000000001	126.5874255
-38.337769	-9.872598	124.388039	-11.278607	9.90374	123.099365	46.351383	-8.581451	121.258057	39.468945	46.71328	118.458771	42.910164	19.0659145	119.858414	-65.467378	0.741565500000004	126.340316
-38.289116	-9.047754	124.204483	-11.441508	9.84516	122.955322	46.196335	-8.612349	121.211922	39.297146	46.678345	118.388977	42.7467405	19.032998	119.8004495	-65.6297565	0.657322000000001	126.1101945
-38.175858	-7.881531	123.972763	-11.668674	9.728805	122.835983	45.93943	-8.644876	121.125473	39.038742	46.641155	118.331215	42.489086	18.9981395	119.728344	-65.826434	0.459470499999998	125.943622
-38.016899	-7.000931	123.877121	-11.799204	9.649272	122.819687	45.797546	-8.652126	121.044228	38.870682	46.622654	118.363449	42.334114	18.985264	119.7038385	-65.932522	0.313280000000002	125.9355355
-37.861511	-6.075769	123.76062	-11.896306	9.61815	122.816025	45.671741	-8.63787	121.02108	38.749588	46.625229	118.413116	42.2106645	18.9936795	119.717098	-66.0032765	0.242620500000001	125.914952
-37.720467	-5.079248	123.630157	-11.967591	9.62824	122.773811	45.575417	-8.599622	121.019424	38.693054	46.655209	118.501518	42.1342355	19.0277935	119.760471	-66.0694175	0.228686499999998	125.787151
-37.597313	-4.109843	123.417641	-12.038878	9.66535	122.702957	45.510628	-8.55241	121.031044	38.652493	46.70734	118.609581	42.0815605	19.077465	119.8203125	-66.1593165	0.253235	125.5856015
-37.404877	-3.087706	123.141624	-12.075215	9.704832	122.571838	45.474728	-8.496706	121.037987	38.636967	46.764969	118.756363	42.0558475	19.1341315	119.897175	-66.2062775	0.275532499999997	125.246501
-37.142227	-2.035496	122.689308	-12.096114	9.761712	122.396347	45.455086	-8.442212	121.047714	38.674728	46.810165	118.936691	42.064907	19.1839765	119.9922025	-66.257135	0.339447499999999	124.8004915
-36.911392	-0.319517	122.038078	-12.085535	9.895395	122.068199	45.421139	-8.372942	121.113876	38.854099	46.909176	119.239021	42.137619	19.268117	120.1764485	-66.308689	0.522673000000001	123.9599495
-36.77964	0.774251	121.629539	-12.08234	9.973593	121.838402	45.395287	-8.364624	121.120918	38.990276	46.986336	119.407211	42.1927815	19.310856	120.2640645	-66.3574615	0.636329999999997	123.4127395
-36.605732	1.946376	121.31189	-12.109097	10.038991	121.654701	45.304081	-8.38215	121.053543	39.088898	47.011303	119.537186	42.1964895	19.3145765	120.2953645	-66.4146835	0.763405499999998	123.0140375
-36.373734	3.08385	121.016731	-12.118521	10.123473	121.491066	45.165497	-8.393986	120.940193	39.175762	46.988548	119.586227	42.1706295	19.297281	120.26321	-66.4076715	0.949665	122.718922
-36.293518	4.319829	120.824989	-12.144092	10.209935	121.320633	45.034702	-8.408691	120.834602	39.253555	46.998875	119.573975	42.1441285	19.295092	120.2042885	-66.4323125	1.124778	122.4369775
-36.189014	5.464112	120.492844	-12.184616	10.311731	121.098755	44.942734	-8.409623	120.698097	39.313213	47.020119	119.560219	42.1279735	19.305248	120.129158	-66.4972055	1.318214	122.068352
-36.055367	6.675476	120.151009	-12.209738	10.437855	120.817078	44.858021	-8.396259	120.563339	39.352413	47.01688	119.509163	42.105217	19.3103105	120.036251	-66.524693	1.5653995	121.597905
-35.798439	8.483231	119.77755	-12.175759	10.6387	120.487381	44.695507	-8.399506	120.24176	39.445171	46.993778	119.269356	42.070339	19.297136	119.755558	-66.421857	1.980264	121.219204
-35.820488	9.765614	119.752502	-12.146343	10.765123	120.348373	44.601231	-8.38557	119.976112	39.534058	46.989639	119.071976	42.0676445	19.3020345	119.524044	-66.3603305	2.2282115	121.172702
-35.760231	10.910336	119.751587	-12.11869	10.883531	120.253731	44.503948	-8.346534	119.802902	39.578472	47.00386	118.883858	42.04121	19.328663	119.34338	-66.27859	2.438399	121.164082
-35.727074	12.104046	119.75248	-12.125637	10.963106	120.21624	44.433472	-8.31391	119.610321	39.58913	46.995811	118.755135	42.011301	19.3409505	119.182728	-66.262575	2.5852615	121.249752
-35.653271	13.283804	119.801018	-12.161476	11.021311	120.213959	44.338764	-8.292695	119.473076	39.557411	47.004826	118.690536	41.9480875	19.3560655	119.081806	-66.2710395	2.6865565	121.346112
-35.69865	14.485286	119.866119	-12.205672	11.070554	120.223869	44.261711	-8.254567	119.339493	39.524391	47.047997	118.711258	41.893051	19.396715	119.0253755	-66.304395	2.744393	121.4223625
-35.708622	15.612811	119.928375	-12.276379	11.122034	120.235359	44.181332	-8.210845	119.237053	39.498432	47.089432	118.772331	41.839882	19.4392935	119.004692	-66.39264	2.8047745	121.466026
-35.722771	17.374805	119.895004	-12.363667	11.210824	120.209625	44.068367	-8.158116	119.107033	39.461658	47.135059	118.876144	41.7650125	19.4884715	118.9915885	-66.4923465	2.9331765	121.4276615
-35.71933	18.534292	119.929924	-12.417004	11.306463	120.161903	43.991997	-8.1239	119.024803	39.446381	47.177673	118.927177	41.719189	19.5268865	118.97599	-66.553197	3.0860395	121.347816
-35.769238	19.656281	119.884964	-12.45523	11.405351	120.111404	43.929897	-8.090549	118.919685	39.421566	47.253845	118.947838	41.6757315	19.581648	118.9337615	-66.5861915	3.229054	121.2890465
-35.765938	20.785328	119.91198	-12.486377	11.502543	120.037697	43.854473	-8.049722	118.782516	39.342518	47.288109	118.982605	41.5984955	19.6191935	118.8825605	-66.5712495	3.3858925	121.1928335
-35.805641	21.887045	119.869827	-12.527082	11.607913	119.977402	43.783222	-8.034798	118.601952	39.389366	47.254513	118.731453	41.586294	19.6098575	118.6667025	-66.640458	3.6059685	121.2881015
-35.734344	22.9582	119.813133	-12.55757	11.702338	119.861282	43.670605	-8.046493	118.363037	39.311855	47.219242	118.501747	41.49123	19.5863745	118.432392	-66.60637	3.8183015	121.290172
-35.860291	24.096565	119.756851	-12.62345	11.77106	119.691383	43.547527	-8.105477	118.032692	39.250175	47.139637	118.142082	41.398851	19.51708	118.087387	-66.645751	4.02504	121.295379
-35.907261	25.629854	119.526085	-12.723118	11.85171	119.311417	43.290607	-8.221055	117.41761	39.086895	46.925083	117.365936	41.188751	19.352014	117.391773	-66.634987	4.351406	121.231061
-35.901367	26.707495	119.226852	-12.802368	11.895364	119.005226	43.106258	-8.292085	116.953423	38.963985	46.727783	116.8069	41.0351215	19.217849	116.8801615	-66.6398575	4.572879	121.1302905
-35.828953	27.743757	118.968819	-12.879601	11.929078	118.683029	42.951313	-8.343157	116.47171	38.848988	46.543255	116.292824	40.9001505	19.100049	116.382267	-66.6593525	4.758107	120.983791
-35.865284	28.795513	118.773987	-12.983243	11.956436	118.392776	42.77681	-8.379731	116.047356	38.733536	46.417698	115.880058	40.755173	19.0189835	115.963707	-66.721659	4.8938885	120.821845
-35.832394	29.772755	118.636032	-13.092071	11.978011	118.175385	42.567951	-8.382276	115.628418	38.594349	46.348843	115.540024	40.58115	18.9832835	115.584221	-66.765292	4.9727385	120.766549
-35.801929	30.790625	118.57402	-13.215502	12.027314	117.964233	42.355827	-8.365585	115.204849	38.448509	46.30756	115.269279	40.402168	18.9709875	115.237064	-66.833172	5.0836405	120.691402
-35.624142	31.794622	118.421761	-13.353112	12.118784	117.749283	42.118885	-8.311074	114.749847	38.297798	46.298164	115.016998	40.2083415	18.993545	114.8834225	-66.9145655	5.244023	120.6151435
-35.561024	33.432526	118.289772	-13.579017	12.302835	117.330551	41.798546	-8.143263	113.960457	38.077496	46.40572	114.615227	39.938021	19.1312285	114.287842	-67.096055	5.4744415	120.37326
-35.436134	34.395729	118.094765	-13.706109	12.458132	116.976952	41.614937	-7.991601	113.339027	37.892746	46.485909	114.320633	39.7538415	19.247154	113.82983	-67.1660595	5.66911	120.124074
-35.26067	35.382862	117.89106	-13.832064	12.569187	116.569199	41.443504	-7.837336	112.671959	37.653561	46.571911	114.015793	39.5485325	19.3672875	113.343876	-67.2126605	5.7710865	119.794522
-35.084221	36.36771	117.609451	-13.978763	12.642457	116.156303	41.267048	-7.671338	112.036766	37.385235	46.66259	113.697624	39.3261415	19.495626	112.867195	-67.2836675	5.789288	119.445411
-34.912987	37.342552	117.441139	-14.1243	12.705706	115.76284	41.059731	-7.52591	111.479164	37.143482	46.772461	113.385605	39.1016065	19.6232755	112.4323845	-67.3502065	5.7881365	119.0932955
-34.626171	38.19241	117.13327	-14.280693	12.751234	115.432999	40.852962	-7.438601	111.023415	36.946114	46.945129	113.054237	38.899538	19.753264	112.038826	-67.460924	5.749204	118.827172
-34.373398	39.050465	116.868927	-14.475213	12.767248	115.147415	40.646385	-7.388693	110.664917	36.757298	47.147812	112.689957	38.7018415	19.8795595	111.677437	-67.6522675	5.6549365	118.617393
-33.761543	40.310513	116.271553	-14.754491	12.737243	114.678123	40.349842	-7.432559	110.174538	36.471962	47.38343	112.143944	38.410902	19.9754355	111.159241	-67.919884	5.4990505	118.197005
-33.487438	41.179211	115.907578	-14.922577	12.695496	114.325546	40.154793	-7.527773	109.839645	36.302479	47.521683	111.713646	38.228636	19.996955	110.7766455	-68.07379	5.394037	117.8744465
-33.090034	41.937634	115.35466	-15.11071	12.604025	113.884995	39.964695	-7.641016	109.457352	36.124771	47.610535	111.306046	38.044733	19.9847595	110.381699	-68.266153	5.2232905	117.388291
-32.629906	42.729073	114.847542	-15.26432	12.506766	113.416122	39.781727	-7.747221	109.012947	35.94352	47.577919	110.887444	37.8626235	19.915349	109.9501955	-68.3912635	5.098183	116.8820485
-32.00428	43.486584	114.274254	-15.359272	12.443753	112.924599	39.6161	-7.830613	108.538528	35.772083	47.55402	110.522293	37.6940915	19.8617035	109.5304105	-68.4126355	5.0258025	116.3187875
-31.46916	44.252182	113.919327	-15.448037	12.32973	112.414467	39.488937	-7.89042	108.023956	35.651646	47.522888	110.218132	37.5702915	19.816234	109.121044	-68.4663655	4.843226	115.70789
-30.92795	44.999043	113.625542	-15.480326	12.25812	111.926308	39.384762	-7.930476	107.424911	35.599037	47.494049	109.967003	37.4918995	19.7817865	108.695957	-68.4525515	4.7344535	115.156659
-29.877117	46.10408	113.373329	-15.442285	12.242567	111.298218	39.203819	-7.926213	106.527756	35.557255	47.415508	109.60939	37.380537	19.7446475	108.068573	-68.265107	4.7404865	114.527863
-28.985531	46.843349	113.269516	-15.3741	12.325448	111.001648	39.081398	-7.881423	105.982567	35.559868	47.373371	109.417709	37.320633	19.745974	107.700138	-68.068833	4.904922	114.303158
-28.205481	47.603683	113.286377	-15.309461	12.450159	110.803772	38.987659	-7.826662	105.493118	35.596821	47.38105	109.234825	37.29224	19.777194	107.3639715	-67.911162	5.123124	114.2435725
-27.361217	48.255718	113.298454	-15.229929	12.58485	110.664322	38.948162	-7.779173	105.112221	35.627274	47.420033	109.105515	37.287718	19.82043	107.108868	-67.747576	5.34927	114.219776
-26.359844	48.92934	113.235916	-15.196851	12.685734	110.538033	38.929062	-7.721667	104.823158	35.642788	47.431416	109.017395	37.285925	19.8548745	106.9202765	-67.679627	5.5165935	114.1557895
-25.293383	49.554718	113.13443	-15.135805	12.78185	110.45433	38.971642	-7.682988	104.664673	35.660526	47.463921	108.973969	37.316084	19.8904665	106.819321	-67.587694	5.6732335	114.089339
-24.240204	50.087284	113.013779	-15.076725	12.814851	110.330116	39.059139	-7.66737	104.634048	35.722034	47.479568	108.969902	37.3905865	19.906099	106.801975	-67.5440365	5.723603	113.858257
NaN	NaN	NaN	-14.957915	12.85983	110.159889	39.258736	-7.741007	104.830597	35.864086	47.43972	108.963905	37.561411	19.8493565	106.897251	-67.477241	5.8703035	113.422527
-21.824619	50.839973	112.256828	-14.920866	12.815577	110.038551	39.401108	-7.83152	105.087868	35.933449	47.350498	108.934662	37.6672785	19.759489	107.011265	-67.5090105	5.871665	113.065837
-20.199013	50.703247	111.611153	-14.873573	12.743168	109.99472	39.517899	-7.941275	105.441322	36.001392	47.249332	108.854385	37.7596455	19.6540285	107.1478535	-67.5067915	5.8323075	112.8415865
-19.011736	50.686539	111.126709	-14.776919	12.639041	109.964073	39.651646	-8.05617	105.84446	36.099182	47.134216	108.782234	37.875414	19.539023	107.313347	-67.429252	5.739059	112.614799
-17.584082	50.52916	110.496643	-14.642509	12.513592	109.953323	39.84272	-8.197343	106.240906	36.237682	46.999443	108.69677	38.040201	19.40105	107.468838	-67.325219	5.626134	112.437808
-16.394428	50.518696	110.084534	-14.48033	12.373066	109.944725	40.073723	-8.379875	106.651161	36.412624	46.852962	108.563614	38.2431735	19.2365435	107.6073875	-67.2038335	5.5095885	112.2820625
-14.917318	50.372269	109.534874	-14.32191	12.213548	109.859993	40.267899	-8.517259	107.014343	36.610867	46.728455	108.455124	38.439383	19.105598	107.7347335	-67.083203	5.321498	111.9852525
-12.671526	50.218563	108.938194	-14.089164	12.047719	109.638527	40.499077	-8.650955	107.395042	36.895908	46.556808	108.387482	38.6974925	18.9529265	107.891262	-66.8758205	5.1425115	111.385792
-11.179956	50.142139	108.624992	-13.92847	12.007494	109.444702	40.642704	-8.706598	107.563576	37.064095	46.474697	108.37928	38.8533995	18.8840495	107.971428	-66.7103395	5.1309385	110.917976
-9.644261	50.114395	108.276199	-13.763989	11.99701	109.232666	40.77195	-8.717552	107.618965	37.286488	46.436626	108.301735	39.029219	18.859537	107.96035	-66.557197	5.134483	110.504982
-8.025484	50.131916	107.986542	-13.569464	12.026945	109.01506	40.932117	-8.715486	107.641945	37.454327	46.457325	108.205559	39.193222	18.8709195	107.923752	-66.33215	5.1829705	110.106368
-6.400147	50.126671	107.75708	-13.393894	12.058447	108.767548	41.100498	-8.704972	107.611992	37.633965	46.500751	108.172539	39.3672315	18.8978895	107.8922655	-66.1550195	5.2190045	109.6428305
-4.763822	50.177429	107.347572	-13.210323	12.12441	108.501099	41.273731	-8.62221	107.550392	37.804924	46.576782	108.049263	39.5393275	18.977286	107.7998275	-65.9599735	5.271534	109.2023705
-3.011824	50.220699	106.8563	-13.0432	12.220536	108.191658	41.490089	-8.584729	107.515083	37.931705	46.651333	107.813934	39.710897	19.033302	107.6645085	-65.797297	5.40777	108.7188075
-0.539136	50.417351	106.073586	-12.824485	12.330858	107.768265	41.700188	-8.554464	107.412849	38.045105	46.685902	107.384529	39.8726465	19.065719	107.398689	-65.5216165	5.595997	108.137841
1.189053	50.59029	105.556557	-12.673095	12.324615	107.532204	41.837757	-8.575297	107.370506	38.102352	46.670544	107.041595	39.9700545	19.0476235	107.2060505	-65.3162445	5.6016065	107.8583575
2.811502	50.849449	105.178452	-12.546134	12.25997	107.287338	41.952263	-8.639616	107.355652	38.196026	46.64122	106.753922	40.0741445	19.000802	107.054787	-65.1664125	5.519138	107.519889
4.537223	51.173695	104.715523	-12.422898	12.166236	107.038757	42.080482	-8.726786	107.309196	38.285442	46.588604	106.523239	40.182962	18.930909	106.9162175	-65.028758	5.401563	107.1612965
6.461736	51.430988	104.237259	-12.297268	12.08268	106.782135	42.163433	-8.830123	107.274757	38.38147	46.516209	106.306038	40.2724515	18.843043	106.7903975	-64.8669875	5.322317	106.7738725
8.091272	51.750172	103.997505	-12.17366	12.023934	106.542908	42.22504	-8.897975	107.206764	38.489731	46.441986	106.105721	40.3573855	18.7720055	106.6562425	-64.7047055	5.2758625	106.4295735
8.758605	51.445877	103.616966	-12.048902	12.003155	106.335281	42.293705	-8.969909	107.160202	38.610233	46.369976	105.901848	40.451969	18.7000335	106.531025	-64.549773	5.3062765	106.139537
9.212748	50.313576	103.285385	-11.819683	12.060713	106.079735	42.410728	-9.047309	107.158234	38.867577	46.303402	105.67794	40.6391525	18.6280465	106.418087	-64.2785185	5.4933795	105.741383
9.752658	49.714993	103.213188	-11.665866	12.139896	105.955269	42.502838	-9.044764	107.12851	39.092331	46.288662	105.563286	40.7975845	18.621949	106.345898	-64.1293165	5.657843	105.56464
10.316643	49.202232	103.091026	-11.481458	12.242413	105.867981	42.608894	-9.025054	107.054565	39.302086	46.31451	105.474602	40.95549	18.644728	106.2645835	-63.918406	5.840098	105.4713785
10.925556	48.765236	103.101074	-11.293051	12.317372	105.811348	42.738483	-8.96138	106.929054	39.476086	46.349953	105.423653	41.1072845	18.6942865	106.1763535	-63.6933865	5.9404575	105.4463425
11.529602	48.380013	103.170105	-11.123311	12.34754	105.791595	42.88755	-8.877733	106.755829	39.600899	46.422668	105.419037	41.2442245	18.7724675	106.087433	-63.4908465	5.9226125	105.495757
12.124835	48.077007	103.32531	-10.962296	12.341428	105.802902	43.066563	-8.792191	106.528679	39.672707	46.528008	105.502495	41.369635	18.8679085	106.015587	-63.294227	5.8149475	105.590217
12.682311	47.717537	103.491066	-10.805347	12.358057	105.811417	43.248894	-8.681489	106.28846	39.733402	46.630398	105.59584	41.491148	18.9744545	105.94215	-63.101842	5.7416595	105.680684
13.596553	47.26527	103.574081	-10.592649	12.366239	105.734322	43.535362	-8.508486	106.014526	39.787846	46.830353	105.690979	41.661604	19.1609335	105.8527525	-62.846902	5.5715445	105.6158915
13.929849	46.903988	103.631248	-10.492991	12.406216	105.640724	43.731441	-8.411934	105.856956	39.78196	46.918236	105.751976	41.7567005	19.253151	105.804466	-62.7426825	5.559281	105.476982
14.315423	46.539402	103.607857	-10.417494	12.433901	105.522713	43.8727	-8.359639	105.755592	39.781952	47.006779	105.852104	41.827326	19.32357	105.803848	-62.662314	5.544232	105.241578
14.649463	46.194561	103.732285	-10.371915	12.462631	105.371567	43.956295	-8.339975	105.690895	39.823559	47.058186	106.059944	41.889927	19.3591055	105.8754195	-62.633757	5.5661565	104.8677145
14.965948	45.753815	103.950073	-10.337914	12.466469	105.200172	43.990421	-8.364226	105.719688	39.92527	47.100632	106.327164	41.9578455	19.368203	106.023426	-62.6336735	5.564735	104.376918
15.312247	45.415642	104.202354	-10.324031	12.480246	105.043945	43.96767	-8.390363	105.847107	40.057354	47.110943	106.688568	42.012512	19.36029	106.2678375	-62.660574	5.600202	103.8200525
15.68742	44.877098	104.421234	-10.329246	12.515701	104.992188	43.925076	-8.428507	106.072746	40.201839	47.063313	107.048607	42.0634575	19.317403	106.5606765	-62.7219495	5.713999	103.4236995
16.140905	44.227211	104.882965	-10.349798	12.560393	105.080917	43.875843	-8.527779	106.697762	40.453163	46.991486	107.587967	42.164503	19.2318535	107.1428645	-62.864099	5.8889325	103.0189695
16.431812	43.851334	105.163383	-10.395652	12.568513	105.213417	43.894016	-8.626415	107.170525	40.641052	46.942638	107.943214	42.267534	19.1581115	107.5568695	-63.058838	5.9789145	102.8699645
16.69693	43.423141	105.461136	-10.435822	12.558288	105.356583	43.901306	-8.751143	107.642052	40.792549	46.869061	108.277168	42.3469275	19.058959	107.95961	-63.2185715	6.057617	102.753556
16.941244	42.944859	105.697418	-10.459729	12.523866	105.503258	43.893833	-8.885731	108.062271	40.894169	46.749676	108.523499	42.394001	18.9319725	108.292885	-63.313459	6.1157595	102.713631
17.194916	42.548882	105.8517	-10.488095	12.458317	105.628693	43.86367	-9.030743	108.40062	40.993965	46.616169	108.62944	42.4288175	18.792713	108.51503	-63.4050075	6.123921	102.742356
17.454308	42.040424	105.876373	-10.506461	12.360962	105.733574	43.849663	-9.177591	108.588577	41.062195	46.487652	108.693756	42.455929	18.6550305	108.6411665	-63.468851	6.0668935	102.8259815
17.718983	41.562557	105.967308	-10.511339	12.245261	105.807152	43.807144	-9.335294	108.638931	41.1059	46.341583	108.747932	42.456522	18.5031445	108.6934315	-63.4792	5.9873775	102.9208725
17.947344	40.914528	106.126297	-10.527066	12.099674	105.802536	43.696709	-9.505262	108.515038	41.183353	46.179028	108.849571	42.440031	18.336883	108.6823045	-63.494163	5.862465	102.9227675
18.074623	40.580391	106.217682	-10.571025	12.050187	105.718353	43.600151	-9.586794	108.364258	41.224491	46.104221	108.960487	42.412321	18.2587135	108.6623725	-63.554371	5.8416605	102.7743335
18.149111	40.243595	106.329521	-10.61433	12.070433	105.622375	43.479443	-9.633495	108.170746	41.248203	46.05864	109.09362	42.363823	18.2125725	108.632183	-63.592483	5.9282935	102.612567
18.203041	39.865303	106.415222	-10.637812	12.16575	105.551613	43.361805	-9.605772	107.982185	41.269741	46.047436	109.222916	42.315773	18.220832	108.6025505	-63.591397	6.110668	102.5006755
18.231401	39.409962	106.510178	-10.65194	12.333177	105.527374	43.276962	-9.537276	107.830849	41.310001	46.075832	109.337891	42.2934815	18.269278	108.58437	-63.5973615	6.397076	102.470378
18.267668	39.151398	106.571236	-10.64443	12.53967	105.55204	43.247169	-9.451847	107.733467	41.370617	46.14875	109.474159	42.308893	18.3484515	108.603813	-63.597753	6.7308885	102.500267
18.380726	38.608532	106.734505	-10.599175	12.748458	105.590317	43.256855	-9.355031	107.705727	41.450497	46.227322	109.667137	42.353676	18.4361455	108.686432	-63.552026	7.0607705	102.494202
18.476997	37.953075	106.98304	-10.522261	13.013079	105.648293	43.344616	-9.2292	107.769035	41.610382	46.355602	110.003807	42.477499	18.563201	108.886421	-63.522021	7.462957	102.410165
18.566765	37.589245	107.081566	-10.445225	13.166873	105.640877	43.425968	-9.182565	107.840683	41.733727	46.410526	110.181473	42.5798475	18.6139805	109.011078	-63.4702975	7.7197655	102.270676
18.752483	37.11607	107.119164	-10.363583	13.28197	105.593895	43.526203	-9.165282	107.88839	41.862797	46.455391	110.279594	42.6945	18.6450545	109.083992	-63.421666	7.9188855	102.103798
18.87789	36.572586	107.063271	-10.259872	13.374908	105.517838	43.622276	-9.153238	107.876244	41.956272	46.447132	110.282555	42.789274	18.646947	109.0793995	-63.309018	8.102869	101.9562765
19.037443	36.1087	106.842148	-10.143056	13.433446	105.485344	43.693722	-9.164162	107.808861	42.03569	46.395035	110.191811	42.864706	18.6154365	109.000336	-63.150818	8.2514555	101.970352
19.239014	35.406105	106.744919	-10.006277	13.420682	105.490219	43.769794	-9.205551	107.680878	42.112358	46.33424	110.068253	42.941076	18.5643445	108.8745655	-62.95363	8.2770195	102.1058725
19.411343	34.736149	106.668243	-9.895336	13.352978	105.525246	43.847961	-9.28432	107.539726	42.182564	46.22982	109.969017	43.0152625	18.47275	108.7543715	-62.8059345	8.233206	102.2961205
19.595549	33.803402	106.544853	-9.811153	13.185449	105.521812	43.926113	-9.46948	107.407501	42.239315	46.046337	109.893394	43.082714	18.2884285	108.6504475	-62.70502	8.0824695	102.3931765
19.656818	33.124771	106.508507	-9.79467	13.091846	105.481468	43.934856	-9.588813	107.374443	42.232666	45.91177	109.850311	43.083761	18.1614785	108.612377	-62.673101	8.0222135	102.350559
19.674665	32.463062	106.386162	-9.799052	13.037224	105.461464	43.921165	-9.688264	107.366226	42.18401	45.778328	109.739975	43.0525875	18.045032	108.5531005	-62.6506915	8.029416	102.3698275
19.652958	31.764322	106.240341	-9.820746	13.00173	105.493546	43.890198	-9.786437	107.413757	42.145817	45.66357	109.606995	43.0180075	17.9385665	108.510376	-62.6594995	8.0648935	102.476716
19.63792	31.082136	106.178986	-9.85478	12.971009	105.58506	43.867748	-9.881948	107.524704	42.128857	45.567657	109.506371	42.9983025	17.8428545	108.5155375	-62.7078625	8.0991635	102.6545825
19.639572	30.271193	106.191269	-9.899246	12.944414	105.717697	43.846497	-9.970969	107.709633	42.099209	45.478134	109.458672	42.972853	17.7535825	108.5841525	-62.771345	8.1352455	102.8512415
19.553556	29.507668	106.260666	-9.947134	12.894435	105.840096	43.838219	-10.092093	107.926407	42.08239	45.388741	109.470512	42.9603045	17.648324	108.6984595	-62.8545725	8.140546	102.9817325
19.371811	28.46526	106.394623	-10.007284	12.766242	105.9021	43.844086	-10.248158	108.214424	42.06284	45.263893	109.585381	42.953463	17.5078675	108.8999025	-62.968031	8.0246165	102.9042975
19.132673	27.820078	106.461906	-10.019597	12.659292	105.831024	43.858894	-10.341399	108.323685	42.042294	45.180279	109.721306	42.950594	17.41944	109.0224955	-62.989788	7.899144	102.6395525
18.841589	27.151945	106.439507	-10.019048	12.581205	105.756203	43.881672	-10.416162	108.371399	42.018829	45.114346	109.851288	42.9502505	17.349092	109.1113435	-62.9883465	7.813318	102.4010625
18.563492	26.452812	106.341133	-9.968884	12.527665	105.731773	43.894447	-10.450372	108.388809	42.011322	45.036999	109.85482	42.9528845	17.2933135	109.1218145	-62.8906525	7.7620165	102.3417315
18.287493	25.709328	106.317841	-9.894086	12.497904	105.809914	43.929817	-10.488718	108.394836	42.034302	44.968147	109.794281	42.9820595	17.2397145	109.0945585	-62.7702315	7.7560935	102.5252695
18.000732	25.010677	106.308319	-9.823707	12.456357	105.970177	43.993504	-10.541894	108.442703	42.099697	44.910114	109.763863	43.0466005	17.18411	109.103283	-62.6940145	7.728604	102.837071
17.722054	24.346626	106.38398	-9.75779	12.386746	106.145439	44.060024	-10.602347	108.516251	42.172848	44.867844	109.805557	43.116436	17.1327485	109.160904	-62.632016	7.6407435	103.129974
17.154251	23.435741	106.546722	-9.691472	12.286997	106.357513	44.138226	-10.668663	108.615555	42.237701	44.809593	109.9077	43.1879635	17.070465	109.2616275	-62.5709075	7.503529	103.4533985
16.664417	22.826897	106.534554	-9.684237	12.233966	106.412148	44.140766	-10.714747	108.635269	42.236919	44.769497	109.932961	43.1888425	17.027375	109.284115	-62.5573165	7.440557	103.540181
16.172592	22.160421	106.514427	-9.714749	12.182178	106.402817	44.088367	-10.754624	108.582161	42.206612	44.734394	109.936607	43.1474895	16.989885	109.259384	-62.5769875	7.374471	103.54625
15.672872	21.489241	106.406693	-9.772692	12.13908	106.414268	43.992527	-10.789714	108.425117	42.120926	44.697834	109.873413	43.0567265	16.95406	109.149265	-62.6021105	7.3241	103.679271
15.210446	20.87323	106.292427	-9.852247	12.108735	106.491379	43.835007	-10.831479	108.245132	41.994099	44.650211	109.720932	42.914553	16.909366	108.983032	-62.619047	7.308104	103.999726
14.685792	20.292706	106.234589	-9.99483	12.068662	106.654022	43.65131	-10.924246	108.055054	41.842506	44.561024	109.516159	42.746908	16.818389	108.7856065	-62.736568	7.318935	104.5224375
14.062552	19.751261	106.254997	-10.16635	11.993987	106.879951	43.445683	-11.103458	107.860817	41.687763	44.44585	109.300377	42.566723	16.671196	108.580597	-62.899423	7.316778	105.179305
13.112815	18.875397	106.197906	-10.484355	11.820346	107.210968	43.04586	-11.447623	107.55732	41.440094	44.256546	108.963074	42.242977	16.4044615	108.260197	-63.211687	7.2362305	106.161739
12.47355	18.248728	106.230011	-10.697644	11.690663	107.440819	42.678432	-11.641981	107.399963	41.245399	44.079056	108.740257	41.9619155	16.2185375	108.07011	-63.3572035	7.1627885	106.811528
11.862056	17.625874	106.312355	-10.926037	11.558921	107.665787	42.319618	-11.80058	107.33683	41.061325	43.923298	108.558022	41.6904715	16.061359	107.947426	-63.5425455	7.056483	107.384148
11.314126	17.051382	106.424484	-11.172992	11.443896	107.911362	42.031528	-11.908132	107.398056	40.888245	43.803207	108.528259	41.4598865	15.9475375	107.9631575	-63.8058705	6.9402545	107.8595665
10.835726	16.53577	106.637192	-11.380576	11.331826	108.167603	41.810398	-11.972486	107.601639	40.685688	43.721668	108.600662	41.248043	15.874591	108.1011505	-64.009195	6.789061	108.2340555
10.349773	16.046576	106.885612	-11.586045	11.229355	108.417801	41.679272	-12.012947	107.914902	40.484646	43.673512	108.767029	41.081959	15.8302825	108.3409655	-64.254049	6.6284275	108.4946365
9.853399	15.66961	107.186005	-11.790189	11.143826	108.646217	41.585224	-12.028372	108.268097	40.313622	43.664177	108.972931	40.949423	15.8179025	108.620514	-64.529801	6.4697495	108.67192
9.171525	15.029619	107.48037	-11.999989	11.017141	108.858894	41.535938	-12.024692	108.802437	40.115253	43.69696	109.300278	40.8255955	15.836134	109.0513575	-64.8255735	6.198148	108.6664305
8.655682	14.637725	107.638107	-12.117483	10.925574	108.892204	41.54665	-12.013574	109.058022	40.038155	43.715912	109.490883	40.7924025	15.851169	109.2744525	-65.0273685	5.999979	108.5099555
8.213023	14.214839	107.720901	-12.187347	10.828684	108.880486	41.568825	-12.001346	109.196091	39.954712	43.754559	109.61969	40.7617685	15.8766065	109.4078905	-65.1364625	5.7807615	108.3530815
7.819179	13.777717	107.728958	-12.219073	10.733778	108.853706	41.578495	-11.991794	109.189377	39.896317	43.775932	109.684082	40.737406	15.892069	109.4367295	-65.175552	5.575487	108.2706825
7.472567	13.356259	107.714905	-12.210712	10.65708	108.882736	41.555462	-11.971696	109.026955	39.842888	43.783493	109.662498	40.699175	15.9058985	109.3447265	-65.120599	5.4082615	108.4207455
7.20275	12.998526	107.678482	-12.201725	10.622223	108.946716	41.49192	-11.926128	108.842674	39.798046	43.791805	109.63179	40.644983	15.9328385	109.237232	-65.048433	5.3116075	108.6562
6.966966	12.685781	107.714828	-12.222342	10.630136	109.084534	41.420345	-11.878412	108.644104	39.741726	43.791317	109.627625	40.5810355	15.9564525	109.1358645	-65.0257195	5.3038195	109.0332035
6.649158	12.237387	107.970917	-12.293504	10.665119	109.570755	41.243328	-11.821225	108.412407	39.585552	43.819202	109.672478	40.41444	15.9989885	109.0424425	-65.001448	5.3312495	110.0990675
6.468096	11.913774	108.242287	-12.368315	10.649022	109.964119	41.129543	-11.79699	108.36853	39.472336	43.848507	109.788002	40.3009395	16.0257585	109.078266	-65.0375695	5.2722855	110.849972
6.31548	11.543696	108.509621	-12.454924	10.604898	110.316719	41.060047	-11.810258	108.361076	39.405861	43.852032	109.97776	40.232954	16.020887	109.169418	-65.142802	5.188909	111.46402
6.175234	11.127921	108.69976	-12.581696	10.545405	110.584999	40.987484	-11.8437	108.358704	39.314438	43.87233	110.167122	40.150961	16.014315	109.262913	-65.314353	5.076495	111.907085
6.09224	10.679442	108.821228	-12.694126	10.509043	110.747803	40.884476	-11.85197	108.3367	39.196129	43.861179	110.334076	40.0403025	16.0046045	109.335388	-65.4285545	5.0134815	112.160218
6.10331	10.193105	108.864799	-12.805369	10.470776	110.831627	40.791832	-11.855942	108.300972	39.095707	43.842487	110.456314	39.9437695	15.9932725	109.378643	-65.5545075	4.9482795	112.284611
6.16457	9.724058	108.901131	-12.891778	10.433733	110.839226	40.726837	-11.869983	108.319664	39.019444	43.836609	110.56366	39.8731405	15.983313	109.441662	-65.6566965	4.884153	112.23679
6.301804	9.062607	108.889832	-12.983309	10.411982	110.785553	40.711185	-11.899092	108.433723	38.964378	43.797691	110.755875	39.8377815	15.9492995	109.594799	-65.8043995	4.8746645	111.976307
6.449612	8.619448	108.850929	-13.00762	10.409534	110.709587	40.740181	-11.907562	108.590088	38.95306	43.761879	110.871574	39.8466205	15.9271585	109.730831	-65.8618605	4.8919095	111.688343
6.680634	8.219937	108.822701	-13.012171	10.430739	110.620544	40.817554	-11.899963	108.829247	38.98003	43.737659	110.983696	39.898792	15.918848	109.9064715	-65.923134	4.94263	111.3346165
7.048014	7.854394	108.874367	-12.949408	10.446784	110.488831	40.974537	-11.883448	109.176086	39.090408	43.733604	111.076225	40.0324725	15.925078	110.1261555	-65.9312885	4.96849	110.8515065
7.446526	7.45823	108.921158	-12.865816	10.47401	110.290512	41.212593	-11.877905	109.63591	39.203743	43.728352	111.287643	40.208168	15.9252235	110.4617765	-65.9398	5.0227965	110.1192475
7.845528	7.041529	108.914421	-12.765351	10.506355	110.069695	41.497967	-11.91869	110.105217	39.376305	43.719173	111.483063	40.437136	15.9002415	110.79414	-65.967838	5.1124685	109.34525
8.383654	6.557723	108.998833	-12.650546	10.556458	109.863388	41.724705	-11.959318	110.616707	39.556992	43.687538	111.587784	40.6408485	15.86411	111.1022455	-65.9419405	5.248806	108.6245305
9.133372	5.872279	109.127686	-12.437823	10.577479	109.617401	41.952671	-11.989378	111.278412	39.8382	43.609863	111.707916	40.8954355	15.8102425	111.493164	-65.7710815	5.3447155	107.741638
9.566753	5.420831	109.200249	-12.27347	10.559846	109.578857	42.092533	-12.065289	111.569832	40.031441	43.519344	111.791908	41.061987	15.7270275	111.68087	-65.608927	5.3926645	107.476844
9.985054	5.013853	109.294189	-12.102452	10.516026	109.619125	42.203407	-12.147686	111.806343	40.302967	43.434696	111.941872	41.253187	15.643505	111.8741075	-65.458091	5.388547	107.3641425
10.388294	4.658566	109.385231	-11.95369	10.46055	109.72068	42.30603	-12.252949	111.935982	40.574661	43.34811	112.215492	41.4403455	15.5475805	112.075737	-65.3477255	5.3735195	107.365623
10.658723	4.238959	109.571037	-11.828018	10.413052	109.857513	42.388947	-12.33379	111.997154	40.808941	43.288998	112.560524	41.598944	15.477604	112.278839	-65.25498	5.3485	107.436187
10.876744	3.852865	109.71093	-11.739556	10.417748	110.014786	42.44511	-12.373116	112.042145	41.11319	43.224224	112.871994	41.77915	15.425554	112.4570695	-65.258262	5.409942	107.5725025
11.030782	3.462107	109.845078	-11.683672	10.495678	110.168839	42.4888	-12.370083	112.109932	41.255753	43.219036	113.297272	41.8722765	15.4244765	112.703602	-65.2396205	5.5668795	107.634076
11.282678	2.810235	110.092606	-11.642553	10.72214	110.41716	42.577194	-12.255215	112.315239	41.299911	43.354111	114.030098	41.9385525	15.549448	113.1726685	-65.2236585	5.894832	107.6616515
