# Supplementary material for: How to jointly control a ball trajectory on a moving board: Methodological insights into Motor Learning and Rehabilitation
Source: PLoS One. 2025 Oct 15;20(10):e0334588. doi: 10.1371/journal.pone.0334588 (PMC12527165; doi:10.1371/journal.pone.0334588)
Supplement: S2 Data — (ZIP) [file pone.0334588.s002.zip › D1_015.csv]

Ball_X	Ball_Y	Ball_Z	BoardCentre_X	BoardCentre_Y	BoardCentre_Z	P1LeftHand_X	P1LeftHand_Y	P1LeftHand_Z	P1RightHand_X	P1RightHand_Y	P1RightHand_Z	P1MidHands_X	P1MidHands_Y	P1MidHands_Z	P2MidHands_X	P2MidHands_Y	P2MidHands_Z
29.577784	9.682514	118.25222	-5.660054	9.063651	119.484818	48.658493	-14.137645	118.730011	44.683361	44.280983	120.485924	46.670927	15.071669	119.6079675	-57.991035	3.055633	119.3616685
29.040247	9.5246	118.338623	-5.776263	9.124513	119.785416	48.529545	-14.272882	118.477478	44.750404	44.179512	120.79084	46.6399745	14.953315	119.634159	-58.1925005	3.295711	119.936673
28.51103	9.353742	118.449905	-5.850469	9.165667	120.090736	48.347256	-14.356004	118.269798	44.793892	44.104694	121.137024	46.570574	14.874345	119.703411	-58.271512	3.456989	120.478061
27.975452	9.154807	118.633797	-5.926804	9.193461	120.400894	48.214798	-14.442624	118.127701	44.859459	44.029976	121.489426	46.5371285	14.793676	119.8085635	-58.3907365	3.593246	120.9932245
27.564951	8.903614	118.83123	-5.970353	9.182026	120.703674	48.156338	-14.53023	118.068016	44.898079	43.95895	121.895409	46.5272085	14.71436	119.9817125	-58.4679145	3.649692	121.4256355
27.195898	8.633021	119.092453	-5.989006	9.156038	120.964668	48.151417	-14.623456	118.123329	44.97509	43.882942	122.303299	46.5632535	14.629743	120.213314	-58.5412655	3.682333	121.716022
26.698679	8.183798	119.509338	-6.00193	9.065088	121.23259	48.244862	-14.792678	118.382881	45.116852	43.754887	122.899269	46.680857	14.4811045	120.641075	-58.684717	3.6490715	121.824105
26.400419	7.803925	119.767067	-6.000824	8.963799	121.280968	48.324047	-14.944549	118.63681	45.230339	43.618847	123.222664	46.777193	14.337149	120.929737	-58.778841	3.590449	121.632199
26.155567	7.321587	119.901871	-6.048077	8.840726	121.292007	48.370014	-15.126764	118.922661	45.310783	43.461563	123.406624	46.8403985	14.1673995	121.1646425	-58.9365525	3.5140525	121.4193715
25.834352	6.852473	119.99575	-6.091718	8.695498	121.278618	48.369362	-15.320322	119.178024	45.327332	43.283485	123.460457	46.848347	13.9815815	121.3192405	-59.031783	3.4094145	121.2379955
25.48735	6.316439	120.067093	-6.153342	8.509272	121.259796	48.343666	-15.536094	119.385269	45.315361	43.067478	123.402641	46.8295135	13.765692	121.393955	-59.1361975	3.252852	121.125637
25.159597	5.68337	120.064819	-6.204696	8.288379	121.239029	48.304291	-15.779565	119.529236	45.281837	42.845894	123.278404	46.793064	13.5331645	121.40382	-59.202456	3.0435935	121.074238
24.836658	5.014526	120.046928	-6.257097	8.033408	121.224739	48.24868	-16.018366	119.582832	45.235825	42.622852	123.149803	46.7422525	13.302243	121.3663175	-59.2564465	2.764573	121.0831605
24.419949	3.990995	119.94976	-6.297594	7.682144	121.178581	48.173409	-16.362938	119.564751	45.249702	42.270123	122.952888	46.7115555	12.9535925	121.2588195	-59.3067435	2.4106955	121.0983425
24.121996	3.329739	119.837448	-6.31664	7.477748	121.12645	48.12727	-16.561501	119.469521	45.258568	42.064751	122.872566	46.692919	12.751625	121.1710435	-59.326199	2.203871	121.0818565
23.825064	2.644168	119.68943	-6.32733	7.301637	121.042778	48.082657	-16.726955	119.343971	45.251801	41.884624	122.811676	46.667229	12.5788345	121.0778235	-59.321889	2.0244395	121.0077325
23.490097	1.937527	119.496956	-6.3517	7.182185	120.960686	48.046902	-16.862371	119.180107	45.226288	41.74601	122.740387	46.636595	12.4418195	120.960247	-59.339995	1.9225505	120.961125
23.196606	1.175792	119.319656	-6.370065	7.117249	120.887672	48.006996	-16.934008	119.024086	45.207024	41.640709	122.667267	46.60701	12.3533505	120.8456765	-59.34714	1.8811475	120.9296675
22.877174	0.418858	119.223579	-6.376123	7.099303	120.837738	47.987064	-16.941345	118.922005	44.84499	41.717587	122.732506	46.416027	12.388121	120.8272555	-59.168273	1.810485	120.8482205
22.552742	-0.354819	119.153236	-6.371356	7.100727	120.768295	48.033916	-16.928995	118.909225	45.006699	41.648861	122.597763	46.5203075	12.359933	120.753494	-59.2630195	1.841521	120.783096
22.058914	-1.538648	119.098198	-6.347325	7.091762	120.618729	48.214935	-16.975651	119.018257	45.191959	41.621441	122.439262	46.703447	12.322895	120.7287595	-59.398097	1.860629	120.5086985
21.717573	-2.388665	119.034912	-6.345393	7.080759	120.46653	48.313091	-16.997873	119.159332	45.135628	41.664848	122.347809	46.7243595	12.3334875	120.7535705	-59.4151455	1.8280305	120.1794895
21.420073	-3.337588	119.012299	-6.350112	7.056781	120.315872	48.37405	-17.016464	119.317055	45.102375	41.668575	122.154961	46.7382125	12.3260555	120.736008	-59.4384365	1.7875065	119.895736
21.068935	-4.274064	118.980515	-6.346211	7.015738	120.200096	48.414604	-17.034651	119.474541	45.108013	41.6012	121.906921	46.7613085	12.2832745	120.690731	-59.4537305	1.7482015	119.709461
20.689831	-5.139403	119.017387	-6.303557	6.935235	120.094635	48.480167	-17.078249	119.682083	45.107956	41.518127	121.636566	46.7940615	12.219939	120.6593245	-59.4011755	1.650531	119.5299455
20.310274	-6.082785	119.080444	-6.222916	6.805054	119.979897	48.608932	-17.147667	119.921806	45.078621	41.464748	121.443939	46.8437765	12.1585405	120.6828725	-59.2896085	1.4515675	119.2769215
19.884329	-7.000262	119.181213	-6.096687	6.642523	119.835815	48.795948	-17.255762	120.15377	45.194901	41.349415	121.226944	46.9954245	12.0468265	120.690357	-59.1887985	1.2382195	118.981273
19.291637	-8.457683	119.220268	-5.900947	6.402519	119.494835	49.091648	-17.434397	120.509789	45.308781	41.186539	120.814011	47.2002145	11.876071	120.6619	-59.0021085	0.928966999999998	118.32777
18.856823	-9.322111	119.188652	-5.763389	6.242011	119.174278	49.269501	-17.52998	120.714012	45.371227	41.068138	120.484604	47.320364	11.769079	120.599308	-58.847142	0.714943	117.749248
18.391649	-10.192097	119.130646	-5.624217	6.086403	118.800995	49.437271	-17.63237	120.864212	45.420433	40.936211	120.046906	47.428852	11.6519205	120.455559	-58.677286	0.5208855	117.146431
17.861343	-11.024765	119.021461	-5.503039	5.91925	118.39061	49.577911	-17.712147	120.979416	45.464878	40.802116	119.561531	47.5213945	11.5449845	120.2704735	-58.5274725	0.293515500000002	116.5107465
17.312679	-11.854456	118.878426	-5.403688	5.740579	118.024292	49.685551	-17.824286	120.997963	45.510967	40.651558	119.025131	47.598259	11.413636	120.011547	-58.405635	0.0675220000000003	116.037037
16.766129	-12.584665	118.677162	-5.307147	5.552135	117.714798	49.71154	-17.90106	120.953682	45.529251	40.501537	118.472466	47.6203955	11.3002385	119.713074	-58.2346895	-0.195968499999999	115.716522
16.160969	-13.199952	118.534645	-5.266258	5.384099	117.520477	49.689045	-17.941542	120.836555	45.486805	40.386738	118.000122	47.587925	11.222598	119.4183385	-58.120441	-0.454400000000001	115.6226155
15.132318	-14.062698	118.342087	-5.233408	5.186355	117.446045	49.638123	-17.952286	120.558884	45.39402	40.311958	117.560425	47.5160715	11.179836	119.0596545	-57.9828875	-0.807125999999998	115.8324355
14.384529	-14.522064	118.286339	-5.231235	5.132403	117.485237	49.632912	-17.898333	120.436073	45.336735	40.369652	117.48719	47.4848235	11.2356595	118.9616315	-57.9472935	-0.9708535	116.0088425
13.647091	-14.877733	118.219849	-5.261324	5.152434	117.516411	49.63929	-17.816961	120.339142	45.3284	40.482475	117.562737	47.483845	11.332757	118.9509395	-58.006493	-1.027889	116.0818825
12.938733	-15.123703	118.070007	-5.290115	5.23642	117.516853	49.629147	-17.685656	120.209351	45.276852	40.637154	117.728806	47.4529995	11.475749	118.9690785	-58.0332295	-1.002909	116.0646275
12.130913	-15.274286	117.859016	-5.342861	5.394599	117.4795	49.601784	-17.52103	120.019684	45.219803	40.835583	117.920708	47.4107935	11.6572765	118.970196	-58.0965155	-0.868078499999999	115.988804
11.310396	-15.417687	117.543793	-5.411005	5.614983	117.409393	49.550133	-17.312988	119.760574	45.16634	41.056717	118.110909	47.3582365	11.8718645	118.9357415	-58.1802465	-0.6418985	115.8830445
10.439704	-15.50459	117.227463	-5.50843	5.880388	117.358147	49.46571	-17.081188	119.483932	45.078339	41.301746	118.315018	47.2720245	12.110279	118.899475	-58.2888845	-0.349503	115.816819
9.157931	-15.518275	116.809608	-5.675508	6.307415	117.386772	49.318974	-16.677595	119.010803	44.916759	41.721161	118.704605	47.1178665	12.521783	118.857704	-58.4688825	0.0930469999999985	115.91584
8.315157	-15.445754	116.661415	-5.764273	6.595042	117.447365	49.261486	-16.378649	118.764626	44.789619	42.021122	118.934464	47.0255525	12.8212365	118.849545	-58.5540985	0.368847500000001	116.045185
7.422557	-15.394314	116.562477	-5.846895	6.856341	117.513947	49.245079	-16.100939	118.585632	44.647453	42.311977	119.100662	46.946266	13.105519	118.843147	-58.640056	0.607163	116.184747
6.484911	-15.35821	116.521217	-5.897168	7.0918	117.540359	49.248875	-15.852207	118.464043	44.523705	42.554073	119.114769	46.88629	13.350933	118.789406	-58.680626	0.832666999999999	116.291312
5.574351	-15.295667	116.532555	-5.908425	7.276874	117.523972	49.270092	-15.634765	118.402779	44.399616	42.737648	118.959618	46.834854	13.5514415	118.6811985	-58.651704	1.0023065	116.3667455
4.725596	-15.237637	116.545128	-5.893995	7.404414	117.441048	49.306499	-15.45936	118.394447	44.320004	42.877735	118.707451	46.8132515	13.7091875	118.550949	-58.6012415	1.0996405	116.331147
3.885157	-15.174839	116.546379	-5.831695	7.459609	117.287003	49.392952	-15.378265	118.423141	44.291248	42.962543	118.423691	46.8421	13.792139	118.423416	-58.50549	1.127079	116.15059
2.549276	-15.106045	116.421249	-5.740813	7.427063	116.931488	49.466221	-15.329462	118.507172	44.308563	43.04237	117.983734	46.887392	13.856454	118.245453	-58.369018	0.997672000000001	115.617523
1.659572	-15.062526	116.257584	-5.715641	7.381082	116.679474	49.468719	-15.329515	118.441307	44.265842	43.0243	117.714676	46.8672805	13.8473925	118.0779915	-58.2985625	0.914771500000002	115.2809565
0.814132	-14.990288	116.030846	-5.709482	7.329102	116.431389	49.423771	-15.311001	118.295074	44.21244	43.01614	117.401421	46.8181055	13.8525695	117.8482475	-58.2370695	0.805634499999998	115.0145305
-0.047834	-14.854344	115.792557	-5.7496	7.336769	116.180374	49.348766	-15.255507	118.099701	44.110855	43.066994	117.155754	46.7298105	13.9057435	117.6277275	-58.2290105	0.767794500000001	114.7330205
-0.922375	-14.642241	115.549072	-5.790105	7.430517	115.977928	49.269287	-15.149652	117.861626	44.017159	43.147934	116.950676	46.643223	13.999141	117.406151	-58.223433	0.861893	114.549705
-1.828601	-14.373658	115.268539	-5.84579	7.596759	115.817955	49.176441	-14.982991	117.601761	43.94519	43.291363	116.83326	46.5608155	14.154186	117.2175105	-58.2523955	1.039332	114.4183995
-2.725676	-14.055586	115.059372	-5.887323	7.833551	115.735779	49.071537	-14.785509	117.33223	43.87064	43.448528	116.826836	46.4710885	14.3315095	117.079533	-58.2457345	1.3355925	114.392025
-3.990237	-13.481397	114.853271	-5.946931	8.247466	115.764359	48.918682	-14.479141	116.976891	43.812218	43.743019	116.937767	46.36545	14.631939	116.957329	-58.259312	1.862993	114.571389
-4.808424	-13.039658	114.778603	-5.977335	8.557646	115.850273	48.821346	-14.263964	116.734932	43.846485	43.988625	117.094864	46.3339155	14.8623305	116.914898	-58.2885855	2.2529615	114.785648
-5.639657	-12.558445	114.689613	-5.974392	8.878683	115.932594	48.742935	-14.005362	116.499771	43.866814	44.260292	117.262222	46.3048745	15.127465	116.8809965	-58.2536585	2.629901	114.9841915
-6.469899	-12.052803	114.553818	-5.959986	9.205435	115.979408	48.692558	-13.740991	116.252113	43.905209	44.570488	117.406097	46.2988835	15.4147485	116.829105	-58.2188555	2.9961215	115.129711
-7.238696	-11.553859	114.401749	-5.954288	9.532085	115.966591	48.79847	-13.495877	115.945114	43.913921	44.877998	117.522774	46.3561955	15.6910605	116.733944	-58.2647715	3.3731095	115.199238
-7.954712	-11.059043	114.250267	-5.919258	9.834957	115.884712	48.822296	-13.188374	115.678535	43.898308	45.171356	117.518661	46.360302	15.991491	116.598598	-58.198818	3.678423	115.170826
-8.655748	-10.538318	114.091957	-5.897445	10.082294	115.742981	48.874573	-12.929686	115.449928	43.850212	45.42955	117.411064	46.3623925	16.249932	116.430496	-58.1572825	3.914656	115.055466
-9.680243	-9.803719	113.948044	-5.854871	10.364481	115.477859	48.930382	-12.5836	115.186249	43.735046	45.700218	117.093849	46.332714	16.558309	116.140049	-58.042456	4.170653	114.815669
-10.345648	-9.31922	113.875641	-5.832571	10.495382	115.295074	48.948109	-12.413638	115.100563	43.641518	45.844574	116.797447	46.2948135	16.715468	115.949005	-57.9599555	4.275296	114.641143
-10.964189	-8.870348	113.848206	-5.8041	10.617629	115.15081	48.95525	-12.251379	115.042267	43.604675	45.961788	116.494537	46.2799625	16.8552045	115.768402	-57.8881625	4.3800535	114.533218
-11.482234	-8.426791	113.821831	-5.748288	10.717808	115.012321	49.003647	-12.113923	115.035522	43.567448	46.080853	116.239105	46.2855475	16.983465	115.6373135	-57.7821235	4.452151	114.3873285
-11.958706	-7.958881	113.723907	-5.660702	10.818553	114.877083	49.057728	-11.978765	115.082314	43.599392	46.220707	116.061188	46.32856	17.120971	115.571751	-57.649964	4.516135	114.182415
-12.40284	-7.489358	113.533577	-5.557514	10.926978	114.69841	49.159298	-11.818408	115.126015	43.669025	46.387447	116.028214	46.4141615	17.2845195	115.5771145	-57.5291895	4.5694365	113.8197055
-12.860892	-6.967244	113.267448	-5.436941	11.051523	114.468704	49.292408	-11.636011	115.144363	43.765236	46.59729	116.057884	46.528822	17.4806395	115.6011235	-57.402704	4.6224065	113.3362845
-13.480498	-6.141724	112.737366	-5.262447	11.31612	114.080597	49.498039	-11.301373	115.122948	43.902542	46.910812	116.144501	46.7002905	17.8047195	115.6337245	-57.2251845	4.8275205	112.5274695
-13.857567	-5.596925	112.237122	-5.172337	11.498432	113.704491	49.626877	-11.063903	115.108955	43.962383	47.131641	116.28685	46.79463	18.033869	115.6979025	-57.139304	4.962995	111.7110795
-14.190086	-5.063176	111.698387	-5.164335	11.694039	113.32357	49.706875	-10.83221	115.060677	44.029476	47.368244	116.431725	46.8681755	18.268017	115.746201	-57.1968455	5.120061	110.900939
-14.536826	-4.520909	111.175117	-5.194818	11.877757	112.946869	49.705967	-10.618443	114.991318	44.019341	47.572388	116.537682	46.862654	18.4769725	115.7645	-57.25229	5.2785415	110.129238
-14.884408	-3.994175	110.72419	-5.260566	12.043723	112.627136	49.640602	-10.424547	114.86039	43.91058	47.762672	116.670898	46.775591	18.6690625	115.765644	-57.296723	5.4183835	109.488628
-15.246611	-3.461809	110.489914	-5.355874	12.221774	112.456047	49.539444	-10.230491	114.655151	43.806026	47.947208	116.717018	46.672735	18.8583585	115.6860845	-57.384483	5.5851895	109.2260095
-15.637873	-2.912087	110.4198	-5.454447	12.442173	112.401817	49.417908	-10.021537	114.510895	43.707951	48.155975	116.664444	46.5629295	19.067219	115.5876695	-57.4718235	5.817127	109.2159645
-16.190756	-2.101166	110.557411	-5.550937	12.810512	112.461105	49.285328	-9.677354	114.341713	43.556423	48.471272	116.512039	46.4208755	19.396959	115.426876	-57.5227495	6.224065	109.495334
-16.517279	-1.590545	110.677704	-5.577788	13.026889	112.510277	49.257053	-9.484426	114.285156	43.486008	48.670742	116.353966	46.3715305	19.593158	115.319561	-57.5271065	6.46062	109.700993
-16.803963	-1.12087	110.708199	-5.563662	13.188264	112.482925	49.276146	-9.335294	114.24334	43.4744	48.805393	116.198143	46.375273	19.7350495	115.2207415	-57.502597	6.6414785	109.7451085
-17.041918	-0.683482	110.598839	-5.503271	13.283819	112.355576	49.305351	-9.213624	114.222885	43.517891	48.911591	116.059341	46.411621	19.8489835	115.141113	-57.418163	6.7186545	109.570039
-17.22345	-0.290518	110.350105	-5.445551	13.314746	112.123383	49.382339	-9.145472	114.219299	43.569302	48.985813	115.957794	46.4758205	19.9201705	115.0885465	-57.3669225	6.7093215	109.1582195
-17.408045	0.082178	110.041	-5.36014	13.294662	111.847755	49.472588	-9.107572	114.209351	43.61182	49.033051	115.887283	46.542204	19.9627395	115.048317	-57.262484	6.6265845	108.647193
-17.572325	0.46827	109.710014	-5.30432	13.264767	111.56987	49.550854	-9.051671	114.220261	43.641624	49.082039	115.788742	46.596239	20.015184	115.0045015	-57.204879	6.51435	108.1352385
-17.733303	1.005532	109.2929	-5.213423	13.19534	111.178413	49.702148	-8.975333	114.230576	43.581829	49.160854	115.644394	46.6419885	20.0927605	114.937485	-57.0688345	6.2979195	107.419341
-17.887323	1.4048	109.126022	-5.189292	13.182295	111.007103	49.791016	-8.902395	114.262962	43.523361	49.188148	115.500748	46.6571885	20.1428765	114.881855	-57.0357725	6.2217135	107.132351
-18.025251	1.76475	109.048523	-5.152775	13.178891	110.888496	49.838081	-8.836005	114.345299	43.489708	49.200645	115.337837	46.6638945	20.18232	114.841568	-56.9694445	6.175462	106.935424
-18.146954	2.091397	109.034622	-5.13834	13.185874	110.85125	49.888763	-8.795433	114.44931	43.459084	49.187546	115.224884	46.6739235	20.1960565	114.837097	-56.9506035	6.1756915	106.865403
-18.294737	2.388227	109.044266	-5.124042	13.177493	110.838356	49.927422	-8.783298	114.614342	43.435387	49.170017	115.149834	46.6814045	20.1933595	114.882088	-56.9294885	6.1616265	106.794624
-18.504507	2.716941	109.025452	-5.090868	13.13648	110.801331	49.959129	-8.807198	114.819649	43.445076	49.139233	115.141502	46.7021025	20.1660175	114.9805755	-56.8838385	6.1069425	106.6220865
-18.635897	2.981728	108.966515	-5.124582	13.105837	110.772499	49.989361	-8.859774	115.009621	43.500553	49.077942	115.148338	46.744957	20.109084	115.0789795	-56.994121	6.10259	106.4660185
-18.894697	3.368687	108.870544	-5.110193	12.995596	110.712906	49.985401	-8.964343	115.278229	43.237103	49.056671	115.29126	46.611252	20.046164	115.2847445	-56.831638	5.945028	106.1410675
-19.113068	3.611506	108.82074	-5.073975	12.923272	110.688461	49.998386	-9.047235	115.419365	43.470478	48.894646	115.248871	46.734432	19.9237055	115.334118	-56.882382	5.9228385	106.042804
-19.368603	3.867005	108.790764	-5.058031	12.864223	110.690071	49.997814	-9.120677	115.578857	43.581917	48.786472	115.260551	46.7898655	19.8328975	115.419704	-56.9059275	5.8955485	105.960438
-19.665119	4.15334	108.737061	-5.041943	12.802608	110.686043	50.017441	-9.212196	115.75782	43.626358	48.701668	115.353706	46.8218995	19.744736	115.555763	-56.9057855	5.86048	105.816323
-19.996918	4.459983	108.633087	-5.028513	12.71721	110.662582	50.016792	-9.294766	115.947853	43.661976	48.617531	115.502617	46.839384	19.6613825	115.725235	-56.89641	5.7730375	105.599929
-20.368208	4.801272	108.498177	-5.05628	12.625893	110.633339	50.00481	-9.3996	116.074959	43.680809	48.533104	115.697166	46.8428095	19.566752	115.8860625	-56.9553695	5.685034	105.3806155
-20.762873	5.16459	108.41584	-5.089443	12.553959	110.632088	49.94046	-9.481288	116.141144	43.700314	48.456551	115.828705	46.820387	19.4876315	115.9849245	-56.999273	5.6202865	105.2792515
-21.391518	5.742889	108.407387	-5.135389	12.504225	110.660812	49.796745	-9.55864	116.125893	43.667603	48.35553	115.87677	46.732174	19.398445	116.0013315	-57.002952	5.610005	105.3202925
-21.844734	6.151172	108.555161	-5.179449	12.500978	110.756409	49.715515	-9.612794	116.042999	43.648102	48.310734	115.748688	46.6818085	19.34897	115.8958435	-57.0407065	5.652986	105.6169745
-22.322239	6.582074	108.815125	-5.243761	12.507781	110.918251	49.605835	-9.631306	115.920029	43.603279	48.255634	115.489983	46.604557	19.312164	115.705006	-57.092079	5.703398	106.131496
-22.848867	7.037997	109.187103	-5.355427	12.485096	111.134048	49.473225	-9.655058	115.795341	43.461845	48.189499	115.19957	46.467535	19.2672205	115.4974555	-57.178389	5.7029715	106.7706405
-23.442181	7.523044	109.587204	-5.492237	12.401623	111.376343	49.334538	-9.695784	115.640511	43.292572	48.121475	114.924789	46.313555	19.2128455	115.28265	-57.298029	5.5904005	107.470036
-24.037785	8.034955	109.885086	-5.64156	12.27	111.550102	49.192501	-9.762382	115.523003	43.098495	48.025776	114.652542	46.145498	19.131697	115.0877725	-57.428618	5.408303	108.0124315
-24.637074	8.511215	110.030685	-5.805053	12.117221	111.624352	49.041069	-9.862737	115.440079	42.886066	47.928558	114.365959	45.9635675	19.0329105	114.903019	-57.5736735	5.2015315	108.345685
-25.442371	9.215643	109.909943	-5.992912	11.845177	111.485229	48.822163	-10.028123	115.365349	42.498188	47.77438	114.000771	45.6601755	18.8731285	114.68306	-57.6459995	4.8172255	108.287398
-25.966507	9.719941	109.631325	-6.103109	11.656697	111.249855	48.727329	-10.160647	115.297905	42.356781	47.638645	113.665688	45.542055	18.738999	114.4817965	-57.748273	4.574395	108.0179135
-26.549625	10.305454	109.384514	-6.189023	11.467843	111.001099	48.619167	-10.264234	115.207527	42.226166	47.492096	113.291718	45.4226665	18.613931	114.2496225	-57.8007125	4.321755	107.7525755
-27.091116	10.929233	109.261597	-6.2548	11.2982	110.858299	48.521961	-10.386598	115.078712	42.08049	47.315845	112.921997	45.3012255	18.4646235	114.0003545	-57.8108255	4.1317765	107.7162435
-27.632145	11.555063	109.399155	-6.269741	11.135032	110.914467	48.410152	-10.492228	114.972321	41.939629	47.144924	112.600266	45.1748905	18.326348	113.7862935	-57.7143725	3.943716	108.0426405
-28.103548	12.213317	109.740723	-6.323454	10.977402	111.149658	48.347603	-10.632259	114.907562	41.895912	47.006573	112.273048	45.1217575	18.187157	113.590305	-57.7686655	3.767647	108.709011
-28.589014	12.949022	110.202538	-6.388646	10.797562	111.47039	48.289894	-10.754023	114.854645	41.782234	46.910049	112.100533	45.036064	18.078013	113.477589	-57.813356	3.517111	109.463191
-29.295393	14.214574	111.050835	-6.563322	10.526858	111.985336	48.09713	-10.98655	114.471352	41.519226	46.762024	111.812088	44.808178	17.887737	113.14172	-57.934822	3.165979	110.828952
-29.755978	15.035325	111.564461	-6.755975	10.308858	112.210381	47.820911	-11.182835	113.890472	41.283123	46.603905	111.504303	44.552017	17.710535	112.6973875	-58.063967	2.907181	111.7233745
-30.17202	15.888929	112.027649	-7.00893	10.078538	112.320068	47.418381	-11.307914	113.090004	40.957504	46.400955	111.205254	44.1879425	17.5465205	112.147629	-58.2058025	2.6105555	112.492507
-30.511379	16.856384	112.413109	-7.345194	9.844288	112.352661	46.97266	-11.441425	112.273254	40.553192	46.230618	111.051712	43.762926	17.3945965	111.662483	-58.453314	2.2939795	113.042839
-30.82239	17.760902	112.733093	-7.717261	9.647891	112.385582	46.517075	-11.530475	111.602974	40.192707	46.076412	111.027321	43.354891	17.2729685	111.3151475	-58.789413	2.0228135	113.4560165
-31.094126	18.696062	113.004662	-8.142592	9.492787	112.473785	45.998913	-11.54411	111.128494	39.850845	46.024067	111.253593	42.924879	17.2399785	111.1910435	-59.210063	1.7455955	113.7565265
-31.283915	19.6385	113.306595	-8.555235	9.394054	112.606705	45.666348	-11.586967	110.834816	39.486046	46.017376	111.594223	42.576197	17.2152045	111.2145195	-59.686667	1.5729035	113.9988905
-31.332558	21.053867	113.783623	-9.13876	9.309853	112.888763	45.179401	-11.606876	110.640762	39.050182	45.984695	112.171127	42.1147915	17.1889095	111.4059445	-60.3923115	1.4307965	114.3715815
-31.28627	21.982838	114.116905	-9.457286	9.247461	113.146606	44.887863	-11.66081	110.623756	38.823612	45.936325	112.545944	41.8557375	17.1377575	111.58485	-60.7703095	1.3571645	114.708362
-31.12986	22.854662	114.488235	-9.729424	9.154401	113.430168	44.63636	-11.754167	110.658752	38.654652	45.852943	112.919029	41.645506	17.049388	111.7888905	-61.104354	1.259414	115.0714455
-30.861462	23.697699	114.891747	-9.948068	9.045051	113.707718	44.415638	-11.883509	110.670959	38.546677	45.756207	113.252243	41.4811575	16.936349	111.961601	-61.3772935	1.153753	115.453835
-30.520147	24.470488	115.197586	-10.130526	8.905384	113.910927	44.20998	-12.006805	110.664276	38.486275	45.623623	113.553833	41.3481275	16.808409	112.1090545	-61.6091795	1.002359	115.7127995
-30.076557	25.23222	115.386902	-10.265903	8.721217	114.008354	44.051304	-12.164244	110.59549	38.445667	45.454826	113.839684	41.2484855	16.645291	112.217587	-61.7802915	0.797142999999998	115.799121
-29.573895	25.888597	115.544785	-10.399407	8.544688	114.054062	43.897995	-12.298753	110.456398	38.403355	45.268734	114.117683	41.150675	16.4849905	112.2870405	-61.949489	0.604385499999999	115.8210835
-28.700691	26.766331	115.825226	-10.655298	8.269792	114.07373	43.630527	-12.45613	110.259674	38.281822	45.070229	114.651237	40.9561745	16.3070495	112.4554555	-62.2667705	0.232534500000003	115.6920045
-27.988922	27.283493	116.134621	-10.853375	8.142339	114.185547	43.452354	-12.515751	110.134842	38.224968	44.909065	115.070663	40.838661	16.196657	112.6027525	-62.545411	0.0880210000000012	115.7683415
-27.22941	27.696011	116.555008	-11.079966	8.062239	114.405014	43.289833	-12.540454	110.107063	38.104359	44.81879	115.564095	40.697096	16.139168	112.835579	-62.857028	-0.0146899999999981	115.974449
-26.414305	27.966652	117.121742	-11.295223	8.031373	114.785789	43.116528	-12.498646	110.184456	37.905087	44.789402	116.114616	40.5108075	16.145378	113.149536	-63.1012535	-0.0826320000000003	116.422042
-25.542509	28.183926	117.705856	-11.492948	8.013001	115.237854	43.002983	-12.431153	110.339127	37.755585	44.790829	116.68158	40.379284	16.179838	113.5103535	-63.36518	-0.153836000000002	116.9653545
-24.525085	28.294113	118.229614	-11.663448	8.012038	115.710747	42.929295	-12.402804	110.578201	37.606548	44.802711	117.219879	40.2679215	16.1999535	113.89904	-63.5948175	-0.175877499999999	117.522454
-23.553642	28.320318	118.654213	-11.80918	8.012425	116.134659	42.872402	-12.412381	110.8526	37.469135	44.808117	117.644882	40.1707685	16.197868	114.248741	-63.7891285	-0.173017999999999	118.020577
-21.975901	28.148293	118.94841	-11.995988	7.962173	116.641006	42.762184	-12.523429	111.312576	37.288216	44.757717	117.954765	40.0252	16.117144	114.6336705	-64.017176	-0.192798	118.6483415
-20.764013	27.900351	118.889832	-12.116682	7.888218	116.868141	42.675182	-12.693049	111.665634	37.167469	44.674171	117.908226	39.9213255	15.990561	114.78693	-64.1546895	-0.214124999999999	118.949352
-19.647335	27.604591	118.647598	-12.235316	7.772794	117.001709	42.602451	-12.95629	112.032379	37.082722	44.522377	117.691841	39.8425865	15.7830435	114.86211	-64.3132185	-0.2374555	119.141308
-18.442577	27.1728	118.25695	-12.348648	7.612909	117.045044	42.512245	-13.266842	112.439659	37.026436	44.306625	117.346741	39.7693405	15.5198915	114.8932	-64.4666365	-0.294073499999998	119.196888
-17.102098	26.627073	117.809639	-12.467777	7.395409	117.062317	42.385979	-13.652343	112.916473	36.98122	43.995155	116.908409	39.6835995	15.171406	114.912441	-64.6191535	-0.380587999999998	119.212193
-15.860757	26.051266	117.404053	-12.592189	7.140786	117.121353	42.245739	-14.084451	113.458145	36.951809	43.62611	116.520012	39.598774	14.7708295	114.9890785	-64.783152	-0.489257499999997	119.2536275
-14.554771	25.371799	117.079666	-12.717795	6.847765	117.256638	42.09375	-14.531549	114.136055	36.944588	43.221951	116.237213	39.519169	14.345201	115.186634	-64.954759	-0.649671	119.326642
-12.438674	24.216635	116.952538	-12.915519	6.379944	117.694054	41.929985	-15.206805	115.396271	36.986935	42.626175	116.204964	39.45846	13.709685	115.8006175	-65.289498	-0.949797000000002	119.5874905
-11.064008	23.426243	117.09433	-13.064025	6.093277	118.120087	41.892498	-15.596817	116.434502	37.072144	42.275063	116.468956	39.482321	13.339123	116.451729	-65.610371	-1.152569	119.788445
-9.544542	22.572899	117.371162	-13.180476	5.852288	118.618416	41.900452	-15.927368	117.596519	37.195103	41.994488	116.958557	39.5477775	13.03356	117.277538	-65.9087295	-1.328984	119.959294
-8.12578	21.776653	117.788574	-13.293028	5.6538	119.119942	41.941345	-16.16515	118.866035	37.324585	41.740749	117.61161	39.632965	12.7877995	118.2388225	-66.219021	-1.4801995	120.0010615
-6.667355	20.959013	118.213081	-13.361398	5.473906	119.51712	42.057926	-16.376896	120.191338	37.498604	41.58828	118.433273	39.778265	12.605692	119.3123055	-66.501061	-1.65788	119.7219345
-5.184144	20.136309	118.679008	-13.453923	5.312318	119.808624	42.185837	-16.545572	121.438805	37.638344	41.468151	119.387482	39.9120905	12.4612895	120.4131435	-66.8199365	-1.8366535	119.2041045
-3.840878	19.363386	119.170502	-13.54935	5.171841	120.037338	42.236061	-16.664597	122.613441	37.7766	41.35561	120.290398	40.0063305	12.3455065	121.4519195	-67.1050305	-2.0018245	118.6227565
-1.821767	18.154268	119.972679	-13.717453	5.017696	120.408562	42.253029	-16.794563	124.053207	37.880848	41.268017	121.565857	40.0669385	12.236727	122.809532	-67.5018445	-2.201335	118.007592
-0.638951	17.398922	120.569519	-13.806507	4.971916	120.706345	42.226006	-16.825142	124.777496	37.900059	41.222961	122.213936	40.0630325	12.1989095	123.495716	-67.6760465	-2.2550775	117.916974
0.533051	16.616001	121.062538	-13.860898	4.949485	120.959679	42.224838	-16.798861	125.381134	37.873638	41.255646	122.722374	40.049238	12.2283925	124.051754	-67.771034	-2.3294225	117.867604
1.568472	15.895104	121.572731	-13.915092	4.963682	121.173683	42.286625	-16.752169	125.744545	37.835258	41.381855	123.199333	40.0609415	12.314843	124.471939	-67.8911255	-2.387479	117.875427
2.578115	15.168709	121.91758	-13.958652	5.065189	121.350014	42.399551	-16.679417	125.948761	37.733658	41.520985	123.500237	40.0666045	12.420784	124.724499	-67.9839085	-2.290406	117.975529
3.440928	14.490062	122.179428	-14.02608	5.227961	121.418777	42.477245	-16.49893	125.985657	37.599651	41.758373	123.635147	40.038448	12.6297215	124.810402	-68.090608	-2.1737995	118.027152
4.252779	13.787894	122.24437	-14.116174	5.46286	121.366692	42.536961	-16.257034	125.788643	37.429394	42.032013	123.660706	39.9831775	12.8874895	124.7246745	-68.2155255	-1.9617695	118.0087095
5.301335	12.83812	122.012367	-14.279047	5.982728	121.047737	42.535027	-15.769829	125.309441	37.093239	42.504627	123.392578	39.814133	13.367399	124.3510095	-68.372227	-1.401943	117.7444645
5.932007	12.184926	121.693779	-14.382647	6.418903	120.683899	42.497742	-15.3374	124.887634	36.918907	42.820896	123.225105	39.7083245	13.741748	124.0563695	-68.4736185	-0.903941999999997	117.3114285
6.412791	11.572404	121.383652	-14.431474	6.898242	120.224525	42.4491	-14.909859	124.466232	36.799133	43.186455	123.139313	39.6241165	14.138298	123.8027725	-68.4870645	-0.341814000000001	116.6462775
6.850095	10.924034	121.081543	-14.449189	7.404133	119.807838	42.457829	-14.468961	124.128853	36.744396	43.590271	123.117569	39.6011125	14.560655	123.623211	-68.4994905	0.247610999999999	115.992465
7.199345	10.287552	120.850632	-14.433238	7.912	119.444992	42.514809	-14.044909	123.853722	36.766331	43.988888	123.183777	39.64057	14.9719895	123.5187495	-68.507046	0.852010499999999	115.3712345
7.397635	9.644687	120.666229	-14.396	8.422542	119.083153	42.62035	-13.640574	123.664299	36.831493	44.398376	123.379768	39.7259215	15.378901	123.5220335	-68.5179215	1.466183	114.6442725
7.469761	8.996615	120.494949	-14.328051	8.964899	118.778969	42.742672	-13.203337	123.537842	36.913364	44.822605	123.576843	39.828018	15.809634	123.5573425	-68.48412	2.120164	114.0005955
7.455382	7.998734	120.114006	-14.284277	9.808145	118.324486	42.990108	-12.560657	123.391281	37.056522	45.468964	123.81469	40.023315	16.4541535	123.6029855	-68.591869	3.1621365	113.0459865
7.315824	7.286071	119.766212	-14.212075	10.350964	118.005989	43.121609	-12.136726	123.204628	37.20673	45.861511	123.776535	40.1641695	16.8623925	123.4905815	-68.5883195	3.8395355	112.5213965
7.078409	6.565773	119.357468	-14.063414	10.842992	117.693916	43.147171	-11.690921	122.952698	37.222496	46.24794	123.531898	40.1848335	17.2785095	123.242298	-68.3116615	4.4074745	112.145534
6.62415	5.860829	118.944504	-13.8842	11.327926	117.415321	43.099396	-11.286731	122.610809	37.25806	46.601929	123.168442	40.178728	17.657599	122.8896255	-67.947128	4.998253	111.9410165
6.061888	5.15871	118.5812	-13.86098	11.875055	117.269478	42.995625	-10.943877	122.274864	37.32753	46.927647	122.641266	40.1615775	17.991885	122.458065	-67.8835375	5.758225	112.080891
5.433936	4.338185	118.1726	-13.88904	12.388509	117.154846	42.836044	-10.64122	121.951439	37.444679	47.23494	122.127243	40.1403615	18.29686	122.039341	-67.9184415	6.480158	112.270351
4.406886	3.703312	117.993202	-13.953606	12.85218	117.064247	42.636238	-10.356264	121.631966	37.473885	47.525475	121.724739	40.0550615	18.5846055	121.6783525	-67.9622735	7.1197545	112.4501415
3.014221	2.547111	117.547142	-14.09382	13.492985	116.99929	42.31995	-9.989599	121.200264	37.431778	47.871399	121.203949	39.875864	18.9409	121.2021065	-68.063504	8.04507	112.7964735
1.877743	1.783442	117.353287	-14.244437	13.902217	117.026199	42.10928	-9.7703	120.920326	37.352776	48.124947	120.900085	39.731028	19.1773235	120.9102055	-68.219902	8.6271105	113.1421925
0.693525	1.062656	117.183243	-14.406559	14.303957	117.069687	41.875397	-9.531132	120.67926	37.254978	48.408009	120.634827	39.5651875	19.4384385	120.6570435	-68.3783055	9.1694755	113.4823305
-0.575691	0.359482	117.058113	-14.59882	14.700815	117.145905	41.6605	-9.268752	120.40976	37.143257	48.692108	120.361412	39.4018785	19.711678	120.385586	-68.5995185	9.689952	113.906224
-1.915428	-0.340837	116.931129	-14.770484	15.078142	117.225883	41.449547	-8.93482	120.128883	36.987705	49.034657	120.072113	39.218626	20.0499185	120.100498	-68.759594	10.1063655	114.351268
-3.286805	-1.00676	116.796944	-14.916429	15.451188	117.265717	41.281479	-8.587436	119.844582	36.744137	49.374355	119.814697	39.012808	20.3934595	119.8296395	-68.845666	10.5089165	114.7017945
-4.685247	-1.688053	116.625404	-15.055738	15.813036	117.258545	41.16531	-8.238198	119.580933	36.554546	49.719257	119.492912	38.859928	20.7405295	119.5369225	-68.971404	10.8855425	114.9801675
-6.940594	-2.655046	116.354538	-15.262227	16.29644	117.075516	41.009388	-7.739488	119.229591	36.284706	50.267937	119.035889	38.647047	21.2642245	119.13274	-69.171501	11.3286555	115.018292
-8.456746	-3.285415	116.116676	-15.377338	16.577076	116.884377	40.909302	-7.418504	119.014214	36.127396	50.586899	118.698502	38.518349	21.5841975	118.856358	-69.273025	11.5699545	114.912396
-10.029001	-3.917824	115.903046	-15.448698	16.797962	116.652344	40.850361	-7.107511	118.848755	35.98418	50.889652	118.298706	38.4172705	21.8910705	118.5737305	-69.3146665	11.7048535	114.7309575
-11.582822	-4.505072	115.65596	-15.505989	16.937229	116.387154	40.834	-6.867312	118.706764	35.842319	51.120014	117.918625	38.3381595	22.126351	118.3126945	-69.3501375	11.748107	114.4616135
-13.191467	-5.121418	115.425346	-15.498789	16.977884	116.111603	40.874763	-6.659539	118.56308	35.712276	51.288807	117.521011	38.2935195	22.314634	118.0420455	-69.2910975	11.641134	114.1811605
-14.787801	-5.691317	115.177414	-15.430479	16.925617	115.791061	40.968006	-6.460335	118.477036	35.618015	51.428436	117.077721	38.2930105	22.4840505	117.7773785	-69.1539685	11.3671835	113.8047435
-16.407207	-6.238401	114.905487	-15.312447	16.808268	115.425957	41.135483	-6.31964	118.407394	35.545288	51.509785	116.607224	38.3403855	22.5950725	117.507309	-68.9652795	11.0214635	113.344605
-18.835718	-6.999543	114.547836	-15.030429	16.504642	114.772888	41.490574	-6.174192	118.396736	35.483875	51.595043	115.667786	38.4872245	22.7104255	117.032261	-68.5480825	10.2988585	112.513515
-20.451651	-7.478621	114.228676	-14.81008	16.166479	114.226234	41.79208	-6.079597	118.424133	35.431763	51.559113	114.945053	38.6119215	22.739758	116.684593	-68.2320815	9.5932	111.767875
-22.105621	-7.905051	113.926575	-14.586374	15.757507	113.675949	42.122646	-6.068333	118.421104	35.311745	51.460934	114.137993	38.7171955	22.6963005	116.2795485	-67.8899435	8.8187135	111.0723495
-23.839783	-8.213425	113.635132	-14.384604	15.308441	113.169525	42.393345	-6.10269	118.412529	35.20071	51.338673	113.275436	38.7970275	22.6179915	115.8439825	-67.5662355	7.9988905	110.4950675
-25.588327	-8.486567	113.481522	-14.234565	14.839907	112.816383	42.559719	-6.180519	118.28524	35.149128	51.062851	112.502907	38.8544235	22.441166	115.3940735	-67.3235535	7.238648	110.2386925
-27.395863	-8.585252	113.69091	-14.102681	14.399539	112.765755	42.611778	-6.274772	118.081894	35.003078	50.788765	111.750832	38.807428	22.2569965	114.916363	-67.01279	6.5420815	110.615147
-29.239243	-8.556665	114.206627	-14.008178	14.016058	113.029205	42.614353	-6.356828	117.890442	34.844608	50.522495	111.148659	38.7294805	22.0828335	114.5195505	-66.7458365	5.9492825	111.5388595
-32.068932	-8.166739	115.489578	-13.996651	13.534779	113.971497	42.538158	-6.461662	117.640091	34.63052	50.265957	110.816826	38.584339	21.9021475	114.2284585	-66.577641	5.1674105	113.7145355
-33.940575	-7.720051	116.606262	-14.056797	13.278792	114.884888	42.444855	-6.517629	117.574707	34.455219	50.156105	110.899033	38.450037	21.819238	114.23687	-66.563631	4.738346	115.532906
-35.812561	-7.12118	117.809746	-14.159931	13.079479	115.892387	42.351742	-6.564445	117.569038	34.227264	50.106476	111.212578	38.289503	21.7710155	114.390808	-66.609365	4.3879425	117.393966
-37.63509	-6.410366	119.037781	-14.309748	12.937805	116.924355	42.206661	-6.588037	117.605507	34.007278	50.105579	111.64341	38.1069695	21.758771	114.6244585	-66.7264655	4.116839	119.2242515
-39.434425	-5.554467	120.198586	-14.450463	12.824197	117.918053	42.027832	-6.616949	117.677055	33.833515	50.12331	112.197456	37.9306735	21.7531805	114.9372555	-66.8315995	3.8952135	120.8988505
-41.114037	-4.645582	121.145309	-14.605021	12.722386	118.818008	41.835278	-6.665802	117.723549	33.722771	50.113667	112.85614	37.7790245	21.7239325	115.2898445	-66.9890665	3.7208395	122.3461715
-42.756138	-3.611787	121.896538	-14.736223	12.649512	119.573936	41.645725	-6.699844	117.776085	33.707787	50.092518	113.572861	37.676756	21.696337	115.674473	-67.149202	3.602687	123.473399
-45.117523	-1.903105	122.696014	-14.918047	12.569855	120.485641	41.367252	-6.810098	117.864929	33.800468	50.085514	114.759064	37.58386	21.637708	116.3119965	-67.419954	3.502002	124.6592855
-46.599571	-0.652505	123.10717	-15.003744	12.562151	121.006134	41.213055	-6.859225	117.892632	33.899452	50.07785	115.580818	37.5562535	21.6093125	116.736725	-67.5637415	3.5149895	125.275543
-47.97057	0.659021	123.414635	-15.071072	12.590882	121.45015	41.093758	-6.860166	117.977081	34.026257	50.089317	116.410004	37.5600075	21.6145755	117.1935425	-67.7021515	3.5671885	125.7067575
-49.245392	1.99547	123.717239	-15.112125	12.669913	121.841881	41.082504	-6.835082	118.086365	34.121883	50.155281	117.241241	37.6021935	21.6600995	117.663803	-67.8264435	3.6797265	126.019959
-50.396244	3.325565	123.893105	-15.112473	12.759544	122.177505	41.121468	-6.767792	118.199326	34.256153	50.208164	117.960152	37.6888105	21.720186	118.079739	-67.9137565	3.798902	126.275271
-51.49617	4.70437	124.057648	-15.10153	12.851402	122.424332	41.175831	-6.70977	118.318703	34.401112	50.240486	118.553177	37.7884715	21.765358	118.43594	-67.9915315	3.937446	126.412724
-52.490829	6.087285	124.164093	-15.083115	12.946503	122.585381	41.23489	-6.67924	118.384445	34.527908	50.288372	118.959442	37.881399	21.804566	118.6719435	-68.047629	4.08844	126.4988185
-53.840118	8.17344	124.301041	-15.051873	13.07502	122.622589	41.197704	-6.660133	118.394699	34.61348	50.314457	119.190338	37.905592	21.827162	118.7925185	-68.009338	4.322878	126.4526595
-54.592258	9.544231	124.335503	-15.070327	13.137036	122.531555	41.15757	-6.6914	118.340256	34.657963	50.28178	119.169739	37.9077665	21.79519	118.7549975	-68.0484205	4.478882	126.3081125
-54.628517	10.649479	124.257767	-15.052875	13.1496	122.391876	41.141609	-6.783628	118.27594	34.732471	50.200836	119.10038	37.93704	21.708604	118.68816	-68.04279	4.590596	126.095592
-55.664803	12.114847	124.080589	-15.047253	13.122262	122.218979	41.116135	-6.935546	118.232918	34.839394	50.073822	119.029762	37.9777645	21.569138	118.63134	-68.0722705	4.675386	125.806618
-49.212967	11.046659	124.360382	-15.068679	13.03627	122.058487	41.068295	-7.130815	118.192604	34.937279	49.90984	118.981949	38.002787	21.3895125	118.5872765	-68.140145	4.6830275	125.5296975
-48.648838	11.682582	124.117043	-15.103048	12.923124	121.938324	40.990345	-7.338165	118.159271	35.00526	49.707287	118.962372	37.9978025	21.184561	118.5608215	-68.2038985	4.661687	125.3158265
-48.1059	12.39942	123.994408	-15.157845	12.748218	121.845207	40.909805	-7.563701	118.089462	35.042267	49.509518	119.032837	37.976036	20.9729085	118.5611495	-68.291726	4.5235275	125.1292645
-47.217133	13.255483	123.950455	-15.266609	12.472587	121.843544	40.746941	-7.890008	118.030037	35.072441	49.230316	119.224846	37.909691	20.670154	118.6274415	-68.442909	4.27502	125.0596465
NaN	NaN	NaN	-15.331529	12.31849	121.916451	40.662773	-8.076954	117.976295	35.070572	49.058422	119.420052	37.8666725	20.490734	118.6981735	-68.5297305	4.146246	125.1347285
-53.043545	16.972511	123.552361	-15.378105	12.175771	121.99485	40.581505	-8.241163	117.961136	35.065029	48.895489	119.62397	37.823267	20.327163	118.792553	-68.579477	4.024379	125.197147
-51.654697	17.253452	123.674248	-15.426721	12.055137	122.073685	40.529369	-8.371256	117.959808	35.04583	48.751926	119.81089	37.7875995	20.190335	118.885349	-68.6410415	3.919939	125.262021
-51.379066	17.944765	123.648819	-15.447846	11.957568	122.125336	40.503151	-8.495316	117.960373	35.038898	48.624615	119.971001	37.7710245	20.0646495	118.965687	-68.6667165	3.8504865	125.284985
-50.511147	18.367996	123.597977	-15.457018	11.862679	122.124863	40.488182	-8.59965	117.969643	35.026939	48.513203	120.101486	37.7575605	19.9567765	119.0355645	-68.6715965	3.7685815	125.2141615
-49.551594	18.75219	123.460434	-15.470478	11.77258	122.063538	40.51276	-8.708592	117.9813	34.987274	48.442257	120.219444	37.750017	19.8668325	119.100372	-68.690973	3.6783275	125.026704
-47.994007	19.184771	123.07724	-15.508381	11.599594	121.873871	40.533691	-8.89222	118.03849	34.985905	48.266487	120.180931	37.759798	19.6871335	119.1097105	-68.77656	3.5120545	124.6380315
-47.056023	19.452408	122.756813	-15.545872	11.486341	121.71981	40.511658	-9.034243	118.084206	34.941769	48.141312	120.086884	37.7267135	19.5535345	119.085545	-68.8184575	3.4191475	124.354075
-45.914127	19.652327	122.465622	-15.588633	11.35688	121.568588	40.465553	-9.188093	118.160919	34.916821	47.989155	119.93586	37.691187	19.400531	119.0483895	-68.868453	3.313229	124.0887865
-44.881226	19.825407	122.205734	-15.604511	11.218174	121.443939	40.412952	-9.355603	118.300095	34.905518	47.804523	119.755295	37.659235	19.22446	119.027695	-68.868257	3.211888	123.860183
-43.764542	19.924406	121.856018	-15.611686	11.043605	121.335876	40.405483	-9.5597	118.483986	34.897709	47.617512	119.563057	37.651596	19.028906	119.0235215	-68.874968	3.058304	123.6482305
-42.466801	19.959394	121.547974	-15.596278	10.858598	121.253136	40.435139	-9.77889	118.744293	34.911728	47.421928	119.36998	37.6734335	18.821519	119.0571365	-68.8659895	2.895677	123.4491355
-41.316689	20.049335	121.269455	-15.564725	10.68111	121.181366	40.484417	-9.995411	119.076248	34.95578	47.217716	119.174644	37.7200985	18.6111525	119.125446	-68.8495485	2.7510675	123.237286
-39.492142	20.078321	120.761124	-15.512447	10.455229	121.085915	40.533436	-10.31638	119.638039	35.063435	46.917324	118.89019	37.7984355	18.300472	119.2641145	-68.8233295	2.609986	122.9077155
-38.110588	20.096502	120.385674	-15.472148	10.327541	120.990944	40.566433	-10.527145	120.078125	35.176369	46.713291	118.702438	37.871401	18.093073	119.3902815	-68.815697	2.562009	122.5916065
-36.896072	20.193443	119.951187	-15.444604	10.215712	120.861961	40.581738	-10.735094	120.530334	35.315849	46.513237	118.500778	37.9487935	17.8890715	119.515556	-68.8380015	2.5423525	122.208366
-35.654613	20.261719	119.435715	-15.417902	10.102527	120.68528	40.568748	-10.927806	120.961594	35.464172	46.315369	118.312943	38.01646	17.6937815	119.6372685	-68.852264	2.5112725	121.7332915
-34.214272	20.296564	119.001472	-15.405139	9.961486	120.492043	40.528126	-11.136086	121.29351	35.588726	46.110939	118.12149	38.058426	17.4874265	119.7075	-68.868704	2.4355455	121.276586
-33.034939	20.446569	118.689217	-15.374308	9.820155	120.286499	40.453903	-11.337207	121.483269	35.671715	45.902985	117.923759	38.062809	17.282889	119.703514	-68.811425	2.357421	120.869484
-31.803387	20.591427	118.390068	-15.342498	9.653374	120.086601	40.357166	-11.506096	121.550835	35.747147	45.713623	117.758476	38.0521565	17.1037635	119.6546555	-68.7371525	2.2029845	120.5185465
-29.861519	20.882357	118.215897	-15.270266	9.422961	119.85183	40.272568	-11.712801	121.3573	35.818195	45.543438	117.64463	38.0453815	16.9153185	119.500965	-68.5859135	1.9306035	120.202695
-28.588634	21.118429	118.197929	-15.226373	9.308952	119.724823	40.276493	-11.788628	121.174583	35.842659	45.486179	117.653481	38.059576	16.8487755	119.414032	-68.512322	1.7691285	120.035614
-27.364063	21.429079	118.140533	-15.175904	9.239964	119.647919	40.317833	-11.815431	120.928993	35.839142	45.486145	117.704437	38.0784875	16.835357	119.316715	-68.4302955	1.644571	119.979123
-26.067566	21.767683	118.206093	-15.122276	9.220615	119.614815	40.363918	-11.777271	120.691536	35.803978	45.50988	117.787537	38.083948	16.8663045	119.2395365	-68.3285	1.5749255	119.9900935
-24.822838	22.098385	118.334785	-15.071219	9.225207	119.624901	40.432667	-11.72474	120.535782	35.792915	45.55825	117.922951	38.112791	16.916755	119.2293665	-68.255229	1.533659	120.0204355
-23.617989	22.504402	118.387054	-15.029505	9.248196	119.676353	40.501953	-11.672324	120.43885	35.785801	45.634583	118.114136	38.143877	16.9811295	119.276493	-68.202887	1.5152625	120.076213
-22.28293	22.890738	118.530716	-14.994289	9.282798	119.74572	40.548649	-11.639233	120.411697	35.809162	45.702332	118.336227	38.1789055	17.0315495	119.373962	-68.1674835	1.5340465	120.117478
-20.470589	23.518719	118.75428	-14.968291	9.300145	119.886383	40.596069	-11.643542	120.483849	35.881336	45.762962	118.770859	38.2387025	17.05971	119.627354	-68.1752845	1.54058	120.145412
-19.185324	23.916189	118.910202	-14.971415	9.28643	120.010338	40.635292	-11.690199	120.656204	35.949497	45.795502	119.16478	38.2923945	17.0526515	119.910492	-68.2352245	1.5202085	120.110184
-17.981577	24.354322	119.184792	-14.994515	9.255306	120.194519	40.676998	-11.751723	120.905151	36.006592	45.818634	119.645401	38.341795	17.0334555	120.275276	-68.330825	1.4771565	120.113762
-16.755232	24.721132	119.5326	-15.056438	9.219086	120.446396	40.708279	-11.817386	121.252235	36.047165	45.835148	120.183769	38.377722	17.008881	120.718002	-68.490598	1.429291	120.17479
-15.50937	25.098824	119.864418	-15.132769	9.185112	120.732918	40.731773	-11.861756	121.588394	36.070271	45.858952	120.744453	38.401022	16.998598	121.1664235	-68.66656	1.371626	120.2994125
-14.334689	25.484674	120.27906	-15.226892	9.15592	121.019157	40.723042	-11.895327	121.834496	36.099583	45.860325	121.167328	38.4113125	16.982499	121.500912	-68.8650965	1.329341	120.537402
-13.172025	25.796124	120.627663	-15.322762	9.131018	121.248863	40.68829	-11.947426	121.960915	36.081322	45.827827	121.469154	38.384806	16.9402005	121.7150345	-69.03033	1.3218355	120.7826915
-11.299688	26.251911	120.873108	-15.39957	9.085463	121.409401	40.62196	-12.014748	121.866837	35.977303	45.7197	121.686157	38.2996315	16.852476	121.776497	-69.0987715	1.31845	121.042305
-10.212331	26.570734	120.994583	-15.408942	9.057878	121.426682	40.566772	-12.035756	121.666679	35.945072	45.648247	121.743752	38.255922	16.8062455	121.7052155	-69.073806	1.3095105	121.1481485
-9.069502	26.800808	121.041855	-15.400166	9.041329	121.422302	40.534954	-12.121648	121.403351	35.932335	45.560078	121.761742	38.2336445	16.719215	121.5825465	-69.0339765	1.363443	121.2620575
-7.781072	27.005777	121.056053	-15.378432	9.026291	121.401367	40.507454	-12.240684	121.123337	35.991573	45.500778	121.74382	38.2495135	16.630047	121.4335785	-69.0063775	1.422535	121.3691555
-6.611494	27.203152	121.146408	-15.366426	9.03342	121.382484	40.455688	-12.314109	120.824226	36.046822	45.467724	121.754158	38.251255	16.5768075	121.289192	-68.984107	1.4900325	121.475776
-5.470445	27.315321	121.250977	-15.349521	9.083962	121.385971	40.420643	-12.347195	120.567444	36.111233	45.422382	121.780884	38.265938	16.5375935	121.174164	-68.96498	1.6303305	121.597778
-4.326078	27.463186	121.308151	-15.334792	9.16722	121.426476	40.414696	-12.330785	120.415161	36.138718	45.416622	121.921944	38.276707	16.5429185	121.1685525	-68.946291	1.7915215	121.6843995
-2.502446	27.576887	121.610413	-15.321198	9.334671	121.562347	40.456982	-12.268238	120.421135	36.190434	45.470066	122.32708	38.323708	16.600914	121.3741075	-68.966104	2.068428	121.7505865
-1.415035	27.567699	121.882858	-15.332191	9.446574	121.706535	40.480324	-12.233197	120.575264	36.204895	45.534374	122.708893	38.3426095	16.6505885	121.6420785	-69.0069915	2.2425595	121.7709915
-0.303292	27.539614	122.195374	-15.373796	9.55402	121.892464	40.489979	-12.195519	120.811615	36.218365	45.613277	123.140976	38.354172	16.708879	121.9762955	-69.101764	2.399161	121.8086325
0.943575	27.442192	122.496292	-15.426114	9.644469	122.084877	40.477936	-12.132575	121.100616	36.204334	45.686226	123.585129	38.341135	16.7768255	122.3428725	-69.193363	2.5121125	121.8268815
2.031911	27.270498	122.821655	-15.503139	9.719078	122.254791	40.472492	-12.098069	121.442757	36.21846	45.766556	123.989449	38.345476	16.8342435	122.716103	-69.351754	2.6039125	121.793479
3.001297	26.982018	123.129585	-15.593931	9.78691	122.339989	40.490307	-12.104394	121.78495	36.234249	45.811729	124.402191	38.362278	16.8536675	123.0935705	-69.55014	2.7201525	121.5864075
4.139973	26.707548	123.354805	-15.677339	9.838771	122.346901	40.47908	-12.108495	122.103836	36.250278	45.825081	124.74408	38.364679	16.858293	123.423958	-69.719357	2.819249	121.269844
5.683462	26.126688	123.513901	-15.799865	9.931576	122.250961	40.456352	-12.124683	122.390762	36.210453	45.827595	125.072601	38.3334025	16.851456	123.7316815	-69.9331325	3.011696	120.7702405
6.465192	25.657759	123.578873	-15.847071	10.019641	122.15464	40.399887	-12.134257	122.449158	36.17831	45.830814	125.164536	38.2890985	16.8482785	123.806847	-69.9832405	3.1910035	120.502433
7.544364	25.131708	123.411201	-15.870659	10.106828	122.042381	40.352726	-12.137568	122.394478	36.173542	45.80706	125.100365	38.263134	16.834746	123.7474215	-70.004452	3.37891	120.3373405
8.508076	24.561708	123.243858	-15.854643	10.2143	121.919891	40.322411	-12.146951	122.285904	36.228344	45.794189	124.949814	38.2753775	16.823619	123.617859	-69.9846635	3.604981	120.221923
9.333165	23.929304	123.028709	-15.82589	10.314765	121.78891	40.316143	-12.168672	122.149765	36.303848	45.793118	124.736366	38.3099955	16.812223	123.4430655	-69.9617755	3.817307	120.1347545
10.122391	23.195917	122.779808	-15.764542	10.40998	121.627548	40.351528	-12.198956	121.974121	36.41391	45.77314	124.501625	38.382719	16.787092	123.237873	-69.911803	4.032868	120.017223
10.941735	22.422445	122.515297	-15.676208	10.501842	121.436943	40.400417	-12.220914	121.785248	36.531944	45.740097	124.256119	38.4661805	16.7595915	123.0206835	-69.8185965	4.2440925	119.8532025
12.045317	21.219379	122.09951	-15.512573	10.629592	121.113823	40.498257	-12.253991	121.48645	36.713795	45.666798	123.923645	38.606026	16.7064035	122.7050475	-69.631172	4.5527805	119.5225985
12.69837	20.323866	121.810638	-15.389666	10.71102	120.875481	40.574471	-12.275711	121.308029	36.842899	45.614429	123.69828	38.708685	16.669359	122.5031545	-69.488017	4.752681	119.2478075
13.302257	19.377512	121.520142	-15.243323	10.78452	120.592773	40.651241	-12.273971	121.181747	37.004593	45.581665	123.487198	38.827917	16.653847	122.3344725	-69.314563	4.915193	118.8510735
13.847245	18.414188	121.293129	-15.105422	10.862303	120.288528	40.750179	-12.289745	121.073761	37.178524	45.555954	123.266426	38.9643515	16.6331045	122.1700935	-69.1751955	5.0915015	118.4069625
14.383157	17.41769	120.930038	-14.938261	10.933518	120.003822	40.879719	-12.318089	120.990738	37.344318	45.518478	123.008553	39.1120185	16.6001945	121.9996455	-68.9885405	5.2668415	118.0079985
14.844911	16.3573	120.603264	-14.755413	10.976486	119.731644	41.021435	-12.338359	120.9254	37.506493	45.479332	122.730812	39.263964	16.5704865	121.828106	-68.77479	5.3824855	117.635182
15.237437	15.226277	120.345116	-14.572257	11.015891	119.500877	41.190178	-12.386757	120.873169	37.674702	45.449753	122.403503	39.43244	16.531498	121.638336	-68.576954	5.500284	117.363418
15.744962	13.56215	119.960426	-14.284483	11.034033	119.182861	41.45805	-12.467035	120.889404	37.920483	45.339191	121.804642	39.6892665	16.436078	121.347023	-68.2582325	5.631988	117.018699
15.962558	12.487685	119.757858	-14.104271	11.02571	118.962875	41.6311	-12.529625	120.918396	38.182926	45.222343	121.325974	39.907013	16.346359	121.122185	-68.115555	5.705061	116.803565
16.124817	11.353524	119.56781	-13.947598	11.001993	118.754852	41.756363	-12.590816	120.984688	38.265373	45.158947	120.959564	40.010868	16.2840655	120.972126	-67.906064	5.7199205	116.537578
16.266121	10.174818	119.400284	-13.807557	10.939662	118.568039	41.846611	-12.68162	121.001434	38.434486	45.040913	120.556679	40.1405485	16.1796465	120.7790565	-67.7556625	5.6996775	116.3570215
16.305832	9.052611	119.194557	-13.706127	10.857621	118.427505	41.887714	-12.785992	120.94059	38.549732	44.956787	120.230911	40.218723	16.0853975	120.5857505	-67.630977	5.6298445	116.2692595
16.254601	8.033169	119.043419	-13.61734	10.780465	118.337654	41.876724	-12.87974	120.809746	38.648949	44.864799	119.952629	40.2628365	15.9925295	120.3811875	-67.4975165	5.5684005	116.2941205
16.193672	6.89198	118.826584	-13.547228	10.751006	118.288467	41.820732	-12.920338	120.594742	38.728584	44.77766	119.751152	40.274658	15.928661	120.172947	-67.369114	5.573351	116.403987
15.928011	5.284359	118.607628	-13.485611	10.833331	118.248627	41.757839	-12.91011	120.228539	38.841797	44.744602	119.531693	40.299818	15.917246	119.880116	-67.27104	5.749416	116.617138
15.669229	4.374776	118.436394	-13.439171	10.958231	118.191353	41.737583	-12.845508	119.973358	38.905716	44.794743	119.431625	40.3216495	15.9746175	119.7024915	-67.1999915	5.9418445	116.6802145
15.391639	3.441918	118.240616	-13.372556	11.114877	118.095207	41.742641	-12.713165	119.70372	38.921078	44.867485	119.325638	40.3318595	16.07716	119.514679	-67.0769715	6.152594	116.675735
15.010652	2.521687	118.031403	-13.292317	11.30087	117.930618	41.780685	-12.568029	119.450653	38.936485	44.97327	119.216743	40.358585	16.2026205	119.333698	-66.943219	6.3991195	116.527538
14.636165	1.605036	117.769409	-13.20365	11.491884	117.736481	41.840786	-12.420962	119.198212	38.949196	45.09145	119.093765	40.394991	16.335244	119.1459885	-66.802291	6.648524	116.3269735
14.306709	0.771215	117.490402	-13.117151	11.689699	117.544365	41.904758	-12.256454	118.966553	39.101505	45.210659	118.91172	40.5031315	16.4771025	118.9391365	-66.7374335	6.9022955	116.1495935
13.848509	-0.106505	117.267189	-13.013598	11.872313	117.372879	41.956799	-12.128404	118.777016	39.173031	45.312286	118.743111	40.564915	16.591941	118.7600635	-66.592111	7.152685	115.9856945
13.076188	-1.412892	117.125824	-12.871519	12.113853	117.238319	42.062466	-11.965416	118.646881	39.248611	45.442726	118.494774	40.6555385	16.738655	118.5708275	-66.3985765	7.489051	115.9058105
12.618915	-2.240999	117.115196	-12.784651	12.245788	117.203697	42.146736	-11.881858	118.653427	39.335346	45.511581	118.313026	40.741041	16.8148615	118.4832265	-66.310343	7.6767145	115.9241675
12.084478	-3.065152	117.201874	-12.693246	12.364297	117.188026	42.228951	-11.818309	118.739227	39.372158	45.533646	118.09919	40.8005545	16.8576685	118.4192085	-66.1870465	7.8709255	115.9568435
11.4447	-3.87601	117.362282	-12.601892	12.454692	117.143944	42.318012	-11.780626	118.91761	39.41169	45.527828	117.858383	40.864851	16.873601	118.3879965	-66.068635	8.035783	115.8998915
10.864325	-4.71211	117.489586	-12.525352	12.513068	117.059814	42.398911	-11.784122	119.13916	39.486168	45.509171	117.58213	40.9425395	16.8625245	118.360645	-65.9932435	8.1636115	115.758983
10.250536	-5.420013	117.639778	-12.444133	12.531469	116.95739	42.469933	-11.832417	119.347809	39.579964	45.472885	117.265846	41.0249485	16.820234	118.3068275	-65.9132145	8.242704	115.6079525
9.628213	-6.142297	117.715202	-12.370104	12.489039	116.831947	42.498508	-11.935542	119.491577	39.693024	45.409477	116.91806	41.095766	16.7369675	118.2048185	-65.835974	8.2411105	115.4590755
8.494306	-7.139431	117.578125	-12.271042	12.37639	116.584755	42.436161	-12.136045	119.358978	39.761307	45.286606	116.32309	41.098734	16.5752805	117.841034	-65.640818	8.1774995	115.328476
7.779142	-7.742026	117.308723	-12.209576	12.329946	116.379631	42.365784	-12.227387	119.105637	39.886238	45.136189	115.847992	41.126011	16.454401	117.4768145	-65.545163	8.205491	115.2824475
7.062851	-8.194517	116.978218	-12.130157	12.335632	116.167496	42.315331	-12.26444	118.770531	39.852859	45.076954	115.519501	41.084095	16.406257	117.145016	-65.344409	8.265007	115.189976
6.329779	-8.546262	116.703865	-12.061336	12.413166	115.994583	42.301414	-12.213012	118.412399	39.963486	45.087769	115.285851	41.13245	16.4373785	116.849125	-65.255122	8.3889535	115.140041
5.51527	-8.825086	116.428314	-11.984078	12.573056	115.87294	42.317978	-12.099357	118.126846	40.009453	45.21619	115.263153	41.1637155	16.5584165	116.6949995	-65.1318715	8.5876955	115.0508805
4.709738	-9.018481	116.182243	-11.921808	12.820464	115.785622	42.340641	-11.926153	117.855789	40.134048	45.392536	115.312645	41.2373445	16.7331915	116.584217	-65.0809605	8.9077365	114.987027
3.926783	-9.131157	115.913795	-11.855515	13.128317	115.723297	42.370285	-11.737212	117.605736	40.265991	45.590889	115.417671	41.318138	16.9268385	116.5117035	-65.029168	9.3297955	114.9348905
2.768585	-9.082408	115.577988	-11.772247	13.663104	115.676071	42.368118	-11.429785	117.227974	40.437172	45.9216	115.638756	41.402645	17.2459075	116.433365	-64.947139	10.0803005	114.918777
1.869247	-9.051179	115.385803	-11.724537	14.026531	115.659538	42.373489	-11.232023	117.024788	40.506409	46.13298	115.782715	41.439949	17.4504785	116.4037515	-64.889023	10.6025835	114.9153245
0.973967	-8.965326	115.252327	-11.685091	14.373304	115.655472	42.356781	-11.056778	116.865135	40.672729	46.310329	115.880775	41.514755	17.6267755	116.372955	-64.884937	11.1198325	114.937989
0.146008	-8.873649	115.135864	-11.64076	14.680369	115.642181	42.341114	-10.883286	116.751709	40.778732	46.470497	115.956947	41.559923	17.7936055	116.354328	-64.841443	11.5671325	114.930034
-0.686878	-8.706449	115.070236	-11.606702	14.950386	115.632057	42.335613	-10.735036	116.670097	40.88044	46.615696	115.987328	41.6080265	17.94033	116.3287125	-64.8214305	11.960442	114.9354015
-1.467769	-8.490772	115.05439	-11.566362	15.173766	115.609886	42.337643	-10.59507	116.618088	40.895699	46.743965	115.972092	41.616671	18.0744475	116.29509	-64.749395	12.2730845	114.924682
-2.335735	-8.293726	115.010071	-11.513701	15.339544	115.569534	42.367153	-10.502337	116.585709	41.000557	46.788155	115.854935	41.683855	18.142909	116.220322	-64.711257	12.536179	114.918746
-3.652511	-8.003166	114.929947	-11.417998	15.480551	115.439651	42.415108	-10.451918	116.52169	41.058685	46.827721	115.68589	41.7368965	18.1879015	116.10379	-64.5728925	12.7732005	114.775512
-4.443501	-7.824883	114.801147	-11.349144	15.513593	115.319374	42.431553	-10.442143	116.440353	41.110897	46.821297	115.548347	41.771225	18.189577	115.99435	-64.469513	12.837609	114.644398
-5.199883	-7.580721	114.668228	-11.300703	15.526133	115.167892	42.428772	-10.444394	116.324127	41.15844	46.801506	115.426994	41.793606	18.178556	115.8755605	-64.395012	12.87371	114.4602235
-6.015852	-7.290764	114.447975	-11.265151	15.550666	114.998558	42.411541	-10.42913	116.18351	41.17942	46.798061	115.373802	41.7954805	18.1844655	115.778656	-64.3257825	12.9168665	114.21846
-6.836775	-6.944623	114.215324	-11.25914	15.607702	114.84362	42.381153	-10.396203	116.026245	41.255615	46.816051	115.356133	41.818384	18.209924	115.691189	-64.336664	13.00548	113.996051
-7.615043	-6.615609	113.975349	-11.249609	15.725644	114.717888	42.355446	-10.340454	115.850594	41.254139	46.887421	115.418266	41.8047925	18.2734835	115.63443	-64.3040105	13.1778045	113.801346
-8.334253	-6.282113	113.732841	-11.238132	15.902575	114.645645	42.315578	-10.23921	115.692474	41.267349	46.990631	115.51368	41.7914635	18.3757105	115.603077	-64.2677275	13.4294395	113.688213
-9.39871	-5.64702	113.465759	-11.213081	16.213448	114.622131	42.25835	-10.033177	115.387665	41.384315	47.186996	115.761307	41.8213325	18.5769095	115.574486	-64.2474945	13.8499865	113.669776
-10.164557	-5.187838	113.29937	-11.211624	16.432302	114.659973	42.228168	-9.87671	115.196075	41.442535	47.34864	115.983345	41.8353515	18.735965	115.58971	-64.2585995	14.128639	113.730236
-10.935682	-4.718614	113.125717	-11.203593	16.660973	114.692291	42.178429	-9.694872	115.035187	41.483498	47.550285	116.303299	41.8309635	18.9277065	115.669243	-64.2381495	14.3942395	113.715339
-11.648952	-4.290467	112.978447	-11.208847	16.885979	114.732849	42.146023	-9.490705	114.878914	41.492317	47.761822	116.66732	41.81917	19.1355585	115.773117	-64.236864	14.6363995	113.692581
-12.327288	-3.913732	112.80484	-11.232071	17.090565	114.779793	42.126019	-9.296812	114.770218	41.505478	47.944653	116.980293	41.8157485	19.3239205	115.8752555	-64.2798905	14.8572095	113.6843305
-13.013737	-3.534826	112.751022	-11.252725	17.270185	114.819046	42.107494	-9.129145	114.681007	41.512299	48.080635	117.217278	41.8098965	19.475745	115.9491425	-64.3153465	15.064625	113.6889495
-13.6463	-3.158948	112.712738	-11.276941	17.413065	114.854645	42.097527	-8.991246	114.6325	41.441109	48.218906	117.373039	41.769318	19.61383	116.0027695	-64.3232	15.2123	113.7065205
-14.754492	-2.66485	112.743256	-11.274186	17.527637	114.867149	42.112846	-8.874535	114.625717	41.418171	48.329174	117.405296	41.7655085	19.7273195	116.0155065	-64.3138805	15.3279545	113.7187915
-15.418797	-2.390841	112.786797	-11.268916	17.575163	114.844131	42.123657	-8.839548	114.622559	41.401718	48.379433	117.341209	41.7626875	19.7699425	115.981884	-64.3005195	15.3803835	113.706378
-16.067318	-2.205269	112.723099	-11.225672	17.584991	114.784088	42.131714	-8.815857	114.569786	41.387749	48.388077	117.227104	41.7597315	19.78611	115.898445	-64.2110755	15.383872	113.669731
-16.65452	-2.023276	112.66214	-11.179486	17.575867	114.699684	42.130859	-8.799579	114.453247	41.416977	48.36483	117.075302	41.773918	19.7826255	115.7642745	-64.13289	15.3691085	113.6350935
-17.242382	-1.816419	112.575951	-11.133042	17.546583	114.61232	42.12085	-8.776455	114.305534	41.440727	48.34745	116.98661	41.7807885	19.7854975	115.646072	-64.0468725	15.3076685	113.578568
-17.813625	-1.624817	112.413361	-11.066682	17.521057	114.527702	42.123432	-8.741401	114.118553	41.454792	48.347782	116.980652	41.789112	19.8031905	115.5496025	-63.922476	15.2389235	113.5058015
-18.480547	-1.461153	112.275375	-11.021001	17.526228	114.488182	42.141895	-8.68542	113.92131	41.453506	48.382233	117.059967	41.7977005	19.8484065	115.4906385	-63.8397025	15.2040495	113.4857255
-19.368509	-1.275701	112.144638	-10.977437	17.565477	114.505516	42.194469	-8.557087	113.65094	41.464424	48.493958	117.281723	41.8294465	19.9684355	115.4663315	-63.7843205	15.1625185	113.5447005
-19.924677	-1.221436	112.120224	-10.960629	17.593843	114.563705	42.242382	-8.465648	113.510132	41.461468	48.560631	117.392944	41.851925	20.0474915	115.451538	-63.773183	15.1401945	113.675872
-20.442352	-1.209353	112.191536	-10.956449	17.612438	114.647591	42.272797	-8.388868	113.44886	41.404438	48.629261	117.443489	41.8386175	20.1201965	115.4461745	-63.7515155	15.1046795	113.8490075
-20.966301	-1.188309	112.326492	-10.969031	17.613564	114.705429	42.297493	-8.365623	113.47332	41.344643	48.631264	117.43412	41.821068	20.1328205	115.45372	-63.75913	15.0943075	113.957138
-21.480923	-1.248055	112.389015	-10.97204	17.565693	114.731728	42.324562	-8.409307	113.567284	41.280937	48.599197	117.383575	41.8027495	20.094945	115.4754295	-63.7468295	15.036441	113.9880265
-22.067965	-1.374635	112.530884	-10.971909	17.485416	114.739182	42.340679	-8.489518	113.733055	41.268635	48.52364	117.263817	41.804657	20.017061	115.498436	-63.748475	14.953771	113.979928
-22.658228	-1.558044	112.691864	-10.958957	17.334738	114.722969	42.378479	-8.642556	113.959457	41.251328	48.380089	117.048737	41.8149035	19.8687665	115.504097	-63.7328175	14.8007095	113.941841
-23.427404	-1.957406	112.954796	-10.928639	16.988642	114.677498	42.465862	-8.962764	114.363098	41.210701	48.087765	116.643837	41.8382815	19.5625005	115.5034675	-63.6955595	14.4147835	113.8515285
-23.887945	-2.268021	113.090958	-10.87782	16.691975	114.634727	42.547726	-9.193007	114.647987	41.24894	47.850082	116.329697	41.898333	19.3285375	115.488842	-63.653973	14.0554125	113.780612
-24.326271	-2.59593	113.266205	-10.817332	16.370665	114.604973	42.636673	-9.456755	114.956116	41.257	47.599209	116.034081	41.9468365	19.071227	115.4950985	-63.5815005	13.670103	113.7148475
-24.747807	-2.874949	113.485672	-10.760241	16.046164	114.58213	42.715618	-9.731158	115.264084	41.271446	47.342609	115.7341	41.993532	18.8057255	115.499092	-63.514014	13.2866025	113.665168
-25.15456	-3.120542	113.725258	-10.669093	15.723395	114.590393	42.768974	-9.982345	115.530312	41.327	47.067928	115.399673	42.047987	18.5427915	115.4649925	-63.386173	12.9039985	113.7157935
-25.591778	-3.372184	114.01268	-10.590848	15.394161	114.639267	42.832539	-10.249701	115.796982	41.3661	46.796108	115.044525	42.0993195	18.2732035	115.4207535	-63.2810155	12.5151185	113.8577805
-26.070538	-3.556769	114.350723	-10.510313	15.06495	114.710388	42.910683	-10.510362	116.103851	41.340019	46.533001	114.723991	42.125351	18.0113195	115.413921	-63.145977	12.1185805	114.006855
-26.71442	-3.78133	114.929596	-10.417361	14.615718	114.861702	43.049679	-10.877046	116.597054	41.361572	46.148445	114.228561	42.2056255	17.6356995	115.4128075	-63.0403475	11.5957365	114.3105965
-27.094381	-3.895831	115.279945	-10.347394	14.314881	114.964722	43.133286	-11.111399	116.925392	41.364098	45.880554	113.888786	42.248692	17.3845775	115.407089	-62.94348	11.2451845	114.522355
-27.439039	-3.958136	115.548111	-10.293166	14.023678	115.048508	43.206661	-11.356379	117.202904	41.323502	45.629036	113.662895	42.2650815	17.1363285	115.4328995	-62.8514135	10.9110275	114.6641165
-27.736231	-3.959997	115.754005	-10.239398	13.747838	115.095688	43.272339	-11.575086	117.46006	41.355412	45.394932	113.420502	42.3138755	16.909923	115.440281	-62.7926715	10.585753	114.751095
-28.037621	-3.847171	115.811523	-10.190339	13.495355	115.084496	43.326862	-11.773343	117.63501	41.398518	45.189663	113.245438	42.36269	16.70816	115.440224	-62.743368	10.28255	114.728768
-28.317039	-3.638601	115.760513	-10.157492	13.301327	115.035316	43.363571	-11.93626	117.67627	41.438877	45.042568	113.148926	42.401224	16.553154	115.412598	-62.716208	10.0495	114.658034
-28.594748	-3.306868	115.606949	-10.113715	13.152549	114.94001	43.389931	-12.037552	117.625427	41.473381	44.937447	113.078979	42.431656	16.4499475	115.352203	-62.659086	9.8551505	114.527817
-28.931183	-2.651962	115.245186	-10.035309	13.032995	114.730927	43.48505	-12.100352	117.436348	41.548683	44.901241	113.070084	42.5168665	16.4004445	115.253216	-62.5874845	9.6655455	114.208638
-29.111618	-2.204373	114.995956	-9.95842	12.985961	114.594994	43.581547	-12.04687	117.298294	41.574989	44.935028	113.065102	42.578268	16.444079	115.181698	-62.495108	9.527843	114.00829
-29.286215	-1.674368	114.778587	-9.887664	12.964767	114.490547	43.71413	-11.973284	117.169907	41.579605	44.996254	113.032173	42.6468675	16.511485	115.10104	-62.4221955	9.418049	113.880054
-29.351727	-1.092228	114.676323	-9.824351	12.967019	114.426804	43.842533	-11.901877	117.050758	41.551353	45.052818	112.985863	42.696943	16.5754705	115.0183105	-62.345645	9.3585675	113.8352975
-29.432213	-0.391931	114.636703	-9.771042	12.972136	114.404884	43.925915	-11.831031	117.001495	41.529255	45.094875	112.937889	42.727585	16.631922	114.969692	-62.269669	9.31235	113.840076
-29.495005	0.420247	114.57164	-9.732494	12.948586	114.418503	43.989349	-11.8001	116.98098	41.533436	45.114174	112.933708	42.7613925	16.657037	114.957344	-62.2263805	9.240135	113.879662
-29.517952	1.196147	114.58844	-9.710654	12.890567	114.448654	44.050938	-11.822239	116.94989	41.552139	45.11858	112.961105	42.8015385	16.6481705	114.9554975	-62.2228465	9.1329635	113.9418105
-29.565228	2.46779	114.514015	-9.693874	12.748263	114.518776	44.079735	-11.885606	116.864487	41.543392	45.076851	113.026939	42.8115635	16.5956225	114.945713	-62.1993115	8.9009035	114.091839
-29.51922	3.365278	114.514862	-9.695161	12.650818	114.563812	44.056679	-11.908952	116.793907	41.525249	45.044979	113.09584	42.790964	16.5680135	114.9448735	-62.181286	8.7336225	114.1827505
-29.452356	4.397131	114.407204	-9.684121	12.573218	114.5896	44.045292	-11.924015	116.737747	41.541744	45.029648	113.196136	42.793518	16.5528165	114.9669415	-62.16176	8.5936195	114.2122585
-29.343718	5.395015	114.307693	-9.657781	12.534952	114.573586	44.062698	-11.934322	116.685806	41.588276	45.045624	113.328659	42.825487	16.555651	115.0072325	-62.141049	8.514253	114.1399395
-29.23629	6.458897	114.002014	-9.570662	12.505871	114.46563	44.117023	-11.919169	116.578926	41.771698	45.044899	113.441399	42.9443605	16.562865	115.0101625	-62.0856845	8.448877	113.9210975
-29.030804	7.546342	113.579681	-9.424356	12.498523	114.235794	44.21125	-11.889941	116.40905	41.924564	45.094612	113.694168	43.067907	16.6023355	115.051609	-61.916619	8.3947105	113.419979
-28.783464	8.752481	112.884857	-9.174863	12.501012	113.823929	44.380154	-11.847332	116.116699	42.286301	45.162807	113.862015	43.3332275	16.6577375	114.989357	-61.6829535	8.3442865	112.658501
-28.370132	10.477674	111.291054	-8.773955	12.510416	112.723282	44.726997	-11.71007	115.423943	42.786018	45.356853	114.405586	43.7565075	16.8233915	114.9147645	-61.3044175	8.1974405	110.5317995
-28.109234	11.636274	110.035553	-8.562699	12.549773	111.758598	44.907497	-11.57217	114.759682	43.109226	45.453739	114.695862	44.0083615	16.9407845	114.727772	-61.1337595	8.1587615	108.789424
-27.85339	12.912473	109.001305	-8.376301	12.667364	110.88961	44.976563	-11.347125	113.865303	43.235683	45.492649	114.790703	44.106123	17.072762	114.328003	-60.858725	8.261966	107.451217
-27.64554	14.085928	108.353615	-8.222222	12.837644	110.15757	44.955845	-11.089761	112.937019	43.137691	45.585178	114.714577	44.046768	17.2477085	113.825798	-60.491212	8.4275795	106.489342
-27.498161	15.269489	107.894112	-8.124433	13.065164	109.608696	44.891415	-10.838675	112.027832	43.159439	45.659531	114.39164	44.025427	17.410428	113.209736	-60.274293	8.7199	106.007656
-27.37492	16.381554	107.679413	-8.075838	13.301344	109.252037	44.7971	-10.608357	111.364113	43.127869	45.729469	114.087173	43.9624845	17.560556	112.725643	-60.1141605	9.042132	105.778431
-27.269733	17.476238	107.61895	-8.114056	13.514394	109.056259	44.700443	-10.441346	110.917915	43.134544	45.840942	113.897278	43.9174935	17.699798	112.4075965	-60.1456055	9.32899	105.7049215
-27.172699	18.984785	107.778145	-8.225631	13.748354	108.998093	44.482586	-10.217021	110.414757	42.99102	45.985733	113.751198	43.736803	17.884356	112.0829775	-60.188065	9.612352	105.9132085
-27.090857	19.894789	107.919739	-8.313759	13.82814	108.997688	44.361828	-10.138377	110.158943	42.902901	46.064724	113.690018	43.6323645	17.9631735	111.9244805	-60.2598825	9.6931065	106.0708955
-27.040852	20.699547	108.057961	-8.420361	13.854324	109.017113	44.229813	-10.069942	109.89386	42.793037	46.113049	113.600754	43.511425	18.0215535	111.747307	-60.352147	9.6870945	106.286919
-26.980532	21.435047	108.239044	-8.54536	13.834373	109.038376	44.070801	-10.026692	109.635887	42.669964	46.129417	113.495468	43.3703825	18.0513625	111.5656775	-60.4611025	9.6173835	106.5110745
-26.90453	22.15382	108.352448	-8.696752	13.797791	109.038925	43.90844	-10.003115	109.403137	42.544079	46.121311	113.433525	43.2262595	18.059098	111.418331	-60.6197635	9.536484	106.659519
-26.87327	22.778877	108.444954	-8.841878	13.749951	109.026649	43.777786	-10.00255	109.198013	42.384865	46.130432	113.386086	43.0813255	18.063941	111.2920495	-60.7650815	9.435961	106.7612485
-26.773935	23.357395	108.519432	-8.987424	13.731447	108.994339	43.65641	-9.992723	109.0644	42.274521	46.146606	113.292168	42.9654655	18.0769415	111.178284	-60.9403135	9.3859525	106.810394
-26.620573	24.112385	108.46521	-9.147526	13.734802	108.898674	43.492577	-9.964161	108.964882	42.109871	46.194267	113.093613	42.801224	18.115053	111.0292475	-61.096276	9.354551	106.7681005
-26.513212	24.530897	108.374908	-9.242513	13.749972	108.82251	43.412704	-9.939455	108.979248	41.994522	46.250214	112.886787	42.703613	18.1553795	110.9330175	-61.188639	9.3445645	106.7120025
-26.388947	24.89282	108.263687	-9.290546	13.759232	108.724197	43.383213	-9.918683	109.027138	41.898155	46.296822	112.653801	42.640684	18.1890695	110.8404695	-61.221776	9.3293945	106.6079245
-26.220718	25.198168	108.121613	-9.317119	13.732428	108.633995	43.393215	-9.928458	109.120346	41.848518	46.313713	112.38356	42.6208665	18.1926275	110.751953	-61.2551045	9.2722285	106.516037
-26.019087	25.487196	107.95977	-9.299277	13.669666	108.531723	43.413864	-9.964781	109.208641	41.74509	46.30809	112.127541	42.579477	18.1716545	110.668091	-61.178031	9.1676775	106.395355
-25.817078	25.73551	107.762993	-9.276697	13.587759	108.432976	43.437347	-10.035822	109.304749	41.676441	46.296181	111.889351	42.556894	18.1301795	110.59705	-61.110288	9.0453385	106.268902
-25.633261	25.928883	107.535873	-9.237252	13.467831	108.326813	43.465752	-10.09305	109.382523	41.681698	46.261196	111.543777	42.573725	18.084073	110.46315	-61.048229	8.851589	106.190476
-25.305578	26.166164	107.117401	-9.174133	13.301931	108.068176	43.520481	-10.201594	109.559105	41.640404	46.199944	110.935722	42.5804425	17.999175	110.2474135	-60.9287085	8.604687	105.8889385
-25.079977	26.319937	106.770897	-9.151837	13.208707	107.877777	43.55479	-10.259262	109.711243	41.589226	46.144379	110.51973	42.572008	17.9425585	110.1154865	-60.875682	8.4748555	105.6400675
-24.851303	26.435371	106.42141	-9.122756	13.102585	107.691063	43.574425	-10.290553	109.931923	41.514534	46.105125	110.126839	42.5444795	17.907286	110.029381	-60.7899915	8.297884	105.352745
-24.639984	26.50201	106.065384	-9.126559	13.006751	107.53318	43.614006	-10.337102	110.223007	41.444534	46.04393	109.79216	42.52927	17.853414	110.0075835	-60.782388	8.160088	105.0587765
-24.440184	26.559055	105.75341	-9.119506	12.884851	107.432159	43.688576	-10.414364	110.538422	41.395084	45.981659	109.513428	42.54183	17.7836475	110.025925	-60.780842	7.9860545	104.838393
-24.244841	26.606644	105.505394	-9.111699	12.750453	107.368599	43.730263	-10.495068	110.839951	41.36499	45.875553	109.306786	42.5476265	17.6902425	110.0733685	-60.7710245	7.8106635	104.6638295
-24.058737	26.679546	105.320084	-9.115898	12.602671	107.333252	43.755802	-10.613978	111.114624	41.356705	45.750896	109.164642	42.5562535	17.568459	110.139633	-60.7880495	7.636883	104.526871
-23.786619	26.839272	105.154503	-9.130556	12.354856	107.299385	43.760956	-10.837221	111.382256	41.408707	45.569786	109.075356	42.5848315	17.3662825	110.228806	-60.8459435	7.3434295	104.369964
-23.607367	26.994032	105.145302	-9.141089	12.199229	107.284866	43.697865	-10.970781	111.396896	41.429031	45.468739	109.099403	42.563448	17.248979	110.2481495	-60.845626	7.149479	104.3215825
-23.438433	27.221277	105.132423	-9.180423	12.106796	107.252777	43.622578	-11.050389	111.329285	41.404236	45.402679	109.110191	42.513407	17.176145	110.219738	-60.874253	7.037447	104.285816
-23.269579	27.505836	105.05629	-9.232455	12.081561	107.208443	43.541775	-11.088455	111.282608	41.341087	45.35944	109.042236	42.441431	17.1354925	110.162422	-60.906341	7.0276295	104.254464
-23.126699	27.814747	104.919563	-9.293749	12.115145	107.159767	43.467865	-11.079612	111.291313	41.254131	45.336971	108.884224	42.360998	17.1286795	110.0877685	-60.948496	7.1016105	104.2317655
-23.002703	28.160563	104.81031	-9.359014	12.181723	107.126068	43.410431	-11.028067	111.352142	41.139641	45.327164	108.711914	42.275036	17.1495485	110.032028	-60.993064	7.2138975	104.220108
-22.868008	28.551516	104.756836	-9.407577	12.219834	107.13427	43.395542	-10.986093	111.434387	41.036228	45.309143	108.597672	42.215885	17.161525	110.0160295	-61.031039	7.278143	104.2525105
-22.637857	29.162363	104.826797	-9.463868	12.178395	107.189964	43.380081	-10.987631	111.453758	40.967793	45.292995	108.670601	42.173937	17.152682	110.0621795	-61.101673	7.204108	104.3177485
-22.51613	29.561684	104.997551	-9.504358	12.109842	107.250854	43.335758	-11.017763	111.283325	40.958046	45.300148	108.870934	42.146902	17.1411925	110.0771295	-61.155618	7.0784915	104.4245785
-22.401773	29.996998	105.347694	-9.565687	12.043376	107.365593	43.21344	-11.020136	110.937737	40.92421	45.324604	109.141174	42.068825	17.152234	110.0394555	-61.200199	6.934518	104.6917305
-22.286165	30.48703	105.854309	-9.636543	12.028514	107.538048	43.047798	-10.966569	110.46225	40.846397	45.376144	109.431038	41.9470975	17.2047875	109.946644	-61.2201835	6.8522405	105.129452
-22.148743	31.042025	106.426643	-9.767662	12.069689	107.774673	42.874809	-10.896167	110.049927	40.713608	45.435211	109.703102	41.7942085	17.269522	109.8765145	-61.3295325	6.869856	105.6728315
-22.028425	31.616089	107.006851	-9.926117	12.173	108.110344	42.669323	-10.790023	109.733284	40.549034	45.524178	109.950409	41.6091785	17.3670775	109.8418465	-61.4614125	6.9789225	106.3788415
-21.924248	32.171268	107.666466	-10.093027	12.306515	108.511772	42.468655	-10.685717	109.509972	40.390991	45.615257	110.19603	41.429823	17.46477	109.853001	-61.615877	7.14826	107.170543
-21.654915	33.001759	108.51976	-10.394753	12.494525	109.06794	42.162262	-10.613379	109.310616	40.158386	45.729141	110.456421	41.160324	17.557881	109.8835185	-61.94983	7.431169	108.2523615
-21.486776	33.501705	108.90123	-10.619122	12.58076	109.336075	41.905602	-10.595251	109.201935	39.957394	45.767429	110.496651	40.931498	17.586089	109.849293	-62.169742	7.575431	108.822857
-21.305603	33.928246	109.146202	-10.862958	12.58556	109.518456	41.641464	-10.598801	109.093628	39.68626	45.738621	110.439064	40.663862	17.56991	109.766346	-62.389778	7.60121	109.270566
-21.105694	34.328514	109.357323	-11.1241	12.548071	109.674164	41.379635	-10.639639	109.014381	39.366539	45.678066	110.358688	40.373087	17.5192135	109.6865345	-62.621287	7.5769285	109.6617935
-20.796623	34.725891	109.534088	-11.393049	12.467486	109.839905	41.111485	-10.698921	109.013535	39.116993	45.570953	110.189056	40.114239	17.436016	109.6012955	-62.900337	7.498956	110.0785145
-20.57148	35.004459	109.605011	-11.705749	12.351652	110.036407	40.843075	-10.814147	109.110497	38.876266	45.473679	110.150063	39.8596705	17.329766	109.63028	-63.2711685	7.373538	110.442534
-20.186762	35.322781	109.745537	-12.000657	12.201779	110.254303	40.56889	-10.960148	109.264603	38.586182	45.348171	110.166611	39.577536	17.1940115	109.715607	-63.57885	7.2095465	110.792999
-19.666927	35.75565	110.025085	-12.454665	11.932783	110.584328	40.179436	-11.202709	109.51799	38.217602	45.15081	110.314194	39.198519	16.9740505	109.916092	-64.107849	6.8915155	111.252564
-19.281715	35.988461	110.261177	-12.755531	11.754135	110.772156	39.925167	-11.33702	109.627403	38.013069	45.030586	110.517761	38.969118	16.846783	110.072582	-64.48018	6.661487	111.47173
-18.766769	36.269424	110.558151	-13.031347	11.60386	110.95388	39.638512	-11.438836	109.689751	37.796505	44.929077	110.810616	38.7175085	16.7451205	110.2501835	-64.7802025	6.4625995	111.6575765
-18.312338	36.432983	110.8853	-13.321799	11.462574	111.104408	39.365288	-11.515844	109.7061	37.594814	44.854103	111.248459	38.480051	16.6691295	110.4772795	-65.123649	6.2560185	111.7315365
-17.721146	36.636154	111.402527	-13.626581	11.34189	111.207771	39.152344	-11.526229	109.680687	37.394531	44.860325	111.895432	38.2734375	16.667048	110.7880595	-65.5265995	6.016732	111.6274825
-17.259771	36.791595	112.047195	-13.951908	11.233895	111.319305	38.962738	-11.437488	109.598602	37.1633	44.911663	112.785767	38.063019	16.7370875	111.1921845	-65.966835	5.7307025	111.4464255
-16.7423	36.825176	112.849236	-14.281119	11.184231	111.475288	38.80542	-11.243053	109.525909	36.860146	45.011719	113.789856	37.832783	16.884333	111.6578825	-66.395021	5.484129	111.2926935
-15.852758	36.806824	113.995804	-14.736609	11.299186	111.901199	38.691162	-10.777714	109.544586	36.345596	45.245384	115.320694	37.518379	17.233835	112.43264	-66.991597	5.364537	111.369758
-15.336892	36.792091	114.892448	-14.99398	11.497261	112.321892	38.677944	-10.417531	109.666405	36.037235	45.491467	116.187622	37.3575895	17.536968	112.9270135	-67.3455495	5.457554	111.7167705
-14.702633	36.57444	115.528107	-15.214594	11.727286	112.790237	38.638714	-10.087496	109.824409	35.724468	45.72084	116.951248	37.181591	17.816672	113.3878285	-67.610779	5.6379	112.1926455
-14.114722	36.274834	116.082176	-15.423961	11.940306	113.228477	38.594082	-9.845876	109.993103	35.460625	45.915974	117.529213	37.0273535	18.035049	113.761158	-67.8752755	5.845563	112.695796
-13.452726	35.850811	116.420219	-15.588689	12.106032	113.608948	38.503231	-9.674559	110.150826	35.254211	46.050034	117.919136	36.878721	18.1877375	114.034981	-68.056099	6.0243265	113.182915
-12.850075	35.370457	116.635338	-15.776231	12.180851	113.906181	38.363224	-9.624905	110.328278	35.081993	46.109138	118.108681	36.7226085	18.2421165	114.2184795	-68.2750705	6.1195855	113.5938825
-12.213159	34.704945	116.627754	-15.969799	12.176901	114.097107	38.203808	-9.700434	110.486305	34.920906	46.102676	118.130722	36.562357	18.201121	114.3085135	-68.501955	6.152681	113.8857005
-11.319138	33.480289	116.295265	-16.32469	12.090172	114.215149	37.841419	-9.947682	110.679008	34.632294	45.962246	117.860413	36.2368565	18.007282	114.2697105	-68.8862365	6.173062	114.1605875
-10.653199	32.534363	115.887497	-16.612963	11.956671	114.271057	37.504677	-10.213812	110.828735	34.386192	45.781517	117.476067	35.9454345	17.7838525	114.152401	-69.1713605	6.1294895	114.389713
-10.096789	31.507381	115.590134	-16.912226	11.786733	114.392746	37.132107	-10.555643	110.993179	34.125183	45.526089	116.973816	35.628645	17.485223	113.9834975	-69.453097	6.088243	114.8019945
-9.511116	30.307442	115.285454	-17.196188	11.548101	114.645508	36.728222	-10.970095	111.260208	33.442318	45.400612	116.736588	35.08527	17.2152585	113.998398	-69.477646	5.8809435	115.292618
-8.828507	28.990019	115.113518	-17.455769	11.293649	115.045822	36.340816	-11.445377	111.712791	33.683353	44.794533	115.973373	35.0120845	16.674578	113.843082	-69.9236225	5.91272	116.248562
-8.194312	27.645502	115.2024	-17.664228	10.996558	115.567192	36.039314	-11.979724	112.382874	33.588051	44.342834	115.659782	34.8136825	16.181555	114.021328	-70.1421385	5.811561	117.113056
-7.541564	26.232031	115.39006	-17.873148	10.681846	116.14946	35.837093	-12.534203	113.218079	33.578941	43.904884	115.560188	34.708017	15.6853405	114.3891335	-70.454313	5.6783515	117.9097865
-6.451225	23.997602	115.849815	-18.127911	10.225986	117.069244	35.631382	-13.294242	114.70742	33.599876	43.267895	115.657402	34.615629	14.9868265	115.182411	-70.871451	5.4651455	118.956077
-5.739501	22.548529	116.327545	-18.300747	9.935777	117.663849	35.531658	-13.730991	115.761436	33.633961	42.898357	115.920998	34.5828095	14.583683	115.841217	-71.1843035	5.287871	119.486481
-5.036302	21.073298	116.845726	-18.48139	9.648297	118.251823	35.47514	-14.131582	116.844604	33.70356	42.568989	116.294189	34.58935	14.2187035	116.5693965	-71.55213	5.0778905	119.9342495
-4.279973	19.585251	117.383659	-18.665781	9.39016	118.807327	35.400417	-14.489434	117.912544	33.785931	42.248466	116.766502	34.593174	13.879516	117.339523	-71.924736	4.900804	120.275131
-3.577125	18.189726	118.031982	-18.827551	9.131639	119.32856	35.320694	-14.826661	118.914757	33.864586	41.955738	117.297325	34.59264	13.5645385	118.106041	-72.247742	4.6987395	120.551079
-2.871098	16.77083	118.628845	-18.98579	8.900976	119.79023	35.253456	-15.124159	119.817688	33.934296	41.689457	117.884735	34.593876	13.282649	118.8512115	-72.565456	4.519303	120.7292485
-2.15703	15.384942	119.171333	-19.131901	8.700839	120.191444	35.202278	-15.361844	120.605278	33.959961	41.499786	118.539047	34.5811195	13.068971	119.5721625	-72.8449215	4.332707	120.8107255
-1.140259	13.442842	120.003761	-19.264128	8.515546	120.702423	35.182732	-15.570816	121.649574	34.045162	41.282585	119.39682	34.613947	12.8558845	120.523197	-73.142203	4.1752075	120.881649
-0.412834	12.143083	120.465363	-19.290464	8.460953	120.951752	35.282761	-15.644844	122.342262	34.100491	41.240582	120.020844	34.691626	12.797869	121.181553	-73.272554	4.124037	120.721951
0.189912	10.959732	120.948494	-19.272284	8.467859	121.115303	35.464123	-15.667459	123.007431	34.171028	41.264336	120.73127	34.8175755	12.7984385	121.8693505	-73.3621435	4.1372795	120.3612555
0.826847	9.824135	121.368553	-19.223568	8.546343	121.236298	35.667301	-15.635979	123.646713	34.245876	41.369465	121.441994	34.9565885	12.866743	122.5443535	-73.4037245	4.225943	119.9282425
1.455923	8.635001	121.755852	-19.156349	8.678708	121.252144	35.886326	-15.525785	124.284836	34.396446	41.521885	122.054932	35.141386	12.99805	123.169884	-73.454084	4.359366	119.334404
1.862834	7.577625	122.062561	-19.124022	8.844334	121.154739	36.129154	-15.411366	124.811874	34.541836	41.692108	122.698128	35.335495	13.140371	123.755001	-73.583539	4.548297	118.554477
2.300153	6.531189	122.241783	-19.009584	9.047335	120.950661	36.313454	-15.25552	125.209747	34.607155	41.895504	123.242271	35.4603045	13.319992	124.226009	-73.4794725	4.774678	117.675313
2.691399	5.09691	122.266449	-18.814985	9.435244	120.572601	36.645695	-14.968145	125.670959	34.675388	42.250183	123.64106	35.6605415	13.641019	124.6560095	-73.2905115	5.229469	116.4891925
3.015652	4.01029	122.188972	-18.617205	9.725096	120.380615	36.89539	-14.778244	125.750687	34.727104	42.501221	123.637756	35.811247	13.8614885	124.6942215	-73.045657	5.5887035	116.0670085
3.188802	3.072105	122.058121	-18.340759	10.012877	120.213951	37.205418	-14.575619	125.819466	34.865379	42.65324	123.403358	36.0353985	14.0388105	124.611412	-72.7169165	5.9869435	115.81649
3.206881	2.240538	121.982315	-18.021788	10.234211	119.993713	37.514027	-14.41902	125.852158	35.192768	42.812721	123.121025	36.3533975	14.1968505	124.4865915	-72.3969735	6.2715715	115.5008345
3.229856	1.247118	121.75959	-17.658089	10.40327	119.668373	37.830803	-14.325878	125.845375	35.613251	42.894577	122.759338	36.722027	14.2843495	124.3023565	-72.038205	6.5221905	115.0343895
3.095839	0.331211	121.465752	-17.272387	10.51576	119.230614	38.129158	-14.238827	125.79464	36.015511	42.932747	122.421852	37.0723345	14.34696	124.108246	-71.6171085	6.68456	114.352982
2.885787	-0.459784	120.976128	-16.905735	10.586358	118.715958	38.435394	-14.232545	125.566208	36.39431	42.947041	122.073784	37.414852	14.357248	123.819996	-71.226322	6.815468	113.61192
2.397402	-1.53	120.078918	-16.420574	10.740997	117.960999	38.761196	-14.214958	124.873161	36.916542	42.955612	121.426628	37.838869	14.370327	123.1498945	-70.680017	7.111667	112.7721035
1.895504	-2.219367	119.420769	-16.144205	10.917425	117.582596	38.895496	-14.103005	124.216095	37.098866	43.005798	120.999237	37.997181	14.4513965	122.607666	-70.285591	7.3834535	112.557526
1.248882	-2.797024	118.894806	-15.958294	11.202806	117.387199	38.956356	-13.924767	123.529472	37.246616	43.142986	120.664108	38.101486	14.6091095	122.09679	-70.018074	7.7965025	112.677608
0.481048	-3.195239	118.615067	-15.882219	11.627086	117.427338	38.94244	-13.66783	122.973076	37.453224	43.342709	120.361984	38.197832	14.8374395	121.66753	-69.96227	8.4167325	113.187146
-0.405456	-3.523908	118.520905	-15.881276	12.154673	117.58522	38.857231	-13.354228	122.518227	37.484787	43.632637	120.293663	38.171009	15.1392045	121.405945	-69.933561	9.1701415	113.764495
-1.456439	-3.842267	118.495537	-15.958264	12.732649	117.861465	38.754063	-13.055235	122.153854	37.579391	43.902431	120.266083	38.166727	15.423598	121.2099685	-70.083255	10.0417	114.5129615
-2.562351	-4.075854	118.507507	-16.062229	13.325204	118.173264	38.597717	-12.72897	121.846428	37.49609	44.245697	120.35582	38.0469035	15.7583635	121.101124	-70.1713615	10.8920445	115.245404
-4.286314	-4.306242	118.536034	-16.263412	14.176067	118.602463	38.313873	-12.191638	121.467712	37.484455	44.773258	120.585823	37.899164	16.29081	121.0267675	-70.425988	12.061324	116.1781585
-5.568984	-4.46862	118.495575	-16.40641	14.690098	118.822372	38.164349	-11.829998	121.282623	37.405159	45.181499	120.783043	37.784754	16.6757505	121.032833	-70.597574	12.7044455	116.611911
-6.835295	-4.620913	118.369385	-16.522316	15.171025	118.963203	38.053059	-11.46637	121.078171	37.329006	45.57283	120.965889	37.6910325	17.05323	121.02203	-70.7356645	13.28882	116.904376
-8.103237	-4.664283	118.283272	-16.649094	15.602644	119.044785	37.95668	-11.104062	120.846214	36.798702	46.068848	121.201881	37.377691	17.482393	121.0240475	-70.675879	13.722895	117.0655225
-9.428973	-4.851779	118.073082	-16.740316	15.982943	119.024338	37.852852	-10.722075	120.596649	36.954453	46.346634	121.041046	37.4036525	17.8122795	120.8188475	-70.8842845	14.1536065	117.2298285
-10.776706	-5.006905	117.89489	-16.779427	16.275305	118.918144	37.800877	-10.352221	120.369949	36.930717	46.646328	120.783493	37.365797	18.1470535	120.576721	-70.924651	14.4035565	117.259567
-12.085965	-5.123338	117.731522	-16.771368	16.491875	118.699707	37.82795	-10.00586	120.200684	36.810707	46.935658	120.406517	37.3193285	18.464899	120.3036005	-70.8620645	14.518851	117.0958135
-14.14251	-5.373922	117.300072	-16.692381	16.56472	118.09964	38.000534	-9.604596	119.917809	36.756847	47.217438	119.666611	37.3786905	18.806421	119.79221	-70.7634525	14.323019	116.40707
-15.466517	-5.579232	116.876312	-16.579174	16.463535	117.535378	38.170971	-9.461784	119.781471	36.594875	47.338982	119.115158	37.382923	18.938599	119.4483145	-70.541271	13.988471	115.6224415
-16.795544	-5.75398	116.344383	-16.46644	16.260052	116.838409	38.350082	-9.406243	119.648697	36.431538	47.386181	118.489059	37.39081	18.989969	119.068878	-70.32369	13.530135	114.60794
-18.2344	-5.937739	115.693642	-16.354414	15.96016	116.087021	38.502731	-9.439943	119.40377	36.206207	47.372845	117.906548	37.354469	18.966451	118.655159	-70.063297	12.953869	113.518883
-19.600756	-6.133007	114.916183	-16.238604	15.584932	115.344498	38.621105	-9.509732	119.13884	36.444187	47.166588	117.12532	37.532646	18.828428	118.13208	-70.009854	12.341436	112.556916
-21.043322	-6.233598	114.20343	-16.119497	15.219084	114.706146	38.762352	-9.56797	118.76844	36.416389	47.096409	116.53006	37.5893705	18.7642195	117.64925	-69.8283645	11.6739485	111.763042
-22.521564	-6.292419	113.519958	-15.98119	14.902403	114.169563	38.914463	-9.543573	118.286751	36.319729	47.011883	116.028297	37.617096	18.734155	117.157524	-69.579476	11.070651	111.181602
-24.787178	-6.185892	112.814125	-15.726006	14.560262	113.594376	39.170792	-9.463838	117.562637	36.282074	47.005188	115.331734	37.726433	18.770675	116.4471855	-69.178445	10.349849	110.7415665
-26.349497	-6.053466	112.672295	-15.514894	14.371942	113.436462	39.368839	-9.370215	117.033096	36.23494	47.018276	114.825783	37.8018895	18.8240305	115.9294395	-68.8316775	9.9198535	110.9434845
-27.893347	-5.852773	112.848518	-15.299741	14.172599	113.436592	39.551395	-9.276201	116.533806	36.189739	47.017181	114.243469	37.870567	18.87049	115.3886375	-68.470049	9.474708	111.4845465
-29.519474	-5.587976	113.284592	-15.104805	13.967231	113.595375	39.697468	-9.25401	116.059898	36.116974	47.005569	113.631416	37.907221	18.8757795	114.845657	-68.116831	9.0586825	112.345093
-31.077284	-5.280102	113.935974	-14.946705	13.757632	113.874496	39.770199	-9.239814	115.561821	36.048222	46.949722	112.952232	37.9092105	18.854954	114.2570265	-67.8026205	8.66031	113.4919655
-32.702209	-4.891103	114.62326	-14.827211	13.477013	114.197563	39.758877	-9.277466	115.075371	35.968674	46.820271	112.422134	37.8637755	18.7714025	113.7487525	-67.5181975	8.1826235	114.6463735
-34.258488	-4.525322	115.219246	-14.7471	13.147424	114.509224	39.716259	-9.390495	114.559151	35.848476	46.664345	112.03064	37.7823675	18.636925	113.2948955	-67.2765675	7.657923	115.7235525
-36.59322	-3.813567	116.218742	-14.708191	12.575817	115.009621	39.539883	-9.608631	113.733948	35.626293	46.397778	111.585808	37.583088	18.3945735	112.659878	-66.99947	6.7570605	117.359364
-38.019119	-3.314636	117.007599	-14.762324	12.187893	115.460564	39.399605	-9.774288	113.228905	35.405228	46.195107	111.458496	37.4024165	18.2104095	112.3437005	-66.9270645	6.1653765	118.5774275
-39.429836	-2.682186	118.105804	-14.889437	11.798955	116.120705	39.204971	-9.942359	112.90889	35.124474	45.991142	111.400246	37.1647225	18.0243915	112.154568	-66.9435965	5.5735185	120.086842
-40.714291	-2.013824	119.332802	-15.094797	11.438988	116.949936	38.972111	-10.117158	112.863663	34.796951	45.766796	111.467049	36.884531	17.824819	112.165356	-67.074125	5.053157	121.734516
-41.883068	-1.280806	120.682907	-15.329361	11.093669	117.908798	38.745644	-10.299632	113.01844	34.483105	45.58073	111.680473	36.6143745	17.640549	112.3494565	-67.2730965	4.546789	123.4681395
-42.882946	-0.488378	121.982086	-15.585348	10.760967	118.890213	38.540836	-10.521646	113.283173	34.237972	45.360523	112.022316	36.389404	17.4194385	112.6527445	-67.5601	4.1024955	125.1276815
-43.842785	0.331738	123.190811	-15.801321	10.436717	119.838989	38.338463	-10.793476	113.638924	34.051979	45.115627	112.373016	36.195221	17.1610755	113.00597	-67.797863	3.7123585	126.672008
-45.045868	1.732998	124.734177	-16.061356	9.996517	121.058884	38.077515	-11.264391	114.312653	33.933712	44.688992	113.012016	36.0056135	16.7123005	113.6623345	-68.1283255	3.2807335	128.4554335
-45.634411	2.700789	125.478157	-16.163235	9.737582	121.722244	37.967484	-11.555181	114.781364	33.965248	44.452606	113.439766	35.966366	16.4487125	114.110565	-68.292836	3.0264515	129.333923
-46.178097	3.679641	125.95755	-16.250174	9.517492	122.25312	37.913467	-11.814994	115.239311	34.023121	44.245674	113.909492	35.968294	16.21534	114.5744015	-68.468642	2.819644	129.9318385
-46.575111	4.751028	126.242386	-16.280865	9.355162	122.620621	37.929356	-12.016626	115.677246	34.145348	44.077034	114.359222	36.037352	16.030204	115.018234	-68.599082	2.68012	130.223008
-46.745251	5.85724	126.336334	-16.289568	9.237045	122.897301	37.981453	-12.131815	116.062592	34.285557	43.952908	114.831612	36.133505	15.9105465	115.447102	-68.712641	2.5635435	130.3475
-46.896217	6.971215	126.212799	-16.305939	9.140823	123.045135	38.091316	-12.223065	116.42392	34.446247	43.882214	115.308998	36.2687815	15.8295745	115.866459	-68.8806595	2.4520715	130.223811
-46.933125	8.099282	126.071693	-16.314804	9.095138	123.123337	38.16774	-12.301342	116.70787	34.566986	43.819443	115.7715	36.367363	15.7590505	116.239685	-68.996971	2.4312255	130.006989
-46.707108	9.87328	126.060555	-16.439339	9.074749	123.363159	38.097782	-12.357201	117.080536	34.579185	43.779045	116.383789	36.3384835	15.710922	116.7321625	-69.2171615	2.438576	129.9941555
-46.379478	11.046366	126.265549	-16.546431	9.097919	123.614349	37.975201	-12.352439	117.282356	34.500755	43.770412	116.713921	36.237978	15.7089865	116.9981385	-69.33084	2.4868515	130.2305595
-45.955975	12.208478	126.557541	-16.64093	9.130402	123.961548	37.873119	-12.369607	117.508987	34.406975	43.770252	117.04599	36.140047	15.7003225	117.2774885	-69.421907	2.5604815	130.6456075
-45.350002	13.359327	126.827385	-16.691563	9.121476	124.332687	37.814163	-12.389949	117.750443	34.35508	43.770023	117.375565	36.0846215	15.690037	117.563004	-69.4677475	2.552915	131.10237
-44.617874	14.470773	127.052757	-16.730921	9.139295	124.623421	37.800465	-12.396705	118.006721	34.342083	43.798546	117.706192	36.071274	15.7009205	117.8564565	-69.533116	2.5776695	131.3903855
-43.794567	15.59598	127.065071	-16.739161	9.129986	124.80687	37.828247	-12.436848	118.23465	34.374283	43.803791	118.042076	36.101265	15.6834715	118.138363	-69.579587	2.5765005	131.475377
-42.891045	16.70521	126.944748	-16.772699	9.100501	124.895271	37.840469	-12.491627	118.476532	34.407997	43.782181	118.328896	36.124233	15.645277	118.402714	-69.669631	2.555725	131.387828
-41.302193	18.324987	126.540779	-16.831116	9.04378	124.884964	37.850441	-12.604276	118.859222	34.515648	43.690807	118.776718	36.1830445	15.5432655	118.81797	-69.8452765	2.5442945	130.951958
-40.089237	19.361969	126.189659	-16.872643	9.048134	124.873711	37.862553	-12.723188	119.293365	34.635731	43.616512	119.138191	36.249142	15.446662	119.215778	-69.994428	2.649606	130.531644
-38.933693	20.442598	125.728783	-16.907192	9.063102	124.848869	37.912251	-12.821635	119.934273	34.859104	43.550827	119.664085	36.3856775	15.364596	119.799179	-70.2000615	2.761608	129.898559
-37.562584	21.475548	125.204124	-16.948921	9.06047	124.815331	38.058083	-12.961723	120.743225	35.185814	43.515553	120.365585	36.6219485	15.276915	120.554405	-70.5197905	2.844025	129.076257
-36.24411	22.464722	124.743805	-16.994331	9.039159	124.810699	38.184132	-13.050821	121.612122	35.417492	43.453602	121.233749	36.800812	15.2013905	121.4229355	-70.789474	2.8769275	128.1984625
-34.737598	23.424795	124.405441	-17.095802	8.993542	124.837425	38.252304	-13.112473	122.460556	35.525879	43.407734	122.183517	36.8890915	15.1476305	122.3220365	-71.0806955	2.8394535	127.3528135
-33.243702	24.281464	124.372955	-17.259594	8.965828	124.985031	38.221184	-13.154565	123.186317	35.465721	43.373692	123.044777	36.8434525	15.1095635	123.115547	-71.3626405	2.8220925	126.854515
-31.075542	25.606441	124.68045	-17.499765	8.939293	125.366936	38.060345	-13.126715	124.036011	35.294415	43.416618	124.058914	36.67738	15.1449515	124.0474625	-71.67691	2.7336345	126.6864095
-29.614014	26.366482	125.028923	-17.650784	8.91622	125.665215	37.96014	-13.151702	124.346664	35.181904	43.429585	124.569962	36.571022	15.1389415	124.458313	-71.87259	2.6934985	126.872117
-28.107178	27.142113	125.379112	-17.779324	8.865333	125.910637	37.914043	-13.246301	124.543205	35.071804	43.451767	124.923347	36.4929235	15.102733	124.733276	-72.0515715	2.627933	127.087998
-26.542145	27.778997	125.684151	-17.905897	8.796343	126.096191	37.816669	-13.297321	124.580154	34.991879	43.466919	125.180817	36.404274	15.084799	124.8804855	-72.216068	2.507887	127.3118965
-25.097471	28.47883	125.867752	-18.039339	8.75058	126.189468	37.755169	-13.318147	124.548462	34.867611	43.455276	125.348534	36.31139	15.0685645	124.948498	-72.390068	2.4325955	127.430438
-23.512926	29.058624	125.941124	-18.159088	8.70689	126.198349	37.727577	-13.312036	124.514404	34.709278	43.424446	125.528099	36.2184275	15.056205	125.0212515	-72.5366035	2.357575	127.3754465
-22.094315	29.63221	126.022079	-18.252584	8.696486	126.183716	37.683949	-13.26646	124.510384	34.54966	43.379959	125.763199	36.1168045	15.0567495	125.1367915	-72.6219725	2.3362225	127.2306405
-19.722517	30.38118	126.221588	-18.392561	8.715263	126.235138	37.592716	-13.132744	124.796272	34.400055	43.392868	126.28949	35.9963855	15.130062	125.542881	-72.7815075	2.300464	126.927395
-18.282349	30.838152	126.53743	-18.485447	8.751051	126.362213	37.528343	-13.058388	125.079407	34.343014	43.46138	126.8284	35.9356785	15.201496	125.9539035	-72.9065725	2.300606	126.7705225
-16.737574	31.199459	127.016235	-18.658382	8.824088	126.581917	37.406353	-12.995327	125.416504	34.251537	43.532333	127.470779	35.828945	15.268503	126.4436415	-73.145709	2.379673	126.7201925
-15.28191	31.475142	127.642776	-18.869616	8.925028	126.847778	37.273945	-12.92932	125.722275	34.200005	43.670269	128.159927	35.736975	15.3704745	126.941101	-73.476207	2.4795815	126.754455
-13.892744	31.750458	128.302521	-19.14171	9.08112	127.110779	37.097031	-12.837179	125.938019	34.11533	43.782902	128.892059	35.6061805	15.4728615	127.415039	-73.8896005	2.6893785	126.806519
-12.491122	31.902637	128.938675	-19.42148	9.31147	127.321007	36.90646	-12.729701	126.042877	33.950424	43.871609	129.601196	35.428442	15.570954	127.8220365	-74.271402	3.051986	126.8199775
-11.166139	31.977007	129.514664	-19.713417	9.606184	127.440117	36.687241	-12.54371	126.079384	33.764286	44.005337	130.240509	35.2257635	15.7308135	128.1599465	-74.6525975	3.4815545	126.7202875
-9.236759	31.963211	130.10408	-20.126801	10.150679	127.442978	36.312904	-12.14223	125.895714	33.506489	44.229687	131.022324	34.9096965	16.0437285	128.459019	-75.1632985	4.2576295	126.426937
-8.046455	31.830109	130.34201	-20.402782	10.566961	127.37796	36.094227	-11.853983	125.674843	33.257484	44.466557	131.362335	34.6758555	16.306287	128.518589	-75.4814195	4.827635	126.237331
-6.843666	31.595013	130.422287	-20.634558	10.980832	127.277733	35.896271	-11.535646	125.449356	33.036804	44.763027	131.533386	34.4665375	16.6136905	128.491371	-75.7356535	5.3479735	126.064095
-5.687663	31.25559	130.308319	-20.792114	11.398894	127.166603	35.752144	-11.182586	125.163338	32.813408	45.087097	131.557449	34.282776	16.9522555	128.3603935	-75.867004	5.8455325	125.9728125
-4.573814	30.782619	130.068695	-20.880812	11.769768	127.018845	35.683414	-10.839089	124.90271	32.666206	45.400024	131.390671	34.17481	17.2804675	128.1466905	-75.936434	6.2590685	125.8909995
-3.458199	30.172625	129.725525	-20.894327	12.093868	126.818657	35.67083	-10.566029	124.644341	32.670929	45.683861	131.101807	34.1708795	17.558916	127.873074	-75.9595335	6.62882	125.76424
-2.43153	29.453405	129.281158	-20.873325	12.360482	126.599625	35.684639	-10.361211	124.403015	32.604244	45.936043	130.791534	34.1444415	17.787416	127.5972745	-75.8910915	6.933548	125.6019755
-0.939896	28.056133	128.571472	-20.725901	12.620952	126.282524	35.724564	-10.150666	124.13739	32.737331	46.167606	130.182327	34.2309475	18.00847	127.1598585	-75.6827495	7.233434	125.4051895
-0.053275	26.986408	128.119644	-20.592234	12.709548	126.062286	35.773075	-10.070402	124.04007	32.869747	46.269753	129.766998	34.321411	18.0996755	126.903534	-75.505879	7.3194205	125.221038
0.830024	25.791973	127.646675	-20.481323	12.791896	125.827255	35.855778	-10.009656	124.010345	32.980267	46.339703	129.349304	34.4180225	18.1650235	126.6798245	-75.3806685	7.4187685	124.9746855
1.640338	24.476099	127.179863	-20.35725	12.841509	125.523125	35.965622	-9.96754	124.023453	33.087521	46.414558	128.975098	34.5265715	18.223509	126.4992755	-75.2410715	7.459509	124.5469745
2.318538	23.128529	126.707649	-20.251823	12.90624	125.130524	36.086655	-9.916927	124.101852	33.175114	46.491238	128.639359	34.6308845	18.2871555	126.3706055	-75.1345305	7.5253245	123.8904425
2.973327	21.669268	126.238144	-20.165144	12.960781	124.663208	36.208065	-9.87553	124.217461	33.235592	46.580944	128.307724	34.7218285	18.352707	126.2625925	-75.0521165	7.568855	123.0638235
3.599375	20.146528	125.720642	-20.099531	13.045387	124.13398	36.350681	-9.826703	124.279068	33.274803	46.670605	127.983322	34.812742	18.421951	126.131195	-75.011804	7.668823	122.136765
4.357356	17.732716	124.89978	-19.980036	13.111234	123.212471	36.502186	-9.673759	124.324654	33.338669	46.861366	127.406837	34.9204275	18.5938035	125.8657455	-74.8804995	7.6286645	120.5591965
4.805052	16.029919	124.262115	-19.866804	13.103631	122.576614	36.583252	-9.602106	124.141418	33.34824	46.925556	126.977692	34.965746	18.661725	125.559555	-74.699354	7.545537	119.593673
5.051389	14.333044	123.60054	-19.752562	13.104692	121.982918	36.67572	-9.514893	123.883995	33.338692	46.958202	126.413109	35.007206	18.7216545	125.148552	-74.51233	7.4877295	118.817284
5.271918	12.524693	122.921028	-19.612043	13.093556	121.434296	36.737976	-9.44026	123.614517	33.366013	47.033092	125.719856	35.0519945	18.796416	124.6671865	-74.2760805	7.390696	118.2014055
5.453014	10.70484	122.268677	-19.544613	13.165216	121.000458	36.755199	-9.334601	123.273575	33.407223	47.057613	124.920776	35.081211	18.861506	124.0971755	-74.170437	7.468926	117.9037405
5.392957	8.914364	121.760223	-19.428972	13.232975	120.547691	36.80759	-9.25837	122.998222	33.441727	47.09034	124.021439	35.1246585	18.915985	123.5098305	-73.9826025	7.549965	117.5855515
5.348182	7.04447	121.200493	-19.352917	13.328816	120.159767	36.800652	-9.181571	122.765457	33.519154	47.19149	123.224976	35.159903	19.0049595	122.9952165	-73.865737	7.6526725	117.3243175
4.769114	4.418396	120.653976	-19.275661	13.495811	119.645073	36.774761	-9.065904	122.312119	33.572861	47.30685	122.322609	35.173811	19.120473	122.317364	-73.725133	7.871149	116.972782
4.426126	2.583066	120.244705	-19.286867	13.638213	119.347	36.69989	-8.956942	122.065392	33.538349	47.422039	121.850586	35.1191195	19.2325485	121.957989	-73.6928535	8.0438775	116.736011
3.955755	0.759773	119.89193	-19.302525	13.785529	119.137611	36.579819	-8.811564	121.719849	33.483768	47.559769	121.427277	35.0317935	19.3741025	121.573563	-73.6368435	8.1969555	116.701659
3.464633	-1.046131	119.639244	-19.282381	13.947475	119.084702	36.491352	-8.61982	121.3545	33.374508	47.682331	120.924469	34.93293	19.5312555	121.1394845	-73.497692	8.3636945	117.0299195
2.852954	-2.771019	119.568565	-19.20837	14.100909	119.159409	36.485405	-8.441634	121.090866	33.254951	47.856224	120.309814	34.870178	19.707295	120.70034	-73.286918	8.494523	117.618478
2.344679	-4.601042	119.619797	-19.065018	14.226322	119.352081	36.548943	-8.28689	120.884071	33.286686	47.919151	119.556175	34.9178145	19.8161305	120.220123	-73.0478505	8.6365135	118.484039
1.719865	-6.296948	119.956841	-18.85083	14.273788	119.597641	36.689716	-8.180183	120.805946	33.337273	47.94482	118.732117	35.0134945	19.8823185	119.7690315	-72.7151545	8.6652575	119.4262505
0.693627	-8.835414	120.781052	-18.417927	14.16249	119.978485	37.071918	-8.103938	120.888779	33.425327	47.884552	117.554001	35.2486225	19.890307	119.22139	-72.0844765	8.434673	120.73558
0.016412	-10.401581	121.537247	-18.07423	13.944496	120.211601	37.408421	-8.132238	121.059059	33.538639	47.707211	116.754616	35.47353	19.7874865	118.9068375	-71.62199	8.1015055	121.5163645
-0.690398	-11.913132	122.362045	-17.690737	13.66326	120.434891	37.768902	-8.26978	121.330177	33.70644	47.434216	115.980911	35.737671	19.582218	118.655544	-71.119145	7.744302	122.214238
-1.322386	-13.285598	123.27478	-17.292677	13.315791	120.659164	38.13604	-8.428001	121.67691	33.93084	47.079884	115.240479	36.03344	19.3259415	118.4586945	-70.618794	7.3056405	122.8596335
-2.02645	-14.529458	124.296463	-16.909214	12.914689	120.897293	38.516365	-8.659916	122.149529	34.188419	46.661453	114.622177	36.352392	19.0007685	118.385853	-70.17082	6.8286095	123.408733
-2.713067	-15.630105	125.238274	-16.538408	12.481675	121.143318	38.885761	-8.960674	122.723099	34.464775	46.208618	114.202621	36.675268	18.623972	118.46286	-69.752084	6.339378	123.823776
-3.368096	-16.589186	126.073944	-16.210661	12.028363	121.382607	39.23624	-9.267798	123.347237	34.805443	45.764851	113.942085	37.0208415	18.2485265	118.644661	-69.4421635	5.8081995	124.120553
-4.374114	-17.710352	127.083611	-15.769027	11.357224	121.793922	39.664722	-9.750866	124.173912	35.280289	45.146637	113.940979	37.4725055	17.6978855	119.0574455	-69.0105595	5.0165625	124.5303985
-5.074272	-18.260864	127.544228	-15.5203	10.943044	122.107483	39.911289	-10.08985	124.680878	35.614033	44.785263	114.116379	37.762661	17.3477065	119.3986285	-68.803261	4.5383815	124.8163375
-5.742892	-18.619576	127.93013	-15.298981	10.602174	122.495888	40.102242	-10.402302	125.03096	35.915474	44.49596	114.40506	38.008858	17.046829	119.71801	-68.60682	4.157519	125.273766
-6.398948	-18.774851	128.216553	-15.090454	10.369712	122.926033	40.255493	-10.631035	125.299835	36.181183	44.257217	114.781509	38.218338	16.813091	120.040672	-68.399246	3.926333	125.811394
-7.018996	-18.715538	128.460281	-14.874532	10.250647	123.380531	40.4519	-10.788595	125.482925	36.423443	44.175831	115.187836	38.4376715	16.693618	120.3353805	-68.1867355	3.807676	126.4256815
-7.598445	-18.467913	128.628082	-14.643611	10.225305	123.841286	40.683891	-10.854589	125.58017	36.704441	44.184666	115.588692	38.694166	16.6650385	120.584431	-67.981388	3.7855715	127.098141
-8.194594	-17.994598	128.736298	-14.40603	10.263244	124.268341	40.945305	-10.863398	125.638519	36.966038	44.250084	116.019073	38.9556715	16.693343	120.828796	-67.7677315	3.833145	127.707886
-8.947609	-17.003189	128.827576	-13.994476	10.404355	124.820969	41.312416	-10.790909	125.611961	37.343506	44.430416	116.57885	39.327961	16.8197535	121.0954055	-67.316913	3.9889565	128.5465325
-9.30784	-16.194336	128.713959	-13.767523	10.553174	125.13443	41.547905	-10.701344	125.545135	37.605534	44.610405	116.950653	39.5767195	16.9545305	121.247894	-67.1117655	4.1518175	129.020966
-9.697356	-15.164372	128.516068	-13.577003	10.768581	125.395241	41.758884	-10.616391	125.420631	37.874897	44.809757	117.396423	39.8168905	17.096683	121.408527	-66.9708965	4.440479	129.381955
-9.977371	-14.043777	128.174179	-13.402325	11.052539	125.584938	41.92968	-10.476373	125.250282	38.203133	45.072865	117.886719	40.0664065	17.298246	121.5685005	-66.8710565	4.806832	129.6013755
-10.202578	-12.831928	127.678467	-13.239644	11.388806	125.681877	42.048336	-10.282927	125.011597	38.564835	45.407261	118.447327	40.3065855	17.562167	121.729462	-66.7858735	5.215445	129.634292
-10.410978	-11.486654	127.082298	-13.096849	11.823545	125.693199	42.150311	-10.062327	124.656799	38.904274	45.770226	119.052818	40.5272925	17.8539495	121.8548085	-66.7209905	5.7931405	129.5315895
-10.595939	-9.983562	126.456978	-13.004568	12.382421	125.623573	42.214066	-9.765858	124.291466	39.210621	46.16177	119.580902	40.7123435	18.197956	121.936184	-66.7214795	6.566886	129.310962
-10.598615	-7.642492	125.354958	-12.935242	13.393036	125.320969	42.247997	-9.185128	123.703003	39.654961	46.848141	120.288361	40.951479	18.8315065	121.995682	-66.821963	7.9545655	128.646256
-10.647571	-6.003606	124.699844	-12.914199	14.136727	125.035385	42.236763	-8.772973	123.268257	39.854435	47.339779	120.779739	41.045599	19.283403	122.023998	-66.873997	8.990051	128.046772
-10.654746	-4.345046	124.083237	-12.979192	14.922923	124.705055	42.217369	-8.385464	123.012039	40.032543	47.794258	121.170113	41.124956	19.704397	122.091076	-67.08334	10.141449	127.319034
-10.718635	-2.603497	123.55188	-13.026188	15.63061	124.323288	42.169682	-8.019897	122.823753	40.241131	48.204422	121.624245	41.2054065	20.0922625	122.223999	-67.2577825	11.1689575	126.422577
-10.577002	-0.975242	123.095169	-13.042037	16.224195	123.967133	42.13707	-7.761047	122.7453	40.423611	48.509865	121.988953	41.2803405	20.374409	122.3671265	-67.3644145	12.073981	125.5671395
-10.378957	0.521924	122.701279	-13.037295	16.677605	123.61586	42.125702	-7.576373	122.772751	40.599487	48.721806	122.272285	41.3625945	20.5727165	122.522518	-67.4371845	12.7824935	124.709202
-10.195346	1.985764	122.425949	-13.012847	16.963314	123.316345	42.126049	-7.462917	122.779953	40.733002	48.833763	122.503792	41.4295255	20.685423	122.6418725	-67.4552195	13.241205	123.9908175
-9.814074	4.124336	122.203423	-12.883615	17.06732	122.987137	42.197296	-7.454329	122.746193	40.848331	48.835617	122.502396	41.5228135	20.690644	122.6242945	-67.2900435	13.443996	123.3499795
-9.473903	5.390047	122.016716	-12.74968	16.971918	122.793915	42.28661	-7.483873	122.612511	40.964123	48.742104	122.37307	41.6253665	20.6291155	122.4927905	-67.1247265	13.3147205	123.0950395
-9.163098	6.668541	121.895576	-12.578945	16.830019	122.644234	42.437138	-7.558297	122.424889	41.061718	48.620071	122.171959	41.749428	20.530887	122.298424	-66.907318	13.129151	122.990044
-8.800898	8.02409	121.778641	-12.388988	16.676111	122.522484	42.587666	-7.613544	122.246704	41.182068	48.539848	121.982071	41.884867	20.463152	122.1143875	-66.662843	12.88907	122.9305805
-8.285435	9.188324	121.590363	-12.199898	16.536699	122.388947	42.688885	-7.693514	122.021233	41.260715	48.448936	121.881615	41.9748	20.377711	121.951424	-66.374596	12.695687	122.82647
-7.910567	10.429039	121.406151	-12.070395	16.426962	122.230789	42.743172	-7.716359	121.635727	41.343262	48.368153	121.810791	42.043217	20.325897	121.723259	-66.184007	12.528027	122.738319
-7.461637	11.677812	121.161423	-11.973238	16.336403	122.02388	42.736771	-7.684202	121.140732	41.324009	48.291973	121.740433	42.03039	20.3038855	121.4405825	-65.976866	12.3689205	122.6071775
-7.056292	13.655692	120.867607	-11.870033	16.257624	121.698654	42.785469	-7.561142	120.2966	41.235386	48.222385	121.631096	42.0104275	20.3306215	120.963848	-65.7504935	12.1846265	122.43346
-6.661591	14.825092	120.762573	-11.785988	16.212904	121.573677	42.891136	-7.444996	119.933403	41.197472	48.260235	121.59259	42.044304	20.4076195	120.7629965	-65.61628	12.0181885	122.3843575
-6.164166	15.982435	120.804321	-11.688636	16.122633	121.545158	43.050636	-7.393696	119.737312	41.207642	48.269413	121.615646	42.129139	20.4378585	120.676479	-65.506411	11.8074075	122.413837
-5.683585	17.033705	120.861122	-11.589942	16.023172	121.561203	43.176327	-7.4231	119.767632	41.231995	48.211494	121.5495	42.204161	20.394197	120.658566	-65.384045	11.652147	122.46384
-5.181946	18.039455	120.904694	-11.529975	15.884953	121.569847	43.286438	-7.532056	119.968842	41.223442	48.107506	121.472443	42.25494	20.287725	120.7206425	-65.31489	11.482181	122.4190515
-4.664795	19.023619	120.93856	-11.504042	15.712391	121.566978	43.373562	-7.680613	120.272934	41.214317	47.971004	121.378036	42.2939395	20.1451955	120.825485	-65.3020235	11.2795865	122.308471
-4.123603	19.94775	120.944885	-11.487891	15.476619	121.536217	43.442776	-7.84991	120.648598	41.193565	47.823082	121.322487	42.3181705	19.986586	120.9855425	-65.2939525	10.966652	122.0868915
-3.330107	21.249029	120.906273	-11.530955	15.024211	121.453331	43.511467	-8.127498	121.110725	41.132339	47.609554	121.371284	42.321903	19.741028	121.2410045	-65.383813	10.307394	121.6656575
-2.762082	22.097223	120.920631	-11.547281	14.670214	121.390556	43.51889	-8.328566	121.252129	41.064079	47.441887	121.473434	42.2914845	19.5566605	121.3627815	-65.3860465	9.7837675	121.4183305
-2.210336	22.901251	120.942947	-11.552478	14.294805	121.353531	43.476402	-8.533511	121.303345	40.981857	47.262486	121.620354	42.2291295	19.3644875	121.4618495	-65.3340855	9.2251225	121.2452125
-1.640347	23.681959	121.039841	-11.54428	13.953201	121.376587	43.479828	-8.686483	121.289932	40.935837	47.108452	121.848915	42.2078325	19.2109845	121.5694235	-65.2963925	8.6954175	121.1837505
-1.155806	24.468889	121.179436	-11.496678	13.655859	121.479797	43.563431	-8.776034	121.300735	40.899086	47.011574	122.10553	42.2312585	19.11777	121.7031325	-65.2246145	8.193948	121.2564615
-0.543199	25.237679	121.442703	-11.460011	13.430097	121.641838	43.651566	-8.843575	121.358383	40.835556	46.948505	122.408554	42.243561	19.052465	121.8834685	-65.163583	7.807729	121.4002075
0.123799	25.922493	121.75174	-11.433207	13.238309	121.840393	43.72477	-8.892797	121.449783	40.769104	46.864826	122.711166	42.246937	18.9860145	122.0804745	-65.113351	7.4906035	121.6003115
1.012959	26.923084	122.188446	-11.422065	12.978098	122.16394	43.738716	-9.043558	121.683098	40.749748	46.701778	123.12175	42.244232	18.82911	122.402424	-65.088362	7.127086	121.925456
1.644117	27.51803	122.476433	-11.403616	12.813054	122.35701	43.734608	-9.189931	121.839485	40.800434	46.57756	123.399338	42.267521	18.6938145	122.6194115	-65.074753	6.9322935	122.0946085
2.253361	28.076965	122.718765	-11.391042	12.648293	122.514511	43.723751	-9.339156	121.95269	40.857452	46.471889	123.678719	42.2906015	18.5663665	122.8157045	-65.0726855	6.7302195	122.2133175
2.88359	28.602209	122.917786	-11.363374	12.491327	122.628571	43.735455	-9.470316	121.961716	40.919746	46.398861	123.92318	42.3276005	18.4642725	122.942448	-65.0543485	6.5183815	122.314694
3.500464	29.089598	123.096596	-11.306249	12.378744	122.687889	43.774475	-9.556722	121.901825	40.967854	46.324093	124.110138	42.3711645	18.3836855	123.0059815	-64.9836625	6.3738025	122.3697965
4.106955	29.496904	123.264359	-11.256101	12.27587	122.730705	43.81189	-9.607722	121.774849	41.017307	46.269054	124.280632	42.4145985	18.330666	123.0277405	-64.9268005	6.221074	122.4336695
4.731724	29.86134	123.427559	-11.186877	12.178228	122.791412	43.871593	-9.643656	121.61058	41.047832	46.207867	124.401184	42.4597125	18.2821055	123.005882	-64.8334665	6.0743505	122.576942
5.764447	30.225605	123.554764	-11.055547	11.955294	122.898392	44.002777	-9.679578	121.417961	41.059849	46.11132	124.520424	42.531313	18.215871	122.9691925	-64.642407	5.694717	122.8275915
6.348108	30.425417	123.710419	-10.967125	11.782534	123.002853	44.115067	-9.73176	121.4021	41.060452	46.039288	124.642441	42.5877595	18.153764	123.0222705	-64.5220095	5.411304	122.9834355
6.892301	30.521885	123.922157	-10.905705	11.565061	123.124458	44.239555	-9.831191	121.507034	41.098846	45.962162	124.792603	42.6692005	18.0654855	123.1498185	-64.4806105	5.0646365	123.0990975
7.686049	30.466028	123.990334	-10.8487	11.308862	123.242012	44.35133	-9.985407	121.673882	41.113094	45.836536	124.976372	42.732212	17.9255645	123.325127	-64.429612	4.6921595	123.158897
8.235847	30.38113	124.18187	-10.811236	11.036204	123.359802	44.418221	-10.145268	121.879791	41.106369	45.706844	125.100365	42.762295	17.780788	123.490078	-64.384767	4.29162	123.229526
8.798671	30.240929	124.293327	-10.815955	10.77769	123.476173	44.474316	-10.288131	122.122192	41.052258	45.575428	125.147964	42.763287	17.6436485	123.635078	-64.395197	3.9117315	123.317268
9.350461	30.04418	124.35025	-10.800667	10.591148	123.564674	44.537903	-10.397865	122.388031	41.005875	45.484917	125.153862	42.771889	17.543526	123.7709465	-64.373223	3.63877	123.3584015
10.322875	29.604324	124.315727	-10.701316	10.396492	123.692871	44.717007	-10.4914	122.807228	41.070808	45.441647	125.07473	42.8939075	17.4751235	123.940979	-64.2965395	3.3178605	123.444763
10.852682	29.246981	124.283096	-10.634895	10.242959	123.755096	44.87067	-10.507548	123.003006	41.054489	45.43779	124.998512	42.9625795	17.465121	124.000759	-64.2323695	3.020797	123.509433
11.323076	28.819107	124.229118	-10.617249	10.079846	123.779343	44.991631	-10.498551	123.158493	40.930138	45.417446	124.895607	42.9608845	17.4594475	124.02705	-64.1953825	2.7002445	123.531636
11.724973	28.34907	124.169411	-10.621042	9.899355	123.787735	45.068268	-10.512266	123.276451	40.818871	45.386169	124.825478	42.9435695	17.4369515	124.0509645	-64.1856535	2.3617585	123.5245055
12.057024	27.829943	124.167297	-10.604826	9.702292	123.798775	45.138733	-10.548974	123.348526	40.741962	45.358524	124.773956	42.9403475	17.404775	124.061241	-64.1499995	1.999809	123.536309
12.415659	27.244452	124.130318	-10.571784	9.506396	123.808685	45.231274	-10.545066	123.377518	40.666885	45.348328	124.738441	42.9490795	17.401631	124.0579795	-64.0926475	1.611161	123.5593905
12.604065	26.660585	124.173965	-10.496006	9.288282	123.821434	45.369495	-10.514166	123.342171	40.57782	45.35677	124.723755	42.9736575	17.421302	124.032963	-63.9656695	1.155262	123.609905
13.120228	25.602108	124.070786	-10.327487	8.908968	123.898026	45.699902	-10.438576	123.235252	40.422562	45.364841	124.631905	43.061232	17.4631325	123.9335785	-63.716206	0.354803499999999	123.8624735
13.375834	24.860723	124.021545	-10.159595	8.613141	123.962799	45.974304	-10.401834	123.144341	40.349838	45.367168	124.573029	43.162071	17.482667	123.858685	-63.481261	-0.256384999999998	124.066913
13.450777	24.198181	124.07811	-10.01152	8.370736	124.024895	46.224941	-10.371538	123.094688	40.312096	45.369827	124.528137	43.2685185	17.4991445	123.8114125	-63.2915585	-0.757672499999998	124.2383775
13.543257	23.550262	124.053467	-9.868052	8.226873	124.047638	46.426373	-10.322157	123.068283	40.293911	45.397682	124.478058	43.360142	17.5377625	123.7731705	-63.096246	-1.0840165	124.3221055
13.65383	22.881098	123.968849	-9.76104	8.188467	124.054626	46.584206	-10.216475	123.032524	40.297817	45.469307	124.395073	43.4410115	17.626416	123.7137985	-62.9630915	-1.249482	124.3954535
13.719331	22.192854	123.861549	-9.635584	8.165452	124.057861	46.733734	-10.113485	122.998573	40.297585	45.543442	124.263824	43.5156595	17.7149785	123.6311985	-62.7868275	-1.3840745	124.4845235
13.643757	21.533361	123.817871	-9.540145	8.142286	124.030266	46.866272	-10.034678	122.969208	40.324352	45.584965	124.088203	43.595312	17.7751435	123.5287055	-62.675602	-1.4905715	124.5318265
13.666606	20.365669	123.528564	-9.426231	8.078578	123.932114	46.998886	-10.002388	122.918762	40.35125	45.597553	123.727966	43.675068	17.7975825	123.323364	-62.52753	-1.6404265	124.540864
13.612289	19.621498	123.293625	-9.356726	8.014271	123.817017	47.095757	-10.026185	122.893967	40.35648	45.573498	123.431442	43.7261185	17.7736565	123.1627045	-62.4395705	-1.7451145	124.4713295
13.496922	18.911861	123.084869	-9.319925	7.960206	123.694656	47.17115	-10.067921	122.873917	40.373096	45.535381	123.095512	43.772123	17.73373	122.9847145	-62.411973	-1.813318	124.4045975
13.352468	18.22764	122.874001	-9.287315	7.914453	123.543953	47.224129	-10.094506	122.875298	40.387486	45.513725	122.758438	43.8058075	17.7096095	122.816868	-62.3804375	-1.8807035	124.271038
13.178891	17.557619	122.668755	-9.251529	7.894624	123.396591	47.259346	-10.095959	122.826576	40.409885	45.502598	122.476486	43.8346155	17.7033195	122.651531	-62.3376735	-1.9140715	124.141651
12.977897	16.863836	122.482834	-9.223613	7.89922	123.275673	47.289028	-10.093614	122.719978	40.424736	45.515812	122.218575	43.856882	17.711099	122.4692765	-62.304108	-1.912659	124.0820695
12.739137	16.2777	122.353317	-9.225871	7.942284	123.164558	47.258076	-10.078551	122.52346	40.464104	45.556931	122.015656	43.86109	17.73919	122.269558	-62.312832	-1.854622	124.059558
12.239973	15.461898	122.155777	-9.238111	8.085825	123.011826	47.139091	-10.006022	122.118149	40.486954	45.645493	121.800041	43.8130225	17.8197355	121.959095	-62.2892445	-1.6480855	124.064557
11.921401	14.970904	122.005127	-9.272649	8.234108	122.90332	47.060184	-9.953803	121.77771	40.48074	45.73177	121.739487	43.770462	17.8889835	121.7585985	-62.31576	-1.4207675	124.0480415
11.559664	14.505508	121.838554	-9.334613	8.39315	122.76825	46.96698	-9.881294	121.387772	40.480568	45.839813	121.705208	43.723774	17.9792595	121.54649	-62.393	-1.1929595	123.99001
11.212535	14.09009	121.644684	-9.41858	8.574631	122.629288	46.831322	-9.789753	120.914474	40.433533	45.964539	121.713722	43.6324275	18.087393	121.314098	-62.4695875	-0.938131000000002	123.944478
10.819875	13.60912	121.424103	-9.51686	8.76138	122.484467	46.668732	-9.665583	120.395721	40.390541	46.114765	121.744713	43.5296365	18.224591	121.070217	-62.5633565	-0.701830999999999	123.898717
10.429965	13.2124	121.271393	-9.636734	8.97568	122.363747	46.483456	-9.520196	119.879662	40.345131	46.273933	121.751877	43.4142935	18.3768685	120.8157695	-62.6877615	-0.425508499999999	123.9117245
9.947968	12.804847	121.125687	-9.73616	9.189324	122.290443	46.307278	-9.357461	119.402611	40.273201	46.417816	121.787453	43.2902395	18.5301775	120.595032	-62.7625595	-0.151529500000002	123.985854
9.385356	12.183583	120.963463	-9.810404	9.449197	122.247871	46.128048	-9.132383	118.830658	40.217525	46.606968	121.839378	43.1727865	18.7372925	120.335018	-62.7935945	0.161101499999997	124.160724
9.009392	11.723338	120.853935	-9.835085	9.575178	122.21785	46.088436	-9.047109	118.550026	40.17033	46.673267	121.849884	43.129383	18.813079	120.199955	-62.799553	0.337276999999997	124.235745
8.668626	11.238825	120.704353	-9.836329	9.616629	122.140656	46.075005	-9.031858	118.341217	40.153286	46.680378	121.80481	43.1141455	18.82426	120.0730135	-62.7868035	0.408998	124.2082985
8.400629	10.689755	120.550026	-9.828565	9.606802	121.989502	46.068642	-9.061484	118.222702	40.151474	46.644428	121.660576	43.110058	18.791472	119.941639	-62.767188	0.422132000000001	124.037365
8.005663	10.098481	120.378159	-9.797623	9.56429	121.776489	46.112816	-9.145473	118.176117	40.154694	46.57243	121.46698	43.133755	18.7134785	119.8215485	-62.729001	0.415101500000002	123.7314295
7.622838	9.519739	120.183266	-9.783511	9.480491	121.534645	46.182381	-9.255775	118.221771	40.138332	46.4702	121.175705	43.1603565	18.6072125	119.698738	-62.7273785	0.353769500000002	123.370552
7.35608	8.986579	119.980148	-9.764572	9.378047	121.294846	46.250675	-9.399751	118.29306	40.12635	46.339966	120.833908	43.1885125	18.4701075	119.563484	-62.7176565	0.285986500000003	123.026208
6.921649	8.157637	119.758438	-9.735636	9.202325	121.044502	46.271168	-9.632626	118.289505	40.218517	46.089993	120.198914	43.2448425	18.2286835	119.2442095	-62.7161145	0.175966500000001	122.8447945
6.618553	7.589158	119.624138	-9.723239	9.057418	120.918716	46.216019	-9.794724	118.189407	40.254021	45.926743	119.916855	43.23502	18.0660095	119.053131	-62.681498	0.0488265000000006	122.784301
6.333519	7.045047	119.466911	-9.729096	8.954373	120.834373	46.14035	-9.974035	117.967094	40.300838	45.765583	119.718781	43.220594	17.895774	118.8429375	-62.678786	0.0129720000000013	122.8258085
6.044785	6.536848	119.267677	-9.756465	8.889314	120.70224	46.00864	-10.157297	117.592773	40.347458	45.646881	119.585655	43.178049	17.744792	118.589214	-62.690979	0.0338360000000009	122.815266
5.681475	6.000299	119.022629	-9.844027	8.912388	120.548904	45.80217	-10.308068	117.061211	40.370712	45.533394	119.455353	43.086441	17.612663	118.258282	-62.774495	0.212112999999999	122.839526
5.334702	5.598249	118.750824	-9.949433	9.003587	120.355515	45.520451	-10.389054	116.48542	40.344833	45.470242	119.294289	42.932642	17.540594	117.8898545	-62.831508	0.46658	122.8211755
5.031405	5.073462	118.38517	-10.050418	9.146549	120.12854	45.240604	-10.360654	115.955627	40.299385	45.459419	119.179169	42.7699945	17.5493825	117.567398	-62.8708305	0.7437155	122.689682
4.607241	4.422999	117.941734	-10.214382	9.46508	119.800224	45.031109	-10.271529	115.408585	40.261383	45.542072	119.157944	42.646246	17.6352715	117.2832645	-63.07501	1.2948885	122.3171835
4.33474	4.001405	117.73008	-10.290621	9.665475	119.591988	44.953739	-10.176441	115.20475	40.248852	45.599297	119.204453	42.6012955	17.711428	117.2046015	-63.1825375	1.619522	121.9793745
4.111604	3.344801	117.483627	-10.327613	9.791526	119.371948	44.94054	-10.14814	115.117249	40.269764	45.638008	119.24263	42.605152	17.744934	117.1799395	-63.260378	1.838118	121.5639565
3.873718	2.723369	117.272713	-10.319751	9.866687	119.124352	44.976425	-10.146367	115.123222	40.309109	45.659927	119.235077	42.642767	17.75678	117.1791495	-63.282269	1.976594	121.0695545
3.638687	2.094784	117.093399	-10.295423	9.889367	118.867233	45.080292	-10.158301	115.232933	40.327301	45.65752	119.160614	42.7037965	17.7496095	117.1967735	-63.2946425	2.0291245	120.5376925
3.420613	1.426492	116.956375	-10.236005	9.878438	118.619095	45.22628	-10.212179	115.397278	40.352341	45.60976	119.039902	42.7893105	17.6987905	117.21859	-63.2613205	2.0580855	120.0196
3.230792	0.740929	116.838501	-10.202273	9.820215	118.378593	45.35537	-10.318082	115.602913	40.37949	45.538052	118.888618	42.86743	17.609985	117.2457655	-63.271976	2.030445	119.5114205
2.927015	-0.374995	116.685173	-10.158944	9.632223	118.059982	45.453094	-10.583014	115.86071	40.464161	45.335537	118.655861	42.9586275	17.3762615	117.2582855	-63.2765155	1.8881845	118.8616785
2.692698	-1.194798	116.569267	-10.153926	9.436534	117.900238	45.460045	-10.827154	115.909348	40.49897	45.149559	118.495438	42.9795075	17.1612025	117.202393	-63.2873595	1.7118655	118.598083
2.425859	-1.989797	116.44162	-10.163579	9.234606	117.765579	45.410053	-11.072109	115.877655	40.508358	44.948135	118.335793	42.9592055	16.938013	117.106724	-63.2863635	1.531199	118.424434
2.11995	-2.782654	116.296364	-10.186774	9.068149	117.630836	45.34016	-11.244617	115.75676	40.493786	44.774975	118.158768	42.916973	16.765179	116.957764	-63.290521	1.371119	118.303908
1.832434	-3.559329	116.100906	-10.211849	8.956587	117.479912	45.283703	-11.329043	115.551697	40.446968	44.651718	117.934036	42.8653355	16.6613375	116.7428665	-63.2890335	1.2518365	118.2169575
1.59218	-4.295726	115.867111	-10.226541	8.881689	117.298531	45.249664	-11.35621	115.297554	40.33363	44.570427	117.695999	42.791647	16.6071085	116.4967765	-63.244729	1.1562695	118.1002855
1.441167	-5.115956	115.612259	-10.214174	8.838352	117.064758	45.274971	-11.364942	115.051476	40.228672	44.514065	117.423454	42.7518215	16.5745615	116.237465	-63.1801695	1.1021425	117.892051
1.006548	-6.264875	115.254066	-10.18996	8.781639	116.678276	45.371502	-11.399329	114.755119	40.121819	44.545662	116.96534	42.7466605	16.5731665	115.8602295	-63.1265805	0.990111500000001	117.4963225
0.715825	-7.05957	115.072037	-10.160416	8.732484	116.405579	45.412907	-11.411804	114.592484	40.004288	44.590454	116.639725	42.7085975	16.589325	115.6161045	-63.0294295	0.875642999999997	117.1950535
0.431415	-7.838117	114.900337	-10.120446	8.666252	116.160728	45.454403	-11.454329	114.474083	39.961971	44.566452	116.298737	42.708187	16.5560615	115.38641	-62.949079	0.776442500000002	116.935046
0.182397	-8.580951	114.812401	-10.090584	8.586185	115.982101	45.49826	-11.498837	114.426422	39.928635	44.523804	115.992783	42.7134475	16.5124835	115.2096025	-62.8946155	0.659886500000002	116.7545995
-0.087984	-9.318265	114.808929	-10.041733	8.46937	115.859558	45.546696	-11.552876	114.46563	39.893429	44.48505	115.766266	42.7200625	16.466087	115.115948	-62.8035285	0.472652999999998	116.603168
-0.352178	-10.11698	114.835571	-9.990712	8.355735	115.804138	45.599621	-11.606973	114.577797	39.86327	44.459522	115.583122	42.7314455	16.4262745	115.0804595	-62.7128695	0.2851955	116.5278165
-0.611294	-10.859975	114.922737	-9.940134	8.249969	115.771339	45.764244	-11.661199	114.676987	39.918106	44.456791	115.427841	42.841175	16.397796	115.052414	-62.721443	0.102142000000001	116.490264
-1.040915	-11.905965	115.094139	-9.841955	8.123121	115.746178	45.921562	-11.6918	114.921638	39.904629	44.423828	115.261887	42.9130955	16.366014	115.0917625	-62.5970055	-0.119772000000001	116.4005935
-1.310637	-12.50843	115.209152	-9.749062	8.05761	115.71711	46.070652	-11.718661	115.153992	39.976246	44.414215	115.209923	43.023449	16.347777	115.1819575	-62.521573	-0.232557	116.2522625
-1.545819	-13.077336	115.287148	-9.633067	8.022975	115.638222	46.236591	-11.74365	115.438118	40.106602	44.428467	115.224075	43.1715965	16.3424085	115.3310965	-62.4377305	-0.296458499999996	115.9453475
-1.822468	-13.600156	115.352188	-9.525587	7.986604	115.554871	46.398754	-11.782476	115.753426	40.241634	44.448235	115.312256	43.320194	16.3328795	115.532841	-62.371368	-0.359671499999997	115.576901
-2.001884	-14.20033	115.328239	-9.429131	7.94598	115.469566	46.508591	-11.820413	116.086662	40.391071	44.441757	115.428368	43.449831	16.310672	115.757515	-62.308093	-0.418712000000002	115.181617
-2.389446	-14.685525	115.40213	-9.35305	7.899479	115.395737	46.564861	-11.874969	116.427612	40.522949	44.412567	115.561882	43.543905	16.268799	115.994747	-62.250005	-0.469841000000002	114.796727
-2.758408	-15.109788	115.469017	-9.314971	7.834087	115.377571	46.574413	-11.933262	116.768692	40.610764	44.3773	115.7379	43.5925885	16.222019	116.253296	-62.2225305	-0.553844999999999	114.501846
-3.41057	-15.616025	115.6297	-9.328708	7.744683	115.502586	46.552464	-12.055977	117.177071	40.682037	44.309673	116.049911	43.6172505	16.126848	116.613491	-62.2746665	-0.637481999999999	114.391681
-3.825482	-15.867541	115.748489	-9.390087	7.674239	115.641197	46.47578	-12.125692	117.413284	40.675121	44.274563	116.318069	43.5754505	16.0744355	116.8656765	-62.3556245	-0.7259575	114.4167175
-4.237126	-16.066534	115.808678	-9.485403	7.589169	115.789688	46.370327	-12.197364	117.560493	40.658726	44.233482	116.572235	43.5145265	16.018059	117.066364	-62.4853325	-0.839721000000001	114.513012
-4.661263	-16.216995	115.777481	-9.586776	7.503181	115.915154	46.270065	-12.264297	117.572868	40.593117	44.194775	116.854904	43.431591	15.965239	117.213886	-62.605143	-0.958877000000001	114.616422
-5.109795	-16.324415	115.673378	-9.68153	7.449461	115.975632	46.165955	-12.301673	117.527344	40.525909	44.180523	117.097221	43.345932	15.939425	117.3122825	-62.708992	-1.040503	114.6389815
-5.744346	-16.308832	115.553497	-9.776866	7.445273	115.978493	46.065853	-12.294209	117.474533	40.453766	44.209869	117.239441	43.2598095	15.95783	117.356987	-62.8135415	-1.067284	114.599999
-6.261104	-16.278597	115.391174	-9.852848	7.509516	115.911674	45.958977	-12.210953	117.392769	40.360039	44.296921	117.244659	43.159508	16.042984	117.318714	-62.865204	-1.023952	114.504634
-7.082263	-16.118908	115.216675	-9.933871	7.696179	115.729774	45.889755	-11.99588	117.22319	40.216236	44.426998	117.024216	43.0529955	16.215559	117.123703	-62.9207375	-0.823200999999998	114.335845
-7.616969	-15.960007	115.160225	-9.957302	7.814686	115.638351	45.889511	-11.854519	117.120972	40.117203	44.499477	116.849533	43.003357	16.322479	116.9852525	-62.917961	-0.693107000000001	114.2914495
-8.114598	-15.813812	115.183548	-9.942775	7.879581	115.646172	45.906414	-11.767383	117.058052	40.044304	44.546524	116.726006	42.975359	16.3895705	116.892029	-62.860909	-0.630408499999998	114.400315
-8.621504	-15.640812	115.343346	-9.922726	7.877046	115.774223	45.938961	-11.750204	117.051575	40.033073	44.549438	116.653969	42.986017	16.399617	116.852772	-62.831469	-0.645524999999999	114.695674
-9.118024	-15.440573	115.550972	-9.890982	7.800444	115.983643	45.969444	-11.793412	117.126778	40.038372	44.51038	116.648735	43.003908	16.358484	116.8877565	-62.785872	-0.757595999999999	115.0795295
-9.626002	-15.191891	115.785431	-9.860279	7.675068	116.231583	46.003803	-11.863729	117.196609	40.041534	44.441734	116.726303	43.0226685	16.2890025	116.961456	-62.7432265	-0.9388665	115.50171
-10.174423	-14.885757	115.984772	-9.824426	7.536855	116.463791	46.05407	-11.950202	117.236198	40.044067	44.352688	116.827545	43.0490685	16.201243	117.0318715	-62.6979205	-1.127533	115.8957105
-10.869626	-14.431734	116.15374	-9.810385	7.360909	116.683998	46.104176	-12.081839	117.306709	40.035294	44.229435	116.985718	43.069735	16.073798	117.1462135	-62.690505	-1.35198	116.2217825
-11.317733	-14.114091	116.091026	-9.800453	7.27475	116.7173	46.124889	-12.151709	117.322525	40.042309	44.153305	117.082611	43.083599	16.000798	117.202568	-62.684505	-1.451298	116.232032
-11.743532	-13.766809	115.940811	-9.786705	7.212396	116.638474	46.153717	-12.205328	117.308571	40.058872	44.107452	117.19265	43.1062945	15.951062	117.2506105	-62.6797045	-1.52627	116.0263375
-12.140401	-13.370052	115.670586	-9.735582	7.167434	116.488968	46.224884	-12.274774	117.190956	40.13039	44.066509	117.322937	43.177637	15.8958675	117.2569465	-62.648801	-1.5609995	115.7209895
-12.543387	-12.913193	115.32402	-9.688865	7.160179	116.299507	46.287663	-12.336014	116.994881	40.235893	44.030643	117.472527	43.261778	15.8473145	117.233704	-62.639508	-1.5269565	115.36531
-12.95291	-12.384303	114.885307	-9.629626	7.191467	116.077209	46.353512	-12.37	116.745499	40.359612	44.034443	117.658325	43.356562	15.8322215	117.201912	-62.615814	-1.4492875	114.952506
-13.321088	-11.859367	114.432755	-9.561144	7.261003	115.829063	46.425385	-12.352438	116.420425	40.499245	44.083504	117.902115	43.462315	15.865533	117.16127	-62.584603	-1.343527	114.496856
-13.848453	-11.114136	113.737907	-9.466956	7.433712	115.473732	46.522038	-12.209846	115.890526	40.615879	44.173107	118.249146	43.5689585	15.9816305	117.069836	-62.5028705	-1.1142065	113.877628
-14.190142	-10.650327	113.427559	-9.409508	7.597738	115.305099	46.54726	-12.070345	115.532639	40.641602	44.234818	118.387093	43.594431	16.0822365	116.959866	-62.413447	-0.886760500000001	113.650332
-14.494787	-10.206152	113.27459	-9.362115	7.776629	115.228775	46.57732	-11.9418	115.230385	40.673767	44.299309	118.418465	43.6255435	16.1787545	116.824425	-62.3497735	-0.625496500000001	113.633125
-14.814803	-9.771426	113.234581	-9.308229	7.951238	115.20549	46.586971	-11.825249	115.056549	40.684208	44.357838	118.442032	43.6355895	16.2662945	116.7492905	-62.2520475	-0.363818500000001	113.6616895
-15.123264	-9.349699	113.186073	-9.242842	8.064062	115.205093	46.645306	-11.765653	114.927986	40.733467	44.398682	118.53125	43.6893865	16.3165145	116.729618	-62.1750705	-0.188390500000001	113.680568
-15.437966	-8.943851	113.14119	-9.169582	8.119841	115.200172	46.723057	-11.757044	114.860786	40.841732	44.401054	118.66922	43.7823945	16.322005	116.765003	-62.1215585	-0.0823230000000024	113.635341
-15.772004	-8.576377	113.095032	-9.078464	8.109744	115.195465	46.788166	-11.791527	114.819466	40.965427	44.354351	118.816612	43.8767965	16.281412	116.818039	-62.0337245	-0.0619240000000012	113.572891
-16.223341	-8.154731	113.033234	-8.920167	7.997298	115.152336	46.886482	-11.913911	114.794205	41.160019	44.222553	118.98037	44.0232505	16.154321	116.8872875	-61.8635845	-0.159724999999999	113.4173845
-16.515676	-7.985724	112.972549	-8.815089	7.904529	115.117599	46.954765	-12.020189	114.800171	41.26437	44.115631	119.027313	44.1095675	16.047721	116.913742	-61.7397455	-0.238662999999999	113.321456
-16.765545	-7.848002	112.91864	-8.721959	7.81108	115.079536	47.050034	-12.146707	114.818634	41.369881	44.012264	118.99942	44.2099575	15.9327785	116.909027	-61.6538755	-0.310618500000001	113.250045
-16.990774	-7.760967	112.877586	-8.629455	7.72645	115.014557	47.115864	-12.251717	114.854134	41.444588	43.909176	118.953728	44.280226	15.8287295	116.903931	-61.539136	-0.375829500000002	113.125183
-17.206011	-7.689439	112.831429	-8.553037	7.648215	114.929375	47.209118	-12.360177	114.892471	41.508976	43.80357	118.891434	44.359047	15.7216965	116.8919525	-61.465121	-0.425266499999999	112.9667975
-17.42874	-7.634867	112.756393	-8.470016	7.575314	114.83532	47.308411	-12.469749	114.971367	41.603031	43.686069	118.854248	44.455721	15.60816	116.9128075	-61.395753	-0.457532000000003	112.7578325
-17.650682	-7.586051	112.619461	-8.377346	7.483577	114.698723	47.390556	-12.577826	115.08931	41.703625	43.587376	118.879852	44.5470905	15.504775	116.984581	-61.3017825	-0.537620999999998	112.412865
-17.998306	-7.540798	112.351883	-8.249746	7.342371	114.488304	47.564228	-12.740022	115.252159	41.824699	43.455265	118.960274	44.6944635	15.3576215	117.1062165	-61.1939555	-0.672879499999999	111.8703915
-18.315151	-7.526067	112.24437	-8.157862	7.253026	114.376808	47.66967	-12.839808	115.302574	41.901901	43.371918	118.980911	44.7857855	15.266055	117.1417425	-61.1015095	-0.760003000000001	111.6118735
-18.676792	-7.53093	112.236633	-8.08776	7.178562	114.349785	47.724766	-12.920548	115.355194	41.94561	43.282528	118.934395	44.835188	15.18099	117.1447945	-61.010708	-0.823865999999998	111.5547755
-19.042727	-7.57316	112.301865	-8.018527	7.0882	114.374779	47.790764	-13.050692	115.41761	42.00692	43.161098	118.832687	44.898842	15.055203	117.1251485	-60.935896	-0.878803000000003	111.6244095
-19.395708	-7.638267	112.39061	-7.981695	6.987714	114.421013	47.853817	-13.188677	115.494797	42.035137	43.05941	118.758179	44.944477	14.9353665	117.126488	-60.907867	-0.9599385	111.715538
-19.755253	-7.700304	112.407181	-7.94178	6.885446	114.431778	47.864891	-13.318605	115.574432	42.091759	42.947361	118.684479	44.978325	14.814378	117.1294555	-60.861885	-1.043486	111.7341005
-20.128679	-7.78183	112.33004	-7.927015	6.771082	114.371468	47.878723	-13.478635	115.602562	42.141354	42.80508	118.604004	45.0100385	14.6632225	117.103283	-60.8640685	-1.1210585	111.639653
-20.695566	-7.910832	112.113297	-7.918363	6.599125	114.167915	47.828865	-13.686869	115.487862	42.160191	42.562046	118.458763	44.994528	14.4375885	116.9733125	-60.831254	-1.2393385	111.3625175
-21.100498	-7.969811	111.966499	-7.919302	6.491257	114.00621	47.768452	-13.799363	115.339973	42.155888	42.411335	118.321884	44.96217	14.305986	116.8309285	-60.800774	-1.323472	111.1814915
-21.519413	-8.013235	111.91568	-7.931683	6.429966	113.913071	47.704651	-13.875034	115.181473	42.121677	42.298512	118.156708	44.913164	14.211739	116.6690905	-60.77653	-1.351807	111.1570515
-21.992561	-8.06042	111.973999	-7.941136	6.382178	113.910309	47.65332	-13.917915	115.107903	42.07605	42.2136	117.932198	44.864685	14.1478425	116.5200505	-60.746957	-1.3834865	111.3005675
-22.5319	-8.132912	112.252518	-7.949026	6.322283	114.039276	47.636112	-13.975525	115.11644	41.98045	42.127548	117.680229	44.808281	14.0760115	116.3983345	-60.706333	-1.4314455	111.6802175
-23.121206	-8.210906	112.641075	-7.960703	6.264243	114.255249	47.645351	-14.048773	115.238533	41.905628	42.055882	117.391243	44.7754895	14.0035545	116.314888	-60.6968955	-1.4750685	112.19561
-23.673948	-8.289416	113.050613	-7.959603	6.172798	114.478043	47.63805	-14.10728	115.462814	41.883396	41.976227	117.148933	44.760723	13.9344735	116.3058735	-60.679929	-1.5888775	112.6502125
-24.46772	-8.424128	113.429581	-7.926885	5.976524	114.717957	47.718575	-14.273839	115.944244	41.896015	41.831459	116.850128	44.807295	13.77881	116.397186	-60.661065	-1.825762	113.038728
-24.971781	-8.491016	113.491669	-7.877587	5.821593	114.725159	47.785614	-14.388262	116.270378	41.950092	41.725407	116.675568	44.867853	13.6685725	116.472973	-60.623027	-2.0253865	112.977345
-25.46162	-8.533269	113.393318	-7.796311	5.664179	114.602074	47.866646	-14.474423	116.543289	41.991936	41.626007	116.517189	44.929291	13.575792	116.530239	-60.521913	-2.247434	112.673909
-25.957569	-8.511176	113.159798	-7.705006	5.531674	114.399101	47.988159	-14.554914	116.701004	42.066307	41.546322	116.358879	45.027233	13.495704	116.5299415	-60.437245	-2.432356	112.2682605
-26.487738	-8.431515	112.933563	-7.619614	5.429575	114.197327	48.071812	-14.607491	116.787636	42.133732	41.470955	116.141045	45.102772	13.431732	116.4643405	-60.342	-2.572582	111.9303135
-27.084637	-8.29369	112.790192	-7.528912	5.357211	114.03643	48.147835	-14.64653	116.778549	42.177937	41.414383	115.924644	45.162886	13.3839265	116.3515965	-60.22071	-2.6695045	111.7212635
-27.622095	-8.128237	112.835709	-7.444077	5.309934	113.989937	48.215244	-14.676439	116.713966	42.201385	41.389446	115.655098	45.2083145	13.3565035	116.184532	-60.0964685	-2.7366355	111.795342
-28.47226	-7.712754	113.346443	-7.401413	5.318161	114.217949	48.255711	-14.696546	116.612854	42.159981	41.365818	115.196861	45.207846	13.334636	115.9048575	-60.010672	-2.698314	112.5310405
-29.038038	-7.368065	113.99411	-7.423314	5.33664	114.545059	48.235905	-14.707859	116.61763	42.070435	41.333359	114.844604	45.15317	13.31275	115.731117	-59.999798	-2.63947	113.359001
-29.632658	-6.924145	114.832565	-7.486111	5.327815	115.001526	48.177921	-14.756256	116.603958	41.915184	41.294136	114.481781	45.0465525	13.26894	115.5428695	-60.0187745	-2.61331	114.4601825
-30.237221	-6.391984	115.854851	-7.574057	5.254447	115.569519	48.068897	-14.859682	116.447655	41.698776	41.245693	114.119766	44.8838365	13.1930055	115.2837105	-60.0319505	-2.6841115	115.8553275
-30.799791	-5.810256	116.922668	-7.675023	5.134084	116.159042	47.89418	-15.014824	116.286072	41.453156	41.110561	113.762329	44.673668	13.0478685	115.0242005	-60.023714	-2.7797005	117.2938835
-31.329437	-5.253756	117.769157	-7.814762	4.990502	116.693672	47.665058	-15.186371	116.174362	41.177982	40.97356	113.521172	44.42152	12.8935945	114.847767	-60.051044	-2.9125905	118.539577
-31.781096	-4.653632	118.413879	-7.959653	4.845226	117.130104	47.401196	-15.330048	116.040871	40.985401	40.900742	113.49131	44.1932985	12.785347	114.7660905	-60.1126045	-3.094895	119.4941175
-32.278484	-3.577666	118.843582	-8.125092	4.667748	117.505333	47.137096	-15.439224	115.889893	40.887108	40.863579	113.619026	44.012102	12.7121775	114.7544595	-60.262286	-3.3766815	120.2562065
-32.492466	-2.749728	118.749107	-8.162159	4.577165	117.528465	47.055008	-15.46917	115.777252	40.905952	40.888508	113.858589	43.98048	12.709669	114.8179205	-60.304798	-3.555339	120.2390095
-32.6661	-1.958567	118.46067	-8.141666	4.557556	117.377541	47.033634	-15.439317	115.624832	41.020279	40.948513	114.073112	44.0269565	12.754598	114.848972	-60.3102885	-3.639486	119.90611
-32.756866	-1.090902	118.013344	-8.08533	4.610659	117.110741	47.035854	-15.35697	115.443481	41.15596	41.057217	114.196136	44.095907	12.8501235	114.8198085	-60.266567	-3.6288055	119.4016735
-32.722572	-0.173747	117.64035	-8.010773	4.728597	116.822014	47.068668	-15.25996	115.171387	41.230453	41.187366	114.215622	44.1495605	12.963703	114.6935045	-60.1711065	-3.506509	118.9505235
-32.646324	0.857867	117.368736	-7.958453	4.900257	116.552223	47.044773	-15.103553	114.850891	41.266308	41.337646	114.060417	44.1555405	13.1170465	114.455654	-60.0724465	-3.3165325	118.648792
-32.484547	1.901989	117.156113	-7.922729	5.097754	116.340897	46.992947	-14.888705	114.555336	41.287323	41.479374	113.824554	44.140135	13.2953345	114.189945	-59.985593	-3.0998265	118.491849
-32.084965	3.491581	117.035629	-7.912428	5.414164	116.176758	46.913166	-14.590742	114.254608	41.230587	41.685226	113.550018	44.0718765	13.547242	113.902313	-59.8967325	-2.718914	118.451203
-31.755295	4.529585	117.012611	-7.953993	5.596189	116.186394	46.863949	-14.410855	114.226189	41.16087	41.834469	113.421806	44.0124095	13.711807	113.8239975	-59.9203955	-2.519429	118.5487905
-31.321547	5.634638	117.060493	-8.038118	5.725689	116.277351	46.796791	-14.260139	114.247154	41.134598	41.93845	113.387535	43.9656945	13.8391555	113.8173445	-60.0419305	-2.3877775	118.7373575
-30.869717	6.661939	117.048706	-8.098592	5.837377	116.366264	46.737461	-14.1645	114.331543	41.084255	42.049755	113.40625	43.910858	13.9426275	113.8688965	-60.108042	-2.2678735	118.8636315
-30.262188	7.758458	116.90979	-8.144745	5.91432	116.371246	46.693783	-14.077258	114.449501	41.091621	42.140972	113.454071	43.892702	14.031857	113.951786	-60.182192	-2.203217	118.790706
-29.647711	8.816373	116.569496	-8.128421	5.976532	116.23806	46.709438	-14.016882	114.521317	41.070087	42.222198	113.522629	43.8897625	14.102658	114.021973	-60.1466045	-2.149594	118.454147
-28.912106	9.957259	115.939186	-8.080906	6.042432	115.896439	46.768337	-13.983792	114.594398	41.335678	42.244293	113.506653	44.0520075	14.1302505	114.0505255	-60.2138195	-2.0453865	117.7423525
-27.728277	11.604762	114.593887	-7.906862	6.158489	115.010544	46.954041	-13.950727	114.622368	41.688728	42.315544	113.492294	44.3213845	14.1824085	114.057331	-60.1351085	-1.8654305	115.963757
-26.887199	12.718561	113.604973	-7.761861	6.24521	114.308098	47.080742	-13.930303	114.538239	41.952751	42.362286	113.403725	44.5167465	14.2159915	113.970982	-60.0404685	-1.7255715	114.645214
-25.975033	13.909173	112.638412	-7.615474	6.359695	113.584671	47.153091	-13.885363	114.409782	42.193413	42.407463	113.300583	44.673252	14.26105	113.8551825	-59.9042	-1.54166	113.3141595
-25.063375	15.079252	111.863853	-7.496548	6.519873	112.976303	47.197262	-13.807652	114.242348	42.400265	42.465816	113.186691	44.7987635	14.329082	113.7145195	-59.7918595	-1.289336	112.2380865
-24.129848	16.281445	111.248169	-7.392308	6.685678	112.509178	47.237591	-13.709929	114.139938	42.508553	42.555691	113.12635	44.873072	14.422881	113.633144	-59.657688	-1.051525	111.385212
-23.151602	17.522816	110.907425	-7.315451	6.842931	112.215385	47.234707	-13.614538	114.086487	42.656231	42.640816	113.187744	44.945469	14.513139	113.6371155	-59.576371	-0.827277	110.7936545
-22.251234	18.696465	110.792831	-7.277709	7.003086	112.155464	47.25008	-13.532536	114.036705	42.777824	42.740334	113.290909	45.013952	14.603899	113.663807	-59.56937	-0.597726999999999	110.647121
-20.796757	20.534737	111.141083	-7.251175	7.172841	112.405777	47.156815	-13.402658	114.017853	42.902088	42.868401	113.695404	45.0294515	14.7328715	113.8566285	-59.5318015	-0.387189499999998	110.9549255
-19.830956	21.743073	111.618492	-7.264901	7.269076	112.77533	47.103966	-13.346026	114.024818	43.002083	42.954815	114.039612	45.0530245	14.8043945	114.032215	-59.5828265	-0.266242500000001	111.518445
-18.826159	22.939178	112.252975	-7.290326	7.349754	113.221764	47.050575	-13.29204	114.120804	43.028069	43.040478	114.5242	45.039322	14.874219	114.322502	-59.619974	-0.174711	112.121026
-17.869164	24.110416	112.913002	-7.348943	7.435277	113.724152	47.024338	-13.232851	114.332092	43.075516	43.12812	115.094826	45.049927	14.9476345	114.713459	-59.747813	-0.077080500000001	112.734845
-16.89736	25.281473	113.567909	-7.453691	7.542078	114.283409	47.023003	-13.199955	114.706757	43.156815	43.223595	115.716408	45.089909	15.01182	115.2115825	-59.997291	0.0723359999999982	113.3552355
-15.8631	26.439825	114.327637	-7.579978	7.655803	114.906349	47.014603	-13.157781	115.222061	43.13612	43.314396	116.480637	45.0753615	15.0783075	115.851349	-60.2353175	0.233298499999998	113.961349
-14.877854	27.544556	115.13047	-7.756831	7.75543	115.595543	46.994629	-13.09335	115.877739	43.095253	43.402565	117.323425	45.044941	15.1546075	116.600582	-60.558603	0.356252499999998	114.590504
-13.396404	29.138124	116.347397	-8.132609	7.840224	116.700485	46.890312	-13.071481	117.127022	43.053864	43.518723	118.665001	44.972088	15.223621	117.8960115	-61.237306	0.456826999999999	115.5049585
-12.449566	30.133644	117.188774	-8.437729	7.853506	117.453995	46.776737	-13.047565	117.980148	42.938805	43.53051	119.575668	44.857771	15.2414725	118.777908	-61.733229	0.4655395	116.130082
-11.51272	31.06249	118.007507	-8.78108	7.843182	118.190674	46.638031	-13.021098	118.829681	42.786789	43.558907	120.483139	44.71241	15.2689045	119.65641	-62.27457	0.417459500000001	116.724938
-10.516198	31.98415	118.844894	-9.111628	7.829662	118.87056	46.516296	-13.003853	119.655457	42.615795	43.591236	121.374344	44.5660455	15.2936915	120.5149005	-62.7893015	0.365632499999998	117.2262195
-9.57354	32.834728	119.683731	-9.436306	7.822703	119.517113	46.425182	-12.956526	120.376205	42.36002	43.660854	122.23632	44.392601	15.352164	121.3062625	-63.265213	0.293241999999999	117.7279635
-8.648118	33.6208	120.388008	-9.760036	7.846858	120.150986	46.28054	-12.842054	121.045509	42.088554	43.738113	123.021484	44.184547	15.4480295	122.0334965	-63.704619	0.2456865	118.2684755
-7.728193	34.425606	121.172989	-10.050739	7.897076	120.756737	46.187981	-12.738713	121.654716	41.790436	43.835114	123.810699	43.9892085	15.5482005	122.7327075	-64.0906865	0.245951500000002	118.7807665
-6.44673	35.451229	122.42305	-10.486356	8.01006	121.689392	46.028713	-12.541617	122.533752	41.337921	43.998848	124.972847	43.683317	15.7286155	123.7532995	-64.656029	0.291504499999999	119.6254845
-5.422518	36.11055	123.20694	-10.756122	8.073812	122.333237	45.921886	-12.432209	123.039391	41.106461	44.116188	125.763153	43.5141735	15.8419895	124.401272	-65.0264175	0.3056345	120.265202
-4.57157	36.645901	124.088821	-11.008639	8.135323	123.012352	45.788303	-12.376826	123.513245	40.898468	44.235931	126.493477	43.3433855	15.9295525	125.003361	-65.3606635	0.341093499999999	121.021343
-3.704259	37.066525	125.029167	-11.249043	8.194055	123.685417	45.620937	-12.354459	123.900291	40.761662	44.298615	127.158997	43.1912995	15.972078	125.529644	-65.6893855	0.416032000000001	121.84119
-2.975525	37.530342	125.837448	-11.463615	8.232388	124.309982	45.432869	-12.352822	124.194168	40.64846	44.339909	127.74453	43.0406645	15.9935435	125.969349	-65.9678945	0.471232500000001	122.650615
-2.104792	37.917122	126.572464	-11.605639	8.234594	124.863876	45.281944	-12.367986	124.421013	40.626144	44.352043	128.216171	42.954044	15.9920285	126.318592	-66.165322	0.477159499999999	123.40916
-1.305794	38.172089	127.229118	-11.775322	8.272085	125.343323	45.109814	-12.359728	124.602509	40.475128	44.377853	128.646484	42.792471	16.0090625	126.6244965	-66.343115	0.535107500000002	124.0621495
-0.184256	38.401508	127.998093	-11.99942	8.372318	125.887009	44.912849	-12.325553	124.799362	40.347816	44.394661	129.100037	42.6303325	16.034554	126.9496995	-66.6291725	0.710082	124.8243185
0.615416	38.554401	128.271759	-12.122759	8.453206	126.143875	44.77552	-12.300583	124.932335	40.253113	44.423115	129.314835	42.5143165	16.061266	127.123585	-66.7598345	0.845145999999996	125.164165
1.414809	38.608906	128.475677	-12.218803	8.529807	126.311348	44.650932	-12.27023	125.053787	40.127708	44.467747	129.494507	42.38932	16.0987585	127.274147	-66.826926	0.960855499999997	125.348549
2.148564	38.575314	128.56839	-12.312773	8.601947	126.417458	44.549541	-12.251015	125.185921	40.098763	44.491745	129.616348	42.324152	16.120365	127.4011345	-66.949698	1.083529	125.4337815
2.825478	38.444565	128.60701	-12.391722	8.66524	126.470482	44.439209	-12.244617	125.352463	39.971924	44.544327	129.748978	42.2055665	16.149855	127.5507205	-66.9890105	1.180625	125.3902435
3.456326	38.230255	128.64003	-12.475386	8.723484	126.510742	44.338352	-12.225844	125.542282	39.902306	44.563377	129.870407	42.120329	16.1687665	127.7063445	-67.071101	1.2782015	125.3151395
4.179359	37.936054	128.621216	-12.549006	8.768631	126.551376	44.24054	-12.237308	125.784996	39.796257	44.580711	130.011993	42.0183985	16.1717015	127.8984945	-67.1164105	1.3655605	125.2042575
5.07884	37.401051	128.743332	-12.653939	8.804543	126.694809	44.150822	-12.300107	126.237778	39.686108	44.569744	130.219345	41.918465	16.1348185	128.2285615	-67.226343	1.4742675	125.1610565
5.639923	36.939568	128.797028	-12.723472	8.814346	126.829636	44.075645	-12.389034	126.644501	39.604523	44.558918	130.4189	41.840084	16.084942	128.5317005	-67.287028	1.54375	125.1275715
6.134093	36.386169	128.895157	-12.814906	8.813583	126.99379	44.018593	-12.511465	127.109337	39.505814	44.533001	130.665649	41.7622035	16.010768	128.887493	-67.3920155	1.616398	125.100087
6.539679	35.774525	129.073364	-12.908345	8.780488	127.152847	43.909908	-12.649889	127.638748	39.441872	44.487476	130.944916	41.67589	15.9187935	129.291832	-67.49258	1.6421825	125.013862
6.944776	35.073044	129.249802	-13.045886	8.717507	127.323174	43.827862	-12.814969	128.178864	39.395187	44.421078	131.243011	41.6115245	15.8030545	129.7109375	-67.7032965	1.6319595	124.9354105
7.262576	34.318256	129.461639	-13.208501	8.626418	127.49382	43.728291	-12.973288	128.707245	39.285564	44.359432	131.529602	41.5069275	15.693072	130.1184235	-67.9239295	1.559764	124.8692165
7.533693	33.49873	129.641129	-13.401493	8.5393	127.673019	43.629028	-13.111218	129.172546	39.224911	44.289673	131.739456	41.4269695	15.5892275	130.456001	-68.2299555	1.4893725	124.890037
7.705873	32.286064	129.811615	-13.702877	8.447828	127.971901	43.468693	-13.25278	129.705673	39.076569	44.200634	131.836365	41.272631	15.473927	130.771019	-68.678385	1.421729	125.172783
7.712179	31.441933	129.88826	-13.85607	8.395485	128.140808	43.345051	-13.284187	129.918808	38.915398	44.169975	131.801254	41.1302245	15.442894	130.860031	-68.8423645	1.348076	125.421585
7.753241	30.50662	129.817276	-13.973707	8.364736	128.256195	43.268333	-13.308723	130.013901	38.829803	44.125877	131.630875	41.049068	15.408577	130.822388	-68.996482	1.320895	125.690002
7.774669	29.538298	129.638519	-14.046928	8.326015	128.254715	43.216469	-13.325946	130.048386	38.728714	44.119835	131.410034	40.9725915	15.3969445	130.72921	-69.0664475	1.2550855	125.78022
7.669747	28.634331	129.386566	-14.087409	8.297771	128.119965	43.210445	-13.326773	129.959976	38.675072	44.135677	131.142883	40.9427585	15.404452	130.5514295	-69.1175765	1.19109	125.6885005
7.498646	27.773291	129.048233	-14.122317	8.299789	127.867546	43.178997	-13.310682	129.744751	38.625526	44.138763	130.819626	40.9022615	15.4140405	130.2821885	-69.1468955	1.1855375	125.4529035
7.203385	26.878691	128.696762	-14.158091	8.327325	127.55983	43.097351	-13.2526	129.433517	38.602448	44.12273	130.397614	40.8498995	15.435065	129.9155655	-69.1660815	1.219585	125.2040945
6.744094	25.431595	128.032333	-14.314681	8.490348	127.168503	42.809422	-13.064107	128.837769	38.272743	44.185455	129.767426	40.5410825	15.560674	129.3025975	-69.1704445	1.420022	125.0344085
6.327805	24.549171	127.64341	-14.467255	8.656909	127.013031	42.64373	-12.955607	128.371689	38.117184	44.228008	129.289001	40.380457	15.6362005	128.830345	-69.314967	1.6776175	125.195717
5.843031	23.717455	127.369713	-14.631954	8.848052	126.991249	42.419758	-12.870396	127.957214	37.971169	44.275948	128.768936	40.1954635	15.702776	128.363075	-69.4593715	1.993328	125.619423
5.241753	22.825169	127.223946	-14.816995	9.119699	127.199852	42.106354	-12.793718	127.515671	37.823654	44.309883	128.234283	39.965004	15.7580825	127.874977	-69.598994	2.4813155	126.524727
4.664624	21.896658	127.160416	-15.00869	9.409467	127.664268	41.733898	-12.683366	127.120682	37.636921	44.320061	127.620743	39.6854095	15.8183475	127.3707125	-69.7027895	3.0005865	127.9578235
3.836816	21.164051	127.40947	-15.228995	9.665895	128.29744	41.267906	-12.599106	126.847549	37.484451	44.350658	127.07589	39.3761785	15.875776	126.9617195	-69.8341685	3.456014	129.6331605
3.327633	20.243259	127.696899	-15.445534	9.864881	129.036301	40.956078	-12.627481	126.681587	37.346649	44.334877	126.637924	39.1513635	15.853698	126.6597555	-70.0424315	3.876064	131.4128465
2.444677	18.88719	128.371582	-15.75129	9.983134	130.147095	40.660553	-12.880538	126.567863	37.15641	44.262524	126.242599	38.9084815	15.690993	126.405231	-70.4110615	4.275275	133.888959
1.681383	18.106647	128.981918	-15.998459	10.009861	130.853119	40.632713	-13.166862	126.421341	37.100468	44.229374	126.039825	38.8665905	15.531256	126.230583	-70.8635085	4.488466	135.475655
1.017477	17.326618	129.567139	-16.173267	9.924793	131.444977	40.570225	-13.430931	126.251183	37.113152	44.208618	125.678276	38.8416885	15.3888435	125.9647295	-71.1882225	4.4607425	136.9252245
0.541561	16.466978	130.037018	-16.361523	9.826684	131.957977	40.664196	-13.607976	125.833084	37.147976	44.109184	125.204742	38.906086	15.250604	125.518913	-71.629132	4.402764	138.397041
0.191804	15.579096	130.310699	-16.479826	9.642482	132.294083	40.778206	-13.438773	125.396385	37.257622	43.647583	124.602821	39.017914	15.104405	124.999603	-71.977566	4.180559	139.588563
-0.362284	14.820782	130.522202	-16.578461	9.444022	132.476349	40.815464	-12.92864	125.027039	37.352364	43.187241	123.859062	39.083914	15.1293005	124.4430505	-72.240836	3.7587435	140.5096475
-0.8641	14.04798	130.422195	-16.594387	9.267282	132.41983	40.683922	-12.456769	124.756989	37.440792	42.527679	123.140846	39.062357	15.035455	123.9489175	-72.251131	3.499109	140.8907425
-1.521843	13.150394	129.923615	-16.563845	9.190702	131.971878	40.487316	-12.393672	124.061096	37.575687	41.445129	122.428665	39.0315015	14.5257285	123.2448805	-72.1591915	3.8556755	140.6988755
-1.785537	12.542203	129.501205	-16.4083	9.06477	131.525467	40.513611	-12.405778	123.53051	37.510601	41.181496	121.791748	39.012106	14.387859	122.661129	-71.828706	3.741681	140.389805
-1.914056	11.889585	129.030685	-16.413116	9.149885	131.156158	40.533756	-12.313601	123.031578	37.520973	40.820053	121.302353	39.0273645	14.253226	122.1669655	-71.8535965	4.046544	140.1453505
-2.035137	11.282298	128.642197	-16.287636	9.145665	130.768845	40.579498	-12.28332	122.569107	37.548233	40.566811	120.884621	39.0638655	14.1417455	121.726864	-71.6391375	4.1495845	139.810826
-2.167113	10.730756	128.306885	-16.198111	9.167004	130.445297	40.57114	-12.262344	122.171616	37.626663	40.396164	120.612656	39.0989015	14.06691	121.392136	-71.4951235	4.267098	139.498458
-2.377965	10.300185	128.090134	-16.191053	9.234262	130.196609	40.575794	-12.21752	121.797287	37.709412	40.306728	120.364403	39.142603	14.044604	121.080845	-71.524709	4.42392	139.312373
-2.538337	9.86973	127.904892	-16.185474	9.340525	130.019073	40.540977	-12.194536	121.461655	37.705967	40.295547	120.208321	39.123472	14.0505055	120.834988	-71.49442	4.6305445	139.203158
-2.510844	9.239078	127.554634	-16.058979	9.315188	129.702621	40.464149	-12.154681	120.988701	37.67979	40.255974	120.026802	39.0719695	14.0506465	120.5077515	-71.1899275	4.5797295	138.8974905
-2.346826	8.847433	127.400543	-15.977365	9.329824	129.613297	40.454983	-12.133972	120.764519	37.69051	40.28867	119.941055	39.0727465	14.077349	120.352787	-71.0274765	4.582299	138.873807
-2.172083	8.459192	127.284027	-15.963984	9.396505	129.591553	40.511566	-12.104901	120.573746	37.779785	40.287174	119.943596	39.1456755	14.0911365	120.258671	-71.0736435	4.7018735	138.924435
-1.922286	8.063319	127.176109	-15.758186	9.370509	129.461823	40.625019	-12.083685	120.425323	37.879524	40.275089	119.969139	39.2522715	14.095702	120.197231	-70.7686435	4.645316	138.726415
-1.624259	7.66018	127.031158	-15.619723	9.336081	129.30014	40.743156	-12.042107	120.301781	38.031212	40.249054	120.064865	39.387184	14.1034735	120.183323	-70.62663	4.5686885	138.416957
-1.273909	7.234395	126.830589	-15.503695	9.327771	129.052139	40.924728	-11.979487	120.201721	38.190109	40.236877	120.223938	39.5574185	14.128695	120.2128295	-70.5648085	4.526847	137.8914485
-0.777546	6.687501	126.47953	-15.392727	9.303308	128.714508	41.119377	-11.886813	120.117928	38.364143	40.22757	120.449829	39.74176	14.1703785	120.2838785	-70.527214	4.4362375	137.1451375
-0.114438	5.981713	126.03434	-15.311369	9.226899	128.085388	41.469013	-11.697517	120.247665	38.581421	40.257694	120.981339	40.025217	14.2800885	120.614502	-70.647955	4.1737095	135.556274
0.415555	5.536789	125.791359	-15.302324	9.210539	127.733742	41.676991	-11.597527	120.537552	38.694767	40.288586	121.465065	40.185879	14.3455295	121.0013085	-70.790527	4.0755485	134.4661755
0.838855	5.079188	125.81234	-15.33174	9.203551	127.553894	41.834167	-11.485673	121.046356	38.757236	40.34259	122.059593	40.2957015	14.4284585	121.5529745	-70.9591815	3.9786435	133.5548135
1.34397	4.545355	126.037659	-15.422019	9.233629	127.608192	41.953838	-11.412148	121.670273	38.765385	40.370895	122.717026	40.3596115	14.4793735	122.1936495	-71.2036495	3.9878845	133.0227345
1.865774	3.939723	126.468826	-15.514839	9.27267	127.873299	42.010151	-11.351301	122.436592	38.728371	40.406319	123.387634	40.369261	14.527509	122.912113	-71.398939	4.017831	132.834485
2.472385	3.261543	127.045731	-15.617707	9.28943	128.315216	42.061127	-11.311504	123.340836	38.693798	40.422253	124.014046	40.3774625	14.5553745	123.677441	-71.6128765	4.0234855	132.952991
2.977924	2.635899	127.76152	-15.673198	9.284172	128.833725	42.093956	-11.28162	124.312057	38.674538	40.405197	124.644066	40.384247	14.5617885	124.4780615	-71.730643	4.0065555	133.1893885
3.620836	1.675771	128.885452	-15.704246	9.228711	129.576569	42.22139	-11.332421	125.711166	38.691189	40.321323	125.42939	40.4562895	14.494451	125.570278	-71.8647815	3.962971	133.58286
4.206377	0.926016	129.401855	-15.703535	9.187675	129.981247	42.270981	-11.39141	126.478065	38.735798	40.245667	125.839218	40.5033895	14.4271285	126.1586415	-71.9104595	3.9482215	133.8038525
4.706692	0.185151	129.884094	-15.681219	9.152508	130.319809	42.293266	-11.46972	127.076546	38.79422	40.166214	126.148773	40.543743	14.348247	126.6126595	-71.906181	3.956769	134.0269585
5.221221	-0.544174	130.21106	-15.616941	9.114027	130.559052	42.355358	-11.515188	127.492058	38.891663	40.105976	126.398972	40.6235105	14.295394	126.945515	-71.8573925	3.93266	134.172589
5.644986	-1.203566	130.388199	-15.536213	9.107184	130.697235	42.462154	-11.536496	127.75116	39.017635	40.080688	126.590744	40.7398945	14.272096	127.170952	-71.8123205	3.942272	134.223518
5.993199	-1.834995	130.424942	-15.411115	9.125948	130.68425	42.626926	-11.534805	127.8461	39.209717	40.095848	126.810013	40.9183215	14.2805215	127.3280565	-71.7405515	3.9713745	134.0404435
6.35444	-2.533789	130.238922	-15.231371	9.132338	130.502502	42.844303	-11.51909	127.76593	39.433922	40.1101	127.040794	41.1391125	14.295505	127.403362	-71.6018545	3.969171	133.601642
6.813069	-3.582654	129.697418	-14.952683	9.179306	130.054306	43.127651	-11.420005	127.27774	39.68132	40.199028	127.134155	41.4044855	14.3895115	127.2059475	-71.3098515	3.9691005	132.9026645
7.046629	-4.276489	129.241852	-14.778371	9.235326	129.752243	43.268112	-11.284644	126.800171	39.797859	40.302002	126.968704	41.5329855	14.508679	126.8844375	-71.0897275	3.961973	132.6200485
7.263068	-4.915609	128.804749	-14.60301	9.377707	129.530273	43.456226	-11.118911	126.331566	39.927845	40.459862	126.675102	41.6920355	14.6704755	126.503334	-70.8980555	4.0849385	132.557212
7.420863	-5.485536	128.56366	-14.375022	9.534141	129.387451	43.655052	-10.92864	126.009842	40.099293	40.631516	126.395592	41.8771725	14.851438	126.202717	-70.6272165	4.216844	132.572185
7.498002	-6.089206	128.531464	-14.118912	9.698828	129.33873	43.929825	-10.751982	125.860977	40.295624	40.790211	126.142181	42.1127245	15.0191145	126.001579	-70.3505485	4.3785415	132.675881
7.624897	-6.77459	128.541382	-13.849356	9.829053	129.355194	44.210953	-10.610968	125.843681	40.533401	40.916698	125.874802	42.372177	15.152865	125.8592415	-70.070889	4.505241	132.8511465
7.666005	-7.459122	128.627762	-13.565938	9.955571	129.375916	44.482037	-10.498478	125.903145	40.798378	41.029568	125.601624	42.6402075	15.265545	125.7523845	-69.7720835	4.645597	132.9994475
7.715046	-8.420021	128.777557	-13.087595	10.125104	129.386551	44.925758	-10.349197	126.057175	41.253326	41.175823	125.147438	43.089542	15.413313	125.6023065	-69.264732	4.836895	133.1707955
7.76173	-8.974756	128.878372	-12.729897	10.214579	129.331894	45.270683	-10.252553	126.155113	41.578529	41.259422	124.880722	43.424606	15.5034345	125.5179175	-68.8844	4.9257235	133.1458705
7.737528	-9.526054	128.962067	-12.344127	10.279326	129.179138	45.652069	-10.166486	126.23613	41.954937	41.315666	124.614922	43.803503	15.57459	125.425526	-68.491757	4.984062	132.93275
7.675179	-10.093262	128.874329	-11.944997	10.31473	128.878021	46.078407	-10.094952	126.272583	42.370911	41.376503	124.375549	44.224659	15.6407755	125.324066	-68.114653	4.9886845	132.431976
7.624624	-10.659313	128.555634	-11.568503	10.310513	128.432007	46.476917	-10.049928	126.204193	42.774426	41.405399	124.150551	44.6256715	15.6777355	125.177372	-67.7626775	4.9432905	131.686642
7.514572	-11.167831	128.110184	-11.259727	10.272614	127.929832	46.755829	-10.042035	125.920776	43.090881	41.405357	123.855255	44.923355	15.681661	124.8880155	-67.442809	4.863567	130.9716485
7.396021	-11.628792	127.548668	-11.063244	10.252735	127.482414	46.90501	-10.034548	125.515236	43.295021	41.392834	123.445381	45.1000155	15.679143	124.4803085	-67.2265035	4.826327	130.4845195
7.181721	-12.189969	126.801636	-10.879412	10.259723	127.019821	46.993385	-9.947086	124.781677	43.470375	41.410019	122.895279	45.23188	15.7314665	123.838478	-66.990704	4.7879795	130.201164
6.974173	-12.482447	126.44384	-10.791264	10.291578	126.842728	47.055199	-9.90532	124.296593	43.511795	41.455002	122.583298	45.283497	15.774841	123.4399455	-66.866025	4.808315	130.2455105
6.686223	-12.735369	126.171219	-10.714269	10.360518	126.763275	47.12038	-9.813733	123.839165	43.525757	41.542622	122.284592	45.3230685	15.8644445	123.0618785	-66.7516065	4.8565915	130.4646715
6.333422	-12.987152	125.920105	-10.616424	10.457552	126.712402	47.130047	-9.654061	123.354042	43.492859	41.627647	122.000313	45.311453	15.986793	122.6771775	-66.544301	4.928311	130.7476265
5.955533	-13.181331	125.703384	-10.536362	10.608388	126.686371	47.135208	-9.466651	122.911301	43.480583	41.722141	121.709549	45.3078955	16.127745	122.310425	-66.3806195	5.089031	131.062317
5.679451	-13.368638	125.463104	-10.46052	10.793539	126.651047	47.111973	-9.246388	122.543587	43.521126	41.86898	121.396339	45.3165495	16.311296	121.969963	-66.2375895	5.275782	131.332131
5.428327	-13.504033	125.242058	-10.332826	10.993715	126.59745	47.211082	-9.059553	122.194031	43.586166	42.018318	121.194183	45.398624	16.4793825	121.694107	-66.064276	5.5080475	131.500793
5.123092	-13.636492	124.873886	-10.059731	11.239443	126.415421	47.405479	-8.770108	121.858772	43.799244	42.239502	121.014763	45.6023615	16.734697	121.4367675	-65.7218235	5.744189	131.3940745
4.957536	-13.696401	124.611343	-9.885097	11.381186	126.258148	47.560711	-8.601252	121.666374	43.99239	42.382614	120.991638	45.7765505	16.890681	121.329006	-65.5467445	5.871691	131.18729
4.765843	-13.705456	124.36924	-9.724717	11.47826	126.078346	47.72139	-8.467443	121.463623	44.178921	42.509548	120.971939	45.9501555	17.0210525	121.217781	-65.3995895	5.9354675	130.938911
4.621686	-13.733682	124.151253	-9.575405	11.582226	125.914871	47.853298	-8.336965	121.283707	44.344189	42.611912	120.89859	46.0987435	17.1374735	121.0911485	-65.2495535	6.0269785	130.7385935
4.500317	-13.782559	123.958969	-9.375879	11.669445	125.714851	47.987755	-8.224164	121.147797	44.541683	42.720791	120.786751	46.264719	17.2483135	120.967274	-65.016477	6.0905765	130.462428
4.350751	-13.793871	123.800362	-9.211435	11.778333	125.520599	48.162342	-8.142749	121.060753	44.763344	42.790859	120.70092	46.462843	17.324055	120.8808365	-64.885713	6.232611	130.1603615
4.195091	-13.812277	123.653435	-8.973469	11.847134	125.232338	48.350845	-8.08429	121.04039	45.013271	42.833294	120.59964	46.682058	17.374502	120.820015	-64.628996	6.319766	129.644661
4.022115	-13.804311	123.367355	-8.675631	12.002484	124.672318	48.635536	-8.046383	121.002914	45.3839	42.826576	120.311424	47.009718	17.3900965	120.657169	-64.36098	6.6148715	128.687467
3.925253	-13.769887	123.143211	-8.450077	12.094877	124.231026	48.815472	-8.017437	120.947357	45.626316	42.81163	120.063461	47.220894	17.3970965	120.505409	-64.121048	6.7926575	127.956643
3.874939	-13.731183	122.869362	-8.236392	12.141716	123.788582	48.961941	-7.994241	120.867073	45.849915	42.856281	119.868179	47.405928	17.43102	120.367626	-63.878712	6.852412	127.209538
3.874489	-13.669072	122.570801	-8.051511	12.169599	123.394569	49.201015	-8.042593	120.703186	46.041374	42.837421	119.707382	47.6211945	17.397414	120.205284	-63.7242165	6.941784	126.583854
3.900245	-13.562109	122.246048	-7.869291	12.198328	123.044586	49.251766	-8.003645	120.655586	46.208672	42.811436	119.599617	47.730219	17.4038955	120.1276015	-63.468801	6.9927605	125.9615705
3.956572	-13.429973	121.970024	-7.737573	12.256059	122.804054	49.429749	-8.040221	120.448196	46.363659	42.830891	119.580338	47.896704	17.395335	120.014267	-63.37185	7.116783	125.593841
4.051764	-13.256553	121.743034	-7.616091	12.319684	122.629784	49.398499	-7.975514	120.307663	46.45713	42.839752	119.552551	47.9278145	17.432119	119.930107	-63.1599965	7.207249	125.329461
4.275112	-12.937697	121.484886	-7.449012	12.412503	122.422859	49.56424	-8.002862	119.99041	46.552837	42.824802	119.542778	48.0585385	17.41097	119.766594	-62.9565625	7.414036	125.079124
4.493192	-12.730379	121.336876	-7.322023	12.494249	122.293282	49.54026	-7.94741	119.949249	46.614983	42.822617	119.548264	48.0776215	17.4376035	119.7487565	-62.7216675	7.5508945	124.8378075
4.766036	-12.503735	121.134995	-7.190475	12.587379	122.119774	49.631199	-7.930557	119.889893	46.735455	42.814835	119.660606	48.183327	17.442139	119.7752495	-62.564277	7.732619	124.4642985
5.028626	-12.273368	120.824875	-7.040483	12.673922	121.875694	49.739193	-7.932808	119.830811	46.969078	42.762039	119.732475	48.3541355	17.4146155	119.781643	-62.4351015	7.9332285	123.969745
5.321156	-12.0394	120.367134	-6.88478	12.75266	121.604095	49.846546	-7.914844	119.664551	47.075939	42.745018	119.980286	48.4612425	17.415087	119.8224185	-62.2308025	8.090233	123.3857715
5.605576	-11.821591	119.784485	-6.772126	12.851669	121.310913	49.905849	-7.855773	119.420074	47.163055	42.742012	120.294258	48.534452	17.4431195	119.857166	-62.078704	8.2602185	122.76466
5.901354	-11.625528	119.243088	-6.724471	13.000432	121.101936	49.871292	-7.761397	119.037613	47.161148	42.763973	120.564583	48.51622	17.501288	119.801098	-61.965162	8.499576	122.402774
6.193007	-11.376205	118.572845	-6.730196	13.269528	120.851944	49.778496	-7.546567	118.518242	47.125008	42.898655	120.756485	48.451752	17.676044	119.6373635	-61.912144	8.863012	122.0665245
6.305578	-11.272977	118.283546	-6.788477	13.467116	120.738014	49.705551	-7.374778	118.226265	47.061684	43.028496	120.772644	48.3836175	17.826859	119.4994545	-61.9605715	9.107373	121.9765735
6.243416	-11.203365	118.147301	-6.868357	13.671133	120.59877	49.655022	-7.216361	117.984894	46.900032	43.162823	120.632004	48.277527	17.973231	119.308449	-62.014241	9.369035	121.889091
6.382671	-11.327196	118.020226	-6.960593	13.831094	120.401886	49.523098	-7.08047	117.834381	46.718643	43.244148	120.369698	48.1208705	18.081839	119.1020395	-62.0420565	9.580349	121.7017325
6.407495	-11.502888	117.915428	-7.02712	13.894434	120.125984	49.460346	-7.048909	117.734566	46.577499	43.253876	120.033768	48.0189225	18.1024835	118.884167	-62.0731625	9.6863845	121.367801
6.418158	-11.754607	117.763283	-7.062025	13.852209	119.744278	49.439518	-7.112376	117.668297	46.429016	43.199707	119.723915	47.934267	18.0436655	118.696106	-62.058317	9.6607525	120.79245
6.424598	-12.084107	117.564789	-7.074892	13.69561	119.321884	49.383228	-7.246291	117.624367	46.339943	43.057777	119.369102	47.8615855	17.905743	118.4967345	-62.0113695	9.485477	120.1470335
6.264725	-12.635134	117.304405	-7.09122	13.328603	118.703674	49.489307	-7.581589	117.45771	46.197937	42.791866	118.8041	47.843622	17.6051385	118.130905	-62.026062	9.0520675	119.276443
6.190477	-13.068345	117.214096	-7.117809	13.044498	118.406738	49.450607	-7.771723	117.402611	46.08712	42.581581	118.425056	47.7688635	17.404929	117.9138335	-62.0044815	8.684067	118.8996425
6.075285	-13.504812	117.234299	-7.148729	12.771029	118.201256	49.429749	-7.95058	117.430687	45.971203	42.3913	118.053246	47.700476	17.22036	117.7419665	-61.997934	8.321698	118.6605455
5.949839	-13.929648	117.312065	-7.165877	12.530199	118.040993	49.42765	-8.105575	117.491577	45.885563	42.20636	117.767525	47.6566065	17.0503925	117.629551	-61.9883605	8.0100055	118.452435
5.826406	-14.339688	117.429886	-7.166757	12.328183	117.924461	49.419662	-8.25776	117.608437	45.826675	42.049374	117.500977	47.6231685	16.895807	117.554707	-61.9566825	7.760559	118.294215
5.70706	-14.714999	117.525185	-7.159571	12.143777	117.789436	49.412331	-8.357755	117.78891	45.779182	41.922058	117.275597	47.5957565	16.7821515	117.5322535	-61.9148985	7.5054025	118.0466185
5.594967	-15.044792	117.554115	-7.141855	11.94351	117.601036	49.414772	-8.468665	117.959892	45.748947	41.790344	117.115471	47.5818595	16.6608395	117.5376815	-61.8655695	7.2261805	117.6643905
5.413527	-15.422132	117.409531	-7.130088	11.63323	117.171982	49.472034	-8.669374	118.178452	45.725155	41.581406	116.955658	47.5985945	16.456016	117.567055	-61.8587705	6.810444	116.776909
5.269886	-15.579997	117.214134	-7.163562	11.441512	116.849136	49.419258	-8.744984	118.259117	45.647476	41.475834	116.874313	47.533367	16.365425	117.566715	-61.860491	6.517599	116.131557
5.128742	-15.646217	117.028191	-7.236289	11.267766	116.582642	49.360188	-8.83802	118.297661	45.545101	41.389286	116.779587	47.4526445	16.275633	117.538624	-61.9252225	6.259899	115.62666
4.981061	-15.610227	116.947762	-7.356559	11.13086	116.434143	49.220432	-8.904231	118.395126	45.366287	41.308773	116.636803	47.2933595	16.202271	117.5159645	-62.0064775	6.059449	115.3523215
4.80444	-15.47051	117.01902	-7.498785	11.023729	116.415176	49.061337	-8.969639	118.54541	45.147228	41.242123	116.438507	47.1042825	16.136242	117.4919585	-62.1018525	5.911216	115.3383935
4.621385	-15.285704	117.191055	-7.651727	10.948662	116.457458	48.94017	-9.064512	118.708633	44.875435	41.183643	116.339661	46.9078025	16.0595655	117.524147	-62.2112565	5.8377585	115.390769
4.426735	-15.050262	117.371666	-7.787972	10.859787	116.494408	48.803978	-9.155	118.87574	44.714787	41.081207	116.189468	46.7593825	15.9631035	117.532604	-62.3353265	5.7564705	115.456212
4.11405	-14.686876	117.434753	-7.952877	10.721228	116.414436	48.639961	-9.342662	119.025887	44.584	40.888008	116.041527	46.6119805	15.772673	117.533707	-62.5177345	5.669783	115.295165
3.928098	-14.407626	117.236374	-8.038693	10.625148	116.240692	48.485191	-9.475615	119.017815	44.539501	40.768505	116.023949	46.512346	15.646445	117.520882	-62.589732	5.603851	114.960502
3.718722	-14.080998	116.748497	-8.140284	10.545228	116.00486	48.283005	-9.573786	118.841805	44.479038	40.705379	116.203186	46.3810215	15.5657965	117.5224955	-62.6615895	5.5246595	114.4872245
3.465151	-13.735909	116.150261	-8.281313	10.546183	115.763	48.065262	-9.602726	118.616402	44.411469	40.707375	116.512802	46.2383655	15.5523245	117.564602	-62.8009915	5.5400415	113.961398
3.210468	-13.351514	115.594849	-8.475886	10.649394	115.578522	47.880966	-9.535202	118.365654	44.273186	40.856766	117.054077	46.077076	15.660782	117.7098655	-63.028848	5.638006	113.4471785
2.942849	-12.912755	115.163338	-8.727176	10.83897	115.490196	47.683887	-9.384284	118.152634	44.025803	41.08683	117.701126	45.854845	15.851273	117.92688	-63.309197	5.826667	113.053512
2.652205	-12.477117	114.90699	-8.988792	11.110757	115.519455	47.447708	-9.163778	118.010475	43.745995	41.288876	118.233109	45.5968515	16.062549	118.121792	-63.5744355	6.158965	112.917118
2.1457	-11.898039	114.772179	-9.388307	11.590088	115.73584	47.111313	-8.856605	117.889854	43.301918	41.618347	118.846703	45.2066155	16.380871	118.3682785	-63.9832295	6.799305	113.1034015
1.786696	-11.57223	114.80545	-9.598022	11.869837	115.92337	46.92844	-8.683957	117.837891	43.088104	41.791569	119.148018	45.008272	16.553806	118.4929545	-64.204316	7.185868	113.3537855
1.415669	-11.302773	114.884628	-9.776965	12.06875	116.094826	46.755905	-8.578519	117.851341	42.956116	41.883648	119.327667	44.8560105	16.6525645	118.589504	-64.4099405	7.4849355	113.600148
1.027943	-11.071024	114.937164	-9.887557	12.147357	116.178528	46.638046	-8.552859	117.848709	42.85574	41.919373	119.446373	44.746893	16.683257	118.647541	-64.522007	7.611457	113.709515
0.608456	-10.860832	114.900162	-9.977924	12.168983	116.159966	46.542664	-8.571313	117.835129	42.804955	41.908909	119.444366	44.6738095	16.668798	118.6397475	-64.6296575	7.669168	113.6801845
0.159175	-10.639291	114.757919	-10.047455	12.144782	116.052948	46.4398	-8.586652	117.731598	42.711212	41.883434	119.37606	44.575506	16.648391	118.553829	-64.670416	7.641173	113.552067
-0.342184	-10.421804	114.617554	-10.116351	12.10281	115.913963	46.338852	-8.576698	117.593559	42.615318	41.838943	119.234612	44.477085	16.6311225	118.4140855	-64.709787	7.5744975	113.4138405
-1.16293	-10.106153	114.533577	-10.209976	12.017185	115.771675	46.261864	-8.560376	117.493271	42.389774	41.856693	118.954727	44.325819	16.6481585	118.223999	-64.745771	7.3862115	113.319351
-1.69172	-10.016148	114.55233	-10.287863	11.945423	115.722069	46.216618	-8.583245	117.502274	42.281055	41.836536	118.805695	44.2488365	16.6266455	118.1539845	-64.8245625	7.2642005	113.2901535
-2.234188	-9.92414	114.547714	-10.360035	11.874224	115.670059	46.145546	-8.632422	117.524529	42.189407	41.775597	118.65065	44.1674765	16.5715875	118.0875895	-64.8875465	7.1768605	113.2525285
-2.771157	-9.817715	114.523628	-10.427384	11.809893	115.612755	46.034489	-8.698538	117.492249	42.072201	41.698563	118.545769	44.053345	16.5000125	118.019009	-64.908113	7.1197735	113.206501
-3.315464	-9.713297	114.40741	-10.504057	11.766639	115.547241	45.910404	-8.759308	117.39563	42.07444	41.625225	118.463158	43.992422	16.4329585	117.929394	-65.000536	7.1003195	113.165088
-3.89557	-9.577112	114.221931	-10.574847	11.760555	115.47197	45.786991	-8.755709	117.23262	42.010162	41.635658	118.4618	43.8985765	16.4399745	117.84721	-65.0482705	7.0811355	113.09673
-4.521003	-9.415822	113.961998	-10.663509	11.838011	115.382065	45.643745	-8.629694	117.080978	41.866348	41.708038	118.537544	43.7550465	16.539172	117.809261	-65.0820645	7.13685	112.954869
-5.590642	-9.153902	113.866867	-10.822561	12.067427	115.443291	45.525818	-8.369961	117.090729	41.679527	41.984558	118.926071	43.6026725	16.8072985	118.0084	-65.2477945	7.3275555	112.878182
-6.32327	-8.990401	113.972488	-10.950089	12.215166	115.646339	45.457016	-8.276756	117.210678	41.591358	42.06575	119.284752	43.524187	16.894497	118.247715	-65.424365	7.535835	113.044963
-7.024427	-8.875989	114.11393	-11.007119	12.304172	115.886238	45.32872	-8.195751	117.390503	41.551208	42.094624	119.664742	43.439964	16.9494365	118.5276225	-65.454202	7.6589075	113.2448535
-7.734658	-8.765368	114.375618	-11.033216	12.401485	116.20208	45.284904	-8.147362	117.695847	41.569473	42.129303	120.053772	43.4271885	16.9909705	118.8748095	-65.4936205	7.8119995	113.5293505
-8.431996	-8.671207	114.779755	-11.021412	12.463314	116.566338	45.340805	-8.138562	118.061531	41.571854	42.193867	120.439819	43.4563295	17.0276525	119.250675	-65.4991535	7.8989755	113.882001
-9.183752	-8.600268	115.145859	-11.013337	12.488405	116.904411	45.357929	-8.146479	118.422638	41.577576	42.182003	120.659515	43.4677525	17.017762	119.5410765	-65.4944265	7.959048	114.2677455
-10.019062	-8.535338	115.503647	-10.99273	12.488091	117.191589	45.359196	-8.156458	118.769943	41.629173	42.143177	120.759415	43.4941845	16.9933595	119.764679	-65.4796445	7.9828225	114.618499
-11.252949	-8.478886	115.941986	-10.942795	12.412626	117.483757	45.464382	-8.266706	119.09919	41.713238	42.087292	120.691277	43.58881	16.910293	119.8952335	-65.4744	7.914959	115.0722805
-12.052312	-8.472761	116.07515	-10.85692	12.302158	117.513184	45.498123	-8.339388	119.210625	41.717674	41.989483	120.432281	43.6078985	16.8250475	119.821453	-65.3217385	7.7792685	115.204915
-12.853437	-8.44147	116.20462	-10.778181	12.169775	117.466415	45.56522	-8.388816	119.272766	41.757347	41.904186	120.087578	43.6612835	16.757685	119.680172	-65.2176455	7.581865	115.252658
-13.70347	-8.392854	116.159164	-10.721827	12.02323	117.342712	45.66494	-8.45118	119.207176	41.773796	41.831364	119.793488	43.719368	16.690092	119.500332	-65.163022	7.356368	115.185092
-14.60574	-8.31517	115.957626	-10.658988	11.817811	117.160225	45.737537	-8.554332	119.024109	41.834927	41.758133	119.459892	43.786232	16.6019005	119.2420005	-65.104208	7.0337215	115.0784495
-15.47003	-8.287254	115.62674	-10.615191	11.620155	116.960205	45.709984	-8.59849	118.751205	41.932823	41.73317	119.207787	43.8214035	16.56734	118.979496	-65.0517855	6.67297	114.940914
-16.314686	-8.181887	115.334976	-10.602032	11.486043	116.796494	45.719353	-8.593885	118.38176	42.069817	41.752316	119.035339	43.894585	16.5792155	118.7085495	-65.098649	6.3928705	114.8844385
-17.651657	-7.911354	114.984955	-10.590532	11.39498	116.631744	45.749123	-8.550914	117.809402	42.065475	41.878616	118.736649	43.907299	16.663851	118.2730255	-65.088363	6.126109	114.9904625
-18.611605	-7.682695	114.857933	-10.55061	11.370783	116.564796	45.749306	-8.494338	117.364868	42.044544	41.961277	118.54937	43.896925	16.7334695	117.957119	-64.998145	6.0080965	115.172473
-19.49172	-7.505299	114.801765	-10.494054	11.330197	116.557243	45.742947	-8.411815	116.959618	42.003059	42.0215	118.318245	43.873003	16.8048425	117.6389315	-64.861111	5.8555515	115.4755545
-20.341101	-7.332107	114.85746	-10.426016	11.27732	116.583359	45.774895	-8.324995	116.64209	41.959953	42.111469	118.040703	43.867424	16.893237	117.3413965	-64.719456	5.661403	115.8253215
-21.188332	-7.163078	114.899803	-10.334044	11.192608	116.574646	45.864861	-8.221972	116.318344	41.910839	42.197479	117.842743	43.88785	16.9877535	117.0805435	-64.555938	5.3974625	116.0687485
-22.038673	-7.008272	114.955345	-10.229922	11.107716	116.522957	45.929451	-8.113004	116.087593	41.85643	42.334377	117.576744	43.8929405	17.1106865	116.8321685	-64.3527845	5.1047455	116.2137455
-22.853897	-6.876402	114.993347	-10.121065	11.027749	116.414406	46.025127	-8.060921	115.953766	41.377888	42.657211	117.45771	43.7015075	17.298145	116.705738	-63.9436375	4.757353	116.123074
-23.948875	-6.722194	115.053604	-10.012467	10.857012	116.171204	46.179161	-8.055278	115.867821	41.491306	42.655876	116.833069	43.8352335	17.300299	116.350445	-63.8601675	4.413725	115.991963
-24.702116	-6.60313	115.165901	-9.953636	10.696622	116.042587	46.276955	-8.090825	115.900513	41.501625	42.624332	116.342148	43.88929	17.2667535	116.1213305	-63.796562	4.1264905	115.9638435
-25.440756	-6.484016	115.341042	-9.933357	10.467466	115.961578	46.381149	-8.205347	115.973831	41.393749	42.558655	115.94474	43.887449	17.176654	115.9592855	-63.754163	3.758278	115.9638705
-26.138603	-6.381843	115.623833	-9.913778	10.180705	115.977287	46.437321	-8.339579	116.058815	41.283779	42.425873	115.542862	43.86055	17.043147	115.8008385	-63.688106	3.318263	116.1537355
-26.765415	-6.30245	116.088661	-9.925412	9.827583	116.142883	46.43668	-8.459084	116.191315	41.147182	42.318436	115.123543	43.791931	16.929676	115.657429	-63.642755	2.72549	116.628337
-27.30901	-6.202261	116.703629	-9.958731	9.451119	116.433205	46.466415	-8.652058	116.343864	40.95792	42.153076	114.770767	43.7121675	16.750509	115.5573155	-63.6296295	2.151729	117.3090945
-27.867645	-6.015247	117.323067	-10.011978	9.069207	116.768883	46.45644	-8.852566	116.589035	40.746628	41.934429	114.5224	43.601534	16.5409315	115.5557175	-63.62549	1.5974825	117.9820485
-28.574923	-5.574782	118.066872	-10.06975	8.527611	117.238441	46.475582	-9.142387	116.984665	40.199097	41.822433	114.466331	43.3373395	16.340023	115.725498	-63.4768395	0.715199000000002	118.751384
-29.006618	-5.296006	118.364288	-10.091974	8.214035	117.442131	46.507744	-9.329374	117.185661	40.540894	41.554611	114.184341	43.524319	16.1126185	115.685001	-63.708267	0.315451500000002	119.199261
-29.352463	-4.95152	118.515755	-10.105716	7.948008	117.547165	46.513332	-9.463118	117.283203	40.466576	41.484417	114.074898	43.489954	16.0106495	115.6790505	-63.701386	-0.1146335	119.4152795
-29.612452	-4.519572	118.591438	-10.064764	7.742877	117.55246	46.550415	-9.560164	117.2565	40.403454	41.42857	113.914253	43.4769345	15.934203	115.5853765	-63.6064625	-0.448449	119.5195435
-29.81913	-3.977744	118.51236	-9.970397	7.588719	117.444054	46.579975	-9.601097	117.131615	40.380173	41.398354	113.719093	43.480074	15.8986285	115.425354	-63.420868	-0.7211905	119.462754
-29.935286	-3.313749	118.196884	-9.850803	7.472816	117.200645	46.676857	-9.605206	116.905914	40.431274	41.434666	113.54377	43.5540655	15.91473	115.224842	-63.2556715	-0.969097999999999	119.176448
-29.950109	-2.650899	117.760002	-9.698406	7.401971	116.833344	46.841476	-9.575681	116.60231	40.528461	41.498722	113.347481	43.6849685	15.9615205	114.9748955	-63.0817805	-1.1575785	118.6917925
-29.938675	-1.572502	116.719078	-9.41963	7.350811	116.096786	47.116863	-9.424012	116.06144	40.650829	41.647366	113.147507	43.883846	16.111677	114.6044735	-62.723106	-1.410055	117.5890985
-29.785088	-0.783427	116.125038	-9.219866	7.372148	115.610489	47.305561	-9.283609	115.622948	40.720833	41.740086	113.023888	44.013197	16.2282385	114.323418	-62.452929	-1.4839425	116.89756
-29.588768	0.153804	115.567696	-9.057224	7.44278	115.186859	47.467144	-9.123191	115.270271	40.778587	41.910378	112.907997	44.1228655	16.3935935	114.089134	-62.2373135	-1.5080335	116.284584
-29.331017	1.085501	115.071663	-8.925489	7.546076	114.826347	47.598667	-8.963542	114.998856	40.857964	42.086956	112.904228	44.2283155	16.561707	113.951542	-62.0792935	-1.469555	115.701152
-29.013004	2.092297	114.685616	-8.785684	7.674529	114.563606	47.736679	-8.778679	114.799309	40.965446	42.268467	112.892021	44.3510625	16.744894	113.845665	-61.9224305	-1.395836	115.281547
-28.700203	3.094696	114.363007	-8.687545	7.825152	114.369347	47.880676	-8.615378	114.679047	41.062202	42.460957	112.887939	44.471439	16.9227895	113.783493	-61.846529	-1.2724855	114.955201
-28.306351	4.111653	114.178261	-8.591379	7.977471	114.232147	48.020809	-8.476134	114.598312	41.128651	42.605629	112.886986	44.57473	17.0647475	113.742649	-61.757488	-1.1098055	114.721645
-27.61133	5.703064	113.804588	-8.474669	8.183387	114.032921	48.166718	-8.28984	114.682854	41.239185	42.788116	112.820778	44.7029515	17.249138	113.751816	-61.6522895	-0.882364000000003	114.314026
-27.06953	6.804106	113.380066	-8.401652	8.306602	113.774399	48.290684	-8.183579	114.759842	41.357185	42.89817	112.790657	44.8239345	17.3572955	113.7752495	-61.6272385	-0.7440915	113.7735485
-26.554512	7.861591	112.743927	-8.302534	8.402231	113.368416	48.443146	-8.075252	114.840065	41.503647	43.018757	112.730621	44.9733965	17.4717525	113.785343	-61.5784645	-0.6672905	112.951489
-25.950119	8.950453	112.0214	-8.201809	8.463042	112.842957	48.575401	-7.950272	114.882347	41.631123	43.149826	112.605598	45.103262	17.599777	113.7439725	-61.50688	-0.673693	111.9419415
-25.346464	10.002855	111.209175	-8.094812	8.490547	112.24688	48.737301	-7.823436	114.861786	41.691235	43.264446	112.457825	45.214268	17.720505	113.6598055	-61.403892	-0.739411	110.8339545
-24.708067	11.130708	110.443649	-8.02129	8.485003	111.67878	48.872715	-7.685161	114.80249	41.690422	43.361473	112.233147	45.2815685	17.838156	113.5178185	-61.3241485	-0.868149999999996	109.8397415
-24.128771	12.221328	109.96727	-7.983058	8.4484	111.308357	48.932072	-7.558578	114.709686	41.6106	43.429722	111.94899	45.271336	17.935572	113.329338	-61.237452	-1.038772	109.287376
-23.213799	13.93632	109.83651	-8.006525	8.382675	111.215935	48.884415	-7.407877	114.543236	41.400043	43.489056	111.610161	45.142229	18.0405895	113.0766985	-61.155279	-1.2752395	109.3551715
-22.603495	15.165731	109.964813	-8.026002	8.317728	111.385452	48.854752	-7.325928	114.4272	41.274078	43.507839	111.523415	45.064415	18.0909555	112.9753075	-61.116419	-1.4554995	109.7955965
-21.935396	16.39159	110.187508	-8.047605	8.24532	111.595062	48.835926	-7.307645	114.232567	41.212357	43.535812	111.560165	45.0241415	18.1140835	112.896366	-61.1193515	-1.6234435	110.293758
-21.281275	17.614502	110.459747	-8.079779	8.167229	111.775085	48.760971	-7.305177	113.938271	41.198158	43.557037	111.678871	44.9795645	18.12593	112.808571	-61.1391225	-1.791472	110.741599
-20.624641	18.919777	110.634254	-8.089623	8.106322	111.867393	48.614113	-7.289261	113.574287	41.178982	43.613384	111.874519	44.8965475	18.1620615	112.724403	-61.0757935	-1.9494175	111.010383
-19.899885	20.260538	110.828796	-8.153369	8.100819	111.905289	48.48093	-7.303759	113.099754	41.178303	43.67683	112.149117	44.8296165	18.1865355	112.6244355	-61.1363545	-1.9848975	111.1861425
-19.154421	21.60878	111.074387	-8.226471	8.155011	111.903572	48.299686	-7.28277	112.63195	41.21558	43.771618	112.414337	44.757633	18.244424	112.5231435	-61.210575	-1.934402	111.2840005
-17.994125	23.687029	111.505234	-8.367852	8.393265	111.984596	48.063858	-7.13739	112.059402	41.281586	43.985519	112.870369	44.672722	18.4240645	112.4648855	-61.408426	-1.6375345	111.5043065
-17.198709	25.005081	111.847534	-8.502161	8.631259	112.141327	47.956406	-6.981302	111.817062	41.305515	44.177303	113.164284	44.6309605	18.5980005	112.490673	-61.6352825	-1.3354825	111.791981
-16.324476	26.372551	112.210884	-8.639897	8.917936	112.343369	47.909622	-6.760725	111.726318	41.310848	44.388306	113.482353	44.610235	18.8137905	112.6043355	-61.890029	-0.977918500000001	112.0824025
-15.422265	27.673292	112.647697	-8.789941	9.204713	112.59433	47.93557	-6.536089	111.813889	41.318451	44.623791	113.870285	44.6270105	19.043851	112.842087	-62.2068925	-0.634425	112.346573
-14.523358	28.874874	113.08271	-8.952806	9.461241	112.897781	48.0299	-6.330595	112.047195	41.3694	44.863766	114.351547	44.69965	19.2665855	113.199371	-62.605262	-0.344103499999999	112.596191
-13.540335	30.070782	113.632111	-9.088529	9.69214	113.305412	48.129402	-6.103503	112.404564	41.511154	45.102276	114.872696	44.820278	19.4993865	113.63863	-62.997336	-0.1151065	112.972194
-12.518091	31.147591	114.340744	-9.25162	9.917517	113.811913	48.227444	-5.9119	112.878036	41.540432	45.372677	115.545227	44.883938	19.7303885	114.2116315	-63.387178	0.1046455	113.4121945
-10.984768	32.659134	115.421379	-9.493378	10.224376	114.646591	48.355293	-5.633141	113.691544	41.515667	45.787399	116.631989	44.93548	20.077129	115.1617665	-63.922236	0.371623	114.1314155
-9.91406	33.547993	116.097412	-9.671328	10.442035	115.19519	48.422852	-5.476716	114.1922	41.529434	46.066063	117.193222	44.976143	20.2946735	115.692711	-64.318799	0.589396499999999	114.697669
-8.871903	34.359066	116.606316	-9.871425	10.676846	115.663086	48.435135	-5.341044	114.639786	41.467377	46.323532	117.609619	44.951256	20.491244	116.1247025	-64.694106	0.862447999999997	115.2014695
-7.698981	35.147457	117.006622	-10.082746	10.909204	116.029594	48.429115	-5.236659	114.99218	41.388714	46.518749	117.879852	44.9089145	20.641045	116.436016	-65.0744065	1.177363	115.623172
-6.618731	35.826881	117.255806	-10.334365	11.136054	116.347626	48.411213	-5.194927	115.27861	41.271584	46.765232	117.915405	44.8413985	20.7851525	116.5970075	-65.5101285	1.4869555	116.0982445
-5.520511	36.438519	117.405128	-10.602683	11.356919	116.564667	48.167622	-5.093471	115.613258	41.14463	47.002613	117.838737	44.656126	20.954571	116.7259975	-65.861492	1.759267	116.4033365
-4.317563	36.972275	117.52446	-10.894516	11.567993	116.746391	48.105961	-5.034259	115.772606	41.069439	47.124599	117.799309	44.5877	21.04517	116.7859575	-66.376732	2.090816	116.7068245
-2.635149	37.588474	117.813156	-11.329666	11.856027	116.93084	48.066456	-4.967748	116.012444	40.899109	47.300659	117.999245	44.4827825	21.1664555	117.0058445	-67.1421145	2.5455985	116.8558355
-1.415995	37.919353	118.074501	-11.586957	12.028113	117.102036	48.060806	-4.895356	116.145302	40.817711	47.354786	118.295563	44.4392585	21.229715	117.2204325	-67.6131725	2.826511	116.9836395
-0.309853	38.177711	118.562027	-11.818917	12.194511	117.304886	48.068996	-4.830604	116.324829	40.754082	47.447224	118.665222	44.411539	21.30831	117.4950255	-68.049373	3.080712	117.1147465
0.928454	38.218262	118.942169	-11.985992	12.39124	117.567703	48.087807	-4.749533	116.541885	40.75988	47.543125	119.103607	44.4238435	21.396796	117.822746	-68.3958275	3.385684	117.31266
2.145121	38.29998	119.382034	-12.092615	12.5791	117.842613	48.14854	-4.642395	116.77047	40.812592	47.664055	119.496788	44.480566	21.51083	118.133629	-68.665796	3.64737	117.551597
3.340658	38.286102	119.765625	-12.123175	12.801011	118.12439	48.277061	-4.542503	116.994072	40.885853	47.817715	119.802856	44.581457	21.637606	118.398464	-68.827807	3.964416	117.850316
4.54366	38.154125	120.016518	-12.098959	13.038879	118.396225	48.443672	-4.427072	117.178978	40.960686	47.952034	120.012985	44.702179	21.762481	118.5959815	-68.900097	4.315277	118.1964685
6.284369	37.877041	120.187332	-11.957892	13.39038	118.698204	48.748619	-4.249169	117.460274	41.112804	48.088264	120.120468	44.9307115	21.9195475	118.790371	-68.8464955	4.8612125	118.606037
7.475711	37.584393	120.138443	-11.801851	13.627844	118.850563	48.953587	-4.143125	117.664375	41.277332	48.174728	120.099152	45.1154595	22.0158015	118.8817635	-68.7191615	5.2398865	118.8193625
8.633825	37.194595	120.028427	-11.596835	13.814773	118.953514	49.17223	-4.056413	117.884377	41.489307	48.229565	120.019867	45.3307685	22.086576	118.952122	-68.5244385	5.54297	118.954906
9.730691	36.711884	119.961693	-11.372227	13.958362	119.01268	49.404987	-4.006579	118.121185	41.750042	48.295841	119.965172	45.5775145	22.144631	119.0431785	-68.3219685	5.772093	118.9821815
10.828017	36.148651	119.885384	-11.139488	14.058517	119.046524	49.637592	-3.972596	118.334541	42.024502	48.335709	119.950089	45.831047	22.1815565	119.142315	-68.110023	5.9354775	118.950733
11.878839	35.525707	119.858536	-10.933887	14.146252	119.059822	49.843208	-3.951297	118.491409	42.271381	48.353981	119.953712	46.0572945	22.201342	119.2225605	-67.9250685	6.091162	118.8970835
12.862173	34.863323	119.783089	-10.72411	14.224045	119.040009	50.018066	-3.92767	118.592133	42.504116	48.401745	119.9505	46.261091	22.2370375	119.2713165	-67.709311	6.2110525	118.8087015
14.269553	33.730255	119.632233	-10.467243	14.38334	118.927612	50.225925	-3.868853	118.623222	42.787277	48.525127	119.868179	46.506601	22.328137	119.2457005	-67.441087	6.438543	118.6095235
15.146047	32.961071	119.476082	-10.335523	14.525226	118.806946	50.320095	-3.821743	118.578629	42.910923	48.629848	119.762459	46.615509	22.4040525	119.170544	-67.286555	6.6463995	118.443348
15.933141	32.166435	119.307327	-10.241609	14.674668	118.658424	50.379517	-3.754389	118.494591	42.996735	48.730507	119.627975	46.688126	22.488059	119.061283	-67.171344	6.861277	118.255565
16.724226	31.281857	119.092056	-10.197349	14.823751	118.499062	50.414593	-3.691285	118.394051	43.053791	48.841728	119.483269	46.734192	22.5752215	118.93866	-67.12889	7.0722805	118.059464
17.415527	30.384666	118.952667	-10.14376	14.959092	118.340172	50.461281	-3.624029	118.280266	43.09362	48.954765	119.362877	46.7774505	22.665368	118.8215715	-67.0649705	7.252816	117.8587725
18.100292	29.428816	118.818924	-10.123658	15.100667	118.182663	50.504677	-3.537716	118.192795	43.156384	49.081509	119.250679	46.8305305	22.7718965	118.721737	-67.0778465	7.4294375	117.643589
18.70541	28.467325	118.68602	-10.088576	15.224353	118.032333	50.544529	-3.481378	118.130936	43.224857	49.195351	119.162857	46.884693	22.8569865	118.6468965	-67.061845	7.5917195	117.4177695
19.585909	26.835649	118.471634	-10.022629	15.397763	117.833626	50.616367	-3.396054	118.081284	43.322567	49.311512	119.024384	46.969467	22.957729	118.552834	-67.014725	7.837797	117.114418
20.107656	25.732529	118.343826	-9.944452	15.501024	117.720161	50.682045	-3.378251	118.059265	43.428467	49.357422	118.872559	47.055256	22.9895855	118.465912	-66.94416	8.0124625	116.97441
20.596859	24.638803	118.166008	-9.849872	15.585107	117.621635	50.762886	-3.380383	118.049446	43.534134	49.345608	118.708656	47.14851	22.9826125	118.379051	-66.848254	8.1876015	116.864219
21.023415	23.446526	118.0056	-9.731965	15.640752	117.542862	50.873302	-3.424675	118.072334	43.667526	49.300976	118.496742	47.270414	22.9381505	118.284538	-66.734344	8.3433535	116.801186
21.460178	22.157339	117.87355	-9.585899	15.676191	117.431	50.986217	-3.479618	118.18116	43.833065	49.246876	118.262566	47.409641	22.883629	118.221863	-66.581439	8.468753	116.640137
21.809948	20.968447	117.74279	-9.440135	15.686041	117.27433	51.108868	-3.548424	118.344818	44.018593	49.174973	118.052399	47.5637305	22.8132745	118.1986085	-66.4440005	8.5588075	116.3500515
22.066566	19.720226	117.682625	-9.309509	15.656129	117.055954	51.253353	-3.660881	118.506264	44.209595	49.076923	117.822098	47.731474	22.708021	118.164181	-66.350492	8.604237	115.947727
22.371151	17.793766	117.436707	-9.148885	15.568895	116.724373	51.338017	-3.8333	118.677887	44.417995	48.8801	117.464539	47.878006	22.5234	118.071213	-66.175776	8.61439	115.377533
22.495417	16.538881	117.241035	-9.043052	15.487787	116.505791	51.393467	-3.962826	118.676201	44.53297	48.721954	117.232239	47.9632185	22.379564	117.95422	-66.0493225	8.59601	115.057362
22.57329	15.309724	117.086456	-8.948076	15.397175	116.317352	51.394592	-4.072314	118.648865	44.637508	48.595245	117.03788	48.01605	22.2614655	117.8433725	-65.912202	8.5328845	114.7913315
22.548277	14.070768	116.922127	-8.841562	15.276291	116.140022	51.418583	-4.174025	118.563507	44.742031	48.476501	116.903137	48.080307	22.151238	117.733322	-65.763431	8.401344	114.546722
22.508261	12.815616	116.778091	-8.760289	15.205254	116.003441	51.413544	-4.242996	118.45224	44.843216	48.395432	116.824959	48.12838	22.076218	117.6385995	-65.648958	8.33429	114.3682825
22.3678	11.651247	116.595398	-8.67851	15.154452	115.878365	51.414021	-4.286492	118.319344	44.934299	48.37064	116.786743	48.17416	22.042074	117.5530435	-65.53118	8.26683	114.2036865
22.198328	10.502158	116.450989	-8.637943	15.171473	115.780746	51.426971	-4.302759	118.153336	44.997112	48.373611	116.779556	48.2120415	22.035426	117.466446	-65.4879275	8.30752	114.095046
21.809263	8.793105	116.150284	-8.544066	15.21963	115.653931	51.444946	-4.291057	117.874298	45.027931	48.377285	116.74839	48.2364385	22.043114	117.311344	-65.3245705	8.396146	113.996518
21.494617	7.688455	115.93853	-8.496114	15.268178	115.609848	51.418434	-4.260228	117.695938	45.012257	48.399864	116.69532	48.2153455	22.069818	117.195629	-65.2075735	8.466538	114.024067
21.134712	6.638119	115.771568	-8.426194	15.312611	115.59671	51.397545	-4.213207	117.525208	45.030685	48.402969	116.571274	48.214115	22.094881	117.048241	-65.066503	8.530341	114.145179
20.717115	5.494292	115.615608	-8.333587	15.319042	115.597069	51.385307	-4.176033	117.400291	45.015335	48.398617	116.485023	48.200321	22.111292	116.942657	-64.867495	8.526792	114.251481
20.260262	4.373619	115.543381	-8.255486	15.299578	115.576004	51.51963	-4.213642	117.310867	45.015259	48.371944	116.404106	48.2674445	22.079151	116.8574865	-64.7784165	8.520005	114.2945215
19.792715	3.317501	115.419678	-8.171969	15.228148	115.49485	51.585705	-4.268671	117.278	45.029694	48.324009	116.292313	48.3076995	22.027669	116.7851565	-64.6516375	8.428627	114.2045435
19.232952	2.205721	115.342377	-8.108456	15.132565	115.36422	51.631702	-4.355876	117.258644	45.031292	48.229565	116.148636	48.331497	21.9368445	116.70364	-64.548409	8.3282855	114.0248
18.371769	0.505671	115.113152	-7.997852	14.918802	115.104912	51.647385	-4.513095	117.211929	45.003544	48.025021	115.872169	48.3254645	21.755963	116.542049	-64.3211685	8.081641	113.667775
17.738352	-0.55744	114.96067	-7.932518	14.759771	114.941109	51.667603	-4.614724	117.171524	45.054539	47.876232	115.711578	48.361071	21.630754	116.441551	-64.226107	7.888788	113.440667
17.059324	-1.589667	114.903893	-7.876588	14.604507	114.824951	51.691895	-4.720119	117.157982	45.075817	47.742378	115.524529	48.383856	21.5111295	116.3412555	-64.137032	7.6978845	113.3086465
16.341343	-2.624242	114.894737	-7.842904	14.480241	114.789688	51.713497	-4.809445	117.193817	45.083054	47.623337	115.355095	48.3982755	21.406946	116.274456	-64.0840835	7.553536	113.30492
15.579732	-3.611685	114.951149	-7.80001	14.346101	114.815628	51.73859	-4.887234	117.267517	45.095402	47.530975	115.224693	48.416996	21.3218705	116.246105	-64.017016	7.3703315	113.385151
14.760764	-4.513113	115.01268	-7.774638	14.219732	114.859009	51.778267	-4.972543	117.355469	45.107224	47.439911	115.134453	48.4427455	21.233684	116.244961	-63.9920215	7.20578	113.473057
13.931704	-5.388664	115.117882	-7.770782	14.105686	114.928856	51.777298	-5.038136	117.471054	45.088814	47.351353	115.08329	48.433056	21.1566085	116.277172	-63.97462	7.0547635	113.58054
12.584813	-6.671397	115.223083	-7.768461	13.892752	115.044868	51.803135	-5.143279	117.584419	45.057076	47.224884	115.039192	48.4301055	21.0408025	116.3118055	-63.9670275	6.7447015	113.7779305
11.66498	-7.440449	115.280792	-7.769452	13.738508	115.129074	51.812778	-5.21583	117.662659	45.01688	47.141739	115.036011	48.414829	20.9629545	116.349335	-63.953733	6.5140615	113.908813
10.724291	-8.181977	115.364586	-7.761869	13.585915	115.202271	51.845943	-5.312846	117.729393	45.008202	47.03463	115.057968	48.4270725	20.860892	116.3936805	-63.9508105	6.310938	114.0108615
9.71347	-8.877953	115.418495	-7.768749	13.430333	115.289223	51.874153	-5.415216	117.79895	44.95285	46.925457	115.050423	48.4135015	20.7551205	116.4246865	-63.9509995	6.1055455	114.1537595
8.697885	-9.526695	115.466652	-7.754997	13.259974	115.350517	51.907063	-5.529992	117.844643	44.926357	46.805046	115.038124	48.41671	20.637527	116.4413835	-63.926704	5.882421	114.2596505
7.66969	-10.094477	115.503181	-7.731298	13.08479	115.406921	51.923595	-5.643855	117.855362	44.9245	46.658844	115.026642	48.4240475	20.5074945	116.441002	-63.8866435	5.6620855	114.37284
6.625377	-10.618775	115.531288	-7.70944	12.906842	115.472115	51.942261	-5.774246	117.839554	44.874657	46.505775	114.982964	48.408459	20.3657645	116.411259	-63.827339	5.4479195	114.532971
4.961598	-11.368365	115.489288	-7.680839	12.638983	115.521446	51.957989	-5.990901	117.769958	44.860146	46.265892	114.930328	48.4090675	20.1374955	116.350143	-63.7707455	5.1404705	114.692749
3.851299	-11.767962	115.432678	-7.656015	12.454289	115.514755	51.969673	-6.152737	117.685745	44.85894	46.101284	114.889099	48.4143065	19.9742735	116.287422	-63.7263365	4.9343045	114.742088
2.748164	-12.105758	115.359535	-7.627519	12.262052	115.458824	51.969059	-6.303296	117.577621	44.850887	45.935863	114.820122	48.409973	19.8162835	116.1988715	-63.665011	4.7078205	114.7187765
1.612938	-12.409396	115.253365	-7.612144	12.061525	115.385887	51.940697	-6.435785	117.434273	44.820496	45.756416	114.737129	48.3805965	19.6603155	116.085701	-63.6048845	4.4627345	114.686073
0.488101	-12.651865	115.155579	-7.575214	11.861019	115.303329	51.934155	-6.592784	117.28923	44.775818	45.568115	114.607574	48.3549865	19.4876655	115.948402	-63.5054145	4.2343725	114.658256
-0.620323	-12.843451	115.081062	-7.544519	11.657162	115.245094	51.904671	-6.755431	117.171059	44.856644	45.359375	114.358398	48.3806575	19.301972	115.7647285	-63.4696955	4.012352	114.7254595
-1.727017	-12.973763	115.05928	-7.507851	11.44895	115.208199	51.890026	-6.911355	117.067192	44.857025	45.158649	114.261414	48.3735255	19.123647	115.664303	-63.3892275	3.774253	114.752095
-3.392981	-13.075289	114.964653	-7.434849	11.14138	115.228951	51.910442	-7.200912	116.970039	44.881248	44.870399	114.21981	48.395845	18.8347435	115.5949245	-63.265543	3.4480165	114.8629775
-4.462454	-13.095915	114.902008	-7.387448	10.950061	115.261497	51.911346	-7.389466	116.915718	44.953346	44.69669	114.28437	48.432346	18.653612	115.600044	-63.207242	3.24651	114.92295
-5.514681	-13.050497	114.843498	-7.333872	10.770288	115.318336	51.923615	-7.559156	116.859283	45.03112	44.539322	114.391159	48.4773675	18.490083	115.625221	-63.1451115	3.050493	115.011451
-6.588201	-12.94921	114.745964	-7.297587	10.598651	115.391518	51.93531	-7.720047	116.803322	45.095016	44.385303	114.558029	48.515163	18.332628	115.6806755	-63.110337	2.864674	115.1023605
-7.650124	-12.818252	114.661911	-7.261729	10.4401	115.46508	51.957787	-7.874796	116.736618	45.163391	44.241585	114.747147	48.560589	18.1833945	115.7418825	-63.084047	2.6968055	115.1882775
-8.656316	-12.671301	114.631889	-7.221099	10.302197	115.57	51.966911	-8.027544	116.709175	45.201256	44.096172	114.927292	48.5840835	18.034314	115.8182335	-63.0262815	2.57008	115.3217665
-9.667503	-12.472059	114.64325	-7.177625	10.187591	115.652954	52.002728	-8.177313	116.695427	45.208431	43.977234	115.144745	48.6055795	17.8999605	115.920086	-62.9608295	2.4752215	115.385822
-11.19718	-12.095054	114.625168	-7.137034	10.051443	115.773666	52.055984	-8.37283	116.691757	45.331429	43.820179	115.280724	48.6937065	17.7236745	115.9862405	-62.9677745	2.3792115	115.5610915
-12.152514	-11.854321	114.57666	-7.082129	9.96423	115.796211	52.089947	-8.485853	116.671494	45.342827	43.721127	115.380241	48.716387	17.617637	116.0258675	-62.880645	2.310823	115.5665545
-13.081423	-11.603247	114.515244	-7.043995	9.862787	115.789673	52.157177	-8.587713	116.601624	45.353844	43.617249	115.43808	48.7555105	17.514768	116.019852	-62.8435005	2.210806	115.559494
-14.024861	-11.324647	114.49144	-6.999607	9.774416	115.763023	52.178596	-8.684694	116.531143	45.09586	43.621277	115.492973	48.637228	17.4682915	116.012058	-62.636442	2.0805405	115.513988
-14.949753	-11.003511	114.463516	-6.9561	9.657504	115.69928	52.213085	-8.807371	116.447052	45.248791	43.424606	115.385391	48.730938	17.3086175	115.9162215	-62.643138	2.0063905	115.4823385
-15.826466	-10.705866	114.45079	-6.910473	9.531859	115.618065	52.221806	-8.936646	116.392937	45.303085	43.230751	115.239784	48.7624455	17.1470525	115.8163605	-62.5833915	1.9166655	115.4197695
-16.66897	-10.41313	114.471985	-6.892522	9.373881	115.547157	52.226097	-9.089127	116.347565	45.307903	43.029083	115.053917	48.767	16.969978	115.700741	-62.552044	1.777784	115.393573
-17.911947	-9.903204	114.62886	-6.837855	9.052138	115.471962	52.220016	-9.432552	116.187096	45.230518	42.636795	114.789856	48.725267	16.6021215	115.488476	-62.400977	1.5021545	115.455448
-18.71158	-9.554452	114.769386	-6.809309	8.788974	115.475967	52.178192	-9.68828	116.071426	45.22131	42.35112	114.500832	48.699751	16.33142	115.286129	-62.318369	1.246528	115.665805
-19.436472	-9.214759	114.90506	-6.755809	8.505907	115.481415	52.117611	-9.940755	115.863037	45.237617	42.037384	114.236053	48.677614	16.0483145	115.049545	-62.189232	0.963499499999998	115.913285
-20.099415	-8.872626	115.018272	-6.70532	8.216285	115.480247	52.022892	-10.17274	115.658211	44.882248	41.866417	114.033401	48.45257	15.8468385	114.845806	-61.86321	0.585731499999998	116.114688
-20.731415	-8.485424	115.083168	-6.644338	7.938475	115.42318	51.963497	-10.427436	115.479912	45.276772	41.462059	113.619576	48.6201345	15.5173115	114.549744	-61.9088105	0.359638499999999	116.296616
-21.343288	-8.0358	115.045914	-6.573039	7.690522	115.305969	51.940392	-10.623956	115.324257	45.298306	41.224575	113.417885	48.619349	15.3003095	114.371071	-61.765427	0.0807344999999984	116.240867
-21.895088	-7.568409	114.91375	-6.492508	7.510166	115.161751	51.957767	-10.794795	115.256561	45.34914	41.033997	113.245049	48.6534535	15.119601	114.250805	-61.6384695	-0.0992689999999996	116.072697
-22.566509	-6.834891	114.639046	-6.410862	7.306752	114.900627	52.031548	-10.955754	115.21357	45.397381	40.878269	113.07328	48.7144645	14.9612575	114.143425	-61.5361885	-0.347753500000001	115.657829
-22.946222	-6.294592	114.424606	-6.342291	7.206543	114.724731	52.094944	-11.024295	115.189323	45.395535	40.782654	113.041862	48.7452395	14.8791795	114.1155925	-61.4298215	-0.466093499999999	115.3338695
-23.313883	-5.683523	114.229797	-6.293482	7.136572	114.556526	52.164204	-11.053402	115.191376	45.415997	40.744694	113.002846	48.7901005	14.845646	114.097111	-61.3770645	-0.572502000000002	115.015941
-23.618773	-5.038315	113.978363	-6.213524	7.080861	114.377831	52.232666	-11.062317	115.197495	45.44838	40.7187	113.016983	48.840523	14.8281915	114.107239	-61.267571	-0.6664695	114.648423
-23.891108	-4.402313	113.624229	-6.155988	7.027475	114.145508	52.32008	-11.076685	115.232361	45.521481	40.693562	113.071777	48.9207805	14.8084385	114.152069	-61.2327565	-0.753488500000001	114.138947
-24.093971	-3.760566	113.213326	-6.091432	6.996476	113.87812	52.402908	-11.08466	115.267265	45.605965	40.701675	113.111267	49.0044365	14.8085075	114.189266	-61.1873005	-0.8155555	113.566974
-24.247337	-3.085307	112.780487	-6.042885	7.012267	113.569687	52.460785	-11.082756	115.275574	45.673859	40.706676	113.126503	49.067322	14.81196	114.2010385	-61.153092	-0.787426000000002	112.9383355
-24.445869	-2.00107	112.032822	-6.015787	7.052996	113.008965	52.508438	-11.084772	115.310776	45.745445	40.707096	113.0811	49.1269415	14.811162	114.195938	-61.1585155	-0.705169999999999	111.821992
-24.533043	-1.206066	111.441399	-5.991299	7.114009	112.57151	52.526539	-11.049286	115.371445	45.783062	40.728558	112.999519	49.1548005	14.839636	114.185482	-61.1373985	-0.611617999999998	110.957538
-24.599697	-0.450115	110.833	-5.95858	7.186756	112.097382	52.58662	-11.000277	115.396713	45.808517	40.754395	112.946236	49.1975685	14.877059	114.1714745	-61.1147285	-0.503547000000001	110.0232895
-24.673042	0.290526	110.319984	-5.958372	7.267299	111.709274	52.648235	-10.953823	115.334412	45.79969	40.802711	112.786636	49.2239625	14.924444	114.060524	-61.1407065	-0.389846	109.358024
-24.714769	1.027016	109.960434	-5.935476	7.328032	111.383713	52.617973	-10.904845	115.242432	45.753586	40.822735	112.530647	49.1857795	14.958945	113.8865395	-61.0567315	-0.302880999999999	108.8808865
-24.741093	1.768732	109.66507	-5.900463	7.340073	111.104988	52.564655	-10.875971	115.110016	45.700603	40.80497	112.294434	49.132629	14.9644995	113.702225	-60.933555	-0.284353499999998	108.507751
-24.743393	2.536777	109.407486	-5.870725	7.301	110.844078	52.540951	-10.856644	114.981018	45.672657	40.781437	112.058807	49.106804	14.9623965	113.5199125	-60.848254	-0.360396499999998	108.1682435
-24.711466	3.736751	109.105125	-5.823817	7.246701	110.545708	52.689255	-10.908721	114.658066	45.637497	40.748108	111.775803	49.163376	14.9196935	113.2169345	-60.81101	-0.426291500000001	107.8744815
-24.734932	4.517745	108.904495	-5.791164	7.239653	110.389374	52.670906	-10.874856	114.558258	45.619503	40.750866	111.602356	49.1452045	14.938005	113.080307	-60.7275325	-0.458699000000001	107.698441
-24.733463	5.306222	108.686195	-5.765676	7.251926	110.217476	52.679897	-10.823808	114.478638	45.61515	40.822506	111.453102	49.1475235	14.999349	112.96587	-60.6788755	-0.495496999999999	107.469082
-24.730263	6.140373	108.408569	-5.747589	7.271803	109.986076	52.69804	-10.745081	114.378418	45.596779	40.911354	111.332932	49.1474095	15.0831365	112.855675	-60.6425875	-0.539530500000001	107.116477
-24.669472	7.003272	108.072472	-5.757028	7.301621	109.707733	52.697586	-10.635841	114.236488	45.548954	41.026382	111.180534	49.12327	15.1952705	112.708511	-60.637326	-0.5920285	106.706955
-24.609369	7.882701	107.744598	-5.753669	7.379869	109.390495	52.656971	-10.464486	114.022705	45.45211	41.169365	111.009575	49.0545405	15.3524395	112.51614	-60.5618785	-0.592701499999999	106.26485
-24.602446	8.757422	107.392166	-5.784686	7.478597	109.085533	52.580143	-10.26685	113.798347	45.37616	41.290462	110.807922	48.9781515	15.511806	112.3031345	-60.5475235	-0.554612	105.8679315
-24.570415	10.078385	107.020203	-5.804987	7.657782	108.735298	52.485287	-9.991768	113.499901	45.203735	41.565353	110.618767	48.844511	15.7867925	112.059334	-60.454485	-0.4712285	105.411262
-24.53466	10.993376	106.89846	-5.828352	7.789413	108.598518	52.443939	-9.797933	113.292603	45.106655	41.743408	110.507545	48.775297	15.9727375	111.900074	-60.432001	-0.393911500000002	105.296962
-24.454554	11.940002	106.878494	-5.84015	7.935312	108.521614	52.408283	-9.638809	113.13031	45.067059	41.896324	110.393288	48.737671	16.1287575	111.761799	-60.417971	-0.2581335	105.281429
-24.354403	12.859528	106.942177	-5.82301	8.089156	108.50103	52.359371	-9.48619	112.932587	45.03561	42.047344	110.256424	48.6974905	16.280577	111.5945055	-60.3435105	-0.102265000000003	105.4075545
-24.314898	13.781549	107.051399	-5.805578	8.226568	108.535149	52.318882	-9.297154	112.657639	44.981075	42.188499	110.105118	48.6499785	16.4456725	111.3813785	-60.2611345	0.00746350000000007	105.6889195
-24.244982	14.67905	107.14006	-5.77771	8.34645	108.557007	52.251499	-9.138873	112.43689	44.92918	42.332035	109.943512	48.5903395	16.596581	111.190201	-60.1457595	0.0963190000000012	105.923813
-24.148628	15.591695	107.221451	-5.767435	8.478494	108.551231	52.225693	-8.97952	112.209633	44.867249	42.492626	109.770988	48.546471	16.756553	110.9903105	-60.081341	0.200434999999999	106.1121515
-23.919931	16.992531	107.219711	-5.788574	8.690287	108.439018	52.129864	-8.703705	111.852631	44.84124	42.734837	109.374931	48.485552	17.015566	110.613781	-60.0627	0.365008	106.264255
-23.756706	17.888245	107.118011	-5.813371	8.84449	108.300163	52.042534	-8.512802	111.645111	44.719254	42.937843	109.0616	48.380894	17.2125205	110.3533555	-60.007636	0.476459500000001	106.2469705
-23.605825	18.836618	106.917992	-5.8438	9.023995	108.105377	51.948101	-8.290023	111.416794	44.585876	43.137012	108.646881	48.2669885	17.4234945	110.0318375	-59.9545885	0.624495499999998	106.1789165
-23.418137	19.746098	106.714264	-5.889966	9.21802	107.923103	51.858444	-8.065595	111.235138	44.430283	43.322308	108.14669	48.1443635	17.6283565	109.690914	-59.9242955	0.8076835	106.155292
-23.189796	20.668287	106.588196	-5.913184	9.39747	107.816055	51.786858	-7.846077	111.078003	44.270317	43.527889	107.599983	48.0285875	17.840906	109.338993	-59.8549555	0.954034	106.293117
-22.887703	21.591516	106.501114	-5.950747	9.553968	107.761177	51.754242	-7.614709	110.943535	44.098999	43.725014	107.119308	47.9266205	18.0551525	109.0314215	-59.8281145	1.0527835	106.4909325
-22.590014	22.502296	106.508728	-5.998722	9.691267	107.793335	51.711441	-7.393697	110.860321	43.921566	43.913692	106.688103	47.8165035	18.2599975	108.774212	-59.8139475	1.1225365	106.812458
-22.093433	23.962589	106.647705	-6.148217	9.859896	108.010803	51.579815	-7.073607	110.734978	43.590672	44.206863	106.164719	47.5852435	18.566628	108.4498485	-59.8816775	1.153164	107.5717575
-21.720329	24.928267	106.829857	-6.28668	9.970312	108.187187	51.420326	-6.863926	110.621643	43.348236	44.358383	105.942657	47.384281	18.7472285	108.28215	-59.957641	1.1933955	108.092224
-21.287466	25.939688	107.032631	-6.475409	10.078848	108.379066	51.193356	-6.669853	110.455475	43.103539	44.534008	105.776978	47.1484475	18.9320775	108.1162265	-60.0992655	1.2256185	108.6419055
-20.839708	26.952904	107.287743	-6.716259	10.191143	108.565903	50.886803	-6.482922	110.105896	42.824017	44.712086	105.730415	46.85541	19.114582	107.9181555	-60.287928	1.267704	109.2136505
-20.337334	28.018862	107.561996	-6.964813	10.304206	108.681358	50.482243	-6.309749	109.661102	42.58326	44.868889	105.74398	46.5327515	19.27957	107.702541	-60.4623775	1.328842	109.660175
-19.779175	29.067081	107.895538	-7.24275	10.424401	108.753777	50.044449	-6.15957	109.141006	42.36396	45.065365	105.881378	46.2042045	19.4528975	107.511192	-60.6897045	1.3959045	109.996362
-19.192429	30.140396	108.21962	-7.543701	10.55616	108.775162	49.586552	-6.014803	108.513519	42.152004	45.28289	106.106636	45.869278	19.6340435	107.3100775	-60.95668	1.4782765	110.2402465
-18.142443	31.788385	108.778999	-8.024626	10.847621	108.839798	48.889168	-5.749297	107.697426	41.794701	45.617111	106.542061	45.3419345	19.933907	107.1197435	-61.3911865	1.761335	110.5598525
-17.383673	32.81501	109.187401	-8.389369	11.092314	108.921143	48.461567	-5.581498	107.173668	41.585629	45.825119	106.881287	45.023598	20.1218105	107.0274775	-61.802336	2.0628175	110.8148085
-16.514915	33.864681	109.557762	-8.695478	11.363528	109.034584	47.998302	-5.386727	106.811378	41.390045	45.992599	107.212875	44.6941735	20.302936	107.0121265	-62.0851295	2.42412	111.0570415
-15.572267	34.85043	109.950432	-9.015454	11.63178	109.211815	47.536652	-5.212193	106.603241	41.216297	46.141613	107.637466	44.3764745	20.46471	107.1203535	-62.4073825	2.79885	111.3032765
-14.583217	35.7127	110.424469	-9.298928	11.876871	109.464798	47.280346	-5.104986	106.49221	41.115795	46.282047	108.200439	44.1980705	20.5885305	107.3463245	-62.7959265	3.1652115	111.5832715
-13.468325	36.544704	110.926102	-9.571047	12.095311	109.728897	47.055134	-5.00258	106.553841	41.073479	46.400631	108.792328	44.0643065	20.6990255	107.6730845	-63.2064005	3.4915965	111.7847095
-12.291278	37.283634	111.482895	-9.760509	12.280268	110.092751	46.915421	-4.928682	106.719376	41.079033	46.501701	109.475136	43.997227	20.7865095	108.097256	-63.518245	3.7740265	112.088246
-10.390577	38.166061	112.299599	-9.994349	12.496501	110.642776	46.79314	-4.805298	107.21582	41.188095	46.620251	110.547234	43.9906175	20.9074765	108.881527	-63.9793155	4.0855255	112.404025
-8.984289	38.672604	112.854134	-10.136561	12.617586	111.033295	46.7225	-4.708592	107.834755	41.222179	46.691044	111.484001	43.9723395	20.991226	109.659378	-64.2454615	4.243946	112.407212
-7.594261	39.053951	113.498924	-10.228387	12.741162	111.491264	46.889027	-4.64885	108.749619	41.381836	46.708752	112.582397	44.1354315	21.029951	110.666008	-64.5922055	4.452373	112.31652
-6.128057	39.296597	114.290665	-10.350688	12.837744	112.052788	47.170715	-4.609986	109.974052	41.598366	46.746384	113.962677	44.3845405	21.068199	111.9683645	-65.0859165	4.607289	112.1372115
-4.633899	39.41951	115.231255	-10.49432	12.922335	112.687073	47.529873	-4.60238	111.430763	41.679379	46.815578	115.656425	44.604626	21.106599	113.543594	-65.593266	4.738071	111.830552
-3.151519	39.364624	116.24025	-10.675823	13.038182	113.361374	47.819252	-4.558014	112.979805	41.849243	46.813557	117.258598	44.8342475	21.1277715	115.1192015	-66.1858935	4.9485925	111.6035465
-1.669396	39.26963	117.238785	-10.870089	13.169703	114.053055	48.07436	-4.476998	114.420021	41.903553	46.819504	118.765938	44.9889565	21.171253	116.5929795	-66.7291345	5.168153	111.5131305
0.404369	38.87429	118.567505	-11.135375	13.294518	114.870979	48.321091	-4.39697	116.20182	41.79517	46.745674	120.73275	45.0581305	21.174352	118.467285	-67.3288805	5.414684	111.274673
1.729288	38.469368	119.278648	-11.333827	13.400434	115.199257	48.383976	-4.346614	117.175041	41.706261	46.709053	121.777763	45.0451185	21.1812195	119.476402	-67.7127725	5.6196485	110.922112
3.026219	37.932594	119.72171	-11.54144	13.535501	115.383293	48.381771	-4.29659	117.946686	41.55801	46.682171	122.604156	44.9698905	21.1927905	120.275421	-68.0527705	5.8782115	110.491165
4.206386	37.297028	120.003166	-11.750197	13.693552	115.435349	48.361309	-4.254778	118.539261	41.39463	46.678825	123.14476	44.8779695	21.2120235	120.8420105	-68.3783635	6.1750805	110.0286875
5.327173	36.568604	120.018707	-11.957562	13.859558	115.354034	48.291512	-4.165228	119.010231	41.214375	46.745373	123.42012	44.7529435	21.2900725	121.2151755	-68.6680675	6.4290435	109.4928925
6.381252	35.74905	119.812408	-12.137405	14.043	115.154472	48.183716	-4.075628	119.361153	41.022144	46.843567	123.438873	44.60293	21.3839695	121.400013	-68.87774	6.7020305	108.908931
7.318385	34.829605	119.450974	-12.263499	14.217812	114.862267	48.06601	-3.972259	119.528786	40.854221	46.949039	123.232208	44.4601155	21.48839	121.380497	-68.9871135	6.947234	108.344037
8.56367	33.281052	118.600639	-12.347705	14.44358	114.346336	47.884743	-3.85388	119.452225	40.670345	47.081505	122.482803	44.277544	21.6138125	120.967514	-68.972954	7.2733475	107.725158
9.279741	32.123253	117.90081	-12.324842	14.52025	113.950256	47.779015	-3.828427	119.190826	40.630913	47.097145	121.740685	44.204964	21.634359	120.4657555	-68.854648	7.406141	107.4347565
9.903394	30.866447	117.125259	-12.251611	14.55373	113.531136	47.658096	-3.840651	118.837547	40.626801	47.059776	120.89344	44.1424485	21.6095625	119.8654935	-68.6456705	7.4978975	107.1967785
10.42165	29.544758	116.337921	-12.162369	14.591895	113.122772	47.546421	-3.830667	118.412483	40.647827	47.014851	120.00029	44.097124	21.592092	119.2063865	-68.421862	7.591698	107.0391575
10.828658	28.180452	115.583755	-12.142396	14.681646	112.752487	47.388	-3.841318	118.000565	40.704697	46.982594	119.166718	44.0463485	21.570638	118.5836415	-68.3311405	7.792654	106.9213325
11.07349	26.750505	114.934624	-12.169618	14.786916	112.434509	47.12125	-3.895207	117.657722	40.736809	46.914761	118.455315	43.9290295	21.509777	118.0565185	-68.2682655	8.064055	106.8124995
11.156575	25.318224	114.435074	-12.311707	14.95997	112.273285	46.808327	-3.973913	117.348305	40.804718	46.84552	117.669533	43.8065225	21.4358035	117.508919	-68.4299365	8.4841365	107.037651
10.993499	23.050589	113.988564	-12.804731	15.36502	112.420822	46.060402	-4.054113	117.025169	40.522671	46.845402	116.938828	43.2915365	21.3956445	116.9819985	-68.9009985	9.3343955	107.8596455
10.569843	21.608816	114.034286	-13.270079	15.646084	112.830482	45.466164	-4.154344	116.936897	40.200188	46.8349	116.42971	42.833176	21.340278	116.6833035	-69.373334	9.95189	108.9776605
10.147584	20.089355	114.107323	-13.797953	15.910589	113.36924	44.873665	-4.28168	116.96917	39.880371	46.816624	115.972351	42.377018	21.267472	116.4707605	-69.972924	10.553706	110.2677195
9.627913	18.494392	114.336037	-14.329037	16.126282	113.889778	44.303959	-4.418293	117.086578	39.522934	46.763374	115.626022	41.9134465	21.1725405	116.3563	-70.5715205	11.0800235	111.423256
9.064049	16.88199	114.55468	-14.834473	16.245531	114.292847	43.77795	-4.561253	117.240501	39.131737	46.65712	115.434242	41.4548435	21.0479335	116.3373715	-71.1237895	11.4431285	112.2483225
8.528721	15.260593	114.675591	-15.241056	16.2651	114.48349	43.304874	-4.67869	117.394554	38.801193	46.550262	115.417267	41.0530335	20.935786	116.4059105	-71.5351455	11.594414	112.5610695
7.797136	13.740473	114.762405	-15.558211	16.208675	114.454338	42.959366	-4.804189	117.539124	38.514473	46.461178	115.529633	40.7369195	20.8284945	116.5343785	-71.8533415	11.5888555	112.3742975
6.787811	11.420774	114.502953	-15.864426	16.020809	114.031364	42.641598	-4.970085	117.645493	38.255455	46.321381	115.879845	40.4485265	20.675648	116.762669	-72.1773785	11.36597	111.300059
6.044282	9.876311	114.230598	-15.944578	15.878841	113.589096	42.560669	-5.051084	117.664131	38.168716	46.238579	116.169647	40.3646925	20.5937475	116.916889	-72.2538485	11.1639345	110.261303
5.268503	8.36017	113.825897	-15.941305	15.70678	113.096985	42.579445	-5.103708	117.622742	38.069199	46.167553	116.398331	40.324322	20.5319225	117.0105365	-72.206932	10.8816375	109.1834335
4.457538	6.888224	113.395706	-15.86553	15.541842	112.624863	42.658051	-5.156253	117.542603	38.052322	46.093784	116.453957	40.3551865	20.4687655	116.99828	-72.0862465	10.6149185	108.251446
3.541118	5.392664	112.968658	-15.731345	15.402138	112.211517	42.773743	-5.189366	117.45356	37.985184	46.032917	116.327118	40.3794635	20.4217755	116.890339	-71.8421535	10.3825005	107.532695
2.571537	3.947585	112.544044	-15.56957	15.270558	111.834671	42.889145	-5.251501	117.358421	38.084839	45.929813	116.006111	40.486992	20.339156	116.682266	-71.626132	10.20196	106.987076
1.510638	2.485695	112.135361	-15.400394	15.148785	111.493721	42.974918	-5.317308	117.182411	38.158226	45.822014	115.536377	40.566572	20.252353	116.359394	-71.36736	10.045217	106.628048
-0.268267	0.40916	111.568497	-15.217207	14.997753	111.05555	43.167	-5.56781	116.644058	38.304184	45.655083	114.51223	40.735592	20.0436365	115.578144	-71.170006	9.9518695	106.532956
-1.573264	-0.977096	111.150993	-15.183245	14.936633	110.832146	43.051414	-5.725956	116.072701	38.304375	45.535362	113.735153	40.6778945	19.904703	114.903927	-71.0443845	9.968563	106.760365
-2.98923	-2.280543	110.85894	-15.233859	14.923594	110.688232	42.783417	-5.869899	115.455925	38.207455	45.413506	113.003387	40.495436	19.7718035	114.229656	-70.963154	10.0753845	107.146808
-4.499919	-3.562003	110.660217	-15.393448	14.93362	110.671173	42.463528	-6.031682	114.823555	38.084805	45.317795	112.333321	40.2741665	19.6430565	113.578438	-71.0610625	10.2241835	107.763908
-6.114382	-4.788625	110.622681	-15.632296	14.916144	110.749985	42.079002	-6.184297	114.264442	37.88763	45.205521	111.84375	39.983316	19.510612	113.054096	-71.247908	10.321676	108.445874
-7.73401	-5.951073	110.651527	-15.878013	14.864985	110.871002	41.739567	-6.354819	113.862442	37.620914	45.091614	111.460709	39.6802405	19.3683975	112.6615755	-71.4362665	10.3615725	109.0804285
-9.411439	-7.118248	110.731613	-16.099422	14.77614	110.967171	41.495399	-6.566988	113.432251	37.384319	44.997944	111.047836	39.439859	19.215478	112.2400435	-71.638703	10.336802	109.6942985
-11.824281	-8.766508	110.593483	-16.256615	14.480512	110.805061	41.190426	-6.782256	112.851227	37.023785	44.799583	110.426643	39.1071055	19.0086635	111.638935	-71.6203355	9.9523605	109.971187
-13.395916	-9.87912	110.340645	-16.226254	14.15574	110.436462	41.117065	-6.938602	112.439392	36.8661	44.694302	109.838615	38.9915825	18.87785	111.1390035	-71.4440905	9.43363	109.7339205
-14.893736	-10.937953	109.850121	-16.131969	13.709571	109.789017	41.157223	-7.055285	111.890221	36.705055	44.577908	109.208748	38.931139	18.7613115	110.5494845	-71.195077	8.6578305	109.0285495
-16.408373	-12.004857	109.127403	-15.969111	13.120544	108.892372	41.240002	-7.135833	111.485275	36.56963	44.370602	108.485161	38.904816	18.6173845	109.985218	-70.843038	7.6237035	107.799526
-17.870815	-13.016566	108.300491	-15.758087	12.455197	107.876457	41.410591	-7.308413	111.049362	36.487026	44.119038	107.776451	38.9488085	18.4053125	109.4129065	-70.4649825	6.5050815	106.3400075
-19.330744	-13.984458	107.416412	-15.506729	11.74899	106.857834	41.647511	-7.511215	110.677208	36.444115	43.773571	107.105576	39.045813	18.131178	108.891392	-70.059271	5.366802	104.824276
-20.787802	-14.885853	106.577209	-15.246229	11.022934	105.961433	41.910233	-7.763975	110.44931	36.435593	43.425606	106.556763	39.172913	17.8308155	108.5030365	-69.665371	4.2150525	103.4198295
-23.013416	-16.016123	105.764709	-14.848002	10.013132	105.049538	42.291451	-8.071582	110.114967	36.45034	42.954742	105.93071	39.3708955	17.44158	108.0228385	-69.0668995	2.584684	102.0762375
-24.543388	-16.625925	105.565514	-14.606339	9.436689	104.760757	42.530624	-8.300459	109.940765	36.489002	42.658787	105.558838	39.509813	17.179164	107.7498015	-68.722491	1.694214	101.7717125
-26.112398	-17.057133	105.880402	-14.395393	8.977334	104.858765	42.677982	-8.504068	109.698631	36.515095	42.374146	105.152573	39.5965385	16.935039	107.425602	-68.3873245	1.019629	102.291928
-27.710667	-17.339317	106.528381	-14.262875	8.576135	105.276253	42.711021	-8.713414	109.492401	36.480827	42.118698	104.859985	39.595924	16.702642	107.176193	-68.121674	0.449628000000001	103.376313
-29.347313	-17.475119	107.449211	-14.233379	8.233575	105.946716	42.666893	-8.908543	109.314636	36.400597	41.914646	104.769264	39.533745	16.5030515	107.04195	-68.000503	-0.0359014999999978	104.851482
-30.998236	-17.496136	108.553398	-14.328784	7.94639	106.828438	42.523106	-9.041382	109.169594	36.253735	41.794144	104.816559	39.3884205	16.376381	106.9930765	-68.0459885	-0.483601000000001	106.6637995
-32.623966	-17.392466	109.702812	-14.520943	7.743735	107.826019	42.316196	-9.130394	109.071877	36.010273	41.715958	105.045761	39.1632345	16.292782	107.058819	-68.2051205	-0.805311999999998	108.593219
-35.02578	-16.990725	111.436501	-14.989773	7.59194	109.33812	41.835407	-9.12021	109.08197	35.541771	41.725044	105.718376	38.688589	16.302417	107.400173	-68.668135	-1.118537	111.276067
-36.597668	-16.613495	112.540756	-15.378289	7.572959	110.324265	41.478245	-9.101317	109.237671	35.218601	41.730537	106.283417	38.348423	16.31461	107.760544	-69.105001	-1.168692	112.887986
-38.10939	-16.135403	113.672134	-15.804942	7.581476	111.303009	41.118237	-9.104802	109.531403	34.902561	41.720829	106.895813	38.010399	16.3080135	108.213608	-69.620283	-1.1450615	114.39241
-39.553623	-15.573118	114.729843	-16.201424	7.609417	112.259117	40.689693	-9.133373	109.996208	34.648903	41.675514	107.562698	37.669298	16.2710705	108.779453	-70.072146	-1.0522365	115.738781
-40.90015	-14.94776	115.737724	-16.547659	7.612158	113.179733	40.477219	-9.217296	110.468697	34.504707	41.599155	108.212616	37.490963	16.1909295	109.3406565	-70.586281	-0.966613500000002	117.0188095
-42.102425	-14.269956	116.699898	-16.800871	7.607281	114.030441	40.247501	-9.331141	110.992416	34.426025	41.510677	108.817589	37.336763	16.089768	109.9050025	-70.938505	-0.875205999999999	118.1558795
-43.18322	-13.522042	117.641472	-16.98147	7.561666	114.834007	40.079254	-9.49556	111.447739	34.44355	41.375084	109.335968	37.261402	15.939762	110.3918535	-71.224342	-0.816430000000003	119.2761605
-44.684071	-12.328503	118.837715	-17.127323	7.469383	115.877998	39.879669	-9.765864	111.961731	34.552296	41.151905	110.085258	37.2159825	15.6930205	111.0234945	-71.4706285	-0.754254499999999	120.7325015
-45.492321	-11.473835	119.483627	-17.175735	7.381438	116.470184	39.805943	-9.964092	112.241554	34.635204	40.987663	110.55777	37.2205735	15.5117855	111.399662	-71.5720435	-0.748909499999999	121.540706
-46.184563	-10.604156	120.009781	-17.206375	7.313381	116.978004	39.766685	-10.127412	112.460617	34.754501	40.847454	111.018288	37.260593	15.360021	111.7394525	-71.673343	-0.733259	122.2165555
-46.726051	-9.697782	120.404449	-17.216318	7.277425	117.437973	39.727459	-10.233241	112.657585	34.870327	40.775986	111.517159	37.298893	15.2713725	112.087372	-71.731529	-0.716522500000002	122.788574
-47.232811	-8.707574	120.732986	-17.264862	7.229558	117.833458	39.701889	-10.305957	112.885513	34.97224	40.720203	112.000969	37.3370645	15.207123	112.443241	-71.8667885	-0.748006999999999	123.223675
-47.57798	-7.716494	120.966972	-17.29063	7.225729	118.179893	39.690094	-10.324326	113.156807	35.065517	40.704155	112.498749	37.3778055	15.1899145	112.827778	-71.9590655	-0.7384565	123.532008
-47.86591	-6.735926	121.092712	-17.33815	7.239944	118.464005	39.703003	-10.317421	113.446983	35.106419	40.738712	113.055511	37.404711	15.2106455	113.251247	-72.081011	-0.730757499999999	123.676763
-48.097946	-5.124565	121.089722	-17.418839	7.292484	118.781876	39.747913	-10.309407	113.983223	35.240383	40.762897	113.773582	37.494148	15.226745	113.8784025	-72.331826	-0.641777000000001	123.6853495
-48.099228	-4.056863	121.015396	-17.483723	7.329904	118.933975	39.804062	-10.361709	114.396439	35.346363	40.74617	114.198776	37.5752125	15.1922305	114.2976075	-72.5426585	-0.532422500000001	123.5703425
-48.015278	-3.052738	120.882378	-17.554827	7.360946	119.029106	39.813789	-10.416648	114.81427	35.440865	40.684772	114.538261	37.627327	15.134062	114.6762655	-72.736981	-0.41217	123.3819465
-47.840275	-2.026658	120.725166	-17.595539	7.368068	119.06958	39.845943	-10.521418	115.194534	35.530392	40.588898	114.762161	37.6881675	15.03374	114.9783475	-72.8792455	-0.297604	123.1608125
-47.62524	-0.906602	120.575073	-17.619913	7.340044	119.057869	39.906666	-10.66732	115.55468	35.635166	40.486362	114.870598	37.770916	14.909521	115.212639	-73.010742	-0.229433	122.903099
-47.226479	0.103631	120.34465	-17.598354	7.296902	118.995903	39.960537	-10.826134	115.837219	35.740139	40.364105	114.843689	37.850338	14.7689855	115.340454	-73.047046	-0.175181500000001	122.651352
-46.762199	1.093654	120.101868	-17.547787	7.228169	118.877518	40.005173	-10.987288	116.033531	35.860737	40.227325	114.712906	37.932955	14.6200185	115.3732185	-73.028529	-0.1636805	122.3818175
-45.87114	2.618484	119.555321	-17.428436	7.125913	118.521675	40.070793	-11.274558	116.168358	36.073864	39.993919	114.393028	38.0723285	14.3596805	115.280693	-72.9292005	-0.1078545	121.762657
-45.186062	3.661931	118.983627	-17.313044	7.103724	118.166412	40.122013	-11.466563	116.173401	36.281303	39.840294	114.123726	38.201658	14.1868655	115.1485635	-72.827746	0.0205824999999997	121.1842605
-44.458378	4.713533	118.138054	-17.171209	7.112346	117.611397	40.205383	-11.607218	116.163048	36.559654	39.706142	113.921501	38.3825185	14.049462	115.0422745	-72.7249365	0.175229999999999	120.1805195
-43.658466	5.828743	117.095985	-17.030535	7.222691	116.931137	40.301167	-11.779781	116.099571	36.909054	39.584057	113.751778	38.6051105	13.902138	114.9256745	-72.6661805	0.543244	118.9365995
-42.772312	7.00908	115.972504	-16.890823	7.450186	116.167625	40.339382	-11.893751	116.058968	37.267632	39.504101	113.516319	38.803507	13.805175	114.7876435	-72.585153	1.095197	117.5476065
-41.915436	8.228678	114.754501	-16.755129	7.769638	115.334641	40.324558	-11.919821	116.046158	37.643269	39.496601	113.270828	38.9839135	13.78839	114.658493	-72.4941715	1.750886	116.010789
-40.982765	9.49815	113.645134	-16.636444	8.155668	114.578819	40.328316	-11.907882	115.946747	38.009754	39.536964	113.00901	39.169035	13.814541	114.4778785	-72.441923	2.496795	114.6797595
-39.529873	11.423504	112.155411	-16.493753	8.77354	113.502678	40.334572	-11.832379	115.796021	38.476501	39.65839	112.550339	39.4055365	13.9130055	114.17318	-72.3930425	3.6340745	112.832176
-38.590057	12.746949	111.42733	-16.421518	9.144362	112.914589	40.260868	-11.752342	115.541855	38.687153	39.737072	112.196396	39.4740105	13.992365	113.8691255	-72.3170465	4.296359	111.9600525
-37.627541	14.07229	110.805443	-16.352957	9.432048	112.423813	40.159611	-11.680004	115.207222	38.836113	39.77776	111.855125	39.497862	14.048878	113.5311735	-72.203776	4.815218	111.3164525
-36.688587	15.399119	110.299942	-16.315876	9.668435	111.978241	40.050411	-11.646767	114.840042	38.956409	39.824234	111.620079	39.50341	14.0887335	113.2300605	-72.135162	5.2481365	110.7264215
-35.687904	16.756075	109.895256	-16.298014	9.886453	111.616219	39.933086	-11.612645	114.51088	39.05838	39.862347	111.382545	39.495733	14.124851	112.9467125	-72.091761	5.648055	110.2857255
-34.734993	18.155476	109.488762	-16.283339	10.085638	111.297539	39.808025	-11.57404	114.268028	39.158569	39.93116	111.229347	39.483297	14.17856	112.7486875	-72.049975	5.992716	109.8463905
-33.771801	19.530592	109.193054	-16.298754	10.242763	111.051224	39.727234	-11.546652	114.038574	39.229797	40.005516	111.138428	39.4785155	14.229432	112.588501	-72.0760235	6.256094	109.513947
-32.297642	21.671356	108.784119	-16.322397	10.465617	110.732056	39.608593	-11.475279	113.841293	39.311409	40.102474	111.011375	39.460001	14.3135975	112.426334	-72.104795	6.6176365	109.037778
-31.340641	23.109728	108.495728	-16.340635	10.587067	110.516678	39.540421	-11.414604	113.695816	39.366402	40.169735	110.986015	39.4534115	14.3775655	112.3409155	-72.1346815	6.7965685	108.6924405
-30.211693	24.479708	108.324562	-16.334505	10.661848	110.332977	39.478989	-11.349973	113.489464	39.388374	40.213303	110.999023	39.4336815	14.431665	112.2442435	-72.1026915	6.892031	108.4217105
-29.300753	26.031906	108.273438	-16.273209	10.720304	110.224022	39.451492	-11.286135	113.26281	39.436367	40.256531	111.056313	39.4439295	14.485198	112.1595615	-71.9903475	6.95541	108.2884825
-28.287849	27.50046	108.421478	-16.196266	10.755366	110.233498	39.467159	-11.211063	113.029984	39.509731	40.314827	111.183464	39.488445	14.551882	112.106724	-71.880977	6.95885	108.360272
-27.248117	28.989147	108.764626	-16.09667	10.792107	110.383018	39.505936	-11.122245	112.884125	39.577785	40.392532	111.42942	39.5418605	14.6351435	112.1567725	-71.7352005	6.9490705	108.6092635
-26.216576	30.47682	109.264633	-16.037678	10.835612	110.673592	39.589947	-11.009402	112.867294	39.635784	40.519894	111.819031	39.6128655	14.755246	112.3431625	-71.6882215	6.915978	109.0040215
-24.690805	32.686058	110.431778	-16.068914	10.91153	111.377625	39.747242	-10.709292	113.148796	39.632599	40.815639	112.826157	39.6899205	15.0531735	112.9874765	-71.8277485	6.7698865	109.7677735
-23.753878	34.144611	111.400093	-16.196714	10.972376	112.00544	39.8657	-10.462731	113.593338	39.525677	41.042454	113.711403	39.6956885	15.2898615	113.6523705	-72.0891165	6.6548905	110.3585095
-22.764088	35.548817	112.42955	-16.379972	11.084192	112.727547	39.986122	-10.219641	114.221313	39.37606	41.249088	114.736626	39.681091	15.5147235	114.4789695	-72.441035	6.6536605	110.9761245
-21.827719	36.988796	113.46936	-16.610521	11.23981	113.490761	40.046577	-9.990608	115.017319	39.259567	41.464325	115.779747	39.653072	15.7368585	115.398533	-72.874114	6.7427615	111.582989
-20.866615	38.313629	114.501808	-16.877232	11.363625	114.228943	40.004662	-9.788814	115.87764	39.140465	41.645378	116.786362	39.5725635	15.928282	116.332001	-73.3270275	6.798968	112.125885
-19.966831	39.600677	115.465332	-17.160616	11.428885	114.910576	39.957752	-9.701876	116.654549	38.976276	41.75964	117.709435	39.467014	16.028882	117.181992	-73.788246	6.828888	112.63916
-19.096235	40.770535	116.452362	-17.442127	11.40031	115.558861	39.893456	-9.683236	117.304718	38.790165	41.848034	118.541161	39.3418105	16.082399	117.9229395	-74.2260645	6.718221	113.1947825
-17.719128	42.36805	117.68808	-17.817265	11.250908	116.415443	39.816254	-9.648291	118.085564	38.409405	41.890594	119.395241	39.1128295	16.1211515	118.7404025	-74.7473595	6.3806645	114.0904835
-16.843935	43.353462	118.341705	-18.017139	11.114329	116.869499	39.816971	-9.656888	118.433762	38.172062	41.898502	119.877411	38.9945165	16.120807	119.1555865	-75.0287945	6.107851	114.5834115
-16.031595	44.238708	119.002357	-18.207802	10.959161	117.263268	39.798611	-9.682178	118.666695	37.897568	41.883423	120.240639	38.8480895	16.1006225	119.453667	-75.2636935	5.8176995	115.072869
-15.214639	45.101974	119.53466	-18.35865	10.806871	117.571617	39.737938	-9.68266	118.764748	37.64996	41.861923	120.481369	38.693949	16.0896315	119.6230585	-75.411249	5.5241105	115.5201755
-14.392903	45.857491	120.041214	-18.47587	10.644764	117.835724	39.654495	-9.688232	118.77195	37.453606	41.832268	120.684937	38.5540505	16.072018	119.7284435	-75.5057905	5.21751	115.9430045
-13.60467	46.506397	120.597816	-18.548477	10.481563	118.085358	39.630745	-9.716899	118.724457	37.302441	41.822781	120.855843	38.466593	16.052941	119.79015	-75.563547	4.910185	116.380566
-12.817624	47.116661	121.145454	-18.576536	10.309609	118.342361	39.625748	-9.724331	118.62999	37.197098	41.805164	121.061195	38.411423	16.0404165	119.8455925	-75.564495	4.5788015	116.8391295
-11.625203	47.814087	121.975876	-18.575603	10.069008	118.706284	39.669701	-9.717743	118.490204	37.025097	41.777161	121.475281	38.347399	16.029709	119.9827425	-75.498605	4.108307	117.4298255
-10.906996	48.130466	122.564491	-18.587103	9.970095	118.934128	39.699337	-9.682911	118.44165	36.941032	41.76128	121.764397	38.3201845	16.0391845	120.1030235	-75.4943905	3.9010055	117.7652325
-10.126537	48.415997	123.010651	-18.623585	9.93096	119.166168	39.70789	-9.613096	118.441437	36.804146	41.772957	122.079002	38.256018	16.0799305	120.2602195	-75.503188	3.7819895	118.0721165
-9.383842	48.576595	123.428223	-18.693287	9.952636	119.391884	39.716461	-9.538496	118.519249	36.670872	41.83672	122.329369	38.1936665	16.149112	120.424309	-75.5802405	3.75616	118.359459
-8.688292	48.611839	123.696564	-18.810434	10.028433	119.608032	39.677631	-9.456281	118.675102	36.521915	41.944408	122.559395	38.099773	16.2440635	120.6172485	-75.720641	3.8128025	118.5988155
-7.963186	48.538544	123.708031	-18.935898	10.133918	119.832573	39.630527	-9.381271	118.899895	36.342579	42.028923	122.723999	37.986553	16.323826	120.811947	-75.858349	3.94401	118.853199
-7.237866	48.337208	123.643639	-19.077209	10.247561	120.067596	39.579739	-9.339658	119.228348	36.181187	42.101677	122.823524	37.880463	16.3810095	121.025936	-76.034881	4.1141125	119.109256
-6.302632	47.825375	123.387619	-19.31056	10.406178	120.403412	39.471153	-9.341143	119.867279	35.985043	42.192272	122.878441	37.728098	16.4255645	121.37286	-76.349218	4.3867915	119.433964
-5.737014	47.351509	123.149612	-19.417931	10.469715	120.614662	39.401115	-9.358672	120.322594	35.909336	42.220528	122.883881	37.6552255	16.430928	121.6032375	-76.4910875	4.508502	119.6260865
-5.263935	46.758797	122.995743	-19.509214	10.456409	120.787033	39.364399	-9.416454	120.757401	35.863476	42.195465	122.852577	37.6139375	16.3895055	121.804989	-76.6323655	4.5233125	119.769077
-4.810552	46.075214	122.872269	-19.532242	10.36975	120.913406	39.324024	-9.513823	121.074654	35.853977	42.137917	122.835144	37.5890005	16.312047	121.954899	-76.6534845	4.427453	119.871913
-4.403408	45.303471	122.770035	-19.553228	10.204007	120.982384	39.30307	-9.687524	121.26049	35.852329	41.999435	122.782204	37.5776995	16.1559555	122.021347	-76.6841555	4.2520585	119.943421
-4.065326	44.461548	122.691284	-19.56192	10.015517	121.00325	39.249619	-9.847374	121.34906	35.856274	41.862476	122.721306	37.5529465	16.007551	122.035183	-76.6767865	4.023483	119.971317
-3.775693	43.561424	122.59716	-19.558647	9.878113	120.993759	39.219002	-9.955545	121.367119	35.851696	41.758667	122.636269	37.535349	15.901561	122.001694	-76.652643	3.854665	119.985824
-3.400746	42.216129	122.384575	-19.568058	9.808155	120.985939	39.217789	-10.01084	121.380005	35.808716	41.710194	122.492218	37.5132525	15.849677	121.9361115	-76.6493685	3.766633	120.0357665
-3.27108	41.316029	122.243477	-19.586859	9.849377	121.014938	39.207424	-9.980893	121.395981	35.763447	41.710342	122.371742	37.4854355	15.8647245	121.8838615	-76.6591535	3.8340295	120.1460145
-3.147264	40.398098	122.106422	-19.611082	9.942183	121.08139	39.170235	-9.923807	121.459373	35.698746	41.745041	122.250473	37.4344905	15.910617	121.854923	-76.6566545	3.973749	120.307857
-3.141364	39.444435	122.050926	-19.634672	10.030124	121.139481	39.126572	-9.850336	121.544563	35.666637	41.817589	122.158455	37.3966045	15.9836265	121.851509	-76.6659485	4.0766215	120.427453
-3.236031	38.526733	122.001633	-19.678659	10.118731	121.178116	39.095325	-9.782052	121.589256	35.620991	41.908669	122.097031	37.358158	16.0633085	121.8431435	-76.715476	4.1741535	120.5130885
-3.25262	37.538738	121.948029	-19.740789	10.196819	121.178497	39.002277	-9.71191	121.553459	35.554821	41.98864	122.058395	37.278549	16.138365	121.805927	-76.760127	4.255273	120.551067
-3.390568	36.56229	121.851227	-19.842199	10.277166	121.146133	38.866123	-9.677876	121.411072	35.483021	42.042572	121.947441	37.174572	16.182348	121.6792565	-76.85897	4.371984	120.6130095
-3.850263	35.094921	121.766891	-20.043539	10.427978	121.108261	38.517998	-9.633191	121.001457	35.292889	42.121239	121.685326	36.9054435	16.244024	121.3433915	-76.9925215	4.611932	120.8731305
-4.01478	34.051567	121.497787	-20.175856	10.536103	121.198631	38.238865	-9.629233	120.617661	35.137974	42.145748	121.378235	36.6884195	16.2582575	120.997948	-77.0401315	4.8139485	121.399314
-4.275365	33.029999	121.304489	-20.296576	10.661467	121.464142	37.95927	-9.652243	120.240997	35.011566	42.144524	120.870354	36.485418	16.2461405	120.5556755	-77.07857	5.0767935	122.3726085
-4.52874	31.976748	121.208939	-20.358089	10.769444	121.841263	37.70055	-9.670043	119.956932	34.889366	42.149174	120.34967	36.294958	16.2395655	120.153301	-77.011136	5.2993225	123.529225
-4.805083	30.882702	121.220901	-20.378141	10.8374	122.286629	37.502567	-9.693572	119.747421	34.803143	42.136745	119.873688	36.152855	16.2215865	119.8105545	-76.909137	5.4532135	124.7627035
-5.022932	29.788935	121.287857	-20.357084	10.850978	122.73568	37.384022	-9.770258	119.598434	34.764946	42.063801	119.485565	36.074484	16.1467715	119.5419995	-76.788652	5.5551845	125.9293605
-5.301143	28.743345	121.425232	-20.317476	10.790898	123.117027	37.292278	-9.880047	119.535637	34.761505	41.960842	119.174744	36.0268915	16.0403975	119.3551905	-76.6618435	5.5413985	126.8788635
-5.655403	27.178669	121.576866	-20.245705	10.688059	123.4702	37.227219	-9.977646	119.584763	34.772858	41.818871	118.932518	36.0000385	15.9206125	119.2586405	-76.4914485	5.4555055	127.6817595
-5.879519	26.146498	121.667694	-20.234877	10.641019	123.635139	37.205677	-9.982269	119.715187	34.780228	41.74295	118.8918	35.9929525	15.8803405	119.3034935	-76.4627065	5.4016975	127.9667845
-6.034567	25.172567	121.797653	-20.24168	10.627396	123.758659	37.220081	-9.944599	119.964348	34.782738	41.719513	118.991127	36.0014095	15.887457	119.4777375	-76.4847695	5.367335	128.0395805
-6.235703	24.227236	121.999702	-20.260893	10.62714	123.863472	37.304749	-9.891488	120.298531	34.833626	41.769455	119.210793	36.0691875	15.9389835	119.754662	-76.5909735	5.3152965	127.972282
-6.350774	23.350279	122.20681	-20.264908	10.623769	123.95517	37.387745	-9.841143	120.667816	34.890045	41.828968	119.494164	36.138895	15.9939125	120.08099	-76.668711	5.2536255	127.82935
-6.458534	22.424259	122.432152	-20.295502	10.632641	124.065056	37.434704	-9.794354	121.046844	34.937698	41.882439	119.822327	36.186201	16.0440425	120.4345855	-76.777205	5.2212395	127.6955265
-6.544545	21.549917	122.646484	-20.324944	10.653585	124.213745	37.467228	-9.74227	121.397568	34.972771	41.926952	120.109306	36.2199995	16.092341	120.753437	-76.8698875	5.214829	127.674053
-6.702144	20.281151	123.040535	-20.328293	10.674848	124.540016	37.464787	-9.648423	121.892998	35.022614	41.9995	120.48671	36.2437005	16.1755385	121.189854	-76.9002865	5.1741575	127.890178
-6.763236	19.464689	123.297165	-20.28487	10.661066	124.75618	37.516804	-9.597065	122.218575	35.064808	42.03027	120.714844	36.290806	16.2166025	121.4667095	-76.860546	5.1055295	128.0456505
-6.776975	18.668402	123.54734	-20.248051	10.630571	124.947166	37.642551	-9.570185	122.504356	35.134106	42.076672	120.949409	36.3883285	16.2532435	121.7268825	-76.8844305	5.0078985	128.1674495
-6.818189	17.839426	123.724274	-20.179388	10.590341	125.070175	37.78458	-9.567409	122.767517	35.199501	42.117928	121.181274	36.4920405	16.2752595	121.9743955	-76.8508165	4.9054225	128.1659545
-6.875093	17.041853	123.841843	-20.14893	10.568975	125.149963	37.8792	-9.558581	122.992874	35.2258	42.13903	121.298386	36.5525	16.2902245	122.14563	-76.85036	4.8477255	128.154296
-6.915184	16.318684	123.872971	-20.120073	10.570269	125.174057	37.954815	-9.515107	123.176552	35.238365	42.157669	121.340874	36.59659	16.321281	122.258713	-76.836736	4.819257	128.089401
-6.931404	15.662403	123.88533	-20.060802	10.568782	125.139114	38.055164	-9.452556	123.334297	35.238701	42.201725	121.335983	36.6469325	16.3745845	122.33514	-76.7685365	4.7629795	127.943088
-6.950499	14.635512	123.817207	-20.00102	10.594043	125.026794	38.234039	-9.405162	123.51104	35.291042	42.250435	121.295616	36.7625405	16.4226365	122.403328	-76.7645805	4.7654495	127.65026
-6.9591	13.944324	123.754433	-19.939297	10.58712	124.907127	38.366051	-9.400618	123.604378	35.33754	42.258282	121.256866	36.8517955	16.428832	122.430622	-76.7303895	4.745408	127.383632
-6.988297	13.301538	123.682655	-19.86784	10.583665	124.818672	38.468094	-9.395408	123.65078	35.374844	42.263638	121.21154	36.921469	16.434115	122.43116	-76.657149	4.733215	127.206184
-7.04147	12.702647	123.668182	-19.783926	10.565882	124.783264	38.53101	-9.39498	123.62262	35.418381	42.229347	121.128044	36.9746955	16.4171835	122.375332	-76.5425475	4.7145805	127.191196
-7.028712	12.168636	123.661865	-19.694584	10.538014	124.811935	38.600025	-9.416361	123.568298	35.481609	42.18388	121.077202	37.040817	16.3837595	122.32275	-76.429985	4.6922685	127.30112
-7.06684	11.683585	123.727798	-19.586081	10.503164	124.890434	38.668278	-9.447696	123.49173	35.578651	42.143623	121.092583	37.1234645	16.3479635	122.2921565	-76.2956265	4.6583645	127.4887115
-7.078248	11.213962	123.795685	-19.465359	10.477283	124.933685	38.734581	-9.48012	123.412254	35.690151	42.135597	121.206284	37.212366	16.3277385	122.309269	-76.143084	4.6268275	127.558101
-7.073391	10.576323	123.770309	-19.282549	10.468129	124.906853	38.845497	-9.53184	123.191742	35.945465	42.12299	121.397148	37.395481	16.295575	122.294445	-75.960579	4.640683	127.519261
-7.085952	10.182989	123.685875	-19.192272	10.497264	124.811234	38.882927	-9.551275	123.009514	36.058201	42.115726	121.517326	37.470564	16.2822255	122.26342	-75.855108	4.7123025	127.359048
-7.120927	9.782227	123.569016	-19.097013	10.505366	124.701271	38.904144	-9.56416	122.788765	36.193012	42.118416	121.593002	37.548578	16.277128	122.1908835	-75.742604	4.733604	127.2116585
-7.155693	9.407773	123.477348	-19.037617	10.513923	124.641396	38.912876	-9.587679	122.514961	36.269207	42.106873	121.647438	37.5910415	16.259597	122.0811995	-75.6662755	4.768249	127.2015925
-7.193411	9.031733	123.402428	-18.986765	10.485821	124.610519	38.921856	-9.649199	122.22139	36.3605	42.062412	121.641434	37.641178	16.2066065	121.931412	-75.614708	4.7650355	127.289626
-7.213008	8.646132	123.322281	-18.920576	10.402312	124.567703	38.91486	-9.773445	121.919044	36.482601	42.012394	121.576347	37.6987305	16.1194745	121.7476955	-75.5398825	4.6851495	127.3877105
-7.231759	8.284202	123.175598	-18.865887	10.296715	124.469635	38.903229	-9.933903	121.583817	36.59531	41.928543	121.426666	37.7492695	15.99732	121.5052415	-75.4810435	4.59611	127.4340285
-7.241335	7.669888	122.792564	-18.760201	10.151758	124.179169	38.866688	-10.168781	120.981789	36.721931	41.738411	120.983253	37.7943095	15.784815	120.982521	-75.3147115	4.518701	127.375817
-7.267927	7.322176	122.44294	-18.717751	10.116217	123.890175	38.838303	-10.271209	120.559486	36.78286	41.601009	120.665848	37.8105815	15.6649	120.612667	-75.2460835	4.567534	127.167683
-7.204629	6.942564	122.011887	-18.619684	10.079853	123.526939	38.847725	-10.374424	120.164909	36.843102	41.498322	120.227478	37.8454135	15.561949	120.1961935	-75.0847815	4.597757	126.8576845
-7.208444	6.641552	121.570862	-18.524954	10.059073	123.136902	38.889782	-10.439036	119.802597	36.90131	41.459808	119.722488	37.895546	15.510386	119.7625425	-74.945454	4.60776	126.5112615
-7.277045	6.361657	121.149841	-18.425543	10.05068	122.722313	38.927483	-10.450523	119.423927	36.949463	41.409092	119.243416	37.938473	15.4792845	119.3336715	-74.789559	4.6220755	126.1109545
-7.551414	6.137484	120.851265	-18.328789	10.041295	122.31604	38.976929	-10.479307	119.056381	36.950916	41.345497	118.787262	37.9639225	15.433095	118.9218215	-74.6215005	4.649495	125.7102585
-7.620241	5.877126	120.453133	-18.226425	9.99574	121.925232	39.040119	-10.491801	118.712128	36.962692	41.311378	118.343056	38.0014055	15.4097885	118.527592	-74.4542555	4.5816915	125.322872
-7.689044	5.530153	119.882645	-18.092966	9.919376	121.34111	39.180759	-10.524946	118.125832	36.993637	41.266224	117.808807	38.087198	15.370639	117.9673195	-74.27313	4.468113	124.7149005
-7.682726	5.371152	119.49192	-18.006556	9.879083	120.964958	39.22916	-10.524036	117.805222	37.014584	41.231068	117.515205	38.121872	15.353516	117.6602135	-74.134984	4.40465	124.2697025
-7.694298	5.182674	119.133423	-17.931429	9.851582	120.611511	39.291824	-10.556884	117.420006	37.065582	41.202183	117.310631	38.178703	15.3226495	117.3653185	-74.041561	4.3805145	123.8577035
-7.618506	5.095142	118.794159	-17.868654	9.860813	120.270172	39.28286	-10.563917	117.111397	37.128048	41.169117	117.161514	38.205454	15.3026	117.1364555	-73.942762	4.419026	123.4038885
-7.580134	5.01536	118.429634	-17.810776	9.880461	119.906654	39.328049	-10.61415	116.81472	37.253765	41.164261	117.013672	38.290907	15.2750555	116.914196	-73.912459	4.4858665	122.899112
-7.476822	4.917254	118.028282	-17.773073	9.934394	119.511391	39.343117	-10.650887	116.462646	37.382465	41.190121	116.880272	38.362791	15.269617	116.671459	-73.908937	4.599171	122.351323
-7.349198	4.836526	117.588593	-17.741421	10.014553	119.119011	39.329842	-10.68209	115.971962	37.464478	41.203415	116.728722	38.39716	15.2606625	116.350342	-73.880002	4.7684435	121.88768
-7.117008	4.737742	116.891922	-17.731543	10.106539	118.575691	39.174889	-10.635994	115.10582	37.505131	41.279781	116.481651	38.34001	15.3218935	115.7937355	-73.803096	4.8911845	121.3576465
-6.922932	4.714286	116.48867	-17.718475	10.193069	118.278526	39.048687	-10.56716	114.459106	37.487751	41.336643	116.319717	38.268219	15.3847415	115.3894115	-73.705169	5.0013965	121.1676405
-6.702911	4.59345	116.069412	-17.692049	10.327818	118.000793	38.968021	-10.465007	113.858429	37.500427	41.44492	116.134308	38.234224	15.4899565	114.9963685	-73.618322	5.1656795	121.0052175
-6.542897	4.413525	115.653481	-17.674843	10.506593	117.671547	38.936157	-10.315907	113.271866	37.527309	41.672325	115.939034	38.231733	15.678209	114.60545	-73.581419	5.334977	120.737644
-6.300195	4.13835	115.181587	-17.636738	10.733879	117.31588	38.928837	-10.13436	112.679985	37.508194	41.888157	115.658119	38.2185155	15.8768985	114.169052	-73.4919915	5.5908595	120.462708
-6.03905	3.859917	114.633369	-17.598488	11.020148	116.906754	38.905071	-9.879508	112.174988	37.442093	42.099892	115.24559	38.173582	16.110192	113.710289	-73.370558	5.930104	120.103219
-5.606835	3.482223	114.099968	-17.52879	11.3627	116.418137	38.93034	-9.630472	111.716614	37.401382	42.315277	114.882767	38.165861	16.3424025	113.2996905	-73.223441	6.3829975	119.5365835
-4.93581	2.870044	113.214859	-17.46571	11.847335	115.566551	39.10199	-9.382765	111.228035	37.439613	42.56496	114.064896	38.2708015	16.5910975	112.6464655	-73.2022215	7.1035725	118.4866365
-4.445659	2.4548	112.574982	-17.406046	12.106064	114.923302	39.221668	-9.273261	110.939453	37.486546	42.772427	113.446678	38.354107	16.749583	112.1930655	-73.166199	7.462545	117.6535385
-3.96827	1.920511	112.012688	-17.292347	12.319058	114.236221	39.358479	-9.203178	110.571251	37.54073	42.799084	112.831047	38.4496045	16.797953	111.701149	-73.0342985	7.840163	116.771293
-3.487048	1.298214	111.372391	-17.13044	12.450672	113.498352	39.479561	-9.207987	110.326111	37.614731	42.746498	112.1745	38.547146	16.7692555	111.2503055	-72.808026	8.1320885	115.7463985
-2.801097	0.586005	110.764267	-16.934036	12.525645	112.664917	39.625366	-9.260456	110.199402	37.853172	42.647572	111.567451	38.739269	16.693558	110.8834265	-72.607341	8.357732	114.4464075
-2.140266	-0.134118	110.081673	-16.724266	12.483756	111.766541	39.831718	-9.376681	110.049736	38.16441	42.506069	111.233589	38.998064	16.564694	110.6416625	-72.446596	8.402818	112.8914195
-1.477174	-0.847073	109.306313	-16.513399	12.405305	110.778786	40.060963	-9.583435	109.962067	38.566368	42.363144	110.950111	39.3136655	16.3898545	110.456089	-72.3404635	8.4207555	111.101483
-0.534635	-1.938522	108.209312	-16.220215	12.273488	109.268486	40.292789	-9.843205	109.857407	39.07222	42.123226	110.608765	39.6825045	16.1400105	110.233086	-72.1229345	8.4069655	108.303886
0.018745	-2.737881	107.58345	-16.00741	12.229331	108.414566	40.409401	-9.979543	109.839264	39.31712	41.940685	110.328842	39.8632605	15.980571	110.084053	-71.8780805	8.478091	106.745079
0.700154	-3.540817	107.245125	-15.762429	12.219896	107.82373	40.556412	-10.045078	109.938278	39.518486	41.827427	110.058868	40.037449	15.8911745	109.998573	-71.562307	8.5486175	105.648887
1.34351	-4.335238	107.237602	-15.464063	12.233964	107.569565	40.830791	-10.055226	110.113167	39.747871	41.75061	109.785545	40.289331	15.847692	109.949356	-71.217457	8.620236	105.189774
1.914364	-5.039485	107.440926	-15.150997	12.216233	107.513718	41.214008	-10.105681	110.47242	40.044258	41.675186	109.637962	40.629133	15.7847525	110.055191	-70.931127	8.6477135	104.972245
2.449388	-5.726298	107.753082	-14.858487	12.14512	107.513176	41.615124	-10.194798	110.94239	40.392475	41.590309	109.618439	41.0037995	15.6977555	110.2804145	-70.7207735	8.5924845	104.7459375
2.883154	-6.445637	108.026566	-14.598465	12.013669	107.501099	41.897858	-10.302784	111.415497	40.732185	41.480782	109.682426	41.3150215	15.588999	110.5489615	-70.5119515	8.438339	104.4532365
3.448809	-7.552723	108.195961	-14.246233	11.732658	107.431175	42.183842	-10.448776	111.834122	41.125919	41.282387	109.816788	41.6548805	15.4168055	110.825455	-70.1473465	8.0485105	104.036895
3.844353	-8.281699	108.23188	-14.047943	11.538198	107.328972	42.343361	-10.554175	111.940109	41.314404	41.140884	109.831772	41.8288825	15.2933545	110.8859405	-69.9247685	7.7830415	103.7720035
4.176508	-8.969026	108.174583	-13.853145	11.373997	107.223717	42.48732	-10.679981	111.906609	41.469967	41.014606	109.719833	41.9786435	15.1673125	110.813221	-69.6849335	7.5806815	103.634213
4.474127	-9.57585	108.068886	-13.669929	11.27202	107.172516	42.583908	-10.742125	111.721169	41.563736	40.912842	109.542	42.073822	15.0853585	110.6315845	-69.41368	7.4586815	103.7134475
4.736508	-10.070082	108.024445	-13.473946	11.226727	107.210091	42.683445	-10.708825	111.500427	41.61845	40.837288	109.319565	42.1509475	15.0642315	110.409996	-69.0988395	7.3892225	104.010186
4.946142	-10.457579	108.095566	-13.295753	11.252003	107.350098	42.822327	-10.654991	111.357925	41.682186	40.827133	109.087494	42.2522565	15.086071	110.2227095	-68.8437625	7.417935	104.4774865
5.045076	-10.794765	108.295227	-13.115851	11.31156	107.53392	42.98423	-10.585367	111.300026	41.771603	40.849361	108.924973	42.3779165	15.131997	110.1124995	-68.6096185	7.491123	104.9553405
5.084432	-11.193508	108.569038	-12.876236	11.406318	107.751892	43.212044	-10.445529	111.363197	41.963692	40.940491	108.866623	42.587868	15.247481	110.11491	-68.34034	7.565155	105.388874
5.107635	-11.47231	108.586159	-12.743582	11.469057	107.769478	43.354782	-10.363977	111.462997	42.106915	41.042061	108.936295	42.7308485	15.339042	110.199646	-68.2180125	7.599072	105.33931
5.009993	-11.711829	108.523216	-12.617066	11.535972	107.6996	43.467892	-10.246325	111.564255	42.228378	41.140316	109.04689	42.848135	15.4469955	110.3055725	-68.082267	7.6249485	105.0936275
4.901131	-11.938437	108.452866	-12.499699	11.620255	107.561722	43.589821	-10.137161	111.645576	42.352516	41.251125	109.171417	42.9711685	15.556982	110.4084965	-67.9705665	7.683528	104.7149475
4.772157	-12.118918	108.315681	-12.385622	11.726682	107.395172	43.719078	-9.993475	111.716293	42.478279	41.372116	109.291199	43.0986785	15.6893205	110.503746	-67.8699225	7.7640435	104.286598
4.616625	-12.247915	108.151558	-12.269833	11.83824	107.241837	43.842255	-9.832914	111.778831	42.588367	41.496651	109.443878	43.215311	15.8318685	110.6113545	-67.754977	7.8446115	103.8723195
4.466306	-12.334611	107.996391	-12.146478	11.949879	107.155731	43.961418	-9.687678	111.793861	42.69651	41.641319	109.645477	43.328964	15.9768205	110.719669	-67.62192	7.9229375	103.591793
4.222459	-12.397729	107.854057	-11.984653	12.170975	107.218361	44.113022	-9.438845	111.77523	42.863014	41.844868	109.945694	43.488018	16.2030115	110.860462	-67.457324	8.1389385	103.57626
4.046407	-12.365253	107.879936	-11.860851	12.331155	107.372299	44.212212	-9.301212	111.77478	42.975349	41.954514	110.063843	43.5937805	16.326651	110.9193115	-67.3154825	8.335659	103.8252865
3.862628	-12.293056	107.981956	-11.734179	12.500699	107.57711	44.309917	-9.149087	111.785576	43.097668	42.067299	110.137451	43.7037925	16.459106	110.9615135	-67.1721505	8.542292	104.1927065
3.665938	-12.315248	108.125008	-11.614248	12.644999	107.772102	44.418747	-9.032949	111.835876	43.220856	42.16267	110.196068	43.8198015	16.5648605	111.015972	-67.0482975	8.7251375	104.528232
3.534179	-12.356619	108.282471	-11.500637	12.749879	107.920433	44.537365	-8.938527	111.920975	43.332359	42.251621	110.230782	43.934862	16.656547	111.0758785	-66.936136	8.843211	104.7649875
3.349817	-12.395131	108.371445	-11.399135	12.811774	107.971977	44.666721	-8.878938	112.003265	43.426189	42.320812	110.25193	44.046455	16.720937	111.1275975	-66.844725	8.902611	104.8163565
3.10167	-12.422072	108.329536	-11.316886	12.821867	107.919991	44.787323	-8.846002	112.055878	43.486195	42.354645	110.292198	44.136759	16.7543215	111.174038	-66.770531	8.8894125	104.665944
2.678049	-12.484718	107.978271	-11.225657	12.784101	107.702759	44.918041	-8.847956	112.012436	43.570236	42.392239	110.346794	44.2441385	16.7721415	111.179615	-66.6954525	8.7960605	104.225903
2.267096	-12.51452	107.633629	-11.169874	12.76074	107.48056	44.956566	-8.845033	111.904884	43.62648	42.406441	110.453079	44.291523	16.780704	111.1789815	-66.631271	8.740776	103.7821385
1.830004	-12.47782	107.218063	-11.119758	12.783401	107.25325	44.985886	-8.80574	111.75486	43.677784	42.463387	110.602463	44.331835	16.8288235	111.1786615	-66.571351	8.7379785	103.3278385
1.453426	-12.471522	106.973198	-11.054439	12.8792	107.134071	45.038883	-8.685416	111.55677	43.683197	42.594421	110.751617	44.36104	16.9545025	111.1541935	-66.469918	8.80389750000001	103.1139485
1.004511	-12.494195	106.806694	-10.957629	13.041027	107.102333	45.151886	-8.530397	111.388985	43.727894	42.706135	110.663475	44.43989	17.087869	111.02623	-66.355148	8.994185	103.178436
0.576285	-12.467689	106.819466	-10.83217	13.21395	107.127068	45.296684	-8.379415	111.285843	43.768219	42.825352	110.538414	44.5324515	17.2229685	110.9121285	-66.1967915	9.2049315	103.3420075
0.150175	-12.482607	106.897125	-10.690588	13.340328	107.173576	45.447018	-8.263785	111.240936	43.819801	42.913708	110.370491	44.6334095	17.3249615	110.8057135	-66.0145855	9.3556945	103.5414385
-0.569627	-12.605454	106.976822	-10.452326	13.40544	107.22995	45.682056	-8.242841	111.167	43.946972	42.921059	110.132172	44.814514	17.339109	110.649586	-65.719166	9.471771	103.810314
-1.224938	-12.720336	106.995483	-10.310957	13.368091	107.245575	45.807175	-8.316889	111.123405	44.100372	42.876736	110.010597	44.9537735	17.2799235	110.567001	-65.5756875	9.4562585	103.924149
-1.886231	-12.892413	106.95459	-10.170701	13.273046	107.210281	45.908855	-8.4223	111.06591	44.250546	42.776562	109.925545	45.0797005	17.177131	110.4957275	-65.4211025	9.368961	103.9248345
-2.411502	-12.971595	106.806458	-10.059072	13.142697	107.127632	45.983932	-8.558139	110.992287	44.394379	42.667553	109.884346	45.1891555	17.054707	110.4383165	-65.3072995	9.230687	103.8169475
-3.01741	-13.095667	106.623825	-9.99317	13.023453	107.012009	46.031647	-8.661946	110.907639	44.490669	42.580242	109.836662	45.261158	16.959148	110.3721505	-65.247498	9.087758	103.6518675
-3.646315	-13.240315	106.494644	-9.917288	12.93905	106.897949	46.051102	-8.743802	110.801651	44.529316	42.50209	109.76297	45.290209	16.879144	110.2823105	-65.124785	8.998956	103.5135875
-4.255691	-13.42899	106.451164	-9.868361	12.894011	106.844505	46.085949	-8.775373	110.694519	44.520035	42.429512	109.617043	45.302992	16.8270695	110.155781	-65.039714	8.9609525	103.533229
-5.499723	-13.684772	106.697777	-9.740979	12.799771	106.925026	46.171501	-8.850624	110.633507	44.479542	42.282375	109.244385	45.3255215	16.7158755	109.938946	-64.8074795	8.8836665	103.911106
-6.143363	-13.825674	107.055161	-9.642126	12.700737	107.087135	46.261719	-8.950783	110.644234	44.506733	42.152412	109.008049	45.384226	16.6008145	109.8261415	-64.668478	8.8006595	104.3481285
-6.860688	-13.986625	107.360443	-9.539854	12.566916	107.287956	46.358307	-9.092471	110.717583	44.574459	42.015205	108.809639	45.466383	16.461367	109.763611	-64.546091	8.672465	104.812301
-7.570707	-14.158919	107.669128	-9.454181	12.398445	107.470703	46.441425	-9.241211	110.828758	44.659904	41.869946	108.660904	45.5506645	16.3143675	109.744831	-64.4590265	8.4825225	105.196575
-8.222864	-14.386012	107.812073	-9.366505	12.212632	107.567787	46.520718	-9.394157	110.924576	44.736111	41.712654	108.589935	45.6284145	16.1592485	109.7572555	-64.3614245	8.2660155	105.3783185
-9.085047	-14.520396	107.852341	-9.300733	12.031655	107.559418	46.593784	-9.540749	111.011032	44.817154	41.578304	108.528198	45.705469	16.0187775	109.769615	-64.306935	8.0445325	105.349221
-9.688799	-14.704407	107.794449	-9.252121	11.893645	107.459435	46.674564	-9.64228	111.053612	44.868687	41.499115	108.445885	45.7716255	15.9284175	109.7497485	-64.2758675	7.8588725	105.1691215
-10.902863	-14.743681	107.633652	-9.198483	11.785748	107.252708	46.738506	-9.645576	110.974098	44.828716	41.460846	108.196091	45.783611	15.907635	109.5850945	-64.180577	7.663861	104.9203215
-11.671425	-14.804147	107.69136	-9.129521	11.783388	107.164299	46.813904	-9.571875	110.869026	44.718128	41.494408	107.879044	45.766016	15.9612665	109.374035	-64.025058	7.6055095	104.954563
-12.391295	-14.843567	107.743927	-9.090824	11.800189	107.126213	46.911766	-9.480348	110.777237	44.582195	41.52813	107.584885	45.7469805	16.023891	109.181061	-63.9286285	7.576487	105.071365
-13.242247	-14.810565	107.947838	-9.049112	11.818406	107.165863	46.990513	-9.372444	110.719803	44.476086	41.561398	107.321785	45.7332995	16.094477	109.020794	-63.8315235	7.542335	105.310932
-13.992951	-14.752414	108.104065	-9.036986	11.801877	107.230827	47.07254	-9.31527	110.701859	44.417671	41.602753	107.156792	45.7451055	16.1437415	108.9293255	-63.8190775	7.4600125	105.5323285
-14.776525	-14.653436	108.148575	-9.024727	11.750569	107.277008	47.107079	-9.28627	110.683311	44.378807	41.626568	107.092598	45.742943	16.170149	108.8879545	-63.792397	7.330989	105.6660615
-15.544393	-14.588754	108.076942	-9.024345	11.661375	107.252678	47.11351	-9.284505	110.618317	44.342262	41.644676	107.085022	45.727886	16.1800855	108.8516695	-63.776576	7.1426645	105.6536865
-16.715145	-14.43484	107.687805	-9.061861	11.525598	107.07679	47.078686	-9.302635	110.370445	44.238148	41.68985	107.07489	45.658417	16.1936075	108.7226675	-63.782139	6.8575885	105.4309125
-17.555561	-14.252563	107.451645	-9.111001	11.455041	106.90683	47.044273	-9.286478	110.164131	44.129536	41.723816	107.028831	45.5869045	16.218669	108.596481	-63.8089065	6.691413	105.217179
-18.331129	-14.017217	107.317963	-9.162848	11.420823	106.785263	47.013088	-9.24157	109.949181	43.989349	41.775738	106.925438	45.5012185	16.267084	108.4373095	-63.8269145	6.574562	105.1332165
-19.08637	-13.802608	107.333443	-9.202679	11.390879	106.74144	46.98188	-9.177399	109.797226	43.814358	41.794037	106.754539	45.398119	16.308319	108.2758825	-63.803477	6.473439	105.2069975
-19.866472	-13.564946	107.54702	-9.265378	11.322563	106.807343	46.956493	-9.139163	109.704063	43.607681	41.786823	106.54451	45.282087	16.32383	108.1242865	-63.812843	6.321296	105.4903995
-20.658638	-13.308826	107.744621	-9.332849	11.220337	106.952599	46.919315	-9.144124	109.677864	43.40905	41.748886	106.384659	45.1641825	16.302381	108.0312615	-63.8298805	6.138293	105.8739365
-21.490589	-12.999357	108.088791	-9.421873	11.053899	107.153526	46.874271	-9.185627	109.701958	43.233086	41.683437	106.297508	45.0536785	16.248905	107.999733	-63.8974245	5.858893	106.307319
-22.639061	-12.477448	108.595299	-9.600373	10.734499	107.532486	46.767441	-9.330314	109.808731	42.954655	41.542755	106.269585	44.861048	16.1062205	108.039158	-64.061794	5.3627775	107.025814
-23.390835	-12.13627	108.843086	-9.715052	10.489957	107.755836	46.682835	-9.425854	109.915779	42.799225	41.438328	106.327271	44.74103	16.006237	108.121525	-64.171134	4.973677	107.390147
-24.148565	-11.727696	108.940186	-9.825267	10.256812	107.894638	46.618725	-9.514395	109.994438	42.689762	41.357388	106.399513	44.6542435	15.9214965	108.1969755	-64.3047775	4.5921275	107.5923005
-24.940012	-11.331637	108.875336	-9.904012	10.055258	107.915565	46.575916	-9.582232	110.022911	42.588711	41.300148	106.44455	44.5823135	15.858958	108.2337305	-64.3903375	4.251558	107.5973995
-25.656328	-10.801539	108.748962	-9.957706	9.887938	107.837509	46.530922	-9.614561	110.004784	42.468853	41.262566	106.47596	44.4998875	15.8240025	108.240372	-64.4152995	3.9518735	107.434646
-26.371769	-10.276698	108.524231	-10.011392	9.762536	107.703903	46.490551	-9.618295	109.914818	42.356304	41.253551	106.458542	44.4234275	15.817628	108.18668	-64.4462115	3.707444	107.221126
-27.066418	-9.682714	108.329437	-10.034972	9.681931	107.568062	46.461845	-9.583534	109.80809	42.25927	41.27021	106.425491	44.3605575	15.843338	108.1167905	-64.4305015	3.520524	107.0193335
-28.187578	-8.758644	108.028152	-10.075662	9.630095	107.403358	46.426849	-9.510662	109.623398	42.119438	41.328999	106.359779	44.2731435	15.9091685	107.9915885	-64.4244675	3.3510215	106.8151275
-28.877914	-8.030734	107.920006	-10.098377	9.631904	107.340645	46.401302	-9.449172	109.449562	42.031792	41.3913	106.341873	44.216547	15.971064	107.8957175	-64.413301	3.292744	106.7855725
-29.561848	-7.299618	107.86834	-10.131976	9.647374	107.318817	46.362896	-9.395572	109.205879	41.934612	41.449005	106.315018	44.148754	16.0267165	107.7604485	-64.412706	3.2680315	106.8771855
-30.023849	-6.764164	107.685593	-10.161518	9.654131	107.300293	46.28307	-9.3632	108.891441	41.837601	41.492126	106.306816	44.0603355	16.064463	107.5991285	-64.3833715	3.243799	107.0014575
-30.973312	-5.745036	107.727791	-10.204763	9.64693	107.274536	46.158932	-9.385105	108.473297	41.766064	41.486893	106.331406	43.962498	16.050894	107.4023515	-64.372024	3.242966	107.1467205
-31.657318	-4.905729	107.667633	-10.2575	9.611904	107.241486	45.996265	-9.41255	107.925461	41.72242	41.454681	106.358253	43.8593425	16.0210655	107.141857	-64.3743425	3.2027425	107.341115
-32.352669	-4.070618	107.59404	-10.35742	9.556809	107.194923	45.745964	-9.446604	107.455421	41.681511	41.439056	106.380379	43.7137375	15.996226	106.9179	-64.4285775	3.117392	107.471946
-33.342777	-2.817725	107.887886	-10.544772	9.548315	107.354866	45.3396	-9.533508	106.693634	41.533279	41.395107	106.36451	43.4364395	15.9307995	106.529072	-64.5259835	3.1658305	108.18066
-34.016171	-1.953788	108.244919	-10.710681	9.54779	107.565163	45.008869	-9.541598	106.3423	41.341629	41.365974	106.282341	43.175249	15.912188	106.3123205	-64.596611	3.183392	108.8180055
-34.644203	-1.071131	108.780075	-10.936903	9.539187	107.872604	44.703125	-9.577969	106.097946	41.130676	41.340073	106.214973	42.9169005	15.881052	106.1564595	-64.7907065	3.197322	109.5887485
-35.249157	-0.22897	109.306801	-11.208701	9.527028	108.218811	44.400906	-9.581431	105.92971	40.886631	41.309658	106.131935	42.6437685	15.8641135	106.0308225	-65.0611705	3.1899425	110.4067995
-35.817356	0.57845	109.818245	-11.507487	9.482245	108.525314	44.061089	-9.58633	105.829575	40.592529	41.280106	106.062927	42.326809	15.846888	105.946251	-65.341783	3.117602	111.104377
-36.356689	1.395031	110.140358	-11.839991	9.420929	108.774628	43.71656	-9.633032	105.772224	40.249481	41.216373	106.032265	41.9830205	15.7916705	105.9022445	-65.6630025	3.0501875	111.6470115
-36.838215	2.240159	110.354523	-12.164999	9.362402	108.924934	43.363804	-9.7034	105.780624	39.928658	41.135845	106.005081	41.646231	15.7162225	105.8928525	-65.976229	3.0085815	111.9570155
-37.515629	3.539448	110.492218	-12.629938	9.291579	109.009811	42.872135	-9.837439	105.878197	39.554306	41.007568	105.94928	41.2132205	15.5850645	105.9137385	-66.4730965	2.9980935	112.1058835
-37.875565	4.393146	110.444847	-12.883203	9.281418	108.97834	42.601734	-9.958833	105.958199	39.363194	40.908417	105.896423	40.982464	15.474792	105.927311	-66.74887	3.088044	112.029369
-38.163601	5.290082	110.308372	-13.114621	9.259331	108.896553	42.354156	-10.064358	106.053459	39.243149	40.820286	105.827225	40.7986525	15.377964	105.940342	-67.0278945	3.140698	111.852764
-38.441399	6.22578	110.12558	-13.296145	9.281041	108.792305	42.129429	-10.161091	106.131111	39.146015	40.750267	105.724457	40.637722	15.294588	105.927784	-67.230012	3.267494	111.656826
-38.609608	7.182718	109.933998	-13.456284	9.3239	108.651993	41.953121	-10.236698	106.187859	39.062325	40.688889	105.594994	40.507723	15.2260955	105.8914265	-67.420291	3.4217045	111.4125595
-38.792885	8.17319	109.675514	-13.594148	9.388257	108.48439	41.766811	-10.282736	106.241798	38.991096	40.647522	105.440056	40.3789535	15.182393	105.840927	-67.5672495	3.594121	111.127853
-38.921268	9.14591	109.384071	-13.721468	9.489303	108.291351	41.614033	-10.308285	106.284019	38.942089	40.625542	105.25148	40.278061	15.1586285	105.7677495	-67.720997	3.8199775	110.8149525
-38.985741	10.732409	108.870674	-13.892879	9.682988	107.968689	41.40099	-10.31899	106.306625	38.868908	40.610809	104.964233	40.134949	15.1459095	105.635429	-67.920707	4.2200665	110.301949
-38.96133	11.866823	108.515778	-13.99433	9.847069	107.773651	41.243465	-10.295812	106.345306	38.827187	40.624828	104.758438	40.035326	15.164508	105.551872	-68.023986	4.52963	109.99543
-38.961571	13.060138	108.277214	-14.101079	10.000159	107.611534	41.103603	-10.263629	106.413651	38.786133	40.640522	104.567696	39.944868	15.1884465	105.4906735	-68.147026	4.8118715	109.7323945
-38.914135	14.241298	108.010521	-14.195794	10.168677	107.484268	40.972504	-10.232539	106.481972	38.756268	40.660252	104.387917	39.864386	15.2138565	105.4349445	-68.255974	5.1234975	109.5335915
-38.78043	15.476839	107.752335	-14.28922	10.309696	107.367035	40.839607	-10.196616	106.533371	38.74567	40.709423	104.21431	39.7926385	15.2564035	105.3738405	-68.3710785	5.3629885	109.3602295
-38.619049	16.782101	107.479095	-14.374834	10.419823	107.265366	40.705265	-10.152028	106.49102	38.711834	40.757755	104.069435	39.7085495	15.3028635	105.2802275	-68.4582175	5.5367825	109.2505045
-38.447292	18.13092	107.367218	-14.452404	10.50843	107.172035	40.556442	-10.090754	106.348488	38.655457	40.786041	103.971573	39.6059495	15.3476435	105.1600305	-68.5107575	5.6692165	109.1840395
-38.109352	20.195566	107.269493	-14.595922	10.602052	107.122002	40.302036	-9.989838	106.031502	38.616611	40.854355	103.892197	39.4593235	15.4322585	104.9618495	-68.6511675	5.7718455	109.2821545
-37.796993	21.655497	107.363892	-14.703568	10.676764	107.180611	40.083805	-9.902407	105.722717	38.570068	40.923042	103.91748	39.3269365	15.5103175	104.8200985	-68.7340725	5.8432105	109.5411235
-37.569443	23.225246	107.600914	-14.837904	10.784668	107.273163	39.845955	-9.79171	105.410751	38.492855	41.000385	103.977737	39.169405	15.6043375	104.694244	-68.845213	5.9649985	109.852082
-37.23674	24.797674	107.837799	-14.956285	10.956316	107.390305	39.588184	-9.639088	105.120743	38.40078	41.122242	104.101357	38.994482	15.741577	104.61105	-68.907052	6.171055	110.16956
-36.786278	26.410973	108.04068	-15.094246	11.178366	107.505486	39.375648	-9.451615	104.844521	38.312336	41.275154	104.24807	38.843992	15.9117695	104.5462955	-69.032484	6.4449625	110.4646765
-36.430454	28.112177	108.262505	-15.244029	11.442084	107.609596	39.183685	-9.218027	104.652596	38.217941	41.485069	104.433456	38.700813	16.133521	104.543026	-69.188871	6.750647	110.676166
-35.955914	29.81916	108.461739	-15.428096	11.733501	107.715668	38.981823	-8.946951	104.519859	38.110088	41.716702	104.650536	38.5459555	16.3848755	104.5851975	-69.4021475	7.0821265	110.8461385
-35.172314	32.434849	108.983124	-15.765156	12.192674	107.993187	38.589096	-8.523991	104.32782	37.90242	42.091122	105.117264	38.245758	16.7835655	104.722542	-69.77607	7.6017825	111.263832
-34.607098	34.143429	109.544777	-16.017843	12.487296	108.270645	38.273743	-8.223035	104.174515	37.735851	42.344547	105.544891	38.004797	17.060756	104.859703	-70.040483	7.913836	111.681587
-33.869488	35.838806	110.267387	-16.277828	12.754404	108.656525	37.938015	-7.922693	104.030273	37.559883	42.606792	106.06208	37.748949	17.3420495	105.0461765	-70.304605	8.1667585	112.2668735
-33.247269	37.535736	111.187897	-16.535156	13.012677	109.115685	37.609287	-7.610504	103.948303	37.358658	42.863094	106.67955	37.4839725	17.626295	105.3139265	-70.5542845	8.399059	112.9174435
-32.431133	39.199795	112.115097	-16.753996	13.328855	109.693436	37.347061	-7.293024	103.996834	37.16573	43.114857	107.387367	37.2563955	17.9109165	105.6921005	-70.7643875	8.7467935	113.6947715
-31.595861	40.851627	113.119377	-16.948088	13.631092	110.325539	37.157204	-7.003589	104.226746	37.036816	43.394203	108.20919	37.09701	18.195307	106.217968	-70.993186	9.066877	114.43311
-30.687019	42.394508	114.088928	-17.144104	13.902728	110.93792	37.048908	-6.7268	104.641655	36.945648	43.623329	109.14724	36.997278	18.4482645	106.8944475	-71.285486	9.3571915	114.9813925
-29.148582	44.665569	115.454086	-17.398037	14.303043	111.920311	36.986988	-6.354165	105.584404	36.874832	43.950771	110.750687	36.93091	18.798303	108.1675455	-71.726984	9.807783	115.6730765
-28.092718	46.049549	116.357574	-17.557468	14.488565	112.579979	37.046402	-6.153316	106.335052	36.837555	44.14912	111.929176	36.9419785	18.997902	109.132114	-72.0569145	9.979228	116.027844
-26.83819	47.38488	117.151321	-17.676765	14.648088	113.222435	37.113113	-6.005023	107.206276	36.904644	44.28772	112.980141	37.0088785	19.1413485	110.0932085	-72.3624085	10.1548275	116.3516615
-25.789017	48.61977	117.913643	-17.77075	14.778688	113.825699	37.194553	-5.889073	108.107986	36.939919	44.411808	114.057709	37.067236	19.2613675	111.0828475	-72.608736	10.2960085	116.5685505
-24.465405	49.80471	118.480095	-17.812702	14.849729	114.392578	37.309101	-5.818119	109.038559	36.974121	44.49958	115.028915	37.141611	19.3407305	112.033737	-72.767015	10.3587275	116.751419
-23.132666	50.873219	118.913521	-17.846315	14.897795	114.89402	37.490574	-5.801737	109.934341	37.041302	44.585274	115.898605	37.265938	19.3917685	112.916473	-72.958568	10.4038215	116.871567
-21.90473	51.881737	119.322739	-17.84252	14.914097	115.356659	37.690102	-5.833171	110.876915	37.108154	44.639282	116.718826	37.399128	19.4030555	113.7978705	-73.084168	10.4251385	116.9154475
-20.124895	53.014542	119.943573	-17.845234	14.885653	116.009369	38.056084	-5.975831	112.273003	37.240986	44.679001	117.750298	37.648535	19.351585	115.0116505	-73.339003	10.419721	117.0070875
-18.615543	52.919899	120.023849	-17.856771	14.859388	116.427742	38.300282	-6.087508	113.1399	37.354877	44.711502	118.314102	37.8275795	19.311997	115.727001	-73.5411215	10.406779	117.128483
-17.484737	52.886547	119.949409	-17.889605	14.789438	116.768471	38.468517	-6.185357	113.893875	37.437412	44.737209	118.74955	37.9529645	19.275926	116.3217125	-73.7321745	10.30295	117.2152295
-16.128916	52.635319	119.991158	-17.936859	14.701685	117.009941	38.565231	-6.34306	114.460541	37.556061	44.735325	119.103363	38.060646	19.1961325	116.781952	-73.934364	10.2072375	117.23793
-14.814955	52.381401	120.037971	-17.989796	14.568623	117.171951	38.611732	-6.515454	114.842712	37.630051	44.656898	119.382538	38.1208915	19.070722	117.112625	-74.1004835	10.066524	117.231277
-13.50796	52.081848	120.139221	-18.028492	14.425428	117.263947	38.642498	-6.692717	115.156677	37.675388	44.519081	119.694504	38.158943	18.913182	117.4255905	-74.215927	9.937674	117.1023035
-12.175641	51.688206	120.219849	-18.033569	14.299701	117.352486	38.632336	-6.835115	115.472557	37.694798	44.372471	120.014549	38.163567	18.768678	117.743553	-74.230705	9.830724	116.961419
-10.179665	51.080303	120.384323	-18.038839	14.174496	117.576027	38.641056	-7.009378	115.950737	37.811989	44.335815	120.362976	38.2265225	18.6632185	118.1568565	-74.3042005	9.6857735	116.9951975
-8.8869	50.626297	120.524597	-18.055737	14.136452	117.738678	38.69463	-7.124085	116.195724	37.920887	44.324303	120.527519	38.3077585	18.600109	118.3616215	-74.4192325	9.672795	117.1157345
-7.552905	50.123451	120.596786	-18.074005	14.112247	117.877625	38.734467	-7.240001	116.3703	38.020874	44.290287	120.610954	38.3776705	18.525143	118.490627	-74.5256805	9.699351	117.264623
-6.195796	49.61076	120.630074	-18.083656	14.1067	117.945656	38.742874	-7.330462	116.490425	38.072048	44.28093	120.717346	38.407461	18.475234	118.6038855	-74.574773	9.738166	117.2874265
-4.903944	49.067993	120.635544	-18.097012	14.117143	117.966949	38.737225	-7.351033	116.579666	38.086693	44.274883	120.794746	38.411959	18.461925	118.687206	-74.605983	9.772361	117.246692
-3.544541	48.472733	120.556	-18.117971	14.14761	117.936409	38.746677	-7.326462	116.680542	38.0807	44.335293	120.940399	38.4136885	18.5044155	118.8104705	-74.6496305	9.7908045	117.0623475
-2.212124	47.880043	120.482864	-18.17049	14.215822	117.883209	38.755585	-7.284874	116.797089	38.051109	44.431587	121.109367	38.403347	18.5733565	118.953228	-74.744327	9.8582875	116.81319
-0.221493	46.902664	120.363022	-18.245632	14.348199	117.782402	38.779583	-7.13266	117.049622	37.937729	44.597519	121.358131	38.358656	18.7324295	119.2038765	-74.84992	9.9639685	116.3609275
1.109658	46.220856	120.376419	-18.272022	14.442606	117.700943	38.824913	-6.99835	117.277374	37.889118	44.730045	121.582947	38.3570155	18.8658475	119.4301605	-74.9010595	10.0193645	115.9717255
2.405667	45.521046	120.400604	-18.287821	14.525415	117.607834	38.869923	-6.850245	117.565575	37.861435	44.873299	121.786865	38.365679	19.011527	119.67622	-74.941321	10.039303	115.539448
3.672457	44.78265	120.367691	-18.285305	14.621957	117.489555	38.951866	-6.718412	117.861702	37.877445	45.023842	121.947922	38.4146555	19.152715	119.904812	-74.9852655	10.091199	115.074298
4.965901	44.016518	120.291199	-18.268246	14.697888	117.35643	39.03009	-6.61167	118.120399	37.870781	45.12635	122.050354	38.4504355	19.25734	120.0853765	-74.9869275	10.138436	114.6274835
6.267118	43.178143	120.134857	-18.232109	14.754239	117.177139	39.110653	-6.501091	118.356201	37.848698	45.204239	122.067383	38.4796755	19.351574	120.211792	-74.9438935	10.156904	114.142486
7.517147	42.348671	119.919609	-18.173872	14.797756	116.925491	39.200542	-6.378992	118.568314	37.855495	45.279247	122.030785	38.5280185	19.4501275	120.2995495	-74.8757625	10.1453845	113.5514325
9.391682	40.991219	119.502869	-18.051233	14.81603	116.383598	39.394341	-6.205183	118.802086	37.8643	45.40147	121.878052	38.6293205	19.5981435	120.340069	-74.7317865	10.0339165	112.427127
10.534622	40.099533	119.171295	-17.944479	14.804933	115.955605	39.520279	-6.088122	118.907761	37.888905	45.472878	121.725639	38.704592	19.692378	120.3167	-74.59355	9.917488	111.59451
11.684004	39.157173	118.805374	-17.816206	14.784861	115.59967	39.666985	-6.028422	118.86824	37.903439	45.524155	121.428802	38.785212	19.7478665	120.148521	-74.417624	9.8218555	111.050819
12.815907	38.190971	118.39843	-17.660299	14.761747	115.3535	39.789082	-5.929234	118.761467	37.952141	45.571945	121.055313	38.8706115	19.8213555	119.90839	-74.1912095	9.7021385	110.79861
13.847417	37.228851	118.121719	-17.484062	14.730731	115.255356	39.923794	-5.872771	118.528076	38.054829	45.624454	120.673195	38.9893115	19.8758415	119.6006355	-73.9574355	9.5856205	110.9100765
14.869377	36.243137	117.945839	-17.311287	14.718411	115.282463	40.060787	-5.823955	118.247925	38.205059	45.687954	120.312653	39.132923	19.9319995	119.280289	-73.755497	9.5048225	111.284637
15.841967	35.239956	117.816353	-17.186371	14.741744	115.370415	40.19986	-5.756339	117.928528	38.340618	45.771107	120.011688	39.270239	20.007384	118.970108	-73.642981	9.476104	111.770722
17.23527	33.750469	117.660797	-17.023504	14.895828	115.520004	40.353931	-5.549201	117.469856	38.423763	45.904182	119.737671	39.388847	20.1774905	118.6037635	-73.435855	9.6141655	112.4362445
18.12768	32.737274	117.667877	-16.962328	15.037845	115.592422	40.42794	-5.379174	117.213844	38.436928	46.021343	119.702782	39.432434	20.3210845	118.458313	-73.35709	9.7546055	112.726531
18.98909	31.70821	117.73275	-16.951393	15.204803	115.595642	40.487419	-5.183875	117.039551	38.442375	46.180984	119.801888	39.464897	20.4985545	118.4207195	-73.367683	9.9110515	112.7705645
19.820755	30.698591	117.804779	-16.952232	15.395366	115.520691	40.572788	-4.997485	116.904869	38.440105	46.37149	119.960426	39.5064465	20.6870025	118.4326475	-73.4109105	10.1037295	112.6087345
20.635817	29.657709	117.767082	-16.939358	15.608521	115.389038	40.656864	-4.760351	116.807999	38.354286	46.572151	120.0354	39.505575	20.9059	118.4216995	-73.384291	10.311142	112.3563765
21.4685	28.589207	117.550102	-16.867046	15.814616	115.202293	40.782879	-4.474977	116.734161	38.273705	46.760708	119.965683	39.528292	21.1428655	118.349922	-73.262384	10.4863665	112.054664
22.298452	27.504656	117.306221	-16.748449	15.995172	114.948784	40.994827	-4.253253	116.74585	38.232918	46.931126	119.800438	39.6138725	21.3389365	118.273144	-73.1107705	10.6514075	111.624424
23.55176	25.703842	116.943489	-16.49349	16.128174	114.452209	41.384975	-4.059844	117.00882	38.298504	47.135166	119.420494	39.8417395	21.537661	118.214657	-72.8287195	10.718687	110.689761
24.350967	24.472403	116.744064	-16.29365	16.1049	114.021515	41.669895	-4.092705	117.313744	38.421352	47.134884	119.09127	40.0456235	21.5210895	118.202507	-72.6329235	10.6887105	109.840523
25.10347	23.183649	116.603615	-16.091148	15.966833	113.573776	41.897991	-4.224773	117.618301	38.574619	47.016624	118.724861	40.236305	21.3959255	118.171581	-72.418601	10.5377405	108.975971
25.713072	21.899893	116.462456	-15.873155	15.703626	113.15937	42.060276	-4.400148	117.8517	38.746143	46.805405	118.300537	40.4032095	21.2026285	118.0761185	-72.1495195	10.2046235	108.2426215
26.468546	20.441059	116.143326	-15.652962	15.328951	112.846466	42.201202	-4.674342	117.936882	38.897381	46.516026	117.838272	40.5492915	20.920842	117.887577	-71.8552155	9.73706	107.805355
27.058815	19.074661	115.90197	-15.430808	14.913346	112.630936	42.29895	-5.014597	117.951675	39.071701	46.15081	117.340218	40.6853255	20.5681065	117.6459465	-71.5469415	9.2585855	107.6159255
27.625603	17.697113	115.689087	-15.243335	14.502237	112.497391	42.380859	-5.372144	117.903748	39.283897	45.808434	116.849007	40.832378	20.218145	117.3763775	-71.319048	8.786329	107.6184045
28.271013	15.717854	115.383057	-15.035987	13.99124	112.36689	42.440449	-5.786555	117.676834	39.53828	45.400471	116.285912	40.9893645	19.806958	116.981373	-71.0613385	8.175522	107.752407
28.631233	14.521753	115.209663	-14.951083	13.784925	112.261566	42.481628	-5.954871	117.444672	39.63295	45.212402	116.068611	41.057289	19.6287655	116.7566415	-70.959455	7.9410845	107.7664905
28.986717	13.401307	115.100876	-14.899085	13.695817	112.133934	42.493649	-6.009252	117.212471	39.639343	45.098621	115.930466	41.066496	19.5446845	116.5714685	-70.864666	7.8469495	107.6963995
28.391594	12.894983	114.875069	-14.84815	13.73799	111.997818	42.515667	-5.981858	116.999245	39.620857	45.071331	115.878952	41.068262	19.5447365	116.4390985	-70.764562	7.9312435	107.5565375
27.944508	12.479715	114.702591	-14.791735	13.862501	111.855316	42.563602	-5.886574	116.84861	39.613007	45.115013	115.887535	41.0883045	19.6142195	116.3680725	-70.6717745	8.1107825	107.3425595
27.592146	11.960648	114.542213	-14.717929	14.052979	111.740364	42.651966	-5.74299	116.770264	39.633858	45.244267	115.918419	41.142912	19.7506385	116.3443415	-70.57877	8.3553195	107.1363865
27.136438	11.473895	114.524284	-14.611195	14.249039	111.601685	42.763657	-5.567868	116.767052	39.699535	45.406185	115.965141	41.231596	19.9191585	116.3660965	-70.453986	8.5789195	106.8372735
26.419693	10.702121	114.363167	-14.414668	14.488621	111.376511	43.00087	-5.345612	116.775688	39.890575	45.601318	115.947723	41.4457225	20.127853	116.3617055	-70.2750585	8.849389	106.3913165
25.903902	10.237812	114.220131	-14.200582	14.572854	111.215385	43.197689	-5.245704	116.784286	40.055466	45.662724	115.858292	41.6265775	20.20851	116.321289	-70.0277415	8.937198	106.109481
25.318119	9.740746	114.024307	-13.974823	14.61911	111.078682	43.408825	-5.214767	116.741737	40.184879	45.698677	115.757202	41.796852	20.241955	116.2494695	-69.746498	8.996265	105.9078945
24.659885	9.221272	113.843575	-13.744551	14.639182	110.981285	43.611099	-5.228364	116.636658	40.447281	45.665741	115.598206	42.02919	20.2186885	116.117432	-69.518292	9.0596755	105.845138
23.925533	8.741632	113.536476	-13.505223	14.6301	110.936203	43.771553	-5.296604	116.49054	40.682316	45.620262	115.474106	42.2269345	20.161829	115.982323	-69.2373805	9.098371	105.890083
23.191051	8.262094	113.304092	-13.293714	14.604442	110.953476	43.91806	-5.378165	116.291191	40.916824	45.550312	115.373352	42.417442	20.0860735	115.8322715	-69.00487	9.1228105	106.0746805
22.297804	7.79733	113.151955	-13.097294	14.57545	111.010361	44.060249	-5.460303	116.085472	41.198685	45.439602	115.270447	42.629467	19.9896495	115.6779595	-68.824055	9.1612505	106.3427625
20.946985	7.025912	112.842033	-12.877953	14.523542	111.101547	44.263935	-5.667854	115.703224	41.513397	45.285915	115.170601	42.888666	19.8090305	115.4369125	-68.644572	9.2380535	106.7661815
20.021582	6.511115	112.556412	-12.779572	14.474762	111.112175	44.346886	-5.849439	115.305756	41.682861	45.138454	115.014389	43.0148735	19.6445075	115.1600725	-68.5740175	9.3050165	107.0642775
19.054241	5.976607	112.134865	-12.723491	14.451496	111.078835	44.36393	-6.055214	114.716927	41.846657	44.987511	114.776207	43.1052935	19.4661485	114.746567	-68.5522755	9.4368435	107.411103
17.955633	5.379313	111.669312	-12.714341	14.470972	111.036942	44.301098	-6.237647	113.998962	41.913795	44.830097	114.512276	43.1074465	19.296225	114.255619	-68.5361285	9.645719	107.818265
16.840044	4.923445	111.174118	-12.757389	14.536156	111.063255	44.123314	-6.372574	113.278488	41.935539	44.658649	114.23674	43.0294265	19.1430375	113.757614	-68.5442045	9.9292745	108.368896
15.794924	4.389978	110.80011	-12.815692	14.611316	111.250153	43.811752	-6.441732	112.587845	41.928577	44.521618	114.060806	42.8701645	19.039943	113.3243255	-68.5015485	10.182689	109.1759805
14.694481	3.792315	110.588707	-12.893341	14.702873	111.539803	43.534462	-6.472062	112.071976	41.846859	44.4604	114.127419	42.6906605	18.994169	113.0996975	-68.4773425	10.411577	109.9799085
12.982935	2.84718	110.645546	-13.065121	14.901306	112.214401	43.193752	-6.482049	111.701134	41.850792	44.502022	114.264404	42.522272	19.0099865	112.982769	-68.652514	10.7926255	111.446033
11.964665	2.196995	110.926804	-13.195184	15.108627	112.79467	43.00351	-6.457941	111.655937	41.857815	44.557392	114.267822	42.4306625	19.0497255	112.9618795	-68.8210305	11.1675285	112.6274605
10.927474	1.449203	111.322578	-13.311378	15.34532	113.377968	42.844685	-6.406102	111.783813	41.701065	44.630039	114.323463	42.272875	19.1119685	113.053638	-68.895631	11.5786715	113.702298
9.943048	0.702577	111.768639	-13.399681	15.575025	113.833786	42.767345	-6.366592	112.033951	41.703987	44.681168	114.232445	42.235666	19.157288	113.133198	-69.035028	11.992762	114.534374
9.057821	-0.098903	112.102959	-13.46675	15.760189	114.116013	42.756989	-6.345756	112.376274	41.682053	44.738186	114.217255	42.219521	19.196215	113.2967645	-69.153021	12.324163	114.9352615
8.194186	-0.961537	112.427773	-13.511955	15.86342	114.242897	42.772068	-6.355577	112.741493	41.651821	44.705044	114.220001	42.2119445	19.1747335	113.480747	-69.2358545	12.5521065	115.005047
7.390998	-1.822179	112.672699	-13.531652	15.898151	114.22509	42.798168	-6.420201	113.122818	41.656921	44.613338	114.234253	42.2275445	19.0965685	113.6785355	-69.2908485	12.6997335	114.7716445
6.30637	-3.307796	112.798668	-13.549805	15.824201	114.017395	42.820538	-6.535843	113.577354	41.76326	44.468163	114.168884	42.291899	18.96616	113.873119	-69.391509	12.682242	114.161671
5.657405	-4.286433	112.859131	-13.534872	15.691538	113.816689	42.844749	-6.631382	113.789711	41.740036	44.376694	114.058853	42.2923925	18.872656	113.924282	-69.3621365	12.51042	113.709096
4.955529	-5.347166	112.899101	-13.492964	15.543272	113.631859	42.869324	-6.745007	113.92144	41.753151	44.258511	113.822937	42.3112375	18.756752	113.8721885	-69.2971655	12.329792	113.3915295
4.419741	-6.324463	112.948486	-13.408492	15.385677	113.467766	42.897736	-6.813096	114.03186	41.795635	44.135891	113.456299	42.3466855	18.6613975	113.7440795	-69.1636695	12.1099565	113.1914525
3.918989	-7.298785	112.994171	-13.300796	15.24242	113.296844	42.953827	-6.864414	114.135834	41.833069	44.037079	113.081787	42.393448	18.5863325	113.6088105	-68.99504	11.8985075	112.9848775
3.411385	-8.267607	113.091125	-13.194273	15.09687	113.151596	43.020325	-6.931122	114.205292	41.815582	43.94025	112.789284	42.4179535	18.504564	113.497288	-68.8064995	11.689176	112.805904
2.844902	-9.212795	113.208565	-13.078687	14.965941	113.01873	43.078197	-6.996136	114.303116	41.856712	43.835339	112.412933	42.4674545	18.4196015	113.3580245	-68.6248285	11.5122805	112.6794355
2.248001	-10.622374	113.410416	-12.945187	14.7533	112.833534	43.176414	-7.108314	114.48941	41.860477	43.661129	111.935715	42.5184455	18.2764075	113.2125625	-68.4088195	11.2301925	112.4545055
1.901886	-11.452371	113.642296	-12.860947	14.590831	112.774155	43.245514	-7.184663	114.662827	41.83675	43.528675	111.670479	42.541132	18.172006	113.166653	-68.263026	11.009656	112.381657
1.543107	-12.264765	113.935112	-12.788796	14.413607	112.766823	43.367348	-7.298941	114.890076	41.816444	43.414452	111.436859	42.591896	18.0577555	113.1634675	-68.169488	10.7694585	112.3701785
1.180388	-13.07127	114.270187	-12.733709	14.207742	112.796715	43.453049	-7.367978	115.102676	41.79158	43.295303	111.274765	42.6223145	17.9636625	113.1887205	-68.0897325	10.4518215	112.4047095
0.896927	-13.736242	114.60408	-12.684041	14.001949	112.8489	43.543373	-7.425517	115.3162	41.747776	43.157108	111.108231	42.6455745	17.8657955	113.2122155	-68.0136565	10.1381025	112.4855845
0.603631	-14.45264	114.877487	-12.639311	13.784859	112.885788	43.596813	-7.469371	115.569839	41.696037	43.028484	110.984909	42.646425	17.7795565	113.277374	-67.925047	9.7901615	112.494202
0.377707	-15.028596	115.113518	-12.591105	13.552962	112.923203	43.618305	-7.49691	115.792313	41.656437	42.894478	110.956589	42.637371	17.698784	113.374451	-67.819581	9.40714	112.471955
0.052237	-15.672437	115.461456	-12.512886	13.243224	113.0326	43.893208	-7.648668	116.128967	41.648369	42.717724	111.043671	42.7707885	17.534528	113.586319	-67.7965605	8.95192	112.478881
-0.212166	-15.913857	115.674614	-12.452273	13.088918	113.131836	43.970108	-7.706032	116.466652	41.697182	42.607452	111.253098	42.833645	17.45071	113.859875	-67.738191	8.727126	112.403797
-0.482055	-16.111856	115.908371	-12.382863	12.972776	113.279114	44.057701	-7.785042	116.834023	41.812481	42.505909	111.584068	42.935091	17.3604335	114.2090455	-67.700817	8.5851185	112.3491825
-0.761679	-16.246262	116.080048	-12.298032	12.872666	113.440468	44.130535	-7.867112	117.24688	41.976036	42.409084	112.000259	43.0532855	17.270986	114.6235695	-67.6493495	8.474346	112.2573665
-1.066384	-16.305819	116.184174	-12.212031	12.794128	113.610603	44.228821	-7.979492	117.585136	42.176949	42.322002	112.468102	43.202885	17.171255	115.026619	-67.626947	8.417001	112.194587
-1.419505	-16.27602	116.246437	-12.1173	12.744099	113.767197	44.28989	-8.053649	117.866264	42.39695	42.213192	112.93042	43.34342	17.0797715	115.398342	-67.57802	8.4084265	112.136052
-1.747163	-16.202881	116.194702	-12.016514	12.702065	113.872734	44.356354	-8.125668	118.068909	42.568062	42.133202	113.405334	43.462208	17.003767	115.7371215	-67.495236	8.400363	112.0083465
-2.237865	-15.988106	115.998589	-11.902248	12.707967	113.984001	44.349796	-8.215242	118.100784	42.777901	41.97858	113.935455	43.5638485	16.881669	116.0181195	-67.3683445	8.534265	111.9498825
-2.589995	-15.791009	115.794983	-11.838614	12.742885	114.037132	44.282688	-8.244475	117.96714	42.880096	41.895081	114.097275	43.581392	16.825303	116.0322075	-67.25862	8.660467	112.0420565
-2.962674	-15.52504	115.563774	-11.797647	12.79423	114.075623	44.209805	-8.273828	117.727104	42.940804	41.880817	114.207352	43.5753045	16.8034945	115.967228	-67.1705985	8.7849655	112.184018
-3.426311	-15.204917	115.346313	-11.766622	12.87138	114.098701	44.135906	-8.278004	117.438972	42.963444	41.900146	114.226898	43.549675	16.811071	115.832935	-67.082919	8.931689	112.364467
-3.926834	-14.823026	115.077927	-11.762437	12.977134	114.107201	44.066013	-8.267638	117.110321	42.954548	41.936478	114.227356	43.5102805	16.83442	115.6688385	-67.0351545	9.119848	112.5455635
-4.325772	-14.461131	114.690193	-11.778517	13.129234	114.071991	43.974281	-8.238086	116.779327	42.938946	42.040497	114.253601	43.4566135	16.9012055	115.516464	-67.0136475	9.3572625	112.627518
-4.936677	-14.009012	114.288116	-11.828847	13.324815	113.990494	43.844189	-8.130794	116.425583	42.920288	42.19479	114.327034	43.3822385	17.031998	115.3763085	-67.0399325	9.617632	112.6046795
-5.753751	-13.310364	113.543633	-11.942681	13.672731	113.812729	43.651398	-7.896336	115.861336	42.829357	42.483158	114.586723	43.2403775	17.293411	115.2240295	-67.1257395	10.052051	112.4014285
-6.283544	-12.864158	113.146278	-12.029006	13.930513	113.712784	43.537277	-7.704277	115.533745	42.718227	42.690163	114.755562	43.127752	17.492943	115.1446535	-67.185764	10.368083	112.2809145
-6.805779	-12.452539	112.835419	-12.107329	14.179696	113.642967	43.444454	-7.528502	115.285156	42.615643	42.877533	114.895699	43.0300485	17.6745155	115.0904275	-67.2447065	10.6848765	112.1955065
-7.342214	-12.045171	112.700974	-12.188154	14.423381	113.633057	43.371674	-7.367344	115.120316	42.518677	43.059513	114.988091	42.9451755	17.8460845	115.0542035	-67.3214835	11.0006775	112.2119105
-7.862829	-11.704754	112.662827	-12.244879	14.631413	113.648964	43.298386	-7.237746	115.047218	42.414684	43.191605	115.024933	42.856535	17.9769295	115.0360755	-67.346293	11.2858965	112.2618525
-8.462619	-11.365069	112.734673	-12.29159	14.759557	113.669739	43.25153	-7.161825	115.02713	42.335548	43.259995	115.048286	42.793539	18.049085	115.037708	-67.376719	11.470029	112.30177
-9.029125	-11.099266	112.792267	-12.325612	14.822915	113.687744	43.221233	-7.134142	115.066277	42.277016	43.310863	115.011574	42.7491245	18.0883605	115.0389255	-67.4003485	11.5574695	112.3365625
-9.912702	-10.759846	112.818398	-12.352153	14.774428	113.629898	43.205933	-7.171498	115.131966	42.221703	43.296928	114.926186	42.713818	18.062715	115.029076	-67.418124	11.486141	112.23072
-10.463193	-10.583444	112.723686	-12.354341	14.693536	113.514267	43.188984	-7.220624	115.113792	42.179153	43.241207	114.858009	42.6840685	18.0102915	114.9859005	-67.3927505	11.3767805	112.0426335
-11.034368	-10.443115	112.552498	-12.398518	14.605949	113.352028	43.137978	-7.270518	115.050682	42.144382	43.209511	114.761887	42.64118	17.9694965	114.9062845	-67.438216	11.2424015	111.7977715
-11.598593	-10.316773	112.395119	-12.45153	14.562863	113.184509	43.025486	-7.30224	114.948967	42.073269	43.176441	114.65155	42.5493775	17.9371005	114.8002585	-67.4524375	11.1886255	111.5687595
-12.169275	-10.223809	112.27655	-12.512432	14.549843	113.052177	42.917118	-7.296527	114.879379	41.95903	43.130783	114.489212	42.438074	17.917128	114.6842955	-67.462938	11.182558	111.4200585
-12.799689	-10.123314	112.278427	-12.574844	14.555997	112.964821	42.818237	-7.289236	114.868256	41.835777	43.111866	114.331177	42.327007	17.911315	114.5997165	-67.476695	11.200679	111.3299255
-13.539568	-10.043483	112.360832	-12.643301	14.575191	112.927223	42.741611	-7.263885	114.906189	41.732147	43.112797	114.213432	42.236879	17.924456	114.5598105	-67.523481	11.225926	111.2946355
-14.439161	-9.945419	112.435387	-12.718802	14.594028	112.914261	42.675678	-7.217209	115.048149	41.622047	43.144478	114.128815	42.1488625	17.9636345	114.588482	-67.5864665	11.2244215	111.24004
-15.057715	-9.894392	112.413811	-12.747643	14.590594	112.893036	42.651741	-7.191782	115.124168	41.585587	43.18256	114.157104	42.118664	17.995389	114.640636	-67.61395	11.185799	111.145436
-15.619413	-9.860778	112.286163	-12.769628	14.583689	112.84095	42.644703	-7.141078	115.13826	41.555428	43.243233	114.215469	42.1000655	18.0510775	114.6768645	-67.6393215	11.1163005	111.0050355
-16.198286	-9.826424	112.14727	-12.780748	14.601791	112.758301	42.615803	-7.070282	115.10022	41.526211	43.324966	114.263245	42.071007	18.127342	114.6817325	-67.632503	11.07624	110.8348695
-16.760687	-9.823003	112.081566	-12.796865	14.669202	112.715218	42.597675	-6.989263	115.053711	41.473331	43.398224	114.192497	42.035503	18.2044805	114.623104	-67.629233	11.1339235	110.807332
-17.491718	-9.789697	112.16996	-12.812108	14.741129	112.677048	42.589172	-6.877079	115.08815	41.388096	43.488876	114.005386	41.988634	18.3058985	114.546768	-67.61285	11.1763595	110.807328
-18.133871	-9.815766	112.343391	-12.829674	14.803654	112.633476	42.633282	-6.79178	115.159134	41.287056	43.565876	113.751282	41.960169	18.387048	114.455208	-67.619517	11.22026	110.811744
-19.057354	-9.842845	112.66378	-12.885852	14.801553	112.599243	42.690609	-6.659185	115.374352	41.082508	43.652905	113.31369	41.8865585	18.49686	114.344021	-67.6582625	11.106246	110.854465
-19.626974	-9.90865	112.921402	-12.918089	14.712757	112.6147	42.737614	-6.622892	115.541229	40.934883	43.659897	113.04538	41.8362485	18.5185025	114.2933045	-67.6724265	10.9070115	110.9360955
-20.201836	-9.986796	113.213814	-12.974134	14.555052	112.660446	42.761929	-6.619644	115.710686	40.77607	43.582386	112.806229	41.7689995	18.481371	114.2584575	-67.7172675	10.628733	111.0624345
-20.841566	-10.031764	113.502953	-13.012178	14.329675	112.713638	42.774471	-6.662757	115.887558	40.640408	43.470116	112.575745	41.7074395	18.4036795	114.2316515	-67.7317955	10.2556705	111.1956245
-21.388582	-10.061552	113.65625	-13.048736	14.089359	112.765076	42.770832	-6.76385	116.005882	40.528767	43.347591	112.394318	41.6497995	18.2918705	114.2001	-67.7472715	9.8868475	111.330052
-22.105652	-10.008085	113.864983	-13.078708	13.849937	112.813187	42.73954	-6.855667	116.065613	40.422989	43.222885	112.205956	41.5812645	18.183609	114.1357845	-67.7386805	9.516265	111.4905895
-22.733936	-9.9495	114.020287	-13.106725	13.643481	112.852684	42.716396	-6.961864	116.082146	40.312702	43.120823	112.020897	41.514549	18.0794795	114.0515215	-67.727999	9.2074825	111.6538465
-23.690958	-9.811102	114.277328	-13.119297	13.416484	112.974098	42.68034	-7.015786	116.048309	40.159714	43.029449	111.792244	41.420027	18.0068315	113.9202765	-67.658621	8.8261365	112.0279195
-24.326572	-9.670845	114.466118	-13.123205	13.303364	113.08651	42.684113	-7.014843	116.022888	40.074268	42.997055	111.681541	41.3791905	17.991106	113.8522145	-67.6256005	8.615622	112.3208055
-24.906731	-9.520133	114.55349	-13.128671	13.210659	113.196739	42.70647	-7.001048	115.981544	39.993649	42.986065	111.636009	41.3500595	17.9925085	113.8087765	-67.6074015	8.4288095	112.5847015
-25.560314	-9.223749	114.632126	-13.12561	13.130689	113.306213	42.73616	-6.97733	115.907562	39.924747	43.000984	111.620697	41.3304535	18.011827	113.7641295	-67.5816735	8.249551	112.8482965
-26.237034	-8.871617	114.702225	-13.121672	13.069421	113.40271	42.747231	-6.952026	115.794228	39.874233	43.019875	111.634636	41.310732	18.0339245	113.714432	-67.554076	8.1049175	113.090988
-26.825451	-8.478588	114.749802	-13.107714	13.023554	113.502457	42.758595	-6.945254	115.690552	39.831516	43.034294	111.666229	41.2950555	18.04452	113.6783905	-67.5104835	8.002588	113.3265235
-27.412888	-8.018911	114.752365	-13.084187	12.988819	113.583672	42.764977	-6.922272	115.609108	39.823811	43.063877	111.729904	41.294394	18.0708025	113.669506	-67.462768	7.9068355	113.497838
-28.361374	-7.211623	114.751289	-13.026309	12.975949	113.655792	42.798317	-6.884601	115.511116	39.8545	43.12952	111.809685	41.3264085	18.1224595	113.6604005	-67.3790265	7.8294385	113.6511835
-28.847431	-6.801621	114.60408	-12.989428	12.974466	113.639771	42.856304	-6.863282	115.421867	39.866249	43.158024	111.837029	41.3612765	18.147371	113.629448	-67.3401325	7.801561	113.650094
-29.483784	-6.242792	114.560249	-12.957418	12.962249	113.59153	42.896927	-6.863379	115.28212	39.86134	43.14563	111.797211	41.3791335	18.1411255	113.5396655	-67.2939695	7.7833725	113.6433945
-30.075506	-5.681517	114.526283	-12.939933	12.926696	113.536705	42.913368	-6.905083	115.095535	39.836151	43.124245	111.659775	41.3747595	18.109581	113.377655	-67.2546255	7.743811	113.695755
-30.672386	-5.095139	114.490112	-12.935569	12.862238	113.472198	42.889004	-6.9941	114.834846	39.786026	43.051529	111.525818	41.337515	18.0287145	113.180332	-67.208653	7.6957615	113.764064
-31.294817	-4.431547	114.447762	-12.948606	12.776491	113.405418	42.810562	-7.083221	114.561012	39.738655	42.949249	111.389862	41.2746085	17.933014	112.975437	-67.1718205	7.619968	113.835399
-31.79851	-3.882643	114.267181	-12.978803	12.686105	113.320244	42.750168	-7.18711	114.288162	39.720863	42.868507	111.265709	41.2355155	17.8406985	112.7769355	-67.1931215	7.5315115	113.8635525
-32.709072	-2.786968	114.036324	-13.002462	12.612545	113.138893	42.630955	-7.313345	113.869263	39.72382	42.799644	111.106812	41.1773875	17.7431495	112.4880375	-67.1823115	7.4819405	113.7897485
-33.248039	-2.031628	113.811768	-12.993709	12.632749	112.944344	42.565857	-7.368326	113.614288	39.734688	42.800247	110.901726	41.1502725	17.7159605	112.258007	-67.1376905	7.5495375	113.630681
-33.78973	-1.186583	113.56176	-12.972929	12.694282	112.67804	42.529999	-7.391731	113.297592	39.755093	42.805134	110.682472	41.142546	17.7067015	111.990032	-67.088404	7.6818625	113.366048
-34.191227	-0.488349	113.191399	-12.931128	12.773998	112.385239	42.490112	-7.368899	112.985321	39.783764	42.788727	110.3843	41.136938	17.709914	111.6848105	-66.999194	7.838082	113.0856675
-34.744812	0.413417	112.987457	-12.885073	12.848179	112.126205	42.43549	-7.329214	112.682343	39.790073	42.824768	110.044769	41.1127815	17.747777	111.363556	-66.8829275	7.948581	112.888854
-35.251297	1.318123	112.863373	-12.834854	12.930216	111.930527	42.355995	-7.277539	112.418137	39.761501	42.844692	109.737312	41.058748	17.7835765	111.0777245	-66.728456	8.0768555	112.7833295
-35.70504	2.207562	112.809029	-12.78958	13.020095	111.808456	42.261211	-7.173208	112.242905	39.781754	42.937229	109.369347	41.0214825	17.8820105	110.806126	-66.6006425	8.1581795	112.810786
-36.262177	3.529366	112.798729	-12.753757	13.155807	111.713661	42.171349	-6.988086	111.879944	39.741089	43.198223	108.848206	40.956219	18.1050685	110.364075	-66.463733	8.2065455	113.063247
-36.735584	4.578426	112.864891	-12.741871	13.214569	111.648117	42.042358	-6.869252	111.489784	39.639736	43.30719	108.499161	40.841047	18.218969	109.9944725	-66.324789	8.210169	113.3017615
-37.233234	5.65058	112.868202	-12.763253	13.251498	111.520973	41.889793	-6.768883	110.949913	39.513363	43.427654	108.107994	40.701578	18.3293855	109.5289535	-66.228084	8.1736105	113.5129925
-37.623955	6.678836	112.795784	-12.819454	13.281351	111.310997	41.675285	-6.677193	110.268867	39.361336	43.489014	107.731209	40.5183105	18.4059105	109.000038	-66.1572185	8.1567915	113.621956
-38.001499	7.803654	112.658348	-12.917921	13.313368	111.073769	41.345463	-6.563439	109.552727	39.191132	43.512344	107.377151	40.2682975	18.4744525	108.464939	-66.1041395	8.1522835	113.682599
-38.265045	8.923461	112.500893	-13.059015	13.355008	110.866905	40.996918	-6.471897	108.858505	39.010426	43.572483	107.143044	40.003672	18.550293	108.0007745	-66.121702	8.159723	113.7330355
-38.575737	10.133732	112.443115	-13.246766	13.418196	110.737244	40.626171	-6.400055	108.280273	38.836552	43.605732	107.002007	39.7313615	18.6028385	107.64114	-66.2248935	8.2335535	113.833348
-38.887245	11.952774	112.495064	-13.601685	13.564463	110.683105	40.140617	-6.311501	107.647835	38.620804	43.706196	106.871178	39.3807105	18.6973475	107.2595065	-66.5840805	8.4315785	114.1067035
-38.971531	13.173749	112.507225	-13.875101	13.679485	110.706879	39.831638	-6.283352	107.321617	38.492714	43.769627	106.855095	39.162176	18.7431375	107.088356	-66.912378	8.6158325	114.325402
-39.167984	14.57065	112.640724	-14.139112	13.770938	110.752548	39.532001	-6.242782	107.047775	38.35321	43.809067	106.84005	38.9426055	18.7831425	106.9439125	-67.2208295	8.7587335	114.5611835
-39.195557	15.808227	112.719635	-14.407827	13.861502	110.809448	39.255043	-6.218983	106.846825	38.223202	43.837757	106.825783	38.7391225	18.809387	106.836304	-67.5547765	8.913617	114.782592
-39.167271	17.118021	112.774048	-14.622694	13.938337	110.861969	39.025967	-6.197051	106.690552	38.11655	43.844559	106.799652	38.5712585	18.823754	106.745102	-67.8166465	9.05292	114.978836
-38.991966	18.416897	112.723305	-14.816578	13.998768	110.881638	38.82449	-6.203915	106.631386	38.045017	43.834969	106.768753	38.4347535	18.815527	106.7000695	-68.0679095	9.182009	115.0632065
-38.873173	19.781185	112.60881	-14.985855	14.034583	110.833107	38.68969	-6.224374	106.635071	38.061188	43.795788	106.688622	38.375439	18.785707	106.6618465	-68.347149	9.283459	115.0043675
-38.498451	21.753395	112.199188	-15.13314	14.061058	110.66806	38.601986	-6.27396	106.801292	38.065548	43.744465	106.719925	38.333767	18.7352525	106.7606085	-68.600047	9.3868635	114.5755115
-38.176414	23.140678	111.880753	-15.202743	14.031814	110.536613	38.632229	-6.294323	106.944908	38.108395	43.723278	106.738197	38.370312	18.7144775	106.8415525	-68.775798	9.3491505	114.2316735
-37.723507	24.408146	111.581276	-15.239107	13.977504	110.450867	38.648598	-6.3019	107.065025	38.124378	43.68029	106.769028	38.386488	18.689195	106.9170265	-68.864702	9.265813	113.9847075
-37.286411	25.762203	111.52285	-15.295755	13.882795	110.495758	38.607815	-6.339123	107.167793	38.084129	43.604557	106.817947	38.345972	18.632717	106.99287	-68.937482	9.132873	113.998646
-36.771694	27.184599	111.61747	-15.337607	13.808102	110.666809	38.510395	-6.39608	107.270416	38.03175	43.535168	106.954041	38.2710725	18.569544	107.1122285	-68.9462865	9.04666	114.2213895
-36.172016	28.53809	111.860947	-15.412806	13.722091	110.952911	38.407436	-6.462275	107.402229	38.024601	43.462212	107.257568	38.2160185	18.4999685	107.3298985	-69.0416305	8.9442135	114.5759235
-35.587257	30.048323	112.291763	-15.503423	13.670756	111.32827	38.27457	-6.523904	107.585754	38.055271	43.396206	107.731995	38.1649205	18.436151	107.6588745	-69.1717665	8.905361	114.9976655
-34.59605	32.269867	113.166725	-15.697893	13.624677	111.98037	38.009239	-6.559057	107.88871	38.129932	43.344479	108.852531	38.0695855	18.392711	108.3706205	-69.4653715	8.856643	115.5901195
-33.952671	33.84816	113.936028	-15.877654	13.668458	112.487755	37.840084	-6.52762	108.226929	38.120956	43.349014	109.825455	37.98052	18.410697	109.026192	-69.735828	8.926219	115.949318
-33.265705	35.409428	114.764404	-16.110413	13.787621	113.088608	37.71365	-6.427894	108.779213	38.116798	43.402817	110.994545	37.915224	18.4874615	109.886879	-70.13605	9.0877805	116.290337
-32.545837	36.960201	115.669121	-16.387779	13.982216	113.798462	37.652485	-6.266998	109.583786	38.105045	43.539181	112.317039	37.878765	18.6360915	110.9504125	-70.654323	9.3283405	116.6465115
-32.047199	38.462372	116.716026	-16.672937	14.196422	114.624046	37.662998	-6.068733	110.574043	38.04847	43.695728	113.742493	37.855734	18.8134975	112.158268	-71.201608	9.5793465	117.089824
-31.102022	39.96574	117.890785	-16.952389	14.411047	115.566658	37.735394	-5.872748	111.7407	37.956161	43.897594	115.256676	37.8457775	19.012423	113.498688	-71.7505555	9.809671	117.634628
-30.328768	41.414387	119.124397	-17.215466	14.62508	116.626717	37.881165	-5.68442	113.009514	37.846859	44.104248	116.749382	37.864012	19.209914	114.879448	-72.294944	10.040246	118.373986
-29.121828	43.36013	121.03093	-17.643375	14.88238	118.315315	38.114189	-5.428553	114.945946	37.631996	44.438641	118.950066	37.8730925	19.505044	116.948006	-73.1598425	10.259716	119.682624
-28.334967	44.609184	122.298225	-17.927345	15.01649	119.392303	38.246799	-5.285623	116.10453	37.463375	44.613964	120.305191	37.855087	19.6641705	118.2048605	-73.709777	10.3688095	120.5797455
-27.377193	45.749329	123.43441	-18.196276	15.117537	120.346603	38.335102	-5.138987	117.099747	37.297745	44.780701	121.51078	37.8164235	19.820857	119.3052635	-74.2089755	10.414217	121.3879425
-26.676268	46.798641	124.602043	-18.461336	15.170671	121.139488	38.370506	-5.017027	117.835526	37.096138	44.954475	122.586021	37.733322	19.968724	120.2107735	-74.655994	10.372618	122.0682025
-25.874308	47.791065	125.701347	-18.716606	15.178689	121.749557	38.367088	-4.905522	118.236389	36.871113	45.123886	123.480415	37.6191005	20.109182	120.858402	-75.0523125	10.248196	122.640712
-25.022158	48.67104	126.744446	-18.916729	15.185167	122.197151	38.312382	-4.725479	118.327675	36.65633	45.259579	124.249161	37.484356	20.26705	121.288418	-75.317814	10.103284	123.105884
-24.313286	49.426102	127.790413	-19.089947	15.205829	122.505341	38.212135	-4.52756	118.213081	36.445637	45.403111	124.87001	37.328886	20.4377755	121.5415455	-75.50878	9.9738825	123.4691365
-23.092491	50.440331	129.113022	-19.242029	15.283698	122.749138	38.083183	-4.156035	117.866989	36.137192	45.637249	125.586769	37.1101875	20.740607	121.726879	-75.5942455	9.826789	123.771397
-22.248205	50.974209	129.774155	-19.340284	15.396619	122.881104	38.043427	-3.828903	117.583466	35.966557	45.884838	126.00515	37.004992	21.0279675	121.794308	-75.68556	9.7652705	123.9679
-21.517565	51.418133	130.329712	-19.421234	15.56914	123.022774	38.027973	-3.489854	117.402016	35.769508	46.117409	126.300774	36.8987405	21.3137775	121.851395	-75.7412085	9.8245025	124.194153
-20.69824	51.787155	130.66362	-19.448227	15.74929	123.152161	37.996628	-3.136359	117.345222	35.5924	46.345192	126.56102	36.794514	21.6044165	121.953121	-75.690968	9.8941635	124.351201
-19.815805	51.994812	130.821579	-19.461628	15.892132	123.273125	38.061085	-2.885349	117.388412	35.460754	46.573212	126.766571	36.7609195	21.8439315	122.0774915	-75.6841755	9.9403325	124.4687585
-18.901117	52.081482	130.882339	-19.475321	15.98759	123.369835	38.120831	-2.72101	117.537369	35.406055	46.758022	126.916611	36.763443	22.018506	122.22699	-75.714085	9.956674	124.51268
-18.03055	52.040535	130.848892	-19.477692	16.009626	123.450432	38.172604	-2.630302	117.712311	35.339825	46.895725	127.030121	36.7562145	22.1327115	122.371216	-75.7115985	9.8865405	124.529648
-16.75226	51.750584	130.714432	-19.527824	15.978535	123.493446	38.25758	-2.584029	117.902603	34.92374	47.120487	127.208969	36.59066	22.268229	122.555786	-75.646308	9.688841	124.431106
-15.735076	51.312233	130.502029	-19.58902	15.91008	123.476395	38.281364	-2.634333	117.966171	35.136471	47.021275	127.035263	36.7089175	22.193471	122.500717	-75.8869575	9.626689	124.452073
-14.774804	50.77306	130.231583	-19.672953	15.851164	123.438194	38.207664	-2.667688	117.990669	35.084755	46.964417	126.906792	36.6462095	22.1483645	122.4487305	-75.9921155	9.5539635	124.4276575
-13.793031	50.145943	129.953842	-19.728855	15.756763	123.393234	38.102005	-2.726019	118.028809	35.012417	46.904373	126.772919	36.557211	22.089177	122.400864	-76.014921	9.424349	124.385604
-12.856192	49.386948	129.616241	-19.81259	15.685608	123.351059	38.008747	-2.818233	118.065407	34.912777	46.835007	126.649734	36.460762	22.008387	122.3575705	-76.085942	9.362829	124.3445475
-11.724918	48.409821	129.23613	-19.946449	15.60553	123.317459	37.868702	-2.948438	118.112457	34.819225	46.747086	126.523674	36.3439635	21.899324	122.3180655	-76.2368615	9.311736	124.3168525
-10.626882	47.384785	128.868378	-20.075949	15.512949	123.287323	37.732327	-3.088537	118.156555	34.71085	46.664219	126.389	36.2215885	21.787841	122.2727775	-76.3734865	9.238057	124.3018685
-8.968447	45.586857	128.222076	-20.242098	15.416819	123.208527	37.566845	-3.271465	118.263649	34.560349	46.539669	126.219521	36.063597	21.634102	122.241585	-76.547793	9.199536	124.175469
-7.731715	44.25816	127.773216	-20.297932	15.327819	123.097763	37.549618	-3.344894	118.386749	34.482758	46.461823	126.165047	36.016188	21.5584645	122.275898	-76.612052	9.0971735	123.919628
-6.593913	42.819813	127.341904	-20.289751	15.21533	122.921204	37.670059	-3.417181	118.552818	34.467907	46.416466	126.18531	36.068983	21.4996425	122.369064	-76.648485	8.9310175	123.473344
-5.265718	41.206341	126.86483	-20.225573	15.116689	122.662209	37.925079	-3.493689	118.8069	34.455688	46.383129	126.222298	36.1903835	21.44472	122.514599	-76.6415295	8.788658	122.809819
-4.055991	39.619087	126.238312	-20.157906	15.088617	122.333549	38.259487	-3.536123	119.163048	34.480392	46.396255	126.201569	36.3699395	21.430066	122.6823085	-76.6857515	8.747168	121.9847895
-2.61704	37.848679	125.435516	-20.024309	15.13026	121.929077	38.621288	-3.562552	119.641815	34.501301	46.438553	126.064682	36.5612945	21.4380005	122.8532485	-76.6099125	8.8225195	121.0049055
-1.324607	36.0952	124.513039	-19.853323	15.185968	121.409271	39.005104	-3.605816	120.196594	34.566029	46.482475	125.797844	36.7855665	21.4383295	122.997219	-76.4922125	8.9336065	119.821323
0.785232	33.232288	123.005608	-19.48402	15.121247	120.429436	39.637897	-3.739807	120.973953	34.766293	46.437012	125.069069	37.202095	21.3486025	123.021511	-76.170135	8.8938915	117.837361
2.17402	31.145489	122.01545	-19.185911	14.960757	119.73349	40.053352	-3.930752	121.388588	35.031174	46.280552	124.373718	37.542263	21.1749	122.881153	-75.914085	8.746614	116.585827
3.580078	29.037931	121.025833	-18.842596	14.719065	119.12233	40.407547	-4.162421	121.694611	35.476933	46.002739	123.388519	37.94224	20.920159	122.541565	-75.627432	8.517971	115.703095
4.978584	26.799	120.196594	-18.368713	14.371159	118.614708	40.704327	-4.428109	121.893707	35.893787	45.61755	122.366631	38.299057	20.5947205	122.130169	-75.036483	8.1475975	115.099247
6.331442	24.641401	119.539215	-17.876131	13.947824	118.277596	41.023743	-4.816337	122.01474	36.386475	45.147923	121.321548	38.705109	20.165793	121.668144	-74.457371	7.729855	114.887048
7.687734	22.352085	119.095596	-17.39069	13.487689	118.114937	41.319847	-5.2754	122.092415	36.834625	44.692513	120.379066	39.077236	19.7085565	121.2357405	-73.858616	7.2668215	114.9941335
8.886281	20.281651	118.956139	-16.966702	13.064294	118.070671	41.523186	-5.70493	122.066414	37.286377	44.225811	119.62249	39.4047815	19.2604405	120.844452	-73.3381855	6.8681475	115.29689
10.719414	17.121302	118.773041	-16.54653	12.651235	118.060707	41.807632	-6.271547	121.844223	37.738857	43.681725	118.917206	39.7732445	18.705089	120.3807145	-72.8663045	6.597381	115.7406995
11.862173	15.21417	118.74659	-16.362686	12.527273	117.981911	41.859566	-6.532467	121.707848	38.148499	43.479336	118.529823	40.0040325	18.4734345	120.1188355	-72.7294045	6.5811115	115.8449865
12.983089	13.300812	118.70607	-16.215002	12.463968	117.780746	41.948292	-6.704469	121.469704	38.366653	43.376446	118.364761	40.1574725	18.3359885	119.9172325	-72.5874765	6.5919475	115.6442595
14.083748	11.531137	118.568787	-16.045013	12.441188	117.37442	42.050934	-6.780399	121.213463	38.56411	43.30584	118.202278	40.307522	18.2627205	119.7078705	-72.397548	6.6196555	115.0409695
15.144302	9.766446	118.27356	-15.834393	12.463845	116.701683	42.250843	-6.848808	120.955132	38.711834	43.291687	118.128632	40.4813385	18.2214395	119.541882	-72.1501245	6.7062505	113.861484
16.22373	8.118605	117.896721	-15.584755	12.500024	115.767517	42.479961	-6.857587	120.714996	38.951874	43.284191	117.995193	40.7159175	18.213302	119.3550945	-71.8854275	6.786746	112.1799395
17.259756	6.434484	117.428841	-15.329218	12.500991	114.680923	42.706043	-6.893237	120.531425	39.146423	43.27636	117.723679	40.926233	18.1915615	119.127552	-71.584669	6.8104205	110.234294
18.798643	4.038011	116.723213	-14.900167	12.404205	113.228142	42.942207	-7.069684	120.161713	39.445782	43.033195	117.030739	41.1939945	17.9817555	118.596226	-70.9943285	6.8266545	107.860058
19.722019	2.429455	116.357292	-14.608051	12.256106	112.563721	43.055294	-7.243153	119.97403	39.691017	42.79628	116.39817	41.3731555	17.7765635	118.1861	-70.5892575	6.7356485	106.941342
20.604967	0.916578	116.196098	-14.263593	11.979607	112.094543	43.213051	-7.476803	119.761017	39.936924	42.537544	115.860344	41.5749875	17.5303705	117.8106805	-70.1021735	6.4288435	106.3784055
21.454466	-0.527941	116.139969	-13.99346	11.644566	111.876358	43.402367	-7.767193	119.554558	40.173103	42.220806	115.420822	41.787735	17.2268065	117.48769	-69.774655	6.0623255	106.265026
22.15135	-1.883911	116.032623	-13.772957	11.306438	111.780464	43.564106	-8.031783	119.357338	40.361931	41.923679	115.119362	41.9630185	16.945948	117.23835	-69.5089325	5.666928	106.322578
22.822216	-3.19608	116.00885	-13.587646	11.01053	111.720444	43.683849	-8.257813	119.150208	40.49382	41.654968	114.93261	42.0888345	16.6985775	117.041409	-69.2641265	5.3224825	106.399479
22.809696	-3.943327	115.880219	-13.483328	10.80023	111.739014	43.747849	-8.472199	118.992218	40.552094	41.451229	114.907013	42.1499715	16.489515	116.9496155	-69.1166275	5.110945	106.5284125
22.206022	-4.559931	115.633392	-13.436554	10.665283	111.870026	43.758835	-8.723536	118.784439	40.658649	41.280228	115.060547	42.208742	16.278346	116.922493	-69.08185	5.05222	106.817559
