# Supplementary material for: How to jointly control a ball trajectory on a moving board: Methodological insights into Motor Learning and Rehabilitation
Source: PLoS One. 2025 Oct 15;20(10):e0334588. doi: 10.1371/journal.pone.0334588 (PMC12527165; doi:10.1371/journal.pone.0334588)
Supplement: S2 Data — (ZIP) [file pone.0334588.s002.zip › D1_016.csv]

Ball_X	Ball_Y	Ball_Z	BoardCentre_X	BoardCentre_Y	BoardCentre_Z	P1LeftHand_X	P1LeftHand_Y	P1LeftHand_Z	P1RightHand_X	P1RightHand_Y	P1RightHand_Z	P1MidHands_X	P1MidHands_Y	P1MidHands_Z	P2MidHands_X	P2MidHands_Y	P2MidHands_Z
21.481983	10.237625	112.182831	-8.237418	14.028255	113.311592	41.758751	-15.037952	110.863831	43.101025	46.759106	116.771225	42.429888	15.860577	113.817528	-58.904724	12.195933	112.805656
20.68174	10.065727	112.176582	-8.206801	14.123206	113.209846	41.892071	-14.990623	111.077118	43.043373	46.863686	116.473053	42.467722	15.9365315	113.7750855	-58.881324	12.3098805	112.6446065
19.87933	9.750369	112.038979	-8.192666	14.118626	113.02887	42.022766	-15.002462	111.323738	42.975281	46.922123	116.122147	42.4990235	15.9598305	113.7229425	-58.8843555	12.2774215	112.3347975
19.009743	9.444307	111.921165	-8.188612	14.03389	112.803185	42.115349	-15.043573	111.52179	42.859364	46.917034	115.74469	42.4873565	15.9367305	113.63324	-58.8645805	12.1310495	111.97313
18.187094	8.970599	111.764587	-8.201868	13.935455	112.592438	42.148239	-15.108482	111.664215	42.781258	46.871422	115.301682	42.4647485	15.88147	113.4829485	-58.8684845	11.98944	111.7019275
17.409487	8.518592	111.578133	-8.238013	13.837816	112.397446	42.132389	-15.146782	111.723625	42.670967	46.812035	114.906982	42.401678	15.8326265	113.3153035	-58.877704	11.8430055	111.4795885
16.208097	7.836763	111.402	-8.269084	13.752302	112.203491	42.098309	-15.194941	111.887215	42.530823	46.753597	114.427757	42.314566	15.779328	113.157486	-58.852734	11.725276	111.249496
15.365122	7.331721	111.388603	-8.3136	13.777608	112.14547	42.04752	-15.199476	112.041763	42.523239	46.757423	114.224312	42.2853795	15.7789735	113.1330375	-58.9125795	11.7762425	111.1579025
14.514455	6.842909	111.4524	-8.349591	13.868296	112.139999	41.985424	-15.167096	112.194763	42.53912	46.801758	114.087822	42.262272	15.817331	113.1412925	-58.961454	11.919261	111.1387055
13.73967	6.355839	111.450912	-8.40082	14.043525	112.184265	41.901215	-15.082879	112.314178	42.575836	46.906841	113.982414	42.2385255	15.911981	113.148296	-59.0401655	12.175069	111.220234
12.953237	5.920575	111.475754	-8.467392	14.286213	112.247849	41.79665	-14.937681	112.341286	42.596672	47.082222	113.940285	42.196661	16.0722705	113.1407855	-59.131445	12.5001555	111.3549125
12.141094	5.462014	111.428543	-8.550485	14.61307	112.327873	41.652412	-14.69547	112.301895	42.599251	47.319077	113.9673	42.1258315	16.3118035	113.1345975	-59.2268015	12.9143365	111.5211485
11.265477	5.037039	111.453613	-8.676353	15.022473	112.429237	41.486053	-14.380412	112.228798	42.50412	47.643066	114.054802	41.9950865	16.631327	113.1418	-59.3477925	13.413619	111.716674
10.099389	4.35381	111.517288	-8.821197	15.621708	112.602661	41.294876	-13.830194	112.171173	42.434692	48.134899	114.105202	41.864784	17.1523525	113.1381875	-59.507178	14.0910635	112.0671345
9.374634	3.929294	111.560204	-8.880547	15.976988	112.671555	41.278751	-13.50307	112.206444	42.334793	48.491299	114.093994	41.806772	17.4941145	113.150219	-59.567866	14.4598615	112.192891
8.589929	3.444232	111.497749	-8.889677	16.250891	112.642456	41.346039	-13.199618	112.222984	42.288635	48.828495	114.022278	41.817337	17.8144385	113.122631	-59.596691	14.6873435	112.162281
7.869657	2.91346	111.437668	-8.870821	16.472147	112.505638	41.437229	-12.919015	112.232269	42.23032	49.132275	113.874268	41.8337745	18.10663	113.0532685	-59.5754165	14.837664	111.9580075
7.221723	2.349339	111.302094	-8.799668	16.599516	112.309982	41.576206	-12.686647	112.231255	42.16819	49.367355	113.563705	41.872198	18.340354	112.89748	-59.471534	14.858678	111.722484
6.622619	1.782245	111.195168	-8.707883	16.655701	112.080215	41.734737	-12.502773	112.247047	42.056656	49.537872	113.15937	41.8956965	18.5175495	112.7032085	-59.3114625	14.7938525	111.4572215
5.97554	1.167879	111.067368	-8.59202	16.662924	111.851631	41.923775	-12.368909	112.293541	42.012741	49.658691	112.628128	41.968258	18.644891	112.4608345	-59.152298	14.680957	111.2424275
5.054523	0.226912	111.021652	-8.419008	16.633949	111.538872	42.204685	-12.219945	112.378632	41.860123	49.807545	111.906013	42.032404	18.7938	112.1423225	-58.87042	14.474098	110.9354215
4.497155	-0.381876	110.97374	-8.316746	16.61121	111.344322	42.354439	-12.140848	112.445053	41.922806	49.845051	111.343315	42.1386225	18.8521015	111.894184	-58.7721145	14.3703185	110.79446
3.971719	-0.949391	110.972549	-8.254514	16.610128	111.153305	42.451393	-12.06827	112.52774	41.924141	49.905277	110.899353	42.187767	18.9185035	111.7135465	-58.696795	14.3017525	110.5930635
3.421557	-1.547189	110.914871	-8.209792	16.627859	110.96373	42.516933	-11.990745	112.590012	41.847843	49.972458	110.570442	42.182388	18.9908565	111.580227	-58.601972	14.2648615	110.347233
2.835613	-2.056814	110.882202	-8.180549	16.660833	110.768356	42.553036	-11.911997	112.635895	41.885139	50.020897	110.158775	42.2190875	19.05445	111.397335	-58.5801855	14.267216	110.139377
2.321551	-2.591177	110.867134	-8.163808	16.72629	110.569321	42.572529	-11.820414	112.646042	41.811131	50.111473	109.890617	42.19183	19.1455295	111.2683295	-58.519446	14.3070505	109.8703125
1.849632	-3.038862	110.742172	-8.148144	16.826357	110.396454	42.585602	-11.685858	112.59317	41.793869	50.223362	109.630165	42.1897355	19.268752	111.1116675	-58.4860235	14.383962	109.6812405
1.217499	-3.57971	110.633125	-8.107131	17.02916	110.177628	42.636906	-11.442947	112.487915	41.763927	50.436115	109.322716	42.2004165	19.496584	110.9053155	-58.4146785	14.561736	109.4499405
0.835015	-3.940837	110.488045	-8.075202	17.193213	110.040489	42.704956	-11.252807	112.399506	41.802502	50.604736	109.154442	42.253729	19.6759645	110.776974	-58.404133	14.7104615	109.304004
0.374542	-4.252558	110.367409	-8.005287	17.344383	109.916306	42.816116	-11.040168	112.301636	41.785793	50.825012	109.139969	42.3009545	19.892422	110.7208025	-58.3115285	14.796344	109.1118095
0.014402	-4.481697	110.270653	-7.902006	17.478821	109.76931	42.953022	-10.830208	112.236534	41.806	51.045258	109.091118	42.379511	20.107525	110.663826	-58.183523	14.850117	108.874794
-0.315473	-4.776186	110.114967	-7.777737	17.588762	109.569191	43.120209	-10.637285	112.206093	41.856964	51.234741	109.06646	42.4885865	20.298728	110.6362765	-58.0440605	14.878796	108.5021055
-0.618706	-4.976505	109.907028	-7.648417	17.67008	109.365013	43.321262	-10.47144	112.171196	41.977119	51.371967	108.965256	42.6491905	20.4502635	110.568226	-57.9460245	14.8898965	108.1618
-0.889877	-5.114836	109.752205	-7.510838	17.729057	109.196266	43.517094	-10.334251	112.147354	41.962433	51.528126	109.006203	42.7397635	20.5969375	110.5767785	-57.7614395	14.8611765	107.8157535
-1.346465	-5.2397	109.690727	-7.261957	17.768923	109.10125	43.810757	-10.166129	112.12413	42.056366	51.654861	108.947441	42.9335615	20.744366	110.5357855	-57.4574755	14.79348	107.6667145
-1.58308	-5.342396	109.679367	-7.095129	17.78688	109.119797	43.996822	-10.080243	112.13205	42.216969	51.718975	108.887436	43.1068955	20.819366	110.509743	-57.2971535	14.754394	107.729851
-1.983706	-5.35947	109.729851	-6.959566	17.803543	109.173737	44.154438	-9.9999	112.19313	42.31348	51.769913	108.920715	43.233959	20.8850065	110.5569225	-57.153091	14.7220795	107.7905515
-2.441596	-5.33199	109.775604	-6.83776	17.833471	109.222153	44.297062	-9.957754	112.276184	42.386311	51.833611	109.069351	43.3416865	20.9379285	110.6727675	-57.0172065	14.7290135	107.7715385
-2.784667	-5.300612	109.788826	-6.726371	17.86203	109.255219	44.41354	-9.922263	112.326477	42.511276	51.886143	109.217789	43.462408	20.98194	110.772133	-56.91515	14.74212	107.738305
-3.110002	-5.230496	109.678856	-6.630097	17.919338	109.276749	44.505726	-9.889576	112.301025	42.637436	51.939201	109.413788	43.571581	21.0248125	110.8574065	-56.831775	14.8138635	107.6960915
-3.477745	-5.118278	109.433495	-6.542809	17.995804	109.277405	44.569523	-9.820259	112.163986	42.776123	52.040627	109.711288	43.672823	21.110184	110.937637	-56.758441	14.881424	107.617173
-3.977143	-4.934587	109.096024	-6.428176	18.151896	109.279526	44.695297	-9.61972	111.868652	42.785076	52.355152	110.332298	43.7401865	21.367716	111.100475	-56.5965385	14.936076	107.458577
-4.293233	-4.821031	108.916367	-6.339388	18.282799	109.300247	44.82132	-9.465926	111.695122	43.144882	52.421242	110.479309	43.983101	21.477658	111.0872155	-56.661877	15.08794	107.5132785
-4.683693	-4.696046	108.83255	-6.244145	18.437082	109.330002	44.945663	-9.293756	111.54808	43.09082	52.612495	110.728958	44.0182415	21.6593695	111.138519	-56.5065315	15.2147945	107.521485
-4.994833	-4.660517	108.696793	-6.165648	18.622566	109.344757	45.066681	-9.122387	111.460938	43.148422	52.758553	110.821442	44.1075515	21.818083	111.14119	-56.4388475	15.427049	107.548324
-5.506416	-4.532906	108.661743	-6.079596	18.788267	109.33329	45.186378	-8.991567	111.409424	43.091015	52.876209	110.921303	44.1386965	21.942321	111.1653635	-56.2978885	15.634213	107.5012165
-5.987326	-4.447732	108.590874	-5.986698	18.913809	109.290482	45.282349	-8.894782	111.398827	43.343384	52.941246	110.81501	44.3128665	22.023232	111.1069185	-56.2862625	15.804386	107.4740455
-6.37882	-4.405759	108.589302	-5.888919	18.979921	109.216942	45.375599	-8.849239	111.398544	43.361347	53.024876	110.805893	44.368473	22.0878185	111.1022185	-56.146311	15.8720235	107.3316655
-7.057928	-4.384086	108.37735	-5.757844	18.987782	109.071938	45.517647	-8.828264	111.347321	43.527382	53.016518	110.71463	44.5225145	22.094127	111.0309755	-56.0382025	15.881437	107.1129005
-7.46698	-4.374324	108.304665	-5.63107	18.94009	108.963547	45.614513	-8.841022	111.317123	43.425762	52.982964	110.694649	44.5201375	22.070971	111.005886	-55.7822775	15.809209	106.921208
-7.872648	-4.313032	108.303902	-5.520218	18.854483	108.886192	45.727737	-8.875656	111.294174	43.469475	52.919174	110.519203	44.598606	22.021759	110.9066885	-55.639042	15.687207	106.8656955
-8.344721	-4.217338	108.389603	-5.389416	18.753641	108.847084	45.869045	-8.930429	111.307716	43.641056	52.844238	110.201576	44.7550505	21.9569045	110.754646	-55.5338825	15.5503775	106.939522
-8.807626	-4.228874	108.438095	-5.275496	18.644104	108.840775	46.007595	-8.987432	111.382172	43.513	52.769314	110.039757	44.7602975	21.890941	110.7109645	-55.3112895	15.397267	106.9705855
-9.385911	-4.152736	108.519363	-5.183599	18.528925	108.842155	46.134254	-9.051282	111.462341	43.553928	52.691315	109.838318	44.844091	21.8200165	110.6503295	-55.211289	15.2378335	107.0339805
-9.849986	-4.093288	108.61776	-5.094839	18.436703	108.810425	46.250309	-9.122703	111.543884	43.760036	52.62698	109.598747	45.0051725	21.7521385	110.5713155	-55.1948505	15.1212675	107.0495345
-10.640713	-3.941874	108.445129	-4.972561	18.329964	108.697983	46.384754	-9.170203	111.594795	43.897404	52.575214	109.457573	45.141079	21.7025055	110.526184	-55.086201	14.9574225	106.869782
-11.129673	-3.823312	108.270737	-4.869069	18.294737	108.586189	46.492241	-9.160091	111.523521	43.811592	52.583961	109.508911	45.1519165	21.711935	110.516216	-54.8900545	14.877539	106.656162
-11.656795	-3.638303	108.105385	-4.772828	18.304342	108.462952	46.625263	-9.108899	111.412521	43.882626	52.641891	109.476791	45.2539445	21.766496	110.444656	-54.7996005	14.842188	106.481248
-12.198147	-3.517679	107.828674	-4.646651	18.345774	108.329643	46.782997	-9.008069	111.27652	43.920307	52.731495	109.467422	45.351652	21.861713	110.371971	-54.644954	14.829835	106.287315
-12.831359	-3.310069	107.638931	-4.517743	18.411713	108.207771	46.961681	-8.902569	111.163864	43.969364	52.834141	109.43811	45.4655225	21.965786	110.300987	-54.5010085	14.85764	106.114555
-13.364718	-3.114285	107.552147	-4.395959	18.492794	108.096718	47.123211	-8.784719	111.065247	44.031055	52.933334	109.371758	45.577133	22.0743075	110.2185025	-54.369051	14.9112805	105.9749335
-13.944118	-2.910485	107.396851	-4.268218	18.573442	108.007324	47.305309	-8.680305	110.934128	44.066532	53.02177	109.239349	45.6859205	22.1707325	110.0867385	-54.2223565	14.9761515	105.9279095
-14.77704	-2.559114	107.312141	-4.054409	18.663788	107.848404	47.537918	-8.557762	110.705795	44.314106	53.098412	108.780502	45.926012	22.270325	109.7431485	-54.03483	15.057251	105.9536595
-15.380804	-2.294405	107.258583	-3.930438	18.674629	107.715294	47.652157	-8.51954	110.492386	44.302067	53.125404	108.512749	45.977112	22.302932	109.5025675	-53.837988	15.046326	105.9280205
-16.012451	-2.086043	107.17701	-3.835613	18.629894	107.570053	47.720337	-8.535148	110.236725	44.354675	53.076958	108.0914	46.037506	22.270905	109.1640625	-53.708732	14.988883	105.9760435
-16.651293	-1.871949	107.144806	-3.753842	18.523964	107.392899	47.738354	-8.59815	109.948524	44.251137	53.043545	107.732628	45.9947455	22.2226975	108.840576	-53.5024295	14.8252305	105.945222
-17.267914	-1.620232	106.960938	-3.704103	18.374126	107.187653	47.72472	-8.663657	109.53611	44.355629	52.89333	107.17363	46.0401745	22.1148365	108.35487	-53.4483805	14.6334155	106.020436
-17.864765	-1.406778	106.763039	-3.664052	18.193539	106.921021	47.706078	-8.760685	109.045349	44.203522	52.779823	106.799271	45.9548	22.009569	107.92231	-53.282904	14.377509	105.919732
-18.478474	-1.166358	106.540611	-3.653364	18.006876	106.619011	47.652992	-8.866119	108.518173	44.169514	52.65752	106.346878	45.911253	21.8957005	107.4325255	-53.217981	14.1180515	105.8054965
-19.408787	-0.77398	106.019592	-3.63366	17.722179	106.121361	47.57159	-9.009403	107.626251	44.196033	52.454041	105.617668	45.8838115	21.722319	106.6219595	-53.1511315	13.722039	105.6207625
-20.051413	-0.49659	105.792145	-3.607712	17.538015	105.802628	47.567265	-9.113283	107.000473	44.04818	52.351761	105.21312	45.8077225	21.619239	106.1067965	-53.0231465	13.456791	105.4984595
-20.579634	-0.172067	105.576965	-3.579174	17.372498	105.51255	47.552391	-9.195877	106.386635	44.076824	52.224445	104.595779	45.8146075	21.514284	105.491207	-52.9729555	13.230712	105.533893
-21.108809	0.098662	105.441116	-3.54388	17.213692	105.228935	47.573792	-9.27007	105.814598	43.94733	52.142441	104.081032	45.760561	21.4361855	104.947815	-52.848321	12.9911985	105.510055
-21.624886	0.379365	105.318512	-3.510524	17.064739	104.929672	47.598991	-9.365211	105.286118	43.890839	52.051048	103.496727	45.744915	21.3429185	104.3914225	-52.765963	12.7865595	105.4679215
-22.150307	0.696425	105.076149	-3.484689	16.908756	104.603539	47.635014	-9.44297	104.791809	43.973305	51.915253	102.843567	45.8041595	21.2361415	103.817688	-52.7735375	12.5813705	105.38939
-22.687197	1.002412	104.770256	-3.447215	16.747023	104.230324	47.674969	-9.529398	104.333099	43.972351	51.801395	102.314445	45.82366	21.1359985	103.323772	-52.71809	12.3580475	105.136876
-23.348484	1.544275	104.304794	-3.390431	16.500246	103.696678	47.747086	-9.694309	103.749763	44.022224	51.631321	101.694939	45.884655	20.968506	102.722351	-52.665517	12.031986	104.671005
-23.731031	1.888427	103.937065	-3.337822	16.32373	103.366646	47.807594	-9.819414	103.495911	44.133091	51.516747	101.373436	45.9703425	20.8486665	102.4346735	-52.6459865	11.7987935	104.2986185
-24.08824	2.231223	103.614937	-3.284544	16.157194	103.09491	47.876873	-9.943734	103.331985	44.229889	51.40612	101.135208	46.053381	20.731193	102.2335965	-52.622469	11.583195	103.9562235
-24.436052	2.630414	103.384445	-3.208064	16.016043	102.832375	47.966118	-10.048534	103.270737	44.363976	51.303734	100.873611	46.165047	20.6276	102.072174	-52.581175	11.404486	103.592576
-24.784389	3.020853	103.061043	-3.118556	15.879745	102.59565	48.077	-10.129383	103.258934	44.45734	51.211201	100.566223	46.26717	20.540909	101.9125785	-52.504282	11.218581	103.2787215
-25.156256	3.504774	102.860893	-3.025342	15.775638	102.367172	48.205574	-10.189805	103.285385	44.460487	51.120949	100.216148	46.3330305	20.465572	101.7507665	-52.3837145	11.085704	102.9835775
-25.40521	4.044382	102.698135	-2.919369	15.68042	102.13678	48.321659	-10.241937	103.353333	44.527672	50.993492	99.77002	46.4246655	20.3757775	101.5616765	-52.2634035	10.9850625	102.7118835
-25.789686	4.8143	102.435768	-2.821147	15.481045	101.837883	48.478348	-10.342213	103.452232	44.532894	50.79335	99.130569	46.505621	20.2255685	101.2914005	-52.147915	10.7365215	102.3843655
-26.024118	5.374017	102.328094	-2.80655	15.316688	101.690613	48.555904	-10.416796	103.525421	44.505566	50.685482	98.737129	46.530735	20.134343	101.131275	-52.143835	10.499033	102.249951
-26.255899	6.034308	102.244209	-2.82746	15.14052	101.611771	48.585735	-10.502692	103.533936	44.400127	50.557335	98.370667	46.492931	20.0273215	100.9523015	-52.147851	10.2537185	102.2712405
-26.502663	6.770079	102.233902	-2.900678	14.954662	101.59124	48.569248	-10.607517	103.483498	44.243908	50.410229	98.055611	46.406578	19.901356	100.7695545	-52.207934	10.007968	102.4129255
-26.745037	7.584015	102.254631	-3.027812	14.750322	101.596573	48.480812	-10.732846	103.371773	44.065697	50.265903	97.832291	46.2732545	19.7665285	100.602032	-52.3288785	9.7341155	102.591114
-27.005255	8.389688	102.289726	-3.222368	14.549986	101.626244	48.316811	-10.866838	103.146103	43.85228	50.141533	97.735725	46.0845455	19.6373475	100.440914	-52.5292815	9.4626245	102.811574
-27.218264	9.319087	102.296402	-3.459091	14.375074	101.677338	48.068035	-10.971794	102.855026	43.619286	50.066303	97.742027	45.8436605	19.5472545	100.2985265	-52.7618425	9.2028935	103.0561495
-27.522976	10.863464	102.285049	-3.908936	14.213243	101.743019	47.644939	-11.066219	102.324799	43.235023	50.062519	97.914978	45.439981	19.49815	100.1198885	-53.257853	8.928336	103.3661495
-27.769073	11.983077	102.282562	-4.229484	14.192306	101.770523	47.320217	-11.085168	101.952171	42.962517	50.087868	98.101463	45.141367	19.50135	100.026817	-53.600335	8.883262	103.514229
-27.959743	13.144284	102.25264	-4.545222	14.223373	101.809761	47.006207	-11.082983	101.653931	42.745426	50.12307	98.335854	44.8758165	19.5200435	99.9948925	-53.9662605	8.9267025	103.6246295
-28.116821	14.430761	102.131065	-4.797276	14.274742	101.815376	46.738636	-11.106428	101.4683	42.628986	50.151085	98.617241	44.683811	19.5223285	100.0427705	-54.278363	9.0271555	103.5879815
-28.194269	15.7563	102.038155	-4.984419	14.356671	101.820465	46.521648	-11.170716	101.398277	42.619305	50.144756	98.943863	44.5704765	19.48702	100.17107	-54.5393145	9.226322	103.46986
-28.271336	17.065868	101.938843	-5.087386	14.415328	101.857948	46.357365	-11.270402	101.409233	42.712605	50.085281	99.263695	44.534985	19.4074395	100.336464	-54.709757	9.4232165	103.379432
-28.272829	18.429619	101.871201	-5.12968	14.410928	101.89798	46.25087	-11.419702	101.457199	42.882233	49.979229	99.664749	44.5665515	19.2797635	100.560974	-54.8259115	9.5420925	103.234986
-28.221548	20.510778	101.865135	-5.075667	14.309639	102.015114	46.186195	-11.670234	101.547607	43.251518	49.829411	100.441696	44.7188565	19.0795885	100.9946515	-54.8701905	9.5396895	103.0355765
-28.174267	21.8297	102.097008	-5.021518	14.233117	102.212158	46.143173	-11.780641	101.589645	43.475468	49.751896	101.137314	44.8093205	18.9856275	101.3634795	-54.8523565	9.4806065	103.0608365
-28.119198	23.235409	102.556023	-4.976223	14.192705	102.602859	46.117531	-11.842033	101.694489	43.680477	49.693607	101.973892	44.899004	18.925787	101.8341905	-54.85145	9.459623	103.3715275
-28.034103	24.630547	103.242432	-5.001824	14.185723	103.189827	46.098869	-11.848205	102.027596	43.762581	49.601021	102.976402	44.930725	18.876408	102.501999	-54.934373	9.495038	103.877655
-28.008213	25.946449	104.012001	-5.077692	14.197321	103.914238	46.047333	-11.83852	102.647888	43.81942	49.572189	104.042885	44.9333765	18.8668345	103.3453865	-55.0887605	9.5278075	104.4830895
-27.970913	27.309879	104.926422	-5.232828	14.223454	104.810402	45.985512	-11.825906	103.509377	43.894474	49.546188	105.173447	44.939993	18.860141	104.341412	-55.405649	9.586767	105.279392
-27.886454	28.626133	105.975067	-5.416323	14.255379	105.855309	45.878609	-11.821071	104.616997	43.776058	49.527523	106.505478	44.8273335	18.853226	105.5612375	-55.6599795	9.657532	106.1493805
-27.959949	30.500708	107.879326	-5.812429	14.232786	107.72821	45.610764	-11.90648	106.653259	43.540848	49.494381	108.752914	44.575806	18.7939505	107.7030865	-56.200664	9.6716215	107.7533335
-27.982023	31.728395	109.378815	-6.157452	14.176559	109.199295	45.345001	-11.953773	108.157875	43.184654	49.457798	110.429146	44.2648275	18.7520125	109.2935105	-56.5797315	9.6011055	109.1050795
-27.974674	32.897179	111.001144	-6.547903	14.125631	110.763023	45.056034	-12.034588	109.754395	42.899727	49.451263	112.04287	43.9778805	18.7083375	110.8986325	-57.0736865	9.5429245	110.6274135
-28.115993	34.025719	112.583557	-7.009573	14.093314	112.288857	44.731667	-12.124908	111.249672	42.514313	49.421555	113.614258	43.62299	18.6483235	112.431965	-57.642136	9.5383045	112.145749
-28.208139	35.083881	114.136032	-7.498442	14.041512	113.686623	44.335407	-12.214744	112.486473	42.083061	49.392654	115.056061	43.209234	18.588955	113.771267	-58.206118	9.494069	113.601979
-28.318388	36.182232	115.537727	-8.018267	14.013176	114.890846	43.862938	-12.261339	113.429092	41.592659	49.413101	116.197861	42.7277985	18.575881	114.8134765	-58.7643325	9.450471	114.9682155
-28.433987	37.22401	116.791763	-8.554402	14.03237	115.846466	43.407734	-12.245723	114.02124	41.094051	49.415833	117.086861	42.2508925	18.585055	115.5540505	-59.3596965	9.479685	116.1388815
-28.616047	38.607616	118.331802	-9.330736	14.061737	116.940758	42.780628	-12.175199	114.423431	40.363071	49.511215	117.964645	41.5718495	18.668008	116.194038	-60.2333215	9.455466	117.687478
-28.725014	39.541115	119.248726	-9.811431	14.059809	117.503952	42.401047	-12.120698	114.435539	39.874992	49.561497	118.402969	41.1380195	18.7203995	116.419254	-60.7608815	9.3992185	118.58865
-28.756502	40.405174	120.107735	-10.222505	14.038183	117.967056	42.019859	-12.042521	114.340004	39.427002	49.572071	118.797287	40.7234305	18.764775	116.5686455	-61.1684405	9.311591	119.3654665
-28.852674	41.167049	121.001755	-10.612357	13.98209	118.388428	41.640644	-11.976543	114.200401	39.011475	49.583115	119.234955	40.3260595	18.803286	116.717678	-61.5507735	9.160894	120.059178
-28.907907	41.793205	121.807709	-10.952683	13.924696	118.765366	41.280979	-11.880934	114.071747	38.600662	49.596096	119.697884	39.9408205	18.857581	116.8848155	-61.8461865	8.991811	120.6459165
-28.919209	42.391769	122.591385	-11.257612	13.882032	119.111511	40.948429	-11.761214	113.986145	38.278175	49.617737	120.153046	39.613302	18.9282615	117.0695955	-62.128526	8.8358025	121.1534265
-28.899649	42.95657	123.282875	-11.541234	13.87358	119.422791	40.661758	-11.663547	113.869774	37.950241	49.666794	120.572983	39.3059995	19.0016235	117.2213785	-62.3884675	8.7455365	121.6242035
-28.775839	43.67585	124.10791	-11.933811	13.899098	119.758591	40.271351	-11.493178	113.632034	37.448971	49.719784	121.074104	38.860161	19.113303	117.353069	-62.727783	8.684893	122.164113
-28.604185	44.00507	124.487076	-12.172073	13.949815	119.891167	40.051605	-11.38817	113.460747	37.156452	49.747814	121.301994	38.6040285	19.179822	117.3813705	-62.9481745	8.719808	122.4009635
-28.553078	44.315659	124.788582	-12.374298	14.008482	120.00016	39.860252	-11.312482	113.349678	36.886185	49.749676	121.443573	38.3732185	19.218597	117.3966255	-63.1218145	8.798367	122.6036945
-28.401115	44.458557	124.932274	-12.518026	14.025885	120.076279	39.690102	-11.310743	113.341225	36.733814	49.742264	121.54039	38.211958	19.2157605	117.4408075	-63.24801	8.8360095	122.7117505
-28.233047	44.501694	125.012383	-12.670639	13.988431	120.15303	39.561466	-11.385369	113.384666	36.627525	49.676334	121.654091	38.0944955	19.1454825	117.5193785	-63.4357735	8.8313795	122.7866815
-27.977667	44.348938	125.03196	-12.762399	13.90854	120.208038	39.43132	-11.49727	113.498596	36.537601	49.55658	121.745094	37.9844605	19.029655	117.621845	-63.5092585	8.787425	122.794231
-27.717119	44.039398	124.971962	-12.873858	13.782837	120.251236	39.322102	-11.666473	113.644875	36.505489	49.407188	121.836891	37.9137955	18.8703575	117.740883	-63.6615115	8.6953165	122.761589
-26.979092	43.297756	124.620293	-13.002481	13.54416	120.294365	39.139442	-12.014582	113.942146	36.490185	49.11533	121.912094	37.8148135	18.550374	117.92712	-63.8197755	8.537946	122.66161
-26.656862	42.760643	124.526871	-13.127414	13.374753	120.347069	38.999577	-12.309904	114.189514	36.493481	48.889877	121.936989	37.746529	18.2899865	118.0632515	-64.001357	8.4595195	122.6308865
-26.149515	42.044506	124.323692	-13.258767	13.206844	120.425758	38.826439	-12.621403	114.467575	36.463501	48.647709	121.920547	37.64497	18.013153	118.194061	-64.162504	8.400535	122.657455
-25.645477	41.285034	124.073265	-13.405214	13.041968	120.538177	38.654816	-12.960482	114.800919	36.421413	48.395493	121.873924	37.5381145	17.7175055	118.3374215	-64.3485425	8.3664305	122.7389325
-25.132814	40.479004	123.859489	-13.591421	12.888858	120.721458	38.415112	-13.319126	115.20163	36.354649	48.106323	121.740021	37.3848805	17.3935985	118.4708255	-64.5677225	8.3841175	122.9720905
-24.56666	39.517994	123.589684	-13.796062	12.73341	121.005035	38.112335	-13.74112	115.750824	36.260139	47.784134	121.446518	37.186237	17.021507	118.598671	-64.778361	8.445313	123.411399
-23.894222	38.496628	123.347977	-14.030247	12.571971	121.343842	37.769577	-14.237711	116.427376	36.221947	47.427574	121.071335	36.995762	16.5949315	118.7493555	-65.056256	8.5490105	123.9383285
-22.912081	36.926373	122.890404	-14.39569	12.289643	121.904243	37.212643	-15.08544	117.606331	36.158268	46.784714	120.272446	36.6854555	15.849637	118.9393885	-65.4768355	8.729649	124.8690975
-22.212572	35.758385	122.517273	-14.605324	12.070169	122.21302	36.826359	-15.65774	118.446388	36.162464	46.281094	119.67794	36.4944115	15.311677	119.062164	-65.7050595	8.828661	125.363876
-21.402328	34.613922	122.092163	-14.777103	11.781633	122.390068	36.492157	-16.235785	119.230888	36.203499	45.73595	119.151749	36.347828	14.7500825	119.1913185	-65.902034	8.8131835	125.5888175
-20.583506	33.45475	121.652939	-14.922915	11.454387	122.420738	36.216587	-16.803806	119.896889	36.280861	45.240723	118.707916	36.248724	14.2184585	119.3024025	-66.094554	8.6903155	125.5390735
-19.785007	32.36655	121.318802	-15.011971	11.112295	122.352448	35.99585	-17.294958	120.336166	36.331367	44.745644	118.35041	36.1636085	13.725343	119.343288	-66.1875505	8.499247	125.361608
-18.904238	31.326441	120.990906	-15.063922	10.76042	122.209862	35.850803	-17.67248	120.56031	36.359516	44.326286	118.136337	36.1051595	13.326903	119.3483235	-66.2330035	8.193937	125.0714005
-17.927515	30.207306	120.806992	-15.081353	10.431652	122.060501	35.781422	-17.955765	120.605003	36.40509	44.005932	118.054558	36.093256	13.0250835	119.3297805	-66.255962	7.8382205	124.7912215
-16.485125	28.774017	120.702866	-15.038255	10.030566	121.926178	35.804905	-18.27779	120.577034	36.484329	43.733017	118.14827	36.144617	12.7276135	119.362652	-66.221127	7.3335185	124.489704
-15.434625	27.919834	120.746651	-15.00038	9.858242	121.946594	35.843918	-18.402914	120.573402	36.518688	43.62487	118.361725	36.181303	12.610978	119.4675635	-66.182063	7.105506	124.4256245
-14.3344	26.98588	120.919312	-14.974438	9.751516	122.065079	35.905861	-18.4604	120.693275	36.55505	43.579422	118.645332	36.2304555	12.559511	119.6693035	-66.1793315	6.943521	124.4608545
-13.254211	26.214283	121.07885	-14.960594	9.737921	122.240326	35.990612	-18.49403	120.942734	36.608921	43.581997	118.947327	36.2997665	12.5439835	119.9450305	-66.2209545	6.9318585	124.5356215
-12.101428	25.508448	121.322845	-14.959085	9.779819	122.431549	36.058636	-18.503117	121.326424	36.675976	43.609982	119.270966	36.367306	12.5534325	120.298695	-66.285476	7.0062055	124.564403
-10.934248	24.73391	121.437302	-14.982435	9.852311	122.624588	36.101971	-18.525011	121.79557	36.744507	43.648918	119.623291	36.423239	12.5619535	120.7094305	-66.388109	7.1426685	124.5397455
-9.76814	24.052563	121.593498	-15.023342	9.922118	122.82975	36.130379	-18.533161	122.299263	36.820129	43.688416	119.975471	36.475254	12.5776275	121.137367	-66.521938	7.2666085	124.522133
-7.952039	23.16843	121.938683	-15.076542	10.017869	123.180199	36.135479	-18.507803	123.016777	36.889149	43.772255	120.499863	36.512314	12.632226	121.75832	-66.665398	7.403512	124.602078
-6.682632	22.510357	122.252205	-15.097937	10.078521	123.432663	36.130871	-18.478771	123.423981	36.916733	43.82164	120.860962	36.523802	12.6714345	122.1424715	-66.719676	7.4856075	124.7228545
-5.469818	22.001345	122.521545	-15.10796	10.13711	123.668716	36.13409	-18.426754	123.788216	36.915054	43.883617	121.23278	36.524572	12.7284315	122.510498	-66.740492	7.5457885	124.826934
-4.183911	21.58741	122.775459	-15.089336	10.215495	123.85923	36.165409	-18.351057	124.028412	36.995842	43.999916	121.577751	36.5806255	12.8244295	122.8030815	-66.7592975	7.6065605	124.9153785
-2.886364	21.048805	122.999069	-15.040909	10.30478	123.976898	36.207382	-18.256975	124.152115	37.091343	44.128696	121.896492	36.6493625	12.9358605	123.0243035	-66.7311805	7.6736995	124.9294925
-1.633455	20.651981	123.134766	-15.00092	10.434809	124.045204	36.259346	-18.109394	124.149872	37.180241	44.290031	122.143196	36.7197935	13.0903185	123.146534	-66.7216335	7.7792995	124.943874
-0.342403	20.356049	123.262321	-14.957746	10.584097	124.061821	36.292358	-17.917299	124.037148	37.218388	44.469868	122.342445	36.755373	13.2762845	123.1897965	-66.670865	7.8919095	124.9338455
1.622814	19.80113	123.279724	-14.920987	10.901017	124.072884	36.309994	-17.542389	123.788216	37.194794	44.789345	122.487976	36.752394	13.623478	123.138096	-66.594368	8.178556	125.007672
2.866498	19.556581	123.263725	-14.920341	11.181134	124.091682	36.349472	-17.251379	123.640213	37.145088	45.072262	122.573151	36.74728	13.9104415	123.106682	-66.587962	8.4518265	125.076682
4.156189	19.387653	123.290001	-14.927292	11.497655	124.119965	36.375202	-16.928017	123.582268	37.119492	45.380684	122.66909	36.747347	14.2263335	123.125679	-66.601931	8.7689765	125.114251
5.495498	19.127485	123.407173	-14.95134	11.842306	124.142578	36.441185	-16.588791	123.58519	37.08062	45.731773	122.811172	36.7609025	14.571491	123.198181	-66.6635825	9.113121	125.086975
6.779482	18.968939	123.427055	-14.954535	12.205092	124.144173	36.487122	-16.211977	123.63868	37.036602	46.115643	122.982979	36.761862	14.951833	123.3108295	-66.670932	9.458351	124.9775165
8.08012	18.888554	123.489059	-14.959589	12.583615	124.103073	36.584549	-15.83285	123.697426	37.018757	46.520176	123.195267	36.801653	15.343663	123.4463465	-66.720831	9.823567	124.7597995
9.440288	18.686741	123.607849	-14.931217	12.956275	124.03257	36.692863	-15.442014	123.795441	37.031197	46.925049	123.420525	36.86203	15.7415175	123.607983	-66.724464	10.1710325	124.457157
11.364387	18.529356	123.815903	-14.825384	13.522181	123.811996	36.988911	-14.882167	124.10498	37.133049	47.516247	123.857353	37.06098	16.31704	123.9811665	-66.711748	10.727322	123.6428255
12.784296	18.379267	123.856888	-14.705753	13.902473	123.510109	37.300053	-14.569942	124.461388	37.303974	47.901848	124.216232	37.3020135	16.665953	124.33881	-66.7135195	11.138993	122.681408
14.158288	18.184887	124.042343	-14.575924	14.257486	123.095306	37.617401	-14.262466	124.808624	37.45335	48.237843	124.535767	37.5353755	16.9876885	124.6721955	-66.6872235	11.5272835	121.5184165
15.350278	18.090391	124.086617	-14.44895	14.579256	122.637436	37.930195	-13.954632	125.027695	37.616203	48.52515	124.670769	37.773199	17.285259	124.849232	-66.671099	11.873253	120.42564
16.542902	18.012506	123.999176	-14.28482	14.844894	122.21756	38.214897	-13.680492	125.032043	37.699368	48.750034	124.568298	37.9571325	17.534771	124.8001705	-66.5267725	12.155017	119.6349495
17.679749	17.884176	123.787056	-14.090529	15.111322	121.843147	38.502205	-13.401963	124.882782	37.805614	48.950329	124.172142	38.1539095	17.774183	124.527462	-66.3349675	12.448461	119.158832
18.791336	17.778059	123.457481	-13.864702	15.336317	121.439217	38.758484	-13.141716	124.542198	37.978638	49.153175	123.608253	38.368561	18.0057295	124.0752255	-66.097965	12.6669045	118.8032085
20.215277	17.715574	122.658691	-13.484803	15.622708	120.820824	39.022877	-12.848703	123.756393	38.311363	49.307842	122.681366	38.66712	18.2295695	123.2188795	-65.636726	13.0158465	118.4227685
21.141924	17.673458	122.08252	-13.233092	15.816114	120.420753	39.125099	-12.61144	123.128906	38.508598	49.427883	122.119759	38.8168485	18.4082215	122.6243325	-65.2830325	13.2240065	118.2171735
22.025925	17.703831	121.555481	-13.017756	16.034338	120.103821	39.260067	-12.371735	122.485641	38.636414	49.567463	121.630684	38.9482405	18.597864	122.0581625	-64.9837525	13.470812	118.1494795
22.893511	17.6481	121.134056	-12.840327	16.279026	119.869247	39.419731	-12.126123	121.943871	38.847637	49.729168	121.134949	39.133684	18.8015225	121.53941	-64.814338	13.7565295	118.199084
23.698956	17.651701	120.862976	-12.664609	16.522213	119.70919	39.553413	-11.848951	121.51458	38.915443	49.91684	120.975182	39.234428	19.0339445	121.244881	-64.563646	14.0104815	118.173499
24.379948	17.663149	120.760582	-12.516151	16.773184	119.628952	39.686325	-11.589117	121.266678	38.997986	50.134979	120.977402	39.3421555	19.272931	121.12204	-64.3744575	14.273437	118.135864
25.00561	17.742563	120.781036	-12.39307	17.007627	119.593048	39.803139	-11.351978	121.143814	39.147377	50.351681	121.142197	39.475258	19.4998515	121.1430055	-64.261398	14.5154025	118.0430905
25.795504	17.931543	121.042885	-12.258059	17.374136	119.624619	39.952515	-11.043292	121.117111	39.256813	50.665619	121.567726	39.604664	19.8111635	121.3424185	-64.120782	14.9371085	117.9068195
26.313444	18.056246	121.261063	-12.203208	17.597315	119.659363	40.010315	-10.85418	121.116768	39.349079	50.847946	121.828842	39.679697	19.996883	121.472805	-64.086113	15.197747	117.845921
26.714954	18.240183	121.395325	-12.167392	17.839094	119.662773	40.018131	-10.691997	121.085182	39.396858	51.016022	122.059967	39.7074945	20.1620125	121.5725745	-64.0422785	15.5161755	117.7529715
27.388424	18.191116	121.300461	-12.150887	18.072414	119.623444	40.021454	-10.530149	121.063652	39.392044	51.187061	122.207573	39.706749	20.328456	121.6356125	-64.008523	15.816372	117.6112755
27.814966	18.250633	121.359634	-12.140332	18.279989	119.566521	40.016769	-10.388478	121.031715	39.465286	51.315189	122.260452	39.7410275	20.4633555	121.6460835	-64.0216915	16.0966225	117.4869585
28.20645	18.287357	121.351028	-12.141651	18.449453	119.475807	40.001663	-10.281697	120.954048	39.521503	51.400684	122.285126	39.761583	20.5594935	121.619587	-64.044885	16.3394125	117.332027
28.549088	18.277451	121.283081	-12.152981	18.585709	119.413948	39.976402	-10.209885	120.830116	39.520741	51.465439	122.279167	39.7485715	20.627777	121.5546415	-64.0545335	16.543641	117.2732545
28.866524	18.277636	121.148148	-12.141656	18.741566	119.356308	39.904602	-10.114754	120.620308	39.460518	51.568077	122.263168	39.68256	20.7266615	121.441738	-63.965872	16.7564705	117.270878
28.945107	18.324995	121.066597	-12.148688	18.860502	119.375504	39.845928	-10.047298	120.478119	39.532661	51.584126	122.182343	39.6892945	20.768414	121.330231	-63.9866705	16.95259	117.420777
29.02022	18.36034	121.000114	-12.149132	18.951399	119.426117	39.807804	-9.977593	120.390724	39.561699	51.617287	122.133781	39.6847515	20.819847	121.2622525	-63.9830155	17.082951	117.5899815
29.057329	18.393644	120.992516	-12.154322	19.054672	119.467125	39.784023	-9.924696	120.366463	39.564419	51.652454	122.156715	39.674221	20.863879	121.261589	-63.982865	17.245465	117.672661
29.047054	18.432804	121.03299	-12.146199	19.117819	119.48085	39.772545	-9.891896	120.371178	39.530277	51.695038	122.273895	39.651411	20.901571	121.3225365	-63.943809	17.334067	117.6391635
28.882891	18.542973	121.154579	-12.145589	19.174162	119.46981	39.762707	-9.869002	120.385788	39.571236	51.724243	122.411919	39.6669715	20.9276205	121.3988535	-63.9581495	17.4207035	117.5407665
28.744888	18.59433	121.21357	-12.177824	19.229784	119.451454	39.737934	-9.858827	120.399246	39.574051	51.731609	122.587135	39.6559925	20.936391	121.4931905	-64.0116405	17.523177	117.4097175
28.503925	18.612421	121.235229	-12.221621	19.296831	119.452522	39.674953	-9.84711	120.424759	39.537766	51.734543	122.80648	39.6063595	20.9437165	121.6156195	-64.0496015	17.6499455	117.2894245
28.194904	18.680822	121.303497	-12.272736	19.347992	119.482544	39.60936	-9.841674	120.465385	39.509537	51.716446	122.960854	39.5594485	20.937386	121.7131195	-64.1049205	17.758598	117.2519685
27.772881	18.759644	121.410538	-12.31913	19.392057	119.530853	39.538387	-9.85104	120.531403	39.444206	51.714302	123.088768	39.4912965	20.931631	121.8100855	-64.1295565	17.852483	117.2516205
27.332979	18.784758	121.463707	-12.370835	19.440266	119.57563	39.453468	-9.863177	120.590988	39.460037	51.694584	123.185493	39.4567525	20.9157035	121.8882405	-64.1984225	17.9648285	117.2630195
26.718754	18.879908	121.564697	-12.426834	19.49626	119.619797	39.354469	-9.891358	120.633423	39.42318	51.65987	123.24762	39.3888245	20.884256	121.9405215	-64.2424925	18.108264	117.2990725
26.261246	18.819103	121.512947	-12.464334	19.526712	119.667793	39.237022	-9.934822	120.646584	39.485455	51.588295	123.217865	39.3612385	20.8267365	121.9322245	-64.2899065	18.2266875	117.4033615
25.782759	18.750118	121.425041	-12.504983	19.558405	119.724594	39.130356	-9.9896	120.616211	39.518311	51.531937	123.165871	39.3243335	20.7711685	121.891041	-64.3342995	18.3456415	117.558147
25.006294	18.62711	121.209358	-12.550776	19.585644	119.831673	38.974861	-10.127501	120.409882	39.530899	51.421356	122.990585	39.25288	20.6469275	121.7002335	-64.354432	18.5243605	117.9631125
24.452511	18.518499	121.035263	-12.567327	19.57971	119.894287	38.865673	-10.237232	120.133842	39.580391	51.288319	122.7612	39.223032	20.5255435	121.447521	-64.357686	18.6338765	118.341053
23.863468	18.42762	120.721497	-12.586432	19.573433	119.946381	38.734528	-10.343191	119.767784	39.669083	51.144695	122.484825	39.2018055	20.400752	121.1263045	-64.3746695	18.746114	118.7664575
23.201101	18.342649	120.383492	-12.590228	19.553097	120.014702	38.610931	-10.430655	119.345764	39.649677	51.01757	122.233536	39.130304	20.2934575	120.78965	-64.31076	18.8127365	119.239754
22.552721	18.191759	120.051682	-12.577353	19.528347	120.113098	38.467094	-10.49596	118.90316	39.681862	50.897362	122.052811	39.074478	20.200701	120.4779855	-64.229184	18.855993	119.7482105
21.85684	18.058691	119.875717	-12.565427	19.48385	120.232414	38.379482	-10.600922	118.496338	39.776375	50.771404	121.941467	39.0779285	20.085241	120.2189025	-64.2087825	18.882459	120.2459255
21.187408	17.896593	119.749847	-12.537369	19.442881	120.369659	38.278301	-10.660598	118.154823	39.806892	50.679733	121.992302	39.0425965	20.0095675	120.0735625	-64.1173345	18.8761945	120.6657555
20.21858	17.616337	119.739105	-12.541183	19.434916	120.572235	38.135445	-10.696117	117.735138	39.865875	50.57473	122.309967	39.00066	19.9393065	120.0225525	-64.083026	18.9305255	121.1219175
19.480247	17.443272	119.756638	-12.592922	19.484154	120.679329	38.033466	-10.696995	117.489609	39.912415	50.53928	122.606346	38.9729405	19.9211425	120.0479775	-64.1587845	19.0471655	121.3106805
18.890682	17.190521	119.788979	-12.65178	19.585449	120.78289	37.919968	-10.616727	117.303848	39.974213	50.553513	122.945641	38.9470905	19.968393	120.1247445	-64.2506505	19.202505	121.4410355
18.151804	16.924328	119.835426	-12.709984	19.73233	120.863358	37.869816	-10.503603	117.192566	39.895393	50.63715	123.31781	38.8826045	20.0667735	120.255188	-64.3025725	19.3978865	121.471528
17.415848	16.640539	119.891182	-12.788468	19.90744	120.94603	37.845097	-10.377072	117.141434	39.856625	50.727318	123.609184	38.850861	20.175123	120.375309	-64.427797	19.639757	121.516751
16.700447	16.292528	119.914482	-12.810797	20.058214	121.022545	37.869324	-10.261724	117.181183	39.806652	50.818779	123.795723	38.837988	20.2785275	120.488453	-64.459582	19.8379005	121.556637
15.997847	15.848538	119.958969	-12.809183	20.174776	121.063766	37.919415	-10.218971	117.32029	39.77108	50.882576	123.873901	38.8452475	20.3318025	120.5970955	-64.4636135	20.0177495	121.5304365
14.924629	14.980568	120.009293	-12.741084	20.281586	121.024536	38.010254	-10.241678	117.62397	39.962482	50.897049	123.723984	38.986368	20.3276855	120.673977	-64.468536	20.2354865	121.375095
14.239153	14.367895	119.888817	-12.665897	20.305929	120.885216	38.104191	-10.292287	117.950348	40.044167	50.901962	123.44825	39.074179	20.3048375	120.699299	-64.405973	20.3070205	121.071133
13.456275	13.748024	119.795517	-12.588339	20.320297	120.639	38.222507	-10.373801	118.337082	40.101147	50.912834	122.974464	39.161827	20.2695165	120.655773	-64.338505	20.3710775	120.622227
12.698875	13.040818	119.618988	-12.473503	20.310789	120.308876	38.377605	-10.451837	118.791618	40.177345	50.885986	122.297737	39.277475	20.2170745	120.5446775	-64.224481	20.4045035	120.0730745
11.91716	12.325898	119.441902	-12.372269	20.260435	119.92028	38.530617	-10.561606	119.257271	40.171146	50.853325	121.553352	39.3508815	20.1458595	120.4053115	-64.0954195	20.3750105	119.4352485
11.063293	11.558251	119.260574	-12.282927	20.14827	119.523514	38.650955	-10.719689	119.648193	40.298798	50.733185	120.752098	39.4748765	20.006748	120.2001455	-64.0407305	20.289792	118.8468825
10.19913	10.817066	119.043015	-12.220697	19.960323	119.151054	38.687084	-10.904722	119.901726	40.354538	50.58353	120.005486	39.520811	19.839404	119.953606	-63.962205	20.081242	118.348502
8.866667	9.752115	118.628021	-12.166893	19.6101	118.728577	38.609043	-11.185845	119.955826	40.398598	50.271118	119.049217	39.5038205	19.5426365	119.5025215	-63.8376065	19.6775635	117.9546325
7.926778	9.093317	118.361938	-12.159941	19.468956	118.518684	38.52187	-11.30085	119.864395	40.414574	50.128208	118.563148	39.468222	19.413679	119.2137715	-63.788104	19.524233	117.8235965
6.895986	8.531916	118.162277	-12.174228	19.421394	118.389977	38.420368	-11.311563	119.696381	40.412666	50.064121	118.181351	39.416517	19.376279	118.938866	-63.764973	19.466509	117.841088
5.855219	8.05042	118.023506	-12.212071	19.499575	118.325661	38.324509	-11.248527	119.5326	40.363548	50.07423	117.921738	39.3440285	19.4128515	118.727169	-63.7681705	19.5862985	117.924153
4.842817	7.657422	117.880165	-12.276602	19.663942	118.296432	38.222855	-11.126241	119.372643	40.307331	50.217949	117.760681	39.265093	19.545854	118.566662	-63.818297	19.78203	118.026202
3.722421	7.29303	117.809761	-12.336226	19.898424	118.28241	38.107605	-10.937181	119.145706	40.267849	50.40406	117.692879	39.187727	19.7334395	118.4192925	-63.860179	20.0634085	118.1455275
2.649403	7.021038	117.671654	-12.421426	20.155787	118.287971	38.025696	-10.734342	118.851875	40.173721	50.616478	117.705704	39.0997085	19.941068	118.2787895	-63.9425605	20.370506	118.2971525
1.013883	6.674621	117.398415	-12.514032	20.542719	118.282486	37.886395	-10.420978	118.352783	39.996815	50.990654	117.88588	38.941605	20.284838	118.1193315	-63.969669	20.8006	118.4456405
-0.099804	6.446537	117.235291	-12.562985	20.784986	118.292892	37.808716	-10.161602	117.998955	39.961338	51.2285	118.042923	38.885027	20.533449	118.020939	-64.010997	21.036523	118.564845
-1.200369	6.269585	117.064522	-12.596932	21.016436	118.327545	37.759163	-9.892851	117.657707	39.853333	51.499271	118.278648	38.806248	20.80321	117.9681775	-64.000112	21.229662	118.6869125
-2.248777	6.135868	116.971031	-12.626163	21.250916	118.375015	37.739895	-9.609909	117.360481	39.780426	51.777184	118.509583	38.7601605	21.0836375	117.935032	-64.0124865	21.4181945	118.814998
-3.344083	5.940575	116.858482	-12.641404	21.480885	118.410805	37.779358	-9.375441	117.118195	39.675476	52.044117	118.689964	38.727417	21.334338	117.9040795	-64.010225	21.627432	118.9175305
-4.420631	5.7382	116.794289	-12.65214	21.679384	118.418411	37.856777	-9.174895	116.923141	39.584686	52.254963	118.802193	38.7207315	21.540034	117.862667	-64.0250115	21.818734	118.974155
-5.477859	5.542471	116.726051	-12.645467	21.835451	118.381645	37.970619	-9.035321	116.803978	39.511917	52.416084	118.792656	38.741268	21.6903815	117.798317	-64.032202	21.9805205	118.964973
-7.016924	5.214163	116.604706	-12.620091	21.99114	118.211494	38.180111	-8.866809	116.693291	39.368343	52.653896	118.591049	38.774227	21.8935435	117.64217	-64.014409	22.0887365	118.780818
-8.064376	4.947067	116.491554	-12.569682	22.029131	118.012688	38.348095	-8.83286	116.614273	39.381886	52.726173	118.291283	38.8649905	21.9466565	117.452778	-64.0043545	22.1116055	118.572598
-9.077919	4.681901	116.363571	-12.493454	22.006527	117.773521	38.499554	-8.780633	116.528641	39.396572	52.78009	117.930534	38.948063	21.9997285	117.2295875	-63.934971	22.0133255	118.3174545
-10.040182	4.426785	116.255798	-12.411216	21.931723	117.527267	38.667564	-8.761865	116.467621	39.339733	52.792038	117.53833	39.0036485	22.0150865	117.0029755	-63.8260805	21.8483595	118.0515585
-11.023501	4.141302	116.127502	-12.3063	21.82527	117.268478	38.887207	-8.788209	116.47979	39.338158	52.740181	117.119026	39.1126825	21.975986	116.799408	-63.7252825	21.674554	117.737548
-11.995671	3.87884	116.023163	-12.184584	21.698116	117.003647	39.100704	-8.826614	116.525772	39.333916	52.666378	116.674591	39.21731	21.919882	116.6001815	-63.586478	21.47635	117.4071125
-12.928064	3.659125	115.890709	-12.054855	21.587601	116.745567	39.289886	-8.895365	116.581711	39.366867	52.624939	116.273026	39.3283765	21.864787	116.4273685	-63.4380865	21.310415	117.0637655
-14.286767	3.450473	115.712692	-11.851091	21.458157	116.372368	39.506512	-8.905094	116.611252	39.368225	52.599014	115.858391	39.4373685	21.84696	116.2348215	-63.1395505	21.069354	116.5099145
-15.215858	3.306113	115.438782	-11.722437	21.373728	116.074707	39.637974	-8.844651	116.597137	39.547112	52.591908	115.550568	39.592543	21.8736285	116.0738525	-63.037417	20.8738275	116.0755615
-16.105154	3.227454	115.078568	-11.611218	21.277311	115.712418	39.748878	-8.758052	116.493698	39.601471	52.620781	115.420654	39.6751745	21.9313645	115.957176	-62.8976105	20.6232575	115.46766
-16.969486	3.17757	114.576126	-11.503791	21.171259	115.283905	39.848206	-8.654431	116.308281	39.546398	52.664822	115.368637	39.697302	22.0051955	115.838459	-62.704884	20.3373225	114.729351
-17.836622	3.168539	114.022232	-11.409075	21.048372	114.790154	39.957596	-8.56499	116.05719	39.542912	52.6861	115.233971	39.750254	22.060555	115.6455805	-62.568404	20.036189	113.9347275
-18.716204	3.183642	113.410553	-11.310311	20.923586	114.274155	40.047272	-8.464189	115.79937	39.520554	52.694077	115.047691	39.783913	22.114944	115.4235305	-62.404535	19.732228	113.1247795
-19.597527	3.244543	112.861481	-11.226199	20.793999	113.783684	40.168236	-8.391957	115.542175	39.582397	52.698051	114.760735	39.8753165	22.153047	115.151455	-62.3277145	19.434951	112.415913
-20.875525	3.400728	112.227097	-11.095952	20.63763	113.162682	40.38768	-8.357866	115.250587	39.513634	52.736866	114.265419	39.950657	22.1895	114.758003	-62.142561	19.08576	111.567361
-21.759905	3.559111	111.998703	-11.036021	20.552612	112.831673	40.506428	-8.361753	115.071396	39.401276	52.774303	113.848053	39.953852	22.206275	114.4597245	-62.025894	18.898949	111.2036215
-22.687851	3.746573	111.868736	-10.993773	20.449711	112.555885	40.563999	-8.396146	114.898132	39.355499	52.735607	113.238846	39.959749	22.1697305	114.068489	-61.947295	18.7296915	111.043281
-23.598675	3.988803	111.810326	-10.976554	20.315559	112.313568	40.562649	-8.501221	114.755295	39.276485	52.63866	112.583145	39.919567	22.0687195	113.66922	-61.872675	18.5623985	110.957916
-24.479811	4.251347	111.736153	-11.004743	20.16824	112.092461	40.524601	-8.635846	114.616669	39.209354	52.516716	111.955521	39.8669775	21.940435	113.286095	-61.8764635	18.396045	110.898827
-25.392193	4.571902	111.611641	-11.059951	20.013458	111.846352	40.49263	-8.790215	114.490036	39.158207	52.403431	111.415115	39.8254185	21.806608	112.9525755	-61.9453205	18.220308	110.7401285
-26.299414	4.968351	111.37468	-11.138737	19.865385	111.577332	40.460854	-8.947023	114.332672	39.090748	52.331196	110.978973	39.775801	21.6920865	112.6558225	-62.053275	18.0386835	110.4988415
-27.61657	5.665816	110.866203	-11.262705	19.656931	111.102341	40.353207	-9.111769	113.968956	38.961575	52.23505	110.47599	39.657391	21.5616405	112.222473	-62.182801	17.7522215	109.982209
-28.446249	6.175163	110.490204	-11.35384	19.534975	110.774338	40.309624	-9.210163	113.671341	38.849007	52.217896	110.166679	39.5793155	21.5038665	111.91901	-62.2869955	17.5660835	109.629666
-29.280436	6.778651	110.17717	-11.435266	19.443569	110.470161	40.238907	-9.278306	113.293747	38.721893	52.2272	109.846947	39.4804	21.474447	111.570347	-62.350932	17.412691	109.369975
-30.120993	7.480149	109.965073	-11.495484	19.387566	110.205521	40.14378	-9.322285	112.764534	38.578789	52.289074	109.464905	39.3612845	21.4833945	111.1147195	-62.3522525	17.2917375	109.2963225
-30.90094	8.226481	109.87513	-11.555979	19.355028	109.987198	40.006741	-9.316248	112.177208	38.446854	52.353775	108.954956	39.2267975	21.5187635	110.566082	-62.3387555	17.1912925	109.408314
-31.591352	9.005572	109.881485	-11.631156	19.362701	109.825089	39.840088	-9.251856	111.531761	38.213776	52.410484	108.439018	39.026932	21.579314	109.9853895	-62.289244	17.146088	109.6647885
-32.28384	9.887265	110.01326	-11.695388	19.379261	109.705582	39.662674	-9.186355	110.886467	37.976311	52.455181	107.935562	38.8194925	21.634413	109.4110145	-62.2102685	17.124109	110.0001495
-33.242565	11.345566	110.214233	-11.802132	19.413399	109.617256	39.334019	-9.08847	110.168205	37.710232	52.443863	107.23996	38.5221255	21.6776965	108.7040825	-62.1263895	17.1491015	110.5304295
-33.768589	12.340871	110.290215	-11.901339	19.433374	109.574303	39.147602	-9.071519	109.827721	37.602962	52.442688	106.911598	38.375282	21.6855845	108.3696595	-62.17796	17.1811635	110.7789465
-34.230877	13.356845	110.246384	-11.992556	19.438774	109.484825	38.99511	-9.088898	109.586418	37.44175	52.452873	106.715248	38.21843	21.6819875	108.150833	-62.203542	17.1955605	110.818817
-34.636597	14.466413	110.143494	-12.101417	19.432083	109.353516	38.844997	-9.110397	109.376015	37.29842	52.451794	106.542297	38.0717085	21.6706985	107.959156	-62.2745425	17.1934675	110.747876
-34.947525	15.605269	110.03125	-12.215317	19.395779	109.210777	38.689716	-9.107435	109.170151	37.15094	52.427113	106.342125	37.920328	21.659839	107.756138	-62.350962	17.131719	110.665416
-35.225208	16.709963	110.004982	-12.32093	19.322588	109.139313	38.505493	-9.108104	108.982956	36.951359	52.398075	106.151237	37.728426	21.6449855	107.5670965	-62.370286	17.0001905	110.7115295
-35.356899	17.88135	110.146759	-12.449395	19.231581	109.202065	38.31834	-9.136928	108.789566	36.741787	52.361656	105.943718	37.5300635	21.612364	107.366642	-62.4288535	16.850798	111.037488
-35.381035	19.752846	110.561966	-12.649558	19.107399	109.488213	38.028889	-9.19663	108.617722	36.361858	52.31234	105.768219	37.1953735	21.557855	107.1929705	-62.4944895	16.656943	111.7834555
-35.370098	21.039	110.76989	-12.815854	19.074947	109.705627	37.855633	-9.249002	108.628883	36.190685	52.281887	105.692375	37.023159	21.5164425	107.160629	-62.654867	16.6334515	112.250625
-35.198353	22.39452	110.885117	-12.963215	19.075661	109.866837	37.695858	-9.296628	108.696594	36.070129	52.257053	105.710556	36.8829935	21.4802125	107.203575	-62.8094235	16.6711095	112.530099
-34.950619	23.769428	110.787285	-13.117806	19.100018	109.939865	37.552216	-9.317392	108.811501	36.018967	52.252926	105.824875	36.7855915	21.467767	107.318188	-63.0212035	16.732269	112.561542
-34.671928	25.173723	110.553123	-13.227551	19.113365	109.921074	37.419113	-9.320439	108.912575	36.036724	52.235413	106.096176	36.7279185	21.457487	107.5043755	-63.1830205	16.769243	112.3377725
-34.225933	26.612139	110.343239	-13.324409	19.098019	109.895409	37.319698	-9.341916	108.975204	36.172485	52.18494	106.508598	36.7460915	21.421512	107.741901	-63.3949095	16.774526	112.048917
-33.681343	28.037834	110.177803	-13.373531	19.025372	109.935951	37.23111	-9.376616	109.097496	36.326077	52.119152	107.142769	36.7785935	21.371268	108.1201325	-63.5256555	16.679476	111.7517695
-32.726151	30.22576	110.330391	-13.440007	18.904943	110.264824	37.215908	-9.47283	109.445503	36.651726	51.970715	108.319725	36.933817	21.2489425	108.882614	-63.813831	16.5609435	111.647034
-31.960762	31.67001	110.757484	-13.4735	18.819471	110.721794	37.268303	-9.55096	109.809265	36.835194	51.933582	109.207916	37.0517485	21.191311	109.5085905	-63.9987485	16.447631	111.9349975
-31.144991	33.116837	111.457039	-13.503675	18.751089	111.395264	37.313145	-9.588809	110.230995	36.931873	51.893963	110.15313	37.122509	21.152577	110.1920625	-64.129859	16.349601	112.5984655
-30.184408	34.544918	112.431351	-13.54879	18.708471	112.252716	37.345936	-9.602498	110.790787	36.973122	51.872681	111.170319	37.159529	21.1350915	110.980553	-64.257109	16.2818505	113.524879
-29.206594	35.955544	113.553009	-13.626311	18.683983	113.273155	37.365334	-9.568621	111.405624	37.04731	51.867641	112.266922	37.206322	21.14951	111.836273	-64.458944	16.218456	114.710037
-28.141079	37.302029	114.908661	-13.730459	18.676268	114.418709	37.380043	-9.546188	112.132942	37.041962	51.855885	113.50679	37.2110025	21.1548485	112.819866	-64.6719205	16.1976875	116.017552
-27.027559	38.615753	116.337349	-13.903657	18.66127	115.668633	37.351273	-9.473074	113.013397	37.153625	51.855194	114.889839	37.252449	21.19106	113.951618	-65.059763	16.13148	117.385648
-25.227674	40.391296	118.748108	-14.283903	18.648809	117.726944	37.344887	-9.364117	114.479126	36.909737	51.984398	117.477158	37.127312	21.3101405	115.978142	-65.695118	15.9874775	119.475746
-24.124603	41.582649	120.461258	-14.592993	18.665119	119.145874	37.310822	-9.283813	115.583023	36.992485	51.987137	119.192207	37.1516535	21.351662	117.387615	-66.3376395	15.978576	120.904133
-22.825689	42.634083	122.134903	-14.927914	18.688841	120.504929	37.254242	-9.194704	116.656364	36.823231	52.02821	121.118294	37.0387365	21.416753	118.887329	-66.8945645	15.960929	122.122529
-21.549595	43.607838	123.750153	-15.257086	18.743006	121.777771	37.198608	-9.046701	117.637619	36.671558	52.083199	122.890106	36.935083	21.518249	120.2638625	-67.449255	15.967763	123.2916795
-20.223785	44.482433	125.218498	-15.579658	18.830317	122.918747	37.154362	-8.915101	118.558693	36.469814	52.225243	124.519371	36.812088	21.655071	121.539032	-67.971404	16.005563	124.298462
-18.836189	45.247002	126.50087	-15.898068	18.976412	123.917236	37.123695	-8.771094	119.318855	36.212708	52.372272	125.914589	36.6682015	21.800589	122.616722	-68.4643375	16.152235	125.21775
-17.44565	45.962791	127.524292	-16.181833	19.139715	124.716187	37.051586	-8.549706	119.924286	35.879204	52.522511	127.005386	36.465395	21.9864025	123.464836	-68.829061	16.2930275	125.967538
-15.389713	46.810055	128.756378	-16.483841	19.332287	125.496887	37.010387	-8.148669	120.427582	35.426281	52.834259	128.219864	36.218334	22.342795	124.323723	-69.186016	16.321779	126.670051
-13.971747	47.238617	129.299911	-16.606077	19.431686	125.765396	37.023125	-7.867294	120.523537	35.295082	52.985294	128.777664	36.1591035	22.559	124.6506005	-69.3712575	16.304372	126.8801915
-12.55571	47.481522	129.733459	-16.644209	19.476696	125.881592	37.119095	-7.61243	120.569397	35.132061	53.115326	129.329926	36.125578	22.751448	124.9496615	-69.413996	16.201944	126.8135225
-11.072078	47.632183	130.07254	-16.596487	19.460287	125.908493	37.318359	-7.426867	120.607689	35.024773	53.213657	129.906494	36.171566	22.893395	125.2570915	-69.36454	16.027179	126.5598945
-9.6113	47.608955	130.320572	-16.512753	19.414085	125.919762	37.451927	-7.199155	120.78183	34.92487	53.283817	130.404694	36.1883985	23.042331	125.593262	-69.2139045	15.785839	126.246262
-8.158954	47.425316	130.483582	-16.438461	19.372972	125.939598	37.736816	-7.076183	121.024467	34.784779	53.407158	130.830841	36.2607975	23.1654875	125.927654	-69.1377195	15.5804565	125.951542
-6.708057	47.135887	130.475922	-16.409683	19.375092	125.984749	37.96497	-6.968596	121.379921	34.604549	53.551781	131.145111	36.2847595	23.2915925	126.262516	-69.1041255	15.4585915	125.706982
-4.618477	46.442703	130.1763	-16.446453	19.429913	126.042213	38.238541	-6.831017	122.105621	34.179005	53.853859	131.31488	36.208773	23.511421	126.7102505	-69.101679	15.348405	125.3741755
-3.228643	45.805786	129.85321	-16.499659	19.465988	126.020409	38.349972	-6.785306	122.596146	33.922138	53.958519	131.301559	36.136055	23.5866065	126.9488525	-69.135373	15.3453695	125.0919655
-1.925108	45.013298	129.538345	-16.563562	19.474918	125.952972	38.410072	-6.7782	123.058426	33.740707	54.032326	131.225723	36.0753895	23.627063	127.1420745	-69.2025135	15.322773	124.7638695
-0.622926	44.057144	129.231339	-16.603514	19.440586	125.83567	38.45409	-6.787161	123.482933	33.631016	54.060101	131.143661	36.042553	23.63647	127.313297	-69.249581	15.244702	124.358043
0.66827	42.951183	128.892807	-16.577234	19.349081	125.648544	38.573391	-6.89837	123.833046	33.54657	53.973049	131.091721	36.0599805	23.5373395	127.4623835	-69.2144485	15.1608225	123.8347045
1.852615	41.705524	128.598389	-16.541426	19.231424	125.477341	38.653778	-7.007103	124.132225	33.510624	53.884037	131.00206	36.082201	23.438467	127.5671425	-69.165053	15.024381	123.3875395
3.0295	40.332596	128.295349	-16.430864	19.074541	125.280609	38.757576	-7.098183	124.394669	33.536797	53.80727	130.866684	36.1471865	23.3545435	127.6306765	-69.0089145	14.7945385	122.9305415
4.690117	38.127441	127.717247	-16.219343	18.87849	124.983894	38.971077	-7.291483	124.661232	33.607285	53.672199	130.570953	36.289181	23.190358	127.6160925	-68.727867	14.566622	122.3516955
5.69822	36.532246	127.327255	-16.012838	18.766651	124.792801	39.296486	-7.454944	124.712944	33.703274	53.628613	130.248764	36.49988	23.0868345	127.480854	-68.525556	14.4464675	122.104748
6.629653	34.8913	126.878487	-15.841478	18.696003	124.580528	39.560871	-7.560123	124.730453	33.84325	53.558685	129.851624	36.7020605	22.999281	127.2910385	-68.3850165	14.392725	121.8700175
7.511926	33.15099	126.385544	-15.581636	18.600292	124.311424	39.810909	-7.665329	124.695549	34.045635	53.464813	129.347839	36.928272	22.899742	127.021694	-68.091544	14.300842	121.601154
8.397359	31.294125	125.779297	-15.296043	18.499924	123.95269	39.988148	-7.760297	124.626556	34.321835	53.363453	128.758591	37.1549915	22.801578	126.6925735	-67.7470775	14.19827	121.2128065
9.166318	29.408995	125.112495	-15.065165	18.414249	123.552345	40.329395	-7.955901	124.377861	34.612007	53.188271	128.064972	37.470701	22.616185	126.2214165	-67.601031	14.212313	120.8832735
9.860915	27.435472	124.389359	-14.723494	18.242804	122.99762	40.577644	-8.172192	124.159256	34.9277	52.961887	127.224075	37.752672	22.3948475	125.6916655	-67.19966	14.0907605	120.3035745
10.746801	24.436687	123.213615	-14.28701	17.951466	122.151855	40.895824	-8.551404	123.742661	35.353874	52.550037	125.783157	38.124849	21.9993165	124.762909	-66.698869	13.9036155	119.540801
11.210691	22.320559	122.474823	-14.068547	17.740219	121.672523	41.022968	-8.867169	123.402893	35.61515	52.223568	124.685417	38.319059	21.6781995	124.044155	-66.456153	13.8022385	119.300891
11.428965	20.351051	121.898186	-13.909019	17.539366	121.287445	41.069298	-9.205305	123.04882	35.854263	51.875858	123.514496	38.4617805	21.3352765	123.281658	-66.2798185	13.7434555	119.293232
11.702682	18.241167	121.26902	-13.790363	17.322664	120.943939	41.042255	-9.54574	122.635353	36.040543	51.50079	122.411819	38.541399	20.977525	122.523586	-66.122125	13.667803	119.364292
11.872862	16.127209	120.718346	-13.74158	17.108103	120.63166	40.94875	-9.947822	122.069016	36.247742	51.06477	121.386566	38.598246	20.558474	121.727791	-66.081406	13.657732	119.535529
11.855585	14.070833	120.235886	-13.714252	16.888533	120.321609	40.754356	-10.390144	121.41433	36.421005	50.586582	120.40567	38.5876805	20.098219	120.91	-66.0161845	13.678847	119.733218
11.974088	11.958432	119.580093	-13.693926	16.676783	119.980263	40.445023	-10.801484	120.676819	36.518112	50.118099	119.578873	38.4815675	19.6583075	120.127846	-65.8694195	13.6952585	119.83268
11.979059	8.867511	118.662666	-13.65086	16.329153	119.44915	39.938454	-11.395451	119.580017	36.697777	49.436729	118.441757	38.3181155	19.020639	119.010887	-65.6198355	13.637667	119.887413
11.909079	6.887434	118.116249	-13.54592	16.103333	119.063759	39.726879	-11.733558	118.938744	36.795841	49.06847	117.868492	38.26136	18.667456	118.403618	-65.3532	13.53921	119.7239
11.885159	4.968141	117.643829	-13.395296	15.874979	118.653511	39.653961	-12.000339	118.406639	36.993652	48.776985	117.383003	38.3238065	18.388323	117.894821	-65.1143985	13.361635	119.412201
11.893399	2.98785	117.236748	-13.209078	15.630534	118.203613	39.724281	-12.241382	118.063339	37.211304	48.514812	116.970703	38.4677925	18.136715	117.517021	-64.8859485	13.124353	118.890205
11.818975	1.133911	116.984871	-12.966013	15.389882	117.692078	39.921684	-12.502519	117.88504	37.443356	48.22049	116.545593	38.68252	17.8589855	117.2153165	-64.614546	12.9207785	118.1688395
11.860183	-0.735277	116.697456	-12.675513	15.122311	117.074776	40.178394	-12.77411	117.874146	37.736198	47.92083	116.064034	38.957296	17.57336	116.96909	-64.308322	12.671262	117.180462
11.813373	-2.579468	116.521706	-12.361245	14.820795	116.327797	40.459713	-13.041317	118.010818	38.042633	47.580784	115.490685	39.251173	17.2697335	116.7507515	-63.973663	12.3718565	115.9048425
11.703275	-5.228598	116.375336	-11.834104	14.25421	115.028908	40.850739	-13.439755	118.525566	38.497562	47.001057	114.397522	39.6741505	16.780651	116.461544	-63.3423585	11.727769	113.596272
11.52908	-6.895975	116.330315	-11.514411	13.782081	114.089821	41.271816	-13.796897	118.838188	38.763542	46.573174	113.644638	40.017679	16.3881385	116.241413	-63.046501	11.1760235	111.938229
11.281147	-8.502908	116.294464	-11.215364	13.255212	113.216576	41.483635	-14.111493	119.078018	38.892349	46.089134	112.883423	40.187992	15.9888205	115.9807205	-62.61872	10.5216035	110.4524315
10.962404	-10.050576	116.066917	-10.948997	12.658569	112.421349	41.633217	-14.501063	119.148216	39.10545	45.53009	112.048401	40.3693335	15.5145135	115.5983085	-62.2673275	9.8026245	109.2443895
10.558307	-11.443156	115.799416	-10.703523	12.067936	111.807419	41.673893	-14.946043	118.952583	39.282978	44.941704	111.20089	40.4784355	14.9978305	115.0767365	-61.8854815	9.1380415	108.5381015
10.096488	-12.725379	115.464996	-10.461602	11.524443	111.348763	41.657345	-15.332251	118.613159	39.452026	44.388	110.361481	40.5546855	14.5278745	114.48732	-61.4778895	8.5210115	108.210206
9.561826	-13.833014	115.095345	-10.232186	11.054337	110.970879	41.64954	-15.640785	118.147469	39.602871	43.9291	109.742378	40.6262055	14.1441575	113.9449235	-61.0905775	7.9645165	107.9968345
8.655945	-15.166898	114.52211	-9.984933	10.58345	110.652885	41.748394	-16.028948	117.441368	39.78083	43.511398	109.12442	40.764612	13.741225	113.282894	-60.734478	7.425675	108.022876
8.007919	-15.793553	114.173103	-9.79031	10.462083	110.458244	41.873604	-16.125008	116.974876	39.877228	43.438671	108.890678	40.875416	13.6568315	112.932777	-60.456036	7.2673345	107.983711
7.302635	-16.240219	113.845146	-9.567169	10.467013	110.338699	42.005001	-16.08242	116.412064	39.986958	43.437099	108.686958	40.9959795	13.6773395	112.549511	-60.1303175	7.2566865	108.127887
6.567995	-16.549135	113.500404	-9.307264	10.519096	110.281624	42.123535	-15.986461	115.859642	40.133656	43.483257	108.474907	41.1285955	13.748398	112.1672745	-59.7431235	7.289794	108.3959735
5.813312	-16.692385	113.177399	-9.024363	10.582045	110.292992	42.247829	-15.893568	115.28437	40.318268	43.585663	108.340279	41.2830485	13.8460475	111.8123245	-59.3317745	7.3180425	108.7736595
5.100812	-16.729315	112.85099	-8.719397	10.648976	110.374786	42.463116	-15.852218	114.711143	40.553112	43.67672	108.248199	41.508114	13.912251	111.479671	-58.946908	7.385701	109.269901
4.346981	-16.614458	112.514114	-8.413363	10.72084	110.498253	42.677792	-15.821357	114.26799	40.789284	43.796741	108.250359	41.733538	13.987692	111.2591745	-58.560264	7.453988	109.7373315
3.251083	-16.204325	112.161957	-7.990753	10.863644	110.748932	42.993366	-15.781416	113.908539	41.084572	44.026905	108.420715	42.038969	14.1227445	111.164627	-58.020475	7.6045435	110.333237
2.544304	-15.78124	112.006447	-7.724825	10.992372	110.925064	43.226547	-15.818983	113.803032	41.275158	44.243256	108.651306	42.2508525	14.2121365	111.227169	-57.7005025	7.7726075	110.622959
1.84997	-15.248282	111.887238	-7.493948	11.158018	111.087906	43.592205	-15.802214	113.65657	41.435493	44.53326	108.931435	42.513849	14.365523	111.2940025	-57.501745	7.950513	110.8818095
1.211855	-14.629427	111.730919	-7.268347	11.378201	111.228195	44.025696	-15.6907	113.416779	41.565048	44.834991	109.218369	42.795372	14.5721455	111.317574	-57.332066	8.1842565	111.138816
0.563948	-13.907554	111.526779	-7.094515	11.646044	111.319984	44.619431	-15.611119	113.080978	41.655544	45.156799	109.536255	43.1374875	14.77284	111.3086165	-57.3265175	8.519248	111.3313515
-0.056673	-13.129152	111.198341	-6.974088	11.932542	111.341415	45.318371	-15.462689	112.544678	41.741947	45.459312	109.846786	43.530159	14.9983115	111.195732	-57.478335	8.8667725	111.487098
-0.658639	-12.308743	110.722923	-6.909671	12.21938	111.273537	46.162178	-15.035229	111.76535	41.820934	45.69038	110.116753	43.991556	15.3275755	110.9410515	-57.810898	9.1111845	111.6060225
-1.3769	-10.956688	109.847343	-6.781131	12.723592	111.040405	47.060524	-14.294474	110.710594	41.948524	46.141975	110.542969	44.504524	15.9237505	110.6267815	-58.066786	9.5234335	111.4540285
-1.742249	-10.004386	109.324753	-6.668344	13.149299	110.897972	47.298279	-13.780357	109.983704	42.112217	46.570976	110.840714	44.705248	16.3953095	110.412209	-58.041936	9.9032885	111.383735
-2.084048	-9.011652	108.944153	-6.592724	13.596983	110.831543	47.42717	-13.081166	109.374809	42.181973	47.068314	111.335228	44.8045715	16.993574	110.3550185	-57.9900195	10.200392	111.3080675
-2.363447	-8.026326	108.741203	-6.545933	14.086887	110.839569	47.468548	-12.289308	108.964607	42.255718	47.518349	111.814186	44.862133	17.6145205	110.3893965	-57.953999	10.5592535	111.2897415
-2.593898	-7.071797	108.663033	-6.535745	14.534367	110.901382	47.434277	-11.510621	108.715057	42.341534	47.912262	112.149475	44.8879055	18.2008205	110.432266	-57.9593955	10.8679135	111.370498
-2.765102	-6.152942	108.620544	-6.52838	14.93161	110.94413	47.380577	-10.86254	108.585403	42.423786	48.214108	112.373756	44.9021815	18.675784	110.4795795	-57.9589415	11.187436	111.4086805
-2.861387	-5.307253	108.636497	-6.56952	15.217331	110.969162	47.424656	-10.32075	108.53157	42.464764	48.355011	112.536369	44.94471	19.0171305	110.5339695	-58.08375	11.4175315	111.4043545
-2.871137	-4.291286	108.816422	-6.552506	15.553408	110.972092	47.390892	-9.968216	108.660675	42.522408	48.533733	112.631699	44.95665	19.2827585	110.646187	-58.061662	11.8240575	111.297997
-2.812453	-3.69235	108.881035	-6.540163	15.700009	110.922241	47.419075	-9.758391	108.856293	42.519691	48.593079	112.677856	44.969383	19.417344	110.7670745	-58.049709	11.982674	111.0774075
-2.714199	-3.148345	108.954788	-6.505198	15.802515	110.86763	47.493656	-9.608004	109.086319	42.554413	48.633461	112.706421	45.0240345	19.5127285	110.89637	-58.0344305	12.0923015	110.83889
-2.587456	-2.672296	109.038139	-6.468039	15.842788	110.83683	47.61055	-9.522613	109.347824	42.571247	48.665829	112.835609	45.0908985	19.571608	111.0917165	-58.0269765	12.113968	110.5819435
-2.456079	-2.252509	109.127914	-6.405666	15.825519	110.829987	47.700996	-9.421929	109.655128	42.577755	48.659039	113.115845	45.1393755	19.618555	111.3854865	-57.9507075	12.032483	110.2744875
-2.317507	-1.886872	109.221359	-6.356144	15.765665	110.872185	47.755791	-9.303721	110.037994	42.595631	48.623936	113.465263	45.175711	19.6601075	111.7516285	-57.887999	11.8712225	109.9927415
-2.156573	-1.549407	109.344948	-6.325696	15.66352	110.978447	47.811283	-9.251859	110.444786	42.632286	48.567684	113.891434	45.2217845	19.6579125	112.16811	-57.8731765	11.6691275	109.788784
-1.893814	-1.137946	109.603798	-6.348291	15.535153	111.233841	47.912941	-9.198651	111.043694	42.693848	48.484932	114.50769	45.3033945	19.6431405	112.775692	-57.9999765	11.4271655	109.69199
-1.754303	-0.921474	109.829773	-6.388442	15.508906	111.430779	47.954803	-9.165044	111.444382	42.703922	48.455578	114.80088	45.3293625	19.645267	113.122631	-58.1062465	11.372545	109.738927
-1.61786	-0.724535	110.053467	-6.429062	15.542097	111.600754	47.965137	-9.162049	111.770035	42.666481	48.491493	115.001297	45.315809	19.664722	113.385666	-58.173933	11.419472	109.815842
-1.450729	-0.560173	110.250893	-6.498796	15.618716	111.752609	47.9683	-9.106711	112.001549	42.629612	48.573666	115.069923	45.298956	19.7334775	113.535736	-58.296548	11.5039545	109.969482
-1.272705	-0.421224	110.390129	-6.547295	15.740318	111.846962	47.924496	-9.017758	112.189865	42.540375	48.686581	115.022003	45.2324355	19.8344115	113.605934	-58.3270255	11.6462245	110.08799
-1.119691	-0.318471	110.472046	-6.606959	15.860007	111.872253	47.901093	-8.912978	112.251724	42.434078	48.803852	114.915016	45.1675855	19.945437	113.58337	-58.3815035	11.774577	110.161136
-0.997138	-0.26269	110.489037	-6.644586	15.978761	111.845505	47.827347	-8.775956	112.292229	42.336613	48.89613	114.799164	45.08198	20.060087	113.5456965	-58.371152	11.897435	110.1453135
-0.859633	-0.245177	110.43589	-6.723985	16.089886	111.726784	47.680267	-8.578238	112.372383	42.254799	49.040489	114.665688	44.967533	20.2311255	113.5190355	-58.415503	11.9486465	109.9345325
-0.801364	-0.281921	110.390388	-6.765339	16.121262	111.63858	47.596966	-8.454403	112.435356	42.211514	49.108932	114.614571	44.90424	20.3272645	113.5249635	-58.434918	11.9152595	109.7521965
-0.76403	-0.350763	110.353348	-6.803003	16.148878	111.540581	47.530167	-8.362628	112.539635	42.137051	49.177017	114.571823	44.833609	20.4071945	113.555729	-58.439615	11.8905615	109.525433
-0.819774	-0.43222	110.329041	-6.855935	16.163305	111.46698	47.491367	-8.268167	112.666664	42.058605	49.242039	114.523102	44.774986	20.486936	113.594883	-58.486856	11.839674	109.339077
-0.930865	-0.55526	110.323318	-6.876761	16.174879	111.391281	47.490276	-8.180043	112.818192	41.993057	49.310131	114.461662	44.7416665	20.565044	113.639927	-58.4951885	11.784714	109.142635
-1.069779	-0.691201	110.32795	-6.901399	16.207304	111.330711	47.455063	-8.077194	112.998245	41.906822	49.401604	114.402321	44.6809425	20.662205	113.700283	-58.4837405	11.752403	108.961139
-1.232261	-0.839138	110.297882	-6.91188	16.245041	111.252724	47.466167	-7.985315	113.16925	41.859154	49.472282	114.380554	44.6626605	20.7434835	113.774902	-58.4864205	11.7465985	108.730546
-1.516906	-1.067983	110.207832	-6.945182	16.28442	111.144165	47.473995	-7.836263	113.364174	41.76622	49.598305	114.503967	44.6201075	20.881021	113.9340705	-58.5104715	11.687819	108.3542595
-1.72285	-1.222682	110.144768	-6.953056	16.312208	111.077133	47.506081	-7.763247	113.443718	41.743233	49.664452	114.554062	44.624657	20.9506025	113.99889	-58.530769	11.6738135	108.155376
-1.931721	-1.338948	110.08812	-6.961869	16.346519	111.010788	47.509556	-7.680439	113.502541	41.747303	49.718567	114.565102	44.6284295	21.019064	114.0338215	-58.5521675	11.673974	107.9877545
-2.145228	-1.423985	110.043655	-6.961195	16.395071	110.96698	47.485382	-7.625926	113.508942	41.79483	49.720425	114.459755	44.640106	21.0472495	113.9843485	-58.562496	11.7428925	107.9496115
-2.371209	-1.48935	110.026566	-6.944879	16.449575	110.948853	47.456284	-7.596292	113.439049	41.918461	49.68816	114.190613	44.6873725	21.045934	113.814831	-58.5771305	11.853216	108.082875
-2.629813	-1.525234	110.0438	-6.883382	16.517139	110.93187	47.411411	-7.599542	113.278343	42.07914	49.629135	113.830147	44.7452755	21.0147965	113.554245	-58.5120395	12.0194815	108.309495
-2.892522	-1.533584	110.090134	-6.803469	16.570885	110.917282	47.367405	-7.62835	113.034668	42.224876	49.559082	113.3433	44.7961405	20.965366	113.188984	-58.4030785	12.176404	108.64558
-3.331723	-1.483327	110.161499	-6.64544	16.621925	110.824333	47.297073	-7.716001	112.557724	42.341507	49.468189	112.514961	44.81929	20.876094	112.5363425	-58.11017	12.367756	109.1123235
-3.631218	-1.430187	110.086426	-6.51219	16.626162	110.645447	47.251312	-7.749645	112.253273	42.49411	49.390678	111.897781	44.872711	20.8205165	112.075527	-57.897091	12.4318075	109.215367
-3.991991	-1.385359	109.88517	-6.399329	16.614735	110.411095	47.239433	-7.794765	112.012115	42.595039	49.311054	111.403336	44.917236	20.7581445	111.7077255	-57.715894	12.4713255	109.1144645
-4.394736	-1.29545	109.624229	-6.288353	16.563749	110.119949	47.243858	-7.837631	111.849091	42.64986	49.251591	111.072182	44.946859	20.70698	111.4606365	-57.523565	12.420518	108.7792615
-4.781205	-1.15901	109.284607	-6.218066	16.493675	109.809364	47.285744	-7.837749	111.721489	42.6716	49.238209	110.882607	44.978672	20.70023	111.302048	-57.414804	12.28712	108.31668
-5.116445	-1.007835	108.994141	-6.178533	16.428844	109.536003	47.326607	-7.805296	111.614967	42.658649	49.273026	110.805916	44.992628	20.733865	111.2104415	-57.349694	12.123823	107.8615645
-5.461516	-0.891276	108.704102	-6.16682	16.357718	109.310463	47.352703	-7.742297	111.534813	42.592411	49.337734	110.842667	44.972557	20.7977185	111.18874	-57.306197	11.9177175	107.432186
-5.915809	-0.661851	108.386108	-6.194565	16.300388	109.115585	47.411892	-7.647754	111.462692	42.446465	49.440556	111.041306	44.9291785	20.896401	111.251999	-57.3183085	11.704375	106.979171
-6.237079	-0.461959	108.268036	-6.237759	16.31321	109.078476	47.426842	-7.573713	111.481773	42.357582	49.522461	111.271286	44.892212	20.974374	111.3765295	-57.36773	11.652046	106.7804225
-6.560022	-0.211191	108.229027	-6.279972	16.373569	109.093185	47.409504	-7.49429	111.543869	42.284752	49.576828	111.49218	44.847128	21.041269	111.5180245	-57.407072	11.705869	106.6683455
-6.905399	0.090762	108.234703	-6.324466	16.478249	109.130333	47.399765	-7.43198	111.62368	42.230362	49.660553	111.68338	44.8150635	21.1142865	111.65353	-57.4639955	11.8422115	106.607136
-7.264771	0.424102	108.256912	-6.344611	16.593142	109.170746	47.380859	-7.36533	111.695435	42.167477	49.721542	111.873558	44.774168	21.178106	111.7844965	-57.46339	12.008178	106.5569955
-7.668856	0.768444	108.265755	-6.35356	16.720375	109.221817	47.366039	-7.291733	111.763016	42.138927	49.773106	111.995255	44.752483	21.2406865	111.8791355	-57.459603	12.2000635	106.5644985
-8.125178	1.133889	108.252754	-6.332966	16.822496	109.252205	47.400589	-7.234624	111.826195	42.154388	49.881489	112.156403	44.7774885	21.3234325	111.991299	-57.4434205	12.3215595	106.513111
-8.795938	1.693363	108.16404	-6.307396	16.916838	109.266075	47.463997	-7.183339	111.893143	42.183048	49.983902	112.51757	44.8235225	21.4002815	112.2053565	-57.4383145	12.4333945	106.3267935
-9.226503	1.997881	108.056732	-6.289749	16.938047	109.251236	47.509418	-7.158546	111.899925	42.207031	50.038002	112.770248	44.8582245	21.439728	112.3350865	-57.4377225	12.436366	106.1673855
-9.642005	2.296992	107.930168	-6.263927	16.945004	109.220444	47.524036	-7.133933	111.883881	42.242012	50.09293	112.974503	44.883024	21.4794985	112.429192	-57.410878	12.4105095	106.011696
-10.076391	2.60576	107.807747	-6.243793	16.95594	109.171143	47.536274	-7.119315	111.820068	42.264996	50.15239	113.114143	44.900635	21.5165375	112.4671055	-57.388221	12.3953425	105.8751805
-10.512842	2.937815	107.720963	-6.240354	16.978067	109.10939	47.533176	-7.11756	111.72229	42.277218	50.182705	113.155045	44.905197	21.5325725	112.4386675	-57.385905	12.4235615	105.7801125
-10.985057	3.304361	107.662094	-6.224622	17.024416	109.045883	47.510292	-7.116002	111.623169	42.339424	50.191074	113.038635	44.924858	21.537536	112.330902	-57.374102	12.511296	105.760864
-11.527751	3.680935	107.655106	-6.205422	17.096342	109.000565	47.451817	-7.139539	111.518715	42.426727	50.186653	112.821747	44.939272	21.523557	112.170231	-57.350116	12.669127	105.830899
-12.372106	4.259044	107.712814	-6.151013	17.187468	108.980164	47.384106	-7.198109	111.450806	42.615734	50.11161	112.397018	44.99992	21.4567505	111.923912	-57.301946	12.9181855	106.036416
-12.922457	4.583822	107.753395	-6.104469	17.229841	108.9645	47.359779	-7.263467	111.479233	42.699867	50.073399	112.194511	45.029823	21.404966	111.836872	-57.238761	13.054716	106.092128
-13.419753	4.899067	107.728134	-6.056011	17.232952	108.934631	47.360172	-7.339926	111.520645	42.94035	49.95903	111.952652	45.150261	21.309552	111.7366485	-57.262283	13.156352	106.1326135
-13.926345	5.230103	107.679749	-5.995108	17.198153	108.879265	47.390656	-7.424105	111.529663	42.885815	49.889938	111.930809	45.1382355	21.2329165	111.730236	-57.1284515	13.1633895	106.028294
-14.423633	5.588645	107.623962	-5.94314	17.128468	108.812675	47.391102	-7.491741	111.53154	42.972343	49.798508	111.889442	45.1817225	21.1533835	111.710491	-57.0680025	13.1035525	105.914859
-14.990997	5.983243	107.546906	-5.883838	17.059629	108.741165	47.42664	-7.588922	111.485718	43.063213	49.694424	111.788429	45.2449265	21.052751	111.6370735	-57.0126025	13.066507	105.8452565
-15.564463	6.422233	107.49836	-5.829701	16.999283	108.702103	47.431007	-7.66674	111.450668	43.149822	49.58535	111.661575	45.2904145	20.959305	111.5561215	-56.9498165	13.039261	105.8480845
-16.394537	6.995884	107.494232	-5.738224	16.91544	108.670769	47.462826	-7.807317	111.349449	43.280228	49.388557	111.446289	45.371527	20.79062	111.397869	-56.847975	13.04026	105.943669
-16.919159	7.389738	107.494354	-5.697783	16.875002	108.649155	47.452534	-7.905014	111.234489	43.385239	49.231586	111.240265	45.4188865	20.663286	111.237377	-56.8144525	13.086718	106.060933
-17.432169	7.823335	107.457352	-5.65186	16.82443	108.576057	47.449638	-8.03326	111.060059	43.530231	49.131657	111.008057	45.4899345	20.5491985	111.034058	-56.7936545	13.0996615	106.118056
-18.00643	8.322036	107.317543	-5.615502	16.766214	108.409592	47.381844	-8.131874	110.820946	43.697136	49.040562	110.738586	45.53949	20.454344	110.779766	-56.770494	13.078084	106.039418
-18.587755	8.874245	107.071266	-5.590934	16.732368	108.160553	47.325256	-8.233464	110.508522	43.856659	48.968925	110.434151	45.5909575	20.3677305	110.4713365	-56.7728255	13.0970055	105.8497695
-19.131523	9.392213	106.811211	-5.562421	16.706079	107.853851	47.234161	-8.347775	110.189224	43.960953	48.907642	110.084106	45.597557	20.2799335	110.136665	-56.722399	13.1322245	105.571037
-19.66501	9.886069	106.510635	-5.526351	16.690693	107.540428	47.173668	-8.430449	109.845222	44.011547	48.839367	109.692207	45.5926075	20.204459	109.7687145	-56.6453095	13.176927	105.3121415
-20.380726	10.68459	106.207047	-5.485358	16.678497	107.149757	47.115326	-8.538722	109.333908	44.028698	48.779034	109.018456	45.572012	20.120156	109.176182	-56.542728	13.236838	105.123332
-20.891504	11.292612	106.098053	-5.459032	16.669481	106.957375	47.108299	-8.604188	109.034851	44.018303	48.772808	108.562073	45.563301	20.08431	108.798462	-56.481365	13.254652	105.116288
-21.391787	11.959661	106.019058	-5.41581	16.643797	106.798553	47.129814	-8.645938	108.754265	43.997665	48.763947	108.095535	45.5637395	20.0590045	108.4249	-56.3953595	13.2285895	105.172206
-21.825384	12.591405	106.054817	-5.367844	16.610544	106.690613	47.149311	-8.697018	108.495239	43.940636	48.715717	107.638458	45.5449735	20.0093495	108.0668485	-56.2806615	13.2117385	105.3143775
-22.26259	13.189066	106.057549	-5.334388	16.557087	106.629158	47.150238	-8.768825	108.27327	43.906395	48.652412	107.20282	45.5283165	19.9417935	107.738045	-56.1970925	13.1723805	105.520271
-22.613182	13.819544	106.08429	-5.307739	16.45911	106.574715	47.145515	-8.874874	108.09816	43.898087	48.592171	106.811287	45.521801	19.8586485	107.4547235	-56.137279	13.0595715	105.6947065
-22.940363	14.521667	106.095932	-5.283839	16.35285	106.508003	47.133755	-9.006815	107.915291	43.879787	48.524643	106.477722	45.506771	19.758914	107.1965065	-56.074449	12.946786	105.8194995
-23.392824	15.669038	105.966476	-5.291831	16.127747	106.307327	47.06538	-9.152586	107.504608	43.834194	48.377193	106.0709	45.449787	19.6123035	106.787754	-56.033449	12.6431905	105.8269
-23.65564	16.407227	105.783844	-5.288069	15.964659	106.100258	46.979359	-9.262792	107.151237	43.78714	48.289127	105.839035	45.3832495	19.5131675	106.495136	-55.9593875	12.4161505	105.70538
-23.853046	17.141687	105.604324	-5.303087	15.801309	105.888054	46.882404	-9.371222	106.687035	43.720852	48.197262	105.620682	45.301628	19.41302	106.1538585	-55.907802	12.189598	105.6222495
-23.992746	17.955587	105.532547	-5.34747	15.663857	105.706314	46.74625	-9.480243	106.196335	43.650806	48.09713	105.399498	45.198528	19.3084435	105.7979165	-55.893468	12.0192705	105.6147115
-24.096064	18.882719	105.468536	-5.380523	15.540953	105.587578	46.51363	-9.564829	105.768517	43.591396	47.994484	105.178604	45.052513	19.2148275	105.4735605	-55.813559	11.8670785	105.7015955
-24.121471	19.743807	105.525841	-5.460592	15.455037	105.529999	46.355732	-9.689697	105.365692	43.5284	47.914833	105.059883	44.942066	19.112568	105.2127875	-55.86325	11.797506	105.8472105
-24.128851	20.629601	105.520737	-5.541325	15.395287	105.49707	46.187096	-9.765456	105.04248	43.502174	47.861568	105.031372	44.844635	19.048056	105.036926	-55.927285	11.742518	105.957214
-24.004894	21.977209	105.564178	-5.711123	15.363752	105.472549	45.951366	-9.806715	104.722961	43.441498	47.866352	105.157349	44.696432	19.0298185	104.940155	-56.118678	11.6976855	106.004943
-23.853796	22.948603	105.544601	-5.808619	15.387874	105.462219	45.824734	-9.76374	104.605057	43.374546	47.90279	105.324219	44.59964	19.069525	104.964638	-56.216878	11.706223	105.9598
-23.599604	23.874722	105.574509	-5.91809	15.436172	105.469666	45.728935	-9.693295	104.539719	43.324684	47.99324	105.520721	44.5268095	19.1499725	105.03022	-56.3629895	11.7223715	105.909112
-23.322779	24.787184	105.56649	-6.011809	15.486546	105.475739	45.689846	-9.597039	104.479897	43.270931	48.128025	105.728935	44.4803885	19.265493	105.104416	-56.5040065	11.707599	105.847062
-23.013172	25.661268	105.603745	-6.109453	15.559691	105.492355	45.663307	-9.459535	104.43689	43.196766	48.255383	105.902878	44.4300365	19.397924	105.169884	-56.6489425	11.721458	105.814826
-22.606531	26.587954	105.681862	-6.208137	15.640527	105.547501	45.629284	-9.312121	104.403343	43.096485	48.410278	106.027496	44.3628845	19.5490785	105.2154195	-56.7791585	11.7319755	105.8795825
-22.166161	27.419863	105.757675	-6.2884	15.70215	105.602791	45.624664	-9.176695	104.352783	42.96394	48.559242	106.08033	44.294302	19.6912735	105.2165565	-56.871102	11.7130265	105.9890255
-21.373672	28.662651	105.827042	-6.430955	15.77861	105.669846	45.578739	-8.991437	104.268135	42.729897	48.75465	106.040344	44.154318	19.8816065	105.1542395	-57.016228	11.6756135	106.1854525
-20.818277	29.423359	105.900169	-6.531857	15.810308	105.70282	45.520729	-8.878532	104.197105	42.547367	48.848553	105.949318	44.034048	19.9850105	105.0732115	-57.097762	11.6356055	106.3324285
-20.179159	30.161413	105.906021	-6.618912	15.798558	105.732918	45.456074	-8.794739	104.110489	42.36274	48.901894	105.867241	43.909407	20.0535775	104.988865	-57.147231	11.5435385	106.476971
-19.4062	30.877939	105.947433	-6.713553	15.765121	105.780258	45.381042	-8.73899	104.037498	42.202644	48.940937	105.801819	43.791843	20.1009735	104.9196585	-57.218949	11.4292685	106.6408575
-18.66419	31.550825	105.961517	-6.813049	15.70712	105.821625	45.317719	-8.708976	103.996407	42.057236	48.967396	105.754486	43.6874775	20.12921	104.8754465	-57.3135755	11.28503	106.7678035
-17.867752	32.179935	106.014656	-6.915069	15.634545	105.847374	45.259499	-8.702725	103.974068	41.946003	48.991463	105.763885	43.602751	20.144369	104.8689765	-57.432889	11.124721	106.8257715
-17.026737	32.773872	105.976036	-7.026443	15.538028	105.862007	45.190823	-8.702313	103.938171	41.819275	48.999443	105.805931	43.505049	20.148565	104.872051	-57.557935	10.927491	106.851963
-15.585966	33.645664	106.009422	-7.213937	15.398838	105.91024	45.068848	-8.662148	103.852356	41.620369	49.013268	105.9412	43.3446085	20.17556	104.896778	-57.7724825	10.622116	106.923702
-14.506894	34.07235	106.1604	-7.319373	15.330027	105.999245	44.975201	-8.623066	103.822235	41.500046	48.994179	106.01783	43.2376235	20.1855565	104.9200325	-57.8763695	10.4744975	107.0784575
-13.509135	34.643528	106.282593	-7.448673	15.278024	106.155952	44.912643	-8.566875	103.888191	41.37059	49.01606	106.223167	43.1416165	20.2245925	105.055679	-58.0389625	10.3314555	107.256225
-12.40529	35.135357	106.531616	-7.592999	15.250518	106.394073	44.867805	-8.506378	104.134773	41.265961	49.065384	106.612228	43.066883	20.279503	105.3735005	-58.252881	10.221533	107.4146455
-11.263175	35.504684	106.920746	-7.744744	15.244441	106.725372	44.896378	-8.453096	104.622734	41.221298	49.125175	107.236061	43.058838	20.3360395	105.9293975	-58.548326	10.1528425	107.5213465
-9.973289	35.844711	107.324471	-7.92437	15.235379	107.206345	44.972351	-8.413311	105.398849	41.226025	49.184467	108.119629	43.099188	20.385578	106.759239	-58.947928	10.08518	107.653451
-8.707524	36.172192	107.977463	-8.120191	15.246013	107.856476	45.07695	-8.369938	106.430611	41.296188	49.206917	109.208511	43.186569	20.4184895	107.819561	-59.426951	10.0735365	107.893391
-6.790473	36.464157	109.19268	-8.362217	15.296857	109.038475	45.286816	-8.352386	108.302437	41.415852	49.297783	110.969101	43.351334	20.4726985	109.635769	-60.075768	10.1210155	108.441181
-5.379645	36.634521	110.034492	-8.513762	15.349732	109.836212	45.411411	-8.280924	109.563156	41.422581	49.287148	112.088707	43.416996	20.503112	110.8259315	-60.44452	10.196352	108.8464925
-4.100098	36.750526	110.782326	-8.644078	15.396002	110.587143	45.586647	-8.241123	110.760918	41.405842	49.291508	113.126434	43.4962445	20.5251925	111.943676	-60.7844005	10.2668115	109.23061
-2.765866	36.760002	111.534813	-8.74077	15.389585	111.267601	45.746613	-8.19185	111.862396	41.35014	49.294903	114.117859	43.5483765	20.5515265	112.9901275	-61.0299165	10.2276435	109.5450745
-1.37723	36.727314	112.328102	-8.84184	15.360871	111.863091	45.874313	-8.146377	112.798981	41.312298	49.274498	115.053009	43.5933055	20.5640605	113.925995	-61.2769855	10.1576815	109.800187
-0.144717	36.631542	113.037125	-8.950012	15.304026	112.393295	45.965149	-8.112707	113.61364	41.372509	49.277454	115.93293	43.668829	20.5823735	114.773285	-61.568853	10.0256785	110.013305
1.096184	36.442036	113.774582	-9.046301	15.24398	112.873459	46.00721	-8.075978	114.305748	41.272198	49.255859	116.859772	43.639704	20.5899405	115.58276	-61.732306	9.8980195	110.164158
2.968334	36.104374	114.750137	-9.215765	15.219407	113.490768	46.06881	-8.06074	115.184402	41.034569	49.182381	118.169258	43.5516895	20.5608205	116.67683	-61.9832195	9.8779935	110.304706
4.152319	35.726067	115.284859	-9.327659	15.264824	113.844696	46.067806	-8.019032	115.692451	40.856354	49.20005	118.905762	43.46208	20.590509	117.2991065	-62.117398	9.939139	110.3902855
5.280787	35.37907	115.755806	-9.431793	15.356569	114.16069	46.091576	-7.933744	116.159546	40.720139	49.239719	119.502808	43.4058575	20.6529875	117.831177	-62.2694435	10.0601505	110.490203
6.355092	34.975262	116.139519	-9.523581	15.489562	114.426437	46.120258	-7.838841	116.589607	40.508854	49.284878	120.034698	43.314556	20.7230185	118.3121525	-62.361718	10.2561055	110.5407215
7.367236	34.470341	116.434456	-9.61208	15.658754	114.677574	46.12981	-7.718729	116.997238	40.31472	49.365532	120.438431	43.222265	20.8234015	118.7178345	-62.446425	10.4941065	110.6373135
8.294353	33.914722	116.714821	-9.669288	15.809048	114.893761	46.127899	-7.601442	117.369865	40.206589	49.467964	120.765686	43.167244	20.933261	119.0677755	-62.50582	10.684835	110.7197465
9.209805	33.268036	116.938164	-9.698986	15.925558	115.060715	46.236389	-7.55681	117.690704	40.124699	49.538498	121.05088	43.180544	20.990844	119.370792	-62.578516	10.860272	110.750638
10.395399	32.20789	117.129372	-9.701291	16.053965	115.228615	46.302319	-7.501116	118.096031	40.106182	49.558968	121.300423	43.2042505	21.028926	119.698227	-62.6068325	11.079004	110.759003
11.09514	31.414295	117.172646	-9.672852	16.10434	115.254143	46.350704	-7.516826	118.295586	40.105038	49.525887	121.328201	43.227871	21.0045305	119.8118935	-62.573575	11.2041495	110.6963925
11.741416	30.548737	117.086372	-9.647736	16.141651	115.225067	46.371052	-7.544816	118.415573	40.124626	49.472931	121.224571	43.247839	20.9640575	119.820072	-62.543311	11.3192445	110.630062
12.330231	29.621622	116.916214	-9.609885	16.182074	115.156219	46.356003	-7.595211	118.46759	40.185886	49.38356	120.978333	43.2709445	20.8941745	119.7229615	-62.4907145	11.4699735	110.5894765
12.804043	28.708141	116.693268	-9.594353	16.215441	115.086021	46.296928	-7.668708	118.459412	40.19976	49.30241	120.6539	43.248344	20.816851	119.556656	-62.43705	11.614031	110.615386
13.169964	27.724705	116.491661	-9.59798	16.233595	115.026924	46.210487	-7.744955	118.386543	40.243916	49.214832	120.318901	43.2272015	20.7349385	119.352722	-62.4231615	11.7322515	110.701126
13.318486	26.774948	116.396652	-9.618013	16.253313	115.013542	46.056973	-7.787205	118.277885	40.241997	49.138664	119.913116	43.149485	20.6757295	119.0955005	-62.385511	11.8308965	110.9315835
13.686259	25.157923	116.060471	-9.708967	16.370565	115.140388	45.813725	-7.821204	118.085289	40.242897	49.064465	119.301079	43.028311	20.6216305	118.693184	-62.446245	12.1194995	111.587592
13.754974	24.1514	115.968155	-9.818284	16.530848	115.361595	45.613075	-7.833911	117.978836	40.19585	49.06575	118.914688	42.9044625	20.6159195	118.446762	-62.5410305	12.4457765	112.276428
13.741424	23.101797	115.973137	-9.957312	16.755493	115.679535	45.345131	-7.829844	117.966438	40.141109	49.105244	118.524277	42.74312	20.6377	118.2453575	-62.657744	12.873286	113.1137125
13.648436	22.086369	116.089012	-10.142088	16.994041	115.993095	45.080551	-7.83064	118.003571	40.086193	49.166607	118.221725	42.583372	20.6679835	118.112648	-62.867548	13.3200985	113.873542
13.481094	21.098698	116.128448	-10.346646	17.225266	116.241623	44.834087	-7.83998	118.017242	40.001934	49.23798	117.978897	42.4180105	20.699	117.9980695	-63.1113025	13.751532	114.4851765
13.245235	20.157642	116.173622	-10.5142	17.427048	116.406372	44.562416	-7.783369	117.986008	39.947922	49.322182	117.761589	42.255169	20.7694065	117.8737985	-63.283569	14.0846895	114.9389455
13.039543	19.131756	116.132401	-10.655535	17.636717	116.484344	44.365784	-7.695224	117.872559	39.867687	49.434036	117.623207	42.1167355	20.869406	117.747883	-63.4278055	14.404028	115.220805
12.6417	17.681471	116.074219	-10.804255	17.915081	116.473022	44.116993	-7.460414	117.711639	39.727146	49.635799	117.514626	41.9220695	21.0876925	117.6131325	-63.5305795	14.7424695	115.3329115
12.368443	16.794487	115.993706	-10.837119	18.075872	116.390381	44.089626	-7.260502	117.604256	39.687763	49.830894	117.521523	41.8886945	21.285196	117.5628895	-63.5629325	14.866548	115.2178725
12.062159	15.874548	115.856827	-10.835394	18.210766	116.270401	44.14555	-7.067268	117.481995	39.672974	50.04213	117.582726	41.909262	21.487431	117.5323605	-63.58005	14.934101	115.0084415
11.755544	14.959696	115.774918	-10.783775	18.320648	116.166534	44.217068	-6.860041	117.351303	39.649647	50.236641	117.608795	41.9333575	21.6883	117.480049	-63.5009075	14.952996	114.853019
11.381025	14.054277	115.649666	-10.700652	18.402403	116.080185	44.318897	-6.673307	117.199875	39.656494	50.40934	117.597565	41.9876955	21.8680165	117.39872	-63.3889995	14.9367895	114.76165
10.99891	13.208755	115.545151	-10.591918	18.469913	116.039482	44.457645	-6.529514	117.050636	39.699547	50.534725	117.512932	42.078596	22.0026055	117.281784	-63.262432	14.9372205	114.79718
10.598428	12.324305	115.423584	-10.46806	18.538568	116.036133	44.557537	-6.389201	116.962578	39.713276	50.64019	117.389977	42.1354065	22.1254945	117.1762775	-63.0715265	14.9516415	114.8959885
9.930445	11.045344	115.418587	-10.312613	18.628347	116.069183	44.675301	-6.240324	116.842651	39.818554	50.754177	117.129471	42.2469275	22.2569265	116.986061	-62.8721535	14.9997675	115.152305
9.457164	10.218141	115.389084	-10.228817	18.679758	116.111603	44.724472	-6.191447	116.774704	39.890461	50.797863	116.891541	42.3074665	22.303208	116.8331225	-62.7651005	15.056308	115.3900835
8.954202	9.39837	115.344109	-10.179626	18.727678	116.150475	44.738091	-6.173776	116.680237	39.956383	50.824715	116.62693	42.347237	22.3254695	116.6535835	-62.706489	15.1298865	115.6473665
8.443605	8.614031	115.323128	-10.154025	18.771307	116.207817	44.687428	-6.170068	116.563286	39.957939	50.785648	116.336128	42.3226835	22.30779	116.449707	-62.6307335	15.234824	115.965927
7.860111	7.814642	115.346054	-10.132653	18.804749	116.260292	44.611099	-6.186216	116.449654	39.972572	50.746082	116.052338	42.2918355	22.279933	116.250996	-62.5571415	15.329565	116.269588
7.282969	7.07611	115.342461	-10.125117	18.829424	116.292366	44.510273	-6.211556	116.348091	39.959717	50.698925	115.836868	42.234995	22.2436845	116.0924795	-62.485229	15.4151635	116.4922525
6.716766	6.391559	115.341148	-10.149619	18.850826	116.299591	44.428871	-6.248405	116.274391	39.949738	50.65657	115.64946	42.1893045	22.2040825	115.9619255	-62.4885425	15.4975695	116.6372565
5.868403	5.402062	115.304222	-10.186598	18.88518	116.233017	44.355618	-6.281422	116.164764	39.956291	50.648003	115.464104	42.1559545	22.1832905	115.814434	-62.5291505	15.5870695	116.6516
5.308712	4.785635	115.219788	-10.198476	18.91572	116.138634	44.344883	-6.280186	116.076004	39.908363	50.654228	115.364983	42.126623	22.187021	115.7204935	-62.523575	15.644419	116.5567745
4.725312	4.196975	115.137009	-10.20759	18.943724	116.033081	44.343193	-6.235963	115.983238	39.859535	50.689327	115.242851	42.101364	22.226682	115.6130445	-62.516544	15.660766	116.4531175
4.18892	3.691958	115.061165	-10.201555	18.977489	115.927338	44.344898	-6.146922	115.900421	39.802254	50.749249	115.142509	42.073576	22.3011635	115.521465	-62.476686	15.6538145	116.333211
3.659233	3.208729	115.018318	-10.181419	19.019987	115.844116	44.379124	-6.054545	115.835365	39.713963	50.802536	115.068291	42.0465435	22.3739955	115.451828	-62.4093815	15.6659785	116.236404
3.347085	2.65065	114.885162	-10.154198	19.052393	115.803375	44.413177	-5.978402	115.818916	39.693295	50.877304	115.00695	42.053236	22.449451	115.412933	-62.361632	15.655335	116.193817
2.609649	2.339103	114.980614	-10.122227	19.089935	115.807449	44.425121	-5.900349	115.828659	39.680691	50.953217	114.990463	42.052906	22.526434	115.409561	-62.29736	15.653436	116.205337
1.838098	1.755705	115.061211	-10.086079	19.142427	115.83786	44.492081	-5.839971	115.883232	39.688057	51.025261	115.026733	42.090069	22.592645	115.4549825	-62.262227	15.692209	116.2207375
1.343854	1.455324	115.065765	-10.060317	19.164606	115.843712	44.502693	-5.808477	115.953743	39.738316	51.06522	115.105843	42.1205045	22.6283715	115.529793	-62.2411385	15.7008405	116.157631
0.876117	1.187657	115.111183	-10.039113	19.1896	115.825607	44.509651	-5.786067	116.040627	39.783062	51.086479	115.224052	42.1463565	22.650206	115.6323395	-62.2245825	15.728994	116.0188745
0.407882	0.969721	115.113663	-10.043381	19.195967	115.79821	44.525002	-5.782809	116.13765	39.816959	51.105328	115.359497	42.1709805	22.6612595	115.7485735	-62.2577425	15.7306745	115.8478465
-0.022311	0.740164	115.013626	-10.068139	19.191322	115.758499	44.523357	-5.797073	116.205872	39.834106	51.121162	115.511368	42.1787315	22.6620445	115.85862	-62.3150095	15.7205995	115.658378
-0.547926	0.560439	114.985947	-10.108533	19.185772	115.717712	44.500793	-5.788707	116.251923	39.819462	51.119751	115.648483	42.1601275	22.665522	115.950203	-62.3771935	15.706022	115.485221
-1.099276	0.410506	114.925591	-10.162162	19.194551	115.635231	44.477654	-5.771947	116.309944	39.771782	51.13763	115.771523	42.124718	22.6828415	116.0407335	-62.449042	15.7062605	115.2297285
-1.826132	0.238787	114.712181	-10.288106	19.233028	115.429749	44.411263	-5.763767	116.383255	39.719944	51.18853	115.951241	42.0656035	22.7123815	116.167248	-62.6418155	15.7536745	114.69225
-2.309429	0.186122	114.463737	-10.382416	19.30669	115.251671	44.294418	-5.730349	116.384041	39.676727	51.225037	116.106461	41.9855725	22.747344	116.245251	-62.7504045	15.866036	114.258091
-2.78397	0.178413	114.177635	-10.495548	19.422153	115.098061	44.125526	-5.688079	116.259674	39.634541	51.294754	116.331589	41.8800335	22.8033375	116.2956315	-62.8711295	16.0409685	113.9004905
-3.241002	0.197811	113.886681	-10.599138	19.572548	114.982964	43.972157	-5.595506	116.083252	39.583664	51.400227	116.594231	41.7779105	22.9023605	116.3387415	-62.9761865	16.2427355	113.6271865
-3.678323	0.258156	113.613724	-10.70801	19.730427	114.89785	43.848808	-5.502859	115.897766	39.525024	51.538353	116.884163	41.686916	23.017747	116.3909645	-63.102936	16.443107	113.4047355
-4.148211	0.352344	113.375938	-10.810751	19.915619	114.851868	43.732933	-5.373682	115.655663	39.466114	51.697414	117.214539	41.5995235	23.161866	116.435101	-63.2210255	16.669372	113.268635
-4.644037	0.469362	113.145813	-10.909903	20.121674	114.832619	43.606495	-5.191657	115.402351	39.386993	51.857841	117.505936	41.496744	23.333092	116.4541435	-63.31655	16.910256	113.2110945
-5.39537	0.531669	112.746132	-11.037507	20.447916	114.818893	43.495365	-4.937754	115.013519	39.249023	52.120895	117.856003	41.372194	23.5915705	116.434761	-63.447208	17.3042615	113.203025
-5.989958	0.545176	112.657654	-11.082157	20.651018	114.830315	43.432678	-4.767175	114.820229	39.151039	52.279808	117.965874	41.2918585	23.7563165	116.3930515	-63.4561725	17.5457195	113.2675785
-6.540451	0.500866	112.575447	-11.114738	20.81406	114.807495	43.4021	-4.658421	114.71434	39.016628	52.376484	117.96862	41.209364	23.8590315	116.34148	-63.43884	17.7690885	113.27351
-7.060288	0.420282	112.505928	-11.119176	20.913033	114.722969	43.411331	-4.621528	114.662781	38.932743	52.427326	117.896858	41.172037	23.902899	116.2798195	-63.410389	17.923167	113.1661185
-7.597465	0.299652	112.402138	-11.107042	20.954374	114.568031	43.419926	-4.6322	114.666733	38.885273	52.404205	117.739105	41.1525995	23.8860025	116.202919	-63.3666835	18.0227455	112.933143
-8.099813	0.149536	112.292252	-11.09134	20.928135	114.380348	43.434204	-4.714505	114.657143	38.898632	52.330971	117.493263	41.166418	23.808233	116.075203	-63.349098	18.048037	112.685493
-8.598363	-0.026194	112.190796	-11.023538	20.843357	114.172615	43.398415	-4.812783	114.623535	38.930809	52.192287	117.192169	41.164612	23.689752	115.907852	-63.211688	17.996962	112.437378
-9.361938	-0.379581	111.972595	-10.924465	20.63835	113.877213	43.401962	-4.975081	114.529419	39.038288	51.999687	116.618225	41.220125	23.512303	115.573822	-63.069055	17.764397	112.180604
-9.932963	-0.638463	111.91906	-10.83697	20.498062	113.667618	43.417789	-5.068897	114.517685	39.123425	51.909233	116.173637	41.270607	23.420168	115.345661	-62.944547	17.575956	111.989575
-10.498526	-0.891775	111.867142	-10.765429	20.38846	113.435509	43.490814	-5.195848	114.543549	39.163692	51.831894	115.615906	41.327253	23.318023	115.0797275	-62.858111	17.458897	111.7912905
-11.019957	-1.116834	111.808105	-10.704006	20.331713	113.159477	43.554966	-5.274372	114.549553	39.17931	51.815517	114.88237	41.367138	23.2705725	114.7159615	-62.77515	17.3928535	111.6029925
-11.556912	-1.298904	111.730469	-10.645974	20.309088	112.812744	43.56049	-5.22632	114.485641	39.062767	51.788937	114.077248	41.3116285	23.2813085	114.2814445	-62.6035765	17.3368675	111.3440435
-12.063738	-1.440015	111.594749	-10.607853	20.297443	112.419273	43.560452	-5.190004	114.377213	38.977085	51.786816	113.245514	41.2687685	23.298406	113.8113635	-62.4844745	17.29648	111.0271825
-12.597979	-1.546122	111.37841	-10.583058	20.258904	112.033737	43.600914	-5.19368	114.245926	38.947742	51.861202	112.545708	41.274328	23.333761	113.395817	-62.440444	17.184047	110.671657
-13.460946	-1.710525	110.965683	-10.541407	20.221169	111.529266	43.645058	-5.188727	113.960526	38.848	51.897091	111.837471	41.246529	23.354182	112.8989985	-62.329343	17.088156	110.1595335
-14.069316	-1.75973	110.691704	-10.522582	20.204927	111.250542	43.711319	-5.176986	113.734863	38.783276	51.918388	111.484734	41.2472975	23.370701	112.6097985	-62.2924615	17.039153	109.8912855
-14.596454	-1.780011	110.435822	-10.484026	20.205957	111.010193	43.783455	-5.110711	113.509109	38.77042	52.016594	111.162331	41.2769375	23.4529415	112.33572	-62.2449895	16.9589725	109.684666
-15.104006	-1.744236	110.23381	-10.419735	20.227121	110.797073	43.83036	-4.993641	113.307556	38.720295	52.093166	110.884537	41.2753275	23.5497625	112.0960465	-62.1147975	16.9044795	109.4980995
-15.603377	-1.646253	110.118988	-10.334884	20.25659	110.617981	43.918694	-4.924575	113.138512	38.680775	52.12809	110.591141	41.2997345	23.6017575	111.8648265	-61.9695025	16.9114225	109.3711355
-16.058674	-1.500962	110.093307	-10.233571	20.273235	110.493866	44.015266	-4.887412	113.002304	38.680233	52.146572	110.299576	41.3477495	23.62958	111.65094	-61.8148915	16.91689	109.336792
-16.550461	-1.32663	110.067894	-10.107641	20.250313	110.395813	44.109909	-4.886832	112.884544	38.714794	52.120232	110.001205	41.4123515	23.6167	111.4428745	-61.6276335	16.883926	109.3487515
-17.300545	-0.984326	110.03698	-9.918069	20.156456	110.245895	44.2281	-4.949946	112.740662	38.845764	52.019333	109.642281	41.536932	23.5346935	111.1914715	-61.37307	16.7782185	109.3003185
-17.743032	-0.757931	109.944366	-9.786012	20.046322	110.115219	44.308262	-5.058394	112.659874	39.008694	51.897644	109.401642	41.658478	23.419625	111.030758	-61.230502	16.673019	109.19968
-18.138058	-0.540889	109.720802	-9.65452	19.921707	109.919502	44.37532	-5.17177	112.559296	39.131237	51.768749	109.251228	41.7532785	23.2984895	110.905262	-61.0623185	16.5449245	108.933742
-18.502361	-0.264131	109.387825	-9.53957	19.77647	109.655037	44.484268	-5.29228	112.395538	39.261021	51.667244	109.138725	41.8726445	23.187482	110.7671315	-60.9517845	16.365458	108.5429425
-18.803471	0.047919	108.995331	-9.410994	19.629995	109.342506	44.553093	-5.366315	112.171471	39.363304	51.589668	109.076881	41.9581985	23.1116765	110.624176	-60.7801865	16.1483135	108.060836
-19.119696	0.435686	108.530678	-9.273108	19.497017	108.995972	44.653378	-5.415265	111.886742	39.446186	51.531834	109.026321	42.049782	23.0582845	110.4565315	-60.595998	15.9357495	107.5354125
-19.433882	0.889346	108.011856	-9.147061	19.388285	108.638672	44.793884	-5.476334	111.558807	39.552921	51.483978	108.995399	42.1734025	23.003822	110.277103	-60.4675245	15.772748	107.000241
-19.831522	1.54266	107.246033	-8.937791	19.233168	108.095001	44.994579	-5.51532	111.009491	39.651794	51.444912	109.019997	42.3231865	22.964796	110.014744	-60.1987685	15.50154	106.175258
-20.038418	1.963599	106.685471	-8.796771	19.130623	107.750114	45.126514	-5.541586	110.59948	39.732124	51.440315	109.089699	42.429319	22.9493645	109.8445895	-60.022861	15.3118815	105.6556385
-20.198355	2.410379	106.233635	-8.632593	19.0481	107.45269	45.248081	-5.55278	110.181602	39.851772	51.431252	109.135902	42.5499265	22.939236	109.658752	-59.8151125	15.156964	105.246628
-20.351624	2.877796	105.842316	-8.463255	18.987206	107.184959	45.345703	-5.536054	109.824928	39.990814	51.414375	109.187576	42.6682585	22.9391605	109.506252	-59.5947685	15.0352515	104.863666
-20.511345	3.379186	105.444321	-8.310981	18.940664	106.929932	45.461567	-5.531369	109.532021	40.110649	51.406647	109.284355	42.786108	22.937639	109.408188	-59.40807	14.943689	104.451676
-20.686548	3.909934	105.122421	-8.174292	18.914696	106.728485	45.600849	-5.52273	109.284851	40.219139	51.416161	109.395554	42.909994	22.9467155	109.3402025	-59.258578	14.8826765	104.1167675
-20.80142	4.413839	104.906822	-8.037352	18.922995	106.575371	45.733238	-5.494494	109.106842	40.286369	51.451038	109.495735	43.0098035	22.978272	109.3012885	-59.0845075	14.867718	103.8494535
-20.999184	5.027721	104.710518	-7.846005	18.944174	106.454361	45.936131	-5.44886	108.88562	40.372246	51.462536	109.597694	43.1541885	23.006838	109.241657	-58.8461985	14.88151	103.667065
-21.080778	5.389085	104.580833	-7.723648	18.935419	106.383179	46.066772	-5.436819	108.784363	40.456467	51.468933	109.675049	43.2616195	23.016057	109.229706	-58.7089155	14.854781	103.536652
-21.147238	5.734036	104.430748	-7.638106	18.900944	106.309593	46.190784	-5.448493	108.667442	40.545238	51.463604	109.791222	43.368011	23.0075555	109.229332	-58.644223	14.7943325	103.389854
-21.198616	6.045455	104.245354	-7.541073	18.83773	106.203499	46.290665	-5.458699	108.529114	40.64119	51.450722	109.950592	43.4659275	22.9960115	109.239853	-58.5480735	14.6794485	103.167145
-21.251137	6.334327	104.076157	-7.466422	18.805676	106.105217	46.381821	-5.450456	108.363678	40.72065	51.443993	110.095505	43.5512355	22.9967685	109.2295915	-58.4840795	14.6145835	102.9808425
-21.319019	6.60302	103.896034	-7.380674	18.781254	106.000427	46.475292	-5.421155	108.206093	40.772903	51.453232	110.23172	43.6240975	23.0160385	109.2189065	-58.3854455	14.5464695	102.7819475
-21.389397	6.845062	103.74675	-7.322746	18.774929	105.910698	46.584396	-5.384959	108.058617	40.789158	51.47477	110.353294	43.686777	23.0449055	109.2059555	-58.332269	14.5049525	102.6154405
-21.498802	7.145838	103.640114	-7.222218	18.778698	105.831055	46.750393	-5.325973	107.896935	40.756447	51.495052	110.406181	43.75342	23.0845395	109.151558	-58.197856	14.4728565	102.510552
-21.569239	7.297185	103.655159	-7.138881	18.7701	105.81794	46.850044	-5.310372	107.807327	40.716248	51.506477	110.428131	43.783146	23.0980525	109.117729	-58.060908	14.4421475	102.518151
-21.616488	7.393651	103.675499	-7.069601	18.752661	105.816376	46.934433	-5.341264	107.746925	40.701912	51.488392	110.444809	43.8181725	23.073564	109.095867	-57.9573745	14.431758	102.536885
-21.641626	7.44804	103.670708	-6.98652	18.680424	105.812904	46.969524	-5.403938	107.711479	40.746048	51.450169	110.531509	43.857786	23.0231155	109.121494	-57.830826	14.3377325	102.504314
-21.646919	7.452585	103.624153	-6.933276	18.568901	105.816902	46.994499	-5.50947	107.698036	40.862789	51.367844	110.708496	43.928644	22.929187	109.203266	-57.795196	14.208615	102.430538
-21.615252	7.396854	103.559303	-6.899685	18.411724	105.844666	46.993786	-5.648676	107.753647	41.014732	51.269978	110.995338	44.004259	22.810651	109.3744925	-57.803629	14.012797	102.3148395
-21.559292	7.27067	103.535828	-6.868822	18.23329	105.917992	47.002625	-5.797544	107.851601	41.159885	51.143116	111.372459	44.081255	22.672786	109.61203	-57.818899	13.793794	102.223954
-21.445246	6.941309	103.561958	-6.818084	17.956295	106.092728	47.044617	-6.029539	108.12674	41.314232	50.890278	111.933113	44.1794245	22.4303695	110.0299265	-57.8155925	13.4822205	102.1555295
-21.394791	6.669193	103.596962	-6.849469	17.819714	106.222549	47.092392	-6.176939	108.330765	41.365086	50.732368	112.261978	44.228739	22.2777145	110.2963715	-57.927677	13.3617135	102.1487265
-21.359612	6.351092	103.616226	-6.868011	17.693811	106.314301	47.133984	-6.289442	108.550835	41.394447	50.60144	112.553299	44.2642155	22.155999	110.552067	-58.0002375	13.231623	102.076535
-21.283665	5.973854	103.598175	-6.895663	17.585068	106.387779	47.174599	-6.379612	108.792999	41.410137	50.481903	112.817848	44.292368	22.0511455	110.8054235	-58.083694	13.1189905	101.9701345
-21.224182	5.565026	103.553429	-7.002884	17.514997	106.488327	47.241028	-6.477405	109.03875	41.408455	50.3792	113.065384	44.3247415	21.9508975	111.052067	-58.3305095	13.0790965	101.924587
-21.197035	5.122346	103.449127	-7.010773	17.378035	106.489357	47.290596	-6.552193	109.299065	41.349419	50.249142	113.310913	44.3200075	21.8484745	111.304989	-58.3415535	12.9075955	101.673725
-21.178024	4.613781	103.310844	-6.996833	17.238331	106.465508	47.337376	-6.643829	109.54348	41.307045	50.14851	113.518295	44.3222105	21.7523405	111.5308875	-58.3158765	12.7243215	101.4001285
-21.18342	3.759877	103.212891	-6.990702	17.076839	106.424835	47.396252	-6.751631	109.844315	41.282963	49.992451	113.577019	44.3396075	21.62041	111.710667	-58.3210115	12.533268	101.139003
-21.195963	3.090692	103.28363	-6.981043	17.02301	106.446136	47.459633	-6.825344	110.013756	41.240017	49.922264	113.430527	44.349825	21.54846	111.7221415	-58.311911	12.49756	101.1701305
-21.287663	2.389233	103.35424	-6.940025	16.944145	106.443321	47.514698	-6.886829	110.175659	41.244457	49.874504	113.210503	44.3795775	21.4938375	111.693081	-58.2596275	12.3944525	101.193561
-21.375332	1.560968	103.334877	-6.904877	16.856579	106.419144	47.576122	-6.960209	110.349586	41.263546	49.800632	112.970161	44.419834	21.4202115	111.6598735	-58.229588	12.2929465	101.1784145
-21.520309	0.63784	103.325142	-6.854647	16.727606	106.349754	47.671127	-7.07095	110.51178	41.301308	49.742168	112.722923	44.4862175	21.335609	111.6173515	-58.1955115	12.119603	101.0821565
-21.636465	-0.299927	103.289436	-6.795078	16.559252	106.255547	47.763088	-7.216469	110.58918	41.363228	49.6334	112.37767	44.563158	21.2084655	111.483425	-58.153314	11.9100385	101.027669
-21.755728	-1.258056	103.323654	-6.698351	16.354269	106.137505	47.831245	-7.370975	110.536217	41.439579	49.479626	111.858963	44.635412	21.0543255	111.19759	-58.032114	11.6542125	101.07742
-21.976624	-2.873655	103.585373	-6.481241	15.954351	105.96244	47.878975	-7.618022	110.327194	41.570148	49.198383	110.781708	44.7245615	20.7901805	110.554451	-57.6870435	11.1185215	101.370429
-22.143793	-3.944603	103.772713	-6.336032	15.641398	105.808342	47.916508	-7.835145	110.229095	41.669132	48.962803	109.894165	44.79282	20.563829	110.06163	-57.464884	10.718967	101.555054
-22.371881	-5.12263	104.077995	-6.220051	15.278377	105.64183	47.961536	-8.114692	110.153976	41.619183	48.687267	109.041893	44.7903595	20.2862875	109.5979345	-57.2304615	10.2704665	101.6857255
-22.571161	-6.272552	104.26947	-6.123788	14.871616	105.409386	48.010834	-8.43071	110.117279	41.714691	48.380135	108.096191	44.8627625	19.9747125	109.106735	-57.1103385	9.7685195	101.712037
-22.729168	-7.349609	104.397163	-6.030907	14.428173	105.115532	48.06477	-8.770992	110.097458	41.774269	48.007675	107.251915	44.9195195	19.6183415	108.6746865	-56.9813335	9.2380045	101.5563775
-22.954632	-8.495623	104.453194	-5.958771	13.926552	104.798698	48.097878	-9.144828	110.085854	41.821381	47.609993	106.538513	44.9596295	19.2325825	108.3121835	-56.8771715	8.6205215	101.2852125
-23.155018	-9.641838	104.392555	-5.896214	13.410436	104.497894	48.089771	-9.520623	110.062744	41.85907	47.215336	105.987144	44.9744205	18.8473565	108.024944	-56.7668485	7.9735155	100.970844
-23.442322	-11.203127	104.270538	-5.816693	12.716784	104.15683	48.068653	-9.976402	109.997559	41.880531	46.656403	105.462624	44.974592	18.3400005	107.7300915	-56.607978	7.0935675	100.5835685
-23.708216	-12.167623	104.217911	-5.799397	12.390681	104.032288	48.077354	-10.197988	110.011307	41.844006	46.452721	105.35495	44.96068	18.1273665	107.6831285	-56.559474	6.6539955	100.3814475
-23.916681	-12.989563	104.25383	-5.791949	12.187919	104.010864	48.078503	-10.317941	110.060989	41.812103	46.301548	105.327972	44.945303	17.9918035	107.6944805	-56.529201	6.3840345	100.3272475
-24.118057	-13.68133	104.425812	-5.804907	12.102752	104.098442	48.088188	-10.380958	110.121895	41.815392	46.207466	105.313515	44.95179	17.913254	107.717705	-56.561604	6.29225	100.479179
-24.337881	-14.298018	104.749664	-5.817646	12.081297	104.263977	48.091915	-10.377693	110.214844	41.784348	46.183517	105.370903	44.9381315	17.902912	107.7928735	-56.5734235	6.259682	100.7350805
-24.543238	-14.909525	105.018105	-5.839408	12.056877	104.446342	48.126297	-10.379561	110.330223	41.750587	46.145634	105.451523	44.938442	17.8830365	107.890873	-56.617258	6.2307175	101.001811
-24.767017	-15.428637	105.268921	-5.858822	12.025222	104.615402	48.159958	-10.407003	110.427048	41.720219	46.101986	105.529236	44.9400885	17.8474915	107.978142	-56.6577325	6.2029525	101.252662
-25.173557	-16.192621	105.636642	-5.892605	11.898122	104.82299	48.122704	-10.51455	110.537743	41.7006	45.958328	105.550507	44.911652	17.721889	108.044125	-56.696862	6.074355	101.601855
-25.426743	-16.628181	105.817589	-5.912107	11.786773	104.91214	48.068283	-10.659825	110.549477	41.705132	45.79953	105.531929	44.8867075	17.5698525	108.040703	-56.7109215	6.0036935	101.783577
-25.644732	-16.967388	105.961586	-5.919281	11.643779	104.943932	48.002361	-10.832747	110.554016	41.744339	45.615345	105.463371	44.87335	17.391299	108.0086935	-56.711912	5.896259	101.8791705
-25.82132	-17.267315	106.064842	-5.929231	11.479517	104.95018	47.955952	-11.020708	110.573792	41.787342	45.421116	105.374977	44.871647	17.200204	107.9743845	-56.730109	5.75883	101.9259755
-25.985754	-17.493647	106.169846	-5.925743	11.284295	104.95237	47.919823	-11.219332	110.61779	41.829845	45.202179	105.291626	44.874834	16.9914235	107.954708	-56.72632	5.5771665	101.950032
-26.133038	-17.661283	106.292854	-5.920365	11.076773	104.964951	47.896404	-11.423629	110.681808	41.863056	44.986553	105.203522	44.87973	16.781462	107.942665	-56.72046	5.372084	101.987237
-26.256117	-17.772371	106.464722	-5.897536	10.851613	105.001259	47.910847	-11.63802	110.750389	41.906898	44.757011	105.10585	44.9088725	16.5594955	107.9281195	-56.7039445	5.1437305	102.0743985
-26.419249	-17.789053	106.807434	-5.842956	10.483695	105.141136	47.941017	-11.948885	110.879623	41.937115	44.395241	104.966141	44.939066	16.223178	107.922882	-56.624978	4.744212	102.35939
-26.539719	-17.686794	107.025131	-5.804475	10.255546	105.252563	47.964523	-12.156088	110.972427	41.989632	44.16383	104.906013	44.9770775	16.003871	107.93922	-56.5860275	4.507221	102.565906
-26.681883	-17.461651	107.21563	-5.787472	10.041367	105.38694	47.986996	-12.324124	111.051094	42.020996	43.979923	104.889191	45.003996	15.8278995	107.9701425	-56.57894	4.2548345	102.8037375
-26.849899	-17.083122	107.310677	-5.762562	9.852335	105.49939	48.002197	-12.458073	111.094734	42.065083	43.821384	104.912613	45.03364	15.6816555	108.0036735	-56.558764	4.0230145	102.9951065
-27.025038	-16.567005	107.332039	-5.754299	9.691512	105.593346	48.02338	-12.569883	111.101173	42.085545	43.69257	104.962311	45.0544625	15.5613435	108.031742	-56.5630605	3.8216805	103.15495
-27.165375	-16.032804	107.30661	-5.77358	9.569579	105.642334	48.017357	-12.657185	111.076912	42.101673	43.61105	105.033401	45.059515	15.4769325	108.0551565	-56.606675	3.6622255	103.2295115
-27.360674	-15.412934	107.07058	-5.790151	9.4816	105.646584	47.980473	-12.71326	110.984024	42.111294	43.577015	105.147827	45.0458835	15.4318775	108.0659255	-56.6261855	3.5313225	103.2272425
-27.588728	-14.393703	106.691811	-5.819513	9.400805	105.64711	47.905865	-12.707557	110.692772	42.10305	43.590805	105.454674	45.0044575	15.441624	108.073723	-56.6434835	3.359986	103.220497
-27.716858	-13.563289	106.346848	-5.850036	9.409307	105.642006	47.876659	-12.670485	110.500397	42.135185	43.657532	105.784607	45.005922	15.4935235	108.142502	-56.705994	3.3250905	103.14151
-27.853495	-12.575544	105.930496	-5.873553	9.437271	105.645325	47.863777	-12.617872	110.314766	42.174801	43.813644	106.257233	45.019289	15.597886	108.2859995	-56.766395	3.276656	103.0046505
-28.013664	-11.591833	105.595764	-5.869627	9.500239	105.677902	47.847652	-12.508678	110.177376	42.285995	43.905819	106.692337	45.0668235	15.6985705	108.4348565	-56.8060775	3.3019075	102.9209475
-28.18631	-10.576032	105.307259	-5.853892	9.603676	105.762604	47.882828	-12.386372	110.120155	42.335667	44.03677	107.176796	45.1092475	15.825199	108.6484755	-56.8170315	3.382153	102.8767325
-28.292015	-9.533608	105.218292	-5.828567	9.751431	105.890022	47.967434	-12.250072	110.14093	42.364666	44.16597	107.61142	45.16605	15.957949	108.876175	-56.823184	3.544913	102.903869
-28.450659	-8.341186	105.191734	-5.774289	9.902398	106.041489	48.050327	-12.112304	110.255119	42.421936	44.308178	107.940971	45.2361315	16.097937	109.098045	-56.7847095	3.706859	102.984933
-28.674257	-6.517436	105.17907	-5.700298	10.109406	106.17939	48.182884	-11.98329	110.369583	42.537601	44.481396	108.243324	45.3602425	16.249053	109.3064535	-56.7608385	3.969759	103.0523265
-28.871029	-5.361717	105.151176	-5.647213	10.195263	106.196915	48.195564	-11.9185	110.314819	42.615421	44.523457	108.230438	45.4054925	16.3024785	109.2726285	-56.6999185	4.0880475	103.1212015
-29.025709	-4.16103	105.124535	-5.592729	10.229398	106.119537	48.151516	-11.90215	110.099014	42.649719	44.525043	108.075775	45.4006175	16.3114465	109.0873945	-56.5860755	4.1473495	103.1516795
-29.242426	-2.882909	105.009369	-5.567269	10.205474	105.980682	48.048771	-11.927901	109.774254	42.631191	44.466286	107.81076	45.339981	16.2691925	108.792507	-56.474519	4.1417555	103.168857
-29.434036	-1.635497	104.88559	-5.572956	10.133037	105.816414	47.949184	-11.974033	109.344849	42.558662	44.397964	107.525208	45.253923	16.2119655	108.4350285	-56.399835	4.0541085	103.1977995
-29.608932	-0.45048	104.78096	-5.612505	10.046495	105.651352	47.826942	-12.010246	108.88269	42.467152	44.320087	107.243134	45.147047	16.1549205	108.062912	-56.372057	3.9380695	103.239792
-29.799219	0.89651	104.630722	-5.706163	9.933836	105.512405	47.680832	-12.064214	108.418419	42.366199	44.250233	107.025612	45.0235155	16.0930095	107.7220155	-56.4358415	3.7746625	103.3027945
-30.046909	2.830805	104.434418	-5.902966	9.791253	105.28743	47.365181	-12.128314	107.75573	42.197868	44.166382	106.817368	44.7815245	16.019034	107.286549	-56.5874565	3.563472	103.288311
-30.181398	4.148233	104.293808	-6.076945	9.728368	105.13829	47.147572	-12.159078	107.337914	42.069599	44.116219	106.758774	44.6085855	15.9785705	107.048344	-56.7624755	3.4781655	103.228236
-30.320349	5.516838	104.100822	-6.243215	9.682787	104.994118	46.839939	-12.181973	106.987808	41.964207	44.060474	106.754181	44.402073	15.9392505	106.8709945	-56.888503	3.4263235	103.1172415
-30.430185	6.908234	103.87883	-6.398848	9.682141	104.850403	46.656757	-12.245197	106.714043	41.922169	44.013412	106.815254	44.289463	15.8841075	106.7646485	-57.087159	3.4801745	102.9361575
-30.512487	8.251292	103.68856	-6.521946	9.683819	104.714943	46.48624	-12.296609	106.539169	41.945286	43.978779	106.942261	44.215763	15.841085	106.740715	-57.259655	3.526553	102.689171
-30.589468	9.705338	103.501579	-6.618807	9.719801	104.619858	46.336124	-12.297561	106.404411	41.993885	43.954517	107.100105	44.1650045	15.828478	106.752258	-57.4026185	3.611124	102.487458
-30.597195	11.099009	103.428688	-6.671279	9.767435	104.545952	46.228264	-12.240332	106.298462	42.030342	43.949638	107.271996	44.129303	15.854653	106.785229	-57.471861	3.680217	102.306675
-30.613094	13.091824	103.454956	-6.71545	9.893573	104.562782	46.172733	-12.090096	106.181	42.044052	44.024967	107.573524	44.1083925	15.9674355	106.877262	-57.5392925	3.8197105	102.248302
-30.623209	14.490034	103.598495	-6.736971	9.981381	104.66713	46.182053	-11.969085	106.143044	42.008877	44.100803	107.750977	44.095465	16.065859	106.9470105	-57.569407	3.896903	102.3872495
-30.581289	15.835601	103.817596	-6.758778	10.061048	104.815605	46.2061	-11.864408	106.118118	41.969501	44.163586	107.887901	44.0878005	16.149589	107.0030095	-57.6053565	3.972507	102.6282005
-30.54771	17.086615	104.094757	-6.785453	10.127942	104.984879	46.221725	-11.786171	106.12484	41.944069	44.211761	107.958939	44.082897	16.212795	107.0418895	-57.653803	4.043089	102.9278685
-30.477369	18.407328	104.381584	-6.814912	10.158549	105.161987	46.214165	-11.733726	106.117104	41.899033	44.252552	108.012772	44.056599	16.259413	107.064938	-57.686423	4.057685	103.259036
-30.36594	19.63982	104.710075	-6.871389	10.152514	105.349625	46.169399	-11.695667	106.075195	41.829117	44.268013	108.036865	43.999258	16.286173	107.05603	-57.742036	4.018855	103.64322
-30.301008	20.828413	105.013779	-6.93643	10.128785	105.540314	46.091888	-11.68499	105.982483	41.72826	44.269508	107.988884	43.910074	16.292259	106.9856835	-57.782934	3.965311	104.0949445
-30.097616	22.621315	105.672668	-7.04377	10.096025	105.89846	45.88839	-11.724964	105.753113	41.589008	44.194298	107.670189	43.738699	16.234667	106.711651	-57.826239	3.957383	105.085269
-29.885445	23.758518	106.274399	-7.131588	10.054589	106.261086	45.683666	-11.811115	105.637062	41.511948	44.1073	107.392441	43.597807	16.1480925	106.5147515	-57.860983	3.9610855	106.0074205
-29.668272	24.879173	106.845795	-7.228483	9.985527	106.685936	45.475109	-11.947093	105.57605	41.416595	43.993378	107.19857	43.445852	16.0231425	106.38731	-57.902818	3.9479115	106.984562
-29.371197	25.964741	107.47081	-7.36081	9.929962	107.133995	45.237507	-12.093274	105.577705	41.364525	43.878567	107.095505	43.301016	15.8926465	106.336605	-58.022636	3.9672775	107.931385
-29.04155	27.093632	108.020111	-7.507621	9.889557	107.573257	45.000233	-12.232269	105.621109	41.315205	43.792706	107.067848	43.157719	15.7802185	106.3444785	-58.172961	3.9988955	108.8020355
-28.555527	28.226206	108.605026	-7.654122	9.908477	108.029083	44.748913	-12.324083	105.675888	41.258244	43.730698	107.119751	43.0035785	15.7033075	106.3978195	-58.3118225	4.1136465	109.6603465
-28.105015	29.286921	109.150925	-7.813516	9.941218	108.474503	44.515987	-12.381656	105.765404	41.187061	43.701256	107.253113	42.851524	15.6598	106.5092585	-58.478556	4.222636	110.4397475
-27.238184	30.905405	109.903465	-8.061425	10.051994	109.153816	44.2309	-12.416859	106.062569	41.112148	43.716232	107.651901	42.671524	15.6496865	106.857235	-58.794374	4.4543015	111.450397
-26.484152	31.989855	110.382996	-8.210166	10.184304	109.590492	44.094604	-12.398652	106.332527	41.11079	43.768303	108.010674	42.602697	15.6848255	107.1716005	-59.023029	4.6837825	112.0093835
-25.769922	33.023472	110.827003	-8.377058	10.323347	110.035172	43.978619	-12.350129	106.640182	41.115971	43.832977	108.433197	42.547295	15.741424	107.5366895	-59.301411	4.90527	112.5336545
-24.928322	34.065201	111.274506	-8.505698	10.486461	110.441887	43.890842	-12.298808	106.965508	41.143082	43.901829	108.944679	42.516962	15.8015105	107.9550935	-59.528358	5.1714115	112.9286805
-23.999578	35.021038	111.689758	-8.595631	10.621408	110.823952	43.842274	-12.222071	107.300064	41.196529	43.99881	109.505676	42.5194015	15.8883695	108.40287	-59.7106635	5.3544465	113.245034
-23.029764	36.014732	112.094139	-8.68025	10.787011	111.161995	43.831932	-12.128435	107.68882	41.258766	44.107456	110.119804	42.545349	15.9895105	108.904312	-59.905849	5.5845115	113.419678
-21.984905	36.933254	112.526932	-8.755597	10.901196	111.429367	43.870117	-12.017932	108.040932	41.317307	44.239437	110.842194	42.593712	16.1107525	109.441563	-60.104906	5.6916395	113.417171
-20.27939	38.1478	113.242958	-8.840178	11.081377	111.817596	43.978336	-11.794795	108.538879	41.375977	44.469479	112.106346	42.6771565	16.337342	110.3226125	-60.3575125	5.825412	113.3125795
-19.140854	38.887333	113.864006	-8.893156	11.168781	112.168121	44.040836	-11.630645	108.854927	41.359573	44.619541	113.054749	42.7002045	16.494448	110.954838	-60.4865165	5.843114	113.381404
-17.924374	39.520321	114.550102	-8.9817	11.301448	112.673828	44.069965	-11.485953	109.332039	41.319683	44.724064	114.006271	42.694824	16.6190555	111.669155	-60.658224	5.9838405	113.678501
-16.566816	40.129681	115.38752	-9.095477	11.415536	113.306557	44.117172	-11.3908	110.051498	41.415485	44.871254	114.985168	42.7663285	16.740227	112.518333	-60.9572825	6.090845	114.094781
-15.321155	40.643997	116.170227	-9.205352	11.569943	114.061562	44.230434	-11.308478	111.008598	41.416813	45.060589	116.050888	42.8236235	16.8760555	113.529743	-61.2343275	6.2638305	114.593381
-14.054944	41.04213	116.863586	-9.342695	11.735029	114.859772	44.398098	-11.219764	112.22422	41.403744	45.308643	117.131302	42.900921	17.0444395	114.677761	-61.586311	6.4256185	115.041783
-12.651285	41.439594	117.543602	-9.52311	11.935205	115.660248	44.525505	-11.102264	113.641701	41.199963	45.533157	118.360008	42.862734	17.2154465	116.0008545	-61.908954	6.6549635	115.3196415
-10.738558	41.760303	118.421066	-9.790482	12.176388	116.791595	44.666531	-10.89973	115.905785	41.075329	45.886356	120.23349	42.87093	17.493313	118.0696375	-62.451894	6.859463	115.5135525
-9.355238	41.918987	119.009041	-10.000363	12.323326	117.500481	44.752449	-10.757121	117.459618	40.99411	46.144527	121.508446	42.8732795	17.693703	119.484032	-62.8740055	6.952949	115.51693
-8.202888	41.979847	119.818199	-10.214258	12.460573	118.217232	44.882252	-10.64029	118.891998	40.873554	46.438301	122.755798	42.877903	17.8990055	120.823898	-63.306419	7.0221405	115.610566
-6.960015	41.874001	120.495964	-10.451035	12.608078	118.925682	44.967861	-10.550774	120.212173	40.786346	46.782501	123.857712	42.8771035	18.1158635	122.0349425	-63.7791735	7.1002925	115.8164215
-5.716131	41.795193	121.29409	-10.689669	12.7495	119.585648	45.009335	-10.445671	121.329819	40.737804	47.070057	124.8134	42.8735695	18.312193	123.0716095	-64.2529075	7.186807	116.0996865
-4.631831	41.600685	122.043205	-10.903685	12.89434	120.181763	45.039146	-10.306388	122.212708	40.697205	47.290726	125.628914	42.8681755	18.492169	123.920811	-64.6755455	7.296511	116.442715
-3.657466	41.307041	122.728157	-11.007058	13.048542	120.668617	45.065598	-10.132181	122.916397	40.596245	47.514378	126.341629	42.8309215	18.6910985	124.629013	-64.8450375	7.4059855	116.708221
-2.025943	40.863209	123.42131	-11.220004	13.460262	121.267448	45.099556	-9.806436	123.679375	40.441715	47.856747	127.016541	42.7706355	19.0251555	125.347958	-65.2106435	7.8953685	117.186938
-1.17871	40.492012	123.720108	-11.330242	13.759315	121.551445	45.105103	-9.547289	123.97982	40.372719	48.140289	127.304825	42.738911	19.2965	125.6423225	-65.399395	8.22213	117.4605675
-0.380908	40.013798	123.99559	-11.393375	14.078305	121.770287	45.081924	-9.276011	124.130119	40.365921	48.425442	127.465073	42.7239225	19.5747155	125.797596	-65.5106725	8.5818945	117.742978
0.475664	39.476196	124.16967	-11.448852	14.387343	121.92366	45.051762	-9.035521	124.149452	40.409603	48.694447	127.484825	42.7306825	19.829463	125.8171385	-65.6283865	8.945223	118.0301815
1.234395	38.895313	124.221992	-11.532968	14.687202	121.999908	44.970245	-8.803144	124.049187	40.414452	48.93565	127.447906	42.6923485	20.066253	125.7485465	-65.7582845	9.308151	118.2512695
1.770922	38.269798	124.224258	-11.623655	14.969519	122.000816	44.833477	-8.546504	123.832794	40.348244	49.156334	127.332497	42.5908605	20.304915	125.5826455	-65.8381705	9.634123	118.4189865
2.297702	37.54528	124.072327	-11.760857	15.270708	121.971634	44.641037	-8.290214	123.575722	40.211853	49.361477	127.113007	42.426445	20.5356315	125.3443645	-65.948159	10.0057845	118.5989035
3.049874	36.346569	123.548363	-12.15065	15.775196	122.205887	44.1819	-8.034616	123.209091	39.811256	49.604027	126.348053	41.996578	20.7847055	124.778572	-66.297878	10.7656865	119.633202
3.308133	35.550396	123.210098	-12.37452	16.05311	122.558578	43.74667	-7.900003	123.139359	39.487637	49.702179	125.476799	41.6171535	20.901088	124.308079	-66.3661935	11.205132	120.809077
3.559485	34.6339	122.949623	-12.59571	16.22489	122.981384	43.347122	-7.828798	123.171524	39.268135	49.783386	124.581818	41.3076285	20.977294	123.876671	-66.4990485	11.472486	122.086097
3.782045	33.658749	122.809494	-12.75079	16.295614	123.432312	43.020065	-7.841958	123.273613	39.060955	49.771336	123.786072	41.04051	20.964689	123.5298425	-66.54209	11.626539	123.3347815
4.029825	32.664791	122.748222	-12.890017	16.263887	123.8451	42.784401	-7.918464	123.438217	38.856155	49.655544	123.133827	40.820278	20.86854	123.286022	-66.600312	11.659234	124.404178
4.206	31.679243	122.77449	-13.008362	16.157835	124.163208	42.529751	-7.987332	123.654175	38.706734	49.533504	122.696281	40.6182425	20.773086	123.175228	-66.6349665	11.542584	125.151188
4.44854	30.652922	122.804214	-13.144948	16.025806	124.436829	42.316677	-8.022938	123.857452	38.541134	49.422298	122.440254	40.4289055	20.69968	123.148853	-66.7188015	11.351932	125.724805
4.593422	29.26524	123.087158	-13.39967	15.879321	124.790062	42.048367	-8.008077	124.282227	38.223034	49.385529	122.405052	40.1357005	20.688726	123.3436395	-66.9350405	11.069916	126.2364845
4.732887	28.39172	123.36763	-13.568102	15.84129	125.029587	41.890419	-7.913309	124.657295	38.081184	49.445854	122.544655	39.9858015	20.7662725	123.600975	-67.1220055	10.9163075	126.458199
4.833492	27.619509	123.720383	-13.770041	15.911813	125.284782	41.78199	-7.766207	125.085007	37.887909	49.593681	122.805336	39.8349495	20.913737	123.9451715	-67.3750315	10.909889	126.6243925
5.014191	26.831249	124.051666	-13.965605	16.041147	125.515404	41.725136	-7.55787	125.531326	37.729687	49.802151	123.19101	39.7274115	21.1221405	124.361168	-67.6586215	10.9601535	126.66964
5.020175	26.154181	124.466934	-14.13943	16.21199	125.727043	41.674534	-7.306606	126.001236	37.607227	50.093342	123.636963	39.6408805	21.393368	124.8190995	-67.9197405	11.030612	126.6349865
5.155556	25.474886	124.887344	-14.302593	16.39189	125.911285	41.654377	-7.03249	126.43943	37.505085	50.408924	124.168137	39.579731	21.688217	125.3037835	-68.184917	11.095563	126.5187865
5.193815	24.927797	125.329361	-14.469755	16.621189	126.094162	41.629417	-6.727342	126.8284	37.381832	50.737602	124.736145	39.5056245	22.00513	125.7822725	-68.4451345	11.237248	126.4060515
5.25949	24.10288	125.963272	-14.699368	17.06324	126.394714	41.625309	-6.18255	127.382866	37.131535	51.300232	125.4879	39.378422	22.558841	126.435383	-68.777158	11.567639	126.354045
5.236157	23.597431	126.203156	-14.850657	17.397404	126.581657	41.601017	-5.790462	127.632034	36.992302	51.721458	125.924538	39.2966595	22.965498	126.778286	-68.9979735	11.82931	126.385028
5.163027	23.081055	126.497375	-14.993578	17.768127	126.732681	41.564625	-5.403155	127.790924	36.835541	52.124805	126.209732	39.200083	23.360825	127.000328	-69.187239	12.175429	126.465034
5.07497	22.628311	126.6166	-15.160699	18.138514	126.832184	41.493382	-5.028523	127.861786	36.66164	52.52108	126.345886	39.077511	23.7462785	127.103836	-69.398909	12.5307495	126.560532
4.934434	22.239096	126.660118	-15.310493	18.483379	126.878822	41.347115	-4.660187	127.794327	36.422626	52.874077	126.387192	38.8848705	24.106945	127.0907595	-69.5058565	12.859813	126.6668845
4.700789	21.821312	126.665642	-15.469826	18.809669	126.886261	41.174603	-4.31905	127.64502	36.18343	53.196854	126.313698	38.6790165	24.438902	126.979359	-69.6186685	13.180436	126.793163
4.358954	21.458447	126.609924	-15.647518	19.107002	126.848076	40.988796	-3.995522	127.459229	35.954109	53.51059	126.228859	38.4714525	24.757534	126.844044	-69.7664885	13.45647	126.852108
4.089559	20.763845	126.431427	-15.917534	19.550243	126.826736	40.769215	-3.533585	127.231133	35.598106	53.932552	126.101013	38.1836605	25.1994835	126.666073	-70.0187285	13.9010025	126.987399
3.755256	20.338903	126.420197	-16.110661	19.82832	126.875153	40.642509	-3.253097	127.144363	35.367046	54.196102	126.046204	38.0047775	25.4715025	126.5952835	-70.2260995	14.1851375	127.1550225
3.41097	20.046875	126.479851	-16.271215	20.068218	126.972794	40.474319	-2.972261	127.11763	35.134129	54.431961	125.952759	37.804224	25.72985	126.5351945	-70.346654	14.406586	127.4103935
3.057336	19.759058	126.547791	-16.436682	20.28141	127.110497	40.319645	-2.722645	127.072647	34.889465	54.642288	125.865646	37.604555	25.9598215	126.4691465	-70.477919	14.6029985	127.7518475
2.682581	19.440458	126.619003	-16.572458	20.457836	127.258369	40.166245	-2.519825	127.03112	34.660877	54.816936	125.781044	37.413561	26.1485555	126.406082	-70.558477	14.7671165	128.110656
2.358384	19.086189	126.614319	-16.677567	20.585642	127.386185	40.046127	-2.361973	126.955154	34.491261	54.960102	125.685211	37.268694	26.2990645	126.3201825	-70.623828	14.8722195	128.4521875
1.992084	18.739531	126.577545	-16.77207	20.676527	127.477371	39.906483	-2.238831	126.856186	34.380226	55.064754	125.594345	37.1433545	26.4129615	126.2252655	-70.6874945	14.9400925	128.7294765
1.401473	18.234999	126.542427	-16.889589	20.731361	127.517822	39.71492	-2.123497	126.584793	34.208542	55.167549	125.523888	36.961731	26.522026	126.0543405	-70.740909	14.940696	128.9813035
1.026677	17.935875	126.462639	-16.978487	20.752283	127.47718	39.600525	-2.062941	126.324928	34.158184	55.231712	125.498917	36.8793545	26.5843855	125.9119225	-70.8363285	14.9201805	129.0424375
0.678957	17.698723	126.323029	-17.024229	20.736387	127.376556	39.504562	-2.037514	125.999977	34.075993	55.272652	125.533234	36.7902775	26.617569	125.7666055	-70.8387355	14.855205	128.9865065
0.356065	17.488419	126.120033	-17.103315	20.718887	127.255997	39.353371	-2.020299	125.647354	34.011444	55.258049	125.596764	36.6824075	26.618875	125.622059	-70.8890375	14.818899	128.889935
0.094851	17.286318	125.925041	-17.173798	20.706629	127.156677	39.200054	-1.979744	125.18084	33.94434	55.229252	125.706718	36.572197	26.624754	125.443779	-70.919793	14.788504	128.869575
-0.143445	17.096514	125.738968	-17.254625	20.685268	127.075562	39.005314	-1.998876	124.618874	33.890385	55.15625	125.865105	36.4478495	26.578687	125.2419895	-70.9570995	14.791849	128.9091345
-0.348372	16.884514	125.528954	-17.347242	20.616262	127.0308	38.744602	-2.042593	124.019394	33.882328	55.057358	126.031204	36.313465	26.5073825	125.025299	-71.007949	14.7251415	129.036301
-0.636962	16.526836	125.240433	-17.477337	20.598074	126.952744	38.408749	-2.073233	123.16642	33.891144	54.915546	126.372589	36.1499465	26.4211565	124.7695045	-71.1046205	14.7749915	129.1359835
-0.818277	16.235308	125.110558	-17.533424	20.617453	126.941467	38.259251	-2.066502	122.728302	33.91552	54.882217	126.6297	36.0873855	26.4078575	124.679001	-71.1542335	14.8270485	129.203933
-0.969536	15.882347	125.036713	-17.569521	20.663284	126.95134	38.183231	-2.034342	122.440292	33.887783	54.884182	126.888123	36.035507	26.42492	124.6642075	-71.174549	14.901648	129.2384725
-0.951833	15.37625	124.927673	-17.619522	20.735762	126.990257	38.193684	-1.994449	122.306015	33.843758	54.896999	127.096008	36.018721	26.451275	124.7010115	-71.257765	15.020249	129.2795025
-1.089175	14.862858	124.895302	-17.613831	20.812674	127.021492	38.234009	-1.976184	122.260239	33.82869	54.889446	127.251907	36.0313495	26.456631	124.756073	-71.2590115	15.168717	129.286911
-1.168107	14.230919	124.936584	-17.595463	20.81975	127.061829	38.297066	-2.024858	122.295403	33.836056	54.842834	127.32122	36.066561	26.408988	124.8083115	-71.257487	15.230512	129.3153465
-1.184049	13.583282	124.910332	-17.574505	20.773592	127.07074	38.37648	-2.10863	122.367058	33.864429	54.756268	127.327202	36.1204545	26.323819	124.84713	-71.2694645	15.223365	129.29435
-1.249794	12.456848	124.84919	-17.503532	20.603533	127.048088	38.567562	-2.295544	122.54306	33.905285	54.580605	127.285637	36.2364235	26.1425305	124.9143485	-71.2434875	15.0645355	129.1818275
-1.285345	11.67498	124.874405	-17.462372	20.500608	126.993202	38.758293	-2.45577	122.770927	33.943485	54.467384	127.200821	36.350889	26.005807	124.985874	-71.275633	14.995409	129.00053
-1.276168	10.75033	124.82222	-17.368355	20.46298	126.855026	39.01569	-2.599238	123.123573	34.01659	54.391335	127.021957	36.51614	25.8960485	125.072765	-71.25285	15.0299115	128.637287
-1.256201	9.798717	124.877991	-17.253136	20.477987	126.626732	39.325878	-2.742963	123.567558	34.098064	54.343708	126.820602	36.711971	25.8003725	125.19408	-71.218243	15.1556015	128.059384
-1.231945	8.853884	124.834457	-17.108566	20.485931	126.281235	39.618668	-2.8932	124.1166	34.239101	54.243652	126.60791	36.9288845	25.675226	125.362255	-71.1460165	15.296636	127.200215
-1.247801	7.879224	124.721352	-16.975269	20.455437	125.801399	39.926464	-3.125963	124.646591	34.46962	54.112904	126.415047	37.198042	25.4934705	125.530819	-71.14858	15.4174035	126.071979
-1.368913	6.90027	124.563301	-16.810223	20.303343	125.228439	40.197895	-3.398122	125.080833	34.739159	53.904213	126.276489	37.468527	25.2530455	125.678661	-71.088973	15.3536405	124.778217
-1.405383	5.252612	124.111137	-16.605272	19.925611	124.448883	40.491413	-3.889584	125.438248	35.110962	53.440571	125.947762	37.8011875	24.7754935	125.693005	-71.0117315	15.0757285	123.204761
-1.545938	4.075891	123.754898	-16.390594	19.531185	123.970558	40.646412	-4.239862	125.444618	35.386219	53.083145	125.669159	38.0163155	24.4216415	125.5568885	-70.7975035	14.6407285	122.3842275
-1.704509	2.980832	123.359367	-16.162334	19.116453	123.568855	40.715702	-4.574736	125.294159	35.619209	52.659267	125.40892	38.1674555	24.0422655	125.3515395	-70.4921235	14.1906405	121.7861705
-1.877406	1.962309	122.97052	-15.883017	18.739729	123.219719	40.908371	-4.920714	125.077148	35.898483	52.264874	125.024208	38.403427	23.67208	125.050678	-70.169461	13.807378	121.38876
-2.140664	0.973525	122.602501	-15.600626	18.429379	122.856354	41.212044	-5.221484	124.758354	36.1852	51.957928	124.603462	38.698622	23.368222	124.680908	-69.899874	13.490536	121.0318
-2.436075	-0.052394	122.169792	-15.325017	18.220026	122.490097	41.37738	-5.437693	124.413025	36.426163	51.677162	124.213097	38.9017715	23.1197345	124.313061	-69.5518055	13.3203175	120.667133
-2.837611	-1.042979	121.807411	-15.048758	18.115618	122.127518	41.513824	-5.631121	124.125824	36.631962	51.424347	123.694954	39.072893	22.896613	123.910389	-69.170409	13.334623	120.344647
-3.482279	-2.369982	121.254333	-14.714353	18.060442	121.549347	41.678288	-5.910778	123.724762	36.97633	51.160145	122.942909	39.327309	22.6246835	123.3338355	-68.756015	13.4962005	119.7648585
-4.042798	-3.218375	120.993866	-14.518968	18.023746	121.156776	41.76844	-6.083846	123.475159	37.176743	50.929253	122.37294	39.4725915	22.4227035	122.9240495	-68.5105275	13.6247885	119.3895025
-4.656634	-4.096056	120.668884	-14.345884	17.952354	120.747398	41.854622	-6.29257	123.255966	37.333321	50.721466	121.788513	39.5939715	22.214448	122.5222395	-68.2857395	13.69026	118.9725565
-5.3013	-4.98134	120.278343	-14.194798	17.813314	120.277596	41.930801	-6.500785	122.934189	37.543465	50.498886	121.216545	39.737133	21.9990505	122.075367	-68.126729	13.6275775	118.479825
-5.930314	-5.809935	119.766914	-14.051032	17.585417	119.755806	41.980339	-6.71047	122.520897	37.707935	50.249435	120.567825	39.844137	21.7694825	121.544361	-67.946201	13.4013515	117.967251
-6.553193	-6.619352	119.25592	-13.895151	17.295343	119.200897	42.032166	-6.911706	122.017143	37.83062	50.014313	119.831993	39.931393	21.5513035	120.924568	-67.721695	13.0393825	117.477226
-7.293287	-7.431843	118.697968	-13.729708	16.991489	118.615814	42.139584	-7.108974	121.465317	37.88018	49.752403	118.980751	40.009882	21.3217145	120.223034	-67.469298	12.6612635	117.008594
-8.410497	-8.583463	117.974487	-13.472964	16.532103	117.659554	42.297905	-7.373889	120.605804	37.954319	49.294083	117.417458	40.126112	20.960097	119.011631	-67.07204	12.104109	116.307477
-9.134705	-9.224804	117.510666	-13.261964	16.247156	116.962624	42.390652	-7.534839	120.051491	37.977238	48.971584	116.377113	40.183945	20.7183725	118.214302	-66.707873	11.7759395	115.710946
-9.886082	-9.804218	117.008911	-13.05275	15.971931	116.209282	42.512844	-7.720436	119.566467	38.032898	48.618507	115.349731	40.272871	20.4490355	117.458099	-66.378371	11.4948265	114.960465
-10.747478	-10.37312	116.448616	-12.840876	15.688507	115.445473	42.637569	-7.921194	119.140732	38.088634	48.314629	114.456345	40.3631015	20.1967175	116.7985385	-66.0448535	11.1802965	114.0924075
-11.562153	-10.863267	115.898239	-12.620369	15.34424	114.715942	42.782722	-8.113825	118.733727	38.161884	48.028976	113.71431	40.472303	19.9575755	116.2240185	-65.713041	10.7309045	113.2078655
-12.361932	-11.266536	115.391876	-12.426696	14.970151	114.097702	42.915733	-8.325444	118.362854	38.091053	47.746094	113.14534	40.503393	19.710325	115.754097	-65.356785	10.229977	112.441307
-13.20381	-11.555253	115.058853	-12.243538	14.57396	113.611938	43.055351	-8.53783	118.069244	38.101273	47.449253	112.552666	40.578312	19.4557115	115.310955	-65.065388	9.6922085	111.912921
-14.597124	-11.79549	114.77803	-12.03631	14.033334	113.168808	43.1992	-8.838911	117.780792	38.247318	47.024715	111.702873	40.723259	19.092902	114.7418325	-64.795879	8.973766	111.5957835
-15.485658	-11.848565	114.728287	-11.932327	13.693351	113.044205	43.340431	-9.038318	117.625893	38.117527	46.78767	111.377838	40.728979	18.874676	114.5018655	-64.593633	8.512026	111.5865445
-16.403273	-11.743585	114.755669	-11.855948	13.408134	112.989151	43.409523	-9.223242	117.526695	38.233467	46.550934	110.937035	40.821495	18.663846	114.231865	-64.533391	8.152422	111.746437
-17.362631	-11.487043	114.755569	-11.797846	13.162115	112.947479	43.486084	-9.386742	117.417381	38.213398	46.342533	110.651039	40.849741	18.4778955	114.03421	-64.445433	7.8463345	111.860748
-18.29874	-11.119255	114.720642	-11.734653	12.984736	112.907646	43.49778	-9.498563	117.306839	38.097485	46.199829	110.491692	40.7976325	18.350633	113.8992655	-64.2669385	7.618839	111.9160265
-19.196314	-10.67159	114.539078	-11.659216	12.888777	112.839661	43.566044	-9.574677	117.163277	38.136955	46.111156	110.34362	40.8514995	18.2682395	113.7534485	-64.1699315	7.5093145	111.9258735
-20.112202	-10.038678	114.315201	-11.550629	12.854602	112.733635	43.635139	-9.578169	116.996155	38.225742	46.105858	110.286201	40.9304405	18.2638445	113.641178	-64.0316985	7.4453595	111.826092
-21.485418	-8.885751	113.696693	-11.354816	12.91732	112.510643	43.787956	-9.464305	116.731117	38.433517	46.239601	110.382401	41.1107365	18.387648	113.556759	-63.8203685	7.446992	111.464527
-22.315569	-8.043773	113.140938	-11.203645	13.018909	112.319794	43.938583	-9.347502	116.493431	38.577965	46.400673	110.57415	41.258274	18.5265855	113.5337905	-63.665564	7.5112325	111.1057975
-23.177158	-7.058361	112.560944	-11.069658	13.164663	112.10424	44.07766	-9.183984	116.212044	38.720001	46.624187	110.820892	41.3988305	18.7201015	113.516468	-63.5381465	7.6092245	110.692012
-24.058073	-5.940905	111.91394	-10.942781	13.363333	111.8713	44.219402	-8.980248	115.894951	38.807098	46.892632	111.100113	41.51325	18.956192	113.497532	-63.398812	7.770474	110.245068
-24.882381	-4.829962	111.363342	-10.842741	13.620442	111.673752	44.320957	-8.71398	115.523972	38.859589	47.171383	111.362373	41.590273	19.2287015	113.4431725	-63.275755	8.0121825	109.9043315
-25.727791	-3.592574	111.019638	-10.76344	13.926018	111.546135	44.398998	-8.436811	115.190445	38.871719	47.451015	111.53698	41.6353585	19.507102	113.3637125	-63.1622385	8.344934	109.7285575
-26.618204	-2.221608	110.833107	-10.718323	14.231606	111.509308	44.454456	-8.200438	114.909599	39.013355	47.721992	111.567474	41.7339055	19.760777	113.2385365	-63.1705515	8.702435	109.7800795
-27.885033	-0.269185	110.922516	-10.668631	14.580302	111.627937	44.382996	-7.887293	114.625977	38.986095	47.991119	111.591812	41.6845455	20.051913	113.1088945	-63.0218075	9.108691	110.1469795
-28.744825	1.105935	111.175362	-10.659609	14.721444	111.800507	44.412815	-7.837088	114.464996	39.00182	48.063324	111.484398	41.7073175	20.113118	112.974697	-63.0265355	9.32977	110.626317
-29.57921	2.524533	111.48484	-10.653129	14.767567	111.995064	44.402649	-7.855846	114.234398	39.020168	48.071445	111.375221	41.7114085	20.1077995	112.8048095	-63.0176665	9.4273345	111.1853185
-30.372503	3.868151	111.78199	-10.632017	14.754881	112.181053	44.308983	-7.898292	113.981758	39.011871	48.015511	111.187027	41.660427	20.0586095	112.5843925	-62.924461	9.4511525	111.7777135
-31.155924	5.351341	112.130608	-10.58637	14.696434	112.357796	44.201145	-7.985249	113.65905	39.074558	47.914223	110.989555	41.6378515	19.964487	112.3243025	-62.8105915	9.428381	112.3912895
-31.873516	6.798883	112.464073	-10.533973	14.615695	112.537849	44.117882	-8.104275	113.22924	39.088337	47.842834	110.901009	41.6031095	19.8692795	112.0651245	-62.6710555	9.3621105	113.0105735
-32.523132	8.253123	112.797836	-10.466145	14.500122	112.713455	43.99411	-8.214331	112.762817	39.18856	47.736511	110.864029	41.591335	19.76109	111.813423	-62.523625	9.239154	113.613487
-33.426403	10.576924	113.411781	-10.358088	14.317942	113.098503	43.750324	-8.434849	111.979546	39.438015	47.574287	111.097084	41.5941695	19.569719	111.538315	-62.3103455	9.066165	114.658691
-33.922585	12.111443	113.927223	-10.316783	14.204589	113.41629	43.512569	-8.574344	111.554466	39.582985	47.472729	111.437485	41.547777	19.4491925	111.4959755	-62.181343	8.9599855	115.3366045
-34.330547	13.770084	114.59787	-10.304193	14.161541	113.836845	43.282387	-8.688637	111.181625	39.813076	47.385017	111.862206	41.5477315	19.34819	111.5219155	-62.1561175	8.974892	116.1517745
-34.709187	15.323569	115.402031	-10.324118	14.176544	114.381424	43.043022	-8.776413	110.916313	40.005325	47.334816	112.325668	41.5241735	19.2792015	111.6209905	-62.1724095	9.0738865	117.1418575
-34.946621	16.916462	116.461182	-10.386485	14.263765	115.08448	42.773457	-8.828238	110.921288	39.998447	47.330284	112.817642	41.385952	19.251023	111.869465	-62.158922	9.276507	118.299495
-35.066448	18.521269	117.620102	-10.522711	14.38072	115.934731	42.522987	-8.868458	111.201683	39.852272	47.381241	113.428139	41.1876295	19.2563915	112.314911	-62.2330515	9.5050485	119.554551
-35.140427	20.05723	118.81868	-10.657697	14.54376	116.962524	42.316986	-8.920629	111.761009	39.87339	47.403671	114.012543	41.095188	19.241521	112.886776	-62.410582	9.845999	121.038272
-35.007748	22.344891	120.644066	-10.897545	14.789337	118.585228	42.079651	-9.013903	112.949738	40.0289	47.371334	114.936462	41.0542755	19.1787155	113.9431	-62.8493655	10.3999585	123.227356
-34.774227	23.764942	121.75399	-11.067728	14.894936	119.637527	41.97007	-9.048696	113.8358	40.232998	47.310059	115.532349	41.101534	19.1306815	114.6840745	-63.23699	10.6591905	124.5909795
-34.501587	25.154907	122.766685	-11.238411	14.960196	120.669159	41.87075	-9.088368	114.710709	40.212883	47.354378	116.279236	41.0418165	19.133005	115.4949725	-63.5186385	10.787387	125.8433455
-34.053516	26.497751	123.738907	-11.419664	15.003986	121.630608	41.71587	-9.118793	115.520203	39.963333	47.443943	117.134926	40.8396015	19.162575	116.3275645	-63.6789295	10.845397	126.9336515
-33.575188	27.757803	124.654984	-11.620571	15.030733	122.516403	41.544895	-9.162043	116.16571	40.300705	47.33622	117.749718	40.9228	19.0870885	116.957714	-64.163942	10.9743775	128.075092
-32.9856	29.031733	125.41497	-11.821396	15.042402	123.266388	41.359207	-9.179061	116.643394	40.302849	47.356987	118.414352	40.831028	19.088963	117.528873	-64.47382	10.995841	129.003903
-32.332176	30.284184	126.14521	-11.999581	15.10966	123.857117	41.161552	-9.13918	116.947159	40.255119	47.398376	119.028831	40.7083355	19.129598	117.987995	-64.7074975	11.089722	129.726239
-31.132359	32.019798	126.945129	-12.241837	15.186026	124.535286	40.933945	-9.016594	117.172684	40.175247	47.510208	119.773605	40.554596	19.246807	118.4731445	-65.03827	11.125245	130.5974275
-30.155022	33.040607	127.273247	-12.332005	15.309605	124.830078	40.828091	-8.87876	117.284058	40.093758	47.623623	120.188187	40.4609245	19.3724315	118.7361225	-65.1249345	11.2467785	130.9240335
-29.147158	34.094746	127.417397	-12.361598	15.413711	125.003792	40.832024	-8.706899	117.427948	40.107582	47.769379	120.552917	40.469803	19.53124	118.9904325	-65.192999	11.296182	131.0171515
-27.974638	35.120876	127.381134	-7.176724	11.693997	125.09024	40.939747	-8.515951	117.68409	40.105915	47.95121	120.938087	40.522831	19.7176295	119.3110885	-54.876279	3.6703645	130.8693915
-26.766878	36.016125	127.2099	-12.449223	15.887705	125.094345	41.115906	-8.339342	118.08416	40.086044	48.172886	121.440544	40.600975	19.916772	119.762352	-65.499421	11.858638	130.426338
-25.504089	36.877159	127.039124	-12.475883	16.085838	125.130173	41.287598	-8.177896	118.710175	40.268993	48.361992	121.861008	40.7782955	20.092048	120.2855915	-65.7300615	12.079628	129.9747545
-24.082899	37.647022	126.95359	-12.557167	16.22938	125.334511	41.42065	-8.011765	119.550827	40.218849	48.557999	122.639595	40.8197495	20.273117	121.095211	-65.9340835	12.185643	129.573811
-22.004026	38.528164	127.24395	-12.904009	16.440599	126.047073	41.569191	-7.926414	121.30265	40.135498	48.85704	123.951935	40.8523445	20.465313	122.6272925	-66.6603625	12.415885	129.4668535
-20.493484	39.020668	127.679695	-13.179133	16.553041	126.750435	41.607479	-7.881872	122.645638	39.991032	49.078991	125.01519	40.7992555	20.5985595	123.830414	-67.1575215	12.5075225	129.670456
-19.033953	39.353844	128.295364	-13.531219	16.682312	127.569153	41.685478	-7.7966	124.036362	39.740784	49.340553	126.069786	40.713131	20.7719765	125.053074	-67.775569	12.5926475	130.085232
-17.512815	39.706947	128.918564	-13.802369	16.840954	128.387878	41.801132	-7.640514	125.402199	39.468517	49.632664	127.111328	40.6348245	20.996075	126.2567635	-68.2395625	12.685833	130.5189925
-16.03503	39.941833	129.559601	-14.087303	17.061687	129.180328	41.858044	-7.46144	126.628372	39.194611	49.910427	128.091156	40.5263275	21.2244935	127.359764	-68.7009335	12.8988805	131.000892
-14.467415	40.151752	130.12973	-14.340008	17.305983	129.887131	41.901443	-7.262763	127.624176	38.942535	50.164108	128.888458	40.421989	21.4506725	128.256317	-69.102005	13.1612935	131.517945
-12.908928	40.316433	130.589142	-14.493954	17.509258	130.406281	41.885437	-7.015643	128.457138	38.716953	50.391926	129.544037	40.301195	21.6881415	129.0005875	-69.289103	13.3303745	131.8119745
-10.584347	40.439941	131.04332	-14.734613	17.855406	130.881912	41.80201	-6.679556	129.429825	38.490795	50.689854	130.368073	40.1464025	22.005149	129.898949	-69.6156285	13.705663	131.864875
-9.046295	40.459362	131.232224	-14.815176	18.013239	130.959808	41.871971	-6.555608	129.847534	38.358765	50.836067	130.87915	40.115368	22.1402295	130.363342	-69.74572	13.8862485	131.556274
-7.640189	40.397751	131.459457	-14.904594	18.16988	130.952972	41.833801	-6.383679	130.163269	38.271362	50.966763	131.367081	40.0525815	22.291542	130.765175	-69.8617695	14.048218	131.140769
-6.022632	40.276127	131.590607	-15.020299	18.349409	130.93512	41.789352	-6.245228	130.416199	38.232849	51.065899	131.778381	40.0111005	22.4103355	131.09729	-70.0516985	14.2884825	130.77295
-4.567873	40.069603	131.765244	-15.045727	18.477356	130.869247	41.755409	-6.135399	130.677383	38.222458	51.153923	132.198578	39.9889335	22.509262	131.4379805	-70.0803875	14.44545	130.3005135
-3.225946	39.830406	132.020538	-15.144217	18.672932	130.877182	41.630795	-5.996177	130.938492	38.16328	51.226543	132.628937	39.8970375	22.615183	131.7837145	-70.1854715	14.730681	129.9706495
-1.792693	39.48674	132.193649	-15.241945	18.849028	130.876663	41.565884	-5.915073	131.172287	38.148071	51.277878	133.009674	39.8569775	22.6814025	132.0909805	-70.3408675	15.0166535	129.6623455
0.015771	38.874943	132.517502	-15.449202	19.086636	130.921188	41.35672	-5.782028	131.535767	37.937973	51.375916	133.533264	39.6473465	22.796944	132.5345155	-70.5457505	15.376328	129.3078605
1.271331	38.362854	132.665649	-15.644932	19.269026	131.012146	41.196724	-5.715304	131.873627	37.76083	51.458454	133.795425	39.478777	22.871575	132.834526	-70.768641	15.666477	129.189766
2.344143	37.822742	132.838577	-15.811121	19.427979	131.141647	41.014446	-5.637338	132.232391	37.645721	51.504921	134.039825	39.3300835	22.9337915	133.136108	-70.9523255	15.9221665	129.147186
3.333795	37.172173	133.069031	-15.964413	19.576204	131.303955	40.894241	-5.630935	132.615936	37.502098	51.578354	134.254272	39.1981695	22.9737095	133.435104	-71.1269955	16.1786985	129.172806
4.293311	36.455799	133.288071	-16.099691	19.692003	131.463959	40.792198	-5.611304	132.905304	37.428329	51.642441	134.372025	39.1102635	23.0155685	133.6386645	-71.3096455	16.3684375	129.2892535
5.165243	35.694458	133.437256	-16.19178	19.795586	131.560211	40.764347	-5.605891	133.047836	37.378738	51.658104	134.418243	39.0715425	23.0261065	133.7330395	-71.4551025	16.5650655	129.3873825
5.934966	34.887798	133.504013	-16.270554	19.9144	131.584198	40.717999	-5.579048	133.070816	37.35857	51.679443	134.426041	39.0382845	23.0501975	133.7484285	-71.5793925	16.7786025	129.4199675
6.966209	33.606571	133.415741	-16.29361	20.078827	131.351654	40.602596	-5.462118	132.968292	37.398434	51.759483	134.306854	39.000515	23.1486825	133.637573	-71.587735	17.0089715	129.065735
7.626235	32.6679	133.145172	-16.23311	20.17535	131.028366	40.679916	-5.361401	132.720886	37.378075	51.848076	134.178452	39.0289955	23.2433375	133.449669	-71.4952155	17.1073625	128.607063
8.1496	31.762487	132.750992	-16.155481	20.3076	130.608017	40.780174	-5.235764	132.451797	37.408161	51.959778	133.924988	39.0941675	23.362007	133.1883925	-71.4051295	17.253193	128.0276415
8.582979	30.790604	132.278091	-16.030848	20.435333	130.100891	40.906898	-5.073778	132.138245	37.452461	52.089882	133.576828	39.1796795	23.508052	132.8575365	-71.2413755	17.362614	127.3442455
8.964729	29.770952	131.719162	-15.875196	20.548212	129.588577	41.036243	-4.919908	131.804718	37.454796	52.228092	133.161209	39.2455195	23.654092	132.4829635	-70.9959115	17.442332	126.6941905
9.265566	28.699852	131.103958	-15.756666	20.684803	129.134415	41.161842	-4.779726	131.476669	37.528656	52.345467	132.649994	39.345249	23.7828705	132.0633315	-70.858581	17.5867355	126.2054985
9.381115	27.684195	130.610199	-15.636492	20.796944	128.760696	41.254055	-4.650204	131.146271	37.557747	52.479244	132.1539	39.405901	23.91452	131.6500855	-70.678885	17.679368	125.8713065
9.469837	25.961336	129.965042	-15.429401	20.922625	128.329041	41.477921	-4.510251	130.736389	37.727261	52.638008	131.424286	39.602591	24.0638785	131.0803375	-70.461393	17.7813715	125.5777445
9.33569	24.835735	129.612488	-15.299726	20.978504	128.100372	41.569149	-4.471689	130.476639	37.875843	52.691628	131.016586	39.722496	24.1099695	130.7466125	-70.321948	17.8470385	125.4541315
9.149788	23.72883	129.286087	-16.065289	21.420244	128.27565	41.5951	-4.449948	130.217163	37.929199	52.709389	130.632904	39.7621495	24.1297205	130.4250335	-71.8927275	18.7107675	126.1262665
8.8149	22.560059	128.987366	-15.559055	21.368202	128.01088	41.526455	-4.430602	129.934448	37.985039	52.707981	130.256699	39.755747	24.1386895	130.0955735	-70.873857	18.5977145	125.9261865
8.440656	21.360237	128.650803	-15.436758	21.412315	127.825951	41.362537	-4.451476	129.592316	37.992191	52.673412	129.891281	39.677364	24.110968	129.7417985	-70.55088	18.713662	125.9101035
7.919735	20.254108	128.319305	-15.447421	21.506744	127.769051	41.087898	-4.486346	129.195694	37.940693	52.647186	129.502991	39.5142955	24.08042	129.3493425	-70.4091375	18.933068	126.1887595
7.255995	19.152027	128.14743	-15.571136	21.693241	127.985336	40.732117	-4.477762	128.723114	37.878944	52.632904	129.023071	39.3055305	24.077571	128.8730925	-70.4478025	19.308911	127.0975795
5.951051	17.560886	128.25206	-15.756711	21.998114	128.56897	40.286591	-4.43129	128.064804	37.688873	52.671146	128.371841	38.987732	24.119928	128.2183225	-70.501154	19.8763	128.9196175
5.379795	16.360207	128.215317	-15.867732	22.158554	128.941711	40.090923	-4.444164	127.665939	37.674759	52.723312	128.072281	38.882841	24.139574	127.86911	-70.618305	20.177534	130.014312
4.888217	15.101543	128.037064	-15.941781	22.254547	129.167603	39.948635	-4.481456	127.232574	37.605953	52.772022	127.85611	38.777294	24.145283	127.544342	-70.660856	20.363811	130.790864
3.986163	14.040534	127.91256	-15.995552	22.307896	129.212219	39.811844	-4.552971	126.743721	37.583015	52.732777	127.66452	38.6974295	24.089903	127.2041205	-70.6885335	20.525889	131.2203175
3.169648	12.908708	127.588379	-16.022787	22.305506	129.078552	39.734344	-4.625339	126.228867	37.499474	52.636791	127.496674	38.616909	24.005726	126.8627705	-70.662483	20.605286	131.2943335
2.672142	11.622639	126.980415	-16.040825	22.269569	128.828003	39.677395	-4.720885	125.699089	37.420464	52.526497	127.309944	38.5489295	23.902806	126.5045165	-70.6305795	20.636332	131.1514895
1.710396	10.540126	126.635254	-16.041698	22.219662	128.531799	39.555485	-4.777056	125.288261	37.37178	52.405884	127.123192	38.4636325	23.814414	126.2057265	-70.5470285	20.62491	130.8578715
0.715985	8.680175	126.089272	-15.979582	22.077375	128.191086	39.390255	-4.856158	124.808243	37.471916	52.201889	126.687531	38.4310855	23.6728655	125.747887	-70.3902495	20.4818845	130.634285
-0.052957	7.45257	125.891373	-15.989451	21.990179	128.065491	39.321892	-4.9861	124.582863	37.489845	52.094101	126.357292	38.4058685	23.5540005	125.4700775	-70.3847705	20.4263575	130.6609045
-0.896238	6.187179	125.85173	-15.973498	21.863457	128.007065	39.188152	-5.084834	124.460327	37.500763	51.917099	125.96624	38.3444575	23.4161325	125.2132835	-70.2914535	20.3107815	130.8008465
-1.630717	4.92113	125.875008	-15.953843	21.744316	128.00351	39.107903	-5.190531	124.402176	37.531853	51.716579	125.542496	38.319878	23.263024	124.972336	-70.227564	20.225608	131.034684
-2.21496	3.604257	125.864532	-15.904716	21.60887	128.017471	39.115162	-5.337456	124.407265	37.546062	51.518845	125.148438	38.330612	23.0906945	124.7778515	-70.140044	20.1270455	131.2570905
-3.024629	2.345277	126.082993	-15.847501	21.512432	128.024307	39.084671	-5.434479	124.598648	37.583733	51.340508	124.783638	38.334202	22.9530145	124.691143	-70.029204	20.0718495	131.357471
-3.72899	1.076311	126.248146	-15.778816	21.40476	127.94474	39.192623	-5.615439	124.793587	37.749577	51.147316	124.518539	38.4711	22.7659385	124.656063	-70.028732	20.0435815	131.233417
-4.599712	-0.839555	126.346268	-15.627149	21.260803	127.61853	39.401054	-5.931455	125.283173	37.900448	50.819744	124.242996	38.650751	22.4441445	124.7630845	-69.905049	20.0774615	130.4739755
-5.274435	-2.068117	126.35759	-15.475342	21.138264	127.177261	39.556625	-6.10897	125.725662	38.173389	50.545658	124.010086	38.865007	22.218344	124.867874	-69.815691	20.058184	129.486648
-5.769475	-3.327644	126.184319	-15.219506	20.966074	126.480064	39.988293	-6.369792	126.176514	38.473892	50.21677	123.739456	39.2310925	21.923489	124.957985	-69.6701045	20.008659	128.002143
-6.40669	-4.545503	125.899712	-14.913492	20.633656	125.486389	40.38065	-6.660166	126.764763	38.862991	49.843071	123.395683	39.6218205	21.5914525	125.080223	-69.4488045	19.6758595	125.892555
-7.016811	-5.778489	125.3713	-14.639001	20.162733	124.346519	40.752499	-7.072608	127.277161	39.345886	49.314655	122.922424	40.0491925	21.1210235	125.0997925	-69.3271945	19.2044425	123.5932455
-7.595749	-6.993783	124.661552	-14.285185	19.513798	123.109009	40.991261	-7.551988	127.52243	39.715385	48.725307	122.299507	40.353323	20.5866595	124.9109685	-68.923693	18.4409365	121.3070495
-8.255507	-8.130081	123.976875	-13.959679	18.775993	122.022568	41.103004	-8.110299	127.467957	40.007877	48.082447	121.528748	40.5554405	19.986074	124.4983525	-68.4747985	17.565912	119.5467835
-9.514546	-9.528356	123.349823	-13.489235	17.71678	120.874855	41.270229	-8.88022	126.994743	40.114929	47.031582	120.048332	40.692579	19.075681	123.5215375	-67.671049	16.357879	118.2281725
-10.366579	-10.280187	123.16246	-13.219301	17.120352	120.464897	41.378384	-9.336475	126.578499	40.232944	46.417141	119.116928	40.805664	18.540333	122.8477135	-67.244266	15.700371	118.0820805
-11.24085	-10.875418	123.126732	-13.006653	16.622833	120.292175	41.499729	-9.76627	126.188873	40.406082	45.891499	118.371986	40.9529055	18.0626145	122.2804295	-66.9662115	15.1830515	118.3039205
-12.089904	-11.313578	123.149239	-12.815303	16.179996	120.311523	41.589825	-10.117492	125.852501	40.47842	45.437454	117.848679	41.0341225	17.659981	121.85059	-66.6647285	14.700011	118.772456
-13.087993	-11.557466	123.247673	-12.689759	15.746008	120.447876	41.692177	-10.440443	125.539185	40.560486	45.035587	117.492798	41.1263315	17.297572	121.5159915	-66.5058495	14.194444	119.3797605
-14.033487	-11.71432	123.261139	-12.527713	15.310891	120.586845	41.796616	-10.743795	125.287399	40.59906	44.674038	117.303085	41.197838	16.9651215	121.295242	-66.253264	13.6566605	119.878448
-14.980102	-11.745224	123.172852	-12.396236	14.905594	120.692696	41.959751	-11.055914	125.031731	40.598965	44.389378	117.255737	41.279358	16.666732	121.143734	-66.07183	13.144456	120.241658
-16.487009	-11.485193	122.88588	-12.203882	14.366634	120.748688	42.142612	-11.433627	124.603676	40.737152	44.075348	117.349503	41.439882	16.3208605	120.9765895	-65.847646	12.4124075	120.5207865
-17.454395	-11.207265	122.543945	-12.093451	14.039488	120.75901	42.242222	-11.665907	124.232635	40.873337	43.856167	117.418121	41.5577795	16.09513	120.825378	-65.7446815	11.983846	120.692642
-18.374525	-10.81444	122.19651	-11.974766	13.766691	120.763252	42.323418	-11.880149	123.808548	40.921116	43.710876	117.603134	41.622267	15.9153635	120.705841	-65.571799	11.6180185	120.820663
-19.320335	-10.266252	121.841011	-11.844065	13.550119	120.775345	42.398312	-12.03449	123.371765	41.054535	43.557594	117.790413	41.7264235	15.761552	120.581089	-65.4145535	11.338686	120.969601
-20.200855	-9.656569	121.453186	-11.705995	13.387026	120.78154	42.529648	-12.182794	122.952721	41.190243	43.476643	118.059662	41.8599455	15.6469245	120.5061915	-65.2719355	11.1271275	121.0568885
-21.06332	-8.960636	121.135117	-11.557291	13.276132	120.801201	42.658577	-12.26023	122.551537	41.327713	43.454624	118.36097	41.993145	15.597197	120.4562535	-65.107727	10.955067	121.1461485
-21.924131	-8.130702	120.911858	-11.403043	13.221095	120.818115	42.806271	-12.282811	122.213188	41.470432	43.46627	118.594597	42.1383515	15.5917295	120.4038925	-64.9444375	10.8504605	121.2323375
-23.114189	-6.818398	120.590843	-11.162052	13.213295	120.772919	43.063278	-12.258554	121.815514	41.649628	43.530251	118.785767	42.356453	15.6358485	120.3006405	-64.680557	10.7907415	121.2451975
-23.865009	-5.893826	120.423904	-11.004637	13.212745	120.670975	43.243	-12.207969	121.597275	41.766453	43.578518	118.768333	42.5047265	15.6852745	120.182804	-64.5140005	10.7402155	121.159146
-24.621983	-4.869277	120.255981	-10.854557	13.21485	120.524307	43.431362	-12.16954	121.439827	41.831398	43.61644	118.657776	42.63138	15.72345	120.0488015	-64.340494	10.70625	120.9998125
-25.320267	-3.868824	120.023239	-10.697555	13.18938	120.311867	43.635845	-12.146967	121.288216	41.920853	43.628193	118.484184	42.778349	15.740613	119.8862	-64.173459	10.638147	120.737534
-25.959921	-2.856216	119.77726	-10.543346	13.123496	120.066154	43.841152	-12.128101	121.172142	42.050934	43.615711	118.223694	42.946043	15.743805	119.697918	-64.032735	10.503187	120.43439
-26.620514	-1.756287	119.54615	-10.372419	13.020225	119.818352	44.034924	-12.126367	121.053947	42.084408	43.578911	117.94989	43.059666	15.726272	119.5019185	-63.804504	10.314178	120.1347855
-27.216852	-0.677913	119.277931	-10.195567	12.881697	119.560501	44.207043	-12.139152	120.90287	42.194412	43.481457	117.671227	43.2007275	15.6711525	119.2870485	-63.5918615	10.0922415	119.8339535
-28.025925	1.052387	118.889305	-9.920702	12.660919	119.231812	44.462769	-12.173534	120.686661	42.335701	43.407417	117.274117	43.399235	15.6169415	118.980389	-63.240639	9.7048965	119.483235
-28.529104	2.274967	118.579842	-9.724661	12.532804	118.994926	44.629936	-12.153898	120.433548	42.470596	43.373989	117.124084	43.550266	15.6100455	118.778816	-62.999588	9.4555625	119.211036
-28.993507	3.535207	118.254723	-9.523557	12.446101	118.759987	44.798138	-12.114799	120.060089	42.626953	43.39249	116.993286	43.7125455	15.6388455	118.5266875	-62.7596595	9.2533565	118.9932865
-29.438328	4.888533	118.016563	-9.338131	12.401228	118.561317	44.931705	-12.006495	119.561325	42.69767	43.464043	116.845726	43.8146875	15.728774	118.2035255	-62.4909495	9.073682	118.9191085
-29.849131	6.248173	117.873634	-9.168429	12.385561	118.384872	45.014709	-11.878893	118.862343	42.80648	43.525768	116.752861	43.9105945	15.8234375	117.807602	-62.2474525	8.9476845	118.962142
-30.224176	7.655295	117.880081	-9.041162	12.384607	118.302597	44.985825	-11.741616	117.996704	42.836334	43.607391	116.720032	43.9110795	15.9328875	117.358368	-61.9934035	8.8363265	119.246826
-30.561754	9.143504	118.091583	-8.953118	12.356267	118.328072	44.852848	-11.640905	117.080376	42.927216	43.641174	116.717766	43.890032	16.0001345	116.899071	-61.796268	8.7123995	119.757073
-30.995947	11.271996	118.770386	-8.951284	12.317514	118.578003	44.519512	-11.531654	115.519127	42.952156	43.679821	116.923691	43.735834	16.0740835	116.221409	-61.638402	8.5609445	120.934597
-31.18704	12.709315	119.446167	-9.01675	12.333294	118.87896	44.25716	-11.411869	114.643631	42.89608	43.787895	117.121216	43.57662	16.188013	115.8824235	-61.61012	8.478575	121.8754965
-31.264824	14.082509	120.270988	-9.109605	12.439812	119.268715	43.996899	-11.267591	113.911057	42.921066	43.884502	117.420959	43.4589825	16.3084555	115.666008	-61.6781925	8.5711685	122.871422
-31.291735	15.405925	121.086441	-9.223607	12.590305	119.793999	43.736103	-11.114758	113.479301	42.926979	43.989014	117.771889	43.331541	16.437128	115.625595	-61.778755	8.743482	123.962403
-31.202946	16.693193	121.893562	-9.348755	12.66191	120.289444	43.559196	-10.970726	113.324997	42.883347	44.087624	118.250534	43.2212715	16.558449	115.7877655	-61.9187815	8.765371	124.7911225
-30.973419	17.892315	122.623131	-9.427191	12.79169	120.830833	43.472572	-10.914462	113.444221	42.994022	44.129299	118.726875	43.233297	16.6074185	116.085548	-62.087679	8.9759615	125.576118
-30.673349	18.943586	123.300598	-9.485362	12.909844	121.36412	43.429276	-10.91959	113.747322	43.036842	44.175613	119.174339	43.233059	16.6280115	116.4608305	-62.203783	9.1916765	126.2674095
-29.898314	20.366671	124.011421	-9.533782	13.048644	122.022011	43.394581	-11.046609	114.286331	43.186855	44.159294	119.480682	43.290718	16.5563425	116.8835065	-62.358282	9.5409455	127.1605155
-29.322136	21.241753	124.36763	-9.531639	13.095756	122.342667	43.342304	-11.176216	114.576927	43.274593	44.120564	119.442581	43.3084485	16.472174	117.009754	-62.3717265	9.719338	127.67558
-28.717731	21.950468	124.506996	-9.492655	13.116467	122.552429	43.304489	-11.327792	114.794411	43.318985	44.014202	119.249435	43.311737	16.343205	117.021923	-62.297047	9.889729	128.082935
-28.055519	22.704557	124.613464	-9.438476	13.105416	122.672691	43.290623	-11.515996	114.976593	43.435814	43.8563	118.931389	43.3632185	16.170152	116.953991	-62.2401705	10.04068	128.391391
-27.139715	23.282961	124.539688	-9.349954	13.069163	122.737991	43.297096	-11.724323	115.204224	43.551491	43.675827	118.552925	43.4242935	15.975752	116.8785745	-62.1242015	10.162574	128.5974075
-26.165941	23.782234	124.357269	-9.23212	13.040378	122.773361	43.366398	-11.928155	115.581879	43.729401	43.494629	118.161919	43.5478995	15.783237	116.871899	-62.0121395	10.297519	128.674823
-25.291052	24.389078	124.005318	-9.077317	13.0867	122.749199	43.494728	-12.127109	116.178619	43.919708	43.326366	117.786911	43.707218	15.5996285	116.982765	-61.861852	10.5737715	128.515633
-23.624454	25.127121	122.994843	-8.837331	13.162409	122.542366	43.875252	-12.389703	117.41468	44.325924	43.072475	117.281578	44.100588	15.341386	117.348129	-61.77525	10.983432	127.736603
-22.418947	25.590225	122.145096	-8.692941	13.274895	122.281479	44.115147	-12.516506	118.293571	44.628239	42.907669	116.898705	44.371693	15.1955815	117.596138	-61.757575	11.3542085	126.96682
-21.168085	26.031069	121.268608	-8.579235	13.374443	121.964714	44.2873	-12.606772	119.091583	44.884727	42.760788	116.477394	44.5860135	15.077008	117.7844885	-61.7444835	11.671878	126.1449395
-19.881277	26.505249	120.507919	-8.455803	13.429228	121.684441	44.360947	-12.685448	119.63887	45.116089	42.624592	116.060448	44.738518	14.969572	117.849659	-61.650124	11.888884	125.519223
-18.481781	26.993475	119.929382	-8.327404	13.404372	121.468224	44.376244	-12.811285	120.037148	45.353745	42.457626	115.724472	44.8649945	14.8231705	117.88081	-61.5198025	11.9855735	125.055638
-17.052076	27.486244	119.554626	-8.183558	13.33556	121.337662	44.386639	-12.941692	120.320534	45.601177	42.317188	115.544533	44.993908	14.687748	117.9325335	-61.361024	11.983372	124.7427905
-15.596358	28.058189	119.302094	-8.046446	13.292243	121.297646	44.40152	-13.037436	120.618423	45.780392	42.254372	115.645683	45.090956	14.608468	118.132053	-61.183848	11.976018	124.463239
-13.265984	29.098602	119.126549	-7.885227	13.410893	121.429131	44.577412	-13.038273	121.513977	46.272736	42.292751	116.111847	45.425074	14.627239	118.812912	-61.195528	12.194547	124.04535
-11.719251	29.89114	119.258408	-7.833076	13.635654	121.721756	44.807446	-12.887568	122.45932	46.608635	42.500923	116.734253	45.7080405	14.8066775	119.5967865	-61.3741925	12.4646305	123.8467255
-10.128786	30.800461	119.61068	-7.825858	13.911549	122.206856	45.077553	-12.632491	123.652496	46.860661	42.839008	117.621696	45.969107	15.1032585	120.637096	-61.620823	12.7198395	123.776616
-8.556143	31.744862	120.361557	-7.881553	14.211747	122.936264	45.359226	-12.297067	124.901024	47.013977	43.283127	118.748894	46.1866015	15.49303	121.824959	-61.9497075	12.930464	124.047569
-6.987356	32.756866	121.346786	-7.982566	14.523837	123.8592	45.63995	-11.874668	126.194122	47.044411	43.77338	120.063309	46.3421805	15.949356	123.1287155	-62.3073125	13.098318	124.5896845
-5.468251	33.86235	122.594872	-8.128441	14.837299	124.912964	45.861103	-11.441103	127.537132	47.012642	44.311195	121.551346	46.4368725	16.435046	124.544239	-62.6937545	13.239552	125.281689
-3.989058	34.965668	123.988724	-8.504831	15.271025	126.157799	46.088734	-10.987563	128.807831	46.900158	44.914471	123.05294	46.494446	16.963454	125.9303855	-63.504108	13.578596	126.3852125
-1.788368	36.722523	126.087891	-8.543312	15.60421	127.509369	46.323605	-10.233795	130.329529	46.550133	45.90625	125.406792	46.436869	17.8362275	127.8681605	-63.523493	13.3721925	127.1505775
-0.417718	37.904427	127.412285	-8.743119	15.912258	128.348953	46.471222	-9.731908	131.014572	46.221828	46.55603	126.845078	46.346525	18.412061	128.929825	-63.832763	13.412455	127.768081
1.026249	39.064701	128.596085	-8.960414	16.238224	129.0793	46.562679	-9.210959	131.421783	45.911331	47.188995	128.15036	46.237005	18.989018	129.7860715	-64.157833	13.48743	128.3725285
2.340436	40.209816	129.790451	-9.174228	16.573084	129.681107	46.668407	-8.704951	131.588196	45.668106	47.802849	129.336533	46.1682565	19.548949	130.4623645	-64.5167125	13.597219	128.8998495
3.658617	41.373932	130.829834	-9.326077	16.907633	130.094696	46.752342	-8.169206	131.580109	45.439064	48.32851	130.435364	46.095703	20.079652	131.0077365	-64.747857	13.735614	129.1816555
4.97086	42.417164	131.787827	-9.431278	17.266857	130.384033	46.862896	-7.637325	131.467865	45.200447	48.765659	131.38028	46.0316715	20.564167	131.4240725	-64.8942275	13.969547	129.3439935
6.154156	43.5084	132.547852	-9.45326	17.603134	130.51062	46.999569	-7.17315	131.303986	44.978539	49.205959	132.157516	45.989054	21.0164045	131.730751	-64.895574	14.1898635	129.290489
8.040977	44.934689	133.272354	-9.519053	18.123281	130.637283	47.142334	-6.514141	131.011826	44.734573	49.789619	132.88414	45.9384535	21.637739	131.947983	-64.9765595	14.608823	129.326583
9.033269	45.880508	133.601456	-9.575474	18.467367	130.727737	47.221405	-6.164598	130.91185	44.558189	50.162842	133.030014	45.889797	21.999122	131.970932	-65.040745	14.935612	129.484542
10.340641	46.662575	133.620743	-9.586037	18.778818	130.810959	47.255619	-5.870628	130.803207	44.461586	50.48077	133.00238	45.8586025	22.305071	131.9027935	-65.0306765	15.252565	129.7191245
11.47644	47.351334	133.589203	-9.567726	19.018782	130.887436	47.225098	-5.606534	130.81665	44.470024	50.688194	132.786911	45.847561	22.54083	131.8017805	-64.983013	15.496734	129.9730915
12.515842	47.958675	133.536804	-9.501945	19.19552	130.955856	47.375938	-5.489298	130.805588	44.564201	50.83902	132.511734	45.9700695	22.674861	131.658661	-64.9739595	15.716179	130.253051
13.598166	48.510639	133.379883	-9.437132	19.341845	131.057404	47.449623	-5.374885	130.885071	44.636391	50.925327	132.271103	46.043007	22.775221	131.578087	-64.917271	15.908469	130.536721
14.655103	48.988831	133.273285	-9.306515	19.428898	131.149811	47.568275	-5.306971	131.030304	44.73362	50.984074	132.076813	46.1509475	22.8385515	131.5535585	-64.7639775	16.0192445	130.7460635
16.093767	49.536453	133.268005	-9.112787	19.527388	131.325653	47.678722	-5.110987	131.346863	44.85231	51.088894	131.928574	46.265516	22.9889535	131.6377185	-64.49109	16.0658225	131.0135875
16.986742	49.802422	133.383423	-8.974564	19.574934	131.450943	47.890236	-5.076368	131.427536	44.937431	51.134544	131.945908	46.4138335	23.029088	131.686722	-64.3629615	16.12078	131.215164
17.850477	50.0322	133.562439	-8.914685	19.620096	131.605621	47.920467	-4.99848	131.544464	45.056343	51.167988	131.998199	46.488405	23.084754	131.7713315	-64.317775	16.155438	131.4399105
18.032337	49.816631	133.723099	-8.851433	19.650566	131.758835	48.049892	-4.986132	131.494385	45.180367	51.178886	132.065369	46.6151295	23.096377	131.779877	-64.3179955	16.204755	131.737793
18.236143	49.498093	133.841705	-8.792484	19.66387	131.902786	48.009445	-4.931235	131.451096	45.194771	51.201866	132.205963	46.602108	23.1353155	131.8285295	-64.187076	16.1924245	131.9770425
18.303659	49.17947	134.10228	-8.74964	19.672632	132.047089	48.086296	-4.935173	131.286331	45.192863	51.247574	132.367371	46.6395795	23.1562005	131.826851	-64.1388595	16.1890635	132.267327
18.278372	48.810604	134.387238	-8.745122	19.729794	132.201202	48.091614	-4.891764	131.17749	45.289467	51.269508	132.48558	46.6905405	23.188872	131.831535	-64.1807845	16.270716	132.570869
18.255039	48.293243	134.663651	-8.726204	19.871712	132.344467	48.077797	-4.796196	131.149185	45.3475	51.326107	132.694107	46.7126485	23.2649555	131.921646	-64.1650565	16.4784685	132.767288
18.227114	47.950752	134.698822	-8.76348	19.980257	132.383453	48.100834	-4.762861	131.171036	45.336628	51.393082	132.785919	46.718731	23.3151105	131.9784775	-64.245691	16.6454035	132.7884285
18.378067	47.508408	134.544342	-8.752322	20.047152	132.343597	48.09774	-4.756094	131.185837	45.318985	51.417587	132.789825	46.7083625	23.3307465	131.987831	-64.2130065	16.7635575	132.699363
18.206453	47.106491	134.383163	-8.777821	20.081734	132.262024	48.065971	-4.765023	131.209015	45.272873	51.41597	132.697769	46.669422	23.3254735	131.953392	-64.225064	16.8379945	132.570656
17.998241	46.615433	134.117752	-8.823215	20.101875	132.175659	48.022381	-4.763672	131.232361	45.195152	51.409912	132.49614	46.6087665	23.32312	131.8642505	-64.2551965	16.88063	132.4870675
17.695023	46.076729	133.77507	-8.878231	20.117086	132.074692	48.01759	-4.754002	131.268204	45.029293	51.440918	132.2966	46.5234415	23.343458	131.782402	-64.2799035	16.890714	132.366982
17.559837	45.471836	133.384766	-8.881927	20.109087	131.963486	48.037029	-4.76109	131.365952	45.046997	51.419785	132.000763	46.542013	23.3293475	131.6833575	-64.305867	16.8888265	132.2436145
17.125725	44.599152	132.923248	-8.9342	20.116203	131.899963	48.045692	-4.740423	131.604691	44.878387	51.450802	131.588455	46.4620395	23.3551895	131.596573	-64.3304395	16.8772165	132.203353
16.882896	44.041954	132.633957	-8.980762	20.114439	131.925232	48.008263	-4.719383	131.78334	44.746956	51.468857	131.354065	46.3776095	23.374737	131.5687025	-64.3391335	16.854141	132.2817615
16.623783	43.488754	132.464249	-9.009874	20.083904	131.972427	47.944481	-4.701659	131.973343	44.669277	51.486122	131.122467	46.306879	23.3922315	131.547905	-64.326627	16.7755765	132.396949
16.253399	42.913185	132.378204	-9.109402	20.075148	132.10495	47.897835	-4.716608	132.104797	44.577362	51.498924	130.910019	46.2375985	23.391158	131.507408	-64.4564025	16.759138	132.702492
15.761971	42.318832	132.321259	-9.190166	20.042812	132.203079	47.719444	-4.680138	132.267303	44.466141	51.510109	130.722656	46.0927925	23.4149855	131.4949795	-64.4731245	16.6706385	132.9111785
15.483284	41.674828	132.161758	-9.348989	20.047665	132.316574	47.634495	-4.716273	132.301361	44.362411	51.509674	130.541626	45.998453	23.3967005	131.4214935	-64.696431	16.6986295	133.2116545
15.04724	41.087879	132.080688	-9.420729	20.007341	132.349533	47.475899	-4.707321	132.329971	44.242432	51.500683	130.3461	45.8591655	23.396681	131.3380355	-64.7006235	16.618001	133.3610305
14.415026	40.308426	131.870956	-9.578371	19.96134	132.333252	47.221146	-4.709813	132.310135	44.084179	51.486553	130.07373	45.6526625	23.38837	131.1919325	-64.8094045	16.53431	133.4745715
14.089322	39.815331	131.698441	-9.707403	19.939358	132.300919	47.094261	-4.723329	132.257889	44.008179	51.485271	129.89801	45.55122	23.380971	131.0779495	-64.966026	16.497745	133.5238885
13.690376	39.330994	131.584259	-9.754944	19.873692	132.192581	46.975002	-4.721583	132.194275	43.90472	51.474964	129.744034	45.439861	23.3766905	130.9691545	-64.949749	16.3706935	133.4160075
13.238072	38.856983	131.502914	-9.894526	19.857185	132.139297	46.86517	-4.721418	132.109329	43.816994	51.466824	129.62825	45.341082	23.372703	130.8687895	-65.130134	16.341667	133.4098045
12.675322	38.391602	131.451202	-9.939027	19.768042	132.049011	46.771938	-4.724156	132.004227	43.715607	51.454121	129.546982	45.2437725	23.3649825	130.7756045	-65.1218265	16.1711015	133.3224175
12.324869	37.883724	131.340668	-10.047543	19.712479	132.037903	46.681595	-4.737775	131.868149	43.593964	51.432396	129.497208	45.1377795	23.3473105	130.6826785	-65.2328655	16.0776475	133.3931275
11.756289	37.470127	131.436462	-10.13459	19.627666	132.073425	46.562061	-4.787288	131.71637	43.472572	51.400047	129.489136	45.0173165	23.3063795	130.602753	-65.2864965	15.9489525	133.544097
11.077189	36.871094	131.574478	-10.278761	19.504219	132.263046	46.324139	-4.893728	131.464981	43.307224	51.296955	129.533752	44.8156815	23.2016135	130.4993665	-65.3732035	15.8068245	134.0267255
10.653866	36.524647	131.719849	-10.406542	19.431465	132.487366	46.12178	-4.979043	131.287949	43.198627	51.210968	129.597	44.6602035	23.1159625	130.4424745	-65.4732875	15.7469675	134.5322575
10.29483	36.204468	131.901596	-10.505152	19.339746	132.715942	45.931686	-5.092937	131.091583	43.117466	51.116829	129.699402	44.524576	23.011946	130.3954925	-65.53488	15.667546	135.0363915
9.783613	35.939144	132.214615	-10.614336	19.254993	132.936523	45.739822	-5.207844	130.893478	43.085678	51.02322	129.859879	44.41275	22.907688	130.3766785	-65.641422	15.602298	135.4963675
9.309316	35.612698	132.473373	-10.700274	19.141685	133.097794	45.601498	-5.350243	130.647934	43.048531	50.907875	130.060226	44.3250145	22.778816	130.35408	-65.7255625	15.504554	135.841508
8.817207	35.267021	132.686447	-10.77565	19.034267	133.186646	45.467644	-5.437016	130.397614	43.005035	50.821434	130.289642	44.2363395	22.692209	130.343628	-65.7876395	15.376325	136.029664
8.322787	34.914803	132.845367	-10.866011	18.965185	133.271973	45.368553	-5.486269	130.134491	42.949928	50.774323	130.536453	44.1592405	22.644027	130.335472	-65.8912625	15.286343	136.208474
7.637715	34.370197	133.091034	-10.890269	18.840467	133.306366	45.317162	-5.491939	129.768188	42.843941	50.729252	130.907028	44.0805515	22.6186565	130.337608	-65.8610895	15.0622775	136.275124
7.263005	33.976353	133.229568	-10.941029	18.795717	133.342224	45.309361	-5.502438	129.600296	42.781151	50.729412	131.151001	44.045256	22.613487	130.3756485	-65.927314	14.977947	136.3087995
6.91843	33.579056	133.334	-10.987496	18.759119	133.383911	45.209862	-5.49956	129.530624	42.736851	50.678654	131.3414	43.9733565	22.589547	130.436012	-65.9483485	14.928691	136.33181
6.669659	33.137066	133.37056	-11.04883	18.697012	133.426727	45.151051	-5.543186	129.482941	42.796803	50.611897	131.438614	43.973927	22.5343555	130.4607775	-66.071587	14.8596685	136.3926765
6.436598	32.641136	133.432632	-11.151802	18.660414	133.513565	45.076744	-5.600906	129.427521	42.591785	50.562946	131.575363	43.8342645	22.48102	130.501442	-66.1378685	14.839808	136.525688
6.185478	32.052746	133.429626	-11.281622	18.609798	133.557755	44.94109	-5.694319	129.391251	42.598984	50.450157	131.550049	43.770037	22.377919	130.47065	-66.333281	14.841677	136.64486
5.893505	31.380302	133.360962	-11.443245	18.51461	133.577103	44.787987	-5.828865	129.348267	42.365353	50.330044	131.538834	43.57667	22.2505895	130.4435505	-66.46316	14.7786305	136.7106555
5.656415	30.208149	133.19252	-11.681008	18.353235	133.624039	44.48122	-6.083238	129.341553	42.299644	50.049114	131.277069	43.390432	21.982938	130.309311	-66.752448	14.723532	136.938767
5.451137	29.419601	133.141541	-11.795282	18.224239	133.675766	44.316734	-6.254972	129.380676	42.078934	49.889801	131.122559	43.197834	21.8174145	130.2516175	-66.788398	14.6310635	137.0999145
5.349424	28.635956	133.021301	-11.855947	18.098795	133.707397	44.190811	-6.42396	129.435715	42.000221	49.747345	130.881424	43.095516	21.6616925	130.1585695	-66.80741	14.5358975	137.2562245
5.300164	27.8685	132.888596	-11.984646	18.048239	133.743881	44.068932	-6.563941	129.47084	41.892822	49.634098	130.586792	42.980877	21.5350785	130.028816	-66.950169	14.5613995	137.458946
5.23414	27.067059	132.681076	-12.093079	17.994667	133.700653	43.938061	-6.671682	129.426331	41.780495	49.520229	130.176254	42.859278	21.4242735	129.8012925	-67.045436	14.5650605	137.6000135
5.151782	26.232761	132.36467	-12.162995	17.972219	133.565231	43.846764	-6.80367	129.250504	41.680759	49.408073	129.70787	42.7637615	21.3022015	129.479187	-67.0897515	14.6422365	137.651275
5.259248	25.32486	131.989212	-12.154568	17.902231	133.330765	43.739204	-6.927138	129.047958	41.61694	49.286171	129.18013	42.678072	21.1795165	129.114044	-66.987208	14.6249455	137.547486
5.432691	24.003336	131.440933	-12.165761	17.821301	132.959961	43.630028	-7.107906	128.718536	41.613834	49.127941	128.451569	42.621931	21.0100175	128.5850525	-66.953453	14.6325845	137.3348695
5.605078	23.19816	131.147079	-12.105358	17.685104	132.6978	43.612904	-7.252555	128.475555	41.647987	49.011387	128.119507	42.6304455	20.879416	128.297531	-66.8411615	14.490792	137.098069
5.811737	22.373426	130.920105	-12.074971	17.559265	132.478516	43.625328	-7.365345	128.202362	41.679047	48.9161	127.919708	42.6521875	20.7753775	128.061035	-66.8021295	14.3431525	136.895997
5.954072	21.517498	130.743973	-12.059843	17.4021	132.291336	43.57753	-7.426185	127.899208	41.680717	48.80563	127.834549	42.6291235	20.6897225	127.8668785	-66.7488095	14.1144775	136.7157935
6.401615	20.556017	130.570465	-12.006104	17.26042	132.165344	43.538849	-7.453969	127.59446	41.705166	48.731007	127.854958	42.6220075	20.638519	127.724709	-66.6342155	13.882321	136.605979
6.712957	19.689699	130.50972	-11.983585	17.179893	132.072266	43.538376	-7.471295	127.323448	41.743122	48.665993	127.927994	42.640749	20.597349	127.625721	-66.607919	13.762437	136.518811
7.117851	18.815254	130.392288	-11.970413	17.152155	132.042282	43.559792	-7.474656	127.084496	41.829212	48.634716	127.958191	42.694502	20.58003	127.5213435	-66.635328	13.72428	136.5632205
7.71337	17.529293	130.309113	-11.84442	17.138756	131.980484	43.67852	-7.423757	126.806129	41.975143	48.691387	127.831909	42.8268315	20.633815	127.319019	-66.5156715	13.643697	136.641949
8.328351	16.566952	130.172394	-11.778545	17.228424	131.961014	43.794529	-7.3644	126.675919	42.008709	48.778137	127.502098	42.901619	20.7068685	127.0890085	-66.458709	13.7499795	136.8330195
8.826615	15.673693	130.100616	-11.604357	17.280663	131.87326	43.966038	-7.26895	126.640305	41.960651	48.881077	126.964722	42.9633445	20.8060635	126.8025135	-66.1720585	13.7552625	136.9440065
9.500558	14.744939	129.9133	-11.388647	17.388535	131.696228	44.292576	-7.179385	126.680664	41.964417	48.89426	126.567711	43.1284965	20.8574375	126.6241875	-65.9057905	13.9196325	136.7682685
10.137697	13.84267	129.750763	-11.156559	17.524469	131.381424	44.752205	-7.17313	126.744141	41.99295	48.736877	126.215446	43.3725775	20.7818735	126.4797935	-65.6856955	14.2670645	136.2830545
11.008603	12.787228	129.431229	-10.863649	17.655134	130.872757	45.190132	-7.174943	126.807976	NaN	NaN	NaN	NaN	NaN	NaN	NaN	NaN	NaN
11.669937	11.818094	129.090805	-10.525597	17.806995	130.06897	45.683323	-7.13728	126.749802	42.564198	48.401127	126.395355	44.1237605	20.6319235	126.5725785	-65.1749545	14.9820665	133.5653615
12.887585	10.318518	128.245926	-10.086051	18.043837	128.434448	46.347134	-6.995493	126.237465	43.134541	48.245113	126.215729	44.7408375	20.62481	126.226597	-64.9129395	15.462864	130.642299
13.742373	9.252812	127.430359	-9.77157	18.162193	127.056801	46.643639	-6.750552	125.790855	43.518047	48.150063	125.784431	45.080843	20.6997555	125.787643	-64.623983	15.6246305	128.325959
14.532454	8.162036	126.389351	-9.529141	18.191212	125.52388	46.788834	-6.540655	125.415779	43.850266	48.031937	125.154816	45.31955	20.745641	125.2852975	-64.377832	15.636783	125.7624625
15.198614	7.193901	125.291954	-9.387614	18.184446	124.045898	46.749737	-6.546141	124.879967	44.094276	47.841541	124.341797	45.4220065	20.6477	124.610882	-64.1972345	15.721192	123.480914
15.889676	6.282742	124.20182	-9.253797	18.074823	122.701584	46.67849	-6.644061	124.197807	44.262329	47.588478	123.187592	45.4704095	20.4722085	123.6926995	-63.9780035	15.6774375	121.7104685
16.410545	5.486861	123.192192	-9.088624	17.889898	121.599159	46.59803	-6.811732	123.424301	44.407631	47.287731	121.993027	45.5028305	20.2379995	122.708664	-63.6800785	15.5417965	120.489654
16.944262	4.557926	122.397652	-8.960422	17.735899	120.85936	46.558689	-7.093635	122.603897	44.545567	47.039333	120.856224	45.552128	19.972849	121.7300605	-63.472972	15.498949	119.9886595
17.545105	3.337438	121.22123	-8.813592	17.594114	120.024445	46.509808	-7.421122	121.388092	44.679028	46.881611	119.383148	45.594418	19.7302445	120.38562	-63.221602	15.4579835	119.66327
17.856861	2.622734	120.445099	-8.732144	17.590778	119.516266	46.453537	-7.520758	120.502892	44.78574	46.923603	118.621735	45.6196385	19.7014225	119.5623135	-63.0839265	15.4801335	119.4702185
18.177919	1.872476	119.699455	-8.660067	17.657978	118.987534	46.354664	-7.534031	119.787514	44.978313	47.153751	117.959084	45.6664885	19.80986	118.873299	-62.9866225	15.506096	119.101769
18.442829	1.118367	118.952286	-8.559203	17.787956	118.409088	46.312393	-7.569532	119.083153	45.210667	47.563091	117.567696	45.76153	19.9967795	118.3254245	-62.879936	15.5791325	118.4927515
18.701136	0.355819	118.204544	-8.390078	17.933805	117.779366	46.358395	-7.550661	118.429077	45.34502	47.930454	117.1586	45.8517075	20.1898965	117.7938385	-62.6318635	15.6777135	117.7648935
18.956535	-0.361741	117.45546	-8.186393	18.041872	117.174782	46.570488	-7.430442	117.662392	45.381069	48.174858	116.756462	45.9757785	20.372208	117.209427	-62.3485645	15.711536	117.140137
19.159538	-1.005144	116.793907	-7.941166	18.108992	116.629028	46.66853	-7.199924	117.108002	45.420742	48.374603	116.463875	46.044636	20.5873395	116.7859385	-61.926968	15.6306445	116.4721175
19.484747	-2.050885	116.284027	-7.531293	18.093491	116.117073	46.880848	-7.114108	116.740372	45.647575	48.361515	116.025803	46.2642115	20.6237035	116.3830875	-61.3267975	15.5632785	115.8510585
19.578972	-2.838032	116.24559	-7.262692	18.00234	115.974258	47.036373	-7.226156	116.754684	45.854523	48.089672	115.794464	46.445448	20.431758	116.274574	-60.970832	15.572922	115.673942
19.642761	-3.640873	116.371895	-7.017017	17.897968	115.889671	47.111382	-7.359832	116.821358	46.029186	47.695587	115.649155	46.570284	20.1678775	116.2352565	-60.604318	15.6280585	115.5440855
19.691135	-4.426579	116.526115	-6.824289	17.777481	115.796707	47.147697	-7.611155	117.025291	46.02235	47.239952	115.572098	46.5850235	19.8143985	116.2986945	-60.2336015	15.7405635	115.2947195
19.58952	-5.140116	116.662582	-6.717796	17.608105	115.662407	47.133835	-7.892087	117.269707	46.117702	46.859066	115.436241	46.6257685	19.4834895	116.352974	-60.0613605	15.7327205	114.97184
19.524639	-5.776245	116.688965	-6.712642	17.458244	115.463432	47.084229	-8.117773	117.526833	46.134285	46.62841	115.459457	46.609257	19.2553185	116.493145	-60.034541	15.6611695	114.433719
19.3829	-6.327732	116.648415	-6.766901	17.312675	115.216461	46.992241	-8.276532	117.790047	46.094162	46.534878	115.589432	46.5432015	19.129173	116.6897395	-60.0770035	15.496177	113.7431825
19.210321	-7.059439	116.345505	-6.946931	17.127491	114.785172	46.831139	-8.479405	117.842636	45.84734	46.44273	115.992531	46.3392395	18.9816625	116.9175835	-60.2331015	15.2733195	112.6527605
19.109543	-7.534488	115.866806	-7.042716	17.037252	114.459503	46.734253	-8.57909	117.685959	45.657345	46.375248	116.223022	46.195799	18.898079	116.9544905	-60.281231	15.176425	111.9645155
18.833742	-7.967365	115.37561	-7.084373	17.018026	114.105774	46.652843	-8.577333	117.296112	45.501373	46.381767	116.35746	46.077108	18.902217	116.826786	-60.245854	15.133835	111.384762
18.682455	-8.46559	114.680946	-7.07727	17.079494	113.720894	46.596069	-8.54254	116.820801	45.477249	46.428085	116.162041	46.036659	18.9427725	116.491421	-60.191199	15.2162155	110.950367
18.446617	-8.900282	113.986794	-7.017743	17.221367	113.306274	46.564579	-8.438149	116.23864	45.419121	46.581173	115.793823	45.99185	19.071512	116.0162315	-60.027336	15.371222	110.5963165
18.192461	-9.320673	113.321854	-6.914834	17.395058	112.889359	46.558315	-8.272827	115.520325	45.300816	46.779819	115.321304	45.9295655	19.253496	115.4208145	-59.7592335	15.53662	110.3579035
17.988218	-9.722337	112.739769	-6.761646	17.544567	112.509026	46.587639	-8.079769	114.89357	45.288956	46.955303	114.605835	45.9382975	19.437767	114.7497025	-59.4615895	15.651367	110.2683495
17.69293	-10.111789	112.208412	-6.510344	17.675749	111.99958	46.793148	-7.889341	114.146111	45.30611	47.136173	113.546646	46.049629	19.623416	113.8463785	-59.070317	15.728082	110.1527815
17.450224	-10.363304	111.995461	-6.318999	17.63397	111.669144	46.952065	-7.908202	113.832321	45.366505	47.116268	112.84549	46.159285	19.604033	113.3389055	-58.797283	15.663907	109.9993825
17.143951	-10.636986	111.882545	-6.125624	17.503736	111.375252	47.095657	-7.987653	113.664642	45.438049	46.994545	112.185669	46.266853	19.503446	112.9251555	-58.518101	15.504026	109.8253485
16.808153	-10.965311	111.865196	-5.927027	17.29764	111.127724	47.213844	-8.151642	113.652596	45.548161	46.80563	111.638222	46.3810025	19.326994	112.645409	-58.2350565	15.268286	109.610039
16.403698	-11.278597	111.923897	-5.774638	17.055105	110.924301	47.345154	-8.346204	113.776077	45.670891	46.592972	111.230064	46.5080225	19.123384	112.5030705	-58.0572985	14.986826	109.3455315
16.008526	-11.6688	112.082802	-5.668099	16.7882	110.729996	47.446552	-8.55698	113.973679	45.715855	46.383522	110.962761	46.5812035	18.913271	112.46822	-57.9174015	14.663129	108.991772
15.625234	-11.853903	112.135933	-5.616035	16.524786	110.544434	47.521446	-8.747919	114.140739	45.71236	46.185993	110.799683	46.616903	18.719037	112.470211	-57.848973	14.330535	108.618657
15.029372	-12.149234	112.001434	-5.624669	16.212465	110.26403	47.493668	-8.982331	114.229408	45.619946	45.980373	110.541641	46.556807	18.499021	112.3855245	-57.806145	13.925909	108.1425355
14.616921	-12.297582	111.773155	-5.629588	16.088638	110.025177	47.431309	-9.072739	114.103714	45.507439	45.939384	110.395226	46.469374	18.4333225	112.24947	-57.72855	13.7439535	107.800884
14.145909	-12.366607	111.491989	-5.665119	16.035421	109.789276	47.361782	-9.074235	113.925804	45.389473	45.962803	110.309219	46.3756275	18.444284	112.1175115	-57.7058655	13.626558	107.4610405
13.638447	-12.426429	111.212334	-5.688384	16.036158	109.622742	47.319702	-9.037187	113.817345	45.309658	46.043118	110.315117	46.31468	18.5029655	112.066231	-57.691448	13.5693505	107.179253
13.114828	-12.469064	111.004471	-5.691686	16.086033	109.571793	47.343632	-8.975137	113.738503	45.281364	46.154884	110.466911	46.312498	18.5898735	112.102707	-57.69587	13.5821925	107.040879
12.541752	-12.482296	110.857307	-5.629313	16.162882	109.647049	47.383041	-8.871327	113.723434	45.328415	46.277157	110.684013	46.355728	18.702915	112.2037235	-57.614354	13.622849	107.0903745
11.990866	-12.3915	111.002609	-5.50232	16.245232	109.822037	47.517712	-8.779249	113.773407	45.433884	46.392818	110.970268	46.475798	18.8067845	112.3718375	-57.480438	13.6836795	107.2722365
11.172721	-12.322649	111.150063	-5.218771	16.366154	110.220566	47.793804	-8.615728	114.025154	45.710594	46.52449	111.487183	46.752199	18.954381	112.7561685	-57.189741	13.777927	107.6849635
10.613582	-12.201736	111.377548	-5.010491	16.412611	110.497818	48.032173	-8.565842	114.310349	45.940407	46.590149	111.812996	46.98629	19.0121535	113.0616725	-57.007272	13.8130685	107.9339635
10.042855	-12.141696	111.563156	-4.806959	16.424971	110.706032	48.26474	-8.549415	114.618553	46.154419	46.594402	112.082497	47.2095795	19.0224935	113.350525	-56.8234975	13.8274485	108.061539
9.343115	-12.000249	111.675247	-4.634788	16.389381	110.824608	48.448845	-8.574461	114.870956	46.375496	46.560673	112.240097	47.4121705	18.993106	113.5555265	-56.6817465	13.785656	108.0936895
8.671589	-11.917014	111.75238	-4.489223	16.297916	110.859085	48.620098	-8.654508	115.023804	46.518127	46.4678	112.321381	47.5691125	18.906646	113.6725925	-56.5475585	13.689186	108.0455775
7.954834	-11.780208	111.751732	-4.388741	16.159607	110.854599	48.738945	-8.780321	115.140999	46.630714	46.338455	112.276039	47.6848295	18.779067	113.708519	-56.4623115	13.540147	108.000679
7.237749	-11.654286	111.777054	-4.307009	16.011856	110.822426	48.791637	-8.936866	115.22406	46.681576	46.151539	112.155174	47.7366065	18.6073365	113.689617	-56.3506245	13.4163755	107.955235
6.019019	-11.414087	111.807617	-4.233716	15.762886	110.793282	48.859398	-9.18983	115.326706	46.814705	45.861599	111.889732	47.8370515	18.3358845	113.608219	-56.3044835	13.1898875	107.978345
5.074448	-11.208332	111.777344	-4.17799	15.609968	110.781006	48.920174	-9.352046	115.346527	46.918949	45.67606	111.701218	47.9195615	18.162007	113.5238725	-56.2755415	13.057929	108.0381395
4.231194	-10.938459	111.691544	-4.104152	15.458229	110.769928	48.981522	-9.525693	115.279022	47.01944	45.50993	111.649368	48.000481	17.9921185	113.464195	-56.208785	12.9243395	108.075661
3.380778	-10.681226	111.491882	-4.031041	15.332217	110.795334	49.060928	-9.678631	115.125549	47.140816	45.362415	111.726143	48.100872	17.841892	113.425846	-56.162954	12.822542	108.164822
2.451426	-10.406322	111.175606	-3.956907	15.266925	110.869408	49.15493	-9.804005	114.89402	47.300255	45.29266	111.937859	48.2275925	17.7443275	113.4159395	-56.1414065	12.7895225	108.3228765
1.405814	-10.055731	110.801765	-3.892524	15.26684	110.954842	49.214119	-9.845136	114.560059	47.50108	45.331326	112.293533	48.3575995	17.743095	113.426796	-56.1426475	12.790585	108.482888
0.448723	-9.667185	110.450188	-3.816238	15.355927	111.062027	49.304367	-9.783365	114.167259	47.623096	45.434345	112.751305	48.4637315	17.82549	113.459282	-56.0962075	12.886364	108.664772
-1.034475	-9.0902	109.984482	-3.73595	15.627895	111.211311	49.496933	-9.557652	113.661575	47.723026	45.697205	113.365532	48.6099795	18.0697765	113.5135535	-56.0818795	13.1860135	108.9090685
-2.082945	-8.712479	109.764465	-3.684335	15.904544	111.314865	49.629093	-9.368667	113.389626	47.732655	45.899921	113.646004	48.680874	18.265627	113.517815	-56.049544	13.543461	109.111915
-3.157823	-8.364079	109.75071	-3.644362	16.191319	111.431419	49.719025	-9.188164	113.224014	47.733437	46.0919	113.749062	48.726231	18.451868	113.486538	-56.014955	13.93077	109.3763
-4.259711	-8.082595	109.714905	-3.584807	16.432594	111.516228	49.754345	-9.051712	113.104584	47.777248	46.222607	113.757858	48.7657965	18.5854475	113.431221	-55.9354105	14.2797405	109.601235
-5.354743	-7.820136	109.771111	-3.55205	16.58761	111.598549	49.765667	-9.031541	112.986076	47.847847	46.233696	113.774315	48.806757	18.6010775	113.3801955	-55.910857	14.5741425	109.8169025
-6.481049	-7.664692	109.815689	-3.48937	16.617002	111.677208	49.756767	-9.094921	112.90213	47.970226	46.164646	113.714027	48.8634965	18.5348625	113.3080785	-55.8422365	14.6991415	110.0463375
-7.614952	-7.55218	109.993576	-3.419677	16.552185	111.763809	49.753304	-9.228374	112.87088	48.067158	46.040138	113.581383	48.910231	18.405882	113.2261315	-55.749585	14.698488	110.3014865
-9.29378	-7.46743	110.337807	-3.327652	16.306826	111.87056	49.798855	-9.481853	112.908493	48.113476	45.732746	113.238884	48.9561655	18.1254465	113.0736885	-55.6114695	14.4882055	110.6674315
-10.433533	-7.512463	110.67083	-3.282714	16.043797	111.990273	49.818939	-9.69115	113.059029	48.115166	45.512581	112.893639	48.9670525	17.9107155	112.976334	-55.5324805	14.1768785	111.004212
-11.599434	-7.575003	111.217735	-3.243611	15.730426	112.16053	49.877678	-9.937011	113.276794	48.082031	45.248161	112.542091	48.9798545	17.655575	112.9094425	-55.4670765	13.805277	111.4116175
-12.745847	-7.641677	111.732994	-3.199192	15.364881	112.369873	49.919373	-10.229058	113.612961	48.081657	44.938698	112.185013	49.000515	17.35482	112.898987	-55.398899	13.374942	111.840759
-13.873661	-7.687197	112.331131	-3.142901	14.94916	112.598404	49.978302	-10.546992	113.986183	48.10157	44.608322	111.845055	49.039936	17.030665	112.915619	-55.325738	12.867655	112.281189
-15.022988	-7.841533	112.828041	-3.098692	14.507977	112.835182	50.03009	-10.833446	114.325424	48.081593	44.252159	111.560783	49.0558415	16.7093565	112.9431035	-55.2532255	12.3065975	112.7272605
-16.109009	-7.917938	113.410233	-3.05793	14.079416	113.099304	50.137909	-11.119452	114.598679	48.078754	43.924992	111.243668	49.1083315	16.40277	112.9211735	-55.2241915	11.756062	113.2774345
-17.739632	-7.916293	114.355721	-2.990219	13.478732	113.486732	50.320881	-11.450253	114.958061	47.980679	43.507732	110.656105	49.15078	16.0287395	112.807083	-55.131218	10.9287245	114.166381
-18.820272	-7.974411	114.799309	-2.924713	13.120942	113.70224	50.470238	-11.612153	115.143791	47.867138	43.285763	110.348785	49.168688	15.836805	112.746288	-55.018114	10.405079	114.658192
-19.820778	-7.920321	115.232994	-2.895615	12.769374	113.911781	50.609581	-11.738583	115.31086	47.749985	43.098469	110.130379	49.179783	15.679943	112.7206195	-54.971013	9.858805	115.1029425
-20.798475	-7.840954	115.602371	-2.855473	12.426389	114.099411	50.759186	-11.873652	115.456947	47.63839	42.92247	109.984543	49.198788	15.524409	112.720745	-54.909734	9.328369	115.478077
-21.786858	-7.708479	115.905128	-2.822266	12.094493	114.30378	50.896603	-12.036241	115.557693	47.54377	42.746071	109.919907	49.2201865	15.354915	112.7388	-54.8647185	8.834071	115.86876
-22.803778	-7.509931	116.223381	-2.806344	11.754799	114.512001	50.980663	-12.198759	115.655914	47.48634	42.563511	109.902679	49.2335015	15.182376	112.7792965	-54.8461895	8.327222	116.2447055
-23.680557	-7.21508	116.463509	-2.814771	11.409138	114.713608	51.054539	-12.354259	115.778481	47.407303	42.375393	109.924103	49.230921	15.010567	112.851292	-54.860463	7.807709	116.575924
-25.015816	-6.752854	116.833023	-2.902037	10.89545	115.031303	51.118259	-12.6082	115.988792	47.192551	42.09549	109.940445	49.155405	14.743645	112.9646185	-54.959479	7.047255	117.0979875
-26.000843	-6.318329	117.145691	-2.977917	10.562587	115.232613	51.120686	-12.770142	116.148247	47.019379	41.878765	109.900032	49.0700325	14.5543115	113.0241395	-55.0258665	6.5708625	117.4410865
-26.796637	-5.798138	117.424843	-3.101989	10.233499	115.428856	51.095264	-12.948886	116.336838	46.788082	41.633533	109.832382	48.941673	14.3423235	113.08461	-55.145651	6.1246745	117.773102
-27.628433	-5.265918	117.714561	-3.24869	9.882157	115.621544	51.063477	-13.162774	116.544006	46.558624	41.382694	109.776543	48.8110505	14.10996	113.1602745	-55.3084305	5.654354	118.0828135
-28.467247	-4.647927	117.907356	-3.423978	9.517978	115.82476	50.99749	-13.397644	116.721687	46.309383	41.117794	109.763802	48.6534365	13.860075	113.2427445	-55.5013925	5.175881	118.4067755
-29.259665	-3.908769	118.092117	-3.571809	9.146147	116.022751	50.894173	-13.66598	116.834892	46.084976	40.823872	109.792137	48.4895745	13.578946	113.3135145	-55.6331925	4.713348	118.7319875
-30.027262	-3.134761	118.146011	-3.721052	8.756556	116.183365	50.795448	-13.987168	116.798386	45.946678	40.536167	109.977844	48.371063	13.2744995	113.388115	-55.813167	4.2386125	118.978615
-31.140406	-1.818579	118.005409	-3.893562	8.141622	116.348389	50.54763	-14.485037	116.393234	45.827206	40.158432	110.515511	48.187418	12.8366975	113.4543725	-55.974542	3.4465465	119.2424055
-31.798319	-0.820798	117.86628	-3.989161	7.782826	116.403793	50.372177	-14.78692	115.958679	45.813793	39.969799	111.04734	48.092985	12.5914395	113.5030095	-56.071307	2.9742125	119.3045765
-32.397633	0.219487	117.801537	-4.094077	7.495975	116.494682	50.147991	-15.035941	115.445244	45.847645	39.849602	111.686554	47.997818	12.4068305	113.565899	-56.185972	2.5851195	119.423465
-33.071442	1.370865	117.844131	-4.213275	7.330635	116.663147	49.867188	-15.193012	114.975143	45.860863	39.747345	112.360039	47.8640255	12.2771665	113.667591	-56.2905755	2.3841035	119.658703
-33.650993	2.622085	118.08699	-4.354754	7.269508	116.919304	49.636871	-15.313144	114.607307	45.828381	39.670258	113.054382	47.732626	12.178557	113.8308445	-56.442134	2.360459	120.0077635
-34.170238	3.829998	118.451012	-4.51931	7.269513	117.240776	49.411629	-15.397939	114.364838	45.615746	39.682869	113.717773	47.5136875	12.142465	114.0413055	-56.5523075	2.396561	120.4402465
-34.66256	5.101166	118.879631	-4.685057	7.300225	117.608932	49.1703	-15.431237	114.180222	45.716225	39.590305	114.218437	47.4432625	12.079534	114.1993295	-56.8133765	2.520916	121.0185345
-35.299469	7.007709	119.565758	-4.968696	7.361776	118.106125	48.827477	-15.431202	113.984131	45.696453	39.526546	114.972984	47.261965	12.047672	114.4785575	-57.199357	2.67588	121.7336925
-35.669373	8.191652	119.988167	-5.16503	7.397316	118.416039	48.595066	-15.433949	113.912048	45.56213	39.528458	115.468719	47.078598	12.0472545	114.6903835	-57.408658	2.7473775	122.1416945
-35.984631	9.387348	120.380112	-5.377639	7.421099	118.700325	48.341743	-15.443995	113.925949	45.476387	39.498047	115.854095	46.909065	12.027026	114.890022	-57.664343	2.815172	122.510628
-36.249775	10.544901	120.75946	-5.603957	7.410946	118.971336	48.080406	-15.477304	113.965317	45.351074	39.4664	116.200897	46.71574	11.994548	115.083107	-57.923654	2.827344	122.859565
-36.524975	11.658556	121.177254	-5.868405	7.344411	119.255432	47.823677	-15.521084	114.099525	45.219116	39.453976	116.505989	46.5213965	11.966446	115.302757	-58.2582065	2.722376	123.208107
-36.716637	12.643148	121.567062	-6.151059	7.281532	119.579819	47.584991	-15.577905	114.323364	45.05479	39.508217	116.827919	46.3198905	11.965156	115.5756415	-58.6220085	2.597908	123.5839965
-36.84441	13.64212	121.984055	-6.445601	7.231931	119.942924	47.411762	-15.647669	114.619888	44.941059	39.5858	117.094109	46.1764105	11.9690655	115.8569985	-59.0676125	2.4947965	124.0288495
-36.868523	15.073182	122.541336	-6.893519	7.222161	120.471481	47.197479	-15.677822	115.11911	44.759266	39.681606	117.31781	45.9783725	12.001892	116.21846	-59.7654105	2.44243	124.724502
-36.900429	15.964455	122.773376	-7.157374	7.216393	120.735611	46.94902	-15.661958	115.442635	44.490955	39.814545	117.316711	45.7199875	12.0762935	116.379673	-60.0347355	2.3564925	125.091549
-36.831139	16.759237	122.913231	-7.390488	7.237092	120.876602	46.86512	-15.666534	115.559662	44.315495	39.896317	117.074982	45.5903075	12.1148915	116.317322	-60.3712835	2.3592925	125.435882
-36.659676	17.606953	122.978088	-7.590499	7.223597	120.907738	46.768875	-15.693672	115.539619	44.157684	39.947365	116.650757	45.4632795	12.1268465	116.095188	-60.6442775	2.3203475	125.720288
-36.506241	18.495359	122.926331	-7.723308	7.230767	120.85466	46.656315	-15.724759	115.440308	44.047676	40.00576	116.085861	45.3519955	12.1405005	115.7630845	-60.7986115	2.3210335	125.9462355
-36.200535	19.297281	122.770668	-7.826954	7.148144	120.715538	46.558212	-15.76432	115.308189	44.032516	40.030422	115.405846	45.295364	12.133051	115.3570175	-60.949272	2.163237	126.0740585
-35.905132	20.035545	122.572029	-7.895923	7.076449	120.565887	46.507313	-15.841568	115.145966	44.050083	39.972034	114.731026	45.278698	12.065233	114.938496	-61.070544	2.087665	126.193278
-35.331593	21.170149	122.240959	-7.937887	6.998033	120.286163	46.431973	-15.854528	114.988266	44.021721	39.632286	113.834206	45.226847	11.888879	114.411236	-61.102621	2.107187	126.16109
-34.74995	21.946602	121.967575	-7.996734	7.009623	120.121048	46.374813	-15.74542	114.911354	43.915283	39.348385	113.471519	45.145048	11.8014825	114.1914365	-61.138516	2.2177635	126.0506595
-34.294823	22.814516	121.779968	-8.101542	7.081724	120.009735	46.352787	-15.619842	114.893654	43.79668	39.196018	113.320366	45.0747335	11.788088	114.10701	-61.2778175	2.37536	125.91246
-33.727253	23.567945	121.629677	-8.243177	7.175068	119.975685	46.301346	-15.454733	114.937164	43.700756	39.235527	113.366768	45.001051	11.890397	114.151966	-61.487405	2.459739	125.799404
-33.145409	24.393528	121.626045	-8.43523	7.306777	120.042038	46.196072	-15.267576	114.990173	43.577187	39.409374	113.552879	44.8866295	12.070899	114.271526	-61.7570895	2.542655	125.81255
-32.430614	25.24943	121.742737	-8.672667	7.406411	120.172478	46.056808	-15.072165	115.013794	43.416843	39.614998	113.767982	44.7368255	12.2714165	114.390888	-62.0821595	2.5414055	125.954068
-31.694019	26.089752	121.985542	-8.89422	7.50459	120.333122	45.890553	-14.859951	115.033928	43.198513	39.870689	114.062271	44.544533	12.505369	114.5480995	-62.332973	2.503811	126.1181445
-30.533398	27.295647	122.420563	-9.181166	7.657921	120.608376	45.668961	-14.488117	114.970757	42.878757	40.25436	114.536415	44.273859	12.8831215	114.753586	-62.636191	2.4327205	126.463166
-29.593033	28.124794	122.677078	-9.324962	7.787445	120.751213	45.584385	-14.222899	114.893066	42.678528	40.442585	114.868973	44.1314565	13.109843	114.8810195	-62.7813805	2.465047	126.6214065
-28.613848	28.929174	122.875343	-9.418184	7.94267	120.822548	45.529045	-13.924283	114.784004	42.545273	40.677387	115.18158	44.037159	13.376552	114.982792	-62.873527	2.508788	126.662304
-27.61833	29.690969	123.031845	-9.484785	8.118156	120.849083	45.484028	-13.637455	114.671257	42.443295	40.909573	115.471268	43.9636615	13.636059	115.0712625	-62.9332315	2.600253	126.6269035
-26.530243	30.469936	123.076927	-9.568944	8.292956	120.854019	45.439999	-13.37822	114.572525	42.369732	41.130882	115.707756	43.9048655	13.876331	115.1401405	-63.0427535	2.709581	126.5678975
-25.388559	31.232899	123.070717	-9.663761	8.481405	120.836769	45.384472	-13.155767	114.527771	42.308048	41.324989	115.863144	43.84626	14.084611	115.1954575	-63.173782	2.878199	126.4780805
-24.230646	31.922712	122.948013	-9.778003	8.675501	120.847229	45.301895	-12.95298	114.589676	42.239426	41.493717	115.960442	43.7706605	14.2703685	115.275059	-63.3266665	3.0806335	126.419399
-22.30689	32.947407	122.701469	-9.94608	8.936003	120.878685	45.229763	-12.738175	114.883018	42.103092	41.723747	116.097343	43.6664275	14.492786	115.4901805	-63.5585875	3.37922	126.2671895
-21.035275	33.552624	122.568527	-10.088942	9.093835	120.984604	45.210087	-12.62487	115.268074	42.020645	41.854061	116.285492	43.615366	14.6145955	115.776783	-63.79325	3.5730745	126.192425
-19.718164	34.141445	122.570869	-10.253986	9.219522	121.189621	45.252182	-12.544931	115.852097	41.924686	41.97377	116.672302	43.588434	14.7144195	116.2621995	-64.096406	3.7246245	126.1170425
-18.282999	34.651043	122.686874	-10.467593	9.334324	121.519432	45.390846	-12.427481	116.637421	41.849865	42.082451	117.330315	43.6203555	14.827485	116.983868	-64.5555415	3.841163	126.054996
-16.877729	35.163227	122.853302	-10.728374	9.509425	121.984039	45.539776	-12.203488	117.592072	41.751308	42.185532	118.294678	43.645542	14.991022	117.943375	-65.10229	4.027828	126.024703
-15.412757	35.688721	123.189392	-11.029638	9.712838	122.54332	45.745396	-11.906621	118.61483	41.609997	42.395939	119.444534	43.6776965	15.244659	119.029682	-65.7369725	4.181017	126.056958
-13.969294	36.171143	123.693764	-11.353784	9.931332	123.184929	45.894958	-11.558628	119.755409	41.421623	42.654522	120.741287	43.6582905	15.547947	120.248348	-66.3658585	4.314717	126.12151
-11.770917	36.882725	124.81105	-11.845723	10.244232	124.268723	46.108479	-10.955468	121.51049	41.083344	43.055035	122.83709	43.5959115	16.0497835	122.17379	-67.2873575	4.4386805	126.363656
-10.372661	37.338249	125.754288	-12.091021	10.407504	124.978188	46.185787	-10.541072	122.644638	40.863384	43.320118	124.269745	43.5245855	16.389523	123.4571915	-67.7066275	4.425485	126.4991845
-8.863017	37.786278	126.649879	-12.357986	10.603507	125.641869	46.165405	-10.144808	123.632523	40.607201	43.549923	125.672554	43.386303	16.7025575	124.6525385	-68.102275	4.5044565	126.6311995
-7.330583	38.161816	127.614174	-12.596319	10.817686	126.266495	46.14035	-9.759323	124.516701	40.366589	43.799736	126.919128	43.2534695	17.0202065	125.7179145	-68.4461075	4.6151655	126.8150755
-6.063597	38.595085	128.592148	-12.80473	11.044422	126.806351	46.08963	-9.389144	125.280556	40.135208	44.032948	128.099457	43.112419	17.321902	126.6900065	-68.721879	4.766942	126.9226955
-4.675001	38.938824	129.488022	-13.024829	11.279615	127.27829	45.991943	-9.044652	125.915672	39.877064	44.229485	129.189087	42.9345035	17.5924165	127.5523795	-68.9841615	4.9668135	127.0042005
-3.410639	39.241814	130.309082	-13.266431	11.530524	127.699554	45.854679	-8.717013	126.460495	39.635792	44.430229	130.153641	42.7452355	17.856608	128.307068	-69.2780975	5.20444	127.09204
-1.679388	39.68301	131.4702	-13.651202	11.911178	128.262573	45.52335	-8.267789	127.175453	39.246403	44.740089	131.332748	42.3848765	18.23615	129.2541005	-69.6872805	5.586206	127.2710455
-0.486027	39.864597	132.139557	-13.950809	12.217366	128.624023	45.26173	-7.967082	127.563927	39.04895	44.94537	131.913406	42.15534	18.489144	129.7386665	-70.056958	5.945588	127.5093795
0.522371	40.049068	132.687958	-14.248636	12.548844	128.9841	44.992558	-7.659526	127.918449	38.776024	45.192692	132.420547	41.884291	18.766583	130.169498	-70.381563	6.331105	127.798702
1.455063	40.240501	133.160736	-14.513317	12.897803	129.338684	44.708771	-7.378855	128.218048	38.535343	45.433239	132.83522	41.622057	19.027192	130.526634	-70.648691	6.768414	128.150734
2.446791	40.239864	133.602829	-14.77756	13.27095	129.744263	44.404587	-7.123937	128.517456	38.32914	45.675728	133.115906	41.3668635	19.2758955	130.816681	-70.9219835	7.2660045	128.671845
3.345174	40.229958	133.973007	-15.022516	13.648689	130.204544	44.106781	-6.909659	128.797073	38.164165	45.89555	133.296677	41.135473	19.4929455	131.046875	-71.180505	7.8044325	129.362213
4.171612	40.186275	134.343445	-15.230799	13.987613	130.69104	43.839455	-6.755517	129.017593	38.061359	46.062145	133.46402	40.950407	19.653314	131.2408065	-71.412005	8.321912	130.1412735
5.35076	39.998558	134.899658	-15.466928	14.433169	131.427032	43.488373	-6.557613	129.354187	38.002831	46.273075	133.61377	40.745602	19.857731	131.4839785	-71.679458	9.008607	131.3700855
6.125797	39.731483	135.30304	-15.50889	14.650583	131.795013	43.34259	-6.422783	129.511429	37.998455	46.392208	133.836548	40.6705225	19.9847125	131.6739885	-71.6883025	9.3164535	131.9160375
6.82382	39.430138	135.625885	-15.600681	14.892578	132.12233	43.257587	-6.277275	129.618484	37.979515	46.520214	134.09433	40.618551	20.1214695	131.856407	-71.819913	9.6636865	132.388253
7.477904	39.117935	135.916428	-15.612483	15.089631	132.318558	43.177994	-6.096796	129.721863	37.96682	46.682552	134.318542	40.572407	20.292878	132.0202025	-71.797373	9.886384	132.6169135
8.215888	38.732319	136.160904	-15.640187	15.327585	132.399551	43.166317	-5.917821	129.790359	37.986397	46.852585	134.575058	40.576357	20.467382	132.1827085	-71.856731	10.187788	132.6163935
8.780037	38.315739	136.134918	-15.631747	15.594423	132.28244	43.181889	-5.747769	129.872681	37.999027	47.028797	134.821457	40.590458	20.640514	132.347069	-71.853952	10.548332	132.217811
9.294785	37.801498	136.12262	-15.675533	15.93616	132.016968	43.165031	-5.56008	130.005234	38.015739	47.232857	134.926529	40.590385	20.8363885	132.4658815	-71.941451	11.0359315	131.5680545
10.062173	36.98772	135.623596	-15.758884	16.432308	131.43428	43.08707	-5.231962	130.146393	37.972805	47.610424	134.753281	40.5299375	21.189231	132.449837	-72.0477055	11.675385	130.418723
10.650179	36.326199	135.132706	-15.777599	16.713285	130.98703	43.079544	-5.035864	130.171249	37.95715	47.849472	134.425095	40.518347	21.406804	132.298172	-72.073545	12.019766	129.675888
11.00403	35.706509	134.484894	-15.757966	16.982723	130.577454	43.072899	-4.857168	130.230072	37.996708	48.072441	133.930771	40.5348035	21.6076365	132.0804215	-72.0507355	12.3578095	129.0744865
11.407113	34.906952	133.990524	-15.764654	17.242205	130.241043	43.063881	-4.741617	130.281693	38.100517	48.232857	133.388062	40.582199	21.74562	131.8348775	-72.111507	12.73879	128.6472085
11.784399	34.108753	133.453674	-15.65708	17.423557	129.985672	43.097767	-4.665274	130.321152	38.223793	48.349983	132.834991	40.66078	21.8423545	131.5780715	-71.97494	13.0047595	128.3932725
12.269497	33.134396	133.049011	-15.545046	17.616165	129.818695	43.149994	-4.581658	130.424774	38.404877	48.478786	132.31369	40.7774355	21.948564	131.369232	-71.8675275	13.283766	128.268158
12.541366	32.315765	132.655853	-15.382648	17.800117	129.662811	43.233238	-4.459372	130.532806	38.640263	48.598774	131.952866	40.9367505	22.069701	131.242836	-71.7020465	13.530533	128.082786
12.77088	30.852301	132.484528	-15.247334	18.12359	129.523834	43.353893	-4.24786	130.666611	38.850704	48.828392	131.730621	41.1022985	22.290266	131.198616	-71.5969665	13.956914	127.849052
12.920189	29.862022	132.420303	-15.174686	18.328142	129.425842	43.371895	-4.07373	130.687088	38.845238	49.009914	131.726318	41.1085665	22.468092	131.206703	-71.4579385	14.188192	127.644981
13.101602	28.828281	132.133667	-15.162992	18.570019	129.372406	43.341354	-3.892189	130.644318	38.884197	49.188374	131.738022	41.1127755	22.6480925	131.19117	-71.4387595	14.4919455	127.553642
12.889314	27.820137	132.195313	-15.221989	18.854034	129.40712	43.261486	-3.688868	130.574966	38.883163	49.398293	131.710541	41.0723245	22.8547125	131.1427535	-71.5163025	14.8533555	127.6714865
12.821513	26.779827	132.140381	-15.292656	19.185745	129.537308	43.209454	-3.452699	130.565826	38.882957	49.645584	131.664551	41.0462055	23.0964425	131.1151885	-71.6315175	15.2750475	127.9594275
12.890601	25.532785	132.006821	-15.249181	19.46677	129.671173	43.172882	-3.198031	130.600266	39.01646	49.858845	131.654922	41.094671	23.330407	131.127594	-71.593033	15.603133	128.214752
12.505955	24.552477	132.245193	-15.256369	19.787716	129.882401	43.188808	-2.961413	130.732925	38.985668	50.112091	131.765488	41.087238	23.575339	131.2492065	-71.599976	16.000093	128.5155955
12.226332	22.741333	132.393402	-15.154016	20.156002	130.1315	43.321793	-2.67444	130.999222	39.17104	50.379879	131.958557	41.2464165	23.8527195	131.4788895	-71.5544485	16.4592845	128.7841105
11.959417	21.558643	132.366409	-15.061688	20.35743	130.260086	43.430054	-2.494813	131.20018	39.287113	50.544609	132.098694	41.3585835	24.024898	131.649437	-71.4819595	16.689962	128.870735
11.550945	20.262836	132.458466	-14.916361	20.511972	130.295258	43.545254	-2.32474	131.438202	39.384869	50.697231	132.214081	41.4650615	24.1862455	131.8261415	-71.2977835	16.8376985	128.7643745
11.158699	18.919966	132.470383	-14.783918	20.659851	130.308777	43.730038	-2.189776	131.685562	39.516171	50.832886	132.262161	41.6231045	24.321555	131.9738615	-71.1909405	16.998147	128.6436925
10.722387	17.656725	132.387955	-14.642572	20.786762	130.329224	43.915405	-2.055009	131.918777	39.605175	50.957756	132.201721	41.76029	24.4513735	132.060249	-71.045434	17.1221505	128.598199
10.286152	16.222021	132.296967	-14.503706	20.901739	130.344849	44.11565	-1.953511	132.144592	39.712543	51.071774	131.963425	41.9140965	24.5591315	132.0540085	-70.9215085	17.2443465	128.6356895
9.740954	14.736295	132.16272	-14.339781	20.996498	130.351105	44.26062	-1.846022	132.369049	39.864887	51.144451	131.586288	42.0627535	24.6492145	131.9776685	-70.7423155	17.3437815	128.7245415
8.84918	12.634981	132.212311	-14.085997	21.103811	130.412659	44.495453	-1.795482	132.646881	40.171005	51.166195	130.955948	42.333229	24.6853565	131.8014145	-70.505223	17.5222655	129.0239035
8.022714	11.178959	132.235855	-13.882279	21.116215	130.464233	44.649406	-1.84612	132.782288	40.402451	51.115108	130.551575	42.5259285	24.634494	131.6669315	-70.2904865	17.597936	129.2615345
7.324255	9.7651	132.317429	-13.742661	21.138865	130.571259	44.697807	-1.910448	132.886734	40.621281	51.013916	130.195923	42.659544	24.551734	131.5413285	-70.144866	17.725996	129.6011895
6.562638	8.279478	132.331253	-13.632357	21.164667	130.689545	44.738605	-1.997987	132.954605	40.812088	50.904221	129.952087	42.7753465	24.453117	131.453346	-70.0400605	17.876217	129.925744
5.818295	6.809366	132.226746	-13.508201	21.150774	130.770233	44.800064	-2.070116	133.01001	40.957375	50.814991	129.822159	42.8787195	24.3724375	131.4160845	-69.8951215	17.9291105	130.1243815
4.75502	5.475926	132.411438	-13.442814	21.171469	130.865723	44.834042	-2.112385	133.062302	41.071426	50.762177	129.783646	42.952734	24.324896	131.422974	-69.838362	18.018042	130.308472
3.639674	4.128635	132.491562	-13.383186	21.213251	130.938629	44.884296	-2.154577	133.128128	41.177299	50.72332	129.777237	43.0307975	24.2843715	131.4526825	-69.7971695	18.1421305	130.4245755
2.205467	2.132797	132.455902	-13.2918	21.269529	130.968094	44.948307	-2.206618	133.234482	41.305668	50.684906	129.770416	43.1269875	24.239144	131.502449	-69.7105875	18.299914	130.433739
1.07699	0.774884	132.384949	-13.238692	21.254276	130.960709	45.00095	-2.285708	133.224548	41.40379	50.615036	129.763458	43.20237	24.164664	131.494003	-69.679754	18.343888	130.427415
0.077398	-0.535036	132.282608	-13.128698	21.161335	130.892609	45.110065	-2.420054	133.173584	41.512207	50.495453	129.711273	43.311136	24.0376995	131.4424285	-69.568532	18.2849705	130.3427895
-1.131706	-1.80441	132.063934	-12.970638	20.993668	130.744965	45.22731	-2.588256	133.074326	41.656597	50.326843	129.629059	43.4419535	23.8692935	131.3516925	-69.3832295	18.1180425	130.1382375
-2.185819	-3.220243	131.622284	-12.799501	20.76692	130.557373	45.382408	-2.788984	132.921448	41.811947	50.116219	129.490189	43.5971775	23.6636175	131.2058185	-69.1961795	17.8702225	129.9089275
-3.519683	-4.460878	131.483124	-12.630439	20.469582	130.337479	45.539593	-2.997195	132.741837	41.93634	49.896805	129.262665	43.7379665	23.449805	131.002251	-68.9988445	17.489359	129.672707
-4.84999	-5.781005	131.231888	-12.483465	20.142763	130.153656	45.742004	-3.23651	132.523529	42.047947	49.64222	128.960556	43.8949755	23.202855	130.7420425	-68.8619055	17.082671	129.5652695
-6.735309	-7.731077	130.911713	-12.198997	19.543362	129.91629	46.063293	-3.668867	132.150986	42.236317	49.158867	128.398102	44.149805	22.745	130.274544	-68.547799	16.341724	129.558036
-8.195021	-9.018272	130.893677	-12.003136	19.092346	129.882614	46.264755	-3.98559	131.895767	42.378151	48.816589	127.894119	44.321453	22.4154995	129.894943	-68.327725	15.7691925	129.870285
-9.529611	-10.275928	130.991562	-11.790598	18.591297	129.940002	46.486385	-4.309253	131.612564	42.495296	48.449928	127.373192	44.4908405	22.0703375	129.492878	-68.0720365	15.1122565	130.387126
-10.993299	-11.49267	131.197433	-11.538828	18.058861	130.029877	46.726746	-4.652637	131.344406	42.6017	48.056526	126.863876	44.664223	21.7019445	129.104141	-67.741879	14.4157775	130.955613
-12.380383	-12.751648	131.410934	-11.299551	17.507912	130.155823	47.013084	-4.991899	131.102676	42.695473	47.656208	126.372841	44.8542785	21.3321545	128.7377585	-67.4533805	13.6836695	131.5738875
-13.928874	-13.844275	131.602371	-11.056924	16.928291	130.248184	47.27322	-5.3419	130.886108	42.790993	47.242401	125.931099	45.0321065	20.9502505	128.4086035	-67.1459545	12.9063315	132.0877645
-15.394035	-15.08404	131.760696	-10.832417	16.333176	130.313843	47.541508	-5.721203	130.649902	42.853062	46.804508	125.489212	45.197285	20.5416525	128.069557	-66.862119	12.1246995	132.558129
-17.730122	-16.607546	132.031097	-10.482645	15.426052	130.31604	47.873367	-6.232241	130.245621	42.942116	46.180595	124.881325	45.4077415	19.974177	127.563473	-66.3730315	10.877927	133.068607
-19.202518	-17.711512	132.119904	-10.318971	14.915932	130.307114	48.095684	-6.487975	129.956238	43.020512	45.780418	124.563263	45.558098	19.6462215	127.2597505	-66.19604	10.1856425	133.3544775
-20.736076	-18.617319	132.137878	-10.101771	14.436043	130.250916	48.318974	-6.67074	129.663956	43.08004	45.516724	124.260117	45.699507	19.422992	126.9620365	-65.903049	9.449094	133.5397955
-22.224859	-19.640055	132.09111	-9.916806	14.010167	130.173874	48.547264	-6.831797	129.404266	43.106972	45.283516	124.014519	45.827118	19.2258595	126.7093925	-65.66073	8.7944745	133.6383555
-23.746014	-20.419247	132.174637	-9.829186	13.653119	130.131073	48.758526	-6.941358	129.170959	43.147079	45.067204	123.7435	45.9528025	19.062923	126.4572295	-65.6111745	8.243315	133.8049165
-25.311041	-21.251934	132.27121	-9.625844	13.273318	130.003006	48.90192	-7.038648	128.920181	43.1511	44.884686	123.435448	46.02651	18.923019	126.1778145	-65.278198	7.623617	133.8281975
-26.680099	-21.981337	132.396698	-9.497403	12.97009	129.859665	48.991474	-7.130059	128.655701	43.129368	44.729782	123.093399	46.060421	18.7998615	125.87455	-65.055227	7.1403185	133.84478
-28.972816	-22.890329	132.295105	-9.318447	12.602843	129.442398	49.121525	-7.2137	128.294739	43.07373	44.603577	122.561356	46.0976275	18.6949385	125.4280475	-64.7345215	6.5107475	133.4567485
NaN	NaN	NaN	-9.222319	12.392917	129.0271	49.176495	-7.290652	128.047287	43.013199	44.51413	122.222122	46.094847	18.611739	125.1347045	-64.539485	6.174095	132.9194955
-29.916811	-22.653151	131.801422	-9.115826	12.185006	128.54715	49.198231	-7.394831	127.73671	42.908432	44.442776	121.76783	46.0533315	18.5239725	124.75227	-64.2849835	5.8460395	132.34203
-29.64592	-22.413301	130.979889	-8.958475	11.960955	128.004623	49.202805	-7.547863	127.389954	42.736706	44.390404	121.178078	45.9697555	18.4212705	124.284016	-63.8867055	5.5006395	131.72523
-29.518795	-21.970606	130.311203	-8.805828	11.734031	127.488197	49.199791	-7.759067	126.969826	42.553642	44.3172	120.517059	45.8767165	18.2790665	123.7434425	-63.4883725	5.1889955	131.2329515
-29.523373	-21.251726	129.69014	-8.641651	11.521187	127.036163	49.285564	-8.03305	126.493431	42.365326	44.269733	119.821693	45.825445	18.1183415	123.157562	-63.108747	4.9240325	130.914764
-29.54574	-20.467081	129.112823	-8.464251	11.324042	126.629951	49.230698	-8.207684	126.142525	42.29541	44.258942	119.143867	45.763054	18.025629	122.643196	-62.691556	4.622455	130.616706
-29.494831	-19.290335	128.222275	-8.182151	11.073915	126.118027	49.308876	-8.52888	125.442207	42.021133	44.334064	118.621658	45.6650045	17.902592	122.0319325	-62.0293065	4.245238	130.2041215
-29.419296	-18.459621	127.650414	-7.986639	10.919389	125.81134	49.431385	-8.754526	124.87912	41.787338	44.236801	118.343826	45.6093615	17.7411375	121.611473	-61.5826395	4.0976405	130.011207
-29.47888	-17.447992	127.107849	-7.805778	10.78444	125.504181	49.481617	-8.898451	124.288467	41.617821	44.149685	118.247177	45.549719	17.625617	121.267822	-61.161275	3.943263	129.74054
-29.554064	-16.382902	126.534508	-7.626539	10.643658	125.140228	49.475853	-9.006375	123.662148	41.600132	44.044018	118.133545	45.5379925	17.5188215	120.8978465	-60.7910705	3.7684945	129.3826095
-29.570267	-15.385601	125.83548	-7.578187	10.563702	124.731148	49.409782	-9.049641	122.992897	41.6399	43.912148	118.068787	45.524841	17.4312535	120.530842	-60.681215	3.6961505	128.931454
-29.603508	-14.283091	125.112511	-7.499574	10.460862	124.253609	49.259602	-9.03737	122.304131	41.235401	43.951824	118.155304	45.2475015	17.457227	120.2297175	-60.2466495	3.464497	128.2775005
-29.700174	-13.115868	124.326721	-7.414302	10.394803	123.72496	49.136703	-9.059361	121.662666	41.38636	43.820251	118.014893	45.2615315	17.380445	119.8387795	-60.0901355	3.409161	127.6111405
-29.852524	-11.324823	123.225143	-7.303995	10.420867	122.924637	49.050137	-9.220446	120.880981	41.653553	43.739189	117.805779	45.351845	17.2593715	119.34338	-59.959835	3.5823625	126.505894
-29.984903	-10.036184	122.619461	-7.20995	10.497544	122.374741	48.912212	-9.279876	120.471664	41.919239	43.699924	117.664322	45.4157255	17.210024	119.067993	-59.8356255	3.785064	125.681489
-30.002625	-8.862205	121.996605	-7.099875	10.565616	121.839333	48.862381	-9.395247	120.090698	42.131809	43.711796	117.510048	45.497095	17.1582745	118.800373	-59.696845	3.9729575	124.878293
-30.171459	-7.530361	121.615471	-6.961971	10.606915	121.332718	48.786602	-9.529378	119.779251	42.489372	43.744148	117.274307	45.637987	17.107385	118.526779	-59.561929	4.106445	124.138657
-30.26652	-6.277941	121.25338	-6.753349	10.639836	120.860672	48.693184	-9.679316	119.386246	42.798893	43.72821	117.060555	45.7460385	17.024447	118.2234005	-59.2527365	4.255225	123.4979435
-30.338903	-5.003114	121.021614	-6.52189	10.626904	120.456734	48.551785	-9.821794	118.895576	43.060631	43.618	116.754852	45.806208	16.898103	117.825214	-58.849988	4.355705	123.088254
-30.35318	-3.75463	120.618454	-6.286706	10.54525	120.049904	48.47823	-10.046394	118.40435	43.33194	43.536186	116.520264	45.905085	16.744896	117.462307	-58.478497	4.345604	122.637501
-30.480164	-1.860546	119.96859	-5.903784	10.316685	119.411293	48.489616	-10.410606	117.604767	43.99538	43.331848	116.226242	46.242498	16.460621	116.9155045	-58.050066	4.172749	121.9070815
-30.515839	-0.611898	119.27372	-5.694273	10.132192	118.945648	48.552006	-10.68857	117.092323	44.294693	43.299507	116.182281	46.4233495	16.3054685	116.637302	-57.8118955	3.9589155	121.253994
-30.543381	0.653081	118.524887	-5.528544	9.911879	118.39547	48.640442	-10.96509	116.57077	44.553722	43.28764	116.275383	46.597082	16.161275	116.4230765	-57.65417	3.662483	120.3678635
-30.604809	1.89001	117.759193	-5.431999	9.760804	117.814026	48.69495	-11.134515	115.920029	44.731453	43.192245	116.239037	46.7132015	16.028865	116.079533	-57.5771995	3.492743	119.548519
-30.672836	3.18118	117.14959	-5.367188	9.681782	117.230263	48.649311	-11.237349	115.299072	44.832466	43.05489	115.935944	46.7408885	15.9087705	115.617508	-57.4752645	3.4547935	118.843018
-30.64056	4.425331	116.646263	-5.327719	9.685129	116.673973	48.542957	-11.277912	114.597641	44.862129	42.897285	115.538979	46.702543	15.8096865	115.06831	-57.357981	3.5605715	118.279636
-30.735693	5.728077	116.256416	-5.260173	9.740142	116.179726	48.473297	-11.343451	113.934624	44.814587	42.711494	114.945961	46.643942	15.6840215	114.4402925	-57.164288	3.7962625	117.9191595
-30.772591	7.628359	115.726532	-5.136762	9.876865	115.429161	48.378635	-11.55876	113.151024	44.852211	42.46402	113.919708	46.615423	15.45263	113.535366	-56.888947	4.3011	117.322956
-30.706211	8.881016	115.223434	-5.033155	9.986855	114.894257	48.303978	-11.75721	112.664925	44.942619	42.31601	113.207291	46.6232985	15.2794	112.936108	-56.6896085	4.69431	116.852406
-30.748024	10.187404	114.71376	-4.945292	10.097362	114.303268	48.189308	-11.971779	112.252197	45.087387	42.162407	112.476608	46.6383475	15.095314	112.3644025	-56.5289315	5.09941	116.2421335
-30.734142	11.419685	114.022949	-4.878052	10.22838	113.66526	48.030426	-12.194189	111.892609	45.149361	42.034019	111.889885	46.5898935	14.919915	111.891247	-56.3459975	5.536845	115.439273
-30.710808	12.67456	113.372002	-4.852795	10.333356	113.040901	47.911003	-12.419683	111.578079	45.287411	41.890739	111.25132	46.599207	14.735528	111.4146995	-56.304797	5.931184	114.6671025
-30.603685	13.891665	112.729881	-4.820566	10.364157	112.494408	47.821892	-12.600061	111.224762	45.328178	41.809719	110.649551	46.575035	14.604829	110.9371565	-56.216167	6.123485	114.0516595
-30.638987	15.193063	112.439392	-4.805741	10.33269	112.087265	47.675713	-12.657558	110.793236	45.278175	41.764431	110.137772	46.476944	14.5534365	110.465504	-56.088426	6.1119435	113.709026
-30.572685	16.99107	112.182068	-4.804171	10.26547	111.645874	47.528225	-12.661944	109.948669	45.096241	41.785057	109.598694	46.312233	14.5615565	109.7736815	-55.920575	5.9693835	113.5180665
-30.449347	18.226585	112.026131	-4.819204	10.227438	111.381554	47.441792	-12.571848	109.277519	44.944668	41.878174	109.395966	46.19323	14.653163	109.3367425	-55.831638	5.801713	113.4263655
-30.416054	19.539318	112.008057	-4.832318	10.241728	111.119759	47.353565	-12.378907	108.53788	44.783504	42.067986	109.338379	46.0685345	14.8445395	108.9381295	-55.7331705	5.6389165	113.3013885
-30.314564	20.792688	111.961533	-4.854644	10.354048	110.835602	47.296928	-12.107864	107.740334	44.650097	42.319351	109.406685	45.9735125	15.1057435	108.5735095	-55.6828005	5.6023525	113.0976945
-30.214764	22.13402	111.926094	-4.936015	10.591431	110.555969	47.205032	-11.797371	107.032059	44.555408	42.656296	109.579178	45.88022	15.4294625	108.3056185	-55.75225	5.7533995	112.8063195
-30.094868	23.523819	112.00032	-5.003629	10.882973	110.36264	46.997829	-11.425358	106.447754	44.582794	42.948387	109.70063	45.7903115	15.7615145	108.074192	-55.7975695	6.0044315	112.651088
-29.851681	24.775335	112.0989	-5.115535	11.223322	110.259209	46.876877	-11.07779	105.968155	44.586086	43.202995	109.907028	45.7314815	16.0626025	107.9375915	-55.9625515	6.3840415	112.5808265
-29.461267	26.606068	112.43454	-5.229038	11.599057	110.265793	46.765526	-10.685006	105.511093	44.515373	43.534195	110.327126	45.6404495	16.4245945	107.9191095	-56.0985255	6.7735195	112.6124765
-29.198923	27.800434	112.639977	-5.304992	11.788715	110.312859	46.673897	-10.507493	105.390236	44.512131	43.670761	110.581947	45.593014	16.581634	107.9860915	-56.202998	6.995796	112.6396265
-28.881687	28.897402	112.777794	-5.39462	11.875508	110.348495	46.586876	-10.433424	105.351723	44.486332	43.751381	110.850212	45.536604	16.6589785	108.1009675	-56.325844	7.0920375	112.5960225
-28.505621	29.874229	112.763977	-5.493347	11.926176	110.36483	46.509663	-10.422256	105.455948	44.505787	43.755497	111.026474	45.507725	16.6666205	108.241211	-56.494419	7.1857315	112.488449
-28.113836	30.829542	112.69854	-5.598131	11.940627	110.357735	46.445107	-10.485545	105.658485	44.470215	43.741966	111.122871	45.457661	16.6282105	108.390678	-56.653923	7.2530435	112.324792
-27.7026	31.761106	112.563301	-5.712708	11.904949	110.369965	46.392658	-10.599944	105.912361	44.401215	43.68111	111.093475	45.3969365	16.540583	108.502918	-56.8223525	7.269315	112.237012
-27.295637	32.631172	112.420227	-5.807169	11.820651	110.414505	46.325615	-10.763969	106.198204	44.317101	43.580795	110.96299	45.321358	16.408413	108.580597	-56.935696	7.232889	112.248413
-26.582792	33.790623	112.146698	-5.988723	11.719431	110.478661	46.181385	-11.013324	106.657936	44.256496	43.436478	110.749695	45.2189405	16.211577	108.7038155	-57.1963865	7.227285	112.2535065
-26.080593	34.578987	111.948227	-6.13053	11.690125	110.502815	46.087898	-11.171198	106.975662	44.241859	43.347908	110.586143	45.1648785	16.088355	108.7809025	-57.4259385	7.291895	112.2247275
-25.573063	35.372124	111.719772	-6.289377	11.70741	110.482002	45.992516	-11.273952	107.216797	44.141243	43.317543	110.422424	45.0668795	16.0217955	108.8196105	-57.6456335	7.3930245	112.1443935
-25.078407	36.170052	111.569786	-6.44548	11.747277	110.457321	45.856339	-11.29746	107.329834	44.030857	43.316841	110.265518	44.943598	16.0096905	108.797676	-57.834558	7.4848635	112.116966
-24.576742	36.916237	111.522591	-6.617738	11.811562	110.426735	45.683941	-11.263188	107.305321	43.902969	43.356194	110.189293	44.793455	16.046503	108.747307	-58.028931	7.576621	112.106163
-24.054501	37.665974	111.707565	-6.823235	11.903064	110.428406	45.453556	-11.149831	107.145164	43.738129	43.45118	110.289673	44.5958425	16.1506745	108.7174185	-58.2423125	7.6554535	112.1393935
-23.459227	38.432961	112.112068	-7.011133	12.015224	110.459244	45.217682	-10.961077	106.833557	43.605469	43.586983	110.535622	44.4115755	16.312953	108.6845895	-58.4338415	7.717495	112.2338985
-22.522058	39.543068	112.984261	-7.317347	12.268116	110.641167	44.895187	-10.597272	106.275261	43.301727	43.90881	111.081024	44.098457	16.655769	108.6781425	-58.733151	7.880463	112.6041915
-21.909637	40.230675	113.56282	-7.529655	12.530353	110.785202	44.685616	-10.29754	105.955055	43.129826	44.143475	111.448692	43.907721	16.9229675	108.7018735	-58.967031	8.1377385	112.8685305
-21.205925	40.936008	114.089073	-7.684897	12.866812	110.985092	44.528214	-9.998895	105.734131	42.976234	44.393063	111.800339	43.752224	17.197084	108.767235	-59.122018	8.53654	113.202949
-20.412992	41.609554	114.472328	-7.802795	13.194713	111.159088	44.431019	-9.71983	105.624352	42.854118	44.607891	112.143471	43.6425685	17.4440305	108.8839115	-59.2481585	8.9453955	113.4342645
-19.567125	42.232372	114.765564	-7.866177	13.532956	111.322762	44.390137	-9.523108	105.621185	42.833183	44.776165	112.428139	43.61166	17.6265285	109.024662	-59.344014	9.4393835	113.620862
-18.694248	42.760685	114.970276	-7.87046	13.804585	111.488297	44.382973	-9.417886	105.654099	42.903042	44.879498	112.678459	43.6430075	17.730806	109.166279	-59.3839275	9.878364	113.810315
-17.737646	43.198334	115.127693	-7.853302	13.985456	111.604599	44.396343	-9.395082	105.706696	43.015003	44.916283	112.893036	43.705673	17.7606005	109.299866	-59.412277	10.2103115	113.909332
-16.227844	43.705631	115.197922	-7.764917	14.09567	111.713791	44.457893	-9.505976	105.759384	43.209457	44.842754	113.075706	43.833675	17.668389	109.417545	-59.363509	10.522951	114.010037
-15.149652	43.944183	115.131012	-7.716974	14.098033	111.74501	44.494484	-9.634388	105.778656	43.33353	44.715275	113.092087	43.914007	17.5404435	109.4353715	-59.347955	10.6556225	114.0546485
-14.047991	44.126034	114.996429	-7.681697	14.066404	111.758873	44.478008	-9.813204	105.860863	43.430473	44.563316	113.028809	43.9542405	17.375056	109.444836	-59.3176345	10.757752	114.07291
-12.926476	44.244255	114.766678	-7.683489	14.00883	111.744156	44.450607	-10.017676	105.999603	43.523071	44.397079	112.977745	43.986839	17.1897015	109.488674	-59.353817	10.8279585	113.999638
-11.762487	44.341331	114.530609	-7.713513	13.968813	111.741959	44.428711	-10.267477	106.213287	43.57748	44.213772	112.916275	44.0030955	16.9731475	109.564781	-59.4301215	10.9644785	113.919137
-10.541783	44.342552	114.249466	-7.777675	13.89699	111.74334	44.377838	-10.511486	106.443092	43.641708	44.020069	112.794876	44.009773	16.7542915	109.618984	-59.565123	11.0396885	113.867696
-9.309426	44.335075	113.983704	-7.816474	13.848747	111.765862	44.296532	-10.73085	106.648323	43.638897	43.842339	112.686371	43.9677145	16.5557445	109.667347	-59.6006625	11.1417495	113.864377
-7.323244	44.25153	113.668892	-7.889128	13.746993	111.82634	44.176746	-11.058517	106.916763	43.700554	43.567894	112.539032	43.93865	16.2546885	109.7278975	-59.716906	11.2392975	113.9247825
-5.96233	44.153278	113.546753	-7.91809	13.661666	111.862991	44.106689	-11.24991	107.033966	43.754814	43.412601	112.501762	43.9307515	16.0813455	109.767864	-59.7669315	11.2419865	113.958118
-4.555597	44.012287	113.390221	-7.919497	13.628931	111.865791	44.046383	-11.393034	107.070816	43.818855	43.284618	112.471771	43.932619	15.945792	109.7712935	-59.771613	11.31207	113.9602885
-3.090199	43.867405	113.298485	-7.914587	13.615696	111.86647	43.98513	-11.477504	107.05143	43.868874	43.203259	112.451958	43.927002	15.8628775	109.751694	-59.756176	11.3685145	113.981246
-1.339759	43.603844	113.127686	-7.912943	13.6426	111.857239	43.943352	-11.515788	106.996155	43.931343	43.16082	112.472939	43.9373475	15.822516	109.734547	-59.7632335	11.462684	113.979931
-0.006964	43.498169	113.201607	-7.869277	13.710979	111.891708	43.932175	-11.516423	106.964508	44.000771	43.166508	112.547043	43.966473	15.8250425	109.7557755	-59.705027	11.5969155	114.0276405
1.608472	43.306557	113.217102	-7.809487	13.798105	111.995544	43.96516	-11.478977	107.056236	44.054649	43.221737	112.673332	44.0099045	15.87138	109.864784	-59.6288785	11.72483	114.126304
4.149319	42.960678	113.178894	-7.756459	14.059014	112.167122	44.088001	-11.328055	107.682274	44.094421	43.477486	113.086029	44.091211	16.0747155	110.3841515	-59.604129	12.0433125	113.9500925
5.85569	42.738014	113.19175	-7.746746	14.274263	112.423256	44.280636	-11.22876	108.580055	44.015217	43.68446	113.50901	44.1479265	16.22785	111.0445325	-59.6414185	12.320676	113.8019795
7.614538	42.480206	113.294067	-7.764978	14.501751	112.807083	44.504124	-11.12326	109.888779	43.954086	43.957722	114.103485	44.229105	16.417231	111.996132	-59.759061	12.586271	113.618034
9.411881	42.227657	113.444839	-7.840697	14.703589	113.311234	44.725876	-11.038533	111.513672	43.93549	44.255795	114.792892	44.330683	16.608631	113.153282	-60.012077	12.798547	113.469186
11.2005	41.934849	113.769318	-7.926618	14.812559	113.855728	44.871426	-10.981747	113.276123	43.885326	44.48291	115.514328	44.378376	16.7505815	114.3952255	-60.231612	12.8745365	113.3162305
13.056835	41.57914	114.101768	-8.032739	14.827607	114.388451	44.882206	-10.98673	115.012375	43.92524	44.650291	116.272041	44.403723	16.8317805	115.642208	-60.469201	12.8234335	113.134694
14.939979	41.233955	114.649704	-8.135642	14.753254	114.873871	44.865341	-11.151052	116.692528	44.017265	44.816803	117.078255	44.441303	16.8328755	116.8853915	-60.712587	12.6736325	112.8623505
17.480963	40.861019	115.848419	-8.316342	14.608678	115.500282	44.798164	-11.563313	118.903839	44.314575	45.058418	118.394852	44.5563695	16.7475525	118.6493455	-61.1890535	12.4698035	112.3512185
19.297455	40.636528	116.68898	-8.430013	14.594423	115.931557	44.741127	-11.722045	120.015274	44.442368	45.154404	119.25795	44.5917475	16.7161795	119.636612	-61.4517735	12.4726665	112.226502
20.800678	40.57571	117.693367	-8.486762	14.658344	116.395905	44.711914	-11.787823	120.891998	44.586086	45.26992	120.043823	44.649	16.7410485	120.4679105	-61.622524	12.5756395	112.3238995
22.173693	40.415916	118.635963	-8.487126	14.806414	116.90979	44.763641	-11.764273	121.491158	44.746113	45.374371	120.827103	44.754877	16.805049	121.1591305	-61.729129	12.807779	112.6604495
22.151566	39.732605	119.455658	-8.435075	14.992695	117.439377	44.887127	-11.724442	121.958771	44.98167	45.486523	121.579529	44.9343985	16.8810405	121.76915	-61.8045485	13.1043495	113.109604
22.337736	39.184837	120.343163	-8.306176	15.205572	117.951263	45.054089	-11.665915	122.263588	45.302345	45.574261	122.331329	45.178217	16.954173	122.2974585	-61.790569	13.456971	113.6050675
22.534863	38.549812	121.111969	-8.152998	15.454287	118.407043	45.27282	-11.57773	122.428177	45.556641	45.663357	123.049286	45.4147305	17.0428135	122.7387315	-61.7207265	13.8657605	114.0753545
22.726131	37.680496	121.94278	-7.898058	15.824133	118.943146	45.57399	-11.398767	122.472908	45.911407	45.746086	123.863457	45.7426985	17.1736595	123.1681825	-61.5388145	14.4746065	114.7181095
22.895981	37.056602	122.219704	-7.729552	16.057877	119.205437	45.711578	-11.25526	122.441841	46.133137	45.778229	124.178932	45.9223575	17.2614845	123.3103865	-61.3814615	14.8542695	115.1004875
22.943424	36.559559	122.500595	-7.601058	16.303183	119.413124	45.814846	-11.116043	122.353348	46.300652	45.750309	124.342491	46.057749	17.317133	123.3479195	-61.259865	15.289233	115.4783285
23.233604	35.854794	122.431435	-7.523482	16.553659	119.567719	45.855488	-10.98573	122.237289	46.426247	45.719765	124.311043	46.1408675	17.3670175	123.274166	-61.1878315	15.7403005	115.861272
23.054005	35.404778	122.480499	-7.494804	16.792198	119.669006	45.818806	-10.853724	122.099129	46.60244	45.721413	124.113228	46.210623	17.4338445	123.1061785	-61.200231	16.1505515	116.2318335
23.086309	34.713398	122.286926	-7.541592	17.007923	119.685043	45.706924	-10.778507	121.983124	46.745445	45.752953	123.847839	46.2261845	17.487223	122.9154815	-61.3093685	16.528623	116.4546045
23.035002	34.095955	122.147217	-7.679282	17.208992	119.522072	45.525158	-10.715784	121.926208	46.817543	45.747231	123.624947	46.1713505	17.5157235	122.7755775	-61.5299145	16.9022605	116.2685665
22.632936	33.301247	121.763023	-8.010647	17.477821	118.892776	45.197445	-10.657189	121.960518	46.653603	45.730949	123.387527	45.925524	17.53688	122.6740225	-61.946818	17.418762	115.1115295
22.29216	32.805599	121.490311	-8.235703	17.58843	118.361771	44.956623	-10.577679	121.905731	46.434784	45.729519	123.188332	45.6957035	17.57592	122.5470315	-62.1671095	17.60094	114.1765105
21.915188	32.153889	120.849838	-8.397124	17.657469	117.882629	44.801044	-10.463241	121.788406	46.176434	45.758556	122.881485	45.488739	17.6476575	122.3349455	-62.282987	17.6672805	113.4303125
21.487638	31.568047	120.49955	-8.47106	17.689194	117.485832	44.752235	-10.296906	121.659996	45.991661	45.820595	122.626305	45.371948	17.7618445	122.1431505	-62.314068	17.6165435	112.8285135
20.980549	30.984964	120.127464	-8.47894	17.708353	117.113281	44.822189	-10.147927	121.640106	45.838547	45.924259	122.529694	45.330368	17.888166	122.0849	-62.288248	17.52854	112.141662
20.333055	30.387306	119.927849	-8.437312	17.726654	116.759659	44.948311	-10.007118	121.673454	45.744324	46.05217	122.536591	45.3463175	18.022526	122.1050225	-62.2209415	17.430782	111.4142955
19.650074	29.786417	119.691147	-8.37099	17.768204	116.442345	45.11462	-9.848378	121.678947	45.681381	46.195961	122.471619	45.3980005	18.1737915	122.075283	-62.1399805	17.3626165	110.809407
18.533991	28.787024	118.999611	-8.254073	17.883961	115.988098	45.290783	-9.539537	121.577278	45.634415	46.441101	122.12381	45.462599	18.450782	121.850544	-61.970745	17.31714	110.125652
17.740704	28.091904	118.526772	-8.207251	17.985367	115.699112	45.348331	-9.328727	121.308807	45.580482	46.584679	121.743866	45.4644065	18.627976	121.5263365	-61.8789085	17.342758	109.8718875
16.801981	27.365164	118.04483	-8.205577	18.147963	115.455498	45.329903	-9.116403	120.87355	45.536186	46.70887	121.198654	45.4330445	18.7962335	121.036102	-61.8441985	17.4996925	109.874894
15.80495	26.655376	117.411926	-8.26364	18.342253	115.236626	45.235123	-8.915991	120.209244	45.495178	46.87817	120.501038	45.3651505	18.9810895	120.355141	-61.8924305	17.7034165	110.118111
14.800617	25.899893	116.753922	-8.378532	18.573229	115.082886	45.054871	-8.70925	119.236076	45.423508	46.993683	119.642761	45.2391895	19.1422165	119.4394185	-61.9962535	18.0042415	110.7263535
13.619551	25.161297	116.099487	-8.549383	18.868738	115.134789	44.788563	-8.384353	117.863571	45.294094	47.081779	118.470741	45.0413285	19.348713	118.167156	-62.1400945	18.388763	112.102422
12.447192	24.397547	115.434052	-8.712756	19.198221	115.433838	44.338623	-7.922987	116.308998	45.046139	47.196125	117.164566	44.692381	19.636569	116.736782	-62.117893	18.759873	114.130894
10.765946	23.120062	115.193054	-8.95348	19.663857	116.404892	43.476322	-7.337884	114.586304	44.499969	47.352982	115.486694	43.9881455	20.007549	115.036499	-61.8951055	19.320165	117.773285
9.683949	22.310343	115.512253	-9.153866	19.926256	117.293755	42.963692	-7.016011	114.038002	44.127228	47.530914	114.902206	43.54546	20.2574515	114.470104	-61.853192	19.5950605	120.117406
8.748428	21.4401	116.102707	-9.344266	20.175844	118.210815	42.589394	-6.726115	114.002502	43.82267	47.784447	114.846275	43.206032	20.529166	114.4243885	-61.894564	19.822522	121.9972415
7.872532	20.523838	116.776573	-9.546129	20.436169	118.969368	42.379704	-6.450647	114.328827	43.553543	48.09153	115.187927	42.9666235	20.8204415	114.758377	-62.0588815	20.0518965	123.180359
7.066702	19.65033	117.297661	-9.734584	20.69396	119.495499	42.245056	-6.106535	114.819405	43.281651	48.467731	115.7397	42.7633535	21.180598	115.2795525	-62.2325215	20.207322	123.7114455
6.383336	18.736204	117.698242	-9.924562	20.918077	119.818207	42.205193	-5.777173	115.410484	43.080185	48.853802	116.33744	42.642689	21.5383145	115.873962	-62.491813	20.2978395	123.762452
5.79437	17.775791	118.071663	-10.088346	21.100895	120.028748	42.24041	-5.484155	115.998093	42.865799	49.199604	116.986275	42.5531045	21.8577245	116.492184	-62.7297965	20.3440655	123.565312
5.08489	16.285936	118.425858	-10.17704	21.29884	120.148506	42.438965	-5.098831	116.973175	42.714165	49.657799	117.842865	42.576565	22.279484	117.40802	-62.930645	20.318196	122.888992
4.761823	15.286297	118.583298	-10.170031	21.394043	120.100212	42.672386	-4.922995	117.575989	42.789364	49.88644	118.258522	42.730875	22.4817225	117.9172555	-63.070937	20.3063635	122.2831685
4.602216	14.176947	118.658897	-10.099943	21.465149	119.900169	42.938728	-4.805167	118.214523	42.88969	50.048733	118.546005	42.914209	22.621783	118.380264	-63.114095	20.308515	121.420074
4.222904	13.159704	118.628349	-10.030964	21.463717	119.671593	43.165066	-4.748998	118.723335	42.941048	50.155807	118.718193	43.053057	22.7034045	118.720764	-63.114985	20.2240295	120.622422
4.0453	12.053866	118.62661	-9.914971	21.398836	119.550835	43.3022	-4.718789	119.085693	43.003036	50.142097	118.590637	43.152618	22.711654	118.838165	-62.98256	20.086018	120.263505
3.941863	10.95821	118.740929	-9.781819	21.286814	119.528984	43.388107	-4.743312	119.340721	43.076611	50.073097	118.378639	43.232359	22.6648925	118.85968	-62.795997	19.9087355	120.198288
4.008812	9.77453	118.86599	-9.651179	21.129761	119.58979	43.485996	-4.831206	119.506134	43.208313	49.93198	118.15274	43.3471545	22.550387	118.829437	-62.6495125	19.709135	120.350143
3.76447	8.163721	119.086609	-9.461868	20.879484	119.715515	43.627174	-4.989224	119.791122	43.311546	49.745728	117.989609	43.46936	22.378252	118.8903655	-62.393096	19.380716	120.5406645
3.793441	7.128597	119.243683	-9.37727	20.746178	119.803108	43.734436	-5.044933	119.954407	43.400047	49.67141	117.970589	43.5672415	22.3132385	118.962498	-62.3217815	19.1791175	120.643718
3.857131	6.131383	119.443298	-9.343231	20.656069	119.888596	43.817238	-5.058765	120.133034	43.427563	49.662472	117.973541	43.6224005	22.3018535	119.0532875	-62.3088625	19.0102845	120.7239045
3.894857	5.187585	119.616196	-9.319403	20.614744	119.99205	43.892368	-5.022087	120.294746	43.394184	49.689056	118.036179	43.643276	22.3334845	119.1654625	-62.282082	18.8960035	120.8186375
3.988456	4.243519	119.752518	-9.313162	20.605316	120.080231	43.958302	-4.951851	120.52076	43.333099	49.754311	118.174507	43.6457005	22.40123	119.3476335	-62.2720245	18.809402	120.8128285
4.138007	3.388321	119.913399	-9.301314	20.588694	120.154739	44.046177	-4.867984	120.774414	43.375397	49.828053	118.389221	43.710787	22.4800345	119.5818175	-62.313415	18.6973535	120.7276605
4.356574	2.604339	120.045387	-9.269977	20.561617	120.180771	44.147251	-4.815846	121.051895	43.426514	49.904297	118.699738	43.7868825	22.5442255	119.8758165	-62.3268365	18.5790085	120.4857255
4.688414	1.426449	120.120178	-9.19016	20.442625	120.078568	44.33567	-4.803819	121.465599	43.491791	50.013042	119.200012	43.9137305	22.6046115	120.3328055	-62.2940505	18.2806385	119.8243305
4.933058	0.648418	120.026566	-9.115408	20.333614	119.899025	44.478489	-4.824427	121.644592	43.613148	50.036858	119.493843	44.0458185	22.6062155	120.5692175	-62.2766345	18.0610125	119.2288325
5.196898	-0.078983	119.90731	-9.040711	20.209921	119.708847	44.600304	-4.844783	121.748268	43.646576	50.035286	119.671272	44.12344	22.5952515	120.70977	-62.204862	17.8245905	118.707924
5.443185	-0.757195	119.834076	-8.944844	20.062462	119.555641	44.67775	-4.873607	121.780602	43.685867	49.982307	119.692062	44.1818085	22.55435	120.736332	-62.0714965	17.570574	118.37495
5.705855	-1.364203	119.807198	-8.840265	19.926664	119.456161	44.764328	-4.911884	121.783112	43.714714	49.911072	119.682739	44.239521	22.499594	120.7329255	-61.920051	17.353734	118.1793965
5.954669	-1.944309	119.856979	-8.736274	19.807968	119.417084	44.875153	-4.97189	121.851471	43.737457	49.836494	119.620392	44.306305	22.432302	120.7359315	-61.778853	17.183634	118.0982365
6.214761	-2.491691	119.928154	-8.634338	19.716129	119.382118	44.987625	-5.034692	121.975014	43.841888	49.748135	119.556763	44.4147565	22.3567215	120.7658885	-61.6834325	17.0755365	117.9983475
6.589385	-3.244907	120.092926	-8.494028	19.589169	119.339157	45.140205	-5.126975	122.220268	43.976116	49.623512	119.537666	44.5581605	22.2482685	120.878967	-61.5462165	16.9300695	117.799347
6.827065	-3.719965	120.180428	-8.423075	19.500216	119.318405	45.222424	-5.189658	122.3909	44.04216	49.53878	119.520737	44.632292	22.174561	120.9558185	-61.478442	16.825871	117.6809915
7.071844	-4.111858	120.228683	-8.341715	19.407625	119.272461	45.315491	-5.255748	122.52346	44.068241	49.464272	119.538666	44.691866	22.104262	121.031063	-61.375296	16.710988	117.513859
7.269033	-4.430129	120.270561	-8.277594	19.307325	119.195618	45.383938	-5.332026	122.64222	44.128513	49.39468	119.541977	44.7562255	22.031327	121.0920985	-61.3114135	16.583323	117.2991375
7.452092	-4.679479	120.245171	-8.234633	19.214575	119.089104	45.42662	-5.379228	122.71756	44.153358	49.321293	119.541763	44.789989	21.9710325	121.1296615	-61.259255	16.4581175	117.0485465
7.583622	-4.82778	120.1362	-8.203477	19.156555	118.947052	45.467392	-5.395575	122.690048	44.174149	49.277924	119.561836	44.8207705	21.9411745	121.125942	-61.2277245	16.3719355	116.768162
7.684351	-4.8839	119.967903	-8.210863	19.150845	118.787125	45.485603	-5.380973	122.617233	44.158318	49.322201	119.642784	44.8219605	21.970614	121.1300085	-61.2436865	16.331076	116.4442415
7.811349	-4.944046	119.655869	-8.257592	19.179462	118.613876	45.461185	-5.362634	122.4869	44.142056	49.387478	119.88163	44.8016205	22.012422	121.184265	-61.3168045	16.346502	116.043487
7.883517	-4.995391	119.482124	-8.320486	19.234114	118.59008	45.398518	-5.360107	122.37133	44.132233	49.432968	120.12851	44.7653755	22.0364305	121.24992	-61.4063475	16.4317975	115.93024
7.820799	-4.979232	119.327286	-8.369048	19.292498	118.634392	45.319099	-5.367892	122.275246	44.171906	49.469257	120.391609	44.7455025	22.0506825	121.3334275	-61.4835985	16.5343135	115.9353565
7.649533	-5.017003	119.221626	-8.418773	19.378229	118.727913	45.249748	-5.388052	122.193977	44.21077	49.488663	120.688538	44.730259	22.0503055	121.4412575	-61.567805	16.7061525	116.0145685
7.498907	-4.901549	119.135452	-8.463983	19.461975	118.843689	45.182198	-5.405305	122.144684	44.242764	49.523998	120.953987	44.712481	22.0593465	121.5493355	-61.640447	16.8646035	116.1380425
7.352395	-4.702902	119.118355	-8.500683	19.534071	118.947205	45.153538	-5.433145	122.152115	44.28072	49.563599	121.139526	44.717129	22.065227	121.6458205	-61.718495	17.002915	116.2485895
7.342938	-4.572448	119.067024	-8.508387	19.603617	118.999634	45.164551	-5.476934	122.18647	44.307137	49.569725	121.284607	44.735844	22.0463955	121.7355385	-61.752618	17.1608385	116.2637295
7.297903	-4.533941	119.016731	-8.544297	19.684153	118.985939	45.180511	-5.577629	122.23558	44.281624	49.581741	121.395134	44.7310675	22.002056	121.815357	-61.8196615	17.36625	116.156521
7.268781	-4.550838	118.971184	-8.55209	19.691423	118.94146	45.181511	-5.667526	122.250641	44.301414	49.54641	121.388176	44.7414625	21.939442	121.8194085	-61.8456425	17.443404	116.0635115
7.227475	-4.598741	118.907295	-8.553091	19.661335	118.877541	45.168556	-5.791545	122.218529	44.360588	49.438286	121.384933	44.764572	21.8233705	121.801731	-61.870754	17.4992995	115.953351
7.206796	-4.676289	118.841507	-8.530391	19.608398	118.83876	45.143021	-5.937635	122.164978	44.419861	49.300957	121.387718	44.781441	21.681661	121.776348	-61.842223	17.535135	115.901172
7.198285	-4.769518	118.781342	-8.498489	19.539761	118.808815	45.135288	-6.067256	122.106575	44.540169	49.17276	121.399094	44.8377285	21.552752	121.7528345	-61.8347065	17.52677	115.8647955
7.225417	-4.850661	118.710732	-8.450888	19.474209	118.796982	45.149021	-6.189102	122.027184	44.601967	49.053192	121.437431	44.875494	21.432045	121.7323075	-61.77727	17.516373	115.8616565
7.291809	-4.934482	118.665337	-8.382795	19.393602	118.797722	45.208538	-6.264474	121.927711	44.659851	48.96133	121.383644	44.9341945	21.348428	121.6556775	-61.6997845	17.438776	115.9397665
7.454113	-5.063449	118.657791	-8.257139	19.24193	118.791519	45.383568	-6.351845	121.810844	44.689941	48.848961	121.225235	45.0367545	21.248558	121.5180395	-61.5510325	17.235302	116.0649985
7.574585	-5.159778	118.712685	-8.149281	19.134537	118.756142	45.523678	-6.41007	121.801086	44.719219	48.759079	121.056458	45.1214485	21.1745045	121.428772	-61.4200105	17.0945695	116.083512
7.689604	-5.257558	118.81691	-8.037181	19.031979	118.68261	45.670353	-6.498055	121.892403	44.743965	48.659206	120.845581	45.207159	21.0805755	121.368992	-61.281521	16.9833825	115.996228
7.797647	-5.357912	118.955338	-7.90818	18.941828	118.532875	45.820206	-6.599808	122.097626	44.83876	48.569202	120.623085	45.329483	20.984697	121.3603555	-61.145843	16.898959	115.7053945
7.89099	-5.427995	119.080223	-7.780376	18.879656	118.246902	45.976292	-6.684228	122.354652	44.984913	48.44265	120.465683	45.4806025	20.879211	121.4101675	-61.0413545	16.880101	115.0836365
7.928785	-5.535518	119.063675	-7.672282	18.794867	117.78743	46.031883	-6.839587	122.572853	45.174313	48.360229	120.396355	45.603098	20.760321	121.484604	-60.947662	16.829413	114.090256
7.975368	-5.695514	118.744949	-7.58733	18.646845	117.222	46.023724	-6.871245	122.687698	45.337532	48.213886	120.327667	45.680628	20.6713205	121.5076825	-60.855288	16.6223695	112.9363175
8.376358	-5.887836	118.14785	-7.342576	18.386684	116.663155	46.350861	-6.885612	122.444305	45.326378	48.210167	120.438362	45.8386195	20.6622775	121.4413335	-60.5237715	16.1110905	111.8849765
8.718478	-6.038736	117.879829	-7.097516	18.186882	116.581329	46.610153	-6.852865	122.21682	45.40987	48.143936	120.669937	46.0100115	20.6455355	121.4433785	-60.2050435	15.7282285	111.7192795
8.982361	-6.111206	117.785194	-6.890975	18.089352	116.603149	46.83149	-6.834743	122.2733	45.680141	48.231983	120.880577	46.2558155	20.69862	121.5769385	-60.0377655	15.480084	111.6293595
9.137333	-6.09149	117.605804	-6.756226	18.094366	116.572227	46.90004	-6.809019	122.095749	45.650196	48.229408	121.229645	46.275118	20.7101945	121.662697	-59.78757	15.4785375	111.481757
9.169423	-5.984032	117.52961	-6.718163	18.204779	116.603577	46.999657	-6.728159	122.293404	45.766212	48.204254	121.506927	46.3829345	20.7380475	121.9001655	-59.8192605	15.6715105	111.3069885
9.119868	-5.773966	117.734421	-6.742845	18.428638	116.689072	47.118996	-6.631854	122.651947	45.854996	48.444366	121.913406	46.486996	20.906256	122.2826765	-59.972686	15.95102	111.0954675
9.008403	-5.618395	117.608009	-6.881822	18.604153	116.68869	46.874844	-6.642002	122.296402	45.609428	48.587345	121.711494	46.242136	20.9726715	122.003948	-60.00578	16.2356345	111.373432
8.544138	-5.515486	116.821243	-7.220445	18.765806	116.107964	46.384502	-6.414279	121.675362	45.301102	48.198391	121.081833	45.842802	20.892056	121.3785975	-60.283692	16.639556	110.8373305
8.351424	-5.352509	117.04229	-7.397889	18.898149	115.935005	46.486012	-6.237966	122.216644	45.2075	48.535011	121.534058	45.846756	21.1485225	121.875351	-60.642534	16.6477755	109.994659
8.350153	-5.242208	117.387451	-7.367439	18.91527	116.116043	46.636932	-6.157309	122.318558	44.958496	48.727608	121.487236	45.797714	21.2851495	121.902897	-60.532592	16.5453905	110.329189
8.402841	-5.233799	117.324341	-7.343851	18.885746	116.110657	46.680233	-6.054426	121.926971	44.883442	48.63105	120.898941	45.7818375	21.288312	121.412956	-60.4695395	16.48318	110.808358
8.408245	-5.243282	117.246719	-7.649931	18.999996	115.986671	46.745815	-5.929044	122.108932	44.859169	48.582531	120.524765	45.802492	21.3267435	121.3168485	-61.102354	16.6732485	110.6564935
8.543145	-5.249866	117.273155	-7.244576	18.761593	115.474991	46.942154	-5.84966	122.261108	44.778679	48.793293	120.40696	45.8604165	21.4718165	121.334034	-60.3495685	16.0513695	109.615948
8.771802	-5.325403	117.052185	-7.064406	18.626282	115.441879	47.034946	-5.865353	121.484825	44.698143	48.669052	119.662735	45.8665445	21.4018495	120.57378	-59.9953565	15.8507145	110.309978
8.698976	-5.499532	116.92498	-7.710415	18.745619	115.411713	47.077667	-5.929837	121.751633	44.877197	48.30909	119.534325	45.977432	21.1896265	120.642979	-61.398262	16.3016115	110.180447
8.628935	-5.452427	117.106735	-7.12429	18.478416	114.889999	47.126873	-5.957158	122.500969	44.908669	48.582172	120.02916	46.017771	21.312507	121.2650645	-60.266351	15.644325	108.5149335
8.617763	-5.414943	116.705254	-7.051999	18.362469	114.774811	47.087276	-6.008888	121.76033	44.674919	48.483467	119.636322	45.8810975	21.2372895	120.698326	-59.9850955	15.4876485	108.851296
8.572183	-5.547472	115.901985	-7.113908	18.145374	114.376999	46.957951	-6.014862	120.950638	44.55204	47.957111	119.355011	45.7549955	20.9711245	120.1528245	-59.9828115	15.3196235	108.6011735
8.364817	-5.722779	115.814957	-7.26381	17.994278	114.165405	46.782856	-6.204638	121.486557	44.679642	47.859978	120.059517	45.731249	20.82767	120.773037	-60.258869	15.160886	107.557773
8.375194	-5.825507	116.125359	-7.280801	17.934475	114.495407	46.803059	-6.383143	122.02977	44.708488	47.933815	120.633125	45.7557735	20.775336	121.3314475	-60.3173755	15.093614	107.6593665
8.294502	-5.787067	116.160652	-7.225049	17.977818	114.756416	46.863304	-6.335048	121.54261	44.603539	48.021317	120.449356	45.7334215	20.8431345	120.995983	-60.1835195	15.1125015	108.516849
8.158591	-5.684508	114.914474	-7.565963	18.136778	113.754417	46.366703	-6.266989	120.485428	44.099998	47.920109	119.825317	45.2333505	20.82656	120.1553725	-60.3652765	15.446996	107.3534615
7.72507	-5.679332	114.185043	-7.893523	18.140236	113.105667	45.930008	-6.305681	120.112526	43.784809	47.878479	119.830322	44.8574085	20.786399	119.971424	-60.6444545	15.494073	106.23991
7.520745	-5.72909	113.960266	-8.134701	18.098343	113.201416	45.792961	-6.322938	119.848976	43.498421	47.921417	120.041565	44.645691	20.7992395	119.9452705	-60.915093	15.3974465	106.4575615
7.410754	-5.632009	114.158882	-8.259685	18.186768	113.562691	45.856972	-6.217001	119.772324	43.373825	48.069237	120.290443	44.6153985	20.926118	120.0313835	-61.1347685	15.447418	107.0939985
7.271773	-5.474645	114.205948	-8.419555	18.349056	113.689926	45.827496	-6.150432	119.853043	43.212654	48.204731	120.595482	44.520075	21.0271495	120.2242625	-61.359185	15.6709625	107.1555895
7.161219	-5.340165	113.85276	-8.568602	18.48805	113.484848	45.692577	-6.092702	119.778839	43.074753	48.306202	120.794533	44.383665	21.10675	120.286686	-61.520869	15.86935	106.68301
7.035964	-5.192001	113.338112	-8.634921	18.620399	113.063828	45.554111	-6.007812	119.433418	42.902519	48.374985	120.823334	44.228315	21.1835865	120.128376	-61.498157	16.0572115	105.99928
6.885175	-4.88094	112.828468	-8.935482	19.12097	112.431595	45.426605	-5.768801	119.315674	42.86599	48.453926	120.734024	44.1462975	21.3425625	120.024849	-62.0172615	16.8993775	104.838341
6.892099	-4.696177	112.790771	-8.549809	19.211489	111.643242	45.481213	-5.611067	119.911537	42.969749	48.566319	120.874908	44.225481	21.477626	120.3932225	-61.325099	16.945352	102.8932615
7.024817	-4.59905	112.89241	-8.154655	19.28792	111.238518	45.813324	-5.503858	120.57135	43.276691	48.727608	120.851089	44.5450075	21.611875	120.7112195	-60.8543175	16.963965	101.7658165
7.186951	-4.521146	112.74247	-7.547927	19.255363	111.062027	46.329803	-5.419302	120.145142	43.662739	49.019123	120.075317	44.996271	21.7999105	120.1102295	-60.092125	16.7108155	102.0138245
7.412714	-4.44567	111.56591	-7.210592	19.104649	110.029922	46.515999	-5.378118	118.173042	43.736649	49.076866	118.402626	45.126324	21.849374	118.287834	-59.547508	16.359924	101.77201
7.637627	-4.378139	109.292206	-7.172921	18.789915	107.575676	46.190689	-5.318972	116.259087	43.317078	48.625755	116.714622	44.7538835	21.6533915	116.4868545	-59.0997255	15.9264385	98.6644975
7.329906	-4.382576	107.319046	-7.387258	18.448372	105.80661	45.873142	-5.337607	115.071846	42.889549	48.424698	115.826607	44.3813455	21.5435455	115.4492265	-59.1558615	15.3531985	96.1639935
5.454967	-4.490453	107.234634	-7.540278	18.203747	105.648926	45.913357	-5.452133	115.713463	42.686127	48.471237	115.801598	44.299742	21.509552	115.7575305	-59.380298	14.897942	95.5403215
3.826589	-4.384677	107.727097	-7.606802	18.218948	106.183067	46.092358	-5.425626	116.493881	42.606213	48.642113	116.241417	44.3492855	21.6082435	116.367649	-59.5628895	14.8296525	95.998485
2.328349	-4.447916	107.769821	-7.724583	18.330612	106.440773	46.076908	-5.348094	117.139175	42.764072	48.700993	116.280281	44.42049	21.6764495	116.709728	-59.869656	14.9847745	96.171818
0.686183	-4.379442	107.241837	-7.825102	18.478111	106.289742	45.873768	-5.27023	117.240211	42.630123	48.813877	116.207863	44.2519455	21.7718235	116.724037	-59.9021495	15.1843985	95.855447
-1.308575	-4.200689	106.517136	-7.821156	18.637648	105.908356	45.711246	-5.161137	116.554855	42.614944	48.869488	115.700867	44.163095	21.8541755	116.127861	-59.805407	15.4211205	95.688851
-3.139008	-4.08533	105.703438	-7.795455	18.887047	105.683174	45.645332	-4.995861	115.476898	42.702042	48.95779	114.778732	44.173687	21.9809645	115.127815	-59.764597	15.7931295	96.238533
-5.256113	-3.914772	105.288292	-7.714851	19.149607	105.750824	45.689037	-4.79539	114.430954	42.911167	49.116005	113.737762	44.300102	22.1603075	114.084358	-59.729804	16.1389065	97.41729
-8.62399	-3.683079	105.645767	-7.632873	19.414469	106.626419	45.876297	-4.622205	113.318596	43.248795	49.321896	112.415077	44.562546	22.3498455	112.8668365	-59.828292	16.4790925	100.3860015
-11.123393	-3.537685	106.242561	-7.667253	19.505573	107.481728	45.948956	-4.612284	112.747749	43.353878	49.403183	111.714592	44.651417	22.3954495	112.2311705	-59.985923	16.6156965	102.7322855
-13.628597	-3.370752	107.073914	-7.785975	19.534512	108.2481	45.904194	-4.618798	112.260078	43.336018	49.473904	111.032928	44.620106	22.427553	111.646503	-60.192056	16.641471	104.849697
-16.190914	-3.222874	107.698784	-7.948612	19.501757	108.772705	45.804249	-4.7444	111.94606	43.196022	49.480675	110.376266	44.5001355	22.3681375	111.161163	-60.3973595	16.6353765	106.384247
-18.766346	-3.00329	108.537483	-8.103645	19.436144	109.150291	45.653072	-4.975432	111.667809	42.946835	49.355503	109.757195	44.2999535	22.1900355	110.712502	-60.5072435	16.6822525	107.58808
-21.262581	-2.814882	109.299622	-8.202531	19.214746	109.471558	45.501312	-5.208611	111.59906	42.570808	49.202881	109.143768	44.03606	21.997135	110.371414	-60.441122	16.432357	108.571702
-23.789444	-2.540022	110.436821	-8.248949	18.864979	109.95488	45.327946	-5.561684	111.740852	42.436211	48.825634	108.540634	43.8820785	21.631975	110.140743	-60.3799765	16.097983	109.769017
-27.388203	-2.142294	112.571335	-8.1548	18.047861	111.174728	45.188141	-6.092229	112.039314	42.220257	48.138641	107.833817	43.704199	21.023206	109.9365655	-60.013799	15.072516	112.4128905
-29.687809	-1.865517	114.143967	-8.060797	17.40995	112.152313	45.218231	-6.445909	112.304817	41.907043	47.791298	107.856766	43.562637	20.6726945	110.0807915	-59.684231	14.1472055	114.2238345
-31.969509	-1.457453	115.593956	-7.957167	16.758678	113.082794	45.258179	-6.824186	112.672462	41.8657	47.321636	107.913681	43.5619395	20.248725	110.2930715	-59.4762735	13.268631	115.8725165
-34.120262	-1.061115	116.713623	-7.875964	16.149685	113.880608	45.276665	-7.162436	112.987076	41.934586	46.934307	108.053375	43.6056255	19.8859355	110.5202255	-59.3575535	12.4134345	117.2409905
-36.293392	-0.540003	117.605148	-7.850309	15.601542	114.479492	45.23336	-7.436445	113.206352	41.904495	46.606457	108.354332	43.5689275	19.585006	110.780342	-59.2695455	11.618078	118.178642
-38.392441	0.063375	118.197372	-7.875237	15.138958	114.906296	45.12558	-7.673803	113.299179	41.818905	46.309505	108.6828	43.4722425	19.317851	110.9909895	-59.2227165	10.960065	118.8216025
-40.386116	0.732825	118.582222	-7.935246	14.762603	115.21257	44.979633	-7.856969	113.26078	41.69067	46.097862	109.127876	43.3351515	19.1204465	111.194328	-59.2056435	10.4047595	119.230812
-43.319542	1.992793	118.88913	-8.09329	14.355585	115.545059	44.712109	-7.977148	113.083176	41.613342	45.907295	109.75473	43.1627255	18.9650735	111.418953	-59.3493055	9.7460965	119.671165
-45.123676	2.910641	119.006813	-8.2304	14.190049	115.701378	44.588558	-7.977129	112.926849	41.553543	45.889153	110.279419	43.0710505	18.956012	111.603134	-59.5318505	9.424086	119.799622
-46.881683	3.957894	119.153786	-8.34249	14.102934	115.861488	44.484035	-7.910905	112.77182	41.458988	45.943485	110.758949	42.9715115	19.01629	111.7653845	-59.6564915	9.189578	119.9575915
-48.436939	5.045216	119.368576	-8.45379	14.118655	116.028381	44.38937	-7.773738	112.654137	41.325615	46.073616	111.193825	42.8574925	19.149939	111.923981	-59.7650725	9.087371	120.132781
-49.949543	6.285905	119.681679	-8.5442	14.212985	116.222191	44.308125	-7.628651	112.553345	41.183472	46.206676	111.564758	42.7457985	19.2890125	112.0590515	-59.8341985	9.1369575	120.3853305
-50.670189	7.710306	119.946907	-8.627492	14.361508	116.413963	44.23587	-7.472215	112.503281	41.096733	46.344448	111.84008	42.6663015	19.4361165	112.1716805	-59.9212855	9.2868995	120.6562455
-51.331417	9.217316	120.226776	-8.709807	14.515923	116.58596	44.14996	-7.331301	112.483063	40.962837	46.486557	112.124634	42.5563985	19.577628	112.3038485	-59.9760125	9.454218	120.8680715
-52.322697	11.320067	120.446709	-8.852766	14.696677	116.802826	43.968124	-7.180663	112.455681	40.824223	46.607029	112.591316	42.3961735	19.713183	112.5234985	-60.1017055	9.680171	121.0821535
-51.522022	12.106363	120.355453	-8.965613	14.730515	116.883827	43.833206	-7.170889	112.412346	40.735054	46.630192	112.94854	42.28413	19.7296515	112.680443	-60.215356	9.7313785	121.087211
-50.349636	12.715185	120.369637	-9.088388	14.724168	116.945587	43.662048	-7.22459	112.316582	40.71579	46.588371	113.27169	42.188919	19.6818905	112.794136	-60.365695	9.7664455	121.097038
-49.845703	13.618842	120.294991	-9.219833	14.650421	116.972748	43.473988	-7.305239	112.168098	40.655472	46.4893	113.572929	42.06473	19.5920305	112.8705135	-60.504396	9.7088115	121.0749825
-48.949986	14.379883	120.154633	-9.347186	14.584416	116.990753	43.280628	-7.436384	111.985764	40.557053	46.369244	113.861534	41.9188405	19.46643	112.923649	-60.6132125	9.702402	121.057857
-47.977352	15.081613	120.161392	-9.521377	14.494856	117.027512	43.041897	-7.551996	111.822197	40.469551	46.238293	114.085938	41.755724	19.3431485	112.9540675	-60.798478	9.6465635	121.1009565
-46.903454	15.684149	120.207504	-9.696266	14.410773	117.072144	42.810352	-7.655808	111.680916	40.334465	46.132816	114.30397	41.5724085	19.238504	112.992443	-60.9649405	9.583042	121.151845
-45.195423	16.658043	120.133507	-9.949787	14.381922	117.163109	42.4995	-7.749633	111.601295	40.126083	46.014988	114.595268	41.3127915	19.1326775	113.0982815	-61.2123655	9.6311665	121.2279365
-43.971546	17.220781	119.987427	-10.105066	14.359649	117.172157	42.35181	-7.806411	111.663292	40.059135	45.970024	114.750793	41.2054725	19.0818065	113.2070425	-61.4156045	9.6374915	121.1372715
-42.700058	17.900915	119.732956	-10.260328	14.408734	117.134949	42.259014	-7.89248	111.820328	39.998581	45.925652	114.834808	41.1287975	19.016586	113.327568	-61.6494535	9.800882	120.94233
-41.29253	18.329155	119.141769	-10.417931	14.461806	116.997505	42.122765	-8.035134	112.21328	39.953278	45.830009	114.779495	41.0380215	18.8974375	113.4963875	-61.8738835	10.0261745	120.4986225
-39.816772	18.840631	118.426308	-10.576114	14.540037	116.765976	42.037766	-8.291774	112.718941	39.949417	45.668198	114.599632	40.9935915	18.688212	113.6592865	-62.1458195	10.391862	119.8726655
-38.394711	19.365906	117.474388	-10.678336	14.612983	116.398987	41.907383	-8.594472	113.352547	40.045212	45.401955	114.302994	40.9762975	18.4037415	113.8277705	-62.3329695	10.8222245	118.9702035
-36.882671	19.831852	116.300308	-10.749084	14.65145	115.849388	41.817932	-8.953212	114.114868	40.257599	45.100868	113.967728	41.0377655	18.073828	114.041298	-62.5359335	11.229072	117.657478
-34.552929	20.589577	114.099632	-10.807069	14.640258	114.753914	41.733967	-9.517489	115.191223	40.741493	44.570671	113.47213	41.23773	17.526591	114.3316765	-62.851868	11.753925	115.1761515
-32.993198	21.04059	112.71093	-10.818522	14.5544	113.891426	41.609718	-9.848213	115.798531	41.015053	44.232941	113.158966	41.3123855	17.192364	114.4787485	-62.9494295	11.916436	113.3041035
-31.474766	21.585373	111.50621	-10.823564	14.384604	113.126282	41.394432	-10.130737	116.120651	41.26749	43.918217	112.868263	41.330961	16.89374	114.494457	-62.978089	11.875468	111.758107
-30.008614	22.099171	110.822556	-10.808619	14.185132	112.652817	41.230576	-10.384047	116.134621	41.341545	43.661354	112.64756	41.2860605	16.6386535	114.3910905	-62.9032985	11.7316105	110.9145435
-28.502089	22.723848	110.504951	-10.795368	13.979414	112.429703	41.110004	-10.564036	116.110504	41.424084	43.490589	112.605095	41.267044	16.4632765	114.3577995	-62.85778	11.4955515	110.5016065
-27.112514	23.395813	110.643974	-10.817501	13.829245	112.483765	41.084988	-10.664537	116.008293	41.478302	43.43449	112.764503	41.281645	16.3849765	114.386398	-62.916647	11.2735135	110.581132
-25.673754	24.167765	110.919678	-10.855768	13.761806	112.694618	41.103519	-10.683609	116.017212	41.459942	43.494022	113.069534	41.2817305	16.4052065	114.543373	-62.9932665	11.1184055	110.845863
-23.740812	25.475704	111.613205	-10.983179	13.817401	113.183418	41.13578	-10.610166	116.075806	41.409538	43.714569	113.783195	41.272659	16.5522015	114.9295005	-63.239017	11.0826005	111.4373355
-22.420593	26.46809	112.195541	-11.091187	13.929823	113.60067	41.124676	-10.482967	116.176987	41.364193	43.909718	114.300659	41.2444345	16.7133755	115.238823	-63.4268085	11.1462705	111.962517
-21.210148	27.423296	112.796555	-11.216544	14.049238	114.045212	41.12212	-10.373022	116.3255	41.298962	44.121872	114.955116	41.210541	16.874425	115.640308	-63.643629	11.224051	112.450116
-19.997507	28.364662	113.403152	-11.380198	14.175324	114.507881	41.111214	-10.24565	116.582909	41.169975	44.358456	115.744949	41.1405945	17.056403	116.163929	-63.9009905	11.294245	112.851833
-18.865135	29.398342	114.15696	-11.561024	14.278163	114.995453	41.098015	-10.16782	117.022156	41.112041	44.593273	116.630554	41.105028	17.2127265	116.826355	-64.227076	11.3435995	113.164551
-17.775232	30.309469	114.782501	-11.75995	14.36006	115.545761	41.073269	-10.103061	117.59095	40.958309	44.845474	117.614296	41.015789	17.3712065	117.602623	-64.535689	11.3489135	113.488899
-16.654829	31.305105	115.561913	-11.98244	14.428131	116.159912	41.038929	-10.013795	118.283798	40.79232	45.130325	118.617607	40.9156245	17.558265	118.4507025	-64.8805045	11.297997	113.8691215
-15.19111	32.675007	116.962685	-12.358061	14.518015	117.167297	40.974472	-9.862609	119.418839	40.440464	45.627403	120.076584	40.707468	17.882397	119.7477115	-65.42359	11.153633	114.5868825
-14.269945	33.62352	117.746857	-12.612607	14.581725	117.794815	41.010242	-9.755182	120.17083	40.171005	45.964218	120.903847	40.5906235	18.104518	120.5373385	-65.8158375	11.058932	115.0522915
-13.448213	34.51886	118.403915	-12.851633	14.623759	118.322845	41.050423	-9.653934	120.869385	39.878082	46.261227	121.594788	40.4642525	18.3036465	121.2320865	-66.1675185	10.9438715	115.4136035
-12.601068	35.33606	118.880783	-13.038659	14.630858	118.738579	41.11713	-9.547444	121.425438	39.563324	46.436752	122.163078	40.340227	18.444654	121.794258	-66.417545	10.817062	115.6829
-11.842508	36.294651	119.26297	-13.155529	14.623356	119.021416	41.213379	-9.441289	121.796738	39.349079	46.535313	122.429153	40.281229	18.547012	122.1129455	-66.592287	10.6997	115.9298865
-11.108702	37.058662	119.315399	-13.236173	14.616969	119.154213	41.311707	-9.268401	121.929359	39.111374	46.663261	122.464752	40.2115405	18.69743	122.1970555	-66.6838865	10.536508	116.1113705
-10.639418	37.785011	119.464912	-13.265097	14.641144	119.147469	41.438084	-9.071181	121.868073	38.924885	46.843658	122.147415	40.1814845	18.8862385	122.007744	-66.7116785	10.3960495	116.287194
-10.052292	39.153561	118.948532	-13.27504	14.751299	118.907837	41.594582	-8.670642	121.464417	38.589573	47.131908	121.274139	40.0920775	19.230633	121.369278	-66.6421575	10.271965	116.446396
-9.731965	40.008251	118.348656	-13.289314	14.87743	118.6381	41.637192	-8.346329	121.066856	38.276146	47.343899	120.625877	39.956669	19.498785	120.8463665	-66.535297	10.256075	116.4298335
-9.600515	40.809246	117.942978	-13.308125	14.98323	118.358208	41.623104	-8.044715	120.659637	37.991131	47.526703	120.036911	39.8071175	19.740994	120.348274	-66.4233675	10.225466	116.368142
-9.52264	41.737133	117.740692	-13.356081	15.068449	118.145096	41.56073	-7.775192	120.267853	37.73571	47.701653	119.654549	39.64822	19.9632305	119.961201	-66.360382	10.1736675	116.328991
-9.468183	42.620361	117.646721	-13.426982	15.129106	118.011581	41.477306	-7.530585	119.919373	37.457649	47.946449	119.448601	39.4674775	20.207932	119.683987	-66.3214415	10.05028	116.339175
-9.607388	43.527946	117.784622	-13.557555	15.18748	117.978333	41.341866	-7.27197	119.574715	37.1665	48.191566	119.440582	39.254183	20.459798	119.5076485	-66.369293	9.915162	116.4490175
-9.783254	44.346455	118.067726	-13.701302	15.246063	118.017372	41.221058	-7.043142	119.17485	36.885288	48.416504	119.598686	39.053173	20.686681	119.386768	-66.455777	9.805445	116.647976
-10.028567	45.628487	118.830917	-13.937656	15.350622	118.173203	40.95903	-6.747505	118.570801	36.56126	48.711937	119.912491	38.760145	20.982216	119.241646	-66.635457	9.719028	117.10476
-10.172215	46.491062	119.308533	-14.078951	15.468817	118.320885	40.793617	-6.555356	118.137932	36.425163	48.900806	120.142555	38.60939	21.172725	119.1402435	-66.767292	9.764909	117.5015265
-10.458879	47.284798	119.869278	-14.185564	15.646514	118.492401	40.67976	-6.35552	117.804001	36.284302	49.097504	120.372536	38.482031	21.370992	119.0882685	-66.853159	9.922036	117.8965335
-10.661876	47.975426	120.37178	-14.272155	15.802385	118.662941	40.631649	-6.160923	117.54837	36.173676	49.290337	120.636276	38.4026625	21.564707	119.092323	-66.9469725	10.040063	118.233559
-10.826004	48.576721	120.812294	-14.303952	15.958822	118.837822	40.638199	-5.948306	117.375145	36.107635	49.439037	120.853569	38.372917	21.7453655	119.114357	-66.980821	10.1722785	118.561287
-10.960421	49.155247	121.187126	-14.309159	16.081676	118.993591	40.702568	-5.757555	117.259094	35.999252	49.530006	121.017838	38.35091	21.8862255	119.138466	-66.969228	10.2771265	118.848716
-11.074293	49.716251	121.503281	-14.295472	16.146612	119.162239	40.757263	-5.611257	117.232452	35.996246	49.64547	121.13073	38.3767545	22.0171065	119.181591	-66.9676985	10.2761175	119.142887
-11.211784	50.378357	121.739159	-14.251657	16.168261	119.398186	40.856091	-5.531322	117.308655	36.058235	49.695145	121.160721	38.457163	22.0819115	119.234688	-66.960477	10.2546105	119.561684
-11.416943	50.706833	121.833885	-14.213435	16.13958	119.534943	40.918758	-5.541732	117.372978	36.064575	49.653721	121.104004	38.4916665	22.0559945	119.238491	-66.9185365	10.2231655	119.831395
-11.435345	50.896622	121.731911	-14.184739	16.078169	119.60791	40.984226	-5.607533	117.387917	36.163425	49.580086	120.964668	38.5738255	21.9862765	119.1762925	-66.9433035	10.1700615	120.0395275
-11.466528	51.017876	121.591148	-14.156391	15.995111	119.613243	41.004642	-5.716547	117.32888	36.260986	49.481712	120.712112	38.632814	21.8825825	119.020496	-66.945596	10.1076395	120.20599
-11.465746	51.090641	121.38591	-14.159709	15.909942	119.527115	40.965401	-5.806839	117.123604	36.334991	49.34436	120.377159	38.650196	21.7687605	118.7503815	-66.969614	10.0511235	120.3038485
-11.525289	51.138832	121.200928	-14.139676	15.848897	119.359222	40.90292	-5.897469	116.703644	36.427971	49.175514	119.908699	38.6654455	21.6390225	118.3061715	-66.9447975	10.0587715	120.4122725
-11.43704	51.147057	120.933365	-14.132957	15.797133	119.12587	40.816792	-5.972983	116.119957	36.484764	49.070488	119.433556	38.650778	21.5487525	117.7767565	-66.916692	10.0455135	120.4749835
-11.250774	51.122898	120.666908	-14.083186	15.710491	118.718552	40.557003	-5.97772	115.104584	36.536118	48.87981	118.786415	38.5465605	21.451045	116.9454995	-66.7129325	9.969937	120.4916045
-11.103681	51.085999	120.54702	-14.0538	15.672168	118.468369	40.374134	-5.973716	114.390251	36.545319	48.795937	118.370476	38.4597265	21.4111105	116.3803635	-66.5673265	9.9332255	120.5563745
-10.963753	50.994446	120.411644	-14.024685	15.696125	118.184723	40.15799	-5.935735	113.702621	36.544956	48.755219	117.982147	38.351473	21.409742	115.842384	-66.400843	9.982508	120.527062
-10.798135	50.824974	120.209862	-14.047022	15.74933	117.874275	39.952721	-5.852015	113.066277	36.526218	48.77581	117.560089	38.2394695	21.4618975	115.313183	-66.3335135	10.0367625	120.435367
-10.583287	50.561375	119.927742	-14.074828	15.865103	117.553696	39.773552	-5.751226	112.532272	36.485939	48.866798	117.191315	38.1297455	21.557786	114.8617935	-66.2794015	10.17242	120.2455985
-10.346806	50.213123	119.547607	-14.087422	15.997415	117.209793	39.656593	-5.60078	112.081169	36.406559	48.968521	116.905746	38.031576	21.6838705	114.4934575	-66.20642	10.3109595	119.9261285
-9.946514	49.824059	119.171272	-14.12602	16.146824	116.879448	39.57832	-5.447039	111.736549	36.319302	49.070591	116.676392	37.948811	21.811776	114.2064705	-66.200851	10.481872	119.5524255
-9.304428	49.08736	118.787193	-14.199739	16.318378	116.515907	39.453739	-5.224414	111.39138	36.160938	49.193565	116.557404	37.8073385	21.9845755	113.974392	-66.2068165	10.6521805	119.057422
-8.838491	48.572392	118.706367	-14.223172	16.383003	116.412888	39.411366	-5.097504	111.345467	36.123394	49.267868	116.659256	37.76738	22.085182	114.0023615	-66.213724	10.680824	118.8234145
-8.300776	47.906769	118.838676	-14.25139	16.448515	116.451645	39.417248	-5.005785	111.56958	36.148529	49.372803	116.978218	37.7828885	22.183509	114.273899	-66.2856685	10.713521	118.629391
-7.674726	47.155861	118.956497	-14.24497	16.560629	116.59082	39.491055	-4.908967	112.004112	36.174141	49.519924	117.478333	37.832598	22.3054785	114.7412225	-66.322538	10.8157795	118.4404175
-6.985394	46.324982	119.043983	-14.249855	16.695374	116.786598	39.598621	-4.821526	112.625801	36.147644	49.690762	117.99086	37.8731325	22.434618	115.3083305	-66.3728425	10.95613	118.2648655
-6.303619	45.535572	118.97776	-14.297623	16.902792	116.908539	39.703003	-4.744339	113.398064	36.088661	49.856762	118.514946	37.895832	22.5562115	115.956505	-66.491078	11.2493725	117.860573
-5.558347	44.630623	118.715584	-14.397108	17.136408	116.954567	39.7892	-4.690371	114.233276	36.049522	49.972961	118.906975	37.919361	22.641295	116.5701255	-66.713577	11.631521	117.3390085
-4.359732	43.188637	118.058571	-14.638885	17.480255	116.742416	39.847755	-4.769157	115.407272	35.970135	50.13171	119.072678	37.908945	22.6812765	117.239975	-67.186715	12.2792335	116.244857
-3.617485	42.219917	117.535149	-14.838508	17.669804	116.397568	39.758518	-4.839925	115.907272	35.898846	50.138306	119.00798	37.828682	22.6491905	117.457626	-67.505698	12.6904175	115.33751
-2.840223	41.095875	116.93734	-15.016709	17.795788	115.945969	39.598602	-4.92576	116.085732	35.848095	50.128971	118.750046	37.7233485	22.6016055	117.417889	-67.7567665	12.9899705	114.474049
-2.085922	39.935562	116.385902	-15.118358	17.836622	115.477348	39.404762	-4.981868	115.957603	35.81432	50.092644	118.417023	37.609541	22.555388	117.187313	-67.846257	13.117856	113.767383
-1.312023	38.806389	115.912338	-15.167223	17.846819	115.068962	39.232334	-4.996485	115.691124	35.808773	50.013554	118.108902	37.5205535	22.5085345	116.900013	-67.8549995	13.1851035	113.237911
-0.460028	37.578129	115.603485	-15.121492	17.931326	114.837822	39.176186	-4.943117	115.578804	35.836349	50.018456	117.894768	37.5062675	22.5376695	116.736786	-67.7492515	13.3249825	112.938858
0.372211	36.349785	115.485474	-15.066748	18.076439	114.846947	39.265457	-4.851861	115.739861	35.897575	50.125336	117.87722	37.581516	22.6367375	116.8085405	-67.715012	13.5161405	112.8853535
1.628903	34.662212	115.722145	-15.010041	18.393269	115.27227	39.467899	-4.717533	116.508636	35.972378	50.31628	118.121948	37.7201385	22.7993735	117.315292	-67.7402205	13.9871645	113.229248
2.474827	33.454166	116.132462	-15.017146	18.620174	115.740601	39.538181	-4.623172	117.339775	36.014755	50.468636	118.347572	37.776468	22.922732	117.8436735	-67.81076	14.317616	113.6375285
3.268849	32.353119	116.450142	-15.079421	18.826977	116.306351	39.616661	-4.52821	118.258522	36.012165	50.609703	118.573059	37.814413	23.0407465	118.4157905	-67.973255	14.6132075	114.1969115
4.037366	31.106476	116.872581	-15.133103	18.998692	116.856407	39.703648	-4.415886	119.191467	35.974991	50.742958	118.743393	37.8393195	23.163536	118.96743	-68.1055255	14.833848	114.745384
4.73814	29.845888	117.261887	-15.207259	19.125629	117.348351	39.798172	-4.329896	120.052361	35.894142	50.858074	118.864693	37.846157	23.264089	119.458527	-68.260675	14.987169	115.238175
5.451796	28.773689	117.774872	-15.267561	19.20915	117.741928	39.892651	-4.238245	120.797836	35.808926	50.937496	118.912529	37.8507885	23.3496255	119.8551825	-68.3859105	15.0686745	115.6286735
6.189496	27.679199	117.990944	-15.294689	19.248127	118.003532	39.984436	-4.165189	121.419014	35.76292	51.018101	118.949234	37.873678	23.426456	120.184124	-68.463056	15.069798	115.82294
7.208858	26.130384	118.293701	-15.258141	19.206524	118.101868	40.147675	-4.063439	122.053574	35.738167	51.103645	119.029892	37.942921	23.520103	120.541733	-68.459203	14.892945	115.662003
7.865905	25.081482	118.343842	-15.170628	19.145243	117.96273	40.306911	-4.005435	122.25798	35.779171	51.183064	119.138046	38.043041	23.5888145	120.698013	-68.384297	14.7016715	115.227447
8.542666	24.07893	118.262985	-15.018104	19.085957	117.730042	40.51363	-3.944838	122.294296	35.872955	51.304745	119.328629	38.1932925	23.6799535	120.8114625	-68.2295005	14.4919605	114.6486215
9.145953	23.100925	118.297722	-14.786942	19.064007	117.437813	40.785934	-3.843299	122.272537	36.012436	51.448013	119.577278	38.399185	23.802357	120.9249075	-67.973069	14.325657	113.9507185
9.7672	22.243027	118.15062	-14.50697	19.090492	117.136322	41.106899	-3.712	122.196182	35.882507	51.747238	120.065559	38.494703	24.017619	121.1308705	-67.508643	14.163365	113.1417735
10.319412	21.373106	118.179115	-14.18996	19.197624	116.88385	41.463737	-3.516303	122.153679	36.349083	51.878284	120.17115	38.90641	24.1809905	121.1624145	-67.28633	14.2142575	112.6052855
10.84033	20.546713	118.100403	-13.839414	19.386688	116.641975	41.856922	-3.308096	122.202599	36.753143	52.060223	120.207306	39.3050325	24.3760635	121.2049525	-66.9838605	14.3973125	112.0789975
11.493951	19.341343	117.916016	-13.283326	19.745649	116.244057	42.418419	-3.039903	122.352837	37.234612	52.332752	120.175079	39.8265155	24.6464245	121.263958	-66.3931675	14.8448735	111.224156
11.894159	18.626396	117.785408	-12.940656	20.001408	116.012283	42.726089	-2.891332	122.516693	37.514442	52.446247	120.001495	40.1202655	24.7774575	121.259094	-66.0015775	15.2253585	110.765472
12.227445	17.82358	117.710876	-12.619143	20.219126	115.789474	42.990509	-2.8002	122.671547	37.853477	52.512241	119.784866	40.421993	24.8560205	121.2282065	-65.660279	15.5822315	110.3507415
12.448759	17.028887	117.625633	-12.349591	20.378576	115.616371	43.202091	-2.785542	122.766388	38.227421	52.503979	119.578552	40.714756	24.8592185	121.17247	-65.413938	15.8979335	110.060272
12.593873	16.233431	117.500618	-12.11785	20.513851	115.433479	43.354408	-2.789519	122.75872	38.482983	52.488678	119.411682	40.9186955	24.8495795	121.085201	-65.1543955	16.1781225	109.781757
12.604329	15.534682	117.313217	-11.909507	20.632265	115.231117	43.423859	-2.805174	122.632095	38.768402	52.446121	119.248474	41.0961305	24.8204735	120.9402845	-64.9151445	16.4440565	109.5219495
12.579793	14.909874	117.083488	-11.755176	20.757832	115.014862	43.437405	-2.837645	122.345284	38.962559	52.391304	119.153893	41.199982	24.7768295	120.7495885	-64.710334	16.7388345	109.2801355
12.459153	13.923105	116.697861	-11.651108	21.038025	114.873245	43.3666	-2.782886	121.737732	39.252804	52.420933	119.084381	41.309702	24.8190235	120.4110565	-64.611918	17.2570265	109.3354335
12.238424	13.292747	116.576134	-11.65587	21.289389	114.921951	43.30019	-2.666296	121.366028	39.297859	52.544285	119.144989	41.2990245	24.9389945	120.2555085	-64.6107645	17.6397835	109.5883935
11.929328	12.670788	116.538986	-11.712437	21.569105	115.07106	43.251766	-2.534924	121.113144	39.271774	52.665184	119.244194	41.26177	25.06513	120.178669	-64.686644	18.07308	109.963451
11.536799	12.132136	116.572906	-11.78767	21.819935	115.291428	43.198631	-2.439143	120.950829	39.219296	52.797691	119.377068	41.2089635	25.179274	120.1639485	-64.7843035	18.460596	110.4189075
11.126204	11.626035	116.644958	-11.850009	22.022192	115.531334	43.137901	-2.352212	120.842003	39.185081	52.880512	119.518265	41.161491	25.26415	120.180134	-64.861509	18.780234	110.882534
10.707214	11.008286	116.663185	-11.921414	22.1745	115.778374	43.078182	-2.333602	120.722946	39.161301	52.940197	119.670807	41.1197415	25.3032975	120.1968765	-64.9625695	19.0457025	111.3598715
10.114347	10.407225	116.696152	-11.977853	22.294851	116.000954	42.982857	-2.313835	120.601402	39.158043	52.961983	119.79599	41.07045	25.324074	120.198696	-65.026156	19.265628	111.803212
9.240686	9.411953	116.719124	-12.0502	22.371328	116.269241	42.881081	-2.345539	120.474228	39.120525	52.909653	119.964149	41.000803	25.282057	120.2191885	-65.101203	19.460599	112.3192935
8.621518	8.792251	116.709755	-12.068901	22.35952	116.37925	42.851242	-2.400182	120.453918	39.118618	52.854931	120.046783	40.98493	25.2273745	120.2503505	-65.122732	19.4916655	112.5081495
7.983639	8.166739	116.698982	-12.080957	22.288189	116.418671	42.865845	-2.481433	120.480881	39.111805	52.776455	120.081314	40.988825	25.147511	120.2810975	-65.150739	19.428867	112.5562445
7.281543	7.427143	116.629318	-12.058294	22.177328	116.369476	42.904556	-2.558549	120.526108	39.072899	52.691166	120.073128	40.9887275	25.0663085	120.299618	-65.1053155	19.2883475	112.439334
6.527387	6.661041	116.506363	-12.0422	22.020872	116.217087	42.958145	-2.679297	120.59227	39.074356	52.570881	119.983337	41.0162505	24.945792	120.2878035	-65.1006505	19.095952	112.1463705
5.722281	5.909418	116.340019	-12.046792	21.83209	115.9814	42.975651	-2.798448	120.637688	39.000713	52.434338	119.838669	40.988182	24.817945	120.2381785	-65.081766	18.846235	111.7246215
4.942712	5.179646	116.119827	-12.049911	21.625774	115.709984	42.961395	-2.945014	120.637253	38.909145	52.256863	119.588173	40.93527	24.6559245	120.112713	-65.035092	18.5956235	111.307255
3.622499	3.981002	115.823792	-12.075131	21.300671	115.35672	42.911633	-3.19553	120.604996	38.813282	51.928528	119.108055	40.8624575	24.366499	119.8565255	-65.0127195	18.234843	110.8569145
2.622518	3.175411	115.671936	-12.094876	21.102091	115.208138	42.851494	-3.372577	120.593918	38.808613	51.707096	118.783173	40.8300535	24.1672595	119.6885455	-65.0198055	18.0369225	110.7277305
1.622195	2.405423	115.548622	-12.110632	20.952393	115.149536	42.784657	-3.530094	120.576416	38.79417	51.539677	118.556885	40.7894135	24.0047915	119.5666505	-65.0106775	17.8999945	110.7324215
0.579505	1.709753	115.532768	-12.167742	20.875082	115.169823	42.703728	-3.648785	120.478645	38.783676	51.389832	118.375191	40.743702	23.8705235	119.426918	-65.079186	17.8796405	110.912728
-0.535238	0.90774	115.443718	-12.254277	20.859564	115.229988	42.586803	-3.761917	120.294212	38.782269	51.261978	118.21067	40.684536	23.7500305	119.252441	-65.19309	17.9690975	111.207535
-1.714508	0.147992	115.295815	-12.378395	20.905373	115.275108	42.431328	-3.842621	119.952461	38.783463	51.18298	118.008484	40.6073955	23.6701795	118.9804725	-65.3641855	18.1405665	111.5697435
-2.862377	-0.518273	114.991104	-12.514421	20.972393	115.249184	42.238544	-3.848344	119.401428	38.806942	51.122421	117.705246	40.522743	23.6370385	118.553337	-65.551585	18.3077475	111.945031
-4.609958	-1.584705	114.439644	-12.689449	21.06041	114.965401	41.921268	-3.740042	118.257057	38.735546	51.01704	116.931465	40.328407	23.638499	117.594261	-65.707305	18.482321	112.336541
-5.822744	-2.322945	113.840195	-12.767385	21.071283	114.590477	41.70322	-3.612082	117.34716	38.68718	50.998886	116.227104	40.1952	23.693402	116.787132	-65.72997	18.449164	112.393822
-6.944671	-3.009221	113.311615	-12.805178	21.001812	114.085266	41.497063	-3.524039	116.493942	38.606663	50.959892	115.406509	40.051863	23.7179265	115.9502255	-65.662219	18.2856975	112.2203065
-8.100898	-3.757804	112.756172	-12.788202	20.762207	113.464561	41.366276	-3.442024	115.749344	38.487934	50.938755	114.465378	39.927105	23.7483655	115.107361	-65.503509	17.7760485	111.821761
-9.276726	-4.535706	112.306168	-12.742851	20.357794	112.724281	41.361092	-3.458731	115.193893	38.329868	50.789124	113.349808	39.84548	23.6651965	114.2718505	-65.331182	17.0503915	111.1767115
-10.398887	-5.358331	111.964355	-12.673943	19.832844	111.909637	41.433605	-3.651223	114.793411	38.10535	50.463875	112.048531	39.7694775	23.406326	113.420971	-65.1173635	16.259362	110.398303
-11.494994	-6.139799	111.817467	-12.607954	19.202845	111.070824	41.493572	-3.955557	114.525665	37.934105	49.994492	110.585548	39.7138385	23.0194675	112.5556065	-64.9297465	15.3862225	109.5860415
-13.264784	-7.3441	111.729637	-12.4977	18.067026	109.97847	41.532341	-4.590018	114.492752	37.509533	48.950462	108.590523	39.520937	22.180222	111.5416375	-64.516337	13.95383	108.4153025
-14.393841	-8.089098	111.855713	-12.428002	17.200344	109.517754	41.537479	-5.089204	114.530655	37.437485	48.196697	107.371941	39.487482	21.5537465	110.951298	-64.343486	12.8469415	108.08421
-15.512121	-8.712205	112.088631	-12.358221	16.300749	109.27224	41.482197	-5.655559	114.544319	37.392242	47.423618	106.404648	39.4372195	20.8840295	110.4744835	-64.1536615	11.7174685	108.0699965
-16.776436	-9.178278	112.225281	-12.318306	15.480947	109.182823	41.549641	-6.277639	114.476501	37.389027	46.692307	105.709244	39.469334	20.207334	110.0928725	-64.105946	10.75456	108.2727735
-17.940851	-9.517995	112.394096	-12.297295	14.819582	109.213676	41.501633	-6.790658	114.371315	37.387127	46.150459	105.244759	39.44438	19.6799005	109.808037	-64.03897	9.9592635	108.619315
-19.073561	-9.673252	112.624565	-12.284975	14.354319	109.305336	41.432377	-7.181497	114.226616	37.40287	45.735027	104.977287	39.4176235	19.276765	109.6019515	-63.9875735	9.431873	109.0087205
-20.201939	-9.7541	112.605904	-12.290549	14.093921	109.393143	41.400143	-7.359419	114.022339	37.316849	45.656551	104.925537	39.358496	19.148566	109.473938	-63.939594	9.039276	109.312348
-21.935101	-9.522241	112.247154	-12.269772	14.058514	109.369156	41.401039	-7.343419	113.726677	37.342133	45.693958	105.019356	39.371586	19.1752695	109.3730165	-63.91113	8.9417585	109.3652955
-22.986158	-9.189822	111.906967	-12.236471	14.223894	109.257652	41.418716	-7.185969	113.47599	37.380276	45.895145	105.142723	39.399496	19.354588	109.3093565	-63.872438	9.0932	109.2059475
-24.023251	-8.741236	111.385094	-12.151737	14.468927	109.047958	41.446358	-6.9663	113.180588	37.330647	46.231262	105.343773	39.3885025	19.632481	109.2621805	-63.6919765	9.305373	108.8337355
-25.150766	-8.127172	110.783318	-12.068165	14.747935	108.780846	41.513611	-6.731902	112.839035	37.521255	46.502434	105.476883	39.517433	19.885266	109.157959	-63.653763	9.610604	108.403733
-26.196226	-7.501484	110.254646	-11.980538	15.041124	108.5606	41.54253	-6.48679	112.466026	37.626595	46.800045	105.660591	39.5845625	20.1566275	109.0633085	-63.5456385	9.9256205	108.0578915
-27.191591	-6.744544	109.905014	-11.903785	15.325639	108.427902	41.555206	-6.265511	112.158737	37.737637	47.043381	105.770584	39.6464215	20.388935	108.9646605	-63.4539915	10.262343	107.8911435
-28.249172	-5.852837	109.827187	-11.872939	15.590744	108.412636	41.463253	-6.074818	111.937889	37.766384	47.242779	105.805084	39.6148185	20.5839805	108.8714865	-63.3606965	10.5975075	107.9537855
-29.792681	-4.358807	110.200569	-11.876442	15.872473	108.664665	41.469009	-5.933802	111.695061	37.7024	47.346981	105.588188	39.5857045	20.7065895	108.6416245	-63.3385885	11.0383565	108.6877055
-30.749056	-3.337108	110.694527	-11.939034	15.915212	108.985344	41.418545	-5.978165	111.586311	37.61047	47.283943	105.437256	39.5145075	20.652889	108.5117835	-63.3925755	11.177535	109.4589045
-31.741217	-2.152778	111.214851	-12.045327	15.830508	109.388771	41.292316	-6.097657	111.541954	37.520943	47.119389	105.364189	39.4066295	20.510866	108.4530715	-63.4972835	11.15015	110.3244705
-32.697124	-0.991181	111.661743	-12.201824	15.639715	109.812332	41.107159	-6.299103	111.599937	37.439888	46.903942	105.414375	39.2735235	20.3024195	108.507156	-63.6771715	10.9770105	111.117508
-33.603008	0.180496	112.050629	-12.365881	15.394671	110.246277	40.914303	-6.559856	111.627663	37.377987	46.684258	105.649117	39.146145	20.062201	108.63839	-63.877907	10.727141	111.854164
-34.508369	1.549754	112.308929	-12.515768	15.127201	110.674957	40.708122	-6.808697	111.678246	37.328079	46.510475	106.007217	39.0181005	19.850889	108.8427315	-64.0496365	10.403513	112.5071825
-35.33263	2.86106	112.537598	-12.668313	14.892311	111.092613	40.550526	-7.021344	111.734177	37.286743	46.391632	106.476425	38.9186345	19.685144	109.105301	-64.2552605	10.099478	113.079925
-36.542614	5.103888	112.790154	-12.834687	14.635159	111.639236	40.358017	-7.230803	111.822296	37.265652	46.31242	107.355461	38.8118345	19.5408085	109.5888785	-64.4812085	9.7295095	113.6895935
-37.175968	6.62439	112.859467	-12.889282	14.547791	111.952278	40.327305	-7.309432	111.887894	37.303181	46.325031	108.017258	38.815243	19.5077995	109.952576	-64.593807	9.5877825	113.95198
-37.80793	8.2666	112.92173	-12.911153	14.544533	112.216011	40.34222	-7.33808	111.991348	37.42041	46.381992	108.698204	38.881315	19.521956	110.344776	-64.703621	9.56711	114.087246
-38.418873	10.005583	112.946426	-12.892643	14.606604	112.444115	40.376816	-7.345341	112.191948	37.571301	46.434387	109.338364	38.9740585	19.544523	110.765156	-64.7593445	9.668685	114.123074
-38.939754	11.697441	112.995613	-12.855916	14.709851	112.705788	40.442104	-7.37748	112.51638	37.766312	46.502159	110.05645	39.104208	19.5623395	111.286415	-64.81604	9.8573625	114.125161
-39.485416	13.568035	113.103722	-12.808906	14.844422	113.039566	40.52438	-7.463193	113.062202	37.996483	46.534111	110.78186	39.2604315	19.535459	111.922031	-64.8782435	10.153385	114.157101
-39.831318	15.380816	113.296494	-12.780118	14.949365	113.483299	40.580902	-7.584107	113.854828	38.208733	46.540565	111.721085	39.3948175	19.478229	112.7879565	-64.9550535	10.420501	114.1786415
-40.390541	18.200886	113.945435	-12.822093	15.080584	114.541672	40.60445	-7.790802	115.470779	38.462593	46.48727	113.26091	39.5335215	19.348234	114.3658445	-65.1777075	10.812934	114.7174995
-40.743484	20.037273	114.691505	-12.936643	15.118072	115.523735	40.550568	-7.910945	116.705551	38.471268	46.478592	114.494156	39.510918	19.2838235	115.5998535	-65.384204	10.9523205	115.4476165
-41.061451	21.920856	115.63485	-13.123483	15.142229	116.656647	40.459019	-8.03932	117.975784	38.478134	46.49633	115.745186	39.4685765	19.228505	116.860485	-65.7155425	11.055953	116.452809
-41.398544	23.872715	116.80751	-13.345022	15.159885	117.878387	40.31517	-8.224206	119.083572	38.378479	46.54063	117.036034	39.3468245	19.158212	118.059803	-66.0368685	11.161558	117.696971
-41.711094	25.729221	118.123924	-13.579254	15.174672	119.124031	40.066574	-8.351755	120.010719	38.270424	46.540379	118.302277	39.168499	19.094312	119.156498	-66.327007	11.255032	119.091564
-42.005924	27.695374	119.529274	-13.819721	15.200875	120.331337	39.836052	-8.409735	120.744133	38.200523	46.557011	119.547249	39.0182875	19.073638	120.145691	-66.6577295	11.328112	120.516983
-42.283928	29.601639	120.824966	-14.036885	15.231499	121.39344	39.648987	-8.431643	121.245232	38.066483	46.672249	120.887306	38.857735	19.120303	121.066269	-66.931505	11.342695	121.720611
-42.595856	32.493275	122.673164	-14.321314	15.309896	122.603378	39.481182	-8.394421	121.600914	37.945271	46.7901	122.744728	38.7132265	19.1978395	122.172821	-67.3558545	11.4219525	123.033935
-42.762913	34.321835	123.696854	-14.499274	15.405297	123.17498	39.389397	-8.278815	121.636711	37.863159	46.872627	123.915359	38.626278	19.296906	122.776035	-67.624826	11.513688	123.573925
-42.896553	36.191673	124.61808	-14.671461	15.513851	123.631516	39.326351	-8.152262	121.66568	37.669418	46.986652	124.905655	38.4978845	19.417195	123.2856675	-67.8408065	11.610507	123.9773645
-43.029541	37.969082	125.481209	-14.793721	15.67165	124.002327	39.315269	-8.00829	121.644066	37.639046	47.071541	125.651573	38.4771575	19.5316255	123.6478195	-68.0645995	11.8116745	124.3568345
-43.194069	39.707287	126.244339	-14.888443	15.820392	124.321472	39.350121	-7.913564	121.561623	37.586357	47.149826	126.145721	38.468239	19.618131	123.853672	-68.245125	12.022653	124.789272
-43.134327	41.3498	126.895927	-14.899042	15.977083	124.587486	39.386673	-7.825778	121.495377	37.543869	47.228111	126.329399	38.465271	19.7011665	123.912388	-68.263355	12.2529995	125.262584
-42.96912	42.756969	127.65036	-14.794569	16.082571	124.782219	39.436073	-7.75566	121.39106	37.605141	47.240959	126.285461	38.520607	19.7426495	123.8382605	-68.109745	12.4224925	125.7261775
NaN	NaN	NaN	-14.600152	16.183428	124.996338	39.602627	-7.7479	121.337296	37.786247	47.192741	126.036308	38.694437	19.7224205	123.686802	-67.894741	12.6444355	126.305874
NaN	NaN	NaN	-14.427249	16.169817	125.106575	39.768936	-7.843018	121.413406	37.998581	47.094463	125.86689	38.8837585	19.6257225	123.640148	-67.7382565	12.7139115	126.573002
NaN	NaN	NaN	-14.23276	16.124561	125.194656	39.934269	-7.968566	121.534958	38.22403	46.977829	125.740028	39.0791495	19.5046315	123.637493	-67.5446695	12.7444905	126.751819
NaN	NaN	NaN	-14.084522	16.067596	125.287834	40.077671	-8.100637	121.694878	38.436935	46.860947	125.638077	39.257303	19.380155	123.6664775	-67.426347	12.755037	126.9091905
-39.418633	47.14238	128.048782	-13.935639	16.035431	125.340904	40.200977	-8.222479	121.794296	38.64336	46.750675	125.572563	39.4221685	19.264098	123.6834295	-67.2934465	12.806764	126.9983785
-38.607769	47.712318	127.991936	-13.810041	16.023518	125.391663	40.284328	-8.305186	121.847664	38.823845	46.670818	125.516342	39.5540865	19.182816	123.682003	-67.1741685	12.86422	127.101323
-37.805492	48.100983	127.949478	-13.706273	16.041019	125.387833	40.368355	-8.367779	121.854439	38.976906	46.612297	125.543739	39.6726305	19.122259	123.699089	-67.0851765	12.959779	127.076577
-36.670918	48.656097	128.224655	-13.55123	16.066858	125.35186	40.486542	-8.404137	121.79879	39.213467	46.539833	125.666336	39.8500045	19.067848	123.732563	-66.9524645	13.065868	126.971157
-35.47686	48.736393	128.118042	-13.443483	16.094419	125.355408	40.566605	-8.441276	121.771011	39.376785	46.494305	125.82357	39.971695	19.0265145	123.7972905	-66.858661	13.1623235	126.9135255
-34.546844	48.910999	128.288864	-13.351933	16.092978	125.395546	40.66011	-8.517438	121.759094	39.633274	46.444939	126.036499	40.146692	18.9637505	123.8977965	-66.850558	13.2222055	126.8932955
-33.619221	48.916634	128.512238	-13.259777	16.102715	125.507568	40.750374	-8.604507	121.807266	39.868591	46.415077	126.283714	40.3094825	18.905285	124.04549	-66.8290365	13.300145	126.969646
-32.573204	48.839981	128.635818	-13.206905	16.099068	125.65274	40.839893	-8.703884	121.884575	40.140057	46.409298	126.497841	40.489975	18.852707	124.191208	-66.903785	13.345429	127.114272
-31.617922	48.674118	128.963715	-13.172379	16.093065	125.810226	40.905434	-8.75909	122.061539	40.516136	46.354008	126.533508	40.710785	18.797459	124.2975235	-67.055543	13.388671	127.3229285
-30.642685	48.48539	129.081146	-13.163942	16.090876	125.958824	41.035862	-8.881809	122.275009	40.837433	46.376789	126.407074	40.9366475	18.74749	124.3410415	-67.2645315	13.434262	127.5766065
-29.177656	47.907959	128.982681	-13.138235	16.062981	126.194252	41.301888	-9.0705	122.717133	41.081406	46.394794	125.736893	41.191647	18.662147	124.227013	-67.468117	13.463815	128.161491
-28.226774	47.450527	128.961304	-13.09385	16.044445	126.308647	41.498394	-9.173797	123.050392	41.317619	46.201797	125.027969	41.4080065	18.514	124.0391805	-67.5957065	13.57489	128.5781135
-27.158981	46.963646	128.709778	-13.007617	16.010363	126.397789	41.664783	-9.320591	123.34906	41.187077	45.602455	124.327087	41.42593	18.140932	123.8380735	-67.441164	13.879794	128.9575045
-26.228949	46.354218	128.425079	-12.889812	15.956192	126.4114	41.942219	-9.567153	123.510529	41.432663	45.473255	123.835335	41.687441	17.953051	123.672932	-67.467065	13.959333	129.149868
-25.198641	45.66003	128.01532	-12.744534	15.879819	126.347755	42.20763	-9.763103	123.547279	41.493587	45.149456	123.565125	41.8506085	17.6931765	123.556202	-67.3396765	14.0664615	129.139308
-24.147478	44.89402	127.553627	-12.625263	15.806455	126.216354	42.55735	-9.932141	123.280731	41.551765	44.912296	123.302841	42.0545575	17.4900775	123.291786	-67.3050835	14.1228325	129.140922
-23.210495	44.166794	126.980766	-12.58511	15.731093	126.040359	42.964657	-10.078468	122.670433	41.683189	44.813557	122.932259	42.323923	17.3675445	122.801346	-67.494143	14.0946415	129.279372
-21.753668	42.848045	126.173355	-12.500581	15.55025	125.759102	43.518772	-9.939183	121.57457	41.875404	44.622753	122.468163	42.697088	17.341785	122.0213665	-67.69825	13.758715	129.4968375
-20.84289	41.964573	125.82312	-12.429131	15.391604	125.653282	43.887733	-9.729469	121.068634	42.004086	44.483612	122.241783	42.9459095	17.3770715	121.6552085	-67.8041715	13.4061365	129.6513555
-19.855728	41.085583	125.531517	-12.354996	15.243888	125.618073	44.070454	-9.458036	120.907639	42.130154	44.304962	122.086182	43.100304	17.423463	121.4969105	-67.810296	13.064313	129.7392355
-18.929577	40.095215	125.418617	-12.232924	15.069874	125.626396	44.139347	-9.46907	121.021355	42.223755	44.163357	121.995949	43.181551	17.3471435	121.508652	-67.647399	12.7926045	129.74414
-17.878439	39.085602	125.493744	-12.122415	14.900705	125.688301	44.162422	-9.586016	121.203255	42.33556	44.02565	121.938934	43.248991	17.219817	121.5710945	-67.493821	12.581593	129.8055075
-16.921968	38.152958	125.509796	-12.04359	14.758438	125.759598	44.223953	-9.737171	121.360161	42.487766	43.870415	121.952759	43.3558595	17.066622	121.65646	-67.4430395	12.450254	129.862736
-16.032604	37.151012	125.53817	-11.959307	14.637251	125.800797	44.304432	-9.896125	121.496292	42.624664	43.738495	122.026375	43.464548	16.921185	121.7613335	-67.383162	12.353317	129.8402605
-14.541976	35.686798	125.547997	-11.853553	14.525395	125.790596	44.380264	-10.027767	121.634674	42.803749	43.588493	122.189476	43.5920065	16.780363	121.912075	-67.2991125	12.270427	129.669117
-13.566635	34.740868	125.399361	-11.776073	14.493704	125.730179	44.424618	-10.038854	121.783234	42.91441	43.531086	122.273148	43.669514	16.746116	122.028191	-67.22166	12.241292	129.432167
-12.66239	33.723801	125.250267	-11.763858	14.508134	125.649666	44.469296	-10.017144	121.987083	43.012806	43.501568	122.351563	43.741051	16.742212	122.169323	-67.268767	12.274056	129.130009
-11.707794	32.723061	125.123047	-11.722178	14.480676	125.542381	44.502365	-9.980135	122.165993	43.067348	43.472691	122.398666	43.7848565	16.746278	122.2823295	-67.2292125	12.215074	128.8024325
-10.78194	31.743914	124.915207	-11.694865	14.453917	125.435745	44.5275	-9.949487	122.363579	43.09787	43.441021	122.406685	43.812685	16.745767	122.385132	-67.202415	12.162067	128.486358
-9.92597	30.69677	124.752403	-11.709457	14.432425	125.330399	44.551231	-9.942375	122.534348	43.120411	43.404198	122.398392	43.835821	16.7309115	122.46637	-67.254735	12.1339385	128.194428
-8.970572	29.650169	124.644447	-11.711557	14.377347	125.22596	44.55447	-9.974243	122.637733	43.119751	43.353348	122.332359	43.8371105	16.6895525	122.485046	-67.2602245	12.0651415	127.966874
-7.742908	28.083622	124.421539	-11.736036	14.262557	125.05764	44.55405	-10.045917	122.66893	43.132576	43.255825	122.19529	43.843313	16.604954	122.43211	-67.315385	11.92016	127.68317
-6.858494	26.995504	124.289322	-11.728453	14.165883	124.933945	44.568554	-10.116814	122.622635	43.157158	43.174885	122.095886	43.862856	16.5290355	122.3592605	-67.319762	11.8027305	127.5086295
-6.032597	25.956778	124.183701	-11.739112	14.09976	124.834084	44.582275	-10.170418	122.510422	43.200443	43.096127	121.981201	43.891359	16.4628545	122.2458115	-67.369583	11.7366655	127.4223565
-5.223463	24.914665	124.08886	-11.726657	14.041361	124.755821	44.59306	-10.197806	122.383331	43.253857	43.043961	121.858337	43.9234585	16.4230775	122.120834	-67.3767725	11.6596445	127.390808
-4.424887	23.833973	124.014664	-11.68114	14.007113	124.68499	44.624554	-10.208217	122.239258	43.312653	43.000519	121.763901	43.9686035	16.396151	122.0015795	-67.3308835	11.618075	127.3684005
-3.613	22.80319	123.978722	-11.648024	14.036047	124.640381	44.660492	-10.221098	122.108864	43.402073	42.972801	121.67128	44.0312825	16.3758515	121.890072	-67.3273305	11.6962425	127.39069
-2.831123	21.808144	123.891953	-11.592664	14.092724	124.591553	44.681644	-10.213254	122.027184	43.50259	42.961723	121.58725	44.092117	16.3742345	121.807217	-67.277445	11.8112135	127.375889
-1.689704	20.234598	123.783432	-11.460442	14.192133	124.509491	44.758095	-10.165147	121.93383	43.667728	42.986633	121.40509	44.2129115	16.410743	121.66946	-67.1337955	11.973523	127.349522
-0.958972	19.261524	123.691521	-11.340011	14.250785	124.442146	44.859173	-10.105755	121.843781	43.768623	43.004116	121.208801	44.313898	16.4491805	121.526291	-66.99392	12.0523895	127.358001
-0.24057	18.270962	123.542259	-11.232728	14.273399	124.338699	44.990845	-10.017281	121.740173	43.843708	43.030647	121.02224	44.4172765	16.506683	121.3812065	-66.8827325	12.040115	127.2961915
0.492029	17.240868	123.371384	-11.083359	14.30232	124.206604	45.145176	-9.917912	121.609329	43.94273	43.075108	120.839348	44.543953	16.578598	121.2243385	-66.710671	12.026042	127.1888695
1.237855	16.261915	123.229561	-10.9524	14.354486	124.049675	45.279373	-9.796032	121.466972	44.055798	43.157257	120.664085	44.6675855	16.6806125	121.0655285	-66.5723855	12.0283595	127.0338215
1.947057	15.321477	123.005035	-10.798367	14.382368	123.854652	45.436813	-9.670321	121.30928	44.171146	43.266365	120.558525	44.8039795	16.798022	120.9339025	-66.4007135	11.966714	126.7754015
2.604033	14.358931	122.756668	-10.672144	14.426106	123.62471	45.60947	-9.539841	121.107498	44.265911	43.384834	120.567337	44.9376905	16.9224965	120.8374175	-66.2819785	11.9297155	126.4120025
3.715655	12.896421	122.391632	-10.519059	14.452044	123.181465	45.801777	-9.34301	120.73703	44.358513	43.551262	120.668709	45.080145	17.104126	120.7028695	-66.118263	11.799962	125.6600605
4.409339	11.960177	122.01326	-10.431724	14.460876	122.856651	45.886215	-9.214841	120.389175	44.390488	43.674831	120.738129	45.1383515	17.229995	120.563652	-66.0017995	11.691757	125.14965
5.044862	10.993684	121.591354	-10.36624	14.469778	122.512291	45.949684	-9.069961	119.962708	44.406872	43.775681	120.794334	45.178278	17.35286	120.378521	-65.910758	11.586696	124.646061
5.822146	9.966835	121.170403	-10.275938	14.482103	122.166946	45.996746	-8.925698	119.506287	44.448845	43.879639	120.76268	45.2227955	17.4769705	120.1344835	-65.7746715	11.4872355	124.1994085
6.497809	9.005236	120.676186	-10.160122	14.519773	121.800758	46.092926	-8.764735	119.090118	44.484207	43.998203	120.703423	45.2885665	17.616734	119.8967705	-65.6088105	11.422812	123.7047455
7.183602	8.006403	120.261192	-10.020172	14.582584	121.43351	46.258507	-8.619742	118.741417	44.531837	44.091167	120.70826	45.395172	17.7357125	119.7248385	-65.435516	11.4294555	123.1421815
7.953334	6.921771	119.860283	-9.806256	14.658732	121.032356	46.497826	-8.52395	118.504425	44.612865	44.159405	120.669411	45.5553455	17.8177275	119.586918	-65.1678575	11.4997365	122.477794
9.042924	5.331399	119.236481	-9.434557	14.771852	120.228592	46.92775	-8.438516	118.408859	44.951202	44.235821	120.594231	45.939476	17.8986525	119.501545	-64.80859	11.6450515	120.955639
9.723185	4.204327	118.731926	-9.136694	14.826961	119.495033	47.252247	-8.437631	118.41198	45.260475	44.24017	120.488655	46.256361	17.9012695	119.4503175	-64.529749	11.7526525	119.5397485
10.458825	3.019142	118.146179	-8.8374	14.862692	118.620636	47.557812	-8.430094	118.394592	45.572399	44.238949	120.281433	46.5651055	17.9044275	119.3380125	-64.2399055	11.8209565	117.9032595
11.102912	1.841452	117.497597	-8.540821	14.887515	117.722664	47.801979	-8.431591	118.270576	45.939018	44.185375	119.777008	46.8704985	17.876892	119.023792	-63.9521405	11.898138	116.421536
11.682022	0.695295	116.86422	-8.229301	14.897902	116.85041	48.055286	-8.447591	118.019104	46.194504	44.147537	119.112778	47.124895	17.849973	118.565941	-63.583497	11.945831	115.134879
12.204751	-0.544106	116.283379	-7.923598	14.917191	116.040588	48.241093	-8.401344	117.808807	46.351166	44.144451	118.406364	47.2961295	17.8715535	118.1075855	-63.1433255	11.9628285	113.9735905
12.677172	-1.805339	115.851952	-7.63947	14.929414	115.351418	48.473827	-8.414966	117.52037	46.551399	44.13007	117.610146	47.512613	17.857552	117.565258	-62.791553	12.001276	113.137578
13.183657	-3.548531	115.3162	-7.244617	14.887558	114.509476	48.715401	-8.372998	117.176758	46.745129	44.073265	116.418137	47.730265	17.8501335	116.7974475	-62.219499	11.9249825	112.2215045
13.405071	-4.750279	115.021606	-7.029344	14.819338	114.054474	48.76049	-8.308225	116.911591	46.779739	43.995171	115.742645	47.7701145	17.843473	116.327118	-61.8288025	11.795203	111.78183
13.622957	-5.966135	114.720345	-6.835763	14.732285	113.642326	48.853973	-8.296808	116.564095	46.857788	43.906212	115.077805	47.8558805	17.804702	115.82095	-61.5274065	11.659868	111.463702
13.75708	-7.060491	114.256844	-6.674697	14.621104	113.231087	49.066441	-8.338473	116.027382	46.749504	43.95369	114.532364	47.9079725	17.8076085	115.279873	-61.2573665	11.4345995	111.182301
13.845703	-8.129779	113.703003	-6.580921	14.557974	112.816772	49.031422	-8.251972	115.414299	46.676758	43.943432	114.077606	47.85409	17.84573	114.7459525	-61.015932	11.270218	110.8875915
13.800493	-9.190987	113.095604	-6.498621	14.538431	112.416168	48.981407	-8.145965	114.761803	46.584297	43.941883	113.699951	47.782852	17.897959	114.230877	-60.780094	11.178903	110.601459
13.758163	-10.219171	112.582863	-6.454593	14.572856	112.054741	48.938522	-8.060824	114.249504	46.500393	44.061424	113.384674	47.7194575	18.0003	113.817089	-60.6286435	11.145412	110.292393
13.525102	-11.523041	112.013435	-6.408781	14.703542	111.579987	48.896358	-7.824422	113.662971	46.383862	44.279255	113.162407	47.64011	18.2274165	113.412689	-60.457672	11.1796675	109.747285
13.339062	-12.392756	111.605286	-6.345899	14.809069	111.254951	48.933319	-7.658168	113.48513	46.34782	44.447117	113.036438	47.6405695	18.3944745	113.260784	-60.3323675	11.2236635	109.249118
13.048366	-13.250383	111.298164	-6.268459	14.907331	110.865463	49.02042	-7.499334	113.334946	46.330505	44.581718	112.997261	47.6754625	18.541192	113.1661035	-60.2123805	11.27347	108.5648225
12.821375	-14.101228	110.993515	-6.152556	14.993973	110.446274	49.114254	-7.385377	113.272331	46.337234	44.668243	112.892982	47.725744	18.641433	113.0826565	-60.030856	11.346513	107.8098915
12.602019	-14.878234	110.753357	-6.023917	15.028182	110.077789	49.200008	-7.293614	113.287376	46.387653	44.727112	112.722336	47.7938305	18.716749	113.004856	-59.8416645	11.339615	107.150722
12.185762	-15.600288	110.684479	-5.901178	15.012256	109.814201	49.307468	-7.277028	113.286301	46.461414	44.706814	112.587891	47.884441	18.714893	112.937096	-59.686797	11.309619	106.691306
11.820006	-16.428564	110.641121	-5.779353	14.94839	109.675659	49.423191	-7.325931	113.317406	46.579247	44.657345	112.398781	48.001219	18.665707	112.8580935	-59.559925	11.231073	106.4932245
11.124242	-17.594296	110.816322	-5.615495	14.795828	109.621254	49.519901	-7.443991	113.441216	46.734726	44.517471	112.11647	48.1273135	18.53674	112.778843	-59.3583035	11.054916	106.463665
10.653315	-18.292746	110.939041	-5.553089	14.689528	109.620644	49.548855	-7.553859	113.508591	46.8125	44.383907	111.943611	48.1806775	18.415024	112.726101	-59.2868555	10.964032	106.515187
10.092804	-18.872225	111.09613	-5.486842	14.588994	109.632065	49.529236	-7.650995	113.567505	46.877609	44.262943	111.744728	48.2034225	18.305974	112.6561165	-59.1771065	10.872014	106.6080135
9.43663	-19.462198	111.166107	-5.473113	14.507844	109.648468	49.510105	-7.767729	113.553276	46.875729	44.171822	111.583206	48.192917	18.2020465	112.568241	-59.139143	10.8136415	106.728695
8.724535	-20.011803	111.177254	-5.476029	14.46158	109.676567	49.436691	-7.84017	113.508133	46.859406	44.109623	111.433792	48.1480485	18.1347265	112.4709625	-59.1001065	10.7884335	106.8821715
7.967399	-20.483269	111.302551	-5.511342	14.450017	109.735382	49.384621	-7.878134	113.477882	46.87772	44.072567	111.339226	48.1311705	18.0972165	112.408554	-59.1538545	10.8028175	107.06221
7.310706	-20.945814	111.24073	-5.549542	14.44943	109.796333	49.336891	-7.886775	113.453964	46.843189	44.084255	111.333534	48.09004	18.09874	112.393749	-59.189124	10.80012	107.198917
6.214449	-21.396872	111.215843	-5.621251	14.47532	109.924828	49.282726	-7.833166	113.389633	46.758705	44.16964	111.407959	48.0207155	18.168237	112.398796	-59.2632175	10.782403	107.45086
5.391702	-21.672628	111.129608	-5.659697	14.496864	110.021553	49.260761	-7.76072	113.303551	46.682911	44.230698	111.489128	47.971836	18.234989	112.3963395	-59.29123	10.758739	107.6467665
4.516952	-21.797094	111.10215	-5.675819	14.512536	110.108421	49.249138	-7.694965	113.238785	46.618004	44.27198	111.542763	47.933571	18.2885075	112.390774	-59.285209	10.7365645	107.826068
3.716431	-22.067036	111.040283	-5.659721	14.504917	110.160446	49.260357	-7.664062	113.194969	46.592651	44.299076	111.573013	47.926504	18.317507	112.383991	-59.245946	10.692327	107.936901
2.923132	-22.206102	110.984627	-5.632741	14.479393	110.191498	49.267471	-7.665744	113.15992	46.586372	44.284348	111.581863	47.9269215	18.309302	112.3708915	-59.1924035	10.649484	108.0121045
2.101093	-22.24402	111.087288	-5.590057	14.460918	110.22123	49.277676	-7.694233	113.146889	46.59972	44.239372	111.522697	47.938698	18.2725695	112.334793	-59.118812	10.6492665	108.107667
1.20233	-22.271866	111.112846	-5.538295	14.435369	110.247803	49.309566	-7.743602	113.155891	46.634655	44.191334	111.437943	47.9721105	18.223866	112.296917	-59.0487005	10.646872	108.198689
-0.155213	-22.218136	111.345482	-5.438941	14.371222	110.30909	49.347885	-7.817545	113.208344	46.685539	44.098446	111.268318	48.016712	18.1404505	112.238331	-58.894594	10.6019935	108.379849
-1.005956	-22.182913	111.520622	-5.39281	14.304544	110.395561	49.38855	-7.861376	113.304092	46.696602	44.027744	111.148941	48.042576	18.083184	112.2265165	-58.828196	10.525904	108.5646055
-1.837696	-22.058298	111.791039	-5.345333	14.191143	110.474014	49.469044	-7.931393	113.430389	46.69194	43.947746	111.080719	48.080492	18.0081765	112.255554	-58.771158	10.3741095	108.692474
-2.786402	-21.877651	112.07106	-5.325018	14.066659	110.53231	49.523674	-8.031236	113.625267	46.675068	43.844666	111.009323	48.099371	17.906715	112.317295	-58.749407	10.226603	108.747325
-3.709789	-21.602989	112.292694	-5.342218	13.936928	110.566376	49.567425	-8.164252	113.858498	46.670162	43.716255	110.937714	48.1187935	17.7760015	112.398106	-58.8032295	10.0978545	108.734646
-4.640562	-21.44346	112.486473	-5.361701	13.780575	110.562218	49.551113	-8.310417	114.085861	46.668072	43.558079	110.84584	48.1095925	17.623831	112.4658505	-58.8329945	9.937319	108.6585855
-5.524608	-21.175196	112.586174	-5.404212	13.607666	110.53299	49.495674	-8.472408	114.27977	46.6703	43.383743	110.762848	48.082987	17.4556675	112.521309	-58.891411	9.7596645	108.544671
-6.949115	-20.553812	112.614426	-5.415773	13.307659	110.486778	49.426445	-8.736606	114.411865	46.677979	43.103039	110.647942	48.052212	17.1832165	112.5299035	-58.883758	9.4321015	108.4436525
-7.882524	-20.084171	112.576881	-5.428916	13.126967	110.46933	49.372456	-8.903273	114.421867	46.696766	42.93536	110.600685	48.034611	17.0160435	112.511276	-58.892443	9.2378905	108.427384
-8.835907	-19.556608	112.433815	-5.431616	12.980902	110.469833	49.326931	-9.03055	114.365257	46.721767	42.81234	110.583305	48.024349	16.890895	112.474281	-58.887581	9.070909	108.465385
-9.737197	-18.921127	112.386261	-5.448481	12.903733	110.479309	49.278114	-9.117185	114.274788	46.725361	42.736	110.564552	48.0017375	16.8094075	112.41967	-58.8986995	8.9980585	108.538948
-10.768394	-18.217449	112.212929	-5.487526	12.86876	110.519836	49.199375	-9.145054	114.140465	46.697456	42.716492	110.542747	47.9484155	16.785719	112.341606	-58.9234675	8.951801	108.698066
-11.700308	-17.445827	112.095963	-5.526583	12.874065	110.570869	49.095173	-9.12653	113.965927	46.659584	42.727177	110.519005	47.8773785	16.8003235	112.242466	-58.9305445	8.9478065	108.899272
-12.670238	-16.630007	111.946892	-5.571466	12.903531	110.606636	48.99744	-9.090075	113.758766	46.613892	42.764153	110.520187	47.805666	16.837039	112.1394765	-58.948598	8.970023	109.0737955
-14.146331	-15.231238	111.522552	-5.631352	12.974304	110.572266	48.790436	-8.926977	113.251541	46.524673	42.848297	110.529091	47.6575545	16.96066	111.890316	-58.9202585	8.987948	109.254216
-15.100232	-14.223151	111.157501	-5.639361	12.987885	110.428772	48.6143	-8.738293	112.68293	46.439438	42.917595	110.476387	47.526869	17.089651	111.5796585	-58.805591	8.886119	109.2778855
-16.000248	-13.255774	110.603508	-5.639413	12.998673	110.181915	48.429985	-8.577541	111.946976	46.341324	42.974365	110.344292	47.3856545	17.198412	111.145634	-58.6644805	8.798934	109.218196
-16.954861	-12.155236	110.021866	-5.655609	13.012751	109.842384	48.207603	-8.422562	111.109886	46.239941	43.01347	110.110855	47.223772	17.295454	110.6103705	-58.53499	8.730048	109.0743975
-17.845795	-11.018442	109.496513	-5.672449	13.047192	109.455429	47.960087	-8.271154	110.2397	46.141682	43.048168	109.762917	47.0508845	17.388507	110.0013085	-58.3957825	8.705877	108.9095495
-18.72888	-9.936431	109.008476	-5.666753	13.133235	109.080414	47.733593	-8.164649	109.272156	46.011211	43.107655	109.299103	46.872402	17.471503	109.2856295	-58.205908	8.794967	108.8751985
-19.548227	-8.73588	108.727875	-5.650409	13.264399	108.759918	47.486721	-8.024911	108.310661	45.881039	43.157135	108.653053	46.68388	17.566112	108.481857	-57.984698	8.962686	109.037979
-20.723549	-6.869581	108.691391	-5.607229	13.517946	108.476761	47.237663	-7.866927	106.963333	45.683323	43.303501	107.647919	46.460493	17.718287	107.305626	-57.674951	9.317605	109.647896
-21.40584	-5.689286	108.968422	-5.590989	13.697062	108.469795	47.060604	-7.79009	106.238434	45.561394	43.385487	106.934975	46.310999	17.7976985	106.5867045	-57.492977	9.5964255	110.3528855
-22.025463	-4.408538	109.342865	-5.595612	13.858069	108.570137	46.859642	-7.718549	105.674026	45.418797	43.444588	106.345963	46.1392195	17.8630195	106.0099945	-57.3304435	9.8531185	111.1302795
-22.619987	-3.14928	109.636269	-5.623084	13.976501	108.673058	46.698261	-7.66858	105.218422	45.32169	43.50214	105.955032	46.0099755	17.91678	105.586727	-57.2561435	10.036222	111.759389
-23.085768	-1.915476	109.677002	-5.648257	14.073184	108.632385	46.584011	-7.616292	104.872475	45.283264	43.565826	105.705383	45.9336375	17.974767	105.288929	-57.2301515	10.171601	111.975841
-23.515242	-0.716012	109.415291	-5.673847	14.185669	108.405518	46.514587	-7.562674	104.585754	45.285656	43.639252	105.59137	45.9001215	18.038289	105.088562	-57.2478155	10.333049	111.722474
-23.905972	0.583335	108.902992	-5.685285	14.298908	108.007896	46.501701	-7.492955	104.273392	45.360683	43.719353	105.494583	45.931192	18.113199	104.8839875	-57.301762	10.484617	111.1318045
-24.296131	2.453825	107.986	-5.64981	14.546299	107.236816	46.467857	-7.38889	103.841492	45.49765	43.798416	105.243134	45.9827535	18.204763	104.542313	-57.2823735	10.887835	109.931319
