# Supplementary material for: How to jointly control a ball trajectory on a moving board: Methodological insights into Motor Learning and Rehabilitation
Source: PLoS One. 2025 Oct 15;20(10):e0334588. doi: 10.1371/journal.pone.0334588 (PMC12527165; doi:10.1371/journal.pone.0334588)
Supplement: S2 Data — (ZIP) [file pone.0334588.s002.zip › D1_017.csv]

Ball_X	Ball_Y	Ball_Z	BoardCentre_X	BoardCentre_Y	BoardCentre_Z	P1LeftHand_X	P1LeftHand_Y	P1LeftHand_Z	P1RightHand_X	P1RightHand_Y	P1RightHand_Z	P1MidHands_X	P1MidHands_Y	P1MidHands_Z	P2MidHands_X	P2MidHands_Y	P2MidHands_Z
26.722279	-4.013489	104.959419	-5.062159	11.14234	105.951653	44.750515	-17.578434	106.640961	43.06612	43.552708	110.182861	43.9083175	12.987137	108.411911	-54.0326355	9.297543	103.491395
26.314522	-5.369152	105.055466	-5.175294	11.013905	105.793259	44.73312	-17.595144	106.903946	42.833519	43.558968	109.89592	43.7833195	12.981912	108.399933	-54.1339075	9.045898	103.186585
25.901144	-6.729067	105.108734	-5.269599	10.853601	105.66127	44.745678	-17.631321	107.182457	42.638493	43.505692	109.546516	43.6920855	12.9371855	108.3644865	-54.2312835	8.7700165	102.9580535
25.531677	-8.102367	105.259857	-5.35547	10.657721	105.512085	44.774254	-17.702477	107.496658	42.434738	43.468845	109.195282	43.604496	12.883184	108.34597	-54.315436	8.432258	102.6782
25.165821	-9.508148	105.430138	-5.411268	10.448586	105.352257	44.787231	-17.755775	107.775375	42.254257	43.408035	108.811592	43.520744	12.82613	108.2934835	-54.34328	8.071042	102.4110305
24.842667	-10.924239	105.50666	-5.442276	10.236264	105.219986	44.796978	-17.79034	108.03875	42.130615	43.318821	108.362701	43.4637965	12.7642405	108.2007255	-54.3483485	7.7082875	102.2392465
24.374004	-13.027303	105.798637	-5.426423	9.930454	105.01741	44.844273	-17.863461	108.442833	41.938927	43.229507	107.676506	43.3916	12.683023	108.0596695	-54.244446	7.177885	101.9751505
24.038025	-14.345739	105.963692	-5.371474	9.747765	104.897331	44.880947	-17.90427	108.666351	41.874268	43.164982	107.218079	43.3776075	12.630356	107.942215	-54.1205555	6.865174	101.852447
23.739544	-15.645435	106.120346	-5.318386	9.569896	104.797592	44.919006	-17.951687	108.852783	41.731953	43.117321	106.878876	43.3254795	12.582817	107.8658295	-53.9622515	6.556975	101.7293545
23.442869	-16.950949	106.341621	-5.237604	9.426664	104.708931	44.951473	-18.003923	109.008896	41.74157	43.039127	106.490685	43.3465215	12.517602	107.7497905	-53.8217295	6.335726	101.6680715
23.135727	-18.149441	106.516037	-5.16938	9.299283	104.662933	44.971333	-18.044611	109.140656	41.776802	42.945385	106.165405	43.3740675	12.450387	107.6530305	-53.7128275	6.148179	101.6728355
22.844193	-19.314293	106.66864	-5.134869	9.203369	104.648422	44.998051	-18.08987	109.270798	41.823013	42.889763	105.921265	43.410532	12.3999465	107.5960315	-53.68027	6.0067915	101.7008125
22.576424	-20.388639	106.874191	-5.076604	9.130548	104.657867	45.03233	-18.097767	109.397697	41.838192	42.865574	105.774605	43.435261	12.3839035	107.586151	-53.588469	5.8771925	101.729583
22.146154	-21.878069	107.234657	-5.030297	9.059703	104.732452	45.114548	-18.077482	109.623482	41.868023	42.852985	105.678879	43.4912855	12.3877515	107.6511805	-53.5518795	5.7316545	101.8137235
21.862225	-22.794033	107.476166	-5.017175	9.047708	104.813614	45.195847	-18.048763	109.815239	41.845448	42.873528	105.678436	43.5206475	12.4123825	107.7468375	-53.5549975	5.6830335	101.8803905
21.600477	-23.567833	107.778862	-5.000096	9.062209	104.911316	45.256149	-17.988277	110.062531	41.801281	42.900024	105.736855	43.528715	12.4558735	107.899693	-53.528907	5.6685445	101.922939
21.344038	-24.350899	108.156296	-5.013237	9.102195	105.025337	45.306046	-17.911497	110.359215	41.763378	42.950718	105.851974	43.534712	12.5196105	108.1055945	-53.561186	5.6847795	101.9450795
21.084593	-25.02113	108.509399	-5.027501	9.136767	105.189919	45.330872	-17.839558	110.691086	41.741528	43.003139	106.040749	43.5362	12.5817905	108.3659175	-53.591202	5.6917435	102.0139205
20.810368	-25.63928	108.860611	-5.070898	9.171055	105.375549	45.320446	-17.78466	111.072433	41.724785	43.048347	106.287003	43.5226155	12.6318435	108.679718	-53.6644115	5.7102665	102.07138
20.545963	-26.160475	109.217705	-5.157589	9.215862	105.568268	45.283394	-17.76285	111.4953	41.720928	43.111984	106.561211	43.502161	12.674567	109.0282555	-53.817339	5.757157	102.1082805
19.920519	-26.747593	109.793221	-5.270189	9.279154	105.811676	45.212345	-17.726065	112.086662	41.683159	43.199753	106.913773	43.447752	12.736844	109.5002175	-53.98813	5.821464	102.1231345
19.4384	-27.043768	110.140503	-5.39366	9.315707	105.956268	45.149223	-17.675461	112.417412	41.643986	43.282913	107.062111	43.3966045	12.803726	109.7397615	-54.1839245	5.827688	102.1727745
18.961985	-27.299526	110.426918	-5.522368	9.368071	106.060585	45.066566	-17.579395	112.698006	41.575916	43.362705	107.128616	43.321241	12.891655	109.913311	-54.365977	5.844487	102.207859
18.450579	-27.448601	110.684494	-5.674694	9.435443	106.147614	44.97657	-17.477955	112.914871	41.45863	43.438736	107.12693	43.2176	12.9803905	110.0209005	-54.566988	5.8904955	102.2743275
17.942392	-27.505339	110.859474	-5.813656	9.489014	106.219521	44.886875	-17.365242	113.076111	41.335766	43.520336	107.109024	43.1113205	13.077547	110.0925675	-54.7386325	5.900481	102.3464745
17.448381	-27.535088	110.882912	-5.91389	9.529781	106.289795	44.833858	-17.241447	113.154427	41.221657	43.624001	107.132423	43.0277575	13.191277	110.143425	-54.8555375	5.868285	102.436165
16.9482	-27.488184	110.964622	-6.03178	9.590528	106.412659	44.798485	-17.083925	113.195816	41.185764	43.715549	107.080933	42.9921245	13.315812	110.1383745	-55.0556845	5.865244	102.6869435
16.018209	-27.300724	111.004852	-6.049784	9.739204	106.634537	44.81353	-16.822405	113.187645	41.071693	43.962479	107.276466	42.9426115	13.570037	110.2320555	-55.0421795	5.908371	103.0370185
15.567097	-27.221149	110.878548	-6.024328	9.870427	106.836105	44.865982	-16.61408	113.169716	41.039707	44.185493	107.551613	42.9528445	13.7857065	110.3606645	-55.0015005	5.9551475	103.3115455
14.944267	-26.948399	110.806252	-6.017416	10.030722	107.038666	44.969852	-16.40851	113.184776	41.021595	44.464123	107.920288	42.9957235	14.0278065	110.552532	-55.0305555	6.0336375	103.5248
14.348008	-26.67445	110.66761	-6.020931	10.201196	107.20668	45.065315	-16.204025	113.234344	40.982983	44.762611	108.385757	43.024149	14.279293	110.8100505	-55.066011	6.123099	103.6033095
13.738344	-26.238993	110.494164	-6.031631	10.401519	107.322441	45.143063	-15.984673	113.272682	40.991356	45.068466	108.891106	43.0672095	14.5418965	111.081894	-55.1304715	6.2611415	103.562988
13.069518	-25.712696	110.312866	-6.042148	10.624493	107.393517	45.18391	-15.74693	113.277077	41.084335	45.339001	109.273193	43.1341225	14.7960355	111.275135	-55.2184185	6.4529505	103.511899
12.355685	-25.180838	110.062958	-6.047035	10.859082	107.431343	45.224159	-15.506215	113.228676	41.057732	45.613716	109.578491	43.1409455	15.0537505	111.4035835	-55.2350155	6.6644135	103.4591025
11.154986	-24.329113	109.830536	-6.030766	11.212807	107.415787	45.283337	-15.159319	113.116287	41.034222	46.006821	109.651253	43.1587795	15.423751	111.38377	-55.2203115	7.001863	103.447804
10.345277	-23.752052	109.704086	-6.008666	11.42611	107.357132	45.33662	-14.918482	113.017563	41.029453	46.218277	109.47628	43.1830365	15.6498975	111.2469215	-55.2003685	7.2023225	103.4673425
9.474521	-23.126059	109.619797	-6.010179	11.596167	107.267059	45.378338	-14.689631	112.928391	40.958065	46.403946	109.144142	43.1682015	15.8571575	111.0362665	-55.1885595	7.3351765	103.4978515
8.579785	-22.541311	109.437859	-5.983156	11.726233	107.143555	45.423527	-14.484593	112.843323	40.971535	46.563877	108.753517	43.197531	16.039642	110.79842	-55.163843	7.412824	103.48869
7.533714	-21.857626	109.420868	-5.977116	11.817763	107.028175	45.456081	-14.306043	112.752899	40.937134	46.715565	108.356216	43.1966075	16.204761	110.5545575	-55.1508395	7.430765	103.5017925
6.564931	-21.221277	109.255028	-5.981715	11.868002	106.939102	45.510883	-14.170218	112.640396	40.857105	46.838314	108.005951	43.183994	16.334048	110.3231735	-55.147424	7.401956	103.5550305
5.464923	-20.566849	109.066414	-5.986391	11.879926	106.875549	45.547852	-14.046654	112.526009	40.751289	46.961437	107.768318	43.1495705	16.4573915	110.1471635	-55.1223525	7.3024605	103.6039345
3.807842	-19.512259	108.762695	-6.016111	11.91316	106.831337	45.603809	-13.816566	112.345764	40.548328	47.150223	107.584526	43.0760685	16.6668285	109.965145	-55.1082905	7.1594915	103.697529
2.679363	-18.768301	108.569626	-6.044359	11.982979	106.83448	45.639553	-13.65814	112.197838	40.40023	47.303173	107.546638	43.0198915	16.8225165	109.872238	-55.1086095	7.1434415	103.796722
1.404049	-17.972588	108.364151	-6.08372	12.102806	106.866333	45.665749	-13.479541	112.056641	40.270504	47.479351	107.56971	42.9681265	16.999905	109.8131755	-55.1355665	7.205707	103.9194905
0.20034	-17.150879	108.209373	-6.126379	12.260786	106.936073	45.671558	-13.299998	111.911896	40.164852	47.667019	107.614113	42.918205	17.1835105	109.7630045	-55.170963	7.3380615	104.1091415
-1.134936	-16.272396	108.129326	-6.163197	12.44091	107.023773	45.664753	-13.125288	111.759583	40.089287	47.868008	107.712875	42.87702	17.37136	109.736229	-55.203414	7.51046	104.311317
-2.390884	-15.457237	107.899879	-6.20733	12.608342	107.09523	45.647972	-12.957668	111.592636	40.056309	48.059811	107.859314	42.8521405	17.5510715	109.725975	-55.2668005	7.6656125	104.464485
-3.731853	-14.574475	107.6605	-6.237568	12.770266	107.135986	45.616314	-12.818299	111.341263	40.044952	48.245514	108.040199	42.830633	17.7136075	109.690731	-55.305769	7.8269245	104.581241
-5.663068	-13.313298	107.092751	-6.252976	13.0066	107.096947	45.53635	-12.596882	110.72953	40.085613	48.455082	108.33783	42.8109815	17.9291	109.53368	-55.3169335	8.0841	104.660214
-7.088613	-12.403534	106.622139	-6.227022	13.147039	106.974342	45.459686	-12.4387	110.116539	40.151302	48.594017	108.48465	42.805494	18.0776585	109.3005945	-55.259538	8.2164195	104.6480895
-8.434158	-11.562212	106.09877	-6.200356	13.306752	106.782303	45.352161	-12.275303	109.373703	40.201672	48.713593	108.514145	42.7769165	18.219145	108.943924	-55.1776285	8.394359	104.620682
-9.806341	-10.75378	105.54702	-6.132031	13.463922	106.518295	45.231121	-12.089106	108.505547	40.230621	48.794258	108.357597	42.730871	18.352576	108.431572	-54.994933	8.575268	104.605018
-11.209683	-9.945351	105.183327	-6.087146	13.63497	106.219208	45.097275	-11.897873	107.556618	40.237362	48.868977	107.974121	42.6673185	18.485552	107.7653695	-54.8416105	8.784388	104.6730465
-12.61132	-9.203773	104.976807	-6.030618	13.772282	105.918419	44.938255	-11.785419	106.65432	40.203671	48.886059	107.365891	42.570963	18.55032	107.0101055	-54.632199	8.994244	104.8267325
-14.001033	-8.578407	104.842201	-6.001303	13.847817	105.624138	44.739456	-11.741158	105.827499	40.156509	48.838825	106.574837	42.4479825	18.5488335	106.201168	-54.4505885	9.1468005	105.047108
-16.013178	-7.655763	104.861679	-5.994105	13.829407	105.207527	44.440823	-11.799322	104.729553	40.097801	48.687832	105.273308	42.269312	18.444255	105.0014305	-54.257522	9.214559	105.4136235
-17.352533	-7.123717	104.860619	-6.042125	13.748963	104.948746	44.264999	-11.90257	104.040215	40.06776	48.574211	104.414963	42.1663795	18.3358205	104.227589	-54.2506295	9.1621055	105.669903
-18.667141	-6.632136	104.907433	-6.106122	13.584942	104.679367	44.087223	-12.026418	103.415253	40.014431	48.419579	103.609253	42.050827	18.1965805	103.512253	-54.263071	8.9733035	105.846481
-19.894608	-6.184039	104.834869	-6.198133	13.39052	104.389481	43.912636	-12.177002	102.853012	39.933918	48.222919	102.946449	41.923277	18.0229585	102.8997305	-54.319543	8.7580815	105.8792315
-21.165524	-5.708208	104.776703	-6.289112	13.162615	104.10302	43.738827	-12.337145	102.39978	39.84824	48.01609	102.408394	41.7935335	17.8394725	102.404087	-54.3717575	8.4857575	105.801953
-22.244781	-5.353827	104.618011	-6.406363	12.957295	103.844345	43.576694	-12.495734	102.085114	39.744324	47.846966	101.959206	41.660509	17.675616	102.02216	-54.473235	8.238974	105.66653
-23.332191	-4.912121	104.553116	-6.531723	12.794799	103.607491	43.450668	-12.642151	101.906433	39.620155	47.697895	101.553001	41.5354115	17.527872	101.729717	-54.5988575	8.061726	105.485265
-24.880856	-4.277298	104.61525	-6.706757	12.626979	103.355743	43.27634	-12.827054	101.858246	39.414089	47.529816	100.954994	41.3452145	17.351381	101.40662	-54.7587285	7.902577	105.304866
-25.755951	-3.895327	104.547035	-6.815394	12.528588	103.200623	43.209995	-12.946928	101.900253	39.316803	47.403111	100.58358	41.263399	17.2280915	101.2419165	-54.894187	7.8290845	105.1593295
-26.719484	-3.428496	104.533005	-6.898827	12.43745	103.019417	43.159943	-13.085789	101.954842	39.264099	47.275864	100.205208	41.212021	17.0950375	101.080025	-55.009675	7.7798625	104.958809
-27.55271	-2.97351	104.358627	-6.963149	12.343562	102.75145	43.098991	-13.219635	102.005859	39.259026	47.150265	99.800995	41.1790085	16.965315	100.903427	-55.1053065	7.721809	104.599473
-28.32852	-2.525792	104.133308	-7.007567	12.231927	102.4412	43.03635	-13.363245	101.96003	39.271481	47.016758	99.373344	41.1539155	16.8267565	100.666687	-55.1690495	7.6370975	104.215713
-29.150269	-1.944961	103.94236	-7.020272	12.119831	102.111885	42.948429	-13.485559	101.79213	39.288818	46.87175	98.904007	41.1186235	16.6930955	100.3480685	-55.1591675	7.5465665	103.8757015
-29.747814	-1.559597	103.622398	-7.018702	12.016099	101.788017	42.826782	-13.567037	101.566505	39.287083	46.747242	98.450562	41.0569325	16.5901025	100.0085335	-55.0943365	7.4420955	103.5675005
-30.733547	-0.685834	103.358719	-6.989299	11.908811	101.383995	42.689323	-13.682042	101.163399	39.292316	46.599663	97.855255	40.9908195	16.4588105	99.509327	-54.9694175	7.3588115	103.258663
-31.311569	-0.095018	103.203545	-6.984472	11.871984	101.175797	42.631645	-13.740255	100.907173	39.299019	46.554775	97.527763	40.965332	16.40726	99.217468	-54.934276	7.336708	103.134126
-31.882587	0.571045	103.100121	-6.993515	11.852232	100.993362	42.553486	-13.755682	100.679779	39.225277	46.522758	97.302345	40.8893815	16.383538	98.991062	-54.8764115	7.320926	102.995662
-32.31699	1.213051	102.901627	-7.031034	11.844958	100.835266	42.486992	-13.758797	100.433388	39.244061	46.510647	97.061691	40.8655265	16.375925	98.7475395	-54.9275945	7.313991	102.9229925
-32.861897	1.995728	102.762054	-7.107037	11.821575	100.699722	42.389935	-13.755528	100.221146	39.200024	46.535	96.935143	40.7949795	16.389736	98.5781445	-55.0090535	7.253414	102.8212995
-33.350178	2.781469	102.633224	-7.218916	11.806945	100.60923	42.239239	-13.745934	100.058456	39.080139	46.537788	96.952415	40.659689	16.395927	98.5054355	-55.097521	7.217963	102.7130245
-33.778614	3.575556	102.530167	-7.354225	11.786488	100.570236	42.074959	-13.733406	99.923561	38.973446	46.55674	96.999756	40.5242025	16.411667	98.4616585	-55.2326525	7.161309	102.6788135
-34.226971	4.775269	102.342812	-7.590249	11.769666	100.572479	41.839226	-13.729438	99.805443	38.815861	46.621124	97.158775	40.3275435	16.445843	98.482109	-55.5080415	7.093489	102.662849
-34.727657	5.901917	102.343491	-7.771761	11.790081	100.584282	41.667767	-13.713958	99.7677	38.677631	46.683552	97.285339	40.172699	16.484797	98.5265195	-55.716221	7.095365	102.6420445
-35.039322	6.91228	102.238907	-8.003883	11.832679	100.580811	41.470173	-13.673934	99.755707	38.574455	46.765488	97.336037	40.022314	16.545777	98.545872	-56.03008	7.119581	102.61575
-35.333614	7.941855	102.0672	-8.243245	11.905013	100.522301	41.254292	-13.614319	99.754547	38.315269	46.835888	97.443352	39.7847805	16.6107845	98.5989495	-56.2712705	7.1992415	102.4456525
-35.58884	9.040378	101.834198	-8.51818	11.979316	100.406937	41.038265	-13.542616	99.745605	38.135223	46.910278	97.403854	39.586744	16.683831	98.5747295	-56.623104	7.274801	102.2391445
-35.721455	10.140244	101.437439	-8.776973	12.063471	100.233246	40.828148	-13.460356	99.680618	37.824169	46.955433	97.424103	39.3261585	16.7475385	98.5523605	-56.8801045	7.3794035	101.9141315
-35.988503	11.416066	101.201881	-9.010968	12.120656	100.062897	40.593491	-13.390478	99.586937	37.63184	47.015236	97.318993	39.1126655	16.812379	98.452965	-57.1346015	7.428933	101.672829
-36.203884	13.256529	100.795761	-9.310022	12.173876	99.821083	40.251801	-13.310928	99.4086	37.299702	47.044842	97.248802	38.7757515	16.866957	98.328701	-57.3957955	7.480795	101.313465
-36.199497	14.452724	100.48587	-9.480011	12.186284	99.703125	40.047325	-13.304013	99.306229	37.220882	47.064583	97.149277	38.6341035	16.880285	98.227753	-57.5941255	7.492283	101.178497
-36.357288	15.909561	100.432335	-9.620197	12.195835	99.646538	39.873375	-13.301963	99.218407	37.116062	47.061504	97.12809	38.4947185	16.8797705	98.1732485	-57.7351125	7.5118995	101.1198275
-36.348999	17.244553	100.342812	-9.711917	12.169452	99.639664	39.773056	-13.306427	99.150986	37.041306	47.060371	97.14595	38.407181	16.876972	98.148468	-57.831015	7.461932	101.13086
-36.33308	18.695473	100.315346	-9.750184	12.13534	99.689156	39.714329	-13.309808	99.128082	36.949474	47.04805	97.285789	38.3319015	16.869121	98.2069355	-57.8322695	7.401559	101.1713765
-36.244957	20.142246	100.400879	-9.770926	12.083747	99.828735	39.724045	-13.318727	99.167412	37.013882	47.043522	97.478523	38.3689635	16.8623975	98.3229675	-57.9108155	7.3050965	101.3345025
-36.106827	21.613241	100.657974	-9.778335	12.037486	100.107933	39.759628	-13.313632	99.333458	37.010937	47.036182	97.957031	38.3852825	16.861275	98.6452445	-57.9419525	7.213697	101.5706215
-35.886219	23.976955	101.311852	-9.783487	12.017549	100.835266	39.875698	-13.282267	99.972061	37.196396	47.12923	98.996315	38.536047	16.9234815	99.484188	-58.103021	7.1116165	102.186344
-35.650017	25.544012	101.908371	-9.819174	12.022321	101.546768	40.011551	-13.238346	100.669518	37.294365	47.225098	100.050987	38.652958	16.993376	100.3602525	-58.291306	7.051266	102.7332835
-35.438282	27.203236	102.684822	-9.901051	12.058659	102.415207	40.157692	-13.190831	101.57901	37.365166	47.316956	101.301666	38.761429	17.0630625	101.440338	-58.563531	7.0542555	103.390076
-35.188553	28.853369	103.575394	-9.982411	12.095597	103.405365	40.295479	-13.130472	102.641884	37.38295	47.416233	102.705894	38.8392145	17.1428805	102.673889	-58.8040365	7.0483135	104.136841
-34.910679	30.519775	104.644547	-10.103296	12.130597	104.4991	40.3825	-13.079921	103.827133	37.376263	47.499485	104.183769	38.8793815	17.209782	104.005451	-59.0859735	7.051412	104.992749
-34.632217	32.148666	105.741516	-10.242166	12.150958	105.665245	40.461575	-13.051623	105.023003	37.370701	47.56913	105.664421	38.916138	17.2587535	105.343712	-59.40047	7.0431625	105.986778
-34.466736	33.858315	107.040474	-10.389448	12.154789	106.870445	40.499252	-13.009642	106.18837	37.29628	47.648392	107.108269	38.897766	17.319375	106.6483195	-59.676662	6.990203	107.0925705
-34.176826	36.451756	109.001625	-10.608003	12.151789	108.626579	40.517326	-12.93144	107.834625	37.0882	47.725193	109.109291	38.802763	17.3968765	108.471958	-60.018769	6.9067015	108.7812
-33.889866	38.010086	110.147713	-10.753026	12.134619	109.715942	40.519543	-12.871575	108.826805	36.895565	47.786335	110.333168	38.707554	17.45738	109.5799865	-60.213606	6.811858	109.8518975
-33.675442	39.674229	111.262047	-10.929891	12.113954	110.679314	40.517208	-12.810832	109.696091	36.683483	47.856483	111.444702	38.6003455	17.5228255	110.5703965	-60.4601275	6.7050825	110.7882315
-33.470596	41.287918	112.310028	-11.11264	12.090204	111.550476	40.496399	-12.737605	110.416046	36.466808	47.903614	112.446175	38.4816035	17.5830045	111.4311105	-60.7068835	6.5974035	111.6698415
-33.253525	42.840725	113.30793	-11.270106	12.053953	112.305359	40.450542	-12.664565	111.007545	36.280117	47.96796	113.401306	38.3653295	17.6516975	112.2044255	-60.9055415	6.4562085	112.4062925
-33.137733	44.515419	114.253357	-11.455507	12.008182	112.949768	40.416077	-12.628581	111.545479	36.133175	47.99501	114.270805	38.274626	17.6832145	112.908142	-61.18564	6.3331495	112.991394
-32.783646	45.892052	114.945091	-11.658777	11.98327	113.519142	40.42025	-12.6301	112.018837	36.021328	48.031769	115.060356	38.220789	17.7008345	113.5395965	-61.538343	6.2657055	113.4986875
-32.610886	48.124931	116.156387	-11.921538	11.949269	114.220261	40.417381	-12.667158	112.618088	35.84259	48.066425	116.041122	38.1299855	17.6996335	114.329605	-61.9730615	6.1989045	114.110917
-32.3256	48.249428	116.880051	-12.079098	11.922075	114.591827	40.421574	-12.699482	112.936424	35.738052	48.045353	116.579666	38.079813	17.6729355	114.758045	-62.238009	6.1712145	114.425609
-32.136887	47.817501	117.034279	-12.206719	11.900677	114.918808	40.41254	-12.7197	113.19767	35.651676	47.997051	117.007851	38.032108	17.6386755	115.1027605	-62.445546	6.1626785	114.7348555
-31.863445	47.407776	117.276291	-12.317526	11.863305	115.194763	40.400429	-12.764112	113.441254	35.59557	47.949482	117.329407	37.9979995	17.592685	115.3853305	-62.6330515	6.133925	115.0041955
-31.456779	46.851978	117.349709	-12.38626	11.832736	115.427757	40.406788	-12.826739	113.65799	35.554428	47.877544	117.602203	37.980608	17.5254025	115.6300965	-62.753128	6.1400695	115.2254175
-31.111544	46.311588	117.505554	-12.445212	11.795254	115.631126	40.392517	-12.908648	113.888809	35.52475	47.771233	117.817291	37.9586335	17.4312925	115.85305	-62.8490575	6.1592155	115.409202
-30.660423	45.677757	117.58493	-12.512291	11.726764	115.783646	40.401279	-13.00491	114.115395	35.514114	47.673149	118.00119	37.9576965	17.3341195	116.0582925	-62.9822785	6.1194085	115.5089995
-29.996103	44.770317	117.550468	-12.612144	11.627127	115.981842	40.429066	-13.175941	114.432487	35.459435	47.508709	118.226715	37.9442505	17.166384	116.329601	-63.1685385	6.08787	115.634083
-29.637341	44.194218	117.635689	-12.702253	11.564164	116.117493	40.403419	-13.320751	114.668549	35.385902	47.379391	118.326462	37.8946605	17.02932	116.4975055	-63.2991665	6.099008	115.7374805
-29.098234	43.506741	117.49971	-12.822075	11.498831	116.25457	40.336399	-13.456242	114.937683	35.312862	47.218369	118.37188	37.8246305	16.8810635	116.6547815	-63.4687805	6.11659849999999	115.8543585
-28.55961	42.779869	117.426941	-12.955085	11.400906	116.386124	40.228165	-13.616864	115.238762	35.226078	47.062138	118.403625	37.7271215	16.722637	116.8211935	-63.6372915	6.079175	115.9510545
-28.007811	42.010899	117.292953	-13.103384	11.279827	116.500366	40.111073	-13.835946	115.560722	35.157295	46.881199	118.420746	37.634184	16.5226265	116.990734	-63.840952	6.0370275	116.009998
-27.473461	41.300892	117.104149	-13.258348	11.100762	116.593086	39.976269	-14.120468	115.872559	35.114773	46.672459	118.406822	37.545521	16.2759955	117.1396905	-64.062217	5.9255285	116.0464815
-26.907042	40.607632	117.059792	-13.406513	10.879869	116.667877	39.789608	-14.434275	116.131355	35.075951	46.423332	118.367409	37.4327795	15.9945285	117.249382	-64.2458055	5.7652095	116.086372
-25.923056	39.477322	116.899788	-13.654224	10.432202	116.724396	39.419384	-14.97466	116.306839	35.055428	45.989887	118.227257	37.237406	15.5076135	117.267048	-64.545854	5.3567905	116.181744
-25.232908	38.689362	116.80809	-13.793082	10.111955	116.703186	39.162956	-15.37181	116.323074	35.063919	45.6474	118.09832	37.1134375	15.137795	117.210697	-64.6996015	5.086115	116.195675
-24.615356	37.959595	116.693642	-13.912733	9.785146	116.655693	38.928387	-15.757203	116.288223	35.083054	45.316532	117.94796	37.0057205	14.7796645	117.1180915	-64.8311865	4.7906275	116.1932945
-23.98707	37.307587	116.582108	-14.009894	9.484848	116.58783	38.722141	-16.09976	116.251015	35.114594	45.006367	117.811775	36.9183675	14.4533035	117.031395	-64.9381555	4.5163925	116.144265
-23.244284	36.742088	116.524109	-14.084623	9.23455	116.544464	38.569962	-16.395247	116.248955	35.14399	44.744583	117.699501	36.856976	14.174668	116.974228	-65.026222	4.294432	116.1147
-22.487469	36.083637	116.392136	-14.125744	9.031873	116.524109	38.467548	-16.642235	116.298019	35.162224	44.521908	117.606178	36.814886	13.9398365	116.9520985	-65.066374	4.1239095	116.0961195
-21.706417	35.466805	116.344704	-14.150524	8.859146	116.540215	38.417801	-16.841562	116.378319	35.180466	44.334896	117.551926	36.7991335	13.746667	116.9651225	-65.1001815	3.971625	116.1153075
-20.65617	34.618999	116.305794	-14.176952	8.657871	116.593674	38.37981	-17.052668	116.550552	35.203384	44.136604	117.5681	36.791597	13.541968	117.059326	-65.145501	3.773774	116.128022
-20.239925	34.035427	116.321632	-14.210148	8.559246	116.642044	38.375385	-17.174532	116.663887	35.190327	44.042683	117.620483	36.782856	13.4340755	117.142185	-65.203152	3.6844165	116.141903
-19.752958	33.451416	116.380432	-14.264207	8.46811	116.699394	38.3689	-17.278801	116.765953	35.167892	43.964622	117.70575	36.768396	13.3429105	117.2358515	-65.29681	3.5933095	116.1629365
-19.27368	32.845886	116.47847	-14.323802	8.413372	116.766907	38.341637	-17.337904	116.845558	35.124432	43.919926	117.790451	36.7330345	13.291011	117.3180045	-65.3806385	3.535733	116.2158095
-18.780895	32.225449	116.56102	-14.398972	8.360531	116.841362	38.292877	-17.360254	116.902557	35.039696	43.897224	117.879295	36.6662865	13.268485	117.390926	-65.4642305	3.452577	116.291798
-18.313099	31.64488	116.615585	-14.478675	8.3312	116.914246	38.242714	-17.358212	116.932083	34.95673	43.883202	117.958298	36.599722	13.262495	117.4451905	-65.557072	3.399905	116.3833015
-17.864136	31.10775	116.699615	-14.568159	8.300145	116.995644	38.1647	-17.338161	116.956627	34.855476	43.886421	118.057404	36.510088	13.27413	117.5070155	-65.646406	3.32616	116.4842725
-17.279043	30.115196	116.917229	-14.702002	8.274173	117.131493	38.07024	-17.299978	117.018356	34.717918	43.914989	118.251709	36.394079	13.3075055	117.6350325	-65.798083	3.2408405	116.6279535
-16.853186	29.458635	116.992058	-14.805359	8.252427	117.239044	38.011433	-17.274212	117.085136	34.6311	43.950798	118.384323	36.3212665	13.338293	117.7347295	-65.9319845	3.166561	116.7433585
-16.408127	28.734442	117.092812	-14.904818	8.238431	117.350601	37.927773	-17.259544	117.171181	34.534599	43.977833	118.474052	36.231186	13.3591445	117.8226165	-66.040822	3.1177175	116.8785855
-15.993272	28.065235	117.114677	-15.000187	8.209431	117.434418	37.844963	-17.263033	117.270088	34.443943	43.981487	118.512642	36.144453	13.359227	117.891365	-66.144827	3.059635	116.977471
-15.624001	27.414354	117.105255	-15.106985	8.15413	117.470024	37.778786	-17.29364	117.378937	34.3484	43.976982	118.509628	36.063593	13.341671	117.9442825	-66.277563	2.966589	116.9957655
-15.280743	26.656252	117.025459	-15.206428	8.099506	117.442688	37.717278	-17.339708	117.502769	34.235859	43.953629	118.405983	35.9765685	13.3069605	117.954376	-66.3894245	2.8920515	116.931
-14.90554	25.936607	116.706612	-15.30031	8.046326	117.33149	37.65089	-17.388582	117.652283	34.140804	43.885838	118.201469	35.895847	13.248628	117.926876	-66.496467	2.844024	116.736104
-14.292627	24.748186	116.252808	-15.41664	7.976226	117.116394	37.519539	-17.469294	117.779411	33.982891	43.736298	117.642677	35.751215	13.133502	117.711044	-66.584495	2.81895	116.521744
-13.896197	24.06048	115.928505	-15.442246	7.913661	116.967819	37.424686	-17.525213	117.862915	33.922775	43.599873	117.201462	35.6737305	13.03733	117.5321885	-66.5582225	2.789992	116.4034495
-13.523194	23.399725	115.681206	-15.414229	7.825409	116.824875	37.356876	-17.580408	117.914413	33.911739	43.486038	116.827332	35.6343075	12.952815	117.3708725	-66.4627655	2.698003	116.2788775
-13.195445	22.686913	115.489365	-15.358126	7.702157	116.658577	37.355515	-17.646622	117.9021	33.96537	43.432056	116.58242	35.6604425	12.892717	117.24226	-66.3766945	2.511597	116.074894
-12.828181	21.970398	115.230652	-15.281794	7.576595	116.439911	37.401932	-17.708563	117.79895	34.053154	43.391773	116.421295	35.727543	12.841605	117.1101225	-66.291131	2.311585	115.7696995
-12.404636	21.308765	115.019989	-15.210959	7.456411	116.179146	37.44873	-17.725311	117.564789	34.089996	43.377647	116.268753	35.769363	12.826168	116.916771	-66.191281	2.086654	115.441521
-12.002061	20.653515	114.794449	-15.136311	7.376709	115.895317	37.450073	-17.698624	117.203865	34.084755	43.381649	116.092171	35.767414	12.8415125	116.648018	-66.040036	1.9119055	115.142616
-11.448222	19.838579	114.427826	-15.020029	7.364463	115.441406	37.387436	-17.565472	116.497765	34.020573	43.417244	115.790749	35.7040045	12.925886	116.144257	-65.7440625	1.80304	114.738555
-11.071268	19.393286	114.157776	-14.94237	7.427782	115.153351	37.340813	-17.42111	115.966309	33.989738	43.462009	115.573273	35.6652755	13.0204495	115.769791	-65.5500155	1.8351145	114.536911
-10.771516	18.933811	113.912109	-14.866014	7.548677	114.854385	37.302216	-17.275185	115.420723	33.999203	43.543278	115.323135	35.6507095	13.1340465	115.371929	-65.3827375	1.9633075	114.336841
-10.499823	18.450029	113.642647	-14.791739	7.722422	114.548302	37.264248	-17.099966	114.843414	33.9739	43.710655	115.032196	35.619074	13.3053445	114.937805	-65.202552	2.1394995	114.158799
-10.13202	18.023521	113.302437	-14.708776	7.957937	114.254547	37.229599	-16.89456	114.272644	33.997101	43.812115	114.716492	35.61335	13.4587775	114.494568	-65.030902	2.4570965	114.014526
-9.743625	17.565001	113.035812	-14.6097	8.227669	113.984024	37.195736	-16.673042	113.746933	34.006634	43.937386	114.389824	35.601185	13.632172	114.0683785	-64.820585	2.823166	113.8996695
-9.358722	17.167826	112.799347	-14.487746	8.531715	113.760796	37.163612	-16.443365	113.247154	34.054863	44.096588	114.105202	35.6092375	13.8266115	113.676178	-64.5847295	3.2368185	113.845414
-8.782365	16.7034	112.555717	-14.325605	8.971703	113.511337	37.162411	-16.106977	112.524986	34.198418	44.381798	113.897614	35.6804145	14.1374105	113.2113	-64.3316245	3.8059955	113.811374
-8.431031	16.339123	112.460876	-14.227538	9.254202	113.382248	37.155876	-15.858557	112.063309	34.294899	44.610744	113.875267	35.7253875	14.3760935	112.969288	-64.1804635	4.1323105	113.795208
-8.07012	15.96071	112.332619	-14.131844	9.531333	113.266037	37.125237	-15.582567	111.59111	34.346504	44.88578	113.935699	35.7358705	14.6516065	112.7634045	-63.9995585	4.4110595	113.7686695
-7.568971	15.526944	112.263367	-14.082064	9.804444	113.177727	37.099514	-15.295799	111.071693	34.380775	45.156364	114.032707	35.7401445	14.9302825	112.5522	-63.9042725	4.6786055	113.803254
-7.099124	15.103073	112.199547	-14.055483	10.071225	113.111328	37.046165	-14.983688	110.587051	34.381756	45.429256	114.155724	35.7139605	15.222784	112.3713875	-63.8249265	4.919666	113.8512685
-6.644835	14.710027	112.085197	-14.061767	10.354841	113.044716	36.988922	-14.642843	110.168442	34.356834	45.73468	114.359955	35.672878	15.5459185	112.2641985	-63.796412	5.1637635	113.8252335
-6.195801	14.274687	111.958717	-14.082858	10.612061	112.941658	36.960991	-14.304826	109.844482	34.306332	46.029865	114.594971	35.6336615	15.8625195	112.2197265	-63.7993775	5.3616025	113.6635895
-5.436239	13.481681	111.656738	-14.167026	10.993482	112.680939	36.988297	-13.857272	109.477234	34.216507	46.479897	114.897301	35.602402	16.3113125	112.1872675	-63.936454	5.6756515	113.1746105
-4.839673	12.868082	111.421837	-14.219125	11.243748	112.499939	37.027954	-13.564857	109.346756	34.113739	46.751438	114.980186	35.5708465	16.5932905	112.163471	-64.0090965	5.8942055	112.836407
-4.293876	12.250353	111.183128	-14.258001	11.498075	112.322906	37.111942	-13.322945	109.369637	33.983204	46.987122	114.97673	35.547573	16.8320885	112.1731835	-64.063575	6.1640615	112.4726285
-3.75923	11.60486	111.021103	-14.269145	11.736649	112.185249	37.260101	-13.149662	109.574547	33.90519	47.175663	114.960754	35.5826455	17.0130005	112.2676505	-64.1209355	6.4602975	112.1028475
-3.1957	10.890703	110.941673	-14.271228	11.950779	112.116859	37.489616	-13.047007	109.93943	33.886204	47.361942	114.932762	35.68791	17.1574675	112.436096	-64.230366	6.7440905	111.797622
-2.528426	10.050153	110.933075	-14.251455	12.117957	112.105133	37.72591	-12.982217	110.462662	33.932858	47.512486	114.942863	35.829384	17.2651345	112.7027625	-64.332294	6.9707795	111.5075035
-1.910321	9.252099	111.05806	-14.193744	12.234345	112.136612	37.941647	-12.976628	111.10405	34.002666	47.574867	114.975906	35.9721565	17.2991195	113.039978	-64.3596445	7.1695705	111.233246
-1.0041	7.889795	111.3554	-14.097364	12.282966	112.272858	38.201927	-13.010998	112.234772	34.192337	47.615475	115.085922	36.197132	17.3022385	113.660347	-64.39186	7.2636935	110.885369
-0.354456	6.92816	111.593071	-14.036918	12.261694	112.367378	38.39011	-13.110791	113.0578	34.371658	47.621845	115.245735	36.380884	17.255527	114.1517675	-64.45472	7.267861	110.5829885
0.277817	5.89951	111.886177	-13.981684	12.207993	112.417305	38.555058	-13.246198	113.938316	34.597717	47.584995	115.452827	36.5763875	17.1693985	114.6955715	-64.5397555	7.2465875	110.1390385
0.84212	4.955616	112.128471	-13.956204	12.144301	112.337944	38.682484	-13.405055	114.874268	34.836781	47.535942	115.695953	36.7596325	17.0654435	115.2851105	-64.6720405	7.2231585	109.3907775
1.365663	3.988298	112.330772	-14.001876	12.057059	112.092461	38.782253	-13.555964	115.717506	35.038368	47.494213	115.972542	36.9103105	16.9691245	115.845024	-64.9140625	7.1449935	108.339898
1.841328	3.031317	112.334717	-14.072551	11.98414	111.740448	38.808289	-13.662931	116.352425	35.149033	47.414433	116.15435	36.978661	16.875751	116.2533875	-65.123763	7.092529	107.2275085
2.25253	2.060781	112.333763	-14.142979	11.947263	111.332939	38.745823	-13.714355	116.783737	35.186611	47.348068	116.188499	36.966217	16.8168565	116.486118	-65.252175	7.0776695	106.17976
2.751065	0.776112	112.026917	-14.21776	11.990509	110.752129	38.563061	-13.738804	116.992165	35.184635	47.29641	115.93354	36.873848	16.778803	116.4628525	-65.309368	7.202215	105.0414055
2.983329	-0.097454	111.829964	-14.204555	12.100401	110.457626	38.463314	-13.704115	116.854309	35.194263	47.305752	115.571228	36.8287885	16.8008185	116.2127685	-65.2378985	7.3999835	104.7024835
3.192553	-0.87916	111.52182	-14.164512	12.259222	110.187622	38.405926	-13.603374	116.609062	35.247726	47.341232	115.232491	36.826826	16.868929	115.9207765	-65.15585	7.649515	104.4544675
3.337096	-1.747705	111.284378	-14.09938	12.431184	109.945503	38.382263	-13.493795	116.32235	35.302692	47.422871	114.967659	36.8424775	16.964538	115.6450045	-65.0412375	7.89783	104.2460015
3.39865	-2.463516	110.968338	-14.032702	12.627433	109.719231	38.371666	-13.35392	116.01548	35.345737	47.567196	114.871643	36.8587015	17.106638	115.4435615	-64.9241055	8.148228	103.9949005
3.369608	-3.106441	110.675392	-13.963908	12.847988	109.458961	38.39278	-13.180584	115.728973	35.380802	47.747181	114.903732	36.886791	17.2832985	115.3163525	-64.814607	8.4126775	103.6015695
3.228735	-3.800624	110.332298	-13.893561	13.111441	109.198868	38.44099	-12.988235	115.453545	35.399193	47.964226	114.959	36.9200915	17.4879955	115.2062725	-64.7072135	8.7348865	103.1914635
2.919909	-4.762094	109.859047	-13.716836	13.511366	108.719505	38.573421	-12.642787	115.139091	35.431404	48.314999	114.90889	37.0024125	17.836106	115.0239905	-64.4360845	9.186626	102.4150195
2.782251	-5.504576	109.385468	-13.595327	13.727752	108.288612	38.701637	-12.430423	114.987053	35.499577	48.494263	114.764854	37.100607	18.03192	114.8759535	-64.291261	9.423584	101.7012705
2.476981	-6.116951	108.946014	-13.41025	13.869272	107.757233	38.858265	-12.267803	114.865753	35.572987	48.627766	114.53167	37.215626	18.1799815	114.6987115	-64.036126	9.5585625	100.8157545
2.032817	-6.790601	108.486298	-13.23204	13.926485	107.196533	39.016251	-12.169513	114.728699	35.658516	48.693645	114.17041	37.3373835	18.262066	114.4495545	-63.8014635	9.590904	99.9435115
1.662744	-7.54968	107.90123	-12.981646	13.900703	106.672737	39.176685	-12.103096	114.555107	35.753635	48.704159	113.719727	37.46516	18.3005315	114.137417	-63.428452	9.5008745	99.208057
0.946945	-8.230232	107.727097	-12.682007	13.80903	106.224167	39.381351	-12.123112	114.428391	35.905975	48.639214	113.145706	37.643663	18.258051	113.7870485	-63.007677	9.360009	98.6612855
0.310066	-8.938808	107.458755	-12.376343	13.653511	105.843224	39.605019	-12.204394	114.411926	36.146557	48.547096	112.466087	37.875788	18.171351	113.4390065	-62.628474	9.135671	98.2474415
-0.988886	-9.962582	107.255196	-12.007456	13.302645	105.435631	39.932255	-12.365928	114.405952	36.464611	48.338802	111.559586	38.198433	17.986437	112.982769	-62.213345	8.618853	97.888493
-1.875576	-10.664717	107.103264	-11.749262	13.029714	105.188683	40.138226	-12.504289	114.416901	36.593716	48.134132	111.088226	38.365971	17.8149215	112.7525635	-61.864495	8.2445065	97.6248025
-2.889918	-11.325208	106.908737	-11.556376	12.754607	104.993378	40.324375	-12.607314	114.451813	36.664852	47.974552	110.729134	38.4946135	17.683619	112.5904735	-61.6073655	7.825595	97.3962825
-3.903616	-11.981403	106.701218	-11.404512	12.552176	104.821655	40.488461	-12.679296	114.503387	36.706482	47.827465	110.438667	38.5974715	17.5740845	112.471027	-61.4064955	7.5302675	97.172283
-5.147459	-12.43484	106.631516	-11.251504	12.406882	104.700218	40.668762	-12.716377	114.538193	36.749149	47.74353	110.218155	38.7089555	17.5135765	112.378174	-61.2119635	7.3001875	97.022262
-6.455533	-13.005079	106.427132	-11.132251	12.33959	104.62767	40.846432	-12.69616	114.579987	36.808475	47.722076	110.069229	38.8274535	17.512958	112.324608	-61.0919555	7.166222	96.930732
-7.79297	-13.462402	106.304703	-11.000383	12.332158	104.640213	41.00457	-12.637265	114.575256	36.880157	47.740211	109.87159	38.9423635	17.551473	112.223423	-60.9431295	7.112843	97.057003
-10.081468	-13.981542	106.498848	-10.743672	12.342629	104.901085	41.262428	-12.4909	114.507484	37.014957	47.73579	109.430931	39.1386925	17.622445	111.9692075	-60.6260365	7.062813	97.8329625
-11.664897	-14.297949	106.759987	-10.791031	12.428105	105.385696	41.471397	-12.443091	114.529327	37.116508	47.684555	109.119225	39.2939525	17.620732	111.824276	-60.8760145	7.235478	98.947116
-13.421144	-14.476532	107.316383	-10.326251	12.238804	105.6782	41.694813	-12.431231	114.547935	37.244633	47.624386	108.7715	39.469723	17.5965775	111.6597175	-60.122225	6.8810305	99.6966825
-15.160348	-14.654599	107.916557	-10.036709	12.109625	106.236923	41.961617	-12.443748	114.539375	37.391556	47.538322	108.440712	39.6765865	17.547287	111.4900435	-59.7500045	6.671963	100.9838025
-16.973246	-14.779947	108.841415	-9.765782	11.903999	106.955719	42.242439	-12.516748	114.5429	37.528999	47.38781	108.148781	39.885719	17.435531	111.3458405	-59.417283	6.372467	102.5655975
-18.732029	-14.91493	110.097763	-9.514321	11.641352	107.963089	42.50293	-12.644507	114.504562	37.596981	47.185452	107.83371	40.0499555	17.2704725	111.169136	-59.0785975	6.0122315	104.757042
-20.764	-14.762561	111.834106	-9.269383	11.332936	109.235107	42.733147	-12.849307	114.448273	37.587372	46.873898	107.572151	40.1602595	17.0122955	111.010212	-58.6990255	5.6535765	107.460002
-23.692289	-14.547153	114.645401	-9.080112	10.780969	111.45208	42.934177	-13.179241	114.526558	37.446789	46.394749	107.600487	40.190483	16.607754	111.0635225	-58.350707	4.954184	111.8406375
-25.544203	-14.281972	116.657852	-9.051726	10.407207	113.011871	43.008644	-13.448602	114.624641	37.306812	46.149605	107.903313	40.157728	16.3505015	111.263977	-58.26118	4.4639125	114.759765
-27.505442	-13.966372	118.433914	-9.106994	10.058018	114.492462	43.001873	-13.712204	114.710495	37.169243	45.957954	108.323906	40.085558	16.122875	111.5172005	-58.299546	3.993161	117.4677235
-29.296658	-13.541707	120.040115	-9.214494	9.74318	115.804268	42.880943	-13.908232	114.787277	36.946007	45.829247	108.922997	39.913475	15.9605075	111.855137	-58.342463	3.5258525	119.753399
-30.634365	-13.218379	121.436859	-9.343688	9.480717	116.93721	42.701931	-14.054041	114.766518	36.783428	45.751289	109.48558	39.7426795	15.848624	112.126049	-58.4300555	3.11281	121.748371
-32.760536	-12.521106	122.475388	-9.466701	9.267696	117.858414	42.515717	-14.146776	114.675697	36.582321	45.718639	110.067917	39.549019	15.7859315	112.371807	-58.482421	2.7494605	123.345021
-34.377724	-11.904324	123.38269	-9.579398	9.115482	118.588066	42.307449	-14.173807	114.514336	36.387806	45.745346	110.557426	39.3476275	15.7857695	112.535881	-58.5064235	2.4451945	124.640251
-36.614609	-10.741109	124.645271	-9.68379	9.035449	119.406593	42.032345	-14.116823	114.134941	36.101322	45.823566	111.043777	39.0668335	15.8533715	112.589359	-58.4344135	2.2175265	126.223827
-37.922073	-9.936195	125.404999	-9.715415	9.054344	119.798538	41.874607	-14.018326	113.878441	35.90313	45.886532	111.216652	38.8888685	15.934103	112.5475465	-58.3196985	2.174585	127.0495295
-39.147751	-8.997143	126.107025	-9.691938	9.145413	120.093132	41.770432	-13.933021	113.621887	35.767082	45.948288	111.338715	38.768757	16.0076335	112.480301	-58.152633	2.2831925	127.705963
-40.154522	-8.041912	126.595032	-9.644845	9.23436	120.30909	41.698177	-13.842978	113.44664	35.707867	46.014778	111.4319	38.703022	16.0859	112.43927	-57.992712	2.38282	128.17891
-41.067047	-7.072592	126.915741	-9.572944	9.341349	120.455551	41.672863	-13.777203	113.307892	35.754646	46.065392	111.542381	38.7137545	16.1440945	112.4251365	-57.8596425	2.5386035	128.4859655
-41.928543	-6.006241	127.08075	-9.502147	9.418162	120.530548	41.687202	-13.740945	113.200439	35.883499	46.125542	111.675957	38.7853505	16.1922985	112.438198	-57.7896445	2.6440255	128.622898
-42.493248	-4.968887	127.142807	-9.411	9.487429	120.551826	41.69138	-13.727623	113.115906	36.04805	46.180904	111.803459	38.869715	16.2266405	112.4596825	-57.691715	2.7482175	128.6439695
-43.203598	-3.402877	126.884567	-9.326657	9.539945	120.45919	41.727871	-13.728766	112.980125	36.262722	46.215458	112.018837	38.9952965	16.243346	112.499481	-57.6486105	2.836544	128.418899
-43.614597	-2.179965	126.735878	-9.269275	9.556768	120.364311	41.750885	-13.741573	112.868622	36.399113	46.233196	112.148605	39.074999	16.2458115	112.5086135	-57.613549	2.8677245	128.2200085
-43.842987	-1.057559	126.453545	-9.223043	9.593845	120.226143	41.774906	-13.755864	112.748589	36.516602	46.232601	112.25473	39.145754	16.2383685	112.5016595	-57.59184	2.9493215	127.9506265
-43.975994	0.130543	126.14106	-9.161881	9.622441	120.025848	41.80286	-13.760228	112.62027	36.642262	46.230431	112.339546	39.222561	16.2351015	112.479908	-57.546323	3.0097805	127.571788
-43.891411	1.285274	125.593987	-9.09248	9.669865	119.751915	41.867451	-13.760108	112.467361	36.790913	46.24205	112.355759	39.329182	16.240971	112.41156	-57.514142	3.098759	127.09227
-43.767815	2.585108	125.036934	-9.011178	9.738151	119.425224	41.934578	-13.768215	112.293732	36.958656	46.265167	112.321938	39.446617	16.248476	112.307835	-57.468973	3.227826	126.542613
-43.557514	3.866492	124.389435	-8.925148	9.813566	119.033005	41.9706	-13.781985	112.105194	37.12915	46.248558	112.276497	39.549875	16.2332865	112.1908455	-57.400171	3.3938455	125.8751645
-42.954212	5.822132	123.281502	-8.799241	9.94742	118.383789	42.017876	-13.830905	111.829826	37.478943	46.210983	112.194786	39.7484095	16.190039	112.012306	-57.3468915	3.704801	124.755272
-42.46315	7.232514	122.57444	-8.743434	10.036438	117.980591	42.026001	-13.885869	111.670921	37.702671	46.1814	112.136543	39.864336	16.1477655	111.903732	-57.351204	3.9251105	124.05745
-41.89315	8.611368	121.89592	-8.689132	10.13408	117.626862	41.998844	-13.955063	111.528168	37.930462	46.141327	112.127014	39.964653	16.093132	111.827591	-57.342917	4.175028	123.426133
-41.256401	10.066896	121.29612	-8.676789	10.223646	117.303642	41.950951	-14.031072	111.395248	38.161663	46.087429	112.17247	40.056307	16.0281785	111.783859	-57.409885	4.4191135	122.823425
-40.344296	11.474669	120.616447	-8.622417	10.317716	116.9925	41.901024	-14.113724	111.25103	38.406693	46.048527	112.2211	40.1538585	15.9674015	111.736065	-57.3986925	4.6680305	122.248935
-39.567894	12.971992	120.010124	-8.571247	10.374971	116.650047	41.874142	-14.218405	111.047699	38.694885	46.015556	112.279259	40.2845135	15.8985755	111.663479	-57.4270075	4.8513665	121.636615
-38.563412	14.452577	119.436264	-8.48875	10.426237	116.306473	41.830341	-14.297331	110.794174	38.957706	45.961681	112.306381	40.3940235	15.832175	111.5502775	-57.3715235	5.020299	121.0626685
-36.93708	16.686436	118.559883	-8.36311	10.533309	115.78392	41.749336	-14.384088	110.490715	39.300785	45.872078	112.352646	40.5250605	15.743995	111.4216805	-57.2512805	5.322623	120.1461595
-35.738998	18.202099	118.07206	-8.296309	10.655739	115.542694	41.760216	-14.430627	110.472618	39.522804	45.79892	112.449158	40.64151	15.6841465	111.460888	-57.234128	5.6273315	119.6245
-34.494301	19.730408	117.65596	-8.249434	10.762251	115.440773	41.842957	-14.470725	110.759506	39.744736	45.795753	112.690102	40.7938465	15.662514	111.724804	-57.2927145	5.861988	119.156742
-33.17141	21.194103	117.250229	-8.269854	10.934965	115.468803	42.013699	-14.490478	111.307129	40.006874	45.858704	113.151001	41.0102865	15.684113	112.229065	-57.5499945	6.185817	118.708541
-31.808138	22.783375	117.079399	-8.383038	11.086566	115.693596	42.203743	-14.488832	112.084366	40.242783	45.987701	113.728371	41.223263	15.7494345	112.9063685	-57.989339	6.4236975	118.4808235
-30.394464	24.1784	116.976486	-8.537883	11.257563	116.032433	42.332653	-14.490647	113.00843	40.411072	46.124996	114.396408	41.3718625	15.8171745	113.702419	-58.4476285	6.6979515	118.362447
-28.941313	25.723917	117.153534	-8.774545	11.366432	116.49836	42.384563	-14.503743	113.968208	40.496517	46.205547	115.049995	41.44054	15.850902	114.5091015	-58.98963	6.881962	118.4876185
-26.725372	27.849504	117.481865	-9.102157	11.455204	117.293015	42.416225	-14.573208	115.400223	40.546722	46.226009	115.973434	41.4814735	15.8264005	115.6868285	-59.6857875	7.0840075	118.8992015
-25.222393	29.289679	117.791458	-9.300524	11.423669	117.808365	42.426991	-14.637314	116.28923	40.538715	46.18866	116.582596	41.482853	15.775673	116.435913	-60.083901	7.071665	119.180817
-23.694899	30.667051	118.197159	-9.505713	11.344139	118.301651	42.465046	-14.746873	117.11879	40.499798	46.102013	117.163231	41.482422	15.67757	117.1410105	-60.493848	7.010708	119.4622915
-22.192921	32.032948	118.486359	-9.674602	11.225101	118.730751	42.51186	-14.877465	117.870583	40.441288	46.000786	117.759453	41.476574	15.5616605	117.815018	-60.825778	6.8885415	119.646484
-20.637489	33.387894	118.749985	-9.811931	11.08239	119.111374	42.533691	-15.005893	118.524109	40.389626	45.875237	118.370399	41.4616585	15.434672	118.447254	-61.0855205	6.730108	119.775494
-19.166759	34.753139	119.14872	-9.960752	10.946608	119.479736	42.53809	-15.181133	119.175385	40.350044	45.723927	119.034256	41.444067	15.271397	119.1048205	-61.365571	6.621819	119.8546515
-17.664055	36.15654	119.560768	-10.100805	10.825544	119.813194	42.505314	-15.389784	119.754204	40.297325	45.58078	119.780243	41.4013195	15.095498	119.7672235	-61.6029295	6.55559	119.8591645
-15.483817	38.246559	120.34507	-10.380434	10.697858	120.157921	42.311253	-15.641962	120.438133	40.21344	45.364059	121.172424	41.2623465	14.8610485	120.8052785	-62.0232145	6.5346675	119.5105635
-14.133409	39.734997	121.059204	-10.639843	10.656547	120.222221	42.162426	-15.80138	120.798698	40.063522	45.325916	122.352303	41.112974	14.762268	121.5755005	-62.39266	6.550826	118.8689415
-12.743425	41.019306	121.606133	-10.936793	10.662292	120.121132	41.986862	-15.89282	120.993736	39.900097	45.257584	123.576523	40.9434795	14.682382	122.2851295	-62.8170655	6.642202	117.9571345
-11.43037	42.393482	122.233109	-11.228006	10.70383	119.909882	41.788467	-15.911982	121.007416	39.601112	45.211002	124.645279	40.6947895	14.64951	122.8263475	-63.1508015	6.75815	116.9934165
-10.373461	43.677269	122.697784	-11.597369	10.864657	119.577095	41.517254	-15.810431	120.867409	39.374352	45.201729	125.36969	40.445803	14.695649	123.1185495	-63.640541	7.033665	116.0356405
-9.171618	44.983833	122.926186	-11.931704	11.166393	119.204041	41.198387	-15.605998	120.610954	38.964127	45.271671	125.863457	40.081257	14.8328365	123.2372055	-63.944665	7.4999495	115.1708765
-8.131331	46.241699	123.081718	-12.187008	11.532203	118.869934	40.940563	-15.315437	120.279755	38.672401	45.434559	126.018784	39.806482	15.059561	123.1492695	-64.180498	8.004845	114.5905985
-6.630806	47.988892	123.419189	-12.382825	12.074654	118.535316	40.677826	-14.957726	119.585464	38.594437	45.575058	125.996521	39.6361315	15.308666	122.7909925	-64.4017815	8.840642	114.2796395
-5.653358	49.023933	123.723938	-12.365464	12.372349	118.472031	40.583046	-14.742015	119.15419	38.644455	45.709396	125.883194	39.6137505	15.4836905	122.518692	-64.3446785	9.2610075	114.42537
-4.81473	49.912994	124.002014	-12.29329	12.623508	118.528854	40.556648	-14.586017	118.772377	38.778641	45.777287	125.776077	39.6676445	15.595635	122.274227	-64.2542245	9.651381	114.783481
-4.099434	50.653564	124.31749	-12.186686	12.81449	118.639137	40.566597	-14.492844	118.492279	38.967468	45.793892	125.67334	39.7670325	15.650524	122.0828095	-64.1404045	9.978456	115.1954645
-3.507268	51.283348	124.621185	-12.100212	12.928699	118.755447	40.570045	-14.457223	118.336273	39.01825	45.845592	125.60096	39.7941475	15.6941845	121.9686165	-63.9945715	10.1632135	115.5422775
-3.200287	51.629532	124.931168	-12.074663	12.976344	118.850723	40.564445	-14.454659	118.238846	39.152672	45.80196	125.454117	39.8585585	15.6736505	121.8464815	-64.0078845	10.2790375	115.8549645
NaN	NaN	NaN	-12.061427	12.939864	118.952477	40.557243	-14.514346	118.177139	39.137936	45.729256	125.293015	39.8475895	15.607455	121.735077	-63.9704435	10.272273	116.169877
-1.894683	51.412338	124.601074	-12.11988	12.784834	119.249298	40.460716	-14.690871	118.124352	39.005516	45.538414	124.915741	39.733116	15.4237715	121.5200465	-63.972876	10.1458965	116.9785495
-1.472211	51.166355	124.426292	-12.237123	12.671145	119.647308	40.346836	-14.843939	118.181931	38.97543	45.383644	124.566772	39.661133	15.2698525	121.3743515	-64.135379	10.0724375	117.9202645
-1.077116	50.793766	124.2705	-12.252973	12.495472	120.033333	40.25407	-15.027248	118.37661	38.958168	45.240128	124.239944	39.606119	15.10644	121.308277	-64.112065	9.884504	118.758389
-0.872418	50.165684	124.219528	-12.279169	12.292012	120.468269	40.218197	-15.265412	118.666206	38.993118	45.063927	123.958519	39.6056575	14.8992575	121.3123625	-64.1639955	9.6847665	119.6241755
-0.510922	49.505318	123.997536	-12.316283	12.06391	120.871315	40.195381	-15.556828	118.980286	38.94191	44.871544	123.715256	39.5686455	14.657358	121.347771	-64.2012115	9.470462	120.394859
-0.284089	48.747509	123.827721	-12.374863	11.830026	121.139511	40.104618	-15.8382	119.285049	38.877201	44.647385	123.462341	39.4909095	14.4045925	121.373695	-64.2406355	9.2554595	120.905327
-0.057775	47.924725	123.548759	-12.47403	11.591526	121.274376	39.962605	-16.146832	119.53756	38.826706	44.376396	123.205521	39.3946555	14.114782	121.3715405	-64.3427155	9.06827	121.1772115
0.267944	46.705502	123.077751	-12.6565	11.249928	121.243111	39.690338	-16.570694	119.834885	38.72657	44.014622	122.946808	39.208454	13.721964	121.3908465	-64.521454	8.777892	121.0953755
0.414169	45.850449	122.889946	-12.777858	11.038308	121.099136	39.531769	-16.833437	120.000542	38.686466	43.790268	122.933281	39.1091175	13.4784155	121.4669115	-64.6648335	8.5982005	120.7313605
0.46805	44.859959	122.811615	-12.927738	10.842189	120.973434	39.403744	-17.069899	120.115494	38.609459	43.598248	122.990105	39.0066015	13.2641745	121.5527995	-64.8620775	8.4202035	120.3940685
0.717682	43.828365	122.729324	-13.05688	10.659039	120.90123	39.286045	-17.244204	120.219254	38.51104	43.440174	123.103462	38.8985425	13.097985	121.661358	-65.0123025	8.220093	120.141102
0.832711	42.749672	122.768547	-13.179027	10.514873	120.93911	39.207661	-17.356327	120.306633	38.381195	43.320633	123.224365	38.794428	12.982153	121.765499	-65.152482	8.047593	120.112721
0.972137	41.72644	122.795525	-13.306626	10.403995	121.047844	39.162441	-17.432562	120.441223	38.210201	43.258762	123.370659	38.686321	12.9131	121.905941	-65.299573	7.89489	120.189747
1.040799	40.661629	122.896286	-13.397685	10.322175	121.176315	39.133732	-17.476395	120.600632	38.057423	43.218136	123.523666	38.5955775	12.8708705	122.062149	-65.3909475	7.7734795	120.290481
1.214206	38.879646	122.87661	-13.53929	10.218762	121.301033	39.154774	-17.521019	120.878471	37.871361	43.179657	123.680962	38.5130675	12.829319	122.2797165	-65.5916475	7.608205	120.3223495
1.309914	37.686398	122.737411	-13.605441	10.142878	121.310104	39.180599	-17.550043	121.011505	37.655685	43.173134	123.716034	38.418142	12.8115455	122.3637695	-65.629024	7.4742105	120.2564385
1.321452	36.568157	122.589806	-13.663624	10.056446	121.264282	39.205967	-17.591753	121.082916	37.535812	43.146515	123.61702	38.3708895	12.777381	122.349968	-65.6981375	7.335511	120.178596
1.413089	35.27581	122.28849	-13.691462	9.957099	121.169685	39.230392	-17.603012	121.136009	37.369537	43.141972	123.447571	38.2999645	12.76948	122.29179	-65.6828885	7.144718	120.04758
1.544863	33.92207	121.974838	-13.692005	9.844574	121.030998	39.290409	-17.594524	121.14698	37.255192	43.135189	123.241638	38.2728005	12.7703325	122.194309	-65.6568105	6.9188155	119.867687
1.665246	32.630527	121.601357	-13.672029	9.747541	120.867409	39.39827	-17.609333	121.151138	37.179138	43.122757	123.014107	38.288704	12.756712	122.0826225	-65.632762	6.73837	119.6521955
1.716738	31.307384	121.300713	-13.662722	9.664932	120.683517	39.468193	-17.60425	121.170403	37.063644	43.14151	122.811424	38.2659185	12.76863	121.9909135	-65.5913625	6.561234	119.3761205
1.711	29.254517	120.958557	-13.689035	9.566338	120.469429	39.505123	-17.58658	121.184372	36.961601	43.116997	122.468613	38.233362	12.7652085	121.8264925	-65.611432	6.3674675	119.1123655
1.778251	27.929131	120.675697	-13.74108	9.497024	120.412781	39.484493	-17.606678	121.202026	36.776588	43.123901	122.225861	38.1305405	12.7586115	121.7139435	-65.6127005	6.2354365	119.1116185
1.814094	26.529894	120.478317	-13.825314	9.411537	120.440018	39.410191	-17.624859	121.239029	36.721275	43.095387	121.83474	38.065733	12.735264	121.5368845	-65.716361	6.08781	119.3431515
1.846134	25.096226	120.352379	-13.92394	9.318902	120.4963	39.290829	-17.662914	121.247139	36.610176	43.056751	121.451042	37.9505025	12.6969185	121.3490905	-65.7983825	5.9408855	119.6435095
1.842336	23.726517	120.159889	-14.029211	9.235879	120.582283	39.153862	-17.736933	121.181511	36.533611	42.961533	120.978371	37.8437365	12.6123	121.079941	-65.9021585	5.859458	120.084625
1.909247	22.353828	120.01561	-14.117373	9.15214	120.652557	39.009098	-17.793987	121.086777	36.414093	42.885822	120.520767	37.7115955	12.5459175	120.803772	-65.9463415	5.7583625	120.501342
1.945388	20.937704	119.865921	-14.15716	9.063255	120.711494	38.867935	-17.803843	120.982704	36.30254	42.803173	120.101952	37.5852375	12.499665	120.542328	-65.8995575	5.626845	120.88066
2.052183	18.920298	119.722153	-14.151027	8.909879	120.746887	38.817207	-17.810955	120.912994	36.16283	42.725353	119.692207	37.4900185	12.457199	120.3026005	-65.7920725	5.362559	121.1911735
2.193831	17.596336	119.721458	-14.122333	8.831213	120.750343	38.868679	-17.785116	120.958885	36.095531	42.729313	119.580399	37.482105	12.4720985	120.269642	-65.726771	5.1903275	121.231044
2.295716	16.276793	119.73835	-14.095256	8.768133	120.733986	38.940609	-17.719584	121.090279	36.041054	42.77359	119.589951	37.4908315	12.527003	120.340115	-65.6813435	5.009263	121.127857
2.42072	15.029623	119.802155	-14.077783	8.742311	120.728622	39.004456	-17.632923	121.262131	35.980873	42.857693	119.68969	37.4926645	12.612385	120.4759105	-65.6482305	4.872237	120.9813335
2.589103	13.880407	119.90004	-14.078609	8.750127	120.731476	39.073788	-17.543455	121.511604	35.940285	42.952404	119.839752	37.5070365	12.7044745	120.675678	-65.6642545	4.7957795	120.787274
2.730421	12.684849	120.01741	-14.120865	8.791835	120.749268	39.11031	-17.456488	121.819641	35.882225	43.061703	120.005547	37.4962675	12.8026075	120.912594	-65.7379975	4.7810625	120.585942
2.931828	11.501465	120.172455	-14.185728	8.859642	120.773338	39.084064	-17.34304	122.148087	35.806049	43.183117	120.196976	37.4450565	12.9200385	121.1725315	-65.8165125	4.7992455	120.3741445
3.138857	9.941168	120.42012	-14.350897	8.980959	120.852516	39.010826	-17.194855	122.685394	35.635979	43.358288	120.458916	37.3234025	13.0817165	121.572155	-66.0251965	4.8802015	120.132877
3.26856	8.887876	120.600983	-14.476604	9.051226	120.923149	38.92902	-17.082926	123.014153	35.54427	43.470974	120.6408	37.236645	13.194024	121.8274765	-66.189853	4.908428	120.0188215
3.494382	7.799435	120.775261	-14.602503	9.116961	121.004631	38.846462	-16.996105	123.290184	35.43578	43.58667	120.783684	37.141121	13.2952825	122.036934	-66.346127	4.9386395	119.972328
3.59103	6.838025	120.943642	-14.709226	9.177684	121.075378	38.762604	-16.889484	123.513588	35.300591	43.700504	120.916954	37.0315975	13.40551	122.215271	-66.4500495	4.949858	119.935485
3.721092	5.976444	121.069809	-14.786026	9.248882	121.110832	38.701622	-16.769604	123.662605	35.172367	43.817593	121.004486	36.9369945	13.5239945	122.3335455	-66.5090465	4.9737695	119.8881185
3.851319	5.093606	121.137787	-14.833802	9.337262	121.085632	38.6651	-16.641703	123.761765	35.148766	43.927776	121.031509	36.906933	13.6430365	122.396637	-66.574537	5.0314875	119.774627
4.038539	4.213356	121.075233	-14.848479	9.426728	120.943474	38.674755	-16.515306	123.791435	35.107567	44.054962	121.084702	36.891161	13.769828	122.4380685	-66.588119	5.083628	119.4488795
4.234732	3.025024	120.821548	-14.82012	9.62211	120.562233	38.754723	-16.319283	123.655495	35.09803	44.264732	121.152771	36.9263765	13.9727245	122.404133	-66.5666165	5.2714955	118.720333
4.357725	2.351939	120.573578	-14.777431	9.796791	120.215034	38.813816	-16.163877	123.491081	35.152531	44.425537	121.130753	36.9831735	14.13083	122.310917	-66.5380355	5.462752	118.119151
4.474521	1.642731	120.258163	-14.721626	9.997252	119.850769	38.865376	-15.979548	123.250198	35.193634	44.605972	121.057198	37.029505	14.313212	122.153698	-66.472757	5.681292	117.54784
4.51731	0.967219	119.973114	-14.653394	10.237944	119.529518	38.90678	-15.777946	122.984039	35.191391	44.813072	120.956993	37.0490855	14.517563	121.970516	-66.3558735	5.958325	117.08852
4.55148	0.281749	119.722977	-14.572051	10.505906	119.250679	38.945019	-15.57213	122.794235	35.268639	45.006252	120.810547	37.106829	14.717061	121.802391	-66.250931	6.294751	116.698967
4.526213	-0.28643	119.532135	-14.476332	10.793106	119.05246	38.99625	-15.370816	122.639038	35.364868	45.193638	120.679344	37.180559	14.911411	121.659191	-66.133223	6.674801	116.445729
4.489096	-0.793875	119.45993	-14.392124	11.063869	118.95356	39.063679	-15.196151	122.560211	35.525215	45.331394	120.47068	37.294447	15.0676215	121.5154455	-66.078695	7.0601165	116.3916745
4.412817	-1.643904	119.402443	-14.259028	11.377848	118.922211	39.130928	-14.983912	122.497833	35.678318	45.501404	120.319984	37.404623	15.258746	121.4089085	-65.922679	7.49695	116.4355135
4.262099	-2.223168	119.430519	-14.177011	11.515122	118.933212	39.181511	-14.906359	122.491241	35.779224	45.580627	120.272064	37.4803675	15.337134	121.3816525	-65.8343895	7.69311	116.4847715
4.09929	-2.796205	119.436768	-14.116858	11.625086	118.951691	39.208984	-14.841866	122.473671	35.869579	45.637859	120.254669	37.5392815	15.3979965	121.36417	-65.7729975	7.8521755	116.539212
3.903701	-3.314113	119.402107	-14.069061	11.712502	118.957962	39.223408	-14.807267	122.442993	35.952042	45.663681	120.270119	37.587725	15.428207	121.356556	-65.725847	7.996797	116.559368
3.659446	-3.755167	119.350563	-14.036348	11.76714	118.94323	39.233486	-14.790543	122.399857	36.014763	45.699669	120.303642	37.6241245	15.454563	121.3517495	-65.6968205	8.079717	116.5347105
3.404341	-4.163351	119.256821	-14.017846	11.80263	118.879128	39.23423	-14.804152	122.325157	36.07119	45.692902	120.363487	37.65271	15.444375	121.344322	-65.688402	8.160885	116.413934
3.053787	-4.578698	119.140434	-14.008373	11.841759	118.763054	39.222847	-14.839649	122.183945	36.113693	45.679882	120.461784	37.66827	15.4201165	121.3228645	-65.685016	8.2634015	116.2032435
2.50787	-5.25764	118.714714	-14.000037	11.922383	118.525192	39.177341	-14.889372	121.887756	36.180496	45.657875	120.616508	37.6789185	15.3842515	121.252132	-65.6789925	8.4605145	115.798252
2.025376	-5.700696	118.415642	-14.00369	12.003887	118.332062	39.135765	-14.900086	121.656509	36.209393	45.657001	120.673683	37.672579	15.3784575	121.165096	-65.679959	8.6293165	115.499028
1.527589	-6.118348	118.131432	-14.011006	12.082325	118.133392	39.090622	-14.912663	121.428551	36.25827	45.638786	120.687721	37.674446	15.3630615	121.058136	-65.696458	8.8015885	115.208648
1.034419	-6.534073	117.869759	-13.997311	12.162124	117.953156	39.06329	-14.915666	121.235336	36.260216	45.607742	120.593193	37.661753	15.346038	120.9142645	-65.656375	8.97821	114.9920475
0.504712	-6.881536	117.648209	-13.980183	12.220122	117.792534	39.047661	-14.936519	121.069862	36.253429	45.564682	120.46492	37.650545	15.3140815	120.767391	-65.610911	9.1261625	114.817677
-0.097343	-7.247967	117.570648	-13.938485	12.270042	117.684326	39.037987	-14.966719	120.892357	36.229542	45.494518	120.23053	37.6337645	15.2638995	120.5614435	-65.5107345	9.2761845	114.8072085
-0.692184	-7.690215	117.483307	-13.886215	12.262941	117.655273	39.032742	-15.009178	120.75235	36.403992	45.350029	119.810318	37.718367	15.1704255	120.281334	-65.490797	9.3554565	115.029212
-1.800391	-8.347963	117.56855	-13.774395	12.149427	117.697464	39.032814	-15.115805	120.640114	36.478043	45.169769	119.148872	37.7554285	15.026982	119.894493	-65.3042185	9.271872	115.500435
-2.479466	-8.832072	117.675591	-13.698706	12.011265	117.721764	39.087399	-15.2369	120.673943	36.572456	45.00053	118.755745	37.8299275	14.881815	119.714844	-65.2273395	9.140715	115.728684
-3.176218	-9.231876	117.740669	-13.635078	11.832952	117.683052	39.154388	-15.368841	120.734085	36.661816	44.83131	118.451904	37.908102	14.7312345	119.5929945	-65.178258	8.9346695	115.7731095
-3.894328	-9.657063	117.749275	-13.583046	11.630356	117.553711	39.219872	-15.468198	120.740845	36.695053	44.657707	118.229607	37.9574625	14.5947545	119.485226	-65.1235545	8.6659575	115.622196
-4.617564	-10.066603	117.555977	-13.54347	11.435743	117.349686	39.282345	-15.583435	120.693573	36.661911	44.51635	118.031189	37.972128	14.4664575	119.362381	-65.059068	8.4050285	115.336991
-5.46464	-10.419026	117.337593	-13.515287	11.278005	117.125153	39.320023	-15.659467	120.576965	36.62429	44.395054	117.801521	37.9721565	14.3677935	119.189243	-65.0027305	8.1882165	115.061063
-6.252354	-10.751405	117.125107	-13.491659	11.17497	116.914192	39.33588	-15.673182	120.420135	36.637592	44.311096	117.562248	37.986736	14.318957	118.9911915	-64.970054	8.030983	114.8371925
-7.418247	-11.135784	116.781197	-13.428368	11.106661	116.666878	39.397709	-15.609855	120.199982	36.551239	44.332386	117.463829	37.974474	14.3612655	118.8319055	-64.83121	7.8520565	114.5018505
-8.121531	-11.480712	116.570244	-13.389668	11.116716	116.579056	39.47472	-15.540655	120.077087	36.544991	44.419361	117.506195	38.0098555	14.439353	118.791641	-64.7891915	7.794079	114.366471
-9.111282	-11.664874	116.495224	-13.340407	11.1594	116.558853	39.542614	-15.439081	119.958672	36.509609	44.498539	117.567154	38.0261115	14.529729	118.762913	-64.7069255	7.789071	114.354793
-10.003432	-11.872191	116.473816	-13.282445	11.249811	116.603043	39.607269	-15.328672	119.864365	36.535027	44.613884	117.563057	38.071148	14.642606	118.713711	-64.636038	7.857016	114.492375
-10.867846	-12.055053	116.497871	-13.223459	11.350884	116.690353	39.675781	-15.199526	119.80587	36.306091	44.827633	117.600609	37.990936	14.8140535	118.7032395	-64.437854	7.8877145	114.6774665
-11.751534	-12.230929	116.694305	-13.153669	11.43336	116.817009	39.757626	-15.065995	119.801208	36.507618	44.853352	117.406372	38.132622	14.8936785	118.60379	-64.43996	7.9730415	115.030228
-12.638733	-12.422579	116.932381	-13.081705	11.488551	116.990067	39.865551	-14.960209	119.802261	36.556824	44.895641	117.179253	38.2111875	14.967716	118.490757	-64.3745975	8.009386	115.489377
-14.083921	-12.681781	117.608833	-12.977764	11.458271	117.351997	40.000656	-14.81611	119.88826	36.583313	44.897221	116.593231	38.2919845	15.0405555	118.2407455	-64.2475125	7.8759865	116.4632485
-14.971976	-12.811728	118.278099	-12.924271	11.374192	117.708817	40.07901	-14.753638	120.026085	36.426792	44.854939	116.126587	38.252901	15.0506505	118.076336	-64.101443	7.6977335	117.341298
-15.846081	-12.928259	119.171417	-12.844186	11.233333	118.156242	40.161148	-14.737408	120.273315	36.304611	44.754253	115.622345	38.2328795	15.0084225	117.94783	-63.9212515	7.4582435	118.364654
-16.787867	-13.01487	120.052589	-12.761331	11.041544	118.673363	40.276661	-14.763885	120.560692	36.268593	44.62101	115.170609	38.272627	14.9285625	117.8656505	-63.795289	7.1545255	119.4810755
-17.68573	-12.975719	120.936478	-12.680048	10.79704	119.178711	40.4146	-14.80449	120.891724	36.174953	44.466858	114.84816	38.2947765	14.831184	117.869942	-63.6548725	6.762896	120.48748
-18.506025	-12.992069	121.635666	-12.58447	10.515285	119.61837	40.575512	-14.880989	121.227737	35.976799	44.316048	114.624046	38.2761555	14.7175295	117.9258915	-63.4450955	6.3130405	121.3108485
-19.264635	-12.938288	122.265587	-12.510107	10.232729	119.964584	40.727261	-14.953181	121.491562	35.944313	44.167217	114.442589	38.335787	14.607018	117.9670755	-63.356001	5.85844	121.9620925
-20.449223	-12.715864	122.736595	-12.441393	9.845339	120.344482	40.890358	-15.050665	121.737114	35.853798	43.980644	114.285591	38.372078	14.4649895	118.0113525	-63.254864	5.2256885	122.6776115
-21.172213	-12.436853	123.006882	-12.393638	9.649788	120.541573	40.960075	-15.063209	121.80426	35.776943	43.939568	114.264061	38.368509	14.4381795	118.0341605	-63.155785	4.8613965	123.0489855
-21.90934	-12.026516	123.091492	-12.348879	9.50349	120.714973	41.05521	-15.037102	121.807228	35.729546	43.947418	114.323082	38.392378	14.455158	118.065155	-63.090136	4.551822	123.364791
-22.538322	-11.658372	123.222664	-12.274902	9.417942	120.850647	41.158333	-14.964607	121.747803	35.706779	44.040409	114.460754	38.432556	14.537901	118.1042785	-62.98236	4.297983	123.5970155
-23.188211	-11.151133	123.093857	-12.192464	9.393271	120.928299	41.268299	-14.85863	121.588638	35.73304	44.167725	114.643333	38.5006695	14.6545475	118.1159855	-62.8855975	4.1319945	123.7406125
-23.630867	-10.593798	122.775063	-12.091595	9.42686	120.934006	41.366402	-14.716831	121.335693	35.773815	44.348953	114.815697	38.5701085	14.816061	118.075695	-62.7532985	4.037659	123.792317
-24.322483	-9.778978	122.631454	-11.981501	9.518711	120.862976	41.457222	-14.537843	120.994591	35.815136	44.548477	114.929893	38.636179	15.005317	117.962242	-62.599181	4.032105	123.76371
-25.079473	-8.597412	122.119225	-11.809237	9.709263	120.572899	41.596512	-14.254817	120.304016	35.876022	44.88755	115.009369	38.736267	15.3163665	117.6566925	-62.354741	4.1021595	123.4891055
-25.523344	-7.691577	121.666885	-11.683826	9.865687	120.281624	41.641434	-14.02825	119.760193	35.933086	45.081501	114.975967	38.78726	15.5266255	117.36808	-62.154912	4.2047485	123.195168
-25.969204	-6.685171	121.063271	-11.562684	10.000286	119.896332	41.667645	-13.799662	119.132828	36.006733	45.279579	114.95063	38.837189	15.7399585	117.041729	-61.962557	4.2606135	122.750935
-26.271519	-5.697137	120.389221	-11.442684	10.13355	119.429077	41.687782	-13.604153	118.449142	36.092552	45.473499	114.95224	38.890167	15.934673	116.700691	-61.775535	4.332427	122.157463
-26.571739	-4.720035	119.62339	-11.323337	10.264376	118.908287	41.721508	-13.41369	117.778687	36.194172	45.680626	114.936707	38.95784	16.133468	116.357697	-61.604514	4.395284	121.458877
-26.823679	-3.692736	118.740776	-11.188947	10.40828	118.286537	41.801743	-13.218153	117.137543	36.306816	45.904587	114.965294	39.0542795	16.343217	116.0514185	-61.4321735	4.473343	120.5216555
-27.086205	-2.567916	117.716812	-11.053928	10.558115	117.570786	41.949268	-13.027547	116.510811	36.449127	46.114635	115.04409	39.1991975	16.543544	115.7774505	-61.3070535	4.572686	119.3641215
-27.309772	-0.89259	116.435394	-10.83884	10.911003	116.568123	42.17384	-12.686963	115.671333	36.602516	46.462818	114.847267	39.388178	16.8879275	115.2593	-61.065858	4.9340785	117.876946
-27.424765	0.198868	115.526772	-10.692743	11.204042	115.846062	42.325615	-12.41979	115.273575	36.712856	46.713112	114.719498	39.5192355	17.146661	114.9965365	-60.9047215	5.261423	116.6955875
-27.507269	1.27531	114.511131	-10.543508	11.516613	115.073814	42.514584	-12.171679	114.971634	36.84967	46.956558	114.661552	39.682127	17.3924395	114.816593	-60.769143	5.6407865	115.331035
-27.580351	2.445944	113.349472	-10.343649	11.825926	114.222145	42.720974	-11.947248	114.75898	37.033932	47.185932	114.632225	39.877453	17.619342	114.6956025	-60.564751	6.03251	113.7486875
-27.706352	3.599944	112.027573	-10.201785	12.08406	113.277283	42.929317	-11.753571	114.636803	37.434898	47.387821	114.625084	40.1821075	17.817125	114.6309435	-60.5856775	6.350995	111.9236225
-27.73954	4.69581	110.943565	-10.061399	12.305583	112.438942	43.057522	-11.597509	114.443672	37.57811	47.51804	114.554749	40.317816	17.9602655	114.4992105	-60.440614	6.6509005	110.3786735
-27.830578	5.704823	110.09053	-9.924571	12.508875	111.753204	43.126911	-11.475464	114.352119	37.708469	47.585285	114.272346	40.41769	18.0549105	114.3122325	-60.266832	6.9628395	109.1941755
-27.984211	7.209124	109.36377	-9.727386	12.740311	111.12561	43.226791	-11.341262	114.340019	37.891441	47.619469	113.819229	40.559116	18.1391035	114.079624	-60.013888	7.3415185	108.171596
-28.179026	8.290462	109.199127	-9.585095	12.834912	110.980759	43.338242	-11.316903	114.398026	38.031254	47.619003	113.454071	40.684748	18.15105	113.9260485	-59.854938	7.518774	108.0354695
-28.35021	9.295751	109.199318	-9.449504	12.870376	110.923149	43.426983	-11.328639	114.44931	38.203011	47.580044	113.127602	40.814997	18.1257025	113.788456	-59.714005	7.6150495	108.057842
-28.566334	10.253577	109.141182	-9.329537	12.829481	110.882256	43.486507	-11.378148	114.460289	38.308441	47.501156	112.850067	40.897474	18.061504	113.655178	-59.556548	7.597458	108.109334
-28.786247	11.198019	109.027817	-9.251758	12.746687	110.774818	43.543728	-11.461372	114.389374	38.432556	47.401245	112.596085	40.988142	17.9699365	113.4927295	-59.491658	7.5234375	108.0569065
-29.073578	12.243378	108.700272	-9.196802	12.633449	110.537704	43.559902	-11.533446	114.225815	38.460236	47.348629	112.425446	41.010069	17.9075915	113.3256305	-59.403673	7.3593065	107.7497775
-29.363213	13.244727	108.344795	-9.154293	12.51178	110.197029	43.556641	-11.585759	113.853241	38.353798	47.267235	112.257957	40.9552195	17.840738	113.055599	-59.2638055	7.182822	107.338459
-29.84116	14.684853	108.036194	-9.114302	12.388827	109.751579	43.460346	-11.634965	112.853348	38.331821	47.185543	111.784004	40.8960835	17.775289	112.318676	-59.1246875	7.002365	107.184482
-30.203972	15.782526	108.160927	-9.100871	12.378763	109.618881	43.311386	-11.599434	112.037888	38.23037	47.191151	111.389351	40.770878	17.7958585	111.7136195	-58.97262	6.9616675	107.5241425
-30.608345	16.880903	108.530762	-9.120016	12.415395	109.64724	43.177406	-11.545489	111.239792	38.202072	47.177658	111.016121	40.689739	17.8160845	111.1279565	-58.929771	7.0147055	108.1665235
-30.978245	17.97418	109.115723	-9.190564	12.485656	109.864212	43.029831	-11.438041	110.449944	38.099442	47.260929	110.75193	40.5646365	17.911444	110.600937	-58.9457645	7.059868	109.127487
-31.339458	18.987087	109.97084	-9.295683	12.586485	110.241493	42.831974	-11.262637	109.707977	37.91169	47.401699	110.574425	40.371832	18.069531	110.141201	-58.963198	7.103439	110.341785
-31.651768	20.093374	110.966255	-9.455298	12.728703	110.764351	42.56208	-11.048503	109.147858	37.669052	47.562992	110.560501	40.115566	18.2572445	109.8541795	-59.026162	7.2001615	111.6745225
-32.010117	21.209694	112.010635	-9.680117	12.878386	111.379585	42.256199	-10.837317	108.777367	37.387512	47.752514	110.654533	39.8218555	18.4575985	109.71595	-59.1820895	7.2991735	113.04322
-32.315655	22.778173	113.563828	-10.058763	13.143702	112.385025	41.749592	-10.55922	108.58213	36.957851	48.010563	110.986557	39.3537215	18.7256715	109.7843435	-59.4712475	7.5617325	114.9857065
-32.483974	23.729919	114.42025	-10.303206	13.303457	112.992714	41.440521	-10.411793	108.623955	36.718338	48.181473	111.297516	39.0794295	18.88484	109.9607355	-59.6858415	7.722074	116.0246925
-32.548119	24.669365	115.180519	-10.538479	13.452658	113.5224	41.17572	-10.294987	108.707443	36.492416	48.363884	111.615288	38.834068	19.0344485	110.1613655	-59.911026	7.8708675	116.8834345
-32.545258	25.661787	115.75177	-10.74131	13.589044	113.92897	40.909374	-10.20528	108.814476	36.414207	48.417709	111.926163	38.6617905	19.1062145	110.3703195	-60.1444105	8.0718735	117.4876205
-32.446842	26.563259	116.226593	-10.970428	13.673202	114.302086	40.679131	-10.157537	108.958076	36.305332	48.496426	112.193336	38.4922315	19.1694445	110.575706	-60.4330875	8.1769595	118.028466
-32.211952	27.433153	116.559479	-11.134631	13.760823	114.587234	40.49054	-10.130478	109.122002	36.217625	48.549698	112.395035	38.3540825	19.20961	110.7585185	-60.6233445	8.312036	118.4159495
-31.969912	28.194773	116.771027	-11.295323	13.853939	114.800514	40.34417	-10.108379	109.2715	36.130165	48.58955	112.533333	38.2371675	19.2405855	110.9024165	-60.8278135	8.4672925	118.6986115
-31.363184	29.293076	116.972672	-11.464665	13.906463	115.014992	40.147076	-10.074754	109.460533	35.97348	48.624077	112.600479	38.060278	19.2746615	111.030506	-60.989608	8.5382645	118.999478
-30.85033	29.974989	116.980064	-11.534719	13.921589	115.123833	40.090252	-10.081224	109.606079	35.895912	48.624092	112.641335	37.993082	19.271434	111.123707	-61.06252	8.571744	119.123959
-30.121384	30.589411	116.971992	-11.565654	13.896577	115.22834	40.067249	-10.098989	109.800461	35.852104	48.61853	112.704025	37.9596765	19.2597705	111.252243	-61.0909845	8.5333835	119.204437
-29.495773	31.192148	116.927864	-11.608527	13.897124	115.316559	40.078861	-10.129372	110.042366	35.836441	48.613255	112.778198	37.957651	19.2419415	111.410282	-61.174705	8.5523065	119.222836
-28.716722	31.690699	116.879761	-11.658203	13.893003	115.405861	40.098755	-10.163497	110.277626	35.84549	48.605572	112.880852	37.9721225	19.2210375	111.579239	-61.2885285	8.5649685	119.232483
-27.858522	32.199585	116.792252	-11.680389	13.897644	115.47934	40.113682	-10.192082	110.478714	35.842041	48.622288	112.94278	37.9778615	19.215103	111.710747	-61.3386395	8.580185	119.247933
-26.794481	32.607674	116.696869	-11.721123	13.903996	115.506851	40.108681	-10.203574	110.564102	35.82835	48.652294	112.964645	37.9685155	19.22436	111.7643735	-61.4107615	8.583632	119.2493285
-25.331697	33.228329	116.488663	-11.818889	13.934903	115.425423	40.007164	-10.166814	110.510468	35.737209	48.726749	112.80645	37.8721865	19.2799675	111.658459	-61.5099645	8.5898385	119.192387
-24.216894	33.59016	116.216003	-11.906374	13.97583	115.241661	39.922329	-10.099549	110.356438	35.632332	48.775002	112.655548	37.7773305	19.3377265	111.505993	-61.5900785	8.6139335	118.977329
-22.96747	33.873825	115.809967	-11.977794	14.007696	114.982712	39.827835	-10.001663	110.193085	35.499817	48.824329	112.561295	37.663826	19.411333	111.37719	-61.619414	8.604059	118.588234
-21.795427	34.172413	115.484444	-12.097395	14.031389	114.724052	39.782421	-9.919704	110.137856	35.396488	48.887421	112.598572	37.5894545	19.4838585	111.368214	-61.7842445	8.5789195	118.07989
-20.46697	34.373886	115.270805	-12.205653	14.047787	114.558838	39.781963	-9.862277	110.203812	35.318127	48.941196	112.773155	37.550045	19.5394595	111.4884835	-61.961351	8.5561145	117.6291925
-19.021248	34.515469	115.061996	-12.317858	14.057314	114.558472	39.785221	-9.846239	110.437981	35.241928	48.976738	113.026619	37.5135745	19.5652495	111.7323	-62.1492905	8.5493785	117.384644
-17.683046	34.661846	115.107513	-12.43223	14.052871	114.694168	39.787334	-9.868503	110.823418	35.176632	48.996731	113.404312	37.481983	19.564114	112.113865	-62.346443	8.541628	117.274471
-15.382043	34.711243	115.316238	-12.576752	13.960585	115.136353	39.784294	-9.975402	111.713242	35.169827	48.9114	114.096031	37.4770605	19.467999	112.9046365	-62.6305645	8.453171	117.3680695
-13.833526	34.690044	115.562912	-12.652701	13.865235	115.520706	39.80426	-10.122657	112.446823	35.219227	48.816322	114.593529	37.5117435	19.3468325	113.520176	-62.8171455	8.3836375	117.521236
-12.203076	34.552876	115.866783	-12.749476	13.726809	115.921631	39.83363	-10.311736	113.207565	35.256191	48.675755	115.062988	37.5449105	19.1820095	114.1352765	-63.0438625	8.2716085	117.7079855
-10.510307	34.439342	115.986145	-12.82391	13.588948	116.255554	39.875572	-10.51002	113.959412	35.271629	48.496819	115.490089	37.5736005	18.9933995	114.7247505	-63.2214205	8.1844965	117.7863575
-8.895403	34.27235	116.119423	-12.876886	13.440262	116.535355	39.937939	-10.724036	114.67408	35.31229	48.34882	115.89608	37.6251145	18.812392	115.28508	-63.3788865	8.068132	117.78563
-7.184369	34.040676	116.203735	-12.941462	13.282424	116.733681	39.997475	-10.926671	115.349541	35.333794	48.194698	116.307343	37.6656345	18.6340135	115.828442	-63.5485585	7.9308345	117.63892
-5.432012	33.838524	116.340324	-12.984744	13.127229	116.903305	40.039867	-11.130608	116.00238	35.338272	47.989677	116.760544	37.6890695	18.4295345	116.381462	-63.6585575	7.8249235	117.425148
-2.878926	33.41534	116.724731	-13.039525	12.926735	117.264008	40.111214	-11.406144	117.099274	35.380733	47.723534	117.56971	37.7459735	18.158695	117.334492	-63.8250235	7.694775	117.193524
-1.124116	33.167603	117.166397	-13.049382	12.833379	117.619392	40.165356	-11.581462	117.924515	35.441746	47.57235	118.244553	37.803551	17.995444	118.084534	-63.902315	7.671314	117.15425
0.564527	32.814056	117.729477	-13.061275	12.750869	118.044868	40.263371	-11.737965	118.75898	35.518368	47.471611	118.94339	37.8908695	17.866823	118.851185	-64.0134195	7.634915	117.238551
2.295013	32.526806	118.238365	-13.074318	12.697787	118.485023	40.332924	-11.845929	119.483551	35.577782	47.399986	119.620171	37.955353	17.7770285	119.551861	-64.103989	7.6185455	117.418185
3.887941	32.193855	118.803932	-13.06652	12.677762	118.883812	40.395985	-11.92028	120.067284	35.62756	47.34882	120.175575	38.0117725	17.71427	120.1214295	-64.1448125	7.641254	117.6461945
5.462621	31.794348	119.243645	-13.042326	12.690334	119.177017	40.451946	-11.942704	120.500519	35.664986	47.343384	120.680954	38.058466	17.70034	120.5907365	-64.143118	7.680328	117.7632975
7.177387	31.415907	119.584831	-12.999807	12.724531	119.352654	40.502281	-11.930102	120.807945	35.781433	47.330917	121.089554	38.141857	17.7004075	120.9487495	-64.141471	7.7486545	117.7565585
9.469488	30.736351	120.084976	-12.909285	12.792626	119.419838	40.607388	-11.886636	121.109268	35.873749	47.386787	121.764847	38.2405685	17.7500755	121.4370575	-64.0591385	7.8351765	117.4026185
11.012039	30.358711	120.308685	-12.849268	12.861976	119.420776	40.679352	-11.823174	121.222794	35.968445	47.420467	122.169731	38.3238985	17.7986465	121.6962625	-64.0224345	7.9253055	117.1452895
12.435272	29.943588	120.528938	-12.782572	12.968961	119.449577	40.744072	-11.724562	121.323692	35.9622	47.504532	122.55056	38.353136	17.889985	121.937126	-63.91828	8.047937	116.962028
13.803612	29.3946	120.808777	-12.710132	13.11587	119.495247	40.815113	-11.602304	121.428856	36.006546	47.603668	122.844841	38.4108295	18.000682	122.1368485	-63.8310935	8.231058	116.8536455
15.20572	28.935257	121.001602	-12.637562	13.284474	119.551979	40.894012	-11.454577	121.564957	35.74358	47.856819	123.238518	38.318796	18.201121	122.4017375	-63.59392	8.367827	116.7022205
16.444965	28.435204	121.190437	-12.559466	13.467253	119.5896	40.996368	-11.314295	121.691605	36.094833	47.901585	123.286057	38.5456005	18.293645	122.488831	-63.6645325	8.640861	116.690369
17.631947	27.823576	121.323135	-12.451794	13.64111	119.591751	41.120491	-11.213431	121.771645	36.289806	47.998005	123.379745	38.7051485	18.392287	122.575695	-63.6087365	8.889933	116.607807
19.419376	26.871723	121.357986	-12.272605	13.879787	119.57476	41.276314	-11.037025	121.826019	36.510151	48.157848	123.320877	38.8932325	18.5604115	122.573448	-63.4384425	9.1991625	116.576072
20.470545	26.250034	121.283936	-12.105527	14.032337	119.545517	41.423439	-10.937188	121.862831	36.693615	48.236698	123.185791	39.058527	18.649755	122.524311	-63.269581	9.414919	116.566723
21.508709	25.50231	121.236542	-11.894849	14.165996	119.503761	41.627281	-10.838391	121.918045	36.862743	48.337132	123.043373	39.245012	18.7493705	122.480709	-63.03471	9.5826215	116.526813
22.499851	24.759867	121.171806	-11.632133	14.293406	119.466949	41.848732	-10.723569	121.983421	37.08633	48.435219	122.838448	39.467531	18.855825	122.4109345	-62.731797	9.730987	116.5229635
23.424475	23.990545	121.101852	-11.336676	14.388363	119.423424	42.111893	-10.589313	122.03714	37.338192	48.528709	122.669449	39.7250425	18.969698	122.3532945	-62.3983945	9.807028	116.4935535
24.260538	23.277382	120.984375	-11.003121	14.437731	119.366394	42.451935	-10.485405	122.098091	37.597664	48.625599	122.486786	40.0247995	19.070097	122.2924385	-62.0310415	9.805365	116.4403495
25.083796	22.48184	120.938301	-10.64985	14.445283	119.308594	42.824993	-10.373669	122.170601	37.884193	48.72324	122.32132	40.354593	19.1747855	122.2459605	-61.654293	9.7157805	116.3712275
26.129898	21.235806	120.858917	-10.174165	14.355678	119.249168	43.405132	-10.2736	122.227219	38.221569	48.835201	122.129929	40.8133505	19.2808005	122.178574	-61.1616805	9.4305555	116.319762
26.713329	20.371433	120.878044	-9.87637	14.252501	119.224144	43.740608	-10.235476	122.273613	38.397877	48.893559	121.983421	41.0692425	19.3290415	122.128517	-60.8219825	9.1759605	116.319771
27.257841	19.606117	120.834709	-9.635342	14.18577	119.230911	44.048843	-10.190711	122.344635	38.551498	48.94738	121.851471	41.3001705	19.3783345	122.098053	-60.5708545	8.9932055	116.363769
27.675163	18.845125	120.866241	-9.419688	14.162266	119.241295	44.34066	-10.138865	122.457863	38.72459	49.00304	121.702179	41.532625	19.4320875	122.080021	-60.372001	8.8924445	116.402569
28.031588	18.053844	120.880745	-9.246601	14.182952	119.246254	44.575985	-10.078154	122.561577	38.883446	49.062012	121.559311	41.7297155	19.491929	122.060444	-60.2229175	8.873975	116.432064
28.310316	17.246368	120.90789	-9.086366	14.240254	119.240402	44.752041	-9.99754	122.656441	39.049683	49.133362	121.435455	41.900862	19.567911	122.045948	-60.073594	8.912597	116.434856
28.574158	16.454046	120.904198	-8.951105	14.324413	119.230103	44.890549	-9.931433	122.698418	39.22197	49.205257	121.350777	42.0562595	19.636912	122.0245975	-59.9584695	9.011914	116.4356085
28.736248	15.475019	120.851112	-8.764648	14.464015	119.198311	45.029202	-9.805688	122.634102	39.494438	49.327126	121.276306	42.26182	19.760719	121.955204	-59.791116	9.167311	116.441418
28.68483	14.9011	120.875023	-8.645545	14.561311	119.191399	45.129341	-9.698175	122.526482	39.624359	49.441235	121.280243	42.37685	19.87153	121.9033625	-59.66794	9.251092	116.4794355
28.63763	14.232257	120.80555	-8.522598	14.661045	119.200279	45.245911	-9.562026	122.363815	39.687859	49.571167	121.357437	42.466885	20.0045705	121.860626	-59.512081	9.3175195	116.539932
28.570381	13.535245	120.697212	-8.392365	14.777833	119.213928	45.38258	-9.385738	122.195877	39.789371	49.74675	121.461571	42.5859755	20.180506	121.828724	-59.3707055	9.37516	116.599132
28.383678	12.936777	120.618607	-8.251465	14.907066	119.221153	45.577396	-9.19834	122.030762	39.916271	49.932583	121.577072	42.7468335	20.3671215	121.803917	-59.2497635	9.4470105	116.638389
28.103336	12.439491	120.568825	-8.10801	15.042994	119.213364	45.772671	-8.995458	121.868576	39.996914	50.127686	121.720268	42.8847925	20.566114	121.794422	-59.1008125	9.519874	116.632306
27.814102	11.983298	120.480225	-7.95379	15.181896	119.185898	45.958599	-8.791984	121.753098	40.073349	50.321777	121.80735	43.015974	20.7648965	121.780224	-58.923554	9.5988955	116.591572
27.230722	11.184878	120.362152	-7.743853	15.371916	119.117416	46.243904	-8.520878	121.640526	40.220673	50.597935	121.853432	43.2322885	21.0385285	121.746979	-58.7199945	9.7053035	116.487853
26.797878	10.615142	120.220909	-7.612328	15.488906	119.049744	46.413334	-8.361368	121.609291	40.312561	50.758289	121.797203	43.3629475	21.1984605	121.703247	-58.5876035	9.7793515	116.396241
26.265032	10.144671	120.141708	-7.492751	15.597378	118.988274	46.553383	-8.226789	121.582779	40.392731	50.886368	121.691383	43.473057	21.3297895	121.637081	-58.458559	9.8649665	116.339467
25.727896	9.677746	120.000458	-7.391004	15.700952	118.945518	46.659012	-8.110805	121.557526	40.498154	50.98394	121.519554	43.578583	21.4365675	121.53854	-58.360591	9.9653365	116.352496
25.11018	9.250002	119.951141	-7.319026	15.808752	118.94957	46.727505	-8.023902	121.556068	40.545841	51.080669	121.336212	43.636673	21.5283835	121.44614	-58.274725	10.0891205	116.453
24.396385	8.757616	119.900787	-7.292122	15.941424	119.011185	46.737808	-7.929149	121.576332	40.606464	51.181393	121.152283	43.672136	21.626122	121.3643075	-58.25638	10.256726	116.6580625
23.65221	8.297687	119.858063	-7.290058	16.100859	119.108963	46.717236	-7.831546	121.596321	40.683979	51.274723	120.966614	43.7006075	21.7215885	121.2814675	-58.2807235	10.4801295	116.9364585
22.441391	7.758125	119.889771	-7.329468	16.37249	119.356369	46.612816	-7.630119	121.605896	40.69598	51.439007	120.714798	43.654398	21.904444	121.160347	-58.313334	10.840536	117.552391
21.608135	7.449104	119.953094	-7.373403	16.577229	119.596466	46.512299	-7.477767	121.627281	40.704937	51.566433	120.574783	43.608618	22.044333	121.101032	-58.355424	11.110125	118.0919
20.69603	7.156757	120.083427	-7.401285	16.781328	119.879295	46.451321	-7.329089	121.672775	40.651928	51.695805	120.496956	43.5516245	22.183358	121.0848655	-58.3541945	11.379298	118.6737245
19.705153	6.922193	120.24411	-7.431413	16.971865	120.183479	46.405499	-7.190538	121.749184	40.640774	51.839058	120.459618	43.5231365	22.32426	121.104401	-58.3859625	11.61947	119.262557
18.780783	6.668803	120.399704	-7.453681	17.14319	120.471191	46.370644	-7.053476	121.821663	40.658043	51.969658	120.457397	43.5143435	22.458091	121.13953	-58.4217055	11.828289	119.802852
17.883793	6.484873	120.542587	-7.454908	17.29368	120.726418	46.352325	-6.925476	121.858932	40.633488	52.088112	120.490219	43.4929065	22.581318	121.1745755	-58.4027225	12.006042	120.2782605
16.916523	6.35645	120.665131	-7.459492	17.439375	120.956734	46.353985	-6.807277	121.857872	40.683681	52.203262	120.507904	43.518833	22.6979925	121.182888	-58.437817	12.1807575	120.73058
15.41911	6.233582	120.762161	-7.439807	17.65007	121.192238	46.318829	-6.599664	121.828461	40.691406	52.391403	120.604477	43.5051175	22.8958695	121.216469	-58.3847315	12.4042705	121.168007
14.500981	6.154206	120.779251	-7.412915	17.789225	121.296623	46.306026	-6.455372	121.826111	40.69812	52.533287	120.721451	43.502073	23.0389575	121.273781	-58.327903	12.5394925	121.319465
13.579111	6.143469	120.809471	-7.419951	17.961412	121.383789	46.306347	-6.31621	121.833275	40.736366	52.689785	120.859062	43.5213565	23.1867875	121.3461685	-58.3612585	12.7360365	121.4214095
12.633503	6.192509	120.83477	-7.445454	18.157166	121.447708	46.264084	-6.162794	121.836838	40.744633	52.854557	121.000412	43.5043585	23.3458815	121.418625	-58.3952665	12.9684505	121.476791
11.582331	6.238698	120.853134	-7.502512	18.375517	121.525368	46.207355	-6.020313	121.828201	40.726994	53.025574	121.140846	43.4671745	23.5026305	121.4845235	-58.4721985	13.2484035	121.5662125
10.561891	6.339185	120.896194	-7.579377	18.613785	121.624397	46.102551	-5.866459	121.808922	40.684807	53.186787	121.256699	43.393679	23.660164	121.5328105	-58.552433	13.567406	121.7159835
9.617826	6.450217	120.942734	-7.659438	18.849632	121.744713	45.966572	-5.715914	121.803627	40.639641	53.339172	121.345123	43.3031065	23.811629	121.574375	-58.6219825	13.887635	121.915051
8.183372	6.753515	121.108353	-7.780046	19.19021	121.981094	45.74958	-5.525002	121.78701	40.576637	53.529594	121.506798	43.1631085	24.002296	121.646904	-58.7232005	14.378124	122.315284
7.175766	6.89882	121.196701	-7.864633	19.399755	122.165085	45.630535	-5.401692	121.816971	40.569191	53.671967	121.614899	43.099863	24.1351375	121.715935	-58.829129	14.6643725	122.614235
6.1655	7.111395	121.326569	-7.921587	19.591127	122.323524	45.536083	-5.283628	121.880432	40.528091	53.834351	121.710548	43.032087	24.2753615	121.79549	-58.875261	14.9068925	122.851558
5.252044	7.307506	121.416641	-7.97705	19.753662	122.424637	45.512356	-5.172214	121.974495	40.437283	54.004646	121.757591	42.9748195	24.416216	121.866043	-58.9289195	15.091108	122.983231
4.40493	7.507449	121.500633	-8.029368	19.870476	122.457977	45.521656	-5.056086	122.10994	40.353714	54.176842	121.71199	42.937685	24.560378	121.910965	-58.996421	15.180574	123.004989
3.533942	7.731803	121.603157	-8.07184	19.941563	122.431633	45.552116	-4.970323	122.265282	40.207176	54.310589	121.591125	42.879646	24.670133	121.9282035	-59.023326	15.212993	122.9350625
2.652418	7.981495	121.638382	-8.110453	19.95817	122.361664	45.581654	-4.935297	122.44136	40.094261	54.365295	121.420418	42.8379575	24.714999	121.930889	-59.0588635	15.201341	122.792439
1.350233	8.35615	121.704849	-8.160159	19.883827	122.23922	45.611328	-4.994695	122.81147	40.0182	54.344929	121.110878	42.814764	24.675117	121.961174	-59.135082	15.092537	122.517266
0.580818	8.578569	121.689987	-8.198473	19.776197	122.123207	45.615448	-5.105369	123.077942	39.975365	54.291321	120.952377	42.7954065	24.592976	122.0151595	-59.1923525	14.959418	122.2312545
-0.179442	8.836424	121.671616	-8.23885	19.628902	122.004555	45.591373	-5.262103	123.302773	39.968098	54.181171	120.769157	42.7797355	24.459534	122.035965	-59.2574355	14.79827	121.973145
-0.944232	9.180411	121.608353	-8.305173	19.47361	121.896347	45.49765	-5.400995	123.43235	39.960732	54.084175	120.58905	42.729191	24.34159	122.0107	-59.339537	14.60563	121.781994
-1.767004	9.629788	121.500504	-8.366975	19.315054	121.796707	45.384468	-5.540348	123.451675	39.93391	53.97023	120.477402	42.659189	24.214941	121.9645385	-59.393139	14.415167	121.6288755
-2.542893	10.074263	121.401489	-8.43459	19.215475	121.715057	45.282543	-5.667727	123.427925	39.923111	53.872238	120.407784	42.602827	24.1022555	121.9178545	-59.472007	14.3286945	121.5122595
-3.262069	10.537263	121.227608	-8.504032	19.145145	121.629845	45.199524	-5.764417	123.372414	39.871727	53.830528	120.434441	42.5356255	24.0330555	121.9034275	-59.5436895	14.2572345	121.3562625
-4.302498	11.359339	120.96257	-8.603527	19.084381	121.461906	45.05695	-5.892202	123.164299	39.753677	53.79266	120.650795	42.4053135	23.950229	121.907547	-59.6123675	14.218533	121.016265
-5.040846	12.031117	120.801674	-8.687092	19.065569	121.358551	44.93605	-5.939545	122.978378	39.354904	53.898388	120.885971	42.145477	23.9794215	121.9321745	-59.519661	14.1517165	120.7849275
-5.749862	12.758999	120.677307	-8.784024	19.069935	121.284523	44.810677	-5.959332	122.764168	39.672184	53.766537	120.820999	42.2414305	23.9036025	121.7925835	-59.8094785	14.2362675	120.7764625
-6.481599	13.404815	120.551598	-8.883632	19.062645	121.268127	44.687538	-5.999455	122.518578	39.529655	53.718449	120.987366	42.1085965	23.859497	121.752972	-59.8758605	14.265793	120.783282
-7.123376	14.065024	120.531204	-8.975	19.004942	121.297478	44.532486	-6.067309	122.261429	39.523842	53.641201	121.154068	42.028164	23.786946	121.7077485	-59.978164	14.222938	120.8872075
-7.755424	14.768696	120.51355	-9.062905	18.909992	121.332184	44.335411	-6.192332	121.972397	39.469147	53.529526	121.471809	41.902279	23.668597	121.722103	-60.028089	14.151387	120.942265
-8.459361	15.485595	120.473709	-9.144143	18.807768	121.35466	44.144802	-6.325217	121.69368	39.546249	53.416397	121.803688	41.8455255	23.54559	121.748684	-60.1338115	14.069946	120.960636
-8.92916	15.193209	120.432365	-9.278941	18.740156	121.321251	43.911343	-6.428166	121.307442	39.557838	53.33736	122.348091	41.7345905	23.454597	121.8277665	-60.2924725	14.025715	120.8147355
-9.226951	14.891921	120.302917	-9.398056	18.792265	121.261787	43.756454	-6.412143	121.053055	39.52055	53.318001	122.629402	41.638502	23.452929	121.8412285	-60.434614	14.131601	120.6823455
-9.519144	14.517191	120.143211	-9.528724	18.91271	121.200027	43.596928	-6.344336	120.833221	39.450741	53.366589	122.829964	41.5238345	23.5111265	121.8315925	-60.5812825	14.3142935	120.5684615
-9.792197	14.088996	120.017479	-9.658438	19.079887	121.161674	43.418961	-6.240267	120.650772	39.301014	53.451347	123.011971	41.3599875	23.60554	121.8313715	-60.6768635	14.554234	120.4919765
-10.034296	13.578792	119.975555	-9.783111	19.244503	121.170441	43.24086	-6.153021	120.516373	39.178131	53.492928	123.169586	41.2094955	23.6699535	121.8429795	-60.7757175	14.8190525	120.4979025
-10.25546	13.05605	119.967712	-9.91214	19.387356	121.227417	43.068226	-6.084559	120.455238	39.111233	53.530861	123.298195	41.0897295	23.723151	121.8767165	-60.9140095	15.051561	120.5781175
-10.399827	12.49204	119.997749	-10.038476	19.48175	121.306992	42.890007	-6.062278	120.448853	39.020393	53.56152	123.464203	40.9552	23.749621	121.956528	-61.032152	15.213879	120.657456
-10.604536	11.532352	120.011032	-10.26227	19.569387	121.421089	42.592106	-6.043601	120.542274	38.898994	53.590965	123.661568	40.74555	23.773682	122.101921	-61.27009	15.365092	120.740257
-10.73694	10.813672	119.989479	-10.415067	19.611559	121.468285	42.419113	-6.065141	120.697006	38.796902	53.614235	123.71273	40.6080075	23.774547	122.204868	-61.4381415	15.448571	120.731702
-10.845745	10.019526	119.973686	-10.580299	19.667267	121.448433	42.297588	-6.070334	120.941605	38.716843	53.632355	123.62001	40.5072155	23.7810105	122.2808075	-61.6678135	15.5535235	120.6160585
-10.89998	9.207816	119.900513	-10.733557	19.725569	121.331062	42.199898	-6.054938	121.252037	38.480473	53.677032	123.454903	40.3401855	23.811047	122.35347	-61.8072995	15.640091	120.308654
-10.902576	8.419956	119.809982	-10.871055	19.76491	121.114647	42.15884	-6.088915	121.634933	38.37619	53.66106	123.066017	40.267515	23.7860725	122.350475	-62.009625	15.7437475	119.878819
-10.757623	7.508029	119.654892	-10.973989	19.709787	120.790955	42.111641	-6.149562	122.00222	38.289452	53.596161	122.492096	40.2005465	23.7232995	122.247158	-62.1485245	15.6962745	119.334752
-10.89972	6.712917	119.462334	-11.025233	19.552961	120.385345	42.042824	-6.265733	122.25692	38.28249	53.450798	121.744087	40.162657	23.5925325	122.0005035	-62.213123	15.5133895	118.7701865
-10.857628	5.298089	119.132553	-11.058173	19.175089	119.677582	41.954788	-6.546315	122.545013	38.223694	53.02993	120.465065	40.089241	23.2418075	121.505039	-62.205587	15.1083705	117.850125
-10.79413	4.385745	118.90448	-11.052899	18.849907	119.212654	41.924118	-6.765615	122.583405	38.189602	52.732803	119.65799	40.05686	22.983594	121.1206975	-62.162658	14.71622	117.3046105
-10.702935	3.527482	118.649162	-11.035892	18.479998	118.80658	41.867714	-6.999483	122.498428	38.12146	52.368309	119.02404	39.994587	22.684413	120.761234	-62.066371	14.275583	116.851926
-10.597966	2.733914	118.435112	-11.015884	18.1336	118.496597	41.813492	-7.219048	122.445175	38.025475	52.08963	118.597267	39.9194835	22.435291	120.521221	-61.9512515	13.831909	116.471973
-10.357395	1.94589	118.254868	-11.032719	17.86776	118.292656	41.792835	-7.366227	122.387352	37.916039	51.927448	118.409775	39.854437	22.2806105	120.3985635	-61.919875	13.4549095	116.1867485
-10.422483	1.385284	118.13707	-11.077784	17.701309	118.152977	41.770626	-7.459244	122.347168	37.736938	51.850555	118.471024	39.753782	22.1956555	120.409096	-61.90935	13.2069625	115.896858
-10.360472	0.787227	118.035194	-11.158402	17.637295	118.072021	41.734795	-7.48691	122.332939	37.519882	51.854324	118.623283	39.6273385	22.183707	120.478111	-61.9441425	13.090883	115.665931
-10.299716	-0.011998	117.941833	-11.341724	17.67086	118.013977	41.605328	-7.451301	122.325668	37.280273	51.908268	118.886543	39.4428005	22.2284835	120.6061055	-62.1262485	13.1132365	115.4218485
-10.280709	-0.440678	117.94239	-11.49195	17.740778	118.005157	41.485558	-7.423994	122.351166	37.109138	51.953842	119.023155	39.297348	22.264924	120.6871605	-62.281248	13.216632	115.3231535
-10.27707	-0.76528	117.981781	-11.629889	17.818939	118.020569	41.375717	-7.404403	122.426308	36.96785	51.978661	119.097015	39.1717835	22.287129	120.7616615	-62.4315615	13.350749	115.2794765
-10.309251	-1.046735	118.0233	-11.760662	17.878105	118.012741	41.274281	-7.399037	122.547615	36.852982	51.994396	119.161011	39.0636315	22.2976795	120.854313	-62.5849555	13.4585305	115.171169
-10.326982	-1.289278	118.047691	-11.88341	17.886347	117.982925	41.17065	-7.431078	122.695518	36.700867	51.982533	119.23661	38.9357585	22.2757275	120.966064	-62.7025785	13.4969665	114.999786
-10.32489	-1.519243	118.104233	-11.981532	17.84433	117.962585	41.072792	-7.477203	122.823715	36.625717	51.9161	119.241188	38.8492545	22.2194485	121.0324515	-62.8123185	13.4692115	114.8927185
-10.361782	-1.696537	118.203667	-12.076854	17.749672	117.994545	40.972797	-7.546148	122.901604	36.476612	51.841629	119.248581	38.7247045	22.1477405	121.0750925	-62.8784125	13.3516035	114.9139975
-10.403281	-2.06509	118.386269	-12.188378	17.544563	118.14035	40.869003	-7.675079	122.995255	36.298988	51.704693	119.281509	38.5839955	22.014807	121.138382	-62.9607515	13.074319	115.142318
-10.499139	-2.271	118.580498	-12.262193	17.379131	118.309402	40.807693	-7.769879	123.124168	36.135006	51.636028	119.373444	38.4713495	21.9330745	121.248806	-62.9957355	12.8251875	115.369998
-10.604707	-2.460604	118.820656	-12.345043	17.226871	118.525902	40.770447	-7.85929	123.291687	35.96492	51.566685	119.523216	38.3676835	21.8536975	121.4074515	-63.0577695	12.6000445	115.6443525
-10.728993	-2.615881	119.069908	-12.444619	17.090406	118.76458	40.721416	-7.938596	123.508408	35.882713	51.525414	119.695068	38.3020645	21.793409	121.601738	-63.1913025	12.387403	115.927422
-10.867352	-2.785562	119.258202	-12.552842	16.968895	118.991997	40.646557	-8.020784	123.755264	35.739563	51.519226	119.945618	38.19306	21.749221	121.850441	-63.298744	12.188569	116.133553
-11.035046	-2.924511	119.449684	-12.687272	16.865063	119.212578	40.560604	-8.110995	123.999382	35.606049	51.502918	120.211914	38.0833265	21.6959615	122.105648	-63.4578705	12.0341645	116.319508
-11.215024	-3.058062	119.605743	-12.829121	16.767788	119.424477	40.460316	-8.213631	124.245872	35.506203	51.514362	120.481346	37.9832595	21.6503655	122.363609	-63.6415015	11.8852105	116.485345
-11.529632	-3.246735	119.754425	-13.046294	16.622002	119.703804	40.292896	-8.3819	124.526512	35.344505	51.596306	120.905304	37.8187005	21.607203	122.715908	-63.9112885	11.636801	116.6917
-11.759727	-3.37726	119.805145	-13.169458	16.52523	119.864693	40.206188	-8.506187	124.60936	35.259483	51.656746	121.10405	37.7328355	21.5752795	122.856705	-64.0717515	11.4751805	116.872681
-12.041414	-3.489061	119.957306	-13.269175	16.460276	120.092896	40.103985	-8.567042	124.585999	35.139847	51.795898	121.115807	37.621916	21.614428	122.850903	-64.160266	11.306124	117.334889
-12.336647	-3.602455	120.250847	-13.3134	16.504011	120.386543	40.100487	-8.416747	124.557152	34.670601	52.035736	121.121277	37.385544	21.8094945	122.8392145	-64.012344	11.1985275	117.9338715
-12.658897	-3.68972	120.755615	-13.264272	16.614761	120.792427	40.21373	-8.302252	124.59124	34.666142	51.954578	120.930328	37.439936	21.826163	122.760784	-63.96848	11.403359	118.82407
-12.971944	-3.818612	121.28624	-13.21222	16.583725	121.275414	40.118011	-8.380589	124.539879	34.701817	51.918636	120.861526	37.409914	21.7690235	122.7007025	-63.834354	11.3984265	119.8501255
-13.258224	-3.949054	121.814514	-13.115748	16.462517	121.781662	40.003811	-8.462505	124.700844	34.79221	51.708668	120.877899	37.3980105	21.6230815	122.7893715	-63.6295065	11.3019525	120.7739525
-13.657895	-4.092872	122.866043	-12.968514	16.414484	122.76239	40.241508	-8.436495	125.355736	34.927425	51.719864	121.325211	37.5844665	21.6416845	123.3404735	-63.5214945	11.1872835	122.1843065
-13.833141	-4.218569	123.499313	-12.87699	16.343824	123.35347	40.307045	-8.459294	125.748512	34.926113	51.57864	121.578194	37.616579	21.559673	123.663353	-63.370559	11.127975	123.043587
-14.0605	-4.321051	124.013008	-12.795156	16.214476	123.818672	40.318569	-8.527236	126.018211	34.992424	51.426178	121.715141	37.6554965	21.449471	123.866676	-63.2458085	10.979481	123.770668
-14.296547	-4.400078	124.382416	-12.701011	16.086123	124.147346	40.391045	-8.574	126.167084	35.102707	51.338776	121.786377	37.746876	21.382388	123.9767305	-63.148898	10.789858	124.3179615
-14.517577	-4.447407	124.606689	-12.595862	15.984541	124.36174	40.531857	-8.573496	126.238335	35.115936	51.262028	121.810471	37.8238965	21.344266	124.024403	-63.0156205	10.624816	124.699077
-14.703412	-4.495993	124.699471	-12.444729	15.887591	124.475204	40.731922	-8.534086	126.189674	35.200199	51.223869	121.758583	37.9660605	21.3448915	123.9741285	-62.8555185	10.4302905	124.9762795
-14.905381	-4.50763	124.670044	-12.270024	15.792905	124.51265	40.95211	-8.483091	126.021812	35.409702	51.315136	121.621826	38.180906	21.4160225	123.821819	-62.720954	10.1697875	125.203481
-15.275147	-4.458529	124.450722	-11.951956	15.668914	124.437157	41.258854	-8.41692	125.598526	35.827885	51.512051	121.288071	38.5433695	21.5475655	123.4432985	-62.4472815	9.7902625	125.4310155
-15.492332	-4.411715	124.179504	-11.747919	15.622786	124.285439	41.424862	-8.338603	125.271263	36.043022	51.636635	121.139458	38.733942	21.649016	123.2053605	-62.22978	9.596556	125.3655175
-15.656824	-4.37161	123.887871	-11.570842	15.61933	124.107101	41.588696	-8.240221	124.974022	36.180672	51.7061	121.076569	38.884684	21.7329395	123.0252955	-62.026368	9.5057205	125.1889065
-15.799613	-4.362719	123.540833	-11.43681	15.610655	123.87606	41.762505	-8.177125	124.715935	36.208282	51.732647	121.168831	38.9853935	21.777761	122.942383	-61.8590135	9.443549	124.809737
-15.964371	-4.420708	123.107925	-11.370555	15.561644	123.610641	41.868328	-8.167326	124.501335	36.201187	51.734585	121.389023	39.0347575	21.7836295	122.945179	-61.7758675	9.3396585	124.276103
-16.077591	-4.565448	122.688385	-11.354346	15.457707	123.363235	41.893677	-8.212516	124.27021	36.160004	51.704544	121.627724	39.0268405	21.746014	122.948967	-61.7355325	9.1694	123.777503
-16.176105	-4.788088	122.370567	-11.359021	15.358539	123.169159	41.902348	-8.273825	124.084602	36.09594	51.619022	121.765198	38.999144	21.6725985	122.9249	-61.717186	9.0444795	123.413418
-16.26639	-5.189797	122.048744	-11.335588	15.227333	122.964226	41.992508	-8.375346	123.896706	36.024662	51.495308	121.936798	39.008585	21.559981	122.916752	-61.679761	8.894685	123.0117
-16.287178	-5.481888	121.882523	-11.246913	15.157572	122.841118	42.08477	-8.442029	123.848831	36.026474	51.372093	121.980377	39.055622	21.465032	122.914604	-61.549448	8.850112	122.767632
-16.25189	-5.800132	121.696877	-11.119949	15.085205	122.686195	42.232338	-8.5499	123.767281	36.173183	51.261475	121.957947	39.2027605	21.3557875	122.862614	-61.4426585	8.8146225	122.509776
-16.208769	-6.125948	121.501556	-10.93034	15.004198	122.485504	42.357861	-8.669957	123.62764	36.337578	51.121979	121.876251	39.3477195	21.226011	122.7519455	-61.2083995	8.782385	122.2190625
-16.165516	-6.441679	121.320816	-10.70973	14.931096	122.2584	42.494003	-8.796624	123.48497	36.509109	50.96854	121.705498	39.501556	21.085958	122.595234	-60.921016	8.776234	121.921566
-16.087559	-6.738311	121.136917	-10.478632	14.864328	121.999062	42.672485	-8.913013	123.381912	36.711731	50.812023	121.484138	39.692108	20.949505	122.433025	-60.649372	8.779151	121.565099
-15.964118	-7.033865	120.888115	-10.233728	14.759069	121.710754	42.874859	-9.035178	123.318863	36.930065	50.648476	121.306053	39.902462	20.806649	122.312458	-60.369918	8.711489	121.10905
-15.72179	-7.467641	120.323853	-9.881369	14.564819	121.182312	43.202805	-9.24693	123.191277	37.27235	50.455791	121.11647	40.2375775	20.6044305	122.1538735	-60.0003155	8.5252075	120.2107505
-15.598994	-7.740212	120.016327	-9.691974	14.427622	120.883263	43.33197	-9.361821	123.012581	37.42028	50.308289	120.886803	40.376125	20.473234	121.949692	-59.760073	8.38201	119.816834
-15.458515	-7.990839	119.834229	-9.508924	14.299234	120.648552	43.425442	-9.487144	122.794258	37.525761	50.136261	120.634315	40.4756015	20.3245585	121.7142865	-59.4934495	8.2739095	119.5828175
-15.320025	-8.210903	119.829788	-9.347723	14.179458	120.555023	43.533512	-9.612467	122.65744	37.667145	49.948399	120.361671	40.6003285	20.167966	121.5095555	-59.2957745	8.19095	119.6004905
-15.145722	-8.423797	119.930473	-9.175774	14.057633	120.560242	43.638008	-9.740314	122.689842	37.856079	49.794579	120.181511	40.7470435	20.0271325	121.4356765	-59.0985915	8.0881335	119.6848075
-14.955285	-8.620669	120.091866	-8.982	13.924845	120.640221	43.811157	-9.898857	122.78714	38.080666	49.601738	120.07618	40.9459115	19.8514405	121.43166	-58.9099115	7.9982495	119.848782
-14.71539	-8.809392	120.246422	-8.749271	13.760016	120.712753	44.020206	-10.09132	122.900185	38.318794	49.384361	120.014015	41.1695	19.6465205	121.4571	-58.668042	7.8735115	119.968406
-14.342429	-9.074301	120.407974	-8.39345	13.473095	120.773491	44.335922	-10.388931	122.974304	38.708241	49.101467	119.920708	41.5220815	19.356268	121.447506	-58.3089815	7.589922	120.099476
-14.084975	-9.242723	120.442665	-8.17173	13.287924	120.768608	44.554539	-10.568406	122.982643	38.921207	48.905624	119.825592	41.737873	19.168609	121.4041175	-58.081333	7.407239	120.1330985
-13.84656	-9.37259	120.421921	-7.957299	13.108987	120.699669	44.764442	-10.715363	122.967682	39.09589	48.744549	119.729782	41.930166	19.014593	121.348732	-57.844764	7.203381	120.050606
-13.583365	-9.490328	120.330917	-7.788218	12.949082	120.596863	44.961391	-10.856123	122.939041	39.220093	48.587814	119.665039	42.090742	18.8658455	121.30204	-57.667178	7.0323185	119.891686
-13.361214	-9.542686	120.198318	-7.632952	12.785805	120.469162	45.097321	-10.973818	122.90094	39.34568	48.467789	119.607506	42.2215005	18.7469855	121.254223	-57.4874045	6.8246245	119.684101
-13.110691	-9.605662	120.043327	-7.510358	12.63837	120.338058	45.220066	-11.096599	122.849297	39.488281	48.35387	119.572411	42.3541735	18.6286355	121.210854	-57.3748895	6.6481045	119.465262
-12.825748	-9.656911	119.8992	-7.394209	12.514366	120.221672	45.368011	-11.228638	122.795746	39.597866	48.244354	119.552399	42.4829385	18.507858	121.1740725	-57.2713565	6.520874	119.2692715
-12.362101	-9.703333	119.734634	-7.213917	12.338861	120.101509	45.576141	-11.386813	122.751175	39.772354	48.093952	119.581841	42.6742475	18.3535695	121.166508	-57.1020815	6.3241525	119.03651
-12.025089	-9.769044	119.707848	-7.063146	12.204779	120.102432	45.701706	-11.482019	122.805679	39.891273	48.0177	119.651649	42.7964895	18.2678405	121.228664	-56.9227815	6.1417175	118.9762
-11.694113	-9.767444	119.786156	-6.950994	12.080863	120.180641	45.856354	-11.604486	122.97287	40.06448	47.993397	119.771729	42.960417	18.1944555	121.3722995	-56.862405	5.9672705	118.9889825
-11.348438	-9.758518	119.936302	-6.876266	11.987803	120.30407	45.995045	-11.704229	123.253311	40.18232	47.975452	119.931282	43.0886825	18.1356115	121.5922965	-56.8412145	5.8399945	119.0158435
-11.009101	-9.734116	120.134476	-6.854511	11.925223	120.455612	46.06992	-11.763294	123.634682	40.249886	47.957287	120.13929	43.159903	18.0969965	121.886986	-56.868925	5.7534495	119.024238
-10.712687	-9.692147	120.349693	-6.895631	11.876683	120.638466	46.163479	-11.838846	124.071716	40.300831	47.966885	120.340263	43.232155	18.0640195	122.2059895	-57.023417	5.6893465	119.0709425
-10.499876	-9.656413	120.568871	-6.943608	11.830564	120.792053	46.207325	-11.887928	124.448929	40.351372	47.9632	120.543762	43.2793485	18.037636	122.4963455	-57.1665645	5.623492	119.0877605
-10.328122	-9.616233	120.734703	-7.001276	11.728522	120.951859	46.271049	-12.004878	124.869446	40.43119	47.937489	120.851563	43.3511195	17.9663055	122.8605045	-57.3536715	5.4907385	119.0432135
-10.233572	-9.584306	120.730469	-7.005569	11.657267	121.014091	46.336182	-12.079897	125.03064	40.514385	47.917973	121.087471	43.4252835	17.919038	123.0590555	-57.4364215	5.395496	118.9691265
-10.172045	-9.539058	120.66362	-6.959518	11.603656	121.0541	46.454906	-12.138182	125.142609	40.665527	47.942677	121.375786	43.5602165	17.9022475	123.2591975	-57.4792525	5.3050645	118.8490025
-10.131694	-9.489262	120.590652	-6.872248	11.590096	121.123756	46.619232	-12.147057	125.255646	40.860279	48.020042	121.702492	43.7397555	17.9364925	123.479069	-57.4842515	5.2436995	118.768443
-10.144547	-9.439415	120.588913	-6.752524	11.631288	121.239182	46.824986	-12.098932	125.345589	41.035309	48.10165	122.069839	43.9301475	18.001359	123.707714	-57.4351955	5.261217	118.77065
-10.226386	-9.365983	120.652069	-6.630318	11.699168	121.418724	47.036713	-12.043444	125.418648	41.176994	48.219337	122.417725	44.1068535	18.0879465	123.9181865	-57.3674895	5.3103895	118.9192615
-10.268925	-9.337668	120.719597	-6.496015	11.790142	121.621338	47.228073	-11.974442	125.479958	41.32589	48.324017	122.690353	44.2769815	18.1747875	124.0851555	-57.2690115	5.4054965	119.1575205
-10.659325	-9.242043	120.954636	-6.319247	11.92733	121.948959	47.43541	-11.873425	125.652847	41.531384	48.441296	123.078049	44.483397	18.2839355	124.365448	-57.121891	5.5707245	119.53247
-10.995037	-9.201576	121.179115	-6.211551	12.007467	122.162567	47.542816	-11.820522	125.856865	41.64679	48.526653	123.2761	44.594803	18.3530655	124.5664825	-57.017905	5.6618685	119.7586515
-11.339782	-9.177056	121.368553	-6.125247	12.085823	122.347107	47.698887	-11.772988	126.084396	41.731522	48.571449	123.44133	44.7152045	18.3992305	124.762863	-56.9656985	5.7724155	119.931351
-11.717023	-9.157257	121.610405	-6.023016	12.131489	122.499336	47.859463	-11.733369	126.33432	41.852997	48.617138	123.514305	44.85623	18.4418845	124.9243125	-56.902262	5.8210935	120.0743595
-11.971326	-9.174103	121.830238	-5.909587	12.148643	122.618782	48.011925	-11.695518	126.556419	41.953781	48.653927	123.495522	44.982853	18.4792045	125.0259705	-56.802027	5.8180815	120.2115935
-12.3214	-9.17552	121.968094	-5.771601	12.116116	122.712555	48.163731	-11.666004	126.716637	42.074196	48.636639	123.404671	45.1189635	18.4853175	125.060654	-56.6621655	5.7469145	120.364456
-12.649402	-9.190369	122.122658	-5.616095	12.03887	122.759499	48.289089	-11.689803	126.835693	42.229874	48.540966	123.197922	45.2594815	18.4255815	125.0168075	-56.4916715	5.6521585	120.5021905
-13.187909	-9.196797	122.237206	-5.392321	11.860473	122.719826	48.455383	-11.778806	126.85363	42.505733	48.355591	122.716187	45.480558	18.2883925	124.7849085	-56.2652	5.4325535	120.6547435
-13.47868	-9.239454	122.15036	-5.223396	11.721725	122.585442	48.496494	-11.842482	126.806931	42.652729	48.165367	122.29422	45.5746115	18.1614425	124.5505755	-56.0214035	5.2820075	120.6203085
-14.085813	-9.119253	122.146561	-5.083655	11.588904	122.410141	48.514282	-11.917645	126.76104	42.766144	47.981533	121.828018	45.640213	18.031944	124.294529	-55.807523	5.145864	120.525753
-14.65977	-9.021659	122.107445	-4.984581	11.482681	122.24839	48.52961	-11.941823	126.729408	42.877541	47.828239	121.326378	45.7035755	17.943208	124.027893	-55.6727375	5.022154	120.468887
-15.148078	-8.901322	122.185852	-4.900845	11.417435	122.104172	48.560291	-11.9312	126.779007	42.95845	47.703251	120.890274	45.7593705	17.8860255	123.8346405	-55.5610605	4.9488445	120.3737035
-15.677437	-8.718143	122.174469	-4.807866	11.364396	122.001335	48.654041	-11.947142	126.924393	42.989819	47.600899	120.54895	45.82193	17.8268785	123.7366715	-55.437662	4.9019135	120.2659985
-16.198376	-8.523875	122.226189	-4.731628	11.305906	121.957947	48.747292	-11.953513	127.076103	43.070683	47.489071	120.313156	45.9089875	17.767779	123.6946295	-55.3722435	4.844033	120.2212645
-17.041651	-8.083723	122.238144	-4.614024	11.168886	121.961525	48.859257	-12.020287	127.175163	43.225262	47.345867	120.156601	46.0422595	17.66279	123.665882	-55.2703075	4.674982	120.257168
-17.686096	-7.770708	122.118675	-4.553034	11.071907	121.914635	48.933674	-12.086546	127.03717	43.307758	47.222363	120.099434	46.120716	17.5679085	123.568302	-55.226784	4.5759055	120.260968
-18.410175	-7.390586	121.906624	-4.51165	11.00139	121.811165	49.033405	-12.179107	126.677368	43.383942	47.080914	119.949341	46.2086735	17.4509035	123.3133545	-55.2319735	4.5518765	120.3089755
-19.046471	-6.906306	121.564606	-4.501639	10.974923	121.580948	49.071526	-12.234119	126.07077	43.41877	46.990093	119.6651	46.245148	17.377987	122.867935	-55.248426	4.571859	120.293961
-19.732124	-6.420215	121.156738	-4.520579	11.004987	121.227821	49.023472	-12.178667	125.196579	43.415649	46.961647	119.285164	46.2195605	17.39149	122.2408715	-55.2607185	4.618484	120.2147705
-20.447638	-5.85682	120.70562	-4.55828	11.086534	120.767235	48.903423	-12.062583	124.135506	43.293373	46.900158	118.76329	46.098398	17.4187875	121.449398	-55.214958	4.7542805	120.085072
-21.205912	-5.301497	120.13575	-4.596919	11.167158	120.244255	48.758095	-11.940204	123.072205	43.037331	46.935467	118.226006	45.897713	17.4976315	120.6491055	-55.091551	4.8366845	119.8394045
-22.435791	-4.336559	119.415451	-4.70228	11.321355	119.498215	48.538933	-11.685612	121.473549	42.861641	47.072002	117.518616	45.700287	17.693195	119.4960825	-55.104847	4.949515	119.5003475
-23.176199	-3.671469	118.940079	-4.802369	11.4231	119.097092	48.355026	-11.549103	120.603012	42.691978	47.203663	117.13942	45.523502	17.82728	118.871216	-55.12824	5.01892	119.322968
-23.916666	-3.039766	118.58567	-4.908687	11.529372	118.740997	48.205975	-11.41669	119.82782	42.511292	47.361008	116.818359	45.3586335	17.972159	118.3230895	-55.1760075	5.086585	119.1589045
-24.654636	-2.360087	118.270622	-5.018926	11.652138	118.415054	48.049194	-11.220814	119.12397	42.343132	47.501709	116.539261	45.196163	18.1404475	117.8316155	-55.234015	5.1638285	118.9984925
-25.46446	-1.663793	117.957771	-5.125686	11.786912	118.096268	47.88707	-11.010547	118.550217	42.207592	47.683353	116.127304	45.047331	18.336403	117.3387605	-55.298703	5.237421	118.8537755
-26.23254	-0.967972	117.69445	-5.24627	11.933368	117.722847	47.739307	-10.805603	118.007599	42.055	47.855724	115.669334	44.8971535	18.5250605	116.8384665	-55.3896935	5.3416755	118.6072275
-26.913279	-0.24561	117.336189	-5.335474	12.070539	117.297897	47.598461	-10.592634	117.505608	41.885601	47.959457	115.103554	44.742031	18.6834115	116.304581	-55.412979	5.4576665	118.291213
-27.880075	0.745403	116.958984	-5.433821	12.195303	116.68103	47.417744	-10.334336	116.888298	41.604881	48.043491	114.114471	44.5113125	18.8545775	115.5013845	-55.3789545	5.5360285	117.8606755
-28.504923	1.417423	116.725586	-5.490316	12.206608	116.379639	47.299061	-10.185695	116.491043	41.392658	48.044437	113.581932	44.3458595	18.929371	115.0364875	-55.3264915	5.483845	117.7227905
-29.212439	2.12613	116.64579	-5.538318	12.179405	116.174232	47.175156	-10.041237	116.194344	41.195152	48.073818	113.097885	44.185154	19.0162905	114.6461145	-55.26179	5.3425195	117.7023495
-29.756552	2.855434	116.57679	-5.5958	12.146525	116.031555	47.095608	-9.903598	115.922523	41.002563	48.101254	112.774361	44.0490855	19.098828	114.348442	-55.2406855	5.194222	117.714668
-30.302883	3.561398	116.482185	-5.652446	12.152993	115.900597	47.025894	-9.735704	115.681221	40.838428	48.167942	112.540367	43.932161	19.216119	114.110794	-55.237053	5.089867	117.6904
-30.813351	4.304805	116.326775	-5.734812	12.213549	115.733231	46.929394	-9.558359	115.480896	40.66571	48.27	112.378754	43.797552	19.3558205	113.929825	-55.267176	5.0712775	117.536637
-31.353462	5.137408	116.056122	-5.844764	12.323915	115.533447	46.81575	-9.352393	115.260841	40.504517	48.403755	112.286484	43.6601335	19.525681	113.7736625	-55.3496615	5.122149	117.2932315
-32.122116	6.46197	115.699371	-6.050601	12.550855	115.212509	46.617901	-9.021961	114.89711	40.240906	48.671448	112.19796	43.4294035	19.8247435	113.547535	-55.5306055	5.2769665	116.877483
-32.576378	7.326848	115.494659	-6.217309	12.718458	115.071976	46.461643	-8.794868	114.632164	40.018681	48.866211	112.206093	43.240162	20.0356715	113.4191285	-55.67478	5.4012445	116.7248235
-33.006893	8.164635	115.4189	-6.397524	12.874331	114.99044	46.271412	-8.553144	114.387688	39.810635	49.084053	112.254509	43.0410235	20.2654545	113.3210985	-55.8360715	5.4832075	116.6597815
-33.360336	9.079011	115.394417	-6.591977	13.050681	114.971054	46.103279	-8.358736	114.181473	39.61536	49.30212	112.336967	42.8593195	20.471692	113.25922	-56.0432735	5.62967	116.682888
-33.776466	10.009958	115.415588	-6.795444	13.223058	114.973877	45.928989	-8.163461	113.949348	39.41581	49.497673	112.407753	42.6723995	20.667106	113.1785505	-56.2632875	5.77901	116.7692035
-34.124611	10.97043	115.418243	-7.00081	13.403752	114.938606	45.71843	-7.969644	113.694992	39.212261	49.699711	112.399605	42.4653455	20.8650335	113.0472985	-56.4669655	5.9424705	116.8299135
-34.44735	11.916652	115.412094	-7.187499	13.584074	114.834976	45.490189	-7.762868	113.379799	38.970886	49.890717	112.300781	42.2305375	21.0639245	112.84029	-56.6055355	6.1042235	116.829662
-34.863098	13.240647	115.29232	-7.483611	13.840942	114.593292	45.142944	-7.425298	112.804092	38.579281	50.130104	112.064209	41.8611125	21.352403	112.4341505	-56.8283345	6.329481	116.7524335
-35.081749	14.117773	115.259682	-7.680768	14.02434	114.435287	44.916534	-7.237889	112.39563	38.303169	50.275051	111.833702	41.6098515	21.518581	112.114666	-56.9713875	6.530099	116.755908
-35.278027	15.044205	115.254211	-7.880394	14.154476	114.324509	44.683338	-7.077886	112.071167	38.030552	50.379139	111.58979	41.356945	21.6506265	111.8304785	-57.117733	6.6583255	116.8185395
-35.407104	15.970747	115.313103	-8.084696	14.253296	114.272537	44.445377	-6.966069	111.810173	37.756657	50.449055	111.361481	41.101017	21.741493	111.585827	-57.270409	6.765099	116.959247
-35.497231	16.866858	115.468765	-8.282872	14.338883	114.291916	44.201363	-6.914958	111.635483	37.529934	50.477272	111.153687	40.8656485	21.781157	111.394585	-57.4313925	6.896609	117.189247
-35.577335	17.744091	115.551086	-8.460465	14.40237	114.326981	43.949799	-6.89514	111.567596	37.340824	50.486	110.925125	40.6453115	21.79543	111.2463605	-57.5662415	7.00931	117.4076015
-35.60157	18.553576	115.569794	-8.63391	14.442721	114.324402	43.748981	-6.912714	111.513008	37.183849	50.466698	110.736427	40.466415	21.776992	111.1247175	-57.734235	7.10845	117.5240865
-35.530594	19.882866	115.374146	-8.852746	14.441342	114.1884	43.493179	-6.98154	111.469208	36.984333	50.403873	110.457634	40.238756	21.7111665	110.963421	-57.944248	7.1715175	117.413379
-35.352859	20.779673	115.076447	-8.977894	14.420848	113.999916	43.350212	-7.030291	111.408142	36.887032	50.336731	110.274208	40.118622	21.65322	110.841175	-58.07441	7.188476	117.158657
-35.246716	21.711481	114.782242	-9.085011	14.382355	113.771263	43.219307	-7.072933	111.348831	36.794697	50.290245	110.097328	40.007002	21.608656	110.7230795	-58.177024	7.156054	116.8194465
-35.055622	22.54287	114.464737	-9.188288	14.34127	113.560783	43.095715	-7.106009	111.265549	36.689285	50.236923	109.940292	39.8925	21.565457	110.6029205	-58.269076	7.117083	116.5186455
-34.798763	23.441957	114.257477	-9.287321	14.313902	113.422668	42.963879	-7.150298	111.195564	36.583439	50.199593	109.800804	39.773659	21.5246475	110.498184	-58.348301	7.1031565	116.347152
-34.476276	24.427191	114.16304	-9.396739	14.291255	113.359344	42.821514	-7.161746	111.127029	36.494637	50.182735	109.705818	39.6580755	21.5104945	110.4164235	-58.4515535	7.0720155	116.3022645
-34.101414	25.425184	114.159073	-9.509715	14.303188	113.341835	42.698708	-7.147455	111.0271	36.382111	50.197594	109.655167	39.5404095	21.5250695	110.3411335	-58.5598395	7.0813065	116.3425365
-33.481773	26.850548	114.122322	-9.687795	14.380715	113.330719	42.500278	-7.079474	110.835159	36.183109	50.27623	109.630989	39.3416935	21.598378	110.233074	-58.7172835	7.163052	116.428364
-33.027359	27.909428	114.148834	-9.829013	14.468384	113.323357	42.34124	-7.005037	110.678627	36.039101	50.335838	109.640572	39.1901705	21.6654005	110.1595995	-58.8481965	7.2713675	116.4871145
-32.402985	28.968403	114.18502	-9.974648	14.558946	113.334251	42.178169	-6.938078	110.50135	35.877544	50.409042	109.69046	39.0278565	21.735482	110.095905	-58.9771525	7.38241	116.572597
-31.8922	30.067905	114.238022	-10.131814	14.642736	113.366783	42.004089	-6.857917	110.350296	35.725868	50.466473	109.768829	38.8649785	21.804278	110.0595625	-59.1286065	7.481194	116.6740035
-31.257135	31.107658	114.308655	-10.267563	14.717223	113.399521	41.854652	-6.812147	110.244415	35.577541	50.510239	109.89579	38.7160965	21.849046	110.0701025	-59.2512225	7.5854	116.7289395
-30.56691	32.231342	114.367882	-10.415654	14.753756	113.462654	41.718357	-6.798551	110.182716	35.455219	50.537365	110.064995	38.586788	21.869407	110.1238555	-59.418096	7.638105	116.8014525
-29.815228	33.328899	114.462135	-10.544267	14.768262	113.534103	41.586956	-6.820533	110.165085	35.360497	50.527565	110.264015	38.4737265	21.853516	110.21455	-59.5622605	7.683008	116.853656
-28.623432	34.880871	114.553925	-10.716801	14.726357	113.653313	41.419952	-6.897577	110.20546	35.269848	50.487839	110.638985	38.3449	21.795131	110.4222225	-59.778502	7.657583	116.8844035
-27.641682	35.923939	114.613678	-10.806257	14.70085	113.759216	41.341202	-6.984689	110.288033	35.215984	50.420815	110.926331	38.278593	21.718063	110.607182	-59.891107	7.683637	116.91125
-26.807022	36.995956	114.684914	-10.893106	14.636135	113.856361	41.273682	-7.08324	110.461517	35.187237	50.343483	111.278931	38.2304595	21.6301215	110.870224	-60.0166715	7.6421485	116.842498
-25.826412	38.03051	114.80526	-10.972864	14.582445	113.999763	41.202129	-7.185117	110.745918	35.189091	50.268757	111.719063	38.19561	21.54182	111.2324905	-60.141338	7.62307	116.7670355
-24.838846	39.133381	114.971451	-11.052531	14.517652	114.217392	41.141468	-7.337253	111.200333	35.160168	50.159431	112.290367	38.150818	21.411089	111.74535	-60.25588	7.624215	116.689434
-23.720257	40.055946	115.158058	-11.145941	14.416454	114.513924	41.09964	-7.555302	111.809036	35.137852	50.043858	112.97876	38.118746	21.244278	112.393898	-60.410628	7.58863	116.63395
-22.639484	41.080578	115.502235	-11.263289	14.302201	114.884247	41.100033	-7.809673	112.503601	35.191471	49.946861	113.74189	38.145752	21.068594	113.1227455	-60.67233	7.535808	116.6457485
-20.913401	42.541584	116.112991	-11.439827	14.102329	115.524078	41.099411	-8.254582	113.637993	35.285995	49.785538	114.951431	38.192703	20.765478	114.294712	-61.072357	7.43918	116.753444
-19.775002	43.496696	116.571762	-11.553918	13.957961	115.939697	41.045738	-8.532121	114.361366	35.318775	49.684471	115.752426	38.1822565	20.576175	115.056896	-61.2900925	7.339747	116.822498
-18.499504	44.432198	116.998688	-11.667295	13.839735	116.311554	41.012081	-8.763149	115.02272	35.350426	49.62009	116.508842	38.1812535	20.4284705	115.765781	-61.5158435	7.2509995	116.857327
-17.45377	45.342915	117.426704	-11.783934	13.729219	116.689148	41.042255	-8.990375	115.615997	35.342949	49.542549	117.174217	38.192602	20.276087	116.395107	-61.76047	7.182351	116.983189
-16.273872	46.286598	117.890671	-11.900156	13.661564	117.052139	41.068619	-9.191089	116.180359	35.301998	49.466953	117.769302	38.1853085	20.137932	116.9748305	-61.9856205	7.185196	117.1294475
-15.082279	47.209709	118.350014	-12.028384	13.608246	117.422035	41.143867	-9.370026	116.702255	35.263405	49.483887	118.33271	38.203636	20.0569305	117.5174825	-62.260404	7.1595615	117.3265875
-13.988109	48.060303	118.799118	-12.159724	13.597786	117.818413	41.343578	-9.60351	117.237579	35.245457	49.581711	118.899002	38.2945175	19.9891005	118.0682905	-62.6139655	7.2064715	117.5685355
-12.147581	49.382114	119.481636	-12.346365	13.545191	118.428299	41.920319	-10.158302	117.897926	35.414856	49.818432	119.621887	38.6675875	19.830065	118.7599065	-63.3603175	7.260317	118.0966915
-11.111663	50.16769	120.012413	-12.463889	13.478059	118.868446	42.437534	-10.630371	117.99424	35.721035	50.000362	119.702614	39.0792845	19.6849955	118.848427	-64.0070625	7.2711225	118.888465
-10.000409	50.971275	120.627342	-12.548479	13.357311	119.293617	43.038132	-11.156758	117.751244	36.179413	50.132881	119.37059	39.6087725	19.4880615	118.560917	-64.7057305	7.2265605	120.026317
-8.884492	51.691788	121.317932	-12.570861	13.215749	119.71524	43.598717	-11.481733	117.265907	36.651592	49.875031	118.890808	40.1251545	19.196649	118.0783575	-65.2668765	7.234849	121.3521225
-8.156437	52.192127	122.028641	-12.497719	13.029284	120.095528	44.015076	-11.530608	116.824028	37.120609	49.295029	118.526398	40.5678425	18.8822105	117.675213	-65.5632805	7.1763575	122.515843
-6.746078	52.01918	122.333023	-12.399076	12.870693	120.407745	44.284309	-11.269199	116.646179	37.706379	48.394646	118.383537	40.995344	18.5627235	117.514858	-65.793496	7.1786625	123.300632
-5.713725	51.924538	122.223351	-12.312378	12.727869	120.553482	44.434219	-10.644608	116.726471	38.406853	47.352348	118.52037	41.420536	18.35387	117.6234205	-66.045292	7.101868	123.4835435
-4.327655	51.865257	121.506264	-12.122121	12.533586	120.336151	44.399601	-9.900774	117.088409	38.747398	46.043343	118.786034	41.5734995	18.0712845	117.9372215	-65.8177415	6.9958875	122.7350805
-3.433204	51.877628	121.118996	-12.17376	12.425386	120.24369	44.378464	-10.010195	117.236687	38.787479	45.864426	118.473747	41.5829715	17.9271155	117.855217	-65.9304915	6.9236565	122.632163
-2.67992	51.958656	120.816849	-12.309885	12.343476	120.198318	44.355316	-10.050045	117.751419	38.782276	45.66053	118.621597	41.568796	17.8052425	118.186508	-66.188566	6.8817095	122.210128
-1.905942	51.994728	120.663177	-12.542264	12.265558	120.330063	44.259495	-10.150084	118.652382	38.618286	45.534958	119.015381	41.4388905	17.692437	118.8338815	-66.5234185	6.838679	121.8262445
-1.239181	52.05188	120.827934	-12.859146	12.153434	120.641983	44.111607	-10.266655	119.810066	38.346302	45.437504	119.727432	41.2289545	17.5854245	119.768749	-66.9472465	6.7214435	121.515217
-0.667691	52.108456	121.320152	-13.223198	12.013465	121.113541	43.889996	-10.368234	121.161613	38.061092	45.289726	120.778526	40.975544	17.460746	120.9700695	-67.42194	6.566184	121.2570125
-0.327706	52.083874	122.070786	-13.611915	11.86991	121.730911	43.630608	-10.467574	122.706413	37.758163	45.161201	122.032593	40.6943855	17.3468135	122.369503	-67.9182155	6.3930065	121.092319
0.308657	51.950134	123.510704	-14.194369	11.660318	122.88855	43.227829	-10.594306	125.074829	37.350475	45.005699	124.033188	40.289152	17.2056965	124.5540085	-68.67789	6.1149395	121.2230915
0.396776	51.969017	124.713707	-14.523675	11.564388	123.753342	43.084911	-10.683837	126.42131	37.132626	44.930431	125.296341	40.1087685	17.123297	125.8588255	-69.1561185	6.005479	121.6478585
0.60246	51.91964	125.723228	-14.57808	11.405909	124.384598	42.987434	-10.729268	127.362061	36.999275	44.889435	126.30365	39.9933545	17.0800835	126.8328555	-69.1495145	5.7317345	121.9363405
0.439221	51.983143	126.47213	-14.661717	11.366582	124.947357	42.999771	-10.777103	127.832375	36.955097	44.848309	126.921165	39.977434	17.035603	127.37677	-69.300868	5.697561	122.517944
0.593048	51.926647	126.919304	-14.583325	11.301888	125.216385	43.122223	-10.848098	127.80687	37.019505	44.795357	127.159416	40.070864	16.9736295	127.483143	-69.237514	5.6301465	122.949627
0.647056	51.840149	127.040352	-14.466643	11.237394	125.221863	43.273903	-10.957125	127.33712	37.175255	44.705856	127.065514	40.224579	16.8743655	127.201317	-69.157865	5.6004225	123.242409
0.65667	51.661682	126.935455	-14.248419	11.091065	124.952232	43.477604	-11.120842	126.571716	37.387295	44.534321	126.697693	40.4324495	16.7067395	126.6347045	-68.9292875	5.4753905	123.2697595
0.986338	51.189434	126.469696	-13.856816	10.853887	124.294495	43.812389	-11.385939	125.125717	37.817921	44.261139	125.825546	40.815155	16.4376	125.4756315	-68.528787	5.270174	123.1133585
0.947237	50.909531	125.96917	-13.710091	10.781995	123.980347	44.060482	-11.526266	124.109055	38.110962	44.096352	125.179604	41.085722	16.285043	124.6443295	-68.505904	5.278947	123.3163645
0.628829	50.69915	125.51947	-13.336258	10.627642	123.435081	44.32056	-11.659568	123.147881	38.356255	43.959652	124.474586	41.3384075	16.150042	123.8112335	-68.0109235	5.105242	123.0589285
0.410849	50.447525	124.831261	-13.048081	10.53844	123.051392	44.53236	-11.745877	122.286964	38.622356	43.856461	123.712776	41.577358	16.055292	122.99987	-67.67352	5.021588	123.102914
0.283652	50.072376	124.264206	-12.769045	10.46101	122.691689	44.705902	-11.852308	121.490715	38.872662	43.783943	122.946762	41.789282	15.9658175	122.2187385	-67.327372	4.9562025	123.1646395
0.114386	49.613365	123.602989	-12.520901	10.418472	122.338699	44.850365	-11.969193	120.742371	39.088337	43.711109	122.223557	41.969351	15.870958	121.482964	-67.011153	4.965986	123.194434
-0.157901	49.070675	123.0327	-12.295996	10.376237	121.964302	44.976166	-12.122377	120.002708	39.276169	43.646027	121.524574	42.1261675	15.761825	120.763641	-66.7181595	4.990649	123.164963
-0.48574	48.201038	122.080063	-11.97809	10.279493	121.329094	45.114212	-12.345459	118.975067	39.557373	43.519878	120.46843	42.3357925	15.5872095	119.7217485	-66.2919725	4.9717765	122.9364395
-0.770553	47.608273	121.41993	-11.792694	10.197338	120.88623	45.201199	-12.534089	118.313171	39.790005	43.441124	119.893822	42.495602	15.4535175	119.1034965	-66.08099	4.9411585	122.6689635
-0.980196	46.967949	120.816734	-11.596981	10.125278	120.435921	45.289093	-12.743465	117.73468	40.063946	43.363388	119.332794	42.6765195	15.3099615	118.533737	-65.8704815	4.9405945	122.338105
-1.172504	46.298096	120.227837	-11.417648	10.074217	119.98954	45.360466	-12.986833	117.174706	40.283592	43.322159	118.816933	42.822029	15.167663	117.9958195	-65.657325	4.980771	121.9832605
-1.494452	45.560482	119.801834	-11.249243	10.015829	119.552872	45.397724	-13.213338	116.572319	40.460075	43.250648	118.322777	42.9288995	15.018655	117.447548	-65.4273855	5.013003	121.658196
-1.577353	44.878265	119.332375	-11.083193	9.958114	119.117966	45.438221	-13.423939	115.996002	40.583263	43.17186	117.804626	43.010742	14.8739605	116.900314	-65.177128	5.0422675	121.335618
-1.670761	44.06131	118.762276	-10.915765	9.897826	118.676208	45.500328	-13.680452	115.419518	40.661583	43.047981	117.32547	43.0809555	14.6837645	116.372494	-64.9124855	5.1118875	120.979922
-1.686377	42.85215	118.044853	-10.671709	9.771015	118.046654	45.564053	-14.082106	114.517464	40.861397	42.767952	116.547081	43.212725	14.342923	115.5322725	-64.556143	5.199107	120.5610355
-1.642933	41.999374	117.534981	-10.529887	9.668046	117.648087	45.631264	-14.406499	114.021408	40.982159	42.576099	116.023491	43.3067115	14.0848	115.0224495	-64.3664855	5.251292	120.2737245
-1.443177	41.05949	116.976753	-10.398122	9.57118	117.251137	45.558296	-14.641039	113.678596	41.087307	42.318485	115.456032	43.3228015	13.838723	114.567314	-64.1190455	5.303637	119.93496
-1.373029	40.267048	116.45575	-10.336601	9.450158	116.85939	45.52602	-14.874579	113.346252	41.168064	42.111092	114.947426	43.347042	13.6182565	114.146839	-64.020244	5.2820595	119.571941
-1.154698	39.334522	115.863678	-10.329166	9.304501	116.491173	45.576481	-15.110399	113.066925	41.150276	41.883911	114.486221	43.3633785	13.386756	113.776573	-64.0217105	5.222246	119.205773
-0.895866	38.454273	115.319801	-10.324875	9.122565	116.136726	45.570389	-15.341324	112.917732	41.086075	41.624321	114.074944	43.328232	13.1414985	113.496338	-63.977982	5.1036315	118.777114
-0.598883	37.623562	114.854523	-10.343713	8.92215	115.846573	45.532017	-15.579751	112.787186	41.048496	41.384312	113.700783	43.2902565	12.9022805	113.2439845	-63.9776825	4.9420195	118.4491615
0.016854	36.37001	114.305618	-10.441851	8.601919	115.504814	45.40741	-15.890757	112.645126	40.953434	41.061096	113.212814	43.180422	12.5851695	112.92897	-64.064124	4.6186685	118.080658
0.539147	35.497494	114.007095	-10.507027	8.409988	115.348518	45.309128	-16.056454	112.541817	40.846489	40.853588	112.975037	43.0778085	12.398567	112.758427	-64.0918625	4.421409	117.938609
1.094008	34.746597	113.803391	-10.588085	8.253691	115.223381	45.200237	-16.181721	112.494423	40.774315	40.691227	112.795898	42.987276	12.254753	112.6451605	-64.163446	4.252629	117.8016015
1.668915	34.066643	113.684669	-10.67035	8.144108	115.174393	45.051315	-16.229479	112.552551	40.716469	40.601254	112.736092	42.883892	12.1858875	112.6443215	-64.224592	4.1023285	117.7044645
2.314299	33.44445	113.73185	-10.765701	8.073826	115.189377	44.971924	-16.253212	112.647964	40.654598	40.557404	112.838158	42.813261	12.152096	112.743061	-64.344663	3.995556	117.635693
3.039778	32.8409	113.91655	-10.857827	8.074928	115.30603	44.966465	-16.219681	112.77021	40.617172	40.621777	113.080643	42.7918185	12.201048	112.9254265	-64.5074725	3.948808	117.6866335
3.803225	32.284782	114.28064	-10.951069	8.109654	115.49617	44.886715	-16.096384	112.967369	40.57991	40.762501	113.521698	42.7333125	12.3330585	113.2445335	-64.6354505	3.8862495	117.7478065
5.017216	31.606609	114.918724	-11.082664	8.195629	115.79554	44.841877	-15.873061	113.089516	40.547222	41.051189	114.355469	42.6945495	12.589064	113.7224925	-64.8598775	3.802194	117.8685875
5.874819	31.177156	115.386711	-11.149282	8.260293	115.893982	44.798241	-15.632471	113.034294	40.531082	41.264709	114.977776	42.6646615	12.816119	114.006035	-64.9632255	3.704467	117.781929
6.850451	30.710363	115.762421	-11.181005	8.352148	115.8862	44.800022	-15.353457	112.859009	40.561863	41.51812	115.550423	42.6809425	13.0823315	114.204716	-65.0429525	3.6219645	117.567684
7.73278	30.279186	116.067902	-11.195109	8.457087	115.76564	44.843449	-15.012212	112.605812	40.579048	41.802589	116.104462	42.7112485	13.3951885	114.355137	-65.1014665	3.5189855	117.176143
8.626179	29.917809	116.322639	-11.174159	8.625241	115.608719	44.898777	-14.619939	112.298492	40.560757	42.078495	116.560326	42.729767	13.729278	114.429409	-65.078085	3.521204	116.788029
9.721771	29.445749	116.313828	-11.138784	8.845083	115.450478	44.964817	-14.206006	112.011993	40.531284	42.370941	116.89415	42.7480505	14.0824675	114.4530715	-65.0256185	3.6076985	116.4478845
10.797667	28.954727	116.35537	-11.094353	9.116521	115.33036	45.058846	-13.784231	111.784492	40.515087	42.680386	117.198814	42.7869665	14.4480775	114.491653	-64.9756725	3.7849645	116.169067
12.345659	28.237926	116.395988	-10.997221	9.592357	115.275482	45.242477	-13.220234	111.659393	40.545162	43.15855	117.550873	42.8938195	14.969158	114.605133	-64.8882615	4.215556	115.945831
13.499019	27.649494	116.360985	-10.940115	9.924888	115.261971	45.379265	-12.886694	111.737015	40.616863	43.499176	117.704926	42.998064	15.306241	114.7209705	-64.878294	4.543535	115.8029715
14.609769	27.036308	116.322945	-10.863142	10.248386	115.157738	45.536457	-12.569822	111.868263	40.726917	43.757431	117.836235	43.131687	15.5938045	114.852249	-64.857971	4.9029675	115.463227
15.743457	26.397831	116.185699	-10.768825	10.537488	114.914192	45.727894	-12.299794	112.043869	40.79821	44.004517	117.92585	43.263052	15.8523615	114.9848595	-64.800702	5.2226145	114.8435245
16.969116	25.644987	115.901352	-10.679324	10.80664	114.549744	45.93158	-12.074306	112.214577	40.888943	44.26012	117.908241	43.4102615	16.092907	115.061409	-64.7689095	5.520373	114.038079
18.146061	24.853281	115.536797	-10.580571	11.055546	114.058601	46.101032	-11.878986	112.346283	40.989906	44.462303	117.732368	43.545469	16.2916585	115.0393255	-64.706611	5.8194335	113.0778765
19.315042	24.068317	115.079414	-10.450947	11.27333	113.4981	46.231068	-11.714743	112.364349	41.095795	44.628819	117.367104	43.6634315	16.457038	114.8657265	-64.5653255	6.089622	112.1304735
21.177071	22.695227	114.208153	-10.265346	11.58164	112.581299	46.378933	-11.492528	112.283882	41.269596	44.85701	116.613029	43.8242645	16.682241	114.4484555	-64.3549565	6.481039	110.7141425
22.269043	21.802887	113.70504	-10.146183	11.780893	111.978867	46.48175	-11.348783	112.228882	41.355003	45.003834	116.050911	43.9183765	16.8275255	114.1398965	-64.2107425	6.7342605	109.8178375
23.415207	20.862688	113.244476	-10.016349	11.950049	111.402191	46.595566	-11.204081	112.203934	41.439312	45.169006	115.527306	44.017439	16.9824625	113.86562	-64.050137	6.9176355	108.938762
24.531914	19.836216	112.828636	-9.906869	12.115892	110.920753	46.709164	-11.048562	112.177101	41.470661	45.311241	115.063988	44.0899125	17.1313395	113.6205445	-63.9036505	7.1004445	108.2209615
25.586786	18.848709	112.480713	-9.801672	12.29775	110.565659	46.808651	-10.893868	112.204826	41.48296	45.434513	114.596733	44.1458055	17.2703225	113.4007795	-63.7491495	7.3251775	107.7305385
26.632803	17.829538	112.217461	-9.691571	12.442737	110.303787	46.903072	-10.74325	112.283997	41.529327	45.573868	114.179253	44.2161995	17.415309	113.231625	-63.5993415	7.470165	107.375949
27.623726	16.745052	112.133873	-9.588342	12.557408	110.142151	47.004742	-10.6279	112.394371	41.585564	45.671371	113.887009	44.295153	17.5217355	113.14069	-63.471837	7.5930805	107.143612
29.028086	15.249607	112.243423	-9.47541	12.69823	109.997238	47.170727	-10.461143	112.723244	41.634666	45.842449	113.661705	44.4026965	17.690653	113.1924745	-63.3535165	7.705807	106.8020015
29.921385	14.145534	112.383995	-9.415039	12.791816	109.921173	47.261765	-10.345037	112.981163	41.666859	45.955547	113.578186	44.464312	17.805255	113.2796745	-63.29439	7.778377	106.5626715
30.705101	13.152949	112.505722	-9.387829	12.898603	109.848175	47.337513	-10.219138	113.225807	41.682762	46.052574	113.521744	44.5101375	17.916718	113.3737755	-63.2857955	7.880488	106.3225745
31.512627	12.226171	112.725258	-9.358141	13.007043	109.755257	47.378582	-10.077917	113.472664	41.719654	46.15358	113.476852	44.549118	18.0378315	113.474758	-63.2654	7.9762545	106.035756
32.208897	11.18559	112.858223	-9.328536	13.124582	109.662857	47.384335	-9.961061	113.701378	41.760822	46.226379	113.479492	44.5725785	18.132659	113.590435	-63.2296505	8.116505	105.735279
32.676575	10.35169	113.028839	-9.335493	13.253456	109.574089	47.360897	-9.863894	113.907898	41.787022	46.284641	113.544312	44.5739595	18.2103735	113.726105	-63.2449455	8.2965385	105.422073
32.026672	10.180553	113.049606	-9.34711	13.374817	109.506866	47.299496	-9.770971	114.11097	41.802292	46.333057	113.675224	44.550894	18.281043	113.893097	-63.245114	8.468591	105.120635
30.937874	9.948167	113.24028	-9.439555	13.62079	109.542976	47.134087	-9.656594	114.419701	41.81995	46.407173	113.967476	44.4770185	18.3752895	114.1935885	-63.3561285	8.8662905	104.8923635
30.104361	9.69754	113.283363	-9.524646	13.786237	109.697807	46.988548	-9.568431	114.605499	41.831772	46.480469	114.231323	44.41016	18.456019	114.418411	-63.459452	9.116455	104.977203
29.156509	9.568324	113.501373	-9.612398	13.968027	109.949982	46.862389	-9.513611	114.766861	41.820671	46.532955	114.553543	44.34153	18.509672	114.660202	-63.566326	9.426382	105.239762
28.180328	9.321798	113.62516	-9.716924	14.157128	110.263206	46.715801	-9.445117	114.937424	41.818714	46.58741	114.858353	44.2672575	18.5711465	114.8978885	-63.7011055	9.7431095	105.6285235
26.991379	9.257341	113.899437	-9.851651	14.348388	110.594345	46.538013	-9.396446	115.084526	41.819313	46.62886	115.16217	44.178663	18.616207	115.123348	-63.881965	10.080569	106.065342
26.011959	8.921579	113.873878	-9.980988	14.546029	110.91436	46.319935	-9.371473	115.154625	41.795834	46.654621	115.484451	44.0578845	18.641574	115.319538	-64.0198605	10.450484	106.509182
24.814098	8.706275	113.857124	-10.141118	14.77171	111.203918	46.062374	-9.35526	115.101646	41.757359	46.663593	115.789749	43.9098665	18.6541665	115.4456975	-64.1921025	10.8892535	106.9621385
22.977669	8.261271	113.679863	-10.403962	15.135109	111.620354	45.591324	-9.327099	114.815392	41.737392	46.691288	116.167236	43.664358	18.6820945	115.491314	-64.472282	11.5881235	107.749394
21.646599	8.060405	113.635788	-10.586009	15.394141	111.920609	45.262413	-9.282863	114.587616	41.692295	46.727585	116.290352	43.477354	18.722361	115.438984	-64.649372	12.065921	108.402234
20.267967	7.816914	113.487984	-10.780156	15.645059	112.244263	44.959328	-9.225574	114.375267	41.611855	46.785866	116.393646	43.2855915	18.780146	115.3844565	-64.8459035	12.509972	109.1040695
18.889471	7.440179	113.450348	-10.969747	15.850501	112.594315	44.687691	-9.188208	114.206078	41.503147	46.822815	116.461159	43.095419	18.8173035	115.3336185	-65.034913	12.8836985	109.8550115
17.553301	7.092254	113.611206	-11.133348	15.997166	112.954628	44.454144	-9.161545	114.083908	41.406662	46.864761	116.535446	42.930403	18.851608	115.309677	-65.197099	13.142724	110.599579
16.204754	6.566191	113.575874	-11.272223	16.080227	113.296112	44.272533	-9.164009	114.016983	41.308723	46.890972	116.670609	42.790628	18.8634815	115.343796	-65.335074	13.2969725	111.248428
14.844549	5.987266	113.597549	-11.38734	16.145906	113.602768	44.140629	-9.18192	114.038506	41.235657	46.886787	116.816292	42.688143	18.8524335	115.427399	-65.462823	13.4393785	111.778137
12.823815	5.161047	113.780579	-11.527785	16.256657	113.992813	43.980171	-9.201484	114.220535	41.16589	46.902859	116.882751	42.5730305	18.8506875	115.551643	-65.6286005	13.6626265	112.433983
11.387713	4.606963	113.90097	-11.591363	16.338402	114.206192	43.932861	-9.225694	114.461609	41.085598	46.910511	116.705978	42.5092295	18.8424085	115.5837935	-65.6919555	13.8343955	112.8285905
10.021341	3.955002	114.116714	-11.660388	16.430872	114.393059	43.884602	-9.232359	114.780342	41.009506	46.925499	116.38131	42.447054	18.84657	115.580826	-65.76783	14.015174	113.205292
8.625511	3.356836	114.312294	-11.713278	16.488653	114.563965	43.822109	-9.260996	115.114594	40.931122	46.903904	116.045204	42.3766155	18.821454	115.579899	-65.8031715	14.155852	113.548031
7.125375	2.729357	114.587212	-11.79104	16.535261	114.752754	43.759911	-9.335791	115.419327	40.854679	46.828838	115.718605	42.307295	18.7465235	115.568966	-65.889375	14.3239985	113.936542
5.706819	2.006591	114.813782	-11.861114	16.544161	114.919731	43.634491	-9.43385	115.695152	40.845509	46.738918	115.453743	42.24	18.652534	115.5744475	-65.962228	14.435788	114.2650145
4.296296	1.351006	114.927185	-11.949607	16.528385	115.059807	43.428898	-9.518265	115.894234	40.885666	46.601009	115.188202	42.157282	18.541372	115.541218	-66.056496	14.515398	114.578396
1.995443	0.353898	115.018806	-12.079156	16.514816	115.146973	43.0508	-9.622626	115.942383	40.914562	46.426605	114.846565	41.982681	18.4019895	115.394474	-66.140993	14.6276425	114.899472
0.548559	-0.231655	114.984467	-12.13448	16.533159	115.128113	42.803062	-9.649476	115.855453	40.913044	46.335995	114.638855	41.858053	18.3432595	115.247154	-66.127013	14.7230585	115.009072
-0.934036	-0.858775	114.889481	-12.163318	16.584249	115.064072	42.608559	-9.61776	115.722168	40.890903	46.307018	114.404556	41.749731	18.344629	115.063362	-66.076367	14.823869	115.064782
-2.340729	-1.451385	114.755547	-12.188541	16.663542	114.994202	42.493908	-9.595192	115.581009	40.856941	46.318417	114.16938	41.6754245	18.3616125	114.8751945	-66.0525065	14.9654715	115.1132095
-3.722791	-1.952612	114.742836	-12.172891	16.737572	114.946732	42.46328	-9.576449	115.41021	40.831921	46.344471	113.968071	41.6476005	18.384011	114.6891405	-65.9933825	15.091133	115.2043235
-5.151659	-2.471643	114.712059	-12.125081	16.827135	114.959946	42.492268	-9.536898	115.283653	40.819046	46.40567	113.763031	41.655657	18.434386	114.523342	-65.905819	15.219884	115.39655
-6.454239	-2.950892	114.835533	-12.093369	16.943832	115.010498	42.505383	-9.480724	115.224579	40.830193	46.458302	113.596512	41.667788	18.488789	114.4105455	-65.854526	15.398875	115.6104505
-8.391938	-3.636523	114.982796	-12.020595	17.095392	115.064529	42.504818	-9.401461	115.259613	40.917473	46.548248	113.372696	41.7111455	18.5733935	114.3161545	-65.7523355	15.6173905	115.8129035
-9.732589	-4.025705	115.186501	-12.010861	17.188742	115.084267	42.514095	-9.355737	115.300217	40.983841	46.587814	113.165749	41.748968	18.6160385	114.232983	-65.77069	15.7614455	115.935551
-10.986551	-4.490888	115.280891	-11.972224	17.246302	115.059746	42.527027	-9.320538	115.325752	40.9972	46.592178	112.865685	41.7621135	18.63582	114.0957185	-65.7065615	15.856784	116.0237735
-12.15952	-4.938905	115.395653	-11.904006	17.234978	114.989723	42.545918	-9.278691	115.358665	40.997349	46.593548	112.474953	41.7716335	18.6574285	113.916809	-65.5796455	15.8125275	116.062637
-13.400046	-5.304171	115.609062	-11.794335	17.163923	114.875641	42.637074	-9.250486	115.410019	40.989983	46.551811	112.050591	41.8135285	18.6506625	113.730305	-65.4021985	15.6771835	116.020977
-14.55081	-5.718756	115.764427	-11.625944	17.046616	114.721619	42.837158	-9.273184	115.517464	41.023262	46.481533	111.50721	41.93021	18.6041745	113.512337	-65.182098	15.4890575	115.930901
-15.553637	-6.100101	115.852913	-11.415541	16.90402	114.508316	43.106102	-9.296134	115.654541	41.106243	46.43177	110.971642	42.1061725	18.567818	113.3130915	-64.9372545	15.240222	115.7035405
-17.205074	-6.536672	115.91433	-11.039917	16.593014	114.089752	43.616543	-9.325785	115.835701	41.286667	46.266712	110.187241	42.451605	18.4704635	113.011471	-64.531439	14.7155645	115.168033
-18.214691	-6.776416	115.819534	-10.796569	16.307255	113.802979	43.940826	-9.368888	115.898849	41.372528	46.142262	109.666733	42.656677	18.386687	112.782791	-64.249815	14.227823	114.823167
-19.148346	-7.040131	115.67804	-10.563961	15.959011	113.543549	44.203739	-9.437443	115.795586	41.376732	45.970993	109.253708	42.7902355	18.266775	112.524647	-63.9181575	13.651247	114.562451
-20.229134	-7.175904	115.590652	-10.377421	15.578718	113.325752	44.440247	-9.568022	115.611526	41.380318	45.765488	108.884743	42.9102825	18.098733	112.2481345	-63.6651245	13.058703	114.4033695
-21.202951	-7.236928	115.419624	-10.225681	15.195367	113.160156	44.629272	-9.705664	115.422775	41.383373	45.591011	108.559654	43.0063225	17.9426735	111.9912145	-63.4576845	12.4480605	114.3290975
-22.117367	-7.303031	115.272995	-10.101657	14.833978	113.021996	44.74868	-9.805367	115.210052	41.364922	45.432522	108.342041	43.056801	17.8135775	111.7760465	-63.260115	11.8543785	114.2679455
-23.245338	-7.163794	115.094231	-10.01461	14.518317	112.902382	44.851215	-9.871886	114.972595	41.333355	45.309101	108.198761	43.092285	17.7186075	111.585678	-63.121505	11.3180265	114.219086
-24.652409	-6.877967	114.88868	-9.882927	14.131258	112.753571	44.983681	-9.962547	114.621544	41.246273	45.190872	108.005592	43.114977	17.6141625	111.313568	-62.880831	10.6483535	114.193574
-25.612917	-6.535987	114.783035	-9.813014	13.90773	112.669769	45.057972	-9.961912	114.357796	41.181068	45.120239	107.929466	43.11952	17.5791635	111.143631	-62.745548	10.2362965	114.195907
-26.553202	-6.238182	114.603699	-9.743883	13.710941	112.617958	45.132675	-9.988185	114.151085	41.126526	45.075302	107.866493	43.1296005	17.5435585	111.008789	-62.6173665	9.8783235	114.227127
-27.457598	-5.769975	114.479622	-9.686026	13.517015	112.583458	45.219223	-10.027032	114.009262	41.091732	45.042736	107.868446	43.1554775	17.507852	110.938854	-62.5275295	9.526178	114.228062
-28.324955	-5.261081	114.341438	-9.632656	13.333639	112.553787	45.299976	-10.042134	113.84771	41.089066	45.026684	107.914757	43.194521	17.492275	110.8812335	-62.459833	9.175003	114.2263405
-29.203817	-4.702019	114.205971	-9.571991	13.178039	112.533966	45.368114	-10.023026	113.682556	41.065701	45.039101	107.895508	43.2169075	17.5080375	110.789032	-62.3608895	8.8480405	114.2789
-30.102974	-4.037266	114.167084	-9.528543	13.03211	112.519966	45.437641	-10.012033	113.503853	40.977436	45.04528	107.835663	43.2075385	17.5166235	110.669758	-62.2646245	8.5475965	114.370174
-31.338131	-2.915869	114.14418	-9.482826	12.868595	112.511078	45.498951	-9.96809	113.161896	40.812004	45.02758	107.732841	43.1554775	17.529745	110.4473685	-62.1211295	8.207445	114.5747875
-32.200089	-2.102431	114.147522	-9.498083	12.775938	112.526451	45.51759	-9.94024	112.973701	40.685364	45.025177	107.611778	43.101477	17.5424685	110.2927395	-62.097643	8.0094075	114.7601625
-33.016769	-1.225366	114.18959	-9.540409	12.652995	112.551285	45.494484	-9.950177	112.802086	40.517262	44.988068	107.54454	43.005873	17.5189455	110.173313	-62.086691	7.7870445	114.929257
-33.81588	-0.327282	114.082016	-9.609578	12.480448	112.542549	45.439907	-9.962979	112.602402	40.352036	44.949505	107.590935	42.8959715	17.493263	110.0966685	-62.1151275	7.467633	114.9884295
-34.636841	0.606361	113.894211	-9.724934	12.289728	112.504555	45.347614	-10.00006	112.367271	40.215828	44.858341	107.645645	42.781721	17.4291405	110.006458	-62.231589	7.1503155	115.002652
-35.434296	1.634953	113.705696	-9.82325	12.096392	112.429283	45.188313	-10.084212	112.094833	40.12056	44.781139	107.757782	42.6544365	17.3484635	109.9263075	-62.3009365	6.8443205	114.9322585
-36.222107	2.725136	113.486839	-9.94362	11.927218	112.344826	44.978336	-10.177608	111.73233	40.046124	44.705601	107.896889	42.51223	17.2639965	109.8146095	-62.39947	6.5904395	114.8750425
-37.346748	4.461736	113.28244	-10.073975	11.690531	112.245834	44.65929	-10.311777	111.059654	39.957897	44.606827	108.126297	42.3085935	17.147525	109.5929755	-62.4565435	6.233537	114.8986925
-38.056877	5.690451	113.316536	-10.142368	11.576364	112.240837	44.458599	-10.399264	110.52623	39.891895	44.562687	108.289627	42.175247	17.0817115	109.4079285	-62.459983	6.0710165	115.0737455
-38.710533	6.949412	113.54985	-10.206265	11.510243	112.284348	44.224113	-10.430463	109.961143	39.832859	44.528492	108.395912	42.028486	17.0490145	109.1785275	-62.441016	5.9714715	115.3901685
-39.340965	8.260116	113.811554	-10.276486	11.503002	112.403641	43.980419	-10.439177	109.395126	39.757034	44.525547	108.477547	41.8687265	17.043185	108.9363365	-62.4216985	5.962819	115.8709455
-39.902374	9.589262	114.337769	-10.373394	11.546669	112.616493	43.711914	-10.404613	108.851776	39.656006	44.556366	108.552551	41.68396	17.0758765	108.7021635	-62.430748	6.0174615	116.5308225
-40.418667	10.905014	115.031754	-10.499656	11.616579	112.925865	43.387623	-10.311531	108.373047	39.50024	44.631203	108.584358	41.4439315	17.159836	108.4787025	-62.4432435	6.073322	117.3730275
-40.867989	12.240115	115.782669	-10.648122	11.737585	113.310562	43.064907	-10.188556	107.977608	39.260506	44.724609	108.625206	41.1627065	17.2680265	108.301407	-62.4589505	6.2071435	118.319717
-41.438278	14.274762	116.952805	-10.920021	11.927034	113.926819	42.588882	-9.979187	107.484123	38.881512	44.928879	108.7798	40.735197	17.474846	108.1319615	-62.575239	6.379222	119.7216765
-41.73111	15.550847	117.620537	-11.105702	12.071783	114.232086	42.27253	-9.778473	107.231438	38.616764	45.129482	108.849525	40.444647	17.6755045	108.0404815	-62.656051	6.4680615	120.4236905
-41.952862	16.840984	118.095055	-11.292635	12.166923	114.491211	42.005322	-9.546627	107.004463	38.39333	45.287697	109.055756	40.199326	17.870535	108.0301095	-62.784596	6.463311	120.9523125
-42.03857	18.096552	118.422989	-11.476694	12.315023	114.641205	41.804485	-9.318202	106.813156	38.172867	45.49715	109.306107	39.988676	18.089474	108.0596315	-62.942064	6.540572	121.2227785
-42.192822	19.389565	118.619049	-11.652529	12.440715	114.720604	41.639915	-9.088052	106.664658	37.987885	45.700867	109.500465	39.8139	18.3064075	108.0825615	-63.118958	6.5750225	121.3586465
-42.185066	20.589783	118.733727	-11.793952	12.571925	114.731979	41.494011	-8.856981	106.543312	37.798634	45.916401	109.662498	39.6463225	18.52971	108.102905	-63.2342265	6.61414	121.361053
-42.068615	21.833811	118.681358	-11.929459	12.698873	114.704445	41.360703	-8.646174	106.42849	37.633255	46.105934	109.756615	39.496979	18.72988	108.0925525	-63.355897	6.667866	121.3163375
-41.698994	23.588535	118.614868	-12.0769	12.891194	114.578209	41.221043	-8.389294	106.266876	37.403858	46.35516	109.761406	39.3124505	18.982933	108.014141	-63.4662505	6.799455	121.142277
-41.375725	24.638399	118.497726	-12.176048	12.975575	114.474091	41.14893	-8.251069	106.169853	37.283844	46.480896	109.729172	39.216387	19.1149135	107.9495125	-63.568483	6.8362365	120.9986695
-40.937717	25.767294	118.274498	-12.260513	13.058019	114.330582	41.068668	-8.148181	106.105659	37.19384	46.570606	109.683189	39.131254	19.2112125	107.894424	-63.65228	6.9048255	120.76674
-40.485729	26.934645	118.142059	-12.346569	13.132652	114.186516	40.995522	-8.07424	106.039009	37.084839	46.65271	109.61274	39.0401805	19.289235	107.8258745	-63.7333185	6.976069	120.5471575
-39.822247	27.846619	117.933891	-12.455856	13.134103	114.122559	40.873802	-8.02232	105.955849	36.963573	46.70467	109.528206	38.9186875	19.341175	107.7420275	-63.8303995	6.927031	120.5030905
-39.140839	28.801273	117.904938	-12.564034	13.118575	114.097717	40.731888	-7.978711	105.862549	36.797859	46.752094	109.447517	38.7648735	19.3866915	107.655033	-63.8929415	6.8504585	120.540401
-38.325897	29.830044	117.917999	-12.699178	13.103734	114.111885	40.567196	-7.932194	105.771759	36.632877	46.795631	109.387604	38.6000365	19.4317185	107.5796815	-63.9983925	6.7757495	120.6440885
-36.964367	31.170004	117.922462	-12.89578	13.065748	114.223801	40.318707	-7.855723	105.687347	36.367573	46.884926	109.38945	38.34314	19.5146015	107.5383985	-64.1347	6.6168945	120.9092035
-35.890865	32.107651	117.904877	-13.034487	13.083177	114.261734	40.173412	-7.774693	105.657661	36.188713	46.973991	109.417847	38.1810625	19.599649	107.537754	-64.2500365	6.566705	120.985714
-34.78566	33.024712	117.785118	-13.188582	13.113634	114.23349	40.053329	-7.689353	105.620384	36.010899	47.089222	109.450897	38.032114	19.6999345	107.5356405	-64.409278	6.5273335	120.9313395
-33.600685	33.872303	117.457794	-13.330318	13.181439	114.123299	39.934982	-7.565065	105.565117	35.831142	47.220699	109.457756	37.883062	19.827817	107.5114365	-64.543698	6.535061	120.7351615
-32.286026	34.798683	117.049492	-13.464004	13.272131	113.889648	39.854988	-7.424649	105.501579	35.672031	47.357674	109.461273	37.7635095	19.9665125	107.481426	-64.6915175	6.5777495	120.29787
-30.913696	35.638393	116.434029	-13.631426	13.380393	113.506248	39.79929	-7.264977	105.455292	35.545658	47.516491	109.505234	37.672474	20.125757	107.480263	-64.935326	6.635029	119.532233
-29.438341	36.483166	115.763664	NaN	NaN	NaN	39.793861	-7.07808	105.433228	35.448673	47.685127	109.626678	37.621267	20.3035235	107.529953	NaN	NaN	NaN
-27.095884	37.67305	114.614273	-14.006599	13.76925	112.389229	39.860924	-6.770151	105.594292	35.288013	48.028301	109.952179	37.5744685	20.629075	107.7732355	-65.5876665	6.909425	117.0052225
-25.375715	38.465488	114.00708	-14.153867	13.92151	111.96489	39.948154	-6.55473	105.867981	35.148346	48.260757	110.309914	37.54825	20.8530135	108.0889475	-65.855984	6.9900065	115.8408325
-23.684532	39.169086	113.620949	-14.322403	14.084244	111.767021	40.02021	-6.315615	106.2686	34.983902	48.543972	110.753357	37.502056	21.1141785	108.5109785	-66.146862	7.0543095	115.0230635
-21.897982	39.870102	113.514015	-14.499603	14.195498	111.737144	40.097786	-6.054309	106.776665	34.807747	48.844978	111.352158	37.4527665	21.3953345	109.0644115	-66.4519725	6.9956615	114.4098765
-20.05872	40.505569	113.566063	-14.65794	14.332369	111.834457	40.184006	-5.81317	107.351563	34.619175	49.087341	112.117577	37.4015905	21.6370855	109.73457	-66.7174705	7.0276525	113.934344
-18.151922	41.145924	113.825813	-14.800029	14.476614	112.041725	40.277069	-5.579175	108.047043	34.479977	49.338577	112.942871	37.378523	21.879701	110.494957	-66.978581	7.073527	113.588493
-16.21892	41.69529	114.114151	-14.942934	14.622766	112.269501	40.352715	-5.393167	108.853889	34.340839	49.567871	113.901352	37.346777	22.087352	111.3776205	-67.232645	7.15818	113.1613815
-13.24785	42.481052	114.699661	-15.14713	14.889948	112.647476	40.482967	-5.199681	110.234894	34.339531	49.807514	115.311218	37.411249	22.3039165	112.773056	-67.705509	7.4759795	112.521896
-11.310744	42.924084	114.987961	-15.281144	15.071702	112.845184	40.561157	-5.145348	111.277351	34.265465	49.949818	116.251221	37.413311	22.402235	113.764286	-67.975599	7.741169	111.926082
-9.350597	43.325294	115.357849	-15.404884	15.224129	112.967148	40.60284	-5.156405	112.265816	34.19648	50.007568	117.202293	37.39966	22.4255815	114.7340545	-68.209428	8.0226765	111.2002415
-7.416149	43.632771	115.598045	-15.510523	15.365973	113.105522	40.613644	-5.171719	113.215759	34.123676	50.027878	117.935089	37.36866	22.4280795	115.575424	-68.389706	8.3038665	110.63562
-5.491121	43.935078	115.965401	-15.575747	15.480561	113.284775	40.60688	-5.226231	114.110306	34.075825	50.077785	118.508385	37.3413525	22.425777	116.3093455	-68.4928465	8.535345	110.2602045
-3.672975	44.141754	116.199455	-15.61958	15.561999	113.489952	40.627872	-5.306672	114.872948	34.070477	50.045979	119.017769	37.3491745	22.3696535	116.9453585	-68.5883345	8.7543445	110.0345455
-1.841599	44.32074	116.509338	-15.686727	15.620361	113.722122	40.636551	-5.413027	115.613815	34.065842	50.007713	119.446602	37.3511965	22.297343	117.5302085	-68.7246505	8.943379	109.9140355
0.73416	44.452255	117.046036	-15.782654	15.653147	114.051689	40.531914	-5.518322	116.566231	34.063484	49.947948	120.00444	37.297699	22.214813	118.2853355	-68.863007	9.091481	109.8180425
2.406851	44.50869	117.442932	-15.875034	15.652791	114.241776	40.485012	-5.59582	116.948792	34.040874	49.888359	120.313538	37.262943	22.1462695	118.631165	-69.013011	9.1593125	109.852387
3.960206	44.491238	117.838791	-15.952082	15.644423	114.388466	40.398277	-5.60127	117.230141	33.961205	49.845169	120.56897	37.179741	22.1219495	118.8995555	-69.083905	9.1668965	109.8773765
5.443369	44.494595	118.116524	-16.020813	15.62664	114.478745	40.352299	-5.636635	117.306747	33.889851	49.813126	120.743355	37.121075	22.0882455	119.025051	-69.162701	9.1650345	109.932439
6.927396	44.441647	118.378296	-16.08972	15.618759	114.536758	40.275509	-5.630822	117.322502	33.849148	49.782963	120.845016	37.0623285	22.0760705	119.083759	-69.2417685	9.1614475	109.989757
8.314061	44.333382	118.548752	-16.132343	15.625949	114.564217	40.22937	-5.620617	117.263817	33.810627	49.760498	120.896973	37.0199985	22.0699405	119.080395	-69.2846845	9.1819575	110.048039
9.631492	44.233955	118.638649	-16.145998	15.635758	114.598381	40.221058	-5.617754	117.171463	33.785351	49.737129	120.886078	37.0032045	22.0596875	119.0287705	-69.2952005	9.2118285	110.1679915
11.624894	43.950848	118.651329	-16.104736	15.664625	114.643181	40.231361	-5.611652	117.113289	33.823757	49.702785	120.7062	37.027559	22.0455665	118.9097445	-69.237031	9.2836835	110.3766175
12.168931	43.374214	118.454803	-16.053177	15.646537	114.667358	40.277424	-5.64449	117.037666	33.862286	49.665104	120.520714	37.069855	22.010307	118.77919	-69.176209	9.282767	110.555526
12.413057	42.684711	118.211296	-16.006956	15.596895	114.66732	40.302422	-5.714218	116.934227	33.944202	49.608265	120.285431	37.123312	21.9470235	118.609829	-69.137224	9.2467665	110.724811
12.59656	41.838837	117.972496	-15.972578	15.540664	114.627365	40.320808	-5.80583	116.792046	34.042297	49.512375	119.981064	37.1815525	21.8532725	118.386555	-69.1267085	9.2280555	110.868175
12.798929	40.916885	117.580772	-15.927522	15.465848	114.546608	40.336441	-5.930905	116.612602	34.129734	49.398567	119.649376	37.2330875	21.733831	118.130989	-69.0881315	9.197865	110.962227
13.007254	39.929279	117.26078	-15.892416	15.383328	114.431717	40.348198	-6.067616	116.42437	34.25032	49.250362	119.226898	37.299259	21.591373	117.825634	-69.084091	9.175283	111.0378
13.09144	38.962204	116.870834	-15.859406	15.308105	114.306854	40.365883	-6.189851	116.229355	34.351379	49.135506	118.790627	37.358631	21.4728275	117.509991	-69.077443	9.1433825	111.103717
13.173561	37.486534	116.328026	-15.792921	15.227262	114.131805	40.379391	-6.348923	115.910103	34.534283	49.030479	118.180618	37.456837	21.340778	117.0453605	-69.042679	9.113746	111.2182495
13.216385	36.393742	115.904953	-15.745079	15.190439	114.048424	40.379745	-6.419166	115.687263	34.597893	48.936703	117.820671	37.488819	21.2587685	116.753967	-68.978977	9.1221095	111.342881
13.270508	35.26852	115.65728	-15.694094	15.191097	114.042023	40.379395	-6.460741	115.488182	34.658432	48.876652	117.513123	37.5189135	21.2079555	116.5006525	-68.9071015	9.1742385	111.5833935
13.273959	34.217018	115.403435	-15.637257	15.233699	114.11351	40.379101	-6.470767	115.349731	34.722294	48.829914	117.283043	37.5506975	21.1795735	116.316387	-68.8252115	9.2878245	111.910633
13.294031	33.117599	115.323677	-15.583653	15.297888	114.290512	40.392277	-6.492505	115.295067	34.798023	48.794823	117.120102	37.59515	21.151159	116.2075845	-68.762456	9.444617	112.3734395
13.338971	31.931643	115.267395	-15.548211	15.337942	114.549866	40.393963	-6.508169	115.319862	34.884129	48.778961	117.01667	37.639046	21.135396	116.168266	-68.735468	9.540488	112.931466
13.385691	30.712715	115.34314	-15.505867	15.368579	114.844788	40.42519	-6.520601	115.403046	34.955551	48.766663	116.987465	37.6903705	21.123031	116.1952555	-68.7021045	9.614127	113.4943205
13.448808	29.018625	115.555466	-15.440554	15.429889	115.249718	40.501236	-6.588315	115.614555	35.031162	48.751682	117.007828	37.766199	21.0816835	116.3111915	-68.647307	9.7780945	114.1882445
13.551216	27.806091	115.570877	-15.405829	15.450387	115.410088	40.555958	-6.643724	115.730026	35.131893	48.742165	117.042175	37.8439255	21.0492205	116.3861005	-68.6555835	9.8515535	114.4340755
13.677295	26.556835	115.543938	-15.378395	15.452952	115.452469	40.588207	-6.698438	115.778282	35.224262	48.714535	117.039192	37.9062345	21.0080485	116.408737	-68.6630245	9.8978555	114.496201
13.72158	25.489265	115.638176	-15.353834	15.44004	115.394363	40.607998	-6.76321	115.723564	35.292561	48.677483	116.983543	37.9502795	20.9571365	116.3535535	-68.6579475	9.9229435	114.4351725
13.85656	24.310892	115.370033	-15.325504	15.418845	115.2827	40.602417	-6.819899	115.629349	35.352341	48.617805	116.878601	37.977379	20.898953	116.253975	-68.628387	9.938737	114.311425
14.063993	23.143364	115.195587	-15.287992	15.369368	115.12439	40.626724	-6.879237	115.526649	35.415817	48.565979	116.754059	38.0212705	20.843371	116.140354	-68.5972545	9.895365	114.108426
14.223677	21.978224	114.976654	-15.229222	15.300095	114.973557	40.682446	-6.949946	115.428162	35.47134	48.490131	116.627716	38.076893	20.7700925	116.027939	-68.535337	9.8300975	113.919175
14.71974	20.277508	114.778427	-15.098093	15.182464	114.758232	40.83894	-7.040665	115.399155	35.578831	48.38958	116.403793	38.2088855	20.6744575	115.901474	-68.4050715	9.6904705	113.61499
15.107602	19.112211	114.614655	-14.98007	15.098863	114.603439	40.998623	-7.135311	115.427147	35.676224	48.301224	116.240501	38.3374235	20.5829565	115.833824	-68.2975635	9.6147695	113.373054
15.557011	17.971668	114.501068	-14.838381	15.009457	114.406296	41.164898	-7.235572	115.524445	35.792255	48.186619	116.052696	38.4785765	20.4755235	115.7885705	-68.1553385	9.5433905	113.0240215
15.96808	16.96072	114.493874	-14.691462	14.908205	114.147476	41.351986	-7.345448	115.696693	35.935978	48.07552	115.835274	38.643982	20.365036	115.7659835	-68.026906	9.451374	112.5289685
16.449293	16.091301	114.323151	-14.516171	14.803459	113.837112	41.540577	-7.466067	115.895401	36.094341	47.934093	115.626617	38.817459	20.234013	115.761009	-67.849801	9.372905	111.913215
16.966175	15.208279	114.187202	-14.310267	14.688709	113.492798	41.753036	-7.576235	116.122505	36.269852	47.776249	115.381203	39.011444	20.100007	115.751854	-67.631978	9.277411	111.233742
17.509613	14.268933	114.152679	-14.063305	14.541147	113.106537	41.968075	-7.681907	116.399529	36.501167	47.627087	115.154358	39.234621	19.97259	115.7769435	-67.361231	9.109704	110.4361305
18.230024	12.994824	113.994095	-13.666624	14.268996	112.573242	42.313381	-7.94623	116.783081	36.898689	47.342499	114.73349	39.606035	19.6981345	115.7582855	-66.939283	8.8398575	109.3881985
18.710987	12.286361	113.944267	-13.374149	14.058208	112.292084	42.542709	-8.131097	117.036461	37.177483	47.122803	114.420631	39.860096	19.495853	115.728546	-66.608394	8.620563	108.855622
19.230116	11.644763	113.86441	-13.092983	13.826691	112.072838	42.742561	-8.359916	117.195221	37.491627	46.891705	114.184105	40.117094	19.2658945	115.689663	-66.30306	8.3874875	108.456013
19.722918	10.975925	113.821114	-12.82883	13.594397	111.946953	42.938095	-8.605633	117.236481	37.777023	46.621056	113.945351	40.357559	19.0077115	115.590916	-66.015219	8.1810825	108.30299
20.175215	10.4542	113.710854	-12.595463	13.365823	111.882034	43.095654	-8.843041	117.190376	38.042542	46.38298	113.830521	40.569098	18.7699695	115.5104485	-65.760024	7.9616765	108.2536195
20.605452	9.887448	113.705734	-12.397091	13.17832	111.858154	43.206211	-9.054322	117.129074	38.266006	46.18219	113.876892	40.7361085	18.563934	115.502983	-65.5302905	7.792706	108.213325
20.978279	9.407838	113.772896	-12.249412	13.041043	111.912025	43.291302	-9.218977	117.115936	38.463512	46.040787	114.076614	40.877407	18.410905	115.596275	-65.376231	7.671181	108.227775
21.405937	8.855433	114.05423	-12.104362	12.952741	112.094513	43.375576	-9.428887	117.229042	38.789974	45.928734	114.780426	41.082775	18.2499235	116.004734	-65.291499	7.6555585	108.184292
21.545221	8.624704	114.403488	-12.061522	12.968412	112.321068	43.419483	-9.545485	117.404381	38.786446	45.887173	115.607605	41.1029645	18.170844	116.505993	-65.2260085	7.76598	108.136143
21.575972	8.439418	114.854691	-12.060562	13.035135	112.629639	43.437519	-9.622908	117.725922	38.952129	45.882332	116.417648	41.194824	18.129712	117.071785	-65.315948	7.940558	108.187493
21.53488	8.286744	115.385857	-12.068012	13.119209	113.001274	43.414532	-9.684082	118.144783	39.050137	45.898827	117.340302	41.2323345	18.1073725	117.7425425	-65.3683585	8.1310455	108.2600055
21.414597	8.142721	115.922127	-12.107662	13.233447	113.446106	43.404121	-9.758737	118.587219	39.13903	45.918762	118.167839	41.2715755	18.0800125	118.377529	-65.4868995	8.3868815	108.514683
21.171535	7.995717	116.44281	-12.152619	13.34579	113.886497	43.392269	-9.844165	119.029915	39.269886	45.930355	118.858681	41.3310775	18.043095	118.944298	-65.6363155	8.648485	108.828696
20.853266	7.820858	116.868233	-12.174671	13.471601	114.282738	43.368256	-9.907794	119.385086	39.373829	45.903427	119.418373	41.3710425	17.9978165	119.4017295	-65.7203845	8.9453855	109.1637465
20.205925	7.541724	117.239799	-12.182351	13.647021	114.757538	43.339722	-9.929421	119.7155	39.525501	45.879513	119.972275	41.4326115	17.975046	119.8438875	-65.7973135	9.318996	109.6711885
19.689705	7.332067	117.299126	-12.161903	13.758349	114.979767	43.350403	-9.922029	119.768394	39.623688	45.870667	120.153618	41.4870455	17.974319	119.961006	-65.8108515	9.542379	109.998528
19.124203	7.116652	117.237427	-12.105813	13.856289	115.104767	43.355724	-9.896277	119.673851	39.717968	45.859489	120.211182	41.536846	17.981606	119.9425165	-65.748472	9.730972	110.2670175
18.567635	6.895608	117.087593	-12.039422	13.943341	115.164719	43.387135	-9.84097	119.494804	39.79211	45.855869	120.180847	41.5896225	18.0074495	119.8378255	-65.6684665	9.8792325	110.4916125
17.970762	6.714006	116.873672	-11.956891	14.029701	115.183304	43.439419	-9.754919	119.273544	39.860802	45.88028	120.094574	41.6501105	18.0626805	119.684059	-65.5638925	9.9967215	110.682549
17.304811	6.532825	116.687943	-11.891847	14.127952	115.182831	43.513359	-9.675644	119.047379	39.915401	45.912762	119.959724	41.71438	18.118559	119.5035515	-65.498074	10.137345	110.8621105
16.465687	6.303147	116.519867	-11.839746	14.241488	115.204834	43.577698	-9.609574	118.832085	39.954216	45.941811	119.768845	41.765957	18.1661185	119.300465	-65.445449	10.3168575	111.109203
15.150375	5.8966	116.266907	-11.783041	14.419128	115.277061	43.563709	-9.511067	118.653191	40.020378	45.953968	119.4571	41.7920435	18.2214505	119.0551455	-65.3581255	10.6168055	111.4989765
14.268049	5.618517	116.160667	-11.777214	14.539541	115.384254	43.536652	-9.510128	118.562721	40.096661	45.940956	119.268326	41.8166565	18.215414	118.9155235	-65.3710845	10.863668	111.8529845
13.308758	5.384992	116.168144	-11.797513	14.660089	115.595154	43.460541	-9.540864	118.498314	40.16452	45.904205	119.105133	41.8125305	18.1816705	118.8017235	-65.4075565	11.1385075	112.3885845
12.235563	5.056858	116.263306	-11.815326	14.796792	115.933784	43.347466	-9.586535	118.484436	40.246284	45.855598	118.954559	41.796875	18.1345315	118.7194975	-65.427527	11.4590525	113.1480705
11.109055	4.728945	116.49382	-11.841811	14.932071	116.362503	43.240211	-9.641223	118.568779	40.324108	45.816479	118.840874	41.7821595	18.087628	118.7048265	-65.4657815	11.776514	114.0201795
10.04493	4.407238	116.765549	-11.866459	15.066223	116.86673	43.136681	-9.690034	118.723091	40.413181	45.77903	118.804344	41.774931	18.044498	118.7637175	-65.507849	12.087948	114.9697425
8.943806	4.11051	117.107246	-11.869781	15.176624	117.394707	43.079903	-9.730276	118.881569	40.492569	45.764004	118.823921	41.786236	18.016864	118.852745	-65.525798	12.336384	115.936669
7.228114	3.605459	117.618195	-11.850951	15.315353	118.140877	43.037998	-9.72788	119.087196	40.58255	45.793354	118.91922	41.810274	18.032737	119.003208	-65.512176	12.597969	117.278546
6.112358	3.258919	117.88343	-11.847187	15.389005	118.563927	43.044315	-9.73564	119.131981	40.598091	45.819584	119.033539	41.821203	18.041972	119.08276	-65.515577	12.736038	118.045094
5.035562	2.973385	118.090233	-11.832339	15.430471	118.904625	43.025173	-9.707987	119.130241	40.618679	45.847027	119.119682	41.821926	18.06952	119.1249615	-65.486604	12.791422	118.6842885
3.913842	2.65694	118.210114	-11.820163	15.46479	119.163147	42.971901	-9.643381	119.087234	40.642349	45.888756	119.142769	41.807125	18.1226875	119.1150015	-65.447451	12.8068925	119.2112925
2.745008	2.337697	118.283142	-11.816265	15.502377	119.363068	42.934494	-9.594198	118.941673	40.649803	45.915531	119.081406	41.7921485	18.1606665	119.0115395	-65.4246785	12.8440875	119.7145965
1.702098	2.039685	118.310501	-11.802122	15.550269	119.491554	42.913334	-9.54108	118.76944	40.663967	45.943512	118.922081	41.7886505	18.201216	118.8457605	-65.3928945	12.899322	120.1373475
0.670811	1.793706	118.330124	-11.792259	15.603946	119.564209	42.890011	-9.478159	118.578255	40.69659	45.97134	118.705391	41.7933005	18.2465905	118.641823	-65.3778185	12.9613015	120.486595
-0.925489	1.337459	118.305145	-11.719717	15.676631	119.616829	42.861679	-9.434126	118.298637	40.72443	45.974911	118.343498	41.7930545	18.2703925	118.3210675	-65.2324885	13.0828695	120.9125905
-1.935448	1.02795	118.323288	-11.666962	15.697935	119.635735	42.84655	-9.444908	118.153748	40.77903	45.961872	118.100464	41.81279	18.258482	118.127106	-65.146714	13.137388	121.144364
-2.843255	0.751953	118.345139	-11.584742	15.707098	119.620872	42.8773	-9.513431	118.000519	40.853809	45.921986	117.883492	41.8655545	18.2042775	117.9420055	-65.0350385	13.2099185	121.2997385
-3.762339	0.509971	118.422363	-11.524941	15.703302	119.599472	42.919224	-9.591921	117.908493	40.917702	45.883316	117.669823	41.918463	18.1456975	117.789158	-64.968345	13.2609065	121.409786
-4.673944	0.178187	118.415764	-11.463938	15.70166	119.563675	42.932259	-9.632215	117.849312	40.963699	45.849117	117.469444	41.947979	18.108451	117.659378	-64.875855	13.294869	121.467972
-5.566658	-0.098375	118.437103	-11.384693	15.721105	119.501839	42.963642	-9.669048	117.816093	41.028057	45.803566	117.251923	41.9958495	18.067259	117.534008	-64.7652355	13.374951	121.46967
-6.320813	-0.346263	118.417343	-11.324337	15.731229	119.418312	43.002338	-9.683815	117.78717	41.129841	45.799503	117.024002	42.0660895	18.057844	117.405586	-64.7147635	13.404614	121.431038
-7.43821	-0.641972	118.387833	-11.251636	15.757443	119.219948	43.050079	-9.668502	117.70575	41.182945	45.817165	116.727707	42.116512	18.0743315	117.2167285	-64.619784	13.4405545	121.2231675
-8.119474	-0.867061	118.205223	-11.192069	15.782125	119.008102	43.10976	-9.629911	117.62738	41.221039	45.86264	116.512917	42.1653995	18.1163645	117.0701485	-64.5495375	13.4478855	120.9460555
-8.849172	-1.063554	118.026863	-11.159963	15.804097	118.770279	43.164288	-9.580885	117.519928	41.226433	45.910503	116.355408	42.1953605	18.164809	116.937668	-64.5152865	13.443385	120.60289
-9.511358	-1.234667	117.766174	-11.115722	15.819454	118.473747	43.238888	-9.487263	117.412743	41.120728	45.991673	116.282425	42.179808	18.252205	116.847584	-64.411252	13.386703	120.09991
-10.068398	-1.378149	117.331612	-11.068522	15.814734	118.06266	43.347694	-9.385438	117.29586	41.141052	46.097832	116.197906	42.244373	18.356197	116.746883	-64.381417	13.273271	119.378437
-10.601234	-1.472451	116.777992	-11.040457	15.808996	117.570183	43.459019	-9.273325	117.086647	41.264069	46.23	116.11422	42.361544	18.4783375	116.6004335	-64.442458	13.1396545	118.5399325
-11.134363	-1.508522	116.251816	-11.022043	15.847736	117.0392	43.544537	-9.131733	116.8535	41.232212	46.359951	116.00605	42.3883745	18.614109	116.429775	-64.4324605	13.081363	117.648625
-11.945471	-1.588769	115.321541	-11.043837	15.947975	116.221359	43.594074	-8.8415	116.479134	41.102474	46.60796	115.789734	42.348274	18.88323	116.134434	-64.435948	13.01272	116.308284
-12.547597	-1.611899	114.905342	-11.040192	16.039726	115.818825	43.589149	-8.661931	116.172935	40.969776	46.728474	115.560364	42.2794625	19.0332715	115.8666495	-64.3598465	13.0461805	115.7710005
-13.105473	-1.624238	114.636002	-11.017012	16.129335	115.554749	43.567581	-8.476916	115.952621	40.838627	46.862854	115.253487	42.203104	19.192969	115.603054	-64.237128	13.065701	115.506444
-13.603471	-1.631871	114.479782	-11.017377	16.225182	115.40477	43.542355	-8.334997	115.73584	40.775555	47.017426	115.058449	42.158955	19.3412145	115.3971445	-64.193709	13.1091495	115.4123955
-14.039519	-1.609422	114.402626	-10.999921	16.314789	115.328812	43.540405	-8.215984	115.606354	40.776028	47.146137	114.863327	42.1582165	19.4650765	115.2348405	-64.1580585	13.1645015	115.4227835
-14.462395	-1.57609	114.333595	-10.996346	16.383308	115.249924	43.531338	-8.109741	115.511406	40.729023	47.315804	114.728676	42.1301805	19.6030315	115.120041	-64.1228725	13.1635845	115.379807
-14.868675	-1.508044	114.24649	-11.002539	16.478979	115.15609	43.481518	-7.984632	115.384148	40.666565	47.500713	114.609161	42.0740415	19.7580405	114.9966545	-64.0791195	13.1999175	115.3155255
-15.492627	-1.395743	114.088455	-11.019458	16.611971	114.940956	43.419518	-7.761416	115.228638	40.423157	47.817215	114.430527	41.9213375	20.0278995	114.8295825	-63.9602535	13.1960425	115.0523295
-15.904519	-1.326983	113.839294	-11.041537	16.704012	114.743423	43.395859	-7.594397	115.164543	40.607357	47.967575	114.249611	42.001608	20.186589	114.707077	-64.084682	13.221435	114.779769
-16.369379	-1.225828	113.538147	-11.071596	16.773605	114.481499	43.406479	-7.403077	115.109131	40.518986	48.203659	114.290985	41.9627325	20.400291	114.700058	-64.1059245	13.146919	114.26294
-16.800436	-1.122021	113.096527	-11.101596	16.808489	114.17556	43.436119	-7.202253	115.047417	40.452938	48.421589	114.356819	41.9445285	20.609668	114.702118	-64.1477205	13.00731	113.649002
-17.186096	-0.998076	112.582687	-11.145992	16.82518	113.833977	43.492489	-7.001796	114.987312	40.424202	48.649643	114.482048	41.9583455	20.8239235	114.73468	-64.2503295	12.8264365	112.933274
-17.541058	-0.921788	112.050072	-11.195974	16.86446	113.493416	43.522324	-6.789259	114.950134	40.329742	48.889206	114.787384	41.926033	21.0499735	114.868759	-64.317981	12.6789465	112.118073
-17.84424	-0.832993	111.558746	-11.223659	16.932743	113.200783	43.519382	-6.558068	114.951942	40.229225	49.115742	115.120102	41.8743035	21.278837	115.036022	-64.3216215	12.586649	111.365544
-18.274488	-0.679363	111.137878	-11.291955	17.128195	112.93074	43.68137	-6.324574	115.012764	40.070343	49.38842	115.488342	41.8758565	21.531923	115.250553	-64.4597665	12.724467	110.610927
-18.592226	-0.615318	111.01123	-11.380426	17.25959	112.861694	43.644287	-6.131019	115.189339	39.990139	49.592972	115.62188	41.817213	21.7309765	115.4056095	-64.578065	12.7882035	110.3177785
-18.875662	-0.704728	111.014404	-11.459862	17.387524	112.859619	43.596706	-5.947122	115.353096	39.900734	49.786533	115.733528	41.74872	21.9197055	115.543312	-64.668444	12.8553425	110.175926
-19.131378	-0.844298	111.076942	-11.548764	17.490934	112.89135	43.553146	-5.790197	115.538261	39.719677	49.889767	115.807938	41.6364115	22.049785	115.6730995	-64.7339395	12.932083	110.1096005
-19.386515	-1.087095	111.118362	-11.627011	17.555937	112.915527	43.533497	-5.692518	115.727493	39.571999	49.988365	115.813133	41.552748	22.1479235	115.770313	-64.80677	12.9639505	110.060741
-19.749018	-1.348407	111.143005	-11.718811	17.603161	112.907623	43.456768	-5.582038	115.891556	39.476299	50.087132	115.761421	41.4665335	22.252547	115.8264885	-64.9041555	12.953775	109.9887575
-20.180094	-1.626528	111.113297	-11.764269	17.620653	112.838188	43.416969	-5.50946	115.985611	39.416122	50.147057	115.608452	41.4165455	22.3187985	115.7970315	-64.9450835	12.9225075	109.8793445
-20.825066	-2.117355	110.899261	-11.837701	17.663227	112.58345	43.351254	-5.357697	116.011978	39.346504	50.281586	115.281204	41.348879	22.4619445	115.646591	-65.024281	12.8645095	109.520309
-21.273794	-2.440868	110.876312	-11.880719	17.776739	112.389114	43.280296	-5.181795	116.012787	39.242889	50.344231	114.897728	41.2615925	22.581218	115.4552575	-65.0230305	12.97226	109.3229705
-21.740438	-2.694445	111.101425	-11.926261	17.959158	112.257553	43.23394	-4.985179	116.15741	38.97047	50.400017	114.316322	41.102205	22.707419	115.236866	-64.954727	13.210897	109.27824
-22.180927	-2.912307	111.515999	-11.961539	18.139189	112.176552	43.202667	-4.844594	116.441406	38.797283	50.42292	113.547089	40.999975	22.789163	114.9942475	-64.923053	13.489215	109.3588565
-22.696384	-3.038821	112.055504	-11.983111	18.215538	112.159515	43.195324	-4.766337	116.806885	38.660576	50.418163	112.769745	40.92795	22.825913	114.788315	-64.894172	13.605163	109.530715
-23.282625	-3.091208	112.61734	-12.000318	18.188238	112.227264	43.178013	-4.772595	117.139694	38.573647	50.305344	112.087822	40.87583	22.7663745	114.613758	-64.876466	13.6101015	109.84077
-23.889904	-3.172729	112.998878	-12.005885	18.047867	112.342606	43.148117	-4.876185	117.387566	38.551617	50.118111	111.591675	40.849867	22.620963	114.4896205	-64.861637	13.474771	110.1955915
-24.894926	-3.249423	113.258705	-11.997742	17.683187	112.438187	43.084652	-5.087081	117.527977	38.542175	49.857677	111.174965	40.8134135	22.385298	114.351471	-64.8088975	12.981076	110.524903
-25.461388	-3.241868	113.244888	-12.006407	17.425882	112.4086	43.00668	-5.203056	117.415146	38.497498	49.727211	111.044243	40.752089	22.2620775	114.2296945	-64.764903	12.5896865	110.5875055
-26.099895	-3.160999	113.06366	-12.018063	17.207081	112.291084	42.93578	-5.315112	117.17173	38.480522	49.610878	110.829353	40.708151	22.147883	114.0005415	-64.744277	12.266279	110.5816265
-26.72632	-3.055205	112.894882	-12.03788	17.058796	112.139145	42.849831	-5.367461	116.859459	38.337826	49.539169	110.627403	40.5938285	22.085854	113.743431	-64.6695885	12.031738	110.534859
-27.440336	-2.822794	112.888885	-12.080207	16.984669	112.015327	42.767063	-5.391854	116.535118	38.179893	49.504406	110.342155	40.473478	22.056276	113.4386365	-64.633892	11.913062	110.5920175
-28.144432	-2.607148	112.922966	-12.126032	16.954504	111.98201	42.70248	-5.397648	116.243759	37.977512	49.457317	109.997536	40.339996	22.0298345	113.1206475	-64.59206	11.8791735	110.8433725
-28.972322	-2.25575	113.142372	-12.178567	16.955223	112.04071	42.632427	-5.396989	115.972435	37.846802	49.408783	109.600113	40.2396145	22.005897	112.786274	-64.5967485	11.904549	111.295146
-29.991135	-1.589249	113.611816	-12.276937	16.972517	112.255035	42.486279	-5.396173	115.557243	37.562382	49.334747	109.20578	40.0243305	21.969287	112.3815115	-64.5782045	11.975747	112.1285585
-30.682838	-1.116998	113.872185	-12.337873	16.960661	112.395058	42.34914	-5.416532	115.318939	37.471912	49.278908	108.946014	39.910526	21.931188	112.1324765	-64.586272	11.990134	112.6576395
-31.384186	-0.601807	114.050362	-12.381562	16.922655	112.454071	42.218334	-5.47818	115.041008	37.429321	49.224751	108.742943	39.8238275	21.8732855	111.8919755	-64.5869515	11.9720245	113.0161665
-32.035118	-0.053909	113.944397	-12.430634	16.830534	112.418816	42.104862	-5.558003	114.728615	37.451599	49.14415	108.516266	39.7782305	21.7930735	111.6224405	-64.6394985	11.8679945	113.2151915
-32.735764	0.567083	113.766716	-12.438473	16.710857	112.289825	42.008942	-5.658722	114.29998	37.408123	49.066322	108.381523	39.7085325	21.7038	111.3407515	-64.5854785	11.717914	113.2388985
-33.300777	1.254373	113.54673	-12.474583	16.59613	112.100555	41.851501	-5.758883	113.780891	37.386154	48.936535	108.193588	39.6188275	21.588826	110.9872395	-64.5679935	11.603434	113.2138705
-33.873722	1.954608	113.365158	-12.489235	16.508398	111.896622	41.660004	-5.877896	113.300133	37.344231	48.793674	107.960854	39.5021175	21.457889	110.6304935	-64.4805875	11.558907	113.1627505
-34.680553	3.161181	113.143684	-12.544467	16.39703	111.653915	41.371685	-6.081722	112.673279	37.274464	48.573963	107.62513	39.3230745	21.2461205	110.1492045	-64.4120085	11.5479395	113.1586255
-35.218479	4.060807	113.017448	-12.60399	16.315058	111.542007	41.208553	-6.244093	112.368431	37.234028	48.394028	107.465721	39.2212905	21.0749675	109.917076	-64.4292705	11.5551485	113.166938
-35.692162	5.003897	112.945427	-12.677553	16.223959	111.470589	41.060474	-6.390634	112.133636	37.191154	48.251266	107.347397	39.125814	20.930316	109.7405165	-64.48092	11.517602	113.2006615
-36.140587	5.933967	112.886192	-12.770349	16.095228	111.418724	40.90086	-6.566338	111.866188	37.121254	48.115234	107.275558	39.011057	20.774448	109.570873	-64.551755	11.416008	113.266575
-36.598419	6.939895	112.821892	-12.863975	15.94677	111.368286	40.72871	-6.745047	111.568344	37.008625	47.963734	107.158134	38.8686675	20.6093435	109.363239	-64.5966175	11.2841965	113.373333
-37.011711	7.99621	112.736465	-12.968582	15.799872	111.293755	40.543835	-6.910452	111.189331	36.87355	47.817036	107.048889	38.7086925	20.453292	109.11911	-64.6458565	11.146452	113.4684
-37.396519	9.081084	112.664268	-13.065132	15.64405	111.197128	40.332199	-7.075191	110.708916	36.730724	47.681313	106.969177	38.5314615	20.303061	108.8390465	-64.6617255	10.985039	113.5552095
-37.864902	10.768353	112.48349	-13.200272	15.41738	110.994217	39.991924	-7.262162	109.922195	36.584682	47.504471	106.827454	38.288303	20.1211545	108.3748245	-64.688847	10.7136055	113.6136095
-38.084965	11.978587	112.347916	-13.290554	15.309334	110.851196	39.691265	-7.357907	109.391006	36.520927	47.433487	106.769814	38.106096	20.03779	108.08041	-64.687204	10.580878	113.621982
-38.320915	13.236974	112.260345	-13.367928	15.242785	110.718872	39.535786	-7.470901	108.805313	36.452419	47.346134	106.734482	37.9941025	19.9376165	107.7698975	-64.7299585	10.5479535	113.6678465
-38.436241	14.511148	112.236763	-13.459311	15.196082	110.604881	39.321087	-7.52179	108.300781	36.389912	47.268536	106.711021	37.8554995	19.873373	107.505901	-64.7741215	10.518791	113.703861
-38.493793	15.831425	112.128403	-13.535012	15.156033	110.531906	39.120876	-7.592882	107.834122	36.336388	47.210426	106.762825	37.728632	19.808772	107.2984735	-64.798656	10.503294	113.7653385
-38.520081	17.180872	112.15358	-13.609523	15.146075	110.470093	38.942711	-7.662145	107.409325	36.303921	47.168694	106.854782	37.623316	19.7532745	107.1320535	-64.842362	10.5388755	113.8081325
-38.449509	18.483309	112.14106	-13.687362	15.150237	110.40918	38.757507	-7.705902	107.056953	36.300556	47.136837	106.928589	37.5290315	19.7154675	106.992771	-64.9037555	10.5850065	113.825589
-38.14307	20.51251	111.999443	-13.807489	15.161888	110.301819	38.522686	-7.749315	106.632652	36.258083	47.107079	107.054008	37.3903845	19.678882	106.84333	-65.0053625	10.644894	113.760308
-37.980446	21.879807	111.982605	-13.886508	15.165727	110.208847	38.407314	-7.772991	106.401566	36.218487	47.072071	107.172951	37.3129005	19.64954	106.7872585	-65.0859165	10.681914	113.6304355
-37.685753	23.159189	111.962662	-13.979028	15.131392	110.157547	38.308151	-7.810232	106.173538	36.153591	47.051422	107.298424	37.230871	19.620595	106.735981	-65.188927	10.642189	113.579113
-37.239746	24.467369	111.960052	-14.051266	15.072149	110.135056	38.19228	-7.864412	105.936172	36.091068	47.002293	107.459244	37.141674	19.5689405	106.697708	-65.244206	10.5753575	113.572404
-36.87944	25.791157	112.081955	-14.125969	14.997095	110.144295	38.056019	-7.925271	105.714333	36.029789	46.910885	107.614792	37.042904	19.492807	106.6645625	-65.294842	10.501383	113.6240275
-36.336678	27.039251	112.209656	-14.162678	14.920301	110.179016	37.92532	-8.00276	105.54203	36.005722	46.803066	107.765495	36.965521	19.400153	106.6537625	-65.290877	10.440449	113.7042695
-35.663429	28.281891	112.238525	-14.204407	14.830744	110.219971	37.839664	-8.116676	105.426094	36.016602	46.687527	107.908905	36.928133	19.2854255	106.6674995	-65.336947	10.3760625	113.7724425
-34.780087	30.157692	112.322868	-14.21184	14.702227	110.226318	37.791851	-8.312701	105.323387	36.068897	46.496693	108.079674	36.930374	19.091996	106.7015305	-65.354054	10.312458	113.7511055
-34.044205	31.416861	112.339615	-14.200699	14.599286	110.210182	37.782242	-8.429018	105.263733	36.106155	46.397884	108.172882	36.9441985	18.984433	106.7183075	-65.3455965	10.214139	113.7020565
-33.286457	32.651527	112.419571	-14.191827	14.490788	110.203316	37.785259	-8.552093	105.198082	36.117088	46.290405	108.289734	36.9511735	18.869156	106.743908	-65.3348275	10.11242	113.662724
-32.48391	33.748085	112.479195	-14.231673	14.378567	110.244728	37.767597	-8.661846	105.128845	36.115746	46.193798	108.467522	36.9416715	18.765976	106.7981835	-65.4050175	9.991158	113.6912725
-31.592745	34.92355	112.641609	-14.251748	14.299475	110.310173	37.722145	-8.749205	105.063972	36.107182	46.111309	108.712616	36.9146635	18.681052	106.888294	-65.4181595	9.917898	113.732052
-30.668959	36.014278	112.882301	-14.341503	14.223652	110.509682	37.665447	-8.813105	105.075981	36.117023	46.027885	109.058998	36.891235	18.60739	107.0674895	-65.574241	9.839914	113.9518745
-29.670637	37.018696	113.238182	-14.436547	14.161862	110.71862	37.647411	-8.867337	105.140663	36.142731	45.992283	109.524132	36.895071	18.562473	107.3323975	-65.768165	9.761251	114.1048425
-28.010702	38.595806	113.954689	-14.590287	14.106714	111.119125	37.648384	-8.866882	105.337128	36.167519	45.997196	110.402908	36.9079515	18.565157	107.870018	-66.0885255	9.648271	114.368232
-26.836714	39.456142	114.442108	-14.68852	14.09858	111.444641	37.67918	-8.813159	105.511566	36.155891	46.038723	110.997604	36.9175355	18.612782	108.254585	-66.2945755	9.584378	114.634697
-25.558367	40.362537	114.983154	-14.811627	14.117522	111.781525	37.736843	-8.729588	105.683517	36.123627	46.119621	111.649895	36.930235	18.6950165	108.666706	-66.553489	9.5400275	114.896344
-24.256487	41.153564	115.493523	-14.913666	14.163598	112.118507	37.798035	-8.606848	105.841354	36.200924	46.17907	112.135994	36.9994795	18.786111	108.988674	-66.8268115	9.541085	115.24834
-22.88096	41.919117	116.016853	-14.972403	14.235242	112.409332	37.885921	-8.474351	105.950928	36.223293	46.272442	112.644211	37.054607	18.8990455	109.2975695	-66.999413	9.5714385	115.5210945
-21.343903	42.597492	116.414131	-15.007501	14.306122	112.662193	37.966602	-8.332054	106.02449	36.154301	46.400089	113.088562	37.0604515	19.0340175	109.556526	-67.0754535	9.5782265	115.76786
-19.865355	43.184956	116.687378	-15.017676	14.388943	112.843323	38.056908	-8.174804	106.062759	36.141396	46.501358	113.420609	37.099152	19.163277	109.741684	-67.134504	9.614609	115.944962
-17.424038	44.020947	116.908089	-14.96431	14.524211	112.973595	38.21991	-7.944242	106.1231	36.136833	46.637878	113.72644	37.1783715	19.346818	109.92477	-67.1069915	9.701604	116.02242
-15.794353	44.443893	116.832993	-14.911455	14.625475	113.014816	38.367378	-7.800251	106.246605	36.085041	46.743439	113.843285	37.2262095	19.471594	110.044945	-67.0491195	9.779356	115.984687
-14.063646	44.836777	116.692062	-14.845455	14.715244	113.027596	38.558872	-7.683142	106.511078	35.998009	46.861965	113.96209	37.2784405	19.5894115	110.236584	-66.9693505	9.8410765	115.818608
-12.236934	45.09129	116.406403	-14.772931	14.793736	113.070488	38.808956	-7.620324	106.947098	35.890682	47.011925	114.165092	37.349819	19.6958005	110.556095	-66.895681	9.8916715	115.584881
-10.459156	45.327271	116.215942	-14.694063	14.805748	113.168945	39.108093	-7.603258	107.552567	35.814018	47.224979	114.569855	37.4610555	19.8108605	111.061211	-66.8491815	9.8006355	115.276679
-8.496596	45.344658	116.158592	-14.662512	14.777468	113.335213	39.480038	-7.713229	108.381508	35.762608	47.382416	115.111221	37.621323	19.8345935	111.7463645	-66.946347	9.7203425	114.9240615
-6.585305	45.357258	116.268097	-14.65883	14.710548	113.546143	39.713909	-7.837189	109.381905	35.786411	47.559563	115.804863	37.75016	19.861187	112.593384	-67.06782	9.559909	114.498902
-3.557222	45.106682	116.471901	-14.686582	14.539356	113.83606	39.809898	-8.028039	110.883713	35.887058	47.597778	116.83989	37.848478	19.7848695	113.8618015	-67.221642	9.2938425	113.8103185
-1.528419	44.907112	116.536652	-14.715388	14.415418	113.955833	39.865387	-8.214036	111.733772	35.888416	47.418091	117.447708	37.8769015	19.6020275	114.59074	-67.3076775	9.2288085	113.320926
0.573034	44.564613	116.543114	-14.694691	14.341588	113.991913	39.969845	-8.391138	112.448418	35.940926	47.186241	117.896988	37.9553855	19.3975515	115.172703	-67.3447675	9.2856245	112.811123
2.578528	44.320164	116.436264	-14.643097	14.284486	113.912376	40.090176	-8.545824	113.163589	36.05299	47.024666	118.147064	38.071583	19.239421	115.6553265	-67.357777	9.329551	112.1694255
4.638741	43.877094	116.257347	-14.543589	14.248234	113.700523	40.283325	-8.696944	113.787094	36.161976	46.873821	118.330528	38.2226505	19.0884385	116.058811	-67.3098285	9.4080295	111.342235
6.689325	43.502159	115.996758	-14.400496	14.203775	113.432312	40.524734	-8.861395	114.339745	36.309723	46.683201	118.412338	38.4172285	18.910903	116.3760415	-67.2182205	9.496647	110.4885825
8.790104	43.005428	115.76078	-14.220366	14.126401	113.187447	40.815945	-9.079866	114.802185	36.473415	46.513527	118.408623	38.64468	18.7168305	116.605404	-67.085412	9.5359715	109.76949
11.724688	42.287403	115.499641	-13.853793	13.958452	112.998093	41.254429	-9.358423	115.285561	36.881142	46.272369	118.225883	39.0677855	18.456973	116.755722	-66.7753715	9.459931	109.240464
13.745356	41.692947	115.362274	-13.564075	13.813892	112.977303	41.550587	-9.564606	115.479973	37.209007	46.066193	118.023697	39.379797	18.2507935	116.751835	-66.507947	9.3769905	109.202771
15.604608	41.116306	115.264557	-13.266514	13.640687	112.985626	41.838146	-9.762766	115.54084	37.550362	45.868961	117.786575	39.694254	18.0530975	116.6637075	-66.227282	9.2282765	109.3075445
16.284174	40.087704	115.061745	-12.968498	13.463135	112.979698	42.082062	-9.89392	115.471336	37.882294	45.708248	117.520477	39.982178	17.907164	116.4959065	-65.919174	9.019106	109.4634895
16.913313	38.994961	114.815948	-12.676419	13.3072	112.922813	42.295856	-9.983965	115.318596	38.146736	45.54287	117.258919	40.221296	17.7794525	116.2887575	-65.574134	8.8349475	109.5568685
17.561787	37.910728	114.512924	-12.431518	13.191098	112.846626	42.493374	-10.05733	115.128723	38.350876	45.40974	117.021667	40.422125	17.676205	116.075195	-65.285161	8.705991	109.618057
18.190401	36.850662	114.290985	-12.20698	13.117086	112.765953	42.683132	-10.103261	114.952049	38.554558	45.319248	116.781845	40.618845	17.6079935	115.866947	-65.032805	8.6261785	109.664959
19.132252	35.186653	113.996078	-11.920651	13.038024	112.659058	42.927067	-10.164931	114.741219	38.878868	45.231457	116.48307	40.9029675	17.533263	115.6121445	-64.7442695	8.542785	109.7059715
19.74328	34.086414	113.850533	-11.755836	13.001849	112.6026	43.075226	-10.199347	114.60408	39.055614	45.158257	116.3321	41.06542	17.479455	115.46809	-64.577092	8.524243	109.73711
20.325281	33.009132	113.727783	-11.607669	12.964961	112.543747	43.243813	-10.250818	114.512611	39.240726	45.072277	116.17038	41.2422695	17.4107295	115.3414955	-64.4576075	8.5191925	109.7459985
20.917103	31.894573	113.562729	-11.455544	12.937032	112.5	43.422405	-10.299804	114.471664	39.402088	44.981224	116.007278	41.4122465	17.34071	115.239471	-64.3233345	8.533354	109.760529
21.50816	30.818319	113.412621	-11.298574	12.89659	112.469391	43.596291	-10.363235	114.515305	39.59251	44.899784	115.823318	41.5944005	17.2682745	115.1693115	-64.1915485	8.5249055	109.7694705
22.10618	29.760479	113.335403	-11.130059	12.838886	112.465668	43.80127	-10.435464	114.620758	39.800636	44.815437	115.689766	41.800953	17.1899865	115.155262	-64.061071	8.4877855	109.776074
22.730967	28.654354	113.283386	-10.952792	12.76701	112.486565	44.023113	-10.515595	114.783524	39.993465	44.713947	115.563347	42.008289	17.099176	115.1734355	-63.913873	8.434844	109.7996945
23.636309	27.052006	113.251564	-10.668616	12.641265	112.506935	44.414825	-10.629489	115.042282	40.272545	44.602989	115.375839	42.343685	16.98675	115.2090605	-63.680917	8.29578	109.8048095
24.245691	26.019684	113.232552	-10.447357	12.537527	112.483536	44.675617	-10.665575	115.175629	40.444626	44.554253	115.258232	42.5601215	16.944339	115.2169305	-63.4548355	8.130715	109.7501415
24.857616	24.980438	113.189293	-10.224044	12.445522	112.429321	44.946873	-10.680542	115.280235	40.510284	44.527252	115.226685	42.7285785	16.923355	115.25346	-63.1766665	7.967689	109.605182
25.449127	23.998688	113.160873	-10.003129	12.369446	112.349792	45.215954	-10.676667	115.386749	40.78376	44.511826	115.056732	42.999857	16.9175795	115.2217405	-63.006115	7.8213125	109.4778435
26.01288	23.063984	113.212738	-9.80929	12.326113	112.268326	45.465996	-10.651207	115.505287	40.92873	44.531311	114.998482	43.197363	16.940052	115.2518845	-62.815943	7.712174	109.2847675
26.575407	22.132719	113.21994	-9.653193	12.303968	112.203575	45.675037	-10.621008	115.632614	40.956032	44.573952	115.006569	43.3155345	16.976472	115.3195915	-62.6219205	7.631464	109.0875585
27.142164	21.222029	113.235878	-9.550794	12.294971	112.181709	45.839733	-10.59058	115.738762	41.153496	44.611889	114.857063	43.4966145	17.0106545	115.2979125	-62.5982025	7.5792875	109.0655055
27.9055	19.985113	113.310158	-9.450194	12.260687	112.211586	46.002495	-10.577421	115.816162	41.13512	44.65131	114.875351	43.5688075	17.0369445	115.3457565	-62.4691955	7.4844295	109.0774155
28.409586	19.167624	113.381645	-9.423183	12.235456	112.253639	46.054134	-10.59636	115.84227	41.165459	44.648067	114.873779	43.6097965	17.0258535	115.3580245	-62.4561625	7.4450585	109.1492535
28.873407	18.377722	113.442909	-9.414335	12.212604	112.293983	46.057098	-10.640036	115.834259	41.189808	44.622414	114.902794	43.623453	16.991189	115.3685265	-62.452123	7.434019	109.2194395
29.316744	17.652693	113.471031	-9.419081	12.183167	112.31073	46.019871	-10.706913	115.789558	41.196747	44.579987	114.967117	43.608309	16.936537	115.3783375	-62.446471	7.429797	109.2431225
29.764343	16.955141	113.529846	-9.431047	12.151165	112.298477	45.968639	-10.77875	115.757286	41.202072	44.570065	115.065239	43.5853555	16.8956575	115.4112625	-62.4474495	7.4066725	109.1856915
30.169395	16.324417	113.616714	-9.461802	12.128254	112.285973	45.881931	-10.862138	115.763451	41.177227	44.589024	115.214455	43.529579	16.863443	115.488953	-62.453183	7.393065	109.082993
30.52499	15.68589	113.70462	-9.52559	12.127614	112.277306	45.766846	-10.965439	115.794792	41.130589	44.595997	115.352562	43.4487175	16.815279	115.573677	-62.4998975	7.439949	108.980935
30.975294	14.821306	114.030396	-9.712689	12.144602	112.287819	45.564659	-11.018712	115.915695	41.021637	44.678955	115.652061	43.293148	16.8301215	115.783878	-62.718526	7.4590825	108.79176
31.283587	14.268549	114.252365	-9.873789	12.160646	112.308563	45.43391	-11.048669	116.082214	40.942085	44.741516	115.89489	43.1879975	16.8464235	115.988552	-62.9355755	7.4748685	108.628574
31.515793	13.82011	114.57386	-10.029411	12.154542	112.341652	45.31918	-11.062784	116.299835	40.85696	44.842518	116.130592	43.08807	16.889867	116.2152135	-63.146892	7.419217	108.4680905
31.733088	13.339986	114.883186	-10.187886	12.163421	112.398468	45.20628	-11.052616	116.535927	40.786129	44.921925	116.350792	42.9962045	16.9346545	116.4433595	-63.3719765	7.3921875	108.3535765
31.892326	12.944588	115.190903	-10.322067	12.16109	112.452568	45.127281	-11.043883	116.790756	40.726845	45.004673	116.533066	42.927063	16.980395	116.661911	-63.571197	7.341785	108.243225
32.051472	12.526178	115.438736	-10.434581	12.177063	112.503204	45.085728	-11.03166	117.003609	40.702446	45.101158	116.646996	42.894087	17.034749	116.8253025	-63.763249	7.319377	108.1811055
32.181473	12.207004	115.5728	-10.494884	12.192551	112.534378	45.057034	-11.006393	117.080414	40.761322	45.209209	116.514633	42.909178	17.101408	116.7975235	-63.898946	7.283694	108.2712325
32.366066	11.709657	115.42189	-10.519345	12.243041	112.517319	45.03759	-10.951147	116.837883	41.188637	45.421947	115.539757	43.1131135	17.2354	116.18882	-64.1518035	7.250682	108.845818
32.475094	11.413706	115.168396	-10.464193	12.315622	112.519684	45.093937	-10.938581	116.517509	41.628208	45.438202	114.541565	43.3610725	17.2498105	115.529537	-64.2894585	7.3814335	109.509831
32.589447	11.078576	114.887062	-10.31231	12.427866	112.589607	45.378754	-11.019656	116.024734	41.934223	45.285362	113.643288	43.6564885	17.132853	114.834011	-64.2811085	7.722879	110.345203
32.669373	10.802959	114.601227	-10.115846	12.59946	112.737038	45.936268	-11.110726	115.226616	42.277637	45.023998	112.803291	44.1069525	16.956636	114.0149535	-64.3386445	8.242284	111.4591225
32.757973	10.543751	114.205299	-9.912889	12.878612	112.867607	46.5261	-10.981969	114.105621	42.639084	44.489525	112.309685	44.582592	16.753778	113.207653	-64.40837	9.003446	112.527561
32.745487	10.337818	113.649193	-9.703336	13.206959	112.884506	47.089359	-10.632646	112.869598	43.026413	44.021816	112.035789	45.057886	16.694585	112.4526935	-64.464558	9.719333	113.3163185
32.666233	10.134226	112.961876	-9.464251	13.435164	112.791824	47.419857	-9.992998	111.979462	43.34058	43.964817	111.453453	45.3802185	16.9859095	111.7164575	-64.3087205	9.8844185	113.8671905
32.602798	9.822028	111.9673	-9.100826	13.685043	112.573334	47.496216	-9.399802	110.902512	43.543896	44.287624	110.882362	45.520056	17.443911	110.892437	-63.721708	9.926175	114.254231
32.543247	9.626669	111.558678	-9.002997	13.845653	112.426674	47.321125	-9.21088	110.227356	43.640789	44.490685	110.724045	45.480957	17.6399025	110.4757005	-63.486951	10.0514035	114.3776475
32.513763	9.452913	111.158112	-8.975123	13.987853	112.222015	47.191303	-9.149647	109.665039	43.681805	44.678177	110.598495	45.436554	17.764265	110.131767	-63.3868	10.211441	114.312263
32.456787	9.215197	110.699425	-9.055173	14.118547	111.906013	46.986748	-9.062093	109.181236	43.648064	44.809761	110.446861	45.317406	17.873834	109.8140485	-63.427752	10.36326	113.9979775
32.183708	9.037973	110.126221	-9.201474	14.236095	111.464645	46.651695	-8.897079	108.773003	43.563271	44.864464	110.276588	45.107483	17.9836925	109.5247955	-63.510431	10.4884975	113.4044945
31.860096	8.80311	109.550964	-9.353438	14.33417	110.935852	46.275089	-8.704087	108.460892	43.440079	44.902916	109.995613	44.857584	18.0994145	109.2282525	-63.56446	10.5689255	112.6434515
31.588333	8.571661	109.142517	-9.529602	14.394034	110.379883	45.957573	-8.515433	108.373955	43.255619	44.88261	109.781479	44.606596	18.1835885	109.077717	-63.6658	10.6044795	111.682049
31.127825	8.252244	109.031425	-9.815515	14.478954	109.689224	45.684422	-8.295264	108.77626	42.951283	44.909485	109.674942	44.3178525	18.3071105	109.225601	-63.9488825	10.6507975	110.152847
30.733856	8.047882	109.293022	-10.022343	14.513558	109.452858	45.582409	-8.148869	109.395828	42.73933	44.940994	109.841087	44.1608695	18.3960625	109.6184575	-64.2055555	10.6310535	109.2872585
30.226883	7.966153	109.765694	-10.236836	14.497478	109.401787	45.50808	-8.047356	110.117546	42.527454	44.979275	110.112999	44.017767	18.4659595	110.1152725	-64.491439	10.5289965	108.6883015
29.738178	7.88715	110.249626	-10.425776	14.438526	109.471718	45.429398	-7.963586	110.854256	42.315529	44.985569	110.444008	43.8724635	18.5109915	110.649132	-64.7240155	10.3660605	108.294304
29.165905	7.774059	110.815773	-10.618429	14.362648	109.644768	45.36277	-7.892998	111.578712	42.122665	44.985497	110.789963	43.7427175	18.5462495	111.1843375	-64.9795755	10.1790465	108.1051985
28.554758	7.65063	111.374702	-10.806074	14.285315	109.844521	45.283718	-7.827964	112.283455	41.937321	44.982079	111.165428	43.6105195	18.5770575	111.7244415	-65.2226675	9.9935725	107.9646005
27.964586	7.450518	111.811554	-10.978186	14.213772	110.066757	45.168022	-7.745922	112.966728	41.76173	44.971607	111.587273	43.464876	18.6128425	112.2770005	-65.421248	9.8147015	107.8565135
27.034817	7.171402	112.514603	-11.249908	14.165928	110.461517	45.026962	-7.623373	113.831696	41.518055	45.005245	112.244484	43.2725085	18.690936	113.03809	-65.7723245	9.64092	107.884944
26.319786	7.06488	112.89669	-11.441704	14.184963	110.756874	44.92218	-7.503771	114.317154	41.353573	45.062836	112.667595	43.1378765	18.7795325	113.4923745	-66.0212845	9.5903935	108.0213735
25.556261	6.988941	113.322174	-11.6393	14.241961	111.072281	44.828079	-7.386015	114.741264	41.174801	45.141014	113.084862	43.00144	18.8774995	113.913063	-66.28004	9.6064225	108.231499
24.81465	6.830356	113.64814	-11.856252	14.320794	111.418709	44.687565	-7.258918	115.095985	40.999077	45.221596	113.528824	42.843321	18.981339	114.3124045	-66.555825	9.660249	108.5250135
24.013298	6.678512	114.009918	-12.078712	14.440539	111.807907	44.550766	-7.149413	115.405678	40.848358	45.309231	113.934395	42.699562	19.079909	114.6700365	-66.856986	9.801169	108.9457775
23.137928	6.49542	114.254333	-12.302614	14.591061	112.195084	44.423489	-7.030828	115.605225	40.74276	45.409966	114.25444	42.5831245	19.189569	114.9298325	-67.1883525	9.992553	109.4603355
22.276138	6.177811	114.381897	-12.507944	14.777488	112.537613	44.331333	-6.930378	115.610397	40.664875	45.537334	114.447044	42.498104	19.303478	115.0287205	-67.513992	10.251498	110.0465055
20.84528	6.036646	114.265785	-12.713729	15.116138	112.954117	44.217575	-6.685661	115.203812	40.557514	45.785923	114.372147	42.3875445	19.550131	114.7879795	-67.8150025	10.682145	111.1202545
19.955908	5.883782	114.012016	-12.805664	15.407592	113.192711	44.127129	-6.4081	114.85466	40.485744	45.994587	114.155899	42.3064365	19.7932435	114.5052795	-67.9177645	11.0219405	111.8801425
19.037632	5.704603	113.804878	-12.86657	15.746364	113.482155	43.988781	-6.084071	114.543304	40.417614	46.190853	113.921722	42.2031975	20.053391	114.232513	-67.9363375	11.439337	112.731797
18.018713	5.454779	113.714424	-12.922976	16.065075	113.878479	43.831924	-5.780794	114.317238	40.331375	46.335453	113.684975	42.0816495	20.2773295	114.0011065	-67.9276015	11.8528205	113.7558515
17.068008	5.250332	113.765266	-12.961906	16.332647	114.352463	43.670757	-5.568921	114.201225	40.289463	46.466179	113.549171	41.98011	20.448629	113.875198	-67.903922	12.216665	114.829728
16.160761	5.012417	113.950562	-13.018661	16.550932	114.839539	43.509304	-5.446062	114.191422	40.2617	46.586582	113.548103	41.885502	20.57026	113.8697625	-67.922824	12.531604	115.8093155
15.281301	4.68145	114.204391	-13.091679	16.717155	115.259109	43.344112	-5.343798	114.296135	40.237698	46.677799	113.659927	41.790905	20.6670005	113.978031	-67.974263	12.7673095	116.540187
13.935621	4.029229	114.507118	-13.236064	16.861837	115.662834	43.120918	-5.263249	114.586296	40.203182	46.744843	113.943314	41.66205	20.740797	114.264805	-68.134178	12.982877	117.060863
13.027506	3.68683	114.677414	-13.357481	16.915413	115.820053	42.984821	-5.245454	114.803818	40.160988	46.753056	114.081749	41.5729045	20.753801	114.4427835	-68.2878665	13.077025	117.1973225
12.204446	3.290748	114.804771	-13.466779	16.955257	115.950523	42.848473	-5.225804	115.034576	40.096985	46.760914	114.133987	41.472729	20.767555	114.5842815	-68.406287	13.142959	117.3167645
11.458653	2.853918	114.989006	-13.565026	16.982027	116.070793	42.744625	-5.221832	115.270599	40.048428	46.739441	114.140686	41.3965265	20.7588045	114.7056425	-68.5265785	13.2052495	117.4359435
10.734506	2.357659	115.202118	-13.627176	16.988829	116.200317	42.704468	-5.209769	115.496613	39.999294	46.730392	114.101898	41.351881	20.7603115	114.7992555	-68.606233	13.2173465	117.6013785
10.02338	1.807517	115.418152	-13.673253	16.976097	116.331955	42.71035	-5.197333	115.70208	39.971729	46.73605	114.035461	41.3410395	20.7693585	114.8687705	-68.6875455	13.1828355	117.7951395
9.439972	1.264641	115.601112	-13.679959	16.972679	116.435791	42.724331	-5.183918	115.846931	39.959454	46.732567	113.975815	41.3418925	20.7743245	114.911373	-68.7018105	13.1710335	117.960209
8.522255	0.556356	115.744148	-13.673665	17.035992	116.526749	42.661339	-5.102655	115.983894	39.961838	46.729111	113.754669	41.3115885	20.813228	114.8692815	-68.6589185	13.258756	118.1842165
7.979309	0.068	115.778664	-13.680876	17.127796	116.53894	42.586403	-5.035796	116.016243	39.958546	46.749336	113.576569	41.2724745	20.85677	114.796406	-68.6342265	13.398822	118.281474
7.445204	-0.440084	115.825058	-13.684207	17.250217	116.544197	42.509407	-4.969644	116.000244	39.948418	46.784863	113.419975	41.2289125	20.9076095	114.7101095	-68.5973265	13.5928245	118.3782845
6.935205	-0.948399	115.828918	-13.71296	17.393311	116.565689	42.406551	-4.894708	115.981087	39.940952	46.847713	113.29377	41.1737515	20.9765025	114.6374285	-68.5996715	13.8101195	118.4939495
6.488547	-1.352798	115.887794	-13.768019	17.557505	116.631027	42.295601	-4.815806	115.954697	39.931877	46.927212	113.222351	41.113739	21.055703	114.588524	-68.649777	14.059307	118.67353
6.102214	-1.840801	115.915771	-13.81986	17.748577	116.710434	42.184059	-4.730006	115.951347	39.909576	47.018505	113.20797	41.0468175	21.1442495	114.5796585	-68.6865375	14.3529045	118.8412095
5.77481	-2.23211	115.93512	-13.870303	17.947464	116.782379	42.109562	-4.661964	115.940948	39.898716	47.124016	113.249443	41.004139	21.231026	114.5951955	-68.744745	14.663902	118.9695625
5.373344	-2.789961	115.970634	-13.932161	18.22928	116.850212	42.004177	-4.550802	115.967163	39.884167	47.247974	113.313591	40.944172	21.348586	114.640377	-68.808494	15.109974	119.060047
5.163372	-3.182763	116.003098	-13.961543	18.388485	116.865631	41.936337	-4.48262	115.977097	39.893658	47.331314	113.315025	40.9149975	21.424347	114.646061	-68.8380835	15.352623	119.085201
5.137038	-3.639561	116.016617	-13.951072	18.52647	116.863693	41.888256	-4.380024	116.038513	39.887222	47.378128	113.269897	40.887739	21.499052	114.654205	-68.789883	15.553888	119.073181
4.934217	-3.877132	116.159523	-13.930867	18.66078	116.886459	41.896084	-4.275016	116.248299	39.878353	47.453613	113.15818	40.8872185	21.5892985	114.7032395	-68.7489525	15.7322615	119.0696785
4.909077	-4.290889	116.425133	-13.904002	18.75388	116.925346	41.974533	-4.199236	116.563438	39.869915	47.548664	113.105797	40.922224	21.674714	114.8346175	-68.730228	15.833046	119.0160745
4.956534	-4.613359	116.778793	-13.87159	18.813095	116.999794	42.057541	-4.144578	117.006218	39.870037	47.592819	113.122002	40.963789	21.7241205	115.06411	-68.706969	15.9020695	118.935478
5.056157	-4.895577	117.22374	-13.850623	18.812531	117.105469	42.129494	-4.112659	117.584564	39.881779	47.598679	113.246986	41.0056365	21.74301	115.415775	-68.7068825	15.882052	118.795163
5.245267	-5.224943	117.954529	-13.861942	18.667688	117.285858	42.276112	-4.157515	118.679413	40.00536	47.51075	113.839615	41.140736	21.6766175	116.259514	-68.86462	15.6587585	118.312202
5.369398	-5.378853	118.360474	-13.887029	18.470278	117.36953	42.409832	-4.270321	119.460846	40.127735	47.422729	114.458588	41.2687835	21.576204	116.959717	-69.0428415	15.364352	117.779343
5.507967	-5.47099	118.616104	-13.96192	18.248899	117.390381	42.441696	-4.378683	120.194534	40.222996	47.297089	115.220436	41.332346	21.459203	117.707485	-69.256186	15.038595	117.073277
5.627479	-5.457409	118.795563	-14.070537	18.080994	117.399529	42.344845	-4.497772	120.801781	40.256207	47.167622	115.942368	41.300526	21.334925	118.3720745	-69.4416	14.827063	116.4269835
5.708519	-5.351561	118.979279	-14.193169	17.973019	117.478706	42.220081	-4.587346	121.268669	40.237633	47.053684	116.5261	41.228857	21.233169	118.8973845	-69.615195	14.712869	116.0600275
5.764883	-5.164853	119.179703	-14.307841	17.935545	117.627701	42.110882	-4.666849	121.617767	40.227791	46.959377	117.010414	41.1693365	21.146264	119.3140905	-69.7850185	14.724826	115.9413115
5.745683	-4.904918	119.414284	-14.419359	17.957397	117.859146	41.976585	-4.724556	121.925613	40.2187	46.898136	117.42942	41.0976425	21.08679	119.6775165	-69.9363605	14.828004	116.0407755
5.636018	-4.43603	119.759026	-14.525456	18.069706	118.288925	41.934975	-4.779281	122.35466	40.232586	46.867653	117.999413	41.0837805	21.044186	120.1770365	-70.1346925	15.095226	116.4008135
5.54109	-4.127791	119.978798	-14.550644	18.160238	118.604492	41.928272	-4.773605	122.58432	40.241589	46.877914	118.421745	41.0849305	21.0521545	120.5030325	-70.1862185	15.2683215	116.7059515
5.326963	-3.800008	120.228256	-14.564943	18.258291	118.948006	41.940601	-4.736348	122.795761	40.289005	46.913288	118.81089	41.114803	21.08847	120.8033255	-70.244689	15.428112	117.0926865
5.03844	-3.447721	120.437347	-14.558072	18.375175	119.281425	41.953163	-4.708497	122.959579	40.365131	46.951126	119.212852	41.159147	21.1213145	121.0862155	-70.275291	15.6290355	117.4766345
4.728171	-3.087456	120.601067	-14.536968	18.484535	119.584549	41.953583	-4.679376	123.101715	40.469925	46.985237	119.611679	41.211754	21.1529305	121.356697	-70.28569	15.8161395	117.812401
4.411825	-2.745115	120.694283	-14.509748	18.60104	119.845413	41.937832	-4.62678	123.234688	40.564667	47.015388	119.983253	41.2512495	21.194304	121.6089705	-70.2707455	16.007776	118.0818555
4.048766	-2.418725	120.748947	-14.466065	18.703279	120.04422	41.941353	-4.569984	123.321213	40.678581	47.061199	120.357986	41.309967	21.2456075	121.8395995	-70.242097	16.1609505	118.2488405
3.339991	-1.935549	120.789978	-14.403707	18.875828	120.27507	41.990059	-4.50534	123.363831	40.797771	47.124599	120.852676	41.393915	21.3096295	122.1082535	-70.201329	16.4420265	118.4418865
2.909925	-1.695384	120.728134	-14.36919	18.99922	120.415985	41.998714	-4.446633	123.371719	40.845333	47.177956	121.020744	41.4220235	21.3656615	122.1962315	-70.1604035	16.6327785	118.6357385
2.243734	-1.445512	120.765617	-14.352055	19.125467	120.5336	41.981701	-4.381656	123.36451	40.87328	47.221527	121.072258	41.4274905	21.4199355	122.218384	-70.1316005	16.8309985	118.848816
1.568204	-1.218529	120.795502	-14.323029	19.236391	120.587967	41.970573	-4.332078	123.316208	40.891788	47.255978	121.028198	41.4311805	21.46195	122.172203	-70.0772385	17.010832	119.003731
0.920128	-0.990729	120.741608	-14.311438	19.325409	120.606659	41.944088	-4.303049	123.237701	40.898148	47.268669	120.939339	41.421118	21.48281	122.08852	-70.043994	17.168008	119.124798
0.22319	-0.810963	120.695366	-14.312985	19.39731	120.609077	41.903008	-4.308355	123.16481	40.932529	47.242447	120.770706	41.4177685	21.467046	121.967758	-70.0437385	17.327574	119.250396
-0.512591	-0.665269	120.701126	-14.302752	19.422724	120.589516	41.852379	-4.351702	123.108208	40.954243	47.174843	120.625725	41.403311	21.4115705	121.8669665	-70.008815	17.4338775	119.3120655
-1.656375	-0.571968	120.58078	-14.270277	19.380941	120.544647	41.810242	-4.523895	123.062859	41.04184	46.995159	120.379364	41.426041	21.235632	121.7211115	-69.966595	17.52625	119.3681825
-2.605005	-0.509731	120.601677	-14.237232	19.313808	120.501747	41.786747	-4.653879	123.062767	41.101063	46.847374	120.223938	41.443905	21.0967475	121.6433525	-69.918369	17.5308685	119.3601415
-3.44345	-0.425173	120.605446	-14.208346	19.245874	120.478416	41.790932	-4.798592	123.079063	41.170094	46.685104	120.070389	41.480513	20.943256	121.574726	-69.897205	17.548492	119.382106
-4.306494	-0.376438	120.632263	-14.174862	19.170771	120.479355	41.778629	-4.958086	123.13633	41.24157	46.527435	119.899712	41.5100995	20.7846745	121.518021	-69.8598235	17.5568675	119.440689
-5.248539	-0.337134	120.729424	-14.156085	19.085926	120.490387	41.773731	-5.112337	123.162827	41.314896	46.364189	119.761253	41.5443135	20.625926	121.46204	-69.8564835	17.545926	119.518734
-6.16791	-0.338655	120.669449	-14.123157	18.990372	120.503059	41.764549	-5.259101	123.146797	41.366272	46.207504	119.661011	41.5654105	20.4742015	121.403904	-69.8117245	17.5065425	119.602214
-7.169713	-0.303313	120.637474	-14.116004	18.898176	120.500473	41.74593	-5.399767	123.085358	41.41386	46.065449	119.581566	41.579895	20.332841	121.333462	-69.811903	17.463511	119.667484
-8.611137	-0.227204	120.433876	-14.089181	18.770149	120.456398	41.696064	-5.610273	122.890915	41.46928	45.856171	119.515213	41.582672	20.122949	121.203064	-69.761034	17.417349	119.709732
-9.563768	-0.222263	120.28109	-14.080336	18.697369	120.409302	41.657883	-5.727536	122.742012	41.504333	45.7295	119.492844	41.581108	20.000982	121.117428	-69.74178	17.393756	119.701176
-10.672071	-0.210029	120.100914	-14.067136	18.620728	120.354248	41.615566	-5.836497	122.585068	41.528881	45.62328	119.512856	41.5722235	19.8933915	121.048962	-69.7064955	17.3480645	119.659534
-11.72012	-0.175731	119.968987	-14.057053	18.561382	120.306412	41.593025	-5.939628	122.397736	41.540371	45.514999	119.529655	41.566698	19.7876855	120.9636955	-69.680804	17.3350785	119.6491285
-12.793144	-0.149821	119.791206	-14.056865	18.49757	120.269226	41.55233	-6.029377	122.205444	41.538372	45.420845	119.520844	41.545351	19.695734	120.863144	-69.659081	17.299406	119.675308
-13.813369	-0.176162	119.663635	-14.058958	18.426973	120.22673	41.500275	-6.112234	122.017136	41.520176	45.316906	119.505455	41.5102255	19.602336	120.7612955	-69.6281415	17.25161	119.6921645
-15.000798	-0.202897	119.503311	-14.066603	18.356527	120.18869	41.45121	-6.209482	121.840988	41.508804	45.219795	119.504974	41.480007	19.5051565	120.672981	-69.613213	17.2078975	119.704399
-16.678364	-0.242989	119.32106	-14.064705	18.209425	120.129623	41.427429	-6.37202	121.621231	41.491776	45.057808	119.523537	41.4596025	19.342894	120.572384	-69.5890125	17.075956	119.686862
-17.787752	-0.325015	119.247841	-14.062966	18.106375	120.098755	41.418964	-6.490005	121.511612	41.49593	44.944962	119.53244	41.457447	19.2274785	120.522026	-69.583379	16.9852715	119.675484
-18.932707	-0.437087	119.133827	-14.047031	17.986654	120.059647	41.43042	-6.598777	121.440659	41.497463	44.835583	119.503334	41.4639415	19.118403	120.4719965	-69.5580035	16.854905	119.6472975
-20.144623	-0.562594	119.114807	-14.029366	17.855364	120.007034	41.447823	-6.715938	121.400177	41.489666	44.726036	119.462761	41.4687445	19.005049	120.431469	-69.5274765	16.705679	119.582599
-21.292547	-0.682355	119.046021	-14.035233	17.696386	119.938347	41.473801	-6.825439	121.397995	41.47221	44.591125	119.385231	41.4730055	18.882843	120.391613	-69.5434715	16.509929	119.485081
-22.405066	-0.888546	119.029327	-14.040125	17.520329	119.856789	41.501869	-6.956183	121.471939	41.437313	44.452599	119.240379	41.469591	18.748208	120.356159	-69.549841	16.29245	119.357419
-23.700281	-1.089145	119.06189	-14.059893	17.320871	119.794556	41.524727	-7.126477	121.544014	41.381218	44.293404	119.078896	41.4529725	18.5834635	120.311455	-69.5727585	16.0582785	119.277657
-25.501877	-1.409414	119.285049	-14.100862	16.920691	119.808708	41.502056	-7.41924	121.7845	41.28648	43.953888	118.782936	41.394268	18.267324	120.283718	-69.595992	15.574058	119.333698
-26.648602	-1.700807	119.496223	-14.129313	16.576218	119.906578	41.475166	-7.70347	121.950958	41.244728	43.647247	118.607155	41.359947	17.9718885	120.2790565	-69.618573	15.1805475	119.5340995
-27.962934	-1.954149	119.751862	-14.129615	16.165852	120.061729	41.450874	-8.037775	122.074631	41.236149	43.298916	118.493866	41.3435115	17.6305705	120.2842485	-69.6027415	14.7011335	119.8392095
-29.199759	-2.191397	120.002808	-14.145398	15.7143	120.253578	41.395229	-8.388431	122.267319	41.257992	42.934925	118.444786	41.3266105	17.273247	120.3560525	-69.6174065	14.155353	120.1511035
-30.441608	-2.427799	120.301643	-14.149505	15.279828	120.491531	41.334118	-8.708847	122.553001	41.275177	42.616611	118.474091	41.3046475	16.953882	120.513546	-69.6036575	13.605774	120.469516
-31.657749	-2.691272	120.636276	-14.18853	14.901352	120.830856	41.295208	-8.971128	123.108589	41.23822	42.343666	118.583702	41.266714	16.686269	120.8461455	-69.643774	13.116435	120.8155665
-33.017273	-2.870755	121.237961	-14.2647	14.56956	121.260117	41.341133	-9.233849	123.890259	41.133949	42.106892	118.797089	41.237541	16.4365215	121.343674	-69.766941	12.7025985	121.17656
-34.865593	-3.096789	122.278702	-14.424504	14.070509	122.066895	41.402962	-9.566089	125.320328	40.930401	41.745655	119.063118	41.1666815	16.089783	122.191723	-70.0156895	12.051235	121.942067
-36.261318	-3.168745	123.180367	-14.528796	13.694124	122.673119	41.455803	-9.800518	126.30658	40.768799	41.432632	119.238365	41.112301	15.816057	122.7724725	-70.169893	11.572191	122.5737655
-37.525368	-3.313351	124.000931	-14.626968	13.256699	123.274246	41.588528	-10.111177	127.201477	40.602486	41.05513	119.349228	41.095507	15.4719765	123.2753525	-70.349443	11.0414215	123.2731395
-38.855789	-3.26457	124.762726	-14.701094	12.758006	123.833862	41.512291	-10.329057	127.96656	40.463745	40.626492	119.385948	40.988018	15.1487175	123.676254	-70.390206	10.3672945	123.99147
-40.217064	-3.211832	125.395653	-14.747943	12.234264	124.280167	41.597111	-10.659928	128.371735	40.346855	40.189274	119.266441	40.971983	14.764673	123.819088	-70.467869	9.703855	124.741246
-41.58659	-3.059864	125.836685	-14.708924	11.683035	124.561119	41.462498	-10.952573	128.620056	40.284359	39.768608	119.064308	40.8734285	14.4080175	123.842182	-70.2912765	8.9580525	125.280056
-42.927456	-2.770519	126.062607	-15.617805	11.663371	125.147072	41.618393	-11.309513	128.472046	40.255459	39.420376	118.87001	40.936926	14.0554315	123.671028	-72.172536	9.2713105	126.623116
-44.975136	-2.157545	126.163147	-14.771705	10.813293	125.042191	41.718178	-11.629954	128.124298	40.232761	39.066711	118.686249	40.9754695	13.7183785	123.4052735	-70.5188795	7.9082075	126.6791085
-46.329575	-1.520098	126.100433	-14.472426	10.45368	124.958694	41.866623	-11.743003	127.757813	40.274639	39.002182	118.621384	41.070631	13.6295895	123.1895985	-70.015483	7.2777705	126.7277895
-47.726692	-0.792746	125.931755	-14.309958	10.285933	124.913498	41.855804	-11.746041	127.370872	40.341595	39.019573	118.626915	41.0986995	13.636766	122.9988935	-69.7186155	6.9351	126.8281025
-48.988041	0.052266	125.776947	-14.173306	10.232935	124.844719	42.075142	-11.807335	126.759636	40.400536	39.084023	118.677589	41.237839	13.638344	122.7186125	-69.584451	6.827526	126.9708255
-50.349724	1.010139	125.644539	-14.087401	10.256844	124.777069	42.144669	-11.769314	126.238045	40.41724	39.203587	118.702721	41.2809545	13.7171365	122.470383	-69.4557565	6.7965515	127.083755
-51.71349	2.079389	125.547668	-14.00623	10.297218	124.704002	42.195839	-11.652875	125.759766	40.419327	39.358307	118.711029	41.307583	13.852716	122.2353975	-69.320043	6.74172	127.1726065
-53.009819	3.159365	125.435936	-13.936242	10.347024	124.627747	42.278831	-11.528835	125.339867	40.413937	39.504623	118.739471	41.346384	13.987894	122.039669	-69.218868	6.706154	127.215825
-55.008186	4.964261	125.250755	-13.811257	10.360001	124.515701	42.407909	-11.386759	124.864769	40.425373	39.677048	118.698395	41.416641	14.1451445	121.781582	-69.039155	6.5748575	127.24982
-56.287598	6.171947	125.119545	-13.746107	10.345295	124.431244	42.459217	-11.334771	124.584923	40.435642	39.746811	118.619286	41.4474295	14.20602	121.6021045	-68.9396435	6.48457	127.2603835
NaN	NaN	NaN	-13.720314	10.31231	124.335083	42.388031	-11.245264	124.398079	40.430511	39.770561	118.481354	41.409271	14.2626485	121.4397165	-68.849899	6.3619715	127.2304495
-56.179558	7.212835	125.162971	-13.65325	10.226348	124.23732	42.541252	-11.279138	124.090981	40.413265	39.767708	118.353745	41.4772585	14.244285	121.222363	-68.7837585	6.208411	127.252277
-55.203091	7.233554	125.12722	-13.578346	10.116564	124.160233	42.48782	-11.221111	123.972961	40.400463	39.752579	118.243896	41.4441415	14.265734	121.1084285	-68.6008335	5.967394	127.2120375
-54.14098	7.389529	124.996101	-13.49619	9.990161	124.08242	42.68499	-11.265385	123.797188	40.399532	39.741444	118.177399	41.542261	14.2380295	120.9872935	-68.534641	5.7422925	127.1775465
-53.027142	7.596598	124.786331	-13.431414	9.888688	124.02713	42.688404	-11.210772	123.793266	40.410748	39.741909	118.174316	41.549576	14.2655685	120.983791	-68.412404	5.5118075	127.070469
-51.506649	8.152008	124.517082	-13.367404	9.810977	123.958244	42.923862	-11.22179	123.663864	40.432312	39.792736	118.171013	41.678087	14.285473	120.9174385	-68.412895	5.336481	126.9990495
-50.392891	8.599149	124.403694	-13.339615	9.809772	123.914459	42.999866	-11.163666	123.572525	40.426277	39.851048	118.153717	41.7130715	14.343691	120.863121	-68.3923015	5.275853	126.965797
-49.18063	9.123968	124.274895	-13.304372	9.829613	123.854134	43.018501	-11.066493	123.479881	40.405979	39.914764	118.107628	41.71224	14.4241355	120.7937545	-68.320984	5.2350905	126.9145135
-48.072468	9.766208	124.131798	-13.251884	9.849549	123.775551	43.092945	-10.969456	123.369537	40.400734	39.987244	118.064102	41.7468395	14.508894	120.7168195	-68.2506075	5.190204	126.8342825
-46.957329	10.407151	123.955299	-13.172065	9.863742	123.678329	43.061977	-10.79704	123.359108	40.415497	40.075626	118.052361	41.738737	14.639293	120.7057345	-68.082867	5.088191	126.6509235
-45.717186	11.14246	123.618843	-13.0741	9.856284	123.550941	43.313324	-10.732279	123.247292	40.468243	40.181324	118.079422	41.8907835	14.7245225	120.663357	-68.0389835	4.9880455	126.438525
-44.49461	11.956405	123.189629	-12.931055	9.832426	123.374001	43.387295	-10.569407	123.275314	40.570557	40.284847	118.130699	41.978926	14.85772	120.7030065	-67.841036	4.807132	126.0449955
-42.624462	13.199668	122.451149	-12.66941	9.792758	122.961105	43.693092	-10.452008	123.133156	40.805477	40.399094	118.115982	42.2492845	14.973543	120.624569	-67.5881045	4.611973	125.297641
-41.301434	14.192441	122.038246	-12.479302	9.780569	122.655357	43.848083	-10.401072	122.871033	40.960655	40.428898	117.955086	42.404369	15.013913	120.4130595	-67.362973	4.547225	124.8976545
-40.144558	15.258492	121.77079	-12.271561	9.778716	122.369385	43.945713	-10.38199	122.497177	41.107048	40.436611	117.689041	42.5263805	15.0273105	120.093109	-67.0695025	4.5301215	124.645661
-38.912861	16.361746	121.621689	-12.077027	9.769472	122.158386	44.160992	-10.453769	122.027061	41.249664	40.407394	117.445961	42.705328	14.9768125	119.736511	-66.859382	4.5621315	124.580261
-37.533009	17.497759	121.547005	-11.901892	9.767426	122.079971	44.257065	-10.48744	121.721558	41.420578	40.37838	117.3396	42.8388215	14.94547	119.530579	-66.6426055	4.589382	124.629363
-36.420105	18.685066	121.711906	-11.743337	9.769336	122.125801	44.387131	-10.540064	121.620903	41.614666	40.400578	117.398872	43.0008985	14.930257	119.5098875	-66.4875725	4.608415	124.7417145
-35.257793	19.850182	121.959366	-11.661873	9.81276	122.258446	44.482002	-10.530524	121.700119	41.761955	40.469368	117.670647	43.1219785	14.969422	119.685383	-66.4457245	4.656098	124.831509
-33.582275	21.666056	122.132042	-11.660006	9.930435	122.586403	44.613968	-10.478048	122.059975	41.880653	40.638924	118.305183	43.2473105	15.080438	120.182579	-66.5673225	4.780432	124.990227
-32.487495	22.896267	121.945168	-11.731028	10.022915	122.833504	44.65443	-10.456223	122.429443	41.896156	40.748795	118.801323	43.275293	15.146286	120.615383	-66.737349	4.899544	125.051625
-31.242605	24.263468	121.922852	-11.862016	10.108944	123.069427	44.628571	-10.443035	122.935417	41.864956	40.856422	119.320107	43.2467635	15.2066935	121.127762	-66.9707955	5.0111945	125.011092
-30.258728	25.677118	122.07093	-12.051338	10.195819	123.322151	44.527054	-10.426066	123.539436	41.795498	40.949841	119.871605	43.161276	15.2618875	121.7055205	-67.263952	5.1297505	124.9387815
-29.097513	27.184141	122.062561	-12.282776	10.278794	123.599419	44.398262	-10.396708	124.207451	41.705521	41.036827	120.395813	43.0518915	15.3200595	122.301632	-67.6174435	5.2375285	124.897206
-28.02639	28.688255	122.145584	-12.529416	10.37866	123.897102	44.256702	-10.37354	124.824486	41.600025	41.126369	120.857559	42.9283635	15.3764145	122.8410225	-67.9871955	5.3809055	124.9531815
-26.914835	30.215672	122.322014	-12.79871	10.511104	124.186363	44.112679	-10.35786	125.275215	41.479916	41.198586	121.221542	42.7962975	15.420363	123.2483785	-68.3937175	5.601845	125.1243475
-25.331423	32.560028	122.694313	-13.06503	10.693932	124.500145	43.825497	-10.213665	125.570313	41.276051	41.336555	121.53009	42.550774	15.561445	123.5502015	-68.680834	5.826419	125.4500885
-24.221567	34.214504	122.738564	-13.173677	10.827602	124.594734	43.740208	-10.097616	125.476112	41.180248	41.428612	121.646393	42.460228	15.665498	123.5612525	-68.807582	5.989706	125.6282155
-23.155344	35.860458	122.869362	-13.170123	10.944785	124.561264	43.735138	-9.975477	125.256416	41.1562	41.533176	121.748772	42.445669	15.7788495	123.502594	-68.785915	6.1107205	125.619934
-22.013874	37.536633	122.921967	-13.157676	11.122483	124.450424	43.72633	-9.810105	124.958923	41.215508	41.654606	121.822426	42.470919	15.9222505	123.3906745	-68.786271	6.3227155	125.5101735
-20.918734	39.287533	123.0373	-13.031379	11.303804	124.296097	43.830231	-9.676967	124.50956	41.316544	41.795086	121.874298	42.5733875	16.0590595	123.191929	-68.6361455	6.5485485	125.400265
-19.81555	40.997658	123.13279	-12.875072	11.529828	124.129395	44.01939	-9.571635	124.006142	41.488041	41.943863	121.871826	42.7537155	16.186114	122.938984	-68.5038595	6.873542	125.319806
-18.592138	42.825489	123.191833	-12.693745	11.798873	123.96405	44.109467	-9.410933	123.606834	41.703133	42.102356	121.854713	42.9063	16.3457115	122.7307735	-68.29379	7.2520345	125.1973265
-16.984537	45.447483	123.451614	-12.42005	12.228195	123.775223	44.263054	-9.185789	122.996857	42.036907	42.310902	121.798119	43.1499805	16.5625565	122.397488	-67.9900805	7.8938335	125.152958
-15.716523	47.234512	123.521461	-12.221161	12.507825	123.677917	44.370575	-9.03804	122.638367	42.267509	42.439972	121.748581	43.319042	16.700966	122.193474	-67.761364	8.314684	125.16236
-14.60924	48.953552	123.648918	-12.043298	12.761812	123.613831	44.474697	-8.906478	122.323868	42.464386	42.5438	121.705582	43.4695415	16.818661	122.014725	-67.5561375	8.704963	125.212937
-13.503387	50.665359	123.780144	-11.868466	12.971468	123.554276	44.553471	-8.770716	122.11338	42.675163	42.631935	121.691284	43.614317	16.9306095	121.902332	-67.351249	9.0123265	125.20622
-12.40983	51.481396	124.132385	-11.686581	13.133025	123.50267	44.668831	-8.674643	121.934387	42.876511	42.700096	121.691963	43.772671	17.0127265	121.813175	-67.145833	9.2533235	125.192165
-11.491426	51.00301	123.950958	-11.514924	13.258513	123.46772	44.807552	-8.607354	121.815826	43.085522	42.759106	121.674751	43.946537	17.075876	121.7452885	-66.976385	9.44115	125.1901515
-10.471812	50.53194	123.807571	-11.293784	13.322146	123.415947	45.013042	-8.563969	121.704086	43.284721	42.81226	121.644714	44.1488815	17.1241455	121.6744	-66.7364495	9.5201465	125.157494
-8.865263	49.792114	123.595581	-10.916463	13.311937	123.295654	45.405163	-8.506253	121.616127	43.613873	42.85117	121.536041	44.509518	17.1724585	121.576084	-66.342444	9.4514155	125.015224
-7.914621	49.250614	123.373184	-10.626022	13.201926	123.154297	45.727852	-8.495394	121.526131	43.844845	42.843266	121.403381	44.7863485	17.173936	121.464756	-66.0383925	9.229916	124.843838
-6.760662	48.625767	122.986534	-10.359706	13.071196	122.977577	46.018757	-8.477157	121.401093	44.009663	42.819778	121.227936	45.01421	17.1713105	121.3145145	-65.733622	8.9710815	124.6406395
-5.904498	47.984348	122.880486	-10.098694	12.964721	122.773674	46.303646	-8.499178	121.197876	44.173206	42.795795	120.977959	45.238426	17.1483085	121.0879175	-65.435814	8.7811335	124.4594305
-4.84878	47.414524	122.459343	-9.860107	12.911184	122.591629	46.502625	-8.485637	121.021355	44.343128	42.766811	120.689651	45.4228765	17.140587	120.855503	-65.1430905	8.681781	124.327755
-3.82658	46.777733	122.132149	-9.652953	12.896607	122.4347	46.659687	-8.436788	120.861366	44.500099	42.757126	120.413521	45.579893	17.160169	120.6374435	-64.885799	8.633045	124.2319565
-2.759049	46.139984	121.854927	-9.451432	12.94672	122.298004	46.851948	-8.455898	120.61927	44.677761	42.754833	120.204147	45.7648545	17.1494675	120.4117085	-64.6677185	8.7439725	124.1842995
-1.093386	45.228012	121.668541	-9.196893	13.09648	122.087921	46.998024	-8.480752	120.305573	44.993031	42.771645	120.053825	45.9955275	17.1454465	120.179699	-64.3893135	9.0475135	123.996143
-0.032143	44.584858	121.72657	-9.059936	13.236925	121.950638	47.012482	-8.489368	120.149612	45.248878	42.820141	120.140251	46.13068	17.1653865	120.1449315	-64.250552	9.3084635	123.7563445
1.08203	43.92886	121.796539	-8.988927	13.389166	121.843208	46.937187	-8.474623	120.036446	45.469032	42.865833	120.310936	46.2031095	17.195605	120.173691	-64.1809635	9.582727	123.512725
2.221664	43.269974	121.882988	-8.977763	13.459099	121.768097	46.85611	-8.476269	119.951096	45.620415	42.900681	120.540825	46.2382625	17.212206	120.2459605	-64.1937885	9.705992	123.2902335
3.23521	42.574455	122.080826	-8.982608	13.435428	121.730515	46.793243	-8.477914	119.899246	45.663963	42.913826	120.774734	46.228603	17.217956	120.33699	-64.193819	9.6529	123.12404
4.280178	41.798065	122.230385	-9.011311	13.347075	121.7173	46.789047	-8.490468	119.813217	45.63409	42.910915	120.983002	46.2115685	17.2102235	120.3981095	-64.2341905	9.4839265	123.0364905
5.362438	41.0238	122.382629	-9.038313	13.241875	121.738113	46.8144	-8.515925	119.739464	45.609509	42.898319	121.109962	46.2119545	17.191197	120.424713	-64.2885805	9.292553	123.051513
6.803661	39.640022	122.370003	-9.033484	13.114722	121.761833	46.849312	-8.548153	119.647804	45.563801	42.86203	121.049667	46.2065565	17.1569385	120.3487355	-64.2735245	9.0725055	123.1749305
8.065783	38.827026	122.124527	-9.019084	13.061561	121.745262	46.885754	-8.574137	119.6092	45.548615	42.824059	120.827553	46.2171845	17.124961	120.2183765	-64.2553525	8.998161	123.2721475
9.173256	37.979042	121.736572	-8.966656	13.034436	121.637001	46.952839	-8.610851	119.528046	45.558887	42.77552	120.466164	46.255863	17.0823345	119.997105	-64.189175	8.9865375	123.276897
10.265635	37.047733	121.250023	-8.875421	13.036937	121.454849	47.026043	-8.65064	119.393135	45.5998	42.718262	119.961975	46.3129215	17.033811	119.677555	-64.0637635	9.040063	123.232143
11.463593	36.13414	120.612289	-8.795575	13.059357	121.179451	47.080963	-8.670332	119.157578	45.621689	42.681564	119.331978	46.351326	17.005616	119.244778	-63.942476	9.113098	123.114124
12.643891	35.253815	119.882545	-8.701377	13.106405	120.847656	47.130402	-8.688414	118.798317	45.652107	42.657356	118.651627	46.3912545	16.984471	118.724972	-63.7940085	9.228339	122.97034
13.769263	34.340256	119.217453	-8.609408	13.135393	120.48764	47.166443	-8.721807	118.378532	45.697773	42.637192	118.019417	46.432108	16.9576925	118.1989745	-63.650924	9.3130935	122.7763055
15.672933	32.946785	118.41217	-8.476344	13.180928	119.986214	47.204678	-8.748835	117.787704	45.799931	42.639664	117.203247	46.5023045	16.9454145	117.4954755	-63.4549925	9.4164415	122.4769525
16.860113	32.02589	118.060745	-8.370233	13.245329	119.72686	47.21957	-8.686861	117.462029	45.881252	42.721703	116.865501	46.550411	17.017421	117.163765	-63.290877	9.473237	122.289955
18.169947	31.108051	117.82373	-8.247107	13.328799	119.530151	47.31237	-8.568608	117.22319	45.9851	42.85162	116.684273	46.648735	17.141506	116.9537315	-63.142949	9.516092	122.1065705
19.474886	30.241785	117.62719	-8.070375	13.44845	119.354439	47.499748	-8.412896	117.043839	46.121895	43.035755	116.617416	46.8108215	17.3114295	116.8306275	-62.9515715	9.5854705	121.8782505
20.807508	29.313829	117.417465	-7.867952	13.627918	119.129372	47.743423	-8.191564	116.902069	46.290852	43.286457	116.580376	47.0171375	17.5474465	116.7412225	-62.7530415	9.7083895	121.5175215
22.212467	28.483995	117.217079	-7.605303	13.853333	118.768929	48.055027	-7.956017	116.705994	46.5201	43.54874	116.494812	47.2875635	17.7963615	116.600403	-62.4981695	9.9103045	120.937455
23.623253	27.652121	116.770111	-7.340521	14.11062	118.327759	48.325424	-7.70407	116.459488	46.731907	43.79277	116.344467	47.5286655	18.04435	116.4019775	-62.2097075	10.17689	120.2535405
25.766087	26.438332	116.135574	-6.918447	14.504978	117.721619	48.660583	-7.374751	115.925507	47.041515	44.089691	115.827873	47.851049	18.35747	115.87669	-61.687943	10.652486	119.566548
27.185839	25.683018	115.610802	-6.643282	14.713112	117.42009	48.832626	-7.209605	115.586792	47.227924	44.220341	115.457024	48.030275	18.505368	115.521908	-61.316839	10.920856	119.318272
28.609732	24.902649	115.203766	-6.392877	14.872723	117.242958	49.015629	-7.090541	115.335655	47.423702	44.343655	115.101112	48.2196655	18.626557	115.2183835	-61.0054195	11.118889	119.2675325
30.127451	23.969913	115.005157	-6.186187	15.006799	117.129372	49.22636	-7.005295	115.096474	47.570591	44.447941	114.845528	48.3984755	18.721323	114.971001	-60.7708495	11.292275	119.287743
31.600813	23.231367	114.818169	-6.014739	15.117435	117.01194	49.446617	-6.981113	114.932945	47.701244	44.525787	114.637375	48.5739305	18.772337	114.78516	-60.6034085	11.462533	119.23872
33.086258	22.517895	114.563728	-5.857822	15.209277	116.836739	49.58712	-6.945981	114.813255	47.808846	44.59169	114.495834	48.697983	18.8228545	114.6545445	-60.413627	11.5956995	119.0189335
34.600365	21.815912	114.438057	-5.709568	15.275214	116.560455	49.704041	-6.926546	114.715408	47.921188	44.621422	114.427307	48.8126145	18.847438	114.5713575	-60.2317505	11.70299	118.5495525
36.508171	21.244654	114.605286	-5.532145	15.340738	116.082039	49.823071	-6.953488	114.692429	48.108715	44.614391	114.403893	48.965893	18.8304515	114.548161	-60.030183	11.8510245	117.615917
37.72216	20.867361	114.040039	-5.45048	15.371749	115.787331	49.851997	-7.005767	114.707855	48.214565	44.590775	114.379791	49.033281	18.792504	114.543823	-59.934241	11.950994	117.030839
38.677841	20.295902	114.399887	-5.431122	15.386409	115.51368	49.83868	-7.082896	114.705788	48.256294	44.558788	114.310707	49.047487	18.737946	114.5082475	-59.909731	12.034872	116.5191125
38.640991	19.476761	114.143196	-5.444091	15.387438	115.259232	49.733189	-7.151407	114.650902	48.243862	44.521938	114.212036	48.9885255	18.6852655	114.431469	-59.8767075	12.0896105	116.086995
39.119469	18.466658	113.83445	-5.466754	15.35137	114.99382	49.591255	-7.226332	114.528976	48.195782	44.458763	114.04393	48.8935185	18.6162155	114.286453	-59.8270265	12.0865245	115.701187
39.581635	17.68108	113.285019	-5.492532	15.282768	114.717827	49.419636	-7.294127	114.333641	48.111881	44.357536	113.91581	48.7657585	18.5317045	114.1247255	-59.7508225	12.0338315	115.3109285
39.801811	17.043388	113.056252	-5.513866	15.196959	114.489685	49.234955	-7.380608	114.111832	48.037624	44.257484	113.894989	48.6362895	18.438438	114.0034105	-59.6640215	11.95548	114.9759595
NaN	NaN	NaN	-5.548929	15.059111	114.274124	48.957272	-7.48501	113.933159	47.920799	44.133366	114.133659	48.4390355	18.324178	114.033409	-59.5368935	11.794044	114.514839
38.526703	16.130512	113.025536	-5.616258	14.997895	114.282944	48.748871	-7.508324	113.98896	47.850842	44.100185	114.547073	48.2998565	18.2959305	114.2680165	-59.5323725	11.6998595	114.2978715
38.192104	15.673721	113.322052	-5.79246	14.949946	114.425278	48.579304	-7.563793	114.253761	47.746433	44.106449	115.156891	48.1628685	18.271328	114.705326	-59.7477885	11.628564	114.14523
37.837261	15.198621	113.857796	-6.005412	14.898686	114.68499	48.419098	-7.642745	114.675011	47.589703	44.089378	115.868973	48.0044005	18.2233165	115.271992	-60.0152245	11.5740555	114.097988
37.527382	14.709747	114.459732	-6.291552	14.841093	115.002716	48.191895	-7.699048	115.18248	47.404785	44.060165	116.573647	47.79834	18.1805585	115.8780635	-60.381444	11.5016275	114.1273685
37.174915	14.254769	115.057358	-6.599063	14.778498	115.341331	47.941105	-7.769364	115.697922	47.185959	44.008694	117.191994	47.563532	18.119665	116.444958	-60.761658	11.437331	114.237704
36.973518	13.693467	115.505913	-6.901861	14.711684	115.632919	47.727295	-7.826857	116.194305	46.941727	43.970345	117.705223	47.334511	18.071744	116.949764	-61.138233	11.351624	114.316074
36.209595	13.1854	116.076569	-7.297091	14.624437	115.964149	47.451225	-7.840101	116.854012	46.558899	43.934105	118.23156	47.005062	18.047002	117.542786	-61.599244	11.201872	114.385512
35.742249	12.875527	116.291298	-7.538772	14.540188	116.162506	47.323383	-7.824699	117.179855	46.312344	43.941597	118.408264	46.8178635	18.058449	117.7940595	-61.8954075	11.021927	114.5309525
35.114433	12.617631	116.569229	-7.732174	14.432534	116.328369	47.201221	-7.785098	117.419243	46.072681	43.978519	118.438004	46.636951	18.0967105	117.9286235	-62.101299	10.7683575	114.7281145
34.673462	12.193399	116.569534	-7.92677	14.337616	116.468193	47.099037	-7.747474	117.579689	45.816975	44.01329	118.42141	46.458006	18.132908	118.0005495	-62.311546	10.542324	114.9358365
34.077309	11.741093	116.607559	-8.101929	14.25351	116.592003	47.00972	-7.69938	117.742012	45.561237	44.034367	118.375885	46.2854785	18.1674935	118.0589485	-62.4893365	10.3395265	115.1250575
33.474369	11.459434	116.810539	-8.269336	14.183111	116.719879	46.904297	-7.653385	118.021729	45.337933	44.043526	118.367401	46.121115	18.1950705	118.194565	-62.659787	10.1711515	115.245193
32.911816	10.932684	117.108727	-8.469405	14.125821	116.868591	46.794598	-7.62706	118.398819	45.141247	44.051857	118.473885	45.9679225	18.2123985	118.436352	-62.9067325	10.0392435	115.30083
32.180534	10.248489	117.613602	-8.769387	13.992169	117.100021	46.591637	-7.641691	119.101547	44.899979	43.997429	118.799843	45.745808	18.177869	118.950695	-63.284582	9.806469	115.249347
31.680752	9.834672	118.03006	-9.009498	13.889362	117.26149	46.435387	-7.70288	119.564476	44.747917	43.925777	119.106033	45.591652	18.1114485	119.3352545	-63.610648	9.6672755	115.1877255
31.154934	9.407166	118.455627	-9.231084	13.783379	117.419411	46.234894	-7.769187	120.025719	44.620316	43.837692	119.427071	45.427605	18.0342525	119.726395	-63.889773	9.5325055	115.112427
30.631138	8.885134	118.807373	-9.462877	13.691677	117.590927	46.052856	-7.875552	120.429062	44.51865	43.726566	119.785133	45.285753	17.925507	120.1070975	-64.211507	9.457847	115.0747565
30.098263	8.280528	119.070099	-9.671947	13.608371	117.815903	45.828392	-7.979088	120.760323	44.428646	43.603031	120.1633	45.128519	17.8119715	120.4618115	-64.472413	9.4047705	115.1699945
29.507532	7.918489	119.424377	-9.879233	13.552258	118.111443	45.628906	-8.08406	121.017731	44.364758	43.485996	120.50544	44.996832	17.700968	120.7615855	-64.755298	9.403548	115.4613005
28.878202	7.326192	119.687424	-10.052059	13.531301	118.46331	45.435295	-8.165178	121.13237	44.382763	43.369305	120.758247	44.909029	17.6020635	120.9453085	-65.013147	9.4605385	115.9813115
28.036472	6.600791	119.802834	-10.292875	13.599898	119.020782	45.189968	-8.244302	121.087051	44.317673	43.310783	121.024254	44.7538205	17.5332405	121.0556525	-65.3395705	9.6665555	116.9859115
27.376995	6.20986	119.805565	-10.425492	13.695237	119.34922	45.189198	-8.335953	120.86084	44.257641	43.298542	121.102905	44.7234195	17.4812945	120.9818725	-65.5744035	9.9091795	117.7165675
26.694384	5.887474	119.788193	-10.536065	13.810074	119.628822	45.459133	-8.557435	120.421753	44.201996	43.288769	121.062157	44.8305645	17.365667	120.741955	-65.9026945	10.254481	118.515689
25.931808	5.475588	119.677444	-10.630545	13.931984	119.826866	46.078159	-8.9084	119.344414	44.155788	43.284561	120.927666	45.1169735	17.1880805	120.13604	-66.3780635	10.6758875	119.517692
25.201941	5.190214	119.622864	-10.647126	14.008166	119.919052	46.585686	-9.034569	117.883156	44.140911	43.245159	120.711662	45.3632985	17.105295	119.297409	-66.6575505	10.911037	120.540695
24.470257	4.617501	119.202682	-10.616199	13.964765	119.809784	47.009361	-8.138953	116.903778	44.25235	43.037056	120.201088	45.6308555	17.4490515	118.552433	-66.8632535	10.4804785	121.067135
23.919252	4.15486	118.59201	-10.492899	13.896845	119.525467	47.189789	-7.596559	116.307785	44.517567	43.09145	119.396637	45.853678	17.7474455	117.852211	-66.839476	10.0462445	121.198723
23.316744	3.743402	117.751274	-10.229553	13.785648	118.941284	47.031368	-7.51052	114.935493	44.995262	43.148369	117.596588	46.013315	17.8189245	116.2660405	-66.472421	9.7523715	121.6165275
22.934662	3.357581	117.034828	-10.098958	13.682974	118.55217	46.894516	-7.543977	114.316681	44.943413	42.753986	116.573395	45.9189645	17.6050045	115.445038	-66.1168805	9.7609435	121.659302
22.44038	2.904054	116.494286	-10.057243	13.601853	118.256203	46.742641	-7.523871	114.173294	44.743263	42.202633	116.046951	45.742952	17.339381	115.1101225	-65.857438	9.864325	121.4022835
21.973232	2.455186	116.481232	-10.13498	13.571424	118.183029	46.637959	-7.50888	114.404152	44.662273	41.796745	116.195953	45.650116	17.1439325	115.3000525	-65.920076	9.9989155	121.0660055
21.494123	1.85963	116.940048	-10.371297	13.579071	118.330788	46.529274	-7.546968	115.026054	44.644939	41.6824	116.865181	45.5871065	17.067716	115.9456175	-66.3297005	10.090426	120.7159585
21.009321	1.274368	117.58033	-10.686993	13.645598	118.572952	46.401905	-7.524888	116.016785	44.637848	41.659687	117.766335	45.5198765	17.0673995	116.89156	-66.8938625	10.2237965	120.254344
20.545948	0.706031	118.429886	-11.013079	13.713617	118.87735	46.257595	-7.524639	117.165649	44.569893	41.666267	118.683876	45.413744	17.070814	117.9247625	-67.439902	10.35642	119.8299375
19.899529	-0.268319	119.798836	-11.452655	13.703357	119.470093	46.054535	-7.551559	119.133904	44.332901	41.559624	119.899773	45.193718	17.0040325	119.5168385	-68.099028	10.4026815	119.4233475
19.484381	-0.986049	120.740593	-11.6596	13.600815	120.005653	45.973103	-7.594398	120.381256	44.186192	41.44862	120.622345	45.0796475	16.927111	120.5018005	-68.3988475	10.274519	119.5095055
19.070108	-1.698519	121.636772	-11.805521	13.472438	120.581207	45.917908	-7.633159	121.571243	44.075932	41.349838	121.227264	44.99692	16.8583395	121.3992535	-68.607962	10.0865365	119.7631605
18.616442	-2.375601	122.50354	-11.887175	13.350288	121.157715	45.919056	-7.623441	122.667168	43.978844	41.267231	121.707741	44.94895	16.821895	122.1874545	-68.7233	9.878681	120.1279755
18.163939	-3.119185	123.231979	-11.941218	13.257771	121.685257	45.891075	-7.601873	123.663452	43.904175	41.176216	122.166679	44.897625	16.7871715	122.9150655	-68.780061	9.7283705	120.4554485
17.722038	-3.825785	123.952209	-11.986019	13.185228	122.164902	45.908146	-7.618677	124.621475	43.872814	41.077919	122.55442	44.89048	16.729621	123.5879475	-68.862518	9.640835	120.7418565
17.278616	-4.550335	124.604561	-12.01245	13.134062	122.541534	45.889	-7.660981	125.496841	43.884571	40.981232	122.93264	44.8867855	16.6601255	124.2147405	-68.9116855	9.6079985	120.8683275
16.474487	-5.641321	125.312424	-12.050667	13.055226	122.898949	45.811813	-7.724324	126.574112	43.888767	40.811234	123.270287	44.85029	16.543455	124.9221995	-68.951624	9.566997	120.8756985
15.908062	-6.291929	125.659607	-12.055306	12.992306	122.986649	45.790157	-7.754325	127.063705	43.887539	40.721058	123.274025	44.838848	16.4833665	125.168865	-68.94946	9.5012455	120.804433
15.319292	-6.966939	125.733009	-12.03767	12.943628	122.982666	45.760288	-7.764848	127.367493	43.879852	40.645535	123.123802	44.82007	16.4403435	125.2456475	-68.89541	9.4469125	120.7196845
14.681185	-7.573538	125.826797	-12.011951	12.899706	122.931763	45.904377	-7.811613	127.466324	43.885838	40.588627	122.839867	44.8951075	16.388507	125.1530955	-68.9190095	9.410905	120.7104305
13.969426	-8.188575	125.821327	-11.996182	12.849678	122.862389	45.905148	-7.811472	127.458206	43.884377	40.535061	122.490433	44.8947625	16.3617945	124.9743195	-68.8871265	9.3375615	120.7504585
13.365457	-8.861442	125.65126	-11.964873	12.782537	122.758797	45.892323	-7.817708	127.284752	43.885048	40.489216	122.093674	44.8886855	16.335754	124.689213	-68.8184315	9.22932	120.828381
12.616807	-9.370469	125.495468	-11.938473	12.729931	122.624908	45.889122	-7.8171	126.976158	43.8922	40.476925	121.685028	44.890661	16.3299125	124.330593	-68.767607	9.1299495	120.919223
11.357401	-10.066932	124.875114	-11.861629	12.666108	122.335449	45.902027	-7.844133	126.194908	43.889614	40.460278	121.13739	44.8958205	16.3080725	123.666149	-68.6190785	9.0241435	121.004749
10.586542	-10.561416	124.238945	-11.780501	12.657351	122.092751	45.928391	-7.86449	125.503944	43.897148	40.453037	120.742485	44.9127695	16.2942735	123.1232145	-68.4737715	9.0204285	121.0622875
9.728122	-11.05372	123.62471	-11.641057	12.650254	121.83226	46.010921	-7.93303	124.622391	43.964119	40.446899	120.364204	44.98752	16.2569345	122.4932975	-68.269634	9.0435735	121.1712225
8.885857	-11.414379	122.916885	-11.447654	12.648809	121.569511	46.090179	-8.027836	123.658836	44.115021	40.42474	119.837975	45.1026	16.198452	121.7484055	-67.997908	9.099166	121.3906165
8.103277	-11.799896	122.064102	-11.17067	12.651503	121.272217	46.206947	-8.065498	122.679344	44.33931	40.404102	119.263824	45.2731285	16.169302	120.971584	-67.6144685	9.133704	121.57285
7.247428	-12.182164	121.436485	-10.861279	12.680942	121.008827	46.321499	-8.122869	121.870361	44.585304	40.345974	118.851563	45.4534015	16.1115525	120.360962	-67.1759595	9.2503315	121.656692
6.186117	-12.574156	121.153236	-10.627005	12.744629	120.833206	46.478683	-8.157074	121.561241	44.809196	40.314377	118.76062	45.6439395	16.0786515	120.1609305	-66.8979495	9.4106065	121.5054815
4.885468	-13.026597	121.287476	-10.599518	12.845219	120.815483	46.577736	-8.117119	122.169434	45.000916	40.354828	119.445709	45.789326	16.1188545	120.8075715	-66.988362	9.5715835	120.8233945
3.929518	-13.412684	121.692863	-10.821174	12.871575	120.987167	46.477005	-8.082407	123.077248	44.929359	40.407631	120.191483	45.703182	16.162612	121.6343655	-67.34553	9.580538	120.3399685
2.838903	-13.821321	122.228683	-11.170269	12.82796	121.277473	46.266251	-8.033096	124.189964	44.739185	40.450523	121.045998	45.502718	16.2087135	122.617981	-67.843256	9.4472065	119.936965
1.618219	-14.290981	122.849693	-11.54657	12.747572	121.584465	46.018757	-7.987873	125.404144	44.495842	40.477749	121.905807	45.2572995	16.244938	123.6549755	-68.3504395	9.250206	119.5139545
0.606579	-14.622299	123.437347	-11.891294	12.629917	121.819565	45.787739	-7.934449	126.563515	44.238518	40.502541	122.589661	45.0131285	16.284046	124.576588	-68.7957165	8.975788	119.062542
-0.54439	-14.995352	123.878876	-12.176755	12.518038	121.943535	45.582859	-7.817282	127.547768	44.003468	40.54158	122.906509	44.7931635	16.362149	125.2271385	-69.1466735	8.673927	118.6599315
-1.657034	-15.39312	124.219276	-12.342609	12.434914	121.911644	45.469467	-7.672927	128.226013	43.794804	40.580658	122.823631	44.6321355	16.4538655	125.524822	-69.3173535	8.4159625	118.298466
-3.453171	-15.942735	124.443268	-12.418867	12.382921	121.535515	45.454426	-7.346602	128.626938	43.589382	40.678734	121.954514	44.521904	16.666066	125.290726	-69.359638	8.099776	117.780304
-4.773473	-16.149599	124.313721	-12.382339	12.355581	121.070671	45.513145	-7.126385	128.465225	43.480145	40.728832	121.053543	44.496645	16.8012235	124.759384	-69.261323	7.9099385	117.381958
-6.134007	-16.408258	124.054848	-12.32196	12.265908	120.548462	45.578938	-7.018038	128.026917	43.394966	40.705986	120.08847	44.486952	16.843974	124.0576935	-69.130872	7.687842	117.0392305
-7.525196	-16.645365	123.642387	-12.257689	12.122573	120.029053	45.666161	-7.053467	127.531349	43.323822	40.630524	119.305	44.4949915	16.7885285	123.4181745	-69.0103695	7.4566175	116.6399315
-8.998338	-16.749962	123.03759	-12.196086	11.964362	119.526924	45.805065	-7.167587	127.05706	43.318501	40.548351	118.853172	44.561783	16.690382	122.955116	-68.953955	7.238342	116.098732
-10.637025	-16.832136	122.30703	-12.146002	11.820104	119.031059	45.894035	-7.281653	126.593719	43.360596	40.503441	118.630005	44.6273155	16.610894	122.611862	-68.9193195	7.029314	115.450256
-12.250444	-16.834648	121.357536	-12.112947	11.691938	118.495987	45.963261	-7.373999	126.058472	43.378029	40.51178	118.490341	44.670645	16.5688905	122.2744065	-68.896539	6.8149855	114.7175675
-14.838651	-16.764395	119.716057	-12.07918	11.570797	117.684868	45.970596	-7.419262	124.929604	43.325729	40.583611	118.118263	44.6481625	16.5821745	121.5239335	-68.8065225	6.5594195	113.8458025
-16.664349	-16.574833	118.7938	-12.073393	11.569776	117.208145	45.946808	-7.400385	123.97094	43.237129	40.634773	117.64666	44.5919685	16.617194	120.8088	-68.7387545	6.522358	113.60749
-18.597054	-16.357586	118.09021	-12.085677	11.623548	116.865158	45.847828	-7.292198	122.89846	43.121326	40.657936	116.988167	44.484577	16.682869	119.9433135	-68.655931	6.564227	113.7870025
-20.685595	-15.988138	117.834244	-12.121123	11.741101	116.776489	45.752171	-7.248915	121.728065	42.947979	40.718929	116.184807	44.350075	16.735007	118.956436	-68.592321	6.747195	114.596542
-22.769896	-15.606277	117.949936	-12.086473	11.870656	116.838326	45.619221	-7.133753	120.544411	42.718353	40.819847	115.26474	44.168787	16.843047	117.9045755	-68.341733	6.898265	115.7720765
-24.976673	-15.090757	118.536102	-12.059493	12.060136	117.151512	45.451355	-7.002022	119.465149	42.391018	40.885822	114.263496	43.9211865	16.9419	116.8643225	-68.0401725	7.178372	117.4387015
-27.128765	-14.566551	119.585754	-12.053549	12.262045	117.708313	45.238895	-6.919376	118.316391	42.059006	40.914841	113.271561	43.6489505	16.9977325	115.793976	-67.7560485	7.5263575	119.62265
-30.283192	-13.663587	121.824989	-12.120921	12.455603	118.928253	44.691875	-6.593477	116.963043	41.464005	40.878304	111.957657	43.07794	17.1424135	114.46035	-67.319782	7.7687925	123.396156
-32.349037	-13.079873	123.471428	-12.227616	12.550783	119.840195	44.32959	-6.477552	116.396179	41.09177	40.861572	111.446556	42.71068	17.19201	113.9213675	-67.165912	7.909556	125.7590225
-34.25655	-12.415782	125.11042	-12.311645	12.602997	120.790123	43.957649	-6.281162	115.857422	40.721233	40.81284	111.101151	42.339441	17.265839	113.4792865	-66.962731	7.940155	128.1009595
-36.191471	-11.759962	126.615433	-12.356938	12.593159	121.687057	43.577671	-6.175848	115.691399	40.372025	40.759365	110.977409	41.974848	17.2917585	113.334404	-66.688724	7.8945595	130.03971
-37.865261	-11.071826	127.873657	-12.400012	12.510182	122.50589	43.344612	-6.255496	115.629364	40.187695	40.784348	111.24456	41.7661535	17.264426	113.436962	-66.5661775	7.755938	131.574818
-39.659126	-10.374219	128.699615	-12.389788	12.404287	123.158813	43.271072	-6.364228	115.66349	40.172974	40.834785	111.778664	41.722023	17.2352785	113.721077	-66.501599	7.5732955	132.596549
-41.286755	-9.521198	129.298523	-12.34311	12.294676	123.626556	43.298904	-6.5028	115.806793	40.309505	40.969204	112.484993	41.8042045	17.233202	114.145893	-66.4904245	7.35615	133.107219
NaN	NaN	NaN	-12.204354	12.128317	123.890533	43.384651	-6.73422	115.911293	40.751972	41.124352	113.521721	42.0683115	17.195066	114.716507	-66.4770195	7.061568	133.064559
NaN	NaN	NaN	-12.084707	12.052202	123.804405	43.409973	-6.898438	115.901993	41.087326	41.265236	114.008186	42.2486495	17.183399	114.9550895	-66.4180635	6.921005	132.6537205
NaN	NaN	NaN	-11.942793	11.980386	123.531166	43.40416	-7.110185	115.823051	41.362865	41.484867	114.074944	42.3835125	17.187341	114.9489975	-66.2690985	6.773431	132.1133345
-45.229675	-5.534106	127.718094	-11.797226	11.918167	123.142731	43.432598	-7.373419	115.67926	41.518738	41.748775	113.832115	42.475668	17.187678	114.7556875	-66.07012	6.648656	131.5297745
-44.751774	-4.604912	127.096283	-11.693258	11.858998	122.695473	43.475594	-7.629811	115.562943	41.634281	41.903599	113.688293	42.5549375	17.136894	114.625618	-65.9414535	6.581102	130.765328
-45.598167	-3.273404	126.277901	-11.625415	11.827872	122.210228	43.528717	-7.843719	115.515457	41.66571	41.901192	113.605858	42.5972135	17.0287365	114.5606575	-65.8480435	6.6270075	129.8597985
-45.683407	-2.127141	125.555084	-11.624253	11.800633	121.680832	43.594479	-8.066853	115.478134	41.630005	41.776073	113.55423	42.612242	16.85461	114.516182	-65.860748	6.746656	128.845482
-45.705338	-0.430171	124.585556	-11.751493	11.787876	120.904251	43.476238	-8.291315	115.425957	41.484226	41.441593	113.611862	42.480232	16.575139	114.5189095	-65.983218	7.000613	127.2895925
-45.639999	0.720229	123.946228	-11.894464	11.731411	120.410248	43.304161	-8.393909	115.344345	41.403244	41.177521	113.711205	42.3537025	16.391806	114.527775	-66.1426305	7.071016	126.292721
-45.50808	1.892255	123.363876	-12.067717	11.663526	119.974113	43.14735	-8.508992	115.242851	41.274731	40.913704	113.873146	42.2110405	16.202356	114.5579985	-66.3464745	7.124696	125.3902275
-45.350941	3.111723	122.874367	-12.247144	11.538479	119.595337	42.959675	-8.627672	115.196571	41.030403	40.634628	113.865616	41.995039	16.003478	114.5310935	-66.489327	7.07348	124.6595805
-45.066895	4.285451	122.313667	-12.454942	11.381997	119.306519	42.849091	-8.823485	115.155113	40.800262	40.4049	113.862213	41.8246765	15.7907075	114.508663	-66.7345605	6.9732865	124.104375
-44.781227	5.549573	121.864388	-12.66448	11.209394	119.109047	42.717319	-9.020562	115.087601	40.604836	40.196369	113.908218	41.6610775	15.5879035	114.4979095	-66.9900375	6.8308845	123.7201845
-44.43993	6.842801	121.5485	-12.862791	11.032922	118.959938	42.580025	-9.209578	114.963661	40.44738	40.010292	113.951157	41.5137025	15.400357	114.457409	-67.2392845	6.665487	123.462467
-43.78109	8.866956	121.064171	-13.094677	10.819146	118.737183	42.200954	-9.418094	114.602425	40.286835	39.830791	114.003983	41.2438945	15.2063485	114.303204	-67.4332485	6.4319435	123.171162
-43.235634	10.275401	120.72419	-13.189304	10.714072	118.527603	42.020832	-9.547092	114.235069	40.200153	39.772312	113.988892	41.1104925	15.11261	114.1119805	-67.4891005	6.315534	122.9432255
-42.666134	11.715554	120.206261	-13.217277	10.653613	118.143333	41.896606	-9.627702	113.831505	40.166431	39.708698	113.939133	41.0315185	15.040498	113.885319	-67.4660725	6.266728	122.401347
-42.033257	13.215714	119.455246	-13.196709	10.664329	117.590584	41.875927	-9.647384	113.404526	40.198711	39.652328	113.902298	41.037319	15.002472	113.653412	-67.430737	6.326186	121.527756
-41.351669	14.720665	118.414047	-13.145639	10.727893	116.857849	41.931675	-9.596993	112.997986	40.305248	39.649555	113.864197	41.1184615	15.026281	113.4310915	-67.4097395	6.429505	120.2846065
-40.608643	16.260551	117.271492	-13.088675	10.846163	116.015938	42.026047	-9.526231	112.623322	40.470245	39.690998	113.790047	41.248146	15.0823835	113.2066845	-67.425496	6.6099425	118.8251915
-39.830566	17.853523	116.463577	-13.026457	11.014029	115.35479	42.074631	-9.452567	112.216438	40.591286	39.698666	113.596405	41.3329585	15.1230495	112.9064215	-67.3858725	6.9050085	117.8031585
-38.600193	20.21607	115.681824	-12.989922	11.300561	114.777145	42.035431	-9.343106	111.824585	40.684299	39.729748	113.374535	41.359865	15.193321	112.59956	-67.339709	7.407801	116.95473
-37.75618	21.82826	115.518234	-12.988374	11.449367	114.641068	42.068733	-9.321598	111.728798	40.741199	39.709888	113.340034	41.404966	15.194145	112.534416	-67.381714	7.704589	116.74772
-36.898273	23.356131	115.501465	-12.992041	11.519626	114.648796	42.123409	-9.335933	111.71846	40.817902	39.700394	113.462593	41.4706555	15.1822305	112.5905265	-67.4547375	7.8570215	116.7070655
-35.957649	24.89851	115.614952	-13.009499	11.5113	114.780235	42.177814	-9.360125	111.827156	40.912605	39.707214	113.71933	41.5452095	15.1735445	112.773243	-67.5642075	7.8490555	116.787227
-35.052593	26.381592	115.841377	-13.020804	11.463821	114.986328	42.293602	-9.373567	112.046524	40.990509	39.72488	114.14473	41.6420555	15.1756565	113.095627	-67.6836635	7.7519855	116.877029
-34.071297	27.842915	116.087898	-13.064258	11.376533	115.268837	42.451355	-9.430622	112.372719	41.112995	39.758244	114.721001	41.782175	15.163811	113.54686	-67.910691	7.589255	116.990814
-33.123276	29.308105	116.506615	-13.127077	11.264259	115.62146	42.587574	-9.464418	112.822746	41.262791	39.797375	115.397331	41.9251825	15.1664785	114.1100385	-68.1793365	7.3620395	117.1328815
-31.634024	31.409126	117.243866	-13.294469	11.126558	116.276917	42.722424	-9.456706	113.618317	41.412796	39.814465	116.610123	42.06761	15.1788795	115.11422	-68.656548	7.0742365	117.439614
-30.674849	32.804695	117.918861	-13.429596	11.069381	116.798233	42.857979	-9.467937	114.159164	41.508709	39.807503	117.35437	42.183344	15.169783	115.756767	-69.042536	6.968979	117.839699
-29.691156	34.156197	118.57872	-13.58774	11.024929	117.333176	42.885647	-9.439692	114.714027	41.592426	39.817989	118.023529	42.2390365	15.1891485	116.368778	-69.4145165	6.8607095	118.297574
-28.718515	35.506935	119.310654	-13.732417	11.014414	117.870651	42.762749	-9.337914	115.328285	41.622082	39.84407	118.577766	42.1924155	15.253078	116.9530255	-69.6572495	6.77575	118.7882765
-27.741999	36.758396	119.913589	-13.853115	11.035078	118.369759	42.871567	-9.289787	115.802505	41.644955	39.892914	119.024918	42.258261	15.3015635	117.4137115	-69.964491	6.7685925	119.3258065
-26.750475	37.988102	120.533264	-13.980606	11.057116	118.802704	43.027382	-9.220398	116.227127	41.650745	39.95813	119.314209	42.3390635	15.368866	117.770668	-70.3002755	6.745366	119.83474
-25.74876	39.16674	121.082397	-14.078617	11.075577	119.166771	43.175838	-9.103884	116.582237	41.684483	40.088715	119.378815	42.4301605	15.4924155	117.980526	-70.5873945	6.6587385	120.353016
-24.339542	40.78994	121.952019	-14.246193	11.121578	119.570374	43.412472	-8.835182	116.920662	41.6408	40.104031	119.110001	42.526636	15.6344245	118.0153315	-71.019022	6.6087315	121.1254165
-23.238798	41.795258	122.442879	-14.331857	11.137215	119.792084	43.582954	-8.638679	117.027458	41.531582	40.045815	118.873528	42.557268	15.703568	117.950493	-71.220982	6.570862	121.633675
-22.300867	42.726524	123.011032	-14.400477	11.156224	120.014992	43.766037	-8.473812	117.090263	41.303963	39.930038	118.71579	42.535	15.728113	117.9030265	-71.335954	6.584335	122.1269575
-21.351961	43.60915	123.54171	-14.45855	11.175747	120.24958	43.95129	-8.299359	117.094299	41.091751	39.782032	118.746529	42.5215205	15.7413365	117.920414	-71.4386205	6.6101575	122.578746
-20.364975	44.42506	123.919273	-14.521061	11.224216	120.499969	44.175167	-8.121615	117.008545	40.883957	39.715038	118.859901	42.529562	15.7967115	117.934223	-71.571684	6.6517205	123.065715
-19.453053	45.172588	124.091866	-14.557282	11.302435	120.697845	44.384853	-7.919595	116.870453	40.708302	39.71347	118.992615	42.5465775	15.8969375	117.931534	-71.6611415	6.7079325	123.464156
-18.524256	45.907978	124.042046	-14.578676	11.437605	120.81311	44.572517	-7.685251	116.662766	40.66975	39.777679	119.073105	42.6211335	16.046214	117.8679355	-71.7784855	6.828996	123.7582845
-17.06288	46.91227	123.584923	-14.571113	11.67159	120.833549	44.782372	-7.320279	116.489944	40.716927	39.925095	118.91967	42.7496495	16.302408	117.704807	-71.8918755	7.040772	123.962291
-16.123264	47.50219	123.143135	-14.519761	11.812057	120.797661	44.910725	-7.155217	116.524719	40.863495	40.02375	118.636833	42.88711	16.4342665	117.580776	-71.926632	7.1898475	124.014546
-15.131332	48.031914	122.725914	-14.445129	11.897154	120.732735	45.0359	-7.076582	116.606049	41.017673	40.053646	118.448006	43.0267865	16.488532	117.5270275	-71.9170445	7.305776	123.9384425
-14.136378	48.502327	122.420921	-14.372953	11.905889	120.6754	45.145313	-7.092286	116.753006	41.134602	40.031895	118.281242	43.1399575	16.4698045	117.517124	-71.8858635	7.3419735	123.833676
-13.119507	48.895168	122.208771	-14.29783	11.858727	120.630264	45.197479	-7.137924	116.897644	41.246605	39.98085	118.148567	43.222042	16.421463	117.5231055	-71.817702	7.295991	123.7374225
-12.174788	49.234829	122.10511	-14.236318	11.77042	120.588066	45.216721	-7.199231	116.960945	41.338219	39.903656	118.101379	43.27747	16.3522125	117.531162	-71.750106	7.1886275	123.64497
-11.24823	49.528332	122.105621	-14.191632	11.690244	120.561348	45.205273	-7.256334	117.036964	41.410599	39.854645	118.099701	43.307936	16.2991555	117.5683325	-71.6912	7.0813325	123.5543635
-9.851156	49.939838	122.251465	-14.172834	11.643276	120.577133	45.16679	-7.252333	117.157539	41.493492	39.804325	118.157959	43.330141	16.275996	117.657749	-71.675809	7.010556	123.496517
-8.935377	50.20713	122.35688	-14.166912	11.695853	120.634735	45.16357	-7.238327	117.262711	41.522659	39.77655	118.300949	43.3431145	16.2691115	117.78183	-71.6769385	7.1225945	123.48764
-8.135695	50.417912	122.555672	-14.180144	11.757203	120.732735	45.180187	-7.200055	117.385193	41.555302	39.802731	118.438293	43.3677445	16.301338	117.911743	-71.7280325	7.213068	123.553727
-7.043672	50.518154	122.855827	-14.191551	11.818658	120.851265	45.194729	-7.170723	117.508148	41.583397	39.818882	118.627151	43.389063	16.3240795	118.0676495	-71.772165	7.3132365	123.6348805
-6.078565	50.664497	123.081207	-14.203246	11.885971	120.949577	45.20895	-7.13641	117.67498	41.61853	39.8288	118.812607	43.41374	16.346195	118.2437935	-71.820232	7.425747	123.6553605
-5.526379	50.921364	123.257515	-14.223346	11.952878	121.038399	45.237255	-7.111863	117.851379	41.639599	39.821468	119.034157	43.438427	16.3548025	118.442768	-71.885119	7.5509535	123.63403
-4.637927	51.019142	123.379066	-14.257648	12.007755	121.122231	45.269402	-7.10049	118.056679	41.660931	39.858158	119.227371	43.4651665	16.378834	118.642025	-71.9804625	7.636676	123.602437
-2.989984	51.057709	123.495117	-14.309454	12.065511	121.218582	45.304512	-7.106467	118.401459	41.674553	39.826748	119.473007	43.4895325	16.3601405	118.937233	-72.1084405	7.7708815	123.499931
-2.068901	51.108109	123.439636	-14.337608	12.081101	121.301079	45.341034	-7.144866	118.641571	41.682362	39.777855	119.584	43.511698	16.3164945	119.1127855	-72.186914	7.8457075	123.4893725
-1.173878	51.153217	123.340569	-14.345394	12.091743	121.374718	45.372383	-7.18646	118.908562	41.70615	39.71616	119.661163	43.5392665	16.26485	119.2848625	-72.2300545	7.918636	123.4645735
-0.547349	51.272167	123.173477	-14.359241	12.09862	121.4571	45.423485	-7.239634	119.206848	41.740379	39.648979	119.72226	43.581932	16.2046725	119.464554	-72.300414	7.9925675	123.449646
0.317842	51.283981	123.007248	-14.346631	12.104772	121.539879	45.493904	-7.28732	119.541382	41.794819	39.588356	119.791855	43.6443615	16.150518	119.6666185	-72.3376235	8.059026	123.4131395
1.167214	51.289726	122.868858	-14.355101	12.123857	121.609665	45.570869	-7.322199	119.914078	41.836662	39.538528	119.875427	43.7037655	16.1081645	119.8947525	-72.4139675	8.1395495	123.3245775
1.960555	51.240505	122.764359	-14.367027	12.164581	121.650826	45.656349	-7.31763	120.292427	41.867901	39.509983	120.001244	43.762125	16.0961765	120.1468355	-72.496179	8.2329855	123.1548165
3.121414	51.12381	122.545204	-14.41438	12.284196	121.647385	45.777958	-7.260266	120.850822	41.896172	39.49651	120.22699	43.837065	16.118122	120.538906	-72.665825	8.45027	122.755864
3.84041	51.053791	122.430695	-14.468752	12.386092	121.61689	45.82386	-7.184516	121.207092	41.900665	39.496906	120.381638	43.8622625	16.156195	120.794365	-72.7997665	8.615989	122.439415
4.462814	50.997223	122.382164	-14.521832	12.501108	121.621765	45.877018	-7.092456	121.492432	41.889278	39.541805	120.509422	43.883148	16.2246745	121.000927	-72.926812	8.7775415	122.242603
5.079199	50.97707	122.410988	-14.565637	12.599871	121.662857	45.911484	-6.98774	121.748901	41.864166	39.597847	120.627831	43.887825	16.3050535	121.188366	-73.019099	8.8946885	122.137348
5.682175	50.93689	122.487045	-14.594598	12.715345	121.741066	45.952217	-6.874084	121.986771	41.857342	39.659153	120.761665	43.9047795	16.3925345	121.374218	-73.0939755	9.03815549999999	122.107914
6.217171	50.882805	122.631546	-14.607912	12.805371	121.839462	45.994606	-6.773654	122.209549	41.854942	39.717312	120.929718	43.924774	16.471829	121.5696335	-73.140598	9.138913	122.1092905
6.673645	50.860138	122.831467	-14.616817	12.899695	121.935379	46.050449	-6.677425	122.434029	41.884884	39.764576	121.1437	43.9676665	16.5435755	121.7888645	-73.2013005	9.2558145	122.0818935
7.236777	50.881504	123.154198	-14.597413	13.030272	121.951401	46.116875	-6.524504	122.743622	41.964703	39.843224	121.514381	44.040789	16.65936	122.1290015	-73.235615	9.401184	121.7738005
7.560778	50.950188	123.268333	-14.615308	13.144962	121.893379	46.142422	-6.436471	122.889015	42.005489	39.906063	121.726074	44.0739555	16.734796	122.3075445	-73.3045715	9.555128	121.4792135
7.760262	51.03429	123.328247	-14.622326	13.257498	121.769753	46.135044	-6.326375	122.941589	42.033451	39.993855	121.835686	44.0842475	16.83374	122.3886375	-73.3288995	9.681256	121.1508685
7.898144	51.139618	123.318504	-14.622329	13.381214	121.626579	46.081238	-6.195358	122.912201	42.047237	40.086502	121.873787	44.0642375	16.945572	122.392994	-73.3088955	9.816856	120.860164
7.971839	51.263504	123.307182	-14.601832	13.494807	121.491196	46.11087	-6.056357	122.843727	42.06823	40.201492	121.849968	44.08955	17.0725675	122.3468475	-73.293214	9.9170465	120.6355445
7.990444	51.409603	123.317871	-14.569103	13.630281	121.412956	46.13475	-5.894319	122.766151	42.096188	40.310104	121.828781	44.115469	17.2078925	122.297466	-73.253675	10.0526695	120.528446
7.943829	51.57423	123.378433	-14.517487	13.767738	121.409821	46.171936	-5.734521	122.712669	42.132309	40.416481	121.848595	44.1521225	17.34098	122.280632	-73.1870965	10.194496	120.53901
7.658278	51.866383	123.656441	-14.46546	13.990593	121.529724	46.209206	-5.51719	122.714066	42.204636	40.566669	121.962669	44.206921	17.5247395	122.3383675	-73.137841	10.4564465	120.7210805
7.248869	52.040733	123.899254	-14.458696	14.148465	121.609344	46.214218	-5.399613	122.733261	42.248222	40.665974	122.14537	44.23122	17.6331805	122.4393155	-73.148612	10.6637495	120.7793725
6.713546	52.158756	124.131073	-14.481631	14.303625	121.666084	46.167786	-5.277704	122.738853	42.267445	40.775234	122.34124	44.2176155	17.748765	122.5400465	-73.1808775	10.858485	120.7921215
6.20384	52.215492	124.265587	-14.531022	14.464185	121.708588	46.1031	-5.147163	122.704651	42.246513	40.89521	122.486328	44.1748065	17.8740235	122.5954895	-73.2368505	11.0543465	120.8216865
5.672313	52.302593	124.457695	-14.580224	14.617133	121.733452	46.023838	-5.005225	122.569702	42.204185	41.032993	122.547188	44.1140115	18.013884	122.558445	-73.2744595	11.220382	120.908459
4.948382	52.345234	124.465714	-14.622943	14.766423	121.749199	45.968716	-4.851838	122.396591	42.134445	41.187996	122.478531	44.0515805	18.168079	122.437561	-73.2974665	11.364767	121.060837
4.351856	52.352493	124.414398	-14.613851	14.934245	121.76387	45.947029	-4.641999	122.226692	42.116119	41.386532	122.371376	44.031574	18.3722665	122.299034	-73.259276	11.4962235	121.228706
3.353116	52.148151	124.552963	-14.521824	15.186474	121.843803	46.029491	-4.298615	122.00322	42.138512	41.719822	122.266258	44.0840015	18.7106035	122.134739	-73.1276495	11.6623445	121.552867
2.617752	51.879753	124.635574	-14.39573	15.352615	121.9674	46.149658	-4.052875	121.891747	42.183479	41.954727	122.250221	44.1665685	18.950926	122.070984	-72.9580285	11.754304	121.863816
1.983798	51.588051	124.853088	-14.255274	15.526795	122.12915	46.285355	-3.812932	121.791946	42.251873	42.181591	122.30278	44.268614	19.1843295	122.047363	-72.779162	11.8692605	122.210937
1.177844	51.250702	124.967102	-14.151977	15.749353	122.323097	46.412998	-3.583472	121.758247	42.330673	42.41864	122.391113	44.3718355	19.417584	122.07468	-72.6757895	12.081122	122.571514
0.386343	51.002525	125.047478	-14.061478	16.040295	122.51239	46.495518	-3.340493	121.831367	42.416668	42.666195	122.448135	44.456093	19.662851	122.139751	-72.579049	12.417739	122.885029
-0.503568	50.696678	124.98288	-14.000942	16.36731	122.660515	46.558601	-3.092665	121.963943	42.489006	42.945362	122.461258	44.5238035	19.9263485	122.2126005	-72.5256875	12.8082715	123.1084295
-1.3592	50.379723	124.753143	-13.9832	16.719017	122.745003	46.607445	-2.841424	122.113907	42.51302	43.216961	122.368576	44.5602325	20.1877685	122.2412415	-72.5266325	13.2502655	123.2487645
-2.771188	49.89397	124.10228	-13.965652	17.204681	122.739235	46.628544	-2.507798	122.306122	42.535816	43.576702	122.048172	44.58218	20.534452	122.177147	-72.513484	13.87491	123.301323
-3.818994	49.590885	123.649307	-13.955906	17.453072	122.678566	46.597652	-2.342044	122.360039	42.581589	43.72678	121.788643	44.5896205	20.692368	122.074341	-72.5014325	14.213776	123.282791
-4.678511	49.200268	123.201347	-13.92769	17.605549	122.626862	46.553638	-2.260459	122.359276	42.646294	43.809288	121.512924	44.599966	20.7744145	121.9361	-72.455346	14.4366835	123.317624
-5.925755	48.787464	123.064194	-13.882128	17.667677	122.597412	46.487148	-2.205396	122.283806	42.740189	43.845947	121.291962	44.6136685	20.8202755	121.787884	-72.3779245	14.5150785	123.40694
-7.017945	48.42844	123.002914	-13.835457	17.682392	122.56144	46.469799	-2.214874	122.103058	42.804451	43.851002	121.165916	44.637125	20.818064	121.634487	-72.308039	14.54672	123.488393
-8.253376	47.997646	122.94104	-13.805296	17.677738	122.5168	46.444176	-2.238584	121.881172	42.82774	43.848343	121.038094	44.635958	20.8048795	121.459633	-72.24655	14.5505965	123.573967
-9.58911	47.613281	123.040916	-13.816853	17.708422	122.443863	46.351166	-2.214807	121.61467	42.848183	43.863075	120.908394	44.5996745	20.824134	121.261532	-72.2333805	14.59271	123.626194
-11.270473	47.054512	122.853348	-13.867171	17.814875	122.253441	46.184341	-2.198249	121.101807	42.785336	43.92028	120.641396	44.4848385	20.8610155	120.8716015	-72.2191805	14.7687345	123.6352805
-12.680396	46.694435	122.751915	-13.907666	17.939774	122.077667	46.028336	-2.13021	120.719353	42.736073	43.997341	120.438469	44.3822045	20.9335655	120.578911	-72.1975365	14.9459825	123.576423
-13.907242	46.277748	122.54995	-13.968119	18.041334	121.879868	45.891018	-2.089768	120.265732	42.687775	44.080414	120.179382	44.2893965	20.995323	120.222557	-72.2256345	15.087345	123.537179
-15.096179	45.829746	122.382797	-13.987388	18.128786	121.660782	45.775963	-2.06045	119.829987	42.643658	44.14698	119.88102	44.2098105	21.043265	119.8555035	-72.1845865	15.214307	123.4660605
-16.425673	45.303062	122.121407	-13.995628	18.198912	121.43502	45.632668	-2.012558	119.389877	42.617947	44.200962	119.540527	44.1253075	21.094202	119.465202	-72.1165635	15.303622	123.404838
-17.662781	44.756477	121.919891	-14.002234	18.269882	121.208015	45.50264	-1.99295	118.953941	42.609894	44.23711	119.172409	44.056267	21.12208	119.063175	-72.060735	15.417684	123.352855
-18.865089	44.171215	121.639061	-13.983776	18.346539	120.993271	45.374599	-1.954112	118.566147	42.587303	44.269337	118.744972	43.980951	21.1576125	118.6555595	-71.948503	15.5354655	123.3309825
-20.730589	43.204334	121.091629	-13.934694	18.502161	120.670425	45.192944	-1.873884	118.05426	42.562489	44.335861	118.027832	43.8777165	21.2309885	118.041046	-71.7471045	15.7733335	123.299804
-21.940424	42.483513	120.625031	-13.913284	18.637873	120.440254	45.097778	-1.838667	117.806114	42.545536	44.393341	117.467117	43.821657	21.277337	117.6366155	-71.648225	15.998409	123.2438925
-23.065784	41.737019	120.093933	-13.901946	18.740784	120.18055	45.00695	-1.793258	117.587074	42.50795	44.465263	116.82608	43.75745	21.3360025	117.206577	-71.561342	16.1455655	123.154523
-24.332775	41.022621	119.598518	-13.89246	18.812796	119.912292	44.897575	-1.733749	117.314041	42.427998	44.51548	116.143036	43.6627865	21.3908655	116.7285385	-71.4477065	16.2347265	123.0960455
-25.462395	40.212761	119.059357	-13.859844	18.848028	119.592415	44.790722	-1.729648	116.972099	42.307499	44.587124	115.308723	43.5491105	21.428738	116.140411	-71.2687985	16.267318	123.044419
-26.471579	39.388866	118.398537	-13.80088	18.847288	119.143761	44.706287	-1.723367	116.464806	42.182922	44.759449	114.409126	43.4446045	21.518041	115.436966	-71.0463645	16.176535	122.850556
-27.603832	38.609798	117.742561	-13.69441	18.780331	118.552147	44.583431	-1.706936	115.832367	42.08733	44.933773	113.483963	43.3353805	21.6134185	114.658165	-70.7242005	15.9472435	122.446129
-28.965048	37.404678	116.773224	-13.449867	18.583233	117.482666	44.517239	-1.900431	114.801872	41.936798	45.155056	111.981262	43.2270185	21.6273125	113.391567	-70.1267525	15.5391535	121.573765
-29.706106	36.583622	116.145851	-13.253945	18.370747	116.697586	44.416176	-1.999179	113.852119	41.840694	45.164322	111.124802	43.128435	21.5825715	112.4884605	-69.636325	15.1589225	120.9067115
-30.567226	35.842258	115.634705	-13.029887	18.132145	115.920654	44.284962	-2.100986	112.998489	41.763134	45.155804	110.102882	43.024048	21.527409	111.5506855	-69.083822	14.736881	120.2906225
-31.208225	35.107868	115.168953	-12.816165	17.903231	115.121933	44.1199	-2.298046	112.140045	41.656338	45.167366	109.285828	42.888119	21.43466	110.7129365	-68.520449	14.371802	119.5309295
-31.747913	34.413277	114.691093	-12.617916	17.693697	114.360703	43.944538	-2.356094	111.028244	41.506557	45.03936	108.518692	42.7255475	21.341633	109.773468	-67.9613795	14.045761	118.947938
-32.157043	33.768387	114.333298	-12.40808	17.511656	113.698372	43.699249	-2.312326	110.125061	41.445538	44.909092	107.693611	42.5723935	21.298383	108.909336	-67.3885535	13.724929	118.487408
-32.473679	33.125454	114.042007	-12.265639	17.372889	113.173363	43.495377	-2.365879	109.362877	41.347534	44.808464	107.12355	42.4214555	21.2212925	108.2432135	-66.9527335	13.5244855	118.1035125
-32.860558	32.24855	113.828827	-12.132118	17.208624	112.691544	43.333359	-2.427912	108.498322	41.319828	44.643677	106.533829	42.3265935	21.1078825	107.5160755	-66.5908295	13.3093655	117.8670125
-32.94606	31.678688	113.79039	-12.086533	17.110907	112.50914	43.280323	-2.506297	108.17057	41.337845	44.558235	106.347702	42.309084	21.025969	107.259136	-66.48215	13.195845	117.759144
-32.944904	31.164995	113.749603	-12.066871	17.012457	112.384071	43.278362	-2.596947	107.883057	41.353531	44.479435	106.261406	42.3159465	20.941244	107.0722315	-66.4496885	13.08367	117.6959105
-32.827206	30.727736	113.687004	-12.072834	16.909977	112.266159	43.274242	-2.701654	107.637199	41.350483	44.443104	106.195595	42.3123625	20.870725	106.916397	-66.4580305	12.949229	117.615921
-32.607876	30.334393	113.568031	-12.079128	16.791708	112.109665	43.241245	-2.797197	107.356895	41.318748	44.362843	106.126488	42.2799965	20.782823	106.7416915	-66.4382525	12.800593	117.4776385
-32.306911	30.000147	113.380669	-12.098229	16.68269	111.914871	43.200283	-2.921749	107.051636	41.283836	44.25256	106.030632	42.2420595	20.6654055	106.541134	-66.4385175	12.6999745	117.288608
-31.918669	29.722389	113.121971	-12.113209	16.591305	111.690079	43.1409	-3.022289	106.801476	41.299294	44.135704	105.840912	42.220097	20.5567075	106.321194	-66.446515	12.6259025	117.058964
-31.13155	29.397774	112.504448	-12.142141	16.490093	111.246918	43.040386	-3.22023	106.534889	41.355686	43.892677	105.491684	42.198036	20.3362235	106.0132865	-66.482318	12.6439625	116.4805495
-30.466709	29.255318	111.968246	-12.155598	16.454723	110.908798	43.002625	-3.397191	106.419159	41.40633	43.725468	105.21003	42.2044775	20.1641385	105.8145945	-66.5156735	12.7453075	116.0030015
-29.673496	29.198383	111.288239	-12.152699	16.431505	110.498573	42.989017	-3.579037	106.383156	41.493137	43.539124	104.942749	42.241077	19.9800435	105.6629525	-66.546475	12.8829665	115.3341935
-28.830437	29.188023	110.478821	-12.150197	16.38796	109.991249	43.028252	-3.764131	106.4356	41.629921	43.358898	104.713188	42.3290865	19.7973835	105.574394	-66.6294805	12.9785365	114.408104
-27.951479	29.201403	109.565781	-12.174973	16.292337	109.424377	43.121998	-3.960752	106.476105	41.772148	43.190845	104.571045	42.447073	19.6150465	105.523575	-66.797019	12.9696275	113.325179
-26.982208	29.285992	108.793213	-12.200262	16.145008	108.886322	43.164673	-4.142062	106.458832	41.882103	43.03516	104.496025	42.523388	19.446549	105.4774285	-66.923912	12.843467	112.2952155
-25.951975	29.446815	108.253029	-12.262314	15.942472	108.517502	43.151989	-4.302798	106.369034	41.910622	42.889877	104.494522	42.5313055	19.2935395	105.431778	-67.0559335	12.5914045	111.603226
-24.302443	29.814083	108.034195	-12.330872	15.573841	108.351662	43.099857	-4.502864	106.232285	41.932198	42.738609	104.717613	42.5160275	19.1178725	105.474949	-67.1777715	12.0298095	111.228375
-23.136305	30.106295	108.143486	-12.398137	15.3389	108.426079	43.140186	-4.630407	106.237946	41.998653	42.719063	105.124153	42.5694195	19.044328	105.6810495	-67.3656935	11.633472	111.1711085
-21.919827	30.515707	108.377502	-12.498621	15.167171	108.63382	43.21294	-4.708801	106.339478	42.029182	42.761742	105.713867	42.621061	19.0264705	106.0266725	-67.618303	11.3078715	111.2409675
-20.697947	30.980984	108.761276	-12.610276	15.080577	108.92527	43.253613	-4.747962	106.570038	42.111053	42.821213	106.332245	42.682333	19.0366255	106.4511415	-67.902885	11.1245285	111.3993985
-19.420513	31.468565	109.184692	-12.754555	15.087238	109.301338	43.307884	-4.743515	106.961349	42.230679	42.931248	106.971191	42.7692815	19.0938665	106.96627	-68.2783915	11.0806095	111.636406
-18.077074	32.052441	109.701477	-12.917302	15.17108	109.755829	43.437756	-4.688129	107.519165	42.40929	43.102543	107.615959	42.923523	19.207207	107.567562	-68.758127	11.134953	111.944096
-16.785938	32.63203	110.322365	-13.095347	15.327564	110.303268	43.594315	-4.591691	108.285973	42.597607	43.252914	108.239998	43.095961	19.3306115	108.2629855	-69.286655	11.3245165	112.3435505
-14.729164	33.526218	111.521973	-13.409691	15.574616	111.303734	43.915943	-4.464427	109.699394	42.747044	43.317524	109.212425	43.3314935	19.4265485	109.4559095	-70.1508755	11.7226835	113.1515585
-13.367261	34.117172	112.504875	-13.604718	15.739271	112.094879	44.195679	-4.38661	110.687927	42.652973	43.201469	110.112846	43.424326	19.4074295	110.4003865	-70.633762	12.0711125	113.7893715
-12.010301	34.666878	113.515427	-13.797337	15.928809	112.9505	44.497986	-4.277189	111.695229	42.527206	43.013691	111.19075	43.512596	19.368251	111.4429895	-71.10727	12.489367	114.4580105
-10.656327	35.239899	114.551018	-13.983041	16.09782	113.789078	44.774391	-4.111726	112.698723	42.416595	42.839859	112.562538	43.595493	19.3640665	112.6306305	-71.561575	12.8315735	114.9475255
-9.337234	35.772972	115.444611	-14.159081	16.258917	114.54866	44.988644	-3.895603	113.663307	42.318993	42.690857	113.99987	43.6538185	19.397627	113.8315885	-71.9719805	13.120207	115.2657315
-8.027212	36.277187	116.343224	-14.355284	16.360355	115.271629	45.189114	-3.702416	114.599396	42.308281	42.651642	115.096199	43.7486975	19.474613	114.8477975	-72.4592655	13.246097	115.6954605
-6.740317	36.716412	117.225525	-14.517667	16.398638	115.906059	45.362499	-3.569781	115.537773	42.379665	42.677048	116.200829	43.871082	19.5536335	115.869301	-72.906416	13.2436425	115.942817
-4.723679	37.200336	118.219208	-14.658382	16.329742	116.660248	45.594486	-3.527318	116.778862	42.334682	42.595856	117.587746	43.964584	19.534269	117.183304	-73.281348	13.125215	116.137192
-3.537709	37.542171	118.788422	-14.714448	16.233067	117.022346	45.716991	-3.557008	117.489471	42.323921	42.484684	118.31369	44.020456	19.463838	117.9015805	-73.449352	13.002296	116.1431115
-2.438586	37.862732	119.254196	-14.72645	16.135332	117.316566	45.835651	-3.589422	118.099655	42.326962	42.328941	118.812737	44.0813065	19.3697595	118.456196	-73.5342065	12.9009045	116.176936
-1.217372	38.069622	119.46907	-14.71379	16.030148	117.553436	45.932037	-3.645357	118.604706	42.353611	42.165112	119.139519	44.142824	19.2598775	118.8721125	-73.570404	12.8004185	116.2347595
0.01591	38.228455	119.574654	-14.692204	15.924215	117.773071	46.022934	-3.728273	119.006584	42.397171	42.000584	119.321838	44.2100525	19.1361555	119.164211	-73.5944605	12.7122745	116.381931
0.846767	38.514679	119.843712	-14.648712	15.816916	117.962898	46.073925	-3.814098	119.323685	42.463379	41.831406	119.367447	44.268652	19.008654	119.345566	-73.566076	12.625178	116.58023
1.846004	38.681908	119.906906	-14.619057	15.706038	118.097092	46.080822	-3.926892	119.513443	42.54314	41.649513	119.397141	44.311981	18.8613105	119.455292	-73.550095	12.5507655	116.738892
3.015959	38.945866	120.069145	-14.646777	15.537846	118.161263	45.965843	-4.095642	119.574867	42.622192	41.352989	119.372383	44.2940175	18.6286735	119.473625	-73.5875715	12.4470185	116.848901
3.932724	39.020153	120.078568	-14.69859	15.4158	118.10392	45.810616	-4.233172	119.436073	42.643978	41.162197	119.401932	44.227297	18.4645125	119.4190025	-73.624477	12.3670875	116.7888375
4.404283	39.230412	120.267746	-14.808135	15.304439	117.989586	45.633308	-4.40036	119.229378	42.622852	40.967281	119.440529	44.12808	18.2834605	119.3349535	-73.74435	12.3254175	116.6442185
4.948473	39.360619	120.415833	-14.927194	15.215177	117.857681	45.438171	-4.548976	118.991577	42.585205	40.795185	119.512604	44.011688	18.1231045	119.2520905	-73.866076	12.3072495	116.4632715
5.414915	39.490349	120.565224	-15.041299	15.172876	117.778549	45.265995	-4.671574	118.754425	42.51918	40.646439	119.613243	43.8925875	17.9874325	119.183834	-73.9751855	12.3583195	116.373264
5.774057	39.59111	120.728668	-15.142582	15.17343	117.793892	45.135368	-4.752871	118.598785	42.451866	40.536175	119.721291	43.793617	17.891652	119.160038	-74.078781	12.455208	116.427746
6.041622	39.67234	120.947388	-15.216926	15.205503	117.910301	45.026413	-4.822155	118.500099	42.409531	40.448036	119.871506	43.717972	17.8129405	119.1858025	-74.151824	12.5980655	116.6347995
6.333017	39.750237	121.317162	-15.302152	15.258405	118.203545	44.897114	-4.956593	118.461838	42.41507	40.301971	120.061478	43.656092	17.672689	119.261658	-74.260396	12.844121	117.145432
6.449103	39.735508	121.530579	-15.363296	15.248559	118.41465	44.779144	-5.068814	118.483795	42.439987	40.168633	120.207306	43.6095655	17.5499095	119.3455505	-74.3361575	12.9472085	117.4837495
6.530774	39.669182	121.695709	-15.432978	15.220453	118.600441	44.628902	-5.224906	118.466805	42.465591	39.997425	120.346573	43.5472465	17.3862595	119.406689	-74.4132025	13.0546465	117.794193
6.575811	39.508373	121.792984	-15.53635	15.137807	118.737839	44.441345	-5.410044	118.425606	42.497719	39.790001	120.414078	43.469532	17.1899785	119.419842	-74.542232	13.0856355	118.055836
6.500685	39.316387	121.891068	-15.632482	14.983771	118.823624	44.228931	-5.588839	118.376007	42.491035	39.570969	120.43235	43.359983	16.991065	119.4041785	-74.624947	12.976477	118.2430695
6.385636	39.059162	121.915794	-15.735559	14.802567	118.894455	44.082214	-5.802439	118.266441	42.462532	39.357059	120.401955	43.272373	16.77731	119.334198	-74.743491	12.827824	118.454712
6.226659	38.761414	121.889427	-15.798844	14.628204	118.938271	43.985157	-5.985511	118.209824	42.42786	39.180885	120.292244	43.2065085	16.597687	119.251034	-74.8041965	12.658721	118.625508
5.942476	38.26899	121.745232	-15.86801	14.398599	118.919464	43.880226	-6.193969	118.201889	42.355087	38.974468	120.119431	43.1176565	16.3902495	119.16066	-74.8536765	12.4069485	118.678268
5.733073	37.891197	121.585251	-15.906262	14.240387	118.867935	43.852314	-6.338204	118.122208	42.310699	38.84552	120.004166	43.0815065	16.253658	119.063187	-74.8940305	12.227116	118.672683
5.36319	37.539024	121.459938	-15.913338	14.091598	118.783775	43.827202	-6.463741	118.038284	42.301559	38.721569	119.891037	43.0643805	16.128914	118.9646605	-74.8910565	12.054282	118.6028895
4.936874	37.096851	121.303581	-15.893277	13.936077	118.702995	43.786118	-6.5926	117.886497	42.335545	38.592983	119.78273	43.0608315	16.0001915	118.8346135	-74.8473855	11.8719625	118.5713765
4.448104	36.591766	121.130333	-15.864155	13.786809	118.669113	43.746155	-6.730468	117.702232	42.377117	38.457584	119.674896	43.061636	15.863558	118.688564	-74.789946	11.71006	118.649662
3.865778	36.033756	121.056213	-15.826821	13.623966	118.685402	43.706329	-6.868011	117.54612	42.444435	38.328899	119.594261	43.075382	15.730444	118.5701905	-74.729024	11.517488	118.8006135
3.25911	35.411972	121.056664	-15.780046	13.459094	118.750023	43.696075	-7.015087	117.421028	42.505497	38.19722	119.596184	43.100786	15.5910665	118.508606	-74.660878	11.3271215	118.99144
2.443951	34.41637	121.044991	-15.714911	13.260844	118.833099	43.714184	-7.200962	117.370049	42.565094	38.020126	119.689072	43.139639	15.409582	118.5295605	-74.569461	11.112106	119.1366375
1.767542	33.736488	121.022034	-15.701145	13.156937	118.843651	43.720886	-7.277907	117.361404	42.579918	37.935581	119.755386	43.150402	15.328837	118.558395	-74.552692	10.985037	119.128907
1.035649	32.969749	120.817757	-15.713592	13.110704	118.781975	43.72945	-7.332401	117.361435	42.563206	37.893139	119.748772	43.146328	15.280369	118.5551035	-74.573512	10.941039	119.0088465
0.289138	32.159775	120.503555	-15.76092	13.101749	118.658997	43.706425	-7.392296	117.353416	42.528255	37.857567	119.635391	43.11734	15.2326355	118.4944035	-74.63918	10.9708625	118.8235905
-0.589343	31.389704	120.10276	-15.832393	13.106711	118.507591	43.620647	-7.443127	117.297852	42.473705	37.82243	119.431343	43.047176	15.1896515	118.3645975	-74.711962	11.0237705	118.6505845
-1.444724	30.585093	119.70829	-15.920154	13.088311	118.33503	43.517574	-7.50991	117.200729	42.3894	37.780659	119.118538	42.953487	15.1353745	118.1596335	-74.793795	11.0412475	118.5104265
-2.338111	29.625029	119.244812	-15.980591	13.016346	118.156769	43.396759	-7.559926	117.052391	42.299236	37.749016	118.773605	42.8479975	15.094545	117.912998	-74.8091795	10.938147	118.40054
-3.893022	28.238222	118.720818	-16.038006	12.85325	117.935577	43.283119	-7.620699	116.736458	42.14996	37.699287	118.258141	42.7165395	15.039294	117.4972995	-74.7925515	10.667206	118.3738545
-4.909238	27.328274	118.462563	-16.036554	12.718543	117.879227	43.254818	-7.630026	116.556129	42.063721	37.702023	117.944275	42.6592695	15.0359985	117.250202	-74.7323775	10.4010875	118.508252
-5.903369	26.247688	118.19136	-16.001072	12.616425	117.927788	43.273975	-7.609003	116.439072	41.990528	37.706833	117.603363	42.6322515	15.048915	117.0212175	-74.6343955	10.183935	118.8343585
-6.976276	25.200706	118.105003	-15.944271	12.528345	118.106102	43.310238	-7.572759	116.422691	41.95126	37.736683	117.308174	42.630749	15.081962	116.8654325	-74.519291	9.974728	119.3467715
-8.060342	24.214066	118.187119	-15.864496	12.47476	118.386772	43.381485	-7.537835	116.489281	41.929394	37.776608	117.022346	42.6554395	15.1193865	116.7558135	-74.3844315	9.8301335	120.0177305
-9.109178	23.147999	118.257225	-15.785434	12.439247	118.692482	43.459393	-7.493146	116.619576	41.91573	37.824902	116.790428	42.6875615	15.165878	116.705002	-74.2584295	9.712616	120.679962
-10.213762	22.112843	118.427826	-15.70977	12.437737	119.021034	43.533161	-7.426316	116.771233	41.900246	37.880524	116.59919	42.7167035	15.227104	116.6852115	-74.1362435	9.64837	121.3568565
-11.83931	20.626505	118.686852	-15.599555	12.471878	119.466843	43.626644	-7.304095	117.046989	41.913177	38.004086	116.374298	42.7699105	15.3499955	116.7106435	-73.9690205	9.5937605	122.2230425
-12.95298	19.634781	118.884209	-15.537831	12.540189	119.735191	43.680157	-7.196425	117.243126	41.916416	38.117264	116.244522	42.7982865	15.4604195	116.743824	-73.8739485	9.6199585	122.726558
-14.056024	18.761124	119.093384	-15.487371	12.59817	119.95871	43.732471	-7.077333	117.434647	41.914116	38.220009	116.113243	42.8232935	15.571338	116.773945	-73.7980355	9.625002	123.143475
-15.155339	17.835001	119.222511	-15.442792	12.655273	120.145035	43.775639	-6.985006	117.638626	41.906681	38.304955	116.000023	42.84116	15.6599745	116.8193245	-73.726744	9.6505715	123.4707455
-16.255266	16.930168	119.365868	-15.415054	12.664691	120.272659	43.831852	-6.898452	117.848328	41.923698	38.380085	115.938202	42.877775	15.7408165	116.893265	-73.707883	9.5885655	123.652053
-17.294022	16.199196	119.565407	-15.378904	12.642726	120.401978	43.874676	-6.841487	118.011261	41.930862	38.437317	115.91394	42.902769	15.797915	116.9626005	-73.660577	9.487537	123.8413555
-18.400492	15.349073	119.708237	-15.360564	12.587276	120.52977	43.898277	-6.828328	118.102631	41.947067	38.483723	115.903435	42.922672	15.8276975	117.003033	-73.6438	9.3468545	124.056507
-19.967422	14.195761	119.917465	-15.305969	12.451584	120.684433	43.862076	-6.802572	118.114914	41.99865	38.547985	115.93512	42.930363	15.8727065	117.025017	-73.542301	9.0304615	124.343849
-20.938381	13.582463	120.075142	-15.253197	12.371789	120.762291	43.848114	-6.791471	117.973732	42.039661	38.604469	115.9291	42.9438875	15.906499	116.951416	-73.4502815	8.837079	124.573166
-21.955147	12.939925	120.192383	-15.188517	12.312891	120.776108	43.817242	-6.735569	117.751823	42.049362	38.692612	115.811195	42.933302	15.9785215	116.781509	-73.310336	8.6472605	124.770707
-22.904448	12.327311	120.234657	-15.099629	12.316012	120.734383	43.80674	-6.590259	117.356049	42.012337	38.824623	115.552269	42.9095385	16.117182	116.454159	-73.1087965	8.514842	125.014607
-23.821194	11.831152	120.215431	-14.969439	12.399858	120.60244	43.864479	-6.371948	116.853241	41.935902	39.013577	115.19091	42.9001905	16.3208145	116.0220755	-72.8390685	8.4789015	125.1828045
-24.66123	11.42058	120.218742	-14.78557	12.573428	120.392334	43.987141	-6.05401	116.380676	41.847164	39.272556	114.65744	42.9171525	16.609273	115.519058	-72.4882925	8.537583	125.26561
-25.491432	10.95836	120.041397	-14.582936	12.789178	120.110023	44.20372	-5.702484	115.990196	41.794827	39.560654	114.063179	42.9992735	16.929085	115.0266875	-72.1651455	8.649271	125.1933585
-26.598412	10.415265	119.687401	-14.298588	13.12695	119.542931	44.625206	-5.260357	115.685188	41.763954	39.94384	113.112404	43.19458	17.3417415	114.398796	-71.791756	8.9121585	124.687066
-27.249414	10.17335	119.397774	-14.138886	13.299577	119.094299	44.874332	-4.99275	115.56089	41.724907	40.145771	112.469879	43.2996195	17.5765105	114.0153845	-71.5773915	9.0226435	124.1732135
-27.893564	9.925871	119.108452	-14.007257	13.39229	118.651009	45.049034	-4.763791	115.4935	41.652565	40.29649	111.831215	43.3507995	17.7663495	113.6623575	-71.3653135	9.0182305	123.6396605
-28.514904	9.727916	118.790184	-13.916116	13.376612	118.266617	45.172207	-4.613127	115.48896	41.579323	40.407318	111.302223	43.375765	17.8970955	113.3955915	-71.207997	8.8561285	123.1376425
-29.107103	9.598463	118.518845	-13.84026	13.270516	117.954826	45.291355	-4.521497	115.513084	41.536057	40.478909	110.932228	43.413706	17.978706	113.222656	-71.094226	8.562326	122.686996
-29.569971	9.535103	118.212143	-13.734846	13.091609	117.670975	45.395573	-4.46806	115.542046	41.552856	40.559101	110.740852	43.4742145	18.0455205	113.141449	-70.9439065	8.1376975	122.200501
-29.961729	9.545165	117.840698	-13.653688	12.879419	117.386398	45.503246	-4.385097	115.474388	41.578274	40.675858	110.657501	43.54076	18.1453805	113.0659445	-70.848136	7.6134575	121.7068515
-30.405659	9.774939	117.360756	-13.510658	12.607331	116.954597	45.601456	-4.294637	115.083923	41.569736	40.920574	110.576569	43.585596	18.3129685	112.830246	-70.606912	6.9016935	121.078948
-30.650503	10.080992	117.021286	-13.396483	12.499476	116.650116	45.577961	-4.16846	114.792458	41.589039	41.129978	110.540703	43.5835	18.480759	112.6665805	-70.376466	6.518193	120.6336515
-30.81284	10.522243	116.636147	-13.256709	12.452634	116.326141	45.628387	-3.986179	114.35714	41.628254	41.358299	110.554482	43.6283205	18.68606	112.455811	-70.1417385	6.219208	120.196471
-30.930635	11.084805	116.251358	-13.123109	12.481661	116.001167	45.763176	-3.81996	113.80912	41.691761	41.575615	110.550674	43.7274685	18.8778275	112.179897	-69.9736865	6.0854945	119.822437
-30.942785	11.639498	115.905464	-13.006024	12.525482	115.662834	45.838814	-3.601323	113.241257	41.755478	41.815586	110.622917	43.797146	19.1071315	111.932087	-69.809194	5.9438325	119.393581
-30.930128	12.226149	115.652618	-12.903774	12.622992	115.390633	45.872711	-3.365162	112.55854	41.812443	42.039452	110.66153	43.842577	19.337145	111.610035	-69.650125	5.908839	119.171231
-30.838057	12.871857	115.481018	-12.850395	12.747455	115.193321	45.83197	-3.142649	111.921951	41.857857	42.265491	110.640038	43.8449135	19.561421	111.2809945	-69.5457035	5.933489	119.1056475
-30.548222	13.892406	115.382195	-12.778846	13.010721	114.966515	45.627121	-2.829731	111.041519	41.909378	42.556633	110.558701	43.7682495	19.863451	110.80011	-69.3259415	6.157991	119.13292
-30.230124	14.617853	115.339767	-12.777781	13.192606	114.834824	45.483719	-2.667907	110.521614	41.930298	42.719906	110.343681	43.7070085	20.0259995	110.4326475	-69.2625705	6.3592125	119.2370005
-29.905302	15.275486	115.144852	-12.762891	13.395758	114.613472	45.350983	-2.5247	110.116669	41.902332	42.899288	110.036087	43.6266575	20.187294	110.076378	-69.1524395	6.604222	119.150566
-29.49649	15.919878	114.774918	-12.758327	13.591783	114.270821	45.307716	-2.402837	109.766647	41.858631	43.042362	109.617447	43.5831735	20.3197625	109.692047	-69.0998275	6.8638035	118.849595
-28.972775	16.543467	114.179527	-12.73871	13.773201	113.783936	45.331352	-2.333392	109.537842	41.832806	43.098602	109.148529	43.582079	20.382605	109.3431855	-69.059499	7.163797	118.2246865
-28.438192	17.117012	113.448357	-12.734674	13.86645	113.220421	45.398357	-2.35798	109.421562	41.861076	43.099064	108.655907	43.6297165	20.370542	109.0387345	-69.0990645	7.362358	117.4021075
-27.831533	17.625164	112.773987	-12.708778	13.861829	112.695732	45.45174	-2.459423	109.355995	41.898319	43.006985	108.191933	43.6750295	20.273781	108.773964	-69.0925855	7.449877	116.6175
-26.730991	18.360815	112.122986	-12.632465	13.633463	112.211517	45.468559	-2.788072	109.292793	41.988461	42.697437	107.539032	43.72851	19.9546825	108.4159125	-68.99344	7.3122435	116.0071215
-25.918436	18.826315	111.892746	-12.550475	13.387739	112.088135	45.478924	-3.064721	109.243813	42.09774	42.443436	107.259499	43.788332	19.6893575	108.251656	-68.889282	7.0861205	115.924614
-24.987906	19.312006	111.792229	-12.463119	13.112972	112.062027	45.508263	-3.326888	109.180595	42.225193	42.208748	107.133842	43.866728	19.44093	108.1572185	-68.792966	6.785014	115.9668355
-24.019449	19.772356	111.761566	-12.384165	12.861172	112.062881	45.56768	-3.524209	109.097145	42.322483	42.057362	107.163635	43.9450815	19.2665765	108.13039	-68.7134115	6.4557675	115.995372
-23.012577	20.286516	111.751389	-12.321893	12.675527	112.039276	45.630161	-3.631963	108.928253	42.386227	41.97802	107.314148	44.008194	19.1730285	108.1212005	-68.65198	6.1780255	115.9573515
-21.88201	20.832376	111.704544	-12.287785	12.597328	111.999084	45.661713	-3.631157	108.694435	42.421719	41.981777	107.518028	44.041716	19.17531	108.1062315	-68.617286	6.019346	115.8919365
-20.776983	21.382645	111.699417	-12.253359	12.618791	111.962318	45.661049	-3.532997	108.403015	42.439018	42.070389	107.706543	44.0500335	19.268696	108.054779	-68.5567515	5.968886	115.869857
-18.970078	22.192738	111.797539	-12.203999	12.884167	112.001144	45.664661	-3.324537	108.055916	42.485531	42.269459	107.996689	44.075096	19.472461	108.0263025	-68.483094	6.295873	115.9759855
-17.568233	22.753674	111.891701	-12.188432	13.132207	112.118568	45.691044	-3.176193	107.946739	42.560867	42.417355	108.253189	44.1259555	19.620581	108.099964	-68.5028195	6.643833	116.137172
-16.276754	23.308542	112.068687	-12.156384	13.394384	112.29274	45.750278	-3.033896	107.969139	42.681232	42.55003	108.604813	44.215755	19.758067	108.286976	-68.528523	7.030701	116.298504
-14.878302	23.732773	112.294029	-12.148585	13.635365	112.484863	45.84914	-2.933489	108.154907	42.853691	42.671547	109.07444	44.3514155	19.869029	108.6146735	-68.6485855	7.401701	116.3550525
-13.311238	24.113476	112.51178	-12.13715	13.82783	112.741341	45.977901	-2.85309	108.529236	43.055477	42.784519	109.715508	44.516689	19.9657145	109.122372	-68.790989	7.6899455	116.36031
-11.862766	24.448175	112.849678	-12.129933	13.985202	113.070801	46.17606	-2.799643	109.049782	43.25909	42.868401	110.496841	44.717575	20.034379	109.7733115	-68.977441	7.936025	116.3682905
-10.334761	24.651184	113.283066	-12.183243	14.128635	113.472832	46.395035	-2.760471	109.76181	43.446995	42.899498	111.337257	44.921015	20.0695135	110.5495335	-69.287501	8.1877565	116.3961305
-7.906942	24.854092	114.003181	-12.28479	14.334403	114.218819	46.74041	-2.724662	110.991547	43.667603	42.903374	112.619614	45.2040065	20.089356	111.8055805	-69.7735865	8.57945	116.6320575
-6.321779	24.851376	114.558884	-12.315242	14.451483	114.756813	46.949272	-2.744438	111.854874	43.787045	42.906322	113.388153	45.3681585	20.080942	112.6215135	-69.9986425	8.822024	116.8921125
-4.559666	24.755558	115.018143	-12.354751	14.533934	115.249573	47.153431	-2.788343	112.727966	43.950825	42.837299	114.092514	45.552128	20.024478	113.41024	-70.26163	9.04339	117.088906
-3.002308	24.641666	115.484062	-12.359342	14.55466	115.659393	47.374977	-2.851324	113.579201	44.126255	42.757439	114.783607	45.750616	19.9530575	114.181404	-70.4693	9.1562625	117.137382
-1.365165	24.398706	115.922638	-12.346877	14.526887	115.996758	47.614712	-2.92925	114.39006	44.301113	42.650536	115.453598	45.9579125	19.860643	114.921829	-70.6516665	9.193131	117.071687
0.309427	24.090965	116.350662	-12.312046	14.477149	116.295837	47.846199	-2.994101	115.179047	44.48576	42.534073	116.096901	46.1659795	19.769986	115.637974	-70.7900715	9.184312	116.9537
1.873279	23.767199	116.78685	-12.269421	14.455533	116.607643	48.061802	-3.047814	115.89006	44.672249	42.424152	116.704002	46.3670255	19.688169	116.297031	-70.9058675	9.222897	116.918255
4.271908	23.12534	117.485809	-12.164707	14.52412	117.094276	48.335602	-3.092996	116.880798	44.97142	42.350037	117.527321	46.653511	19.6285205	117.2040595	-70.982925	9.4197195	116.9844925
5.75448	22.666132	117.964348	-12.081342	14.626238	117.409431	48.506374	-3.066361	117.449928	45.164482	42.374863	118.013039	46.835428	19.654251	117.7314835	-70.998112	9.598225	117.0873785
7.224966	22.144709	118.403206	-11.984511	14.786974	117.685959	48.684357	-2.975165	117.931488	45.328209	42.441853	118.455925	47.006283	19.733344	118.1937065	-70.975305	9.840604	117.1782115
8.656816	21.595232	118.760345	-11.898927	15.008887	117.924095	48.853634	-2.824385	118.295837	45.440704	42.581131	118.828583	47.147169	19.878373	118.56221	-70.945023	10.139401	117.28598
9.98207	21.025991	119.040207	-11.828944	15.28822	118.109024	48.971767	-2.5963	118.506279	45.5159	42.775146	119.144753	47.2438335	20.089423	118.825516	-70.9017215	10.487017	117.392532
11.25538	20.399683	119.223846	-11.760339	15.616269	118.249153	49.067055	-2.300243	118.582787	45.555775	43.035702	119.403793	47.311415	20.3677295	118.99329	-70.832093	10.8648085	117.505016
12.470983	19.738504	119.330467	-11.711041	15.986867	118.340683	49.12809	-1.958453	118.553497	45.565529	43.333607	119.595764	47.3468095	20.687577	119.0746305	-70.7688915	11.286157	117.6067355
14.129683	18.636959	119.374069	-11.652781	16.57654	118.438316	49.232414	-1.393362	118.410583	45.536335	43.825314	119.85128	47.3843745	21.215976	119.1309315	-70.6899365	11.937104	117.7457005
15.175006	17.779184	119.365967	-11.588928	16.978848	118.48172	49.326199	-0.966818	118.35878	45.497272	44.206505	119.981155	47.4117355	21.6198435	119.1699675	-70.5895915	12.3378525	117.7934725
16.121351	16.927568	119.346825	-11.501891	17.331964	118.460587	49.488949	-0.553556	118.330513	45.459587	44.598637	120.105194	47.474268	22.0225405	119.2178535	-70.47805	12.6413875	117.7033205
17.036602	15.921788	119.219353	-11.389491	17.633101	118.342445	49.6978	-0.195427	118.298958	45.450855	44.926678	120.213745	47.5743275	22.3656255	119.2563515	-70.3533095	12.9005765	117.4285385
17.771225	14.90033	119.102386	-11.259048	17.906622	118.084358	49.936859	0.093638	118.317947	45.47522	45.227871	120.211746	47.7060395	22.6607545	119.2648465	-70.2241355	13.1524895	116.9038695
18.729568	13.670041	118.687592	-11.113478	18.124632	117.600075	50.169086	0.305503	118.368866	45.558178	45.45945	120.169281	47.863632	22.8824765	119.2690735	-70.090588	13.3667875	115.9310765
19.435022	12.38034	118.331169	-10.950419	18.246269	116.929337	50.388897	0.422901	118.404091	45.64706	45.596783	119.976173	48.0179785	23.009842	119.190132	-69.9188165	13.482696	114.668542
20.348131	10.314816	117.714905	-10.615857	18.227524	115.687943	50.707191	0.429442	118.534088	45.879059	45.626503	119.347191	48.293125	23.0279725	118.9406395	-69.524839	13.4270755	112.4352465
20.808735	8.815325	117.372086	-10.373502	18.095112	114.864754	50.921051	0.34247	118.633423	46.098728	45.544556	118.710236	48.5098895	22.943513	118.6718295	-69.2568935	13.246711	111.0576785
21.174326	7.230348	117.102791	-10.099683	17.852419	114.138435	51.134617	0.194822	118.726898	46.358509	45.390358	117.929718	48.746563	22.79259	118.328308	-68.945929	12.912248	109.948562
21.383429	5.735597	116.930153	-9.800673	17.515621	113.519218	51.360756	0.008367	118.821266	46.632904	45.177689	117.142235	48.99683	22.593028	117.9817505	-68.598176	12.438214	109.0566855
21.521635	4.181336	116.745552	-9.482456	17.136333	113.030052	51.611183	-0.211013	118.896423	46.898548	44.914581	116.396378	49.2548655	22.351784	117.6464005	-68.2197775	11.920882	108.4137035
21.534002	2.594305	116.641953	-9.477661	16.896872	112.903427	51.867527	-0.405054	118.97113	47.142281	44.672836	115.741791	49.504904	22.133891	117.3564605	-68.460226	11.659853	108.4503935
21.415672	1.068614	116.525497	-9.494883	16.589329	112.751007	52.119595	-0.540937	118.984535	47.339451	44.492176	115.16304	49.729523	21.9756195	117.0737875	-68.719289	11.2030385	108.4282265
21.000397	-0.937507	116.313866	-8.840424	16.016514	112.464462	52.483368	-0.621875	118.863129	47.506863	44.371925	114.54847	49.9951155	21.875025	116.7057995	-67.6759635	10.158003	108.2231245
20.586807	-2.232126	116.077087	-8.325207	15.594954	112.137619	52.682243	-0.559498	118.653908	47.528667	44.383896	114.221359	50.105455	21.912199	116.4376335	-66.755869	9.277709	107.8376045
20.055223	-3.429063	115.746071	-8.123466	15.395524	112.084007	52.905457	-0.475479	118.3591	47.523602	44.424969	113.876816	50.2145295	21.974745	116.117958	-66.4614615	8.816303	108.050056
19.464951	-4.493205	115.399292	-7.875559	15.249151	111.980972	53.19043	-0.444561	117.982224	47.540318	44.533493	113.52034	50.365374	22.044466	115.751282	-66.116492	8.453836	108.210662
18.741344	-5.533026	115.026749	-7.616955	15.140293	111.907867	53.403049	-0.398437	117.578033	47.608784	44.70134	113.066292	50.5059165	22.1514515	115.3221625	-65.7398265	8.1291345	108.4935715
17.970402	-6.484404	114.632393	-7.326256	15.088545	111.848236	53.564983	-0.385115	117.166351	47.714237	44.911861	112.540459	50.63961	22.263373	114.853405	-65.292122	7.913717	108.843067
17.0942	-7.323149	114.317177	-7.012034	15.050597	111.795303	53.742588	-0.506078	116.714188	47.877293	45.189304	112.020203	50.8099405	22.341613	114.3671955	-64.8340085	7.759581	109.2234105
15.697086	-8.447866	113.809181	-6.516639	14.963439	111.727882	53.969688	-0.765201	115.922615	48.171978	45.594997	111.193298	51.070833	22.414898	113.5579565	-64.104111	7.51198	109.8978075
14.715873	-9.101503	113.452171	-6.184174	14.887245	111.676048	54.04697	-1.043374	115.38092	48.285252	45.786304	110.658417	51.166111	22.371465	113.0196685	-63.534459	7.403025	110.3324275
13.682611	-9.628294	113.106155	-5.884451	14.811361	111.595879	54.073185	-1.315367	114.771774	48.413574	45.882889	110.184219	51.2433795	22.283761	112.4779965	-63.0122815	7.338961	110.7137615
12.585775	-10.105689	112.669464	-5.643641	14.741945	111.478027	54.145729	-1.653442	114.107254	48.521187	45.956509	109.546791	51.333458	22.1515335	111.8270225	-62.62074	7.3323565	111.1290315
11.506883	-10.45832	112.207153	-5.423372	14.69363	111.323105	54.141079	-1.948749	113.478149	48.60112	46.217678	109.035446	51.3710995	22.1344645	111.2567975	-62.2178435	7.2527955	111.3894125
10.446284	-10.715039	111.739853	-5.229119	14.644334	111.121262	54.084133	-2.230157	112.801994	48.675812	46.361687	108.651688	51.3799725	22.065765	110.726841	-61.8382105	7.222903	111.515683
9.34013	-10.893694	111.278511	-5.053561	14.58687	110.915207	54.170643	-2.555112	112.172005	48.712696	46.525684	108.177277	51.4416695	21.985286	110.174641	-61.5487915	7.188454	111.655773
7.776763	-10.986094	110.853455	-4.779233	14.514004	110.657822	54.104836	-2.938562	111.269547	48.757668	46.754639	107.464622	51.431252	21.9080385	109.3670845	-60.989718	7.1199695	111.9485595
6.782614	-10.926982	110.686638	-4.627818	14.467679	110.521904	54.075768	-3.154742	110.819611	48.736633	46.801777	106.94928	51.4062005	21.8235175	108.8844455	-60.6618365	7.1118405	112.1593625
5.800515	-10.749685	110.64817	-4.498511	14.434749	110.41143	54.059303	-3.357522	110.391823	48.720505	46.771461	106.407906	51.389904	21.7069695	108.3998645	-60.386926	7.1625285	112.4229955
4.849617	-10.467314	110.599113	-4.373677	14.406903	110.291084	54.054333	-3.540385	109.982704	48.604237	46.740734	106.076775	51.329285	21.6001745	108.0297395	-60.076639	7.2136315	112.5524285
4.015507	-10.135088	110.47876	-4.273148	14.382752	110.141632	54.030766	-3.659077	109.717499	48.703064	46.632038	105.528152	51.366915	21.4864805	107.6228255	-59.913211	7.2790235	112.6604385
3.274644	-9.726095	110.280632	-4.183831	14.372299	109.909737	54.0294	-3.723362	109.481087	48.451992	46.646656	105.30368	51.240696	21.461647	107.3923835	-59.608358	7.282951	112.4270905
2.517596	-9.174768	109.938133	-4.139375	14.426802	109.585083	54.060097	-3.729009	109.213509	48.302982	46.637745	105.230782	51.1815395	21.454368	107.2221455	-59.4602895	7.399236	111.9480205
1.554967	-8.176616	109.089188	-4.071289	14.660133	108.880325	54.075176	-3.502907	108.930603	48.456821	46.650253	104.948807	51.2659985	21.573673	106.939705	-59.4085765	7.746593	110.820945
1.029162	-7.429478	108.276619	-4.021593	14.949347	108.241486	54.117226	-3.206193	108.723152	48.760803	46.674202	104.887756	51.4390145	21.7340045	106.805454	-59.4822005	8.1646895	109.677518
0.535727	-6.575909	107.367943	-3.960526	15.323205	107.532707	54.195	-2.818442	108.650192	48.754139	46.926449	105.100105	51.4745695	22.0540035	106.8751485	-59.3956215	8.5924065	108.1902655
0.130859	-5.656637	106.517494	-3.945539	15.786346	106.879166	54.290897	-2.42189	108.660042	48.867531	47.247879	105.513855	51.579214	22.4129945	107.0869485	-59.470292	9.1596975	106.6713835
-0.267025	-4.635171	105.818268	-3.97165	16.298794	106.371857	54.209591	-1.96982	108.870628	49.038338	47.55896	105.922005	51.6239645	22.79457	107.3963165	-59.5672645	9.803018	105.3473975
-0.660058	-3.554045	105.293228	-4.037581	16.819714	106.063232	54.174622	-1.587922	109.101578	49.122257	47.88356	106.415749	51.6484395	23.147819	107.7586635	-59.7236015	10.491609	104.3678005
-1.014609	-2.443836	104.958916	-4.152992	17.321938	105.92952	54.040466	-1.246965	109.328583	49.119812	48.132565	106.958099	51.580139	23.4428	108.143341	-59.886123	11.201076	103.715699
-1.56505	-0.884152	104.631783	-4.425629	18.097675	105.870781	53.716843	-0.804629	109.622765	48.997078	48.433056	107.800499	51.3569605	23.8142135	108.711632	-60.2082185	12.3811365	103.02993
-1.975967	0.119102	104.376175	-4.662095	18.588953	105.834564	53.436089	-0.549438	109.708046	48.743309	48.629032	108.434448	51.089699	24.039797	109.071247	-60.413889	13.138109	102.597881
-2.377387	1.072803	104.121803	-4.909559	19.05842	105.735275	53.122299	-0.301609	109.674011	48.574135	48.830257	109.009193	50.848217	24.264324	109.341602	-60.667335	13.852516	102.128948
-2.755519	1.982269	103.872192	-5.157977	19.49765	105.586769	52.798145	-0.030312	109.547043	48.325764	49.12434	109.552551	50.5619545	24.547014	109.549797	-60.8779085	14.448286	101.623741
-3.116897	2.84039	103.691208	-5.38339	19.875641	105.439064	52.605175	0.203732	109.263359	48.096779	49.495308	109.85968	50.350977	24.84952	109.5615195	-61.117757	14.901762	101.3166085
-3.466005	3.666601	103.586105	-5.53817	20.173033	105.307449	52.254494	0.495921	109.152031	47.960724	49.862968	109.902336	50.107609	25.1794445	109.5271835	-61.183949	15.1666215	101.0877145
-3.770853	4.426795	103.557465	-5.653576	20.37801	105.198624	52.116043	0.702776	109.014725	47.816875	50.127838	109.785065	49.966459	25.415307	109.399895	-61.273611	15.340713	100.997353
-4.176146	5.459282	103.548172	-5.686985	20.484367	105.037056	52.073265	0.935713	108.854294	47.555317	50.26741	109.538437	49.814291	25.6015615	109.1963655	-61.188261	15.3671725	100.8777465
-4.439046	6.026193	103.538132	-5.632747	20.450872	104.945076	52.115952	1.039716	108.878151	47.388092	50.201561	109.325073	49.752022	25.6206385	109.101612	-61.017516	15.2811055	100.78854
-4.669347	6.553727	103.559326	-5.523815	20.325468	104.866516	52.198677	1.054934	108.940613	47.274841	50.100727	109.154907	49.736759	25.5778305	109.04776	-60.784389	15.0731055	100.685272
-4.880741	7.053456	103.601906	-5.415217	20.132183	104.813896	52.299194	1.027423	109.020088	47.242558	49.96545	109.015808	49.770876	25.4964365	109.017948	-60.60131	14.7679295	100.609844
-5.108023	7.573503	103.634941	-5.294749	19.893663	104.759666	52.398979	0.96477	109.132973	47.267811	49.867329	108.85228	49.833395	25.4160495	108.9926265	-60.422893	14.3712765	100.5267055
-5.300306	8.089482	103.714607	-5.189058	19.63155	104.747711	52.487415	0.900225	109.190681	47.264145	49.712261	108.707855	49.87578	25.306243	108.949268	-60.253896	13.956857	100.546154
-5.526486	8.540223	103.812996	-5.109694	19.356272	104.789528	52.548496	0.806623	109.254715	47.222919	49.53315	108.578979	49.8857075	25.1698865	108.916847	-60.1050955	13.5426575	100.662209
-5.881456	9.197048	104.107986	-5.096625	18.920134	105.003357	52.560814	0.651301	109.426117	47.063007	49.252281	108.4645	49.8119105	24.951791	108.9453085	-60.0051605	12.888477	101.0614055
-6.123435	9.659976	104.420792	-5.180113	18.62149	105.256943	52.519928	0.51368	109.621178	46.855419	49.086124	108.493553	49.6876735	24.799902	109.0573655	-60.0478995	12.443078	101.4565205
-6.337036	10.18694	104.790344	-5.327002	18.328081	105.594482	52.425404	0.374164	109.971954	46.596954	48.934425	108.662964	49.511179	24.6542945	109.317459	-60.165183	12.0018675	101.871505
-6.521644	10.637111	105.279495	-5.546411	18.053541	105.997574	52.234268	0.229176	110.55381	46.272568	48.784939	109.05825	49.253418	24.5070575	109.80603	-60.34624	11.6000245	102.189118
-6.811751	11.117038	105.75856	-5.884615	17.753538	106.490883	52.1408	0.019953	111.242737	45.936153	48.632465	109.63887	49.0384765	24.326209	110.4408035	-60.8077065	11.180867	102.5409625
-7.129321	11.580878	106.30497	-6.316549	17.444159	107.047501	51.749264	-0.118994	112.175026	45.587482	48.49641	110.323845	48.668373	24.188708	111.2494355	-61.301471	10.69961	102.8455665
-7.421693	12.041821	106.867363	-6.794769	17.14023	107.612274	51.411526	-0.270366	113.032722	45.227604	48.381008	111.081657	48.319565	24.055321	112.0571895	-61.909103	10.225139	103.1673585
-7.768525	12.75573	107.636902	-7.512814	16.735857	108.370567	50.8339	-0.471618	114.182915	44.664059	48.209293	112.097641	47.7489795	23.8688375	113.140278	-62.7746075	9.6028765	103.600856
-8.050711	12.758192	108.222595	-7.953915	16.519011	108.795151	50.466824	-0.56763	114.758827	44.282661	48.118996	112.638222	47.3747425	23.775683	113.6985245	-63.2825725	9.262339	103.8917775
-8.307896	12.566603	108.539185	-8.332034	16.324396	109.142265	50.263119	-0.69585	115.109505	43.940971	48.000572	113.006256	47.102045	23.652361	114.0578805	-63.766113	8.996431	104.2266495
-8.562563	12.440698	108.724915	-8.650539	16.178299	109.388054	49.983948	-0.779689	115.392914	43.624313	47.893944	113.228798	46.8041305	23.5571275	114.310856	-64.1052085	8.7994705	104.465252
-8.819885	12.391661	108.934608	-8.934551	16.095995	109.56929	49.504292	-0.761787	115.657822	43.362694	47.807537	113.40535	46.433493	23.522875	114.531586	-64.302595	8.66911499999999	104.606994
-9.067547	12.305966	109.019341	-9.15169	16.034376	109.707237	49.233776	-0.772276	115.749313	43.155155	47.759277	113.533035	46.1944655	23.4935005	114.641174	-64.4978455	8.5752515	104.7733
-9.257584	12.264274	109.116257	-9.341432	15.992597	109.831535	48.995407	-0.763571	115.823257	42.998165	47.720192	113.700485	45.996786	23.4783105	114.761871	-64.67965	8.5068835	104.901199
-9.531292	12.210856	109.32988	-9.597711	15.943797	110.050629	48.752895	-0.810602	115.997101	42.827503	47.624271	114.130402	45.790199	23.4068345	115.0637515	-64.985621	8.4807595	105.0375065
-9.772998	12.226609	109.518906	-9.752927	15.929416	110.238686	48.445629	-0.827385	116.294495	42.745609	47.510059	114.560333	45.595619	23.341337	115.427414	-65.101473	8.517495	105.049958
-10.00102	12.224228	109.720932	-9.95475	15.92156	110.459114	48.13892	-0.880579	116.680099	42.670242	47.388073	115.076324	45.404581	23.253747	115.8782115	-65.314081	8.589373	105.0400165
-10.258599	12.228031	109.925545	-10.203094	15.918311	110.688522	47.800301	-0.952581	117.126167	42.606178	47.284016	115.649925	45.2032395	23.1657175	116.388046	-65.6094275	8.6709045	104.988998
-10.54441	12.229479	110.139847	-10.505024	15.909921	110.909805	47.401115	-1.063395	117.593338	42.533237	47.204201	116.246269	44.967176	23.070403	116.9198035	-65.977224	8.749439	104.8998065
-10.875335	12.230681	110.330833	-10.856995	15.902742	111.128113	47.013283	-1.202574	118.008545	42.467793	47.143627	116.796326	44.740538	22.9705265	117.4024355	-66.454528	8.8349575	104.8537905
-11.247966	12.206886	110.514465	-11.236694	15.883533	111.328568	46.56192	-1.318908	118.359634	42.390736	47.133732	117.229996	44.476328	22.907412	117.794815	-66.949716	8.859654	104.862321
-11.849347	12.189898	110.759842	-11.776375	15.921508	111.597443	45.918007	-1.434768	118.687141	42.17485	47.140255	117.705429	44.0464285	22.8527435	118.196285	-67.5991785	8.9902725	104.998601
-12.261705	12.161338	110.894951	-12.102776	16.016079	111.75206	45.581169	-1.45196	118.822243	42.002037	47.158684	117.878197	43.791603	22.853362	118.35022	-67.997155	9.178796	105.1539
-12.732304	12.140897	111.052414	-12.377683	16.152006	111.940216	45.295551	-1.423765	118.92202	41.79705	47.171719	117.991615	43.5463005	22.873977	118.4568175	-68.3016665	9.430035	105.4236145
-13.24163	12.13485	111.324951	-12.594706	16.309906	112.240997	45.045834	-1.359382	119.014885	41.6077	47.168732	118.008514	43.326767	22.904675	118.5116995	-68.516179	9.71513700000001	105.9702945
-13.758133	12.12136	111.646355	-12.803319	16.45006	112.596214	44.829018	-1.311488	119.128647	41.44519	47.171406	118.069839	43.137104	22.929959	118.599243	-68.743742	9.970161	106.593185
-14.307477	12.106091	111.722878	-13.063635	16.602062	112.718727	44.621735	-1.342154	119.40657	41.394108	47.179749	118.415665	43.0079215	22.9187975	118.9111175	-69.1351915	10.2853265	106.5263365
-14.919743	12.095726	111.446487	-13.424383	16.775169	112.524246	44.272457	-1.354406	119.80069	41.258114	47.27203	118.896057	42.7652855	22.958812	119.3483735	-69.6140515	10.591526	105.7001185
-15.765532	11.917929	111.025642	-13.823771	17.067184	112.256943	43.579281	-1.105978	119.649872	40.778511	47.413998	119.081161	42.178896	23.15401	119.3655165	-69.826438	10.980358	105.1483695
-16.735025	11.914838	110.999489	-13.911578	17.338469	112.232437	43.449341	-0.814194	119.204155	40.531097	47.536831	118.662453	41.990219	23.3613185	118.933304	-69.813375	11.3156195	105.53157
-17.518209	11.765641	110.944046	-13.950461	17.596943	112.187828	43.480885	-0.514646	119.010773	40.561821	47.761501	117.955063	42.021353	23.6234275	118.482918	-69.922275	11.5704585	105.892738
-18.336037	11.560751	110.894775	-13.905704	17.737822	112.143028	43.54348	-0.259757	118.906723	40.459251	47.939289	117.471527	42.0013655	23.839766	118.189125	-69.8127735	11.635878	106.096931
-19.199036	11.384114	110.91893	-13.753465	17.785172	112.15519	43.747852	-0.099497	118.726181	40.406418	48.009777	116.90657	42.077135	23.95514	117.8163755	-69.584065	11.615204	106.4940045
-20.035358	11.131688	110.925591	-13.531637	17.803211	112.139305	44.166874	-0.043144	118.421913	40.477798	48.051323	116.365837	42.322336	24.0040895	117.393875	-69.38561	11.6023325	106.884735
-21.068977	10.890798	110.890915	-13.309879	17.736521	112.114441	44.389111	-0.003933	118.268204	40.612255	48.039299	115.812286	42.500683	24.017683	117.040245	-69.120441	11.455359	107.188637
-22.461071	10.523222	110.775124	-12.997482	17.585035	111.90078	44.750259	0.032134	117.752647	40.812504	48.080139	114.712334	42.7813815	24.0561365	116.2324905	-68.7763455	11.1139335	107.5690695
-23.514219	10.312926	110.76181	-12.843649	17.507971	111.706078	44.985668	0.154696	117.038345	40.892818	48.111717	113.864388	42.939243	24.1332065	115.4513665	-68.626541	10.8827355	107.9607895
-24.640978	10.101984	110.698547	-12.66972	17.398869	111.500885	45.202492	0.334441	116.24147	40.910309	48.061958	112.764534	43.0564005	24.1981995	114.503002	-68.3958405	10.5995385	108.498768
-25.681412	9.955339	110.804665	-12.515436	17.275114	111.339691	45.307343	0.359355	115.426544	40.850151	47.986561	111.588112	43.078747	24.172958	113.507328	-68.109619	10.37727	109.172054
-26.731285	9.842534	110.990585	-12.377796	17.132183	111.238548	45.375641	0.26502	114.542511	40.656582	47.883076	110.623047	43.0161115	24.074048	112.582779	-67.7717035	10.190318	109.894317
-27.763643	9.70093	111.25518	-12.292698	16.998531	111.243645	45.38187	0.270858	113.773087	40.441505	47.826633	109.619507	42.9116875	24.0487455	111.696297	-67.4970835	9.9483165	110.790993
-28.975592	9.731942	111.580406	-12.259739	16.945078	111.243973	45.326691	0.324632	113.050423	40.249729	47.949131	108.671234	42.78821	24.1368815	110.8608285	-67.307688	9.7532745	111.6271175
-30.523125	9.862491	111.726318	-12.306067	16.945942	111.007545	45.158257	0.465636	111.832596	39.882996	48.055504	107.634697	42.5206265	24.26057	109.7336465	-67.1327605	9.631314	112.2814435
-31.54715	9.992049	111.691238	-12.331001	16.949306	110.716942	44.995422	0.557348	111.071609	39.638008	48.209393	106.894669	42.316715	24.3833705	108.983139	-66.978717	9.5152415	112.450745
-32.473625	10.121647	111.527405	-12.357519	16.959509	110.380539	44.804466	0.671756	110.147621	39.421535	48.337566	106.355461	42.1130005	24.504661	108.251541	-66.8280385	9.414357	112.509537
-33.42252	10.327817	111.380196	-12.368477	16.956165	110.027954	44.58836	0.821011	109.284081	39.182819	48.428326	105.896439	41.8855895	24.6246685	107.59026	-66.6225435	9.2876615	112.465648
-34.215969	10.621372	111.087311	-12.385182	17.019442	109.6287	44.352146	0.935084	108.718964	39.015163	48.568573	105.513451	41.6836545	24.7518285	107.1162075	-66.4540185	9.2870555	112.1411925
-34.954582	10.920613	110.689583	-12.438014	17.121195	109.225166	44.218071	1.047172	108.252075	38.910122	48.643284	105.318451	41.5640965	24.845228	106.785263	-66.4401245	9.397162	111.665069
-35.679043	11.263942	110.299744	-12.5274	17.255371	108.843613	44.109341	1.14755	107.991806	38.868801	48.692295	105.145203	41.489071	24.9199225	106.5685045	-66.543871	9.5908195	111.1187215
-36.600109	11.779802	109.782639	-12.705031	17.49682	108.401848	43.940533	1.173993	107.836365	38.777676	48.734993	104.779663	41.3591045	24.954493	106.308014	-66.7691665	10.039147	110.495682
