# Supplementary material for: How to jointly control a ball trajectory on a moving board: Methodological insights into Motor Learning and Rehabilitation
Source: PLoS One. 2025 Oct 15;20(10):e0334588. doi: 10.1371/journal.pone.0334588 (PMC12527165; doi:10.1371/journal.pone.0334588)
Supplement: S2 Data — (ZIP) [file pone.0334588.s002.zip › D1_018.csv]

Ball_X	Ball_Y	Ball_Z	BoardCentre_X	BoardCentre_Y	BoardCentre_Z	P1LeftHand_X	P1LeftHand_Y	P1LeftHand_Z	P1RightHand_X	P1RightHand_Y	P1RightHand_Z	P1MidHands_X	P1MidHands_Y	P1MidHands_Z	P2MidHands_X	P2MidHands_Y	P2MidHands_Z
32.906837	5.380636	104.111031	-5.724953	16.14505	102.693161	46.337715	-12.104854	108.829163	44.442795	46.745728	108.038948	45.390255	17.320437	108.4340555	-56.840161	14.969663	96.9522665
32.453476	5.557684	104.365791	-5.823953	16.313017	102.859756	46.377037	-11.946035	109.060654	44.412186	46.945919	108.287743	45.3946115	17.499942	108.6741985	-57.0425175	15.126092	97.0453135
31.941044	5.743937	104.60434	-5.889673	16.465036	103.01564	46.411777	-11.769663	109.29084	44.41061	47.112656	108.447769	45.4111935	17.6714965	108.8693045	-57.1905395	15.2585755	97.1619755
31.469107	5.889549	104.733215	-5.924355	16.587959	103.162346	46.46088	-11.596333	109.493492	44.360924	47.271049	108.594849	45.410902	17.837358	109.0441705	-57.259612	15.33856	97.2805215
30.934057	6.16994	104.895195	-5.932858	16.698893	103.3255	46.53952	-11.443396	109.638809	44.412468	47.409798	108.667847	45.475994	17.983201	109.153328	-57.34171	15.414585	97.497672
30.423155	6.313644	104.989799	-5.882059	16.792984	103.496674	46.639523	-11.310561	109.722176	44.485474	47.545231	108.733513	45.5624985	18.117335	109.2278445	-57.3266165	15.468633	97.7655035
29.681196	6.639011	104.993629	-5.788766	16.892092	103.755249	46.810486	-11.11686	109.717957	44.602394	47.719788	108.923767	45.70644	18.301464	109.320862	-57.283972	15.48272	98.189636
29.14097	6.944485	105.024124	-5.705742	16.945988	103.944481	46.865284	-10.965199	109.629807	44.698334	47.846771	109.115623	45.781809	18.440786	109.372715	-57.193293	15.45119	98.516247
28.57515	7.251378	104.94664	-5.621845	16.986897	104.136147	46.912903	-10.80535	109.453033	44.824886	47.988869	109.358742	45.8688945	18.5917595	109.4058875	-57.1125845	15.3820345	98.8664065
27.925053	7.641681	104.86499	-5.54434	17.047657	104.31913	46.932655	-10.654959	109.226524	44.923592	48.138119	109.640625	45.9281235	18.74158	109.4335745	-57.0168035	15.353734	99.2046855
27.273331	8.033543	104.776527	-5.496601	17.111292	104.521652	46.949432	-10.524593	108.945999	44.993687	48.291706	109.901573	45.9715595	18.8835565	109.423786	-56.9647615	15.3390275	99.619518
26.637241	8.342975	104.665062	-5.441854	17.197456	104.763016	46.927551	-10.375929	108.611504	45.051575	48.433685	110.134384	45.989563	19.028878	109.372944	-56.873271	15.366034	100.153088
26.025539	8.679625	104.550697	-5.42169	17.295809	105.013359	46.879543	-10.191174	108.253685	45.078278	48.601151	110.369301	45.9789105	19.2049885	109.311493	-56.8222905	15.3866295	100.715225
25.028307	9.23037	104.515038	-5.44244	17.504349	105.402328	46.788273	-9.940142	107.764969	45.052002	48.882961	110.663033	45.9201375	19.4714095	109.214001	-56.8050175	15.5372885	101.590655
24.364384	9.566789	104.483238	-5.475153	17.662489	105.644753	46.726765	-9.777562	107.533325	45.001366	49.025299	110.804771	45.8640655	19.6238685	109.169048	-56.8143715	15.7011095	102.120458
23.618029	9.907848	104.521355	-5.514159	17.817698	105.850029	46.659451	-9.611288	107.398628	44.96846	49.142338	110.892082	45.8139555	19.765525	109.145355	-56.8422735	15.869871	102.554703
22.934351	10.153236	104.641739	-5.574672	17.949144	106.016289	46.599403	-9.479555	107.382133	44.934177	49.236965	110.945847	45.76679	19.878705	109.16399	-56.916134	16.019583	102.868588
22.309076	10.306159	104.745293	-5.627111	18.042675	106.147537	46.54826	-9.408857	107.482124	44.902756	49.294281	110.965179	45.725508	19.942712	109.2236515	-56.97973	16.142638	103.0714225
21.728558	10.412287	104.880249	-5.688575	18.107615	106.262901	46.528511	-9.380254	107.65995	44.848778	49.323227	110.964249	45.6886445	19.9714865	109.3120995	-57.0657945	16.2437435	103.2137025
21.156397	10.527585	105.066933	-5.761117	18.106287	106.38839	46.530704	-9.407578	107.887161	44.802952	49.321701	110.948013	45.666828	19.9570615	109.417587	-57.189062	16.2555125	103.359193
20.257845	10.638182	105.355713	-5.905932	18.001022	106.590569	46.518223	-9.510789	108.216309	44.719791	49.24543	111.019257	45.619007	19.8673205	109.617783	-57.430871	16.1347235	103.563355
19.621294	10.669812	105.545166	-6.02008	17.877028	106.734756	46.49371	-9.570781	108.44278	44.666245	49.160622	111.095238	45.5799775	19.7949205	109.769009	-57.6201375	15.9591355	103.700503
18.957266	10.690972	105.722137	-6.137366	17.73773	106.886253	46.453293	-9.625412	108.668877	44.566917	49.045681	111.226776	45.510105	19.7101345	109.9478265	-57.784837	15.7653255	103.8246795
18.333345	10.667644	105.981216	-6.274693	17.571732	107.0513	46.416557	-9.714667	108.854721	44.516136	48.903919	111.360672	45.4663465	19.594626	110.1076965	-58.0157325	15.548838	103.9949035
17.756866	10.568265	106.170784	-6.407681	17.40353	107.229759	46.331474	-9.809667	109.013977	44.432877	48.769951	111.521507	45.3821755	19.480142	110.267742	-58.1975375	15.326918	104.191776
17.236063	10.475738	106.319496	-6.537601	17.27137	107.417297	46.211155	-9.90617	109.099808	44.403694	48.622776	111.666039	45.3074245	19.358303	110.3829235	-58.3826265	15.184437	104.4516705
16.741932	10.385559	106.445953	-6.671046	17.17107	107.619072	46.031277	-10.017035	109.070274	44.357826	48.489952	111.821388	45.1945515	19.2364585	110.445831	-58.5366435	15.1056815	104.792313
15.990856	10.278437	106.586609	-6.846494	17.122789	107.915756	45.670555	-10.194338	108.886681	44.32497	48.294331	112.072182	44.9977625	19.0499965	110.4794315	-58.6907505	15.1955815	105.3520805
15.488237	10.19146	106.64399	-6.902465	17.089361	108.077011	45.452057	-10.318733	108.647324	44.357727	48.15583	112.240669	44.904892	18.9185485	110.4439965	-58.709822	15.2601735	105.7100255
14.969112	10.065687	106.588768	-6.948235	17.009386	108.163956	45.273945	-10.444512	108.327721	44.415329	48.01302	112.390709	44.844637	18.784254	110.359215	-58.741107	15.234518	105.968697
14.462808	9.909925	106.48143	-6.957766	16.933155	108.211555	45.112907	-10.608825	107.956955	44.499733	47.845291	112.536049	44.80632	18.618233	110.246502	-58.721852	15.248077	106.176608
13.912315	9.738883	106.398903	-6.966763	16.881809	108.239998	44.93441	-10.723158	107.660782	44.559715	47.69318	112.612534	44.7470625	18.485011	110.136658	-58.6805885	15.278607	106.343338
13.439353	9.509017	106.380638	-6.999341	16.846745	108.266579	44.768021	-10.764754	107.543007	44.578506	47.597122	112.612915	44.6732635	18.416184	110.077961	-58.6719455	15.277306	106.455197
13.006507	9.25715	106.395042	-7.009787	16.880688	108.293549	44.69075	-10.784843	107.616875	44.559479	47.535229	112.568665	44.6251145	18.375193	110.09277	-58.6446885	15.386183	106.494328
12.516446	8.809478	106.5681	-6.951482	16.920689	108.370079	44.847305	-10.808149	108.081329	44.491482	47.489048	112.347702	44.6693935	18.3404495	110.2145155	-58.5723575	15.5009285	106.5256425
12.217621	8.479411	106.75695	-6.848979	16.879883	108.436012	45.047668	-10.832543	108.625198	44.42334	47.474525	112.212517	44.735504	18.320991	110.4188575	-58.433462	15.438775	106.4531665
11.897201	8.09606	107.072128	-6.792093	16.775248	108.568573	45.261478	-10.892229	109.275909	44.37809	47.415779	112.098671	44.819784	18.261775	110.68729	-58.40397	15.288721	106.449856
11.550406	7.62708	107.432594	-6.746365	16.625145	108.791481	45.419857	-10.968069	109.995056	44.330643	47.345734	112.057922	44.87525	18.1888325	111.026489	-58.36798	15.0614575	106.556473
11.19232	7.10043	107.888794	-6.736378	16.460581	109.050598	45.522915	-11.058816	110.74147	44.314621	47.226429	112.105728	44.918768	18.0838065	111.423599	-58.391524	14.8373555	106.677597
10.782072	6.577251	108.342529	-6.77575	16.292276	109.322762	45.606113	-11.205497	111.46022	44.292927	47.125935	112.234566	44.94952	17.960219	111.847393	-58.50102	14.624333	106.798131
10.385292	6.048017	108.740654	-6.843114	16.119759	109.534073	45.643387	-11.360881	112.117805	44.284775	47.048367	112.386703	44.964081	17.843743	112.252254	-58.650309	14.395775	106.815892
9.77747	5.362129	109.112038	-7.06199	15.888034	109.707939	45.591793	-11.570894	112.869522	44.251015	46.925007	112.635445	44.921404	17.6770565	112.7524835	-59.045384	14.0990115	106.6633945
9.379471	4.960359	109.207367	-7.223007	15.795377	109.711693	45.503891	-11.650253	113.159248	44.138	46.866787	112.814972	44.8209455	17.608267	112.98711	-59.2669595	13.982487	106.436276
8.982933	4.611462	109.21254	-7.402289	15.768117	109.6586	45.397427	-11.688608	113.284767	44.01741	46.85862	112.935471	44.7074185	17.585006	113.110119	-59.5119965	13.951228	106.207081
8.591027	4.307989	109.152916	-7.516817	15.795708	109.56501	45.286377	-11.650396	113.303947	43.872025	46.885777	112.987206	44.579201	17.6176905	113.1455765	-59.612835	13.9737255	105.9844435
8.202456	3.99276	109.050453	-7.588633	15.89031	109.469307	45.229321	-11.548654	113.267647	43.772362	46.946205	112.92186	44.5008415	17.6987755	113.0947535	-59.6781075	14.0818445	105.8438605
7.733268	3.726608	108.918167	-7.584484	16.012583	109.383286	45.222153	-11.411633	113.196167	43.675995	47.033382	112.826851	44.449074	17.8108745	113.011509	-59.618042	14.2142915	105.755063
7.280947	3.411861	108.849045	-7.564002	16.147242	109.351982	45.259239	-11.244138	113.105133	43.557594	47.153927	112.778687	44.4084165	17.9548945	112.94191	-59.5364205	14.3395895	105.762054
6.594562	2.968637	108.764526	-7.478885	16.358793	109.426796	45.373405	-10.998916	112.859764	43.515015	47.383404	112.773445	44.44421	18.192244	112.8166045	-59.40198	14.525342	106.0369875
6.165637	2.720844	108.711563	-7.43802	16.487516	109.523735	45.421089	-10.802141	112.647591	43.501663	47.57011	112.860558	44.461376	18.3839845	112.7540745	-59.337416	14.5910475	106.2933955
5.741963	2.505732	108.694855	-7.421793	16.622826	109.652481	45.448326	-10.58562	112.422348	43.473671	47.773468	112.968567	44.4609985	18.593924	112.6954575	-59.3045845	14.651728	106.6095045
5.362171	2.257938	108.733131	-7.414237	16.7789	109.81208	45.427937	-10.342268	112.215599	43.408394	47.993767	113.099861	44.4181655	18.8257495	112.65773	-59.2466395	14.7320505	106.96643
5.043556	1.903214	108.74305	-7.432745	16.961031	109.975098	45.408058	-10.080881	112.090553	43.317268	48.221672	113.222145	44.362663	19.0703955	112.656349	-59.228153	14.8516665	107.293847
4.546379	1.59534	108.832382	-7.469581	17.161245	110.121765	45.398235	-9.840705	112.067505	43.225479	48.443665	113.312599	44.311857	19.30148	112.690052	-59.251019	15.02101	107.553478
4.115005	1.217558	108.893158	-7.518287	17.348011	110.219101	45.421238	-9.621593	112.115112	43.123531	48.685692	113.383987	44.2723845	19.5320495	112.7495495	-59.3089585	15.1639725	107.6886525
3.531084	0.656359	108.913872	-7.598554	17.575558	110.257019	45.501514	-9.285659	112.212181	42.941666	49.062992	113.358475	44.22159	19.8886665	112.785328	-59.418698	15.2624495	107.72871
3.179449	0.303961	108.937263	-7.632799	17.679821	110.216034	45.579124	-9.037959	112.266731	42.821358	49.294685	113.205124	44.200241	20.128363	112.7359275	-59.465839	15.231279	107.6961405
2.841177	-0.032814	108.984528	-7.668915	17.748625	110.162041	45.669838	-8.804217	112.345886	42.392082	49.585213	113.047157	44.03096	20.390498	112.6965215	-59.36879	15.106752	107.6275605
2.461325	-0.421442	109.085526	-7.685733	17.752367	110.074402	45.759651	-8.589785	112.503448	42.53009	49.715313	112.610077	44.1448705	20.562764	112.5567625	-59.5163365	14.94197	107.5920415
2.154417	-0.890865	109.136177	-7.68844	17.710342	109.972397	45.855278	-8.369233	112.689232	42.462967	49.895142	112.120865	44.1591225	20.7629545	112.4050485	-59.5360025	14.6577295	107.5397455
1.770826	-1.340371	109.25988	-7.667837	17.640017	109.833382	46.092777	-8.196587	112.867142	42.297649	50.02396	111.647415	44.195213	20.9136865	112.2572785	-59.530887	14.3663475	107.4094855
1.409476	-1.745789	109.367577	-7.598671	17.545601	109.650909	46.298695	-8.057132	113.090096	42.173386	50.126076	111.110901	44.2360405	21.034472	112.1004985	-59.4333825	14.05673	107.2013195
0.971982	-2.319991	109.366882	-7.441392	17.396708	109.266029	46.581299	-7.907432	113.462296	41.869331	50.196468	110.473022	44.225315	21.144518	111.967659	-59.108099	13.648898	106.564399
0.723314	-2.609941	109.274887	-7.327424	17.288877	108.951881	46.773327	-7.839728	113.678932	41.978386	50.165451	109.979607	44.3758565	21.1628615	111.8292695	-59.0307045	13.4148925	106.0744925
0.492406	-2.872626	109.080505	-7.240422	17.166178	108.631149	46.946518	-7.792233	113.813309	41.948563	50.220108	109.719551	44.4475405	21.2139375	111.76643	-58.9283845	13.1184185	105.495868
0.214073	-3.090855	108.854805	-7.162875	17.061125	108.322319	47.072227	-7.756887	113.84243	41.926785	50.279743	109.627708	44.499506	21.261428	111.735069	-58.825256	12.860822	104.909569
-0.108908	-3.23369	108.581009	-7.12082	16.998886	108.063805	47.124733	-7.695911	113.812462	41.941639	50.331776	109.639015	44.533186	21.3179325	111.7257385	-58.774826	12.6798395	104.4018715
-0.42864	-3.408593	108.259758	-7.094603	16.984816	107.894608	47.136318	-7.621138	113.741508	41.910927	50.42894	109.79068	44.5236225	21.403901	111.766094	-58.7128285	12.565731	104.023122
-0.853691	-3.465819	108.066666	-7.100247	17.043221	107.811737	47.141926	-7.52812	113.678757	41.876694	50.561897	110.045815	44.50931	21.5168885	111.862286	-58.709804	12.5695535	103.761188
-1.527485	-3.416102	107.883408	-7.151009	17.23864	107.831696	47.152519	-7.382451	113.701843	41.845749	50.829815	110.557083	44.499134	21.723682	112.129463	-58.801152	12.753598	103.533929
-1.980429	-3.33388	107.854485	-7.194434	17.420052	107.910645	47.141895	-7.236196	113.772621	41.847473	50.9991	110.923622	44.494684	21.881452	112.3481215	-58.883552	12.958652	103.4731685
-2.408822	-3.20533	107.831779	-7.235518	17.632	108.019463	47.139091	-7.108958	113.862625	41.821198	51.164551	111.292114	44.4801445	22.0277965	112.5773695	-58.9511805	13.2362035	103.4615565
-2.834908	-3.023419	107.832825	-7.278978	17.847296	108.121979	47.14547	-7.002448	113.952171	41.816422	51.313667	111.5774	44.480946	22.1556095	112.7647855	-59.038902	13.5389825	103.4791725
-3.268372	-2.822816	107.822266	-7.320858	18.062307	108.185623	47.133163	-6.907059	114.032784	41.804798	51.455273	111.802124	44.4689805	22.274107	112.917454	-59.1106965	13.850507	103.453792
-3.729674	-2.584451	107.770287	-7.355156	18.263916	108.210243	47.108597	-6.806212	114.049103	41.825798	51.570606	111.965538	44.4671975	22.382197	113.0073205	-59.1775095	14.145635	103.4131655
-4.221065	-2.312259	107.699844	-7.368742	18.450632	108.198402	47.085434	-6.713997	113.998428	41.824184	51.680859	112.094627	44.454809	22.483431	113.0465275	-59.192293	14.417833	103.3502765
-5.066803	-1.933186	107.416878	-7.346993	18.726068	108.12812	47.02269	-6.587991	113.841713	41.886993	51.801498	112.209061	44.4548415	22.6067535	113.025387	-59.1488275	14.8453825	103.230853
-5.710752	-1.616798	107.290924	-7.317796	18.908674	108.098732	46.986614	-6.489001	113.720772	41.923256	51.864731	112.263992	44.454935	22.687865	112.992382	-59.090527	15.129483	103.205082
-6.329163	-1.284473	107.192291	-7.286458	19.08054	108.085869	46.985001	-6.422411	113.624702	41.971745	51.921547	112.349854	44.478373	22.749568	112.987278	-59.051289	15.411512	103.18446
-6.967007	-1.025743	107.052505	-7.255816	19.232719	108.08123	46.996777	-6.378056	113.574348	42.030342	51.988556	112.463142	44.5135595	22.80525	113.018745	-59.0251915	15.660188	103.143715
-7.582433	-0.717032	106.934502	-7.261778	19.392759	108.067787	46.986576	-6.324559	113.553917	42.096462	52.075375	112.598801	44.541519	22.875408	113.076359	-59.065075	15.91011	103.059215
-8.213842	-0.412612	106.783249	-7.293698	19.545191	108.02227	46.967712	-6.280695	113.486145	42.102833	52.162003	112.771523	44.5352725	22.940654	113.128834	-59.1226685	16.149728	102.915706
-8.883104	-0.079928	106.574821	-7.359388	19.699062	107.955757	46.9156	-6.236373	113.346741	42.120544	52.244526	112.932228	44.518072	23.0040765	113.1394845	-59.236848	16.3940475	102.7720295
-10.105622	0.349295	106.20253	-7.434745	19.916468	107.823311	46.754776	-6.128817	113.053345	42.129215	52.35603	113.151993	44.4419955	23.1136065	113.102669	-59.3114855	16.7193295	102.543953
-10.941626	0.649361	106.023788	-7.520101	20.043951	107.765556	46.65366	-6.074785	112.857353	42.051388	52.393646	113.244202	44.352524	23.1594305	113.0507775	-59.392726	16.9284715	102.4803345
-11.764986	0.848013	105.861488	-7.571782	20.154354	107.730171	46.564049	-6.044652	112.695679	41.979816	52.40118	113.297363	44.2719325	23.178264	112.996521	-59.4154965	17.130444	102.463821
-12.567247	1.076923	105.735191	-7.606218	20.253792	107.674637	46.475811	-6.056712	112.559357	41.941559	52.361782	113.328407	44.208685	23.152535	112.943882	-59.421121	17.355049	102.405392
-13.402515	1.29921	105.627045	-7.632658	20.323696	107.598389	46.39769	-6.101189	112.374939	41.956352	52.316475	113.275612	44.177021	23.107643	112.8252755	-59.442337	17.539749	102.3715025
-14.281066	1.449862	105.357483	-7.63112	20.357796	107.440056	46.312065	-6.160329	112.047935	42.031788	52.230625	113.099655	44.1719265	23.035148	112.573795	-59.4341665	17.680444	102.306317
-15.248607	1.60758	105.045319	-7.608329	20.33514	107.183899	46.182095	-6.193923	111.527969	42.120495	52.087135	112.756111	44.151295	22.946606	112.14204	-59.367953	17.723674	102.225758
-16.621958	1.665077	104.468895	-7.511047	20.185141	106.611488	45.897339	-6.221719	110.4645	42.265991	51.802914	111.887909	44.081665	22.7905975	111.1762045	-59.103759	17.5796845	102.0467715
-17.506424	1.691241	104.113098	-7.422693	20.002369	106.154442	45.603626	-6.233816	109.610245	42.369976	51.59557	111.180031	43.986801	22.680877	110.395138	-58.832187	17.323861	101.913746
-18.40678	1.653082	103.750969	-7.344153	19.754169	105.695557	45.499779	-6.319788	108.696854	42.442177	51.392323	110.389137	43.970978	22.5362675	109.5429955	-58.659284	16.9720705	101.8481185
-19.390438	1.597841	103.598419	-7.269663	19.488739	105.332741	45.390507	-6.460377	107.891937	42.436665	51.175701	109.578957	43.913586	22.357662	108.735447	-58.452912	16.619816	101.930035
-20.287489	1.426232	103.658142	-7.16302	19.20693	105.086533	45.262459	-6.586334	107.257759	42.281975	50.98748	108.823761	43.772217	22.200573	108.04076	-58.098257	16.213287	102.132306
-21.104784	1.256172	103.990791	-7.05013	18.864365	104.9701	45.194809	-6.75675	106.856194	42.135193	50.711906	107.881073	43.665001	21.977578	107.3686335	-57.765261	15.751152	102.5715665
-21.859695	1.091201	104.447845	-6.963267	18.406626	104.919777	45.173092	-7.095853	106.709908	41.933918	50.305641	107.012604	43.553505	21.604894	106.861256	-57.480039	15.208358	102.978298
-23.126528	0.748745	105.020271	-6.903602	17.529995	104.838387	45.19165	-7.802819	106.777214	41.70575	49.525082	105.83007	43.4487	20.8611315	106.303642	-57.255904	14.1988585	103.373132
-23.89633	0.500252	105.242935	-6.92614	16.864836	104.721619	45.166912	-8.328585	106.973778	41.61525	48.949802	105.135727	43.391081	20.3106085	106.0547525	-57.243361	13.4190635	103.3884855
-24.570782	0.240482	105.337616	-7.032786	16.108414	104.577843	45.039566	-8.858403	107.201515	41.510246	48.344948	104.555321	43.274906	19.7432725	105.878418	-57.340478	12.4735555	103.277268
-25.198914	-0.007783	105.394745	-7.188461	15.300189	104.443085	44.899742	-9.384984	107.365349	41.320896	47.726131	104.07872	43.110319	19.1705735	105.7220345	-57.487241	11.4298045	103.1641355
-25.82551	-0.12299	105.430016	-7.349486	14.541492	104.346642	44.701569	-9.893947	107.567444	41.035946	47.107201	103.60569	42.8687575	18.606627	105.586567	-57.5677295	10.476357	103.106717
-26.402491	-0.092533	105.523178	-7.487048	13.894202	104.303703	44.513168	-10.377557	107.708504	40.847656	46.548164	103.226707	42.680412	18.0853035	105.4676055	-57.654508	9.7031005	103.1398005
-26.895752	-0.020047	105.657486	-7.647353	13.342333	104.308594	44.336872	-10.723892	107.815407	40.643456	46.131508	102.890686	42.490164	17.703808	105.3530465	-57.78487	8.980858	103.2641415
-27.586926	0.190309	105.772491	-7.884373	12.623751	104.397758	44.100391	-11.12498	107.812675	40.252216	45.652874	102.567719	42.1763035	17.263947	105.190197	-57.9450495	7.983555	103.605319
-27.903479	0.451014	105.885971	-8.01986	12.26806	104.472939	43.948856	-11.289088	107.628868	39.956467	45.439079	102.443314	41.9526615	17.0749955	105.036091	-57.9923815	7.4611245	103.909787
-28.140581	0.905937	105.902931	-8.035992	12.086608	104.438255	43.775856	-11.399076	107.383621	39.769192	45.277901	102.269684	41.772524	16.9394125	104.8266525	-57.844508	7.2338035	104.0498575
-28.354179	1.533341	105.752625	-8.066789	12.016865	104.283646	43.608673	-11.497374	107.089867	39.746449	45.201939	101.996971	41.677561	16.8522825	104.543419	-57.811139	7.1814475	104.023873
-28.479227	2.199475	105.492805	-8.106308	11.937882	104.041229	43.494606	-11.521808	106.614014	39.664402	45.20718	101.732048	41.579504	16.842686	104.173031	-57.79212	7.033078	103.909427
-28.560406	2.887127	105.149544	-8.153512	11.818298	103.76828	43.376343	-11.501488	106.050964	39.469547	45.17461	101.471008	41.422945	16.836561	103.760986	-57.729969	6.800035	103.775574
-28.538462	3.606832	104.886803	-8.205317	11.743394	103.530228	43.227585	-11.487887	105.528465	39.219723	45.13324	101.234375	41.223654	16.8226765	103.38142	-57.634288	6.6641115	103.679036
-28.387865	4.868147	104.590904	-8.284559	11.718912	103.264709	43.017811	-11.452081	104.83812	38.912983	45.132133	100.95092	40.965397	16.840026	102.89452	-57.534515	6.597798	103.634898
-28.186008	5.819606	104.381073	-8.366165	11.709488	103.149605	42.909451	-11.437578	104.513809	38.764591	45.119293	100.857376	40.837021	16.8408575	102.6855925	-57.569351	6.5781185	103.6136175
-27.851227	6.833066	104.14801	-8.45332	11.688464	103.047623	42.799427	-11.447718	104.289452	38.638699	45.109165	100.8629	40.719063	16.8307235	102.576176	-57.625703	6.5462045	103.51907
-27.511612	7.802945	103.887665	-8.541423	11.642565	102.919411	42.714252	-11.488258	104.130783	38.593792	45.088566	100.891342	40.654022	16.800154	102.5110625	-57.736868	6.484976	103.3277595
-27.052605	8.89106	103.540108	-8.605352	11.587914	102.744118	42.631897	-11.576419	104.066154	38.572483	45.015995	100.913811	40.60219	16.719788	102.4899825	-57.812894	6.45604	102.9982535
-26.503063	9.964914	103.076813	-8.6418	11.480367	102.501785	42.602051	-11.729923	104.042625	38.601952	44.869537	100.95211	40.6020015	16.569807	102.4973675	-57.8856015	6.390927	102.5062025
-25.910791	11.076813	102.466377	-8.660131	11.333647	102.196266	42.590561	-11.942249	104.105186	38.712513	44.688885	101.09166	40.651537	16.373318	102.598423	-57.971799	6.293976	101.794109
-24.912439	12.784505	101.270782	-8.708886	11.069842	101.60482	42.655354	-12.339481	104.687157	39.014332	44.378895	101.681175	40.834843	16.019707	103.184166	-58.252615	6.119977	100.025474
-24.144316	13.986371	100.648224	-8.806771	10.884947	101.370026	42.708321	-12.694609	105.397942	39.306923	44.16703	102.324867	41.007622	15.7362105	103.8614045	-58.621164	6.0336835	98.8786475
-23.428041	15.146685	100.49752	-8.969098	10.63643	101.499107	42.731785	-13.051222	106.124893	39.55714	44.003967	103.184723	41.1444625	15.4763725	104.654808	-59.0826585	5.7964875	98.343406
-22.654428	16.374817	100.719559	-9.117929	10.336674	101.91008	42.681549	-13.350937	106.791115	39.738632	43.834511	104.227783	41.2100905	15.241787	105.509449	-59.4459485	5.431561	98.310711
-21.844862	17.645082	101.054588	-9.221406	10.087067	102.408813	42.612137	-13.588079	107.410339	40.006302	43.656029	105.201912	41.3092195	15.033975	106.3061255	-59.7520315	5.140159	98.5115005
-21.0411	18.949806	101.428352	-9.290716	9.859492	102.84771	42.600994	-13.823411	107.874489	40.237713	43.475784	106.0298	41.4193535	14.8261865	106.9521445	-60.0007855	4.8927975	98.7432755
-20.177608	20.259281	101.85186	-9.347075	9.652765	103.239777	42.563931	-14.081126	108.193954	40.472267	43.242943	106.696129	41.518099	14.5809085	107.4450415	-60.212249	4.7246215	99.0345125
-18.987831	22.265636	102.685944	-9.401204	9.46821	103.88031	42.472504	-14.371535	108.44175	40.603973	42.965115	107.576584	41.5382385	14.29679	108.009167	-60.3406465	4.63963	99.751453
-18.159151	23.62438	103.451096	-9.388664	9.454826	104.421272	42.480892	-14.429601	108.525833	40.639732	42.908955	108.157181	41.560312	14.239677	108.341507	-60.33764	4.669975	100.501037
-17.375813	24.976299	104.282761	-9.384675	9.500001	105.065536	42.557098	-14.424482	108.690727	40.721657	42.904915	108.71067	41.6393775	14.2402165	108.7006985	-60.4087275	4.7597855	101.4303735
-16.540592	26.298883	105.150452	-9.424829	9.557487	105.79628	42.655411	-14.417693	108.981743	40.754845	42.972183	109.36396	41.705128	14.277245	109.1728515	-60.554786	4.837729	102.4197085
-15.670286	27.635967	106.208275	-9.463416	9.601294	106.568192	42.755463	-14.396056	109.349312	40.742397	43.075226	110.120796	41.74893	14.339585	109.735054	-60.675762	4.863003	103.40133
-14.873245	28.882441	107.256607	-9.530739	9.645583	107.340767	42.860146	-14.325325	109.72319	40.773438	43.196167	110.93824	41.816792	14.435421	110.330715	-60.87827	4.855745	104.350819
-14.05437	30.066103	108.166191	-9.581945	9.657778	108.074333	42.971264	-14.229224	110.09333	40.809586	43.312908	111.725235	41.890425	14.541842	110.9092825	-61.054315	4.773714	105.2393835
-12.736039	31.840265	109.445122	-9.644916	9.632746	109.057091	43.189014	-14.141658	110.686172	40.765858	43.484211	112.730049	41.977436	14.6712765	111.7081105	-61.267268	4.5942155	106.4060715
-11.815612	32.934822	110.064316	-9.679424	9.584642	109.618187	43.358498	-14.104666	111.111092	40.761185	43.540871	113.272789	42.0598415	14.7181025	112.1919405	-61.4186895	4.4511815	107.0444335
-10.902886	33.962231	110.658905	-9.710423	9.516925	110.107254	43.545101	-14.078991	111.613342	40.722229	43.596672	113.713432	42.133665	14.7588405	112.663387	-61.554511	4.2750095	107.551121
-10.022102	34.936394	111.067055	-9.750378	9.429439	110.528473	43.742622	-14.094723	112.186394	40.669777	43.620049	114.139153	42.2061995	14.762663	113.1627735	-61.7069555	4.096215	107.8941725
-9.080061	35.810722	111.373474	-9.788747	9.321702	110.916008	43.950165	-14.138778	112.758804	40.602875	43.614494	114.55188	42.27652	14.737858	113.655342	-61.854014	3.905546	108.176674
-8.092021	36.681019	111.871254	-9.850962	9.171206	111.290527	44.126972	-14.186514	113.276932	40.578415	43.614567	114.92717	42.3526935	14.7140265	114.102051	-62.0546175	3.6283855	108.479003
-7.224319	37.474232	112.363182	-9.906775	9.015067	111.625397	44.269554	-14.244287	113.67775	40.516045	43.640484	115.379242	42.3927995	14.6980985	114.528496	-62.2063495	3.3320355	108.722298
-5.753257	38.499348	113.036812	-10.009491	8.850556	112.089134	44.413074	-14.342446	114.051262	40.474129	43.637203	115.985535	42.4436015	14.6473785	115.0183985	-62.4625835	3.0537335	109.1598695
-4.76443	39.176338	113.496567	-10.063696	8.760495	112.356674	44.447441	-14.343323	114.147781	40.331345	43.709229	116.291794	42.389393	14.682953	115.2197875	-62.516785	2.838037	109.4935605
-3.846127	39.750935	113.950089	-10.112268	8.708847	112.574387	44.447666	-14.27996	114.139542	40.385464	43.708313	116.498909	42.416565	14.7141765	115.3192255	-62.641101	2.7035175	109.8295485
-2.873136	40.244717	114.173599	-10.152437	8.708345	112.717628	44.455658	-14.185402	114.096626	40.332073	43.745464	116.648903	42.3938655	14.780031	115.3727645	-62.6987395	2.636659	110.0624915
-1.812807	40.743179	114.395889	-10.170567	8.735332	112.794235	44.516716	-14.1046	114.058983	40.268864	43.84684	116.723869	42.39279	14.87112	115.391426	-62.733924	2.599544	110.197044
-0.852644	41.180305	114.474258	-10.180219	8.777393	112.831726	44.612015	-13.977101	114.034485	40.179661	43.929878	116.773842	42.395838	14.9763885	115.4041635	-62.756276	2.5783975	110.2592885
0.094072	41.513477	114.567169	-10.168003	8.826229	112.819962	44.757439	-13.901824	114.062675	40.006866	43.969406	116.807678	42.3821525	15.033791	115.4351765	-62.7181585	2.618667	110.2047475
1.694366	41.872017	114.386597	-10.091677	8.873239	112.812332	44.986462	-13.816696	114.210716	39.991512	44.001957	116.743324	42.488987	15.0926305	115.47702	-62.672341	2.6538475	110.147644
2.767676	42.028271	114.24292	-10.013717	8.860603	112.844177	45.117416	-13.805421	114.351891	39.995438	43.980152	116.686539	42.556427	15.0873655	115.519215	-62.583861	2.6338405	110.169139
3.804722	42.038181	114.130524	-9.901336	8.780841	112.915382	45.262455	-13.879989	114.511963	40.039806	43.92654	116.609169	42.6511305	15.0232755	115.560566	-62.4538025	2.5384065	110.270198
4.799138	41.967304	114.185692	-9.767693	8.637751	113.04641	45.422203	-14.028313	114.659866	40.139729	43.822041	116.569832	42.780966	14.896864	115.614849	-62.316352	2.378638	110.477971
5.878885	41.829853	114.168564	-9.583839	8.460485	113.211014	45.601028	-14.216889	114.808914	40.276703	43.688534	116.558479	42.9388655	14.7358225	115.6836965	-62.1065435	2.1851475	110.7383315
7.017328	41.636631	114.237717	-9.404927	8.250257	113.41082	45.773937	-14.401823	114.9338	40.460514	43.526684	116.538513	43.1172255	14.5624305	115.7361565	-61.9270795	1.9380835	111.0854835
8.091227	41.366596	114.310585	-9.224814	8.046805	113.597404	45.937984	-14.59519	115.069832	40.643734	43.341125	116.55117	43.290859	14.3729675	115.810501	-61.740487	1.7206425	111.384307
9.613318	40.819542	114.468636	-8.967508	7.719979	113.779831	46.196945	-14.892022	115.283928	40.895863	43.11058	116.665077	43.546404	14.109279	115.9745025	-61.48142	1.330679	111.5851595
10.571741	40.438766	114.516045	-8.843113	7.538782	113.820938	46.370461	-15.088056	115.383125	41.013275	42.973007	116.764832	43.691868	13.9424755	116.0739785	-61.378094	1.1350885	111.5678975
11.637053	39.99625	114.504814	-8.748521	7.403901	113.83107	46.509853	-15.244969	115.474686	41.054077	42.868324	116.849854	43.781965	13.8116775	116.16227	-61.279007	0.996124499999999	111.49987
12.609871	39.572994	114.396599	-8.692352	7.344446	113.830933	46.60228	-15.357026	115.608276	41.019913	42.771332	116.843582	43.8110965	13.707153	116.225929	-61.1958005	0.981738999999997	111.435937
13.545996	39.080128	114.217773	-8.65519	7.313678	113.83712	46.67979	-15.466431	115.773216	40.968525	42.701824	116.793274	43.8241575	13.6176965	116.283245	-61.1345375	1.0096595	111.390995
14.444444	38.516018	114.123032	-8.642215	7.271719	113.899216	46.743694	-15.568527	115.991554	40.925674	42.646126	116.742722	43.834684	13.5387995	116.367138	-61.119114	1.0046385	111.431294
15.370354	37.923748	114.11055	-8.627495	7.198742	114.020348	46.794041	-15.669936	116.261292	40.877708	42.595627	116.741417	43.8358745	13.4628455	116.5013545	-61.0908645	0.9346385	111.5393415
16.681612	36.975285	114.357231	-8.613476	7.011642	114.323952	46.868835	-15.805096	116.685699	40.849964	42.45612	116.914604	43.8593995	13.325512	116.8001515	-61.0863515	0.697772000000001	111.8477525
17.497719	36.275459	114.581932	-8.618642	6.879627	114.597954	46.916553	-15.909669	116.989281	40.851845	42.399639	117.059998	43.884199	13.244985	117.0246395	-61.121483	0.514269000000001	112.1712685
18.275806	35.553776	114.804115	-8.6286	6.759505	114.880203	46.953827	-15.989677	117.27655	40.852936	42.371613	117.206345	43.9033815	13.190968	117.2414475	-61.1605815	0.328041999999998	112.5189585
19.086071	34.83881	115.000511	-8.638089	6.670545	115.176117	46.957542	-16.025078	117.533302	40.839149	42.335571	117.328712	43.8983455	13.1552465	117.431007	-61.1745235	0.185843499999999	112.921227
19.83791	34.130466	115.169037	-8.657276	6.609959	115.434502	46.955917	-16.059748	117.780373	40.816151	42.302586	117.437897	43.886034	13.121419	117.609135	-61.200586	0.0984990000000003	113.259869
20.552748	33.390636	115.291039	-8.678751	6.552561	115.665497	46.960651	-16.10956	118.024529	40.812183	42.275654	117.519905	43.886417	13.083047	117.772217	-61.243919	0.0220749999999974	113.558777
21.238317	32.629684	115.41687	-8.686465	6.515337	115.856125	46.970966	-16.156902	118.259773	40.818085	42.265995	117.541206	43.8945255	13.0545465	117.9004895	-61.2674555	-0.0238724999999995	113.8117605
22.098612	31.355783	115.48941	-8.713554	6.467321	116.106071	46.972549	-16.236591	118.490448	40.833977	42.229248	117.504074	43.903263	12.9963285	117.997261	-61.330371	-0.0616864999999986	114.214881
22.617617	30.554195	115.483711	-8.738366	6.436543	116.241302	46.955383	-16.291986	118.539085	40.831165	42.197712	117.39106	43.893274	12.952863	117.9650725	-61.370006	-0.079777	114.5175315
23.101896	29.725637	115.396416	-8.748235	6.401205	116.345276	46.892624	-16.321028	118.465057	40.822712	42.164059	117.223862	43.857668	12.9215155	117.8444595	-61.354138	-0.119105500000002	114.8460925
23.548326	28.901789	115.249924	-8.772848	6.363112	116.403625	46.821815	-16.344952	118.248917	40.81292	42.128559	116.993538	43.8173675	12.8918035	117.6212275	-61.3630635	-0.165579500000002	115.1860225
24.005968	28.060106	115.024475	-8.773789	6.354841	116.408432	46.7495	-16.337427	117.942345	40.781422	42.073666	116.685013	43.765461	12.8681195	117.313679	-61.313039	-0.1584375	115.503185
24.488323	27.222353	114.790154	-8.753925	6.360202	116.364182	46.669827	-16.254511	117.57692	40.743729	42.020615	116.400909	43.706778	12.883052	116.9889145	-61.214628	-0.162647999999999	115.7394495
24.941679	26.499363	114.561066	-8.709372	6.388765	116.300476	46.645947	-16.163309	117.224838	40.746136	42.013893	116.141701	43.6960415	12.925292	116.6832695	-61.1147855	-0.147762	115.9176825
25.602844	25.336239	114.356544	-8.649593	6.429992	116.171326	46.705704	-16.071316	116.857018	40.800468	42.114258	115.875397	43.753086	13.021471	116.3662075	-61.052272	-0.161486999999999	115.9764445
26.070187	24.527939	114.259399	-8.612559	6.467059	116.114891	46.740482	-16.015854	116.717957	40.859016	42.162632	115.747498	43.799749	13.073389	116.2327275	-61.024867	-0.139271000000001	115.9970545
26.523607	23.753101	114.224838	-8.584706	6.525222	116.068611	46.722775	-15.943766	116.652809	40.935322	42.24884	115.606163	43.8290485	13.152537	116.129486	-60.9984605	-0.102093	116.007736
26.959789	23.055655	114.21312	-8.601741	6.572553	116.086288	46.681854	-15.891788	116.622017	41.145401	42.439957	115.29882	43.9136275	13.2740845	115.9604185	-61.1171095	-0.128978500000001	116.2121575
27.411535	22.249084	114.282593	-8.666498	6.587206	116.139305	46.615211	-15.881845	116.6064	41.534058	42.702408	114.751457	44.0746345	13.4102815	115.6789285	-61.4076305	-0.2358695	116.5996815
27.793863	21.455631	114.480637	-8.731433	6.56979	116.2491	46.510403	-15.921581	116.604172	42.062656	42.866016	113.975891	44.2865295	13.4722175	115.2900315	-61.7493955	-0.332637500000001	117.2081685
28.239616	20.613588	114.686691	-8.760207	6.533719	116.412674	46.394421	-16.022718	116.594276	42.557594	42.702751	113.06031	44.4760075	13.3400165	114.827293	-61.9964215	-0.2725785	117.998055
28.946695	19.420443	114.815414	-8.662886	6.485009	116.571465	46.276829	-16.155003	116.500557	43.155323	41.669212	111.913773	44.716076	12.7571045	114.207165	-62.041848	0.212913499999999	118.935765
29.430502	18.683981	114.661217	-8.521541	6.506049	116.521027	46.367882	-16.254728	116.29512	43.21817	40.799721	111.691902	44.793026	12.2724965	113.993511	-61.836108	0.739601500000001	119.048543
29.898277	17.911903	114.382645	-8.416201	6.555737	116.317963	46.690681	-16.373709	115.939888	43.182144	40.233387	111.705551	44.9364125	11.929839	113.8227195	-61.7688145	1.181635	118.8132065
30.336996	17.156162	114.134216	-8.36411	6.641711	116.006981	47.209099	-16.646723	115.359543	43.187408	40.187019	111.79203	45.1982535	11.770148	113.5757865	-61.9264735	1.513274	118.4381755
30.774483	16.413557	113.982811	-8.353106	6.804959	115.664635	48.017197	-17.022953	114.576256	43.180695	40.264317	112.107071	45.598946	11.620682	113.3416635	-62.305158	1.989236	117.9876065
31.139929	15.818553	113.986649	-8.384428	7.040279	115.357521	48.305851	-16.886871	113.912674	43.087006	40.321358	112.621948	45.6964285	11.7172435	113.267311	-62.4652845	2.3633145	117.447731
31.513161	15.19234	114.235535	-8.453943	7.259863	115.246986	48.109661	-16.501734	113.696114	42.847477	40.411076	113.120483	45.478569	11.954671	113.4082985	-62.386455	2.565055	117.0856735
31.910658	14.234218	114.95578	-8.664661	7.351001	115.459534	47.522495	-15.803755	114.06398	42.62273	40.394062	113.966133	45.0726125	12.2951535	114.0150565	-62.4019345	2.4068485	116.9040115
32.133232	13.542983	115.476288	-8.8507	7.265501	115.683296	47.042225	-15.444772	114.593849	42.591782	40.246342	114.612946	44.8170035	12.400785	114.6033975	-62.5184035	2.130217	116.7631945
32.317154	12.873665	116.007507	-9.078869	7.217216	115.903069	46.68993	-15.299131	115.044724	42.518108	40.107288	115.31752	44.604019	12.4040785	115.181122	-62.761757	2.0303535	116.625016
32.585861	12.160034	116.32373	-9.325701	7.272951	116.052986	46.288223	-15.115406	115.437614	42.393131	40.130188	115.959953	44.340677	12.507391	115.6987835	-62.992079	2.038511	116.4071885
32.676674	11.550932	116.667679	-9.580789	7.472599	116.148865	45.916988	-14.82273	115.80616	42.171516	40.272091	116.502617	44.044252	12.7246805	116.1543885	-63.20583	2.2205175	116.1433415
32.790489	10.952265	116.899719	-9.827346	7.776854	116.199875	45.62204	-14.489362	116.173874	41.915989	40.52594	116.913498	43.7690145	13.018289	116.543686	-63.4237065	2.535419	115.856064
32.78973	10.398236	117.210426	-10.027434	8.126934	116.22084	45.451813	-14.153245	116.522682	41.671379	40.809856	117.278419	43.561596	13.3283055	116.9005505	-63.616464	2.9255625	115.5411295
32.755714	9.57025	117.616821	-10.259497	8.568163	116.311737	45.185585	-13.647248	117.167191	41.377075	41.199669	117.762802	43.28133	13.7762105	117.4649965	-63.800324	3.3601155	115.1584775
32.650925	9.003788	117.889236	-10.378168	8.79245	116.424606	45.046406	-13.38448	117.595245	41.214146	41.416985	117.999016	43.130276	14.0162525	117.7971305	-63.886612	3.5686475	115.0520815
32.418407	8.441251	118.180809	-10.460365	8.969833	116.541138	44.917332	-13.150774	117.99176	41.071751	41.606209	118.102333	42.9945415	14.2277175	118.0470465	-63.9152715	3.7119485	115.0352295
32.150337	7.892218	118.225143	-10.524062	9.11568	116.626183	44.81638	-12.959719	118.277069	40.949009	41.779568	118.064293	42.8826945	14.4099245	118.170681	-63.9308185	3.8214355	115.081685
31.749454	7.423907	118.161263	-10.544813	9.245692	116.646027	44.73048	-12.797974	118.439575	40.855408	41.907032	117.885101	42.792944	14.554529	118.162338	-63.88257	3.936855	115.129716
31.293663	6.954792	118.006348	-10.561544	9.367958	116.596008	44.669128	-12.65756	118.49369	40.81348	41.991821	117.55555	42.741304	14.6671305	118.02462	-63.864392	4.0687855	115.167396
30.848906	6.500506	117.766525	-10.541498	9.468751	116.481712	44.606171	-12.522723	118.477455	40.744461	42.106236	117.279755	42.675316	14.7917565	117.878605	-63.758312	4.1457455	115.084819
29.993401	6.051875	117.483101	-10.540682	9.622849	116.346268	44.526218	-12.373028	118.362343	40.750244	42.229713	116.805817	42.638231	14.9283425	117.58408	-63.719595	4.3173555	115.108456
29.367924	5.767137	117.307495	-10.545221	9.731574	116.37645	44.477551	-12.260451	118.247749	40.73785	42.347969	116.611656	42.6077005	15.043759	117.4297025	-63.6981425	4.419389	115.3231975
28.692495	5.519573	117.242218	-10.567527	9.870432	116.511551	44.440903	-12.129931	118.135941	40.720524	42.462891	116.538879	42.5807135	15.16648	117.33741	-63.7157675	4.574384	115.685692
27.986292	5.317306	117.226288	-10.600485	10.02448	116.718246	44.403122	-11.977118	118.056534	40.66449	42.636402	116.546806	42.533806	15.329642	117.30167	-63.734776	4.719318	116.134822
27.29958	5.179507	117.23156	-10.60795	10.197456	116.910683	44.385368	-11.789828	117.948441	40.658634	42.809814	116.541145	42.522001	15.509993	117.244793	-63.737901	4.884919	116.576573
26.593065	5.10789	117.157425	-10.563321	10.399047	117.03215	44.388275	-11.597323	117.799667	40.68914	42.982967	116.524483	42.5387075	15.692822	117.162075	-63.6653495	5.105272	116.902225
25.866762	5.0646	117.009644	-10.481308	10.611678	117.072746	44.562103	-11.486889	117.58152	40.819683	43.129524	116.381706	42.690893	15.8213175	116.981613	-63.653509	5.4020385	117.163879
24.772144	5.056708	116.737915	-10.27229	10.912635	117.031334	44.658257	-11.273256	117.323128	41.006676	43.340538	116.136642	42.8324665	16.033641	116.729885	-63.3770465	5.791629	117.332783
24.066483	5.072298	116.575287	-10.132321	11.056379	117.036865	44.732876	-11.15012	117.171013	41.104309	43.462013	116.006401	42.9185925	16.1559465	116.588707	-63.1832345	5.9568115	117.485023
23.390787	5.130085	116.526535	-10.015902	11.151814	117.104042	44.814266	-11.070902	117.115997	41.182873	43.540157	115.946709	42.9985695	16.2346275	116.531353	-63.0303735	6.0690005	117.676731
22.62483	5.279184	116.635002	-9.968943	11.220535	117.208878	44.877018	-11.01181	117.188087	41.24514	43.611507	116.027283	43.061079	16.2998485	116.607685	-62.998965	6.1412215	117.810071
21.87956	5.436915	116.748848	-9.961415	11.287412	117.249886	44.889229	-10.952173	117.393257	41.283817	43.680553	116.169319	43.086523	16.36419	116.781288	-63.009353	6.210634	117.718484
21.111027	5.641304	116.860268	-10.00772	11.404435	117.216019	44.87323	-10.884326	117.608429	41.289272	43.756073	116.293503	43.081251	16.4358735	116.950966	-63.096691	6.3729965	117.481072
20.391943	5.859588	116.895821	-10.073831	11.487918	117.17099	44.825493	-10.828773	117.750145	41.255142	43.827839	116.384888	43.0403175	16.499533	117.0675165	-63.1879795	6.476303	117.2744635
19.322996	6.266702	116.933823	-10.198244	11.615202	117.247406	44.669128	-10.737279	117.7341	41.186543	43.930038	116.478477	42.9278355	16.5963795	117.1062885	-63.3243235	6.6340245	117.3885235
18.589584	6.614253	116.934952	-10.280737	11.723475	117.382729	44.573364	-10.661797	117.639969	41.112988	44.008991	116.5177	42.843176	16.673597	117.0788345	-63.40465	6.773353	117.6866235
17.877733	7.005265	116.93692	-10.369326	11.846865	117.568886	44.464951	-10.540514	117.516068	41.030392	44.118176	116.564728	42.7476715	16.788831	117.040398	-63.4863235	6.904899	118.097374
17.154758	7.430652	116.989342	-10.445565	12.001312	117.745934	44.413692	-10.381471	117.40509	40.939217	44.266094	116.603554	42.6764545	16.9423115	117.004322	-63.5675845	7.0603125	118.487546
16.495255	7.866634	117.041252	-10.501681	12.183814	117.859558	44.385632	-10.201302	117.328026	40.86499	44.424694	116.651413	42.625311	17.111696	116.9897195	-63.628673	7.255932	118.7293965
15.913256	8.324969	117.031349	-10.528722	12.355865	117.893494	44.403851	-10.049562	117.230453	40.827469	44.574215	116.661003	42.61566	17.2623265	116.945728	-63.673104	7.4494035	118.84126
15.362125	8.804973	116.972435	-10.52719	12.503701	117.854774	44.412212	-9.939964	117.144897	40.830555	44.689079	116.624702	42.6213835	17.3745575	116.8847995	-63.6757635	7.6328445	118.8247485
14.480514	9.606722	116.806396	-10.486703	12.654593	117.699661	44.432747	-9.841959	116.973267	40.890686	44.806488	116.528084	42.6617165	17.4822645	116.7506755	-63.6351225	7.8269215	118.6486465
13.92006	10.160177	116.677223	-10.471063	12.68733	117.601227	44.520435	-9.864875	116.799477	40.922508	44.838284	116.431335	42.7214715	17.4867045	116.615406	-63.6635975	7.8879555	118.587048
13.416608	10.675445	116.600273	-10.466046	12.68017	117.526688	44.678905	-9.980755	116.551971	40.954144	44.857426	116.273392	42.8165245	17.4383355	116.4126815	-63.7486165	7.9220045	118.6406945
12.95122	11.199936	116.491127	-10.47479	12.68159	117.458138	44.837975	-10.077834	116.26091	41.017464	44.893208	116.010437	42.9277195	17.407687	116.1356735	-63.8772995	7.955493	118.7806025
12.53477	11.753152	116.388412	-10.510252	12.695768	117.372917	45.12299	-10.144351	115.824165	41.1175	44.907688	115.693008	43.120245	17.3816685	115.7585865	-64.140749	8.0098675	118.9872475
12.106505	12.338238	116.316055	-10.597025	12.686605	117.27916	45.451111	-9.936885	115.375641	41.395168	44.769974	115.268501	43.4231395	17.4165445	115.322071	-64.6171895	7.9566655	119.236249
11.681805	12.931308	116.235992	-10.736355	12.568945	117.181335	45.823578	-9.27603	114.91243	41.771	44.48555	114.846786	43.797289	17.60476	114.879608	-65.269999	7.53313	119.483062
11.111223	13.603145	116.224251	-11.074357	12.171352	117.011551	46.462334	-7.241568	114.428123	42.111271	43.619999	114.372124	44.2868025	18.1892155	114.4001235	-66.4355165	6.1534885	119.6229785
10.738777	14.041098	116.201225	-11.37464	11.824785	116.879036	46.96706	-6.037393	114.304993	42.228039	42.844807	114.178398	44.5975495	18.403707	114.2416955	-67.3468295	5.245863	119.5163765
10.404385	14.51984	116.245499	-11.665424	11.464869	116.748032	47.292336	-5.129141	114.259628	42.350777	42.043068	114.023209	44.8215565	18.4569635	114.1414185	-68.1524045	4.4727745	119.3546455
10.10132	15.040022	116.21801	-11.948831	11.140059	116.582451	47.366341	-4.480456	114.25489	42.403606	41.387917	113.965393	44.8849735	18.4537305	114.1101415	-68.7826355	3.8263875	119.0547605
9.806142	15.543535	116.257141	-12.271625	10.909465	116.358757	47.297363	-4.192193	114.44619	42.334652	40.974979	114.040222	44.8160075	18.391393	114.243206	-69.3592575	3.427537	118.474308
9.52246	16.071678	116.335152	-12.610958	10.802728	116.12011	47.101349	-4.265029	114.843178	42.157936	40.900688	114.310707	44.6296425	18.3178295	114.5769425	-69.8515585	3.2876265	117.6632775
9.259899	16.591858	116.524864	-12.998159	10.764587	115.950371	46.857567	-4.286888	115.300896	41.905899	40.950558	114.672958	44.381733	18.331835	114.986927	-70.378051	3.197339	116.913815
8.890107	17.391008	116.846382	-13.572858	10.786294	115.98513	46.49646	-4.193557	115.909325	41.461803	41.03492	115.048454	43.9791315	18.4206815	115.4788895	-71.1248475	3.1519065	116.4913705
8.675014	17.896952	117.045303	-13.91992	10.817759	116.103508	46.247665	-4.105983	116.22789	41.162567	41.066696	115.173279	43.705116	18.4803565	115.7005845	-71.544956	3.1551615	116.5064315
8.459023	18.400969	117.14518	-14.206534	10.839585	116.196083	46.018307	-4.029051	116.459167	40.932682	41.012493	115.281006	43.4754945	18.491721	115.8700865	-71.8885625	3.187449	116.5220795
8.22187	18.865297	117.263283	-14.431336	10.833669	116.22493	45.825092	-3.97249	116.598846	40.790939	40.904224	115.381454	43.3080155	18.465867	115.99015	-72.1706875	3.201471	116.45971
8.001115	19.340157	117.236374	-14.594709	10.804474	116.195572	45.694454	-3.942651	116.610168	40.730911	40.81974	115.451683	43.2126825	18.4385445	116.0309255	-72.4021005	3.1704035	116.3602185
7.747479	19.786993	117.08419	-14.730242	10.813286	116.12899	45.570686	-3.892091	116.559921	40.772781	40.683266	115.493431	43.1717335	18.3955875	116.026676	-72.6322175	3.2309845	116.231304
7.519866	20.259012	116.898682	-14.860315	10.856312	115.999878	45.478516	-3.775326	116.419479	40.950584	40.418457	115.472984	43.21455	18.3215655	115.9462315	-72.93518	3.3910585	116.0535245
7.154679	21.060848	116.432251	-15.084078	11.071615	115.69487	45.375946	-3.36293	116.028595	41.427715	39.794453	115.286301	43.4018305	18.2157615	115.657448	-73.5699865	3.9274685	115.732292
6.916579	21.666182	115.993202	-15.220783	11.280015	115.422501	45.318077	-2.996729	115.685616	41.755096	39.590542	114.975723	43.5365865	18.2969065	115.3306695	-73.9781525	4.2631235	115.5143325
6.652674	22.325747	115.528763	-15.31974	11.534423	115.137863	45.263577	-2.563883	115.248642	42.040218	39.340778	114.647247	43.6518975	18.3884475	114.9479445	-74.2913775	4.6803985	115.3277815
6.393543	22.979366	115.161324	-15.34285	11.724066	114.948044	45.277607	-2.231436	114.824509	41.935436	39.452847	114.304413	43.6065215	18.6107055	114.564461	-74.2922215	4.8374265	115.331627
6.109295	23.625315	114.965591	-15.357299	11.823223	114.907364	45.288101	-1.996664	114.417793	41.636215	39.561459	114.037857	43.462158	18.7823975	114.227825	-74.176756	4.8640485	115.586903
5.845548	24.204521	115.051865	-15.417202	11.856592	115.056023	45.219357	-1.838215	114.17131	41.388657	39.61274	113.958	43.304007	18.8872625	114.064655	-74.138411	4.8259215	116.047391
5.592823	24.742859	115.396629	-15.504975	11.872723	115.400841	45.052185	-1.791742	114.129654	41.233822	39.56403	114.133224	43.1430035	18.886144	114.131439	-74.1529535	4.859302	116.670243
5.18807	25.447041	116.187576	-15.695223	11.839293	116.13221	44.712391	-1.842407	114.60302	41.090523	39.392712	115.088776	42.901457	18.7751525	114.845898	-74.291903	4.9034335	117.418522
4.981083	25.87051	117.018272	-15.872264	11.769279	116.705879	44.503269	-1.960362	115.222229	41.062393	39.277523	116.107903	42.782831	18.6585805	115.665066	-74.527359	4.8799775	117.746692
4.839036	26.271877	117.992165	-16.065769	11.655298	117.287422	44.391327	-2.11668	116.053436	41.073143	39.135029	117.437431	42.732235	18.5091745	116.7454335	-74.863773	4.8014215	117.8294105
4.62246	26.681351	119.094452	-16.243231	11.523514	117.890182	44.361443	-2.199081	117.165329	41.170918	38.905411	119.011986	42.7661805	18.353165	118.0886575	-75.2526425	4.693863	117.6917065
4.431352	26.974922	120.249283	-16.406158	11.404136	118.510834	44.404556	-2.261837	118.419945	41.265541	38.672829	120.67189	42.8350485	18.205496	119.5459175	-75.6473645	4.602776	117.4757505
4.263821	27.186314	121.421692	-16.475103	11.275709	119.11763	44.509933	-2.261637	119.831001	41.324135	38.493378	122.295067	42.917034	18.1158705	121.063034	-75.86724	4.4355475	117.172226
4.153862	27.377399	122.547577	-16.529388	11.210765	119.743073	44.698326	-2.243131	121.271339	41.380386	38.391167	123.72699	43.039356	18.074018	122.4991645	-76.098132	4.347512	116.9869815
3.686991	27.593523	123.921906	-16.560497	11.119111	120.676872	45.006718	-2.168855	123.306046	41.418438	38.265602	125.54705	43.212578	18.0483735	124.426548	-76.333572	4.1898485	116.927196
3.432272	27.577555	124.607597	-16.79562	11.17597	121.424126	45.186661	-2.154783	124.512802	41.426487	38.191452	126.473022	43.306574	18.0183345	125.492912	-76.897814	4.3336055	117.35534
3.075889	27.543016	125.179207	-16.545177	10.94507	121.739494	45.341866	-2.173896	125.556656	41.444416	38.06728	127.230309	43.393141	17.946692	126.3934825	-76.483495	3.943448	117.0855055
2.695505	27.467888	125.581848	-16.522957	10.795045	122.119263	45.445755	-2.246061	126.448456	41.450871	37.924229	127.816322	43.448313	17.839084	127.132389	-76.494227	3.751006	117.106137
2.268337	27.386072	125.869499	-16.487862	10.629665	122.408691	45.49551	-2.306701	127.175285	41.441814	37.771042	128.308273	43.468662	17.7321705	127.741779	-76.444386	3.5271595	117.075603
1.621427	27.331484	126.147285	-16.514683	10.509026	122.695145	45.538113	-2.366385	127.746071	41.422218	37.648754	128.725098	43.4801655	17.6411845	128.2355845	-76.5095315	3.3768675	117.1547055
0.832878	27.219368	126.252296	-16.517185	10.370803	122.89872	45.572136	-2.410079	128.173355	41.40321	37.537472	129.100388	43.487673	17.5636965	128.6368715	-76.522043	3.1779095	117.1605685
-0.600966	27.034754	126.347946	-16.605186	10.291266	123.155022	45.498451	-2.465221	128.598679	41.314041	37.39378	129.442795	43.406246	17.4642795	129.020737	-76.616618	3.1182525	117.289307
-1.603304	26.857719	126.239929	-16.644764	10.288465	123.238289	45.429558	-2.484829	128.769119	41.276039	37.300701	129.522186	43.3527985	17.407936	129.1456525	-76.6423265	3.168994	117.3309255
-2.661921	26.722044	126.052559	-16.708588	10.342682	123.287308	45.345325	-2.494319	128.842529	41.237713	37.252804	129.491684	43.291519	17.3792425	129.1671065	-76.708695	3.3061215	117.4075095
-3.96148	26.56864	125.652679	-16.772842	10.423315	123.271225	45.275158	-2.495511	128.839996	41.185425	37.280876	129.33252	43.2302915	17.3926825	129.086258	-76.7759755	3.4539475	117.456192
-5.419928	26.423168	125.178482	-16.823483	10.504007	123.164726	45.229488	-2.466963	128.776291	41.16901	37.326492	129.070786	43.199249	17.4297645	128.9235385	-76.846215	3.5782495	117.4059135
-6.736383	26.197592	124.497154	-16.836475	10.58079	122.975906	45.243237	-2.431101	128.609711	41.139462	37.385033	128.685028	43.1913495	17.476966	128.6473695	-76.8642995	3.684614	117.3044425
-8.391672	26.056934	123.756233	-16.823315	10.610723	122.703934	45.277985	-2.406929	128.345612	41.149956	37.448303	128.112167	43.2139705	17.520687	128.2288895	-76.8606005	3.700759	117.1789785
-10.863084	25.75423	122.447609	-16.709255	10.583377	122.179794	45.441715	-2.496372	127.582405	41.366833	37.618835	126.770546	43.404274	17.5612315	127.1764755	-76.822784	3.6055225	117.1831125
-12.714661	25.610399	121.447052	-16.566063	10.517097	121.778885	45.642395	-2.579791	126.832703	41.565331	37.645672	125.605682	43.603863	17.5329405	126.2191925	-76.735989	3.5012535	117.3385775
-14.633905	25.440353	120.577881	-16.472677	10.507074	121.428238	45.911003	-2.697716	125.858078	41.842712	37.506954	124.270126	43.8768575	17.404619	125.064102	-76.8222115	3.609529	117.792374
-16.777739	25.398001	119.868401	-16.272331	10.439174	120.974968	46.174191	-2.874162	124.830902	42.091831	37.477112	122.832024	44.133011	17.301475	123.831463	-76.677673	3.576873	118.118473
-18.839069	25.278736	119.081154	-16.105644	10.400624	120.540154	46.362873	-2.813961	123.768745	42.257236	37.317226	121.408249	44.3100545	17.2516325	122.588497	-76.5213425	3.5496155	118.491811
-21.058971	25.2708	118.487488	-15.974198	10.402241	120.135513	46.520214	-2.631297	122.725914	42.356236	37.239136	120.138969	44.438225	17.3039195	121.4324415	-76.386621	3.5005625	118.8385845
-23.273008	25.259489	117.999756	-15.811114	10.396987	119.674667	46.578438	-2.378451	121.655403	42.39109	37.228413	119.190514	44.484764	17.424981	120.4229585	-76.106992	3.368993	118.9263755
-26.758888	25.349676	117.475334	-15.638603	10.391636	119.078423	46.545963	-1.926599	120.240852	42.257225	37.297955	118.043053	44.401594	17.685678	119.1419525	-75.6788	3.097594	119.0148935
-29.064072	25.460785	117.196526	-15.582885	10.39524	118.665924	46.499741	-1.681087	119.318703	42.217342	37.339855	117.466415	44.3585415	17.829384	118.392559	-75.5243115	2.961096	118.939289
-31.48247	25.605822	116.844139	-15.554881	10.398714	118.206421	46.467999	-1.531937	118.544945	42.22007	37.374161	116.927742	44.3440345	17.921112	117.7363435	-75.4537965	2.876316	118.6764985
-33.863697	25.797695	116.499855	-15.583995	10.400328	117.726555	46.384525	-1.507655	117.859337	42.236595	37.484112	116.483017	44.31056	17.9882285	117.171177	-75.47855	2.8124275	118.281933
-36.235882	25.974747	116.108444	-15.645923	10.392439	117.218864	46.229668	-1.593979	117.162689	42.24876	37.628834	116.033127	44.239214	18.0174275	116.597908	-75.53106	2.7674505	117.83982
-38.654678	26.20376	115.706375	-15.708004	10.361738	116.693787	46.036358	-1.811038	116.551651	42.242508	37.959549	115.566406	44.139433	18.0742555	116.0590285	-75.555441	2.6492205	117.3285455
-41.0112	26.395458	115.330254	-15.790359	10.302183	116.151443	45.886566	-2.297621	115.908455	42.167568	38.419689	114.976585	44.027067	18.061034	115.44252	-75.607785	2.543332	116.860366
-44.588993	26.725134	114.680481	-15.839518	10.158626	115.326164	45.704494	-3.373908	114.674088	41.931011	39.250145	113.793327	43.8177525	17.9381185	114.2337075	-75.4967885	2.3791335	116.4186205
-46.890144	26.97451	114.245667	-15.840951	10.0398	114.779839	45.550312	-3.977605	113.583755	41.782143	39.662384	112.658142	43.6662275	17.8423895	113.1209485	-75.3481295	2.2372105	116.4387295
-48.86729	27.049526	113.755844	-15.808805	9.921185	114.216148	45.579872	-4.881826	112.597206	41.57999	40.149082	111.897575	43.579931	17.633628	112.2473905	-75.197541	2.208742	116.1849055
-49.031822	26.718416	113.370537	-15.742779	9.785607	113.631943	45.401718	-5.731248	111.803993	41.362019	40.525394	111.134933	43.3818685	17.397073	111.469463	-74.8674265	2.174141	115.794423
-47.97821	25.830904	112.82756	-15.676524	9.638331	113.08136	45.144661	-6.567137	111.061417	41.237354	40.814507	110.310387	43.1910075	17.123685	110.685902	-74.5440555	2.152977	115.476818
-47.049141	25.104836	112.453926	-15.628263	9.498164	112.59507	44.837494	-7.194411	110.372177	40.928223	41.03756	109.570984	42.8828585	16.9215745	109.9715805	-74.1393845	2.0747535	115.2185595
-46.144943	24.391407	112.164307	-15.578644	9.368193	112.115692	44.431099	-7.838809	109.725441	40.444138	41.150082	108.859802	42.4376185	16.6556365	109.2926215	-73.5949065	2.0807495	114.9387625
-44.681923	23.343056	111.956932	-15.490813	9.264413	111.532066	43.706429	-8.718071	108.7052	39.598701	41.248367	108.150574	41.652565	16.265148	108.427887	-72.634191	2.263678	114.636245
-43.705688	22.715586	111.815765	-15.427332	9.250786	111.170937	43.083672	-9.119298	107.977661	38.9575	41.280197	107.654236	41.020586	16.0804495	107.8159485	-71.87525	2.4211225	114.5259255
-42.666481	22.104872	111.731842	-15.341303	9.257196	110.836388	42.648643	-9.298812	107.193909	38.277386	41.454987	107.110703	40.4630145	16.0780875	107.152306	-71.1456205	2.4363045	114.52047
-41.521801	21.45397	111.602936	-15.382796	9.315922	110.463593	42.258499	-9.311589	106.478706	37.864758	41.482468	106.518127	40.0616285	16.0854395	106.4984165	-70.8272205	2.5464045	114.4287695
-40.487038	20.835728	111.223221	-15.513928	9.39009	110.036217	42.105049	-9.155135	105.812691	37.850994	41.595554	105.947769	39.9780215	16.2202095	105.88023	-71.0058775	2.5599705	114.192204
-39.406738	20.244152	110.684502	-15.639687	9.461849	109.536102	41.981529	-8.894325	105.321861	37.83987	41.648083	105.520691	39.9106995	16.376879	105.421276	-71.1900735	2.546819	113.650928
-38.159443	19.599987	110.088539	-15.706112	9.499345	109.061119	41.756512	-8.802366	105.263885	37.753201	41.674042	105.16832	39.7548565	16.435838	105.2161025	-71.1670805	2.562852	112.9061355
-36.322422	18.673983	109.156403	-15.711567	9.533334	108.420242	41.096035	-8.805947	105.551636	37.839672	41.836628	104.764351	39.4678535	16.5153405	105.1579935	-70.8909875	2.5513275	111.6824905
-34.987961	18.016609	108.38163	-15.606523	9.484594	107.992615	40.773411	-8.808711	105.763153	38.059818	41.947994	104.633499	39.4166145	16.5696415	105.198326	-70.6296605	2.3995465	110.786904
-33.554466	17.371538	107.79512	-15.405695	9.368503	107.625237	40.591419	-8.96697	106.034302	38.170406	41.977631	104.454819	39.3809125	16.5053305	105.2445605	-70.1923025	2.2316755	110.0059135
-32.148022	16.758781	107.355568	-15.18822	9.252491	107.322647	40.520473	-9.164009	106.093857	38.242958	41.830894	104.277695	39.3817155	16.3334425	105.185776	-69.7581555	2.1715395	109.459518
-30.653439	16.151346	107.052208	-14.947428	9.167877	107.10186	40.549538	-9.400756	105.987122	38.200413	41.631729	104.375282	39.3749755	16.1154865	105.181202	-69.2698315	2.2202675	109.022518
-29.11459	15.564114	106.898605	-14.746	9.120072	106.950531	40.704861	-9.608768	105.875183	38.349224	41.300041	104.369858	39.5270425	15.8456365	105.1225205	-69.0190425	2.3945075	108.7785415
-27.612913	15.036933	106.665131	-14.588573	9.161869	106.835243	40.86668	-9.713581	105.816925	38.509949	40.966667	104.614243	39.6883145	15.626543	105.215584	-68.8654605	2.697195	108.454902
-25.228628	14.277729	106.531143	-14.498138	9.307947	106.812904	41.08403	-9.683244	105.946388	38.833553	40.815315	104.87381	39.9587915	15.5660355	105.410099	-68.9550675	3.0498585	108.215709
-23.70715	13.771388	106.474861	-14.508308	9.405291	106.875298	41.197289	-9.609325	106.184448	38.991634	40.911835	105.187897	40.0944615	15.651255	105.6861725	-69.1110775	3.159327	108.0644235
-22.191889	13.277319	106.45639	-14.594676	9.516445	106.92675	41.289959	-9.502622	106.489349	39.069443	41.039635	105.533127	40.179701	15.7685065	106.011238	-69.369053	3.2643835	107.842262
-20.65132	12.737944	106.349037	-14.698241	9.64361	106.890259	41.443165	-9.396976	106.753944	39.071102	41.189064	105.795036	40.2571335	15.896044	106.27449	-69.6536155	3.391176	107.506028
-19.140528	12.313854	106.103394	-14.831275	9.796073	106.703011	41.470154	-9.289951	106.94133	38.984707	41.338272	105.899429	40.2274305	16.0241605	106.4203795	-69.8899805	3.5679855	106.9856425
-17.783827	11.988522	105.854416	-14.937754	9.98171	106.369209	41.40913	-9.166739	107.01107	38.852543	41.431541	105.747581	40.1308365	16.132401	106.3793255	-70.0063445	3.831019	106.3590925
-17.329964	12.671942	106.125656	-15.064798	10.091778	105.951294	41.280865	-9.016877	106.907364	38.689873	41.46386	105.421242	39.985369	16.2234915	106.164303	-70.114965	3.9600645	105.738285
-16.555328	13.807893	104.681381	-15.175968	10.147139	105.374039	40.954311	-8.807306	106.62278	38.492687	41.384811	104.830894	39.723499	16.2887525	105.726837	-70.075435	4.0055255	105.021241
-15.801462	14.358142	105.073631	-15.243347	10.060581	105.168854	40.862751	-8.774679	106.416771	38.380379	41.320568	104.461601	39.621565	16.2729445	105.439186	-70.108259	3.8482175	104.898522
-15.050052	14.795897	104.705872	-15.297881	9.916109	105.135262	40.77243	-8.7641	106.260452	38.228439	41.251606	104.252335	39.5004345	16.243753	105.2563935	-70.0961965	3.588465	105.0141305
-14.27984	15.364795	104.742218	-15.345391	9.761567	105.205559	40.69706	-8.755103	106.215118	38.125286	41.193588	104.11544	39.411173	16.2192425	105.165279	-70.101955	3.3038915	105.245839
-13.419364	16.02038	104.859077	-15.393589	9.612803	105.334511	40.645161	-8.782932	106.234337	38.035248	41.137558	104.050255	39.3402045	16.177313	105.142296	-70.1273825	3.048293	105.526726
-12.629846	16.631886	104.731033	-15.451096	9.466783	105.450584	40.585648	-8.802902	106.27478	37.955925	41.122402	104.07653	39.2707865	16.15975	105.175655	-70.1729785	2.773816	105.725513
-11.897633	17.22863	105.031601	-15.545705	9.350223	105.545975	40.522572	-8.835382	106.361481	37.861828	41.119579	104.24633	39.1922	16.1420985	105.3039055	-70.28361	2.5583475	105.7880445
-10.77878	18.331253	105.080734	-15.7433	9.246013	105.70166	40.45089	-8.869783	106.66317	37.758369	41.140511	104.887184	39.1046295	16.135364	105.775177	-70.5912295	2.356662	105.628143
-10.046371	19.12496	105.035294	-15.904037	9.233694	105.888664	40.477673	-8.850308	107.076218	37.72438	41.194664	105.749687	39.1010265	16.172178	106.4129525	-70.9091005	2.29521	105.3643755
-9.372689	19.893343	105.921104	-16.109732	9.285023	106.248474	40.406975	-8.737164	107.826126	37.685738	41.310822	107.009842	39.0463565	16.286829	107.417984	-71.2658205	2.283217	105.078964
-8.741353	20.771711	106.541824	-16.326633	9.439955	106.78331	40.348072	-8.581177	108.86232	37.654282	41.466396	108.516167	39.001177	16.4426095	108.6892435	-71.654443	2.4373005	104.8773765
-8.093093	21.745998	107.416954	-16.554783	9.688871	107.45118	40.36681	-8.401514	110.113159	37.624332	41.762535	110.135857	38.995571	16.6805105	110.124508	-72.105137	2.6972315	104.777852
-7.586821	22.665638	108.66407	-16.72596	10.030837	108.154724	40.467678	-8.146873	111.459442	37.617088	42.044529	111.727478	39.042383	16.948828	111.59346	-72.494303	3.112846	104.715988
-7.081946	23.550049	109.393547	-16.798561	10.441475	108.823479	40.643505	-7.823937	112.764694	37.61068	42.333569	113.079086	39.1270925	17.254816	112.92189	-72.7242145	3.628134	104.725068
-6.358899	25.027271	110.511482	-16.74069	11.036589	109.634995	40.972668	-7.28437	114.49791	37.751137	42.739384	114.695633	39.3619025	17.727507	114.5967715	-72.8432825	4.345671	104.6732185
-5.892773	25.971136	111.010185	-16.616179	11.382224	110.056778	41.082676	-6.864875	115.478882	37.830971	42.967773	115.433159	39.4568235	18.051449	115.4560205	-72.6891815	4.712999	104.6575355
-5.520031	26.878622	111.377312	-16.453331	11.694453	110.388336	41.328293	-6.549847	116.172348	37.936028	43.165894	115.852821	39.6321605	18.3080235	116.0125845	-72.5388225	5.0808825	104.7640875
-5.178944	27.688936	111.509323	-16.277744	11.897974	110.617157	41.542389	-6.356829	116.599968	38.033497	43.240746	116.08889	39.787943	18.4419585	116.344429	-72.343431	5.3539895	104.889885
-4.951056	28.505877	111.521927	-16.140602	11.993952	110.754951	41.690502	-6.316727	116.757599	38.144726	43.195198	116.116272	39.917614	18.4392355	116.4369355	-72.198818	5.5486685	105.0729665
-4.818755	29.266899	111.325775	-16.0711	11.920363	110.776123	41.708736	-6.381601	116.645607	38.218719	43.0839	115.993011	39.9637275	18.3511495	116.319309	-72.1059275	5.4895765	105.232937
-4.835279	30.016008	111.202278	-16.074116	11.717502	110.678246	41.567688	-6.516988	116.256248	38.202942	42.869396	115.729996	39.885315	18.176204	115.993122	-72.033547	5.2588	105.36337
-5.06098	31.077518	110.927292	-16.184744	11.286189	110.262047	41.310661	-6.890731	115.132965	38.136822	42.481647	115.354942	39.7237415	17.795458	115.2439535	-72.0932295	4.77692	105.2801405
-5.331798	31.672005	110.751877	-16.273064	11.002896	109.858765	41.255085	-7.174408	114.166855	38.051834	42.230469	115.052567	39.6534595	17.5280305	114.609711	-72.1995875	4.4777615	105.107819
-5.723858	32.326298	110.594269	-16.357569	10.776398	109.420204	41.052231	-7.400826	113.150871	37.997498	42.009933	114.824272	39.5248645	17.3045535	113.9875715	-72.2400025	4.2482425	104.8528365
-6.154324	32.969875	110.43576	-16.448265	10.697908	109.028687	40.743469	-7.588902	112.087967	37.925755	41.855545	114.558044	39.334612	17.1333215	113.3230055	-72.231142	4.2624945	104.7343685
-6.56329	33.580765	110.361778	-16.509174	10.754785	108.661102	40.511711	-7.682607	111.03643	37.969421	41.753937	114.19915	39.240566	17.035665	112.61779	-72.258914	4.473905	104.704414
-7.026695	34.095894	110.202698	-16.528679	10.926794	108.315994	40.221657	-7.654857	110.063911	38.046501	41.733803	113.903191	39.134079	17.039473	111.983551	-72.191437	4.814115	104.648437
-7.622199	34.611988	110.073128	-16.523943	11.117397	108.035767	40.097752	-7.625099	109.128036	38.225937	41.733086	113.386063	39.1618445	17.0539935	111.2570495	-72.2097305	5.1808005	104.8144845
-8.523984	35.145805	109.657227	-16.45562	11.389901	107.604202	39.944134	-7.446033	107.915154	38.332272	41.83786	112.278175	39.138203	17.1959135	110.0966645	-72.049443	5.5838885	105.1117395
-9.144046	35.432209	109.123901	-16.386246	11.574244	107.219383	39.954834	-7.278312	107.063988	38.289928	42.02533	111.362602	39.122381	17.373509	109.213295	-71.894873	5.774979	105.225471
-9.729708	35.67382	108.38385	-16.332443	11.764095	106.68924	39.928265	-7.074602	106.250992	38.171623	42.247253	110.246979	39.049944	17.5863255	108.2489855	-71.71483	5.9418645	105.1294945
-10.284357	35.82996	107.410492	-16.277637	11.933788	106.032005	39.905136	-6.879106	105.373123	38.035152	42.370155	109.230568	38.970144	17.7455245	107.3018455	-71.525418	6.1220515	104.7621645
-10.821819	35.819733	106.46833	-16.24494	12.059851	105.378448	39.878296	-6.761531	104.587341	37.964657	42.430134	108.054649	38.9214765	17.8343015	106.320995	-71.4113565	6.2854005	104.435901
-11.428203	35.727749	105.600395	-16.227779	12.137095	104.783615	39.827518	-6.685066	103.887321	37.893139	42.469551	106.908356	38.8603285	17.8922425	105.3978385	-71.3158865	6.3819475	104.1693915
-12.081228	35.558884	104.841721	-16.217222	12.154535	104.25296	39.810524	-6.646974	103.19706	37.83165	42.497486	105.912338	38.821087	17.925256	104.554699	-71.255531	6.383814	103.951221
-12.790792	35.192043	103.883278	-16.236286	12.129612	103.561386	39.756367	-6.67897	102.304169	37.734207	42.477283	104.433731	38.745287	17.8991565	103.36895	-71.217859	6.3600675	103.753822
-13.292974	34.783573	103.269157	-16.265154	12.124727	103.110191	39.705471	-6.734517	101.738312	37.686218	42.429913	103.565994	38.6958445	17.847698	102.652153	-71.2261525	6.401756	103.568229
-13.686045	34.368862	102.638733	-16.297806	12.115226	102.660812	39.621014	-6.79438	101.20517	37.652691	42.362892	102.766716	38.6368525	17.784256	101.985943	-71.2324645	6.446196	103.335681
-14.000183	33.877178	102.041565	-16.346512	12.090562	102.239441	39.533691	-6.879622	100.667313	37.608639	42.298294	102.004494	38.571165	17.709336	101.3359035	-71.264189	6.471788	103.1429785
-14.249659	33.352753	101.538895	-16.407116	12.043564	101.878426	39.417572	-6.956193	100.116646	37.549957	42.231689	101.244316	38.4837645	17.637748	100.680481	-71.2979965	6.44938	103.076371
-14.402395	32.809963	101.126289	-16.442297	12.007117	101.547363	39.294106	-6.999487	99.563805	37.491528	42.196144	100.515709	38.392817	17.5983285	100.039757	-71.277411	6.4159055	103.054969
-14.526208	32.231594	100.725937	-16.498871	11.992092	101.195648	39.207642	-7.027134	98.979721	37.430809	42.203815	99.782761	38.3192255	17.5883405	99.381241	-71.3169675	6.3958435	103.010055
-14.638647	31.426376	100.057472	-16.592567	12.016372	100.636147	39.067348	-6.977154	98.117233	37.25716	42.232937	98.807236	38.162254	17.6278915	98.4622345	-71.347388	6.4048525	102.8100595
-14.55268	30.940298	99.615044	-16.650654	12.064159	100.272118	38.983894	-6.90083	97.636604	37.14505	42.272209	98.218521	38.064472	17.6856895	97.9275625	-71.36578	6.4426285	102.6166735
-14.358822	30.44788	99.185982	-16.695454	12.125576	99.979271	38.937813	-6.840518	97.309784	37.065914	42.304241	97.729858	38.0018635	17.7318615	97.519821	-71.3927715	6.5192905	102.438721
-14.081356	29.920534	98.877335	-16.724951	12.185045	99.806396	38.921238	-6.805537	97.173294	37.027882	42.340843	97.381554	37.97456	17.767653	97.277424	-71.424462	6.602437	102.335368
-13.709243	29.410961	98.68187	-16.758284	12.2688	99.72393	38.920601	-6.797086	97.196648	37.048832	42.356964	97.136497	37.9847165	17.779939	97.1665725	-71.5012845	6.757661	102.2812875
-13.267809	28.954844	98.556419	-16.774992	12.350016	99.720024	38.928955	-6.805562	97.35836	37.082981	42.380177	97.010574	38.005968	17.7873075	97.184467	-71.555952	6.9127245	102.255581
-12.762293	28.55278	98.463562	-16.795414	12.415523	99.748573	38.965118	-6.819656	97.643112	37.139393	42.393524	96.982956	38.0522555	17.786934	97.313034	-71.6430835	7.044112	102.184112
-11.942716	28.053993	98.430611	-16.841877	12.520107	99.836235	39.058731	-6.820814	98.136047	37.249809	42.489155	97.120163	38.15427	17.8341705	97.628105	-71.838024	7.2060435	102.044365
-11.253139	27.750435	98.438965	-16.869558	12.586591	99.916748	39.125496	-6.802553	98.461159	37.303185	42.570778	97.247803	38.2143405	17.8841125	97.854481	-71.9534565	7.2890695	101.979015
-10.522186	27.499151	98.500809	-16.872293	12.683498	100.041222	39.206032	-6.755167	98.720116	37.339302	42.679382	97.416176	38.272667	17.9621075	98.068146	-72.017253	7.4048885	102.014298
-9.783978	27.308968	98.645958	-16.874134	12.795928	100.187775	39.269402	-6.641098	98.962059	37.392101	42.820351	97.625473	38.3307515	18.0896265	98.293766	-72.0790195	7.5022295	102.081784
-8.976086	27.190845	98.840225	-16.835209	12.946574	100.369263	39.335533	-6.480547	99.196655	37.485321	43.002831	97.947388	38.410427	18.261142	98.5720215	-72.080845	7.632006	102.1665045
-8.155031	27.162794	99.126526	-16.791353	13.137062	100.5429	39.461617	-6.289187	99.432304	37.61969	43.261799	98.400299	38.5406535	18.486306	98.9163015	-72.1233595	7.787818	102.1694985
-7.250543	27.189716	99.440559	-16.737354	13.396843	100.658714	39.586693	-6.011118	99.746712	37.766205	43.610172	99.096672	38.676449	18.799527	99.421692	-72.151157	7.994159	101.895736
-5.804205	27.363163	100.073448	-16.650602	13.906428	100.880684	39.784992	-5.413017	100.372055	38.006413	44.186481	100.523781	38.8957025	19.386732	100.447918	-72.1969065	8.426124	101.31345
-4.88711	27.505911	100.621094	-16.547819	14.332965	101.219681	40.030254	-4.941734	101.008667	38.130127	44.590145	101.630249	39.0801905	19.8242055	101.319458	-72.1758285	8.8417245	101.119904
-3.93939	27.705374	101.303207	-16.430513	14.814467	101.715591	40.352966	-4.500238	101.874229	38.302269	45.016541	102.768181	39.3276175	20.2581515	102.321205	-72.1886435	9.3707825	101.109977
-2.937669	27.888477	102.060654	-16.332899	15.274483	102.332687	40.675247	-4.088478	102.898743	38.50798	45.449238	103.868614	39.5916135	20.68038	103.3836785	-72.2574115	9.868586	101.2816955
-1.926284	28.070614	102.85804	-16.200855	15.713366	103.001663	40.938835	-3.698817	103.978966	38.684364	45.809677	104.916885	39.8115995	21.05543	104.4479255	-72.2133095	10.371302	101.5554005
-0.966209	28.217094	103.635025	-16.088087	16.086226	103.677498	41.174309	-3.372991	105.068031	38.850388	46.130066	105.882057	40.0123485	21.3785375	105.475044	-72.1885225	10.7939145	101.879952
-0.009336	28.335485	104.341461	-15.996297	16.379189	104.324783	41.359745	-3.101491	106.119347	39.020145	46.389393	106.798706	40.189945	21.643951	106.4590265	-72.182539	11.114427	102.1905395
1.349948	28.525633	105.438278	-15.863895	16.652674	105.247818	41.585537	-2.893409	107.505592	39.276886	46.614319	108.034706	40.4312115	21.860455	107.770149	-72.1590015	11.444893	102.725487
2.213167	28.634834	106.14109	-15.790728	16.736074	105.800461	41.711575	-2.856558	108.179031	39.463608	46.694599	108.778358	40.5875915	21.9190205	108.4786945	-72.1690475	11.5531275	103.1222275
3.072071	28.743834	106.75547	-15.726742	16.799454	106.27726	41.765495	-2.804325	108.735916	39.61475	46.749599	109.412476	40.6901225	21.972637	109.074196	-72.1436065	11.626271	103.480324
3.79567	28.846481	107.272354	-15.665287	16.879711	106.675377	41.744007	-2.707009	109.21682	39.719944	46.819305	109.996429	40.7319755	22.056148	109.6066245	-72.0625495	11.703274	103.7441295
4.541111	28.957329	107.731285	-15.614883	17.007042	107.040771	41.785015	-2.592912	109.556511	39.814026	46.938545	110.552383	40.7995205	22.1728165	110.054447	-72.0292865	11.8412675	104.027095
5.195982	29.128876	108.223137	-15.55216	17.18819	107.419991	41.842709	-2.447983	109.81636	39.884777	47.112881	111.13784	40.863743	22.332449	110.4771	-71.968063	12.043931	104.362882
5.856313	29.311979	108.744682	-15.467228	17.408701	107.781128	41.908478	-2.245019	110.013237	39.999825	47.325935	111.749443	40.9541515	22.540458	110.88134	-71.8886075	12.276944	104.680916
6.779408	29.58275	109.559402	-15.333432	17.82126	108.29409	42.002213	-1.819776	110.231041	40.160206	47.74197	112.752197	41.0812095	22.961097	111.491619	-71.7480735	12.681423	105.096561
7.360455	29.745125	110.062172	-15.232627	18.125568	108.589302	42.062874	-1.471766	110.285591	40.235596	48.034988	113.447861	41.149235	23.281611	111.866726	-71.614489	12.969525	105.311878
7.968394	29.838314	110.423264	-15.132621	18.45257	108.83905	42.145149	-1.097722	110.294701	40.286961	48.368729	113.995743	41.216055	23.6355035	112.145222	-71.481297	13.2696365	105.532878
8.402662	29.951576	110.685364	-15.022299	18.788305	109.022606	42.240082	-0.695929	110.311737	40.311993	48.722042	114.443184	41.2760375	24.0130565	112.3774605	-71.3206355	13.5635535	105.6677515
8.847436	30.015388	110.862419	-14.919899	19.11755	109.16803	42.373177	-0.29475	110.345352	40.296886	49.078808	114.764465	41.3350315	24.392029	112.5549085	-71.1748295	13.843071	105.7811515
9.288677	29.997381	110.964539	-14.842574	19.425825	109.278091	42.529232	0.072087	110.445915	40.273491	49.430389	114.946449	41.4013615	24.751238	112.696182	-71.0865095	14.100412	105.86
9.659389	29.974243	110.997482	-14.772646	19.662594	109.338127	42.680859	0.341446	110.632004	40.244972	49.724361	115.040482	41.4629155	25.0329035	112.836243	-71.0082075	14.2922845	105.840011
10.286336	29.569637	110.984085	-14.736088	19.899368	109.371552	42.806927	0.525727	111.011803	40.202168	49.940758	115.079964	41.5045475	25.2332425	113.0458835	-70.9767235	14.5654935	105.6972205
10.672798	29.194933	111.006096	-14.734512	19.968815	109.400665	42.812988	0.548686	111.250778	40.202843	50.000648	115.127312	41.5079155	25.274667	113.189045	-70.9769395	14.662963	105.612285
10.983953	28.776365	111.074814	-14.742607	19.992481	109.439087	42.798748	0.521803	111.422768	40.253754	49.987011	115.195122	41.526251	25.254407	113.308945	-71.011465	14.730555	105.569229
11.21259	28.324169	111.124001	-14.749932	19.989721	109.459724	42.753887	0.456078	111.528587	40.28231	49.933105	115.334763	41.5180985	25.1945915	113.431675	-71.0179625	14.7848505	105.487773
11.422053	27.835066	111.1717	-14.768044	19.981485	109.477592	42.69524	0.378555	111.544014	40.299778	49.845375	115.507904	41.497509	25.111965	113.525959	-71.033597	14.851005	105.429225
11.641095	27.272713	111.22171	-14.78756	19.981977	109.488991	42.617287	0.335239	111.523949	40.301567	49.78141	115.677879	41.459427	25.0583245	113.600914	-71.034547	14.9056295	105.377068
11.85904	26.641121	111.226723	-14.807105	19.998432	109.494041	42.558044	0.331433	111.493393	40.271225	49.739582	115.845047	41.4146345	25.0355075	113.66922	-71.0288445	14.9613565	105.318862
12.080576	25.61672	111.094437	-14.802599	20.056362	109.469131	42.555473	0.385285	111.458633	40.213772	49.713272	115.967476	41.3846225	25.0492785	113.7130545	-70.9898205	15.0634455	105.2252075
12.23305	24.812798	110.987053	-14.78502	20.102825	109.391037	42.605717	0.436513	111.438179	40.162971	49.747341	115.972481	41.384344	25.091927	113.70533	-70.954384	15.113723	105.076744
12.377235	23.986965	110.740372	-14.740729	20.148014	109.259476	42.660286	0.480374	111.36972	40.096863	49.786953	115.90947	41.3785745	25.1336635	113.639595	-70.8600325	15.1623645	104.879357
12.520456	23.059065	110.465561	-14.679405	20.191128	109.062019	42.702122	0.501953	111.214996	40.014797	49.797447	115.751389	41.3584595	25.1497	113.4831925	-70.7172695	15.232556	104.6408455
12.587862	22.135855	110.024963	-14.617053	20.19367	108.831322	42.72147	0.466951	110.997223	40.052223	49.776913	115.524055	41.3868465	25.121932	113.260639	-70.6209525	15.265408	104.402005
12.682505	20.993547	109.626831	-14.533617	20.149513	108.583664	42.7239	0.37361	110.705208	40.091991	49.703026	115.255928	41.4079455	25.038318	112.980568	-70.4751795	15.260708	104.18676
12.747776	19.805391	109.227112	-14.467287	20.069233	108.370125	42.702423	0.211742	110.459648	40.116405	49.545132	115.010162	41.409414	24.878437	112.734905	-70.343988	15.260029	104.005345
12.73482	17.910694	108.834221	-14.411245	19.891796	108.148979	42.670643	-0.112941	110.263596	40.217827	49.268055	114.705399	41.444235	24.577557	112.4844975	-70.266725	15.206035	103.8134605
12.696698	16.556181	108.619415	-14.392769	19.778038	108.06459	42.642956	-0.333485	110.246323	40.298176	49.103344	114.549873	41.470566	24.3849295	112.398098	-70.256104	15.1711465	103.731082
12.626915	15.088964	108.468803	-14.410785	19.681635	108.008766	42.610939	-0.535241	110.323158	40.387108	48.968815	114.359901	41.4990235	24.216787	112.3415295	-70.3205935	15.146483	103.6760025
12.556833	13.590592	108.364471	-14.414592	19.591915	107.931244	42.604771	-0.692383	110.450768	40.373516	48.916519	114.141609	41.4891435	24.112068	112.2961885	-70.3183275	15.071762	103.5662995
12.430937	12.077674	108.160042	-14.415169	19.502296	107.793442	42.648129	-0.803556	110.598206	40.451431	48.837543	113.811234	41.54978	24.0169935	112.20472	-70.380118	14.9875985	103.382164
12.302176	10.455215	107.991364	-14.389976	19.372833	107.578194	42.742947	-0.930939	110.74511	40.458633	48.800934	113.430878	41.60079	23.9349975	112.087994	-70.380742	14.8106685	103.068394
12.173793	8.769452	107.822845	-14.338075	19.214626	107.284882	42.851048	-1.069711	110.867264	40.463734	48.736298	113.030243	41.657391	23.8332935	111.9487535	-70.333541	14.5959585	102.6210105
11.88223	6.205415	107.480705	-14.241507	18.866964	106.678032	43.088837	-1.370009	110.992134	40.485035	48.514507	112.410797	41.786936	23.572249	111.7014655	-70.26995	14.161679	101.6545985
11.711333	4.408287	107.235016	-14.141578	18.572201	106.223938	43.168564	-1.601187	111.091789	40.605354	48.326015	111.875343	41.886959	23.362414	111.483566	-70.170115	13.781988	100.96431
11.479445	2.655022	106.961037	-13.998656	18.243582	105.767059	43.307194	-1.87489	111.121048	40.674004	48.083027	111.421738	41.990599	23.1040685	111.271393	-69.987911	13.3830955	100.262725
11.195396	0.757295	106.79361	-13.840477	17.875586	105.340614	43.438797	-2.184741	111.178459	40.806168	47.796848	110.881851	42.1224825	22.8060535	111.030155	-69.8034365	12.9451185	99.651073
10.896548	-1.10731	106.680702	-13.643301	17.488115	104.942284	43.590477	-2.521817	111.226479	40.9907	47.506672	110.276497	42.2905885	22.4924275	110.751488	-69.5771905	12.4838025	99.13308
10.51312	-2.87292	106.54583	-13.44198	17.10564	104.576996	43.74881	-2.839206	111.236847	41.156372	47.160221	109.709549	42.452591	22.1605075	110.473198	-69.336551	12.0507725	98.680794
10.083802	-4.652514	106.490051	-13.207277	16.721972	104.243828	43.92532	-3.155015	111.265373	41.341305	46.811413	109.133232	42.6333125	21.828199	110.1993025	-69.0478665	11.615745	98.2883535
9.617076	-7.32808	106.250069	-12.836099	16.16334	103.7994	44.202255	-3.548531	111.270012	41.60984	46.327038	108.262215	42.9060475	21.3892535	109.7661135	-68.5782455	10.9374265	97.8326865
8.79258	-8.885125	106.472717	-12.573565	15.815852	103.527786	44.411201	-3.748965	111.258972	41.766529	46.026985	107.727097	43.088865	21.13901	109.4930345	-68.235995	10.492694	97.5625375
8.246482	-10.549578	106.467995	-12.299418	15.454817	103.23349	44.595894	-3.917466	111.274788	41.929955	45.768505	107.230675	43.2629245	20.9255195	109.2527315	-67.8617605	9.9841145	97.2142485
7.584342	-11.971639	106.507202	-12.063192	15.111414	102.930435	44.962292	-4.123872	111.267281	42.064014	45.540993	106.770027	43.513153	20.7085605	109.018654	-67.639537	9.5142675	96.842216
6.910807	-13.559954	106.462769	-11.825655	14.77053	102.614571	45.19595	-4.279948	111.281311	42.170109	45.310902	106.356239	43.6830295	20.515477	108.818775	-67.3343395	9.025583	96.410367
6.167716	-15.074932	106.421127	-11.605438	14.437448	102.317848	45.412708	-4.432759	111.259529	42.240871	45.092545	105.98613	43.8267895	20.329893	108.6228295	-67.0376655	8.545003	96.0128665
5.412481	-16.38439	106.400093	-11.423767	14.106126	102.062675	45.598667	-4.576592	111.21917	42.304039	44.88924	105.647766	43.951353	20.156324	108.433468	-66.798887	8.055928	95.691882
4.173167	-18.358683	106.302139	-11.16618	13.636101	101.766418	45.817047	-4.781474	111.103905	42.381451	44.575424	105.130539	44.099249	19.896975	108.117222	-66.431609	7.375227	95.415614
3.374868	-19.614367	106.16938	-11.028539	13.336539	101.632202	45.919262	-4.904385	111.004494	42.415783	44.371864	104.804123	44.1675225	19.7337395	107.9043085	-66.2246005	6.9393385	95.3600955
2.194351	-20.627928	106.25367	-10.893213	13.046564	101.537308	46.041958	-5.024847	110.858299	42.425854	44.175674	104.490807	44.233906	19.5754135	107.674553	-66.020332	6.5177145	95.400063
1.090133	-21.659567	106.298615	-10.801957	12.771088	101.485428	46.150803	-5.117067	110.715309	42.422073	44.002941	104.18367	44.286438	19.442937	107.4494895	-65.890352	6.099239	95.5213665
0.151422	-22.709894	106.256927	-10.702678	12.489254	101.469887	46.251892	-5.202566	110.559738	42.404823	43.818645	103.884766	44.3283575	19.3080395	107.222252	-65.7337135	5.6704685	95.717522
-1.119046	-23.485411	106.324326	-10.63826	12.215099	101.494476	46.344185	-5.300783	110.408066	42.36639	43.670097	103.663727	44.3552875	19.184657	107.0358965	-65.6318075	5.245541	95.9530555
-2.395699	-24.282677	106.394852	-10.575082	11.934145	101.518974	46.424149	-5.400033	110.28849	42.334877	43.523693	103.474319	44.379513	19.06183	106.8814045	-65.529677	4.80646	96.1565435
-4.238743	-25.353666	106.341743	-10.515147	11.528101	101.550461	46.543304	-5.59659	110.126564	42.293911	43.301971	103.287193	44.4186075	18.8526905	106.7068785	-65.4489015	4.2035115	96.3940435
-5.597329	-25.957056	106.289467	-10.472884	11.282814	101.562752	46.593163	-5.742902	110.031532	42.300854	43.152893	103.19648	44.4470085	18.7049955	106.614006	-65.3927765	3.8606325	96.511498
-6.99718	-26.545179	106.176949	-10.411503	11.069788	101.550499	46.600693	-5.864425	109.929291	42.323456	43.014191	103.146973	44.4620745	18.574883	106.538132	-65.2850805	3.564693	96.562866
-8.411521	-26.939095	106.004593	-10.356366	10.876653	101.536011	46.622169	-5.995022	109.787979	42.367104	42.878094	103.106483	44.4946365	18.441536	106.447231	-65.2073685	3.31177	96.624791
-9.912527	-27.302467	105.819511	-10.269058	10.715359	101.504875	46.645363	-6.107948	109.653961	42.43824	42.747246	103.046165	44.5418015	18.319649	106.350063	-65.0799175	3.111069	96.659687
-11.424917	-27.593428	105.612396	-10.19226	10.560232	101.463631	46.657005	-6.218351	109.512794	42.501961	42.615211	102.989052	44.579483	18.19843	106.250923	-64.964003	2.922034	96.676339
-12.96857	-27.742922	105.347733	-10.120228	10.426595	101.42778	46.70158	-6.330753	109.307518	42.564373	42.489521	102.916077	44.6329765	18.079384	106.1117975	-64.8734325	2.773806	96.7437625
-15.529749	-27.886061	105.018555	-10.047754	10.230535	101.362968	46.662495	-6.473656	108.873985	42.662159	42.292656	102.714134	44.662327	17.9095	105.7940595	-64.757835	2.55157	96.9318765
-17.157631	-27.918831	104.691399	-10.031688	10.069464	101.283882	46.619884	-6.591728	108.464516	42.685829	42.109489	102.534866	44.6528565	17.7588805	105.499691	-64.7162325	2.3800475	97.068073
-18.969641	-27.946419	104.232445	-10.041727	9.893936	101.17395	46.522263	-6.73023	107.971214	42.670658	41.910954	102.332428	44.5964605	17.590362	105.151821	-64.6799145	2.19751	97.196079
-20.692917	-27.851013	103.758774	-10.077766	9.702798	101.030693	46.34066	-6.86907	107.356117	42.639488	41.698578	102.08976	44.490074	17.414754	104.7229385	-64.645606	1.990842	97.3384475
-22.488277	-27.762526	103.223709	-10.143604	9.503833	100.854019	46.19529	-7.061038	106.656479	42.55661	41.45507	101.82843	44.37595	17.197016	104.2424545	-64.663158	1.81065	97.4655835
-24.424892	-27.577158	102.677582	-10.23869	9.323269	100.649666	45.995789	-7.245098	105.931023	42.438194	41.222336	101.551125	44.2169915	16.988619	103.741074	-64.6943715	1.657919	97.558258
-26.29483	-27.386755	102.097404	-10.350386	9.15414	100.424263	45.787628	-7.420628	105.18911	42.308189	41.00631	101.304581	44.0479085	16.792841	103.2468455	-64.7486805	1.515439	97.6016805
-29.275162	-26.964554	101.336029	-10.547388	8.941056	100.094902	45.431259	-7.699586	104.178764	42.117908	40.707062	100.948479	43.7745835	16.503738	102.5636215	-64.8693595	1.378374	97.6261825
-31.121126	-26.669687	100.949142	-10.705149	8.852432	99.941536	45.208294	-7.846294	103.569916	41.978153	40.532745	100.764786	43.5932235	16.3432255	102.167351	-65.0035215	1.3616385	97.715721
-33.138653	-26.209179	100.652161	-10.877359	8.785996	99.809509	44.985481	-7.962427	103.085533	41.843842	40.394913	100.623825	43.4146615	16.216243	101.854679	-65.1693795	1.355749	97.764339
-33.869823	-25.235155	100.316872	-11.065452	8.734353	99.712105	44.782188	-8.055223	102.717934	41.710438	40.290588	100.536934	43.246313	16.1176825	101.627434	-65.377217	1.3510235	97.796776
-34.544552	-24.290136	100.244835	-11.247414	8.708612	99.658844	44.611736	-8.120304	102.401474	41.566441	40.207489	100.529541	43.0890885	16.0435925	101.4655075	-65.5839165	1.3736315	97.8521805
-35.306274	-23.352955	99.896614	-11.428822	8.694701	99.627235	44.432232	-8.163573	102.150169	41.427292	40.132206	100.587753	42.929762	15.9843165	101.368961	-65.787406	1.4050855	97.885509
-36.068733	-22.382994	99.656235	-11.581709	8.673438	99.617493	44.261307	-8.187125	101.920059	41.310482	40.078564	100.681602	42.7858945	15.9457195	101.3008305	-65.9493125	1.4011565	97.9341555
-37.169594	-20.864027	99.397575	-11.780019	8.635687	99.614853	44.057858	-8.237633	101.582123	41.180077	39.965919	100.85305	42.6189675	15.864143	101.2175865	-66.1790055	1.407231	98.0121195
-37.952492	-19.79377	99.157646	-11.878412	8.588279	99.606941	43.913769	-8.279716	101.324669	41.121929	39.869457	100.965775	42.517849	15.7948705	101.145222	-66.274673	1.3816875	98.06866
-38.70929	-18.72673	98.999413	-11.950229	8.54191	99.581825	43.778957	-8.331612	101.035393	41.085262	39.760937	101.047287	42.4321095	15.7146625	101.04134	-66.3325675	1.3691575	98.12231
-39.451111	-17.658224	98.827553	-12.018976	8.515554	99.54274	43.688213	-8.406478	100.688538	41.054829	39.663334	101.098183	42.371521	15.628428	100.8933605	-66.409473	1.40268	98.1921195
-40.066475	-16.746504	98.576263	-12.100727	8.496871	99.499474	43.5872	-8.467989	100.292221	41.021729	39.572891	101.111893	42.3044645	15.552451	100.702057	-66.5059185	1.441291	98.296891
-40.992367	-15.485522	98.638817	-12.198412	8.503429	99.484322	43.460239	-8.538386	99.840164	40.969238	39.467274	101.066956	42.2147385	15.464444	100.45356	-66.6115625	1.542414	98.515084
-41.768627	-14.385639	98.715096	-12.298753	8.530667	99.508881	43.317451	-8.599425	99.282234	40.890739	39.3801	100.971748	42.104095	15.3903375	100.126991	-66.701601	1.6709965	98.890771
-42.904232	-12.760171	99.042046	-12.496527	8.571682	99.629707	42.99762	-8.630843	98.348526	40.726528	39.291718	100.747887	41.862074	15.3304375	99.5482065	-66.855128	1.8129265	99.7112075
-43.657967	-11.8039	99.265022	-12.643059	8.616199	99.737534	42.740719	-8.582603	97.673561	40.581829	39.287567	100.553955	41.661274	15.352482	99.113758	-66.947392	1.879916	100.36131
-44.401203	-10.780924	99.642464	-12.824151	8.687334	99.855606	42.47805	-8.477983	96.986	40.385979	39.341476	100.365051	41.4320145	15.4317465	98.6755255	-67.0803165	1.9429215	101.0356865
-45.059914	-9.857009	100.010773	-13.016592	8.792334	99.979744	42.191326	-8.305006	96.381287	40.14687	39.471031	100.149918	41.169098	15.5830125	98.2656025	-67.202282	2.0016555	101.6938855
-45.724861	-8.932985	100.518692	-13.227399	8.945381	100.103554	41.923672	-8.096958	95.883232	39.850681	39.655846	99.914894	40.8871765	15.779444	97.899063	-67.3419745	2.111318	102.308045
-46.328327	-8.08075	100.843071	-13.454034	9.144915	100.230621	41.694004	-7.88147	95.542755	39.522449	39.870777	99.694481	40.6082265	15.9946535	97.618618	-67.5162945	2.2951765	102.842624
-46.879967	-7.290269	101.320114	-13.711116	9.333384	100.367294	41.490841	-7.684901	95.399338	39.172276	40.084347	99.487961	40.3315585	16.199723	97.4436495	-67.7537905	2.467045	103.2909385
-47.602436	-6.207521	101.926849	-14.069961	9.580458	100.572678	41.248901	-7.517686	95.409889	38.678802	40.296257	99.204651	39.9638515	16.3892855	97.30727	-68.1037735	2.7716305	103.838086
-47.949657	-5.571126	102.241837	-14.328291	9.620083	100.706207	41.079731	-7.506444	95.539268	38.413475	40.326328	99.085472	39.746603	16.409942	97.31237	-68.403185	2.830224	104.100044
-48.087673	-5.029971	102.527985	-14.522282	9.611258	100.821686	40.926552	-7.586531	95.729507	38.214142	40.305756	98.976509	39.570347	16.3596125	97.353008	-68.614911	2.8629035	104.290364
-48.131275	-4.459472	102.748955	-14.690193	9.51005	100.92794	40.790024	-7.738256	95.937088	38.067982	40.208374	98.925171	39.429003	16.235059	97.4311295	-68.809389	2.785041	104.4247505
-48.134048	-3.927467	102.82135	-14.794254	9.363581	101.007011	40.697693	-7.903495	96.131691	37.999321	40.086487	98.920815	39.348507	16.091496	97.526253	-68.937015	2.635666	104.487769
-48.023979	-3.448683	102.866455	-14.825918	9.202257	101.063301	40.657593	-8.044518	96.315887	37.959995	39.960938	98.930313	39.308794	15.95821	97.6231	-68.96063	2.446304	104.503502
-47.903568	-2.95618	102.910927	-14.82335	9.049076	101.077103	40.685867	-8.156014	96.487778	37.938416	39.833717	98.954727	39.3121415	15.8388515	97.7212525	-68.9588415	2.2593005	104.4329535
-47.545372	-2.323341	102.744797	-14.754725	8.847967	101.026321	40.794163	-8.273315	96.72226	37.945869	39.66312	99.006622	39.370016	15.6949025	97.864441	-68.879466	2.0010315	104.188201
-47.116764	-1.998348	102.575615	-14.692495	8.746828	100.958992	40.878799	-8.340437	96.909325	38.003777	39.583664	99.019783	39.441288	15.6216135	97.964554	-68.826278	1.8720425	103.95343
-46.604187	-1.622173	102.350746	-14.628799	8.658257	100.829315	40.965767	-8.417197	97.069359	38.059525	39.498566	99.056572	39.512646	15.5406845	98.0629655	-68.770244	1.7758295	103.5956645
-46.012547	-1.181837	102.028122	-14.56559	8.602332	100.679527	41.042919	-8.509706	97.245041	38.146057	39.414742	99.063698	39.594488	15.452518	98.1543695	-68.725668	1.752146	103.2046845
-45.269104	-0.851393	101.568901	-14.496223	8.556418	100.479233	41.113396	-8.63637	97.446045	38.28046	39.335979	99.061134	39.696928	15.3498045	98.2535895	-68.689374	1.7630315	102.7048765
-44.777916	-0.248858	101.27301	-14.41385	8.547835	100.259491	41.185493	-8.791837	97.623779	38.449062	39.219727	99.008652	39.8172775	15.213945	98.3162155	-68.6449775	1.881725	102.2027665
-44.14761	0.214915	100.848709	-14.329356	8.541365	100.034355	41.255089	-8.978638	97.81929	38.646671	39.072456	98.927048	39.95088	15.046909	98.373169	-68.609592	2.035821	101.695541
-43.070461	0.822166	100.324013	-14.150469	8.518474	99.731445	41.344337	-9.265205	98.115479	38.968803	38.819996	98.868248	40.15657	14.7773955	98.4918635	-68.457508	2.2595525	100.9710265
-42.250046	1.266904	99.949661	-14.021608	8.470108	99.543083	41.433968	-9.456853	98.311783	39.22398	38.64827	98.888031	40.328974	14.5957085	98.599907	-68.37219	2.3445075	100.486259
-41.383633	1.740963	99.551704	-13.884319	8.397706	99.383507	41.52459	-9.638059	98.498192	39.479809	38.485348	98.987114	40.5021995	14.4236445	98.742653	-68.2708375	2.3717675	100.024361
-40.586143	2.262387	99.350586	-13.721271	8.321232	99.262474	41.638229	-9.784175	98.627045	39.720184	38.342098	99.102318	40.6792065	14.2789615	98.8646815	-68.1217485	2.3635025	99.6602665
-39.759274	2.736539	99.10569	-13.537245	8.236135	99.200531	41.768814	-9.884492	98.70713	39.950417	38.25243	99.246132	40.8596155	14.183969	98.976631	-67.9341055	2.288301	99.424431
-38.875774	3.174478	99.04715	-13.313897	8.152047	99.188072	41.917004	-9.949385	98.757332	40.162186	38.144474	99.364128	41.039595	14.0975445	99.06073	-67.667389	2.2065495	99.315414
-37.930264	3.684986	99.103371	-13.07167	8.075871	99.266853	42.10601	-9.991262	98.878342	40.392914	38.078022	99.545967	41.249462	14.04338	99.2121545	-67.392802	2.108362	99.3215515
-36.42165	4.476227	99.251312	-12.683632	7.958614	99.557236	42.50658	-10.063594	99.307549	40.766773	38.009983	99.970016	41.6366765	13.9731945	99.6387825	-67.0039405	1.9440335	99.4756895
-35.550941	5.07252	99.47213	-12.431671	7.891627	99.868011	42.786739	-10.104216	99.824829	41.053616	37.980331	100.371948	41.9201775	13.9380575	100.0983885	-66.7835195	1.8451965	99.6376335
-34.635754	5.575871	99.699806	-12.184796	7.821117	100.224709	43.10294	-10.186105	100.44632	41.366604	37.935452	100.833084	42.234772	13.8746735	100.639702	-66.604364	1.7675605	99.809716
-33.66851	6.132353	99.932739	-11.954645	7.735466	100.578773	43.405571	-10.277864	101.105515	41.673725	37.89978	101.415443	42.539648	13.810958	101.260479	-66.448938	1.659974	99.897067
-32.683186	6.753979	100.070511	-11.74112	7.653676	100.905205	43.691055	-10.361752	101.718643	41.961605	37.843914	101.983749	42.82633	13.741081	101.851196	-66.30857	1.566271	99.959214
-31.752113	7.378891	100.27417	-11.525241	7.544326	101.17675	43.947609	-10.452875	102.25267	42.225216	37.768639	102.512634	43.0864125	13.657882	102.382652	-66.1368945	1.43077	99.970848
-30.862226	7.964064	100.385925	-11.326323	7.41993	101.422501	44.180401	-10.550196	102.692238	42.436539	37.70005	102.962753	43.30847	13.574927	102.8274955	-65.961116	1.264933	100.0175065
-29.482571	8.883615	100.650444	-11.023008	7.238024	101.729378	44.492004	-10.710345	103.155876	42.703564	37.545189	103.416313	43.597784	13.417422	103.2860945	-65.6438	1.058626	100.1726615
-28.575083	9.579267	100.761559	-10.845868	7.108928	101.903702	44.658527	-10.842327	103.353394	42.862083	37.416431	103.597748	43.760305	13.287052	103.475571	-65.452041	0.930803999999997	100.331833
-27.713589	10.282721	100.950363	-10.673991	6.991854	102.05835	44.787811	-10.995491	103.463486	43.017097	37.276463	103.718163	43.902454	13.140486	103.5908245	-65.250436	0.843222000000001	100.5258755
-26.916969	10.949866	101.035988	-10.528893	6.883517	102.177872	44.8825	-11.168601	103.536591	43.166355	37.107147	103.799011	44.0244275	12.969273	103.667801	-65.0822135	0.797761000000003	100.687943
-26.082584	11.697984	101.159378	-10.41573	6.78161	102.273773	44.956814	-11.335726	103.573013	43.296768	36.96323	103.873131	44.126791	12.813752	103.723072	-64.958251	0.749467999999998	100.824474
-25.248629	12.518237	101.183426	-10.322149	6.709974	102.344635	45.043861	-11.511242	103.541145	43.426548	36.844025	103.902458	44.2352045	12.6663915	103.7218015	-64.8795025	0.753556499999998	100.9674685
-24.46224	13.336844	101.252899	-10.210525	6.609159	102.376053	45.09597	-11.639894	103.46006	43.555405	36.727657	103.895607	44.3256875	12.5438815	103.6778335	-64.7467375	0.674436499999999	101.0742725
-23.34881	14.510003	101.298569	-9.985612	6.384451	102.361107	45.297768	-11.74994	103.173065	43.692577	36.64275	103.883102	44.4951725	12.446405	103.5280835	-64.4663965	0.322497000000002	101.1941305
-22.561438	15.418254	101.329491	-9.779358	6.234635	102.336311	45.477962	-11.73333	102.89679	43.776875	36.633987	103.929726	44.6274185	12.4503285	103.413258	-64.1861345	0.0189415000000022	101.259364
-21.822956	16.34247	101.521996	-9.567856	6.121162	102.3582	45.687141	-11.622232	102.689766	43.892555	36.710392	104.099655	44.789848	12.54408	103.3947105	-63.92556	-0.301755999999999	101.3216895
-21.107607	17.201216	101.713921	-9.381133	6.089991	102.49144	45.950886	-11.47296	102.644478	44.007858	36.858273	104.415932	44.979372	12.6926565	103.530205	-63.741638	-0.512674499999997	101.452675
-20.392723	18.1598	102.036789	-9.246589	6.15908	102.719414	46.208363	-11.284057	102.810989	44.125401	37.060532	104.867462	45.166882	12.8882375	103.8392255	-63.66006	-0.5700775	101.5996025
-19.672058	19.195335	102.36348	-9.137732	6.333927	103.037048	46.464531	-11.111227	103.163162	44.258274	37.263226	105.357323	45.3614025	13.0759995	104.2602425	-63.6368665	-0.408145500000002	101.8138535
-19.028841	20.261131	102.734039	-9.055304	6.601291	103.37249	46.691483	-10.964422	103.654739	44.453285	37.473114	105.827797	45.572384	13.254346	104.741268	-63.682992	-0.0517640000000021	102.003712
-18.055965	21.743137	103.036354	-8.94216	7.027339	103.850647	46.967754	-10.831931	104.51207	44.802658	37.712112	106.485031	45.885206	13.4400905	105.4985505	-63.769526	0.614587500000001	102.2027435
-17.421795	22.764904	103.265717	-8.891836	7.292725	104.165672	47.113514	-10.824893	105.158867	45.035507	37.800735	106.855705	46.0745105	13.487921	106.007286	-63.8581825	1.097529	102.324058
-16.777653	23.828201	103.396103	-8.843766	7.534098	104.456642	47.230183	-10.848608	105.872742	45.291538	37.839622	107.255463	46.2608605	13.495507	106.5641025	-63.9483925	1.572689	102.3491815
-16.149906	24.858826	103.505157	-8.772046	7.72517	104.743919	47.399185	-10.870195	106.656921	45.554073	37.853561	107.719131	46.476629	13.491683	107.188026	-64.020721	1.958657	102.299812
-15.651822	25.881037	103.657234	-8.680396	7.844995	105.049263	47.626518	-10.908968	107.472755	45.796108	37.87352	108.265579	46.711313	13.482276	107.869167	-64.072105	2.207714	102.229359
-15.192869	26.818604	103.845718	-8.569748	7.903977	105.375603	47.84029	-10.94192	108.292511	46.090977	37.842892	108.895615	46.9656335	13.450486	108.594063	-64.1051295	2.357468	102.157143
-14.755265	27.839094	104.114899	-8.464202	7.892132	105.740402	48.040329	-10.965325	109.087059	46.347542	37.800365	109.566162	47.1939355	13.41752	109.3266105	-64.1223395	2.366744	102.1541935
-14.241776	29.393873	104.700508	-8.319373	7.87556	106.395828	48.320419	-11.055573	110.150444	46.718121	37.694969	110.581192	47.51927	13.319698	110.365818	-64.158016	2.431422	102.425838
-14.062346	30.442307	105.074326	-8.23936	7.8753	106.791153	48.494747	-11.135249	110.735771	46.943508	37.653347	111.280075	47.7191275	13.259049	111.007923	-64.1978475	2.491551	102.574383
-13.894211	31.474586	105.457939	-8.160542	7.89355	107.105927	48.621647	-11.223659	111.188416	47.16114	37.593502	111.877571	47.8913935	13.1849215	111.5329935	-64.2124775	2.6021785	102.6788605
-13.811305	32.564709	105.699036	-8.057096	7.929841	107.298187	48.734619	-11.324903	111.437752	47.418854	37.520645	112.348595	48.0767365	13.097871	111.8931735	-64.1909285	2.761811	102.7032005
-13.745959	33.655048	105.848549	-7.924156	7.986021	107.394302	48.821293	-11.383018	111.544762	47.674076	37.465008	112.606537	48.2476845	13.040995	112.0756495	-64.0959965	2.931047	102.7129545
-13.836611	34.767021	106.020401	-7.751396	8.075484	107.445381	48.924561	-11.387115	111.506844	47.874237	37.432652	112.673103	48.399399	13.0227685	112.0899735	-63.902191	3.1281995	102.8007885
-13.940419	35.798859	106.195282	-7.539872	8.201868	107.523384	49.070923	-11.345924	111.359619	48.047226	37.412544	112.704933	48.5590745	13.03331	112.032276	-63.6388185	3.370426	103.014492
-14.311963	37.42609	106.573914	-7.215359	8.367861	107.776009	49.428619	-11.229774	111.167465	48.34906	37.456261	112.626717	48.8888395	13.1132435	111.897091	-63.3195575	3.6224785	103.654927
-14.654231	38.456699	106.849525	-7.00838	8.40794	107.950035	49.708305	-11.123804	111.05249	48.503174	37.506859	112.706085	49.1057395	13.1915275	111.8792875	-63.1224995	3.6243525	104.0207825
-15.056099	39.450249	107.068504	-6.815965	8.4334	108.097267	49.988625	-11.073138	110.938324	48.634338	37.535229	112.756012	49.3114815	13.2310455	111.847168	-62.9434115	3.6357545	104.347366
-15.522968	40.391136	107.262596	-6.648108	8.446513	108.198105	50.135391	-11.037658	110.825798	48.764263	37.535824	112.795471	49.449827	13.249083	111.8106345	-62.746043	3.643943	104.5855755
-16.058517	41.339741	107.348358	-6.49808	8.445245	108.265778	50.265694	-11.094745	110.606148	48.905334	37.471806	112.758957	49.585514	13.1885305	111.6825525	-62.581674	3.7019595	104.8490035
-16.655613	42.267929	107.534599	-6.371145	8.43179	108.278214	50.326874	-11.193541	110.297333	49.065254	37.362541	112.634277	49.696064	13.0845	111.465805	-62.438354	3.77908	105.090623
-17.152435	43.100624	107.542206	-6.245585	8.385907	108.227646	50.353992	-11.340974	109.924362	49.201347	37.234436	112.488213	49.7776695	12.946731	111.2062875	-62.2688395	3.825083	105.2490045
-18.24844	44.381706	107.790794	-6.103502	8.316109	108.137856	50.345619	-11.582433	109.289101	49.391823	37.02644	112.084923	49.868721	12.7220035	110.687012	-62.075725	3.9102145	105.5887
-18.965389	45.144947	107.983482	-6.070193	8.257217	108.140312	50.277092	-11.676921	108.816147	49.420208	36.93079	111.807701	49.84865	12.6269345	110.311924	-61.989036	3.8874995	105.9687
-19.782127	45.793037	108.3424	-6.094079	8.19795	108.254448	50.174118	-11.749243	108.39344	49.34441	36.837734	111.529671	49.759264	12.5442455	109.9615555	-61.947422	3.8516545	106.5473405
-20.40764	45.903038	108.839989	-6.133857	8.151993	108.440636	50.067795	-11.79559	108.077858	49.268646	36.773678	111.290588	49.6682205	12.489044	109.684223	-61.9359345	3.814942	107.197049
-21.146137	45.782234	109.145393	-6.18483	8.128975	108.680618	49.989582	-11.813725	107.835197	49.252331	36.759666	111.072609	49.6209565	12.4729705	109.453903	-61.9906165	3.7849795	107.907333
-22.144314	45.834839	109.457352	-6.227027	8.127938	108.8909	49.914585	-11.811808	107.670761	49.240963	36.780315	110.870674	49.577774	12.4842535	109.2707175	-62.031828	3.7716225	108.5110825
-22.623726	45.72237	109.613884	-6.270031	8.120056	109.030106	49.856491	-11.772945	107.487526	49.206779	36.809944	110.704407	49.531635	12.5184995	109.0959665	-62.071697	3.7216125	108.9642455
-23.61834	45.607639	109.795937	-6.331824	8.122919	109.048904	49.75312	-11.668878	107.173027	49.114895	36.892422	110.380157	49.4340075	12.611772	108.776592	-62.0976555	3.634066	109.321216
-23.911083	45.398651	109.642052	-6.397015	8.147335	108.965851	49.655334	-11.585663	106.960388	49.019615	36.959728	110.133598	49.3374745	12.6870325	108.546993	-62.1315045	3.6076375	109.384709
-24.549824	45.27821	109.549736	-6.462592	8.172711	108.842812	49.545883	-11.512658	106.738853	48.885269	37.022781	109.868362	49.215576	12.7550615	108.3036075	-62.14076	3.5903605	109.3820165
-25.167578	45.156445	109.430634	-6.56222	8.207363	108.727539	49.437317	-11.437164	106.512367	48.710346	37.043629	109.557961	49.0738315	12.8032325	108.035164	-62.1982715	3.6114935	109.419914
-25.780106	45.049362	109.353981	-6.668056	8.23065	108.634911	49.307842	-11.363817	106.295929	48.558868	37.100712	109.313835	48.933355	12.8684475	107.804882	-62.269467	3.5928525	109.46494
-26.385695	44.987873	109.356499	-6.803895	8.252109	108.564995	49.173103	-11.295357	106.107628	48.371864	37.155605	109.079758	48.7724835	12.930124	107.593693	-62.3802735	3.574094	109.536297
-26.861494	44.883469	109.299553	-6.962835	8.254063	108.510002	49.018524	-11.25451	105.932449	48.151726	37.184574	108.903374	48.585125	12.965032	107.4179115	-62.510795	3.543094	109.6020925
-27.468061	44.697186	109.183098	-7.231984	8.298502	108.443893	48.714245	-11.224148	105.755447	47.839653	37.215759	108.659851	48.276949	12.9958055	107.207649	-62.740917	3.6011985	109.680137
-27.868248	44.551334	109.149185	-7.426188	8.316162	108.397278	48.495922	-11.18781	105.623199	47.61478	37.249107	108.516708	48.055351	13.0306485	107.0699535	-62.907727	3.6016755	109.7246025
-28.232311	44.346779	109.141312	-7.625896	8.310498	108.349976	48.321011	-11.180984	105.408432	47.373627	37.287727	108.374893	47.847319	13.0533715	106.8916625	-63.099111	3.5676245	109.8082895
-28.579325	44.079353	109.139183	-7.785821	8.304771	108.282234	48.112164	-11.147866	105.173172	47.148949	37.338345	108.207497	47.6305565	13.0952395	106.6903345	-63.2021985	3.5143025	109.8741335
-29.023191	43.810127	109.233009	-7.934894	8.293409	108.180359	47.902313	-11.097364	104.877403	46.925781	37.372635	108.037125	47.414047	13.1376355	106.457264	-63.283835	3.4491825	109.903454
-29.420322	43.562977	109.225151	-8.078359	8.28965	108.051941	47.708763	-11.031511	104.530869	46.698589	37.41193	107.800507	47.203676	13.1902095	106.165688	-63.360394	3.3890905	109.938194
-29.781765	43.343273	109.147354	-8.211777	8.309159	107.866753	47.477737	-10.925908	104.134537	46.4571	37.494461	107.512924	46.9674185	13.2842765	105.8237305	-63.3909725	3.3340415	109.9097755
-30.264278	43.118008	108.899948	-8.44434	8.373892	107.486389	47.123631	-10.717756	103.437614	46.013996	37.670456	106.898308	46.5688135	13.47635	105.167961	-63.4574935	3.271434	109.804817
-30.511343	42.986423	108.637711	-8.626417	8.437397	107.172249	46.869556	-10.542967	102.969276	45.629734	37.820694	106.464729	46.249645	13.6388635	104.7170025	-63.502479	3.2359305	109.6274955
-30.692541	42.830399	108.307137	-8.841605	8.50705	106.861664	46.609436	-10.35406	102.562843	45.234852	37.987076	105.990944	45.922144	13.816508	104.2768935	-63.605354	3.197592	109.4464345
-30.820194	42.615761	107.879936	-9.100827	8.596613	106.540886	46.347748	-10.162636	102.23056	44.852993	38.173668	105.528084	45.6003705	14.005516	103.879322	-63.8020245	3.18771	109.20245
-30.919966	42.419346	107.389023	-9.401987	8.6702	106.224144	46.079479	-9.979794	101.959717	44.452621	38.353458	105.107986	45.26605	14.186832	103.5338515	-64.070024	3.153568	108.9144365
-30.834538	42.167213	106.879486	-9.713686	8.760344	105.882195	45.79697	-9.797211	101.731171	44.045414	38.529667	104.704628	44.921192	14.366228	103.2178995	-64.348564	3.15446	108.5464905
-30.829445	41.939224	106.461609	-10.065356	8.826264	105.530754	45.473732	-9.625529	101.509651	43.61647	38.693302	104.337036	44.545101	14.5338865	102.9233435	-64.675813	3.1186415	108.1381645
-30.743313	41.541679	105.811989	-10.596003	8.927323	105.087372	44.939594	-9.419063	101.186844	42.981606	38.899437	103.850533	43.9606	14.740187	102.5186885	-65.152606	3.114459	107.6560555
-30.624268	41.328876	105.516693	-10.981083	9.002658	104.84861	44.550697	-9.301804	100.977036	42.592857	39.024231	103.58976	43.571777	14.8612135	102.283398	-65.533943	3.1441025	107.413822
-30.460104	41.109901	105.372215	-11.347751	9.061846	104.645393	44.168308	-9.181367	100.745705	42.221607	39.144794	103.446541	43.1949575	14.9817135	102.096123	-65.8904595	3.1419785	107.194663
-30.259117	40.844856	105.269684	-11.700955	9.149742	104.443527	43.807106	-9.032091	100.498962	41.883652	39.290558	103.408829	42.845379	15.1292335	101.9538955	-66.247289	3.1702505	106.9331585
-29.875923	40.589012	105.2006	-12.03767	9.274886	104.275192	43.480839	-8.838369	100.290009	41.58252	39.477833	103.435539	42.5316795	15.319732	101.862774	-66.6070195	3.23004	106.68761
-29.536068	40.330177	105.224251	-12.339402	9.442945	104.101273	43.204651	-8.604691	100.121056	41.319267	39.69474	103.513573	42.261959	15.5450245	101.8173145	-66.940763	3.3408655	106.3852315
-29.130295	40.092163	105.105949	-12.608229	9.667828	103.970551	42.965298	-8.31816	99.967186	41.058838	39.971588	103.583946	42.012068	15.826714	101.775566	-67.228526	3.508942	106.165536
-28.48391	39.690479	105.066132	-12.924125	10.087756	103.802132	42.691448	-7.796923	99.732185	40.64415	40.436733	103.57119	41.667799	16.319905	101.6516875	-67.516049	3.855607	105.9525765
-28.0401	39.344822	104.958977	-13.082928	10.392179	103.719948	42.546825	-7.410967	99.560753	40.352173	40.754223	103.511131	41.449499	16.671628	101.535942	-67.615355	4.11273	105.903954
-27.448944	38.936378	104.877831	-13.24385	10.647894	103.624817	42.430241	-7.046098	99.410179	40.074352	41.059158	103.434883	41.2522965	17.00653	101.422531	-67.7399965	4.289258	105.827103
-26.889801	38.509205	104.670372	-13.341984	10.872741	103.530418	42.353737	-6.727027	99.291115	39.85059	41.326183	103.343964	41.1021635	17.299578	101.3175395	-67.7861315	4.445904	105.7432965
-26.36191	38.099861	104.600647	-13.466324	11.04572	103.431633	42.218811	-6.458889	99.269493	39.655815	41.556679	103.236946	40.937313	17.548895	101.2532195	-67.869961	4.542545	105.6100465
-25.888279	37.600456	104.366722	-13.592829	11.134852	103.324081	42.186409	-6.306754	99.195366	39.473927	41.729324	103.131279	40.830168	17.711285	101.1633225	-68.015826	4.558419	105.4848395
-25.289833	37.030025	104.061745	-13.720067	11.190389	103.212761	42.048721	-6.171348	99.207779	39.286217	41.846783	103.022133	40.667469	17.8377175	101.114956	-68.107603	4.5430605	105.310566
-24.382315	36.142879	103.591827	-13.924927	11.190801	103.050339	41.955723	-6.138411	99.24707	39.050915	41.921368	102.843811	40.503319	17.8914785	101.0454405	-68.353173	4.4901235	105.0552375
-23.743803	35.620861	103.368332	-14.063479	11.148407	102.962433	41.852753	-6.180557	99.381546	38.923489	41.907825	102.734421	40.388121	17.863634	101.0579835	-68.515079	4.43318	104.8668825
-23.044966	35.239555	103.129532	-14.192647	11.068158	102.896103	41.765755	-6.260399	99.565033	38.807831	41.857109	102.650581	40.286793	17.798355	101.107807	-68.672087	4.337961	104.684399
-22.345083	34.842709	102.925064	-14.323378	10.924624	102.845474	41.638573	-6.3186	99.80661	38.700287	41.801575	102.644958	40.16943	17.7414875	101.225784	-68.816186	4.1077605	104.465164
-21.601408	34.470943	102.708313	-14.450176	10.760385	102.764618	41.67186	-6.473306	99.983368	38.613407	41.715721	102.71373	40.1426335	17.6212075	101.348549	-69.0429855	3.8995625	104.180687
-20.774765	34.024906	102.33152	-14.558583	10.56704	102.594414	41.627136	-6.624647	100.260094	38.604755	41.605301	102.795746	40.1159455	17.490327	101.52792	-69.2331115	3.643753	103.660908
-19.979942	33.613838	102.02079	-14.671476	10.377453	102.401817	41.573467	-6.771376	100.447739	38.58643	41.498005	102.893272	40.0799485	17.3633145	101.6705055	-69.4229005	3.3915915	103.1331285
-18.740276	32.992931	101.557625	-14.851684	10.122701	102.079559	41.474438	-6.980188	100.652908	38.464401	41.31736	102.950493	39.9694195	17.168586	101.8017005	-69.6727875	3.076816	102.3574175
-17.874104	32.614826	101.349831	-14.976579	9.959391	101.885437	41.393776	-7.077846	100.730637	38.355202	41.210209	102.93367	39.874489	17.0661815	101.8321535	-69.827647	2.8526005	101.9387205
-16.965494	32.142551	101.174988	-15.0694	9.797502	101.766777	41.280235	-7.125327	100.753998	38.23634	41.129818	102.92907	39.7582875	17.0022455	101.841534	-69.8970875	2.5927585	101.69202
-16.124777	31.715902	101.143372	-15.14514	9.657069	101.698593	41.292133	-7.183279	100.678185	38.127956	41.075344	102.940735	39.7100445	16.9460325	101.80946	-70.0003245	2.3681055	101.587726
-15.309559	31.234142	101.141998	-15.20043	9.550798	101.689423	41.223343	-7.183355	100.647484	38.056404	41.033344	102.970627	39.6398735	16.9249945	101.8090555	-70.0407335	2.1766015	101.5697905
-14.231936	30.70322	101.154617	-15.213068	9.485624	101.707626	41.222919	-7.198369	100.582825	38.020657	41.009068	103.024887	39.621788	16.9053495	101.803856	-70.047924	2.0658985	101.611396
-13.377113	30.291668	101.225075	-15.20493	9.435604	101.743782	41.296543	-7.238623	100.490784	38.022545	40.977852	103.085579	39.659544	16.8696145	101.7881815	-70.069404	2.0015935	101.6993825
-11.97357	29.583698	101.278618	-15.154415	9.401469	101.772675	41.307571	-7.261642	100.434624	38.064175	40.9184	103.159805	39.685873	16.828379	101.7972145	-69.994703	1.974559	101.7481355
-11.026724	29.062363	101.247475	-15.091355	9.40882	101.770508	41.340923	-7.304498	100.386475	38.127792	40.85313	103.184319	39.7343575	16.774316	101.785397	-69.9170675	2.043324	101.755619
-10.045053	28.533205	101.285133	-15.030046	9.405959	101.77066	41.443859	-7.379466	100.294586	38.20797	40.79668	103.223213	39.8259145	16.708607	101.7588995	-69.8860065	2.103311	101.7824205
-9.021341	27.988132	101.251625	-14.975442	9.413051	101.775276	41.477425	-7.440457	100.292274	38.306244	40.729328	103.283455	39.8918345	16.6444355	101.7878645	-69.8427185	2.1816665	101.7626875
-8.022162	27.438894	101.289055	-14.930682	9.428046	101.807716	41.470768	-7.457458	100.448647	38.397511	40.668118	103.449127	39.9341395	16.60533	101.948887	-69.7955035	2.250762	101.666545
-7.038182	26.832693	101.411797	-14.889297	9.464422	101.932777	41.588169	-7.49684	100.772705	38.495216	40.642467	103.738594	40.0416925	16.5728135	102.2556495	-69.8202865	2.3560305	101.6099045
-6.030366	26.215401	101.684227	-14.873177	9.514812	102.149345	41.753693	-7.495945	101.328003	38.582916	40.648071	104.193352	40.1683045	16.576063	102.7606775	-69.9146585	2.453561	101.5380125
-4.559966	25.291258	102.177917	-14.87896	9.595085	102.587929	42.05188	-7.463752	102.478371	38.747101	40.684769	105.0774	40.3994905	16.6105085	103.7778855	-70.1574105	2.5796615	101.3979725
-3.647899	24.607834	102.550926	-14.881602	9.661993	102.902565	42.260464	-7.450766	103.388931	38.861969	40.704544	105.724228	40.5612165	16.626889	104.5565795	-70.3244205	2.697097	101.2485505
-2.685853	23.888821	102.939392	-14.88976	9.710229	103.207924	42.435734	-7.453813	104.303741	38.953217	40.693058	106.336121	40.6944755	16.6196225	105.319931	-70.4739955	2.8008355	101.095917
-1.791098	23.193701	103.341927	-14.871512	9.72983	103.50943	42.564678	-7.458671	105.109848	39.028217	40.644268	106.897652	40.7964475	16.5927985	106.00375	-70.5394715	2.8668615	101.01511
-0.945241	22.487663	103.745377	-14.847091	9.746835	103.791641	42.666782	-7.471051	105.772575	39.088757	40.5737	107.436058	40.8777695	16.5513245	106.6043165	-70.5719515	2.9423455	100.9789655
-0.151732	21.726379	104.107788	-14.802485	9.768191	104.057762	42.764725	-7.499044	106.31002	39.164295	40.503696	107.916512	40.96451	16.502326	107.113266	-70.56948	3.034056	101.002258
0.651053	20.931417	104.479874	-14.750101	9.810786	104.345894	42.880474	-7.547172	106.646332	39.25745	40.451092	108.325409	41.068962	16.45196	107.4858705	-70.569164	3.169612	101.2059175
1.702937	19.841009	105.015648	-14.654022	9.923337	104.759171	42.903156	-7.543446	106.978523	39.392765	40.367207	108.94207	41.1479605	16.4118805	107.9602965	-70.4560045	3.4347935	101.5580455
2.349147	19.073864	105.359161	-14.583452	10.038068	105.030457	42.931305	-7.518887	107.084106	39.498306	40.32859	109.362915	41.2148055	16.4048515	108.2235105	-70.3817095	3.6712845	101.8374035
2.906013	18.282278	105.670319	-14.537621	10.191078	105.310509	42.956932	-7.453329	107.134949	39.605526	40.348663	109.814751	41.281229	16.447667	108.47485	-70.356471	3.934489	102.146168
3.418693	17.475918	106.047478	-14.512566	10.399855	105.585037	42.971249	-7.352845	107.171181	39.673431	40.427471	110.285583	41.32234	16.537313	108.728382	-70.347472	4.262397	102.441692
3.900786	16.674742	106.245377	-14.517893	10.673526	105.843018	42.973682	-7.19092	107.253441	39.707359	40.543877	110.732475	41.3405205	16.6764785	108.992958	-70.3763065	4.6705735	102.693078
4.357601	15.828536	106.475403	-14.518142	11.00838	106.088951	42.985558	-6.993886	107.374573	39.723076	40.700787	111.125717	41.354317	16.8534505	109.250145	-70.390601	5.1633095	102.927757
4.689268	14.936486	106.609451	-14.543395	11.345877	106.29274	42.999996	-6.801963	107.53125	39.729797	40.895077	111.472366	41.3648965	17.046557	109.501808	-70.4516865	5.645197	103.083672
5.110204	13.550563	106.762444	-14.610763	11.816344	106.472336	43.009766	-6.566456	107.786499	39.704723	41.147762	111.809448	41.3572445	17.290653	109.7979735	-70.5787705	6.342035	103.1466985
5.350356	12.527199	106.843636	-14.660067	12.06976	106.493332	42.979874	-6.453047	107.935837	39.647301	41.227665	111.942207	41.3135875	17.387309	109.939022	-70.6337215	6.752211	103.047642
5.450965	11.48876	106.703461	-14.705157	12.256342	106.458305	42.943146	-6.388899	108.034988	39.602505	41.281776	111.97612	41.2728255	17.4464385	110.005554	-70.6831395	7.0662455	102.911056
5.514035	10.41824	106.581291	-14.745762	12.390759	106.402992	42.885345	-6.346743	108.098938	39.564598	41.334621	111.944809	41.2249715	17.493939	110.0218735	-70.7164955	7.287579	102.7841105
5.550422	9.304365	106.475639	-14.741047	12.457855	106.351074	42.875244	-6.308639	108.125214	39.518524	41.360989	111.84877	41.196884	17.526175	109.986992	-70.678978	7.389535	102.715156
5.516681	8.084702	106.317451	-14.725961	12.495097	106.317581	42.930958	-6.27518	108.186447	39.464729	41.406734	111.746201	41.1978435	17.565777	109.966324	-70.6497655	7.424417	102.668838
5.440604	6.818646	106.305275	-14.686791	12.521383	106.295502	43.004837	-6.210831	108.324348	39.433975	41.451538	111.56517	41.219406	17.6203535	109.944759	-70.592988	7.4224125	102.646245
5.208122	4.918285	106.265091	-14.569409	12.546041	106.28717	43.245892	-6.140526	108.633026	39.428223	41.536682	111.268257	41.3370575	17.698078	109.9506415	-70.4758755	7.394004	102.6236985
4.98283	3.562624	106.266548	-14.465979	12.561337	106.288483	43.406349	-6.076714	108.904945	39.455215	41.604641	111.066818	41.430782	17.7639635	109.9858815	-70.36274	7.3587105	102.5910845
4.685384	2.224694	106.378807	-14.352852	12.551214	106.291237	43.582516	-6.026637	109.193466	39.48243	41.673325	110.873329	41.532473	17.823344	110.0333975	-70.238177	7.279084	102.5490765
4.342582	0.942348	106.45623	-14.20366	12.514763	106.287659	43.781376	-5.982514	109.472153	39.525574	41.699589	110.675415	41.653475	17.8585375	110.073784	-70.060795	7.1709885	102.501534
3.957742	-0.436466	106.54583	-14.034176	12.466316	106.257545	43.990276	-5.953016	109.779831	39.586262	41.713409	110.415627	41.788269	17.8801965	110.097729	-69.856621	7.0524355	102.417361
3.472763	-1.795359	106.668243	-13.835439	12.383557	106.160378	44.215862	-5.920171	110.109497	39.681255	41.713272	110.089836	41.9485585	17.8965505	110.0996665	-69.6194365	6.8705635	102.2210895
2.968739	-3.03964	106.703743	-13.598509	12.277874	105.924561	44.516582	-5.904994	110.38102	39.800072	41.687408	109.74321	42.158327	17.891207	110.062115	-69.355345	6.664541	101.787007
2.099078	-5.021159	106.520569	-13.19025	12.073201	105.295959	44.968491	-5.964535	110.649643	40.032021	41.611694	109.0765	42.500256	17.8235795	109.8630715	-68.880756	6.3228225	100.7288465
1.451043	-6.23101	106.182327	-12.937145	11.914234	104.70327	45.197311	-6.08717	110.641991	40.215988	41.481106	108.549248	42.7066495	17.696968	109.5956195	-68.5809395	6.1315	99.8109205
0.731871	-7.365861	105.670906	-12.672861	11.72273	104.045654	45.375896	-6.267329	110.393417	40.423569	41.313915	107.968941	42.8997325	17.523293	109.181179	-68.2454545	5.922167	98.910129
-0.107225	-8.535496	104.993736	-12.425915	11.581102	103.398537	45.475376	-6.447873	109.932198	40.670143	41.145836	107.348885	43.0727595	17.3489815	108.6405415	-67.9245895	5.8132225	98.1565325
-0.99145	-9.557955	104.331146	-12.22905	11.545643	102.786148	45.516533	-6.556762	109.348022	40.936073	40.972813	106.667007	43.226303	17.2080255	108.0075145	-67.684403	5.8832605	97.5647815
-1.985506	-10.365096	103.722336	-12.093737	11.58527	102.254761	45.531395	-6.618737	108.655228	41.169579	40.899429	106.036842	43.350487	17.140346	107.346035	-67.537961	6.030194	97.163487
-3.058406	-11.290937	103.107246	-11.989442	11.69125	101.858833	45.451351	-6.594125	107.932373	41.313316	40.889084	105.433044	43.3823335	17.1474795	106.6827085	-67.3612175	6.2350205	97.0349575
-4.851521	-12.295743	102.700661	-11.912279	11.888166	101.548325	45.307751	-6.469891	106.976532	41.392017	40.89859	104.557945	43.349884	17.2143495	105.7672385	-67.174442	6.5619825	97.3294115
-6.10561	-12.90653	102.695374	-11.870397	11.971748	101.564049	45.23838	-6.386102	106.474258	41.4035	40.92041	104.049591	43.32094	17.267154	105.2619245	-67.061734	6.676342	97.8661735
-7.460337	-13.484153	102.936592	-11.805431	11.973747	101.769066	45.21011	-6.34568	106.111694	41.406773	40.90696	103.586319	43.3084415	17.28064	104.8490065	-66.9193035	6.666854	98.6891255
-8.754797	-13.924946	103.341034	-11.72743	11.874697	102.111328	45.234245	-6.355932	105.83075	41.429073	40.850349	103.139702	43.331659	17.2472085	104.485226	-66.786519	6.5021855	99.73743
-10.126817	-14.359251	103.839401	-11.641488	11.67531	102.565529	45.264725	-6.373739	105.525101	41.411816	40.767666	102.752068	43.3382705	17.1969635	104.1385845	-66.6212465	6.1536565	100.9924735
-11.481585	-14.735486	104.386559	-11.555344	11.42133	103.033356	45.283901	-6.424118	105.240295	41.369484	40.639694	102.343712	43.3266925	17.107788	103.7920035	-66.4373805	5.734872	102.2747085
-12.76979	-14.996206	104.946533	-11.482418	11.133304	103.464447	45.258461	-6.493564	104.936874	41.318359	40.515858	101.94249	43.28841	17.011147	103.439682	-66.253246	5.255461	103.489212
-14.801486	-15.265081	105.688927	-11.392632	10.689056	104.022835	45.191959	-6.589831	104.336632	41.217121	40.349422	101.459038	43.20454	16.8797955	102.897835	-65.989804	4.4983165	105.147835
-16.061125	-15.348519	106.114151	-11.340013	10.415547	104.347443	45.120052	-6.707646	104.009285	41.153778	40.222595	101.18399	43.136915	16.7574745	102.5966375	-65.816941	4.0736195	106.0982485
-17.241825	-15.281352	106.511841	-11.284523	10.169639	104.642296	45.059982	-6.844605	103.713737	41.113819	40.109669	101.00322	43.0869005	16.632532	102.3584785	-65.6559465	3.706746	106.9261135
-18.470366	-15.145238	106.801079	-11.217167	9.970682	104.89061	45.042183	-6.936357	103.462219	41.12849	40.028885	100.924828	43.0853365	16.546264	102.1935235	-65.5196705	3.3951	107.5876965
-19.573069	-14.922968	106.940018	-11.123461	9.828525	105.085632	45.072014	-6.996324	103.316536	41.187435	40.005066	100.981293	43.1297245	16.504371	102.1489145	-65.3766465	3.152679	108.0223495
-20.582397	-14.576152	107.023308	-11.030591	9.784292	105.233574	45.146591	-6.99675	103.237579	41.306381	40.031494	101.154449	43.226486	16.517372	102.196014	-65.287668	3.051212	108.271134
-21.571823	-14.125342	107.032326	-10.924465	9.825633	105.321266	45.242962	-6.934435	103.22007	41.477673	40.116817	101.356911	43.3603175	16.591191	102.2884905	-65.2092475	3.060075	108.3540415
-22.914734	-13.274106	106.895805	-10.741706	10.003509	105.334602	45.453541	-6.793399	103.220787	41.760521	40.320812	101.641762	43.607031	16.7637065	102.4312745	-65.090443	3.2433115	108.2379295
-23.656326	-12.623629	106.811333	-10.613703	10.156558	105.293129	45.576267	-6.651685	103.125488	41.912853	40.468155	101.68631	43.74456	16.908235	102.405899	-64.971966	3.404881	108.180359
-24.31279	-11.867534	106.774811	-10.484882	10.293589	105.224052	45.674595	-6.515352	102.925804	42.003204	40.59729	101.581406	43.8388995	17.040969	102.253605	-64.8086635	3.546209	108.194499
-24.945906	-11.033218	106.768692	-10.341558	10.408563	105.137444	45.711311	-6.410428	102.608475	42.037521	40.681667	101.372742	43.874416	17.1356195	101.9906085	-64.557532	3.6815065	108.2842795
-25.508568	-10.176887	106.711288	-10.234987	10.485168	105.022858	45.701847	-6.313668	102.262749	42.050941	40.721981	101.098969	43.876394	17.2041565	101.680859	-64.346368	3.7661795	108.364857
-25.964958	-9.338242	106.532684	-10.168609	10.533281	104.862854	45.684681	-6.253895	101.900948	42.070042	40.757435	100.820229	43.8773615	17.25177	101.3605885	-64.2145795	3.814792	108.3651195
-26.324821	-8.407621	106.329132	-10.13622	10.570715	104.648712	45.639362	-6.19149	101.506355	42.077782	40.783516	100.56633	43.858572	17.296013	101.0363425	-64.131012	3.845417	108.2610815
-26.723253	-6.847253	105.816353	-10.124708	10.60297	104.260864	45.542561	-6.088249	100.911095	42.070236	40.85157	100.248314	43.8063985	17.3816605	100.5797045	-64.0558145	3.8242795	107.9420235
-26.949955	-5.837428	105.422295	-10.10271	10.667825	103.983917	45.485954	-5.996491	100.499931	42.084702	40.944897	100.07589	43.785328	17.474203	100.2879105	-63.990748	3.861447	107.6799235
-27.018017	-4.789427	104.981232	-10.075233	10.788394	103.666595	45.456539	-5.878001	100.113976	42.124516	41.067825	99.903938	43.7905275	17.594912	100.008957	-63.9409935	3.981876	107.324233
-26.976017	-3.675246	104.523048	-10.008314	10.957599	103.307808	45.474796	-5.727794	99.777016	42.226906	41.216301	99.692451	43.850851	17.7442535	99.7347335	-63.867479	4.1709445	106.8808825
-26.83292	-2.440341	103.943848	-9.894722	11.186631	102.876495	45.552734	-5.554328	99.469666	42.379025	41.370861	99.458817	43.9658795	17.9082665	99.4642415	-63.7553235	4.4649955	106.2887485
-26.604959	-1.258392	103.316948	-9.726145	11.462834	102.336311	45.710766	-5.353167	99.228737	42.613365	41.551342	99.218994	44.1620655	18.0990875	99.2238655	-63.6143555	4.8265805	105.4487565
-26.283747	-0.035561	102.312683	-9.503076	11.747811	101.623711	45.957123	-5.152087	99.046013	42.938675	41.743286	99.03804	44.447899	18.2955995	99.0420265	-63.454051	5.2000225	104.2053955
-25.650648	1.765487	100.229492	-9.089814	12.1613	100.108101	46.50174	-4.821601	98.903687	43.570858	42.060928	98.962181	45.036299	18.6196635	98.932934	-63.215927	5.7029365	101.283268
-25.157093	3.070104	98.367645	-8.768873	12.474685	98.786873	46.915829	-4.58128	98.912575	44.053127	42.29842	99.030472	45.484478	18.85857	98.9715235	-63.022224	6.0908	98.6022225
-24.645464	4.295622	96.322723	-8.441693	12.831506	97.260513	47.332859	-4.336967	98.977783	44.557076	42.558559	99.141174	45.9449675	19.110796	99.0594785	-62.8283535	6.552216	95.4615475
-24.112823	5.570813	94.054359	-8.157325	13.180062	95.598412	47.701229	-4.107696	99.074753	44.99453	42.800652	99.241203	46.3478795	19.346478	99.157978	-62.6625295	7.013646	92.038846
-23.61599	6.790082	91.845505	-7.92483	13.51589	93.929474	47.913498	-3.865386	99.066689	45.232658	43.012913	99.302795	46.573078	19.5737635	99.184742	-62.422738	7.4580165	88.674206
-23.143959	8.023046	89.968163	-7.745919	13.825081	92.390579	47.987556	-3.613726	98.809441	45.313877	43.217888	99.201706	46.6507165	19.802081	99.0055735	-62.1425545	7.848081	85.7755845
-22.78137	9.279058	88.391022	-7.67147	14.103881	91.089958	47.925709	-3.369266	98.408722	45.260506	43.407055	98.978035	46.5931075	20.0188945	98.6933785	-61.9360475	8.1888675	83.4865375
-22.508696	10.959593	86.84671	-7.659609	14.39337	89.735725	47.808723	-3.047765	97.770493	45.040981	43.687489	98.659309	46.424852	20.319862	98.214901	-61.74407	8.466878	81.256549
-22.438017	12.013469	86.212082	-7.697341	14.552626	89.189926	47.762611	-2.908627	97.47908	44.95892	43.847553	98.495377	46.3607655	20.469463	97.9872285	-61.7554475	8.635789	80.3926235
-22.456022	13.057904	85.852814	-7.759139	14.701719	88.834282	47.713085	-2.802819	97.304756	44.912849	43.982971	98.334244	46.312967	20.590076	97.8195	-61.831245	8.813362	79.849064
-22.577784	14.167831	85.667236	-7.813863	14.820342	88.646667	47.668995	-2.724764	97.145256	44.845661	44.085751	98.151009	46.257328	20.6804935	97.6481325	-61.885054	8.9601905	79.6452015
-22.778423	15.159275	85.722687	-7.839882	14.914419	88.63224	47.623981	-2.669478	96.955948	44.775852	44.13081	97.90918	46.1999165	20.730666	97.432564	-61.8796805	9.098172	79.831916
-23.106436	16.136351	85.854088	-7.82295	14.979601	88.735237	47.604565	-2.622349	96.7519	44.753315	44.150154	97.650093	46.17894	20.7639025	97.2009965	-61.82484	9.1952995	80.2694775
-23.458244	17.076353	86.140617	-7.777485	14.998254	88.934242	47.604111	-2.594595	96.581779	44.771679	44.167759	97.427711	46.187895	20.786582	97.004745	-61.742865	9.209926	80.863739
-24.153391	18.593573	86.844566	-7.685375	14.919729	89.466133	47.655411	-2.579671	96.345169	44.806118	44.186317	97.260864	46.2307645	20.803323	96.8030165	-61.6015145	9.036135	82.1292495
-24.724598	19.499096	87.451012	-7.655379	14.833938	89.951118	47.678955	-2.5858	96.239494	44.788612	44.19632	97.282837	46.2337835	20.80526	96.7611655	-61.5445415	8.862616	83.1410705
-25.327354	20.402843	88.132553	-7.647103	14.765379	90.508316	47.689144	-2.591592	96.168655	44.776611	44.18803	97.341621	46.2328775	20.798219	96.755138	-61.5270835	8.732539	84.261494
-25.981894	21.394979	88.979607	-7.654084	14.699218	91.146393	47.662521	-2.60806	96.075211	44.759533	44.175201	97.41729	46.211027	20.7835705	96.7462505	-61.519195	8.6148655	85.5465355
-26.650778	22.429451	89.851257	-7.697333	14.648111	91.795975	47.552715	-2.632091	95.996445	44.718906	44.148849	97.539696	46.1358105	20.758379	96.7680705	-61.5304765	8.537843	86.8238795
-27.407976	23.360043	90.618149	-7.790429	14.577077	92.417145	47.401814	-2.690646	95.955734	44.689632	44.115398	97.737572	46.045723	20.712376	96.846653	-61.626581	8.441778	87.987637
-28.146128	24.303936	91.413277	-7.951657	14.483826	92.999382	47.179035	-2.784878	95.982536	44.621681	44.048912	97.998215	45.900358	20.632017	96.9903755	-61.803672	8.335635	89.0083885
-29.279114	25.872808	92.614716	-8.290731	14.360696	93.865654	46.763203	-2.958322	96.018585	44.474129	43.89579	98.428513	45.618666	20.468734	97.223549	-62.200128	8.252658	90.507759
-30.06905	26.798534	93.362053	-8.540496	14.285086	94.422089	46.466396	-3.050247	96.059052	44.342907	43.810463	98.738167	45.4046515	20.380108	97.3986095	-62.4856435	8.190064	91.4455685
-30.809864	27.725693	94.126686	-8.761648	14.252032	94.968658	46.17136	-3.112365	96.089104	44.175941	43.736683	99.019035	45.1736505	20.312159	97.5540695	-62.6969465	8.191905	92.3832465
-31.55612	28.727114	94.909889	-8.986067	14.265119	95.489235	45.910904	-3.128295	96.12278	44.000946	43.692238	99.242043	44.955925	20.2819715	97.6824115	-62.928059	8.2482665	93.2960585
-32.251152	29.792732	95.634354	-9.232226	14.328284	95.983795	45.63084	-3.114627	96.196846	43.807915	43.688931	99.426704	44.7193775	20.287152	97.811775	-63.1838295	8.369416	94.155815
-32.960827	30.729321	96.232574	-9.487998	14.443633	96.429108	45.354202	-3.075641	96.305725	43.598026	43.714542	99.584213	44.476114	20.3194505	97.944969	-63.45211	8.5678155	94.913247
-33.609348	31.67375	96.692322	-9.767488	14.589394	96.815239	45.075447	-3.020311	96.475891	43.354393	43.771885	99.70195	44.21492	20.375787	98.0889205	-63.749896	8.803001	95.5415575
-34.550125	33.113792	97.412468	-10.210512	14.753316	97.338623	44.647644	-2.91953	96.693542	42.87714	43.87785	99.810532	43.762392	20.47916	98.252037	-64.183416	9.027472	96.425209
-35.10556	34.095528	98.029877	-10.49288	14.81667	97.797928	44.356079	-2.860046	96.767387	42.506241	43.947914	99.807999	43.43116	20.543934	98.287693	-64.41692	9.089406	97.308163
-35.619675	34.965141	98.703018	-10.731389	14.842198	98.255257	44.09211	-2.830571	96.833763	42.194809	43.969013	99.856033	43.1434595	20.569221	98.344898	-64.6062375	9.115175	98.165616
-36.104561	35.819622	98.989014	-10.975406	14.843414	98.542229	43.883247	-2.849934	97.001366	42.007931	43.978466	99.983597	42.945589	20.564266	98.4924815	-64.896401	9.122562	98.5919765
-36.530487	36.66647	98.952087	-11.24935	14.841591	98.594383	43.710499	-2.918073	97.277069	41.839947	43.975796	100.12487	42.775223	20.5288615	98.7009695	-65.273923	9.1543205	98.4877965
-36.872086	37.565849	99.312981	-11.379952	14.835982	98.790207	43.515564	-2.962775	97.317719	41.635193	43.897411	100.077179	42.5753785	20.467318	98.697449	-65.3352825	9.204646	98.882965
-37.051765	38.460064	99.904282	-11.334227	14.818163	99.135841	43.390781	-3.000673	97.070236	41.49194	43.806213	100.011215	42.4413605	20.40277	98.5407255	-65.1098145	9.233556	99.7309565
-37.332771	39.678459	100.127663	-11.38752	14.704525	99.270706	43.277721	-3.125945	97.1436	41.519257	43.714478	100.160767	42.398489	20.2942665	98.6521835	-65.173529	9.1147835	99.8892285
-37.40686	40.448338	100.312271	-11.392866	14.613882	99.362686	43.250675	-3.25116	97.18425	41.54097	43.616314	100.220177	42.3958225	20.182577	98.7022135	-65.1815545	9.045187	100.0231585
-37.38908	41.285404	100.721069	-11.389013	14.525965	99.584663	43.173225	-3.34696	97.066406	41.501354	43.522434	100.24176	42.3372895	20.087737	98.654083	-65.1153155	8.964193	100.515243
-37.288982	42.113758	100.919594	-11.413519	14.482595	99.714645	43.060802	-3.428796	97.04496	41.430283	43.446663	100.285789	42.2455425	20.0089335	98.6653745	-65.0725805	8.9562565	100.7639155
-37.168251	42.86623	100.956253	-11.47501	14.433895	99.71447	42.989052	-3.509325	97.06102	41.364017	43.380539	100.330353	42.1765345	19.935607	98.6956865	-65.1265545	8.932183	100.7332535
-36.985649	43.612961	100.960663	-11.546284	14.389742	99.698547	42.909313	-3.579465	97.00386	41.300888	43.316967	100.336861	42.1051005	19.868751	98.6703605	-65.1976685	8.910733	100.7267335
-36.742996	44.286293	101.101433	-11.588004	14.347784	99.751511	42.792717	-3.621742	96.887146	41.186489	43.270622	100.265106	41.989603	19.82444	98.576126	-65.165611	8.871128	100.926896
-36.166077	45.31385	101.49469	-11.650955	14.266836	99.952881	42.628365	-3.68458	96.68856	40.971886	43.179749	100.24054	41.8001255	19.7475845	98.46455	-65.1020355	8.7860875	101.441212
-35.698006	45.88308	101.692406	-11.729659	14.158982	100.066223	42.516796	-3.73884	96.611389	40.8787	43.123089	100.255501	41.697748	19.6921245	98.433445	-65.157066	8.6258395	101.699001
-35.175835	46.491695	101.761421	-11.767945	14.033224	100.045479	42.475368	-3.794261	96.534691	40.791393	43.057865	100.320343	41.6333805	19.631802	98.427517	-65.1692705	8.434646	101.663441
-34.641846	47.002186	101.658318	-11.848206	13.890865	99.89534	42.433167	-3.84292	96.388397	40.687199	43.002663	100.35894	41.560183	19.5798715	98.3736685	-65.256595	8.2018585	101.4170115
-33.956299	47.5089	101.485825	-11.998553	13.798439	99.70665	42.254948	-3.907322	96.244926	40.530407	42.953705	100.305367	41.3926775	19.5231915	98.2751465	-65.3897835	8.0736865	101.1381535
-33.304523	47.968445	101.207924	-12.155826	13.761051	99.551559	42.028255	-3.970836	96.104637	40.303452	42.910515	100.190178	41.1658535	19.4698395	98.1474075	-65.4775055	8.0522625	100.9557105
-32.443527	48.425381	101.196251	-12.253399	13.695614	99.513992	41.872765	-3.996124	95.929939	40.077679	42.882561	100.061905	40.975222	19.4432185	97.995922	-65.48202	7.9480095	101.032062
-31.22266	48.904987	101.48008	-12.412879	13.527909	99.698814	41.711266	-4.0377	95.859406	39.81921	42.834297	100.046684	40.765238	19.3982985	97.953045	-65.590996	7.6575195	101.444583
-30.297487	49.088108	101.607422	-12.53583	13.379179	99.863579	41.680725	-4.093077	96.058151	39.698658	42.795887	100.18766	40.6896915	19.351405	98.1229055	-65.7613515	7.406953	101.6042525
-29.284393	49.343609	101.4758	-12.709024	13.216272	99.951103	41.714359	-4.185732	96.392761	39.590443	42.750515	100.426796	40.652401	19.2823915	98.4097785	-66.070449	7.1501525	101.4924275
-28.293264	49.488216	101.196823	-12.911725	13.042479	99.906197	41.735592	-4.304785	96.824905	39.463268	42.676945	100.691048	40.59943	19.18608	98.7579765	-66.42288	6.898878	101.0544175
-27.107918	49.459045	101.114655	-13.066056	12.864669	99.980255	41.693321	-4.425035	97.187706	39.294167	42.58873	100.857559	40.493744	19.0818475	99.0226325	-66.625856	6.6474905	100.9378775
-26.026524	49.613125	101.440193	-13.102148	12.684157	100.329254	41.627563	-4.574558	97.376991	39.116714	42.496113	100.911102	40.3721385	18.9607775	99.1440465	-66.5764345	6.4075365	101.5144615
-24.703133	49.561752	101.663902	-13.110399	12.472141	100.787941	41.57394	-4.759309	97.679726	39.009281	42.356781	101.092827	40.2916105	18.798736	99.3862765	-66.5124085	6.145546	102.1896055
-22.770966	49.34293	101.802322	-13.179274	12.09821	101.259651	41.671631	-5.144043	98.6548	39.079369	42.14946	101.684547	40.3755	18.5027085	100.1696735	-66.734048	5.6937115	102.3496285
-21.414244	49.288486	101.670822	-13.23069	11.793316	101.374413	41.886654	-5.42769	99.459091	39.206734	42.020035	102.211014	40.546694	18.2961725	100.8350525	-67.008074	5.2904595	101.9137735
-20.053541	49.118221	101.481293	-13.223046	11.534369	101.460716	42.110954	-5.67506	100.223305	39.298603	41.910583	102.714577	40.7047785	18.1177615	101.468941	-67.1508705	4.9509765	101.452491
-18.516575	48.846146	101.323685	-13.140469	11.321633	101.699173	42.310947	-5.911019	100.934685	39.365814	41.828316	103.1036	40.8383805	17.9586485	102.0191425	-67.1193185	4.6846175	101.3792035
-16.985258	48.718494	101.374039	-13.023691	11.140526	102.055946	42.543716	-6.177588	101.657997	39.480309	41.791298	103.476463	41.0120125	17.806855	102.56723	-67.0593945	4.474197	101.544662
-15.483835	48.466846	101.589775	-12.917839	10.958642	102.470695	42.856586	-6.452121	102.404831	39.697201	41.816662	103.904915	41.2768935	17.6822705	103.154873	-67.1125715	4.2350135	101.786517
-13.96669	48.156273	101.96756	-12.840475	10.769982	102.897385	43.210239	-6.739969	103.189171	40.06422	41.91214	104.290009	41.6372295	17.5860855	103.73959	-67.3181795	3.9538785	102.05518
-11.651587	47.734085	102.809349	-12.830353	10.45513	103.533661	43.689232	-7.20506	104.331436	40.606125	42.155857	104.832756	42.1476785	17.4753985	104.582096	-67.8083845	3.4348615	102.485226
-10.212642	47.368061	103.613342	-12.827566	10.264512	103.998604	43.973362	-7.495625	104.916893	40.843914	42.211212	105.093834	42.408638	17.3577935	105.0053635	-68.06377	3.1712305	102.9918445
-8.677208	47.033985	104.404602	-12.820548	10.125419	104.512283	44.198029	-7.752138	105.388451	40.935364	42.200089	105.380653	42.5666965	17.2239755	105.384552	-68.2077925	3.0268625	103.640014
-7.273532	46.680496	105.298958	-12.813313	10.029801	105.038246	44.419765	-7.928531	105.739548	40.9328	42.077698	105.670441	42.6762825	17.0745835	105.7049945	-68.3029085	2.9850185	104.3714975
-5.798339	46.247398	106.005798	-12.788026	9.9823	105.546425	44.615143	-8.021764	106.089333	40.870335	41.893738	105.995926	42.742739	16.935987	106.0426295	-68.318791	3.028613	105.0502205
-4.266664	45.795795	106.636406	-12.782089	9.993461	106.020401	44.825485	-8.00211	106.470978	40.784004	41.595901	106.401039	42.8047445	16.7968955	106.4360085	-68.3689225	3.1900265	105.6047935
-2.922488	45.374195	107.160797	-12.799142	10.078275	106.437698	45.052479	-7.885624	106.870613	40.673725	41.2966	106.942383	42.863102	16.705488	106.906498	-68.461386	3.451062	105.968898
-0.835242	44.605999	107.677628	-12.900745	10.236309	106.972183	45.3647	-7.613484	107.5644	40.584774	41.257713	107.666054	42.974737	16.8221145	107.615227	-68.776227	3.6505035	106.329139
0.429751	44.083328	107.905411	-12.984083	10.313451	107.27478	45.494873	-7.408326	108.060287	40.564289	41.314594	108.032646	43.029581	16.953134	108.0464665	-68.997747	3.673768	106.5030935
1.776303	43.416149	108.106087	-13.051647	10.322719	107.56205	45.560806	-7.175848	108.557083	40.561348	41.361816	108.380341	43.061077	17.092984	108.468712	-69.164371	3.552454	106.655388
3.078619	42.709717	108.377907	-13.066152	10.225502	107.866791	45.638878	-7.005168	108.97654	40.607616	41.355839	108.699188	43.123247	17.1753355	108.837864	-69.255551	3.2756685	106.895718
4.304829	41.943859	108.711494	-13.036256	10.062883	108.182022	45.754295	-6.945154	109.290924	40.693043	41.322853	109.056763	43.223669	17.1888495	109.1738435	-69.296181	2.9369165	107.1902005
5.484673	41.132198	109.124443	-13.009246	9.868315	108.500168	45.867176	-6.958731	109.625099	40.808929	41.207359	109.520134	43.3380525	17.124314	109.5726165	-69.3565445	2.612316	107.4277195
6.693677	40.254829	109.562279	-12.961343	9.682676	108.824333	45.946487	-7.013985	110.043442	41.012718	41.064808	109.978928	43.4796025	17.0254115	110.011185	-69.4022885	2.3399405	107.637481
8.329414	38.933926	110.243736	-12.808755	9.464474	109.2948	46.248089	-7.104349	110.7509	41.443779	40.972816	110.75827	43.845934	16.9342335	110.754585	-69.463444	1.9947145	107.835015
9.36851	38.021755	110.691452	-12.68886	9.386739	109.582504	46.478909	-7.056572	111.277077	41.773857	40.99976	111.258354	44.126383	16.971594	111.2677155	-69.504103	1.801884	107.8972925
10.363464	37.098839	111.019325	-12.556852	9.404949	109.824875	46.750568	-6.890694	111.630669	42.099026	41.134148	111.729156	44.424797	17.121727	111.6799125	-69.538501	1.688171	107.9698375
11.255531	36.246918	111.141586	-12.411274	9.488059	109.96386	46.987736	-6.602332	111.838379	42.355198	41.328968	112.173935	44.671467	17.363318	112.006157	-69.494015	1.6128	107.921563
12.100959	35.359573	111.100471	-12.247816	9.632927	109.945992	47.204777	-6.221473	111.876404	42.437469	41.52924	112.519203	44.821123	17.6538835	112.1978035	-69.316755	1.6119705	107.6941805
12.896618	34.434742	110.977386	-12.061332	9.801718	109.814117	47.432247	-5.848155	111.734726	42.480446	41.709431	112.700806	44.9563465	17.930638	112.217766	-69.0790105	1.672798	107.410468
13.612787	33.535744	110.829353	-11.881418	9.976048	109.597031	47.642361	-5.486484	111.512688	42.484592	41.995777	112.836647	45.0634765	18.2546465	112.1746675	-68.8263125	1.6974495	107.0193945
14.437485	32.141842	110.901573	-11.652604	10.2708	109.291092	47.928722	-4.961236	111.076332	42.580036	42.487831	113.064301	45.254379	18.7632975	112.0703165	-68.559587	1.7783025	106.5118675
15.069241	31.059574	110.907425	-11.508304	10.52875	109.219337	48.001461	-4.560423	110.878769	42.755959	42.73447	113.207336	45.37871	19.0870235	112.0430525	-68.395318	1.9704765	106.3956215
15.562571	30.029129	111.008049	-11.374997	10.8394	109.310318	48.113941	-4.176356	110.726143	42.872246	43.01202	113.406357	45.4930935	19.417832	112.06625	-68.2430875	2.260968	106.554386
15.945601	28.966499	111.175224	-11.24439	11.194193	109.513412	48.247551	-3.799254	110.636963	42.949238	43.301464	113.698242	45.5983945	19.751105	112.1676025	-68.0871745	2.637281	106.8592215
16.342255	27.790447	111.300072	-11.081623	11.564503	109.766617	48.330845	-3.40264	110.733154	43.040108	43.580196	113.98233	45.6854765	20.088778	112.357742	-67.8487225	3.040228	107.175492
16.66794	26.675043	111.374626	-10.894783	11.913404	110.033272	48.467155	-2.989296	110.91082	43.118568	43.872757	114.210335	45.7928615	20.4417305	112.5605775	-67.5824275	3.3850775	107.5059665
16.920727	25.421131	111.38649	-10.706072	12.233879	110.224388	48.700367	-2.685609	111.15667	43.204208	44.183304	114.317749	45.9522875	20.7488475	112.7372095	-67.3644315	3.7189105	107.7115665
17.202658	23.546919	111.188866	-10.365701	12.624139	110.21582	49.111923	-2.300979	111.468887	43.32317	44.594032	114.246544	46.2175465	21.1465265	112.8577155	-66.9489485	4.1017515	107.5739245
17.36677	22.211496	110.806381	-10.126645	12.784471	110.00824	49.366714	-2.098718	111.576675	43.413986	44.811775	114.026344	46.39035	21.3565285	112.8015095	-66.64364	4.2124135	107.2149705
17.436077	20.828009	110.365532	-9.871102	12.854288	109.640717	49.631882	-1.97917	111.532547	43.500816	44.987885	113.746704	46.566349	21.5043575	112.6396255	-66.308553	4.2042185	106.6418085
17.429506	19.398188	109.820007	-9.632414	12.892951	109.228584	49.837109	-1.947384	111.364006	43.587269	45.090405	113.331589	46.712189	21.5715105	112.3477975	-65.977017	4.2143915	106.1093705
17.410185	17.911329	109.234306	-9.431476	12.912946	108.851555	49.96262	-1.967076	111.13002	43.658077	45.125809	112.836876	46.8103485	21.5793665	111.983448	-65.6733005	4.2465255	105.719662
17.28097	16.481079	108.787727	-9.267544	12.941281	108.571075	50.040619	-2.048047	110.865234	43.709461	45.117588	112.375114	46.87504	21.5347705	111.620174	-65.410128	4.3477915	105.521976
17.054211	15.009062	108.456123	-9.205994	12.994162	108.420799	50.058578	-2.107038	110.652611	43.741955	45.099102	111.937477	46.9002665	21.496032	111.295044	-65.3122545	4.492292	105.546554
16.60087	12.811969	108.189499	-9.20099	13.141854	108.400902	49.996681	-2.134726	110.479233	43.769997	45.089893	111.44091	46.883339	21.4775835	110.9600715	-65.285319	4.8061245	105.8417325
16.204779	11.400499	108.197937	-9.231343	13.258002	108.454178	49.924728	-2.140429	110.471199	43.76825	45.108967	111.205696	46.846489	21.484269	110.8384475	-65.309175	5.031735	106.0699085
15.765659	10.039955	108.194672	-9.29171	13.390996	108.514915	49.840199	-2.132623	110.510254	43.759922	45.146538	111.115944	46.8000605	21.5069575	110.813099	-65.3834805	5.2750345	106.216731
15.283772	8.631543	108.226517	-9.353216	13.511936	108.538857	49.769638	-2.087655	110.549339	43.76836	45.225033	111.080696	46.768999	21.568689	110.8150175	-65.475431	5.455183	106.2626965
14.765798	7.276146	108.192215	-9.381111	13.61963	108.501862	49.723099	-2.046111	110.560905	43.786861	45.308609	111.040329	46.75498	21.631249	110.800617	-65.517202	5.608011	106.203107
14.221986	5.926852	108.086929	-9.399429	13.713606	108.404831	49.690975	-2.017417	110.499382	43.812832	45.374222	110.9851	46.7519035	21.6784025	110.742241	-65.5507615	5.7488095	106.067421
13.684761	4.631872	107.896378	-9.376746	13.784451	108.247627	49.688118	-2.04343	110.338844	43.847816	45.411682	110.869125	46.767967	21.684126	110.6039845	-65.521459	5.884776	105.8912695
12.730019	2.637819	107.540855	-9.331407	13.877432	107.969345	49.585461	-2.013922	110.099533	43.924786	45.40921	110.657433	46.7551235	21.697644	110.378483	-65.4179375	6.05722	105.560207
12.055389	1.393538	107.389595	-9.262926	13.938014	107.845306	49.51878	-1.996079	110.013725	43.999397	45.37051	110.513496	46.7590885	21.6872155	110.2636105	-65.2849405	6.1888125	105.4270015
11.278852	0.134694	107.375107	-9.186899	13.971336	107.778969	49.536263	-2.007053	110.040215	44.104202	45.327152	110.353386	46.8202325	21.6600495	110.1968005	-65.1940305	6.2826225	105.3611375
10.534243	-1.091192	107.425674	-9.067458	13.975492	107.731712	49.639194	-2.059067	110.133705	44.214165	45.267265	110.172256	46.9266795	21.604099	110.1529805	-65.0615955	6.346885	105.3104435
9.764335	-2.262972	107.51667	-8.919053	13.943378	107.652748	49.784485	-2.114465	110.288582	44.318459	45.189365	109.89418	47.051472	21.53745	110.091381	-64.889578	6.349306	105.214115
8.921688	-3.436609	107.599472	-8.751469	13.882749	107.485725	49.948982	-2.1846	110.467682	44.425808	45.085018	109.541954	47.187395	21.450209	110.004818	-64.690333	6.315289	104.966632
8.093478	-4.518414	107.649971	-8.574716	13.786702	107.233444	50.117622	-2.273544	110.634377	44.501995	44.944687	109.168884	47.3098085	21.3355715	109.9016305	-64.4592405	6.2378325	104.5652575
6.752173	-6.134882	107.64595	-8.338845	13.564775	106.742897	50.3475	-2.481834	110.889137	44.624462	44.675278	108.555313	47.485981	21.096722	109.722225	-64.163671	6.032828	103.763569
5.816724	-7.115074	107.608521	-8.206041	13.358646	106.388214	50.468559	-2.673005	110.973763	44.705296	44.435848	108.177925	47.5869275	20.8814215	109.575844	-63.9990095	5.8358705	103.200584
4.845334	-7.992489	107.479706	-8.096306	13.122691	106.033386	50.525326	-2.915549	110.954475	44.802208	44.158398	107.817421	47.663767	20.6214245	109.385948	-63.856379	5.6239575	102.680824
3.768099	-8.82739	107.280586	-8.015866	12.896002	105.675423	50.488216	-3.171807	110.850227	44.894493	43.861938	107.4841	47.6913545	20.3450655	109.1671635	-63.7230865	5.4469385	102.1836825
2.641479	-9.553107	106.977394	-7.97326	12.699135	105.31765	50.375099	-3.421173	110.650909	44.965435	43.603741	107.230614	47.670267	20.091284	108.9407615	-63.616787	5.306986	101.6945385
1.515151	-10.144012	106.674255	-7.958253	12.555408	104.983124	50.216038	-3.6106	110.425484	45.053505	43.382072	107.00853	47.6347715	19.885736	108.717007	-63.5512775	5.22508	101.249241
0.349748	-10.62851	106.294075	-7.999686	12.476956	104.624954	50.181198	-3.810296	110.150185	45.117363	43.19101	106.869873	47.6492805	19.690357	108.510029	-63.6486525	5.263555	100.739879
-1.536416	-11.137642	105.5784	-8.049376	12.504345	104.070305	49.951656	-3.935086	109.81237	45.184265	43.067822	106.746361	47.5679605	19.566368	108.2793655	-63.6667125	5.442322	99.8612445
-2.79595	-11.315641	105.09745	-8.079477	12.602009	103.697708	49.81673	-3.925667	109.585037	45.212955	43.076027	106.700813	47.5148425	19.57518	108.142925	-63.6737965	5.628838	99.252491
-4.063093	-11.388991	104.568626	-8.106462	12.74711	103.340981	49.567371	-3.789031	109.444443	45.231701	43.154251	106.669044	47.399536	19.68261	108.0567435	-63.61246	5.81161	98.6252185
-5.407178	-11.367005	104.093674	-8.096882	12.917839	103.031219	49.631302	-3.690037	109.187653	45.239265	43.283749	106.617676	47.4352835	19.796856	107.9026645	-63.6290475	6.038822	98.1597735
-6.776857	-11.214883	103.675697	-8.077364	13.107077	102.73262	49.642303	-3.508262	109.040924	45.230423	43.441391	106.502258	47.436363	19.9665645	107.771591	-63.591091	6.2475895	97.693649
-8.171253	-10.973608	103.393913	-8.046671	13.302948	102.46019	49.674179	-3.317983	108.92849	45.196598	43.597939	106.26844	47.4353885	20.139978	107.598465	-63.5287305	6.465918	97.321915
-9.641488	-10.650238	103.19146	-8.000771	13.441579	102.211502	49.584221	-3.10751	108.940315	45.116211	43.708286	105.956337	47.350216	20.300388	107.448326	-63.351758	6.58277	96.974678
-11.876624	-10.056446	102.853432	-7.980048	13.492249	101.861	49.768959	-3.037589	108.851471	44.997631	43.731709	105.536591	47.383295	20.34706	107.194031	-63.343391	6.637438	96.527969
-13.454866	-9.535758	102.607224	-7.991152	13.445847	101.646301	49.76622	-3.049777	108.871483	44.934929	43.690426	105.326637	47.3505745	20.3203245	107.09906	-63.3328785	6.5713695	96.193542
-15.039943	-8.948978	102.358757	-8.031711	13.335347	101.478233	49.730923	-3.135652	108.894432	44.884418	43.577873	105.136147	47.3076705	20.2211105	107.0152895	-63.3710925	6.4495835	95.9411765
-16.630594	-8.236798	102.142403	-8.044632	13.195308	101.381721	49.637547	-3.250347	108.878914	44.853092	43.417542	104.958008	47.2453195	20.0835975	106.918461	-63.3345835	6.3070185	95.844981
-18.334747	-7.448682	101.897552	-8.060194	13.068813	101.325241	49.541882	-3.366488	108.761581	44.863804	43.25214	104.817291	47.202843	19.942826	106.789436	-63.323231	6.1948	95.861046
-20.017624	-6.534412	101.663231	-8.040191	12.952435	101.305237	49.399536	-3.399173	108.500694	44.928108	43.093399	104.721138	47.163822	19.847113	106.610916	-63.244204	6.057757	95.999558
-21.749283	-5.487852	101.51577	-8.00079	12.881629	101.359627	49.156906	-3.419252	108.098351	45.024162	42.920273	104.631699	47.090534	19.7505105	106.365025	-63.092114	6.0127475	96.354229
-24.325012	-3.693196	101.581398	-7.884694	12.853069	101.713409	48.788177	-3.477322	107.273674	45.210926	42.754887	104.549698	46.9995515	19.6387825	105.911686	-62.7689395	6.0673555	97.515132
-26.06999	-2.332864	102.07753	-7.820006	12.859692	102.278008	48.536457	-3.447773	106.527039	45.327057	42.677059	104.532898	46.931757	19.614643	105.5299685	-62.571769	6.104741	99.0260475
-27.826107	-0.843967	102.984688	-7.792	12.87583	103.07634	48.296444	-3.439515	105.805885	45.387711	42.628445	104.597069	46.8420775	19.594465	105.201477	-62.4260775	6.157195	100.951203
-29.534632	0.71904	104.158386	-7.853635	12.921596	104.033295	48.04018	-3.442464	105.198433	45.38068	42.620079	104.7565	46.71043	19.5888075	104.9774665	-62.4177	6.2543845	103.0891235
-31.218189	2.418822	105.575706	-7.963843	13.003239	105.090263	47.541569	-3.369693	104.784859	45.309704	42.628426	104.965569	46.4256365	19.6293665	104.875214	-62.3533225	6.3771115	105.305312
-32.845451	4.083525	107.040749	-8.136121	13.097496	106.144157	47.273438	-3.393441	104.466309	45.170189	42.636208	105.206535	46.2218135	19.6213835	104.836422	-62.4940555	6.5736085	107.451892
-34.423141	5.848347	108.573128	-8.36753	13.208347	107.183586	46.911327	-3.396712	104.323875	44.979946	42.654934	105.475388	45.9456365	19.629111	104.8996315	-62.6806965	6.787583	109.4675405
-36.549141	8.530445	110.838791	-8.733404	13.35571	108.70739	46.318386	-3.410352	104.31501	44.619484	42.659153	105.968262	45.468935	19.6244005	105.141636	-62.935743	7.0870195	112.273144
-37.85741	10.385679	112.244461	-9.043591	13.45056	109.649124	45.931381	-3.447971	104.435478	44.392593	42.644806	106.362701	45.161987	19.5984175	105.3990895	-63.249169	7.3027025	113.8991585
-39.033016	12.18788	113.539742	-9.341613	13.527834	110.546364	45.545654	-3.536697	104.672325	44.183342	42.596947	106.81366	44.864498	19.530125	105.7429925	-63.547724	7.525543	115.3497355
-40.112846	14.081041	114.686295	-9.657637	13.575671	111.363457	45.201279	-3.651073	105.013931	44.047024	42.51955	107.361481	44.6241515	19.4342385	106.187706	-63.9394255	7.7171035	116.539208
-41.058514	15.888503	115.735374	-9.9563	13.63	112.154175	44.916569	-3.803137	105.439651	43.954758	42.438957	107.970062	44.4356635	19.31791	106.7048565	-64.3482635	7.94209	117.6034935
-41.860748	17.761629	116.72702	-10.261154	13.669088	112.94017	44.663391	-3.957168	105.918884	43.884838	42.335648	108.6483	44.2741145	19.18924	107.283592	-64.7964225	8.148936	118.596748
-42.543308	19.565847	117.613152	-10.54556	13.689759	113.692154	44.423809	-4.110882	106.474724	43.850155	42.200306	109.362732	44.136982	19.044712	107.918728	-65.228102	8.334806	119.46558
-43.269829	22.297781	118.752525	-10.938754	13.66445	114.703461	44.192013	-4.3473	107.331482	43.845425	41.971691	110.524368	44.018719	18.8121955	108.927925	-65.896227	8.5167045	120.478997
-43.643257	24.043972	119.322823	-11.174766	13.629889	115.281403	44.113262	-4.505669	107.883545	43.90567	41.807434	111.26194	44.009466	18.6508825	109.5727425	-66.358998	8.6088955	120.9900635
-43.824745	25.755915	119.821846	-11.388802	13.597533	115.762695	44.03981	-4.666239	108.339981	43.971165	41.640575	111.945618	44.0054875	18.487168	110.1427995	-66.7830915	8.707898	121.3825905
-43.833885	27.443111	120.176468	-11.57653	13.523251	116.107094	43.961201	-4.81551	108.662941	43.992012	41.490887	112.560043	43.9766065	18.3376885	110.611492	-67.1296665	8.7088135	121.602696
-43.809273	29.045931	120.424911	-11.71906	13.433558	116.308853	43.867306	-4.954922	108.868027	44.026691	41.308678	113.032822	43.9469985	18.176878	110.9504245	-67.3851185	8.690238	121.6672815
-43.688358	30.633684	120.49913	-11.846427	13.319704	116.351273	43.790073	-5.090534	108.984169	44.0695	41.138947	113.416824	43.9297865	18.0242065	111.2004965	-67.6226405	8.6152015	121.5020495
-42.960812	31.924809	120.457458	-11.967831	13.211717	116.263199	43.7472	-5.232223	109.033676	44.118584	40.979801	113.766716	43.932892	17.873789	111.400196	-67.868554	8.549645	121.126202
-42.737625	34.329689	120.190552	-12.145353	13.127974	116.069748	43.652664	-5.409737	109.140335	44.143829	40.788803	114.137665	43.8982465	17.689533	111.639	-68.1889525	8.566415	120.500496
-41.652588	35.442245	120.054626	-12.277748	13.124207	115.972015	43.644966	-5.503143	109.269165	44.111206	40.686543	114.354408	43.878086	17.5917	111.8117865	-68.433582	8.656714	120.1322435
-41.06641	36.753944	119.889297	-12.407627	13.181108	116.00808	43.640961	-5.590213	109.48156	44.035564	40.606213	114.568802	43.8382625	17.508	112.025181	-68.6535165	8.854216	119.990979
-40.690331	38.223179	119.833984	-12.539495	13.172087	116.103363	43.654419	-5.675315	109.791504	43.96207	40.519012	114.825783	43.8082445	17.4218485	112.3086435	-68.8872345	8.9223255	119.8980825
-39.725311	39.307228	119.96151	-12.681482	13.071381	116.32444	43.693619	-5.809431	110.156311	43.935589	40.400162	115.114128	43.814604	17.2953655	112.6352195	-69.177568	8.8473965	120.0136605
-38.745419	40.29538	120.141663	-12.799528	12.965096	116.63681	43.738964	-5.957741	110.562225	43.940544	40.27359	115.466774	43.839754	17.1579245	113.0144995	-69.43881	8.7722675	120.2591205
-37.66927	41.223068	120.341232	-12.915118	12.826708	116.967979	43.789829	-6.099444	111.002373	43.968098	40.131977	115.841415	43.8789635	17.0162665	113.421894	-69.7091995	8.6371495	120.514064
-35.897106	42.434013	120.495758	-13.110603	12.676452	117.358826	43.810757	-6.294814	111.651932	44.03331	39.931221	116.414177	43.9220335	16.8182035	114.0330545	-70.1432395	8.5347005	120.6845975
-34.678425	43.143318	120.462837	-13.258841	12.577701	117.492805	43.812344	-6.39273	112.068642	44.057472	39.819771	116.745926	43.934908	16.7135205	114.407284	-70.45259	8.4418815	120.578326
-33.381134	43.838585	120.285835	-13.391598	12.502625	117.540947	43.86525	-6.480072	112.425148	44.037949	39.708603	117.034386	43.9515995	16.6142655	114.729767	-70.7347955	8.3909845	120.352127
-32.024349	44.395153	120.067123	-13.513229	12.425627	117.525116	43.920403	-6.545195	112.732933	43.999775	39.620678	117.217346	43.960089	16.5377415	114.9751395	-70.986547	8.3135125	120.0750925
-30.661934	44.888153	119.812859	-13.614401	12.335996	117.444786	44.010887	-6.559935	112.953949	43.9478	39.578575	117.338707	43.9793435	16.50932	115.146328	-71.2081455	8.162672	119.743244
-29.252636	45.304474	119.527519	-13.669126	12.261357	117.338524	44.104786	-6.547668	113.096008	43.873123	39.533867	117.372307	43.9889545	16.4930995	115.2341575	-71.3272065	8.0296145	119.4428905
-27.805542	45.607018	119.34745	-13.702385	12.154893	117.271278	44.192429	-6.546514	113.184311	43.783154	39.478664	117.298447	43.9877915	16.466075	115.241379	-71.3925615	7.843711	119.301177
-25.492489	45.942909	119.118515	-13.681558	11.957676	117.330956	44.3176	-6.606046	113.218895	43.688255	39.352753	117.1036	44.0029275	16.3733535	115.1612475	-71.3660435	7.5419985	119.5006645
-23.908216	46.012947	119.047272	-13.609806	11.814457	117.426659	44.417034	-6.706306	113.298813	43.690308	39.22966	117.002693	44.053671	16.261677	115.150753	-71.273283	7.367237	119.702565
-22.233259	46.026508	118.898323	-13.539609	11.676856	117.51503	44.543571	-6.838383	113.440323	43.762478	39.100239	116.971947	44.1530245	16.130928	115.206135	-71.2322425	7.222784	119.823925
-20.556072	45.994453	118.742859	-13.444185	11.536175	117.55233	44.701485	-6.971334	113.613319	43.856995	38.991341	116.977821	44.27924	16.0100035	115.29557	-71.16761	7.0623465	119.80909
-18.880209	45.870331	118.535889	-13.327233	11.412075	117.503777	44.893364	-7.048985	113.781906	43.937389	38.918835	117.024384	44.4153765	15.934925	115.403145	-71.0698425	6.889225	119.604409
-17.091995	45.694408	118.277565	-13.210935	11.288734	117.378319	45.10865	-7.100257	113.906036	44.010841	38.831585	117.092346	44.5597455	15.865664	115.499191	-70.9816155	6.711804	119.257447
-15.386327	45.492275	118.033562	-13.086873	11.214778	117.215492	45.317471	-7.120219	113.988647	44.076653	38.731529	117.170647	44.697062	15.805655	115.579647	-70.870808	6.623901	118.851337
-12.688711	45.015942	117.705063	-12.852879	11.120876	116.945686	45.625107	-7.103175	114.070618	44.161358	38.597244	117.357811	44.8932325	15.7470345	115.7142145	-70.5989905	6.4947175	118.1771575
-10.941319	44.684654	117.573235	-12.705263	11.079519	116.765175	45.842491	-7.104393	114.114975	44.25745	38.505245	117.517174	45.0499705	15.700426	115.8160745	-70.4604965	6.458612	117.7142755
-9.178023	44.248711	117.438866	-12.562984	11.023824	116.58757	46.064384	-7.088779	114.18644	44.369717	38.437416	117.722725	45.2170505	15.6743185	115.9545825	-70.3430185	6.3733295	117.2205575
-7.377654	43.734432	117.352715	-12.429844	10.960272	116.407074	46.294479	-7.084221	114.286514	44.467468	38.369415	117.957748	45.3809735	15.642597	116.122131	-70.2406615	6.277947	116.692017
-5.664228	43.196903	117.229416	-12.314972	10.900652	116.229652	46.508461	-7.077559	114.454506	44.555614	38.305904	118.215546	45.5320375	15.6141725	116.335026	-70.1619815	6.1871315	116.124278
-3.888447	42.549301	117.125412	-12.199323	10.833643	116.079926	46.714443	-7.092375	114.680588	44.648533	38.237499	118.462585	45.681488	15.572562	116.5715865	-70.080134	6.094724	115.5882655
-2.221795	41.886608	117.092964	-12.097166	10.765483	116.001358	46.887772	-7.144714	114.916298	44.74807	38.151245	118.687836	45.817921	15.5032655	116.802067	-70.012253	6.0277005	115.200649
0.319406	40.721729	117.001404	-11.948665	10.651723	115.953758	47.140015	-7.266991	115.395844	44.916611	37.985737	119.047562	46.028313	15.359373	117.221703	-69.925643	5.944073	114.685813
1.951836	39.887173	116.964401	-11.837574	10.546448	115.884308	47.34219	-7.383542	115.793457	45.071251	37.839146	119.330894	46.2067205	15.227802	117.5621755	-69.8818685	5.865094	114.2064405
3.542538	38.963528	116.918266	-11.703263	10.419908	115.773308	47.550831	-7.518443	116.208565	45.227558	37.675129	119.653412	46.3891945	15.078343	117.9309885	-69.7957205	5.761473	113.6156275
5.083622	38.015152	116.84848	-11.54617	10.288092	115.608963	47.76749	-7.645054	116.638901	45.394142	37.507488	119.934784	46.580816	14.931217	118.2868425	-69.673156	5.644967	112.9310835
6.583835	36.994965	116.76078	-11.381002	10.149897	115.417816	47.964443	-7.76284	117.017273	45.565792	37.357555	120.139656	46.7651175	14.7973575	118.5784645	-69.5271215	5.5024365	112.2571675
7.9929	35.93914	116.646729	-11.187058	10.0098	115.22963	48.145981	-7.870509	117.280746	45.707062	37.218113	120.25573	46.9265215	14.673802	118.768238	-69.3006375	5.345798	111.691022
9.342859	34.884041	116.503479	-10.95574	9.861026	115.060661	48.335712	-7.95748	117.467918	45.859585	37.113022	120.240196	47.0976485	14.577771	118.854057	-69.0091285	5.144281	111.267265
11.202133	33.212826	116.335281	-10.567231	9.644023	114.834717	48.709618	-8.076319	117.560867	46.128189	37.000866	120.111397	47.4189035	14.4622735	118.836132	-68.5533655	4.8257725	110.833302
12.349643	32.047661	116.22683	-10.298247	9.503425	114.680649	48.94474	-8.116904	117.55217	46.335869	36.989269	119.922516	47.6403045	14.4361825	118.737343	-68.2367985	4.5706675	110.623955
13.399967	30.91164	116.085815	-10.065194	9.402137	114.495804	49.165707	-8.126563	117.468307	46.53994	37.03746	119.727623	47.8528235	14.4554485	118.597965	-67.9832115	4.3488255	110.393643
14.335917	29.739576	115.917442	-9.831632	9.328456	114.287376	49.355705	-8.102211	117.318497	46.687962	37.0779	119.530716	48.0218335	14.4878445	118.4246065	-67.6850975	4.1690675	110.1501455
15.165218	28.526274	115.737495	-9.623134	9.28725	114.045425	49.532047	-8.047276	117.161903	46.77737	37.124523	119.347908	48.1547085	14.5386235	118.2549055	-67.4009765	4.0358765	109.8359445
15.924928	27.329115	115.536102	-9.458084	9.252059	113.765244	49.683674	-7.982939	116.989204	46.862553	37.194351	119.198563	48.2731135	14.605706	118.0938835	-67.1892815	3.898412	109.4366045
16.519779	26.109072	115.356422	-9.32297	9.228119	113.455818	49.796562	-7.916354	116.833511	46.91024	37.2416	119.064941	48.353401	14.662623	117.949226	-66.999341	3.793615	108.96241
17.330273	24.155245	114.9907	-9.189841	9.179148	112.905167	49.915108	-7.848979	116.655525	46.949608	37.29995	118.920563	48.432358	14.7254855	117.788044	-66.81204	3.6328105	108.02229
17.712477	22.886042	114.740883	-9.132421	9.147799	112.546516	49.973419	-7.828582	116.530418	46.949684	37.308895	118.822243	48.4615515	14.7401565	117.6763305	-66.7263935	3.5554415	107.4167015
17.975973	21.559677	114.474823	-9.064873	9.112656	112.197983	50.040699	-7.824235	116.446754	46.937538	37.320492	118.693451	48.4891185	14.7481285	117.5701025	-66.6188645	3.4771835	106.8258635
18.166374	20.201019	114.219902	-9.001758	9.081956	111.881294	50.113468	-7.824132	116.373909	46.938747	37.325722	118.546005	48.5261075	14.750795	117.459957	-66.5296235	3.413117	106.302631
18.232145	18.861252	113.958946	-8.927878	9.04391	111.592842	50.199612	-7.829492	116.30616	46.957199	37.32185	118.355194	48.5784055	14.746179	117.330677	-66.4341615	3.341641	105.855007
18.201546	17.506557	113.666298	-8.832387	8.998607	111.329315	50.291229	-7.837142	116.21653	46.993111	37.318195	118.140862	48.64217	14.7405265	117.178696	-66.306944	3.2566875	105.479934
18.041487	16.130867	113.383934	-8.715972	8.956334	111.074707	50.386967	-7.861125	116.11438	47.035156	37.294033	117.898033	48.7110615	14.716454	117.0062065	-66.1430055	3.196214	105.1432075
17.591337	14.122777	112.947014	-8.602386	8.935167	110.742065	50.499123	-7.921889	115.975273	47.074406	37.240566	117.490494	48.7867645	14.6593385	116.7328835	-65.9915365	3.2109955	104.7512465
17.145977	12.807899	112.679581	-8.564692	8.945017	110.558701	50.5135	-7.972262	115.905968	47.148834	37.15292	117.158165	48.831167	14.590329	116.5320665	-65.960551	3.299705	104.5853355
16.57711	11.501737	112.456512	-8.583007	8.97647	110.408569	50.471642	-8.026197	115.823746	47.162022	37.100552	116.858986	48.816832	14.5371775	116.341366	-65.982846	3.4157625	104.475772
15.864123	10.237219	112.170479	-8.65839	9.041682	110.28054	50.355564	-8.054427	115.680695	47.141876	37.104553	116.517151	48.74872	14.525063	116.098923	-66.0655	3.558301	104.462157
15.037866	9.021516	111.868988	-8.80846	9.144922	110.201088	50.145508	-8.026659	115.371109	47.125732	37.085327	116.098213	48.63562	14.529334	115.734661	-66.25254	3.76051	104.667515
14.124262	7.855638	111.528732	-9.035848	9.300388	110.191833	49.847912	-7.940403	114.875458	47.028976	37.146519	115.574562	48.438444	14.603058	115.22501	-66.51014	3.997718	105.158656
13.067288	6.726424	111.148872	-9.316025	9.524612	110.267593	49.441216	-7.840771	114.264748	46.894138	37.204365	114.851669	48.167677	14.681797	114.5582085	-66.799727	4.367427	105.9769775
11.392186	5.181101	110.701393	-9.794539	9.906821	110.551239	48.623543	-7.645827	113.310005	46.473911	37.438553	113.836945	47.548727	14.896363	113.573475	-67.137805	4.917279	107.529003
10.12076	4.189338	110.601295	-10.151531	10.196705	110.835732	48.028912	-7.396381	112.75351	46.106003	37.652054	113.359261	47.0674575	15.1278365	113.0563855	-67.3705195	5.2655735	108.6150785
8.86072	3.304284	110.636429	-10.513713	10.482918	111.154305	47.752289	-7.17961	112.233055	45.734482	37.923344	113.06794	46.7433855	15.371867	112.6504975	-67.7708115	5.593969	109.6581125
7.54781	2.447324	110.723076	-10.866045	10.760853	111.519394	47.420425	-6.952745	111.980728	45.344917	38.217659	112.883232	46.382671	15.632457	112.43198	-68.114761	5.889249	110.606808
6.194244	1.596234	110.942116	-11.205239	11.021401	111.916336	47.123081	-6.700684	111.836456	44.921677	38.491623	112.850677	46.022379	15.8954695	112.3435665	-68.432857	6.1473325	111.4891055
4.907325	0.807841	111.216888	-11.504855	11.266175	112.319946	46.890137	-6.507541	111.775421	44.493916	38.705437	112.836113	45.6920265	16.098948	112.305767	-68.7017365	6.433402	112.334125
3.584367	-0.012825	111.51123	-11.778342	11.443021	112.706436	46.721333	-6.36635	111.790123	44.15044	38.92485	112.862541	45.4358865	16.27925	112.326332	-68.9925705	6.606792	113.08654
1.642725	-1.190278	112.022209	-12.11034	11.63658	113.206589	46.549683	-6.225277	112.006668	43.784435	39.138081	113.040459	45.167059	16.456402	112.5235635	-69.387739	6.816758	113.8896145
0.420874	-1.944448	112.335754	-12.260312	11.714529	113.484886	45.65012	-5.699035	112.664856	43.629913	39.241226	113.205269	44.6400165	16.7710955	112.9350625	-69.1606405	6.6579625	114.0347095
-0.823526	-2.682649	112.679314	-12.345857	11.78681	113.709961	45.589485	-5.614955	113.012787	43.537804	39.302341	113.388	44.5636445	16.843693	113.2003935	-69.2553585	6.729927	114.2195285
-2.028533	-3.361493	113.003098	-12.395028	11.831387	113.869156	45.601692	-5.557931	113.444664	43.506001	39.343792	113.566002	44.5538465	16.8929305	113.505333	-69.3439025	6.7698435	114.232979
-3.164648	-4.00133	113.296211	-12.420654	11.846439	113.958679	45.697693	-5.536695	113.879166	43.498417	39.359409	113.766335	44.598055	16.911357	113.8227505	-69.439363	6.781521	114.0946075
-4.350069	-4.625331	113.489258	-12.43251	11.841435	113.954605	46.455036	-5.963822	113.977417	43.488243	39.341064	113.896332	44.9716395	16.688621	113.9368745	-69.8366595	6.994249	113.9723355
-5.503582	-5.193136	113.564339	-12.461143	11.811889	113.835861	46.416645	-5.833773	114.425934	43.482704	39.336185	113.964905	44.9496745	16.751206	114.1954195	-69.8719605	6.872572	113.4763025
-7.206002	-5.911989	113.475784	-12.475504	11.77773	113.475761	46.260883	-5.732573	114.767334	43.469734	39.290752	113.706757	44.8653085	16.7790895	114.2370455	-69.8163165	6.7763705	112.7144765
-8.38308	-6.348544	113.19339	-12.504	11.726346	113.113106	46.213295	-5.730765	114.603722	43.285053	39.274078	113.467072	44.749174	16.7716565	114.035397	-69.757174	6.6810355	112.190815
-9.533969	-6.709212	112.852791	-12.514976	11.644496	112.747787	46.049911	-5.728084	114.201996	43.119751	39.23077	113.000931	44.584831	16.751343	113.6014635	-69.614783	6.537649	111.8941105
-10.6737	-6.999819	112.456177	-12.533247	11.548533	112.386238	45.913525	-5.751262	113.707031	42.950542	39.193859	112.544785	44.4320335	16.7212985	113.125908	-69.4985275	6.3757675	111.646568
-11.816316	-7.208848	112.060341	-12.55996	11.436396	112.057045	45.744282	-5.781003	113.13887	42.842014	39.169853	112.185265	44.293148	16.694425	112.6620675	-69.413068	6.178367	111.4520225
-12.957891	-7.337998	111.684822	-12.567979	11.344884	111.75518	45.614307	-5.790875	112.60685	42.780956	39.182178	111.814919	44.1976315	16.6956515	112.2108845	-69.3335895	5.9941165	111.2994755
-14.04108	-7.388206	111.331451	-12.582703	11.295004	111.459801	45.485729	-5.782249	112.121597	42.715618	39.218956	111.492744	44.1006735	16.7183535	111.8071705	-69.2660795	5.8716545	111.1124315
-15.613762	-7.302393	110.872093	-12.568538	11.230269	110.997597	45.326252	-5.717558	111.377022	42.618671	39.296566	110.978409	43.9724615	16.789504	111.1777155	-69.1095375	5.671034	110.8174785
-16.632259	-7.140892	110.585846	-12.543942	11.19235	110.671295	45.244576	-5.657664	110.994568	42.533173	39.376846	110.546066	43.8888745	16.859591	110.770317	-68.9767585	5.525109	110.572273
-17.608604	-6.91775	110.377518	-12.516214	11.166961	110.373268	45.169239	-5.646751	110.63559	42.418549	39.391872	110.193077	43.793894	16.8725605	110.4143335	-68.826322	5.4613615	110.3322025
-18.495216	-6.642267	110.252617	-12.448909	11.120379	110.17865	45.135071	-5.636502	110.360275	42.352558	39.394958	109.803131	43.7438145	16.879228	110.081703	-68.6416325	5.36153	110.275597
-19.338537	-6.309722	110.162437	-12.376825	11.031261	110.03759	45.141655	-5.64009	110.150528	42.342777	39.412296	109.545853	43.742216	16.886103	109.8481905	-68.495866	5.176419	110.2269895
-20.132679	-5.907142	110.051743	-12.269017	10.905882	109.925591	45.17485	-5.632619	109.983353	42.390766	39.436321	109.401718	43.782808	16.901851	109.6925355	-68.320842	4.909913	110.1586465
-20.85367	-5.44544	109.852325	-12.120402	10.772614	109.776947	45.250713	-5.560278	109.85144	42.474884	39.499126	109.327957	43.8627985	16.969424	109.5896985	-68.1036025	4.57580400000001	109.9641955
-21.78009	-4.734029	109.276688	-11.846105	10.605675	109.360504	45.541279	-5.392078	109.589211	42.636242	39.659542	109.343575	44.0887605	17.133732	109.466393	-67.7809705	4.077618	109.254615
-22.322939	-4.157396	108.747246	-11.628189	10.547643	108.951042	45.778603	-5.225668	109.442329	42.764465	39.785641	109.356544	44.271534	17.2799865	109.3994365	-67.527912	3.8152995	108.5026475
-22.839758	-3.53228	107.996284	-11.419814	10.514101	108.376602	46.052143	-5.044105	109.365715	42.915825	39.949303	109.40242	44.483984	17.452599	109.3840675	-67.323612	3.575603	107.3691365
-23.310925	-2.870157	107.132126	-11.233781	10.507578	107.711937	46.348026	-4.863953	109.263611	43.055721	40.111988	109.476051	44.7018735	17.6240175	109.369831	-67.1694355	3.3911385	106.054043
-23.736727	-2.196386	106.278587	-11.04522	10.5581	107.030197	46.602924	-4.662319	109.156418	43.141075	40.295864	109.394943	44.8719995	17.8167725	109.2756805	-66.9624395	3.2994275	104.7847135
-24.131447	-1.475577	105.386421	-10.876812	10.620027	106.285561	46.812187	-4.50252	109.093842	43.193306	40.466141	109.242836	45.0027465	17.9818105	109.168339	-66.7563705	3.2582435	103.402783
-24.54384	-0.66179	104.613647	-10.717487	10.689828	105.594299	46.946423	-4.365485	108.955124	43.214397	40.515057	109.076286	45.08041	18.074786	109.015705	-66.515384	3.30487	102.172893
-25.122002	0.586157	103.83226	-10.533962	10.812972	104.884895	47.056644	-4.207145	108.775009	43.22118	40.579479	108.615402	45.138912	18.186167	108.6952055	-66.206836	3.439777	101.0745845
-25.497215	1.419129	103.531174	-10.419331	10.877337	104.633865	47.112434	-4.170707	108.667007	43.221924	40.542442	108.466492	45.167179	18.1858675	108.5667495	-66.005841	3.5688065	100.7009805
-25.879488	2.305497	103.456055	-10.342474	10.933081	104.57003	47.147141	-4.142362	108.637596	43.257904	40.519478	108.365044	45.2025225	18.188558	108.50132	-65.8874705	3.677604	100.63874
-26.262899	3.270054	103.463127	-10.293523	10.955169	104.613091	47.165916	-4.130188	108.673096	43.320698	40.545868	108.364716	45.243307	18.20784	108.518906	-65.830353	3.702498	100.707276
-26.627264	4.21942	103.523552	-10.294279	10.948217	104.688477	47.166885	-4.123715	108.682693	43.343067	40.57214	108.460449	45.254976	18.2242125	108.571571	-65.843534	3.6722215	100.805383
-27.020496	5.142065	103.599571	-10.322271	10.925319	104.802284	47.130619	-4.109361	108.634293	43.309124	40.62286	108.50824	45.2198715	18.2567495	108.5712665	-65.8644135	3.5938885	101.0333015
-27.410545	6.123785	103.798988	-10.35369	10.902804	104.942619	47.047909	-4.088034	108.47551	43.249905	40.655869	108.474121	45.148907	18.2839175	108.4748155	-65.856287	3.5216905	101.4104225
-27.915344	7.696011	104.211113	-10.412251	10.889428	105.171524	46.863346	-4.058862	107.988419	43.089474	40.68013	108.228806	44.97641	18.310634	108.1086125	-65.800912	3.468222	102.2344355
-28.253195	8.71879	104.470238	-10.457242	10.865784	105.289932	46.699612	-4.053786	107.563148	42.942944	40.663086	107.936188	44.821278	18.30465	107.749668	-65.735762	3.426918	102.830196
-28.575754	9.737992	104.690788	-10.528601	10.822858	105.36573	46.486755	-4.062063	107.071625	42.796539	40.63604	107.614388	44.641647	18.2869885	107.3430065	-65.698849	3.3587275	103.3884535
-28.831472	10.809753	104.892197	-10.626496	10.765226	105.396736	46.261684	-4.076792	106.505249	42.636654	40.615025	107.266258	44.449169	18.2691165	106.8857535	-65.702161	3.2613355	103.9077185
-29.030436	11.895901	105.034554	-10.74444	10.725401	105.368233	46.013767	-4.097507	106.012009	42.454674	40.57872	106.93486	44.2342205	18.2406065	106.4734345	-65.7231005	3.2101955	104.2630315
-29.229361	12.977325	105.058479	-10.879556	10.67725	105.304909	45.757526	-4.141461	105.564751	42.257107	40.540203	106.676186	44.0073165	18.199371	106.1204685	-65.7664285	3.155129	104.4893495
-29.382298	14.048098	105.063484	-10.997362	10.664195	105.221489	45.514145	-4.176715	105.165543	42.092808	40.521946	106.431602	43.8034765	18.1726155	105.7985725	-65.7982005	3.1557745	104.6444055
-29.410553	15.751067	105.01107	-11.214889	10.650041	105.10321	45.171909	-4.231335	104.816925	41.893562	40.486916	106.247559	43.5327355	18.1277905	105.532242	-65.9625135	3.1722915	104.674178
-29.36171	16.822859	105.032646	-11.344561	10.651036	105.074203	44.949333	-4.277691	104.671387	41.800438	40.471092	106.19838	43.3748855	18.0967005	105.4348835	-66.0640075	3.2053715	104.7135225
-29.278717	17.937439	105.108536	-11.474942	10.660527	105.123306	44.747631	-4.303744	104.567337	41.700138	40.464573	106.210724	43.2238845	18.0804145	105.3890305	-66.1737685	3.2406395	104.8575815
-29.089027	19.050093	105.358315	-11.576892	10.672053	105.306519	44.528442	-4.33586	104.574966	41.592396	40.413803	106.371307	43.060419	18.0389715	105.4731365	-66.214203	3.3051345	105.1399015
-28.818815	20.106495	105.741928	-11.729981	10.693233	105.647575	44.364513	-4.355626	104.706612	41.531219	40.400875	106.635681	42.947866	18.0226245	105.6711465	-66.407828	3.3638415	105.6240035
-28.470425	21.181885	106.25769	-11.899551	10.725636	106.100754	44.246948	-4.359825	104.945908	41.485668	40.435001	107.005562	42.866308	18.037588	105.975735	-66.66541	3.413684	106.225773
-28.095589	22.244194	106.791321	-12.094796	10.767631	106.585838	44.13541	-4.352761	105.26844	41.433231	40.470413	107.473076	42.7843205	18.058826	106.370758	-66.9739125	3.476436	106.800918
-27.416723	23.78178	107.528481	-12.398459	10.898861	107.281891	44.015362	-4.30997	105.803238	41.377171	40.582542	108.180237	42.6962665	18.136286	106.9917375	-67.4931845	3.661436	107.5720445
-26.848265	24.79804	107.900665	-12.610229	11.000678	107.617447	43.939285	-4.25824	106.089462	41.313789	40.668579	108.583435	42.626537	18.2051695	107.3364485	-67.846995	3.7961865	107.8984455
-26.256937	25.780922	108.134911	-12.815263	11.105125	107.842163	43.823574	-4.188389	106.305161	41.238491	40.738834	108.921432	42.5310325	18.2752225	107.6132965	-68.1615585	3.9350275	108.0710295
-25.582937	26.703018	108.297966	-13.009201	11.204522	107.994545	43.69664	-4.113394	106.474068	41.152294	40.797188	109.179901	42.424467	18.341897	107.8269845	-68.442869	4.067147	108.1621055
-24.922438	27.581696	108.384644	-13.219579	11.290405	108.094254	43.536476	-4.039482	106.680389	41.046841	40.868099	109.407547	42.2916585	18.4143085	108.043968	-68.7308165	4.1665015	108.14454
-24.129808	28.438545	108.465752	-13.431437	11.376697	108.206451	43.269833	-3.938359	107.033646	40.935547	40.914909	109.684418	42.10269	18.488275	108.359032	-68.965564	4.265119	108.05387
-23.321344	29.199032	108.651337	-13.658035	11.46118	108.432861	43.336025	-3.938581	107.427071	40.834301	40.993996	110.032478	42.085163	18.5277075	108.7297745	-69.401233	4.3946525	108.1359475
-22.072781	30.286724	109.119797	-14.066722	11.584585	109.058014	43.172367	-3.819754	108.514168	40.74419	41.106762	110.809494	41.9582785	18.643504	109.661831	-70.0917225	4.525666	108.454197
-21.177914	30.928633	109.578705	-14.354621	11.635206	109.577263	43.192635	-3.773798	109.309387	40.667934	41.213314	111.46859	41.9302845	18.719758	110.3889885	-70.6395265	4.550654	108.7655375
-20.26512	31.481207	110.097054	-14.628209	11.671014	110.113121	43.318607	-3.766004	110.029671	40.628242	41.282425	112.11306	41.9734245	18.7582105	111.0713655	-71.2298425	4.5838175	109.1548765
-19.374792	32.019337	110.573555	-14.89438	11.686015	110.620483	43.207199	-3.688673	110.822357	40.584778	41.302193	112.75132	41.8959885	18.80676	111.7868385	-71.6847485	4.56527	109.4541275
-18.373795	32.495815	111.071358	-15.154776	11.680385	111.084457	43.193741	-3.655938	111.500084	40.520325	41.32468	113.359558	41.857033	18.834371	112.429821	-72.166585	4.526399	109.739093
-17.403067	32.892654	111.566986	-15.392518	11.664787	111.521019	43.199383	-3.620587	112.09581	40.465546	41.341347	113.924278	41.8324645	18.86038	113.010044	-72.6175005	4.469194	110.031994
-16.446295	33.231602	112.018013	-15.630248	11.644598	111.908852	43.203678	-3.579098	112.64566	40.383141	41.347885	114.464142	41.7934095	18.8843935	113.554901	-73.0539055	4.4048025	110.262803
-14.928979	33.64851	112.730133	-15.955837	11.65813	112.474571	43.134983	-3.443258	113.393333	40.210255	41.379555	115.250816	41.672619	18.9681485	114.3220745	-73.584293	4.3481115	110.6270675
-13.948038	33.844868	113.186684	-16.181503	11.69313	112.868202	43.111309	-3.368647	113.866913	40.05901	41.439342	115.701332	41.5851595	19.0353475	114.7841225	-73.9481655	4.3509125	110.9522815
-12.978519	33.983257	113.595222	-16.404396	11.739927	113.280632	43.062569	-3.281057	114.339722	39.927254	41.48204	116.137489	41.4949115	19.1004915	115.2386055	-74.3037035	4.3793625	111.3226585
-11.943988	34.049194	114.010826	-16.625572	11.804022	113.685165	43.009075	-3.188756	114.817284	39.724762	41.530602	116.491005	41.3669185	19.170923	115.6541445	-74.6180625	4.437121	111.7161855
-11.045434	34.08276	114.390373	-16.85523	11.854271	114.105675	42.948463	-3.12249	115.263138	39.543282	41.568539	116.798317	41.2458725	19.2230245	116.0307275	-74.9563325	4.4855175	112.1806225
-10.136221	34.024448	114.776291	-17.074104	11.898475	114.516045	42.851196	-3.067771	115.680275	39.366558	41.602467	117.085922	41.108877	19.267348	116.3830985	-75.257085	4.529602	112.6489915
-9.183574	33.905392	115.088531	-17.274372	11.902561	114.929321	42.723946	-3.030071	116.064133	39.169525	41.625645	117.296204	40.9467355	19.297787	116.6801685	-75.4954795	4.507335	113.1784735
-7.872425	33.6096	115.605354	-17.561625	11.848654	115.541695	42.560493	-3.003756	116.535866	38.899658	41.626347	117.576088	40.7300755	19.3112955	117.055977	-75.8533255	4.3860125	114.027413
-7.026503	33.357803	115.897621	-17.746662	11.785804	115.915192	42.46833	-3.012974	116.80143	38.695591	41.619663	117.706802	40.5819605	19.3033445	117.254116	-76.0752845	4.2682635	114.576268
-6.16501	33.047047	116.162811	-17.896349	11.72394	116.273453	42.375011	-3.019083	117.041924	38.502476	41.601349	117.818092	40.4387435	19.291133	117.430008	-76.2314415	4.156747	115.116898
-5.290078	32.67469	116.415062	-18.057894	11.657812	116.615273	42.279343	-3.014452	117.293808	38.342297	41.586281	117.943573	40.31082	19.2859145	117.6186905	-76.426608	4.0297095	115.6118555
-4.553198	32.30962	116.69928	-18.193268	11.587213	116.967216	42.214401	-3.015318	117.547295	38.18803	41.567287	118.087212	40.2012155	19.2759845	117.8172535	-76.5877515	3.8984415	116.1171785
-3.773796	31.883287	116.990509	-18.322834	11.509805	117.328247	42.178413	-3.013071	117.824242	38.043175	41.553902	118.244232	40.110794	19.2704155	118.034237	-76.756462	3.7491945	116.622257
-3.009991	31.419832	117.307159	-18.414305	11.447779	117.695976	42.150265	-2.998625	118.122437	37.923416	41.533749	118.463577	40.0368405	19.267562	118.293007	-76.8654505	3.627996	117.098945
-1.905239	30.681139	117.817131	-18.52158	11.365429	118.232796	42.189167	-2.955955	118.595078	37.773739	41.518715	118.82119	39.981453	19.28138	118.708134	-77.024613	3.449478	117.757458
-1.225485	30.14838	118.160568	-18.547724	11.342211	118.545601	42.254017	-2.90899	118.875381	37.750107	41.525566	119.110802	40.002062	19.308288	118.9930915	-77.09751	3.376134	118.0981105
-0.495607	29.56945	118.448807	-18.55492	11.328977	118.80722	42.332214	-2.85529	119.138374	37.707108	41.569996	119.361115	40.019661	19.357353	119.2497445	-77.129501	3.300601	118.3646955
0.189918	28.99749	118.703987	-18.554195	11.317447	119.011673	42.410805	-2.803006	119.342636	37.742008	41.602829	119.618401	40.0764065	19.3999115	119.4805185	-77.1847965	3.2349825	118.5428275
0.831978	28.418959	118.923279	-18.53467	11.327162	119.169342	42.473679	-2.748834	119.448555	37.756035	41.638802	119.816055	40.114857	19.444984	119.632305	-77.184197	3.20934	118.706379
1.341775	27.873146	119.132271	-18.506792	11.357913	119.268181	42.522537	-2.698864	119.491257	37.77388	41.683002	119.976654	40.1482085	19.492069	119.7339555	-77.1617925	3.223757	118.8024065
1.988051	27.180841	119.210876	-18.4667	11.384315	119.310257	42.568737	-2.622598	119.459244	37.815578	41.729416	120.122131	40.1921575	19.553409	119.7906875	-77.1255575	3.215221	118.8298265
2.819101	26.164986	119.297157	-18.375751	11.45922	119.307709	42.651161	-2.526671	119.335365	37.868664	41.773205	120.303558	40.2599125	19.623267	119.8194615	-77.0114145	3.295173	118.7959565
3.25228	25.517422	119.336472	-18.317623	11.515309	119.267845	42.726505	-2.433161	119.266068	37.921143	41.831345	120.418358	40.323824	19.699092	119.842213	-76.95907	3.331526	118.693477
3.824899	24.689884	119.310211	-18.24115	11.604647	119.234863	42.807423	-2.354997	119.190445	37.976048	41.900063	120.525047	40.3917355	19.772533	119.857746	-76.8740355	3.436761	118.61198
4.095091	24.015814	119.359947	-18.172174	11.712422	119.220627	42.892902	-2.273463	119.144485	38.004093	41.975677	120.563721	40.4484975	19.851107	119.854103	-76.7928455	3.573737	118.587151
4.604706	23.131363	119.241348	-18.11224	11.814548	119.23008	42.965664	-2.187937	119.108055	38.03315	42.067616	120.571091	40.499407	19.9398395	119.839573	-76.723887	3.6892565	118.620587
4.811726	22.375994	119.247864	-18.048685	11.931693	119.26384	43.048592	-2.122924	119.087151	38.087116	42.145775	120.537865	40.567854	20.0114255	119.812508	-76.665224	3.8519605	118.715172
5.202962	21.444494	119.166603	-17.999844	12.043036	119.306992	43.138859	-2.076595	119.0812	38.103096	42.211246	120.511269	40.6209775	20.0673255	119.7962345	-76.6206655	4.0187465	118.8177495
5.582179	20.067045	119.151161	-17.929447	12.199858	119.42028	43.229942	-2.028111	119.108078	38.13718	42.259964	120.461609	40.683561	20.1159265	119.7848435	-76.542455	4.2837895	119.0557165
5.778141	19.109749	119.186356	-17.878584	12.294908	119.543114	43.290089	-2.00173	119.134697	38.174229	42.28215	120.411125	40.732159	20.14021	119.772911	-76.489327	4.449606	119.313317
6.048038	18.093256	119.15023	-17.82654	12.371008	119.688629	43.343746	-2.00109	119.180702	38.220268	42.280506	120.368507	40.782007	20.139708	119.7746045	-76.435087	4.602308	119.6026535
6.246649	17.022943	119.193039	-17.775206	12.449745	119.832207	43.405342	-2.030411	119.257973	38.28265	42.266651	120.314133	40.843996	20.11812	119.786053	-76.394408	4.78137	119.878361
6.385454	15.987372	119.259689	-17.720106	12.49947	119.972054	43.460171	-2.067286	119.33886	38.375206	42.232841	120.299187	40.9176885	20.0827775	119.8190235	-76.3579005	4.9161625	120.1250845
6.519032	14.902427	119.324753	-17.656992	12.526223	120.0933	43.516861	-2.145433	119.424889	38.464092	42.16045	120.276512	40.9904765	20.0075085	119.8507005	-76.3044605	5.0449375	120.3358995
6.66309	13.796552	119.350052	-17.605492	12.523556	120.191612	43.569553	-2.236393	119.503716	38.564217	42.078896	120.268463	41.066885	19.9212515	119.8860895	-76.277869	5.1258605	120.4971345
6.817218	12.067409	119.409477	-17.506794	12.509708	120.31871	43.625431	-2.390789	119.59742	38.709572	41.933807	120.248726	41.1675015	19.771509	119.923073	-76.1810895	5.247907	120.714347
6.867742	10.982685	119.456848	-17.446432	12.50196	120.375061	43.662914	-2.490101	119.663116	38.824825	41.848103	120.246078	41.2438695	19.679001	119.954597	-76.1367335	5.324919	120.795525
6.912406	9.850654	119.492256	-17.36035	12.499253	120.407295	43.740025	-2.588233	119.738792	38.950768	41.763504	120.259735	41.3453965	19.5876355	119.9992635	-76.0660965	5.4108705	120.8153265
6.978412	8.746101	119.48568	-17.279444	12.48624	120.378456	43.833672	-2.662956	119.820114	39.067375	41.703804	120.28334	41.4505235	19.520424	120.051727	-76.0094115	5.452056	120.705185
6.972112	7.586072	119.450783	-17.187574	12.46115	120.26503	43.950062	-2.728193	119.861053	39.17804	41.646481	120.288811	41.564051	19.459144	120.074932	-75.939199	5.463156	120.455128
6.934821	6.492449	119.334068	-17.100195	12.415166	120.049904	44.080357	-2.7927	119.872772	39.297485	41.585548	120.2826	41.688921	19.396424	120.077686	-75.889311	5.433908	120.022122
6.890454	5.345534	119.162346	-17.018063	12.3902	119.718674	44.204548	-2.881941	119.875099	39.376381	41.500156	120.203781	41.7904645	19.3091075	120.03944	-75.8265905	5.4712925	119.397908
6.864144	3.701159	118.711266	-16.868034	12.347629	118.971016	44.405704	-2.995956	119.901917	39.53651	41.376717	119.958244	41.971107	19.1903805	119.9300805	-75.707175	5.5048775	118.0119515
6.753448	2.596407	118.341026	-16.76144	12.295528	118.355003	44.53595	-3.10168	119.816353	39.673397	41.270836	119.741234	42.1046735	19.084578	119.7787935	-75.6275535	5.506478	116.9312125
6.619889	1.507535	117.868355	-16.599241	12.200744	117.696381	44.648979	-3.210683	119.670395	39.780422	41.152481	119.409599	42.2147005	18.970899	119.539997	-75.4131825	5.430589	115.852765
6.470824	0.408818	117.352295	-16.391598	12.084884	116.988838	44.787632	-3.332267	119.456627	39.969013	40.987556	119.029938	42.3783225	18.8276445	119.2432825	-75.1615185	5.3421235	114.7343935
6.31644	-0.673637	116.829193	-16.134914	11.987007	116.33004	44.933708	-3.472284	119.1959	40.160324	40.824528	118.520592	42.547016	18.676122	118.858246	-74.816844	5.297892	113.801834
6.061915	-1.718453	116.358589	-15.829696	11.882209	115.685188	45.090801	-3.592088	118.966843	40.433815	40.674992	117.993378	42.762308	18.541452	118.4801105	-74.4217	5.222966	112.8902655
5.741056	-2.691363	115.868149	-15.510981	11.791693	115.083138	45.242645	-3.729176	118.677414	40.733425	40.502213	117.485832	42.988035	18.3865185	118.081623	-74.009997	5.1968675	112.084653
5.218977	-4.100831	115.247818	-14.989068	11.678152	114.301834	45.516319	-3.923027	118.296303	41.154526	40.228035	116.63607	43.3354225	18.152504	117.4661865	-73.3135585	5.2038	111.1374815
4.827374	-4.973022	114.829979	-14.651874	11.5979	113.831314	45.666927	-4.048444	117.999794	41.478588	40.091423	116.165604	43.5727575	18.0214895	117.082699	-72.8765055	5.1743105	110.579929
4.331349	-5.777655	114.43895	-14.338952	11.542378	113.439766	45.824673	-4.185709	117.65078	41.751568	39.968784	115.712372	43.7881205	17.8915375	116.681576	-72.4660245	5.1932185	110.197956
3.748786	-6.475556	114.038147	-14.074697	11.524151	113.074509	45.946663	-4.308962	117.327271	42.000259	39.865574	115.313744	43.973461	17.778306	116.3205075	-72.122855	5.269996	109.8285105
3.138671	-7.083239	113.64682	-13.860565	11.549107	112.733772	45.986267	-4.424064	117.00013	42.233723	39.768402	115.017845	44.109995	17.672169	116.0089875	-71.831125	5.426045	109.4585565
2.478302	-7.643721	113.219978	-13.705543	11.623907	112.437759	46.001118	-4.507916	116.633118	42.397274	39.711906	114.776291	44.199196	17.601995	115.7047045	-71.610282	5.645819	109.1708135
1.740756	-8.126348	112.772308	-13.593364	11.739322	112.167084	46.01252	-4.549956	116.287148	42.543118	39.709873	114.635887	44.277819	17.5799585	115.4615175	-71.464547	5.8986855	108.8726505
0.500638	-8.69276	112.17495	-13.450066	11.981679	111.924828	45.96534	-4.517159	115.69886	42.720337	39.785072	114.487305	44.3428385	17.6339565	115.0930825	-71.2429705	6.3294015	108.7565735
-0.362077	-8.969064	111.844063	-13.348738	12.195653	111.813499	45.966911	-4.460143	115.304482	42.799969	39.89772	114.367378	44.38344	17.7187885	114.83593	-71.080916	6.6725175	108.791068
-1.239695	-9.172498	111.516968	-13.24197	12.423201	111.711456	45.946697	-4.378567	114.919304	42.882923	40.011719	114.251137	44.41481	17.816576	114.5852205	-70.89875	7.029826	108.8376915
-2.183469	-9.309381	111.233833	-13.13586	12.671847	111.595467	45.985485	-4.267152	114.536835	42.980736	40.137524	114.061523	44.4831105	17.935186	114.299179	-70.7548305	7.408508	108.891755
-3.133255	-9.394076	110.945961	-12.99787	12.911746	111.448441	46.008629	-4.151024	114.178558	43.068321	40.288784	113.851456	44.538475	18.06888	114.015007	-70.534215	7.754612	108.881875
-4.08447	-9.460025	110.684036	-12.858316	13.12552	111.306557	46.024929	-4.022404	113.834938	43.135036	40.41378	113.668297	44.5799825	18.195688	113.7516175	-70.2966145	8.055352	108.8614965
-5.021725	-9.554279	110.527977	-12.699819	13.284705	111.19342	46.061882	-3.900402	113.568031	43.203873	40.513176	113.44516	44.6328775	18.306387	113.5065955	-70.0325155	8.263023	108.8802445
-6.430236	-9.664767	110.388062	-12.442969	13.402559	111.04155	46.208878	-3.798989	113.285233	43.332733	40.609272	113.187981	44.7708055	18.4051415	113.236607	-69.6567435	8.3999765	108.846493
-7.394674	-9.703372	110.384987	-12.26653	13.434402	110.997581	46.346886	-3.780087	113.179054	43.445137	40.639767	112.997292	44.8960115	18.42984	113.088173	-69.4290715	8.438964	108.906989
-8.30619	-9.727037	110.400414	-12.100017	13.420413	110.932961	46.49572	-3.81195	113.084015	43.582222	40.617367	112.771355	45.038971	18.4027085	112.927685	-69.239005	8.4381175	108.938237
-9.207703	-9.686958	110.353432	-11.958949	13.395351	110.817459	46.592842	-3.850194	112.977089	43.693104	40.584305	112.59787	45.142973	18.3670555	112.7874795	-69.060871	8.4236465	108.8474385
-10.119214	-9.577518	110.183807	-11.817564	13.361357	110.616531	46.572365	-3.863945	112.842728	43.78923	40.576733	112.365784	45.1807975	18.356394	112.604256	-68.8159255	8.36632	108.628806
-11.035144	-9.406856	109.910378	-11.670177	13.315228	110.33741	46.789219	-3.929628	112.426231	43.867359	40.581264	112.112869	45.328289	18.325818	112.26955	-68.668643	8.304638	108.40527
-11.888433	-9.221835	109.54921	-11.534664	13.291296	110.028076	46.788136	-3.918293	111.987389	43.928883	40.595032	111.807762	45.3585095	18.3383695	111.8975755	-68.4278375	8.2442225	108.1585765
-13.176197	-8.809143	109.008156	-11.353439	13.323561	109.549652	46.759521	-3.841207	111.237907	43.99369	40.716118	111.258438	45.3766055	18.4374555	111.2481725	-68.0834835	8.2096665	107.8511315
-14.009035	-8.43436	108.668915	-11.239739	13.401721	109.247444	46.72504	-3.72748	110.694214	43.994648	40.851563	110.950722	45.359844	18.5620415	110.822468	-67.839322	8.2414005	107.67242
-14.840553	-8.007266	108.353294	-11.147097	13.511764	108.984711	46.691315	-3.600592	110.194458	43.989677	41.002197	110.640251	45.340496	18.7008025	110.4173545	-67.63469	8.3227255	107.5520675
-15.593065	-7.570114	108.034218	-11.075583	13.649154	108.728348	46.665855	-3.459904	109.730446	43.999081	41.198177	110.313843	45.332468	18.8691365	110.0221445	-67.483634	8.4291715	107.4345515
-16.330763	-7.068107	107.748863	-10.99542	13.826491	108.475327	46.62471	-3.254038	109.275734	43.982239	41.423069	110.059418	45.3034745	19.0845155	109.667576	-67.2943145	8.5684665	107.283078
-17.038782	-6.522914	107.47596	-10.939657	14.011333	108.235535	46.574013	-3.017232	108.889297	43.953346	41.637402	109.842049	45.2636795	19.310085	109.365673	-67.1429935	8.712581	107.105397
-17.709522	-5.925285	107.180466	-10.889402	14.202619	107.98764	46.454506	-2.757521	108.582901	43.924801	41.867943	109.678902	45.1896535	19.555211	109.1309015	-66.9684575	8.850027	106.8443785
-18.61562	-5.006579	106.65493	-10.794867	14.482667	107.581245	46.52787	-2.413993	108.128319	43.935806	42.208241	109.508553	45.231838	19.897124	108.818436	-66.821572	9.06821	106.344054
-19.129538	-4.411093	106.133476	-10.714663	14.668044	107.190742	46.605362	-2.181176	107.868767	43.985622	42.465012	109.394775	45.295492	20.141918	108.631771	-66.724818	9.19417	105.749713
-19.603363	-3.800584	105.508553	-10.59962	14.828507	106.686874	46.717155	-1.938357	107.555756	44.055523	42.717838	109.303711	45.386339	20.3897405	108.4297335	-66.585579	9.2672735	104.9440145
-20.05094	-3.158714	104.802498	-10.4651	15.012375	106.097664	46.842365	-1.699698	107.20533	44.121437	42.942539	109.190048	45.481901	20.6214205	108.197689	-66.412101	9.4033295	103.997639
-20.454699	-2.473503	104.027138	-10.344258	15.181912	105.453873	46.935654	-1.493462	106.905197	44.203167	43.151684	109.030869	45.5694105	20.829111	107.968033	-66.2579265	9.534713	102.939713
-20.821045	-1.79581	103.286003	-10.219101	15.357609	104.823853	47.018391	-1.300349	106.622719	44.274815	43.330063	108.895256	45.646603	21.014857	107.7589875	-66.084805	9.700361	101.8887185
-21.153141	-1.157236	102.596939	-10.124027	15.531217	104.262268	47.044044	-1.103504	106.472382	44.332432	43.476841	108.79879	45.688238	21.1866685	107.635586	-65.936292	9.8757655	100.88895
-21.6224	-0.260798	101.774666	-10.01324	15.788105	103.608261	47.145031	-0.86183	106.461884	44.433346	43.713684	108.843628	45.7891885	21.425927	107.652756	-65.8156685	10.150283	99.563766
-21.907755	0.319926	101.434746	-9.996577	15.960625	103.3666	47.254543	-0.740344	106.599846	44.484406	43.852921	108.977448	45.8694745	21.5562885	107.788647	-65.8626285	10.3649615	98.944553
-22.187572	0.897821	101.214287	-10.012209	16.120857	103.23217	47.31123	-0.628388	106.789574	44.513824	43.997684	109.167267	45.912527	21.684648	107.9784205	-65.936945	10.557066	98.4859195
-22.486336	1.508644	101.038849	-10.052876	16.263689	103.145996	47.333054	-0.535301	106.962814	44.519535	44.125515	109.389641	45.9262945	21.795107	108.1762275	-66.0320465	10.732271	98.1157645
-22.781023	2.085207	100.876282	-10.108479	16.397888	103.07177	47.323738	-0.429749	107.068825	44.517387	44.225548	109.562538	45.9205625	21.8978995	108.3156815	-66.1375205	10.8978765	97.8278585
-23.04397	2.611472	100.742851	-10.173855	16.502073	102.983513	47.292114	-0.342738	107.089638	44.518261	44.331688	109.677483	45.9051875	21.994475	108.3835605	-66.2528975	11.009671	97.5834655
-23.329617	3.086027	100.610794	-10.192171	16.600912	102.901665	47.262047	-0.253045	107.023361	44.503845	44.410252	109.735802	45.882946	22.0786035	108.3795815	-66.267288	11.1232205	97.4237485
-23.736465	3.693217	100.31321	-10.163877	16.755608	102.692917	47.252209	-0.142151	106.86544	44.536816	44.496384	109.617493	45.8945125	22.1771165	108.2414665	-66.2222665	11.3340995	97.1443675
-23.990662	4.053441	100.019501	-10.090396	16.844984	102.432419	47.291012	-0.058558	106.648544	44.582626	44.577251	109.403435	45.936819	22.2593465	108.0259895	-66.117611	11.4306215	96.8388485
-24.232313	4.391994	99.625626	-9.971122	16.928692	102.048157	47.331993	0.043683	106.32579	44.621746	44.656372	109.138191	45.9768695	22.3500275	107.7319905	-65.9191135	11.5073565	96.3643235
-24.463793	4.719839	99.125755	-9.822033	16.995098	101.585709	47.351795	0.15721	105.992043	44.643044	44.708858	108.868996	45.9974195	22.433034	107.4305195	-65.6414855	11.557162	95.7408985
-24.73399	5.029126	98.701813	-9.677205	17.051203	101.170418	47.348423	0.263856	105.64679	44.660847	44.754635	108.635475	46.004635	22.5092455	107.1411325	-65.359045	11.5931605	95.1997035
-25.095922	5.347654	98.588715	-9.507874	17.083895	100.973618	47.392502	0.328859	105.338432	44.690994	44.760258	108.379951	46.041748	22.5445585	106.8591915	-65.057496	11.6232315	95.0880445
-25.48649	5.614262	98.718605	-9.387375	17.064432	100.983795	47.500092	0.280611	105.190704	44.750465	44.709072	108.114052	46.1252785	22.4948415	106.652378	-64.9000285	11.6340225	95.315212
-26.13113	5.918742	98.862198	-9.395118	16.857859	101.077148	47.485031	0.023685	105.306831	44.821442	44.499981	108.067833	46.1532365	22.261833	106.687332	-64.9434725	11.453885	95.466964
-26.581982	6.026402	99.012962	-9.481119	16.673639	101.216568	47.414753	-0.193529	105.395569	44.813095	44.30677	108.119606	46.113924	22.0566205	106.7575875	-65.076162	11.2906575	95.6755485
-27.025354	6.088976	99.365616	-9.521186	16.471476	101.468979	47.267525	-0.401701	105.448219	44.776638	44.129684	108.051262	46.0220815	21.8639915	106.7497405	-65.0644535	11.0789605	96.1882175
-27.475723	6.137727	99.872009	-9.528921	16.271055	101.784431	47.206337	-0.628974	105.508354	44.743984	43.934586	107.93309	45.9751605	21.652806	106.720722	-65.0330025	10.889304	96.84814
-27.900049	6.169333	100.42778	-9.512354	16.050186	102.139679	47.189243	-0.848906	105.588982	44.733234	43.712715	107.810234	45.9612385	21.4319045	106.699608	-64.9859465	10.6684675	97.57975
-28.32313	6.197671	100.917732	-9.499055	15.814755	102.481552	47.372894	-1.137692	105.658424	44.746296	43.486691	107.714272	46.059595	21.1744995	106.686348	-65.057705	10.4550105	98.276756
-28.781796	6.264821	101.146248	-9.483456	15.566589	102.654388	47.397324	-1.377855	105.840256	44.77552	43.259602	107.695831	46.086422	20.9408735	106.7680435	-65.053334	10.1923045	98.5407325
-29.441563	6.3801	100.979218	-9.414759	15.179017	102.533424	47.496902	-1.733528	105.959068	44.875214	42.941975	107.63063	46.186058	20.6042235	106.794849	-65.015576	9.7538105	98.271999
-29.855734	6.449245	100.618782	-9.314358	14.92805	102.220596	47.541027	-1.924981	105.85215	44.936146	42.772137	107.512733	46.2385865	20.423578	106.6824415	-64.8673025	9.432522	97.7587505
-30.224184	6.497453	100.363693	-9.140854	14.709496	101.941833	47.579861	-2.047522	105.510376	44.977814	42.603924	107.242203	46.2788375	20.278201	106.3762895	-64.5605455	9.140791	97.5073765
-30.579552	6.570271	100.104866	-8.995042	14.542797	101.665726	47.616806	-2.158381	105.284294	45.009312	42.480728	106.896271	46.313059	20.1611735	106.0902825	-64.303143	8.9244205	97.2411695
-30.968178	6.666507	99.66716	-8.94359	14.353393	101.294777	47.655209	-2.331609	105.229805	45.032787	42.316933	106.702682	46.343998	19.992662	105.9662435	-64.231178	8.714124	96.6233105
-31.368225	6.788156	99.379158	-8.96518	14.157431	101.049461	47.650192	-2.482799	105.090752	45.026745	42.132702	106.571854	46.3384685	19.8249515	105.831303	-64.2688285	8.4899105	96.267619
-31.86797	6.974432	99.423363	-9.018685	13.948913	101.01889	47.415031	-2.597169	104.994675	44.942444	41.996651	106.360123	46.1787375	19.699741	105.677399	-64.2161075	8.198085	96.360381
-32.686077	7.296056	99.814018	-9.249648	13.630454	101.215126	47.287872	-2.907094	104.775642	44.634106	41.739315	106.11657	45.960989	19.4161105	105.446106	-64.460285	7.8447975	96.984146
-33.19418	7.461951	100.270638	-9.461579	13.378509	101.471916	46.938904	-3.062558	104.844025	44.377499	41.548523	105.983269	45.6582015	19.2429825	105.413647	-64.5813595	7.5140355	97.530185
-33.753384	7.592966	100.752434	-9.691022	13.096481	101.818207	46.797573	-3.283883	104.82148	44.13343	41.366177	105.880943	45.4655015	19.041147	105.3512115	-64.8475455	7.151815	98.2852025
-34.25351	7.704327	101.313042	-9.887527	12.804787	102.19854	46.621559	-3.504658	104.826775	43.888756	41.164345	105.798958	45.2551575	18.8298435	105.3128665	-65.0302115	6.7797305	99.0842135
-34.691105	7.841958	101.910294	-10.059145	12.501687	102.574646	46.410439	-3.732118	104.84877	43.661774	40.961296	105.66301	45.0361065	18.614589	105.25589	-65.1543965	6.388785	99.893402
-35.080391	8.007124	102.464058	-10.201149	12.187083	102.899811	46.251675	-3.956623	104.822014	43.415764	40.771053	105.478241	44.8337195	18.407215	105.1501275	-65.2360175	5.966951	100.6494945
-35.470276	8.240641	102.946426	-10.356398	11.888179	103.170074	46.098003	-4.165356	104.760361	43.165947	40.545128	105.274651	44.631975	18.189886	105.017506	-65.344771	5.586472	101.322642
-36.016075	8.713504	103.496124	-10.611445	11.456717	103.48394	45.800087	-4.462337	104.679466	42.773117	40.223892	104.911232	44.286602	17.8807775	104.795349	-65.509492	5.0326565	102.172531
-36.299809	8.98361	103.782043	-10.796939	11.183043	103.623268	45.580421	-4.64993	104.673622	42.533558	40.007271	104.755493	44.0569895	17.6786705	104.7145575	-65.6508675	4.6874155	102.5319785
-36.583229	9.325048	103.83477	-10.993472	10.936352	103.692139	45.380932	-4.831345	104.70433	42.305305	39.814056	104.645416	43.8431185	17.4913555	104.674873	-65.8300625	4.3813485	102.709405
-36.787689	9.665442	103.820251	-11.214282	10.719187	103.712097	45.216198	-4.997378	104.728439	42.100121	39.656918	104.561165	43.6581595	17.32977	104.644802	-66.0867235	4.108604	102.779392
-36.909954	10.034231	103.782639	-11.3908	10.543061	103.694702	45.016815	-5.140118	104.745636	41.897198	39.502136	104.481461	43.4570065	17.181009	104.6135485	-66.2386065	3.905113	102.7758555
-36.963768	10.463747	103.753952	-11.55289	10.373039	103.665939	44.842255	-5.26917	104.722214	41.709229	39.36554	104.394974	43.275742	17.048185	104.558594	-66.381522	3.697893	102.773284
-36.948219	10.997198	103.71032	-11.711607	10.231161	103.63855	44.680302	-5.380361	104.660126	41.526543	39.261147	104.341438	43.1034225	16.940393	104.500782	-66.5266365	3.521929	102.776318
-36.853798	11.796789	103.843216	-11.923596	10.059322	103.734657	44.414101	-5.505688	104.56395	41.273903	39.128189	104.306831	42.844002	16.8112505	104.4353905	-66.691194	3.3073935	103.0339235
-36.692955	12.433772	103.992935	-12.066664	9.975899	103.875282	44.25486	-5.569151	104.505814	41.115421	39.06741	104.3265	42.6851405	16.7491295	104.416157	-66.8184685	3.2026685	103.334407
-36.524578	13.028889	104.243645	-12.184377	9.900467	104.085861	44.083565	-5.599422	104.459358	40.965397	39.031769	104.389214	42.524481	16.7161735	104.424286	-66.893235	3.0847605	103.747436
-36.281784	13.660242	104.528725	-12.31011	9.862234	104.327438	43.940655	-5.631073	104.477798	40.843399	38.999901	104.477585	42.392027	16.684414	104.4776915	-67.012247	3.040054	104.1771845
-35.922916	14.369543	104.729996	-12.462383	9.843402	104.527512	43.823105	-5.672665	104.518318	40.745071	38.984318	104.587959	42.284088	16.6558265	104.5531385	-67.208854	3.0309775	104.5018855
-35.575073	15.050035	104.834297	-12.60692	9.855023	104.678741	43.707531	-5.697139	104.564156	40.667336	38.9706	104.670242	42.1874335	16.6367305	104.617199	-67.4012735	3.0733155	104.740283
-35.096596	15.822774	104.815636	-12.758328	9.869454	104.72673	43.578804	-5.710788	104.616753	40.574368	38.966888	104.740616	42.076586	16.62805	104.6786845	-67.593242	3.110858	104.7747755
-34.401634	16.919277	104.665329	-12.981638	9.852362	104.660782	43.388393	-5.738355	104.549599	40.387871	38.959389	104.782784	41.888132	16.610517	104.6661915	-67.851408	3.094207	104.6553725
-33.809067	17.696705	104.62664	-13.100776	9.809143	104.628929	43.229679	-5.718081	104.37999	40.239143	38.977005	104.759804	41.734411	16.629462	104.569897	-67.935963	2.988824	104.687961
-33.172329	18.437885	104.638962	-13.203621	9.776207	104.606735	43.077595	-5.688802	104.165314	40.077072	38.996822	104.713585	41.5773335	16.65401	104.4394495	-67.9845755	2.898404	104.7740205
-32.444424	19.255716	104.620148	-13.319382	9.754817	104.604828	42.945869	-5.652174	103.961143	39.914158	39.013023	104.631493	41.4300135	16.6804245	104.296318	-68.0687775	2.8292095	104.913338
-31.730852	20.041182	104.598442	-13.397077	9.754155	104.588318	42.844627	-5.617075	103.836121	39.760265	39.03886	104.524933	41.302446	16.7108925	104.180527	-68.0966	2.7974175	104.996109
-30.920624	20.840229	104.406776	-13.47011	9.746292	104.52684	42.773571	-5.589966	103.76619	39.605835	39.032833	104.453575	41.189703	16.7214335	104.1098825	-68.129923	2.7711505	104.9437975
-29.996204	21.664997	104.167343	-13.533908	9.733443	104.41272	42.740322	-5.597715	103.737007	39.491238	39.020462	104.35704	41.11578	16.7113735	104.0470235	-68.183596	2.7555125	104.7784165
-28.60351	22.909931	103.716682	-13.610329	9.673758	104.219666	42.671673	-5.685141	103.769516	39.365658	38.92308	104.171394	41.0186655	16.6189695	103.970455	-68.2393235	2.7285465	104.468877
-27.587969	23.735308	103.419685	-13.630849	9.618329	104.132629	42.627853	-5.793455	103.79834	39.316483	38.815342	104.049835	40.972168	16.5109435	103.9240875	-68.233866	2.7257145	104.3411705
-26.427063	24.628054	103.221283	-13.631718	9.525977	104.096352	42.58371	-5.943531	103.84375	39.308979	38.685928	103.959633	40.9463445	16.3711985	103.9016915	-68.2097805	2.6807555	104.2910125
-25.280285	25.480986	103.101692	-13.630888	9.394395	104.114357	42.555687	-6.106077	103.960434	39.354641	38.536461	104.00705	40.955164	16.215192	103.983742	-68.21694	2.573598	104.244972
-24.061964	26.349253	103.068855	-13.659591	9.242564	104.234985	42.571766	-6.285538	104.218925	39.472008	38.361256	104.241333	41.021887	16.037859	104.230129	-68.341069	2.447269	104.239841
-22.762169	27.296347	103.284988	-13.69591	9.087668	104.491356	42.653309	-6.443763	104.731621	39.685658	38.230618	104.789116	41.1694835	15.8934275	104.7603685	-68.5613035	2.2819085	104.2223435
-21.528418	28.203524	103.800873	-13.795431	8.96781	104.924049	42.809063	-6.531051	105.51107	39.992966	38.245598	105.710136	41.4010145	15.8572735	105.610603	-68.9918765	2.0783465	104.237495
-19.410849	29.666975	105.118752	-14.036253	8.921951	105.896507	43.140415	-6.441125	107.025383	40.491512	38.408962	107.668365	41.8159635	15.9839185	107.346874	-69.8884695	1.8599835	104.44614
-18.090429	30.609768	106.285919	-14.217648	8.992714	106.702446	43.40118	-6.237203	108.136665	40.792992	38.589329	109.105301	42.097086	16.176063	108.620983	-70.532382	1.809365	104.783909
-16.656168	31.585917	107.580246	-14.406045	9.119515	107.551338	43.657818	-5.923441	109.18853	40.996876	38.875946	110.534958	42.327347	16.4762525	109.861744	-71.139437	1.7627775	105.240932
-15.260153	32.48011	108.893845	-14.588787	9.309557	108.360542	43.892437	-5.566908	110.120033	41.049431	39.197941	111.84684	42.470934	16.8155165	110.9834365	-71.648508	1.8035975	105.7376475
-13.845661	33.351471	110.009697	-14.76465	9.559316	109.052315	44.100719	-5.117209	110.918579	40.976494	39.54269	113.043282	42.5386065	17.2127405	111.9809305	-72.0679065	1.9058915	106.1236995
-12.559191	34.188641	110.960564	-14.945096	9.855803	109.552696	44.261402	-4.645353	111.632179	40.860119	39.904003	114.056778	42.5607605	17.629325	112.8444785	-72.4509525	2.082281	106.2609135
-11.234699	34.948559	111.630333	-15.125876	10.180835	109.847137	44.418545	-4.206587	112.222145	40.660378	40.226963	114.887688	42.5394615	18.010188	113.5549165	-72.7912135	2.351482	106.1393575
-9.156482	35.935314	112.081291	-15.44147	10.661631	109.86898	44.554081	-3.586639	113.019302	40.378151	40.621738	115.832947	42.466116	18.5175495	114.4261245	-73.349056	2.8057125	105.3118355
-7.908694	36.510323	112.129761	-15.635678	10.956101	109.706009	44.581448	-3.274652	113.500175	40.172394	40.812027	116.280258	42.376921	18.7686875	114.8902165	-73.648277	3.1435145	104.5218015
-6.571779	36.998394	111.991974	-15.800627	11.230721	109.494041	44.604462	-3.056733	113.954605	39.962082	40.955379	116.530518	42.283272	18.949323	115.2425615	-73.884526	3.512119	103.7455205
-5.369235	37.34288	111.771729	-15.917951	11.446021	109.255692	44.608704	-2.925234	114.374748	39.845814	41.046837	116.649559	42.227259	19.0608015	115.5121535	-74.063161	3.8312405	102.9992305
-4.22559	37.570023	111.56472	-16.003967	11.584098	109.020233	44.601528	-2.87923	114.783455	39.806225	41.078259	116.712486	42.2038765	19.0995145	115.7479705	-74.2118105	4.0686815	102.2924955
-3.094537	37.743073	111.427483	-16.032679	11.655521	108.806969	44.617867	-2.895315	115.124336	39.801823	41.028763	116.712845	42.209845	19.066724	115.9185905	-74.275203	4.244318	101.6953475
-2.06859	37.770523	111.251556	-16.012457	11.660619	108.589813	44.651638	-2.955302	115.361618	39.88084	40.961823	116.677689	42.266239	19.0032605	116.0196535	-74.291153	4.3179775	101.1599725
-0.740385	37.631996	111.079536	-15.896225	11.640482	108.299957	44.718948	-3.03254	115.507233	40.02301	40.859665	116.597977	42.370979	18.9135625	116.052605	-74.163429	4.3674015	100.547309
0.043336	37.439381	110.972977	-15.751755	11.627582	108.128319	44.797226	-3.069205	115.454529	40.126774	40.804768	116.463745	42.462	18.8677815	115.959137	-73.96551	4.3873825	100.297501
0.754393	37.2514	110.858727	-15.574935	11.641352	107.965424	44.891441	-3.077576	115.313133	40.295799	40.800056	116.340187	42.59362	18.86124	115.82666	-73.74349	4.421464	100.104188
1.362986	36.997787	110.841461	-15.371423	11.6768	107.82666	44.987679	-3.024171	115.106163	40.428604	40.830276	116.263023	42.7081415	18.9030525	115.684593	-73.4509875	4.4505475	99.968727
1.855174	36.661716	110.879204	-15.170039	11.74906	107.742271	45.120457	-2.910501	114.851471	40.5681	40.890999	116.221931	42.8442785	18.990249	115.536701	-73.1843565	4.507871	99.947841
2.165468	36.325489	111.017738	-14.986023	11.857853	107.713928	45.250362	-2.747624	114.621964	40.694412	41.045101	116.255714	42.972387	19.1487385	115.438839	-72.944433	4.5669675	99.989017
2.354218	35.984978	111.155846	-14.828274	12.012648	107.724213	45.3773	-2.524093	114.410416	40.78685	41.25185	116.353287	43.082075	19.3638785	115.3818515	-72.738623	4.6614175	100.0665745
2.428477	35.354076	111.26667	-14.66413	12.344625	107.776962	45.538624	-2.136709	114.137825	40.816914	41.597538	116.464149	43.177769	19.7304145	115.300987	-72.506029	4.9588355	100.252937
2.330344	34.883636	111.23909	-14.606957	12.625812	107.814003	45.621765	-1.883651	114.005699	40.771618	41.840183	116.461304	43.1966915	19.978266	115.2335015	-72.4106055	5.273358	100.3945045
2.094579	34.35334	111.148308	-14.599569	12.949036	107.862785	45.642574	-1.663855	113.874283	40.893261	42.067589	116.227196	43.2679175	20.201867	115.0507395	-72.4670555	5.696205	100.6748305
1.697014	33.771725	110.892502	-14.636219	13.267185	107.963112	45.6082	-1.482717	113.648354	40.683701	42.312698	115.990242	43.1459505	20.4149905	114.819298	-72.4183885	6.1193795	101.106926
1.380662	33.158405	110.425415	-14.73737	13.614455	108.208206	45.430473	-1.361696	113.207779	40.571632	42.505436	115.357849	43.0010525	20.57187	114.282814	-72.4757925	6.65704	102.133598
0.834808	32.54985	109.906914	-14.90309	13.910646	108.54763	45.093403	-1.301413	112.41748	40.477917	42.680275	114.204063	42.78566	20.689431	113.3107715	-72.59184	7.131861	103.7844885
0.302857	31.788609	109.280243	-15.077157	14.065632	108.920586	44.622829	-1.308785	111.497078	40.374062	42.737534	112.659943	42.4984455	20.7143745	112.0785105	-72.6527595	7.4168895	105.7626615
-0.638043	30.532524	108.676491	-15.225366	13.928281	109.680832	44.098438	-1.617884	110.026428	40.00349	42.357491	110.368515	42.050964	20.3698035	110.1974715	-72.501696	7.4867585	109.1641925
-1.245641	29.732382	108.521057	-15.246837	13.655888	110.199059	43.7967	-1.880848	109.458885	39.665684	41.957787	109.201729	41.731192	20.0384695	109.330307	-72.224866	7.2733065	111.067811
-1.814153	28.944471	108.506378	-15.220451	13.338037	110.652664	43.530022	-2.206498	109.382721	39.446163	41.516941	108.39505	41.4880925	19.6552215	108.8888855	-71.9289945	7.0208525	112.4164425
-2.310745	28.2055	108.588722	-15.190443	12.990385	111.023926	43.406746	-2.487788	109.324074	39.395679	41.064781	108.011353	41.4012125	19.2884965	108.6677135	-71.7820985	6.6922735	113.3801385
-2.733199	27.501163	108.598312	-15.119825	12.618892	111.305115	43.340786	-2.7986	109.466896	39.419044	40.664406	107.713615	41.379915	18.932903	108.5902555	-71.619565	6.304881	114.0199745
-3.149201	26.88748	108.66954	-15.023738	12.233586	111.476768	43.336758	-3.153482	109.69194	39.466209	40.348911	107.606956	41.4014835	18.5977145	108.649448	-71.4489595	5.8694575	114.304088
-3.527328	26.370489	108.761749	-14.931607	11.899747	111.550262	43.376274	-3.409113	109.781738	39.590931	40.114773	107.687668	41.4836025	18.35283	108.734703	-71.3468165	5.446664	114.365821
-3.932351	25.83029	108.927155	-14.846765	11.503228	111.591637	43.44463	-3.637655	109.954926	39.800465	39.935104	107.954994	41.6225475	18.1487245	108.95496	-71.3160775	4.8577315	114.228314
-4.125512	25.663933	109.154572	-14.838912	11.369714	111.698555	43.460293	-3.692583	110.035965	39.921139	39.869553	108.303658	41.690716	18.088485	109.1698115	-71.36854	4.650943	114.2272985
-4.253014	25.614691	109.486938	-14.866524	11.300896	111.87011	43.43803	-3.677552	110.173355	40.019997	39.900204	108.720253	41.7290135	18.111326	109.446804	-71.4620615	4.490466	114.293416
-4.327453	25.6863	109.881798	-14.930998	11.319207	112.074425	43.439526	-3.614202	110.305473	40.114063	39.980759	109.191284	41.7767945	18.1832785	109.7483785	-71.6387905	4.4551355	114.4004715
-4.340135	25.816441	110.275803	-14.989872	11.376894	112.280228	43.435574	-3.500459	110.382736	40.163326	40.101105	109.642113	41.79945	18.300323	110.0124245	-71.779194	4.453465	114.5480315
-4.314425	26.013672	110.573387	-15.066503	11.473173	112.42701	43.391415	-3.335118	110.349213	40.149914	40.280384	109.983421	41.7706645	18.472633	110.166317	-71.9036705	4.473713	114.687703
-4.213037	26.262039	110.72538	-15.144552	11.588	112.466797	43.31147	-3.139865	110.187874	40.072433	40.475822	110.180771	41.6919515	18.6679785	110.1843225	-71.9810555	4.5080215	114.7492715
-3.951252	26.712111	110.72216	-15.218759	11.775716	112.348709	43.187675	-2.83336	109.760735	39.895096	40.821945	110.229111	41.5413855	18.9942925	109.994923	-71.9789035	4.5571395	114.702495
-3.664975	27.023674	110.599808	-15.26137	11.878032	112.204254	43.111641	-2.622407	109.508095	39.798416	40.988338	110.234596	41.4550285	19.1829655	109.8713455	-71.9777685	4.5730985	114.5371625
-3.363292	27.296785	110.439407	-15.30002	11.987486	112.07093	43.101398	-2.454782	109.358833	39.71854	41.125401	110.259483	41.409969	19.3353095	109.809158	-72.010009	4.6396625	114.332702
-3.062927	27.594896	110.419174	-15.330945	12.043593	111.98423	43.101311	-2.344273	109.314659	39.654392	41.224438	110.357033	41.3778515	19.4400825	109.835846	-72.0397415	4.6471035	114.132614
-2.680751	27.890381	110.463585	-15.386237	12.086438	111.986557	43.061466	-2.2731	109.473885	39.632759	41.281937	110.524055	41.3471125	19.5044185	109.99897	-72.1195865	4.6684575	113.974144
-2.289284	28.144333	110.593071	-15.444798	12.095671	112.106346	43.098351	-2.271095	109.803055	39.661949	41.32053	110.836006	41.38015	19.5247175	110.3195305	-72.269746	4.6666245	113.8931615
-1.879782	28.408054	110.901466	-15.525389	12.09999	112.353828	43.199837	-2.304117	110.403015	39.756508	41.318871	111.341133	41.4781725	19.507377	110.872074	-72.5289505	4.692603	113.835582
-1.194148	28.909147	111.688927	-15.668087	12.15136	112.937798	43.515877	-2.30283	111.776947	39.870464	41.371555	112.472069	41.6931705	19.5343625	112.124508	-73.0293445	4.7683575	113.751088
-0.704089	29.304617	112.401726	-15.781662	12.205956	113.423248	43.790176	-2.23129	112.802902	39.976467	41.414883	113.384796	41.8833215	19.5917965	113.093849	-73.4466455	4.8201155	113.752647
-0.138676	29.688543	113.157776	-15.861763	12.239432	113.865784	44.054985	-2.135533	113.757683	40.089161	41.484428	114.414993	42.072073	19.6744475	114.086338	-73.795599	4.8044165	113.64523
0.305544	30.051586	114.013924	-15.939678	12.252973	114.200928	44.299961	-2.013153	114.560745	40.233356	41.54797	115.47612	42.2666585	19.7674085	115.0184325	-74.1460145	4.7385375	113.3834235
0.803999	30.42421	114.813957	-15.997131	12.243704	114.393723	44.48357	-1.835458	115.159035	40.359947	41.667728	116.503456	42.4217585	19.916135	115.8312455	-74.4160205	4.571273	112.9562005
1.277598	30.71298	115.567352	-16.04187	12.252522	114.444992	44.595444	-1.674872	115.472069	40.464054	41.749756	117.538452	42.529749	20.037442	116.5052605	-74.613489	4.467602	112.3847235
1.701035	31.034288	116.266167	-16.073563	12.326456	114.441895	44.65612	-1.465265	115.472923	40.515915	41.834633	118.427483	42.5860175	20.184684	116.950203	-74.7331435	4.468228	111.933587
2.311708	31.504519	117.019287	-16.042812	12.671071	114.487907	44.690231	-1.027436	115.187088	40.49509	42.034157	119.402863	42.5926605	20.5033605	117.2949755	-74.6782845	4.8387815	111.6808385
2.736778	31.78727	117.353928	-16.028238	13.065063	114.589333	44.733109	-0.689605	115.02887	40.489433	42.237419	119.69973	42.611271	20.773907	117.3643	-74.667747	5.356219	111.814366
3.132981	32.056744	117.539169	-15.983161	13.523398	114.734863	44.797779	-0.287021	114.927399	40.490242	42.56422	119.866371	42.6440105	21.1385995	117.396885	-74.6103325	5.9081965	112.072841
3.471024	32.290936	117.622963	-15.93997	13.964632	114.880844	44.85371	0.071173	114.874992	40.473598	42.900513	119.930473	42.663654	21.485843	117.4027325	-74.543594	6.443421	112.3589555
3.828866	32.434334	117.647324	-15.867626	14.329118	115.016899	44.902203	0.349662	114.806473	40.474003	43.165043	119.951614	42.688103	21.7573525	117.3790435	-74.423355	6.9008835	112.6547545
4.221338	32.438011	117.639839	-15.804238	14.595567	115.156471	44.913307	0.496887	114.695183	40.488277	43.351467	119.914261	42.700792	21.924177	117.304722	-74.309268	7.266957	113.00822
4.61145	32.333488	117.631104	-15.726135	14.756083	115.28772	44.895542	0.548441	114.546539	40.575634	43.385296	119.814857	42.735588	21.9668685	117.180698	-74.187858	7.5452975	113.394742
5.230094	31.949553	117.637787	-15.645059	14.851521	115.416313	44.792095	0.494685	114.289299	40.767826	43.342567	119.753906	42.7799605	21.918626	117.0216025	-74.0700785	7.784416	113.8110235
5.64821	31.534338	117.630684	-15.609139	14.831673	115.454445	44.721767	0.419637	114.128326	40.879375	43.283237	119.734787	42.800571	21.851437	116.9315565	-74.018849	7.811909	113.9773335
6.088017	30.997272	117.547836	-15.625052	14.793104	115.447601	44.66663	0.348246	114.013763	40.952946	43.209793	119.739914	42.809788	21.7790195	116.8768385	-74.059892	7.8071885	114.0183635
6.535856	30.371162	117.428673	-15.66112	14.759702	115.425041	44.628922	0.269393	113.985947	40.958138	43.14967	119.721016	42.79353	21.7095315	116.8534815	-74.11577	7.8098725	113.9966005
7.005525	29.680538	117.271492	-15.697529	14.746483	115.402306	44.645317	0.211024	114.065842	40.923275	43.094479	119.715622	42.784296	21.6527515	116.890732	-74.179354	7.8402145	113.91388
7.490463	28.913626	117.139015	-15.714828	14.733775	115.394569	44.738491	0.167133	114.278328	40.883247	43.070194	119.723534	42.810869	21.6186635	117.000931	-74.240525	7.8488865	113.788207
8.009481	28.074894	117.058929	-15.692979	14.687757	115.385902	44.902168	0.12708	114.604065	40.864075	43.088261	119.767227	42.8831215	21.6076705	117.185646	-74.2690795	7.7678435	113.586158
8.841708	26.548409	116.894821	-15.593375	14.553695	115.314659	45.232384	0.097955	115.245041	40.867012	43.102543	119.871521	43.049698	21.600249	117.558281	-74.236448	7.507141	113.071037
9.452164	25.458887	116.780403	-15.470748	14.46902	115.193962	45.522556	0.087022	115.688347	40.880024	43.140556	119.995056	43.20129	21.613789	117.8417015	-74.142786	7.324251	112.5462225
10.076418	24.327587	116.654984	-15.343559	14.385197	114.979637	45.836685	0.084635	116.151009	40.890865	43.194782	120.083214	43.363775	21.6397085	118.1171115	-74.050893	7.1306855	111.8421625
10.668321	23.090704	116.405693	-15.177009	14.307502	114.697601	46.132305	0.100577	116.574898	40.900829	43.253117	120.082451	43.516567	21.676847	118.3286745	-73.870585	6.938157	111.0665275
11.316983	21.778536	116.109573	-14.988877	14.250962	114.385986	46.446411	0.159358	116.874756	40.920155	43.326393	119.99575	43.683283	21.7428755	118.435253	-73.661037	6.7590485	110.336719
11.954652	20.480457	115.799126	-14.762753	14.23457	114.081146	46.747757	0.207731	117.087135	40.98595	43.37962	119.765327	43.8668535	21.7936755	118.426231	-73.3923595	6.6754645	109.736061
12.574061	19.100199	115.420822	-14.468962	14.220172	113.833931	47.012466	0.257156	117.211212	41.096989	43.428467	119.378456	44.0547275	21.8428115	118.294834	-72.9926515	6.5975325	109.373028
13.517531	16.915545	114.915253	-13.962145	14.143817	113.479828	47.422642	0.350438	117.297211	41.387203	43.444519	118.668808	44.4049225	21.8974785	117.9830095	-72.3292125	6.3901555	108.9766465
14.131371	15.454681	114.629784	-13.606358	14.042849	113.158966	47.758438	0.334484	117.376114	41.66729	43.407753	118.112503	44.712864	21.8711185	117.7443085	-71.92558	6.2145795	108.5736235
14.679808	13.908413	114.280869	-13.242093	13.922506	112.714912	48.096676	0.281428	117.439842	41.861977	43.350105	117.646233	44.9793265	21.8157665	117.5430375	-71.4635125	6.0292455	107.8867865
15.239607	12.360203	113.906303	-12.920742	13.780294	112.130066	48.365593	0.219501	117.484329	42.059837	43.236813	117.08255	45.212715	21.728157	117.2834395	-71.054199	5.832431	106.9766925
15.760107	10.843596	113.50428	-12.642127	13.615698	111.412201	48.587479	0.120638	117.510857	42.271851	43.116154	116.497787	45.429665	21.618396	117.004322	-70.713919	5.613	105.82008
16.191572	9.237233	113.019348	-12.382509	13.412915	110.551659	48.801128	0.00128	117.483185	42.418736	42.950294	115.889145	45.609932	21.475787	116.686165	-70.37495	5.350043	104.417153
16.617636	7.712896	112.505814	-12.148777	13.168523	109.624931	48.97353	-0.203095	117.420998	42.544342	42.733902	115.217949	45.758936	21.2654035	116.3194735	-70.05649	5.0716425	102.9303885
17.149384	5.500301	111.678085	-11.775964	12.772623	108.174324	49.143028	-0.443238	117.156303	42.704727	42.419521	114.135674	45.9238775	20.9881415	115.6459885	-69.4758055	4.5571045	100.7026595
17.409216	4.026285	111.068283	-11.514155	12.492379	107.245216	49.184441	-0.567814	116.944733	42.837517	42.213562	113.392746	46.010979	20.822874	115.1687395	-69.039289	4.161884	99.3216925
17.637707	2.653952	110.50898	-11.282243	12.231662	106.43824	49.289825	-0.724496	116.678322	42.901928	42.02578	112.650322	46.0958765	20.650642	114.664322	-68.6603625	3.812682	98.212158
17.793892	1.331565	110.054306	-10.991105	11.978782	105.681252	49.405182	-0.878441	116.439941	42.954319	41.838295	112.054337	46.1797505	20.479927	114.247139	-68.1619605	3.477637	97.115365
17.81588	0.088892	109.725143	-10.75193	11.751808	105.120613	49.46516	-1.02869	116.262924	43.039421	41.639145	111.471626	46.2522905	20.3052275	113.867275	-67.7561505	3.1983885	96.373951
17.736855	-1.154146	109.490273	-10.788637	11.690401	104.921379	49.558697	-1.193262	116.144165	43.120522	41.478821	110.944389	46.3396095	20.1427795	113.544277	-67.9168835	3.2380225	96.298481
17.578897	-2.249081	109.358612	-10.348892	11.377419	104.431595	49.6325	-1.317013	116.035339	43.17704	41.344063	110.565926	46.40477	20.013525	113.3006325	-67.102554	2.741313	95.5625575
17.15728	-3.809294	109.253052	-10.682411	11.368303	104.457809	49.695999	-1.525984	115.981064	43.319778	41.052208	110.07872	46.5078885	19.763112	113.029892	-67.8727105	2.973494	95.885726
16.827105	-4.784061	109.185387	-9.976004	11.008171	104.052986	49.722107	-1.663872	115.946999	43.392708	40.900425	109.880913	46.5574075	19.6182765	112.913956	-66.5094155	2.3980655	95.192016
16.286041	-5.605354	109.098244	-9.844296	10.898473	103.999374	49.760036	-1.810234	115.893005	43.491867	40.746521	109.722862	46.6259515	19.4681435	112.8079335	-66.3145435	2.3288025	95.1908145
15.765262	-6.382982	108.963249	-9.950466	10.975139	104.196274	49.834961	-1.96125	115.795815	43.618664	40.624523	109.620544	46.7268125	19.3316365	112.7081795	-66.6277445	2.6186415	95.6843685
15.181944	-7.129701	108.815208	-9.549882	10.814376	104.035973	49.90649	-2.084226	115.68898	43.748535	40.545715	109.577393	46.8275125	19.2307445	112.6331865	-65.9272765	2.3980075	95.4387595
14.461747	-7.814503	108.681885	-9.417544	10.83349	104.158722	50.170868	-2.231741	115.464043	43.899822	40.49017	109.548973	47.035345	19.1292145	112.506508	-65.870433	2.5377655	95.810936
13.681284	-8.38441	108.547661	-9.212704	10.895163	104.294411	50.285576	-2.322971	115.31736	44.047684	40.442757	109.549477	47.16663	19.059893	112.4334185	-65.592038	2.730433	96.1554035
12.412543	-9.122462	108.410347	-8.926798	11.081061	104.6586	50.434856	-2.412697	115.115044	44.31945	40.39764	109.591545	47.377153	18.9924715	112.3532945	-65.230749	3.1696505	96.9639055
11.423965	-9.571149	108.399055	-8.753985	11.256755	104.995987	50.550026	-2.466931	115.016708	44.525681	40.401817	109.677338	47.5378535	18.967443	112.347023	-65.0458235	3.546067	97.644951
10.375131	-9.929538	108.406746	-8.617488	11.449793	105.355743	50.669266	-2.511818	114.957794	44.712975	40.424492	109.859421	47.6911205	18.956337	112.4086075	-64.9260965	3.943249	98.3028785
9.262987	-10.24244	108.415543	-8.525353	11.642334	105.738197	50.757809	-2.553201	114.893867	44.871792	40.464447	110.098602	47.8148005	18.955623	112.4962345	-64.8655065	4.329045	98.9801595
8.041772	-10.540551	108.425018	-8.496848	11.862269	106.129456	50.791328	-2.600782	114.831398	45.005413	40.494911	110.333504	47.8983705	18.9470645	112.582451	-64.8920665	4.7774735	99.676461
6.751862	-10.811662	108.559509	-8.521756	12.08407	106.561073	50.769127	-2.669719	114.755646	45.093498	40.500446	110.513542	47.9313125	18.9153635	112.634594	-64.9748245	5.2527765	100.487552
5.439391	-11.042254	108.684174	-8.620915	12.316763	107.007065	50.688118	-2.736423	114.707336	45.117077	40.464912	110.665443	47.9025975	18.8642445	112.6863895	-65.1444275	5.7692815	101.3277405
3.325028	-11.38261	109.018883	-8.815197	12.595121	107.668808	50.330906	-2.808599	114.838341	45.098625	40.374992	110.902298	47.7147655	18.7831965	112.8703195	-65.3451595	6.4070455	102.4672965
1.832663	-11.58119	109.298752	-8.937574	12.718169	108.07753	50.240685	-2.951137	114.905441	45.079823	40.268272	111.025528	47.660254	18.6585675	112.9654845	-65.535402	6.7777705	103.1895755
0.362022	-11.774899	109.629143	-9.047338	12.752935	108.493294	50.158756	-3.124401	114.99369	45.065926	40.117203	111.063263	47.612341	18.496401	113.0284765	-65.707017	7.009469	103.9581115
-1.086339	-11.986663	110.008133	-9.126341	12.709877	108.896957	50.099953	-3.312479	115.084206	45.04948	39.932766	111.00135	47.5747165	18.3101435	113.042778	-65.8273985	7.1096105	104.751136
-2.628889	-12.184766	110.44532	-9.136646	12.592454	109.272346	50.079853	-3.530595	115.185295	45.031693	39.703827	110.853889	47.555773	18.086616	113.019592	-65.829065	7.098292	105.5251
-4.109567	-12.363717	110.857605	-9.135899	12.443604	109.59375	50.104774	-3.773489	115.285095	45.010601	39.462929	110.626816	47.5576875	17.84472	112.9559555	-65.8294855	7.042488	106.2315445
-5.57313	-12.551255	111.19912	-9.105656	12.263211	109.831932	50.118263	-3.999535	115.337944	44.993153	39.244633	110.353386	47.555708	17.622549	112.845665	-65.76702	6.903873	106.818199
-7.853362	-12.746914	111.536766	-9.032169	11.951488	110.016617	50.14431	-4.331738	115.20517	44.983612	38.893913	109.891472	47.563961	17.2810875	112.548321	-65.628299	6.6218885	107.484913
-9.316624	-12.841468	111.523369	-8.963746	11.741692	110.008659	50.3069	-4.640963	114.806023	44.991814	38.612667	109.551201	47.649357	16.985852	112.178612	-65.576849	6.497532	107.838706
-10.807565	-12.915489	111.259293	-8.876844	11.490224	109.875885	50.206955	-4.896216	114.348709	45.026634	38.330193	109.217049	47.6167945	16.7169885	111.782879	-65.3704825	6.2634595	107.968891
-12.327244	-12.928991	110.889397	-8.774121	11.215324	109.667694	50.091076	-5.170065	113.705765	45.068333	38.037224	108.948174	47.5797045	16.4335795	111.3269695	-65.1279465	5.9970685	108.0084185
-13.796409	-12.927285	110.511742	-8.670976	10.95151	109.499001	49.949059	-5.49594	113.113548	45.123203	37.750191	108.703598	47.536131	16.1271255	110.908573	-64.878083	5.7758945	108.089429
-15.29692	-12.876612	110.356941	-8.589302	10.730199	109.444084	49.787445	-5.783222	112.513626	45.167549	37.484573	108.511208	47.477497	15.8506755	110.512417	-64.656101	5.6097225	108.375751
-16.769297	-12.789438	110.369804	-8.508576	10.529526	109.486343	49.616821	-6.022772	111.975792	45.227745	37.23806	108.350731	47.422283	15.607644	110.1632615	-64.439435	5.451408	108.8094245
-18.865559	-12.610802	110.771454	-8.374318	10.274733	109.744133	49.397621	-6.418634	111.333633	45.275715	36.886101	108.012901	47.336668	15.2337335	109.673267	-64.085304	5.3157325	109.814999
-20.263683	-12.429287	111.357536	-8.30906	10.133483	110.056984	49.247871	-6.640721	110.863983	45.251568	36.616783	107.760223	47.2497195	14.988031	109.312103	-63.8678395	5.278935	110.801865
-21.530416	-12.265324	112.038025	-8.226819	9.972859	110.416901	49.047535	-6.864858	110.494057	45.184158	36.368511	107.405998	47.1158465	14.7518265	108.9500275	-63.5694845	5.1938915	111.8837745
-22.730808	-12.095259	112.803635	-8.170394	9.767926	110.784622	48.844093	-7.104798	110.124901	45.073738	36.116547	107.019249	46.9589155	14.5058745	108.572075	-63.2997035	5.0299775	112.997169
-23.910124	-11.886546	113.681885	-8.166103	9.517908	111.182442	48.63158	-7.337639	109.722885	44.882721	35.817184	106.655075	46.7571505	14.2397725	108.18898	-63.0893565	4.7960435	114.175904
-24.98354	-11.661528	114.647163	-8.191597	9.227141	111.612228	48.355698	-7.644142	109.448311	44.653198	35.489063	106.187416	46.504448	13.9224605	107.8178635	-62.887642	4.5318215	115.4065925
-25.968424	-11.416659	115.659264	-8.279388	8.911768	112.072227	48.065506	-8.006083	109.253273	44.356422	35.130447	105.774521	46.210964	13.562182	107.513897	-62.76974	4.261354	116.630557
-27.294735	-10.956849	116.946342	-8.457279	8.448991	112.687172	47.524231	-8.507183	109.150505	43.942532	34.513222	105.275711	45.7333815	13.0030195	107.213108	-62.6479395	3.8949625	118.161236
-28.087109	-10.559608	117.600121	-8.60461	8.161608	112.999092	47.298592	-8.838458	109.137329	43.727749	34.153934	105.025375	45.5131705	12.657738	107.081352	-62.7223905	3.665478	118.916832
-28.758816	-10.133793	118.046364	-8.740887	7.910382	113.213516	47.100479	-9.120597	109.116653	43.542732	33.809132	104.822937	45.3216055	12.3442675	106.969795	-62.8033795	3.4764965	119.457237
-29.435942	-9.599876	118.40876	-8.879237	7.690868	113.396347	46.878311	-9.360511	109.113609	43.399231	33.57346	104.709335	45.138771	12.1064745	106.911472	-62.897245	3.2752615	119.881222
-29.923512	-9.038253	118.548058	-8.983062	7.497082	113.491188	46.68499	-9.528725	109.072426	43.271049	33.441441	104.66716	44.9780195	11.956358	106.869793	-62.9441435	3.037806	120.112583
-30.20623	-8.454437	118.476677	-9.055555	7.341651	113.503136	46.54644	-9.606607	109.005753	43.197994	33.381317	104.667046	44.872217	11.887355	106.8363995	-62.983327	2.795947	120.1698725
-30.490053	-7.699543	118.220375	-9.065034	7.234566	113.402542	46.503075	-9.612228	108.90741	43.191586	33.415886	104.711441	44.8473305	11.901829	106.8094255	-62.9773985	2.567303	119.9956585
-30.840897	-6.390088	117.497826	-9.042734	7.165713	113.034882	46.556683	-9.48265	108.698448	43.326725	33.595951	104.842232	44.941704	12.0566505	106.77034	-63.027172	2.2747755	119.299424
-30.875051	-5.472242	116.933693	-9.029352	7.202781	112.723984	46.566193	-9.339612	108.538795	43.405983	33.779465	104.922844	44.986088	12.2199265	106.7308195	-63.044792	2.1856355	118.7171485
-30.828047	-4.416238	116.347244	-9.041416	7.300854	112.417938	46.600101	-9.162595	108.363007	43.445091	33.968903	104.989456	45.022596	12.403154	106.6762315	-63.105428	2.198554	118.1596445
-30.707996	-3.228426	115.809319	-9.038484	7.448599	112.149193	46.610111	-8.97763	108.204292	43.470028	34.165997	105.022263	45.0400695	12.5941835	106.6132775	-63.1170375	2.3030145	117.6851085
-30.446636	-2.028443	115.174889	-9.006514	7.610176	111.835289	46.656925	-8.793679	108.110703	43.546078	34.383129	105.117378	45.1015015	12.794725	106.6140405	-63.1145295	2.425627	117.0565375
-30.157885	-0.782175	114.36657	-8.894979	7.74492	111.376366	46.799816	-8.61603	108.031906	43.720512	34.547417	105.241859	45.260164	12.9656935	106.6368825	-63.050122	2.5241465	116.1158495
-29.74472	0.546821	113.207222	-8.700852	7.85364	110.710464	47.055038	-8.44613	107.92308	44.025635	34.720882	105.35994	45.5403365	13.137376	106.64151	-62.9420405	2.569904	114.779418
-29.041328	2.584018	110.796867	-8.292285	7.975349	109.19471	47.496311	-8.262554	107.729996	44.702335	34.94669	105.591492	46.099323	13.342068	106.660744	-62.683893	2.60863	111.728676
-28.541925	4.023571	108.647667	-8.069737	8.075181	107.752815	47.956135	-8.249835	107.564583	45.261021	35.069866	105.826637	46.608578	13.4100155	106.69561	-62.748052	2.7403465	108.81002
-28.003401	5.527772	106.401756	-7.894153	8.222019	106.201424	48.194035	-8.187245	107.335327	45.802891	35.187977	105.929375	46.998463	13.500366	106.632351	-62.786769	2.943672	105.770497
-27.531179	7.062507	104.378174	-7.789595	8.401807	104.722687	48.253773	-8.183249	107.060394	46.169735	35.266846	105.987312	47.211754	13.5417985	106.523853	-62.790944	3.2618155	102.921521
-27.080101	8.681891	102.754036	-7.698307	8.630595	103.491661	48.185619	-8.157043	106.702652	46.368824	35.292503	105.967262	47.2772215	13.56773	106.334957	-62.6738355	3.69346	100.648365
-26.656898	10.31171	101.391747	-7.644341	8.867126	102.464203	48.187202	-8.156805	106.423149	46.527439	35.334297	105.777611	47.3573205	13.588746	106.10038	-62.6460025	4.145506	98.828026
-26.32272	12.002875	100.2099	-7.598022	9.054359	101.550613	48.186863	-8.193576	106.153763	46.62112	35.321648	105.624176	47.4039915	13.564036	105.8889695	-62.6000355	4.544682	97.2122565
-25.942513	14.493534	98.803917	-7.535428	9.218958	100.399208	48.165928	-8.200193	105.549492	46.752552	35.265011	105.329559	47.45924	13.532409	105.4395255	-62.530096	4.905507	95.3588905
-25.807016	16.179684	98.123741	-7.560526	9.250981	99.750671	48.051846	-8.224133	104.960587	46.790588	35.266216	105.121849	47.421217	13.5210415	105.041218	-62.542269	4.9809205	94.460124
-25.771273	17.820667	97.801834	-7.636252	9.266868	99.31813	47.833775	-8.220609	104.193069	46.696922	35.25193	104.898682	47.2653485	13.5156605	104.5458755	-62.5378525	5.0180755	94.0903845
-25.872829	19.524712	97.842667	-7.77311	9.28734	99.11618	47.500591	-8.222921	103.442833	46.552322	35.226414	104.593918	47.0264565	13.5017465	104.0183755	-62.5726765	5.0729335	94.2139845
-26.073816	21.165472	98.146996	-7.971463	9.312371	99.142776	47.172085	-8.253912	102.741394	46.355099	35.190018	104.374733	46.763592	13.468053	103.5580635	-62.706518	5.156689	94.7274885
-26.305189	22.789145	98.792145	-8.178815	9.325292	99.426422	46.848728	-8.210852	102.085266	46.152512	35.167408	104.192459	46.50062	13.478278	103.1388625	-62.85825	5.172306	95.7139815
-26.603773	24.435987	99.774979	-8.395184	9.33303	99.925049	46.487015	-8.170585	101.609711	45.948078	35.168068	104.137039	46.2175465	13.4987415	102.873375	-63.0079145	5.1673185	96.976723
-27.09479	26.745066	101.476563	-8.727258	9.365005	100.9758	46.054195	-8.077194	101.432991	45.676956	35.167564	104.580879	45.8655755	13.545185	103.006935	-63.3200915	5.184825	98.944665
-27.441177	28.23723	102.756897	-8.984282	9.435902	101.859375	45.93351	-8.015107	101.852356	45.579365	35.278351	105.245628	45.7564375	13.631622	103.548992	-63.7250015	5.240182	100.169758
-27.81839	29.801878	104.124901	-9.276196	9.55152	102.917694	45.934895	-7.878444	102.614784	45.538174	35.460392	106.208183	45.7365345	13.790974	104.4114835	-64.2889265	5.312066	101.4239045
-28.206768	31.180698	105.417809	-9.621533	9.698376	104.076553	46.028984	-7.784766	103.784927	45.546204	35.644878	107.324394	45.787594	13.930056	105.5546605	-65.03066	5.466696	102.5984455
-28.603733	32.555779	106.663605	-9.994955	9.881927	105.292038	46.207489	-7.697705	105.247673	45.581863	35.829536	108.546089	45.894676	14.0659155	106.896881	-65.884586	5.6979385	103.687195
-28.982168	33.946918	107.729279	-10.392095	10.100515	106.495682	46.384174	-7.572202	106.843307	45.626839	36.005249	109.799286	46.0055065	14.2165235	108.3212965	-66.7896965	5.9845065	104.6700675
-29.440685	35.261761	108.578201	-10.800863	10.311174	107.635178	46.552391	-7.47467	108.431587	45.644684	36.162575	110.965073	46.0985375	14.3439525	109.69833	-67.7002635	6.2783955	105.572026
-30.075935	37.168522	109.64167	-11.367019	10.597377	109.156128	46.811199	-7.292105	110.547134	45.559902	36.318394	112.508522	46.1855505	14.5131445	111.527828	-68.9195885	6.6816095	106.784428
-30.544609	38.331947	110.247383	-11.651385	10.70574	110.034195	46.876984	-7.153779	111.782181	45.488823	36.417049	113.345161	46.1829035	14.631635	112.563671	-69.4856735	6.779845	107.504719
-31.038757	39.456398	110.817764	-11.859557	10.722644	110.756393	46.990685	-7.047678	112.729408	45.42083	36.506359	114.058304	46.2057575	14.7293405	113.393856	-69.9248715	6.7159475	108.11893
-31.589392	40.453499	111.472198	-12.011026	10.623347	111.364052	47.116119	-6.937081	113.37944	45.352684	36.581768	114.680954	46.2344015	14.8223435	114.030197	-70.2564535	6.4243505	108.697907
-32.140327	41.38271	112.108925	-12.102385	10.473457	111.898788	47.228443	-6.854387	113.730705	45.260284	36.636314	115.206276	46.2443635	14.8909635	114.4684905	-70.4491335	6.0559505	109.3290855
-32.79874	42.29026	112.815605	-12.154446	10.305107	112.3806	47.287018	-6.810134	113.908424	45.182587	36.647026	115.512505	46.2348025	14.918446	114.7104645	-70.5436945	5.691768	110.0507355
-33.225082	43.037594	113.297966	-12.193007	10.154593	112.792755	47.275146	-6.794584	113.950172	45.139828	36.657021	115.606895	46.207487	14.9312185	114.7785335	-70.593501	5.3779675	110.8069765
-34.163631	44.181374	114.170013	-12.200418	9.956727	113.346695	47.206329	-6.782443	113.773766	45.043472	36.65733	115.555809	46.1249005	14.9374435	114.6647875	-70.5257365	4.9760105	112.0286025
-34.795425	44.867817	114.778839	-12.202048	9.847019	113.760818	47.148315	-6.794379	113.603577	44.926914	36.645569	115.40387	46.0376145	14.925595	114.5037235	-70.4417105	4.768443	113.0179125
-35.465931	45.532829	115.279152	-12.18317	9.740122	114.137589	47.072647	-6.794456	113.450111	44.837616	36.663738	115.211342	45.9551315	14.934641	114.3307265	-70.3214715	4.545603	113.9444515
-36.019382	46.013561	115.871986	-12.188198	9.636841	114.44149	47.003002	-6.723969	113.205101	44.719219	36.714375	114.884392	45.8611105	14.995203	114.0447465	-70.2375065	4.278479	114.8382335
NaN	NaN	NaN	-12.182574	9.541581	114.58992	46.884033	-6.605284	112.814369	44.543736	36.770218	114.516891	45.7138845	15.082467	113.66563	-70.0790325	4.000695	115.51421
NaN	NaN	NaN	-12.189014	9.448101	114.576744	46.671204	-6.464778	112.358246	44.363445	36.782719	114.130386	45.5173245	15.1589705	113.244316	-69.8953525	3.7372315	115.909172
NaN	NaN	NaN	-12.187533	9.354876	114.459015	46.451847	-6.386431	111.913612	44.176182	36.77029	113.753983	45.3140145	15.1919295	112.8337975	-69.6890805	3.5178225	116.0842325
NaN	NaN	NaN	-12.240469	9.162608	114.16938	46.151318	-6.464994	111.370087	43.968624	36.709503	113.365578	45.059971	15.1222545	112.3678325	-69.540909	3.2029615	115.9709275
-37.237885	43.663071	115.89267	-12.31348	9.039772	113.907158	45.972027	-6.515341	110.987518	43.903454	36.674911	113.158653	44.9377405	15.079785	112.0730855	-69.5647005	2.999759	115.7412305
-37.078167	42.96244	115.595734	-12.405409	8.98734	113.646721	45.732937	-6.538043	110.599373	43.809052	36.71727	112.90834	44.7709945	15.0896135	111.7538565	-69.5818125	2.8850665	115.5395855
-37.087921	42.475597	115.380905	-12.5016	8.994425	113.358902	45.460487	-6.491765	110.07589	43.636677	36.810051	112.572166	44.548582	15.159143	111.324028	-69.551782	2.829707	115.393776
-36.860626	41.889042	115.135132	-12.621106	9.065591	113.000145	45.153381	-6.374152	109.525131	43.380863	36.954334	112.043854	44.267122	15.290091	110.7844925	-69.509334	2.841091	115.2157975
-36.625923	41.298851	114.693962	-12.748462	9.196095	112.547791	44.87537	-6.204057	108.919991	43.051762	37.163822	111.449448	43.963566	15.4798825	110.1847195	-69.46049	2.9123075	114.9108625
-36.305351	40.785828	114.128197	-12.892421	9.358687	112.054848	44.634029	-6.013748	108.282021	42.706825	37.358944	110.765419	43.670427	15.672598	109.52372	-69.455269	3.044776	114.585976
-35.656723	39.965836	113.071564	-13.132016	9.617574	111.311066	44.229774	-5.785479	107.541634	42.179634	37.676281	109.680519	43.204704	15.945401	108.6110765	-69.468736	3.289747	114.0110555
-35.118298	39.363445	112.354851	-13.325553	9.739629	110.838295	43.985832	-5.65941	107.086372	41.838142	37.824635	108.976257	42.911987	16.0826125	108.0313145	-69.563093	3.3966455	113.6452755
-34.536896	38.829536	111.582169	-13.491225	9.831758	110.396454	43.713669	-5.574394	106.768585	41.511257	37.919636	108.329269	42.612463	16.172621	107.548927	-69.594913	3.490895	113.243981
-33.839596	38.322975	110.871651	-13.686657	9.883267	109.971703	43.510098	-5.565128	106.530556	41.230949	37.960194	107.748238	42.3705235	16.197533	107.139397	-69.7438375	3.569001	112.804009
-33.076157	37.793167	109.99192	-13.879721	9.860152	109.487091	43.35434	-5.606416	106.333687	41.008656	37.950409	107.297447	42.181498	16.1719965	106.815567	-69.94094	3.5483075	112.158615
-32.2612	37.253807	109.04995	-14.078339	9.831821	108.851776	43.189323	-5.676563	106.202866	40.843815	37.923607	106.931519	42.016569	16.123522	106.5671925	-70.173247	3.54012	111.1363595
-31.424812	36.761986	107.816277	-14.266811	9.780087	108.0354	43.035923	-5.785785	106.021103	40.738319	37.863804	106.618034	41.887121	16.0390095	106.3195685	-70.420743	3.5211645	109.7512315
-29.988871	36.121891	106.01963	-14.567046	9.69143	106.719994	42.715424	-5.985691	105.631134	40.622944	37.752434	105.935814	41.669184	15.8833715	105.783474	-70.803276	3.4994885	107.656514
-28.948608	35.714596	105.134918	-14.738769	9.598071	105.967583	42.44104	-6.106581	105.245163	40.446674	37.641308	105.503426	41.443857	15.7673635	105.3742945	-70.921395	3.4287785	106.5608715
-27.906137	35.358528	104.413513	-14.890875	9.535267	105.448463	42.158466	-6.216725	104.893112	40.243591	37.518333	105.106544	41.2010285	15.650804	104.999828	-70.9827785	3.41973	105.897098
-26.81933	35.137848	104.021896	-15.043447	9.500095	105.167854	41.915031	-6.321048	104.732964	40.093594	37.404602	104.817238	41.0043125	15.541777	104.775101	-71.0912065	3.458413	105.560607
-25.599157	34.90094	103.921509	-15.220603	9.481827	105.090416	41.746822	-6.375548	104.745377	40.014778	37.346859	104.765526	40.8808	15.4856555	104.7554515	-71.322006	3.4779985	105.4253805
-24.444613	34.697765	103.904808	-15.383941	9.488202	105.135643	41.649963	-6.375421	104.857048	39.959923	37.391121	104.849579	40.804943	15.50785	104.8533135	-71.572825	3.468554	105.4179725
-23.24144	34.646259	103.973602	-15.559459	9.526037	105.235397	41.571251	-6.319934	105.012451	39.894642	37.4804	105.009117	40.7329465	15.580233	105.010784	-71.8518645	3.471841	105.46001
-21.325708	34.512516	104.171631	-15.778139	9.655887	105.37648	41.450737	-6.142585	105.170403	39.777176	37.707741	105.306183	40.6139565	15.782578	105.238293	-72.1702345	3.529196	105.514667
-20.094732	34.526096	104.272804	-15.931874	9.807354	105.457306	41.376995	-5.969718	105.214928	39.690651	37.914932	105.451836	40.533823	15.972607	105.333382	-72.397571	3.642101	105.58123
-18.766922	34.605701	104.431236	-16.095688	9.965177	105.499146	41.266071	-5.738479	105.196823	39.576851	38.127975	105.625519	40.421461	16.194748	105.411171	-72.612837	3.735606	105.587121
-17.401011	34.668961	104.650139	-16.256683	10.136849	105.532227	41.146896	-5.46531	105.103592	39.451202	38.369869	105.870583	40.299049	16.4522795	105.4870875	-72.812415	3.8214185	105.5773665
-16.089375	34.832401	104.997681	-16.408609	10.336907	105.607674	41.019394	-5.151746	105.040833	39.331894	38.641937	106.208549	40.175644	16.7450955	105.624691	-72.992862	3.9287185	105.590657
-14.655413	34.951565	105.40435	-16.540997	10.589056	105.801834	40.929848	-4.821588	105.193901	39.240685	38.941349	106.734444	40.0852665	17.0598805	105.9641725	-73.1672605	4.1182315	105.6394955
-13.266042	35.081711	106.0186	-16.67457	10.890874	106.210205	40.958317	-4.438853	105.719734	39.229645	39.294331	107.495308	40.093981	17.427739	106.607521	-73.443121	4.354009	105.812889
-11.071956	35.375389	107.329559	-16.837355	11.434952	107.246605	41.352699	-3.833909	107.166443	39.361252	39.894783	109.089088	40.3569755	18.030437	108.1277655	-74.0316855	4.839467	106.3654445
-9.569628	35.483894	108.331535	-16.907982	11.824306	108.119308	41.70015	-3.344426	108.485161	39.467808	40.314026	110.377953	40.583979	18.4848	109.431557	-74.399943	5.163812	106.807059
-8.080556	35.728447	109.52153	-16.934072	12.187661	109.066223	42.108238	-2.858843	109.874817	39.582546	40.71006	111.686256	40.845392	18.9256085	110.7805365	-74.713536	5.4497135	107.3519095
-6.554979	35.752182	110.651932	-16.908459	12.489305	110.004715	42.530453	-2.414281	111.191849	39.699203	41.095509	113.001778	41.114828	19.340614	112.0968135	-74.931746	5.637996	107.9126165
-5.074017	35.766636	111.705933	-16.835114	12.701128	110.858711	42.926556	-2.029154	112.362717	39.801441	41.445522	114.282593	41.3639985	19.708184	113.322655	-75.0342265	5.694072	108.394767
-3.619073	35.826054	112.702896	-16.758858	12.837889	111.575653	43.278496	-1.738877	113.321198	39.931183	41.710918	115.384697	41.6048395	19.9860205	114.3529475	-75.1225555	5.6897575	108.7983585
-2.154244	35.743187	113.703621	-16.65374	12.936481	112.161888	43.584991	-1.49515	114.068665	40.051826	41.863777	116.2976	41.8184085	20.1843135	115.1831325	-75.1258885	5.6886485	109.1406435
0.036937	35.532776	114.578606	-16.47653	13.062084	112.826714	43.906754	-1.178643	114.836243	40.191753	42.025181	117.33017	42.0492535	20.423269	116.0832065	-75.0023135	5.700899	109.5702215
1.47068	35.359962	115.037941	-16.364178	13.152453	113.152817	44.070511	-0.988252	115.167702	40.281086	42.148869	117.772629	42.1757985	20.5803085	116.4701655	-74.9041545	5.7245975	109.8354685
2.799753	35.13752	115.381493	-16.265001	13.270118	113.381424	44.21756	-0.794776	115.407776	40.348087	42.283142	118.098976	42.2828235	20.744183	116.753376	-74.8128255	5.796053	110.009472
4.080136	34.909691	115.62529	-16.167936	13.397662	113.523315	44.346077	-0.5951	115.573395	40.362038	42.390232	118.339447	42.3540575	20.897566	116.956421	-74.6899295	5.897758	110.090209
5.35863	34.680882	115.780617	-16.084476	13.523692	113.587128	44.463875	-0.400208	115.678154	40.341297	42.523628	118.531906	42.402586	21.06171	117.10503	-74.571538	5.985674	110.069226
6.580304	34.328121	115.941849	-16.02413	13.653402	113.611893	44.543724	-0.203464	115.718933	40.307594	42.667286	118.632576	42.425659	21.231911	117.1757545	-74.473919	6.074893	110.0480315
7.80877	33.945251	115.899231	-15.976323	13.808447	113.590172	44.577141	0.015641	115.697655	40.269695	42.811279	118.703308	42.423418	21.41346	117.2004815	-74.376064	6.203434	109.9798625
9.559142	33.321953	115.893066	-15.922467	14.05717	113.553299	44.610813	0.297552	115.659546	40.212284	43.042904	118.724144	42.4115485	21.670228	117.191845	-74.2564825	6.444112	109.914753
10.634851	32.790512	115.869263	-15.878394	14.225739	113.516739	44.642078	0.481759	115.624023	40.198414	43.199345	118.72953	42.420246	21.840552	117.1767765	-74.177034	6.610926	109.8567015
11.719314	32.208836	115.836105	-15.852967	14.380078	113.504288	44.666733	0.635174	115.604401	40.177349	43.329983	118.738327	42.422041	21.9825785	117.171364	-74.127975	6.7775775	109.837212
12.762215	31.607464	115.808571	-15.809118	14.508965	113.479271	44.706676	0.777074	115.596352	40.141045	43.426975	118.74102	42.4238605	22.1020245	117.168686	-74.0420965	6.9159055	109.789856
13.728586	30.891022	115.862534	-15.760263	14.632027	113.468376	44.779488	0.917934	115.603241	40.14156	43.517635	118.697739	42.460524	22.2177845	117.15049	-73.98105	7.0462695	109.786262
14.764793	30.127579	115.727951	-15.675026	14.73528	113.46698	44.880978	1.043534	115.644524	40.146942	43.643097	118.690804	42.51396	22.3433155	117.167664	-73.864012	7.1272445	109.766296
15.713242	29.326054	115.637039	-15.558632	14.814726	113.478973	45.015835	1.156424	115.695068	40.164349	43.775032	118.677048	42.590092	22.465728	117.186058	-73.707356	7.163724	109.771888
17.15653	27.930283	115.54493	-15.320463	14.922648	113.517151	45.275227	1.259452	115.857147	40.245922	43.913338	118.593391	42.7605745	22.586395	117.225269	-73.4015005	7.258901	109.809033
18.070236	26.975161	115.439117	-15.123242	14.970896	113.548897	45.473511	1.307006	115.985176	40.344685	43.983242	118.484772	42.909098	22.645124	117.234974	-73.155582	7.296668	109.86282
18.947311	25.963194	115.288071	-14.902453	14.973506	113.563873	45.681744	1.332727	116.10453	40.482109	44.03014	118.315872	43.0819265	22.6814335	117.210201	-72.8868325	7.2655785	109.917545
19.815407	24.843767	115.195419	-14.66928	14.95466	113.557144	45.886742	1.351128	116.207214	40.620808	44.035961	118.108368	43.253775	22.6935445	117.157791	-72.592335	7.2157755	109.956497
20.620213	23.739573	114.96981	-14.44629	14.902713	113.527718	46.080944	1.315349	116.299606	40.754761	44.009212	117.855392	43.4178525	22.6622805	117.077499	-72.3104325	7.1431455	109.977937
21.410978	22.489866	114.809418	-14.252549	14.822255	113.448906	46.258953	1.24767	116.39695	40.880249	43.942245	117.585304	43.569601	22.5949575	116.991127	-72.074699	7.0495525	109.906685
22.16188	21.326704	114.635101	-14.086938	14.728178	113.33165	46.396652	1.142506	116.502014	40.998383	43.840157	117.280945	43.6975175	22.4913315	116.8914795	-71.8713935	6.9650245	109.7718205
23.150888	19.478947	114.357613	-13.868235	14.527911	113.096825	46.555614	0.939034	116.584755	41.125366	43.653248	116.858253	43.84049	22.296141	116.721504	-71.57696	6.759681	109.472146
23.814001	18.158691	114.153603	-13.728209	14.397259	112.941154	46.644707	0.789725	116.577484	41.201458	43.503677	116.484985	43.9230825	22.146701	116.5312345	-71.3795005	6.647817	109.3510735
24.412006	16.95558	113.956223	-13.591472	14.257118	112.832245	46.685238	0.658346	116.574799	41.242363	43.339417	116.123238	43.9638005	21.9988815	116.3490185	-71.1467445	6.5153545	109.3154715
24.913488	15.777299	113.873672	-13.424108	14.108928	112.801445	46.727772	0.539159	116.596512	41.285	43.158512	115.823593	44.006386	21.8488355	116.2100525	-70.854602	6.3690205	109.3928375
25.442696	14.67274	113.842484	-13.221695	13.976261	112.876633	46.904331	0.403253	116.652512	41.343124	43.007374	115.643219	44.1237275	21.7053135	116.1478655	-70.5671175	6.2472085	109.6054005
25.975857	13.473686	113.845528	-13.020144	13.839481	113.07988	47.039227	0.292722	116.741623	41.462349	42.890297	115.46656	44.250788	21.5915095	116.1040915	-70.291076	6.0874525	110.0556685
26.498726	12.353262	114.025566	-12.809688	13.69874	113.391434	47.203197	0.180605	116.843246	41.599098	42.789749	115.395943	44.4011475	21.485177	116.1195945	-70.0205235	5.912303	110.6632735
27.127895	10.7732	114.397003	-12.458112	13.46425	113.956467	47.459534	0.004447	117.095901	41.855465	42.64069	115.475571	44.6574995	21.3225685	116.285736	-69.5737235	5.6059315	111.627198
27.647438	9.747408	114.62883	-12.235114	13.338802	114.36409	47.601009	-0.103425	117.327431	42.061153	42.518234	115.57695	44.831081	21.2074045	116.4521905	-69.301309	5.4701995	112.2759895
28.103525	8.804366	114.943398	-12.04066	13.23742	114.799011	47.774017	-0.207708	117.582359	42.269745	42.432594	115.734253	45.021881	21.112443	116.658306	-69.103201	5.362397	112.939716
28.526804	7.934479	115.362358	-11.857852	13.17992	115.265526	47.944729	-0.319633	117.896927	42.4645	42.358109	115.957939	45.2046145	21.019238	116.927433	-68.9203185	5.340602	113.603619
28.735107	7.220544	115.802017	-11.714491	13.171643	115.766212	48.095177	-0.413168	118.280701	42.66024	42.290154	116.212776	45.3777085	20.938493	117.2467385	-68.8066905	5.404793	114.2856855
28.574297	6.82758	116.285202	-11.616347	13.18944	116.280914	48.237862	-0.496538	118.751404	42.847763	42.265011	116.513885	45.5428125	20.8842365	117.6326445	-68.7755065	5.4946435	114.9291835
28.367508	6.529669	116.822563	-11.588657	13.218337	116.802132	48.374279	-0.567366	119.247116	43.057625	42.238529	116.851974	45.715952	20.8355815	118.049545	-68.893266	5.6010925	115.554719
27.972551	6.24567	117.696274	-11.612407	13.271477	117.610527	48.511745	-0.615191	120.022072	43.247108	42.192451	117.370918	45.8794265	20.78863	118.696495	-69.1042405	5.754324	116.524559
27.634132	6.134774	118.246147	-11.675978	13.318346	118.0802	48.593853	-0.640101	120.479134	43.311996	42.155693	117.68309	45.9529245	20.757796	119.081112	-69.3048805	5.878896	117.079288
27.242815	6.077197	118.698105	-11.74435	13.323252	118.429016	48.634399	-0.654982	120.871201	43.379616	42.11087	117.948021	46.0070075	20.727944	119.409611	-69.4957075	5.91856	117.448421
26.852169	6.062077	118.962219	-11.80203	13.285996	118.654358	48.682709	-0.688452	121.072815	43.422451	42.080982	118.103302	46.05258	20.696265	119.5880585	-69.65664	5.875727	117.7206575
26.449543	6.051756	118.962837	-11.84158	13.209499	118.757484	48.67635	-0.747962	121.023224	43.468529	42.072315	118.120453	46.0724395	20.6621765	119.5718385	-69.7555995	5.7568215	117.9431295
26.064894	6.059132	118.704483	-11.847167	13.13773	118.766808	48.604687	-0.785489	120.800995	43.509506	42.055477	117.957542	46.0570965	20.634994	119.3792685	-69.7514305	5.640466	118.1543475
25.704685	6.245912	118.484261	-11.808178	13.090813	118.768272	48.54929	-0.830151	120.531151	43.571571	42.021297	117.761086	46.0604305	20.595573	119.1461185	-69.6767865	5.586053	118.3904255
25.233576	6.32175	118.338417	-11.721881	13.122322	118.848679	48.588421	-0.84388	120.273445	43.786304	42.042046	117.629639	46.1873625	20.599083	118.951542	-69.6311245	5.645561	118.745816
24.929482	6.506196	118.372978	-11.658318	13.18607	118.978035	48.665749	-0.832148	120.223442	44.01461	42.14716	117.52375	46.3401795	20.657506	118.873596	-69.6568155	5.714634	119.082474
24.718567	6.70865	118.458809	-11.612758	13.280903	119.152725	48.70372	-0.822056	120.220818	44.284889	42.370411	117.270187	46.4943045	20.7741775	118.7455025	-69.7198205	5.7876285	119.5599475
24.504183	6.921118	118.548538	-11.588716	13.390656	119.345177	48.726521	-0.842892	120.203468	44.500305	42.644909	116.821686	46.613413	20.9010085	118.512577	-69.790845	5.8803035	120.177777
24.270042	7.179998	118.639244	-11.54568	13.510267	119.522629	48.743671	-0.860606	120.123207	44.538082	42.720676	116.301239	46.6408765	20.930035	118.212223	-69.7322365	6.090499	120.833035
24.071608	7.444388	118.57737	-11.493364	13.658287	119.614777	48.749573	-0.881625	120.017853	44.397667	42.609032	115.997375	46.57362	20.8637035	118.007614	-69.560348	6.4528705	121.22194
23.828081	7.773544	118.410446	-11.400848	13.814219	119.578041	48.720119	-0.830627	119.868828	44.268547	42.477436	115.913177	46.494333	20.8234045	117.8910025	-69.296029	6.8050335	121.2650795
23.485916	8.270914	118.077621	-11.311581	14.057629	119.375923	48.826157	-0.685683	119.507263	44.324165	42.319229	116.115654	46.575161	20.816773	117.8114585	-69.198323	7.298485	120.9403875
23.2736	8.622789	117.869972	-11.218966	14.225383	119.152428	48.94862	-0.585847	119.35688	44.442867	42.343384	116.072128	46.6957435	20.8787685	117.714504	-69.1336755	7.5719975	120.590352
23.095934	9.013138	117.639328	-11.093809	14.37923	118.883705	49.035526	-0.44631	119.226646	44.558743	42.369091	115.949203	46.7971345	20.9613905	117.5879245	-68.9847525	7.7970695	120.1794855
22.985687	9.339634	117.430962	-10.959609	14.487129	118.578209	49.130455	-0.335537	119.055817	44.654705	42.360542	115.678558	46.89258	21.0125025	117.3671875	-68.811798	7.9617555	119.7892305
22.917103	9.573097	117.11657	-10.785183	14.523419	118.252327	49.251335	-0.291768	118.898842	44.716583	42.298786	115.292145	46.983959	21.003509	117.0954935	-68.554325	8.043329	119.4091605
22.902975	9.832535	116.80098	-10.529873	14.445609	117.922417	49.409985	-0.326549	118.804398	44.845314	42.163448	115.018867	47.1276495	20.9184495	116.9116325	-68.1873955	7.9727685	118.9332015
22.948776	10.065412	116.641464	-10.262239	14.319994	117.666481	49.585705	-0.409348	118.854927	45.061115	41.983616	114.945267	47.32341	20.787134	116.900097	-67.847888	7.852854	118.432865
23.135225	10.460199	116.680862	-9.84261	14.053514	117.500397	49.924423	-0.598611	119.11982	45.481171	41.762192	115.200424	47.702797	20.5817905	117.160122	-67.388017	7.5252375	117.840672
23.268864	10.805015	116.836838	-9.547047	13.817512	117.547058	50.193329	-0.654744	119.394699	45.723526	41.687946	115.58477	47.9584275	20.516601	117.4897345	-67.0525215	7.118423	117.6043815
23.40048	11.22226	117.143906	-9.257128	13.603518	117.755661	50.502457	-0.66655	119.796036	45.928963	41.623192	116.046211	48.21571	20.478321	117.9211235	-66.729966	6.728715	117.5901985
23.522305	11.65928	117.615036	-9.036297	13.483374	118.10466	50.782841	-0.775767	120.37326	46.184608	41.524628	116.607452	48.4837245	20.3744305	118.490356	-66.5563185	6.5923175	117.718964
23.640739	12.071575	118.249741	-8.873731	13.428201	118.476273	50.95071	-0.866625	121.074333	46.467728	41.427319	117.314621	48.709219	20.280347	119.194477	-66.456681	6.576055	117.758069
23.773722	12.525251	118.876015	-8.757	13.352682	118.823563	51.146172	-0.904341	121.847	46.680241	41.381218	117.949638	48.9132065	20.2384385	119.898319	-66.4272065	6.4669255	117.748807
23.86635	12.959335	119.328583	-8.695346	13.246989	119.165398	51.308037	-0.954992	122.403061	46.749767	41.319664	118.337486	49.028902	20.182336	120.3702735	-66.419594	6.311642	117.9605225
24.049788	13.575624	119.523964	-8.594449	13.183149	119.482628	51.411098	-0.995138	122.543762	46.864994	41.206741	118.472244	49.138046	20.1058015	120.508003	-66.326944	6.2604965	118.457253
24.198189	13.994283	119.359589	-8.47698	13.167675	119.589676	51.441402	-1.044517	122.285248	46.953823	41.103222	118.124138	49.1976125	20.0293525	120.204693	-66.1515725	6.3059975	118.974659
24.374018	14.458794	119.097374	-8.318048	13.13443	119.6483	51.476902	-1.087371	121.929909	47.075783	41.000168	117.746582	49.2763425	19.9563985	119.8382455	-65.9124385	6.3124615	119.4583545
24.628641	14.966455	118.930397	-8.106995	13.084741	119.700729	51.606686	-1.138595	121.694054	47.27282	40.906773	117.50016	49.439753	19.884089	119.597107	-65.653743	6.285393	119.804351
24.892653	15.454097	118.915894	-7.846529	13.02329	119.772293	51.813454	-1.181891	121.626747	47.543972	40.851017	117.439438	49.678713	19.834563	119.5330925	-65.371771	6.212017	120.0114935
25.211472	15.968002	119.028435	-7.580315	12.943752	119.870316	52.03088	-1.221853	121.617599	47.835751	40.834827	117.548546	49.9333155	19.806487	119.5830725	-65.0939455	6.081017	120.1575595
25.524162	16.517056	119.119514	-7.389005	12.871276	119.981781	52.236973	-1.246731	121.64167	48.045071	40.841068	117.726746	50.141022	19.7971685	119.684208	-64.919032	5.9453835	120.279354
26.006586	17.33252	119.309631	-7.221562	12.782201	120.186005	52.379578	-1.205381	121.738159	48.192699	40.889828	118.048203	50.2861385	19.8422235	119.893181	-64.7292625	5.7221785	120.478829
26.400883	17.903576	119.488037	-7.138741	12.757528	120.354828	52.496243	-1.190681	121.788406	48.274323	40.930031	118.269325	50.385283	19.869675	120.0288655	-64.662765	5.645381	120.6807905
26.837372	18.405605	119.633659	-7.061566	12.755031	120.495262	52.633125	-1.169679	121.834274	48.381725	40.963196	118.426529	50.507425	19.8967585	120.1304015	-64.630557	5.6133035	120.8601225
27.363487	18.804501	119.633118	-6.934346	12.740028	120.538208	52.777588	-1.126024	121.783806	48.50708	41.031513	118.511368	50.642334	19.9527445	120.147587	-64.511026	5.5273115	120.928829
27.88796	19.348583	119.612228	-6.783314	12.765702	120.465981	52.931999	-1.05403	121.616493	48.633156	41.112492	118.538605	50.7825775	20.029231	120.077549	-64.3492055	5.502173	120.854413
28.392967	19.844332	119.463371	-6.608528	12.812917	120.294746	53.069912	-0.93535	121.429153	48.7658	41.213711	118.460251	50.917856	20.1391805	119.944702	-64.134912	5.4866535	120.64479
28.883965	20.301399	119.307152	-6.472429	12.86935	120.088745	53.182636	-0.807043	121.297752	48.864311	41.330006	118.36953	51.0234735	20.2614815	119.833641	-63.9683315	5.4772185	120.343849
29.655684	20.897776	119.162628	-6.350753	12.963862	119.828239	53.34853	-0.659717	121.190857	48.940414	41.475792	118.206772	51.144472	20.4080375	119.6988145	-63.845978	5.5196865	119.9576635
30.203815	21.219433	119.010757	-6.306913	13.036275	119.703278	53.467434	-0.580449	121.221352	48.98687	41.566391	118.064812	51.227152	20.492971	119.643082	-63.840978	5.579579	119.763474
30.75102	21.590445	118.906105	-6.284045	13.109006	119.560814	53.495132	-0.503215	121.190872	49.019539	41.631607	117.957214	51.2573355	20.564196	119.574043	-63.8254255	5.653816	119.547585
31.35429	21.915524	118.809654	-6.274822	13.161037	119.351257	53.533596	-0.445343	121.16362	49.051182	41.688213	117.828644	51.292389	20.621435	119.496132	-63.842033	5.700639	119.206382
31.911104	22.189131	118.652641	-6.248979	13.210013	119.026657	53.508442	-0.376575	121.108559	49.078644	41.749115	117.73307	51.293543	20.68627	119.4208145	-63.791501	5.733756	118.6324995
32.419353	22.419611	118.441841	-6.218687	13.251805	118.683121	53.475044	-0.286202	121.03717	49.10125	41.816185	117.636726	51.288147	20.7649915	119.336948	-63.725521	5.7386185	118.029294
32.90073	22.639936	118.298958	-6.200396	13.29073	118.386841	53.442406	-0.190103	121.017075	49.086128	41.893345	117.57238	51.264267	20.851621	119.2947275	-63.665059	5.729839	117.4789545
33.577435	22.881866	118.3424	-6.24913	13.335989	118.104195	53.383984	-0.093376	121.166443	49.040298	41.998943	117.710793	51.212141	20.9527835	119.438618	-63.710401	5.7191945	116.769772
34.025742	23.019381	118.476151	-6.316372	13.359647	118.053009	53.330345	-0.065225	121.3526	48.988323	42.03894	117.881821	51.159334	20.9868575	119.6172105	-63.792078	5.7324365	116.4888075
34.479462	23.136776	118.649612	-6.411136	13.364429	118.07386	53.245205	-0.065194	121.499268	48.920692	42.052624	118.078186	51.0829485	20.993715	119.788727	-63.9052205	5.735143	116.358993
34.922211	23.215366	118.824936	-6.509529	13.348269	118.101105	53.145653	-0.086152	121.598175	48.846382	42.021164	118.25209	50.9960175	20.967506	119.9251325	-64.0150755	5.729032	116.2770775
35.255474	23.275089	118.978989	-6.626305	13.358428	118.087448	53.004753	-0.118749	121.680191	48.773739	41.991005	118.386665	50.889246	20.936128	120.033428	-64.141856	5.780728	116.141468
35.556297	23.272047	119.095207	-6.767185	13.39252	117.986275	52.862823	-0.168848	121.778229	48.701336	41.955082	118.485832	50.7820795	20.893117	120.1320305	-64.3164495	5.891923	115.8405195
35.4235	23.007853	119.162056	-6.934016	13.442233	117.704475	52.708447	-0.23777	121.902916	48.618572	41.910122	118.570564	50.6635095	20.836176	120.23674	-64.5315415	6.04829	115.17221
35.217178	22.448063	119.021919	-7.210656	13.481262	116.942009	52.42297	-0.336596	122.153839	48.429199	41.85173	118.658356	50.4260845	20.757567	120.4060975	-64.8473965	6.204957	113.4779205
35.118187	22.066116	118.860886	-7.410418	13.451874	116.308685	52.244175	-0.451403	122.159866	48.263832	41.779289	118.724251	50.2540035	20.663943	120.4420585	-65.0748395	6.239805	112.1753115
34.847748	21.693325	118.691406	-7.608406	13.398645	115.666031	52.027817	-0.590149	122.081924	48.072292	41.678169	118.708122	50.0500545	20.54401	120.395023	-65.2668665	6.25328	110.937039
34.55497	21.293747	118.416473	-7.792588	13.322891	115.138138	51.782162	-0.693163	121.920815	47.891216	41.591309	118.515732	49.836689	20.449073	120.2182735	-65.421865	6.196709	110.0580025
34.202648	20.937729	118.14016	-7.949617	13.242043	114.722206	51.63372	-0.800726	121.628937	47.740196	41.521839	118.354866	49.686958	20.3605565	119.9919015	-65.586192	6.1235295	109.4525105
33.628407	20.723429	118.016624	-8.078772	13.20662	114.430069	51.532036	-0.873783	121.387161	47.593895	41.456749	118.169853	49.5629655	20.291483	119.778507	-65.7205095	6.121757	109.081631
33.203724	20.439465	117.707947	-8.158531	13.218347	114.237381	51.433468	-0.869585	121.177658	47.488304	41.45026	117.92028	49.460886	20.2903375	119.548969	-65.777948	6.1463565	108.925793
32.405548	20.052151	117.30143	-8.236318	13.317122	114.01944	51.275562	-0.762347	120.924042	47.390644	41.514648	117.572571	49.333103	20.3761505	119.2483065	-65.805739	6.2580935	108.7905735
31.784218	19.750448	116.973518	-8.256927	13.438225	113.872887	51.183475	-0.659317	120.779678	47.332851	41.604568	117.415535	49.258163	20.4726255	119.0976065	-65.772017	6.4038245	108.6481675
31.143555	19.46047	116.648849	-8.281517	13.6068	113.758553	51.123726	-0.533052	120.5812	47.273521	41.721992	117.307594	49.1986235	20.59447	118.944397	-65.7616575	6.61913	108.572709
30.347183	19.240437	116.445282	-8.299392	13.81045	113.724312	51.041939	-0.368205	120.412216	47.209492	41.853954	117.243721	49.1257155	20.7428745	118.8279685	-65.7244995	6.8780255	108.6206555
29.481741	19.064051	116.346596	-8.34148	14.046888	113.812912	50.952679	-0.175162	120.295212	47.146183	42.022781	117.238235	49.049431	20.9238095	118.7667235	-65.732391	7.1699665	108.8591005
28.55855	18.908714	116.315796	-8.411212	14.313066	113.999321	50.855297	-0.013751	120.194138	47.106579	42.175217	117.284271	48.980938	21.080733	118.7392045	-65.803362	7.545399	109.2594375
27.558941	18.70336	116.29187	-8.508337	14.562199	114.201263	50.763584	0.106751	120.112244	47.048111	42.317642	117.453995	48.9058475	21.2121965	118.7831195	-65.9225215	7.9122015	109.6194065
25.923124	18.395124	116.336288	-8.750229	14.88972	114.448692	50.53212	0.225577	119.777954	46.917309	42.483948	117.904297	48.7247145	21.3547625	118.8411255	-66.2251725	8.4246775	110.0562585
24.796387	18.186865	116.20858	-8.947585	15.079019	114.529121	50.259037	0.274563	119.220261	46.800236	42.538074	118.197502	48.5296365	21.4063185	118.7088815	-66.4248065	8.7517195	110.3493605
23.629507	17.956671	115.974319	-9.183753	15.290162	114.571449	49.945633	0.252884	118.487129	46.69717	42.511223	118.421921	48.3214015	21.3820535	118.454525	-66.6889075	9.1982705	110.688373
22.378172	17.608967	115.678192	-9.470696	15.515031	114.641449	49.583633	0.171945	117.824898	46.560772	42.481495	118.54451	48.0722025	21.32672	118.184704	-67.0135945	9.703342	111.098194
21.090811	17.267138	115.560272	-9.769487	15.786293	114.78524	49.138157	0.192705	117.327438	46.471703	42.477425	118.718124	47.80493	21.335065	118.022781	-67.343904	10.237521	111.547699
19.792276	16.919582	115.538063	-10.06521	16.133341	115.005234	48.686474	0.30399	117.018082	46.333561	42.542694	118.922852	47.5100175	21.423342	117.970467	-67.6404375	10.84334	112.040001
18.498255	16.451628	115.433678	-10.354563	16.516146	115.277908	48.329117	0.411813	116.846657	46.181576	42.64933	119.053604	47.2553465	21.5305715	117.9501305	-67.9644725	11.5017205	112.6056855
16.467173	15.651824	115.46804	-10.696074	17.058758	115.604034	47.913998	0.617945	116.830597	45.997257	42.872936	119.159027	46.9556275	21.7454405	117.994812	-68.3477755	12.3720755	113.213256
15.133307	15.039548	115.405014	-10.850204	17.342812	115.715942	47.747543	0.794046	116.910591	45.887306	43.06044	119.154572	46.8174245	21.927243	118.0325815	-68.5178325	12.758381	113.3993025
13.760638	14.372049	115.253006	-10.943479	17.572277	115.728737	47.664448	1.007246	117.054161	45.804371	43.282463	119.066383	46.7344095	22.1448545	118.060272	-68.6213675	12.9996995	113.397202
12.405565	13.616273	115.062805	-10.987355	17.782997	115.678741	47.712795	1.273086	117.219528	45.742836	43.578159	118.897354	46.7278155	22.4256225	118.058441	-68.7025255	13.1403715	113.299041
11.0035	12.835283	114.912689	-11.007034	17.987949	115.609573	47.774742	1.615046	117.422783	45.643368	43.960453	118.643417	46.709055	22.7877495	118.0331	-68.723123	13.1881485	113.186046
9.590733	11.948139	114.779594	-11.005471	18.1847	115.520355	47.915554	1.957181	117.688545	45.574196	44.337547	118.396309	46.744875	23.147364	118.042427	-68.755817	13.222036	112.998283
8.127381	11.058266	114.698044	-11.036193	18.336721	115.401054	48.101875	2.253839	117.988434	45.444397	44.658905	118.162071	46.773136	23.456372	118.0752525	-68.845522	13.21707	112.7268555
5.903372	9.513224	114.481911	-11.113373	18.507481	115.151978	48.358746	2.517823	118.386444	45.333244	45.072838	117.762886	46.845995	23.7953305	118.074665	-69.072741	13.2196315	112.229291
4.357615	8.503654	114.293823	-11.182282	18.596121	114.956375	48.446053	2.624648	118.502251	45.298309	45.296173	117.509651	46.872181	23.9604105	118.005951	-69.236745	13.2318315	111.906799
2.738286	7.398466	114.028534	-11.236145	18.65498	114.769257	48.435551	2.689322	118.395699	45.240849	45.444794	117.256104	46.8382	24.067058	117.8259015	-69.31049	13.242902	111.7126125
1.100882	6.368873	113.75631	-11.300383	18.735291	114.587044	48.383236	2.729203	118.111481	45.151989	45.573906	116.979996	46.7676125	24.1515545	117.5457385	-69.3683785	13.3190275	111.6283495
-0.549813	5.236957	113.399277	-11.34206	18.822468	114.398491	48.274403	2.748674	117.760254	45.086895	45.700394	116.70005	46.680649	24.224534	117.230152	-69.364769	13.420402	111.56683
-2.22615	4.18398	113.131393	-11.389688	18.906849	114.213348	48.164536	2.760159	117.354034	45.033897	45.800911	116.396141	46.5992165	24.280535	116.8750875	-69.3785925	13.533163	111.5516085
-3.935714	3.052851	112.849701	-11.390802	18.972301	114.003777	48.03928	2.811881	116.954613	44.97691	45.974312	116.040863	46.508095	24.3930965	116.497738	-69.289699	13.5515055	111.509816
-6.47279	1.40563	112.510239	-11.336669	18.960569	113.484642	47.939541	2.91229	116.30703	44.860641	46.228413	115.365074	46.400091	24.5703515	115.836052	-69.073429	13.3507865	111.133232
-8.198885	0.226967	112.179695	-11.260198	18.815445	112.961708	48.096107	2.863827	115.757118	44.743908	46.358063	114.674484	46.4200075	24.610945	115.215801	-68.9404035	13.019945	110.707615
-9.859427	-0.846352	111.868477	-11.148347	18.5704	112.262047	48.116779	2.789108	115.228287	44.508327	46.417801	113.725998	46.312553	24.6034545	114.4771425	-68.609247	12.5373455	110.0469515
-11.607658	-2.041365	111.475517	-11.055665	18.210836	111.443779	48.121231	2.651852	114.620224	44.220589	46.344681	112.598206	46.17091	24.4982665	113.609215	-68.28224	11.9234055	109.278343
-13.281901	-3.08563	111.21949	-10.971637	17.754484	110.635796	48.083122	2.491612	114.002541	43.969929	46.145603	111.229149	46.0265255	24.3186075	112.615845	-67.9697995	11.1903605	108.655747
-15.038056	-4.148096	111.018036	-10.910785	17.240173	109.931274	47.970985	2.289598	113.485443	43.690666	45.85527	109.802498	45.8308255	24.072434	111.6439705	-67.6523955	10.407912	108.2185775
-16.714426	-5.070067	110.994614	-10.882015	16.710011	109.413971	47.797153	2.01351	113.027618	43.388599	45.380306	108.665108	45.592876	23.696908	110.846363	-67.356906	9.723114	107.981579
-19.296759	-6.231161	111.128914	-10.903946	15.874724	108.971931	47.45858	1.703911	112.473801	43.080353	44.76997	107.243347	45.2694665	23.2369405	109.858574	-67.0773585	8.5125075	108.085288
-20.970896	-6.832102	111.243965	-10.968998	15.385935	108.796158	47.17284	1.456797	112.140152	42.835293	44.37236	106.578934	45.0040665	22.9145785	109.359543	-66.9420625	7.8572915	108.232773
-22.655468	-7.262372	111.384476	-11.084705	15.002537	108.721039	46.840485	1.292295	111.728844	42.596905	44.034683	106.055046	44.718695	22.663489	108.891945	-66.888105	7.341585	108.550133
-24.346292	-7.530065	111.494385	-11.224236	14.724195	108.703911	46.449512	1.150097	111.416771	42.291359	43.832909	105.690041	44.3704355	22.491503	108.553406	-66.8189075	6.956887	108.854416
-25.933384	-7.621068	111.642754	-11.414335	14.558734	108.778549	46.120411	1.053938	111.10878	41.993706	43.748531	105.533768	44.0570585	22.4012345	108.321274	-66.8857285	6.7162335	109.235824
-27.558559	-7.562686	111.770569	-11.632754	14.483176	108.937218	45.861252	1.090854	110.820663	41.757263	43.808086	105.530762	43.8092575	22.44947	108.1757125	-67.0747655	6.516882	109.6987235
-29.122692	-7.370928	111.835052	-11.83475	14.476437	109.131729	45.516388	1.252426	110.65612	41.545643	43.963696	105.658867	43.5310155	22.608061	108.1574935	-67.2005155	6.344813	110.1059645
-31.258789	-6.839413	111.90461	-12.1258	14.571695	109.363869	45.330269	1.507629	110.325661	41.241405	44.225182	105.988487	43.285837	22.8664055	108.157074	-67.537437	6.2769845	110.570664
-32.684795	-6.326794	111.915482	-12.277329	14.669066	109.496391	45.155041	1.685234	110.118713	41.062073	44.39872	106.199608	43.108557	23.041977	108.1591605	-67.663215	6.296155	110.8336215
-34.01516	-5.724557	111.9673	-12.404855	14.780277	109.628204	44.97398	1.841479	109.874748	40.910526	44.544674	106.361641	42.942253	23.1930765	108.1181945	-67.751963	6.3674775	111.1382135
-35.218124	-5.036602	112.10569	-12.515326	14.888663	109.763977	44.779144	1.954571	109.625351	40.792583	44.642754	106.508842	42.7858635	23.2986625	108.0670965	-67.8165155	6.4786635	111.4608575
-36.38044	-4.22265	112.248505	-12.599689	14.971012	109.914276	44.5755	2.0277	109.391655	40.715778	44.672134	106.626068	42.645639	23.349917	108.0088615	-67.845017	6.592107	111.8196905
-37.493019	-3.344151	112.393356	-12.677505	15.008799	110.05349	44.416035	2.019767	109.194969	40.663567	44.673615	106.733284	42.539801	23.346691	107.9641265	-67.894811	6.670907	112.1428535
-38.43095	-2.461472	112.495483	-12.732977	15.014153	110.160255	44.295601	1.959001	109.042061	40.639164	44.627834	106.81604	42.4673825	23.2934175	107.9290505	-67.9333365	6.7348885	112.3914595
-39.706841	-0.939773	112.552551	-12.787634	14.950699	110.220505	44.171829	1.834672	108.82547	40.609207	44.532028	106.932236	42.390518	23.18335	107.878853	-67.965786	6.718048	112.562157
-40.487282	0.055671	112.516006	-12.82714	14.853011	110.211166	44.088642	1.720919	108.682838	40.573139	44.43375	106.991302	42.3308905	23.0773345	107.83707	-67.9851705	6.6286875	112.585262
-41.115101	1.0505	112.473442	-12.861512	14.728374	110.185852	44.020226	1.585789	108.538879	40.532356	44.296658	107.011757	42.276291	22.9412235	107.775318	-67.999315	6.5155245	112.596386
-41.663868	2.159499	112.481392	-12.878836	14.578436	110.189857	43.938728	1.420334	108.418404	40.50576	44.123535	107.038162	42.222244	22.7719345	107.728283	-67.979916	6.3849375	112.651431
-42.083492	3.316639	112.549469	-12.898104	14.404366	110.215164	43.871861	1.227905	108.371201	40.494873	43.936485	107.06707	42.183367	22.582195	107.7191355	-67.979575	6.226537	112.7111925
-42.469547	4.399922	112.539925	-12.908843	14.215569	110.261299	43.838524	1.004879	108.384087	40.502342	43.728958	107.108101	42.170433	22.3669185	107.746094	-67.988119	6.0642195	112.776504
-42.716988	5.567528	112.541626	-12.896958	14.006811	110.289192	43.841915	0.764657	108.396996	40.525799	43.515114	107.163406	42.183857	22.1398855	107.780201	-67.977773	5.8737365	112.798183
-42.875568	7.376516	112.351868	-12.870145	13.679626	110.202919	43.819096	0.405275	108.388885	40.593716	43.187046	107.20713	42.206406	21.7961605	107.7980075	-67.946696	5.5630915	112.6078305
-42.890743	8.534545	112.072334	-12.859227	13.465105	110.04512	43.794685	0.182218	108.342041	40.619774	42.959248	107.21682	42.2072295	21.570733	107.7794305	-67.9256835	5.359477	112.3108095
-42.787338	9.815646	111.7453	-12.870741	13.257712	109.851013	43.760151	-0.027024	108.278419	40.623276	42.729099	107.210182	42.1917135	21.3510375	107.7443005	-67.9331955	5.1643865	111.9577255
-42.62822	11.061252	111.499229	-12.904777	13.065201	109.69664	43.695969	-0.236912	108.19931	40.594772	42.514248	107.161034	42.1453705	21.138668	107.680172	-67.9549245	4.991734	111.713108
-42.396648	12.308054	111.319077	-12.976384	12.886855	109.591499	43.589016	-0.429466	108.082024	40.54393	42.306248	107.138351	42.066473	20.938391	107.6101875	-68.019241	4.835319	111.5728105
-42.006851	13.626205	111.173454	-13.055809	12.72286	109.544395	43.445606	-0.596486	107.942131	40.489578	42.111877	107.149269	41.967592	20.7576955	107.5457	-68.07921	4.6880245	111.54309
-41.525391	14.965287	111.173286	-13.160868	12.599222	109.561989	43.282925	-0.731749	107.774391	40.419365	41.976051	107.196785	41.851145	20.622151	107.485588	-68.172881	4.576293	111.63839
-40.646328	16.989695	111.217865	-13.349298	12.510601	109.62207	42.983131	-0.816583	107.493118	40.301865	41.877499	107.362366	41.642498	20.530458	107.427742	-68.341094	4.490744	111.816398
-39.931061	18.322466	111.238686	-13.463637	12.518373	109.644913	42.806503	-0.808837	107.296608	40.220924	41.884743	107.482147	41.5137135	20.537953	107.3893775	-68.4409875	4.498793	111.9004485
-39.167229	19.678867	111.239418	-13.585825	12.567806	109.636353	42.653881	-0.743522	107.088242	40.13171	41.933727	107.620132	41.3927955	20.5951025	107.354187	-68.5644455	4.5405095	111.918519
-38.309879	21.020027	111.172363	-13.709717	12.648143	109.576927	42.521435	-0.633911	106.891426	40.042419	42.023106	107.76017	41.281927	20.6945975	107.325798	-68.701361	4.6016885	111.828056
-37.321312	22.383974	111.068665	-13.811577	12.75309	109.498619	42.409328	-0.497072	106.743454	39.96188	42.132801	107.896721	41.185604	20.8178645	107.3200875	-68.808758	4.6883155	111.6771505
-36.274452	23.702141	110.967842	-13.911555	12.896393	109.40844	42.335121	-0.365327	106.696251	39.888721	42.257816	108.050453	41.111921	20.9462445	107.373352	-68.935031	4.8465415	111.443528
-35.168808	24.971649	110.778069	-14.045443	13.036297	109.347	42.323486	-0.25204	106.801201	39.811401	42.385715	108.226051	41.0674435	21.0668375	107.513626	-69.1583295	5.0057565	111.180374
-33.278046	26.751444	110.606476	-14.220712	13.189083	109.359337	42.424618	-0.145552	107.1763	39.688129	42.545979	108.635452	41.0563735	21.2002135	107.905876	-69.4977975	5.1779525	110.812798
-31.950066	27.847599	110.573669	-14.353721	13.214821	109.481308	42.485573	-0.119537	107.67115	39.615337	42.642502	109.063599	41.050455	21.2614825	108.3673745	-69.757897	5.1681595	110.5952415
-30.550838	28.859987	110.684586	-14.497395	13.193193	109.757927	42.651993	-0.161545	108.431137	39.608562	42.703075	109.651436	41.1302775	21.270765	109.0412865	-70.1250675	5.115621	110.4745675
-29.11504	29.770401	110.920128	-14.635028	13.131963	110.235069	42.883621	-0.251954	109.477852	39.66597	42.708832	110.435272	41.2747955	21.228439	109.956562	-70.5448515	5.035487	110.513576
-27.561504	30.66329	111.261261	-14.787229	13.001987	110.869827	43.181343	-0.393847	110.785439	39.759403	42.653263	111.36515	41.470373	21.129708	111.0752945	-71.044831	4.874266	110.6643595
-26.00519	31.409212	111.700836	-14.933759	12.81391	111.598778	43.525093	-0.569647	112.253166	39.858551	42.53986	112.428543	41.691822	20.9851065	112.3408545	-71.55934	4.6427135	110.8567015
-24.334249	32.140881	112.222801	-15.058693	12.582618	112.349358	43.84708	-0.758446	113.783791	39.941986	42.333218	113.510391	41.894533	20.787386	113.647091	-72.011919	4.37785	111.051625
-21.854792	33.042809	113.048264	-15.226269	12.177686	113.421921	44.313099	-1.092983	115.858505	40.001957	41.969608	115.073036	42.157528	20.4383125	115.4657705	-72.610066	3.9170595	111.3780715
-20.184153	33.607815	113.690605	-15.310719	11.936717	114.050659	44.51807	-1.30319	117.05983	40.035721	41.717175	116.034653	42.2768955	20.2069925	116.5472415	-72.8983335	3.6664415	111.5540765
-18.537949	34.117073	114.434196	-15.409308	11.726665	114.645348	44.647251	-1.443674	118.037369	40.073097	41.543545	117.004288	42.360174	20.0499355	117.5208285	-73.17879	3.4033945	111.7698675
-16.887348	34.621281	115.305313	-15.516512	11.56929	115.149292	44.722843	-1.571899	118.801056	40.151711	41.463459	118.054184	42.437277	19.94578	118.42762	-73.470301	3.1928	111.870964
-15.348145	35.005062	116.263412	-15.641173	11.44379	115.549149	44.767868	-1.659163	119.360336	40.172829	41.418056	119.143364	42.4703485	19.8794465	119.25185	-73.7526945	3.0081335	111.846448
-13.713195	35.371632	117.242432	-15.74791	11.3783	115.847382	44.770737	-1.678734	119.702019	40.1605	41.373539	120.234589	42.4656185	19.8474025	119.968304	-73.9614385	2.9091975	111.72646
-12.134945	35.597538	118.22953	-15.817202	11.411809	116.124298	44.753506	-1.633107	119.933662	40.135998	41.370754	121.246887	42.444752	19.8688235	120.5902745	-74.079156	2.9547945	111.6583215
-9.948328	35.887295	119.542587	-15.864155	11.631213	116.565094	44.780357	-1.48368	120.293365	40.04731	41.518818	122.529808	42.4138335	20.017569	121.4115865	-74.1421435	3.244857	111.7186015
-8.552408	35.99107	120.23317	-15.937156	11.946055	116.936478	44.833107	-1.311324	120.622467	40.001774	41.641415	123.066093	42.4174405	20.1650455	121.84428	-74.2917525	3.7270645	112.028676
-7.213795	36.030544	120.732643	-15.988667	12.279754	117.314461	44.908897	-1.089426	120.946381	39.865349	41.849159	123.518265	42.387123	20.3798665	122.232323	-74.364457	4.1796415	112.396599
-5.834752	35.91087	121.078407	-16.020256	12.592363	117.628014	45.002762	-0.88715	121.238281	39.765549	42.063747	123.777222	42.3841555	20.5882985	122.5077515	-74.4246675	4.5964275	112.7482765
-4.527164	35.624321	121.133377	-16.018454	12.821663	117.856888	45.095966	-0.754853	121.466675	39.66608	42.206276	123.88929	42.381023	20.7257115	122.6779825	-74.417931	4.9176145	113.0357935
-3.233847	35.211113	121.114006	-15.994514	12.961128	118.009201	45.170269	-0.70334	121.625267	39.288273	42.377037	123.988708	42.229271	20.8368485	122.8069875	-74.218299	5.0854075	113.2114145
-2.044528	34.669788	121.060852	-15.93359	12.977147	118.094086	45.213562	-0.757309	121.723137	39.513832	42.305286	123.79966	42.363697	20.7739885	122.7613985	-74.230877	5.1803055	113.4267735
-0.424994	33.566467	120.864021	-15.854031	12.85983	118.073608	45.189655	-0.898639	121.76281	39.682499	42.170967	123.549988	42.436077	20.636164	122.656399	-74.144139	5.083496	113.490817
0.598864	32.67363	120.693504	-15.835539	12.747675	117.991089	45.1604	-1.038108	121.743759	39.753323	42.039577	123.402275	42.4568615	20.5007345	122.573017	-74.1279395	4.9946155	113.409161
1.549088	31.680334	120.52932	-15.85495	12.622419	117.871666	45.129333	-1.161925	121.702721	39.746696	41.916248	123.317146	42.4380145	20.3771615	122.5099335	-74.1479145	4.8676765	113.2333985
2.422512	30.576239	120.349014	-15.855758	12.517898	117.76754	45.097847	-1.270768	121.683739	39.738731	41.800873	123.214294	42.418289	20.2650525	122.4490165	-74.129805	4.7707435	113.0860635
3.218026	29.385466	120.165611	-15.859677	12.431269	117.708817	45.103825	-1.327016	121.692406	39.689629	41.760532	123.101555	42.396727	20.216758	122.3969805	-74.116081	4.64578	113.0206535
3.925968	28.141695	119.966164	-15.830737	12.39683	117.687157	45.145287	-1.330704	121.744751	39.636036	41.74622	122.964119	42.3906615	20.207758	122.354435	-74.0521355	4.585902	113.019879
4.584628	26.823627	119.689575	-15.829695	12.423566	117.699646	45.202091	-1.239557	121.833504	39.611683	41.744347	122.745407	42.406887	20.252395	122.2894555	-74.066277	4.594737	113.1098365
5.447812	24.66256	119.202492	-15.638547	12.405389	117.598602	45.462383	-1.173038	121.958176	39.585602	41.787685	122.225784	42.5239925	20.3073235	122.09198	-73.8010865	4.5034545	113.105224
5.927323	23.230734	118.82222	-15.457088	12.369076	117.477692	45.672794	-1.149145	121.98365	39.649536	41.786697	121.759773	42.661165	20.318776	121.8717115	-73.575341	4.419376	113.0836725
6.371608	21.678379	118.35791	-15.21517	12.27566	117.302452	45.919071	-1.152315	121.922981	39.72879	41.784714	121.167076	42.8239305	20.3161995	121.5450285	-73.2542705	4.2351205	113.0598755
6.672854	20.089178	117.916359	-14.935032	12.135346	117.063858	46.136005	-1.212277	121.827362	39.83696	41.719894	120.562424	42.9864825	20.2538085	121.194893	-72.8565465	4.0168835	112.932823
6.974854	18.52499	117.45195	-14.640917	11.941417	116.775093	46.34399	-1.288477	121.709908	39.992348	41.607159	119.957474	43.168169	20.159341	120.833691	-72.450003	3.723493	112.716495
7.212621	16.879416	117.027367	-14.371479	11.709684	116.467224	46.52985	-1.405397	121.567413	40.148052	41.448448	119.462822	43.338951	20.0215255	120.5151175	-72.081909	3.3978425	112.4193305
7.350572	15.232847	116.714462	-14.167382	11.477678	116.155388	46.691433	-1.582716	121.378036	40.356167	41.247223	119.036949	43.5238	19.8322535	120.2074925	-71.858564	3.1231025	112.1032835
7.315518	12.839654	116.247986	-14.022478	11.248315	115.816582	46.746262	-1.866188	121.006119	40.546612	40.991333	118.527893	43.646437	19.5625725	119.767006	-71.691393	2.9340575	111.866158
7.226458	11.217138	116.011749	-14.034867	11.24151	115.75222	46.61919	-2.038028	120.724937	40.634079	40.814995	118.216415	43.6266345	19.3884835	119.470676	-71.6963685	3.0945365	112.033764
6.982842	9.729627	115.969742	-14.088058	11.347704	115.838257	46.432079	-2.147136	120.431862	40.686634	40.64769	117.867134	43.5593565	19.250277	119.149498	-71.7354725	3.445131	112.527016
6.676175	8.257781	115.972809	-14.149303	11.527033	116.070557	46.234207	-2.233458	120.159935	40.749088	40.566681	117.543182	43.4916475	19.1666115	118.8515585	-71.7902535	3.8874545	113.2895555
6.383052	6.818569	116.157463	-14.177171	11.76918	116.415749	46.074448	-2.270365	119.967461	40.656311	40.553139	117.224953	43.3653795	19.141387	118.596207	-71.7197215	4.396973	114.235291
5.955566	5.444419	116.415115	-14.154037	12.040207	116.803505	45.904846	-2.236948	119.872093	40.776268	40.520935	116.717361	43.340557	19.1419935	118.294727	-71.648631	4.9384205	115.312283
5.575287	4.12462	116.672325	-14.093788	12.272185	117.117485	45.861534	-2.246548	119.804909	40.733891	40.516548	116.398956	43.2977125	19.135	118.1019325	-71.4852885	5.40937	116.1330375
5.004449	2.144074	116.901085	-13.906314	12.481357	117.314064	45.898773	-2.254485	119.614067	40.868855	40.516453	115.756348	43.383814	19.130984	117.6852075	-71.196442	5.83173	116.9429205
4.601069	0.860338	116.812218	-13.74406	12.518308	117.166451	45.957745	-2.283509	119.34539	40.963074	40.477501	115.367867	43.4604095	19.096996	117.3566285	-70.9485295	5.93962	116.9762735
4.234369	-0.371714	116.481293	-13.539393	12.465955	116.781174	45.986126	-2.327982	118.981133	41.08115	40.402775	114.955376	43.533638	19.0373965	116.9682545	-70.612424	5.8945135	116.5940935
3.873369	-1.559537	116.001602	-13.302499	12.32851	116.19371	46.028549	-2.394004	118.579697	41.205475	40.309616	114.533066	43.617012	18.957806	116.5563815	-70.22201	5.699214	115.8310385
3.474368	-2.672999	115.41301	-13.061841	12.141197	115.487961	46.174263	-2.543132	118.108154	41.363232	40.140705	114.117752	43.7687475	18.7987865	116.112953	-69.8924295	5.4836075	114.862969
3.1053	-3.770382	114.812431	-12.810651	11.945008	114.744926	46.159344	-2.636508	117.766441	41.540413	39.983677	113.689766	43.8498785	18.6735845	115.7281035	-69.4711805	5.2164315	113.7617485
2.739113	-4.787448	114.237831	-12.539627	11.749105	114.00174	46.263584	-2.773371	117.507195	41.733322	39.796986	113.300453	43.998453	18.5118075	115.403824	-69.077707	4.9864025	112.599656
2.101833	-6.103266	113.637733	-12.120444	11.510006	113.001869	46.493305	-2.991485	117.330673	42.09454	39.536495	112.818863	44.2939225	18.272505	115.074768	-68.5348105	4.747507	110.92897
1.663873	-6.805363	113.340256	-11.834657	11.412821	112.447205	46.627495	-3.108398	117.346489	42.351295	39.374443	112.601639	44.489395	18.1330225	114.974064	-68.158709	4.6926195	109.920346
1.231227	-7.474636	113.036667	-11.580116	11.337784	111.955551	46.798325	-3.249628	117.407883	42.627914	39.233288	112.484291	44.7131195	17.99183	114.946087	-67.8733515	4.683738	108.965015
0.6978	-8.060573	112.713554	-11.360296	11.314757	111.542175	47.919037	-3.985938	116.925774	42.916931	39.129116	112.439751	45.417984	17.571589	114.6827625	-68.138576	5.057925	108.4015875
0.165031	-8.534645	112.426125	-11.17216	11.337866	111.191238	47.731247	-3.800799	117.125107	43.185856	39.040592	112.450264	45.4585515	17.6198965	114.7876855	-67.8028715	5.0558355	107.5947905
-0.439135	-8.882588	112.001755	-11.018763	11.385728	110.840729	47.569893	-3.775937	117.117157	43.43766	38.97834	112.525093	45.5037765	17.6012015	114.821125	-67.5413025	5.1702545	106.860333
-1.053435	-9.111798	111.356445	-10.87836	11.518123	110.438599	47.538696	-3.850793	116.917946	43.694313	38.949329	112.688194	45.6165045	17.549268	114.80307	-67.3732245	5.486978	106.074128
-2.015593	-9.324417	110.08226	-10.716495	11.867042	109.832657	47.546528	-3.859054	116.294334	44.10453	39.108963	113.109032	45.825529	17.6249545	114.701683	-67.258519	6.1091295	104.963631
-2.741818	-9.390258	109.202698	-10.621617	12.218306	109.492157	47.460541	-3.752746	115.751801	44.299438	39.323605	113.419189	45.8799895	17.7854295	114.585495	-67.1232235	6.6511825	104.398819
-3.501236	-9.366721	108.476578	-10.522663	12.666455	109.225594	47.413029	-3.55258	115.137817	44.401302	39.525227	113.600388	45.9071655	17.9863235	114.3691025	-66.9524915	7.3465865	104.0820855
-4.318335	-9.274559	107.912735	-10.40099	13.170269	109.022942	47.32386	-3.293221	114.577507	44.407608	39.737659	113.653206	45.865734	18.222219	114.1153565	-66.667714	8.118319	103.9305275
-5.169108	-9.158331	107.577324	-10.272849	13.706501	108.881256	47.3507	-3.053897	114.024948	44.403538	39.884766	113.490631	45.877119	18.4154345	113.7577895	-66.422817	8.9975675	104.0047225
-6.03895	-9.097811	107.337952	-10.150342	14.192879	108.795891	47.348831	-2.839964	113.552597	44.46283	40.077034	113.247978	45.9058305	18.618535	113.4002875	-66.2065145	9.767223	104.1914945
-6.957552	-9.06864	107.166634	-10.007967	14.554252	108.723953	47.370537	-2.691808	113.075615	44.581219	40.253006	112.976097	45.975878	18.780599	113.025856	-65.991812	10.327905	104.42205
-8.329137	-9.035984	107.070557	-9.748239	14.84784	108.64711	47.434914	-2.574114	112.428833	44.73695	40.483906	112.484703	46.085932	18.954896	112.456768	-65.58241	10.740784	104.837452
-9.235435	-9.03852	107.172272	-9.542365	14.897907	108.623764	47.468891	-2.577028	112.046707	44.914143	40.410248	111.963341	46.191517	18.91661	112.005024	-65.276247	10.879204	105.242504
-10.1345	-9.075115	107.344055	-9.340062	14.83756	108.600403	47.545086	-2.623461	111.742111	44.968872	40.381828	111.44075	46.256979	18.8791835	111.5914305	-64.937103	10.7959365	105.6093755
-11.021766	-9.113646	107.544037	-9.145211	14.670788	108.536423	47.67144	-2.717873	111.546722	45.042099	40.312546	110.902382	46.3567695	18.7973365	111.224552	-64.6471915	10.5442395	105.848294
-11.880886	-9.124793	107.763504	-8.973498	14.43775	108.479073	47.802837	-2.84119	111.348549	45.129101	40.173019	110.377312	46.465969	18.6659145	110.8629305	-64.412965	10.2095855	106.0952155
-12.7074	-9.129272	108.033981	-8.809555	14.154824	108.446419	48.015938	-2.993577	111.156044	45.202503	40.039425	109.85025	46.6092205	18.522924	110.503147	-64.2283305	9.786724	106.389691
-13.493754	-9.098303	108.297005	-8.673891	13.855821	108.418892	48.150932	-3.129043	111.101021	45.247036	39.901669	109.415726	46.698984	18.386313	110.2583735	-64.046766	9.325329	106.5794105
-14.663664	-8.934979	108.559837	-8.503623	13.414793	108.344925	48.253365	-3.313372	111.134743	45.335907	39.673428	108.886635	46.794636	18.180028	110.010689	-63.801882	8.649558	106.679161
-15.362494	-8.755816	108.52343	-8.42532	13.169617	108.20916	48.365898	-3.425668	111.077461	45.397041	39.561436	108.58638	46.8814695	18.067884	109.8319205	-63.7321095	8.27135	106.5863995
-16.050478	-8.49946	108.37616	-8.326026	12.989291	108.018051	48.544838	-3.528724	110.920525	45.469398	39.476597	108.357147	47.007118	17.9739365	109.638836	-63.65917	8.0046455	106.397266
-16.707851	-8.189194	108.093933	-8.263163	12.866969	107.761017	48.626934	-3.539938	110.838989	45.56831	39.504181	108.172699	47.097622	17.9821215	109.505844	-63.623948	7.7518165	106.01619
-17.358498	-7.782239	107.733513	-8.170705	12.830009	107.463249	48.744289	-3.49207	110.73452	45.680519	39.60947	108.077194	47.212404	18.0587	109.405857	-63.553814	7.601318	105.520641
-17.939362	-7.284501	107.365395	-8.096645	12.873893	107.174454	48.854988	-3.351572	110.615089	45.796185	39.758457	108.005463	47.3255865	18.2034425	109.310276	-63.5188765	7.5443435	105.038632
-18.450829	-6.692318	107.035233	-8.002819	13.002424	106.936562	48.868416	-3.110826	110.547493	45.889969	39.950024	107.929184	47.3791925	18.419599	109.2383385	-63.3848305	7.585249	104.6347855
-19.170717	-5.685894	106.650566	-7.850669	13.268453	106.645027	49.15583	-2.815597	110.264038	45.980717	40.240402	107.861504	47.5682735	18.7124025	109.062771	-63.2696115	7.8245035	104.227283
-19.620056	-4.940014	106.431129	-7.714279	13.485122	106.49041	49.274639	-2.58555	110.128609	46.054794	40.432709	107.792747	47.6647165	18.9235795	108.960678	-63.0932745	8.0466645	104.020142
-20.037691	-4.133915	106.239105	-7.576732	13.707416	106.354507	49.263096	-2.325598	110.078537	46.136021	40.642071	107.752121	47.6995585	19.1582365	108.915329	-62.8530225	8.2565955	103.793685
-20.408051	-3.270135	106.024994	-7.436121	13.92457	106.209312	49.475479	-2.167063	109.888756	46.228615	40.850113	107.721535	47.852047	19.341525	108.8051455	-62.724289	8.507615	103.6134785
-20.718231	-2.375453	105.742455	-7.298005	14.145686	106.011353	49.443573	-1.946853	109.817574	46.326576	41.061085	107.664284	47.8850745	19.557116	108.740929	-62.4810845	8.734256	103.281777
-20.980518	-1.459951	105.343231	-7.161645	14.358923	105.737495	49.523781	-1.751404	109.634956	46.412289	41.269527	107.596313	47.968035	19.7590615	108.6156345	-62.291325	8.9587845	102.8593555
-21.262993	-0.538296	104.814819	-7.006506	14.571512	105.381714	49.608891	-1.544934	109.396217	46.506111	41.474129	107.529976	48.057501	19.9645975	108.4630965	-62.070513	9.1784265	102.3003315
-21.621662	0.899553	103.875259	-6.819005	14.884443	104.73542	49.714298	-1.205849	108.893776	46.65715	41.837299	107.49688	48.185724	20.315725	108.195328	-61.823734	9.453161	101.275512
-21.805603	1.904689	103.261795	-6.685756	15.118699	104.266289	49.758945	-0.989277	108.571259	46.755547	42.044189	107.456268	48.257246	20.527456	108.0137635	-61.628758	9.709942	100.5188145
-21.956579	2.898189	102.65918	-6.563649	15.379354	103.788086	49.819466	-0.811292	108.335838	46.839043	42.223869	107.367767	48.3292545	20.7062885	107.8518025	-61.4565525	10.0524195	99.7243695
-22.078367	3.89977	102.055824	-6.434081	15.604599	103.312996	49.920509	-0.659055	108.145035	46.868805	42.351482	107.281097	48.394657	20.8462135	107.713066	-61.262819	10.3629845	98.912926
-22.193674	4.867873	101.472069	-6.317745	15.795742	102.867828	50.041782	-0.512781	108.021126	46.864033	42.455776	107.219734	48.4529075	20.9714975	107.62043	-61.0883975	10.6199865	98.115226
-22.315048	5.847827	100.999084	-6.217434	15.96611	102.50174	50.157528	-0.367651	107.95401	46.887737	42.607185	107.226601	48.5226325	21.119767	107.5903055	-60.9575005	10.812453	97.4131745
-22.386513	6.818766	100.652298	-6.094133	16.099493	102.226639	50.286186	-0.221956	107.937576	46.966187	42.765961	107.24778	48.6261865	21.2720025	107.592678	-60.8144525	10.9269835	96.8606
-22.463472	8.211084	100.343262	-5.909906	16.24897	101.978706	50.482769	-0.062507	107.998405	47.065968	42.964161	107.263588	48.7743685	21.450827	107.6309965	-60.5941805	11.047113	96.3264155
-22.524172	9.123511	100.191521	-5.757906	16.316557	101.867653	50.616692	-0.004236	108.049927	47.119244	43.00655	107.244698	48.867968	21.501157	107.6473125	-60.38378	11.131957	96.0879935
-22.597342	10.018683	100.026558	-5.623438	16.363583	101.745308	50.757454	0.026724	108.065018	47.179134	43.029518	107.213631	48.968294	21.528121	107.6393245	-60.21517	11.199045	95.8512915
-22.646692	10.923299	99.793983	-5.460127	16.391659	101.567841	50.903465	0.044815	108.010956	47.276737	43.063293	107.193542	49.090101	21.554054	107.602249	-60.010355	11.229264	95.533433
-22.69537	11.845896	99.47213	-5.270787	16.441402	101.287613	51.028706	0.084332	107.915619	47.41827	43.11351	107.138565	49.223488	21.598921	107.527092	-59.765062	11.283883	95.048134
-22.725492	12.732591	99.029144	-5.065877	16.508204	100.926903	51.16143	0.162822	107.75502	47.578014	43.17828	107.029327	49.369722	21.670551	107.3921735	-59.501476	11.345857	94.4616325
-22.779627	13.648386	98.464745	-4.875669	16.606634	100.452682	51.284714	0.266059	107.551659	47.71756	43.296787	106.851868	49.501137	21.781423	107.2017635	-59.252475	11.431845	93.7036005
-22.898485	15.01818	97.434013	-4.616798	16.781126	99.588188	51.47541	0.480648	107.15892	47.848881	43.517342	106.439842	49.6621455	21.998995	106.799381	-58.8957415	11.563257	92.376995
-22.975529	15.935047	96.777687	-4.425979	16.869184	99.001045	51.588284	0.67467	106.808937	47.919121	43.655743	106.083954	49.7537025	22.1652065	106.4464455	-58.6056605	11.5731615	91.5556445
-23.077757	16.826782	96.246307	-4.260166	16.929752	98.49926	51.699821	0.854476	106.449593	47.959671	43.823425	105.679916	49.829746	22.3389505	106.0647545	-58.350078	11.5205535	90.9337655
-23.19854	17.707054	95.867889	-4.110767	16.949646	98.135735	51.801258	1.010511	106.138252	47.986496	43.971245	105.276726	49.893877	22.490878	105.707489	-58.115411	11.408414	90.563981
-23.358418	18.586857	95.706337	-4.014678	16.934717	97.926933	51.891125	1.141244	105.846115	47.963348	44.091743	104.886642	49.9272365	22.6164935	105.3663785	-57.9565925	11.2529405	90.4874875
-23.550064	19.473406	95.753357	-3.960108	16.893629	97.914856	51.921291	1.226493	105.648338	47.902313	44.166599	104.536034	49.911802	22.696546	105.092186	-57.832018	11.090712	90.737526
-23.75177	20.36388	96.05265	-3.910683	16.805033	98.084061	51.928265	1.28219	105.523369	47.82914	44.167618	104.236778	49.8787025	22.724904	104.8800735	-57.7000685	10.885162	91.2880485
-24.04792	21.667555	96.872398	-3.872601	16.597776	98.729752	51.980591	1.276825	105.460121	47.722496	44.116779	103.945862	49.8515435	22.696802	104.7029915	-57.5967455	10.49875	92.7565125
-24.286785	22.566326	97.55825	-3.84617	16.42877	99.274445	52.018894	1.198256	105.512215	47.695923	44.018978	103.812172	49.8574085	22.608617	104.6621935	-57.5497485	10.248923	93.8866965
-24.490875	23.502333	98.263176	-3.85144	16.24226	99.855408	52.028889	1.080586	105.567787	47.691616	43.877029	103.707764	49.8602525	22.4788075	104.6377755	-57.5631325	10.0057125	95.0730405
-24.702423	24.43784	98.901794	-3.886214	16.034193	100.364899	51.981194	0.923494	105.531906	47.704979	43.71006	103.645035	49.8430865	22.316777	104.5884705	-57.6155145	9.751609	96.1413275
-24.875994	25.424824	99.405739	-3.970239	15.793833	100.763893	51.824169	0.755165	105.335846	47.717659	43.520729	103.623291	49.770914	22.137947	104.4795685	-57.711392	9.449719	97.0482175
-25.081158	26.416721	99.722366	-4.109818	15.540959	100.98188	51.505405	0.557373	105.030045	47.733524	43.304405	103.600082	49.6194645	21.930889	104.3150635	-57.8391005	9.151029	97.6486965
-25.241173	27.44021	99.896126	-4.361123	15.258336	101.060173	51.104034	0.285354	104.710091	47.721783	43.069302	103.55294	49.4129085	21.677328	104.1315155	-58.1351545	8.839344	97.9888305
-25.482903	29.015409	100.061012	-4.946702	14.919604	101.070992	50.481773	-0.142058	104.302086	47.501308	42.736935	103.5149	48.9915405	21.2974385	103.908493	-58.8849445	8.5417695	98.233491
-25.636356	30.112371	100.234627	-5.491256	14.781057	101.146378	49.962894	-0.308068	104.073418	47.255325	42.565147	103.592682	48.6091095	21.1285395	103.83305	-59.5916215	8.4335745	98.459706
-25.7635	31.190464	100.52755	-6.106326	14.724578	101.319206	49.388939	-0.383184	104.012207	46.892021	42.52338	103.791656	48.14048	21.070098	103.9019315	-60.353132	8.379058	98.7364805
-25.806522	32.283646	100.953606	-6.74659	14.71128	101.598289	48.87019	-0.375732	104.047516	46.457268	42.557594	104.085068	47.663729	21.090931	104.066292	-61.156909	8.331629	99.130286
-25.837418	33.393063	101.469017	-7.391598	14.768052	101.970924	48.371773	-0.241965	104.072319	46.031563	42.660538	104.407753	47.201668	21.2092865	104.240036	-61.984864	8.3268175	99.701812
-25.847929	34.498711	102.056908	-8.007	14.865584	102.37793	47.866493	-0.090328	104.146347	45.580723	42.81234	104.699074	46.723608	21.361006	104.4227105	-62.737608	8.370162	100.3331495
-25.789806	35.569584	102.655945	-8.559877	15.021838	102.792633	47.404472	0.068202	104.155334	45.114609	42.975163	104.917671	46.2595405	21.5216825	104.5365025	-63.3792945	8.5219935	101.0487635
-25.534031	37.162971	103.546593	-9.307499	15.299995	103.374031	46.701653	0.356948	104.041252	44.438438	43.236294	105.088867	45.5700455	21.796621	104.5650595	-64.1850435	8.803369	102.1830025
-25.306669	38.163097	104.196381	-9.755766	15.488963	103.765022	46.259537	0.568267	103.866348	44.020935	43.397652	105.218674	45.140236	21.9829595	104.542511	-64.651768	8.9949665	102.987533
-25.021965	39.114582	104.895416	-10.184497	15.68878	104.159996	45.841263	0.76194	103.697243	43.628174	43.528385	105.441879	44.7347185	22.1451625	104.569561	-65.1037125	9.2323975	103.750431
-24.622566	40.004642	105.659523	-10.594861	15.852852	104.56572	45.427204	0.93537	103.52726	43.313156	43.650761	105.752769	44.37018	22.2930655	104.6400145	-65.559902	9.4126385	104.4914255
-24.134541	40.832787	106.472717	-10.992561	15.991536	104.978905	45.02013	1.071337	103.365326	43.062546	43.767548	106.152023	44.041338	22.4194425	104.7586745	-66.02646	9.5636295	105.1991355
-23.582901	41.591358	107.314049	-11.34401	16.135612	105.389786	44.636189	1.1916	103.206276	42.828777	43.859913	106.594704	43.732483	22.5257565	104.90049	-66.420503	9.7454675	105.879082
-22.979855	42.244659	108.100464	-11.667696	16.298052	105.787193	44.295822	1.314264	103.112663	42.618961	43.924572	107.017982	43.4573915	22.619418	105.0653225	-66.7927835	9.976686	106.5090635
-21.868752	43.095299	109.073997	-12.077429	16.615927	106.318138	43.927567	1.475635	103.103699	42.395306	44.039375	107.660927	43.1614365	22.757505	105.382313	-67.3162945	10.474349	107.253963
-21.016304	43.526569	109.50856	-12.279985	16.82066	106.615959	43.766273	1.545863	103.212143	42.27462	44.092751	108.093918	43.0204465	22.819307	105.6530305	-67.5804165	10.822013	107.5788875
-20.146706	43.864426	109.880951	-12.46356	16.975958	106.877861	43.663734	1.586775	103.359627	42.2286	44.099594	108.42543	42.946167	22.8431845	105.8925285	-67.873287	11.1087315	107.8631935
-19.215273	44.074272	110.145996	-12.598623	17.084059	107.089165	43.600609	1.575088	103.535721	42.177971	44.076935	108.752785	42.88929	22.8260115	106.144253	-68.086536	11.3421065	108.034077
-18.164829	44.153725	110.333344	-12.71005	17.143927	107.304588	43.570953	1.524552	103.75264	42.155891	44.021435	109.053841	42.863422	22.7729935	106.4032405	-68.283522	11.5148605	108.2059355
-17.060785	44.084347	110.472359	-12.787804	17.144764	107.492493	43.582207	1.425549	104.000412	42.135788	43.942982	109.361755	42.8589975	22.6842655	106.6810835	-68.4346055	11.6052625	108.3039025
-15.959157	43.910786	110.591164	-12.868757	17.099377	107.697258	43.61628	1.257919	104.348686	42.141449	43.809269	109.686813	42.8788645	22.533594	107.0177495	-68.6163785	11.66516	108.3767665
-14.174439	43.379669	110.734962	-13.002929	17.027988	108.170677	43.729	0.930481	105.323135	42.18021	43.577503	110.347275	42.954605	22.253992	107.835205	-68.960463	11.801984	108.506149
-12.951845	42.836578	110.872009	-13.118065	16.954596	108.630768	43.918568	0.636427	106.409203	42.217377	43.403587	111.033585	43.0679725	22.020007	108.721394	-69.3041025	11.889185	108.540142
-11.746385	42.202438	111.145569	-13.243538	16.845572	109.238884	44.19548	0.338763	107.828186	42.298145	43.230091	111.914909	43.2468125	21.784427	109.8715475	-69.7338885	11.906717	108.6062205
-10.470033	41.390388	111.521027	-13.354852	16.709471	109.966133	44.514957	0.039722	109.433403	42.428772	43.033199	112.915192	43.4718645	21.5364605	111.1742975	-70.1815685	11.8824815	108.7579685
-9.240304	40.482578	112.03495	-13.428662	16.554113	110.797478	44.819241	-0.255101	111.158348	42.548706	42.813499	113.948776	43.6839735	21.279199	112.553562	-70.5412975	11.829027	109.041394
-8.007559	39.475338	112.559914	-13.457078	16.341331	111.666046	45.135185	-0.572675	112.910103	42.657162	42.567387	114.976479	43.8961735	20.997356	113.943291	-70.8103295	11.685306	109.388801
-6.764155	38.358135	113.10527	-13.427838	16.114843	112.51104	45.454575	-0.872443	114.581657	42.826717	42.381702	115.981689	44.140646	20.7546295	115.281673	-70.996322	11.4750565	109.740407
-4.981459	36.575394	113.918724	-13.362691	15.759307	113.68084	45.960335	-1.210498	116.855774	43.097534	42.047985	117.312363	44.5289345	20.4187435	117.0840685	-71.2543165	11.0998705	110.2776115
-3.81427	35.297607	114.392876	-13.304873	15.528706	114.356735	46.253403	-1.442427	118.185631	43.302418	41.84063	118.0308	44.7779105	20.1991015	118.1082155	-71.3876565	10.8583105	110.6052545
-2.872262	34.087601	114.941833	-13.259565	15.284289	114.922127	46.494907	-1.68106	119.342842	43.542183	41.651348	118.645859	45.018545	19.985144	118.9943505	-71.537675	10.583434	110.8499035
-1.830501	32.696781	115.287445	-13.237132	15.042405	115.381035	46.667648	-1.91075	120.27314	43.764084	41.426392	119.158936	45.215866	19.757821	119.716038	-71.69013	10.326989	111.046032
-0.899914	31.367842	115.670647	-13.249638	14.782667	115.748642	46.756073	-2.176576	120.973969	43.945244	41.180691	119.548035	45.3506585	19.5020575	120.261002	-71.8499345	10.0632765	111.236282
-0.200039	30.077665	116.038025	-13.318203	14.508661	116.042236	46.732635	-2.494675	121.447411	44.073406	40.895695	119.823349	45.4030205	19.20051	120.63538	-72.0394265	9.816812	111.449092
0.558569	28.666002	116.291306	-13.438598	14.2242	116.278687	46.606079	-2.836189	121.691803	44.138943	40.580322	119.989029	45.372511	18.8720665	120.840416	-72.249707	9.5763335	111.716958
1.376425	26.682209	116.648125	-13.677187	13.857889	116.696716	46.285774	-3.331711	121.790062	44.120785	40.035542	119.963326	45.2032795	18.3519155	120.876694	-72.5576535	9.3638625	112.516738
1.753825	25.388241	116.911842	-13.89336	13.691619	117.111122	46.003006	-3.696816	121.880508	44.02763	39.67593	119.757149	45.015318	17.989557	120.8188285	-72.802038	9.393681	113.4034155
2.077774	24.104624	117.261162	-14.159496	13.563435	117.638222	45.66914	-4.015281	122.126663	43.921997	39.302452	119.573502	44.7955685	17.6435855	120.8500825	-73.1145605	9.4832845	114.4263615
2.446124	22.807121	117.727661	-14.438577	13.442668	118.327286	45.388451	-4.328811	122.549477	43.78492	38.917721	119.509468	44.5866855	17.294455	121.0294725	-73.4638395	9.590881	115.6250995
2.601578	21.594889	118.450508	-14.719004	13.301033	119.168945	45.179905	-4.586205	123.135162	43.632687	38.615635	119.60379	44.406296	17.014715	121.369476	-73.844304	9.587351	116.968414
2.599076	20.539164	119.306885	-14.977763	13.149722	120.06102	45.020664	-4.786681	123.79631	43.495388	38.361595	119.91243	44.258026	16.787457	121.85437	-74.213552	9.511987	118.26767
2.578753	19.476465	120.244774	-15.21373	12.990202	120.939949	44.914906	-4.937984	124.526581	43.364052	38.201595	120.372536	44.139479	16.6318055	122.4495585	-74.566939	9.3485985	119.4303395
2.536398	18.049812	121.532478	-15.524123	12.767456	122.161278	44.824497	-5.095464	125.516167	43.25523	38.047302	121.21981	44.0398635	16.475919	123.3679885	-75.0881095	9.058993	120.9545675
2.441834	17.171188	122.332024	-15.7094	12.643499	122.874001	44.808083	-5.164263	126.095131	43.221947	37.975918	121.788597	44.015015	16.4058275	123.941864	-75.433815	8.8811705	121.806138
2.287966	16.350163	123.092018	-15.864067	12.541364	123.495163	44.777973	-5.213922	126.566399	43.174992	37.940987	122.361969	43.9764825	16.3635325	124.464184	-75.7046165	8.7191955	122.526142
2.108626	15.599518	123.695862	-16.01856	12.447305	124.004326	44.738083	-5.238476	126.954742	43.147755	37.884888	122.813751	43.942919	16.323206	124.8842465	-75.980039	8.571404	123.1244055
1.846993	14.921432	124.179054	-16.145157	12.337938	124.397469	44.681267	-5.277117	127.249397	43.090729	37.839386	123.200058	43.885998	16.2811345	125.2247275	-76.176312	8.3947415	123.5702105
1.505998	14.331203	124.506805	-16.343189	12.25936	124.658844	44.577797	-5.329339	127.41288	43.003407	37.80685	123.46859	43.790602	16.2387555	125.440735	-76.47698	8.2799645	123.876953
1.170076	13.790486	124.643013	-16.532343	12.169508	124.713516	44.442268	-5.357316	127.485023	42.842339	37.792362	123.630646	43.6423035	16.217523	125.5578345	-76.7069895	8.121493	123.8691975
0.606214	13.021185	124.489937	-16.890903	12.085449	124.478622	44.236012	-5.371562	127.438477	42.531952	37.822689	123.705231	43.383982	16.2255635	125.571854	-77.165788	7.9453345	123.38539
0.092262	12.655066	124.219131	-17.139244	12.025326	124.067772	44.076847	-5.371346	127.315819	42.281643	37.888031	123.672401	43.179245	16.2583425	125.49411	-77.457733	7.7923095	122.641434
-0.47709	12.293216	123.748039	-17.366432	11.94278	123.412933	43.896084	-5.328648	127.141991	41.986549	37.977314	123.602585	42.9413165	16.324333	125.372288	-77.6741805	7.561227	121.453578
-1.082297	11.966421	123.135887	-17.615082	11.89944	122.742935	43.680119	-5.239559	126.87175	41.636639	38.077637	123.426926	42.658379	16.419039	125.149338	-77.888543	7.379841	120.336532
-1.77438	11.757645	122.510086	-17.833723	11.884852	122.081528	43.4375	-5.13848	126.392601	41.283936	38.178497	123.212585	42.360718	16.5200085	124.802593	-78.028164	7.2496955	119.360463
-2.476964	11.63631	121.874321	-18.01577	11.914163	121.511551	43.271912	-5.040567	125.863968	40.964539	38.242947	122.893433	42.1182255	16.60119	124.3787005	-78.1497655	7.227136	118.6444015
-3.205285	11.608647	121.271263	-18.112869	11.975239	120.974472	43.11039	-4.917083	125.243988	40.736164	38.328728	122.608391	41.923277	16.7058225	123.9261895	-78.149015	7.2446555	118.0227545
-4.367516	11.674911	120.4711	-18.189018	12.119262	120.438026	42.796154	-4.76945	123.929504	40.453876	38.410374	122.079338	41.625015	16.820462	123.004421	-78.003051	7.418062	117.871631
-5.156765	11.781637	119.972145	-18.190674	12.207106	120.198524	42.549561	-4.67513	122.904182	40.370525	38.463657	121.505096	41.460043	16.8942635	122.204639	-77.841391	7.5199485	118.192409
-5.980589	11.923458	119.48465	-18.158964	12.330244	119.973602	42.190426	-4.532412	121.628502	40.280296	38.584484	120.944237	41.235361	17.026036	121.2863695	-77.553289	7.634452	118.6608345
-6.83982	12.107599	118.929138	-18.122749	12.476025	119.678856	41.748341	-4.323809	120.261993	40.15509	38.783165	120.176659	40.9517155	17.229678	120.219326	-77.1972135	7.722372	119.138386
-7.650085	12.294814	118.30835	-18.114096	12.698978	119.299057	41.309929	-4.063209	118.797234	39.966599	39.063454	119.246986	40.638264	17.5001225	119.02211	-76.866456	7.8978335	119.576004
-8.461555	12.527856	117.63179	-18.124208	12.97773	118.80162	40.85939	-3.670785	117.146751	39.771301	39.310745	118.454865	40.3153455	17.81998	117.800808	-76.5637615	8.13548	119.802432
-9.199385	12.749139	116.933929	-18.141914	13.259103	118.21917	40.454262	-3.303434	115.70742	39.55584	39.536057	117.579163	40.005051	18.1163115	116.6432915	-76.288879	8.4018945	119.7950485
-10.327403	12.962903	115.872681	-18.222982	13.65062	117.262032	39.944447	-2.880046	113.884125	39.228031	39.928837	116.554176	39.586239	18.5243955	115.2191505	-76.032203	8.7768445	119.3049135
-11.023887	13.010977	115.246628	-18.268827	13.847457	116.654518	39.650448	-2.641641	112.853668	39.013363	39.939903	116.016808	39.3319055	18.649131	114.435238	-75.8695595	9.045783	118.873798
-11.645659	12.985663	114.696289	-18.3148	13.942656	116.159775	39.406662	-2.542132	112.066635	38.787102	40.066208	115.41127	39.096882	18.762038	113.7389525	-75.726482	9.123274	118.5805975
-12.139803	12.8897	114.217865	-18.333885	13.974931	115.714561	39.200954	-2.471745	111.355415	38.578941	40.115395	114.991951	38.8899475	18.821825	113.173683	-75.5577175	9.128037	118.255439
-12.573798	12.733372	113.837982	-18.35507	13.983864	115.322708	39.022076	-2.404114	110.79686	38.432346	40.087326	114.594742	38.727211	18.841606	112.695801	-75.437351	9.126122	117.949615
-12.925063	12.516487	113.502289	-18.357738	13.952212	114.970375	38.919975	-2.402839	110.396217	38.355934	40.142857	114.188347	38.6379545	18.870009	112.292282	-75.3534305	9.034415	117.648468
-13.226372	12.233247	113.140556	-18.36075	13.915129	114.611176	38.838924	-2.411351	110.050606	38.295078	40.142448	113.855003	38.567001	18.8655485	111.9528045	-75.288501	8.9647095	117.2695475
-13.618941	11.641041	112.528145	-18.354805	13.847409	113.999702	38.735077	-2.453645	109.554527	38.206039	40.114582	113.267776	38.470558	18.8304685	111.4111515	-75.180168	8.8643495	116.5882525
-13.847176	11.136959	111.988617	-18.355442	13.814519	113.552948	38.639893	-2.463339	109.184692	38.130646	40.136478	112.840065	38.3852695	18.8365695	111.0123785	-75.0961535	8.7924685	116.0935175
-14.129336	10.612893	111.434784	-18.359949	13.807493	113.096794	38.500999	-2.465213	108.7528	38.048836	40.115849	112.336472	38.2749175	18.825318	110.544636	-74.9948155	8.789668	115.648952
-14.205687	10.050742	111.005341	-18.35989	13.806842	112.651848	38.332863	-2.489573	108.31723	37.957043	40.128986	111.754593	38.144953	18.8197065	110.0359115	-74.864733	8.7939775	115.2677845
-14.358597	9.384647	110.534134	-18.384779	13.802467	112.234703	38.182076	-2.518909	107.839523	37.846504	40.121857	111.276733	38.01429	18.801474	109.558128	-74.783848	8.80346	114.911278
-14.432548	8.656791	110.073471	-18.421745	13.789323	111.876854	38.041313	-2.536987	107.391968	37.722794	40.118378	110.828468	37.8820535	18.7906955	109.110218	-74.7255435	8.7879505	114.64349
-14.490292	7.872031	109.677109	-18.46594	13.780528	111.575188	37.891529	-2.561159	107.059753	37.590164	40.099041	110.487274	37.7408465	18.768941	108.7735135	-74.6727265	8.792115	114.3768625
-14.451549	6.547297	109.231949	-18.554863	13.805774	111.285103	37.76461	-2.613007	106.848656	37.43372	40.024666	110.26416	37.599165	18.7058295	108.556408	-74.708891	8.9057185	114.013798
-14.348917	5.486762	109.031105	-18.62425	13.836832	111.153374	37.804718	-2.663056	107.019547	37.40683	39.99688	110.261917	37.605774	18.666912	108.640732	-74.854274	9.006752	113.666016
-14.237386	4.401524	108.880058	-18.692659	13.872087	111.068665	37.968266	-2.758981	107.451942	37.41766	39.954384	110.413124	37.692963	18.5977015	108.932533	-75.078281	9.1464725	113.204797
-14.102186	3.261799	108.850372	-18.767803	13.911493	111.010864	38.228981	-2.88172	108.207443	37.470005	39.890671	110.678276	37.849493	18.5044755	109.4428595	-75.385099	9.3185105	112.5788685
-13.871795	2.017905	108.922325	-18.825186	13.91457	110.984566	38.611134	-3.055092	109.24411	37.608452	39.79538	111.122223	38.109793	18.370144	110.1831665	-75.760165	9.458996	111.7859655
-13.647357	0.64355	109.060028	-18.869778	13.847483	110.931694	39.054489	-3.267553	110.480133	37.856232	39.674122	111.661682	38.4553605	18.2032845	111.0709075	-76.1949165	9.4916815	110.7924805
-13.44835	-0.769727	109.172585	-18.897078	13.664362	110.805023	39.487835	-3.51011	111.715767	38.164963	39.514343	112.243294	38.826399	18.0021165	111.9795305	-76.620555	9.3266075	109.6305155
-13.180883	-2.984825	109.300087	-18.846098	13.20785	110.589645	39.97134	-3.93274	113.32048	38.591328	39.170273	113.049767	39.281334	17.6187665	113.1851235	-76.97353	8.7969335	107.9941665
-12.996742	-4.581045	109.373154	-18.719391	12.814529	110.476158	40.196064	-4.234634	114.124466	38.901974	38.859131	113.422646	39.549019	17.3122485	113.773556	-76.987801	8.3168095	107.17876
-12.90742	-6.128474	109.427116	-18.553503	12.424586	110.365822	40.435585	-4.531805	114.737411	39.139294	38.630508	113.735619	39.7874395	17.0493515	114.236515	-76.8944455	7.7998205	106.495129
-12.743373	-7.746688	109.428719	-18.354843	12.101944	110.28389	40.678917	-4.791995	115.175667	39.376236	38.393559	113.904121	40.0275765	16.800782	114.539894	-76.7372625	7.403106	106.027886
-12.844462	-9.210066	109.533142	-18.137623	11.857994	110.198143	40.881184	-4.987633	115.480713	39.56395	38.171692	113.955101	40.222567	16.5920295	114.717907	-76.497813	7.1239585	105.678379
-12.947437	-10.671741	109.625671	-17.913176	11.720152	110.065056	41.045074	-5.131833	115.722572	39.749908	38.034512	113.818947	40.397491	16.4513395	114.7707595	-76.223843	6.9889645	105.3593525
-13.071768	-12.07478	109.711624	-17.650904	11.630408	109.851326	41.232925	-5.182688	115.879463	39.989708	37.889267	113.484528	40.6113165	16.3532895	114.6819955	-75.9131245	6.9075265	105.0206565
-13.411325	-14.165709	109.727272	-17.250696	11.496553	109.267715	41.542606	-5.191785	116.033409	40.156849	37.856693	112.980797	40.8497275	16.332454	114.507103	-75.3511195	6.660652	104.028327
-13.753104	-15.488553	109.695229	-16.990374	11.365554	108.710388	41.77095	-5.183771	116.078484	40.2878	37.831966	112.477722	41.029375	16.3240975	114.278103	-75.010123	6.4070105	103.142673
-14.106746	-16.755529	109.604073	-16.731298	11.164385	108.089188	41.98801	-5.129904	116.055832	40.35878	37.710178	111.793579	41.173395	16.290137	113.9247055	-74.635991	6.038633	102.2536705
-14.591786	-17.963644	109.523415	-16.471247	10.914667	107.468918	42.160404	-5.132505	115.905472	40.364605	37.59787	111.076012	41.2625045	16.2326825	113.490742	-74.2049985	5.5966515	101.447094
-15.156436	-19.095524	109.474579	-16.235928	10.61596	106.943497	42.296036	-5.189197	115.661659	40.366787	37.488552	110.320518	41.3314115	16.1496775	112.9910885	-73.8032675	5.0822425	100.8959055
-15.778059	-20.07527	109.455658	-16.025053	10.318054	106.565346	42.339767	-5.23287	115.384087	40.371685	37.356628	109.582748	41.355726	16.061879	112.4834175	-73.405832	4.574229	100.6472745
-16.46274	-20.953363	109.409966	-15.840171	10.047285	106.333717	42.376881	-5.292206	115.017303	40.350925	37.24332	108.983299	41.363903	15.975557	112.000301	-73.044245	4.119013	100.667133
-17.655134	-22.042774	109.231903	-15.602915	9.734162	106.12674	42.405979	-5.302071	114.444855	40.284904	37.184849	108.335495	41.3454415	15.941389	111.390175	-72.5512715	3.526935	100.863305
-18.471294	-22.569319	109.056892	-15.456491	9.603441	106.042336	42.433079	-5.246048	113.995575	40.221481	37.249023	108.022942	41.32728	16.0014875	111.0092585	-72.240262	3.2053945	101.0754135
-19.315838	-22.927559	108.881691	-15.324672	9.559972	105.987862	42.468349	-5.104959	113.519012	40.141613	37.376518	107.778084	41.304981	16.1357795	110.648548	-71.954325	2.9841645	101.327176
-20.266495	-23.158945	108.68335	-15.198229	9.606779	105.905891	42.496754	-4.901634	113.102615	40.056007	37.506931	107.568481	41.2763805	16.3026485	110.335548	-71.6728385	2.9109095	101.476234
-21.239227	-23.24509	108.434738	-15.105094	9.704983	105.781998	42.545078	-4.705798	112.724556	40.020714	37.720161	107.405243	41.282896	16.5071815	110.0648995	-71.493084	2.9027845	101.4990965
-22.213326	-23.219854	108.13372	-15.038015	9.802248	105.607582	42.555416	-4.468706	112.334801	40.002678	37.987381	107.214523	41.279047	16.7593375	109.774662	-71.355077	2.8451585	101.440502
-23.237158	-23.067373	107.830879	-14.967678	9.888701	105.415276	42.538437	-4.221464	111.930428	39.953648	38.234875	106.963585	41.2460425	17.0067055	109.4470065	-71.1813985	2.7706965	101.3835455
-24.772472	-22.559919	107.611343	-14.823534	9.983549	105.242432	42.552052	-3.859794	111.259933	39.79977	38.513458	106.437492	41.175911	17.326832	108.8487125	-70.822979	2.640266	101.6361515
