# Supplementary material for: How to jointly control a ball trajectory on a moving board: Methodological insights into Motor Learning and Rehabilitation
Source: PLoS One. 2025 Oct 15;20(10):e0334588. doi: 10.1371/journal.pone.0334588 (PMC12527165; doi:10.1371/journal.pone.0334588)
Supplement: S2 Data — (ZIP) [file pone.0334588.s002.zip › D1_019.csv]

Ball_X	Ball_Y	Ball_Z	BoardCentre_X	BoardCentre_Y	BoardCentre_Z	P1LeftHand_X	P1LeftHand_Y	P1LeftHand_Z	P1RightHand_X	P1RightHand_Y	P1RightHand_Z	P1MidHands_X	P1MidHands_Y	P1MidHands_Z	P2MidHands_X	P2MidHands_Y	P2MidHands_Z
3.799294	28.880089	97.541359	-14.89852	15.195992	98.844429	37.214882	-6.552548	97.230309	33.248936	48.751305	101.038834	35.231909	21.0993785	99.1345715	-65.028949	9.2926055	98.5542865
5.5	27.948168	97.34507	-15.045979	15.321965	98.496223	37.580589	-6.469882	98.038414	33.371101	48.956089	101.757706	35.475845	21.2431035	99.89806	-65.567803	9.4008265	97.094386
7.245091	26.980162	97.530167	-15.119544	15.544025	98.389908	38.015293	-6.331959	99.075035	33.536041	49.235325	102.505302	35.775667	21.451683	100.7901685	-66.014755	9.636367	95.9896475
9.101312	25.90696	97.935303	-15.037124	15.820953	98.499794	38.525047	-6.066576	100.226639	33.678226	49.504177	103.391983	36.1016365	21.7188005	101.809311	-66.1758845	9.9231055	95.190277
10.988232	24.848633	98.561539	-14.793486	16.122206	98.810608	39.107494	-5.800855	101.464615	33.886112	49.801476	104.418182	36.496803	22.0003105	102.9413985	-66.083775	10.2441015	94.6798175
12.85968	23.766531	99.561523	-14.404819	16.38876	99.260887	39.751617	-5.48634	102.665184	34.176575	50.05883	105.407036	36.964096	22.286245	104.03611	-65.773734	10.491275	94.485664
15.638515	22.141773	100.694023	-13.632384	16.744165	99.840584	40.851349	-5.119287	104.213669	34.79446	50.424152	106.69767	37.8229045	22.6524325	105.4556695	-65.0876725	10.8358975	94.2254985
17.495689	20.988029	101.012711	-13.071855	16.908854	100.0103	41.525494	-4.888837	105.021904	35.256702	50.643021	107.270363	38.391098	22.877092	106.1461335	-64.534808	10.940616	93.8744665
19.274858	19.829105	101.252129	-12.509741	17.033621	99.931854	42.127071	-4.720482	105.566963	35.71188	50.831421	107.518806	38.9194755	23.0554695	106.5428845	-63.9389575	11.0117725	93.3208235
21.047802	18.550596	101.149239	-11.981458	17.129322	99.634758	42.659023	-4.566732	105.846596	36.103554	50.958443	107.477699	39.3812885	23.1958555	106.6621475	-63.3442045	11.0627885	92.6073685
22.795933	17.232542	100.86982	-11.485698	17.203922	99.263245	43.160564	-4.447198	105.945244	36.437965	51.076294	107.14817	39.7992645	23.314548	106.546707	-62.7706605	11.093296	91.979783
24.511395	15.807048	100.63884	-11.005771	17.240623	98.901871	43.619747	-4.335943	105.903534	36.701675	51.145069	106.688782	40.160711	23.404563	106.296158	-62.172253	11.076683	91.507584
26.092037	14.453954	100.359657	-10.590759	17.23789	98.623581	44.105297	-4.244082	105.751167	36.909122	51.192772	106.194977	40.5072095	23.474345	105.973072	-61.6887275	11.001435	91.27409
28.371313	12.333969	100.012627	-10.098102	17.135981	98.399475	44.532471	-4.074161	105.61129	37.173519	51.193218	105.422638	40.852995	23.5595285	105.516964	-61.049199	10.7124335	91.281986
29.792891	10.862547	99.986259	-9.852445	17.052862	98.39566	44.722111	-4.029995	105.55838	37.292515	51.2048	104.952667	41.007313	23.5874025	105.2555235	-60.712203	10.5183215	91.5357965
30.425745	9.845774	100.121376	-9.658664	16.933283	98.450768	44.902119	-4.015432	105.576744	37.352551	51.178299	104.544922	41.127335	23.5814335	105.060833	-60.444663	10.2851325	91.840703
29.91448	9.550556	99.918739	-9.498397	16.79291	98.521515	45.096214	-4.024706	105.676315	37.390182	51.133884	104.216537	41.243198	23.554589	104.946426	-60.239992	10.031231	92.096604
29.668716	8.91215	100.005707	-9.358181	16.616899	98.580391	45.262741	-4.039597	105.808731	37.400173	51.075329	104.005775	41.331457	23.517866	104.907253	-60.047819	9.715932	92.253529
29.472069	8.358401	100.069916	-9.262783	16.434673	98.637756	45.400906	-4.063006	105.959106	37.381649	51.033318	103.870056	41.3912775	23.485156	104.914581	-59.9168435	9.38419	92.360931
29.214314	7.875509	100.134575	-9.182421	16.27961	98.704109	45.512447	-4.073814	106.102249	37.365639	50.994228	103.815445	41.439043	23.460207	104.958847	-59.803885	9.099013	92.449371
28.728462	6.991439	100.155083	-9.1091	16.09621	98.86248	45.648647	-4.055255	106.219688	37.326202	50.964897	103.884956	41.4874245	23.454821	105.052322	-59.7056245	8.737599	92.672638
28.323988	6.514224	100.232994	-9.093591	16.047377	98.991104	45.715904	-3.995291	106.242241	37.301746	51.009541	104.060768	41.508825	23.507125	105.1515045	-59.696007	8.587629	92.8307035
27.885595	5.957026	100.235893	-9.117307	16.059376	99.165817	45.760567	-3.918911	106.221046	37.245705	51.09203	104.30999	41.503136	23.5865595	105.265518	-59.73775	8.5321925	93.066116
27.514288	5.474466	100.255394	-9.183334	16.135958	99.41037	45.741043	-3.80694	106.186913	37.16975	51.207699	104.6203	41.4553965	23.7003795	105.4036065	-59.8220645	8.5715365	93.4171335
27.06086	5.006278	100.391495	-9.274795	16.265108	99.694275	45.694088	-3.651675	106.165947	37.099434	51.380085	104.976166	41.396761	23.864205	105.5710565	-59.946351	8.666011	93.8174935
26.644548	4.412664	100.385262	-9.400947	16.440052	99.985687	45.656525	-3.485334	106.142593	37.004417	51.58778	105.334564	41.330471	24.051223	105.7385785	-60.132365	8.828881	94.2327955
26.150501	3.968801	100.520981	-9.519992	16.632896	100.273895	45.640079	-3.313447	106.114532	36.876099	51.810921	105.647423	41.258089	24.248737	105.8809775	-60.298073	9.017055	94.6668125
25.552698	3.193902	100.516129	-9.666846	16.925465	100.62307	45.652077	-3.058676	106.106018	36.701202	52.105652	105.886719	41.1766395	24.523488	105.9963685	-60.5103315	9.327442	95.2497715
25.171658	2.673574	100.625931	-9.738903	17.084421	100.782585	45.666702	-2.917239	106.132339	36.590611	52.262825	105.903923	41.1286565	24.672793	106.018131	-60.6064625	9.496049	95.547039
24.825813	1.983282	100.583733	-9.776422	17.198347	100.89859	45.682602	-2.818391	106.209396	36.51326	52.375191	105.814728	41.097931	24.7784	106.012062	-60.650775	9.618294	95.785118
24.430681	1.410866	100.724625	-9.764347	17.225096	100.965485	45.763565	-2.796588	106.313431	36.477013	52.422737	105.668831	41.120289	24.8130745	105.991131	-60.648983	9.6371175	95.939839
24.143192	0.700212	100.743988	-9.719134	17.133114	100.974297	45.881279	-2.85501	106.451523	36.489162	52.420593	105.533073	41.1852205	24.7827915	105.992298	-60.6234885	9.4834365	95.956296
23.861227	0.039554	100.797234	-9.6577	16.96373	100.917694	46.005486	-2.96711	106.596527	36.511311	52.339436	105.383667	41.2583985	24.686163	105.990097	-60.5737985	9.241297	95.845291
23.517673	-0.675672	100.919876	-9.584312	16.732384	100.806473	46.157948	-3.121448	106.73584	36.541027	52.226109	105.19532	41.3494875	24.5523305	105.96558	-60.5181115	8.9124375	95.647366
23.061092	-1.737442	100.906944	-9.46012	16.345346	100.574852	46.443581	-3.40877	106.908264	36.558102	51.9991	104.832436	41.5008415	24.295165	105.87035	-60.4210815	8.395527	95.279354
22.704926	-2.609899	100.93576	-9.360923	16.084961	100.426628	46.617744	-3.612616	107.004593	36.545773	51.802792	104.532623	41.5817585	24.095088	105.768608	-60.3036045	8.074834	95.084648
22.447012	-3.355604	100.897995	-9.24854	15.844494	100.321434	46.790417	-3.823594	107.07312	36.558125	51.595116	104.221512	41.674271	23.885761	105.647316	-60.171351	7.803227	94.995552
22.200762	-4.085802	100.935654	-9.136205	15.612266	100.257156	46.946327	-4.04212	107.131256	36.61335	51.362915	103.9245	41.7798385	23.6603975	105.527878	-60.0522485	7.5641345	94.986434
21.937851	-4.868793	100.981728	-9.027006	15.412271	100.203705	47.105103	-4.291566	107.182602	36.70787	51.156448	103.657684	41.9064865	23.432441	105.420143	-59.9604985	7.392101	94.987267
21.586926	-5.533867	100.990997	-8.945743	15.246181	100.161652	47.227009	-4.527624	107.216324	36.842148	50.97081	103.439247	42.0345785	23.221593	105.3277855	-59.9260645	7.270769	94.9955185
21.269264	-6.335727	100.972878	-8.892788	15.127344	100.096169	47.325294	-4.748919	107.213531	36.958523	50.801086	103.252411	42.1419085	23.0260835	105.232971	-59.9274845	7.2286045	94.959367
20.8668	-7.367321	100.796875	-8.850325	14.966605	99.982643	47.428028	-5.023228	107.121071	37.071453	50.613594	103.002373	42.2497405	22.795183	105.061722	-59.9503905	7.138027	94.903564
20.641968	-7.955033	100.640236	-8.806957	14.887531	99.86631	47.487839	-5.160595	106.98793	37.110184	50.523724	102.806129	42.2990115	22.6815645	104.8970295	-59.9129255	7.0934975	94.8355905
20.412167	-8.558682	100.462318	-8.767206	14.844473	99.72683	47.546299	-5.261488	106.813385	37.115562	50.422413	102.56971	42.3309305	22.5804625	104.6915475	-59.8653425	7.1084835	94.7621125
20.158829	-9.213501	100.175987	-8.721841	14.849554	99.596634	47.557972	-5.33334	106.632355	37.088631	50.355934	102.300819	42.3233015	22.511297	104.466587	-59.7669835	7.187811	94.726681
19.898443	-9.69466	100.017586	-8.665944	14.856974	99.483574	47.570812	-5.36824	106.465279	37.006718	50.24844	102.063301	42.288765	22.4401	104.26429	-59.620653	7.273848	94.702858
19.670605	-10.275492	99.899246	-8.627637	14.848489	99.401817	47.625114	-5.40747	106.319687	36.933292	50.192745	101.871002	42.279203	22.3926375	104.0953445	-59.534477	7.3043405	94.7082895
19.48539	-10.767982	99.799767	-8.592665	14.806257	99.336205	47.739662	-5.479552	106.227577	36.881561	50.133522	101.725029	42.3106115	22.326985	103.976303	-59.4959415	7.285529	94.696107
19.211016	-11.400633	99.72538	-8.504387	14.674976	99.182259	47.920246	-5.629028	106.156036	36.862755	50.001232	101.559151	42.3915005	22.186102	103.8575935	-59.4002745	7.16385	94.5069245
19.027922	-11.855369	99.661377	-8.423233	14.550238	99.012253	48.035984	-5.746444	106.143951	36.891659	49.890442	101.377487	42.4638215	22.071999	103.760719	-59.3102875	7.028477	94.263787
18.820505	-12.36348	99.579529	-8.301604	14.416111	98.755737	48.168839	-5.88338	106.144165	36.93248	49.716244	101.153099	42.5506595	21.916432	103.648632	-59.1538675	6.91579	93.862842
18.578133	-12.850852	99.517059	-8.168697	14.250887	98.470657	48.331074	-6.013606	106.180176	36.971848	49.519699	100.875595	42.651461	21.7530465	103.5278855	-58.988855	6.7487275	93.4134285
18.406168	-13.240281	99.482475	-8.03262	14.059909	98.235016	48.498802	-6.145406	106.218719	36.986309	49.316383	100.576469	42.7425555	21.5854885	103.397594	-58.8077955	6.5343295	93.072438
18.250736	-13.678668	99.460121	-7.889082	13.834129	98.162529	48.657669	-6.276888	106.223534	36.970982	49.116631	100.32328	42.8143255	21.4198715	103.273407	-58.5924895	6.2483865	93.051651
18.156752	-14.043203	99.566788	-7.74771	13.589849	98.252388	48.824177	-6.381343	106.225952	36.952595	48.929806	100.094223	42.888386	21.2742315	103.1600875	-58.383806	5.9054665	93.3446885
18.016565	-14.511192	99.97657	-7.58872	13.258329	98.646004	49.083961	-6.532334	106.371521	36.891022	48.664959	99.814034	42.9874915	21.0663125	103.0927775	-58.1649315	5.4503455	94.1992305
17.865219	-14.727263	100.345291	-7.536849	13.079645	99.022408	49.23238	-6.613015	106.539871	36.816643	48.499741	99.66613	43.0245115	20.943363	103.1030005	-58.0982095	5.215927	94.9418155
17.643606	-14.908196	100.761047	-7.507999	12.928904	99.408318	49.357166	-6.672663	106.730797	36.720646	48.368958	99.577225	43.038906	20.8481475	103.154011	-58.054904	5.0096605	95.662625
17.429976	-15.075583	101.137909	-7.511209	12.803009	99.767761	49.455284	-6.720971	106.948875	36.59631	48.289486	99.515526	43.025797	20.7842575	103.2322005	-58.048215	4.8217605	96.3033215
17.180256	-15.242626	101.537346	-7.548288	12.70858	100.066055	49.53355	-6.766044	107.192162	36.476509	48.189751	99.441406	43.0050295	20.7118535	103.316784	-58.1016055	4.7053065	96.815326
16.885141	-15.370029	101.933731	-7.60887	12.620737	100.365005	49.574886	-6.808021	107.438675	36.337994	48.089264	99.383247	42.95644	20.6406215	103.410961	-58.17418	4.6008525	97.319049
16.629766	-15.396945	102.342537	-7.684165	12.533111	100.645683	49.594631	-6.801682	107.71209	36.159302	48.02634	99.378571	42.8769665	20.612329	103.5453305	-58.2452965	4.453893	97.7460355
16.335016	-15.405262	102.903282	-7.796978	12.375335	101.132133	49.580612	-6.772085	108.258804	35.852139	47.997589	99.751122	42.7163755	20.612752	104.004963	-58.3103315	4.137918	98.259303
16.189764	-15.340376	103.349213	-7.87847	12.250192	101.538445	49.560966	-6.768692	108.764778	35.731068	48.037685	100.332794	42.646017	20.6344965	104.548786	-58.402957	3.8658875	98.528104
16.080963	-15.217793	103.808441	-8.003565	12.1264	102.005028	49.59798	-6.791433	109.32225	35.742542	48.167709	101.074097	42.670261	20.688138	105.1981735	-58.677391	3.564662	98.8118825
16.040594	-14.992688	104.158363	-8.104537	12.038187	102.458298	49.613949	-6.822003	109.857628	35.722752	48.29689	101.930473	42.6683505	20.7374435	105.8940505	-58.8774245	3.3389305	99.0225455
15.895367	-14.607213	104.501579	-8.208117	11.993563	102.865753	49.60297	-6.815848	110.356537	35.761501	48.419495	102.791252	42.6822355	20.8018235	106.5738945	-59.0984695	3.1853025	99.1576115
15.783294	-14.17809	104.707016	-8.288716	11.995879	103.243378	49.575924	-6.830691	110.800568	35.829811	48.547485	103.654541	42.7028675	20.858397	107.2275545	-59.2802995	3.133361	99.2592015
15.640553	-13.678694	104.865837	-8.371293	12.059972	103.586578	49.539101	-6.834149	111.194138	35.925282	48.706459	104.472351	42.7321915	20.936155	107.8332445	-59.4747775	3.183789	99.3399115
15.39579	-12.880252	105.129684	-8.453497	12.28502	103.984871	49.495148	-6.788827	111.734283	36.112209	48.970619	105.612122	42.8036785	21.090896	108.6732025	-59.7106725	3.479144	99.2965395
15.199121	-12.301331	105.211655	-8.48134	12.502549	104.200851	49.468014	-6.704186	112.071457	36.271923	49.147507	106.318893	42.8699685	21.2216605	109.195175	-59.8326485	3.7834375	99.206527
15.029958	-11.727357	105.295288	-8.483978	12.76475	104.36586	49.48959	-6.602518	112.377098	36.415585	49.387623	106.995033	42.9525875	21.3925525	109.6860655	-59.9205435	4.1369475	99.0456545
14.910849	-11.127869	105.320145	-8.446427	13.00496	104.528252	49.484924	-6.461153	112.645737	36.543648	49.576385	107.687271	43.014286	21.557616	110.166504	-59.90714	4.452304	98.89
14.848028	-10.485307	105.357002	-8.357903	13.217035	104.70163	49.559765	-6.315701	112.85379	36.641647	49.782955	108.338928	43.100706	21.733627	110.596359	-59.816512	4.700443	98.806901
14.725804	-9.7644	105.390839	-8.246093	13.424033	104.921684	49.654797	-6.14931	113.030968	36.747272	50.00209	108.977104	43.2010345	21.92639	111.004036	-59.6932205	4.921676	98.839332
14.574087	-9.036944	105.47142	-8.081496	13.60792	105.20401	49.793022	-5.979618	113.184212	36.843933	50.205891	109.530304	43.3184775	22.1131365	111.357258	-59.4814695	5.1027035	99.050762
14.230847	-8.010791	105.712959	-7.817589	13.876493	105.670998	50.103886	-5.738738	113.384926	36.975983	50.455868	110.148575	43.5399345	22.358565	111.7667505	-59.1751125	5.394421	99.5752455
13.983276	-7.333041	105.885681	-7.639359	14.026793	106.000832	50.318062	-5.580609	113.496574	37.064091	50.602226	110.377251	43.6910765	22.5108085	111.9369125	-58.9697945	5.5427775	100.0647515
13.76097	-6.726855	106.171417	-7.457581	14.151367	106.355011	50.516773	-5.439711	113.597191	37.116749	50.688911	110.4496	43.816761	22.6246	112.0233955	-58.731923	5.678134	100.6866265
13.53786	-6.109992	106.494011	-7.304348	14.212783	106.727722	50.718464	-5.358469	113.68792	37.163399	50.724213	110.396721	43.9409315	22.682872	112.0423205	-58.5496275	5.742694	101.4131235
13.298273	-5.46394	106.806458	-7.181132	14.210536	107.068359	50.867092	-5.299862	113.789108	37.20253	50.723095	110.261703	44.034811	22.7116165	112.0254055	-58.397075	5.7094555	102.1113125
12.98129	-4.84733	107.059944	-7.108945	14.145955	107.361374	50.982254	-5.291685	113.861313	37.202881	50.66571	110.129631	44.0925675	22.6870125	111.995472	-58.3104575	5.6048975	102.727276
12.668673	-4.274343	107.295212	-7.088234	14.016819	107.578186	51.043083	-5.33338	113.901306	37.170891	50.578255	110.03257	44.106987	22.6224375	111.966938	-58.283455	5.4112005	103.189434
12.148936	-3.448686	107.403198	-7.12165	13.788855	107.758675	51.024693	-5.442577	113.904991	37.126888	50.414139	110.005692	44.0757905	22.485781	111.9553415	-58.3190905	5.091929	103.5620085
11.818724	-2.891544	107.435265	-7.185725	13.645967	107.815758	50.966324	-5.544524	113.89669	37.110104	50.327217	110.052444	44.038214	22.3913465	111.974567	-58.409664	4.9005875	103.656949
11.481203	-2.25222	107.438431	-7.276016	13.536574	107.859329	50.890915	-5.610907	113.880249	37.077694	50.269646	110.148979	43.9843045	22.3293695	112.014614	-58.5363365	4.7437785	103.704044
11.088103	-1.575569	107.412064	-7.372475	13.465683	107.895088	50.809204	-5.653274	113.844177	37.019867	50.261879	110.306618	43.9145355	22.3043025	112.0753975	-58.6594855	4.6270635	103.7147785
10.754045	-0.959059	107.40229	-7.467797	13.449544	107.937645	50.734119	-5.659559	113.792953	36.962944	50.287521	110.493866	43.8485315	22.313981	112.1434095	-58.7841255	4.585107	103.7318805
10.37008	-0.273266	107.303963	-7.559178	13.475677	107.981148	50.665306	-5.630387	113.680351	36.90329	50.347412	110.731247	43.784298	22.3585125	112.205799	-58.902654	4.5928415	103.756497
10.028115	0.343524	107.233658	-7.627135	13.532851	107.997131	50.583927	-5.557746	113.571869	36.869644	50.449898	111.014084	43.7267855	22.446076	112.2929765	-58.9810555	4.619626	103.7012855
9.539099	1.296032	107.136032	-7.719851	13.707142	107.998253	50.50581	-5.437935	113.396927	36.867283	50.624119	111.497139	43.6865465	22.593092	112.447033	-59.1262485	4.821192	103.549473
9.195214	1.973619	107.045052	-7.731496	13.853235	107.994186	50.458206	-5.314915	113.292862	36.902424	50.752754	111.809662	43.680315	22.7189195	112.551262	-59.143307	4.9875505	103.43711
8.791487	2.656936	106.989822	-7.743333	14.029953	107.989479	50.479527	-5.195806	113.201439	36.948448	50.909222	112.051651	43.7139875	22.856708	112.626545	-59.2006535	5.203198	103.352413
8.410513	3.268394	106.950378	-7.712552	14.213183	108.003906	50.512444	-5.077328	113.107704	36.988041	51.061642	112.20195	43.7502425	22.992157	112.654827	-59.1753465	5.434209	103.352985
8.106576	3.84328	106.981728	-7.644828	14.379445	108.052826	50.535233	-4.946465	113.004623	37.011917	51.151985	112.256477	43.773575	23.10276	112.63055	-59.063231	5.65613	103.475102
7.786072	4.365349	106.986153	-7.568517	14.526631	108.155968	50.581055	-4.82524	112.901009	37.047813	51.25161	112.276581	43.814434	23.213185	112.588795	-58.951468	5.840077	103.723141
7.527453	4.827025	107.054306	-7.494079	14.631971	108.277107	50.621189	-4.716273	112.825584	37.09193	51.326092	112.322426	43.8565595	23.3049095	112.574005	-58.8447175	5.9590325	103.980209
7.143971	5.532753	107.20903	-7.386438	14.735847	108.446251	50.710655	-4.638256	112.690422	37.173164	51.399727	112.416748	43.9419095	23.3807355	112.553585	-58.7147855	6.0909585	104.338917
6.977609	5.934253	107.215523	-7.350056	14.761406	108.558128	50.719555	-4.623354	112.571861	37.355343	51.416771	112.444221	44.037449	23.3967085	112.508041	-58.737561	6.1261035	104.608215
6.702508	6.331978	107.311417	-7.30881	14.809465	108.699036	50.676071	-4.625286	112.454628	37.412292	51.380199	112.392853	44.0441815	23.3774565	112.4237405	-58.6618015	6.2414735	104.9743315
6.407082	6.726486	107.393143	-7.285919	14.846553	108.83596	50.605782	-4.63197	112.339142	37.459667	51.32885	112.306061	44.0327245	23.34844	112.3226015	-58.6045625	6.344666	105.3493185
6.127483	7.032099	107.483032	-7.25984	14.873312	108.944679	50.560654	-4.649014	112.268272	37.497772	51.289719	112.233162	44.029213	23.3203525	112.250717	-58.548893	6.4262715	105.638641
5.994656	7.187931	107.634399	-7.258949	14.878513	109.053024	50.521778	-4.676895	112.283119	37.535614	51.270103	112.208977	44.028696	23.296604	112.246048	-58.546594	6.460422	105.86
5.825087	7.400971	107.724968	-7.26672	14.877876	109.127808	50.516903	-4.721347	112.361694	37.576412	51.249271	112.23278	44.0466575	23.263962	112.297237	-58.5800975	6.49179	105.958379
5.590989	7.607701	107.748795	-7.292171	14.855808	109.107384	50.564976	-4.800528	112.500084	37.61694	51.227707	112.406174	44.090958	23.2135895	112.453129	-58.6753	6.4980265	105.761639
5.521949	7.671166	107.704056	-7.326708	14.838862	109.014008	50.584976	-4.834591	112.596199	37.639797	51.252728	112.581337	44.1123865	23.2090685	112.588768	-58.7658025	6.4686555	105.439248
5.48069	7.710438	107.560898	-7.359376	14.815881	108.813873	50.6236	-4.830379	112.641235	37.669395	51.291691	112.772736	44.1464975	23.230656	112.7069855	-58.8652495	6.401106	104.9207605
5.485625	7.71536	107.286407	-7.381618	14.79444	108.44207	50.666023	-4.818319	112.659058	37.677853	51.319103	112.967957	44.171938	23.250392	112.8135075	-58.935174	6.338488	104.0706325
5.504389	7.70636	106.859734	-7.407217	14.793534	107.906296	50.710083	-4.80982	112.640427	37.683903	51.369621	113.12413	44.196993	23.2799005	112.8822785	-59.011427	6.3071675	102.9303135
5.544101	7.66342	106.35778	-7.43176	14.80805	107.304893	50.716389	-4.78454	112.521599	37.683807	51.413185	113.164154	44.200098	23.3143225	112.8428765	-59.063618	6.3017775	101.7669095
5.590055	7.579745	105.898834	-7.452719	14.855901	106.790398	50.636841	-4.715559	112.345123	37.655109	51.417053	113.050255	44.145975	23.350747	112.697689	-59.051413	6.361055	100.883107
5.666276	7.416523	105.40036	-7.424541	14.976612	106.28244	50.567848	-4.569584	112.096062	37.586819	51.47348	112.711288	44.0773335	23.451948	112.403675	-58.9264155	6.501276	100.161205
5.728372	7.288275	105.210922	-7.330587	15.045799	106.112984	50.655331	-4.487211	111.912155	37.548691	51.49192	112.455978	44.102011	23.5023545	112.1840665	-58.763185	6.5892435	100.0419015
5.781199	7.106954	105.091049	-7.243504	15.127667	105.991241	50.758083	-4.420258	111.813065	37.594028	51.562237	112.183044	44.1760555	23.5709895	111.9980545	-58.6630635	6.6843445	99.9844275
5.847508	6.887795	104.989853	-7.185341	15.202029	105.864868	50.81427	-4.379145	111.777565	37.63591	51.605213	111.902664	44.22509	23.613034	111.8401145	-58.595772	6.791024	99.8896215
5.90795	6.602652	104.83326	-7.154778	15.265822	105.671013	50.847233	-4.352349	111.730064	37.694405	51.611412	111.603523	44.270819	23.6295315	111.6667935	-58.580375	6.9021125	99.6752325
5.945468	6.263112	104.599312	-7.137858	15.331501	105.388603	50.824253	-4.313201	111.659943	37.706112	51.639706	111.356499	44.2651825	23.6632525	111.508221	-58.5408985	6.9997495	99.268985
5.982023	5.840481	104.276703	-7.119656	15.383416	105.050827	50.803345	-4.24401	111.500694	37.684986	51.703381	111.143936	44.2441655	23.7296855	111.322315	-58.4834775	7.0371465	98.779339
5.975817	5.225066	103.686295	-7.114404	15.469747	104.494713	50.749111	-4.1162	111.243904	37.630505	51.791805	110.876045	44.189808	23.8378025	111.0599745	-58.418616	7.1016915	97.9294515
6.007568	4.666099	103.3694	-7.161201	15.53615	104.142525	50.727242	-4.050846	111.13945	37.564529	51.846546	110.632729	44.1458855	23.89785	110.8860895	-58.4682875	7.17445	97.3989605
6.052263	4.124393	103.054665	-7.178857	15.604083	103.783203	50.71981	-3.982196	111.065689	37.442665	51.8997	110.332428	44.0812375	23.958752	110.6990585	-58.4389515	7.249414	96.8673475
6.051153	3.607624	102.781593	-7.18355	15.682687	103.404808	50.717239	-3.892086	111.046921	37.28297	51.889671	109.944031	44.0001045	23.9987925	110.495476	-58.3672045	7.3665815	96.31414
6.070363	3.063178	102.529503	-7.143041	15.752543	103.00486	50.759708	-3.864765	111.09343	37.248032	51.841019	109.426987	44.00387	23.988127	110.2602085	-58.289952	7.516959	95.7495115
6.083657	2.476863	102.292862	-7.0708	15.800543	102.545944	50.806923	-3.879281	111.164078	37.277252	51.787804	108.856606	44.0420875	23.9542615	110.010342	-58.1836875	7.6468245	95.081546
6.078442	1.802633	101.981758	-6.968998	15.838696	101.994743	50.890644	-3.922342	111.238243	37.388958	51.707615	108.267502	44.139801	23.8926365	109.7528725	-58.077797	7.7847555	94.2366135
5.963792	0.858878	101.354813	-6.766094	15.808974	101.00354	50.974632	-4.053426	111.310364	37.610989	51.536953	107.358612	44.2928105	23.7417635	109.334488	-57.8249985	7.8761845	92.672592
5.865447	0.13158	100.888481	-6.622915	15.747033	100.295326	50.997414	-4.114984	111.302948	37.76741	51.381672	106.763611	44.382412	23.633344	109.0332795	-57.628242	7.860722	91.5573725
5.736878	-0.565972	100.35833	-6.503842	15.673426	99.612549	51.005341	-4.18759	111.272011	37.895885	51.238869	106.160942	44.450613	23.5256395	108.7164765	-57.458297	7.8212125	90.5086215
5.551219	-1.16569	99.922272	-6.393736	15.605633	99.069061	50.946053	-4.226729	111.136803	37.943851	51.058994	105.612518	44.444952	23.4161325	108.3746605	-57.232424	7.7951335	89.7634615
5.334637	-1.764373	99.521133	-6.276704	15.572369	98.641075	50.885658	-4.193126	110.935783	37.966961	50.922585	105.173943	44.4263095	23.3647295	108.054863	-56.9797175	7.7800085	89.227287
5.058923	-2.409782	99.144768	-6.219977	15.578667	98.280128	50.86084	-4.140434	110.693069	37.982555	50.831188	104.791557	44.4216975	23.345377	107.742313	-56.8616515	7.811957	88.817943
4.556921	-2.969972	98.759499	-6.194601	15.628983	98.002159	50.807274	-4.114796	110.352562	37.950691	50.781792	104.461372	44.3789825	23.333498	107.406967	-56.7681845	7.924468	88.597351
3.798174	-3.857176	98.211823	-6.170951	15.794662	97.675552	50.672997	-3.984637	109.624031	37.926205	50.710533	103.985527	44.299601	23.362948	106.804779	-56.641503	8.226376	88.546325
3.242041	-4.393376	97.722145	-6.183689	15.924435	97.418953	50.617962	-3.954023	109.016838	37.936668	50.719887	103.732826	44.277315	23.382932	106.374832	-56.644693	8.465938	88.463074
2.646806	-4.917667	97.17556	-6.212796	16.06008	97.129776	50.523029	-3.919226	108.406738	37.940113	50.743507	103.496826	44.231571	23.4121405	105.951782	-56.657163	8.7080195	88.30777
1.895873	-5.505274	96.605042	-6.2745	16.187361	96.806732	50.39296	-3.843471	107.725487	37.925014	50.759579	103.263565	44.158987	23.458054	105.494526	-56.707987	8.916668	88.118938
1.23238	-6.076857	96.064522	-6.312858	16.290901	96.474159	50.217991	-3.788484	107.083679	37.917118	50.748741	102.976135	44.0675545	23.4801285	105.029907	-56.6932705	9.1016735	87.918411
0.396691	-6.747086	95.624588	-6.344394	16.367645	96.204376	50.036556	-3.720816	106.589493	37.91193	50.700985	102.580345	43.974243	23.4900845	104.584919	-56.663031	9.2452055	87.823833
-0.414286	-7.366383	95.412758	-6.345954	16.388348	96.027458	49.924858	-3.71378	106.205223	37.915237	50.602444	102.141846	43.9200475	23.444332	104.1735345	-56.6119555	9.332364	87.8813815
-1.805679	-8.443909	95.470116	-6.279131	16.296448	95.987045	49.834763	-3.812808	105.953896	38.023411	50.33902	101.449799	43.929087	23.263106	103.7018475	-56.487349	9.32979	88.2722425
-2.600776	-9.245584	95.7668	-6.208103	16.16007	96.102211	49.818497	-3.967843	105.981049	38.144924	50.103493	101.036385	43.9817105	23.067825	103.508717	-56.3979165	9.252315	88.695705
-3.619974	-10.0113	96.103561	-6.160308	15.954717	96.293205	49.796951	-4.169775	106.08194	38.272221	49.809845	100.709808	44.034586	22.820035	103.395874	-56.355202	9.089399	89.190536
-4.591221	-10.802153	96.518616	-6.132565	15.706623	96.515739	49.753822	-4.364683	106.264786	38.361668	49.510105	100.451088	44.057745	22.572711	103.357937	-56.322875	8.840535	89.673541
-5.717862	-11.614216	96.925072	-6.144344	15.432226	96.737045	49.711479	-4.554945	106.477295	38.420631	49.24052	100.278664	44.066055	22.3427875	103.3779795	-56.354743	8.5216645	90.0961105
-6.677988	-12.451935	97.330231	-6.176166	15.126798	96.931824	49.685547	-4.750134	106.687439	38.416214	49.006126	100.150383	44.0508805	22.127996	103.418911	-56.4032125	8.1256	90.444737
-7.788545	-13.204071	97.63826	-6.243504	14.809961	97.117653	49.65691	-4.931297	106.877922	38.347641	48.791859	100.06945	44.0022755	21.930281	103.473686	-56.4892835	7.689641	90.76162
-9.51257	-14.358354	98.10247	-6.362683	14.372613	97.450104	49.575199	-5.139398	107.09362	38.192211	48.536663	99.99437	43.883705	21.6986325	103.543995	-56.609071	7.0465935	91.356213
-10.544935	-15.100262	98.412659	-6.487183	14.119348	97.704948	49.498802	-5.216374	107.177437	38.043865	48.431988	100.051971	43.7713335	21.607807	103.614704	-56.7456995	6.630889	91.795192
-11.771786	-15.742618	98.643539	-6.598245	13.908908	98.004196	49.410477	-5.243335	107.220291	37.878166	48.391438	100.181366	43.6443215	21.5740515	103.7008285	-56.8408115	6.2437645	92.3075635
-12.961054	-16.388039	98.941818	-6.750158	13.741982	98.336609	49.298172	-5.230492	107.246864	37.705315	48.380791	100.369553	43.5017435	21.5751495	103.8082085	-57.0020595	5.9088145	92.8650095
-14.198786	-16.989847	99.232117	-6.881594	13.601756	98.686974	49.195309	-5.230285	107.260849	37.534676	48.376923	100.599564	43.3649925	21.573319	103.9302065	-57.1281805	5.630193	93.4437415
-15.393329	-17.571962	99.524483	-7.022076	13.480118	99.053619	49.087074	-5.224637	107.253288	37.365646	48.383224	100.857674	43.22636	21.5792935	104.055481	-57.270512	5.3809425	94.051757
-16.607037	-18.088209	99.841217	-7.129182	13.389505	99.414391	48.980148	-5.200314	107.240616	37.231262	48.378345	101.12352	43.105705	21.5890155	104.182068	-57.364069	5.1899945	94.646714
-18.534883	-18.81286	100.360527	-7.255843	13.269515	99.931183	48.787014	-5.162526	107.268799	37.120914	48.360004	101.461029	42.953964	21.598739	104.364914	-57.46565	4.940291	95.497452
-19.678907	-19.337542	100.665268	-7.332513	13.174682	100.208748	48.701782	-5.16808	107.32708	37.061516	48.321476	101.635086	42.881649	21.576698	104.481083	-57.546675	4.772666	95.936413
-20.859356	-19.822493	100.920975	-7.416841	13.060929	100.411812	48.636066	-5.222501	107.406761	37.020187	48.234699	101.748718	42.8281265	21.506099	104.5777395	-57.6618085	4.615759	96.2458845
-22.025692	-20.342062	101.089859	-7.495924	12.92506	100.534042	48.544037	-5.304626	107.464432	36.981419	48.146881	101.794159	42.762728	21.4211275	104.6292955	-57.754576	4.4289925	96.4387885
-23.2127	-20.783392	101.355469	-7.568659	12.775764	100.60688	48.424931	-5.38462	107.466087	36.959938	48.012672	101.766655	42.6924345	21.314026	104.616371	-57.8297525	4.237502	96.597389
-24.431438	-21.242977	101.47805	-7.621253	12.592061	100.639053	48.232735	-5.474675	107.41317	36.94067	47.870773	101.679626	42.5867025	21.198049	104.546398	-57.8292085	3.986073	96.731708
-25.53932	-21.699301	101.716316	-7.66503	12.399505	100.656319	48.04792	-5.596084	107.321045	36.940815	47.746792	101.568428	42.4943675	21.075354	104.4447365	-57.8244275	3.723656	96.8679015
-27.244091	-22.311817	101.98629	-7.719616	12.092565	100.691711	47.773636	-5.819104	107.185219	36.957424	47.636856	101.413895	42.36553	20.908876	104.299557	-57.804762	3.276254	97.083865
-28.258308	-22.653297	102.202461	-7.741966	11.866662	100.72049	47.589413	-5.947275	107.11174	37.022514	47.635033	101.324867	42.3059635	20.843879	104.2183035	-57.7898955	2.889445	97.2226765
-29.29705	-22.9944	102.367653	-7.768252	11.647917	100.723801	47.446369	-6.088455	107.004738	37.107994	47.750641	101.235878	42.2771815	20.831093	104.120308	-57.8136855	2.464741	97.327294
-29.654926	-22.927134	102.536621	-7.75314	11.403673	100.709488	47.319431	-6.244749	106.868065	37.229847	47.882957	101.093849	42.274639	20.819104	103.980957	-57.780919	1.988242	97.438019
-29.862982	-22.734428	102.63076	-7.696186	11.164107	100.687279	47.218548	-6.432278	106.709541	37.331242	47.988243	100.951767	42.274895	20.7779825	103.830654	-57.667267	1.5502315	97.543904
-30.056187	-22.49227	102.676712	-7.644252	10.925791	100.670227	47.186596	-6.650563	106.501862	37.434639	48.102562	100.839363	42.3106175	20.7259995	103.6706125	-57.5991215	1.1255825	97.6698415
-30.230474	-22.204388	102.683067	-7.588472	10.690009	100.655212	47.195911	-6.898659	106.236946	37.558086	48.221588	100.769379	42.3769985	20.6614645	103.5031625	-57.5539425	0.718553500000002	97.8072615
-30.836348	-21.797197	102.453522	-7.508404	10.342517	100.607887	47.200909	-7.273315	105.775726	37.721897	48.383835	100.78093	42.461403	20.55526	103.278328	-57.478211	0.129774000000005	97.937446
-30.700418	-21.238274	102.318085	-7.496511	10.157493	100.576797	47.163967	-7.49219	105.44088	37.803898	48.423512	100.829399	42.4839325	20.465661	103.1351395	-57.4769545	-0.150675	98.0184545
-30.944633	-20.711939	102.197945	-7.505646	10.025085	100.544464	47.104805	-7.662941	105.064011	37.841362	48.449314	100.887024	42.4730835	20.3931865	102.9755175	-57.4843755	-0.343016499999997	98.1134105
-31.115637	-20.202154	102.012802	-7.53084	9.933797	100.497841	47.031052	-7.763807	104.679176	37.837917	48.458076	100.925812	42.4344845	20.3471345	102.802494	-57.4961645	-0.479540499999999	98.193188
-31.287184	-19.653378	101.841293	-7.625308	9.891156	100.43203	46.981838	-7.814572	104.316566	37.768284	48.458992	100.913109	42.375061	20.32221	102.6148375	-57.625677	-0.539898000000001	98.2492225
-31.442636	-19.073961	101.660797	-7.73169	9.881344	100.30397	46.930088	-7.818536	104.024315	37.643822	48.438251	100.861717	42.286955	20.3098575	102.443016	-57.750335	-0.547169499999999	98.164924
-31.599188	-18.409092	101.403336	-7.881811	9.867482	100.112427	46.870808	-7.802358	103.76091	37.477875	48.398048	100.763512	42.1743415	20.297845	102.262211	-57.9379635	-0.562881000000001	97.962643
-31.927181	-17.283493	100.937866	-8.150437	9.858567	99.70443	46.638584	-7.812191	103.531776	37.208004	48.267971	100.550438	41.923294	20.22789	102.041107	-58.224168	-0.510756000000001	97.367753
-32.051266	-16.69068	100.523376	-8.344404	9.840254	99.417458	46.560207	-7.92315	103.421928	37.073345	48.150574	100.359512	41.816776	20.113712	101.89072	-58.505584	-0.433204	96.944196
-32.194763	-15.969213	100.197014	-8.509264	9.815234	99.147797	46.400215	-8.081274	103.36615	37.003864	48.041542	100.155708	41.7020395	19.980134	101.760929	-58.7205675	-0.349665999999999	96.534665
-32.330589	-15.200193	99.939697	-8.633316	9.800849	98.898987	46.228249	-8.269027	103.337372	37.01667	47.88945	99.947258	41.6224595	19.8102115	101.642315	-58.8890915	-0.208513499999999	96.155659
-32.40823	-14.323137	99.703621	-8.686135	9.776772	98.689674	46.094151	-8.470873	103.327179	37.106152	47.717899	99.784363	41.6001515	19.623513	101.555771	-58.9724215	-0.0699690000000039	95.823577
-32.572205	-13.503242	99.316696	-8.676405	9.733345	98.476028	46.02763	-8.677171	103.328117	37.277817	47.563477	99.651634	41.6527235	19.443153	101.4898755	-59.0055335	0.023537000000001	95.4621805
-32.609695	-12.592225	99.001686	-8.59541	9.691778	98.2127	46.029457	-8.851264	103.342369	37.508698	47.429657	99.54837	41.7690775	19.2891965	101.4453695	-58.9598975	0.0943594999999995	94.9800305
-32.689079	-11.204017	98.271713	-8.360882	9.647374	97.746674	46.157467	-9.05972	103.329895	37.912857	47.270733	99.382103	42.035162	19.1055065	101.355999	-58.756926	0.189241499999998	94.137349
-32.733746	-10.249427	97.850632	-8.132053	9.631067	97.414055	46.287018	-9.159762	103.280273	38.186039	47.208717	99.254807	42.2365285	19.0244775	101.26754	-58.5006345	0.2376565	93.56057
-32.811954	-9.268058	97.32798	-7.863296	9.640321	97.105774	46.446495	-9.219337	103.185654	38.468132	47.168941	99.094154	42.4573135	18.974802	101.139904	-58.1839055	0.305840000000003	93.071644
-32.830219	-8.225704	97.035965	-7.615779	9.667266	96.84108	46.623524	-9.23235	103.066124	38.749012	47.17115	98.921288	42.686268	18.9694	100.993706	-57.917826	0.365131999999999	92.688454
-32.950584	-7.151618	96.740173	-7.356325	9.714314	96.641884	46.8242	-9.23847	102.93367	38.998749	47.160957	98.762009	42.9114745	18.9612435	100.8478395	-57.6241245	0.467384499999998	92.4359285
-33.082752	-6.038358	96.625458	-7.122179	9.780433	96.515121	47.008701	-9.202632	102.767982	39.225941	47.166695	98.613701	43.117321	18.9820315	100.6908415	-57.361679	0.578834500000003	92.3394005
-33.282555	-4.911395	96.470886	-6.922461	9.825574	96.44751	47.167061	-9.16564	102.590668	39.402309	47.197254	98.487709	43.284685	19.015807	100.5391885	-57.129607	0.635340999999997	92.3558315
-33.552052	-3.158617	96.499283	-6.72015	9.864124	96.447121	47.334446	-9.098614	102.363815	39.584438	47.259644	98.363777	43.459442	19.080515	100.363796	-56.899742	0.647732999999999	92.530446
-33.789871	-1.990033	96.518784	-6.655017	9.861075	96.469315	47.420101	-9.058727	102.215042	39.630577	47.290829	98.343826	43.525339	19.116051	100.279434	-56.835373	0.606098999999997	92.659196
-34.099148	-0.797274	96.390099	-6.680302	9.819295	96.47123	47.466835	-9.033506	102.072922	39.621559	47.330643	98.377884	43.544197	19.1485685	100.225403	-56.904801	0.490021499999997	92.717057
-34.393372	0.448677	96.3759	-6.795737	9.792691	96.46106	47.436977	-9.009784	101.919701	39.541973	47.356567	98.447075	43.489475	19.1733915	100.183388	-57.080949	0.411990499999998	92.738732
-34.738434	1.69658	96.275749	-6.961249	9.781285	96.444191	47.312439	-8.991305	101.798264	39.430496	47.385452	98.49057	43.3714675	19.1970735	100.144417	-57.2939655	0.365496499999999	92.743965
-35.112076	3.002464	96.100533	-7.211961	9.793191	96.415146	47.120499	-8.987112	101.717361	39.264248	47.394146	98.569855	43.1923735	19.203517	100.143608	-57.6162955	0.382865000000002	92.686684
-35.567688	4.356281	95.973793	-7.519366	9.832443	96.363472	46.899406	-8.981267	101.664589	39.094292	47.362431	98.685226	42.996849	19.190582	100.1749075	-58.035581	0.474304	92.5520365
-36.285427	6.37423	95.659851	-8.082331	9.894874	96.285019	46.483746	-8.980051	101.63578	38.829617	47.406128	98.945091	42.6566815	19.2130385	100.2904355	-58.8213435	0.576709499999996	92.2796025
-36.806412	7.797693	95.547256	-8.494308	9.925438	96.27739	46.155891	-8.9505	101.592659	38.550262	47.484844	99.184914	42.3530765	19.267172	100.3887865	-59.3416925	0.583703999999997	92.1659935
-37.319595	9.177284	95.539719	-8.913304	9.992802	96.319511	45.816219	-8.85955	101.516998	38.23151	47.581306	99.39463	42.0238645	19.360878	100.455814	-59.8504725	0.624725999999999	92.183208
-37.875755	10.578497	95.599838	-9.295815	10.099022	96.403046	45.491852	-8.728044	101.455368	37.905712	47.710793	99.550346	41.698782	19.4913745	100.502857	-60.290412	0.7066695	92.303235
-38.44482	11.998454	95.786987	-9.646768	10.228482	96.511551	45.185524	-8.588247	101.401611	37.56356	47.836956	99.678329	41.374542	19.6243545	100.53997	-60.668078	0.8326095	92.483132
-38.959415	13.402269	95.941986	-9.956505	10.378233	96.661148	44.909401	-8.432737	101.345551	37.252831	47.965519	99.790154	41.081116	19.766391	100.5678525	-60.994126	0.990075000000001	92.7544435
-39.594997	14.856197	96.179596	-10.222216	10.528411	96.801491	44.667309	-8.24355	101.300797	36.982796	48.148808	99.904892	40.8250525	19.952629	100.6028445	-61.2694845	1.104193	93.0001375
-40.475266	16.996761	96.47728	-10.551226	10.786136	96.979111	44.395412	-7.943082	101.259651	36.636814	48.449448	100.123642	40.516113	20.253183	100.6916465	-61.618565	1.319089	93.2665755
-41.013142	18.370449	96.599976	-10.752033	10.96464	97.079651	44.269543	-7.703773	101.273933	36.426083	48.659588	100.297234	40.347813	20.4779075	100.7855835	-61.851879	1.4513725	93.3737185
-41.632729	19.791784	96.756401	-10.955573	11.16889	97.214966	44.15852	-7.456101	101.344345	36.222069	48.896885	100.499619	40.1902945	20.720392	100.921982	-62.1014405	1.617388	93.50795
-42.265728	21.164284	97.001465	-11.171245	11.364254	97.382721	44.064541	-7.194865	101.472618	36.017101	49.134521	100.724747	40.040821	20.969828	101.0986825	-62.383311	1.75868	93.6667595
-42.817135	22.498837	97.218063	-11.374839	11.55539	97.638687	44.015495	-6.929542	101.670792	35.782707	49.375137	100.991249	39.899101	21.2227975	101.3310205	-62.648779	1.8879825	93.9463535
-43.484013	23.84004	97.707527	-11.568977	11.726167	98.009727	43.97995	-6.67583	101.923347	35.554436	49.595657	101.258492	39.767193	21.4599135	101.5909195	-62.905147	1.9924205	94.4285345
-44.136444	25.111696	98.320496	-11.716284	11.881461	98.483437	44.000267	-6.444438	102.204742	35.319744	49.805008	101.500465	39.6600055	21.680285	101.8526035	-63.0925735	2.082637	95.1142705
-44.995777	26.985216	99.30864	-11.846414	12.079151	99.324928	44.071941	-6.15874	102.675285	35.035896	50.036709	101.832489	39.5539185	21.9389845	102.253887	-63.2467465	2.2193175	96.395969
-45.589119	28.249029	100.107811	-11.91561	12.17828	99.921501	44.117432	-6.031812	103.002098	34.918129	50.159668	102.039703	39.5177805	22.063928	102.5209005	-63.3490005	2.292632	97.3221015
-46.40461	29.429998	100.825432	-11.98344	12.250218	100.485504	44.144444	-5.938396	103.300026	34.828392	50.259315	102.261459	39.486418	22.1604595	102.7807425	-63.453298	2.3399765	98.1902655
-45.255436	29.684278	101.503822	-12.051049	12.299662	100.995102	44.143265	-5.876431	103.525497	34.752644	50.321896	102.493599	39.4479545	22.2227325	103.009548	-63.5500525	2.3765915	98.980656
-44.970802	30.343082	102.002647	-12.123726	12.3312	101.412964	44.07386	-5.834722	103.683678	34.707008	50.372921	102.700722	39.390434	22.2690995	103.1922	-63.637886	2.3933005	99.633728
-44.468563	30.83246	102.504265	-12.222178	12.342223	101.771294	43.963413	-5.81301	103.741745	34.621601	50.414646	102.877899	39.292507	22.300818	103.309822	-63.736863	2.383628	100.232766
-43.843025	31.420513	102.977432	-12.327874	12.351099	102.069382	43.82378	-5.812788	103.707947	34.487373	50.446857	102.979958	39.1555765	22.3170345	103.3439525	-63.8113245	2.3851635	100.7948115
-42.844849	32.27177	103.629028	-12.540595	12.378942	102.426056	43.539555	-5.830187	103.544464	34.308643	50.411385	103.081879	38.924099	22.290599	103.3131715	-64.005289	2.467285	101.5389405
-42.253426	32.822739	103.963516	-12.677839	12.414246	102.589371	43.336632	-5.838295	103.386665	34.173004	50.391983	103.097275	38.754818	22.276844	103.24197	-64.110496	2.551648	101.936772
-41.603794	33.43713	104.17849	-12.843513	12.466244	102.708862	43.12608	-5.857668	103.242363	34.055092	50.375187	103.111824	38.590586	22.2587595	103.1770935	-64.277612	2.6737285	102.2406305
-40.900745	34.146271	104.32074	-13.010971	12.542632	102.799271	42.926136	-5.89417	103.145424	33.968143	50.342133	103.124367	38.4471395	22.2239815	103.1348955	-64.4690815	2.8612825	102.4636465
-40.138165	34.826504	104.310402	-13.146544	12.632719	102.847061	42.719479	-5.939801	103.126144	33.917118	50.303345	103.135872	38.3182985	22.181772	103.131008	-64.6113865	3.083666	102.563114
-39.397026	35.410637	104.324448	-13.251765	12.718945	102.862846	42.560207	-5.996875	103.158997	33.89949	50.243591	103.170715	38.2298485	22.123358	103.164856	-64.7333785	3.314532	102.560836
-38.629749	35.804008	104.150482	-13.326044	12.827964	102.85894	42.450745	-6.083443	103.221977	33.93211	50.179707	103.210114	38.1914275	22.048132	103.2160455	-64.8435155	3.607796	102.5018345
-37.344143	36.501919	104.040619	-13.406962	12.962395	102.795097	42.323475	-6.209488	103.311035	34.039608	50.117172	103.293434	38.1815415	21.953842	103.3022345	-64.9954655	3.970948	102.2879595
-36.478268	36.996296	104.02076	-13.412552	13.060371	102.789978	42.22974	-6.297856	103.285942	34.126602	50.071049	103.407799	38.178171	21.8865965	103.3468705	-65.003275	4.2341455	102.2330855
-35.547768	37.469757	104.019318	-13.396427	13.14739	102.858459	42.122028	-6.351375	103.247055	34.238163	50.020908	103.501801	38.1800955	21.8347665	103.374428	-64.9729495	4.4600135	102.34249
-34.524361	37.942791	104.177002	-13.325448	13.274327	102.951935	42.030079	-6.384171	103.20742	34.373119	49.986385	103.646675	38.201599	21.801107	103.4270475	-64.852495	4.747547	102.4768225
-33.441959	38.4683	104.423355	-13.310653	13.396722	103.091179	41.951187	-6.407571	103.159546	34.524517	49.958248	103.91024	38.237852	21.7753385	103.534893	-64.859158	5.0181055	102.647465
-32.305271	39.052662	104.795631	-13.267173	13.545556	103.293671	41.878613	-6.403337	103.160583	34.649754	50.000278	104.20092	38.2641835	21.7984705	103.6807515	-64.7985295	5.2926415	102.9065905
-31.173161	39.586624	104.973099	-13.224475	13.71829	103.487328	41.808834	-6.35279	103.218414	34.764267	50.063015	104.524887	38.2865505	21.8551125	103.8716505	-64.7355005	5.5814675	103.1030055
-29.360018	40.422031	105.193947	-13.229463	13.992906	103.667259	41.783966	-6.251551	103.325523	34.884655	50.227592	104.972061	38.3343105	21.9880205	104.148792	-64.7932365	5.9977915	103.185726
-28.06811	41.043983	105.290756	-13.272208	14.198578	103.718124	41.77422	-6.171596	103.39537	34.910965	50.353027	105.211731	38.3425925	22.0907155	104.3035505	-64.8870085	6.3064405	103.1326975
-26.850658	41.565758	105.207291	-13.306724	14.381673	103.68309	41.765343	-6.055209	103.421165	34.906231	50.490868	105.442513	38.335787	22.2178295	104.431839	-64.949235	6.5455165	102.934341
-25.541767	42.091961	105.136703	-13.373725	14.543793	103.558395	41.7644	-5.919174	103.374657	34.893127	50.613998	105.660774	38.3287635	22.347412	104.5177155	-65.0762135	6.740174	102.5990745
-24.13022	42.675728	105.008438	-13.416369	14.696972	103.354172	41.764652	-5.776728	103.290451	34.881332	50.757702	105.848709	38.322992	22.490487	104.56958	-65.15573	6.903457	102.138764
-22.775871	43.179436	104.782448	-13.440996	14.868851	103.103889	41.755226	-5.611448	103.166183	34.864414	50.91758	105.996445	38.30982	22.653066	104.581314	-65.191812	7.084636	101.626464
-21.335167	43.681095	104.599991	-13.448952	15.040851	102.856316	41.747295	-5.423924	103.035889	34.84549	51.076275	106.107475	38.2963925	22.8261755	104.571682	-65.1942965	7.2555265	101.14095
-19.08264	44.39341	104.428848	-13.471566	15.357092	102.648453	41.771034	-5.108596	102.922676	34.783939	51.358475	106.172203	38.2774865	23.1249395	104.5474395	-65.2206185	7.5892445	100.7494665
-17.561207	44.807465	104.481613	-13.45374	15.562032	102.691696	41.79982	-4.848618	102.970871	34.68961	51.539974	106.236794	38.244715	23.345678	104.6038325	-65.152195	7.778386	100.7795595
-15.956241	45.204082	104.612335	-13.40957	15.753881	102.882019	41.994602	-4.630636	103.054359	34.601173	51.758297	106.345985	38.2978875	23.5638305	104.700172	-65.1170275	7.9439315	101.063866
-14.368484	45.53503	104.708954	-13.354635	15.933174	103.140709	42.207233	-4.410392	103.268417	34.546261	52.00193	106.501755	38.376747	23.795769	104.885086	-65.086017	8.070579	101.396332
-12.700817	45.852211	104.880402	-13.294497	16.091961	103.433739	42.425892	-4.187783	103.61898	34.516056	52.22847	106.695854	38.470974	24.0203435	105.157417	-65.059968	8.1635785	101.710061
-11.012089	46.148388	105.071732	-13.20237	16.203962	103.709435	42.766251	-4.035491	103.95961	34.493179	52.446991	106.954872	38.629715	24.20575	105.457241	-65.034455	8.202174	101.961629
-9.287991	46.397617	105.16938	-13.094703	16.304728	103.902451	42.998207	-3.839102	104.360619	34.497704	52.63295	107.246101	38.7479555	24.396924	105.80336	-64.9373615	8.212532	102.001542
-6.638884	46.718426	105.314507	-12.937472	16.433378	103.982819	43.393604	-3.618509	104.877808	34.566574	52.903538	107.717445	38.980089	24.6425145	106.2976265	-64.855033	8.22424150000001	101.6680115
-4.836512	46.87867	105.275658	-12.855636	16.503647	103.934586	43.643944	-3.527106	105.188843	34.634754	53.036617	108.046082	39.139349	24.7547555	106.6174625	-64.850621	8.2525385	101.2517095
-2.784957	46.923611	105.110214	-12.777634	16.605482	103.797295	43.891933	-3.448961	105.493454	34.693001	53.159065	108.330475	39.292467	24.855052	106.9119645	-64.847735	8.355912	100.6826255
-1.195596	47.132519	105.169914	-12.741693	16.709631	103.565407	44.034119	-3.319788	105.870605	34.747028	53.317963	108.601295	39.3905735	24.9990875	107.23595	-64.8739595	8.42017450000001	99.894864
0.629946	47.224228	105.100822	-12.70211	16.840433	103.324738	44.233505	-3.230379	106.200706	34.770988	53.495003	108.870041	39.5022465	25.132312	107.5353735	-64.9064665	8.548554	99.1141025
2.45179	47.279663	105.083977	-12.627398	17.001814	103.139839	44.458359	-3.113737	106.520103	34.770222	53.64946	109.096443	39.6142905	25.2678615	107.808273	-64.8690865	8.7357665	98.471405
4.295873	47.300102	105.104424	-12.513391	17.170071	103.01976	44.591164	-2.928142	106.937752	34.785061	53.804443	109.336937	39.6881125	25.4381505	108.1373445	-64.7148945	8.9019915	97.9021755
6.969619	47.32737	105.4114	-12.311655	17.401638	103.033981	44.944374	-2.678669	107.485596	34.933716	54.105152	109.790001	39.939045	25.7132415	108.6377985	-64.562355	9.0900345	97.4301635
8.763144	47.297333	105.573608	-12.175586	17.557905	103.107155	45.181442	-2.554785	107.879082	35.096447	54.324223	110.078934	40.1389445	25.884719	108.979008	-64.4901165	9.231091	97.235302
10.660591	47.206913	105.705452	-12.031601	17.720423	103.183189	45.434406	-2.48816	108.196167	35.301975	54.520512	110.283958	40.3681905	26.016176	109.2400625	-64.4313925	9.42467	97.1263155
12.241726	47.179455	105.905487	-11.861299	17.886759	103.259209	45.598389	-2.394165	108.470329	35.516094	54.678772	110.37468	40.5572415	26.1423035	109.4225045	-64.2798395	9.6312145	97.0959135
13.951538	47.106762	105.915306	-11.656473	18.06735	103.296829	45.769016	-2.294973	108.637512	35.748013	54.799698	110.36084	40.7585145	26.2523625	109.499176	-64.0714605	9.8823375	97.094482
15.593529	47.004509	105.92141	-11.439172	18.234106	103.295624	45.939045	-2.230706	108.695961	35.989891	54.902603	110.254814	40.964468	26.3359485	109.4753875	-63.842812	10.1322635	97.1158605
16.835009	46.644772	105.722092	-11.1922	18.393335	103.261887	46.101192	-2.166144	108.674553	36.218815	54.99057	110.091721	41.1600035	26.412213	109.383137	-63.5444035	10.374457	97.140637
17.663591	45.605579	105.439056	-10.860057	18.606892	103.171989	46.318024	-2.043048	108.61747	36.579067	55.100536	109.848473	41.4485455	26.528744	109.2329715	-63.1686595	10.68504	97.1110065
18.187479	44.90461	105.247345	-10.654182	18.765146	103.103958	46.462528	-1.966002	108.62101	36.844944	55.160896	109.70565	41.653736	26.597447	109.16333	-62.9621	10.932845	97.044586
18.736435	44.027657	105.153717	-10.476622	18.965736	103.050766	46.605404	-1.888734	108.657242	37.07238	55.285816	109.663879	41.838892	26.698541	109.1605605	-62.792136	11.232931	96.9409715
19.240395	43.265217	105.044044	-10.301347	19.181316	103.032806	46.723835	-1.777123	108.693802	37.263443	55.403774	109.60965	41.993639	26.8133255	109.151726	-62.596333	11.5493065	96.913886
19.721535	42.527046	105.130829	-10.183235	19.433493	103.050629	46.830212	-1.670285	108.741989	37.461655	55.512871	109.601105	42.1459335	26.921293	109.171547	-62.5124035	11.945693	96.929711
20.247566	41.784325	105.086945	-10.06656	19.707544	103.074623	46.928806	-1.571459	108.792366	37.686508	55.65036	109.641624	42.307657	27.0394505	109.216995	-62.440777	12.3756375	96.932251
20.734468	40.967171	105.100235	-9.941379	19.960543	103.067734	47.018833	-1.49878	108.848297	37.922825	55.777096	109.725883	42.470829	27.139158	109.28709	-62.353587	12.781928	96.848378
21.347475	39.905834	105.361786	-9.781404	20.295794	103.007233	47.147549	-1.422686	108.890045	38.282558	55.917175	109.874519	42.7150535	27.2472445	109.382282	-62.2778615	13.3443435	96.632184
21.73464	39.269382	105.316177	-9.677244	20.48864	102.947769	47.247025	-1.383963	108.915482	38.488735	55.987663	109.94384	42.86788	27.30185	109.429661	-62.222368	13.67543	96.465877
22.121336	38.407848	105.318596	-9.539108	20.675344	102.874863	47.391754	-1.353165	108.942345	38.661629	56.042492	109.978401	43.0266915	27.3446635	109.460373	-62.1049075	14.0060245	96.289353
22.497686	37.711998	105.22435	-9.384571	20.83931	102.806686	47.570877	-1.307525	109.010231	38.836472	56.096355	109.995209	43.2036745	27.394415	109.50272	-61.9728165	14.284205	96.110652
22.800238	37.008259	105.278305	-9.201361	20.966513	102.756622	47.820461	-1.263456	109.109604	39.023083	56.148678	110.008255	43.421772	27.442611	109.5589295	-61.824494	14.490415	95.9543145
23.035767	36.258381	105.240608	-8.977324	21.064835	102.76384	48.109615	-1.242198	109.244408	39.241951	56.165123	110.014046	43.675783	27.4614625	109.629227	-61.630431	14.6682075	95.898453
23.274113	35.448284	105.147896	-8.679571	21.113659	102.810562	48.444149	-1.206871	109.419907	39.510845	56.195236	109.979317	43.977497	27.4941825	109.699612	-61.336639	14.7331355	95.921512
23.654257	34.20726	105.014351	-8.145557	21.114304	102.927078	49.010227	-1.204553	109.727348	40.008545	56.147747	109.852325	44.509386	27.471597	109.7898365	-60.8005	14.757011	96.0643195
23.765085	33.350388	104.965485	-7.731149	21.055302	103.017166	49.414246	-1.242066	109.926811	40.360813	56.06776	109.691116	44.8875295	27.412847	109.8089635	-60.3498275	14.697757	96.2253685
23.844532	32.406246	104.845978	-7.315871	20.955109	103.106262	49.833214	-1.302088	110.092331	40.72052	55.963558	109.487686	45.276867	27.330735	109.7900085	-59.908609	14.579483	96.4225155
23.873257	31.521553	104.731926	-6.90319	20.812889	103.195206	50.244236	-1.369643	110.240433	41.071442	55.818645	109.226486	45.657839	27.224501	109.7334595	-59.464219	14.401277	96.6569525
23.894701	30.543285	104.546043	-6.512888	20.649271	103.305367	50.62175	-1.465352	110.348938	41.39465	55.670242	108.934196	46.0082	27.102445	109.641567	-59.033976	14.196097	96.969167
23.926914	29.581043	104.430069	-6.149812	20.462688	103.430008	50.953693	-1.563854	110.42012	41.689709	55.500954	108.634148	46.321701	26.96855	109.527134	-58.621325	13.956826	97.332882
23.889177	28.588104	104.383675	-5.868109	20.299778	103.561195	51.219032	-1.672813	110.466743	41.988773	55.336563	108.376762	46.6039025	26.831875	109.4217525	-58.3401205	13.767681	97.7006375
23.715059	27.145386	104.392036	-5.614861	20.102682	103.759857	51.42556	-1.825094	110.508217	42.335953	55.168541	108.169556	46.8807565	26.6717235	109.3388865	-58.1104785	13.5336405	98.1808275
23.576214	26.161905	104.403984	-5.554733	20.012054	103.893623	51.441151	-1.918756	110.455276	42.481495	55.094677	108.157684	46.961323	26.5879605	109.30648	-58.070789	13.4361475	98.480766
23.428379	25.255844	104.462143	-5.564619	19.990694	104.023514	51.383652	-2.006047	110.377708	42.583546	55.081837	108.245125	46.983599	26.537895	109.3114165	-58.112837	13.443493	98.7356115
23.24906	24.365562	104.578079	-5.634712	20.045252	104.178238	51.308758	-2.074438	110.288765	42.64296	55.149597	108.408447	46.975859	26.5375795	109.348606	-58.245283	13.5529245	99.00787
23.038843	23.576883	104.740227	-5.729787	20.172579	104.382385	51.211906	-2.048459	110.266045	42.626961	55.26442	108.648476	46.9194335	26.6079805	109.4572605	-58.3790075	13.7371775	99.3075095
22.809324	22.689598	104.924049	-5.839087	20.377333	104.637573	51.150097	-1.920038	110.321388	42.555229	55.424637	108.932724	46.852663	26.7522995	109.627056	-58.530837	14.0023665	99.64809
22.609732	21.921448	105.209244	-5.937758	20.645142	104.94474	51.132988	-1.710129	110.473846	42.463409	55.668594	109.262787	46.7981985	26.9792325	109.8683165	-58.6737145	14.3110515	100.0211635
22.345636	20.738434	105.679955	-6.036142	21.025629	105.353477	51.234383	-1.375603	110.780655	42.340157	56.079071	109.832512	46.78727	27.351734	110.3065835	-58.859554	14.699524	100.4003705
22.130894	19.932968	105.90023	-6.06789	21.210068	105.52726	51.366352	-1.18187	110.987007	42.302647	56.350182	110.259338	46.8344995	27.584156	110.6231725	-58.9702795	14.83598	100.4313475
21.972898	19.066916	106.082848	-6.056855	21.334059	105.596497	51.516785	-1.021385	111.156754	42.302097	56.583916	110.689819	46.909441	27.7812655	110.9232865	-59.023151	14.8868525	100.2697075
21.83135	18.233501	106.168892	-6.007639	21.39628	105.562088	51.671993	-0.88143	111.314949	42.34417	56.757385	111.017487	47.0080815	27.9379775	111.166218	-59.0233595	14.8545825	99.957958
21.672071	17.289511	106.197296	-5.914673	21.414701	105.413292	51.861774	-0.810337	111.449829	42.390614	56.880772	111.210564	47.126194	28.0352175	111.3301965	-58.95554	14.7941845	99.4963875
21.473207	16.357168	106.073227	-5.782359	21.375128	105.16658	52.052288	-0.808581	111.595085	42.476803	56.857681	111.223129	47.2645455	28.02455	111.409107	-58.8292635	14.725706	98.924053
21.30942	15.34297	105.904243	-5.614697	21.280869	104.867004	52.255909	-0.858768	111.738228	42.577301	56.779335	111.06665	47.416605	27.9602835	111.402439	-58.645999	14.6014545	98.331569
21.0518	13.814972	105.617439	-5.29435	21.031996	104.393295	52.585583	-1.063955	111.944199	42.771324	56.539154	110.630974	47.6784535	27.7375995	111.2875865	-58.2671535	14.3263925	97.4990035
20.800936	12.688836	105.464951	-5.054844	20.807959	104.099503	52.796387	-1.269745	112.045357	42.96566	56.299091	110.239426	47.8810235	27.514673	111.1423915	-57.9907115	14.101245	97.0566145
20.496868	11.577518	105.227364	-4.804939	20.537495	103.851387	52.991028	-1.504444	112.083664	43.182663	56.013767	109.827065	48.0868455	27.2546615	110.9553645	-57.6967235	13.8203285	96.7474095
20.19603	10.441639	105.001534	-4.560336	20.243164	103.672585	53.136383	-1.743749	112.052406	43.404236	55.703049	109.43309	48.2703095	26.97965	110.742748	-57.3909815	13.506678	96.602422
19.879101	9.335394	104.87809	-4.332319	19.967363	103.56002	53.253292	-2.002632	112.014435	43.609417	55.378563	109.105026	48.4313545	26.6879655	110.5597305	-57.0959925	13.2467605	96.5603095
19.452602	8.172345	104.817162	-4.182692	19.713596	103.523079	53.338264	-2.255838	112.000908	43.778824	55.06147	108.870209	48.558544	26.402816	110.4355585	-56.923928	13.024376	96.6105995
18.946466	7.091688	104.796219	-4.104834	19.478386	103.5467	53.386551	-2.501081	112.004562	43.905258	54.790401	108.7201	48.6459045	26.14466	110.362331	-56.8555725	12.812112	96.731069
18.16884	5.407251	104.796753	-4.089061	19.202955	103.62896	53.418114	-2.83044	112.041748	43.975197	54.455536	108.6045	48.6966555	25.812548	110.323124	-56.8747775	12.593362	96.934796
17.580227	4.378044	104.868744	-4.147763	19.060057	103.670944	53.411686	-2.991013	112.07489	43.968029	54.246098	108.564888	48.6898575	25.6275425	110.319889	-56.9853835	12.4925715	97.021999
16.943407	3.313318	104.865906	-4.224236	18.913221	103.663742	53.395538	-3.134679	112.066414	43.938946	54.056633	108.536102	48.667242	25.460977	110.301258	-57.115714	12.365465	97.026226
16.247536	2.272743	104.729103	-4.294242	18.760433	103.575203	53.363079	-3.273826	111.996338	43.892101	53.888405	108.503052	48.62759	25.3072895	110.249695	-57.216074	12.2135765	96.900711
15.606265	1.253074	104.516174	-4.331607	18.573614	103.423203	53.299015	-3.37665	111.830315	43.833904	53.702591	108.380196	48.5664595	25.1629705	110.1052555	-57.2296735	11.9842575	96.7411505
14.9504	0.19933	104.284988	-4.351089	18.36515	103.221527	53.230656	-3.51014	111.594093	43.781521	53.487289	108.210167	48.5060885	24.9885745	109.90213	-57.2082665	11.7417255	96.540924
14.208959	-0.868174	104.030014	-4.343048	18.125858	103.000847	53.137989	-3.67552	111.34024	43.768002	53.236534	107.950737	48.4529955	24.780507	109.6454885	-57.1390915	11.471209	96.3562055
13.102421	-2.414269	103.512169	-4.276702	17.678148	102.639481	53.034504	-4.055071	110.809311	43.796886	52.874477	107.319389	48.415695	24.409703	109.06435	-56.969099	10.946593	96.214612
12.407479	-3.491278	103.222565	-4.168444	17.31535	102.406929	52.962856	-4.359471	110.325623	43.809631	52.549595	106.722298	48.3862435	24.095062	108.5239605	-56.7231315	10.535638	96.2898975
11.636915	-4.575892	103.021988	-4.029712	16.895319	102.251328	52.915138	-4.683783	109.760788	43.821083	52.157955	105.883774	48.3681105	23.737086	107.822281	-56.4275345	10.053552	96.680375
10.820451	-5.602358	102.875961	-3.881003	16.430798	102.104439	52.916504	-5.10366	109.138092	43.782772	51.729149	104.895378	48.349638	23.3127445	107.016735	-56.111644	9.5488515	97.192143
10.043168	-6.642813	102.708389	-3.770656	15.908347	101.933037	52.896084	-5.553098	108.536911	43.753498	51.194698	103.865662	48.324791	22.8208	106.2012865	-55.866103	8.995894	97.6647875
9.289059	-7.637994	102.664543	-3.696065	15.352495	101.775864	52.854465	-5.992346	107.974876	43.687038	50.671124	102.866241	48.2707515	22.339389	105.4205585	-55.6628815	8.365601	98.1311695
8.56991	-8.694968	102.569672	-3.689653	14.788885	101.61747	52.756413	-6.417468	107.54528	43.53896	50.112076	102.070473	48.1476865	21.847304	104.8078765	-55.5269925	7.730466	98.4270635
7.403893	-10.116486	102.519417	-3.750082	13.972751	101.336243	52.582191	-6.957349	107.09137	43.295158	49.394676	101.236404	47.9386745	21.2186635	104.163887	-55.4388385	6.7268385	98.508599
6.662365	-10.976265	102.317894	-3.846718	13.471325	101.105965	52.470161	-7.272997	106.855881	43.101753	49.058483	100.917038	47.785957	20.892743	103.8864595	-55.479393	6.049907	98.3254705
6.016315	-11.773855	102.120079	-3.931253	13.046047	100.854782	52.328552	-7.527217	106.659637	42.910358	48.816471	100.725624	47.619455	20.644627	103.6926305	-55.481961	5.447467	98.0169335
5.408295	-12.492512	101.87513	-4.056785	12.713997	100.614616	52.183743	-7.688471	106.4944	42.709454	48.653004	100.634727	47.4465985	20.4822665	103.5645635	-55.5601685	4.9457275	97.6646685
4.833503	-13.189067	101.587059	-4.19651	12.475635	100.356827	52.072517	-7.765997	106.370689	42.502316	48.5639	100.607727	47.2874165	20.3989515	103.489208	-55.6804365	4.5523185	97.224446
4.242563	-13.743435	101.34362	-4.32434	12.308688	100.091156	51.99234	-7.773735	106.317924	42.30331	48.554558	100.64032	47.147825	20.3904115	103.479122	-55.796505	4.2269645	96.70319
3.713203	-14.246575	101.046494	-4.430038	12.216277	99.823158	51.954609	-7.729489	106.334938	42.138805	48.580437	100.690125	47.046707	20.425474	103.5125315	-55.906783	4.00708	96.1337845
2.999206	-14.887272	100.699196	-4.536381	12.129695	99.398972	51.904045	-7.553364	106.588272	41.923088	48.596077	100.660446	46.9135665	20.5213565	103.624359	-55.9863285	3.7380335	95.173585
2.603281	-15.278125	100.641647	-4.58354	12.056178	99.140511	51.927982	-7.445183	106.95784	41.765919	48.613533	100.698563	46.8469505	20.584175	103.8282015	-56.0140305	3.528181	94.4528205
2.183675	-15.61182	100.631676	-4.603184	11.929382	98.888222	52.025394	-7.377023	107.380745	41.63718	48.651184	100.743355	46.831287	20.6370805	104.06205	-56.037655	3.2216835	93.714394
1.754223	-15.924227	100.638748	-4.601751	11.744076	98.624153	52.118515	-7.37411	107.84671	41.518883	48.614292	100.800766	46.818699	20.620091	104.323738	-56.022201	2.868061	92.924568
1.28272	-16.206903	100.676132	-4.587914	11.522088	98.394043	52.099598	-7.420732	108.33194	41.437336	48.512016	100.731255	46.768467	20.545642	104.5315975	-55.944295	2.498534	92.2564885
0.798821	-16.442038	100.725487	-4.524014	11.264095	98.169632	52.265774	-7.585051	108.713066	41.407658	48.351162	100.544754	46.836716	20.3830555	104.62891	-55.884744	2.1451345	91.710354
0.284504	-16.606354	100.706902	-4.487449	10.992024	97.954498	52.270752	-7.739446	109.047737	41.384594	48.108795	100.305092	46.827673	20.1846745	104.6764145	-55.802571	1.7993735	91.2325815
-0.571809	-16.783571	100.587906	-4.431978	10.558351	97.733147	52.286552	-8.085538	109.183968	41.354576	47.734241	99.902229	46.820564	19.8243515	104.5430985	-55.68452	1.2923505	90.9231955
-1.203981	-16.809166	100.505653	-4.399305	10.295005	97.662476	52.211845	-8.267474	109.105614	41.267334	47.517979	99.668655	46.7395895	19.6252525	104.3871345	-55.5381995	0.964757500000001	90.9378175
-1.90142	-16.770142	100.449883	-4.384764	10.081912	97.656662	52.108276	-8.350765	109.010139	41.12991	47.368641	99.450455	46.619093	19.508938	104.230297	-55.388621	0.654886000000005	91.083027
-2.716401	-16.647247	100.439262	-4.393063	9.921922	97.697998	52.056164	-8.394579	108.946754	40.953552	47.270741	99.287178	46.504858	19.438081	104.116966	-55.290984	0.405763	91.27903
-3.512056	-16.435022	100.397095	-4.430917	9.82852	97.774025	52.067684	-8.401218	108.910286	40.76329	47.22575	99.220604	46.415487	19.412266	104.065445	-55.277321	0.244774	91.482605
-4.384592	-16.127346	100.317253	-4.457306	9.782796	97.801872	52.084999	-8.358923	108.888885	40.610737	47.250252	99.240303	46.347868	19.4456645	104.064594	-55.26248	0.119927499999999	91.53915
-5.28164	-15.760389	100.149048	-4.474816	9.774113	97.791222	52.095264	-8.305426	108.853638	40.509357	47.308411	99.318314	46.3023105	19.5014925	104.085976	-55.2519425	0.046733500000002	91.496468
-6.774212	-15.068798	99.737183	-4.481008	9.814848	97.752998	52.095459	-8.252198	108.724739	40.427555	47.444813	99.539024	46.261507	19.5963075	104.1318815	-55.223523	0.0333884999999974	91.3741145
-7.83176	-14.517342	99.322594	-4.493203	9.873655	97.676964	52.050064	-8.182573	108.593979	40.43375	47.597015	99.815109	46.241907	19.707221	104.204544	-55.228313	0.0400889999999983	91.149384
-8.897862	-13.939055	98.892456	-4.514588	9.981215	97.613434	52.024002	-8.113512	108.388474	40.473793	47.798458	100.140762	46.2488975	19.842473	104.264618	-55.2780735	0.119957000000003	90.96225
-9.96252	-13.346394	98.397491	-4.531937	10.136141	97.558197	51.990913	-8.003282	108.114037	40.467323	48.019024	100.46489	46.229118	20.007871	104.2894635	-55.292992	0.264410999999999	90.8269305
-11.222629	-12.607947	98.068062	-4.549526	10.326104	97.537842	51.939774	-7.884643	107.842972	40.440022	48.2122	100.731697	46.189898	20.1637785	104.2873345	-55.28895	0.488429499999999	90.7883495
-12.481813	-11.843252	97.861053	-4.596013	10.550995	97.571823	51.871998	-7.762694	107.56723	40.392792	48.372002	100.903809	46.132395	20.304654	104.2355195	-55.324421	0.797336000000001	90.9081265
-13.74906	-11.094331	97.741135	-4.62815	10.774282	97.657753	51.811554	-7.677737	107.245461	40.362888	48.495975	100.969444	46.087221	20.409119	104.1074525	-55.343521	1.139445	91.2080535
-15.826993	-9.870086	97.65847	-4.679809	11.036456	97.779694	51.703423	-7.543564	106.673622	40.274052	48.633865	101.013199	45.9887375	20.5451505	103.8434105	-55.3483555	1.5277615	91.7159775
-17.239588	-9.071692	97.651115	-4.711629	11.121447	97.814438	51.601295	-7.454204	106.14196	40.195766	48.682281	100.994453	45.8985305	20.6140385	103.5682065	-55.3217885	1.6288555	92.0606695
-18.603567	-8.346011	97.60762	-4.766418	11.131388	97.859299	51.482559	-7.423601	105.481659	40.100052	48.684345	100.915352	45.7913055	20.630372	103.1985055	-55.3241415	1.632404	92.5200925
-20.094099	-7.540749	97.778862	-4.859435	11.07355	97.966507	51.291019	-7.474939	104.678978	39.942009	48.582233	100.79982	45.616514	20.553647	102.739399	-55.335384	1.593453	93.193615
-21.607523	-6.782969	98.138222	-5.013757	10.943832	98.180794	50.934662	-7.555761	103.964935	39.731297	48.429466	100.637733	45.3329795	20.4368525	102.301334	-55.3604935	1.4508115	94.060254
-23.06592	-6.096862	98.630432	-5.250692	10.775253	98.503708	50.567036	-7.678155	103.372261	39.495548	48.217091	100.505791	45.031292	20.269468	101.939026	-55.532676	1.281038	95.06839
-24.617979	-5.358137	99.338966	-5.598611	10.574936	98.944405	50.084316	-7.861889	102.918861	39.240379	48.006783	100.436829	44.6623475	20.072447	101.677845	-55.8595695	1.077425	96.210965
-26.825615	-4.357764	100.593117	-6.194637	10.235907	99.781746	49.369308	-8.23459	102.463852	38.711899	47.677021	100.399689	44.0406035	19.7212155	101.4317705	-56.4298775	0.750598499999999	98.1317215
-28.352308	-3.633896	101.490425	-6.679548	10.001347	100.362732	48.84211	-8.506251	102.304314	38.305855	47.415157	100.473152	43.5739825	19.454453	101.388733	-56.9330785	0.548241000000001	99.336731
-29.830202	-2.912885	102.327225	-7.18495	9.750525	100.901031	48.280041	-8.778009	102.247276	37.891216	47.208931	100.599411	43.0856285	19.215461	101.4233435	-57.4555285	0.285589000000002	100.3787185
-31.248913	-2.219954	103.031471	-7.718897	9.476622	101.392113	47.713985	-9.040696	102.232895	37.455387	47.026939	100.727615	42.584686	18.9931215	101.480255	-58.02248	-0.0398774999999993	101.303971
-32.552135	-1.552608	103.716293	-8.27868	9.207339	101.837692	47.150173	-9.346766	102.226067	37.007439	46.768055	100.819397	42.078806	18.7106445	101.522732	-58.636166	-0.295966499999999	102.152652
-33.899586	-0.808769	104.348198	-8.818988	8.966549	102.212105	46.546535	-9.662588	102.214417	36.566612	46.497894	100.843201	41.5565735	18.417653	101.528809	-59.1945495	-0.484555	102.895401
-35.168724	-0.077752	104.919815	-9.37435	8.747495	102.543274	45.927418	-9.943388	102.236893	36.132507	46.218407	100.845001	41.0299625	18.1375095	101.540947	-59.7786625	-0.642519499999999	103.545601
-36.82066	0.963975	105.708099	-10.18856	8.483718	103.063263	45.026833	-10.30383	102.279709	35.415207	45.861328	100.859917	40.22102	17.778749	101.569813	-60.59814	-0.811313000000002	104.556713
-37.952633	1.762165	106.284607	-10.720051	8.337374	103.410927	44.454269	-10.511052	102.348175	34.982929	45.649277	100.924324	39.718599	17.5691125	101.6362495	-61.158701	-0.894364499999998	105.1856045
-38.961369	2.562516	106.803528	-11.215517	8.209321	103.781174	43.931778	-10.683874	102.459381	34.600147	45.50705	101.068733	39.2659625	17.411588	101.764057	-61.6969965	-0.992946000000003	105.798291
-39.868275	3.389185	107.304359	-11.666309	8.114915	104.151711	43.473362	-10.823	102.59639	34.290607	45.417683	101.253525	38.8819845	17.2973415	101.9249575	-62.2146025	-1.0675115	106.3784645
-40.562599	4.080734	107.648788	-12.058911	8.053454	104.483246	43.064159	-10.924996	102.734795	34.035595	45.348293	101.494049	38.549877	17.2116485	102.114422	-62.667699	-1.1047405	106.85207
-41.324543	4.961546	108.080841	-12.404294	8.02951	104.802361	42.694569	-11.013327	102.863297	33.809708	45.307369	101.737129	38.2521385	17.147021	102.300213	-63.0607265	-1.088001	107.304509
-41.958618	5.83421	108.443405	-12.714767	8.047681	105.084122	42.349083	-11.069695	102.975151	33.630653	45.280983	101.971146	37.989868	17.105644	102.4731485	-63.419402	-1.010282	107.6950955
-42.698376	7.146471	108.934692	-13.087523	8.125995	105.442894	41.868706	-11.08699	103.108215	33.399426	45.306076	102.272926	37.634066	17.109543	102.6905705	-63.809112	-0.857552999999999	108.1952175
-43.06897	8.087113	109.10965	-13.324896	8.269069	105.60186	41.598965	-11.050403	103.162231	33.272152	45.358696	102.444473	37.4355585	17.1541465	102.803352	-64.0853505	-0.616008500000003	108.400368
-43.284161	8.911292	109.052917	-13.518864	8.443699	105.629662	41.365047	-10.971878	103.203354	33.173248	45.454983	102.598907	37.2691475	17.2415525	102.9011305	-64.3068755	-0.354154499999996	108.3581935
-43.65551	9.972791	108.972168	-13.722612	8.652324	105.575249	41.168579	-10.842184	103.227806	33.088139	45.599102	102.735947	37.128359	17.378459	102.9818765	-64.573583	-0.0738109999999992	108.1686215
-43.783058	10.924029	108.740044	-13.908392	8.905641	105.464378	40.991795	-10.680381	103.216934	33.010544	45.744797	102.84877	37.0011695	17.532208	103.032852	-64.8179535	0.279074000000001	107.895904
-43.840183	11.895114	108.498856	-14.078796	9.16843	105.342697	40.808815	-10.496298	103.192841	32.931335	45.915726	102.944458	36.870075	17.709714	103.0686495	-65.027667	0.627146000000003	107.6167445
-43.841057	12.897688	108.317909	-14.246006	9.451745	105.237427	40.62846	-10.306758	103.152634	32.855698	46.104092	103.032753	36.742079	17.898667	103.0926935	-65.234091	1.004823	107.3821605
-43.647648	14.45841	108.004913	-14.450539	9.899536	105.086395	40.400906	-10.043265	103.112137	32.788612	46.407654	103.096451	36.594759	18.1821945	103.104294	-65.495837	1.6168775	107.068496
-43.484966	15.589563	107.772873	-14.565316	10.191916	104.951218	40.243881	-9.877693	103.08374	32.747452	46.610744	103.115128	36.4956665	18.3665255	103.099434	-65.6262985	2.0173065	106.803002
-43.227501	16.65601	107.592133	-14.720146	10.469099	104.840004	40.08255	-9.700129	103.010628	32.683746	46.801697	103.118805	36.383148	18.550784	103.0647165	-65.82344	2.387414	106.6152915
-42.877243	17.730894	107.467117	-14.860792	10.684908	104.801437	39.903061	-9.507637	102.905396	32.564289	46.9828	103.114746	36.233675	18.7375815	103.010071	-65.955259	2.6322345	106.592803
-42.465775	18.808546	107.508133	-15.012142	10.921855	104.790894	39.698174	-9.313363	102.786865	32.399807	47.158302	103.102997	36.0489905	18.9224695	102.944931	-66.0732745	2.9212405	106.636857
-41.985367	19.912119	107.55217	-15.146925	11.070631	104.866959	39.496613	-9.119785	102.709198	32.239864	47.342373	103.123619	35.8682385	19.111294	102.9164085	-66.1620885	3.029968	106.8175095
-41.481121	21.034994	107.548737	-15.295088	11.243086	104.869034	39.360294	-8.945689	102.670944	32.095257	47.523602	103.168129	35.7277755	19.2889565	102.9195365	-66.3179515	3.1972155	106.8185315
-40.527157	22.673563	107.2351	-15.503971	11.427573	104.817047	39.20985	-8.712641	102.689087	31.928125	47.795967	103.254028	35.5689875	19.541663	102.9715575	-66.5769295	3.313483	106.6625365
-39.8246	23.816715	106.902275	-15.667647	11.569864	104.64872	39.108032	-8.562357	102.736053	31.807411	47.951473	103.313538	35.4577215	19.694558	103.0247955	-66.7930155	3.44517	106.2726445
-39.093086	24.962053	106.545845	-15.809933	11.686403	104.498695	38.997269	-8.446034	102.800156	31.694305	48.067554	103.351784	35.345787	19.81076	103.07597	-66.965653	3.562046	105.92142
-38.247883	26.096642	106.157074	-15.972511	11.802096	104.384377	38.870491	-8.322009	102.910088	31.597795	48.171192	103.377487	35.234143	19.9245915	103.1437875	-67.179165	3.6796005	105.6249665
-37.313042	27.300335	105.916809	-16.124334	11.914566	104.342361	38.77243	-8.197323	103.090652	31.509035	48.245663	103.504097	35.1407325	20.02417	103.2973745	-67.3894005	3.804962	105.3873475
-36.357956	28.517622	105.825615	-16.267895	12.067051	104.438866	38.754906	-8.076107	103.365181	31.471846	48.370029	103.74688	35.113376	20.146961	103.5560305	-67.649166	3.987141	105.3217015
-35.333076	29.71752	105.817245	-16.42441	12.212823	104.652908	38.776581	-7.893754	103.873398	31.442251	48.566185	104.198692	35.109416	20.3362155	104.036045	-67.958236	4.0894305	105.269771
-33.725338	31.605709	106.192574	-16.71332	12.450237	105.2827	39.016232	-7.524776	104.94487	31.400446	49.009377	105.50692	35.208339	20.7423005	105.225895	-68.634979	4.1581735	105.339505
-32.601624	32.82774	106.661285	-16.939806	12.623137	105.852974	39.169773	-7.240123	105.837273	31.364986	49.380665	106.719055	35.2673795	21.070271	106.278164	-69.1469915	4.176003	105.427784
-31.477129	34.089016	107.319237	-17.177216	12.808405	106.458817	39.326744	-6.943121	106.793594	31.344831	49.755486	108.103088	35.3357875	21.4061825	107.448341	-69.6902195	4.2106275	105.469293
-30.292166	35.248989	108.007538	-17.414446	12.98422	107.090416	39.470448	-6.68432	107.767639	31.308826	50.136227	109.638641	35.389637	21.7259535	108.70314	-70.218529	4.2424865	105.477692
-29.103548	36.457626	108.907173	-17.623892	13.186102	107.755867	39.57476	-6.400765	108.735336	31.258577	50.49025	111.198364	35.4166685	22.0447425	109.96685	-70.6644525	4.3274615	105.544884
-27.912161	37.600506	109.783325	-17.790733	13.396968	108.354118	39.712315	-6.142028	109.658157	31.2062	50.860554	112.734375	35.4592575	22.359263	111.196266	-71.0407235	4.434673	105.51197
-26.731577	38.714577	110.590698	-17.937067	13.625222	108.843681	39.887844	-5.883126	110.476433	31.13777	51.15202	114.232613	35.512807	22.634447	112.354523	-71.386941	4.615997	105.332839
-25.062223	40.32328	111.704948	-18.080168	14.050458	109.370934	40.11256	-5.491074	111.54808	30.985325	51.541054	116.186211	35.5489425	23.02499	113.8671455	-71.7092785	5.075926	104.8747225
-23.985416	41.302837	112.343048	-18.166014	14.34293	109.622208	40.264709	-5.254708	112.108063	30.888199	51.728916	117.281425	35.576454	23.237104	114.694744	-71.908482	5.448756	104.549672
-22.797916	42.186066	112.855743	-18.211344	14.639014	109.838364	40.377831	-5.063725	112.578651	30.823214	51.923668	118.205406	35.6005225	23.4299715	115.3920285	-72.0232105	5.8480565	104.2846995
-21.758453	43.014549	113.395538	-18.258871	14.916619	110.087624	40.51852	-4.888229	112.930443	30.796696	52.114086	118.932953	35.657608	23.6129285	115.931698	-72.17535	6.2203095	104.24355
-20.858643	43.75177	113.874878	-18.212677	15.149051	110.21067	40.589138	-4.731678	113.21772	30.738878	52.296555	119.502846	35.664008	23.7824385	116.360283	-72.089362	6.5156635	104.061057
-20.052382	44.457245	114.302277	-18.253113	15.40011	110.331635	40.625988	-4.605532	113.397041	30.759928	52.422672	119.870148	35.692958	23.90857	116.6335945	-72.199184	6.89165	104.0296755
-19.1308	44.989525	114.476868	-18.317352	15.630899	110.392609	40.640209	-4.514147	113.453613	30.779018	52.552422	120.017242	35.7096135	24.0191375	116.7354275	-72.3443175	7.2426605	104.0497905
-18.053753	45.684509	114.686539	-18.491833	15.923485	110.376778	40.41642	-4.429705	113.369026	30.653158	52.670448	119.995224	35.534789	24.1203715	116.682125	-72.518455	7.7265985	104.071431
-17.40366	46.008701	114.671028	-18.648577	16.078333	110.290184	40.180214	-4.425159	113.244949	30.527111	52.727318	119.873444	35.3536625	24.1510795	116.5591965	-72.6508165	8.0055865	104.0211715
-16.879873	46.271866	114.579918	-18.873819	16.19862	110.19397	39.889408	-4.441704	113.073563	30.397919	52.757435	119.657883	35.1436635	24.1578655	116.365723	-72.8913015	8.2393745	104.022217
-16.374273	46.412685	114.416672	-19.136379	16.27393	110.053024	39.516384	-4.501978	112.846519	30.212229	52.789368	119.342506	34.8643065	24.143695	116.0945125	-73.1370645	8.404165	104.0115355
-15.897256	46.444519	114.08284	-19.468021	16.322813	109.893265	39.115746	-4.631263	112.508751	29.999495	52.748577	118.920097	34.5576205	24.058657	115.714424	-73.4936625	8.586969	104.072106
-15.433942	46.377926	113.744461	-19.837002	16.3978	109.786919	38.637657	-4.743204	112.112747	29.728708	52.592045	118.357681	34.1831825	23.9244205	115.235214	-73.8571865	8.8711795	104.338624
-15.097708	46.282215	113.429214	-20.13446	16.389078	109.712891	38.157188	-4.8434	111.722794	29.411432	52.375118	117.75576	33.78431	23.765859	114.739277	-74.05323	9.012297	104.686505
-14.638575	45.962505	113.173927	-20.519764	16.280968	109.763206	37.608303	-5.060185	111.332115	28.998297	52.063145	117.056358	33.3033	23.50148	114.1942365	-74.342828	9.060456	105.3321755
-14.307824	45.642342	113.130859	-20.73131	16.136806	109.897903	37.35014	-5.200394	111.256966	28.782698	51.919174	116.789993	33.066419	23.35939	114.0234795	-74.529039	8.914222	105.7723265
-13.985459	45.220203	113.168022	-20.91202	15.969187	110.056511	37.173733	-5.344846	111.299515	28.602839	51.809574	116.699562	32.888286	23.232364	113.9995385	-74.712326	8.70601	106.1134835
-13.665991	44.711044	113.225571	-21.091099	15.802574	110.161888	37.043743	-5.471402	111.404015	28.455206	51.715309	116.741821	32.7494745	23.1219535	114.072918	-74.9316725	8.4831945	106.250858
-13.369717	44.154499	113.233612	-21.278126	15.639841	110.173141	36.922703	-5.577965	111.556206	28.31288	51.664776	116.877174	32.6177915	23.0434055	114.21669	-75.1740435	8.2362765	106.129592
-12.97276	43.487537	113.114082	-21.494499	15.507235	110.077393	36.790878	-5.689492	111.68293	28.137325	51.621025	117.05085	32.4641015	22.9657665	114.36689	-75.4530995	8.0487035	105.787896
-12.645474	42.835926	112.955727	-21.719528	15.409817	109.909126	36.625462	-5.781627	111.743149	27.935591	51.531464	117.133919	32.2805265	22.8749185	114.438534	-75.7195825	7.9447155	105.379718
-12.120054	41.772655	112.591125	-22.025143	15.363935	109.631683	36.363102	-5.91142	111.694489	27.61344	51.420021	117.001106	31.988271	22.7543005	114.3477975	-76.038557	7.9735695	104.9155685
-11.750324	40.965492	112.261055	-22.186022	15.381797	109.446442	36.151184	-5.961137	111.553001	27.425707	51.34005	116.792084	31.7884455	22.6894565	114.1725425	-76.1604895	8.0741375	104.7203415
-11.409101	40.129482	111.91523	-22.306959	15.40869	109.277954	35.944698	-6.003654	111.392654	27.283773	51.248306	116.518417	31.6142355	22.622326	113.9555355	-76.2281535	8.195054	104.6003725
-10.9646	39.156433	111.601425	-22.403566	15.423165	109.14315	35.784409	-6.036034	111.250427	27.202732	51.122643	116.29808	31.4935705	22.5433045	113.7742535	-76.3007025	8.3030255	104.5120465
-10.659431	38.229576	111.480942	-22.486263	15.414869	109.110214	35.621346	-6.110625	111.228119	27.169308	51.015152	116.103317	31.395327	22.4522635	113.665718	-76.367853	8.3774745	104.55471
-10.22623	37.161858	111.309769	-22.552109	15.394304	109.158432	35.533489	-6.219661	111.277855	27.140259	50.914223	115.929367	31.336874	22.347281	113.603611	-76.441092	8.441327	104.713253
-9.782936	35.987034	111.052872	-22.624311	15.371755	109.306511	35.468559	-6.343512	111.394241	27.108938	50.785656	115.721786	31.2887485	22.221072	113.5580135	-76.5373705	8.522438	105.0550085
-9.145388	34.155586	110.830368	-22.726242	15.331954	109.796333	35.296612	-6.575027	111.823334	27.028728	50.504639	115.220474	31.16267	21.964806	113.521904	-76.615154	8.699102	106.070762
-8.689714	32.913635	110.859337	-22.786196	15.267313	110.256996	35.26936	-6.812315	112.222267	27.001282	50.260181	114.816353	31.135321	21.723933	113.51931	-76.707713	8.810693	106.994682
-8.220057	31.543875	110.863701	-22.849377	15.128952	110.761681	35.232613	-7.096837	112.694374	26.981041	49.97242	114.429497	31.106827	21.4377915	113.5619355	-76.805581	8.8201125	107.9614265
-7.722689	30.150627	110.97934	-22.919563	14.920008	111.252823	35.165932	-7.433214	113.186096	26.969879	49.664944	114.132706	31.0679055	21.115865	113.659401	-76.9070315	8.724151	108.846245
-7.194593	28.780561	111.148979	-22.985252	14.632498	111.650421	35.075306	-7.816086	113.679192	26.985025	49.333942	113.960014	31.0301655	20.758928	113.819603	-77.0006695	8.506068	109.481239
-6.646956	27.38496	111.347603	-23.073421	14.300764	111.93383	34.971191	-8.187207	114.16346	27.020555	49.027115	113.949181	30.995873	20.419954	114.0563205	-77.142715	8.181574	109.8113395
-6.082188	25.968971	111.513092	-23.209461	13.936647	112.047256	34.871449	-8.550831	114.619408	27.037685	48.764599	114.111099	30.954567	20.106884	114.3652535	-77.373489	7.76641	109.7292585
-5.24052	24.018345	111.787506	-23.498259	13.44791	112.053993	34.683529	-9.038489	115.228294	26.891178	48.427937	114.607193	30.7873535	19.694724	114.9177435	-77.7838715	7.201096	109.1902425
-4.670001	22.761253	111.976578	-23.711723	13.207914	112.092796	34.507927	-9.26685	115.617012	26.72835	48.198093	114.910141	30.6181385	19.4656215	115.2635765	-78.0415845	6.9502065	108.9220155
-4.078306	21.524441	112.219391	-23.902828	13.079672	112.260559	34.352955	-9.401371	116.043747	26.578417	48.040951	115.132523	30.465686	19.31979	115.588135	-78.271342	6.839554	108.932983
-3.487247	20.396477	112.548218	-24.056593	13.023633	112.45575	34.301327	-9.500907	116.54924	26.509586	47.899803	115.337227	30.4054565	19.199448	115.9432335	-78.5186425	6.847818	108.9682665
-2.875309	19.303083	112.922371	-24.163033	12.998514	112.610878	34.343037	-9.563468	117.124962	26.456461	47.856274	115.619949	30.399749	19.146403	116.3724555	-78.725815	6.850625	108.8493005
-2.263645	18.214211	113.22757	-24.216145	12.981075	112.615356	34.462898	-9.64164	117.709183	26.486345	47.842262	115.974472	30.4746215	19.100311	116.8418275	-78.9069115	6.861839	108.3888845
-1.66233	17.175013	113.458359	-24.206635	12.946482	112.421249	34.623108	-9.667902	118.202316	26.542908	47.878952	116.422401	30.583008	19.105525	117.3123585	-78.996278	6.787439	107.5301395
-0.868726	15.773131	113.657059	-24.037918	12.865761	111.728546	34.962376	-9.638495	118.617882	26.662355	48.007912	117.073288	30.8123655	19.1847085	117.845585	-78.8882015	6.5468135	105.611507
-0.132239	14.724457	113.286659	-23.829655	12.831046	110.924461	35.260113	-9.611623	118.764023	26.77919	48.115013	117.435074	31.0196515	19.251695	118.0995485	-78.6789615	6.410397	103.7493735
0.438488	13.752145	112.851334	-23.548002	12.871106	109.940193	35.584702	-9.554057	118.73671	26.910606	48.219246	117.622116	31.247654	19.3325945	118.179413	-78.343658	6.4096175	101.700973
0.993907	12.868965	112.199448	-23.13172	13.01354	109.012054	35.945095	-9.395976	118.398712	27.082867	48.350414	117.449883	31.513981	19.477219	117.9242975	-77.777421	6.549861	100.0998105
1.502764	12.006092	111.462555	-22.612085	13.268097	108.190178	36.347908	-9.217027	117.863823	27.421125	48.431229	116.838501	31.8845165	19.607101	117.351162	-77.1086865	6.929093	99.029194
1.988006	11.126328	110.500595	-22.036633	13.541551	107.447052	36.730324	-9.090541	117.213882	27.916756	48.456638	115.94278	32.32354	19.6830485	116.578331	-76.396806	7.4000535	98.315773
2.284646	10.23978	109.5783	-21.448641	13.7649	106.795204	37.069111	-8.946512	116.481232	28.434628	48.449081	114.908806	32.7518695	19.7512845	115.695019	-75.6491515	7.7785155	97.895389
2.769196	8.80829	108.379768	-20.624998	14.020683	105.984222	37.555283	-8.870449	115.442337	29.124954	48.260586	113.572159	33.3401185	19.6950685	114.507248	-74.5901145	8.3462975	97.461196
3.008389	7.814705	107.789001	-20.163027	14.17986	105.598831	37.818916	-8.822521	114.888023	29.505651	48.18079	112.923798	33.6622835	19.6791345	113.9059105	-73.9883375	8.6805855	97.2917515
2.923274	7.04813	107.389656	-19.797588	14.359662	105.347931	38.018169	-8.739871	114.453758	29.859274	48.175533	112.486481	33.9387215	19.717831	113.4701195	-73.5338975	9.001493	97.2257425
2.858949	6.11378	107.078125	-19.522505	14.553134	105.15535	38.191429	-8.649727	114.124504	30.146387	48.248734	112.205246	34.168908	19.7995035	113.164875	-73.213918	9.3067645	97.145825
2.847266	5.178452	106.806076	-19.317493	14.778231	105.04686	38.305336	-8.592196	113.859154	30.371666	48.321644	112.031319	34.338501	19.864724	112.9452365	-72.973487	9.691738	97.1484835
2.58756	4.352792	106.710472	-19.145679	15.033664	105.000198	38.371399	-8.495888	113.587692	30.544758	48.40287	111.866066	34.4580785	19.953491	112.726879	-72.7494365	10.113837	97.273517
2.31619	3.528176	106.470993	-19.042154	15.305543	104.991135	38.409584	-8.397696	113.357964	30.713316	48.501431	111.74308	34.56145	20.0518675	112.550522	-72.645758	10.5592185	97.431748
1.912191	2.197883	106.196785	-18.943552	15.657069	105.037819	38.428238	-8.168474	112.980423	30.899738	48.740906	111.609161	34.663988	20.286216	112.294792	-72.551092	11.027922	97.780846
1.642512	1.284584	106.030807	-18.883976	15.832832	105.055824	38.490288	-8.02585	112.6894	30.960793	48.893021	111.52433	34.7255405	20.4335855	112.106865	-72.4934925	11.2320785	98.004783
1.290115	0.395426	105.812927	-18.792547	15.944245	105.022156	38.568954	-7.878643	112.410751	30.97183	48.996487	111.361443	34.770392	20.558922	111.886097	-72.355486	11.329568	98.158215
0.879359	-0.505511	105.586067	-18.676277	15.967957	104.884926	38.725761	-7.76648	112.165321	30.95122	49.039616	111.101326	34.8384905	20.636568	111.6333235	-72.1910445	11.299346	98.1365285
0.485783	-1.462391	105.325829	-18.511993	15.90441	104.597366	38.94413	-7.733307	112.001022	30.923018	48.975632	110.742783	34.933574	20.6211625	111.3719025	-71.95756	11.1876575	97.8228295
0.092858	-2.488854	105.042358	-18.307112	15.743804	104.16597	39.19632	-7.764168	111.86277	30.913099	48.795139	110.286652	35.0547095	20.5154855	111.074711	-71.6689335	10.9721225	97.257229
-0.311219	-3.540592	104.691994	-18.061798	15.492575	103.648796	39.4618	-7.853302	111.729561	30.925301	48.53146	109.722244	35.1935505	20.339079	110.7259025	-71.3171465	10.646071	96.5716895
-0.944573	-5.090649	104.152802	-17.57509	14.979774	102.87973	39.897476	-8.120606	111.503052	31.023201	48.049309	108.660141	35.4603385	19.9643515	110.0815965	-70.6105185	9.9951965	95.6778635
-1.391148	-6.154499	103.898537	-17.162334	14.585885	102.513374	40.179504	-8.305083	111.360336	31.201622	47.709476	107.864937	35.690563	19.7021965	109.6126365	-70.015231	9.4695735	95.4141115
-1.879266	-7.216843	103.810516	-16.71032	14.170035	102.318314	40.521034	-8.499125	111.205582	31.421968	47.374798	107.094894	35.971501	19.4378365	109.150238	-69.392141	8.9022335	95.48639
-2.350338	-8.249292	103.845215	-16.288986	13.778299	102.280281	40.882961	-8.678466	111.037933	31.663879	47.047142	106.3787	36.27342	19.184338	108.7083165	-68.851392	8.37226	95.8522455
-2.881868	-9.20115	103.964439	-15.89325	13.417515	102.347626	41.199532	-8.840702	110.830238	31.912989	46.757404	105.75808	36.5562605	18.958351	108.294159	-68.3427605	7.876679	96.401093
-3.46373	-10.117871	104.088722	-15.557501	13.113276	102.468857	41.451168	-8.986482	110.572159	32.154484	46.523872	105.26358	36.802826	18.768695	107.9178695	-67.917828	7.457857	97.0198445
-4.088147	-11.011076	104.128136	-15.272305	12.863729	102.544334	41.637135	-9.125374	110.298218	32.380116	46.329552	104.87796	37.0086255	18.602089	107.588089	-67.5532355	7.125369	97.500579
-4.949368	-12.230021	103.954231	-14.934055	12.605795	102.491928	41.842117	-9.312243	109.852257	32.707676	46.180027	104.569351	37.2748965	18.433892	107.210804	-67.1430065	6.777698	97.773052
-5.581647	-12.967096	103.633377	-14.749731	12.494537	102.303543	41.958649	-9.382371	109.514641	32.923592	46.167717	104.520782	37.4411205	18.392673	107.0177115	-66.9405825	6.596401	97.5893745
-6.178785	-13.668026	103.177559	-14.588896	12.460421	102.004478	42.094242	-9.399848	109.124649	33.114296	46.217846	104.524101	37.604269	18.408999	106.824375	-66.782061	6.511843	97.184581
-6.769269	-14.338615	102.637733	-14.437998	12.47297	101.665863	42.195625	-9.384828	108.689331	33.301552	46.290073	104.512024	37.7485885	18.4526225	106.6006775	-66.6245845	6.4933175	96.7310485
-7.30268	-14.937654	102.124023	-14.239579	12.520867	101.345619	42.279728	-9.328994	108.255646	33.482586	46.353622	104.429184	37.881157	18.512314	106.342415	-66.360315	6.52942	96.348823
-7.86132	-15.518745	101.690636	-13.995922	12.572226	101.080635	42.399483	-9.252223	107.894646	33.685505	46.393719	104.291328	38.042494	18.570748	106.092987	-66.034338	6.573704	96.068283
-8.376181	-16.101694	101.445091	-13.71785	12.607227	100.911308	42.597885	-9.164261	107.613113	33.920467	46.430363	104.124596	38.259176	18.633051	105.8688545	-65.694876	6.581403	95.9537615
-9.120092	-16.97518	101.447884	-13.213706	12.553776	100.773369	43.086731	-8.989254	107.526291	34.319572	46.474194	103.828117	38.7031515	18.74247	105.677204	-65.1305635	6.365082	95.869534
-9.497025	-17.595181	101.653709	-12.832527	12.460872	100.721695	43.535931	-8.91822	107.764351	34.565365	46.464275	103.625298	39.050648	18.7730275	105.6948245	-64.715702	6.1487165	95.7485655
-9.883478	-18.227289	102.000496	-12.430223	12.288945	100.67511	44.041821	-8.883886	108.181656	34.831234	46.388866	103.371902	39.4365275	18.75249	105.776779	-64.2969735	5.8254	95.573441
-10.240632	-18.876175	102.402008	-12.039503	12.039833	100.630478	44.558178	-8.912029	108.647133	35.087395	46.248859	103.05722	39.8227865	18.668415	105.8521765	-63.9017925	5.411251	95.4087795
-10.643077	-19.459095	102.787529	-11.637393	11.730092	100.586891	45.02507	-9.00199	109.110764	35.360687	46.017185	102.733719	40.1928785	18.5075975	105.9222415	-63.4676645	4.9525865	95.2515405
-11.075008	-20.014395	103.161659	-11.272834	11.365296	100.551895	45.454926	-9.143654	109.503159	35.616047	45.762981	102.404427	40.5354865	18.3096635	105.953793	-63.0811545	4.4209285	95.149997
-11.579274	-20.496929	103.533615	-10.940517	11.004434	100.522865	45.829247	-9.341199	109.823051	35.864029	45.480377	102.04673	40.846638	18.069589	105.9348905	-62.727672	3.939279	95.1108395
-12.232908	-21.192139	104.00766	-10.522564	10.454906	100.511673	46.258488	-9.673089	110.109566	36.128826	45.035225	101.491287	41.193657	17.681068	105.8004265	-62.238785	3.228744	95.2229195
-12.735928	-21.551544	104.277145	-10.2952	10.102938	100.498138	46.49926	-9.914419	110.21434	36.33918	44.674839	101.13739	41.41922	17.38021	105.675865	-62.00962	2.825666	95.320411
-13.287962	-21.788416	104.465714	-10.121311	9.795541	100.487457	46.699554	-10.112311	110.27919	36.506134	44.382431	100.847664	41.602844	17.13506	105.563427	-61.845466	2.456022	95.411487
-13.845359	-21.934591	104.56102	-9.967411	9.522713	100.474533	46.872009	-10.274859	110.298325	36.649208	44.156116	100.635948	41.7606085	16.9406285	105.4671365	-61.6954305	2.1047975	95.4819295
-14.45788	-21.9953	104.566513	-9.81228	9.304494	100.463295	47.029541	-10.395023	110.280098	36.769165	43.997387	100.499763	41.899353	16.801182	105.3899305	-61.523913	1.807806	95.5366595
-15.124204	-21.952417	104.566017	-9.669264	9.168414	100.475739	47.1842	-10.470102	110.217461	36.877712	43.907547	100.426849	42.030956	16.7187225	105.322155	-61.369484	1.6181055	95.629323
-15.791108	-21.799709	104.520844	-9.518925	9.089203	100.52005	47.333015	-10.508443	110.125374	36.996449	43.858913	100.397446	42.164732	16.675235	105.26141	-61.202582	1.503171	95.77869
-16.836481	-21.380968	104.372803	-9.315948	9.055341	100.596573	47.546162	-10.487026	109.939102	37.183094	43.901482	100.447121	42.364628	16.707228	105.1931115	-60.996524	1.403454	96.0000345
-17.553829	-20.981009	104.216637	-9.197546	9.082694	100.653671	47.671513	-10.437499	109.765793	37.294651	43.982536	100.508675	42.483082	16.7725185	105.137234	-60.878174	1.3928695	96.170108
-18.334898	-20.499199	104.051277	-9.08186	9.133303	100.710426	47.771671	-10.369116	109.555305	37.389793	44.075779	100.580856	42.580732	16.8533315	105.0680805	-60.744452	1.4132745	96.3527715
-19.133442	-19.92145	103.8965	-8.968076	9.189723	100.762238	47.858643	-10.29414	109.326698	37.482616	44.184998	100.632187	42.6706295	16.945429	104.9794425	-60.6067815	1.434017	96.5450335
-19.930124	-19.253605	103.71904	-8.850594	9.262695	100.84108	47.958858	-10.211698	109.092018	37.540329	44.284027	100.715469	42.7495935	17.0361645	104.9037435	-60.4507815	1.4892255	96.7784165
-20.812706	-18.492693	103.61763	-8.757442	9.325596	100.926636	48.06353	-10.12182	108.838692	37.621063	44.416889	100.83622	42.8422965	17.1475345	104.837456	-60.3571805	1.5036575	97.015816
-21.640301	-17.678307	103.457657	-8.65977	9.372182	101.003288	48.148842	-10.064621	108.51886	37.738712	44.546303	100.970032	42.943777	17.240841	104.744446	-60.263317	1.503523	97.26213
-23.073418	-16.299629	103.227547	-8.55584	9.382249	101.113495	48.136215	-10.046673	107.783524	37.913963	44.662155	101.148582	43.025089	17.307741	104.466053	-60.136769	1.456757	97.760937
-24.015177	-15.351679	102.990578	-8.519352	9.34419	101.134583	47.970379	-10.063063	107.118523	38.023136	44.655109	101.178993	42.9967575	17.296023	104.148758	-60.0354615	1.392357	98.120408
-24.931488	-14.370723	102.79435	-8.502035	9.308695	101.115837	47.706951	-10.11084	106.410477	38.067875	44.601845	101.152382	42.887413	17.2455025	103.7814295	-59.891483	1.3718875	98.4502445
-25.968529	-13.266015	102.60881	-8.544847	9.287461	101.057556	47.403805	-10.177721	105.61795	38.062252	44.560299	101.082436	42.7330285	17.191289	103.350193	-59.8227225	1.383633	98.764919
-26.974836	-12.140728	102.419724	-8.639815	9.309222	100.99456	47.054096	-10.176251	104.925117	38.00581	44.554569	100.968719	42.529953	17.189159	102.946918	-59.809583	1.429285	99.042202
-27.837849	-11.034107	102.280083	-8.799061	9.380931	100.961807	46.712467	-10.12865	104.348793	37.887787	44.582981	100.917282	42.300127	17.2271655	102.6330375	-59.898249	1.5346965	99.2905765
-28.899427	-9.781656	102.270554	-8.991014	9.475013	100.941513	46.424435	-10.0391	103.906235	37.740795	44.644753	100.903549	42.082615	17.3028265	102.404892	-60.064643	1.6471995	99.478134
-30.328646	-7.929538	102.108467	-9.28741	9.656104	100.898834	46.071018	-9.912105	103.503777	37.531898	44.756687	100.891922	41.801458	17.422291	102.1978495	-60.376278	1.889917	99.5998185
-31.19651	-6.705675	102.031174	-9.464911	9.776348	100.821747	45.896809	-9.862344	103.324554	37.417141	44.817848	100.868675	41.656975	17.477752	102.0966145	-60.586797	2.074944	99.5468795
-32.11665	-5.394546	101.894798	-9.624678	9.883064	100.714729	45.690582	-9.799078	103.199646	37.331474	44.835751	100.772797	41.511028	17.5183365	101.9862215	-60.760384	2.2477915	99.4432365
-32.965664	-4.004603	101.848267	-9.768183	9.97658	100.627495	45.454426	-9.747326	103.074791	37.242584	44.815533	100.632668	41.348505	17.5341035	101.8537295	-60.884871	2.4190565	99.4012605
-33.766281	-2.836061	101.851501	-9.910579	10.02697	100.597176	45.156639	-9.707761	102.896584	37.15509	44.765102	100.433731	41.1558645	17.5286705	101.6651575	-60.9770225	2.5252695	99.5291945
-34.617863	-1.517189	102.010345	-10.063939	10.034761	100.631508	44.759144	-9.677252	102.596893	37.029621	44.661064	100.22541	40.8943825	17.491906	101.4111515	-61.0222605	2.577616	99.8518645
-35.384552	-0.099802	102.311691	-10.256731	10.005459	100.735977	44.264473	-9.664115	102.170967	36.887653	44.547375	100.00322	40.576063	17.44163	101.0870935	-61.089525	2.569288	100.3848605
-36.491089	1.870407	103.067169	-10.53745	9.967194	101.095131	43.376682	-9.657922	101.36409	36.652752	44.355003	99.675301	40.014717	17.3485405	100.5196955	-61.089617	2.5858475	101.6705665
-37.156818	3.281316	103.709366	-10.729976	9.961496	101.444565	42.73922	-9.617337	100.821617	36.495121	44.275837	99.551491	39.6171705	17.32925	100.186554	-61.0771225	2.593742	102.702576
-37.654644	4.607315	104.335907	-10.94968	9.994804	101.812408	42.204456	-9.604703	100.366188	36.346016	44.294964	99.530922	39.275236	17.3451305	99.948555	-61.174596	2.6444775	103.676261
-38.348293	6.19584	104.969917	-11.16801	10.08368	102.129745	41.752121	-9.527733	99.938057	36.202782	44.3909	99.630936	38.9774515	17.4315835	99.7844965	-61.3134715	2.7357765	104.4749935
-38.83429	7.627766	105.296913	-11.403752	10.217913	102.368477	41.340359	-9.372564	99.559227	36.061939	44.510944	99.817329	38.701149	17.56919	99.688278	-61.508653	2.866636	105.048676
-39.281376	9.158049	105.545319	-11.677713	10.387997	102.522171	40.983883	-9.178596	99.270615	35.943428	44.675381	100.083992	38.4636555	17.7483925	99.6773035	-61.8190815	3.0276015	105.3670385
-39.701538	10.695049	105.719505	-11.937042	10.609993	102.647194	40.689396	-8.97922	99.094353	35.874233	44.861759	100.424149	38.2818145	17.9412695	99.759251	-62.1558985	3.2787165	105.535137
-40.11356	12.915604	105.912903	-12.274904	10.980036	102.850433	40.354286	-8.686437	98.946732	35.854702	45.139172	101.071564	38.104494	18.2263675	100.009148	-62.654302	3.7337045	105.691718
-40.29657	14.464511	106.08255	-12.471291	11.249464	103.014862	40.137634	-8.51442	98.901138	35.901237	45.319073	101.545761	38.0194355	18.4023265	100.2234495	-62.9620175	4.0966015	105.8062745
-40.422741	15.976492	106.332207	-12.60622	11.510239	103.18779	39.941254	-8.333318	98.87751	35.954777	45.473549	102.011993	37.9480155	18.5701155	100.4447515	-63.1604555	4.4503625	105.9308285
-40.416672	17.420584	106.666687	-12.725968	11.770645	103.426132	39.772343	-8.149204	98.847374	35.989494	45.619228	102.439354	37.8809185	18.735012	100.643364	-63.3328545	4.806278	106.2089
-40.376621	18.779907	107.00592	-12.808244	12.009252	103.643509	39.627174	-7.951849	98.825958	35.995705	45.769527	102.858902	37.8114395	18.908839	100.84243	-63.4279275	5.109665	106.444588
-40.220596	20.175367	107.343987	-12.88031	12.231369	103.874146	39.513988	-7.749236	98.830864	36.00531	45.94276	103.252235	37.759649	19.096762	101.0415495	-63.520269	5.365976	106.7067425
-40.038277	21.492859	107.672012	-12.92206	12.44101	104.045174	39.457306	-7.546643	98.81868	35.990417	46.12178	103.615906	37.7238615	19.2875685	101.217293	-63.5679815	5.5944515	106.873055
-39.598171	23.362206	108.085526	-12.989144	12.751693	104.288887	39.373947	-7.240824	98.801514	35.967411	46.362419	104.11174	37.670679	19.5607975	101.456627	-63.648967	5.9425885	107.121147
-39.188232	24.589828	108.319221	-13.04591	12.965441	104.432915	39.311199	-7.061172	98.796303	35.944794	46.526539	104.397728	37.6279965	19.7326835	101.5970155	-63.7198165	6.1981985	107.2688145
-38.749596	25.729948	108.583275	-13.096242	13.171357	104.603279	39.246395	-6.883602	98.781242	35.921551	46.688725	104.646599	37.583973	19.9025615	101.7139205	-63.776457	6.4401525	107.4926375
-38.244087	26.780891	108.942101	-13.165174	13.364882	104.807594	39.154327	-6.728459	98.784401	35.874783	46.826508	104.843628	37.514555	20.0490245	101.8140145	-63.844903	6.6807395	107.8011735
-37.620087	27.809668	109.286896	-13.202277	13.558457	105.076935	39.052845	-6.592442	98.820023	35.828121	46.926853	105.030861	37.440483	20.1672055	101.925442	-63.845037	6.9497085	108.228428
-36.941864	28.744518	109.726357	-13.249569	13.720576	105.426155	38.963051	-6.485826	98.882103	35.78474	47.034271	105.193237	37.3738955	20.2742225	102.03767	-63.8730335	7.1669295	108.81464
-36.114265	29.705555	110.137085	-13.28548	13.837881	105.774269	38.857765	-6.411143	98.939552	35.779011	47.129829	105.343414	37.318388	20.359343	102.141483	-63.889348	7.316419	109.407055
-34.781189	30.983385	110.624168	-13.299651	13.984188	106.17659	38.696129	-6.323977	98.976883	35.783123	47.209503	105.4981	37.239626	20.442763	102.2374915	-63.838928	7.525613	110.1156885
-33.775337	31.783333	110.717224	-13.335599	14.049467	106.316101	38.62632	-6.290561	98.964935	35.796982	47.243698	105.579063	37.211651	20.4765685	102.271999	-63.882849	7.6223655	110.360203
-32.70927	32.555626	110.689377	-13.367732	14.093534	106.37516	38.554962	-6.2591	98.977989	35.827068	47.287403	105.640579	37.191015	20.5141515	102.309284	-63.926479	7.6729165	110.441036
-31.522623	33.295757	110.55397	-13.408136	14.134322	106.378517	38.527805	-6.219798	99.033127	35.834164	47.334805	105.723999	37.1809845	20.5575035	102.378563	-63.9972565	7.7111405	110.378471
-30.280373	33.98167	110.292603	-13.46715	14.192555	106.351959	38.534973	-6.162676	99.14238	35.833015	47.398129	105.815491	37.183994	20.6177265	102.4789355	-64.118294	7.7673835	110.2249825
-28.92642	34.653595	110.005447	-13.540681	14.251203	106.304741	38.602325	-6.109019	99.352104	35.829632	47.441216	105.944145	37.2159785	20.6660985	102.6481245	-64.2973405	7.8363075	109.9613575
-27.496731	35.266373	109.73394	-13.608003	14.325521	106.290962	38.727032	-6.085938	99.671394	35.866405	47.468563	106.161674	37.2967185	20.6913125	102.916534	-64.5127245	7.9597295	109.66539
-25.108416	36.127258	109.415878	-13.6905	14.424105	106.416908	38.9916	-6.063791	100.480484	35.996269	47.540363	106.695557	37.4939345	20.738286	103.5880205	-64.8749345	8.109924	109.2457955
-23.455439	36.615047	109.384895	-13.750708	14.47822	106.672195	39.308018	-6.032082	101.330696	36.084175	47.608719	107.258034	37.6960965	20.7883185	104.294365	-65.1975125	8.1681215	109.050025
-21.637489	37.059395	109.520576	-13.776472	14.563402	107.153145	39.803406	-6.027575	102.5578	36.102493	47.74931	108.087349	37.9529495	20.8608675	105.3225745	-65.5058935	8.2659365	108.9837155
-19.779175	37.450348	109.835724	-13.771584	14.638368	107.836494	40.378414	-5.936229	104.159782	36.164658	47.875244	109.169724	38.271536	20.9695075	106.664753	-65.814704	8.3072285	109.008235
-17.849688	37.778492	110.314117	-13.765977	14.631083	108.651482	41.019024	-5.846276	106.004356	36.16301	47.994061	110.539391	38.591017	21.0738925	108.2718735	-66.122971	8.1882735	109.0310905
-15.829679	38.044678	110.92775	-13.680403	14.615472	109.558632	41.635559	-5.803548	107.971832	36.212502	48.064674	112.00341	38.9240305	21.130563	109.987621	-66.2848365	8.100381	109.129643
-13.75543	38.262157	111.57225	-13.528347	14.538492	110.432419	42.177597	-5.760071	109.824165	36.352341	48.164204	113.421379	39.264969	21.2020665	111.622772	-66.321663	7.8749175	109.242066
-10.577176	38.525063	112.456306	-13.194452	14.367043	111.542442	42.844101	-5.802625	112.164917	36.675522	48.314335	115.221336	39.7598115	21.255855	113.6931265	-66.1487155	7.478231	109.3917575
-8.494645	38.660961	113.007202	-12.891683	14.23791	112.144112	43.243195	-5.797298	113.340851	36.854469	48.364239	116.116013	40.048832	21.2834705	114.728432	-65.832198	7.1923495	109.559792
-6.37193	38.779049	113.500252	-12.611503	14.142887	112.636307	43.638645	-5.802554	114.305367	37.044491	48.347572	116.838333	40.341568	21.272509	115.57185	-65.564574	7.013265	109.700764
-4.239165	38.902157	113.907074	-12.372442	14.085728	113.024689	43.979122	-5.747327	115.073547	37.266613	48.394821	117.491005	40.6228675	21.323747	116.282276	-65.3677515	6.847709	109.767102
-2.226485	39.061348	114.365921	-12.152802	14.126473	113.352905	44.247143	-5.663401	115.794838	37.448353	48.502087	118.107697	40.847748	21.419343	116.9512675	-65.153352	6.833603	109.7545425
-0.205082	39.214367	114.891853	-11.984203	14.246941	113.664482	44.486179	-5.538946	116.507935	37.648651	48.624973	118.845474	41.067415	21.5430135	117.6767045	-65.035821	6.9508685	109.6522595
1.682071	39.394726	115.723167	-11.844328	14.471544	114.050468	44.723526	-5.365398	117.215538	37.848526	48.844769	119.74382	41.286026	21.7396855	118.479679	-64.974682	7.2034025	109.621257
4.688777	39.600895	116.829361	-11.710635	14.911692	114.673912	44.989899	-4.954738	118.008865	38.005783	49.268021	121.141411	41.497841	22.1566415	119.575138	-64.919111	7.6667425	109.772686
6.444252	39.79121	117.720581	-11.65419	15.243156	115.007851	45.08564	-4.688883	118.299721	38.136959	49.570644	121.985199	41.6112995	22.4408805	120.14246	-64.9196795	8.0454315	109.873242
8.273009	39.890823	118.461945	-11.652733	15.610597	115.278221	45.193748	-4.459224	118.415604	38.241341	49.916183	122.75798	41.7175445	22.7284795	120.586792	-65.0230105	8.4927145	109.96965
10.029232	39.995617	119.119453	-11.566568	15.925592	115.315834	45.313267	-4.212513	118.324532	37.90625	50.390633	123.659241	41.6097585	23.08906	120.9918865	-64.7428945	8.762124	109.6397815
11.667787	40.02697	119.717598	-11.568195	16.297396	115.294037	45.348404	-3.974931	118.184029	38.286789	50.599022	124.164307	41.8175965	23.3120455	121.174168	-64.9539865	9.2827465	109.413906
13.298419	40.0322	120.153366	-11.574893	16.688976	115.205574	45.365356	-3.726121	118.030296	38.42075	50.875271	124.613152	41.893053	23.574575	121.321724	-65.042839	9.803377	109.089424
14.952138	39.914848	120.431564	-11.569117	17.075243	115.099251	45.44479	-3.466304	117.888962	38.508488	51.155235	124.968842	41.976639	23.8444655	121.428902	-65.114873	10.3060205	108.7696
17.208397	39.663197	120.640053	-11.537192	17.609762	115.003014	45.605396	-3.087535	117.84272	38.425602	51.62204	125.345703	42.015499	24.2672525	121.5942115	-65.089883	10.9522715	108.4118165
18.779234	39.323051	120.653168	-11.452511	17.863924	114.966499	45.724522	-2.893389	117.90638	38.469742	51.892452	125.44426	42.097132	24.4995315	121.67532	-65.002154	11.2283165	108.257678
20.204809	38.916588	120.617462	-11.346541	18.013739	114.941147	45.900055	-2.79174	118.035736	38.53796	52.163147	125.471855	42.2190075	24.6857035	121.7537955	-64.9120895	11.3417745	108.1284985
21.658401	38.403408	120.490356	-11.19203	18.059454	114.889946	46.107483	-2.749885	118.190697	38.666958	52.373314	125.376442	42.3872205	24.8117145	121.7835695	-64.7712805	11.3071935	107.9963225
23.08053	37.759537	120.306633	-11.007052	18.002861	114.806656	46.339935	-2.768087	118.362251	38.774052	52.477543	125.153694	42.5569935	24.854728	121.7579725	-64.5710975	11.150994	107.8553395
23.50445	36.764	119.933929	-10.808247	17.877909	114.68203	46.617294	-2.829237	118.505165	38.934696	52.512627	124.830887	42.775995	24.841695	121.668026	-64.392489	10.914123	107.696034
24.015261	35.638092	119.492699	-10.584774	17.690996	114.503731	46.878139	-2.905783	118.609329	39.116158	52.476414	124.460114	42.9971485	24.7853155	121.5347215	-64.1666965	10.5966765	107.4727405
24.53459	33.800308	118.787094	-10.194664	17.337851	114.181389	47.279011	-3.062653	118.734428	39.360886	52.368538	123.831642	43.3199485	24.6529425	121.283035	-63.7092765	10.0227595	107.079743
24.878023	32.373856	118.299522	-9.917738	17.08246	113.985588	47.561172	-3.17218	118.775574	39.536278	52.273594	123.37384	43.548725	24.550707	121.074707	-63.384201	9.614213	106.896469
25.139544	30.969942	117.838264	-9.647311	16.838982	113.811699	47.81535	-3.23698	118.83979	39.679573	52.194328	122.925041	43.7474615	24.478674	120.8824155	-63.0420835	9.19929	106.7409825
25.250582	29.484806	117.404152	-9.399294	16.604591	113.652214	47.769478	-3.138995	119.04187	39.84087	52.118919	122.480263	43.805174	24.489962	120.7610665	-62.603762	8.71922	106.5433615
25.39114	27.894936	117.036911	-9.177615	16.394049	113.518463	48.292805	-3.369843	118.961456	39.988693	52.029972	122.042809	44.140749	24.3300645	120.5021325	-62.495979	8.4580335	106.5347935
25.426908	26.343103	116.652008	-8.967469	16.18915	113.382149	48.488377	-3.430618	119.01516	40.135246	51.931499	121.6036	44.3118115	24.2504405	120.30938	-62.2467495	8.1278595	106.454918
25.342232	24.734344	116.289612	-8.84463	16.053278	113.267303	48.684891	-3.507206	119.083443	40.249371	51.851505	121.213821	44.467131	24.1721495	120.148632	-62.156391	7.93440649999999	106.385974
25.224802	22.172918	115.888687	-8.567669	15.812804	113.002502	48.957111	-3.620238	119.123268	40.49844	51.710743	120.701134	44.7277755	24.0452525	119.912201	-61.8631135	7.5803555	106.092803
25.070774	20.40082	115.545822	-8.427577	15.686889	112.81189	49.107048	-3.689575	119.086456	40.591805	51.656776	120.39856	44.8494265	23.9836005	119.742508	-61.7045805	7.3901775	105.881272
24.8624	18.687576	115.24205	-8.289792	15.5796	112.616745	49.255753	-3.754373	118.959831	40.718811	51.590599	120.081451	44.987282	23.918113	119.520641	-61.566866	7.241087	105.712849
24.6464	16.941364	114.890457	-8.159176	15.507041	112.414169	49.389561	-3.802407	118.774452	40.781239	51.49588	119.782593	45.0854	23.8467365	119.2785225	-61.403752	7.1673455	105.5498155
24.31925	15.159966	114.519081	-8.02448	15.46016	112.19175	49.521023	-3.83168	118.592468	40.897018	51.430618	119.470871	45.2090205	23.799469	119.0316695	-61.2579805	7.120851	105.3518305
23.992733	13.34396	114.176346	-7.888549	15.436657	111.923134	49.657543	-3.862797	118.450859	41.009537	51.389168	119.184029	45.33354	23.7631855	118.817444	-61.110638	7.1101285	105.028824
23.581085	11.556899	113.801941	-7.746631	15.412873	111.593758	49.850422	-3.927884	118.343018	41.13689	51.348633	118.893219	45.493656	23.7103745	118.6181185	-60.986918	7.1153715	104.5693975
22.975645	8.705283	113.251701	-7.473583	15.324102	110.923302	50.143898	-4.023647	118.164429	41.363918	51.312	118.42878	45.753908	23.6441765	118.2966045	-60.701074	7.0040275	103.5499995
22.430779	6.892533	112.777138	-7.279709	15.220181	110.359886	50.338894	-4.111527	117.953682	41.540234	51.247017	118.008636	45.939564	23.567745	117.981159	-60.498982	6.872617	102.738613
21.918217	4.963756	112.136391	-7.061444	15.072921	109.718849	50.486404	-4.227341	117.68544	41.759804	51.108585	117.454826	46.123104	23.440622	117.570133	-60.245992	6.70522	101.867565
21.341948	3.012356	111.420807	-6.849743	14.882702	109.047401	50.646652	-4.428267	117.299889	41.985798	50.957012	116.754128	46.316225	23.2643725	117.0270085	-60.015711	6.5010315	101.0677935
20.742886	1.104789	110.685608	-6.631381	14.622253	108.391273	50.785507	-4.656966	116.781509	42.129181	50.779224	115.890411	46.457344	23.061129	116.33596	-59.720106	6.183377	100.446586
20.110256	-0.859227	109.989098	-6.415641	14.310929	107.812103	50.881256	-4.879032	116.179489	42.19577	50.479286	114.871147	46.538513	22.800127	115.525318	-59.369795	5.821731	100.098888
19.361212	-2.754202	109.341881	-6.225275	13.947495	107.327797	50.960487	-5.141626	115.579285	42.23241	50.148464	113.782028	46.5964485	22.503419	114.6806565	-59.0469985	5.391571	99.9749375
18.18672	-5.665799	108.628403	-5.982982	13.331688	106.742706	51.084549	-5.562126	114.772774	42.336994	49.589176	112.21814	46.7107715	22.013525	113.495457	-58.6767355	4.649851	99.989955
17.341011	-7.501577	108.343506	-5.861339	12.896376	106.463943	51.115463	-5.819152	114.391876	42.369743	49.264584	111.341385	46.742603	21.722716	112.8666305	-58.465281	4.070036	100.0612555
16.500044	-9.306729	108.228287	-5.710502	12.448619	106.263123	51.140732	-6.049221	114.105049	42.388294	48.924454	110.62088	46.764513	21.4376165	112.3629645	-58.185517	3.4596215	100.1632815
15.537066	-11.024725	108.279182	-5.581366	12.014853	106.168686	51.186783	-6.241282	113.91288	42.3937	48.591496	110.027191	46.7902415	21.175107	111.9700355	-57.9529735	2.854599	100.3673365
14.612797	-12.796164	108.450462	-5.438802	11.564645	106.143311	51.276188	-6.433038	113.871552	42.392708	48.275791	109.524384	46.834448	20.9213765	111.697968	-57.712052	2.2079135	100.588654
13.614398	-14.491047	108.802452	-5.345113	11.128373	106.210854	51.375431	-6.590853	113.887825	42.392002	47.951023	109.147835	46.8837165	20.680085	111.51783	-57.5739425	1.576661	100.903878
12.636984	-16.022038	109.243134	-5.253253	10.734277	106.31765	51.371239	-6.647049	113.913033	42.42667	47.636292	108.839798	46.8989545	20.4946215	111.3764155	-57.4054605	0.973932500000004	101.2588845
11.217709	-18.334984	109.694969	-5.176237	10.169568	106.476685	51.257973	-6.650486	113.858902	42.524998	47.170601	108.579292	46.8914855	20.2600575	111.219097	-57.2439595	0.0790785000000014	101.734273
10.113367	-19.678076	109.924927	-5.161188	9.8541	106.556595	51.073734	-6.647058	113.734306	42.617691	46.886063	108.532509	46.8457125	20.1195025	111.1334075	-57.1680885	-0.411302499999998	101.9797825
9.079397	-20.982426	109.859192	-5.15709	9.629013	106.627464	50.952465	-6.772138	113.654625	42.724113	46.657459	108.580414	46.838289	19.9426605	111.1175195	-57.152469	-0.684634500000001	102.1374085
8.018566	-22.278383	109.74321	-5.140649	9.505294	106.692352	50.918377	-6.897649	113.606346	42.837921	46.520081	108.767555	46.878149	19.811216	111.1869505	-57.159447	-0.800628	102.1977535
6.926094	-23.389935	109.580505	-5.130999	9.466208	106.793686	50.83086	-6.93375	113.587746	42.94796	46.472977	109.087166	46.88941	19.7696135	111.337456	-57.151408	-0.837197499999998	102.249916
5.867236	-24.437168	109.402679	-5.110124	9.522323	106.952576	50.889088	-6.914458	113.536278	43.081192	46.519169	109.439659	46.98514	19.8023555	111.4879685	-57.205388	-0.757709499999997	102.4171835
4.719177	-25.535048	109.236458	-5.090277	9.643065	107.148109	50.987209	-6.820063	113.434875	43.226456	46.593212	109.806076	47.1068325	19.8865745	111.6204755	-57.2873865	-0.600444500000002	102.6757425
3.06448	-26.782598	109.013954	-5.001694	9.879154	107.442154	51.173092	-6.581188	113.261177	43.416367	46.673393	110.235573	47.2947295	20.0461025	111.748375	-57.2981175	-0.2877945	103.135933
1.908325	-27.719873	108.894226	-4.936142	10.033291	107.612839	51.272373	-6.368711	113.108101	43.530334	46.656273	110.298325	47.4013535	20.143781	111.703213	-57.2736375	-0.0771990000000002	103.522465
0.848916	-28.553858	108.779396	-4.866507	10.154581	107.761276	51.348801	-6.128174	112.911919	43.590092	46.516628	110.197685	47.4694465	20.194227	111.554802	-57.2024605	0.114935000000003	103.96775
-0.239449	-28.328238	108.739998	-4.814422	10.230994	107.865524	51.381485	-5.928322	112.757599	43.574097	46.276581	109.994736	47.477791	20.1741295	111.3761675	-57.106635	0.287858500000002	104.3548805
-1.387362	-28.060246	108.781006	-4.75911	10.238023	107.936836	51.427483	-5.794464	112.620888	43.482891	45.972382	109.810982	47.455187	20.088959	111.215935	-56.973407	0.387086999999998	104.657737
-2.53162	-27.877295	108.89357	-4.732949	10.173222	107.97596	51.450722	-5.776565	112.56369	43.421276	45.775196	109.629318	47.435999	19.9993155	111.096504	-56.901897	0.3471285	104.855416
-3.707915	-27.668592	109.065971	-4.694224	10.027461	107.999947	51.444592	-5.856203	112.553665	43.440132	45.587494	109.467232	47.442362	19.8656455	111.0104485	-56.83081	0.189276500000002	104.9894455
-5.591778	-27.364943	109.31604	-4.643651	9.719949	108.044983	51.444508	-6.132486	112.591171	43.475636	45.184586	109.271835	47.460072	19.52605	110.931503	-56.747374	-0.086152000000002	105.158463
-7.056244	-26.98226	109.45195	-4.614644	9.477558	108.088982	51.38377	-6.353791	112.634834	43.506996	44.916752	109.206024	47.445383	19.2814805	110.920429	-56.674671	-0.3263645	105.257535
-8.234484	-26.859219	109.442078	-4.60987	9.236719	108.190346	51.33654	-6.567533	112.603523	43.499599	44.628899	109.221123	47.4180695	19.030683	110.912323	-56.6378095	-0.557244999999998	105.468369
-9.526468	-26.624477	109.399292	-4.628183	9.039391	108.328568	51.274902	-6.753207	112.543503	43.510796	44.41848	109.290863	47.392849	18.8326365	110.917183	-56.649215	-0.753854499999999	105.739953
-10.900603	-26.29805	109.34864	-4.642096	8.886524	108.494011	51.220219	-6.914059	112.449776	43.522831	44.232956	109.415092	47.371525	18.6594485	110.932434	-56.655717	-0.886400500000001	106.055588
-12.237193	-25.965775	109.339928	-4.675766	8.785307	108.694931	51.127022	-7.023386	112.317192	43.553833	44.095421	109.553398	47.3404275	18.5360175	110.935295	-56.6919595	-0.965403500000001	106.454567
-13.700849	-25.578663	109.391197	-4.713186	8.745257	108.918869	51.047153	-7.108477	112.158081	43.573944	44.019161	109.726074	47.3105485	18.455342	110.9420775	-56.7369205	-0.964827999999997	106.8956605
-15.838965	-24.958864	109.550308	-4.824319	8.75943	109.297058	50.889324	-7.184011	111.958984	43.571316	43.963631	109.967018	47.23032	18.38981	110.963001	-56.878958	-0.870950000000001	107.631115
-17.289335	-24.569084	109.578407	-4.940412	8.813912	109.479546	50.738876	-7.188516	111.82798	43.540928	43.941574	110.136414	47.139902	18.376529	110.982197	-57.020726	-0.748705000000001	107.976895
-18.78787	-24.088753	109.483322	-5.077549	8.873712	109.575928	50.572987	-7.195689	111.668465	43.506752	43.937828	110.295143	47.0398695	18.3710695	110.981804	-57.1949675	-0.623645500000002	108.170052
-20.254429	-23.652878	109.362534	-5.197271	8.949072	109.597252	50.399471	-7.217897	111.463013	43.457153	43.855488	110.382339	46.928312	18.3187955	110.922676	-57.322854	-0.420651500000002	108.271828
-21.725555	-23.269152	109.184731	-5.277112	9.047226	109.564125	50.242199	-7.23649	111.210754	43.409054	43.73666	110.426102	46.8256265	18.250085	110.818428	-57.3798505	-0.155632999999998	108.309822
-23.177425	-22.834229	109.097908	-5.337823	9.134459	109.570015	50.114971	-7.265715	110.966469	43.411179	43.633057	110.408035	46.763075	18.183671	110.687252	-57.438721	0.085246999999999	108.452778
-24.586081	-22.481314	109.228836	-5.345235	9.209464	109.645508	49.994381	-7.324194	110.751709	43.444374	43.517036	110.377846	46.7193775	18.096421	110.5647775	-57.4098475	0.322507000000002	108.7262385
-26.677454	-21.984215	109.729324	-5.30579	9.217492	109.972824	49.881351	-7.456811	110.593437	43.52132	43.309628	110.342514	46.7013355	17.9264085	110.4679755	-57.3129155	0.508575500000003	109.4776725
-27.983681	-21.695009	110.248306	-5.265821	9.178199	110.316399	49.859333	-7.569681	110.607445	43.582657	43.172531	110.368393	46.720995	17.801425	110.487919	-57.252637	0.554973	110.144879
-29.256252	-21.482954	110.853729	-5.236652	9.140215	110.706535	49.864147	-7.67415	110.733414	43.628044	43.06152	110.428535	46.7460955	17.693685	110.5809745	-57.2193995	0.586744999999997	110.8320955
-30.607477	-21.215797	111.43795	-5.223922	9.063112	111.091652	49.887119	-7.764678	110.898766	43.647118	42.97023	110.551384	46.7671185	17.602776	110.725075	-57.2149625	0.523448000000002	111.458229
-31.205219	-20.632681	111.873795	-5.220698	9.008718	111.419403	49.912804	-7.827931	111.104164	43.610275	42.915829	110.67556	46.7615395	17.543949	110.889862	-57.2029355	0.473486999999999	111.948944
-31.564457	-19.908163	112.218025	-5.253409	8.930585	111.670944	49.938072	-7.889085	111.285469	43.562992	42.853077	110.809471	46.750532	17.481996	111.04747	-57.25735	0.379174000000003	112.294418
-31.987207	-19.071012	112.411163	-5.29703	8.847653	111.785973	49.939503	-7.978086	111.445824	43.539188	42.792789	110.891052	46.7393455	17.4073515	111.168438	-57.3334055	0.287954499999998	112.403508
-32.531357	-18.111607	112.299072	-5.413729	8.695805	111.807968	49.863392	-8.154312	111.551872	43.484058	42.659248	110.97937	46.673725	17.252468	111.265621	-57.501183	0.139142	112.350315
-32.872986	-17.37594	112.179482	-5.506125	8.593597	111.735939	49.763279	-8.270414	111.567101	43.417629	42.553093	111.004982	46.590454	17.1413395	111.2860415	-57.602704	0.0458545000000044	112.1858365
-33.118427	-16.587069	112.102997	-5.607787	8.499006	111.663353	49.668411	-8.408374	111.546883	43.354221	42.447327	110.993622	46.511316	17.0194765	111.2702525	-57.72689	-0.0214645000000004	112.0564535
-33.434971	-15.704573	112.089729	-5.697137	8.427691	111.633171	49.573681	-8.485675	111.455063	43.274845	42.385803	110.98484	46.424263	16.950064	111.2199515	-57.818537	-0.0946820000000024	112.0463905
-33.649342	-15.033178	112.057541	-5.785153	8.381102	111.647308	49.468594	-8.524883	111.402153	43.179974	42.344814	110.974632	46.324284	16.9099655	111.1883925	-57.89459	-0.147761499999998	112.1062235
-33.913078	-14.260006	112.129745	-5.861944	8.33788	111.713707	49.370296	-8.536183	111.359322	43.082676	42.334534	111.001907	46.226486	16.8991755	111.1806145	-57.950374	-0.223415499999998	112.2467995
-34.075241	-13.442909	112.260223	-5.901605	8.299439	111.820206	49.334629	-8.511675	111.288773	42.996616	42.34161	111.069824	46.1656225	16.9149675	111.1792985	-57.9688325	-0.316089500000004	112.4611135
-34.316807	-12.229233	112.315926	-5.898437	8.211344	111.917206	49.340981	-8.411031	111.127625	42.880909	42.43087	111.248741	46.110945	17.0099195	111.188183	-57.907819	-0.587231499999998	112.646229
-34.437199	-11.438242	112.315025	-5.871892	8.157931	111.963608	49.365822	-8.320378	110.924553	42.835758	42.495815	111.364677	46.10079	17.0877185	111.144615	-57.844574	-0.771856500000002	112.782601
-34.551167	-10.665421	112.408386	-5.82948	8.138597	112.013016	49.355324	-8.243336	110.748123	42.806644	42.580959	111.404945	46.080984	17.1688115	111.076534	-57.739944	-0.891617499999999	112.949498
-34.614597	-9.831965	112.546921	-5.761449	8.176012	112.04686	49.379288	-8.150889	110.604393	42.814678	42.665775	111.418961	46.096983	17.257443	111.011677	-57.619881	-0.905418999999998	113.082043
-34.766327	-9.008391	112.594841	-5.704607	8.233448	112.066231	49.446953	-8.082756	110.540733	42.853539	42.755203	111.394516	46.150246	17.3362235	110.9676245	-57.55946	-0.869327500000004	113.1648375
-34.757607	-8.176145	112.599434	-5.666889	8.273001	112.062477	49.489185	-8.026973	110.516617	42.856922	42.849358	111.380684	46.1730535	17.4111925	110.9486505	-57.5068315	-0.865190500000001	113.1763035
-34.841824	-7.416523	112.501457	-5.65518	8.300584	112.002884	49.516739	-7.962497	110.476913	42.897537	42.871799	111.356964	46.207138	17.454651	110.9169385	-57.517498	-0.853483000000001	113.0888295
-34.909142	-6.216998	112.211082	-5.60911	8.401868	111.736366	49.550117	-7.863454	110.368988	42.940559	42.967178	111.164391	46.245338	17.551862	110.7666895	-57.463558	-0.748125999999999	112.7060425
-34.921856	-5.358458	111.962296	-5.545632	8.530477	111.481873	49.549038	-7.81244	110.265884	43.001038	43.012573	110.917007	46.275038	17.6000665	110.5914455	-57.366302	-0.539112500000002	112.3723005
-34.904518	-4.536693	111.673271	-5.493057	8.687093	111.178413	49.563099	-7.732461	110.249725	43.113384	43.057373	110.558678	46.3382415	17.662456	110.4042015	-57.3243555	-0.288269999999997	111.9526245
-34.877434	-3.700568	111.342049	-5.406836	8.883842	110.893593	49.608856	-7.65647	110.385468	43.226833	43.127552	110.18013	46.4178445	17.735541	110.282799	-57.2315165	0.0321429999999978	111.504387
-34.862083	-2.875773	111.102654	-5.364463	9.07325	110.691811	49.68578	-7.574955	110.609818	43.314613	43.197853	109.820869	46.5001965	17.811449	110.2153435	-57.2291225	0.335051	111.1682785
-34.693954	-2.073684	111.04187	-5.319755	9.218625	110.594246	49.739635	-7.487141	110.870758	43.358734	43.249321	109.499802	46.5491845	17.88109	110.18528	-57.1886945	0.556159999999998	111.003212
-34.476288	-1.207119	111.120865	-5.316026	9.30641	110.604477	49.773052	-7.433697	111.103973	43.346581	43.258232	109.253944	46.5598165	17.9122675	110.1789585	-57.1918685	0.700552500000001	111.0299955
-34.293465	0.130591	111.348915	-5.347673	9.318738	110.773254	49.746311	-7.382328	111.366066	43.285744	43.269562	109.048225	46.5160275	17.943617	110.2071455	-57.2113735	0.693859	111.3393625
-34.122555	1.014596	111.467361	-5.412087	9.308788	110.922554	49.706398	-7.338611	111.466827	43.195976	43.305317	109.009727	46.451187	17.983353	110.238277	-57.275361	0.634222999999999	111.606831
-33.994873	1.953507	111.621727	-5.500389	9.318068	111.074623	49.621693	-7.260995	111.467445	43.076317	43.365341	108.990356	46.349005	18.052173	110.2289005	-57.349783	0.583963000000001	111.9203455
-33.846657	3.0049	111.753807	-5.596132	9.376328	111.165199	49.54509	-7.151995	111.340889	42.941628	43.461266	108.94326	46.243359	18.1546355	110.1420745	-57.435623	0.598020500000001	112.1883235
-33.784737	4.159805	111.816719	-5.686878	9.485418	111.173225	49.472191	-7.025001	111.105476	42.803581	43.552975	108.861397	46.137886	18.263987	109.9834365	-57.511642	0.706848999999998	112.3630135
-33.616257	5.286626	111.714317	-5.746747	9.633594	111.12043	49.355156	-6.891784	110.843971	42.69949	43.650421	108.77919	46.027323	18.3793185	109.8115805	-57.520817	0.887869500000001	112.4292795
-33.481197	6.475014	111.543037	-5.782691	9.800606	110.989021	49.274284	-6.771892	110.608719	42.684029	43.752266	108.771935	45.9791565	18.490187	109.690327	-57.5445385	1.111025	112.287715
-33.164551	8.349278	111.076668	-5.770253	10.068785	110.744812	49.238033	-6.656036	110.365784	42.805141	43.906395	108.938515	46.021587	18.6251795	109.6521495	-57.562093	1.5123905	111.8374745
-33.082867	9.767972	110.801613	-5.722456	10.252667	110.577179	49.227444	-6.612307	110.281311	42.969627	44.008717	109.143044	46.0985355	18.698205	109.7121775	-57.5434475	1.807129	111.4421805
-32.910309	11.08222	110.494003	-5.671087	10.440397	110.422226	49.237907	-6.574873	110.235489	43.162556	44.112942	109.427986	46.2002315	18.7690345	109.8317375	-57.5424055	2.11175950000001	111.0127145
-32.71069	12.456256	110.22924	-5.581751	10.58293	110.266258	49.272346	-6.538568	110.208466	43.382629	44.202377	109.772888	46.3274875	18.8319045	109.990677	-57.4909895	2.3339555	110.541839
-32.478794	13.811332	109.996162	-5.447135	10.712183	110.171295	49.338211	-6.512493	110.160149	43.605034	44.284943	110.147392	46.4716225	18.886225	110.1537705	-57.3658925	2.538141	110.1888195
-32.324257	15.201813	110.032997	-5.309999	10.826646	110.220192	49.398376	-6.525461	110.17865	43.821587	44.286892	110.560928	46.6099815	18.8807155	110.369789	-57.2299795	2.7725765	110.070595
-32.143452	16.553453	110.316086	-5.182167	10.895322	110.448456	49.456379	-6.618176	110.369965	44.067192	44.240444	111.000046	46.7617855	18.811134	110.6850055	-57.1261195	2.97951	110.2119065
-31.950947	18.581539	111.042282	-5.09496	10.935162	111.12603	49.554829	-6.816897	110.956154	44.405109	44.124802	111.795532	46.979969	18.6539525	111.375843	-57.169889	3.2163715	110.876217
-31.812563	19.857567	111.639557	-5.109947	10.921046	111.747292	49.5835	-6.982573	111.565376	44.569473	44.039139	112.418602	47.0764865	18.528283	111.991989	-57.2963805	3.313809	111.502595
-31.74029	21.106403	112.420128	-5.177025	10.878237	112.482368	49.574707	-7.132304	112.298096	44.66724	43.95871	113.139107	47.1209735	18.413203	112.7186015	-57.4750235	3.343271	112.2461345
-31.778776	22.489906	113.23764	-5.30978	10.789221	113.287209	49.558598	-7.303648	113.185562	44.709896	43.850101	113.954857	47.134247	18.2732265	113.5702095	-57.753807	3.3052155	113.0042085
-31.648457	23.622561	113.912094	-5.467594	10.697911	114.140785	49.548645	-7.485692	114.181641	44.752975	43.745754	114.83728	47.15081	18.130031	114.5094605	-58.085998	3.265791	113.7721095
-31.625996	24.843924	114.640305	-5.645398	10.578947	114.966835	49.526985	-7.677029	115.216782	44.770725	43.659267	115.736092	47.148855	17.991119	115.476437	-58.439651	3.166775	114.457233
-31.572783	25.988779	115.176056	-5.834415	10.450599	115.717987	49.520798	-7.868609	116.2155	44.766739	43.585159	116.594971	47.1437685	17.858275	116.4052355	-58.8125985	3.042923	115.0307385
-31.712549	27.831184	115.825699	-6.162973	10.263633	116.622375	49.527393	-8.10371	117.492233	44.730354	43.486423	117.718651	47.1288735	17.6913565	117.605442	-59.4548195	2.8359095	115.639308
-31.788925	29.022861	116.1185	-6.36969	10.157136	117.034927	49.51289	-8.231854	118.12825	44.667442	43.439251	118.281708	47.090166	17.6036985	118.204979	-59.829546	2.7105735	115.864875
-31.974325	30.280849	116.33844	-6.576475	10.077754	117.287186	49.450157	-8.306177	118.541122	44.570236	43.390835	118.678596	47.0101965	17.542329	118.609859	-60.1631465	2.613179	115.964513
-32.062309	31.406057	116.363655	-6.756326	10.003628	117.404541	49.344334	-8.347108	118.693672	44.446384	43.365784	118.925606	46.895359	17.509338	118.809639	-60.408011	2.497918	115.999443
-32.269173	32.586441	116.550293	-6.938831	9.948609	117.406593	49.217155	-8.372388	118.584427	44.288609	43.342731	119.025841	46.752882	17.4851715	118.805134	-60.630544	2.4120465	116.008052
-32.412922	33.694042	116.59552	-7.089635	9.916488	117.310844	49.062599	-8.382945	118.25029	44.120613	43.322666	118.978081	46.591606	17.4698605	118.6141855	-60.770876	2.3631155	116.0075025
-32.781296	34.909336	116.766403	-7.234939	9.904547	117.147827	48.898678	-8.344217	117.733444	43.947517	43.322563	118.775818	46.4230975	17.489173	118.254631	-60.8929755	2.319921	116.041023
-33.280739	36.583225	117.015625	-7.405342	9.966662	116.823433	48.643898	-8.171825	116.771446	43.677971	43.366459	118.307732	46.1609345	17.597317	117.539589	-60.9716185	2.336007	116.107277
-33.486702	37.598503	117.060783	-7.497467	10.058405	116.604271	48.484535	-8.009494	116.119347	43.485558	43.410675	117.975304	45.9850465	17.7005905	117.0473255	-60.9799805	2.4162195	116.1612165
-33.974682	38.730415	117.262634	-7.577571	10.165562	116.413895	48.308987	-7.825596	115.524185	43.325657	43.486481	117.724251	45.817322	17.8304425	116.624218	-60.972464	2.5006815	116.203572
-34.333004	39.71896	117.44754	-7.64478	10.247991	116.276459	48.16647	-7.67604	115.056908	43.192909	43.549519	117.570602	45.6796895	17.9367395	116.313755	-60.9692495	2.5592425	116.239163
-34.417004	40.398552	117.769745	-7.713629	10.288188	116.186966	48.078953	-7.5501	114.674255	43.065952	43.618778	117.532181	45.5724525	18.034339	116.103218	-60.9997105	2.542037	116.270714
-35.487804	41.541687	117.905464	-7.782681	10.299631	116.152931	47.984329	-7.432227	114.349808	42.920818	43.699196	117.537033	45.4525735	18.1334845	115.9434205	-61.0179355	2.4657775	116.3624415
NaN	NaN	NaN	-7.855459	10.304908	116.166031	47.884567	-7.306437	114.114235	42.768661	43.780415	117.511726	45.326614	18.236989	115.8129805	-61.037532	2.372827	116.5190815
NaN	NaN	NaN	-7.903354	10.296111	116.221603	47.829063	-7.113781	113.833786	42.549942	43.925484	117.452278	45.1895025	18.4058515	115.643032	-60.9962105	2.1863705	116.800174
NaN	NaN	NaN	-7.911505	10.297678	116.231537	47.85178	-6.971415	113.716446	42.418716	44.034012	117.365433	45.135248	18.5312985	115.5409395	-60.958258	2.0640575	116.9221345
-33.728939	42.550079	118.633339	-7.934113	10.28324	116.18396	47.876648	-6.895578	113.612175	42.295067	44.092049	117.233696	45.0858575	18.5982355	115.4229355	-60.9540835	1.9682445	116.9449845
-33.294384	42.742802	118.502426	-7.966879	10.287625	116.135239	47.83511	-6.860679	113.527908	42.197071	44.114597	117.074242	45.0160905	18.626959	115.301075	-60.9498485	1.948291	116.969403
-32.803024	42.838459	118.265106	-8.018488	10.295232	116.061996	47.759224	-6.881159	113.498215	42.133064	44.099918	116.854134	44.946144	18.6093795	115.1761745	-60.98312	1.9810845	116.9478175
-32.303165	42.881405	118.011627	-8.07669	10.280312	116.000031	47.668678	-6.939555	113.478241	42.059147	44.051918	116.647591	44.8639125	18.5561815	115.062916	-61.0172925	2.0044425	116.937146
-31.755512	42.85384	117.821182	-8.145685	10.265696	115.950821	47.591038	-7.032325	113.486206	42.003609	43.980484	116.478645	44.7973235	18.4740795	114.9824255	-61.0886935	2.0573125	116.9192165
-30.85796	42.729126	117.54644	-8.308448	10.192505	115.833519	47.417294	-7.176659	113.507477	41.908188	43.868454	116.430595	44.662741	18.3458975	114.969036	-61.279637	2.0391125	116.698002
-30.217606	42.656281	117.470909	-8.448432	10.137638	115.734879	47.270969	-7.24968	113.495682	41.807175	43.805748	116.542603	44.539072	18.278034	115.0191425	-61.435936	1.997242	116.4506155
-29.561066	42.507748	117.361984	-8.578173	10.076592	115.622581	47.125519	-7.342193	113.479233	41.71349	43.72451	116.710594	44.4195045	18.1911585	115.0949135	-61.5758505	1.9620255	116.1502485
-28.955317	42.303391	117.365204	-8.718867	10.03446	115.534576	46.987064	-7.424488	113.449921	41.640968	43.658577	116.932884	44.314016	18.1170445	115.1914025	-61.75175	1.9518755	115.8777495
-28.292009	42.047733	117.493942	-8.81968	9.943496	115.488258	46.857304	-7.527913	113.41468	41.597019	43.568958	117.181396	44.2271615	18.0205225	115.298038	-61.8665215	1.8664695	115.678478
-27.52248	41.666626	117.662025	-8.924605	9.908834	115.501617	46.725349	-7.672285	113.4002	41.581772	43.459705	117.461075	44.1535605	17.89371	115.4306375	-62.0027705	1.923958	115.5725965
-26.778225	41.340057	117.895401	-9.027571	9.908223	115.579155	46.538319	-7.803918	113.412071	41.601391	43.345577	117.69352	44.069855	17.7708295	115.5527955	-62.124997	2.0456165	115.6055145
-25.620995	40.80209	117.955315	-9.201147	10.035837	115.760483	46.260834	-8.055723	113.530479	41.661575	43.158932	117.867722	43.9612045	17.5516045	115.6991005	-62.3634985	2.5200695	115.8218655
-24.854116	40.380127	117.823959	-9.342203	10.163231	115.874138	46.076149	-8.25316	113.754234	41.707382	43.041519	117.864716	43.8917655	17.3941795	115.809475	-62.5761715	2.9322825	115.938801
-23.943146	39.857059	117.594025	-9.484138	10.284069	115.942764	45.88475	-8.466446	114.030876	41.744717	42.902271	117.805756	43.8147335	17.2179125	115.918316	-62.7830095	3.3502255	115.967212
-23.17012	39.365585	117.256287	-9.635268	10.353523	115.912537	45.702461	-8.672471	114.31665	41.738907	42.786781	117.707977	43.720684	17.057155	116.0123135	-62.99122	3.649891	115.8127605
-22.397617	38.782177	116.791031	-9.761769	10.345849	115.784645	45.578682	-8.84211	114.524696	41.689068	42.663853	117.508064	43.633875	16.9108715	116.01638	-63.157413	3.7808265	115.55291
-21.59343	38.120449	116.261314	-9.869952	10.263079	115.572678	45.45546	-9.046623	114.610909	41.656952	42.492275	117.22245	43.556206	16.722826	115.9166795	-63.29611	3.803332	115.2286765
-20.708506	37.357941	115.765991	-9.974277	10.107265	115.267227	45.276836	-9.289258	114.627609	41.605782	42.274685	116.945389	43.441309	16.4927135	115.786499	-63.389863	3.7218165	114.747955
-19.46961	36.251717	114.856102	-10.138571	9.851247	114.735184	44.98864	-9.692479	114.645813	41.524689	41.922737	116.56324	43.2566645	16.115129	115.6045265	-63.5338065	3.587365	113.8658415
-18.689905	35.469353	114.323059	-10.299303	9.737797	114.4786	44.764603	-9.964778	114.775505	41.475357	41.692982	116.333855	43.11998	15.864102	115.55468	-63.718586	3.611492	113.40252
-17.78544	34.652813	113.940117	-10.462399	9.662257	114.323868	44.520428	-10.212428	114.977608	41.438427	41.491863	116.187927	42.9794275	15.6397175	115.5827675	-63.9042255	3.6847965	113.0649685
-17.028431	33.9016	113.751564	-10.642449	9.593996	114.286423	44.291134	-10.434205	115.246429	41.417027	41.307926	116.124809	42.8540805	15.4368605	115.685619	-64.1389785	3.7511315	112.887227
-16.284317	33.137302	113.643524	-10.810707	9.506813	114.302086	44.096867	-10.634317	115.540924	41.373718	41.145546	116.181503	42.7352925	15.2556145	115.8612135	-64.3567065	3.7580115	112.7429585
-15.565737	32.343666	113.627518	-10.96753	9.424599	114.37088	43.912056	-10.804003	115.855705	41.322765	41.020557	116.309883	42.6174105	15.108277	116.082794	-64.5524705	3.740921	112.658966
-14.805418	31.502792	113.717445	-11.122674	9.337741	114.456467	43.74662	-10.948824	116.130493	41.270847	40.913055	116.4664	42.5087335	14.9821155	116.2984465	-64.7540815	3.6933665	112.6144875
-13.795249	30.395264	113.840187	-11.312738	9.236697	114.61644	43.528297	-11.114843	116.467918	41.173668	40.798592	116.703392	42.3509825	14.8418745	116.585655	-64.9764585	3.6315195	112.647225
-13.193856	29.608709	113.955399	-11.414773	9.191248	114.729561	43.433422	-11.180222	116.646484	41.107792	40.772884	116.839195	42.270607	14.796331	116.7428395	-65.100153	3.586165	112.7162825
-12.486262	28.826485	114.060234	-11.511069	9.164538	114.836708	43.366253	-11.210193	116.803345	41.045818	40.770386	116.949371	42.2060355	14.7800965	116.876358	-65.2281735	3.5489795	112.797058
-11.875305	28.0933	114.172302	-11.597594	9.175864	114.919128	43.30698	-11.186608	116.943588	40.981178	40.805573	117.027817	42.144079	14.8094825	116.9857025	-65.339267	3.5422455	112.8525535
-11.310594	27.413391	114.193047	-11.665147	9.206505	114.968277	43.268196	-11.126101	117.051407	40.914459	40.874813	117.055389	42.0913275	14.874356	117.053398	-65.4216215	3.538654	112.883156
-10.787664	26.684883	114.212265	-11.725618	9.262548	114.981461	43.238449	-11.027864	117.146149	40.827721	40.978325	117.041	42.033085	14.9752305	117.0935745	-65.484321	3.5498655	112.8693475
-10.21446	25.980068	114.182457	-11.77648	9.342211	114.984238	43.223419	-10.897531	117.189621	40.730652	41.114246	117.00206	41.9770355	15.1083575	117.0958405	-65.5299955	3.5760645	112.8726355
-9.412107	24.986338	114.183632	-11.834087	9.500728	115.016983	43.228996	-10.64782	117.218163	40.572006	41.360836	116.872444	41.900501	15.356508	117.0453035	-65.568675	3.644948	112.9886625
-8.931254	24.405249	114.223007	-11.8642	9.611584	115.088295	43.24905	-10.451973	117.224487	40.469425	41.550358	116.769371	41.8592375	15.5491925	116.996929	-65.5876375	3.6739755	113.179661
-8.440527	23.813046	114.318207	-11.879082	9.7135	115.191719	43.276577	-10.239514	117.228935	40.390633	41.758198	116.66024	41.833605	15.759342	116.9445875	-65.591769	3.667658	113.4388505
-7.919147	23.181551	114.413155	-11.859049	9.826626	115.33828	43.353981	-10.034893	117.209244	40.354557	41.99337	116.549919	41.854269	15.9792385	116.8795815	-65.572367	3.6740135	113.7969785
-7.35855	22.602757	114.539078	-11.81882	9.929374	115.485916	43.485256	-9.882601	117.201187	40.348526	42.217724	116.424881	41.916891	16.1675615	116.813034	-65.554531	3.6911865	114.158798
-6.896101	22.082558	114.601089	-11.747682	10.013423	115.626678	43.630905	-9.786289	117.167175	40.366058	42.41396	116.30262	41.9984815	16.3138355	116.7348975	-65.4938455	3.7130105	114.5184585
-6.392076	21.606062	114.661942	-11.686666	10.075549	115.742783	43.770538	-9.69785	117.096535	40.411209	42.60582	116.145393	42.0908735	16.453985	116.620964	-65.4642055	3.697113	114.864602
-5.66544	20.877489	114.698006	-11.594999	10.124466	115.854881	43.971004	-9.600745	116.989807	40.483494	42.855206	115.894928	42.227249	16.6272305	116.4423675	-65.417247	3.6217015	115.2673945
-5.072126	20.372305	114.711937	-11.558757	10.129644	115.884819	44.117878	-9.542793	116.917503	40.530544	42.98671	115.743423	42.324211	16.7219585	116.330463	-65.441725	3.5373295	115.439175
-4.470918	19.933022	114.702583	-11.533292	10.116228	115.874908	44.317345	-9.494929	116.829773	40.563648	43.12331	115.66758	42.4404965	16.8141905	116.2486765	-65.5070805	3.4182655	115.5011395
-3.979369	19.541487	114.688507	-11.535378	10.103964	115.842781	44.585438	-9.483724	116.746048	40.678898	43.304123	115.604355	42.632168	16.9101995	116.1752015	-65.702924	3.2977285	115.5103605
-3.475261	19.215117	114.67115	-11.573564	10.108623	115.790688	44.927139	-9.52839	116.739532	40.92115	43.70311	115.406273	42.9241445	17.08736	116.0729025	-66.0712725	3.129886	115.5084735
-2.946635	18.936752	114.716721	-11.651517	10.129638	115.762459	45.300934	-9.537004	116.73336	41.31382	44.34605	114.998779	43.307377	17.404523	115.8660695	-66.610411	2.854753	115.6588485
-2.428781	18.703451	114.781448	-11.745449	10.177789	115.793076	45.677959	-9.394674	116.57869	41.762482	44.992012	114.436279	43.7202205	17.798669	115.5074845	-67.2111185	2.556909	116.0786675
-1.490812	18.32065	114.965202	-11.814233	10.299449	115.886307	45.971214	-8.85017	115.9785	42.162975	45.388378	113.540413	44.0670945	18.269104	114.7594565	-67.6955605	2.329794	117.0131575
-0.925578	18.148678	115.118752	-11.794469	10.406935	115.977585	46.053024	-8.670707	115.583969	42.145542	45.383965	112.846519	44.099283	18.356629	114.215244	-67.688221	2.457241	117.739926
-0.344178	18.012739	115.093636	-11.753711	10.53421	116.045914	46.123581	-8.426608	115.118645	42.015152	45.060387	112.380692	44.0693665	18.3168895	113.7496685	-67.5767885	2.7515305	118.3421595
0.205361	17.900211	115.03096	-11.730298	10.70048	116.068741	46.196743	-8.076991	114.680626	41.862148	44.54446	112.176987	44.0294455	18.2337345	113.4288065	-67.4900415	3.1672255	118.7086755
0.762533	17.797813	114.923264	-11.71087	10.908725	116.025093	46.267395	-7.682432	114.287949	41.60762	44.142296	112.085594	43.9375075	18.229932	113.1867715	-67.3592475	3.587518	118.8634145
1.329112	17.737991	114.688072	-11.735314	11.153678	115.925751	46.298206	-7.247057	113.917503	41.299423	44.032787	112.056374	43.7988145	18.392865	112.9869385	-67.2694425	3.914491	118.8645635
1.985992	17.611418	114.551971	-11.821652	11.36924	115.816437	46.366077	-6.868307	113.633049	41.163235	44.19669	111.721169	43.764656	18.6641915	112.677109	-67.40796	4.0742885	118.955765
2.883687	17.499538	114.308723	-12.038905	11.615363	115.586723	46.314159	-6.334297	113.286057	41.157066	44.451126	111.552155	43.7356125	19.0584145	112.419106	-67.8134225	4.1723115	118.75434
3.455829	17.442928	114.16655	-12.201352	11.692045	115.454605	46.237133	-6.073114	113.048729	41.068672	44.621803	111.504044	43.6529025	19.2743445	112.2763865	-68.0556065	4.1097455	118.6328235
4.089292	17.445362	114.080704	-12.381226	11.704683	115.360535	46.146374	-5.903629	112.790665	40.898441	44.711216	111.419174	43.5224075	19.4037935	112.1049195	-68.2848595	4.0055725	118.6161505
4.773415	17.411402	113.956245	-12.549875	11.693105	115.288841	46.039436	-5.80833	112.465981	40.713631	44.737614	111.380157	43.3765335	19.464642	111.923069	-68.4762835	3.921568	118.654613
5.524354	17.36919	113.85112	-12.692415	11.702812	115.209869	45.9547	-5.795287	112.223923	40.574623	44.735451	111.389229	43.2646615	19.470082	111.806576	-68.6494915	3.935542	118.613162
6.264303	17.377171	113.866493	-12.794796	11.71034	115.175568	45.891846	-5.748951	112.239502	40.500114	44.712978	111.511635	43.19598	19.4820135	111.8755685	-68.785572	3.9386665	118.4755675
6.986496	17.360741	113.995682	-12.887812	11.759116	115.23436	45.96817	-5.693996	112.572113	40.498142	44.699566	111.873947	43.233156	19.502785	112.22303	-69.00878	4.015447	118.24569
8.149901	17.524923	114.69313	-12.962109	11.899983	115.568176	46.29554	-5.52659	113.657059	40.556381	44.813351	112.855568	43.4259605	19.6433805	113.2563135	-69.3501785	4.1565855	117.8800385
9.00544	17.56892	115.366852	-12.988504	12.024504	115.925858	46.530758	-5.322344	114.815536	40.633221	44.911568	113.87851	43.5819895	19.794612	114.347023	-69.5589975	4.254396	117.504693
9.819975	17.651951	116.186058	-13.03611	12.151824	116.332268	46.696739	-5.06651	116.13343	40.786369	45.020359	115.039169	43.741554	19.9769245	115.5862995	-69.813774	4.3267235	117.0782365
10.58671	17.792515	117.029701	-13.062901	12.337175	116.76947	46.819469	-4.785702	117.41153	40.908852	45.094536	116.254677	43.8641605	20.154417	116.8331035	-69.9899625	4.519933	116.7058365
11.274336	17.949461	117.86158	-13.0672	12.570225	117.181686	46.985966	-4.536464	118.533554	40.955666	45.166447	117.423203	43.970816	20.3149915	117.9783785	-70.105216	4.8254585	116.3849935
11.903652	18.192118	118.694099	-13.049022	12.837851	117.52597	47.110435	-4.288709	119.417595	41.016586	45.283833	118.49688	44.0635105	20.497562	118.9572375	-70.1615545	5.17814	116.0947025
12.366517	18.523211	119.344116	-12.981406	13.102837	117.835526	47.220814	-4.057277	120.045326	41.082104	45.420277	119.440987	44.151459	20.6815	119.7431565	-70.114271	5.524174	115.9278955
13.662258	18.554976	119.910583	-12.815289	13.455963	118.295967	47.421757	-3.77002	120.511162	41.262585	45.608818	120.441223	44.342171	20.919399	120.4761925	-69.972749	5.992527	116.1157415
14.249272	18.703203	120.218536	-12.697722	13.657196	118.562469	47.503582	-3.620098	120.535507	41.403206	45.70224	120.904747	44.453394	21.041071	120.720127	-69.848838	6.273321	116.404811
14.750732	18.821104	120.393356	-12.590197	13.815538	118.744675	47.556137	-3.531127	120.416214	41.544128	45.752567	121.160797	44.5501325	21.11072	120.7885055	-69.7305265	6.520356	116.7008445
15.173575	18.884127	120.432648	-12.492263	13.921597	118.820679	47.637711	-3.498615	120.200607	41.68676	45.762119	121.320358	44.6622355	21.131752	120.7604825	-69.6467615	6.711442	116.8808755
15.465568	18.923113	120.466568	-12.392899	13.963997	118.802414	47.677143	-3.490318	119.966019	41.814816	45.726925	121.432495	44.7459795	21.1183035	120.699257	-69.5317775	6.8096905	116.905571
15.715054	18.829479	120.384789	-12.310018	13.989963	118.743279	47.711315	-3.508167	119.785843	41.932182	45.672745	121.485123	44.8217485	21.082289	120.635483	-69.4417845	6.897637	116.851075
15.860415	18.701363	120.324966	-12.25442	14.019765	118.691849	47.737518	-3.519346	119.68869	42.015041	45.63681	121.507683	44.8762795	21.058732	120.5981865	-69.3851195	6.980798	116.7855115
15.941535	18.384272	120.257782	-12.214223	14.082262	118.673416	47.755962	-3.486787	119.708427	42.078827	45.630707	121.479561	44.9173945	21.07196	120.593994	-69.3458405	7.092564	116.752838
15.895668	18.085768	120.265411	-12.194764	14.165704	118.69857	47.766323	-3.445839	119.802895	42.104012	45.661674	121.432899	44.9351675	21.1079175	120.617897	-69.3246955	7.2234905	116.779243
15.858478	17.643843	120.206711	-12.17983	14.223437	118.727684	47.773266	-3.415681	119.913292	42.13422	45.677696	121.363892	44.953743	21.1310075	120.638592	-69.313403	7.3158665	116.816776
15.719862	17.219877	120.179031	-12.163698	14.260469	118.766068	47.775848	-3.415522	119.985138	42.165081	45.683231	121.263733	44.9704645	21.1338545	120.6244355	-69.2978605	7.3870835	116.9077005
15.584636	16.698301	120.110596	-12.13492	14.28934	118.776642	47.770458	-3.447432	119.971725	42.213627	45.648006	121.133209	44.9920425	21.100287	120.552467	-69.2618825	7.478393	117.000817
15.383466	16.193644	120.011208	-12.113603	14.318219	118.758522	47.749557	-3.498194	119.871178	42.269344	45.597858	120.988617	45.0094505	21.049832	120.4298975	-69.2366565	7.586606	117.0871465
15.181194	15.674244	119.833496	-12.104423	14.370436	118.738571	47.667633	-3.520486	119.690155	42.326496	45.564877	120.844223	44.9970645	21.0221955	120.267189	-69.2059105	7.7186765	117.209953
14.767425	14.997448	119.620476	-12.114288	14.550926	118.750809	47.58604	-3.488943	119.379219	42.381565	45.597054	120.627213	44.9838025	21.0540555	120.003216	-69.2123785	8.0477965	117.498402
14.354305	14.640893	119.485855	-12.129671	14.726913	118.780205	47.540138	-3.397331	119.190063	42.378246	45.691345	120.505234	44.959192	21.147007	119.8476485	-69.218534	8.306819	117.7127615
13.94852	14.154773	119.339966	-12.132483	14.919932	118.801224	47.51915	-3.272063	119.016991	42.369827	45.796631	120.403862	44.9444885	21.262284	119.7104265	-69.2094545	8.57758	117.8920215
13.447153	13.633834	119.1987	-12.134309	15.120567	118.795967	47.514721	-3.169061	118.868576	42.353638	45.892944	120.309639	44.9341795	21.3619415	119.5891075	-69.2027975	8.8791925	118.0028265
12.933268	13.085108	119.029709	-12.128175	15.313665	118.779037	47.486759	-3.085882	118.710983	42.349201	45.995983	120.192375	44.91798	21.4550505	119.451679	-69.17433	9.1722795	118.106395
12.406734	12.544668	118.864182	-12.129735	15.487727	118.749283	47.453335	-3.027721	118.551231	42.349964	46.074974	120.037987	44.9016495	21.5236265	119.294609	-69.1611195	9.4518275	118.203957
12.002501	11.959255	118.70327	-12.141377	15.625641	118.712738	47.409103	-2.975804	118.381119	42.330276	46.144531	119.798485	44.8696895	21.5843635	119.089802	-69.1524435	9.6669185	118.335674
11.363288	10.892887	118.356529	-12.140122	15.76477	118.606735	47.313545	-2.885356	118.112709	42.302944	46.217453	119.405197	44.8082445	21.6660485	118.758953	-69.0884885	9.8634915	118.454517
10.9129	10.079464	118.148186	-12.140123	15.810844	118.483261	47.275681	-2.904093	117.948257	42.272404	46.194649	119.156052	44.7740425	21.645278	118.5521545	-69.0542885	9.97641	118.4143675
10.503342	9.223765	117.904701	-12.16148	15.790707	118.280807	47.250439	-2.949474	117.825089	42.248634	46.149357	118.940033	44.7495365	21.5999415	118.382561	-69.0724965	9.9814725	118.179053
10.053265	8.452563	117.678627	-12.190773	15.712134	117.948425	47.222122	-3.031154	117.756775	42.222149	46.064838	118.814507	44.7221355	21.516842	118.285641	-69.1036815	9.907426	117.611209
9.600682	7.817055	117.322456	-12.262421	15.611853	117.522789	47.148289	-3.136952	117.700508	42.167778	45.966034	118.670082	44.6580335	21.414541	118.185295	-69.1828755	9.809165	116.860283
9.104039	7.093242	116.902672	-12.355434	15.50648	117.064407	47.046772	-3.21984	117.628433	42.05468	45.88158	118.443718	44.550726	21.33087	118.0360755	-69.261594	9.68209	116.0927385
8.490541	6.33287	116.578636	-12.449341	15.383273	116.633514	46.935719	-3.28741	117.504929	41.889797	45.757404	118.129135	44.412758	21.234997	117.817032	-69.31144	9.531549	115.449996
7.591227	5.149879	116.021729	-12.570919	15.237432	116.02578	46.769878	-3.298655	117.334618	41.506962	45.262295	117.384483	44.13842	20.98182	117.3595505	-69.280258	9.493044	114.6920095
6.947166	4.428196	115.653275	-12.656103	15.191785	115.608253	46.63665	-3.273683	117.228081	41.346645	45.06424	116.84005	43.9916475	20.8952785	117.0340655	-69.3038535	9.4882915	114.1824405
6.154916	3.840252	115.404358	-12.732688	15.141472	115.186432	46.51601	-3.28751	117.113838	41.192265	44.955475	116.191635	43.8541375	20.8339825	116.6527365	-69.3195135	9.4489615	113.7201275
5.309059	3.202023	115.013817	-12.828634	15.096216	114.769005	46.323692	-3.332667	116.953835	40.996384	44.835541	115.57151	43.660038	20.751437	116.2626725	-69.317306	9.440995	113.2753375
4.321508	2.627532	114.604988	-12.945615	15.07704	114.376381	46.056557	-3.368968	116.669693	40.841404	44.684578	114.948151	43.4489805	20.657805	115.808922	-69.3402105	9.496275	112.94384
3.437494	2.035732	114.135468	-13.085132	15.097077	113.984833	45.726646	-3.386844	116.248772	40.723038	44.563221	114.226982	43.224842	20.5881885	115.237877	-69.395106	9.6059655	112.731789
2.500221	1.603121	113.736977	-13.250442	15.1486	113.598808	45.325447	-3.378615	115.775444	40.49017	44.546734	113.693939	42.9078085	20.5840595	114.7346915	-69.4086925	9.7131405	112.4629245
1.137028	1.160267	112.923744	-13.530313	15.319083	113.037125	44.810802	-3.29935	115.094849	40.205765	44.585682	112.914017	42.5082835	20.643166	114.004433	-69.5689095	9.995	112.069817
0.059162	0.88284	112.494728	-13.741536	15.500769	112.7062	44.500687	-3.153422	114.662552	39.966488	44.749905	112.687012	42.2335875	20.7982415	113.674782	-69.7166595	10.2032965	111.737618
-0.913931	0.615026	112.109528	-13.952025	15.732692	112.453148	44.201515	-2.939599	114.336121	39.800117	44.97205	112.50808	42.000816	21.0162255	113.4221005	-69.904866	10.4491585	111.4841955
-1.901083	0.426916	111.751854	-14.144236	16.031706	112.24662	43.998806	-2.698577	114.052673	39.536572	45.274914	112.484001	41.767689	21.2881685	113.268337	-70.056161	10.7752435	111.224903
-2.852872	0.40363	111.532768	-14.331386	16.378988	112.098145	43.792114	-2.384495	113.813957	39.303875	45.605408	112.504791	41.5479945	21.6104565	113.159374	-70.2107665	11.1475195	111.036916
-3.802888	0.324155	111.194023	-14.502615	16.740946	111.9944	43.612648	-2.064238	113.635925	39.076279	45.972824	112.581589	41.3444635	21.954293	113.108757	-70.3496935	11.527599	110.880043
-4.866273	0.269975	111.040627	-14.656849	17.079988	111.922417	43.504765	-1.781603	113.490677	38.861465	46.324741	112.649414	41.183115	22.271569	113.0700455	-70.496813	11.888407	110.7747885
-6.291121	0.092134	110.858414	-14.843207	17.581816	111.87426	43.288754	-1.36997	113.339279	38.600063	46.781288	112.57119	40.9444085	22.705659	112.9552345	-70.6308225	12.457973	110.7932855
-7.196228	0.051116	110.835121	-14.93604	17.851431	111.841072	43.184166	-1.147436	113.230659	38.417435	47.034454	112.512352	40.8008005	22.943509	112.8715055	-70.6728805	12.759353	110.8106385
-8.084326	-0.021503	110.694435	-15.00411	18.061607	111.81115	43.154194	-0.977462	113.116417	38.388107	47.209549	112.405273	40.7711505	23.1160435	112.760845	-70.7793705	13.0071705	110.861455
-9.126163	-0.124351	110.568634	-15.045561	18.218468	111.772598	43.014484	-0.823792	113.122108	38.323402	47.36414	112.311295	40.668943	23.270174	112.7167015	-70.760065	13.166762	110.8284945
-10.026606	-0.311104	110.591438	-15.080352	18.297167	111.71479	42.95779	-0.722673	113.043144	38.236141	47.467697	112.200043	40.5969655	23.372512	112.6215935	-70.7576695	13.221822	110.8079865
-10.920975	-0.550404	110.427605	-15.096707	18.334154	111.614456	42.903366	-0.652415	112.923004	38.153313	47.537804	111.960747	40.5283395	23.4426945	112.4418755	-70.7217535	13.2256135	110.7870365
-11.80923	-0.794772	110.277069	-15.097501	18.345778	111.426285	43.049809	-0.666501	112.569321	38.082886	47.562172	111.59127	40.5663475	23.4478355	112.0802955	-70.7613495	13.2437205	110.7722745
-13.210872	-1.269568	109.855461	-15.082184	18.272369	110.975098	42.943382	-0.592356	111.935593	37.832695	47.555294	110.896896	40.3880385	23.481469	111.4162445	-70.5524065	13.063269	110.5339515
-14.068913	-1.617119	109.54071	-15.049063	18.173586	110.572723	42.893581	-0.61599	111.4506	37.733223	47.51284	110.250351	40.313402	23.448425	110.8504755	-70.411528	12.898747	110.2949705
-14.944623	-2.008405	109.086945	-15.010548	18.035076	110.109642	42.846691	-0.687281	110.937866	37.734459	47.434189	109.592079	40.290575	23.373454	110.2649725	-70.311671	12.696698	109.9543115
-15.780772	-2.406253	108.688423	-14.991461	17.868427	109.663261	42.726414	-0.790619	110.545311	37.619328	47.35471	109.072433	40.172871	23.2820455	109.808872	-70.155793	12.4548085	109.51765
-16.594858	-2.871436	108.266136	-14.956537	17.677242	109.226013	42.684765	-0.967042	110.214935	37.633369	47.226143	108.457092	40.159067	23.1295505	109.3360135	-70.072141	12.2249335	109.1160125
-17.527029	-3.312402	107.962311	-14.916928	17.471731	108.838097	42.667122	-1.13876	109.893059	37.497356	47.131203	108.049431	40.082239	22.9962215	108.971245	-69.916095	11.9472405	108.704949
-18.288603	-3.794311	107.837166	-14.8269	17.24403	108.537888	42.670795	-1.294984	109.647026	37.468338	47.008575	107.517982	40.0695665	22.8567955	108.582504	-69.7233665	11.6312645	108.493272
-19.342352	-4.510865	107.807899	-14.649666	16.863819	108.215271	42.763035	-1.540616	109.371063	37.378666	46.830757	106.927124	40.0708505	22.6450705	108.1490935	-69.3701825	11.0825675	108.2814485
-19.962572	-5.039252	107.839241	-14.499571	16.58917	108.017143	42.816299	-1.683563	109.334229	37.394253	46.702534	106.519272	40.105276	22.5094855	107.9267505	-69.104418	10.6688545	108.1075355
-20.749535	-5.490578	107.838097	-14.356973	16.292212	107.780586	42.841419	-1.841669	109.369102	37.455566	46.5741	106.176033	40.1484925	22.3662155	107.7725675	-68.8624385	10.2182085	107.7886045
-21.356804	-5.954333	107.770767	-14.215573	15.960738	107.498657	42.925434	-2.010668	109.40609	37.534878	46.404327	105.884888	40.230156	22.1968295	107.645489	-68.661302	9.7246465	107.351825
-21.990404	-6.433191	107.573189	-14.082609	15.618664	107.187805	43.015255	-2.203794	109.501373	37.623779	46.191826	105.644287	40.319517	21.994016	107.57283	-68.484735	9.243312	106.80278
-22.535772	-6.847481	107.391167	-13.96237	15.299641	106.896126	43.094151	-2.371121	109.631493	37.720798	45.970299	105.459572	40.4074745	21.799589	107.5455325	-68.3322145	8.799693	106.2467195
-23.097624	-7.245044	107.305405	-13.837934	15.019718	106.654724	43.177502	-2.525891	109.817841	37.852665	45.76096	105.306244	40.5150835	21.6175345	107.5620425	-68.1909515	8.4219015	105.7474055
-23.942692	-7.762518	107.339417	-13.641281	14.624598	106.466736	43.330772	-2.729481	110.198334	38.054813	45.404903	105.000603	40.6927925	21.337711	107.5994685	-67.9753545	7.911485	105.3340035
-24.576265	-8.026632	107.521248	-13.51113	14.373776	106.425308	43.49765	-2.884607	110.493729	38.160252	45.164501	104.799377	40.828951	21.139947	107.646553	-67.851211	7.607605	105.204063
-25.093464	-8.23047	107.763351	-13.387897	14.110915	106.435989	43.647041	-3.059835	110.781494	38.244671	44.89946	104.564629	40.945856	20.9198125	107.6730615	-67.72165	7.3020175	105.1989165
-25.612217	-8.386311	107.986092	-13.27392	13.8397	106.468201	43.757103	-3.239481	111.023735	38.306488	44.624058	104.323364	41.0317955	20.6922885	107.6735495	-67.5796355	6.9871115	105.2628525
-26.077185	-8.482979	108.17276	-13.194542	13.554272	106.487595	43.868385	-3.430181	111.2061	38.342552	44.324657	104.119476	41.1054685	20.447238	107.662788	-67.4945525	6.661306	105.312402
-26.599852	-8.437196	108.307991	-13.120225	13.266747	106.476021	43.939636	-3.648764	111.354576	38.38903	44.036034	103.936943	41.164333	20.193635	107.6457595	-67.404783	6.339859	105.3062825
-27.172205	-8.418651	108.279434	-13.063047	12.990329	106.448769	43.988426	-3.862087	111.425316	38.442631	43.781326	103.797272	41.2155285	19.9596195	107.611294	-67.3416225	6.0210385	105.286244
-28.074429	-8.088693	108.246841	-12.991013	12.641518	106.384865	44.015728	-4.131867	111.440315	38.520103	43.451031	103.61441	41.2679155	19.659582	107.5273625	-67.2499415	5.623454	105.2423675
-28.59684	-7.720051	108.17485	-12.959692	12.466908	106.325745	44.041626	-4.274363	111.434921	38.537395	43.281109	103.502609	41.2895105	19.503373	107.468765	-67.2088945	5.430443	105.182725
-29.126009	-7.289206	108.073761	-12.948127	12.322239	106.274399	44.062412	-4.394809	111.393974	38.540089	43.14185	103.418221	41.3012505	19.3735205	107.4060975	-67.1975045	5.2709575	105.1427005
-29.66527	-6.728067	108.038452	-12.938593	12.201109	106.259827	44.04649	-4.482916	111.308601	38.542656	43.035469	103.373039	41.294573	19.2762765	107.34082	-67.171759	5.1259415	105.178834
-30.252562	-6.109773	107.872032	-12.94387	12.098696	106.304672	44.041355	-4.571397	111.141861	38.539288	42.962639	103.389503	41.2903215	19.195621	107.265682	-67.1780615	5.001771	105.343662
-30.878141	-5.333953	107.804527	-12.943289	12.006234	106.411697	43.957108	-4.647686	110.91256	38.531288	42.94244	103.522614	41.244198	19.147377	107.217587	-67.130776	4.865091	105.605807
-31.42775	-4.445457	107.76844	-12.951353	11.950579	106.553474	43.87822	-4.70438	110.608582	38.525414	42.966072	103.707413	41.201817	19.130846	107.1579975	-67.104523	4.770312	105.9489505
-32.263401	-2.991026	107.683609	-12.950507	11.925011	106.764816	43.729721	-4.763353	110.123955	38.5508	43.029617	104.062637	41.1402605	19.133132	107.093296	-67.0412745	4.71689	106.436336
-32.889156	-1.904827	107.581833	-12.919796	11.944051	106.856606	43.667812	-4.795586	109.751961	38.635902	43.081894	104.335213	41.151857	19.143154	107.043587	-66.991449	4.744948	106.669625
-33.434608	-0.755121	107.473419	-12.857786	11.96954	106.905579	43.592484	-4.813384	109.378479	38.755943	43.12479	104.612747	41.1742135	19.155703	106.995613	-66.8897855	4.783377	106.815545
-33.96854	0.396362	107.353783	-12.775233	11.998839	106.92366	43.539032	-4.865354	108.989838	38.897278	43.134281	104.877983	41.218155	19.1344635	106.9339105	-66.768621	4.8632145	106.9134095
-34.501968	1.657356	107.223785	-12.659325	12.027905	106.922867	43.503494	-4.90194	108.570305	39.063965	43.111725	105.078522	41.2837295	19.1048925	106.8244135	-66.6023795	4.9509175	107.0213205
-35.00901	2.973706	107.221725	-12.547491	12.049148	106.952202	43.431686	-4.969631	108.19017	39.235291	43.063278	105.239998	41.3334885	19.0468235	106.715084	-66.4284705	5.0514725	107.18932
-35.498203	4.262723	107.404243	-12.457788	12.069074	107.092651	43.341511	-5.091032	107.860771	39.390297	42.966011	105.341698	41.365904	18.9374895	106.6012345	-66.28148	5.2006585	107.5840675
-36.222309	6.306458	108.160255	-12.369851	12.027894	107.621155	43.125977	-5.250193	107.352783	39.535877	42.792252	105.508598	41.330927	18.7710295	106.4306905	-66.070629	5.2847585	108.8116195
-36.624538	7.6933	108.962822	-12.348663	11.987305	108.16954	42.948929	-5.406061	107.083336	39.598782	42.646229	105.661156	41.2738555	18.620084	106.372246	-65.9711815	5.354526	109.966834
-37.025131	9.027477	109.933594	-12.371037	11.939702	108.828079	42.615604	-5.475301	106.895813	39.636265	42.53392	105.910065	41.1259345	18.5293095	106.402939	-65.8680085	5.3500945	111.253219
-37.401623	10.427826	110.882912	-12.444386	11.900927	109.50869	42.427135	-5.550386	106.672241	39.628666	42.459408	106.243942	41.0279005	18.454511	106.4580915	-65.9166725	5.347343	112.5592885
-37.697472	11.801093	111.829086	-12.554513	11.872518	110.158226	42.178925	-5.557551	106.47274	39.532291	42.433868	106.669167	40.855608	18.4381585	106.5709535	-65.964634	5.3068775	113.7454985
-37.972847	13.091835	112.698685	-12.721993	11.895523	110.720146	41.936489	-5.508793	106.291939	39.40723	42.481831	107.160339	40.6718595	18.486519	106.726139	-66.1158455	5.304527	114.714153
-38.182819	14.441236	113.457489	-12.90954	11.971394	111.267403	41.699654	-5.420493	106.178627	39.293896	42.533813	107.633469	40.496775	18.55666	106.906048	-66.315855	5.386128	115.628758
-38.36974	16.437714	114.346802	-13.187159	12.075332	111.822853	41.391052	-5.283448	106.090942	39.113159	42.685745	108.225861	40.2521055	18.7011485	107.1584015	-66.6264235	5.4495155	116.4873045
-38.412724	17.643032	114.790955	-13.348754	12.170276	112.072311	41.244606	-5.19567	106.025902	38.992928	42.779514	108.4702	40.118767	18.791922	107.248051	-66.816275	5.54863	116.896571
-38.311829	18.874638	115.108452	-13.781619	12.529445	112.604774	41.097672	-5.101434	105.925491	38.838345	42.840565	108.582344	39.9680085	18.8695655	107.2539175	-67.5312465	6.1893245	117.9556305
-38.103878	20.057123	115.306923	-13.570654	12.358684	112.333344	40.975357	-5.038391	105.829773	38.693932	42.890888	108.619705	39.8346445	18.9262485	107.224739	-66.9759525	5.7911195	117.441949
-37.887238	21.206512	115.506592	-13.61427	12.447229	112.447998	40.874203	-5.031089	105.759285	38.615795	42.893204	108.622429	39.744999	18.9310575	107.190857	-66.973539	5.9634005	117.705139
-37.576859	22.181299	115.636696	-13.679655	12.428391	112.513885	40.799515	-5.071606	105.723106	38.566975	42.852142	108.642242	39.683245	18.890268	107.182674	-67.042555	5.966514	117.845096
-37.138508	23.214293	115.745506	-13.73251	12.368114	112.551376	40.740726	-5.15978	105.703369	38.538338	42.758003	108.686462	39.639532	18.7991115	107.1949155	-67.104552	5.9371165	117.9078365
-36.336514	24.599062	115.845276	-13.775516	12.209469	112.588921	40.669971	-5.352576	105.652061	38.543293	42.552181	108.817673	39.606632	18.5998025	107.234867	-67.157664	5.8191355	117.942975
-35.684288	25.396997	115.856567	-13.806714	12.081863	112.612473	40.617256	-5.50837	105.658363	38.571789	42.390568	108.936646	39.5945225	18.441099	107.2975045	-67.2079505	5.722627	117.9274415
-34.928337	26.164639	115.880135	-13.832744	11.964445	112.656235	40.604408	-5.674571	105.703415	38.610657	42.234085	109.081589	39.6075325	18.279757	107.392502	-67.2730205	5.649133	117.919968
-34.062397	26.965132	115.867546	-13.848283	11.871332	112.708786	40.609135	-5.84239	105.785812	38.647705	42.078728	109.264168	39.62842	18.118169	107.52499	-67.324986	5.624495	117.892582
-33.140572	27.672096	115.854172	-13.888584	11.790418	112.775246	40.63908	-6.022231	105.925941	38.688385	41.936417	109.469772	39.6637325	17.957093	107.6978565	-67.4409005	5.623743	117.8526355
-32.155483	28.287632	115.827263	-13.898347	11.707676	112.8564	40.686981	-6.19615	106.122841	38.743011	41.796188	109.706589	39.714996	17.800019	107.914715	-67.51169	5.615333	117.798085
-31.03216	28.929619	115.790512	-13.92585	11.599391	112.939926	40.771851	-6.391619	106.382683	38.819485	41.644005	110.006142	39.795668	17.626193	108.1944125	-67.647368	5.572589	117.6854395
-29.222048	29.726665	115.720856	-13.978881	11.415416	113.133797	40.907188	-6.743585	106.933556	38.970188	41.414146	110.603287	39.938688	17.3352805	108.7684215	-67.89645	5.4955515	117.4991725
-27.942429	30.175764	115.732101	-14.038424	11.280896	113.353745	41.008198	-6.981853	107.540009	39.090233	41.249168	111.138847	40.0492155	17.1336575	109.339428	-68.1260635	5.4281345	117.368062
-26.524506	30.640919	115.785721	-14.12812	11.150154	113.673782	41.195698	-7.248668	108.376869	39.217186	41.06039	111.782204	40.206442	16.905861	110.0795365	-68.462682	5.394447	117.2680275
-25.093821	30.967236	115.830566	-14.220956	11.030082	114.086235	41.435993	-7.512586	109.412537	39.362564	40.850941	112.498894	40.3992785	16.6691775	110.9557155	-68.8411905	5.3909865	117.2167545
-23.609972	31.295591	115.936638	-14.320111	10.884937	114.534088	41.713757	-7.785309	110.614052	39.517349	40.617577	113.28125	40.615553	16.416134	111.947651	-69.255775	5.35374	117.120525
-22.056555	31.597195	116.102394	-14.411916	10.720506	114.992844	41.995491	-8.041121	111.90863	39.751141	40.384972	114.049164	40.873316	16.1719255	112.978897	-69.697148	5.2690865	117.006791
-20.462734	31.789196	116.102303	-14.478154	10.538532	115.401169	42.32872	-8.317741	113.223564	39.749767	40.215366	114.964569	41.0392435	15.9488125	114.0940665	-69.9955515	5.1282515	116.7082715
-18.01438	32.122986	116.230461	-14.595683	10.233618	115.828094	42.77586	-8.748004	115.174606	40.019192	39.802422	116.422508	41.397526	15.527209	115.798557	-70.588892	4.940027	115.857631
-16.416941	32.209785	116.252327	-14.67503	10.043769	116.020714	42.979286	-8.969057	116.363655	40.150578	39.539696	117.304382	41.564932	15.2853195	116.8340185	-70.914992	4.8022185	115.2074095
-14.812483	32.406487	116.390785	-14.7422	9.853893	116.161415	43.183784	-9.23266	117.332039	40.264046	39.305042	118.102455	41.723915	15.036191	117.717247	-71.208315	4.671595	114.605583
-13.199957	32.528034	116.513763	-14.785668	9.693585	116.224754	43.329548	-9.478118	118.104698	40.371128	39.081123	118.799805	41.850338	14.8015025	118.4522515	-71.421674	4.5856675	113.9972565
-11.691139	32.649006	116.613808	-14.818986	9.576691	116.225342	43.430641	-9.659653	118.717911	40.441696	38.875057	119.342293	41.9361685	14.607702	119.030102	-71.5741405	4.54568	113.420582
-10.126606	32.782841	116.708244	-14.843862	9.492263	116.163742	43.501167	-9.797956	119.193565	40.538204	38.738575	119.808281	42.0196855	14.4703095	119.500923	-71.7074095	4.5142165	112.826561
-8.726653	32.889668	116.843163	-14.888075	9.469212	116.107002	43.553349	-9.90647	119.51786	40.599842	38.584259	120.223701	42.0765955	14.3388945	119.8707805	-71.8527455	4.5995295	112.3432235
-6.611555	33.006104	117.061234	-14.994593	9.499701	116.091827	43.517056	-9.97241	119.951607	40.625206	38.389137	120.789162	42.071131	14.2083635	120.3703845	-72.060317	4.7910385	111.8132695
-5.266052	33.071507	117.473312	-15.112406	9.528061	116.133514	43.426544	-10.011218	120.108902	40.63755	38.279007	121.237709	42.032047	14.1338945	120.6733055	-72.256859	4.9222275	111.5937225
-4.210837	33.105202	117.891502	-15.247952	9.576825	116.20121	43.312866	-10.062989	120.18647	40.583942	38.155159	121.659348	41.948404	14.046085	120.922909	-72.444308	5.107565	111.479511
-3.140067	33.166813	118.326996	-15.43102	9.668749	116.293594	43.155914	-10.092826	120.178711	40.509762	38.095322	122.033218	41.832838	14.001248	121.1059645	-72.694878	5.33625	111.4812235
-2.095844	33.142315	118.765488	-15.549996	9.7493	116.340164	42.986961	-10.098438	120.05925	40.424194	38.053295	122.343552	41.7055775	13.9774285	121.201401	-72.8055695	5.5211715	111.478927
-1.222422	33.128349	119.1884	-15.715005	9.887579	116.396179	42.831676	-10.093643	119.92382	40.310623	38.046028	122.580353	41.5711495	13.9761925	121.2520865	-73.0011595	5.7989655	111.5402715
-0.390557	33.05764	119.457863	-15.870968	10.049108	116.399063	42.677044	-10.062018	119.771111	40.192345	38.076614	122.782661	41.4346945	14.007298	121.276886	-73.1766305	6.090918	111.52124
0.753487	32.959476	119.728767	-16.060209	10.320852	116.343292	42.461136	-9.980639	119.488312	40.05307	38.140114	122.947945	41.257103	14.0797375	121.2181285	-73.377521	6.5619665	111.4684555
1.529116	32.684277	119.806587	-16.180044	10.515734	116.293732	42.332085	-9.915392	119.269005	39.972191	38.195934	122.962021	41.152138	14.140271	121.115513	-73.512226	6.891197	111.471951
2.177775	32.425949	119.873642	-16.271322	10.708087	116.249893	42.196331	-9.847351	119.033478	39.906822	38.259411	122.920464	41.0515765	14.20603	120.976971	-73.5942205	7.210144	111.522815
2.715404	32.133781	119.81591	-16.361834	10.902824	116.233734	42.036636	-9.748331	118.797325	39.822227	38.328682	122.839447	40.9294315	14.2901755	120.818386	-73.6530995	7.5154725	111.649082
3.195727	31.825962	119.797577	-16.461437	11.10617	116.247047	41.850124	-9.658088	118.586113	39.74276	38.403236	122.731804	40.796442	14.372574	120.6589585	-73.719316	7.839766	111.8351355
3.640747	31.463982	119.880501	-16.603785	11.321508	116.326881	41.63409	-9.574618	118.422195	39.637844	38.465317	122.628845	40.635967	14.4453495	120.52552	-73.843537	8.1976665	112.128242
4.04695	30.962116	119.679749	-16.754534	11.531824	116.473625	41.423813	-9.512903	118.343971	39.538628	38.513134	122.525696	40.4812205	14.5001155	120.4348335	-73.9902885	8.5635325	112.5124165
4.670405	29.953682	119.761673	-16.956474	11.85605	116.882881	41.124561	-9.422228	118.427429	39.440483	38.607304	122.414413	40.282522	14.592538	120.420921	-74.19547	9.119562	113.344841
4.937396	29.284153	119.856659	-17.056946	12.034613	117.224991	41.004501	-9.38078	118.570557	39.420815	38.689106	122.414925	40.212658	14.654163	120.492741	-74.32655	9.415063	113.957241
5.220319	28.547209	120.014999	-17.197206	12.226675	117.609116	40.936081	-9.363467	118.750526	39.425552	38.749302	122.463943	40.1808165	14.6929175	120.6072345	-74.5752285	9.7604325	114.6109975
5.449997	27.732203	120.100426	-17.235575	12.337522	117.884109	40.901897	-9.359635	118.931427	39.428909	38.776554	122.532425	40.165403	14.7084595	120.731926	-74.636553	9.9665845	115.036292
5.756846	26.755583	120.198532	-17.252918	12.452128	118.102264	40.892075	-9.344703	119.082726	39.430275	38.806843	122.602356	40.161175	14.73107	120.842541	-74.667011	10.173186	115.361987
5.960976	25.773302	120.198753	-17.262751	12.534515	118.253693	40.886723	-9.306884	119.202019	39.44125	38.841076	122.638527	40.1639865	14.767096	120.920273	-74.6894885	10.301934	115.587113
6.184001	24.760887	120.133507	-17.247633	12.611101	118.330025	40.892025	-9.249704	119.277428	39.447182	38.894836	122.628548	40.1696035	14.822566	120.952988	-74.6648695	10.399636	115.707062
6.427618	23.123745	119.940773	-17.235043	12.732692	118.361542	40.91135	-9.144174	119.357094	39.4338	38.985844	122.557556	40.172575	14.920835	120.957325	-74.642661	10.544549	115.765759
6.587111	21.889942	119.767845	-17.224707	12.829697	118.353226	40.929405	-9.05696	119.41153	39.419376	39.071976	122.448685	40.1743905	15.007508	120.9301075	-74.6238045	10.651886	115.7763445
6.732625	20.670702	119.578461	-17.248041	12.921211	118.29628	40.926514	-8.94683	119.478844	39.376678	39.199154	122.317825	40.151596	15.126162	120.8983345	-74.647678	10.71626	115.6942255
6.775344	19.453373	119.328926	-17.306002	13.018589	118.200256	40.900047	-8.827959	119.531563	39.282169	39.318241	122.171089	40.091108	15.245141	120.851326	-74.703112	10.792037	115.549186
6.855371	18.034706	119.118965	-17.404469	13.111906	118.067764	40.834343	-8.704865	119.58004	39.143867	39.436756	121.993813	39.989105	15.3659455	120.7869265	-74.798043	10.8578665	115.3486015
6.910838	16.665585	118.859146	-17.528572	13.19494	117.90773	40.769772	-8.611024	119.617668	38.984673	39.539505	121.81041	39.8772225	15.4642405	120.714039	-74.9343665	10.9256395	115.101421
6.857761	15.286839	118.616852	-17.671858	13.27214	117.719673	40.672771	-8.531015	119.679306	38.83493	39.637489	121.602783	39.7538505	15.553237	120.6410445	-75.0975665	10.991043	114.7983015
6.830128	13.005717	118.29554	-17.902618	13.385139	117.380775	40.554325	-8.354588	119.781639	38.579742	39.787457	121.212372	39.5670335	15.7164345	120.4970055	-75.3722695	11.0538435	114.2645445
6.754759	11.483529	118.01664	-18.045816	13.469732	117.138863	40.482529	-8.218752	119.792679	38.424892	39.908459	120.873512	39.4537105	15.8448535	120.3330955	-75.5453425	11.0946105	113.9446305
6.627256	9.953013	117.822197	-18.117586	13.555323	116.867912	40.425186	-8.034838	119.735374	38.324615	40.020168	120.388626	39.3749005	15.992665	120.062	-75.6100725	11.117981	113.673824
6.516221	8.445632	117.461411	-18.131033	13.622425	116.557678	40.341805	-7.793139	119.563782	38.264862	40.093239	119.776001	39.3033335	16.15005	119.6698915	-75.5653995	11.0948	113.4454645
6.378829	6.905017	117.027817	-18.06884	13.636591	116.15567	40.259613	-7.570592	119.320343	38.274616	40.141426	119.052231	39.2671145	16.285417	119.186287	-75.4047945	10.987765	113.125053
6.230743	5.270631	116.535461	-17.942835	13.613041	115.636185	40.173294	-7.413966	119.026207	38.442493	40.098454	118.087151	39.3078935	16.342244	118.556679	-75.1935635	10.883838	112.715691
6.054264	3.705785	115.986404	-17.765934	13.524257	114.956177	40.126137	-7.290872	118.620071	38.486145	40.167309	117.244354	39.306141	16.4382185	117.9322125	-74.838009	10.6102955	111.9801415
5.756301	1.34103	114.921616	-17.517862	13.321224	113.545837	40.161282	-7.173699	118.006325	38.576031	40.230213	115.969131	39.3686565	16.528257	116.987728	-74.4043805	10.114191	110.103946
5.554711	-0.189828	114.064919	-17.349287	13.164839	112.436035	40.192444	-7.088585	117.455933	38.566326	40.250134	115.093948	39.379385	16.5807745	116.2749405	-74.077959	9.7489035	108.5971295
5.289658	-1.726769	113.06543	-17.171495	12.975231	111.237595	40.225811	-6.973979	116.873825	38.498596	40.298977	114.297592	39.3622035	16.662499	115.5857085	-73.7051935	9.287963	106.8894815
4.984771	-3.192015	112.190773	-16.996517	12.816535	110.098442	40.271732	-6.879909	116.199127	38.455284	40.339027	113.400589	39.363508	16.729559	114.799858	-73.356542	8.903511	105.397026
4.658337	-4.584014	111.286987	-16.799088	12.700385	109.087837	40.286152	-6.721055	115.475067	38.437119	40.400265	112.509552	39.3616355	16.839605	113.9923095	-72.9598115	8.561165	104.1833645
4.254197	-5.986237	110.43103	-16.602186	12.600761	108.193192	40.327461	-6.593869	114.847061	38.487961	40.482166	111.616287	39.407711	16.9441485	113.231674	-72.612083	8.2573735	103.15471
3.807925	-7.294123	109.791115	-16.371037	12.532149	107.436646	40.400047	-6.425806	114.154091	38.536552	40.55801	110.806618	39.4682995	17.066102	112.4803545	-72.2103735	7.998196	102.3929375
3.083108	-9.199236	108.788727	-15.974776	12.460779	106.361755	40.64547	-6.153443	113.2705	38.630859	40.735271	109.662033	39.6381645	17.290914	111.4662665	-71.5877165	7.630644	101.2572435
2.550596	-10.338736	108.202896	-15.720169	12.433046	105.599472	40.835129	-5.907225	112.725487	38.626762	40.858898	109.040497	39.7309455	17.4758365	110.882992	-71.1712835	7.3902555	100.315952
1.956704	-11.48921	107.491646	-15.463977	12.368473	104.786346	41.035084	-5.655094	112.274193	38.593613	40.99472	108.549461	39.8143485	17.669813	110.411827	-70.7423025	7.067133	99.160865
1.308326	-12.656848	106.868507	-15.238008	12.270575	104.012726	41.231918	-5.389874	111.882164	38.560097	41.107635	108.05101	39.8960075	17.8588805	109.966587	-70.3720235	6.6822695	98.058865
0.720372	-13.721712	106.327438	-15.012531	12.153552	103.324188	41.424023	-5.104088	111.514511	38.49229	41.206684	107.596992	39.9581565	18.051298	109.5557515	-69.9832185	6.255806	97.0926245
-0.059205	-14.739992	105.846382	-14.779017	11.988005	102.74382	41.634716	-4.886049	111.245171	38.443699	41.245728	107.144806	40.0392075	18.1798395	109.1949885	-69.5972415	5.7961705	96.2926515
-1.009019	-15.741136	105.568359	-14.564588	11.794035	102.294449	41.850502	-4.690176	111.013603	38.404476	41.226173	106.787811	40.127489	18.2679985	108.900707	-69.256665	5.3200715	95.688191
-2.418668	-17.127996	105.290268	-14.346502	11.438209	101.786491	42.060326	-4.520528	110.82766	38.341274	41.0914	106.211327	40.2008	18.285436	108.5194935	-68.893804	4.590982	95.0534885
-3.531176	-17.99844	105.144562	-14.272865	11.184768	101.526215	42.128292	-4.509778	110.66626	38.397038	40.901798	105.755409	40.262665	18.19601	108.2108345	-68.808395	4.173526	94.8415955
-4.560232	-18.916199	104.8218	-14.250286	10.945527	101.321724	42.117271	-4.564345	110.497353	38.36116	40.732117	105.377472	40.2392155	18.083886	107.9374125	-68.7397875	3.807168	94.7060355
-6.107509	-19.539986	104.815254	-14.264689	10.747001	101.171173	42.037148	-4.64196	110.339928	38.309288	40.545265	105.006828	40.173218	17.9516525	107.673378	-68.702596	3.5423495	94.668968
-7.522678	-20.192728	104.727028	-14.298701	10.603951	101.092087	41.9188	-4.722167	110.158829	38.278137	40.394493	104.721916	40.0984685	17.836163	107.4403725	-68.6958705	3.371739	94.7438015
-8.869171	-20.854477	104.474113	-14.33569	10.532146	101.069176	41.838516	-4.792975	110.004654	38.261845	40.285217	104.526581	40.0501805	17.746121	107.2656175	-68.7215605	3.318171	94.8727345
-10.631222	-21.212711	104.396523	-14.355739	10.526805	101.110855	41.806164	-4.81746	109.849945	38.273994	40.272774	104.430756	40.040079	17.727657	107.1403505	-68.751557	3.325953	95.0813595
-13.14255	-21.621346	104.214417	-14.305091	10.61041	101.281944	41.837772	-4.711877	109.544548	38.34985	40.362984	104.396774	40.093811	17.8255535	106.970661	-68.703993	3.3952665	95.593227
-14.900023	-21.973328	104.004349	-14.198613	10.723246	101.450798	41.938889	-4.583038	109.244514	38.457291	40.47908	104.356613	40.19809	17.948021	106.8005635	-68.595316	3.498471	96.1010325
-16.695364	-22.217323	103.774895	-14.065915	10.877683	101.653519	42.06778	-4.402615	108.847176	38.568031	40.6269	104.299316	40.3179055	18.1121425	106.573246	-68.4497355	3.6432235	96.733792
-18.457771	-22.337366	103.647903	-13.904734	11.058928	101.897964	42.209717	-4.187896	108.395996	38.662643	40.780739	104.206726	40.43618	18.2964215	106.301361	-68.245648	3.8214345	97.494567
-20.402119	-22.4412	103.602837	-13.732563	11.233877	102.208221	42.229191	-3.926368	107.98806	38.769402	40.917805	104.096558	40.4992965	18.4957185	106.042309	-67.9644225	3.9720355	98.374133
-22.265493	-22.461447	103.661957	-13.588972	11.376063	102.577065	42.403393	-3.746552	107.540916	38.832672	41.041191	104.047478	40.6180325	18.6473195	105.794197	-67.7959765	4.1048065	99.359933
-24.294855	-22.501143	103.761589	-13.495914	11.482591	102.957062	42.531837	-3.618132	107.132759	38.892517	41.133106	103.984871	40.712177	18.757487	105.558815	-67.704005	4.207695	100.355309
-27.286253	-22.436977	103.939072	-13.453558	11.596985	103.424309	42.58363	-3.460199	106.522461	38.889378	41.212234	103.851761	40.736504	18.8760175	105.187111	-67.64362	4.3179525	101.661507
-29.361551	-22.390379	104.039589	-13.503117	11.624298	103.660049	42.540222	-3.379811	106.120155	38.793953	41.22385	103.735336	40.6670875	18.9220195	104.9277455	-67.6733215	4.3265765	102.3923525
-31.45229	-22.346066	104.140137	-13.599735	11.633309	103.816345	42.459278	-3.323005	105.736984	38.672707	41.205021	103.555634	40.5659925	18.941008	104.646309	-67.7654625	4.32561	102.986381
-33.587608	-22.305502	104.266426	-13.706285	11.613911	103.911865	42.351818	-3.321724	105.379524	38.543743	41.131355	103.367805	40.4477805	18.9048155	104.3736645	-67.8603505	4.3230065	103.4500655
-35.640274	-22.222631	104.390274	-13.818523	11.5864	103.995872	42.250618	-3.377835	105.109978	38.435204	41.036842	103.211594	40.342911	18.8295035	104.160786	-67.979957	4.3432965	103.830958
-37.585411	-22.067642	104.580177	-13.963756	11.549191	104.109955	42.123539	-3.47913	104.983673	38.353981	40.904797	103.12883	40.23876	18.7128335	104.0562515	-68.166272	4.3855485	104.1636585
-37.928226	-21.205912	104.711708	-14.082477	11.506513	104.248688	42.019901	-3.611912	104.948845	38.31221	40.755821	103.108231	40.1660555	18.5719545	104.028538	-68.3310095	4.4410715	104.468838
-38.714134	-19.905325	104.975853	-14.212553	11.431408	104.474533	41.904003	-3.839112	104.882599	38.291656	40.537251	103.133789	40.0978295	18.3490695	104.008194	-68.5229355	4.5137465	104.940872
-39.329079	-18.978928	105.127632	-14.250723	11.377771	104.627785	41.848972	-3.98029	104.796432	38.300148	40.410252	103.158188	40.07456	18.214981	103.97731	-68.576006	4.540561	105.27826
-39.808914	-18.029062	105.351273	-14.240028	11.326567	104.810974	41.80579	-4.117953	104.661072	38.319035	40.275455	103.216743	40.0624125	18.078751	103.9389075	-68.5424685	4.574383	105.6830405
-40.263256	-17.116346	105.562004	-14.217385	11.276536	105.038963	41.755413	-4.237146	104.510834	38.380558	40.158913	103.287842	40.0679855	17.9608835	103.899338	-68.5027555	4.5921885	106.178588
-40.721233	-16.047907	105.778313	-14.168765	11.241037	105.289093	41.727261	-4.330502	104.356316	38.439487	40.074818	103.380928	40.083374	17.872158	103.868622	-68.420904	4.609916	106.709564
-41.163315	-14.986255	106.029495	-14.131077	11.217134	105.542397	41.718246	-4.377993	104.188583	38.494473	40.034859	103.515121	40.1063595	17.828433	103.851852	-68.3685135	4.605835	107.232942
-41.573341	-14.000577	106.156136	-14.095314	11.205255	105.776642	41.701302	-4.393112	103.998741	38.516384	40.024761	103.643242	40.108843	17.8158245	103.8209915	-68.299471	4.5946855	107.7322925
-42.081051	-12.363381	106.396721	-14.070475	11.220245	106.057861	41.642994	-4.355294	103.707779	38.516109	40.043686	103.824615	40.0795515	17.844196	103.766197	-68.2205015	4.596294	108.349525
-42.411251	-11.286112	106.571976	-14.067881	11.238349	106.20694	41.60804	-4.316126	103.54155	38.500473	40.068417	103.930901	40.0542565	17.8761455	103.7362255	-68.1900185	4.6005525	108.6776545
-42.691372	-10.295464	106.677887	-14.075253	11.250499	106.350922	41.564743	-4.279563	103.42662	38.477818	40.094654	104.025284	40.0212805	17.9075455	103.725952	-68.1717865	4.5934525	108.975892
-42.879929	-9.220243	106.861893	-14.085126	11.262354	106.501518	41.542316	-4.282948	103.354774	38.454105	40.1092	104.102455	39.9982105	17.913126	103.7286145	-68.1684625	4.611582	109.2744215
-43.12254	-8.162074	107.031265	-14.089391	11.268819	106.639519	41.511883	-4.319642	103.340889	38.422394	40.092239	104.206825	39.9671385	17.8862985	103.773857	-68.1459205	4.6513395	109.505181
-43.325474	-7.097702	107.272507	-14.12122	11.26186	106.799652	41.478188	-4.410811	103.414284	38.411137	40.051926	104.302284	39.9446625	17.8205575	103.858284	-68.1871025	4.7031625	109.74102
-43.468849	-6.139665	107.495033	-14.145147	11.222563	106.984138	41.450344	-4.532143	103.590546	38.416321	39.96191	104.433479	39.9333325	17.7148835	104.0120125	-68.2236265	4.7302425	109.9562635
-43.526466	-4.540867	107.778419	-14.19057	11.133272	107.240891	41.454861	-4.786404	103.967842	38.465794	39.797142	104.630409	39.9603275	17.505369	104.2991255	-68.3414675	4.761175	110.1826565
-43.549793	-3.513158	107.963753	-14.206446	11.04442	107.378815	41.459152	-4.970569	104.2565	38.514595	39.672207	104.726288	39.9868735	17.350819	104.491394	-68.3997655	4.738021	110.266236
-43.558815	-2.593751	108.038536	-14.219491	10.932846	107.466614	41.472321	-5.187848	104.541306	38.57172	39.522141	104.799332	40.0220205	17.1671465	104.670319	-68.4610025	4.6985455	110.262909
-43.469139	-1.592767	108.07476	-14.21935	10.795929	107.538857	41.491608	-5.430787	104.853798	38.632648	39.368587	104.879509	40.062128	16.9689	104.8666535	-68.500828	4.622958	110.2110605
-43.38604	-0.601868	108.054802	-14.246371	10.630479	107.589676	41.503941	-5.685267	105.200699	38.705696	39.209251	104.971382	40.1048185	16.761992	105.0860405	-68.5975605	4.498966	110.0933115
-43.343822	0.39527	108.07328	-14.293325	10.475032	107.647598	41.504597	-5.937367	105.610779	38.771095	39.062954	105.058578	40.137846	16.5627935	105.3346785	-68.724496	4.3872705	109.9605175
-43.237797	1.342657	108.09758	-14.355999	10.345436	107.710503	41.502144	-6.178768	106.142059	38.834698	38.940655	105.169121	40.168421	16.3809435	105.65559	-68.880419	4.3099285	109.765416
-42.984592	2.907086	108.060646	-14.443968	10.157434	107.798325	41.541698	-6.506126	107.095299	38.927227	38.80191	105.468575	40.2344625	16.147892	106.281937	-69.1223985	4.166976	109.314713
-42.8829	3.971762	108.013405	-14.537024	10.034112	107.820801	41.66272	-6.618448	107.654991	39.036583	38.714077	105.761543	40.3496515	16.0478145	106.708267	-69.4236995	4.0204095	108.933335
-42.724651	4.950361	107.89682	-14.625071	9.921175	107.844124	41.838665	-6.72556	107.988182	39.152683	38.650398	106.059692	40.495674	15.962419	107.023937	-69.745816	3.879931	108.664311
-42.485622	6.091964	107.806435	-14.686811	9.839147	107.887772	41.892513	-6.94922	108.256683	39.265285	38.62421	106.400253	40.578899	15.837495	107.328468	-69.952521	3.840799	108.447076
-42.267723	7.163907	107.747925	-14.708194	9.777282	107.951996	41.846371	-7.095729	108.496597	39.376717	38.609653	106.73777	40.611544	15.756962	107.6171835	-70.027932	3.797602	108.2868085
-42.067169	8.230218	107.753387	-14.707811	9.713082	108.051071	41.831776	-7.229231	108.695152	39.490868	38.574028	107.014297	40.661322	15.6723985	107.8547245	-70.076944	3.7537655	108.2474175
-41.818245	9.346002	107.818314	-14.696349	9.645907	108.174934	41.852257	-7.401255	108.864891	39.635075	38.500713	107.200256	40.743666	15.549729	108.0325735	-70.136364	3.742085	108.3172945
-41.400074	11.108149	107.959915	-14.694178	9.530687	108.383713	41.825008	-7.62549	109.081772	39.831474	38.405602	107.561043	40.828241	15.390056	108.3214075	-70.216597	3.671318	108.4460185
-41.17984	12.223825	108.111717	-14.703877	9.446774	108.560524	41.771511	-7.751684	109.163284	39.955845	38.307205	107.748711	40.863678	15.2777605	108.4559975	-70.271432	3.6157875	108.6650505
-40.924248	13.415421	108.332047	-14.739035	9.373072	108.749756	41.735657	-7.838603	109.109856	40.036579	38.22921	107.959595	40.886118	15.1953035	108.5347255	-70.364188	3.5508405	108.9647865
-40.600693	14.629822	108.613396	-14.781057	9.316357	108.958138	41.627197	-7.860215	108.977768	40.091331	38.143669	108.094978	40.859264	15.141727	108.536373	-70.421378	3.490987	109.379903
-40.407883	15.879139	109.030411	-14.828571	9.305615	109.191147	41.51379	-7.869577	108.703491	40.079826	38.089516	108.226219	40.796808	15.1099695	108.464855	-70.45395	3.5012605	109.917439
-40.170734	17.066492	109.597656	-14.873415	9.332409	109.458199	41.358353	-7.828939	108.349609	40.0257	38.054596	108.333626	40.6920265	15.1128285	108.3416175	-70.4388565	3.5519895	110.5747805
-39.909412	18.37698	110.147949	-14.909883	9.381361	109.745132	41.191582	-7.738925	107.959785	39.974594	38.061634	108.397461	40.583088	15.1613545	108.178623	-70.402854	3.6013675	111.311641
-39.468487	20.264158	111.038498	-14.947928	9.493452	110.127113	41.003773	-7.54291	107.266655	39.889713	38.128342	108.511314	40.446743	15.292716	107.8889845	-70.342599	3.694188	112.3652415
-39.160198	21.3745	111.599258	-14.942177	9.582809	110.278297	40.896233	-7.382017	106.788803	39.832642	38.192108	108.49025	40.3644375	15.4050455	107.6395265	-70.2487915	3.7605725	112.9170675
-38.777004	22.579912	111.864983	-14.916214	9.702968	110.304321	40.811588	-7.214192	106.273308	39.770348	38.274578	108.466255	40.290968	15.530193	107.3697815	-70.123396	3.875743	113.2388605
-38.349594	23.718306	112.105003	-14.896564	9.820287	110.231163	40.727024	-7.054719	105.806015	39.722366	38.365616	108.36203	40.224695	15.6554485	107.0840225	-70.017823	3.9851255	113.3783035
-37.959194	24.727615	112.187447	-14.854546	9.931928	110.118843	40.682194	-6.938373	105.442978	39.703903	38.422688	108.276535	40.1930485	15.7421575	106.8597565	-69.9021405	4.1216985	113.3779295
-37.634884	25.679089	112.104507	-14.828289	10.006254	109.994652	40.690838	-6.864972	105.204216	39.714455	38.459866	108.210037	40.2026465	15.797447	106.7071265	-69.8592245	4.215061	113.2821775
-37.226974	26.698219	112.049774	-14.801948	10.068234	109.887527	40.729359	-6.820802	105.024467	39.750881	38.504063	108.070122	40.24012	15.8416305	106.5472945	-69.844016	4.2948375	113.2277595
-36.541039	28.063711	111.968781	-14.769021	10.066804	109.703598	40.726368	-6.753325	104.671272	39.676945	38.517086	107.963776	40.2016565	15.8818805	106.317524	-69.7396985	4.2517275	113.089672
-36.021114	28.796499	112.052895	-14.778996	10.02502	109.620796	40.674458	-6.729084	104.387917	39.628887	38.504253	107.872543	40.1516725	15.8875845	106.13023	-69.7096645	4.1624555	113.111362
-35.447041	29.537846	112.134766	-14.806694	9.995784	109.551216	40.608562	-6.721056	104.100105	39.599255	38.460663	107.795273	40.1039085	15.8698035	105.947689	-69.7172965	4.1217645	113.154743
-34.764091	30.274942	112.21225	-14.876594	9.973759	109.561005	40.511292	-6.70967	103.880371	39.539497	38.435955	107.847725	40.0253945	15.8631425	105.864048	-69.7785825	4.0843755	113.257962
-34.072937	30.946449	112.449608	-14.955272	9.982196	109.622864	40.410671	-6.679253	103.737915	39.491333	38.422482	107.990738	39.951002	15.8716145	105.8643265	-69.861546	4.0927775	113.3814015
-33.373703	31.453493	112.802185	-15.01836	10.013235	109.725975	40.320648	-6.608315	103.671494	39.439358	38.453548	108.180664	39.880003	15.9226165	105.926079	-69.916723	4.1038535	113.525871
-32.741039	31.811932	113.000526	-15.085882	10.058838	109.803047	40.279766	-6.532725	103.616859	39.404209	38.511997	108.413803	39.8419875	15.989636	106.015331	-70.0137515	4.12804	113.590763
-31.527668	32.375668	113.076935	-15.124896	10.1289	109.841896	40.260208	-6.389557	103.544464	39.379238	38.603535	108.731972	39.819723	16.106989	106.138218	-70.069515	4.150811	113.545574
-30.655518	32.650883	113.106514	-15.116426	10.160511	109.824265	40.287346	-6.3011	103.47345	39.378662	38.65477	108.920876	39.833004	16.176835	106.197163	-70.065856	4.144187	113.451367
-29.747272	32.832417	113.079712	-15.081919	10.201732	109.813759	40.336082	-6.232821	103.412056	39.387272	38.69165	109.073105	39.861677	16.2294145	106.2425805	-70.025515	4.1740495	113.3849375
-28.850466	32.759235	113.223839	-15.042032	10.225484	109.808281	40.383343	-6.187196	103.397926	39.423882	38.707287	109.201088	39.9036125	16.2600455	106.299507	-69.9876765	4.1909225	113.317055
-27.816656	32.652466	113.167931	-14.990941	10.241483	109.813988	40.468208	-6.181289	103.415321	39.467644	38.697922	109.30455	39.967926	16.2583165	106.3599355	-69.949808	4.2246495	113.2680405
-26.721165	32.499065	113.065735	-14.951745	10.22725	109.849869	40.528957	-6.212888	103.509758	39.512669	38.666733	109.39537	40.020813	16.2269225	106.452564	-69.924303	4.2275775	113.247174
-25.590456	32.282074	112.876335	-14.913387	10.179059	109.898987	40.586784	-6.294549	103.661392	39.563969	38.611317	109.473442	40.0753765	16.158384	106.567417	-69.9021505	4.199734	113.230557
-23.776443	31.77779	112.577606	-14.927365	10.061879	109.928253	40.691753	-6.523716	103.977097	39.629658	38.470032	109.564362	40.1607055	15.973158	106.7707295	-70.0154355	4.1506	113.0857765
-22.423149	31.332397	112.176422	-14.969209	9.974081	109.904251	40.715149	-6.719913	104.236328	39.661427	38.343056	109.59568	40.188288	15.8115715	106.916004	-70.126706	4.1365905	112.892498
-21.151525	30.859339	111.799171	-15.057756	9.864494	109.817505	40.689583	-6.94312	104.524277	39.681808	38.177948	109.569016	40.1856955	15.617414	107.0466465	-70.3012075	4.111574	112.5883635
-19.777472	30.3606	111.429848	-15.161766	9.760024	109.709679	40.64098	-7.181507	104.777275	39.686699	38.006397	109.513786	40.1638395	15.412445	107.1455305	-70.4873715	4.107603	112.2738275
-18.288923	29.774914	110.927773	-15.251839	9.666272	109.549782	40.573399	-7.424387	105.01561	39.675716	37.816109	109.42717	40.1245575	15.195861	107.22139	-70.6282355	4.136683	111.878174
-16.891041	29.170242	110.395325	-15.359502	9.575329	109.35273	40.496872	-7.677503	105.256401	39.673973	37.624233	109.328094	40.0854225	14.973365	107.2922475	-70.8044265	4.177293	111.4132125
-15.370521	28.548626	109.826187	-15.452817	9.519248	109.153839	40.429478	-7.921426	105.512878	39.694393	37.433163	109.238014	40.0619355	14.7558685	107.375446	-70.9675695	4.2826275	110.932232
-12.992186	27.543575	109.002495	-15.603246	9.459721	108.807076	40.373287	-8.301826	106.057358	39.738239	37.188721	109.183525	40.055763	14.4434475	107.6204415	-71.262255	4.4759945	109.9937105
-11.351017	26.882887	108.608498	-15.694681	9.445084	108.596931	40.33889	-8.534293	106.51445	39.790062	37.021542	109.223701	40.064476	14.2436245	107.8690755	-71.453838	4.6465435	109.3247865
-9.661414	26.136702	108.278992	-15.789494	9.42215	108.440468	40.319145	-8.781874	107.137703	39.853016	36.880581	109.390007	40.0860805	14.0493535	108.263855	-71.6650685	4.7949465	108.617081
-7.984883	25.47806	108.109283	-15.885628	9.418596	108.382759	40.323795	-9.027872	108.000526	39.970119	36.726521	109.731628	40.146957	13.8493245	108.866077	-71.918213	4.9878675	107.899441
-6.234517	24.741879	108.151855	-15.993645	9.432866	108.455322	40.353436	-9.267346	109.037079	40.142857	36.61364	110.176918	40.2481465	13.673147	109.6069985	-72.2354365	5.192585	107.3036455
-4.551754	24.07259	108.34333	-16.07987	9.468191	108.674728	40.415615	-9.444981	110.208687	40.29821	36.490997	110.695824	40.3569125	13.523008	110.4522555	-72.5166525	5.413374	106.8972005
-2.811404	23.419312	108.785797	-16.121881	9.518605	108.972572	40.535046	-9.572129	111.451721	40.437218	36.383823	111.32296	40.486132	13.405847	111.3873405	-72.729894	5.631363	106.5578035
-0.312894	22.505489	109.564575	-16.090612	9.595287	109.567108	40.782566	-9.614111	113.308678	40.646736	36.343826	112.389648	40.714651	13.3648575	112.849163	-72.895875	5.8257165	106.285053
1.364445	21.938065	110.25972	-16.007483	9.620654	110.016228	40.99987	-9.616012	114.416435	40.852585	36.316647	113.092102	40.9262275	13.3503175	113.7542685	-72.9411935	5.8909905	106.2781875
2.973928	21.377394	110.86795	-15.869943	9.648986	110.454384	41.263332	-9.633181	115.386139	40.9715	36.313713	113.731094	41.117416	13.340266	114.5586165	-72.857302	5.957706	106.3501515
4.533953	20.943935	111.501762	-15.696977	9.687341	110.876755	41.487503	-9.612517	116.153671	41.336868	36.308731	114.284805	41.4121855	13.348107	115.219238	-72.8061395	6.026575	106.534272
6.086227	20.510029	112.114227	-15.495269	9.776438	111.291183	41.706257	-9.571822	116.745064	41.576885	36.31469	114.775467	41.641571	13.371434	115.7602655	-72.632109	6.181442	106.8221005
7.536569	20.125813	112.617531	-15.299983	9.913702	111.688652	41.914711	-9.534214	117.183891	41.810703	36.323845	115.238678	41.862707	13.3948155	116.2112845	-72.462673	6.4325885	107.1660195
8.913614	19.866457	113.15242	-15.120363	10.085572	112.0644	42.080025	-9.477058	117.511749	42.052387	36.350071	115.667221	42.066206	13.4365065	116.589485	-72.306932	6.7346375	107.539315
10.927382	19.500616	113.97377	-14.880809	10.374109	112.567963	42.278091	-9.344887	117.843307	42.408325	36.442982	116.369286	42.343208	13.5490475	117.1062965	-72.104826	7.1991705	108.0296295
12.212876	19.25662	114.348877	-14.732059	10.591693	112.846207	42.422039	-9.258657	117.939842	42.56916	36.529968	116.835388	42.4955995	13.6356555	117.387615	-71.9597175	7.5477305	108.304799
13.346555	19.16321	114.746437	-14.593609	10.819434	113.078133	42.550182	-9.146924	118.024956	42.724205	36.602448	117.251801	42.6371935	13.727762	117.6383785	-71.8244115	7.911106	108.5178875
14.489481	19.047256	115.111145	-14.458719	11.073557	113.273712	42.679489	-9.037793	118.10099	42.883636	36.681187	117.638481	42.7815625	13.821697	117.8697355	-71.6990005	8.325417	108.6776885
15.611775	18.9457	115.433098	-14.330774	11.345338	113.449165	42.79459	-8.91001	118.199333	43.040321	36.780106	117.962814	42.9174555	13.935048	118.0810735	-71.5790035	8.755628	108.8172565
16.589863	18.827471	115.668846	-14.213938	11.60884	113.585732	42.905895	-8.78926	118.326035	43.187141	36.88525	118.2341	43.046518	14.047995	118.2800675	-71.474394	9.169685	108.8913965
17.491919	18.81813	115.882851	-14.09903	11.842555	113.700912	43.013268	-8.695591	118.469345	43.335197	36.962341	118.431175	43.1742325	14.133375	118.45026	-71.3722925	9.551735	108.951564
18.74894	18.801968	116.185104	-13.947543	12.126392	113.857666	43.14529	-8.614114	118.706787	43.429989	37.05479	118.65107	43.2876395	14.220338	118.6789285	-71.1827255	10.032446	109.0364035
19.567541	18.746313	116.276764	-13.863407	12.272366	113.962578	43.198582	-8.591783	118.869438	43.634892	37.021542	118.580734	43.416737	14.2148795	118.725086	-71.143551	10.3298525	109.20007
20.300278	18.722223	116.415848	-13.806139	12.391545	114.060715	43.228413	-8.584576	119.04097	43.715763	37.011276	118.574921	43.472088	14.21335	118.8079455	-71.084366	10.56974	109.3134845
20.873484	18.735474	116.528152	-13.76781	12.4747	114.155159	43.262039	-8.589545	119.202675	43.788719	36.993004	118.570984	43.525379	14.2017295	118.8868295	-71.060999	10.7476705	109.4234885
21.391449	18.787533	116.645119	-13.735403	12.528721	114.250877	43.290112	-8.609355	119.350372	43.852188	36.98138	118.615784	43.57115	14.1860125	118.983078	-71.041956	10.8714295	109.518676
21.807226	18.876907	116.760361	-13.722444	12.580538	114.360428	43.295761	-8.620129	119.459892	43.884422	36.974262	118.687271	43.5900915	14.1770665	119.0735815	-71.0349795	10.9840095	109.6472745
22.114	19.007978	116.863701	-13.716142	12.619964	114.463531	43.285324	-8.62565	119.504669	43.940399	36.967087	118.786789	43.6128615	14.1707185	119.145729	-71.0451455	11.0692095	109.781333
22.453276	19.291365	117.029716	-13.72502	12.690226	114.648796	43.244808	-8.650908	119.469879	44.009827	36.946236	118.950012	43.6273175	14.147664	119.2099455	-71.0773575	11.232788	110.0876465
22.636786	19.515486	117.099472	-13.742401	12.752208	114.801514	43.175812	-8.66704	119.389984	43.999958	36.962627	119.100098	43.587885	14.1477935	119.245041	-71.072687	11.3566225	110.357987
22.767084	19.794134	117.209801	-13.789503	12.834647	115.003418	43.109131	-8.653926	119.280159	44.035103	36.988377	119.252655	43.572117	14.1672255	119.266407	-71.151123	11.5020685	110.740429
22.794178	20.099102	117.398979	-13.844167	12.910384	115.253571	43.030277	-8.613729	119.203926	44.041016	37.041222	119.445969	43.5356465	14.2137465	119.3249475	-71.2239805	11.6070215	111.1821945
22.745567	20.418959	117.591774	-13.906482	12.981953	115.565788	42.976086	-8.555622	119.116821	44.035194	37.112282	119.67614	43.50564	14.27833	119.3964805	-71.318604	11.685576	111.7350955
22.627636	20.757311	117.839561	-13.978751	13.022354	115.893486	42.911842	-8.505708	119.087624	44.004585	37.185814	119.911423	43.4582135	14.340053	119.4995235	-71.4157155	11.704655	112.2874485
22.425451	21.062647	118.080627	-14.048639	12.993045	116.185677	42.836079	-8.49285	119.088295	43.957375	37.222515	120.144447	43.396727	14.3648325	119.616371	-71.494005	11.6212575	112.754983
22.004908	21.430738	118.322899	-14.197521	12.920399	116.600395	42.679321	-8.543018	119.071983	43.738129	37.218178	120.483635	43.208725	14.33758	119.777809	-71.603767	11.503218	113.422981
21.694323	21.578018	118.420883	-14.320895	12.823258	116.836502	42.557793	-8.611683	119.081581	43.703011	37.18005	120.535423	43.130402	14.2841835	119.808502	-71.772192	11.3623325	113.864502
21.369049	21.644278	118.498405	-14.442895	12.675608	117.030594	42.426205	-8.71351	119.107422	43.629311	37.144928	120.532051	43.027758	14.215709	119.8197365	-71.913548	11.135507	114.2414515
21.019497	21.663532	118.551399	-14.550717	12.506053	117.186676	42.330063	-8.834376	119.141457	43.587563	37.085323	120.547523	42.958813	14.1254735	119.84449	-72.060247	10.8866325	114.528862
20.643013	21.61694	118.594704	-14.621984	12.333289	117.302475	42.241169	-8.937677	119.178185	43.566765	37.020008	120.549416	42.903967	14.0411655	119.8638005	-72.147935	10.6254125	114.7411495
20.241821	21.519815	118.621132	-14.690971	12.166877	117.40284	42.166805	-9.05149	119.160782	43.574257	36.946129	120.536484	42.870531	13.9473195	119.848633	-72.252473	10.3864345	114.957047
19.82342	21.320496	118.601738	-14.712322	12.031112	117.488441	42.07571	-9.124166	119.050407	43.578499	36.867977	120.524261	42.8271045	13.8719055	119.787334	-72.2517485	10.1903185	115.189548
19.128428	20.89896	118.53907	-14.735343	11.879587	117.611763	41.919903	-9.15077	118.759476	43.606804	36.81044	120.514038	42.7633535	13.829835	119.636757	-72.2340395	9.929339	115.586769
18.583534	20.566216	118.47596	-14.7213	11.82765	117.717896	41.863968	-9.102168	118.500305	43.624146	36.823128	120.485664	42.744057	13.86048	119.4929845	-72.186657	9.79482	115.9428075
18.072607	20.224419	118.413399	-14.66479	11.851575	117.847527	41.867233	-8.979394	118.277657	43.650673	36.91613	120.515045	42.758953	13.968368	119.396351	-72.088533	9.734782	116.298703
17.55225	19.862129	118.522919	-14.592884	11.954391	117.982925	41.940548	-8.773289	118.159737	43.689404	37.074234	120.572426	42.814976	14.1504725	119.3660815	-72.000744	9.7583095	116.5997685
17.080248	19.487207	118.526932	-14.52326	12.108241	118.12571	42.057312	-8.498658	118.119392	43.713551	37.319721	120.621025	42.8854315	14.4105315	119.3702085	-71.9319515	9.8059505	116.8812115
16.637117	19.108807	118.537178	-14.459952	12.255758	118.249168	42.201317	-8.182905	118.09832	43.714947	37.587803	120.650391	42.958132	14.702449	119.3743555	-71.878036	9.809067	117.1239805
16.144423	18.610569	118.518471	-14.393546	12.375038	118.309387	42.333946	-7.915401	118.08046	43.657246	37.816925	120.662392	42.995596	14.950762	119.371426	-71.782688	9.799314	117.247348
15.342755	17.744987	118.415581	-14.275522	12.46065	118.33532	42.513512	-7.634508	117.988571	43.666451	38.07177	120.602058	43.0899815	15.218631	119.2953145	-71.6410255	9.702669	117.3753255
14.892021	17.11961	118.292236	-14.207606	12.472532	118.302681	42.620472	-7.465428	117.94043	43.64695	38.230026	120.527039	43.133711	15.382299	119.2337345	-71.548923	9.562765	117.3716275
14.476577	16.475706	118.171631	-14.110632	12.507896	118.254128	42.777485	-7.285284	117.99382	43.632393	38.380871	120.433723	43.204939	15.5477935	119.2137715	-71.426203	9.4679985	117.2944845
14.014679	15.773816	118.145927	-14.01819	12.601187	118.222153	42.966209	-7.087523	118.167603	43.666779	38.552132	120.312645	43.316494	15.7323045	119.240124	-71.352874	9.4700695	117.204182
13.566348	15.029573	118.088173	-13.924582	12.714121	118.183395	43.222168	-6.889924	118.425308	43.729984	38.772232	120.190453	43.476076	15.941154	119.3078805	-71.32524	9.487088	117.0589095
13.138721	14.200682	118.064713	-13.843648	12.786367	118.114342	43.442169	-6.684488	118.700562	43.74577	38.98312	120.062866	43.5939695	16.149316	119.381714	-71.2812655	9.423418	116.84697
12.727711	13.389625	117.998436	-13.81549	12.774796	118.048241	43.617527	-6.524584	118.90947	43.666191	39.134777	119.922363	43.641859	16.3050965	119.4159165	-71.272839	9.2444955	116.6805655
12.043532	12.062213	117.943466	-13.796947	12.602708	117.974266	43.732555	-6.439839	119.046959	43.569599	39.232285	119.735443	43.651077	16.396223	119.391201	-71.244971	8.809193	116.557331
11.554261	11.172635	117.857513	-13.785815	12.425736	117.958405	43.745487	-6.446589	119.093231	43.553936	39.259781	119.593285	43.6497115	16.406596	119.343258	-71.2213415	8.444876	116.573552
11.103914	10.197147	117.850365	-13.775393	12.260367	117.994431	43.785629	-6.412879	119.138275	43.504776	39.32346	119.489693	43.6452025	16.4552905	119.313984	-71.1959885	8.0654435	116.674878
10.669519	9.312618	117.868027	-13.777469	12.155611	118.07473	43.87846	-6.288903	119.246544	43.410671	39.441551	119.396164	43.6445655	16.576324	119.321354	-71.1995035	7.734898	116.828106
10.249047	8.425097	117.996956	-13.747336	12.121897	118.193947	44.035866	-6.103121	119.469391	43.306889	39.608883	119.305847	43.6713775	16.752881	119.387619	-71.1660495	7.490913	117.000275
9.756617	7.556495	118.151024	-13.71652	12.117529	118.334618	44.249851	-5.881617	119.795845	43.207256	39.825455	119.264153	43.7285535	16.971919	119.529999	-71.1615935	7.263139	117.139237
9.354705	6.622025	118.433128	-13.662642	12.067838	118.485069	44.487942	-5.649824	120.181229	43.111771	40.05518	119.273911	43.7998565	17.202678	119.72757	-71.1251405	6.932998	117.242568
8.780662	5.313452	118.781326	-13.575903	11.854028	118.667915	44.893047	-5.382795	120.776131	43.018806	40.352409	119.339516	43.9559265	17.484807	120.0578235	-71.1077325	6.223249	117.2780065
8.358058	4.377443	118.997726	-13.509581	11.599532	118.745674	45.098389	-5.242456	121.123421	42.904045	40.483902	119.411263	44.001217	17.620723	120.267342	-71.020379	5.578341	117.224006
7.955006	3.525707	119.112206	-13.440551	11.356213	118.823265	45.266598	-5.155347	121.419182	42.806709	40.554317	119.454147	44.0366535	17.699485	120.4366645	-70.9177555	5.012941	117.2098655
7.531779	2.577975	119.277023	-13.353762	11.12673	118.884483	45.37722	-5.049223	121.658722	42.765789	40.624466	119.495628	44.0715045	17.7876215	120.577175	-70.7790285	4.4658385	117.191791
7.115861	1.72937	119.338882	-13.284959	10.916649	118.931892	45.541489	-4.965913	121.824692	42.703541	40.711166	119.480896	44.122515	17.8726265	120.652794	-70.692433	3.9606715	117.21099
6.68865	0.89803	119.396576	-13.254992	10.753834	118.967262	45.6577	-4.877951	121.947983	42.595596	40.778957	119.517769	44.126648	17.950503	120.732876	-70.636632	3.557165	117.201648
6.163197	0.054172	119.456444	-13.232538	10.632417	119.032051	45.728355	-4.758057	122.050072	42.462765	40.849586	119.520126	44.09556	18.0457645	120.785099	-70.560636	3.2190695	117.279003
5.447872	-1.071811	119.671341	-13.27893	10.553751	119.263565	45.827942	-4.603432	122.127769	42.277691	40.940987	119.529633	44.0528165	18.1687775	120.828701	-70.6106765	2.9387245	117.698429
4.957876	-1.819824	119.794418	-13.303502	10.478566	119.473824	45.866928	-4.496727	122.179916	42.143555	41.013397	119.572617	44.0052415	18.258335	120.8762665	-70.6122455	2.698797	118.0713815
4.459007	-2.521581	119.965874	-13.314549	10.371586	119.69178	45.92717	-4.378664	122.210403	41.983311	41.101665	119.613632	43.9552405	18.3615005	120.9120175	-70.5843385	2.3816715	118.4715425
3.960554	-3.268658	120.069275	-13.320178	10.24893	119.894554	46.005058	-4.26512	122.223923	41.83477	41.184628	119.728767	43.919914	18.459754	120.976345	-70.56027	2.038106	118.812763
3.445788	-3.953979	120.11412	-13.300385	10.084866	120.067932	46.066734	-4.154729	122.246765	41.702835	41.252781	119.861725	43.8847845	18.549026	121.054245	-70.4855545	1.620706	119.081619
2.935699	-4.668597	120.244431	-13.278285	9.930593	120.233109	46.190845	-4.123707	122.2715	41.587418	41.274662	120.014282	43.8891315	18.5754775	121.142891	-70.4457015	1.2857085	119.323327
2.486284	-5.389867	120.350983	-13.268624	9.819765	120.395042	46.228554	-4.106543	122.387993	41.515656	41.280346	120.098427	43.872105	18.5869015	121.24321	-70.409353	1.0526285	119.546874
1.783426	-6.387746	120.670448	-13.27862	9.70803	120.615471	46.330109	-4.071125	122.674004	41.400536	41.333397	120.168892	43.8653225	18.631136	121.421448	-70.4225625	0.784924000000004	119.809494
1.227807	-7.0645	120.909927	-13.310798	9.666466	120.734932	46.394039	-4.03773	122.920265	41.304955	41.370022	120.209679	43.849497	18.666146	121.564972	-70.471093	0.666786000000002	119.904892
0.786787	-7.646262	121.083641	-13.353388	9.623515	120.801712	46.445118	-4.014222	123.175751	41.228336	41.390625	120.217644	43.836727	18.6882015	121.6966975	-70.543503	0.558828500000001	119.9067265
0.238268	-8.294343	121.281708	-13.407214	9.55724	120.815231	46.484718	-4.008382	123.393654	41.133194	41.391483	120.220757	43.808956	18.6915505	121.8072055	-70.623384	0.422929499999999	119.8232565
-0.204154	-8.960899	121.290909	-13.451674	9.457009	120.767021	46.489281	-4.019289	123.568001	41.073383	41.355534	120.256958	43.781332	18.6681225	121.9124795	-70.68468	0.2458955	119.6215625
-0.68209	-9.539244	121.226028	-13.485916	9.324491	120.683792	46.472771	-4.065596	123.625801	41.012444	41.309361	120.320641	43.7426075	18.6218825	121.973221	-70.7144395	0.0270994999999985	119.394363
-1.143032	-10.146141	121.008049	-13.514258	9.192259	120.556976	46.46043	-4.164211	123.604904	40.96101	41.244038	120.375481	43.71072	18.5399135	121.9901925	-70.739236	-0.155395500000001	119.1237595
-1.970022	-11.036218	120.577446	-13.50607	9.024522	120.338165	46.374424	-4.280326	123.383438	40.963509	41.146618	120.46212	43.6689665	18.433146	121.922779	-70.6811065	-0.384101999999999	118.753551
-2.469772	-11.509313	120.327103	-13.486741	8.970587	120.209053	46.357857	-4.33171	123.262466	40.949963	41.080124	120.417572	43.65391	18.374207	121.840019	-70.627392	-0.433032999999998	118.578087
-2.987623	-12.078022	120.174095	-13.441582	8.975946	120.128807	46.380951	-4.290338	123.159348	40.928139	41.059921	120.331802	43.654545	18.3847915	121.745575	-70.537709	-0.432899500000001	118.512039
-3.479171	-12.541821	120.153084	-13.375071	9.035013	120.091522	46.457607	-4.218843	123.122871	40.936859	41.090622	120.25045	43.697233	18.4358895	121.6866605	-70.447375	-0.365863500000003	118.4963835
-3.971454	-13.018149	120.235085	-13.308218	9.091842	120.085182	46.545956	-4.170191	123.200737	40.959122	41.096527	120.170364	43.752539	18.463168	121.6855505	-70.368975	-0.279484	118.4848135
-4.516166	-13.540006	120.377686	-13.234307	9.13464	120.09803	46.650784	-4.159373	123.34095	40.983105	41.082878	120.14151	43.8169445	18.4617525	121.74123	-70.2855585	-0.192472500000001	118.45483
-5.047073	-14.080302	120.513626	-13.175251	9.115026	120.137108	46.733387	-4.188579	123.569801	41.014565	41.012783	120.113464	43.873976	18.412102	121.8416325	-70.224478	-0.18205	118.4325835
-5.888242	-14.841858	120.90744	-13.090742	8.928255	120.214256	46.853863	-4.347584	123.95874	41.064762	40.802418	120.15181	43.9593125	18.227417	122.055275	-70.1407965	-0.370907000000003	118.373237
-6.435977	-15.33378	121.089111	-13.055868	8.731418	120.272125	46.936325	-4.534059	124.272659	41.093544	40.584396	120.136551	44.0149345	18.0251685	122.204605	-70.1266705	-0.5623325	118.339645
-6.999165	-15.802831	121.293808	-13.034098	8.509518	120.31076	47.001488	-4.764284	124.602798	41.134487	40.344002	120.176163	44.0679875	17.789859	122.3894805	-70.1361835	-0.770823	118.2320395
-7.536618	-16.281023	121.40416	-13.022648	8.287303	120.341362	47.033508	-5.012462	124.899223	41.170704	40.111797	120.200989	44.102106	17.5496675	122.550106	-70.147402	-0.975061500000002	118.132618
-8.271154	-16.699978	121.530106	-13.035915	8.080043	120.370972	47.053493	-5.250517	125.080681	41.176044	39.906353	120.185699	44.1147685	17.327918	122.63319	-70.1865985	-1.167832	118.108754
-9.052097	-17.080282	121.591019	-13.064806	7.89598	120.416817	47.017323	-5.439434	125.15786	41.136566	39.710506	120.113281	44.0769445	17.135536	122.6355705	-70.2065565	-1.343576	118.1980635
-9.758347	-17.395378	121.733345	-13.086544	7.731326	120.472214	46.983459	-5.591719	125.114204	41.064381	39.55164	119.939659	44.02392	16.9799605	122.5269315	-70.197008	-1.5173085	118.4174965
-10.88459	-17.800707	121.796272	-13.097548	7.537412	120.584152	46.963646	-5.762217	124.927208	40.939789	39.329865	119.715942	43.9517175	16.783824	122.321575	-70.1468135	-1.709	118.846729
-11.642087	-18.030432	121.897888	-13.096937	7.448683	120.682014	46.982391	-5.848052	124.822029	40.887924	39.220791	119.612885	43.9351575	16.6863695	122.217457	-70.1290315	-1.7890035	119.146571
-12.407816	-18.257368	121.881691	-13.07309	7.37182	120.778763	46.994328	-5.914452	124.761093	40.871544	39.150898	119.600853	43.932936	16.618223	122.180973	-70.079116	-1.874583	119.376553
-13.341397	-18.415098	121.948639	-13.046114	7.307546	120.878639	47.065216	-6.001023	124.742485	40.899128	39.073063	119.650589	43.982172	16.53602	122.196537	-70.0744	-1.920928	119.560741
-14.18214	-18.46208	122.030533	-13.004829	7.213228	120.964859	47.129166	-6.113045	124.758659	40.940235	38.981163	119.708015	44.0347005	16.434059	122.233337	-70.0443585	-2.007603	119.696381
-15.032201	-18.527382	122.014496	-12.955451	7.099651	121.043694	47.181847	-6.266433	124.751976	41.005978	38.859818	119.784126	44.0939125	16.2966925	122.268051	-70.0048145	-2.0973905	119.819337
-15.927352	-18.546719	122.029449	-12.900021	6.957603	121.10434	47.252193	-6.454103	124.70636	41.085186	38.679512	119.83181	44.1686895	16.1127045	122.269085	-69.9687315	-2.1974985	119.939595
-17.358456	-18.562153	121.969292	-12.819099	6.725507	121.195374	47.309147	-6.773995	124.600113	41.212414	38.388531	119.821594	44.2607805	15.807268	122.2108535	-69.8989785	-2.356254	120.1798945
-18.288065	-18.487881	121.967674	-12.760623	6.577304	121.214035	47.360878	-6.998678	124.505493	41.30209	38.161495	119.782471	44.331484	15.5814085	122.143982	-69.85273	-2.4268005	120.284088
-19.24468	-18.383385	121.900963	-12.698184	6.435211	121.196663	47.429207	-7.218671	124.38028	41.394238	37.956573	119.734749	44.4117225	15.368951	122.0575145	-69.8080905	-2.498529	120.3358115
-20.145771	-18.301033	121.764847	-12.632463	6.279813	121.151413	47.502884	-7.439459	124.170776	41.51445	37.747601	119.624451	44.508667	15.154071	121.8976135	-69.773593	-2.594445	120.4052125
-21.286997	-18.088955	121.647606	-12.556714	6.119764	121.061157	47.5424	-7.656715	123.839905	41.619629	37.545277	119.428802	44.5810145	14.944281	121.6343535	-69.6944425	-2.704753	120.4879605
-22.313496	-17.874525	121.499588	-12.476752	5.962541	120.953583	47.521206	-7.84083	123.397293	41.70142	37.335346	119.152	44.611313	14.747258	121.2746465	-69.564817	-2.822176	120.6325195
-23.330379	-17.623091	121.350769	-12.388282	5.798961	120.840645	47.474216	-7.965448	122.805382	41.765251	37.119343	118.792938	44.6197335	14.5769475	120.79916	-69.3962975	-2.9790255	120.88213
-24.883593	-17.225132	121.262444	-12.210266	5.6068	120.748886	47.358051	-8.079622	121.846321	41.803505	36.855396	118.221298	44.580778	14.387887	120.0338095	-69.00131	-3.174287	121.4639625
-25.942261	-16.883329	121.388115	-12.09573	5.506546	120.777878	47.289299	-8.09357	121.281799	41.822178	36.725803	117.867722	44.5557385	14.3161165	119.5747605	-68.7471985	-3.3030245	121.9809955
-26.874304	-16.556726	121.497704	-11.977876	5.424142	120.877373	47.267372	-8.078348	120.789825	41.796535	36.654156	117.607414	44.5319535	14.287904	119.1986195	-68.4877055	-3.43962	122.5561265
-27.822298	-16.25968	121.695877	-11.880346	5.339927	121.007332	47.228012	-7.997118	120.285355	41.741028	36.60416	117.351654	44.48452	14.303521	118.8185045	-68.245212	-3.623667	123.1961595
-28.911247	-15.841286	121.941628	-11.824296	5.261765	121.104904	47.080555	-7.828637	119.647827	41.613132	36.546577	117.039169	44.3468435	14.35897	118.343498	-67.9954355	-3.83544	123.86631
-29.77615	-15.452991	122.144737	-11.770151	5.197105	121.127701	46.798164	-7.60394	118.811485	41.404812	36.51392	116.65686	44.101488	14.45499	117.7341725	-67.64179	-4.06078	124.5212295
-30.659008	-15.07345	122.334099	-11.748635	5.131536	121.066757	46.451698	-7.422026	117.956329	41.133694	36.476929	116.143509	43.792696	14.5274515	117.049919	-67.289966	-4.2643795	125.083595
-31.896152	-14.494019	122.596016	-11.718222	5.038291	120.94458	46.043869	-7.229587	116.426537	40.796516	36.418472	115.345909	43.4201925	14.5944425	115.886223	-66.8566365	-4.5178605	126.002937
-32.724583	-14.085692	122.781181	-11.705608	4.967959	120.881363	45.841724	-7.130012	115.632164	40.577412	36.402977	114.923264	43.209568	14.6364825	115.277714	-66.620784	-4.7005645	126.485012
-33.278854	-13.701853	122.931244	-11.695574	4.915312	120.880463	45.637478	-7.030231	115.007957	40.347797	36.452969	114.74968	42.9926375	14.711369	114.8788185	-66.3837855	-4.880745	126.8821075
-33.809231	-13.319592	123.16153	-11.716553	4.864982	120.919609	45.47541	-6.967494	114.539467	40.24086	36.451527	114.569473	42.858135	14.7420165	114.55447	-66.291241	-5.0120525	127.284748
-34.142685	-13.002473	123.493492	-11.730206	4.860062	121.029518	45.327534	-6.946886	114.27301	40.131081	36.472519	114.413773	42.7293075	14.7628165	114.3433915	-66.1897195	-5.0426925	127.7156445
-34.581451	-12.671248	123.759041	-11.761914	4.867964	121.145081	45.209282	-6.945838	114.096138	40.071136	36.464195	114.280144	42.640209	14.7591785	114.188141	-66.164037	-5.0232505	128.102021
-34.970543	-12.196132	124.023148	-11.767915	4.870427	121.271935	45.132774	-6.971946	114.063477	40.015968	36.42178	114.14901	42.574371	14.724917	114.1062435	-66.110201	-4.984063	128.4376265
-35.359173	-11.648533	124.295807	-11.800159	4.713842	121.38044	45.119442	-7.063605	114.251472	39.949593	36.331318	114.032005	42.5345175	14.6338565	114.1417385	-66.1348355	-5.2061725	128.6191415
-35.539406	-11.284731	124.334442	-11.786566	4.613163	121.432938	45.186512	-7.175265	114.498055	39.966408	36.246265	114.023865	42.57646	14.5355	114.26096	-66.149592	-5.309174	128.604916
-35.574642	-10.947504	124.301895	-11.810578	4.478928	121.431641	45.259663	-7.284843	114.865639	40.037121	36.173065	113.920067	42.648392	14.444111	114.392853	-66.269548	-5.486255	128.470429
-35.527309	-10.619911	124.23468	-11.808567	4.394232	121.395943	45.320572	-7.354294	115.285828	40.058918	36.086861	113.853409	42.689745	14.3662835	114.5696185	-66.306879	-5.5778195	128.2222675
-35.403996	-10.292933	124.091545	-11.829234	4.308475	121.333374	45.416824	-7.391172	115.731796	40.089043	36.020832	113.817894	42.7529335	14.31483	114.774845	-66.4114015	-5.69788	127.891903
-35.185837	-9.925306	123.89817	-11.806816	4.281075	121.241318	45.569794	-7.384632	116.182419	40.127659	35.99374	113.762871	42.8487265	14.304554	114.972645	-66.4623585	-5.742404	127.509991
-34.881138	-9.449984	123.681198	-11.780993	4.329226	121.102188	45.723576	-7.339394	116.660706	40.153542	35.996387	113.723183	42.938559	14.3284965	115.1919445	-66.500545	-5.6700445	127.0124315
-34.24057	-8.568875	123.256432	-11.706767	4.397182	120.897102	45.994423	-7.173528	117.338203	40.192509	36.061352	113.760948	43.093466	14.443912	115.5495755	-66.507	-5.649548	126.2446285
-33.711399	-7.90695	122.803711	-11.592273	4.457996	120.717667	46.178261	-7.039921	117.820427	40.305607	36.132942	113.909569	43.241934	14.5465105	115.864998	-66.42648	-5.6305185	125.570336
-33.192963	-7.128534	122.273781	-11.448409	4.548483	120.479263	46.541492	-6.982843	118.299988	40.549175	36.200047	114.084862	43.5453335	14.608602	116.192425	-66.4421515	-5.511636	124.766101
-32.68174	-6.326196	121.554161	-11.236561	4.65765	120.14325	46.8335	-6.943995	118.846001	40.943981	36.275127	114.369324	43.8887405	14.665566	116.6076625	-66.3618625	-5.350266	123.6788375
-32.075817	-5.526918	120.604256	-10.971335	4.695444	119.655777	47.162094	-6.99185	119.352463	41.427162	36.301304	114.743599	44.294628	14.654727	117.048031	-66.237298	-5.263839	122.263523
-31.441242	-4.578962	119.657722	-10.720954	4.735569	119.139587	47.414211	-7.080487	119.672432	41.909046	36.251305	115.050629	44.6616285	14.585409	117.3615305	-66.1035365	-5.114271	120.9176435
-30.816004	-3.495221	118.754326	-10.502852	4.767762	118.648338	47.533459	-7.205942	119.843819	42.357346	36.204018	115.342453	44.9454025	14.499038	117.593136	-65.9511065	-4.963514	119.70354
-29.928743	-1.823715	117.6548	-10.290972	4.863824	118.011406	47.664158	-7.387834	119.691681	42.877758	36.109604	115.636734	45.270958	14.360885	117.6642075	-65.852902	-4.633237	118.3586045
-29.388491	-0.635128	117.006828	-10.191087	5.007456	117.563309	47.71693	-7.367291	119.442627	43.060852	36.166798	115.692009	45.388891	14.3997535	117.567318	-65.771065	-4.3848415	117.5593
-28.847813	0.702677	116.451645	-10.121742	5.233531	117.13829	47.753819	-7.22061	119.052544	43.152477	36.283363	115.585922	45.453148	14.5313765	117.319233	-65.696632	-4.0643145	116.957347
-28.359461	2.12798	116.028931	-10.059878	5.530062	116.742752	47.804569	-6.989641	118.644798	43.189171	36.468872	115.367821	45.49687	14.7396155	117.0063095	-65.616626	-3.6794915	116.4791945
-27.87534	3.482879	115.522194	-9.971378	5.806184	116.347733	47.874359	-6.775591	118.305611	43.232975	36.619274	115.104721	45.553667	14.9218415	116.705166	-65.496423	-3.3094735	115.9903
-27.413347	4.920925	115.101639	-9.866757	6.015065	116.008804	47.970329	-6.621977	117.940208	43.303886	36.722328	114.780655	45.6371075	15.0501755	116.3604315	-65.3706215	-3.0200455	115.6571765
-26.910999	6.41199	114.819527	-9.72514	6.110011	115.742134	48.052494	-6.569597	117.470757	43.415676	36.735363	114.364922	45.734085	15.082883	115.9178395	-65.184365	-2.862861	115.5664285
-26.333818	8.626037	114.862633	-9.475345	6.022476	115.622673	48.021461	-6.665532	116.551949	43.568604	36.568405	113.742874	45.7950325	14.9514365	115.1474115	-64.7457225	-2.9064845	116.0979345
-25.938168	10.193776	115.044876	-9.35405	5.880363	115.722778	48.013817	-6.831245	115.901291	43.652245	36.410366	113.398323	45.833031	14.7895605	114.649807	-64.541131	-3.0288345	116.795749
-25.542038	11.780546	115.368271	-9.279588	5.741614	115.925743	47.956322	-6.966501	115.35939	43.696682	36.277851	113.18103	45.826502	14.655675	114.27021	-64.385678	-3.172447	117.581276
-25.147346	13.370492	115.714729	-9.276151	5.638173	116.149811	47.865208	-7.032207	114.870628	43.724518	36.262436	113.150742	45.794863	14.6151145	114.010685	-64.347165	-3.3387685	118.288937
-24.778137	15.071747	116.109215	-9.334347	5.580518	116.332306	47.740009	-7.021912	114.398361	43.697678	36.346867	113.323021	45.7188435	14.6624775	113.860691	-64.3875375	-3.5014415	118.803921
-24.378798	16.73027	116.365982	-9.433085	5.600731	116.46801	47.579399	-6.954285	114.053215	43.645329	36.51342	113.649734	45.612364	14.7795675	113.8514745	-64.478534	-3.5781055	119.0845455
-23.95962	18.498018	116.672729	-9.604676	5.697186	116.617378	47.410629	-6.868394	114.050484	43.614853	36.772789	114.200356	45.512741	14.9521975	114.12542	-64.722093	-3.5578255	119.109336
-23.326931	21.112705	117.399178	-9.985826	6.026347	117.071327	47.29034	-6.650526	114.674675	43.60778	37.281292	115.326859	45.44906	15.315383	115.000767	-65.420712	-3.262689	119.141887
-22.889931	22.952753	117.914032	-10.291842	6.388944	117.544678	47.339626	-6.372632	115.434029	43.558128	37.65773	116.223953	45.448877	15.642549	115.828991	-66.032561	-2.864661	119.260365
-22.429285	24.7686	118.458809	-10.582317	6.809653	118.100449	47.441391	-6.038413	116.446999	43.449196	37.994003	117.092049	45.4452935	15.977795	116.769524	-66.6099275	-2.358489	119.431374
-21.958607	26.505508	118.964432	-10.833012	7.197681	118.724609	47.597748	-5.677694	117.604683	43.375404	38.36311	117.879463	45.486576	16.342708	117.742073	-67.1526	-1.947346	119.707145
-21.387785	28.187408	119.399658	-11.018271	7.491668	119.351563	47.831551	-5.368649	118.688835	43.258564	38.704975	118.539658	45.5450575	16.668163	118.6142465	-67.5815995	-1.684827	120.0888795
-20.99868	29.903826	119.887749	-11.175587	7.725032	119.974197	48.070316	-5.083967	119.641541	43.112602	39.009521	119.113144	45.591459	16.962777	119.3773425	-67.942633	-1.512713	120.5710515
-20.476086	31.538694	120.336655	-11.306479	7.904275	120.587158	48.328846	-4.834232	120.470299	42.943634	39.31934	119.724831	45.63624	17.242554	120.097565	-68.249198	-1.434004	121.076751
-19.820578	33.95813	121.284866	-11.462192	8.10378	121.515297	48.731712	-4.457569	121.375572	42.684437	39.761749	120.759239	45.7080745	17.65209	121.0674055	-68.6324585	-1.44453	121.9631885
-19.361097	35.538155	122.031334	-11.535394	8.196537	122.111496	48.945339	-4.241962	121.740387	42.507877	40.069355	121.49855	45.726608	17.9136965	121.6194685	-68.797396	-1.5206225	122.6035235
-18.885065	37.099106	122.839973	-11.571909	8.296394	122.632408	49.070324	-4.017975	122.08387	42.287785	40.359001	122.289948	45.6790545	18.170513	122.186909	-68.8228725	-1.577725	123.077907
-18.557165	38.643925	123.683014	-11.601729	8.424921	123.061386	49.176025	-3.793768	122.380463	42.160652	40.630157	123.188255	45.6683385	18.4181945	122.784359	-68.8717965	-1.5683525	123.338413
-18.07711	40.167721	124.433807	-11.611173	8.60939	123.414955	49.274414	-3.511112	122.710968	42.046661	40.957481	124.134323	45.6605375	18.7231845	123.4226455	-68.8828835	-1.5044045	123.4072645
-17.757334	41.725109	125.205612	-11.625973	8.859881	123.722374	49.332989	-3.193436	123.07061	41.911678	41.275063	125.05159	45.6223335	19.0408135	124.0611	-68.8742795	-1.3210515	123.383648
-17.429466	43.187351	125.821815	-11.643324	9.158461	124.016426	49.386028	-2.929642	123.422112	41.821011	41.561325	125.826195	45.6035195	19.3158415	124.6241535	-68.8901675	-0.998919499999996	123.4086985
-16.91226	45.349903	126.479446	-11.692431	9.607452	124.473251	49.428555	-2.650051	123.986732	41.79586	41.882523	126.651634	45.6122075	19.616236	125.319183	-68.9970695	-0.401332	123.627319
-16.653248	46.717365	126.820435	-11.641572	9.781362	124.711021	49.445347	-2.575879	124.346588	41.85379	42.0168	127.007965	45.6495685	19.7204605	125.6772765	-68.9327125	-0.157736500000002	123.7447655
-16.241873	47.649551	127.206589	-11.685732	9.905911	124.938332	49.492661	-2.62024	124.650322	41.880398	42.054592	127.213943	45.6865295	19.717176	125.9321325	-69.0579935	0.0946460000000009	123.9445315
-16.018188	47.730469	127.242088	-11.721262	9.910722	125.103317	49.470634	-2.735526	124.852715	41.888939	42.019131	127.235985	45.6797865	19.6418025	126.04435	-69.1223105	0.179641499999999	124.162284
-15.767563	47.423645	126.936531	-11.795959	9.837292	125.224411	49.418373	-2.896136	124.929199	41.868366	41.884991	127.128624	45.6433695	19.4944275	126.0289115	-69.2352875	0.180156499999999	124.4199105
-15.404548	46.991291	126.69371	-11.877012	9.724474	125.303009	49.381081	-3.10959	124.901306	41.865631	41.709362	126.915672	45.623356	19.299886	125.908489	-69.37738	0.149062000000001	124.697529
-15.061138	46.410069	126.518074	-11.954936	9.576662	125.335312	49.327423	-3.340373	124.81427	41.958	41.587605	126.46582	45.6427115	19.123616	125.640045	-69.5525835	0.0297079999999994	125.030579
-14.489667	45.499237	126.137634	-12.005521	9.377478	125.203064	49.178455	-3.608074	124.489807	42.279491	41.673248	125.074944	45.728973	19.032587	124.7823755	-69.740015	-0.277631	125.6237525
-14.116599	44.85606	125.83728	-11.958212	9.284829	124.974457	49.127666	-3.746561	124.090469	42.459824	41.662567	123.828056	45.793745	18.958003	123.9592625	-69.710169	-0.388345000000001	125.9896515
-13.684771	44.228855	125.414421	-11.836329	9.246827	124.667236	49.166046	-3.850439	123.601768	42.546192	41.57748	122.438408	45.856119	18.8635205	123.020088	-69.528777	-0.369866500000001	126.314384
-13.213468	43.660225	124.894989	-11.7028	9.253264	124.333061	49.276299	-3.942597	123.086967	42.569946	41.336327	121.246193	45.9231225	18.696865	122.16658	-69.3287225	-0.190337	126.499542
-12.728786	43.093639	124.428246	-11.490818	9.244556	123.992241	49.401329	-4.010551	122.584785	42.570152	41.086369	120.287003	45.9857405	18.537909	121.435894	-68.9673765	-0.0487970000000004	126.548588
-12.297564	42.463116	124.021706	-11.313508	9.236852	123.697723	49.581478	-4.115489	122.075844	42.598579	40.882423	119.583939	46.0900285	18.383467	120.8298915	-68.7170445	0.0902369999999983	126.5655545
-11.778706	41.823639	123.531342	-11.19325	9.236344	123.439011	49.797005	-4.301602	121.524559	42.739285	40.77034	119.19558	46.268145	18.234369	120.3600695	-68.654645	0.238319000000004	126.5179525
-10.927011	40.786587	122.89534	-11.085035	9.168669	123.093887	50.138943	-4.784961	120.70932	43.036644	40.636761	118.830956	46.5877935	17.9259	119.770138	-68.7578635	0.411438	126.417636
-10.441348	40.174427	122.486664	-11.037247	9.119418	122.912552	50.377689	-5.206527	120.100212	43.188766	40.562786	118.770531	46.7832275	17.6781295	119.4353715	-68.8577215	0.560706499999998	126.3897325
-9.91342	39.562218	122.209335	-10.998013	9.038451	122.801422	50.520462	-5.574542	119.221519	43.300972	40.419533	118.773865	46.910717	17.4224955	118.997692	-68.906743	0.6544065	126.605152
-9.328354	38.910969	122.019073	-10.989699	8.978243	122.717628	50.474464	-5.68423	118.577194	43.377625	40.256126	118.812355	46.9260445	17.285948	118.6947745	-68.9054425	0.670538000000001	126.7404815
-8.768534	38.315357	121.778358	-10.984632	8.905702	122.645653	50.180405	-5.613505	118.258324	43.444073	40.094814	118.744492	46.812239	17.2406545	118.501408	-68.781503	0.570749500000002	126.789898
-8.079776	37.659111	121.625816	-10.983026	8.831671	122.575462	49.750771	-5.432074	118.008377	43.526615	39.952568	118.657745	46.638693	17.260247	118.333061	-68.604745	0.403095	126.817863
-7.482542	37.084724	121.563698	-11.001659	8.784892	122.521294	49.399384	-5.282986	117.961327	43.597733	39.799011	118.564522	46.4985585	17.2580125	118.2629245	-68.5018765	0.311771499999999	126.7796635
-6.570708	36.311028	121.448532	-11.072801	8.76877	122.424843	49.161057	-5.337532	118.008194	43.619911	39.654316	118.52182	46.390484	17.158392	118.265007	-68.536086	0.379148000000001	126.584679
-5.92225	35.81955	121.507729	-11.160733	8.812269	122.397911	49.109249	-5.347796	118.127731	43.585785	39.649586	118.603745	46.347517	17.150895	118.365738	-68.668983	0.473643000000003	126.430084
-5.242341	35.365353	121.533585	-11.265585	8.882749	122.395203	49.042454	-5.294605	118.326248	43.511242	39.719368	118.77562	46.276848	17.2123815	118.550934	-68.808018	0.553116499999998	126.239472
-4.524043	34.929718	121.66246	-11.416793	8.977426	122.446533	48.958935	-5.192272	118.520531	43.421894	39.810989	118.98037	46.1904145	17.3093585	118.7504505	-69.0240005	0.645493500000001	126.1426155
-3.900892	34.517754	121.73983	-11.562408	9.079044	122.518433	48.846958	-5.058939	118.764938	43.322021	39.950623	119.170914	46.0844895	17.445842	118.967926	-69.2093055	0.712246	126.06894
-3.249101	34.237106	121.889793	-11.747854	9.194021	122.630646	48.737343	-4.900156	118.99382	43.186249	40.10434	119.346619	45.961796	17.602092	119.1702195	-69.457504	0.78595	126.0910725
-2.581557	33.981308	122.014236	-11.938754	9.3074	122.747597	48.617779	-4.717173	119.204124	42.991398	40.279991	119.532646	45.8045885	17.781409	119.368385	-69.6820965	0.833390999999999	126.126809
-1.496981	33.555119	122.232567	-12.263477	9.481261	122.914352	48.380051	-4.391503	119.494835	42.669571	40.51075	119.78949	45.524811	18.0596235	119.6421625	-70.051765	0.902898499999999	126.1865415
-0.800704	33.30072	122.240532	-12.478149	9.576493	122.999062	48.201134	-4.158775	119.693375	42.468235	40.664822	119.942894	45.3346845	18.2530235	119.8181345	-70.2909825	0.899962499999997	126.1799895
-0.176429	33.228813	122.423126	-12.716391	9.660454	123.06398	48.011868	-3.926502	119.928787	42.244816	40.854053	120.141182	45.128342	18.4637755	120.0349845	-70.561124	0.857132499999999	126.0929755
0.494186	33.13282	122.554565	-12.946181	9.753788	123.090614	47.849617	-3.745833	120.153717	42.014389	41.019421	120.419983	44.932003	18.636794	120.28685	-70.824365	0.870781999999998	125.894378
1.206616	33.040352	122.648834	-13.151897	9.867641	123.103783	47.666492	-3.563571	120.454254	41.812035	41.168602	120.724068	44.7392635	18.8025155	120.589161	-71.0430575	0.932766500000003	125.618405
1.851464	32.960899	122.766495	-13.363968	9.998323	123.092712	47.506172	-3.431251	120.782402	41.680305	41.335747	121.024635	44.5932385	18.952248	120.9035185	-71.3211745	1.044398	125.2819055
2.465372	32.907875	122.922707	-13.57037	10.159001	123.067307	47.346165	-3.342289	121.084747	41.572411	41.464237	121.351097	44.459288	19.060974	121.217922	-71.600028	1.257028	124.916692
3.382414	33.106457	123.037483	-13.82644	10.462122	122.964516	47.085686	-3.211087	121.483681	41.468224	41.62672	121.740402	44.276955	19.2078165	121.6120415	-71.929835	1.7164275	124.3169905
4.137522	33.069038	122.8871	-13.952063	10.679347	122.856506	46.952721	-3.149386	121.610733	41.431557	41.701324	121.880814	44.192139	19.275969	121.7457735	-72.096265	2.082725	123.9672385
4.657048	33.182472	122.883514	-14.040293	10.84691	122.725235	46.840328	-3.097419	121.646439	41.408756	41.746296	121.847084	44.124542	19.3244385	121.7467615	-72.205128	2.3693815	123.7037085
5.469131	33.170277	122.522667	-14.091867	10.957747	122.574615	46.734615	-3.069272	121.57254	41.378494	41.789902	121.671883	44.0565545	19.360315	121.6222115	-72.2402885	2.555179	123.5270185
5.984468	33.204876	122.270271	-14.13627	10.993138	122.416672	46.666878	-3.066527	121.364197	41.332523	41.776173	121.413353	43.9997005	19.354823	121.388775	-72.2722405	2.631453	123.444569
6.458366	33.227314	122.068741	-14.168966	10.930916	122.234848	46.595142	-3.084641	121.130051	41.241032	41.731842	121.149254	43.918087	19.3236005	121.1396525	-72.256019	2.5382315	123.3300435
6.857729	33.266468	121.895691	-14.209369	10.826691	122.015785	46.511261	-3.109605	120.868683	41.139851	41.669716	120.934128	43.825556	19.2800555	120.9014055	-72.244294	2.3733265	123.1301645
7.575345	33.301418	121.540939	-14.302109	10.637213	121.647766	46.430248	-3.221292	120.518768	40.978931	41.554493	120.72052	43.7045895	19.1666005	120.619644	-72.3088075	2.1078255	122.675888
8.007264	33.326454	121.393112	-14.404428	10.545504	121.334648	46.32246	-3.274275	120.371651	40.880333	41.526665	120.607231	43.6013965	19.126195	120.489441	-72.4102525	1.964813	122.179855
8.462523	33.347469	121.095451	-14.565921	10.503365	120.933083	46.168026	-3.306463	120.232407	40.719444	41.513241	120.527817	43.443735	19.103389	120.380112	-72.575577	1.903341	121.486054
8.798185	33.455914	120.747589	-14.757053	10.520557	120.438026	45.983456	-3.289814	120.064453	40.52021	41.526703	120.386482	43.251833	19.1184445	120.2254675	-72.765939	1.9226695	120.6505845
9.05004	33.545631	120.274605	-14.986728	10.570106	119.902763	45.720356	-3.247996	119.851768	40.296665	41.54998	120.135498	43.0085105	19.150992	119.993633	-72.9819665	1.98922	119.811893
9.280823	33.619995	119.741058	-15.213866	10.637721	119.33596	45.437302	-3.219532	119.583061	40.082497	41.580879	119.851006	42.7598995	19.1806735	119.7170335	-73.1876315	2.0947685	118.9548865
9.463866	33.78978	119.288956	-15.422559	10.744591	118.782364	45.163868	-3.216083	119.286407	39.872005	41.562611	119.564056	42.5179365	19.173264	119.4252315	-73.3630545	2.315918	118.1394965
9.673992	34.108437	118.592628	-15.666827	10.909534	118.092659	44.793011	-3.196451	118.724739	39.632927	41.549828	119.011559	42.212969	19.1766885	118.868149	-73.546623	2.6423795	117.317169
9.829649	34.337704	118.12204	-15.751112	10.995276	117.730965	44.57935	-3.122927	118.200279	39.502636	41.536289	118.576584	42.040993	19.206681	118.3884315	-73.543217	2.783871	117.0734985
10.026763	34.555645	117.647682	-15.764807	11.028722	117.449677	44.431843	-3.055459	117.611443	39.387814	41.528191	118.108765	41.9098285	19.236366	117.860104	-73.4394425	2.821078	117.03925
10.239542	34.783657	117.232681	-15.696661	11.015554	117.222046	44.338234	-2.976632	117.028961	39.323105	41.50322	117.701027	41.8306695	19.263294	117.364994	-73.2239915	2.767814	117.079098
10.442902	35.031067	116.93177	-15.580222	10.965491	117.047295	44.268902	-2.894979	116.493187	39.314968	41.463593	117.432129	41.791935	19.284307	116.962658	-72.952379	2.646675	117.131932
10.642132	35.281048	116.695084	-15.426185	10.912685	116.923569	44.216629	-2.832099	116.012573	39.369896	41.418518	117.180122	41.7932625	19.2932095	116.5963475	-72.6456325	2.5321605	117.2507905
10.831242	35.513229	116.488098	-15.281728	10.886878	116.838249	44.173862	-2.787969	115.59639	39.357941	41.408733	117.012939	41.7659015	19.310382	116.3046645	-72.3293575	2.463374	117.3718335
11.157985	35.838917	116.245209	-15.120205	10.925879	116.756401	44.098095	-2.727532	115.132309	39.465107	41.444515	116.811874	41.781601	19.3584915	115.9720915	-72.022011	2.4932665	117.5407105
11.353567	36.028633	116.144714	-15.044303	10.952934	116.66465	44.090958	-2.689388	114.941833	39.544582	41.473675	116.68763	41.81777	19.3921435	115.8147315	-71.906376	2.5137245	117.5145685
11.557332	36.168041	116.049805	-15.002131	10.962729	116.536018	44.126431	-2.666138	114.838722	39.604855	41.537621	116.655525	41.865643	19.4357415	115.7471235	-71.869905	2.4897165	117.3249125
11.752609	36.24736	115.927711	-14.983657	10.976734	116.388786	44.151535	-2.650781	114.752892	39.584064	41.618656	116.655754	41.8677995	19.4839375	115.704323	-71.8351135	2.4695305	117.073249
11.940149	36.282833	115.782036	-14.965722	10.984362	116.262367	44.169556	-2.65756	114.671799	39.485405	41.681202	116.680275	41.8274805	19.511821	115.676037	-71.7589245	2.456903	116.848697
12.148248	36.272488	115.661705	-14.957926	10.981515	116.167679	44.18372	-2.680003	114.634308	39.435059	41.724819	116.636147	41.8093895	19.522408	115.6352275	-71.7252415	2.440622	116.7001305
12.364102	36.207291	115.611473	-14.944899	10.962596	116.128433	44.222317	-2.723143	114.654961	39.400585	41.732658	116.674042	41.811451	19.5047575	115.6645015	-71.701249	2.4204345	116.5923645
12.753829	35.989609	115.696716	-14.9113	10.893892	116.169739	44.324989	-2.798037	114.881721	39.357815	41.660229	116.895164	41.841402	19.431096	115.8884425	-71.664002	2.356688	116.4510355
13.024624	35.778687	115.86113	-14.895497	10.837977	116.25824	44.414444	-2.871572	115.157532	39.342327	41.562466	117.19384	41.8783855	19.345447	116.175686	-71.6693795	2.330507	116.340794
13.27585	35.543964	116.114738	-14.928037	10.740193	116.39904	44.501049	-2.996895	115.532639	39.327335	41.461849	117.581581	41.914192	19.232477	116.55711	-71.770266	2.247909	116.24097
13.514912	35.269325	116.434731	-14.977893	10.624857	116.576836	44.530567	-3.15633	115.971252	39.317329	41.331902	118.020203	41.923948	19.087786	116.9957275	-71.879734	2.161928	116.1579445
13.717845	34.949242	116.805443	-15.041471	10.462385	116.770599	44.521008	-3.366758	116.420662	39.329426	41.151577	118.510796	41.925217	18.8924095	117.465729	-72.008159	2.0323605	116.075469
13.857071	34.575718	117.206833	-15.128581	10.262312	116.975716	44.503403	-3.651931	116.851891	39.36618	40.923645	119.004547	41.9347915	18.635857	117.928219	-72.1919535	1.888767	116.023213
13.936849	34.173393	117.597534	-15.208143	10.018855	117.169281	44.453094	-3.98626	117.234398	39.415359	40.648014	119.479797	41.9342265	18.330877	118.3570975	-72.3505125	1.706833	115.9814645
13.953722	33.44389	118.134605	-15.289785	9.632971	117.417572	44.380905	-4.520549	117.712875	39.540756	40.194794	120.11454	41.9608305	17.8371225	118.9137075	-72.5404005	1.4288195	115.9214365
13.882952	32.911446	118.446823	-15.310661	9.398101	117.531601	44.348553	-4.868571	117.983124	39.66507	39.894279	120.481537	42.0068115	17.512854	119.2323305	-72.6281335	1.283348	115.8308715
13.782026	32.351406	118.687248	-15.313528	9.194743	117.620445	44.33691	-5.174519	118.208588	39.788975	39.617249	120.790848	42.0629425	17.221365	119.499718	-72.6899985	1.168121	115.741172
13.660955	31.780455	118.864128	-15.290796	9.040371	117.66468	44.341331	-5.429283	118.421532	39.904949	39.366779	121.056427	42.12314	16.968748	119.7389795	-72.704732	1.111994	115.5903805
13.550624	31.20113	118.960312	-15.265857	8.934278	117.721245	44.363335	-5.638804	118.591675	40.005665	39.166962	121.238342	42.1845	16.764079	119.9150085	-72.716214	1.104477	115.5274815
13.414992	30.660688	119.028664	-15.225235	8.866067	117.77124	44.389973	-5.791761	118.724991	40.100071	39.027344	121.331314	42.245022	16.6177915	120.0281525	-72.695492	1.1143425	115.5143275
13.114463	30.190006	119.10936	-15.188731	8.829525	117.848137	44.427002	-5.901435	118.788422	40.179279	38.923958	121.383965	42.3031405	16.5112615	120.0861935	-72.6806025	1.1477885	115.6100805
12.765847	29.507387	119.104897	-15.14155	8.788848	117.95089	44.483059	-5.981503	118.750916	40.253677	38.806553	121.410225	42.368368	16.412525	120.0805705	-72.651468	1.165171	115.8212095
12.465553	29.083893	119.130554	-15.102471	8.776487	118.003677	44.515335	-5.996201	118.710472	40.285782	38.748299	121.459129	42.4005585	16.376049	120.0848005	-72.6055005	1.176925	115.9225535
12.091754	28.58777	119.198967	-15.070483	8.792332	118.095657	44.571369	-5.974133	118.802002	40.314358	38.734127	121.573982	42.4428635	16.379997	120.187992	-72.5838295	1.204667	116.003322
11.6534	28.04043	119.409309	-15.045216	8.8706	118.301735	44.672619	-5.898202	118.966415	40.3475	38.807873	121.757698	42.5100595	16.4548355	120.3620565	-72.6004915	1.2863645	116.2414135
11.307647	27.447971	119.452751	-15.041007	9.010951	118.617714	44.66769	-5.728656	118.999954	40.31218	38.906757	121.793175	42.489935	16.5890505	120.3965645	-72.571949	1.4328515	116.8388635
10.743167	26.992729	119.482109	-15.005922	9.16394	118.997719	44.603771	-5.534923	118.967346	40.196346	38.976078	121.678749	42.4000585	16.7205775	120.3230475	-72.4119025	1.6073025	117.6723905
10.323509	26.501421	119.657852	-14.947917	9.307628	119.496361	44.711113	-5.352796	119.281319	40.143753	39.081657	121.640717	42.427433	16.8644305	120.461018	-72.323267	1.7508255	118.531704
9.583111	25.759293	120.334671	-14.81296	9.482262	120.391319	44.980007	-4.950565	119.776245	40.252457	39.44421	121.952103	42.616232	17.2468225	120.864174	-72.242152	1.7177015	119.918464
9.06206	25.179878	120.574257	-14.712855	9.52593	120.83564	45.066669	-4.789601	119.889069	40.259491	39.551186	122.100662	42.66308	17.3807925	120.9948655	-72.08879	1.6710675	120.6764145
8.467626	24.645536	120.773354	-14.631529	9.496353	121.110306	45.120998	-4.738214	119.945251	40.259941	39.5564	122.1231	42.6904695	17.409093	121.0341755	-71.9535275	1.583613	121.1864365
7.916571	24.094193	120.884857	-14.548876	9.415492	121.2854	45.138134	-4.709015	119.882225	40.329868	39.570454	122.142387	42.734001	17.4307195	121.012306	-71.831753	1.4002645	121.558494
7.417127	23.571075	120.897415	-14.484209	9.313726	121.342262	45.126732	-4.707668	119.764175	40.40554	39.563416	122.143326	42.766136	17.427874	120.9537505	-71.734554	1.199578	121.7307735
6.852759	23.033607	120.925758	-14.442756	9.223887	121.353363	45.152809	-4.745154	119.616592	40.536835	39.486458	122.067329	42.844822	17.370652	120.8419605	-71.730334	1.077122	121.8647655
6.303445	22.462339	120.880173	-14.418675	9.120286	121.340546	45.16177	-4.808328	119.43705	40.559162	39.459442	122.039238	42.860466	17.325557	120.738144	-71.697816	0.915015	121.942948
5.44647	21.584366	120.622047	-14.41873	9.019083	121.163765	45.056252	-4.85839	119.009354	40.535648	39.370243	121.715477	42.79595	17.2559265	120.3624155	-71.63341	0.782239499999999	121.9651145
4.873512	21.038309	120.397331	-14.4035	8.955965	121.006683	45.028374	-4.871022	118.721603	40.517094	39.344772	121.520218	42.772734	17.236875	120.1209105	-71.579734	0.675055000000004	121.8924555
4.346625	20.507168	120.21563	-14.397222	8.880158	120.846298	45.024979	-4.889709	118.453194	40.523643	39.372131	121.365799	42.774311	17.241211	119.9094965	-71.568755	0.519105	121.7830995
3.809675	19.968504	120.035759	-14.36692	8.790801	120.67585	45.027008	-4.932133	118.157455	40.507214	39.369148	121.237587	42.767111	17.2185075	119.697521	-71.500951	0.363094499999999	121.654179
3.287493	19.372398	119.798676	-14.338141	8.684537	120.511261	45.034386	-4.975091	117.900764	40.470779	39.325432	121.092773	42.7525825	17.1751705	119.4967685	-71.4288645	0.193903500000001	121.5257535
2.74866	18.780676	119.682693	-14.305015	8.60442	120.358322	45.0546	-5.016607	117.718651	40.471188	39.32259	121.028397	42.762894	17.1529915	119.373524	-71.372924	0.0558484999999997	121.34312
2.248907	18.155348	119.583717	-14.270563	8.557463	120.258858	45.073406	-5.014938	117.620575	40.472748	39.335007	121.026825	42.773077	17.1600345	119.3237	-71.314203	-0.0451084999999978	121.194016
1.483669	17.308279	119.497177	-14.253002	8.544662	120.170509	45.106857	-4.97991	117.552719	40.449219	39.350361	121.090019	42.778038	17.1852255	119.321369	-71.284042	-0.0959015000000001	121.019649
0.992454	16.763077	119.546761	-14.26239	8.542809	120.152496	45.128124	-4.957146	117.503067	40.44455	39.381985	121.190964	42.786337	17.2124195	119.3470155	-71.311117	-0.126801499999999	120.9579765
0.50027	16.11511	119.4935	-14.282381	8.519745	120.11911	45.117332	-4.952659	117.438416	40.512371	39.367496	121.234703	42.8148515	17.2074185	119.3365595	-71.3796135	-0.167928500000002	120.9016605
0.017346	15.423402	119.451141	-14.330342	8.470181	120.042297	45.069176	-4.989339	117.303101	40.253918	39.432232	121.461418	42.661547	17.2214465	119.3822595	-71.322231	-0.281084499999999	120.7023345
-0.493019	14.681688	119.365654	-14.389465	8.412004	119.928932	44.98233	-5.071792	117.064964	40.418171	39.29253	121.523666	42.7002505	17.110369	119.294315	-71.4791805	-0.286360999999999	120.563549
-0.989673	13.959572	119.208893	-14.453624	8.343545	119.793495	44.850697	-5.16812	116.830597	40.511936	39.161102	121.526527	42.6813165	16.996491	119.178562	-71.5885645	-0.309400999999998	120.408428
-1.434819	13.241021	119.060242	-14.502565	8.296812	119.664787	44.746868	-5.262377	116.62706	40.502495	39.078991	121.554199	42.6246815	16.908307	119.0906295	-71.6298115	-0.314683000000002	120.2389445
-2.166332	12.026517	118.840996	-14.576447	8.303839	119.511009	44.678215	-5.311039	116.534111	40.577106	39.010529	121.565994	42.6276605	16.849745	119.0500525	-71.7805545	-0.242066999999999	119.9719655
-2.638747	11.137792	118.711052	-14.610021	8.343558	119.404221	44.698383	-5.303667	116.594734	40.516903	39.044888	121.53363	42.607643	16.8706105	119.064182	-71.827685	-0.183494500000002	119.74426
-3.122027	10.217718	118.514122	-14.620402	8.394918	119.273666	44.726696	-5.261515	116.701912	40.435173	39.085865	121.427582	42.5809345	16.912175	119.064747	-71.8217385	-0.122338999999997	119.482585
-3.572819	9.345795	118.322456	-14.623128	8.439919	119.129883	44.784267	-5.208235	116.817429	40.433395	39.102215	121.195946	42.608831	16.94699	119.0066875	-71.855087	-0.0671520000000001	119.2530785
-4.069426	8.34741	118.087234	-14.62316	8.452566	118.966797	44.848843	-5.146122	116.971466	40.358536	39.157162	120.950302	42.6036895	17.00552	118.960884	-71.8500095	-0.100388000000002	118.97271
-4.549259	7.301608	117.950096	-14.61907	8.450327	118.812386	44.933422	-5.097484	117.143463	40.227825	39.236401	120.706917	42.5806235	17.0694585	118.92519	-71.8187635	-0.1688045	118.699582
-5.07242	6.262645	117.802559	-14.611986	8.420612	118.662987	45.042358	-5.04797	117.346405	40.129471	39.306572	120.509933	42.5859145	17.129301	118.928169	-71.8098865	-0.288077000000001	118.397805
-5.896557	4.747811	117.655197	-14.629928	8.351763	118.471001	45.1619	-5.026785	117.714325	40.009041	39.400303	120.282028	42.5854705	17.186759	118.9981765	-71.8453265	-0.483233000000002	117.9438255
-6.411775	3.634356	117.602715	-14.658281	8.306693	118.407867	45.187943	-5.024173	117.929482	39.928635	39.449169	120.104469	42.558289	17.212498	119.0169755	-71.874851	-0.599112000000002	117.7987585
-7.021689	2.5446	117.583572	-14.69129	8.279005	118.353287	45.19236	-5.029664	118.103836	39.87941	39.486816	119.90136	42.535885	17.228576	119.002598	-71.918465	-0.670565999999997	117.703976
-7.628512	1.55911	117.558624	-14.736692	8.259008	118.294014	45.177238	-5.053998	118.254646	39.848007	39.521404	119.65554	42.5126225	17.233703	118.955093	-71.9860065	-0.715686999999999	117.632935
-8.280818	0.521232	117.475739	-14.794254	8.245869	118.20517	45.135422	-5.074453	118.346916	39.812977	39.559204	119.37133	42.4741995	17.2423755	118.859123	-72.0627075	-0.7506375	117.551217
-8.96147	-0.506135	117.39727	-14.847052	8.239479	118.071701	45.096428	-5.105433	118.362595	39.795174	39.596626	119.03492	42.445801	17.2455965	118.6987575	-72.139905	-0.766638500000003	117.4446445
-9.676122	-1.483561	117.262459	-14.914322	8.241339	117.90731	45.032707	-5.141183	118.295433	39.719524	39.622414	118.66671	42.3761155	17.2406155	118.4810715	-72.2047595	-0.757937500000001	117.3335485
-10.789263	-2.776775	117.051971	-15.022114	8.257025	117.589294	44.895218	-5.143239	118.093613	39.586658	39.671532	117.959511	42.240938	17.2641465	118.026562	-72.285166	-0.750096499999998	117.152026
-11.557549	-3.735852	116.838409	-15.10108	8.273264	117.340027	44.814083	-5.123844	117.870865	39.412563	39.676563	117.492851	42.113323	17.2763595	117.681858	-72.315483	-0.729831500000003	116.998196
-12.357655	-4.60698	116.655228	-15.185423	8.288627	117.075348	44.72691	-5.09618	117.653511	39.192886	39.688675	117.146423	41.959898	17.2962475	117.399967	-72.330744	-0.7189935	116.750729
-13.155516	-5.343029	116.507866	-15.254805	8.277293	116.833771	44.636803	-5.071283	117.51342	39.156322	39.678276	116.663208	41.8965625	17.3034965	117.088314	-72.4061725	-0.748910499999997	116.579228
-13.982861	-6.026632	116.405891	-15.326566	8.250868	116.641487	44.595833	-5.084525	117.389557	38.940689	39.677113	116.407516	41.768261	17.296294	116.8985365	-72.421393	-0.794557999999999	116.3844375
-14.862958	-6.768267	116.338943	-15.374853	8.224786	116.509918	44.545826	-5.118192	117.296814	38.837711	39.666862	116.098473	41.6917685	17.274335	116.6976435	-72.4414745	-0.824763000000001	116.3221925
-15.708611	-7.417533	116.34922	-15.424774	8.194687	116.414978	44.484383	-5.133707	117.253288	38.738995	39.685974	115.731659	41.611689	17.2761335	116.4924735	-72.461237	-0.8867595	116.3374825
-16.964296	-8.142091	116.421875	-15.4857	8.18172	116.302742	44.39241	-5.136489	117.173134	38.567379	39.690659	115.370651	41.4798945	17.277085	116.2718925	-72.4512945	-0.913644999999999	116.3335915
-17.814074	-8.544421	116.485306	-15.534595	8.182304	116.271973	44.366558	-5.138427	117.195511	38.447002	39.710445	115.110847	41.40678	17.286009	116.153179	-72.47597	-0.921400999999999	116.390767
-18.729578	-8.918517	116.546928	-15.59522	8.193085	116.250702	44.317783	-5.137382	117.254173	38.209557	39.795357	114.953575	41.26367	17.3289875	116.103874	-72.45411	-0.9428175	116.39753
-19.618277	-9.215238	116.598801	-15.663049	8.202752	116.236069	44.272728	-5.127154	117.281868	38.282845	39.729729	114.869926	41.2777865	17.3012875	116.075897	-72.6038845	-0.8957835	116.396241
-20.489811	-9.403067	116.625725	-15.74941	8.196694	116.232048	44.188534	-5.111312	117.317902	38.202042	39.759068	114.762894	41.195288	17.323878	116.040398	-72.694108	-0.930489999999999	116.423698
-21.31118	-9.486618	116.622673	-15.831574	8.186284	116.206505	44.087322	-5.08878	117.309502	38.114338	39.767662	114.69091	41.10083	17.339441	116.000206	-72.763978	-0.966873	116.412804
-22.150585	-9.49409	116.549171	-15.90101	8.166757	116.149986	43.980179	-5.056463	117.270256	38.020874	39.772015	114.668037	41.0005265	17.357776	115.9691465	-72.8025465	-1.024262	116.3308255
-23.463121	-9.400322	116.338882	-15.979721	8.161693	116.036583	43.893757	-4.969462	117.238594	37.944664	39.874996	114.711998	40.9192105	17.452767	115.975296	-72.8786525	-1.129381	116.09787
-24.288603	-9.236722	116.165421	-16.002007	8.211825	115.966499	43.877312	-4.87833	117.211403	37.919502	39.964104	114.820313	40.898407	17.542887	116.015858	-72.902421	-1.119237	115.91714
-25.065125	-8.9974	116.007126	-16.049847	8.296962	115.937981	43.847481	-4.787423	117.20388	37.885181	40.081902	114.959084	40.866331	17.6472395	116.081482	-72.966025	-1.0533155	115.79448
-25.813118	-8.658894	115.897194	-16.100689	8.40976	115.950188	43.776844	-4.662826	117.202759	37.855034	40.208012	115.128372	40.815939	17.772593	116.1655655	-73.017317	-0.953072999999996	115.7348105
-26.566505	-8.229883	115.879478	-16.151243	8.551684	116.02684	43.708195	-4.514619	117.223953	37.836994	40.358219	115.344177	40.7725945	17.9218	116.284065	-73.0750805	-0.818431999999998	115.769615
-27.34449	-7.748517	115.920197	-16.195215	8.693218	116.15757	43.677528	-4.353748	117.306068	37.807934	40.519287	115.581345	40.742731	18.0827695	116.4437065	-73.133161	-0.696333499999998	115.8714335
-28.115807	-7.189234	115.999046	-16.227041	8.834756	116.314247	43.678333	-4.205327	117.469276	37.795494	40.676601	115.849594	40.7369135	18.235637	116.659435	-73.1909955	-0.566125	115.969059
-29.14876	-6.397863	116.039871	-16.292473	8.995618	116.508064	43.720749	-4.02148	117.771362	37.800537	40.917473	116.262146	40.760643	18.4479965	117.016754	-73.345589	-0.456760500000001	115.999374
-29.792049	-5.824603	116.014519	-16.346773	9.064557	116.556503	43.712227	-3.935973	117.962921	37.773167	41.029583	116.439888	40.742697	18.546805	117.2014045	-73.436243	-0.417691000000001	115.9116015
-30.45558	-5.159913	115.937187	-16.402697	9.096111	116.509262	43.674801	-3.888351	118.063286	37.709339	41.106537	116.523003	40.69207	18.609093	117.2931445	-73.497464	-0.416871	115.7253795
-31.133007	-4.451439	115.776352	-16.470995	9.084613	116.368294	43.608215	-3.874639	118.055405	37.611473	41.135048	116.414413	40.609844	18.6302045	117.234909	-73.551834	-0.4609785	115.501679
-31.78793	-3.774536	115.575897	-16.539152	9.021008	116.154289	43.512302	-3.869002	117.925919	37.496067	41.140453	116.161469	40.5041845	18.6357255	117.043694	-73.5824885	-0.593709499999999	115.264884
-32.405743	-3.111677	115.314224	-16.568697	8.943205	115.904221	43.417824	-3.863415	117.702339	37.366093	41.110703	115.860542	40.3919585	18.623644	116.7814405	-73.5293525	-0.737233999999997	115.0270015
-32.961617	-2.40078	115.168427	-16.61314	8.833883	115.688965	43.497448	-3.913916	117.329681	37.247231	41.085438	115.510979	40.3723395	18.585761	116.42033	-73.5986195	-0.917995000000001	114.9576
-33.810989	-1.091241	115.053543	-16.615934	8.673263	115.498802	43.406368	-3.891741	116.95504	37.033184	41.044121	114.959084	40.219776	18.57619	115.957062	-73.451644	-1.229664	115.040542
-34.39711	-0.250449	115.107635	-16.637512	8.598974	115.48822	43.356167	-3.892075	116.766205	36.90197	41.046665	114.680054	40.1290685	18.577295	115.7231295	-73.4040925	-1.379347	115.2533105
-34.865723	0.679926	115.28978	-16.6602	8.592282	115.588379	43.251263	-3.879095	116.638184	36.780991	41.045643	114.434647	40.016127	18.583274	115.5364155	-73.336527	-1.39871	115.6403425
-35.335304	1.742044	115.547882	-16.695894	8.62127	115.769157	43.136974	-3.807013	116.555389	36.673367	41.071487	114.256035	39.9051705	18.632237	115.405712	-73.2969585	-1.389697	116.132602
-35.745377	2.86618	115.776909	-16.715864	8.651201	115.94957	43.091	-3.739937	116.470024	36.590054	41.115665	114.194443	39.840527	18.687864	115.3322335	-73.272255	-1.385462	116.5669065
-36.18515	3.965525	115.872482	-16.724485	8.658343	116.080429	42.99971	-3.656162	116.32917	36.546467	41.161167	114.210114	39.7730885	18.7525025	115.269642	-73.2220585	-1.4358165	116.891216
-36.51495	5.108315	115.90992	-16.727451	8.640094	116.112579	42.831337	-3.551139	116.032051	36.531433	41.199867	114.273705	39.681385	18.824364	115.152878	-73.136287	-1.544176	117.07228
-36.925507	6.990612	115.811394	-16.746056	8.618715	115.991104	42.51984	-3.440411	115.454628	36.5182	41.267265	114.40078	39.51902	18.913427	114.927704	-73.011132	-1.675997	117.054504
-37.228985	8.24444	115.703156	-16.781282	8.64608	115.863083	42.315685	-3.353005	114.953316	36.507973	41.35886	114.572647	39.411829	19.0029275	114.7629815	-72.974393	-1.7107675	116.9631845
-37.407558	9.523348	115.704361	-16.833996	8.733486	115.76873	42.105736	-3.242726	114.440681	36.508209	41.465851	114.75415	39.3069725	19.1115625	114.5974155	-72.9749645	-1.6445905	116.9400445
-37.549191	10.920869	115.818573	-16.883888	8.901626	115.762711	41.907394	-3.098981	113.934029	36.473579	41.605858	114.907578	39.1904865	19.2534385	114.4208035	-72.9582625	-1.4501865	117.1046185
-37.611919	12.233194	116.173172	-16.937115	9.11547	115.843643	41.69128	-2.918816	113.440857	36.429562	41.773979	114.987518	39.060421	19.4275815	114.2141875	-72.934651	-1.1966415	117.4730985
-37.632854	13.537188	116.522179	-16.984768	9.339738	116.000114	41.483803	-2.71862	112.942734	36.365189	41.908993	115.026924	38.924496	19.5951865	113.984829	-72.894032	-0.915710499999999	118.015399
-37.521572	14.794904	116.973808	-17.009985	9.519238	116.173347	41.314835	-2.534776	112.509453	36.297886	42.030796	115.038467	38.8063605	19.74801	113.77396	-72.8263305	-0.709534000000001	118.572734
-37.263912	16.64192	117.502319	-17.010351	9.713754	116.387558	41.151131	-2.32943	112.004646	36.214924	42.147957	115.024902	38.6830275	19.9092635	113.514774	-72.7037295	-0.481755499999998	119.260342
-36.964043	17.804176	117.734459	-17.014442	9.82234	116.462502	41.067089	-2.241629	111.774994	36.187572	42.200115	115.012123	38.6273305	19.979243	113.3935585	-72.6562145	-0.334562999999996	119.5314455
-36.610565	18.894655	117.869148	-17.030001	9.897863	116.494453	40.971977	-2.202026	111.614311	36.167671	42.21846	114.974998	38.569824	20.008217	113.2946545	-72.629826	-0.212491000000004	119.6942515
-36.14027	20.008425	117.922173	-17.074499	9.968201	116.497337	40.889515	-2.197462	111.514542	36.138817	42.223106	114.931046	38.514166	20.012822	113.222794	-72.663164	-0.0764199999999988	119.77188
-35.659531	20.98695	117.936493	-17.144081	10.009542	116.503502	40.808998	-2.230697	111.468628	36.087814	42.198364	114.888916	38.448406	19.9838335	113.178772	-72.736568	0.0352505000000001	119.828232
-35.031464	21.938078	117.939674	-17.249598	10.003414	116.530975	40.713871	-2.303809	111.478386	36.026245	42.169441	114.871506	38.370058	19.932816	113.174946	-72.869254	0.0740119999999997	119.887004
-34.355457	22.805782	117.964378	-17.364134	9.971957	116.580154	40.607624	-2.402342	111.526428	35.960289	42.085831	114.884567	38.2839565	19.8417445	113.2054975	-73.0122245	0.102169499999999	119.9548105
-33.1661	23.968184	117.86969	-17.542118	9.839189	116.631294	40.461746	-2.621584	111.641586	35.875664	41.93755	114.944862	38.168705	19.657983	113.293224	-73.252941	0.0203949999999971	119.969364
-32.255844	24.722466	117.76503	-17.644119	9.730204	116.622559	40.397362	-2.788849	111.722267	35.848846	41.821445	114.992073	38.123104	19.516298	113.35717	-73.411342	-0.055889999999998	119.887948
-31.265413	25.380739	117.585007	-17.727182	9.617098	116.541794	40.372692	-2.956387	111.840965	35.839741	41.704155	115.039185	38.1062165	19.373884	113.440075	-73.5605805	-0.139688	119.643513
-30.258537	26.004972	117.253265	-17.772871	9.503698	116.381264	40.37878	-3.093584	111.977699	35.866444	41.599594	115.128304	38.122612	19.253005	113.5530015	-73.668354	-0.245609000000002	119.2095265
-29.087444	26.589289	116.909286	-17.820244	9.421429	116.155502	40.414204	-3.228445	112.178299	35.908165	41.507938	115.253044	38.1611845	19.1397465	113.7156715	-73.8016725	-0.296888500000001	118.5953325
-27.932608	27.098211	116.565369	-17.903788	9.366262	115.926041	40.492973	-3.34142	112.464676	35.954853	41.457153	115.45092	38.223913	19.0578665	113.957798	-74.031489	-0.325342499999998	117.894284
-26.748735	27.570742	116.352859	-17.983501	9.345037	115.79908	40.55254	-3.412262	112.847641	35.972569	41.433704	115.761147	38.2625545	19.010721	114.304394	-74.2295565	-0.320647000000001	117.293766
-24.802679	28.172218	116.568245	-18.156641	9.345407	116.006256	40.616222	-3.416668	113.549591	36.041546	41.462029	116.3368	38.328884	19.0226805	114.9431955	-74.642166	-0.3318665	117.0693165
-23.51025	28.419146	117.04377	-18.286449	9.381775	116.426109	40.682133	-3.360528	114.130341	35.997272	41.539429	116.954529	38.3397025	19.0894505	115.542435	-74.9126005	-0.325900499999999	117.309783
-22.090008	28.642637	117.531654	-18.400314	9.448669	116.951729	40.63533	-3.228806	114.896202	35.929283	41.664185	117.71685	38.2823065	19.2176895	116.306526	-75.0829345	-0.320351500000001	117.596932
-20.786112	28.841881	118.176041	-18.487326	9.541717	117.509415	40.80592	-3.137111	115.610756	36.006508	41.77042	118.397011	38.406214	19.3166545	117.0038835	-75.380866	-0.233220500000002	118.0149465
-19.432707	28.902821	118.744614	-18.573402	9.64597	118.038773	40.975048	-3.028469	116.332314	36.040203	41.862228	119.071411	38.5076255	19.4168795	117.7018625	-75.6544295	-0.1249395	118.3756835
-17.879845	28.911501	119.131744	-18.624575	9.792362	118.483284	41.164188	-2.926002	117.008018	36.097149	41.955444	119.67305	38.6306685	19.514721	118.340534	-75.8798185	0.0700029999999998	118.626034
-16.553562	28.938457	119.487091	-18.662409	9.933294	118.82489	41.341618	-2.840569	117.613205	36.124535	42.056206	120.151855	38.7330765	19.6078185	118.88253	-76.0578945	0.2587695	118.76725
-14.376195	28.72307	119.69278	-18.686422	10.165079	119.189117	41.569218	-2.780295	118.343948	36.157642	42.145271	120.618988	38.86343	19.682488	119.481468	-76.236274	0.647670000000002	118.896766
-12.968776	28.514135	119.786797	-18.717327	10.294147	119.364311	41.672752	-2.782341	118.726944	36.183811	42.178913	120.752968	38.9282815	19.698286	119.739956	-76.3629355	0.890008000000002	118.988666
-11.591907	28.211689	119.79921	-18.754345	10.352425	119.513748	41.735088	-2.824276	119.004692	36.191227	42.159218	120.787132	38.9631575	19.667471	119.895912	-76.4718475	1.037379	119.131584
-10.138884	27.782858	119.781403	-18.789188	10.344387	119.603226	41.730785	-2.916664	119.199371	36.188198	42.083149	120.749756	38.9594915	19.5832425	119.9745635	-76.5378675	1.1055315	119.2318885
-8.774578	27.340549	119.801247	-18.836493	10.273828	119.636429	41.712498	-3.055084	119.316223	36.224304	41.961132	120.681885	38.968401	19.453024	119.999054	-76.641387	1.094632	119.273804
-7.43987	26.804825	119.739624	-18.871252	10.179906	119.587662	41.689079	-3.217059	119.329681	36.232506	41.814316	120.609192	38.9607925	19.2986285	119.9694365	-76.7032965	1.0611835	119.2058875
-6.025587	26.19384	119.601563	-18.915901	10.088614	119.444427	41.655014	-3.375611	119.279732	36.250416	41.650143	120.551361	38.952715	19.137266	119.9155465	-76.784517	1.039962	118.9733075
-4.074284	25.248777	119.40303	-18.934795	10.015067	119.091774	41.602306	-3.568681	119.088684	36.288757	41.461609	120.532631	38.9455315	18.946464	119.8106575	-76.8151215	1.08367	118.3728905
-2.788766	24.533651	119.220367	-18.950323	10.045252	118.829712	41.594631	-3.640808	118.960999	36.336155	41.397728	120.528831	38.965393	18.87846	119.744915	-76.866039	1.212044	117.914509
-1.442278	23.753912	119.026794	-18.936617	10.164825	118.617081	41.595547	-3.651846	118.859985	36.364834	41.383976	120.572754	38.9801905	18.866065	119.7163695	-76.8534245	1.463585	117.5177925
-0.254674	23.026388	118.948128	-18.898102	10.342181	118.498108	41.642891	-3.592189	118.892265	36.418713	41.414604	120.60807	39.030802	18.9112075	119.7501675	-76.827006	1.7731545	117.2460485
0.983557	22.160534	118.923042	-18.831804	10.577577	118.498314	41.742664	-3.478081	119.112686	36.490147	41.487034	120.699966	39.1164055	19.0044765	119.906326	-76.7800135	2.1506775	117.090302
2.197764	21.241261	119.018135	-18.726898	10.815065	118.592155	41.925465	-3.3466	119.469955	36.597534	41.591217	120.831696	39.2614995	19.1223085	120.1508255	-76.7152955	2.5078215	117.0334845
3.338623	20.322092	119.179138	-18.586901	11.047253	118.715477	42.175163	-3.232325	119.955551	36.749722	41.715397	120.986794	39.4624425	19.241536	120.4711725	-76.6362445	2.85297	116.9597815
5.010517	18.732985	119.344627	-18.317636	11.307959	118.738663	42.600304	-3.14351	120.756111	37.072365	41.8559	121.206108	39.8363345	19.356195	120.9811095	-76.4716065	3.259723	116.4962165
6.000535	17.733032	119.413467	-18.103712	11.431456	118.544434	42.909954	-3.14989	121.251358	37.320023	41.868553	121.28817	40.1149885	19.3593315	121.269764	-76.3224125	3.5035805	115.819104
6.690983	16.766981	119.519875	-17.857737	11.53787	118.118759	43.212135	-3.202156	121.671463	37.61998	41.862904	121.339584	40.4160575	19.330374	121.5055235	-76.1315315	3.745366	114.7319945
7.96419	15.424488	119.09095	-17.602659	11.621144	117.576424	43.469109	-3.253664	121.867371	37.947086	41.827332	121.299744	40.7080975	19.286834	121.5835575	-75.9134155	3.955454	113.5692905
8.810498	14.308852	118.73465	-17.317142	11.713778	117.053139	43.702484	-3.306331	121.781853	38.227222	41.764801	121.065994	40.964853	19.229235	121.4239235	-75.599137	4.198321	112.6823545
9.576687	13.161196	118.30336	-17.003582	11.794728	116.636429	43.870411	-3.330497	121.502007	38.510399	41.687531	120.647751	41.190405	19.178517	121.074879	-75.197569	4.410939	112.197979
10.294612	11.942194	117.932533	-16.65023	11.855379	116.394485	44.034996	-3.34119	121.123085	38.797096	41.589928	120.170723	41.416046	19.124369	120.646904	-74.716506	4.586389	112.142066
11.040131	10.250536	117.607895	-16.143749	11.911168	116.270432	44.356503	-3.392492	120.613777	39.339161	41.4515	119.49897	41.847832	19.029504	120.0563735	-74.13533	4.792832	112.4844905
11.474817	9.128355	117.458405	-15.854467	11.938877	116.229752	44.574104	-3.420797	120.336212	39.633606	41.395546	119.260086	42.103855	18.9873745	119.798149	-73.812789	4.8903795	112.661355
11.793055	7.976884	117.296814	-15.597254	11.956544	116.142334	44.765518	-3.437101	120.09317	39.843273	41.35704	119.145218	42.3043955	18.9599695	119.619194	-73.4989035	4.9531185	112.665474
11.989501	6.805036	117.107735	-15.394053	11.97513	116.016731	44.895138	-3.451083	119.869301	40.017414	41.338303	119.072212	42.456276	18.94361	119.4707565	-73.244382	5.00665	112.5627055
12.143579	5.711701	116.834854	-15.232765	12.020044	115.851067	45.015743	-3.454361	119.605293	40.204048	41.325451	119.0047	42.6098955	18.935545	119.3049965	-73.0754255	5.104543	112.3971375
12.216942	4.626576	116.569771	-15.075193	12.073136	115.673622	45.089981	-3.447372	119.343094	40.342094	41.31459	118.921188	42.7160375	18.933609	119.132141	-72.8664235	5.212663	112.215103
12.197228	3.507133	116.282799	-14.915071	12.126801	115.478149	45.178856	-3.414192	119.05899	40.433838	41.325726	118.776085	42.806347	18.955767	118.9175375	-72.636489	5.297835	112.0387605
12.060777	1.800139	115.762238	-14.606328	12.190559	115.122101	45.416607	-3.339959	118.573952	40.659569	41.364109	118.356667	43.038088	19.012075	118.4653095	-72.250744	5.369043	111.7788925
11.945116	0.744713	115.414047	-14.342399	12.216638	114.830849	45.592873	-3.274999	118.287727	40.799713	41.374336	117.902061	43.196293	19.0496685	118.094894	-71.881091	5.3836075	111.566804
11.753634	-0.390664	115.092621	-14.039941	12.216729	114.467712	45.800323	-3.22162	118.06749	40.957195	41.367329	117.400253	43.378759	19.0728545	117.7338715	-71.458641	5.3606035	111.2015525
11.511402	-1.537434	114.800896	-13.695253	12.155318	114.0373	46.090569	-3.210645	117.902588	41.132111	41.328056	116.792122	43.61134	19.0587055	117.347355	-71.001846	5.2519305	110.727245
11.216373	-2.622845	114.531326	-13.342974	12.033544	113.635429	46.371796	-3.246437	117.766533	41.323528	41.228661	116.148651	43.847662	18.991112	116.957592	-70.53361	5.075976	110.313266
10.891235	-3.67848	114.38295	-12.991865	11.851186	113.327911	46.63195	-3.35061	117.655693	41.516911	41.048126	115.48748	44.0744305	18.848758	116.5715865	-70.0581605	4.853614	110.0842355
10.453049	-4.77452	114.289459	-12.640412	11.614709	113.145996	46.857906	-3.49758	117.557037	41.745499	40.842274	114.847168	44.3017025	18.672347	116.2021025	-69.5825265	4.557071	110.0898895
9.715212	-6.290524	114.30584	-12.184617	11.254551	113.049927	47.404282	-3.807741	117.324005	42.095806	40.511333	114.112602	44.750044	18.351796	115.7183035	-69.119278	4.157306	110.3815505
9.166598	-7.138071	114.414619	-11.935183	11.056839	113.048744	47.601967	-3.972555	117.304626	42.306366	40.298	113.730301	44.9541665	18.1627225	115.5174635	-68.8245325	3.9509555	110.5800245
8.54008	-7.939313	114.502274	-11.70886	10.910625	113.07843	47.767258	-4.093813	117.260651	42.472275	40.119736	113.445625	45.1197665	18.0129615	115.353138	-68.5374865	3.8082885	110.803722
7.824253	-8.631625	114.620232	-11.49858	10.817304	113.135231	47.932568	-4.197174	117.235718	42.634766	39.980091	113.20137	45.283667	17.8914585	115.218544	-68.280827	3.7431495	111.051918
7.113653	-9.234278	114.69635	-11.300449	10.768391	113.207588	48.077347	-4.268982	117.221573	42.80407	39.876892	113.049904	45.4407085	17.803955	115.1357385	-68.0416065	3.732827	111.2794375
6.343525	-9.66832	114.827934	-11.126916	10.747156	113.285828	48.242378	-4.337107	117.208969	42.989201	39.81197	112.981415	45.6157895	17.7374315	115.095192	-67.8696215	3.7568805	111.476464
5.594595	-10.076635	114.827026	-10.959648	10.746382	113.330475	48.380844	-4.370408	117.217209	43.183605	39.777611	112.99958	45.7822245	17.7036015	115.1083945	-67.7015205	3.7891625	111.5525555
4.320648	-10.471489	114.767883	-10.731479	10.781944	113.348518	48.590862	-4.377052	117.224335	43.464409	39.772694	113.159409	46.0276355	17.697821	115.191872	-67.4905935	3.866067	111.505164
3.505268	-10.604267	114.665695	-10.575637	10.840162	113.345268	48.752464	-4.368577	117.241219	43.646057	39.805504	113.336983	46.1992605	17.7184635	115.289101	-67.3505345	3.9618605	111.401435
2.67944	-10.622391	114.583115	-10.432208	10.928261	113.358711	48.871513	-4.354954	117.277382	43.842854	39.844528	113.566956	46.3571835	17.744787	115.422169	-67.2215995	4.111735	111.295253
1.806272	-10.54782	114.479271	-10.3114	11.060107	113.427994	48.995762	-4.335946	117.320015	44.051643	39.90398	113.789276	46.5237025	17.784017	115.5546455	-67.1465025	4.336197	111.3013425
0.859867	-10.364019	114.408066	-10.19108	11.21941	113.525566	49.102287	-4.306139	117.329941	44.257561	39.964783	114.036469	46.679924	17.829322	115.683205	-67.062084	4.609498	111.367927
-0.067677	-10.093357	114.286057	-10.105495	11.416432	113.662682	49.169235	-4.266258	117.320595	44.446075	40.061127	114.317474	46.807655	17.8974345	115.8190345	-67.018645	4.9354295	111.5063295
-0.964746	-9.739878	114.190552	-10.013432	11.636741	113.801285	49.206707	-4.163641	117.28022	44.621704	40.179977	114.589455	46.9142055	18.008168	115.9348375	-66.9410695	5.265314	111.6677325
-2.374823	-9.054069	114.099922	-9.922909	11.999965	114.015594	49.297005	-4.011289	117.228355	44.810814	40.393192	114.928734	47.0539095	18.1909515	116.0785445	-66.8997275	5.8089785	111.9526435
-3.38453	-8.482429	114.067398	-9.880343	12.278049	114.132187	49.325493	-3.889923	117.206261	44.90374	40.553898	115.125183	47.1146165	18.3319875	116.165722	-66.8753025	6.2241105	112.098652
-4.341071	-7.89686	114.000145	-9.851069	12.579068	114.242424	49.343811	-3.770422	117.166397	44.99324	40.71233	115.283943	47.1685255	18.470954	116.22517	-66.8706635	6.687182	112.259678
-5.265118	-7.266336	113.913902	-9.827846	12.895043	114.342438	49.334179	-3.664041	117.119263	45.097755	40.894402	115.422272	47.215967	18.6151805	116.2707675	-66.871659	7.1749055	112.4141085
-6.233864	-6.570271	113.818169	-9.804314	13.2076	114.427994	49.322163	-3.541041	117.042183	45.201782	41.069614	115.603088	47.2619725	18.7642865	116.3226355	-66.8706005	7.6509135	112.5333525
-7.217153	-5.815183	113.674019	-9.779451	13.517396	114.494301	49.326645	-3.430225	116.931465	45.292328	41.256275	115.822601	47.3094865	18.913025	116.377033	-66.8683885	8.121767	112.611569
-8.166062	-5.067159	113.484978	-9.744994	13.809766	114.544556	49.334988	-3.302479	116.816284	45.381027	41.442711	116.072296	47.3580075	19.070116	116.44429	-66.8479955	8.549416	112.644822
-9.544447	-3.948461	113.260422	-9.686822	14.167497	114.57019	49.182827	-3.054467	116.722717	45.466484	41.681664	116.466988	47.3246555	19.3135985	116.5948525	-66.6982995	9.0213955	112.5455275
-10.472198	-3.186329	113.176254	-9.649508	14.330079	114.592422	49.212963	-2.956242	116.599167	45.483665	41.787785	116.66468	47.348314	19.4157715	116.6319235	-66.64733	9.2443865	112.5529205
-11.418741	-2.439308	113.176155	-9.575289	14.416948	114.619804	49.242054	-2.888139	116.48333	45.484333	41.818058	116.79789	47.3631935	19.4649595	116.64061	-66.5137715	9.3689365	112.598998
-12.291602	-1.78365	113.162651	-9.486461	14.39963	114.636757	49.285038	-2.882364	116.407845	45.501644	41.801632	116.848312	47.393341	19.459634	116.6280785	-66.366263	9.339626	112.6454355
-13.128589	-1.159945	113.195274	-9.390815	14.295059	114.628151	49.355999	-2.952876	116.343987	45.555885	41.715797	116.865067	47.455942	19.3814605	116.604527	-66.237572	9.2086575	112.651775
-14.018771	-0.512943	113.169327	-9.281701	14.092316	114.596352	49.417488	-3.081835	116.2845	45.642014	41.56168	116.85051	47.529751	19.2399225	116.567505	-66.093153	8.9447095	112.625199
-14.878215	0.073693	113.090111	-9.196215	13.851573	114.530006	49.658993	-3.320491	116.114174	45.756348	41.371498	116.784943	47.7076705	19.0255035	116.4495585	-66.1001005	8.6776425	112.6104535
-16.084507	0.897566	112.956795	-9.083074	13.479228	114.405441	49.697365	-3.608307	115.885925	45.919601	41.057426	116.624367	47.808483	18.7245595	116.255146	-65.974631	8.2338965	112.555736
-16.936943	1.519897	112.832794	-9.030036	13.280901	114.29361	49.627983	-3.733567	115.660988	45.996075	40.892887	116.499924	47.812029	18.57966	116.080456	-65.872101	7.982142	112.506764
-17.738789	2.131878	112.694214	-9.008497	13.169768	114.181915	49.58308	-3.814891	115.379379	46.018734	40.788242	116.389214	47.800907	18.4866755	115.8842965	-65.817901	7.8528605	112.4795335
-18.519306	2.723679	112.551476	-9.022278	13.157233	114.071045	49.39283	-3.78258	115.203331	45.989414	40.739788	116.304039	47.691122	18.478604	115.753685	-65.735678	7.835862	112.388405
-19.239552	3.303953	112.438736	-9.02405	13.208504	113.964256	49.400593	-3.77513	114.979897	45.923786	40.760578	116.316544	47.6621895	18.492724	115.6482205	-65.7102895	7.924284	112.2802915
-20.032194	3.930868	112.347099	-9.130741	13.342161	113.910995	49.329399	-3.72144	114.903618	45.84034	40.844131	116.391052	47.5848695	18.5613455	115.647335	-65.8463515	8.1229765	112.174655
-20.78833	4.531991	112.282394	-9.240752	13.477929	113.883522	49.143238	-3.617447	114.941803	45.740223	40.948948	116.539787	47.4417305	18.6657505	115.740795	-65.9232345	8.2901075	112.026249
-21.953108	5.382806	112.168106	-9.455213	13.686134	113.840401	49.140392	-3.567961	114.884415	45.596252	41.098186	116.843498	47.368322	18.7651125	115.8639565	-66.278748	8.6071555	111.8168455
-22.641056	5.840268	112.107719	-9.551262	13.786587	113.811073	49.095066	-3.522554	114.893997	45.510551	41.185814	116.974411	47.3028085	18.83163	115.934204	-66.4053325	8.741544	111.687942
-23.280029	6.25331	112.089241	-9.619837	13.857783	113.773796	48.95467	-3.471678	114.974998	45.401062	41.209003	117.036079	47.177866	18.8686625	116.0055385	-66.41754	8.8469035	111.5420535
-23.955305	6.639996	112.13269	-9.665862	13.89976	113.747978	49.039547	-3.536795	114.982811	45.301853	41.1786	116.9739	47.1707	18.8209025	115.9783555	-66.502424	8.9786175	111.5176005
-24.625036	7.005624	112.195358	-9.702585	13.865739	113.739014	49.021637	-3.605265	115.098656	45.221706	41.096992	116.812096	47.1216715	18.7458635	115.955376	-66.5268415	8.9856145	111.522652
-25.281202	7.316426	112.255821	-9.726213	13.738333	113.711754	49.027805	-3.760552	115.208176	45.166119	40.930099	116.604721	47.096962	18.5847735	115.9064485	-66.549388	8.8918925	111.5170595
-25.916594	7.546967	112.223206	-9.748345	13.520252	113.633133	49.031872	-3.969641	115.230347	45.132149	40.725075	116.337112	47.0820105	18.377717	115.7837295	-66.5787005	8.662787	111.4825365
-26.783016	7.792696	112.050652	-9.756645	13.053693	113.356018	48.91354	-4.349418	115.02597	45.060791	40.270088	115.798546	46.9871655	17.960335	115.412258	-66.5004555	8.147051	111.299778
-27.349388	7.963325	111.855743	-9.760093	12.722338	113.071457	48.744019	-4.60552	114.781044	45.01387	39.944084	115.346703	46.8789445	17.669282	115.0638735	-66.3991305	7.775394	111.0790405
-27.94998	8.183083	111.586487	-9.764354	12.414353	112.720192	48.572403	-4.818354	114.367546	44.955864	39.653893	114.823326	46.7641335	17.4177695	114.595436	-66.2928415	7.4109365	110.844948
-28.527599	8.419817	111.290123	-9.802911	12.166275	112.318512	48.352707	-5.002099	113.87085	44.873291	39.39772	114.164268	46.612999	17.1978105	114.017559	-66.218821	7.1347395	110.619465
-29.081144	8.672341	110.970734	-9.866377	11.995564	111.873482	48.070763	-5.113019	113.291252	44.740074	39.176826	113.3908	46.4054185	17.0319035	113.341026	-66.1381725	6.9592245	110.405938
-29.601473	8.906874	110.651985	-9.960669	11.872178	111.422539	47.78503	-5.152445	112.598976	44.542782	39.003551	112.586281	46.163906	16.925553	112.5926285	-66.085244	6.818803	110.2524495
-30.107359	9.148314	110.428009	-10.09265	11.736579	111.022827	47.447105	-5.185585	111.958061	44.3041	38.879498	111.730431	45.8756025	16.8469565	111.844246	-66.0609025	6.6262015	110.201408
-30.805801	9.531797	110.357712	-10.385077	11.457728	110.66687	46.91048	-5.287952	111.16021	43.854107	38.670315	110.638298	45.3822935	16.6911815	110.899254	-66.1524475	6.2242745	110.434486
-31.261456	9.865262	110.516312	-10.638274	11.226182	110.65136	46.558643	-5.422554	110.843025	43.492115	38.50029	110.038582	45.025379	16.538868	110.4408035	-66.301927	5.913496	110.8619165
-31.659513	10.231451	110.750496	-10.93023	10.96926	110.766113	46.248055	-5.581716	110.638474	43.162773	38.331367	109.537125	44.705414	16.3748255	110.0877995	-66.565874	5.5636945	111.4444265
-31.965355	10.538821	111.057938	-11.230358	10.725438	110.912415	45.951385	-5.744465	110.54908	42.822258	38.154827	109.150864	44.3868215	16.205181	109.849972	-66.8475375	5.245695	111.974858
-32.233917	10.906762	111.223946	-11.541335	10.482786	111.060562	45.629627	-5.893112	110.573219	42.467613	37.978039	108.824631	44.04862	16.0424635	109.698925	-67.13129	4.9231085	112.422199
-32.468086	11.276269	111.331047	-11.859737	10.262828	111.188995	45.389324	-6.049388	110.613571	42.135067	37.801205	108.509361	43.7621955	15.8759085	109.561466	-67.4816695	4.6497475	112.816524
-32.614597	11.692328	111.377403	-12.149378	10.074924	111.277176	45.102573	-6.181097	110.76368	41.805996	37.594002	108.199715	43.4542845	15.7064525	109.4816975	-67.7530405	4.4433955	113.0726545
-32.630653	12.445294	111.252594	-12.522745	9.784816	111.32766	44.781258	-6.402336	111.11264	41.424549	37.30328	107.888672	43.1029035	15.450472	109.500656	-68.1483935	4.11916	113.154664
-32.55872	12.976233	111.06591	-12.706208	9.568334	111.313293	44.649658	-6.546411	111.335884	41.291992	37.132492	107.792221	42.970825	15.2930405	109.5640525	-68.383241	3.8436275	113.0625335
-32.362919	13.599051	110.871574	-12.809605	9.348957	111.284912	44.566631	-6.681663	111.504616	41.218651	37.003468	107.781242	42.892641	15.1609025	109.642929	-68.511851	3.5370115	112.926895
-32.146065	14.289626	110.707031	-12.864515	9.170898	111.283424	44.454937	-6.774801	111.610092	41.196434	36.915379	107.796059	42.8256855	15.070289	109.7030755	-68.5547155	3.271507	112.8637725
-31.850391	15.073879	110.660873	-12.864104	9.063724	111.331688	44.397224	-6.823771	111.653831	41.196442	36.884113	107.794426	42.796833	15.030171	109.7241285	-68.525041	3.097277	112.9392475
-31.42688	15.98672	110.548843	-12.837555	9.019524	111.375618	44.371311	-6.816672	111.712181	41.215675	36.887222	107.810448	42.793493	15.035275	109.7613145	-68.468603	3.003773	112.9899215
-30.958656	16.929903	110.487495	-12.789102	9.015759	111.397423	44.405685	-6.749794	111.741615	41.255898	36.948208	107.876114	42.8307915	15.099207	109.8088645	-68.4089955	2.932311	112.9859815
-30.178818	18.511019	110.335625	-12.716539	9.027591	111.408707	44.449581	-6.539931	111.665535	41.295898	37.133629	108.061478	42.8727395	15.296849	109.8635065	-68.3058175	2.758333	112.9539075
-29.555655	19.665485	110.325989	-12.692756	9.027667	111.416229	44.444447	-6.361814	111.427834	41.280262	37.284348	108.32589	42.8623545	15.461267	109.876862	-68.2478665	2.594067	112.955596
-28.900507	20.861683	110.488983	-12.709599	9.050422	111.442528	44.332626	-6.161956	111.016716	41.252636	37.495811	108.667793	42.792631	15.6669275	109.8422545	-68.211829	2.4339165	113.0428015
-28.214375	22.12431	110.791489	-12.796391	9.105455	111.514214	44.156025	-5.959738	110.475349	41.189331	37.733589	109.117004	42.672678	15.8869255	109.7961765	-68.26546	2.3239845	113.2322515
-27.463541	23.436033	111.362389	-12.936011	9.214527	111.690559	43.88398	-5.71983	109.870384	41.067554	37.993187	109.630028	42.475767	16.1366785	109.750206	-68.347789	2.2923755	113.630912
-26.619715	24.782209	112.15683	-13.158004	9.373573	111.983093	43.574474	-5.440156	109.330116	40.904037	38.283775	110.203133	42.2392555	16.4218095	109.7666245	-68.5552635	2.3253365	114.1995615
-25.747797	26.097328	113.065804	-13.43219	9.573027	112.376633	43.254807	-5.09868	108.878418	40.710926	38.636494	110.854706	41.9828665	16.768907	109.866562	-68.8472465	2.377147	114.886704
-24.291506	27.961477	114.459274	-13.85816	9.95459	112.992241	42.678139	-4.402042	108.475021	40.382843	39.237179	111.897423	41.530491	17.4175685	110.186222	-69.246811	2.4916115	115.79826
-23.24744	29.12077	115.323494	-14.166592	10.26275	113.402496	42.466648	-3.928139	108.382645	40.156467	39.674324	112.624313	41.3115575	17.8730925	110.503479	-69.6447415	2.6524075	116.301513
-22.167744	30.166807	116.093651	-14.45875	10.593575	113.817039	42.285522	-3.455657	108.570648	39.897427	40.138756	113.42907	41.0914745	18.3415495	110.999859	-70.0089745	2.8456005	116.634219
-20.925369	31.161633	116.782288	-14.756116	10.941517	114.287521	42.19294	-2.982304	109.097504	39.71386	40.581165	114.236244	40.9534	18.7994305	111.666874	-70.465632	3.0836035	116.908168
-19.677874	31.965515	117.446663	-15.023774	11.273191	114.823769	42.260422	-2.609153	109.975182	39.493988	41.032005	115.213646	40.877205	19.211426	112.594414	-70.924753	3.334956	117.053124
-18.305912	32.661686	118.008636	-15.279969	11.571225	115.44912	42.432262	-2.315396	111.088417	39.325905	41.395424	116.295097	40.8790835	19.540014	113.691757	-71.4390215	3.602436	117.206483
-16.992668	33.232845	118.591133	-15.504302	11.795557	116.13195	42.650604	-2.092489	112.384308	39.205647	41.723381	117.383324	40.9281255	19.815446	114.883816	-71.9367295	3.775668	117.380084
-14.73074	33.70121	119.347672	-15.779108	11.935554	117.15654	43.079681	-2.030456	114.369293	39.051582	42.002594	118.917061	41.0656315	19.986069	116.643177	-72.6238475	3.885039	117.669903
-13.297219	33.87257	119.87529	-15.899961	11.910628	117.807541	43.339691	-2.076849	115.560493	38.977623	42.058147	119.838608	41.158657	19.990649	117.6995505	-72.958579	3.830607	117.9155315
-11.733083	33.824558	120.366524	-15.973999	11.793999	118.38765	43.583004	-2.178851	116.610397	39.042519	42.018665	120.738159	41.3127615	19.919907	118.674278	-73.2607595	3.668091	118.101022
-10.176303	33.653515	121.006142	-15.994993	11.604175	118.879166	43.822853	-2.34321	117.572227	39.09111	41.900669	121.630219	41.4569815	19.7787295	119.601223	-73.4469675	3.4296205	118.157109
-8.501545	33.245811	121.526993	-16.00013	11.416243	119.250359	44.055904	-2.527676	118.417633	39.233253	41.762436	122.552383	41.6445785	19.61738	120.485008	-73.6448385	3.215106	118.01571
-6.85873	32.812099	122.124123	-15.969653	11.260292	119.589844	44.263794	-2.634034	119.085983	39.353848	41.658497	123.542877	41.808821	19.5122315	121.31443	-73.748127	3.0083525	117.865258
-5.337575	32.250229	122.716583	-15.809202	11.152089	119.838287	44.487743	-2.672185	119.694984	39.443771	41.65461	124.564659	41.965757	19.4912125	122.1298215	-73.584161	2.8129655	117.5467525
-3.011635	31.179279	123.409271	-15.566607	11.224912	120.166824	44.944481	-2.535498	120.591988	39.694168	41.679359	125.643135	42.3193245	19.5719305	123.1175615	-73.4525385	2.8778935	117.2160865
-1.508757	30.393673	123.621605	-15.330808	11.371814	120.314026	45.339947	-2.31157	121.063026	39.693878	41.835106	126.290092	42.5169125	19.761768	123.676559	-73.1785285	2.98186	116.951493
-0.062931	29.460161	123.638466	-15.07075	11.549144	120.433578	45.741436	-2.047076	121.442345	39.678238	42.060841	126.585403	42.709837	20.0068825	124.013874	-72.851337	3.0914055	116.853282
1.421748	28.406572	123.469521	-14.788045	11.695857	120.512428	46.08918	-1.808754	121.669235	39.722679	42.264153	126.715485	42.9059295	20.2276995	124.19236	-72.4820195	3.1640145	116.832496
2.756286	27.200943	123.247505	-14.497616	11.75779	120.596001	46.43716	-1.668549	121.802925	39.866493	42.367363	126.657928	43.1518265	20.349407	124.2304265	-72.1470585	3.166173	116.9615755
4.040753	25.815634	123.047112	-14.220791	11.734639	120.665482	46.758308	-1.62786	121.895172	40.147446	42.416443	126.451508	43.452877	20.3942915	124.17334	-71.894459	3.0749865	117.157624
5.236342	24.312002	122.788467	-13.981369	11.626976	120.658958	46.99538	-1.644018	121.954857	40.388012	42.411949	126.240089	43.691696	20.3839655	124.097473	-71.654434	2.8699865	117.220443
6.95117	21.719498	122.26046	-13.710917	11.42944	120.47303	47.28965	-1.713116	121.980751	40.592194	42.366673	125.949646	43.940922	20.3267785	123.9651985	-71.362756	2.5321015	116.9808615
7.936175	19.976614	121.867691	-13.611434	11.360344	120.289268	47.423367	-1.711102	121.959328	40.645599	42.361115	125.728142	44.034483	20.3250065	123.843735	-71.257351	2.3956815	116.734801
8.873293	18.025299	121.454109	-13.538909	11.349081	120.127426	47.528053	-1.677606	121.96386	40.640877	42.410995	125.426147	44.084465	20.3666945	123.6950035	-71.162283	2.3314675	116.5598485
9.68207	16.107147	121.113182	-13.468017	11.412724	120.028564	47.653587	-1.60388	122.011734	40.646553	42.479958	125.124992	44.15007	20.438039	123.568363	-71.086104	2.387409	116.488765
10.501465	13.950319	120.827271	-13.361176	11.468963	120.021294	47.827969	-1.496078	122.100105	40.698242	42.553307	124.727928	44.2631055	20.5286145	123.4140165	-70.9854575	2.4093115	116.6285715
11.194752	11.863147	120.631813	-13.264063	11.56671	120.066154	48.06813	-1.371517	122.231506	40.727615	42.658627	124.292686	44.3978725	20.643555	123.262096	-70.9259985	2.489865	116.870212
11.863338	9.592878	120.482079	-12.961086	11.587631	119.950081	48.377575	-1.267596	122.398651	40.857506	42.72084	123.757126	44.6175405	20.726622	123.0778885	-70.5397125	2.44864	116.8222735
12.812482	6.118124	120.077789	-12.388347	11.515437	119.525932	48.93811	-1.172617	122.693268	41.166496	42.678688	122.699806	45.052303	20.7530355	122.696537	-69.828997	2.2778385	116.355327
13.351064	3.748108	119.920349	-11.913553	11.358863	118.998405	49.325169	-1.177859	122.943245	41.444443	42.555321	121.878723	45.384806	20.688731	122.410984	-69.211912	2.028995	115.585826
13.82205	1.290158	119.849106	-11.429784	11.100904	118.316284	49.757	-1.216534	123.208748	41.751907	42.368362	120.986084	45.7544535	20.575914	122.097416	-68.6140215	1.625894	114.535152
14.17827	-1.065882	119.856499	-10.967722	10.71726	117.525528	50.141449	-1.288892	123.452446	42.031406	42.148987	120.162117	46.0864275	20.4300475	121.8072815	-68.0218715	1.0044725	113.2437745
14.439652	-3.49809	119.865334	-10.588663	10.257895	116.68869	50.430317	-1.447335	123.671982	42.306896	41.814133	119.232834	46.3686065	20.183399	121.452408	-67.5459325	0.332391000000001	111.924972
14.539358	-5.803354	119.935844	-10.284418	9.720218	115.874229	50.602604	-1.644555	123.854889	42.551483	41.407932	118.256912	46.5770435	19.8816885	121.0559005	-67.1458795	-0.441252500000004	110.6925575
14.475256	-8.021822	120.088448	-10.059591	9.126431	115.212105	50.690872	-1.904444	123.859322	42.748611	40.978561	117.3946	46.7197415	19.5370585	120.626961	-66.8389235	-1.2841965	109.797249
14.112862	-11.157361	120.28347	-9.78735	8.200153	114.487076	50.767662	-2.32983	123.850487	42.960602	40.267105	116.292442	46.864132	18.9686375	120.0714645	-66.438832	-2.5683315	108.9026875
13.700313	-12.992321	120.51474	-9.650041	7.660899	114.14045	50.807392	-2.568098	123.858299	43.070282	39.900562	115.77066	46.938837	18.666232	119.8144795	-66.238919	-3.344434	108.4664205
13.15445	-14.718191	120.685555	-9.535686	7.205267	113.864662	50.973747	-2.791341	123.813698	43.150345	39.644196	115.414513	47.062046	18.4264275	119.6141055	-66.133418	-4.0158935	108.1152185
12.506804	-16.184313	120.796646	-9.401391	6.863333	113.660606	51.065071	-2.890864	123.846481	43.209888	39.487427	115.129074	47.1374795	18.2982815	119.4877775	-65.9402615	-4.5716155	107.8334345
11.728298	-17.480558	120.8526	-9.218521	6.606888	113.522041	51.179016	-2.923123	123.776161	43.288021	39.423977	114.942551	47.2335185	18.250427	119.359356	-65.6705605	-5.036651	107.684726
10.892302	-18.639383	120.702827	-8.974294	6.409943	113.474808	51.38129	-2.899086	123.625633	43.139282	39.505188	114.867256	47.260286	18.303051	119.2464445	-65.208874	-5.483165	107.7031715
9.990084	-19.586267	120.531227	-8.668418	6.273077	113.504028	51.647358	-2.837851	123.482147	43.584599	39.420444	114.701416	47.6159785	18.2912965	119.0917815	-64.9528145	-5.7451425	107.9162745
8.33056	-20.647455	120.390381	-8.197837	6.170342	113.69696	51.701225	-2.453185	123.510651	43.909519	39.579422	114.710762	47.805372	18.5631185	119.1107065	-64.201046	-6.2224345	108.2832135
7.136381	-21.149387	120.24559	-7.927343	6.176137	113.890984	52.699219	-2.735245	123.108765	44.090691	39.740105	114.774345	48.394955	18.50243	118.941555	-64.249641	-6.150156	108.840413
5.848756	-21.451097	120.010361	-7.698725	6.242957	114.113708	52.234226	-2.09904	123.311996	44.237183	39.941822	114.866318	48.2357045	18.921391	119.089157	-63.6331545	-6.435477	109.138259
4.377477	-21.592098	119.701492	-7.532094	6.370968	114.330765	52.723331	-2.0487	122.962204	44.326473	40.188454	114.982208	48.524902	19.069877	118.972206	-63.58909	-6.327941	109.689324
2.877891	-21.604324	119.330444	-7.41108	6.51154	114.528099	52.579697	-1.681858	122.846855	44.388073	40.465843	115.145966	48.483885	19.3919925	118.9964105	-63.306045	-6.3689125	110.0597875
1.212824	-21.450748	118.885506	-7.332603	6.659799	114.731598	52.68964	-1.477966	122.554489	44.427418	40.745754	115.327248	48.558529	19.633894	118.9408685	-63.223735	-6.314296	110.5223275
-0.480151	-21.205559	118.51152	-7.266773	6.782282	114.940178	52.784687	-1.294739	122.248421	44.435009	40.993557	115.501175	48.609848	19.849409	118.874798	-63.143394	-6.284845	111.005558
-3.236398	-20.521849	118.056503	-7.155944	6.936311	115.256859	52.962887	-1.052628	121.886086	44.463627	41.301331	115.703072	48.713257	20.1243515	118.794579	-63.025145	-6.2517295	111.719139
-5.068886	-19.976925	117.837776	-7.051694	7.00157	115.457497	53.112473	-0.938727	121.694565	44.519119	41.449398	115.817558	48.815796	20.2553355	118.7560615	-62.919184	-6.2521955	112.1589325
-6.997413	-19.283407	117.647842	-6.924412	7.056873	115.682777	53.247597	-0.859323	121.524132	44.606892	41.532738	115.884308	48.9272445	20.3367075	118.70422	-62.7760685	-6.2229615	112.661334
-8.902612	-18.526991	117.49823	-6.732403	7.040819	115.854942	53.411526	-0.822096	121.314301	44.724716	41.575962	115.933334	49.068121	20.376933	118.6238175	-62.532927	-6.295295	113.0860665
-10.916006	-17.602192	117.330597	-6.566951	6.997773	116.05278	53.531181	-0.81043	121.034286	44.844868	41.593914	115.953186	49.1880245	20.391742	118.493736	-62.3219265	-6.396196	113.611824
-12.9056	-16.652777	117.140755	-6.433949	6.968312	116.259659	53.60527	-0.821762	120.687164	44.943787	41.578735	115.957047	49.2745285	20.3784865	118.3221055	-62.1424265	-6.4418625	114.1972125
-14.947976	-15.569779	117.003021	-6.338617	6.973489	116.475639	53.594925	-0.804798	120.224533	45.027122	41.587612	115.921112	49.3110235	20.391407	118.0728225	-61.9882575	-6.444429	114.8784555
-18.057873	-13.759547	116.784843	-6.195305	7.088069	116.693329	53.510284	-0.685609	119.325241	45.08115	41.631683	115.838776	49.295717	20.473037	117.5820085	-61.686327	-6.296899	115.8046495
-20.078466	-12.468373	116.621056	-6.106503	7.232752	116.791519	53.835033	-0.715388	118.542168	45.089581	41.771332	115.848633	49.462307	20.527972	117.1954005	-61.675313	-6.062468	116.3876375
-22.143108	-11.056975	116.536972	-6.041668	7.411586	116.907288	53.752304	-0.458483	117.951874	45.063	41.971931	115.984322	49.407652	20.756724	116.968098	-61.490988	-5.933552	116.846478
-24.165709	-9.595666	116.574287	-6.008791	7.647344	117.070435	53.672894	-0.176162	117.513824	45.021255	42.205997	116.182861	49.3470745	21.0149175	116.8483425	-61.3646565	-5.7202295	117.2925275
-26.175076	-8.111776	116.705635	-6.019619	7.889293	117.272423	53.592445	0.098639	117.21666	44.986561	42.450161	116.390465	49.289503	21.2744	116.8035625	-61.328741	-5.495814	117.7412835
-28.165403	-6.551548	116.920921	-6.039217	8.120842	117.470726	53.507019	0.318816	116.985825	44.961987	42.681076	116.590706	49.234503	21.499946	116.7882655	-61.312937	-5.258262	118.1531865
-30.07795	-5.034837	117.121735	-6.092108	8.319642	117.635689	53.434097	0.479606	116.783249	44.933014	42.854397	116.75264	49.1835555	21.6670015	116.7679445	-61.3677715	-5.0277175	118.5034335
-32.927395	-2.699244	117.493561	-6.201567	8.505602	117.81942	53.262543	0.618076	116.403236	44.847385	43.018471	116.898026	49.054964	21.8182735	116.650631	-61.458098	-4.8070695	118.988209
-34.716545	-1.161397	117.815231	-6.289318	8.583569	117.913147	53.091465	0.686059	116.118301	44.769787	43.081573	116.882111	48.930626	21.883816	116.500206	-61.509262	-4.716678	119.326088
-36.485031	0.376004	118.168495	-6.381377	8.658347	117.980515	52.928238	0.730635	115.856194	44.763103	43.114029	116.714027	48.8456705	21.922332	116.2851105	-61.6084245	-4.605638	119.6759195
-38.123184	1.897644	118.63105	-6.488615	8.731956	118.108078	52.73185	0.768835	115.637657	44.619614	43.130638	116.556595	48.675732	21.9497365	116.097126	-61.652962	-4.4858245	120.11903
-39.747684	3.423964	119.0914	-6.626117	8.774616	118.271164	52.562035	0.778137	115.49102	44.475677	43.123276	116.392746	48.518856	21.9507065	115.941883	-61.77109	-4.4014745	120.600445
-41.242771	4.926385	119.54348	-6.78439	8.777343	118.462013	52.430798	0.757982	115.397057	44.321259	43.099598	116.268555	48.3760285	21.92879	115.832806	-61.9448085	-4.374104	121.09122
-42.698353	6.449909	119.968735	-6.962809	8.775797	118.628487	52.216213	0.752772	115.338005	44.062187	43.078899	116.287567	48.1392	21.9158355	115.812786	-62.064818	-4.3642415	121.444188
-44.679367	8.715711	120.447945	-7.192963	8.750346	118.802681	51.937843	0.702628	115.237572	43.857063	43.037579	116.276886	47.897453	21.8701035	115.757229	-62.283379	-4.3694115	121.848133
-45.58131	10.031873	120.705009	-7.331464	8.717076	118.859573	51.787556	0.694629	115.115402	43.832218	43.042068	116.267685	47.809887	21.8683485	115.6915435	-62.472815	-4.4341965	122.0276025
-46.752701	11.548405	120.897827	-7.434711	8.704886	118.857635	51.584106	0.718088	114.995232	43.719482	43.063335	116.343651	47.651794	21.8907115	115.6694415	-62.521216	-4.4809395	122.0458285
-46.43502	12.415647	120.91143	-7.536328	8.734263	118.814255	51.453972	0.7475	114.822983	43.664112	43.094955	116.422859	47.559042	21.9212275	115.622921	-62.631698	-4.4527015	122.005589
-46.163723	13.319222	120.944145	-7.612103	8.786672	118.754616	51.310982	0.814141	114.663521	43.604382	43.154678	116.484901	47.457682	21.9844095	115.574211	-62.681888	-4.4110655	121.935021
-45.863235	14.085278	120.949814	-7.70242	8.894238	118.698143	51.224144	0.900923	114.536453	43.541725	43.247124	116.543495	47.3829345	22.0740235	115.539974	-62.7877745	-4.2855475	121.856312
-44.846611	14.630896	120.997192	-7.761987	9.064132	118.662453	51.168026	1.013613	114.458206	43.482738	43.353996	116.619255	47.325382	22.1838045	115.5387305	-62.849356	-4.0555405	121.7861755
-44.498466	16.071276	120.829117	-7.905482	9.321975	118.621292	51.03923	1.208961	114.404106	43.364971	43.528481	116.710403	47.2021005	22.368721	115.5572545	-63.0130645	-3.724771	121.6853295
-43.906483	16.755779	120.864929	-8.021506	9.468928	118.610474	50.535057	1.466426	114.551483	43.27253	43.62257	116.75222	46.9037935	22.544498	115.6518515	-62.9468055	-3.606642	121.5690965
-43.30801	17.360609	120.819763	-8.158202	9.599296	118.599548	50.386791	1.535559	114.497246	43.153881	43.69043	116.799675	46.770336	22.6129945	115.6484605	-63.08674	-3.4144025	121.5506355
-42.537895	17.910721	120.722839	-8.310966	9.713801	118.56823	50.250477	1.567399	114.448372	43.02494	43.739693	116.861214	46.6377085	22.653546	115.654793	-63.2596405	-3.225944	121.481667
-41.798615	18.405151	120.693207	-8.487586	9.788424	118.515465	50.079239	1.599658	114.39978	42.899818	43.775921	116.931534	46.4895285	22.6877895	115.665657	-63.4647005	-3.1109415	121.365273
-41.003181	18.821741	120.597565	-8.680603	9.823643	118.472565	49.912987	1.598322	114.346634	42.775501	43.796402	116.978897	46.344244	22.697362	115.6627655	-63.70545	-3.050076	121.2823645
-40.114944	19.142557	120.500099	-8.888795	9.864284	118.420517	49.689693	1.572377	114.28801	42.629032	43.790703	116.986122	46.1593625	22.68154	115.637066	-63.9369525	-2.952972	121.203968
-38.72179	19.576416	120.348572	-9.20177	9.924713	118.359123	49.314697	1.511746	114.233208	42.409512	43.761578	116.899399	45.8621045	22.636662	115.5663035	-64.2656445	-2.787236	121.1519425
-37.761051	19.788355	120.13134	-9.399295	9.979059	118.330704	49.108013	1.450262	114.28257	42.259197	43.72646	116.794167	45.683605	22.588361	115.5383685	-64.482195	-2.630243	121.1230395
-36.648838	19.927954	119.831345	-9.577487	10.034314	118.270386	48.942585	1.365535	114.425919	42.193783	43.673737	116.644577	45.568184	22.519636	115.535248	-64.723158	-2.451008	121.005524
-35.555477	20.051449	119.464409	-9.741458	10.053879	118.184792	48.813248	1.259107	114.622452	42.101227	43.620869	116.472099	45.4572375	22.439988	115.5472755	-64.9401535	-2.33223	120.8223085
-34.435665	20.106297	118.987419	-9.854151	10.090401	118.04023	48.681915	1.126308	114.825127	42.093723	43.51844	116.218903	45.387819	22.322374	115.522015	-65.096121	-2.141572	120.558445
-33.060951	20.015059	118.543198	-9.947384	10.105972	117.888237	49.332382	0.497268	114.573288	42.068039	43.393555	115.935883	45.7002105	21.9454115	115.2545855	-65.5949785	-1.7334675	120.5218885
-31.915443	20.081432	118.193581	-10.019641	10.098041	117.748726	49.000515	0.456686	114.872131	41.967182	43.218346	115.729355	45.4838485	21.837516	115.300743	-65.5231305	-1.641434	120.196709
-29.958143	19.943466	117.749237	-10.113896	10.045104	117.606735	48.672424	0.191953	115.149818	41.989323	42.972801	115.426132	45.3308735	21.582377	115.287975	-65.5586655	-1.492169	119.925495
-28.575209	19.871002	117.544426	-10.184993	9.995346	117.569115	48.56258	-0.02713	115.31308	42.067341	42.802029	115.335861	45.3149605	21.3874495	115.3244705	-65.6849465	-1.3967575	119.8137595
-27.256554	19.778374	117.398514	-10.260541	9.992445	117.565323	48.433842	-0.193232	115.496811	42.100628	42.688171	115.309586	45.267235	21.2474695	115.4031985	-65.788317	-1.2625795	119.7274475
-25.688759	19.624763	117.298615	-10.330957	10.013453	117.599892	48.35128	-0.327341	115.683189	42.137535	42.631763	115.352509	45.2444075	21.152211	115.517849	-65.9063215	-1.125305	119.681935
-24.361973	19.638008	117.278183	-10.426319	10.074861	117.662956	48.269768	-0.411278	115.882088	42.208145	42.604004	115.371704	45.2389565	21.096363	115.626896	-66.0915945	-0.946641	119.699016
-22.930792	19.558685	117.219246	-10.513938	10.170516	117.713287	48.215199	-0.46265	116.073265	42.2005	42.652508	115.559296	45.2078495	21.094929	115.8162805	-66.2357255	-0.753897000000002	119.6102935
-21.379055	19.505327	117.205719	-10.603519	10.302481	117.769852	48.176804	-0.486078	116.273788	42.218513	42.733391	115.657303	45.1976585	21.1236565	115.9655455	-66.4046965	-0.518694499999999	119.5741585
-19.157862	19.437922	117.118118	-10.742625	10.502854	117.833771	48.159397	-0.498155	116.565285	42.356106	42.886456	115.767906	45.2577515	21.1941505	116.1665955	-66.7430015	-0.188442500000004	119.5009465
-17.551723	19.400484	117.114952	-10.846576	10.6458	117.888474	48.116192	-0.48866	116.7491	42.453773	43.025402	115.749313	45.2849825	21.268371	116.2492065	-66.9781345	0.0232290000000006	119.5277415
-16.070667	19.370226	117.070625	-10.932385	10.781154	117.924759	48.052742	-0.481941	116.897568	42.577091	43.137215	115.662338	45.3149165	21.327637	116.279953	-67.1796865	0.234671000000002	119.569565
-14.372913	19.315346	117.067635	-11.019233	10.91038	117.9795	47.980427	-0.502186	117.005905	42.640049	43.233318	115.521202	45.310238	21.365566	116.2635535	-67.348704	0.455194000000002	119.6954465
-12.853601	19.317623	117.071854	-11.093714	11.021296	118.023491	47.920792	-0.526826	117.100189	42.690975	43.333824	115.341393	45.3058835	21.403499	116.220791	-67.4933115	0.639092999999999	119.826191
-11.233727	19.251846	117.072189	-11.181165	11.109133	118.077301	47.879131	-0.55134	117.205238	42.733646	43.437286	115.235184	45.3063885	21.442973	116.220211	-67.6687185	0.775293000000001	119.934391
-9.603039	19.22838	117.138611	-11.286335	11.19121	118.16124	47.73555	-0.53038	117.450157	42.777248	43.546379	115.182495	45.256399	21.5079995	116.316326	-67.829069	0.874420499999999	120.006154
-7.152145	19.160669	117.304733	-11.486395	11.370561	118.334915	47.795399	-0.51908	117.795052	42.785011	43.544289	115.227127	45.290205	21.5126045	116.5110895	-68.262995	1.2285175	120.1587405
-5.557647	19.164392	117.512764	-11.658333	11.564788	118.519783	47.829128	-0.427289	118.093536	42.744392	43.546021	115.392517	45.28676	21.559366	116.7430265	-68.603426	1.57021	120.2965395
-3.942274	19.135061	117.717384	-11.831881	11.799907	118.707085	47.857521	-0.243657	118.464066	42.688675	43.626534	115.66188	45.273098	21.6914385	117.062973	-68.93686	1.9083755	120.351197
-2.282607	19.152161	117.95945	-11.983547	12.069887	118.905258	47.920593	-0.000134	118.871819	42.633949	43.775562	116.008339	45.277271	21.887714	117.440079	-69.244365	2.25206	120.370437
-0.733718	19.152174	118.204567	-12.078996	12.348351	119.118393	47.973923	0.269902	119.394287	42.560448	43.978939	116.448174	45.2671855	22.1244205	117.9212305	-69.4251775	2.5722815	120.3155555
1.009028	19.139109	118.503914	-12.121507	12.608135	119.349083	48.05249	0.538009	119.986519	42.536674	44.135025	116.968224	45.294582	22.336517	118.4773715	-69.537596	2.879753	120.2207945
2.587764	19.12513	118.9132	-12.118806	12.815831	119.629753	48.144291	0.786737	120.687935	42.609753	44.302402	117.488503	45.377022	22.5445695	119.088219	-69.614634	3.0870925	120.171287
5.084641	19.125484	119.580528	-12.081899	13.029729	120.111824	48.306759	1.033021	121.871635	42.748844	44.467892	118.495262	45.5278015	22.7504565	120.1834485	-69.6915995	3.3090015	120.0401995
6.601414	19.107782	120.16021	-12.084111	13.111069	120.470963	48.447285	1.116674	122.585236	42.825111	44.5401	119.075966	45.636198	22.828387	120.830601	-69.80442	3.393751	120.111325
8.189018	19.112831	120.61142	-12.081699	13.148462	120.798454	48.54443	1.167907	123.17083	42.890625	44.568207	119.588158	45.7175275	22.868057	121.379494	-69.8809255	3.428867	120.217414
9.700844	19.117386	121.027222	-12.079012	13.163272	121.075104	48.619236	1.164785	123.570801	42.943771	44.561897	119.953156	45.7815035	22.863341	121.7619785	-69.9395275	3.463203	120.3882295
11.135818	19.091503	121.286369	-12.08076	13.158287	121.256866	48.691124	1.128109	123.769852	42.991344	44.533821	120.171974	45.841234	22.830965	121.970913	-70.002754	3.485609	120.542819
12.662305	19.091692	121.407112	-12.075585	13.134371	121.32515	48.669079	1.076902	123.798622	43.019672	44.484253	120.285393	45.8443755	22.7805775	122.0420075	-69.9955455	3.4881645	120.6082925
14.027029	19.075996	121.504799	-12.072811	13.104971	121.312622	48.648815	1.033219	123.687828	43.054367	44.438	120.238449	45.851591	22.7356095	121.9631385	-69.997213	3.4743325	120.6621055
16.124737	19.088829	121.362778	-11.999647	13.057481	121.161903	48.674488	1.01426	123.405876	43.117474	44.417625	120.174728	45.895981	22.7159425	121.790302	-69.895275	3.3990195	120.533504
17.470577	19.134907	121.359886	-11.925103	13.041204	121.036484	48.721279	1.027338	123.258949	43.190372	44.433147	120.1735	45.9558255	22.7302425	121.7162245	-69.8060315	3.3521655	120.3567435
18.80599	19.058907	121.350082	-11.843756	13.054013	120.946182	48.786797	1.063368	123.127731	43.283554	44.491474	120.209167	46.0351755	22.777421	121.668449	-69.7226875	3.330605	120.223915
20.079937	19.170565	121.345917	-11.752034	13.094643	120.88884	48.853722	1.106745	123.002151	43.377209	44.550022	120.308128	46.1154655	22.8283835	121.6551395	-69.6195335	3.3609025	120.1225405
21.294989	19.289701	121.405617	-11.688979	13.174847	120.878899	48.89925	1.172043	122.891006	43.467026	44.622974	120.425117	46.183138	22.8975085	121.6580615	-69.561096	3.4521855	120.0997365
22.525002	19.277304	121.465172	-11.637746	13.279615	120.902122	48.888577	1.254282	122.787003	43.537441	44.704853	120.55249	46.213009	22.9795675	121.6697465	-69.488501	3.5796625	120.1344975
23.657143	19.368855	121.546745	-11.600368	13.373901	120.95739	48.914291	1.350325	122.71682	43.575726	44.78157	120.737144	46.2450085	23.0659475	121.726982	-69.4457445	3.6818545	120.187798
25.382305	19.433498	121.784424	-11.569611	13.443403	121.073662	48.937042	1.444144	122.729935	43.598408	44.87994	121.084473	46.267725	23.162042	121.907204	-69.406947	3.724764	120.24012
26.402411	19.396299	121.975693	-11.572748	13.458729	121.171257	48.939587	1.463594	122.806442	43.616581	44.906551	121.35627	46.278084	23.1850725	122.081356	-69.42358	3.7323855	120.261158
27.379501	19.358849	122.164955	-11.553306	13.44766	121.232162	48.948662	1.413314	122.965729	43.656956	44.885448	121.612488	46.302809	23.149381	122.2891085	-69.409421	3.745939	120.1752155
28.367746	19.366625	122.476532	-11.555104	13.436544	121.283447	48.982113	1.326439	123.149239	43.706512	44.832123	121.850159	46.3443125	23.079281	122.499699	-69.4545205	3.793807	120.067195
29.460733	19.254728	122.609329	-11.557808	13.407342	121.324905	48.966049	1.236834	123.352448	43.754379	44.754974	122.032524	46.360214	22.995904	122.692486	-69.47583	3.81878	119.957324
30.33576	19.149611	122.786972	-11.55792	13.35835	121.349716	49.004646	1.132645	123.520157	43.784229	44.668053	122.128281	46.3944375	22.900349	122.824219	-69.5102775	3.816351	119.875213
31.364489	18.95945	122.735199	-11.561051	13.281816	121.37352	49.029751	1.045351	123.637711	43.803387	44.566257	122.155289	46.416569	22.805804	122.8965	-69.538671	3.757828	119.85054
32.47086	18.908346	123.019775	-11.562087	13.11259	121.358826	49.042591	0.869865	123.775032	43.819954	44.386421	122.109413	46.4312725	22.628143	122.9422225	-69.5554465	3.597037	119.7754295
33.24511	18.754005	123.082779	-11.562756	12.982856	121.317001	49.063141	0.735184	123.818031	43.836262	44.266602	122.077797	46.4497015	22.500893	122.947914	-69.5752135	3.464819	119.686088
33.324802	18.670242	123.031746	-11.567466	12.865347	121.24678	49.049931	0.606063	123.817696	43.850346	44.147022	122.05117	46.4501385	22.3765425	122.934433	-69.5850705	3.3541515	119.559127
33.061134	18.653	123.003601	-11.565741	12.745321	121.176315	49.010647	0.465457	123.785385	43.863609	44.012897	122.044846	46.437128	22.239177	122.9151155	-69.56861	3.251465	119.4375145
32.871063	18.539768	122.913025	-11.576983	12.640726	121.116386	48.966354	0.321557	123.725937	43.882622	43.865952	122.078621	46.424488	22.0937545	122.902279	-69.578454	3.1876975	119.330493
32.537045	18.434042	122.888733	-11.590227	12.554605	121.083572	48.854321	0.179884	123.673042	43.916111	43.715233	122.147835	46.385216	21.9475585	122.9104385	-69.56567	3.1616515	119.2567055
32.231216	18.215584	122.805145	-11.606874	12.469535	121.084167	48.77647	0.010636	123.575424	43.939987	43.572792	122.280869	46.3582285	21.791714	122.9281465	-69.5719765	3.147356	119.2401875
31.565689	17.795574	122.761986	-11.681637	12.364484	121.156166	48.537315	-0.255662	123.330307	43.946056	43.32859	122.53653	46.2416855	21.536464	122.9334185	-69.6049595	3.192504	119.3789135
31.025112	17.426277	122.663925	-11.758721	12.282269	121.24202	48.315075	-0.474997	123.089813	43.958954	43.109989	122.712364	46.1370145	21.317496	122.9010885	-69.6544565	3.247042	119.5829515
30.894762	16.835011	122.359123	-11.845625	12.160439	121.329773	48.105515	-0.727422	122.775757	43.983135	42.854916	122.911606	46.044325	21.063747	122.8436815	-69.735575	3.257131	119.8158645
29.96574	16.656868	122.609665	-11.918331	11.998866	121.404587	47.904263	-1.006349	122.427879	44.004574	42.568485	123.045921	45.9544185	20.781068	122.7369	-69.7910805	3.216664	120.072274
29.517662	16.115961	122.398041	-12.00211	11.810212	121.499542	47.755405	-1.304457	122.116257	44.01392	42.279427	123.172295	45.8846625	20.487485	122.644276	-69.8888825	3.132939	120.354808
29.079905	15.512918	122.229729	-12.042945	11.623537	121.590698	47.666168	-1.587041	121.881294	44.049515	42.008842	123.264694	45.8578415	20.2109005	122.572994	-69.9437315	3.0361735	120.608402
28.696589	14.84696	122.159576	-12.065658	11.470392	121.696487	47.649837	-1.808192	121.780525	44.078712	41.775467	123.347565	45.8642745	19.9836375	122.564045	-69.9955905	2.9571465	120.828929
28.015745	13.708261	122.184143	-12.032978	11.307411	121.8209	47.794899	-2.046436	121.962646	44.126125	41.520569	123.330902	45.960512	19.7370665	122.646774	-70.026468	2.8777555	120.995026
27.587238	13.009496	122.23468	-11.956062	11.231792	121.840096	47.974133	-2.140368	122.241524	44.180984	41.417831	123.207771	46.0775585	19.6387315	122.7246475	-69.9896825	2.8248525	120.9555445
27.198902	12.053594	122.31823	-11.85543	11.135745	121.808304	48.211121	-2.212925	122.513008	44.207756	41.312836	123.004555	46.2094385	19.5499555	122.7587815	-69.9202985	2.7215345	120.8578265
26.790968	11.124848	122.253716	-11.742991	10.979988	121.740173	48.412922	-2.306716	122.712639	44.226055	41.159054	122.738396	46.3194885	19.426169	122.7255175	-69.8054705	2.533807	120.7548285
26.426952	10.115952	122.143684	-11.633784	10.744332	121.645378	48.568184	-2.47442	122.780075	44.258076	40.939106	122.367241	46.41313	19.232343	122.573658	-69.680698	2.256321	120.717098
26.109642	8.944482	121.994278	-11.509147	10.44356	121.539673	48.667145	-2.680582	122.802261	44.311218	40.658398	122.051003	46.4891815	18.988908	122.426632	-69.5074755	1.898212	120.652714
25.705982	7.999057	121.8936	-11.379788	10.117336	121.443871	48.776836	-2.914777	122.828125	44.392498	40.353096	121.812462	46.584667	18.7191595	122.3202935	-69.344243	1.5155125	120.5674485
25.131523	6.272249	121.910988	-11.19945	9.651749	121.303581	48.983292	-3.254161	123.021591	44.526287	39.966297	121.47744	46.7547895	18.356068	122.2495155	-69.1536895	0.947430000000001	120.3576465
24.835304	5.125677	121.874153	-11.091967	9.448073	121.155167	49.159878	-3.423608	123.181274	44.614971	39.754601	121.272514	46.8874245	18.1654965	122.226894	-69.0713585	0.730649500000002	120.08344
24.47135	4.166399	121.879219	-10.997388	9.315632	120.969048	49.30891	-3.565325	123.375908	44.670372	39.572727	121.016953	46.989641	18.003701	122.1964305	-68.984417	0.627563000000002	119.7416655
24.070396	3.029219	121.924484	-10.904872	9.211967	120.744301	49.421875	-3.668843	123.59333	44.726898	39.409756	120.746567	47.0743865	17.8704565	122.1699485	-68.8841305	0.5534775	119.3186535
23.701719	1.952722	121.954819	-10.821178	9.070642	120.550903	49.5187	-3.781368	123.784042	44.790871	39.22921	120.496857	47.1547855	17.723921	122.1404495	-68.7971415	0.417362999999998	118.9613565
23.427084	0.807238	121.981773	-10.745649	8.880436	120.415207	49.621346	-3.961944	123.940155	44.855003	39.015156	120.30603	47.2381745	17.526606	122.1230925	-68.7294725	0.234266000000002	118.7073215
22.99868	-0.244336	121.995506	-10.674301	8.644141	120.350983	49.691578	-4.187027	124.046799	44.926285	38.774586	120.188545	47.3089315	17.2937795	122.117672	-68.6575335	-0.0054975000000006	118.584294
22.41218	-1.697666	122.148422	-10.580711	8.277827	120.346466	49.770317	-4.526108	124.1353	45.02248	38.433102	120.116791	47.3963985	16.953497	122.1260455	-68.5578205	-0.397842999999998	118.5668865
21.979769	-2.640277	122.139046	-10.528291	8.081983	120.360077	49.80835	-4.709605	124.149307	45.091064	38.273354	120.122787	47.449707	16.7818745	122.136047	-68.506289	-0.617908500000002	118.584107
21.567383	-3.514175	122.147583	-10.47888	7.951497	120.361794	49.871845	-4.841109	124.148834	45.151829	38.166531	120.137238	47.511837	16.662711	122.143036	-68.469597	-0.759716999999998	118.580552
21.103456	-4.383501	122.079765	-10.440348	7.896772	120.337692	49.892311	-4.893929	124.150398	45.199028	38.125175	120.142746	47.5456695	16.615623	122.146572	-68.4263655	-0.822078999999999	118.528812
20.622229	-4.99063	122.071625	-10.399078	7.884896	120.280441	49.920841	-4.908844	124.112549	45.222588	38.111134	120.143112	47.5717145	16.601145	122.1278305	-68.3698705	-0.831352999999997	118.4330515
20.131067	-5.842649	122.034348	-10.357198	7.882164	120.220673	49.963497	-4.919628	124.062279	45.26199	38.090519	120.099556	47.6127435	16.5854455	122.0809175	-68.3271395	-0.821117499999999	118.3604285
19.624092	-6.546412	121.951462	-10.297859	7.859042	120.148788	50.006737	-4.955775	124.013863	45.313522	38.044594	120.065239	47.6601295	16.5444095	122.039551	-68.2558475	-0.826325499999998	118.258025
18.81904	-7.585516	121.862015	-10.184429	7.751222	120.031647	50.078541	-5.082763	123.985062	45.450142	37.907169	119.991837	47.7643415	16.412203	121.9884495	-68.1331995	-0.909759000000001	118.0748445
18.306158	-8.312336	121.765816	-10.100867	7.644557	119.951561	50.147766	-5.215354	123.972908	45.551048	37.783276	119.916534	47.849407	16.283961	121.944721	-68.051141	-0.994847000000003	117.958401
17.75119	-8.858914	121.856056	-10.041003	7.556242	119.906937	50.207241	-5.349782	123.975899	45.629944	37.649124	119.805649	47.9185925	16.149671	121.890774	-68.0005985	-1.037187	117.9231
17.156713	-9.530036	121.842148	-9.98298	7.489707	119.887421	50.242443	-5.439881	124.007454	45.689735	37.523579	119.65686	47.966089	16.041849	121.832157	-67.932049	-1.062435	117.942685
16.547539	-10.089306	121.92556	-9.945388	7.452773	119.899582	50.285328	-5.48207	124.053123	45.723625	37.435009	119.520523	48.0044765	15.9764695	121.786823	-67.8952525	-1.0709235	118.012341
15.799244	-10.551537	122.052574	-9.911268	7.425503	119.932854	50.349087	-5.521275	124.105278	45.745762	37.357101	119.403687	48.0474245	15.917913	121.7544825	-67.8699605	-1.066907	118.1112255
15.110615	-11.077838	122.120651	-9.867049	7.392653	119.978928	50.407856	-5.559181	124.142944	45.765041	37.287056	119.301796	48.0864485	15.8639375	121.72237	-67.8205465	-1.0786315	118.235486
14.174758	-11.738398	122.199333	-9.799081	7.348222	120.024399	50.469261	-5.633837	124.171898	45.839943	37.184189	119.222748	48.154602	15.775176	121.697323	-67.752764	-1.078732	118.351475
13.455536	-12.097015	122.125534	-9.742035	7.328786	120.026421	50.520046	-5.680957	124.143265	45.891674	37.139992	119.205307	48.20586	15.7295175	121.674286	-67.68993	-1.0719455	118.378556
12.718144	-12.416243	122.045982	-9.687164	7.334426	119.997421	50.570221	-5.695025	124.078415	45.927299	37.130192	119.199547	48.24876	15.7175835	121.638981	-67.623088	-1.0487315	118.355861
12.011805	-12.736593	121.863556	-9.632773	7.361738	119.958328	50.630348	-5.678132	123.97094	45.94466	37.150505	119.190193	48.287504	15.7361865	121.5805665	-67.55305	-1.0127105	118.3360895
11.128183	-12.984859	121.767212	-9.589005	7.421557	119.932259	50.648163	-5.621141	123.860168	45.959969	37.188087	119.172012	48.304066	15.783473	121.51609	-67.482076	-0.940359000000001	118.348428
10.322564	-13.13992	121.744003	-9.543444	7.531441	119.943527	50.695389	-5.542735	123.757149	45.99007	37.254196	119.146027	48.3427295	15.8557305	121.451588	-67.4296175	-0.792848499999999	118.435466
9.486372	-13.248754	121.701393	-9.492681	7.67352	119.982651	50.730259	-5.411719	123.704994	46.023537	37.363987	119.113411	48.376898	15.976134	121.4092025	-67.36226	-0.629094000000002	118.5560995
8.235837	-13.402838	121.675026	-9.411563	7.942001	120.021759	50.830261	-5.150258	123.684189	46.079319	37.609898	119.057312	48.45479	16.22982	121.3707505	-67.277916	-0.345817999999999	118.6727675
7.215353	-13.441112	121.660065	-9.380283	8.145933	120.016357	50.884693	-4.937328	123.679924	46.081581	37.804882	119.006683	48.483137	16.433777	121.3433035	-67.243703	-0.141911	118.6894105
6.33096	-13.404714	121.672226	-9.378387	8.381828	119.990013	50.902992	-4.728389	123.6595	46.066624	38.004906	118.935303	48.484808	16.6382585	121.2974015	-67.241582	0.125397500000002	118.6826245
5.377599	-13.301328	121.604393	-9.421072	8.652161	119.961777	50.870537	-4.53852	123.629951	46.035881	38.190605	118.860397	48.453209	16.8260425	121.245174	-67.295353	0.478279499999999	118.67838
4.395928	-13.186343	121.590317	-9.507437	8.970286	119.954491	50.796871	-4.359587	123.611298	46.000381	38.380714	118.776917	48.398626	17.0105635	121.1941075	-67.4135	0.9300085	118.7148745
3.325794	-13.000451	121.525322	-9.618809	9.332005	119.973602	50.655823	-4.166219	123.597488	45.9496	38.586197	118.748138	48.3027115	17.209989	121.172813	-67.5403295	1.454021	118.774391
2.178005	-12.768261	121.512642	-9.73561	9.702237	120.020699	50.532158	-3.959416	123.569359	45.910133	38.820057	118.748543	48.2211455	17.4303205	121.158951	-67.6923655	1.9741535	118.882447
0.581936	-12.325965	121.395981	-9.860255	10.232519	120.074844	50.370705	-3.611517	123.542282	45.866032	39.18203	118.752625	48.1183685	17.7852565	121.1474535	-67.8388785	2.6797815	119.0022345
-0.499777	-12.049773	121.323967	-9.906641	10.566538	120.067917	50.306202	-3.36977	123.512878	45.827885	39.43623	118.728844	48.0670435	18.03323	121.120861	-67.8803255	3.099846	119.014973
-1.664112	-11.72667	121.143066	-9.951056	10.891647	120.003662	50.252598	-3.102652	123.441788	45.801498	39.712055	118.665314	48.027048	18.3047015	121.053551	-67.92916	3.4785925	118.953773
-2.820153	-11.373287	120.951202	-9.971706	11.182795	119.885788	50.208645	-2.851918	123.321556	45.75256	39.97942	118.615517	47.9806025	18.563751	120.9685365	-67.9240145	3.801839	118.8030395
-3.933808	-10.976347	120.658455	-9.98683	11.439174	119.7472	50.158607	-2.606289	123.199097	45.70509	40.22562	118.583664	47.9318485	18.8096655	120.8913805	-67.9055085	4.0686825	118.6030195
-5.063207	-10.632415	120.385269	-10.00708	11.647166	119.626762	50.14212	-2.422806	123.113586	45.682552	40.444004	118.617287	47.912336	19.010599	120.8654365	-67.926496	4.283733	118.3880875
-6.300284	-10.281193	120.111526	-10.049515	11.821823	119.555702	50.103142	-2.275071	123.043678	45.679604	40.627048	118.732094	47.891373	19.1759885	120.887886	-67.990403	4.4676575	118.223518
-8.13525	-9.677364	119.780937	-10.142307	12.079963	119.504143	50.002594	-2.104908	123.00174	45.691803	40.856949	118.910172	47.8471985	19.3760205	120.955956	-68.1318125	4.7839055	118.05233
-9.402696	-9.275914	119.612976	-10.220271	12.288871	119.477989	49.926403	-1.996416	122.940636	45.673328	41.013268	119.027832	47.7998655	19.508426	120.984234	-68.2404075	5.069316	117.971744
-10.756666	-8.858874	119.366562	-10.300096	12.516238	119.429901	49.821083	-1.840527	122.863617	45.616287	41.183453	119.092903	47.718685	19.671463	120.97826	-68.318877	5.361013	117.881542
-12.080904	-8.404311	119.150017	-10.376002	12.748888	119.342438	49.729939	-1.65905	122.758141	45.541744	41.369133	119.105026	47.6358415	19.8550415	120.9315835	-68.3878455	5.6427345	117.7532925
-13.413434	-7.97512	118.874512	-10.454431	12.9758	119.204926	49.645466	-1.47743	122.613739	45.459675	41.553783	119.095634	47.5525705	20.0381765	120.8546865	-68.4614325	5.9134235	117.5551655
-14.790442	-7.554485	118.572021	-10.511933	13.192431	119.053566	49.55526	-1.300661	122.435341	45.37941	41.7136	119.06929	47.467335	20.2064695	120.7523155	-68.491201	6.1783925	117.3548165
-16.264782	-7.107054	118.349564	-10.566509	13.391839	118.917953	49.448727	-1.142882	122.261223	45.324108	41.857956	119.017685	47.3864175	20.357537	120.639454	-68.5194355	6.426141	117.196452
-18.381603	-6.480206	117.987846	-10.606721	13.639501	118.713547	49.32151	-0.984753	121.97142	45.272453	42.00956	118.927994	47.2969815	20.5124035	120.449707	-68.5104235	6.7665985	116.977387
-19.9125	-6.09782	117.742645	-10.624846	13.766855	118.581558	49.242264	-0.909028	121.740257	45.234509	42.072315	118.792953	47.2383865	20.5816435	120.266605	-68.4880785	6.9520665	116.896511
-21.362478	-5.706508	117.624557	-10.621142	13.853365	118.441711	49.16021	-0.826364	121.39212	45.17717	42.085506	118.554131	47.16869	20.629571	119.9731255	-68.410974	7.077159	116.9102965
-22.829178	-5.382954	117.663177	-10.592612	13.922602	118.325439	49.056606	-0.727335	120.953522	45.099846	42.06002	118.106903	47.078226	20.6663425	119.5302125	-68.26345	7.1788615	117.1206655
-24.464584	-5.021588	117.823914	-10.544917	13.952775	118.239021	48.94788	-0.615754	120.4981	45.010635	42.041992	117.439285	46.9792575	20.713119	118.9686925	-68.0690915	7.192431	117.5093495
-25.936359	-4.698519	118.221619	-10.508583	13.940896	118.235031	48.780849	-0.506819	119.933891	44.912064	42.010494	116.665741	46.8464565	20.7518375	118.299816	-67.8636225	7.1299545	118.170246
-27.405497	-4.435551	118.805244	-10.47455	13.859992	118.350235	48.596874	-0.436929	119.42453	44.761139	41.918095	115.799866	46.6790065	20.740583	117.612198	-67.6281065	6.979401	119.088272
-29.741869	-3.92947	119.916328	-10.513328	13.620324	118.699326	48.451	-0.529523	118.799721	44.460495	41.682087	114.712799	46.4557475	20.576282	116.75626	-67.4824035	6.664366	120.642392
-31.194984	-3.641719	120.632828	-10.591895	13.394964	119.030342	48.233772	-0.626475	118.542458	44.247498	41.49165	114.241241	46.240635	20.4325875	116.3918495	-67.424425	6.3573405	121.6688345
-32.786808	-3.255911	121.291328	-10.727972	13.169789	119.37764	48.032578	-0.785064	118.458427	44.029228	41.325779	113.872269	46.030903	20.2703575	116.165348	-67.486847	6.0692205	122.589932
-34.197563	-2.854587	121.78447	-10.898415	12.940301	119.674263	47.801113	-0.93798	118.373474	43.818893	41.202213	113.717529	45.810003	20.1321165	116.0455015	-67.606833	5.7484855	123.3030245
-35.613827	-2.432387	122.188042	-11.080775	12.73746	119.919777	47.526447	-1.0433	118.251823	43.621235	41.114052	113.656059	45.573841	20.035376	115.953941	-67.735391	5.439544	123.885613
-37.08231	-1.860003	122.537926	-11.254896	12.586246	120.124504	47.258797	-1.146928	118.171692	43.417488	41.059635	113.614998	45.3381425	19.9563535	115.893345	-67.8479345	5.2161385	124.355663
-38.355782	-1.285023	122.810219	-11.426006	12.498235	120.29364	47.04372	-1.214394	118.032982	43.246723	41.023731	113.636993	45.1452215	19.9046685	115.8349875	-67.9972335	5.0918015	124.7522925
-40.307354	-0.348562	123.057472	-11.593513	12.422834	120.501648	46.777802	-1.247231	117.910751	43.07967	41.041485	113.73304	44.928736	19.897127	115.8218955	-68.115762	4.948541	125.1814005
-41.514217	0.358266	123.272133	-11.676842	12.427871	120.655334	46.633938	-1.222134	117.828323	43.00565	41.085556	113.835121	44.819794	19.931711	115.831722	-68.173478	4.924031	125.478946
-42.612625	1.103497	123.516533	-11.766444	12.473145	120.8293	46.503891	-1.181309	117.777489	42.925789	41.152203	113.906181	44.71484	19.985447	115.841835	-68.247728	4.960843	125.816765
-43.655392	1.919058	123.879204	-11.850903	12.533342	121.037064	46.398418	-1.125571	117.708878	42.810215	41.228672	113.962242	44.6043165	20.0515505	115.83556	-68.3061225	5.0151335	126.238568
-44.743626	2.779852	124.240204	-11.934396	12.602446	121.250465	46.256577	-1.049335	117.637489	42.685707	41.294147	114.001511	44.471142	20.122406	115.8195	-68.339934	5.082486	126.68143
-45.668785	3.619586	124.573807	-12.034914	12.670954	121.455505	46.140564	-1.002191	117.566475	42.551689	41.348919	114.045593	44.3461265	20.173364	115.806034	-68.4159545	5.168544	127.104976
-46.573708	4.46463	124.832245	-12.149711	12.726286	121.606186	46.001045	-0.940645	117.521843	42.426579	41.395767	114.105225	44.213812	20.227561	115.813534	-68.513234	5.225011	127.398838
-47.863998	5.880633	125.005569	-12.317539	12.828925	121.738731	45.814999	-0.892653	117.508064	42.291348	41.47995	114.261482	44.0531735	20.2936485	115.884773	-68.6882515	5.3642015	127.592689
