# Supplementary material for: How to jointly control a ball trajectory on a moving board: Methodological insights into Motor Learning and Rehabilitation
Source: PLoS One. 2025 Oct 15;20(10):e0334588. doi: 10.1371/journal.pone.0334588 (PMC12527165; doi:10.1371/journal.pone.0334588)
Supplement: S2 Data — (ZIP) [file pone.0334588.s002.zip › D1_020.csv]

Ball_X	Ball_Y	Ball_Z	BoardCentre_X	BoardCentre_Y	BoardCentre_Z	P1LeftHand_X	P1LeftHand_Y	P1LeftHand_Z	P1RightHand_X	P1RightHand_Y	P1RightHand_Z	P1MidHands_X	P1MidHands_Y	P1MidHands_Z	P2MidHands_X	P2MidHands_Y	P2MidHands_Z
1.340482	-13.855939	105.349983	-5.800093	12.005877	104.428459	48.910069	-4.924243	109.578133	45.689018	40.719204	107.024742	47.2995435	17.8974805	108.3014375	-58.8997295	6.1142735	100.5554805
0.063401	-14.136558	105.719551	-5.722797	11.887472	104.758057	48.967232	-5.172157	109.625816	45.82415	40.463596	106.94252	47.395691	17.6457195	108.284168	-58.841285	6.1292245	101.231946
-1.28088	-14.400533	106.053482	-5.634473	11.728115	105.068657	49.043739	-5.457727	109.690842	45.968117	40.203773	106.887817	47.505928	17.373023	108.2893295	-58.774874	6.083207	101.8479845
-2.647797	-14.59594	106.378922	-5.534142	11.540049	105.349663	49.126686	-5.73321	109.817413	46.116192	39.927979	106.822624	47.621439	17.0973845	108.3200185	-58.689723	5.9827135	102.3793075
-3.933271	-14.73733	106.682419	-5.458326	11.347794	105.592819	49.222561	-5.990277	109.950241	46.227501	39.685257	106.756439	47.725031	16.84749	108.35334	-58.641683	5.848098	102.832298
-5.246584	-14.754716	106.964241	-5.397702	11.185292	105.810295	49.312191	-6.201733	110.065224	46.307507	39.478157	106.667961	47.809849	16.638212	108.3665925	-58.605253	5.732372	103.2539975
-7.248826	-14.661628	107.298889	-5.329405	10.966298	106.053612	49.418053	-6.465892	110.201767	46.347881	39.214508	106.51767	47.882967	16.374308	108.3597185	-58.541777	5.558288	103.7475055
-8.518506	-14.480586	107.460663	-5.318487	10.846087	106.177902	49.458973	-6.619522	110.230927	46.357887	39.045967	106.422447	47.90843	16.2132225	108.326687	-58.545404	5.4789515	104.029117
-9.8668	-14.192354	107.510971	-5.287096	10.735219	106.26181	49.458755	-6.743625	110.22657	46.369503	38.90012	106.395958	47.914129	16.0782475	108.311264	-58.488321	5.3921905	104.212356
-11.161047	-13.856638	107.46846	-5.276836	10.670616	106.31015	49.48151	-6.861205	110.175415	46.418564	38.797821	106.390694	47.950037	15.968308	108.2830545	-58.503709	5.372924	104.3372455
-12.392105	-13.438593	107.376205	-5.244683	10.632231	106.304565	49.487747	-6.913368	110.124611	46.471085	38.747337	106.387917	47.979416	15.9169845	108.256264	-58.468782	5.3474775	104.352866
-13.657527	-12.884802	107.241844	-5.18489	10.616608	106.281853	49.538952	-6.941089	110.04306	46.512581	38.742611	106.383896	48.0257665	15.900761	108.213478	-58.3955465	5.332455	104.350228
-14.87571	-12.217696	107.211494	-5.110599	10.645994	106.291183	49.610153	-6.919512	109.958374	46.539059	38.778732	106.30497	48.074606	15.92961	108.131672	-58.295804	5.362378	104.450694
-16.5755	-11.103112	107.413361	-4.997622	10.737605	106.451393	49.744053	-6.828638	109.859596	46.557636	38.847523	106.129753	48.1508445	16.0094425	107.9946745	-58.1460885	5.4657675	104.9081115
-17.777805	-10.202658	107.763382	-4.933761	10.793491	106.708054	49.793739	-6.74902	109.844849	46.557747	38.905228	106.003174	48.175743	16.078104	107.9240115	-58.043265	5.508878	105.4920965
-18.884703	-9.30888	108.2005	-4.887376	10.824353	107.054832	49.849693	-6.688007	109.857735	46.54147	38.950539	105.885338	48.1955815	16.131266	107.8715365	-57.9703335	5.51744	106.2381275
-19.929256	-8.312233	108.68782	-4.858378	10.814586	107.452858	49.921074	-6.640081	109.845566	46.488617	38.986385	105.830231	48.2048455	16.173152	107.8378985	-57.9216015	5.45602	107.0678175
-20.98329	-7.194553	109.19709	-4.861454	10.765977	107.853783	49.944447	-6.600787	109.767509	46.410011	39.029434	105.815971	48.177229	16.2143235	107.79174	-57.900137	5.3176305	107.915826
-21.960032	-6.130812	109.547165	-4.885001	10.670836	108.208549	49.915619	-6.561578	109.558746	46.277382	39.061111	105.839607	48.0965005	16.2497665	107.6991765	-57.8665025	5.0919055	108.7179215
-22.906315	-4.914238	109.76342	-4.935359	10.550228	108.457924	49.813061	-6.544632	109.267303	46.156818	39.074116	105.949127	47.9849395	16.264742	107.608215	-57.8556575	4.835714	109.307633
-24.205347	-3.081495	109.643517	-5.029787	10.365526	108.603577	49.645458	-6.528584	108.692551	46.060989	39.179352	106.312874	47.8532235	16.325384	107.5027125	-57.9127975	4.405668	109.7044415
-24.976807	-1.776268	109.430054	-5.092072	10.244805	108.558182	49.492054	-6.476808	108.222343	46.022812	39.27124	106.649101	47.757433	16.397216	107.435722	-57.941577	4.092394	109.680642
-25.686131	-0.391478	109.163261	-5.159961	10.204862	108.466492	49.383255	-6.393997	107.726059	46.022446	39.409054	107.005646	47.7028505	16.5075285	107.3658525	-58.0227725	3.9021955	109.5671315
-26.324028	0.967355	108.89312	-5.17196	10.236697	108.356903	49.271507	-6.276443	107.225906	46.068962	39.574394	107.353615	47.6702345	16.6489755	107.2897605	-58.0141545	3.8244185	109.4240455
-26.86198	2.454807	108.688889	-5.143674	10.366872	108.22184	49.194439	-6.122862	106.781639	46.148281	39.758934	107.629898	47.67136	16.818036	107.2057685	-57.958708	3.915708	109.2379115
-27.279314	3.932397	108.495522	-5.10627	10.570735	108.045624	49.191128	-5.931707	106.38118	46.251984	39.970306	107.844688	47.721556	17.0192995	107.112934	-57.934096	4.1221705	108.978314
-27.654345	5.372627	108.277824	-5.056334	10.826071	107.864365	49.209126	-5.693534	106.024597	46.346001	40.192574	107.993912	47.7775635	17.24952	107.0092545	-57.8902315	4.402622	108.7194755
-28.020638	7.597459	108.274925	-4.974678	11.215047	107.72892	49.239742	-5.336764	105.6092	46.424667	40.512539	108.084618	47.8322045	17.5878875	106.846909	-57.7815605	4.8422065	108.610931
-28.115419	8.959319	108.556046	-4.944955	11.46197	107.82515	49.218666	-5.114734	105.440018	46.42437	40.69894	108.122047	47.821518	17.792103	106.7810325	-57.711428	5.131837	108.8692675
-28.196749	10.277787	108.930588	-4.943349	11.655222	108.078705	49.20425	-4.934053	105.360435	46.417133	40.877037	108.167389	47.8106915	17.971492	106.763912	-57.6973895	5.338952	109.393498
-28.116819	11.529288	109.496864	-4.933052	11.823084	108.411621	49.189869	-4.781569	105.373154	46.415104	41.031139	108.257355	47.8024865	18.124785	106.8152545	-57.6685905	5.521383	110.0079875
-27.966896	12.751155	110.010872	-4.920452	11.904824	108.796021	49.209908	-4.657956	105.443024	46.4217	41.168762	108.359268	47.815804	18.255403	106.901146	-57.656708	5.554245	110.690896
-27.664194	13.875384	110.515961	-4.90664	11.957836	109.112564	49.260349	-4.537662	105.540421	46.421818	41.295605	108.462814	47.8410835	18.3789715	107.0016175	-57.6543635	5.5367005	111.2235105
-27.341431	14.939987	110.793091	-4.856954	12.015882	109.337196	49.33173	-4.423572	105.642662	46.427292	41.429432	108.521423	47.879511	18.50293	107.0820425	-57.593419	5.528834	111.5923495
-26.651272	16.508188	110.910309	-4.811102	12.066721	109.498451	49.466251	-4.256032	105.860413	46.436214	41.625515	108.492188	47.9512325	18.6847415	107.1763005	-57.5734365	5.4487005	111.8206015
-26.06871	17.474751	110.8657	-4.75756	12.174754	109.494255	49.558853	-4.141434	106.066063	46.453091	41.730713	108.405838	48.005972	18.7946395	107.2359505	-57.521092	5.5548685	111.7525595
-25.408167	18.439951	110.630974	-4.721177	12.260243	109.435059	49.691063	-4.077362	106.321045	46.500919	41.830608	108.30809	48.095991	18.876623	107.3145675	-57.538345	5.643863	111.5555505
-24.682896	19.359627	110.385956	-4.671793	12.370456	109.350548	49.832848	-4.032932	106.603455	46.564522	41.895836	108.188866	48.198685	18.931452	107.3961605	-57.542271	5.80946	111.3049355
-23.898272	20.214226	109.992958	-4.628153	12.464085	109.231041	49.971363	-4.010838	106.915215	46.660866	41.944134	108.052361	48.3161145	18.966648	107.483788	-57.5724205	5.961522	110.978294
-22.935379	21.069462	109.619751	-4.567667	12.56997	109.101509	50.096191	-3.997222	107.222534	46.804626	41.987064	107.911369	48.4504085	18.994921	107.5669515	-57.5857425	6.145019	110.6360665
-21.971087	21.915638	109.191803	-4.50437	12.672917	108.945061	50.231583	-3.975098	107.539246	46.962814	42.019722	107.720947	48.5971985	19.022312	107.6300965	-57.6059385	6.323522	110.2600255
-20.400698	23.112988	108.491241	-4.350286	12.877991	108.689484	50.412132	-3.91573	108.107292	47.223274	42.096504	107.412529	48.817703	19.090387	107.7599105	-57.518275	6.665595	109.6190575
-19.230614	23.92169	107.979904	-4.257378	13.023686	108.508659	50.53672	-3.859663	108.504776	47.402798	42.141048	107.231163	48.969759	19.1406925	107.8679695	-57.484515	6.9066795	109.1493485
-18.067911	24.757366	107.446396	-4.188983	13.167689	108.292351	50.6409	-3.799516	108.855728	47.572094	42.174606	107.112946	49.106497	19.187545	107.984337	-57.484463	7.147833	108.600365
-16.832914	25.564257	107.069733	-4.138175	13.258679	108.090424	50.703823	-3.756975	109.039917	47.71508	42.194164	107.043839	49.2094515	19.2185945	108.041878	-57.4858015	7.2987635	108.13897
-15.60124	26.385218	106.743408	-4.085543	13.313063	107.926201	50.659924	-3.754542	109.009956	47.850056	42.188847	107.087982	49.25499	19.2171525	108.048969	-57.426076	7.4089735	107.803433
-14.29293	27.256742	106.720261	-4.055347	13.30502	107.840279	50.554245	-3.78909	108.77417	47.975533	42.183891	107.264458	49.264889	19.1974005	108.019314	-57.375583	7.4126395	107.661244
-12.955549	28.08811	106.975349	-4.053233	13.282898	107.87606	50.407555	-3.805491	108.420135	48.082798	42.199116	107.583145	49.2451765	19.1968125	108.00164	-57.3516425	7.3689835	107.75048
-10.930032	29.389221	107.538208	-4.123004	13.283382	108.106491	50.190968	-3.739784	108.094284	48.193516	42.322586	108.328629	49.192242	19.291401	108.2114565	-57.43825	7.275363	108.0015255
-9.542719	30.188297	108.118507	-4.219466	13.384211	108.404709	50.125931	-3.577431	108.233116	48.192932	42.536564	109.001625	49.1594315	19.4795665	108.6173705	-57.5983635	7.2888555	108.1920475
-8.112716	31.013519	108.591759	-4.376357	13.553007	108.816658	50.138252	-3.305287	108.653473	48.136131	42.857601	109.805275	49.1371915	19.776157	109.229374	-57.8899055	7.329857	108.403942
-6.749759	31.838985	109.140656	-4.570959	13.783087	109.327148	50.184124	-2.980946	109.289978	48.042046	43.199959	110.659576	49.113085	20.1095065	109.974777	-58.255003	7.4566675	108.679519
-5.329849	32.579239	109.711411	-4.795093	13.98544	109.853172	50.246437	-2.704569	110.138741	47.973038	43.482513	111.5214	49.1097375	20.388972	110.8300705	-58.6999235	7.581908	108.8762735
-3.851487	33.290054	110.270943	-5.053706	14.142042	110.387764	50.324905	-2.485565	111.097801	47.951427	43.692474	112.438705	49.138166	20.6034545	111.768253	-59.245578	7.6806295	109.007275
-2.422967	33.860283	110.915459	-5.328523	14.240885	110.911331	50.398056	-2.337215	112.113312	47.976456	43.854637	113.375114	49.187256	20.758711	112.744213	-59.844302	7.723059	109.078449
-0.220817	34.672367	111.934174	-5.733357	14.267109	111.66687	50.500004	-2.18781	113.52626	47.958641	44.028751	114.823273	49.2293225	20.9204705	114.1747665	-60.6960365	7.6137475	109.1589735
1.198348	35.043884	112.684929	-5.993423	14.234783	112.1353	50.577076	-2.126816	114.327133	47.860447	44.080654	115.824387	49.2187615	20.976919	115.07576	-61.2056075	7.492647	109.19484
2.688545	35.375435	113.476967	-6.206506	14.189352	112.57547	50.620396	-2.083552	115.006996	47.721146	44.132278	116.733917	49.170771	21.024363	115.8704565	-61.583783	7.354341	109.2804835
4.040465	35.615997	114.182411	-6.387922	14.156528	112.970642	50.657608	-2.018375	115.621483	47.647068	44.17662	117.618645	49.152338	21.0791225	116.620064	-61.928182	7.2339335	109.32122
5.491976	35.784348	114.900497	-6.546883	14.155931	113.334534	50.729393	-1.953845	116.178009	47.550591	44.194942	118.447136	49.139992	21.1205485	117.3125725	-62.233758	7.1913135	109.3564955
6.910111	35.87635	115.599998	-6.676538	14.202401	113.680099	50.815945	-1.894007	116.723465	47.470074	44.211899	119.266869	49.1430095	21.158946	117.995167	-62.4960855	7.245856	109.365031
8.219643	35.841	116.366173	-6.782197	14.288502	114.039322	50.898724	-1.783291	117.220879	47.405434	44.257137	120.045448	49.152079	21.236923	118.6331635	-62.716473	7.340081	109.4454805
10.188422	35.788052	117.312096	-6.860396	14.500645	114.625298	51.040554	-1.557929	117.853699	47.273426	44.413319	120.943916	49.15699	21.427695	119.3988075	-62.877782	7.573595	109.8517885
11.423085	35.60141	117.808548	-6.885591	14.683681	114.991501	51.126324	-1.345863	118.193115	47.275215	44.559227	121.461311	49.2007695	21.606682	119.827213	-62.9719515	7.76068	110.155789
12.593449	35.346008	118.217422	-6.873225	14.885087	115.273392	51.241314	-1.11017	118.384209	47.2542	44.736553	121.809792	49.247757	21.8131915	120.0970005	-62.994207	7.9569825	110.4497835
13.774042	35.012093	118.436981	-6.82215	15.075727	115.476295	51.35553	-0.871978	118.482414	47.335529	44.905045	121.937965	49.3455295	22.0165335	120.2101895	-62.9898295	8.1349205	110.7424005
14.862789	34.587437	118.54805	-6.766099	15.258895	115.606819	51.494236	-0.65618	118.468452	47.353268	45.088623	122.049263	49.423752	22.2162215	120.2588575	-62.95595	8.3015685	110.9547805
15.890823	34.044601	118.578957	-6.673196	15.405676	115.667679	51.588791	-0.418604	118.466499	47.375534	45.257759	122.039436	49.4821625	22.4195775	120.2529675	-62.8285545	8.3917745	111.0823905
16.867355	33.411644	118.488762	-6.590548	15.551397	115.679039	51.701618	-0.221541	118.400002	47.3825	45.4226	121.960114	49.542059	22.6005295	120.180058	-62.723155	8.5022645	111.17802
18.215965	32.276119	118.207642	-6.42552	15.725168	115.598419	51.896267	0.034711	118.2631	47.445061	45.607067	121.69397	49.670664	22.820889	119.978535	-62.521704	8.629447	111.218303
19.022802	31.384819	117.941681	-6.308677	15.807544	115.476334	52.011459	0.1987	118.242683	47.485352	45.717834	121.45369	49.7484055	22.958267	119.8481865	-62.3657595	8.656821	111.1044815
19.75783	30.383331	117.62812	-6.149785	15.854795	115.312508	52.185661	0.306608	118.214508	47.503471	45.801712	121.222015	49.844566	23.05416	119.7182615	-62.144136	8.65543	110.9067545
20.43828	29.287607	117.311653	-5.989006	15.871904	115.120544	52.400005	0.364501	118.180939	47.599697	45.843102	120.91832	49.999851	23.1038015	119.5496295	-61.977863	8.6400065	110.6914585
21.001572	28.150658	116.968391	-5.80312	15.84453	114.897774	52.54414	0.423135	118.231346	47.660973	45.882988	120.605232	50.1025565	23.1530615	119.418289	-61.7087965	8.5359985	110.377259
21.542198	26.898312	116.594482	-5.596342	15.798223	114.642242	52.675743	0.474136	118.345009	47.744179	45.909546	120.261787	50.209961	23.191841	119.303398	-61.402645	8.404605	109.981086
22.023647	25.528625	116.215225	-5.380565	15.749149	114.369118	52.872826	0.488099	118.449493	47.9002	45.949341	119.815735	50.386513	23.21872	119.132614	-61.147643	8.279578	109.605622
22.568617	23.567804	115.561234	-5.029712	15.63202	113.826538	53.323734	0.479817	118.468819	48.041489	46.058632	119.062737	50.6826115	23.2692245	118.765778	-60.7420355	7.9948155	108.887298
22.856812	22.096079	115.054764	-4.789165	15.541092	113.379349	53.499866	0.530177	118.442558	48.090172	46.077229	118.436882	50.795019	23.303703	118.43972	-60.373349	7.778481	108.318978
22.97117	20.712904	114.564636	-4.575024	15.444715	112.862625	53.647263	0.580013	118.340317	48.120071	46.068645	117.749313	50.883667	23.324329	118.044815	-60.033715	7.565101	107.680435
23.03756	19.345932	113.955269	-4.375741	15.321229	112.294495	53.734188	0.599597	118.165459	48.068436	46.038223	117.155777	50.901312	23.31891	117.660618	-59.652794	7.323548	106.928372
23.003328	17.90591	113.381256	-4.210736	15.163583	111.683311	53.773861	0.567582	117.982162	48.096497	45.958607	116.519928	50.935179	23.2630945	117.251045	-59.356651	7.0640715	106.115577
22.8272	16.43165	112.832626	-4.103538	15.001476	111.04982	53.79715	0.500694	117.7547	48.125172	45.868412	115.935265	50.961161	23.184553	116.8449825	-59.168237	6.818399	105.2546575
22.586428	15.086493	112.255981	-4.042495	14.859484	110.397888	53.821667	0.407616	117.455711	48.130054	45.789577	115.432739	50.9758605	23.0985965	116.444225	-59.0608505	6.6203715	104.351551
21.983095	13.051089	111.395058	-4.037474	14.721532	109.473976	53.768246	0.337183	116.863991	48.062786	45.763252	114.70076	50.915516	23.0502175	115.7823755	-58.990464	6.3928465	103.1655765
21.424944	11.755805	110.819473	-4.10409	14.71876	108.907333	53.667976	0.347863	116.363968	47.950867	45.787075	114.241501	50.8094215	23.067469	115.3027345	-59.0176015	6.370051	102.5119315
20.77532	10.572091	110.225281	-4.229166	14.789536	108.44754	53.48642	0.422916	115.84848	47.803249	45.845852	113.723923	50.6448345	23.134384	114.7862015	-59.1031665	6.444688	102.1088785
19.966827	9.328245	109.728203	-4.384796	14.900553	108.114731	53.255814	0.584588	115.306267	47.635193	45.910698	113.257813	50.4455035	23.247643	114.28204	-59.2150955	6.553463	101.947422
19.063717	8.187384	109.394707	-4.551142	15.022254	107.929489	52.983601	0.742518	114.879677	47.460381	46.00745	112.859749	50.221991	23.374984	113.869713	-59.324275	6.669524	101.989265
18.092594	7.062624	109.122208	-4.683228	15.13962	107.841682	52.773499	0.848905	114.563454	47.32811	46.089596	112.542709	50.0508045	23.4692505	113.5530815	-59.4172605	6.8099895	102.1302825
17.061956	5.934281	108.897339	-4.785433	15.215235	107.78817	52.586437	0.956576	114.28479	47.184387	46.139366	112.345634	49.885412	23.547971	113.315212	-59.456278	6.882499	102.261128
15.370877	4.252859	108.53273	-4.828876	15.222822	107.694031	52.417328	1.034411	113.930641	47.050812	46.186771	112.05703	49.73407	23.610591	112.9938355	-59.391822	6.835053	102.3942265
14.225064	3.177188	108.286606	-4.806842	15.181944	107.608482	52.370899	1.043049	113.719475	46.998478	46.157356	111.905609	49.6846885	23.6002025	112.812542	-59.2983725	6.7636855	102.404422
12.946385	2.045136	108.078621	-4.758926	15.094057	107.542786	52.387142	0.99025	113.544739	46.973454	46.075748	111.732521	49.680298	23.532999	112.63863	-59.19815	6.655115	102.446942
11.625042	1.020072	107.988152	-4.729204	15.002324	107.547043	52.38982	0.918088	113.464714	46.974037	45.974792	111.539116	49.6819285	23.44644	112.501915	-59.1403365	6.558208	102.592171
10.238169	-0.026717	107.949158	-4.696504	14.874488	107.597946	52.397221	0.785217	113.425255	46.974281	45.809647	111.404762	49.685751	23.297432	112.4150085	-59.078759	6.451544	102.7808835
8.771418	-1.045103	107.988083	-4.698403	14.728254	107.713463	52.368881	0.605677	113.468102	46.972542	45.61005	111.287163	49.6707115	23.1078635	112.3776325	-59.0675175	6.3486445	103.0492935
7.252891	-1.980724	108.141853	-4.738967	14.584041	107.877937	52.351181	0.368461	113.534073	46.974167	45.375317	111.173157	49.662674	22.871889	112.353615	-59.140608	6.296193	103.402259
4.799934	-3.398661	108.337654	-4.822029	14.385681	108.135796	52.227772	0.008154	113.676247	46.979301	44.987839	110.988152	49.6035365	22.4979965	112.3321995	-59.2475945	6.2733655	103.9393925
3.147018	-4.200577	108.494019	-4.906636	14.288351	108.26442	52.157288	-0.204277	113.744263	46.999374	44.762177	110.839714	49.578331	22.27895	112.2919885	-59.391603	6.297752	104.2368515
1.419157	-5.056834	108.532082	-4.977186	14.205882	108.32486	52.108997	-0.382271	113.748512	46.975574	44.571678	110.657921	49.5422855	22.0947035	112.2032165	-59.4966575	6.3170605	104.4465035
-0.294042	-5.779469	108.531906	-5.024652	14.137089	108.3078	52.085751	-0.494164	113.683609	46.924446	44.44186	110.386909	49.5050985	21.973848	112.035259	-59.5544025	6.30033	104.580341
-2.041586	-6.461032	108.404495	-5.036426	14.059077	108.19548	52.009296	-0.532709	113.528915	46.837883	44.353458	110.111961	49.4235895	21.9103745	111.820438	-59.4964415	6.2077795	104.570522
-3.802591	-7.101884	108.161568	-5.021183	13.950604	108.009109	52.007397	-0.616883	113.254997	46.746811	44.250053	109.799171	49.377104	21.816585	111.527084	-59.41947	6.084623	104.491134
-5.588696	-7.663662	107.904556	-4.975265	13.805964	107.774651	52.024605	-0.732172	112.906097	46.675266	44.129906	109.479591	49.3499355	21.698867	111.192844	-59.3004655	5.913061	104.356458
-8.324131	-8.449723	107.445511	-4.907226	13.520103	107.419632	51.985168	-0.942927	112.32283	46.605762	43.878548	109.061066	49.295465	21.4678105	110.691948	-59.109917	5.5723955	104.147316
-10.203371	-8.877539	107.132126	-4.871331	13.288432	107.18248	51.925652	-1.128921	111.947212	46.574528	43.693829	108.81176	49.25009	21.282454	110.379486	-58.992752	5.29441	103.985474
-12.084932	-9.249009	106.796669	-4.865778	13.055007	106.970558	51.822083	-1.301976	111.610451	46.527473	43.503742	108.608032	49.174778	21.100883	110.1092415	-58.906334	5.009131	103.8318745
-13.984243	-9.52212	106.559456	-4.874709	12.820212	106.784798	51.697277	-1.470914	111.329971	46.487827	43.309982	108.434357	49.092552	20.919534	109.882164	-58.84197	4.72089	103.687432
-15.94092	-9.742271	106.344048	-4.90016	12.619816	106.62278	51.598198	-1.653174	111.084831	46.438442	43.113976	108.274162	49.01832	20.730401	109.6794965	-58.81864	4.509231	103.5660635
-17.908472	-9.877901	106.185341	-4.941969	12.408784	106.491592	51.510632	-1.867308	110.865547	46.371727	42.902298	108.120575	48.9411795	20.517495	109.493061	-58.8251175	4.300073	103.490123
-19.910456	-9.972132	106.080338	-5.012871	12.157455	106.403473	51.393826	-2.097866	110.632538	46.277855	42.679398	107.960854	48.8358405	20.290766	109.296696	-58.8615825	4.024144	103.51025
-22.887796	-10.039166	106.056999	-5.159974	11.697845	106.349396	51.162739	-2.490396	110.265373	46.109337	42.289146	107.677223	48.636038	19.899375	108.971298	-58.955986	3.496315	103.727494
-24.946676	-10.010393	106.096947	-5.302817	11.357381	106.352982	50.964348	-2.79519	109.984001	45.982788	41.997696	107.501602	48.473568	19.601253	108.7428015	-59.079202	3.113509	103.9631625
-26.967365	-9.923814	106.177505	-5.496474	11.000631	106.408165	50.705521	-3.100506	109.722343	45.849766	41.712395	107.364777	48.2776435	19.3059445	108.54356	-59.2705915	2.6953175	104.27277
-29.027584	-9.738709	106.293167	-5.724468	10.634618	106.524399	50.43988	-3.388366	109.450066	45.644222	41.444866	107.355011	48.042051	19.02825	108.4025385	-59.490987	2.240986	104.6462595
-31.035847	-9.523542	106.407394	-6.009292	10.28528	106.682358	50.129162	-3.638098	109.200348	45.367428	41.196609	107.424652	47.748295	18.7792555	108.3125	-59.766879	1.7913045	105.052216
-33.077785	-9.223691	106.53212	-6.323363	9.944748	106.876099	49.733906	-3.806555	109.016441	45.063885	41.030235	107.605621	47.3988955	18.61184	108.311031	-60.0456215	1.277656	105.441167
-35.081539	-8.878628	106.684891	-6.634793	9.63778	107.095787	49.49942	-3.956508	108.819817	44.723053	40.903774	107.826973	47.1112365	18.473633	108.323395	-60.3808225	0.801926999999999	105.868179
-38.013447	-8.194731	107.083984	-7.104781	9.290149	107.487572	49.091309	-4.037602	108.603523	44.197227	40.793045	108.225395	46.644268	18.3777215	108.414459	-60.85383	0.202576499999999	106.560685
-39.884708	-7.669151	107.387245	-7.390704	9.127529	107.779884	48.854767	-4.036016	108.511795	43.851246	40.809738	108.492836	46.3530065	18.386861	108.5023155	-61.1344145	-0.131803000000005	107.0574525
-41.720642	-7.077516	107.734428	-7.619529	9.021761	108.064331	48.648472	-4.000355	108.469391	43.577419	40.824123	108.789734	46.1129455	18.411884	108.6295625	-61.3520035	-0.368362000000001	107.4990995
-43.509563	-6.435421	108.041428	-7.789822	8.99323	108.33036	48.490063	-3.95666	108.44735	43.38533	40.865433	109.064278	45.9376965	18.4543865	108.755814	-61.5173405	-0.467926500000001	107.904906
-44.499615	-5.458056	108.277023	-7.930121	8.997572	108.52549	48.365704	-3.893914	108.447052	43.276875	40.917496	109.270874	45.8212895	18.511791	108.858963	-61.6815315	-0.516646999999999	108.192017
-45.237221	-4.273041	108.467125	-8.004602	9.044251	108.661964	48.267075	-3.812402	108.430504	43.162491	40.969711	109.48143	45.714783	18.5786545	108.955967	-61.723987	-0.490152500000001	108.367961
-45.999981	-3.241223	108.529366	-8.053284	9.133392	108.723579	48.20771	-3.720886	108.379433	43.098373	41.039646	109.624222	45.6530415	18.65938	109.0018275	-61.7596095	-0.392595999999998	108.4453305
-46.916355	-1.52426	108.543983	-8.087531	9.323562	108.688179	48.128864	-3.576324	108.278069	43.027542	41.15654	109.81443	45.578203	18.790108	109.0462495	-61.753265	-0.142983999999998	108.3301085
-47.474628	-0.388219	108.52916	-8.125771	9.443398	108.642975	48.081093	-3.500643	108.221519	42.981079	41.220829	109.896935	45.531086	18.860093	109.059227	-61.782628	0.0267030000000013	108.226723
-48.043503	0.636102	108.442268	-8.177533	9.579709	108.583656	47.997494	-3.462688	108.178543	42.941792	41.282398	110.020386	45.469643	18.909855	109.0994645	-61.824709	0.249562999999998	108.0678475
-48.504845	1.719045	108.441879	-8.252161	9.687079	108.531273	47.895943	-3.478057	108.118019	42.919827	41.295273	110.011246	45.407885	18.908608	109.0646325	-61.912207	0.46555	107.9979135
-48.993412	2.821974	108.479271	-8.362653	9.77888	108.491791	47.765072	-3.527935	108.027695	42.875134	41.287964	109.930214	45.320103	18.8800145	108.9789545	-62.045409	0.677745499999997	108.0046275
-49.418617	3.808702	108.585754	-8.507029	9.842536	108.437584	47.575359	-3.5901	107.825562	42.812519	41.300224	109.744705	45.193939	18.855062	108.7851335	-62.207997	0.830010000000001	108.0900345
-49.817818	4.705383	108.627304	-8.669383	9.892368	108.30442	47.357552	-3.599209	107.511261	42.686123	41.348953	109.419373	45.0218375	18.874872	108.465317	-62.3606035	0.909863999999999	108.143523
-50.323689	6.146172	108.610741	-8.96018	9.976912	107.969452	47.011658	-3.537515	106.873634	42.464592	41.428963	108.751167	44.738125	18.945724	107.8124005	-62.658485	1.0081	108.1265035
-50.483574	6.968171	108.628845	-9.187948	10.034223	107.750023	46.709084	-3.446476	106.499191	42.222538	41.532402	108.346329	44.465811	19.042963	107.42276	-62.841707	1.025483	108.077286
-50.924725	7.901391	108.558189	-9.455246	10.102604	107.562897	46.432755	-3.353396	106.150009	41.918762	41.637856	107.986961	44.1757585	19.14223	107.068485	-63.0862505	1.062978	108.057309
-51.059372	8.725604	108.589828	-9.732932	10.182254	107.408401	46.134907	-3.235518	105.845978	41.575531	41.7668	107.653358	43.855219	19.265641	106.749668	-63.321083	1.098867	108.067134
-51.183372	9.587541	108.6735	-9.992703	10.273991	107.289978	45.82196	-3.109444	105.547485	41.187443	41.922092	107.312881	43.5047015	19.406324	106.430183	-63.4901075	1.141658	108.149773
-51.309937	10.413981	108.773506	-10.265784	10.376469	107.182983	45.514366	-2.964074	105.226639	40.817295	42.074024	106.889046	43.1658305	19.554975	106.0578425	-63.6973985	1.197963	108.3081235
-51.240791	11.124399	108.915283	-10.497801	10.456843	107.041	45.204971	-2.82786	104.882278	40.487297	42.207481	106.395065	42.846134	19.6898105	105.6386715	-63.841736	1.2238755	108.4433285
-51.085304	12.134979	108.929016	-10.876545	10.445151	106.777336	44.802315	-2.632788	104.307243	39.870285	42.450657	105.705307	42.3363	19.9089345	105.006275	-64.08939	0.981367499999998	108.548397
-51.051949	12.821762	108.800545	-11.118529	10.405482	106.578484	44.544964	-2.521638	103.920807	39.422043	42.527691	105.289223	41.9835035	20.0030265	104.605015	-64.2205615	0.807937500000001	108.551953
-50.825436	13.479379	108.674751	-11.404764	10.308039	106.379868	44.266087	-2.447586	103.625504	39.014919	42.602322	104.986427	41.640503	20.077368	104.3059655	-64.450031	0.538710000000002	108.4537705
-50.49197	14.066489	108.565987	-11.68021	10.222424	106.22644	43.998966	-2.418511	103.407349	38.665699	42.652817	104.760597	41.3323325	20.117153	104.083973	-64.6927525	0.327695000000002	108.368907
-50.111858	14.6941	108.390404	-11.955627	10.154206	106.098351	43.742813	-2.435902	103.200684	38.413647	42.656879	104.557739	41.07823	20.1104885	103.8792115	-64.989484	0.197923499999998	108.3174905
-49.685745	15.338628	108.222305	-12.213872	10.137634	105.977974	43.469707	-2.45542	103.033409	38.14743	42.668362	104.437675	40.8085685	20.106471	103.735542	-65.2363125	0.168797000000001	108.220406
-49.121681	16.026817	107.950615	-12.420861	10.197001	105.804893	43.238777	-2.484071	102.921951	37.971889	42.665981	104.288742	40.605333	20.090955	103.6053465	-65.447055	0.303046999999999	108.0044395
-48.207397	17.042879	107.53363	-12.654826	10.338383	105.55011	42.980385	-2.470507	102.743279	37.845127	42.697269	104.14212	40.412756	20.113381	103.4426995	-65.722408	0.563385	107.6575205
-47.497173	17.66436	107.319412	-12.775938	10.407231	105.422501	42.847713	-2.385387	102.650414	37.78664	42.787624	104.131088	40.3171765	20.2011185	103.390751	-65.8690525	0.613343499999999	107.454251
-46.689842	18.273451	107.15625	-12.848717	10.439593	105.330971	42.800961	-2.276339	102.592178	37.667316	42.866219	104.223953	40.2341385	20.29494	103.4080655	-65.9315725	0.584246	107.2538765
-45.802795	18.846094	107.028305	-12.874557	10.481783	105.246582	42.794701	-2.102717	102.55526	37.582157	42.974125	104.321991	40.188429	20.435704	103.4386255	-65.937543	0.527861999999999	107.0545385
-44.929897	19.380354	106.778381	-12.850273	10.493989	105.182053	42.865509	-1.917343	102.561584	37.516891	43.104248	104.394867	40.1912	20.5934525	103.4782255	-65.891746	0.3945255	106.8858805
-43.846386	19.898411	106.579033	-12.794696	10.47092	105.07972	42.992119	-1.762505	102.592896	37.483746	43.227978	104.456474	40.2379325	20.7327365	103.524685	-65.8273245	0.209103499999998	106.634755
-42.783508	20.361958	106.34272	-12.742183	10.390319	104.932976	43.129227	-1.638944	102.581635	37.471375	43.339882	104.487396	40.300301	20.850469	103.5345155	-65.784667	-0.0698310000000006	106.3314365
-41.084705	21.014933	105.904961	-12.616446	10.266182	104.727242	43.266193	-1.53629	102.554031	37.426445	43.420094	104.404152	40.346319	20.941902	103.4790915	-65.579211	-0.409537999999998	105.9753925
-39.839668	21.441273	105.720535	-12.517202	10.182372	104.614571	43.338852	-1.5195	102.517021	37.422218	43.416386	104.308975	40.380535	20.948443	103.412998	-65.414939	-0.583698999999999	105.816144
-38.537933	21.808144	105.627808	-12.430817	10.100562	104.577682	43.403374	-1.553164	102.525726	37.44698	43.38826	104.181274	40.425177	20.917548	103.3535	-65.286811	-0.716424	105.801864
-37.241482	22.175589	105.492142	-12.392057	10.009815	104.628792	43.430225	-1.617324	102.61705	37.477127	43.343361	104.10173	40.453676	20.8630185	103.35939	-65.23779	-0.843388500000003	105.898194
-35.846088	22.552809	105.442154	-12.355518	9.947352	104.696335	43.462414	-1.676199	102.749786	37.511494	43.299118	104.082001	40.486954	20.8114595	103.4158935	-65.19799	-0.916755500000001	105.9767765
-34.411171	22.854683	105.414986	-12.32532	9.876063	104.777573	43.49765	-1.746311	102.883789	37.546204	43.256641	104.086052	40.521927	20.755165	103.4849205	-65.172567	-1.003039	106.0702255
-32.919064	23.178391	105.28804	-12.315739	9.819134	104.842102	43.50428	-1.805303	103.004799	37.582016	43.208984	104.103004	40.543148	20.7018405	103.5539015	-65.174626	-1.0635725	106.1303025
-30.654331	23.651869	105.223778	-12.298569	9.76002	104.919647	43.487011	-1.891399	103.216766	37.658157	43.129482	104.21109	40.572584	20.6190415	103.713928	-65.169722	-1.0990015	106.125366
-29.059044	23.982531	105.08107	-12.294221	9.744958	104.99958	43.500206	-1.938342	103.401016	37.728333	43.087639	104.344414	40.6142695	20.5746485	103.872715	-65.2027115	-1.0847325	106.126445
-27.440544	24.329544	105.055908	-12.275263	9.751515	105.092941	43.53437	-1.987833	103.665611	37.822308	43.051537	104.53817	40.678339	20.531852	104.1018905	-65.228865	-1.028822	106.0839915
-25.789965	24.60738	105.062737	-12.269183	9.759676	105.247627	43.583961	-2.044611	104.024147	37.961727	43.045189	104.812363	40.772844	20.500289	104.418255	-65.31121	-0.980936999999997	106.076999
-23.996609	24.914169	105.140541	-12.250051	9.778728	105.470535	43.643063	-2.111616	104.525291	38.120495	43.033566	105.171921	40.881779	20.460975	104.848606	-65.381881	-0.903519000000003	106.092464
-22.315744	25.195391	105.289993	-12.23392	9.782889	105.753601	43.716042	-2.191497	105.182854	38.301197	43.011703	105.604767	41.0086195	20.410103	105.3938105	-65.4764595	-0.844324999999998	106.1133915
-20.507603	25.46246	105.354652	-12.236639	9.775834	106.101761	43.855961	-2.270866	105.928123	38.515167	42.994099	106.061813	41.185564	20.3616165	105.994968	-65.658842	-0.809948500000001	106.208554
-17.856548	25.797701	105.649399	-12.252448	9.749584	106.652702	44.022964	-2.359444	107.251503	38.844784	42.917374	106.764008	41.433874	20.278965	107.0077555	-65.93877	-0.779796999999999	106.2976485
-15.972572	26.021635	105.744705	-12.266178	9.66242	107.023796	44.293873	-2.495533	108.225464	39.049385	42.840252	107.24913	41.671629	20.1723595	107.737297	-66.203985	-0.847519500000001	106.310295
-14.229371	26.216074	105.995544	-12.289519	9.531121	107.373093	44.538876	-2.628976	109.234795	39.260124	42.709766	107.713661	41.8995	20.040395	108.474228	-66.478538	-0.978152999999999	106.271958
-12.387693	26.363363	106.128502	-12.334205	9.351782	107.692825	44.759605	-2.752489	110.198868	39.483955	42.535427	108.184753	42.12178	19.891469	109.1918105	-66.79019	-1.187905	106.1938395
-10.612438	26.558447	106.40564	-12.392041	9.160506	108.013191	44.911644	-2.923526	111.099495	39.684849	42.339836	108.693382	42.2982465	19.708155	109.8964385	-67.0823285	-1.387143	106.1299435
-8.879605	26.710835	106.752762	-12.45962	8.969477	108.360847	45.019321	-3.121806	111.858658	39.87273	42.113525	109.253929	42.4460255	19.4958595	110.5562935	-67.3652655	-1.5569055	106.1654005
-7.066663	26.926392	107.239792	-12.534361	8.773808	108.751106	45.064186	-3.306238	112.501358	40.031906	41.929939	109.913704	42.548046	19.3118505	111.207531	-67.616768	-1.7642345	106.294681
-4.464552	27.262083	108.112396	-12.61348	8.567647	109.343048	45.076595	-3.60535	113.31987	40.300865	41.655704	110.898903	42.68873	19.025177	112.1093865	-67.91569	-1.889883	106.5767095
-2.771468	27.566715	108.752785	-12.640594	8.489098	109.720947	45.095524	-3.721997	113.715134	40.481026	41.52721	111.562637	42.788275	18.9026065	112.6388855	-68.069463	-1.9244105	106.8030085
-1.130661	27.829462	109.385384	-12.614075	8.460918	110.071564	45.135223	-3.800916	113.975395	40.650543	41.447243	112.199615	42.892883	18.8231635	113.087505	-68.121033	-1.9013275	107.055623
0.632478	28.13246	110.00116	-12.530992	8.481634	110.398552	45.18116	-3.84332	114.214493	40.805805	41.424187	112.808121	42.9934825	18.7904335	113.511307	-68.0554665	-1.8271655	107.285797
2.192571	28.446489	110.64769	-12.444314	8.558459	110.734879	45.31813	-3.788841	114.382187	40.945057	41.459167	113.364555	43.1315935	18.835163	113.873371	-68.0202215	-1.718245	107.596387
3.799295	28.724098	111.247482	-12.347517	8.670852	111.055054	45.4552	-3.675594	114.526329	41.065578	41.532524	113.958588	43.260389	18.928465	114.2424585	-67.955423	-1.586761	107.8676495
5.380563	28.994925	111.875473	-12.271077	8.778261	111.352249	45.564754	-3.53298	114.639732	41.098316	41.609489	114.528526	43.331535	19.0382545	114.584129	-67.873689	-1.4817325	108.120369
7.572713	29.264645	112.867317	-12.203168	8.936713	111.760773	45.710285	-3.299564	114.754044	41.115585	41.773117	115.505127	43.412935	19.2367765	115.1295855	-67.819271	-1.3633505	108.3919605
9.095931	29.402184	113.559464	-12.239775	9.070734	111.957191	45.772903	-3.135101	114.894173	41.125957	41.96188	116.259064	43.44943	19.4133895	115.5766185	-67.92898	-1.2719215	108.3377635
10.420123	29.456572	114.200066	-12.315135	9.268819	112.049255	45.777935	-2.929631	115.086662	41.063679	42.178188	117.034386	43.420807	19.6242785	116.060524	-68.051077	-1.0866405	108.037986
11.750978	29.520426	114.601067	-12.454252	9.575484	111.983284	45.796101	-2.703512	115.379478	40.952728	42.368641	117.603394	43.3744145	19.8325645	116.491436	-68.2829185	-0.681596499999998	107.475132
13.088745	29.526455	114.737465	-12.624392	9.93958	111.744095	45.814342	-2.452061	115.708626	40.778862	42.63166	117.903984	43.296602	20.0897995	116.806305	-68.545386	-0.210639499999999	106.681885
14.278491	29.471905	114.576828	-12.781342	10.316123	111.401329	45.768417	-2.166619	115.950569	40.532955	42.86274	117.88739	43.150686	20.3480605	116.9189795	-68.71337	0.284185499999996	105.8836785
15.484229	29.355341	114.306953	-12.887834	10.603835	111.012077	45.721416	-1.907292	116.07534	40.299034	43.014622	117.73008	43.010225	20.553665	116.90271	-68.785893	0.654004999999998	105.121444
17.174356	29.002396	113.987015	-12.890914	10.75542	110.41671	45.734802	-1.682242	116.115082	40.131905	43.17411	117.435837	42.9333535	20.745934	116.7754595	-68.7151815	0.764906000000003	104.0579605
18.150118	28.615623	113.836121	-12.799446	10.7308	110.058334	45.797623	-1.621227	116.089546	40.131889	43.190605	117.247536	42.964756	20.784689	116.668541	-68.563648	0.676911	103.448127
19.097584	28.170231	113.643585	-12.650016	10.699305	109.747421	45.849209	-1.552459	115.988853	40.157818	43.21328	117.108727	43.0035135	20.8304105	116.54879	-68.3035455	0.568199500000002	102.946052
20.009203	27.666086	113.432396	-12.497126	10.730664	109.464897	45.926243	-1.484742	115.867935	40.204163	43.282814	116.903076	43.065203	20.899036	116.3855055	-68.059455	0.562291999999999	102.5442885
20.79479	27.149132	113.173569	-12.352632	10.839308	109.19043	45.99725	-1.378241	115.699303	40.262871	43.396656	116.668892	43.1300605	21.0092075	116.1840975	-67.8353245	0.669408500000003	102.1967625
21.400768	26.604847	112.903297	-12.222329	10.998943	108.942177	46.057358	-1.203911	115.44912	40.261765	43.534355	116.431961	43.1595615	21.165222	115.9405405	-67.6042195	0.832664000000001	101.9438135
21.899073	25.983711	112.631592	-12.11298	11.187701	108.700027	46.094524	-0.97661	115.192154	40.350388	43.722569	116.133408	43.222456	21.3729795	115.662781	-67.448416	1.0024225	101.737273
22.447704	24.918873	112.203026	-12.003166	11.484443	108.324852	46.165016	-0.556734	114.687477	40.26532	44.067467	115.875885	43.215168	21.7553665	115.281681	-67.2215	1.2135195	101.368023
22.707151	24.236879	111.854759	-11.967134	11.690435	108.056534	46.197086	-0.272742	114.315857	40.124035	44.271027	115.660767	43.1605605	21.9991425	114.988312	-67.0948285	1.3817275	101.124756
22.806173	23.505405	111.495758	-11.977785	11.914915	107.80368	46.191223	0.040236	113.90271	39.99028	44.539726	115.499451	43.0907515	22.289981	114.7010805	-67.0463215	1.539849	100.9062795
22.780605	22.675589	111.146477	-12.024912	12.175987	107.568039	46.169193	0.357877	113.526985	39.795067	44.824791	115.293716	42.98213	22.591334	114.4103505	-67.031954	1.76064	100.7257275
22.720385	21.767145	110.773514	-12.096311	12.470466	107.361244	46.085476	0.66175	113.233528	39.555931	45.117378	115.134834	42.8207035	22.889564	114.184181	-67.0133255	2.051368	100.538307
22.491402	20.934254	110.437241	-12.183357	12.765082	107.205238	46.034138	0.930799	112.98349	39.35461	45.403385	114.968849	42.694374	23.167092	113.9761695	-67.061088	2.363072	100.4343065
22.156061	19.961914	110.1511	-12.249255	13.038185	107.060936	45.970802	1.203297	112.791145	39.153004	45.692219	114.806152	42.561903	23.447758	113.7986485	-67.060413	2.628612	100.3232235
21.553356	18.350313	109.645126	-12.324771	13.40148	106.86982	45.92276	1.543838	112.568321	38.910927	46.097717	114.49881	42.4168435	23.8207775	113.5335655	-67.0663855	2.9821825	100.2060745
21.069361	17.30875	109.294769	-12.344131	13.596158	106.68924	45.916779	1.735282	112.482368	38.929089	46.315907	114.107323	42.422934	24.0255945	113.2948455	-67.111196	3.1667215	100.0836345
20.492378	16.126724	108.868614	-12.333241	13.750047	106.462097	45.935314	1.898644	112.38974	38.807343	46.547981	113.744034	42.3713285	24.2233125	113.066887	-67.0378105	3.2767815	99.857307
19.833994	14.910838	108.474754	-12.29182	13.83297	106.212196	45.952343	2.010737	112.292816	38.74226	46.706791	113.229645	42.3473015	24.358764	112.7612305	-66.9309415	3.307176	99.6631615
19.153292	13.681713	107.964981	-12.226709	13.860215	105.917511	46.003712	2.076925	112.142387	38.702801	46.821289	112.658516	42.3532565	24.449107	112.4004515	-66.8066745	3.271323	99.4345705
18.33046	12.376411	107.514336	-12.128133	13.824855	105.608139	46.036098	2.092595	111.944565	38.6049	46.892963	112.104774	42.320499	24.492779	112.0246695	-66.576765	3.156931	99.1916085
17.442265	11.022121	107.000587	-12.025876	13.744148	105.288147	46.05468	2.07122	111.695015	38.625546	46.91642	111.27002	42.340113	24.49382	111.4825175	-66.391865	2.994476	99.0937765
16.010731	9.059189	106.096039	-11.880579	13.602148	104.72438	46.024662	1.977672	111.087143	38.606403	46.843086	109.886406	42.3155325	24.410379	110.4867745	-66.0766905	2.793917	98.9619855
14.950536	7.704638	105.451569	-11.799988	13.482201	104.297699	45.94392	1.912421	110.526314	38.545422	46.715942	108.881142	42.244671	24.3141815	109.703728	-65.844647	2.6502205	98.89167
13.838242	6.379337	104.764114	-11.756449	13.359332	103.860329	45.825966	1.809539	109.855949	38.434639	46.565479	108.006516	42.1303025	24.187509	108.9312325	-65.6432005	2.531155	98.7894255
12.604549	5.092284	104.176208	-11.810242	13.242485	103.44635	45.622211	1.649308	109.177734	38.379429	46.315113	107.181915	42.00082	23.9822105	108.1798245	-65.621304	2.5027595	98.7128755
11.297991	3.842246	103.56089	-11.941479	13.166886	103.029892	45.318829	1.448654	108.498619	38.26989	46.148403	106.518463	41.7943595	23.7985285	107.508541	-65.6773175	2.5352435	98.551243
9.955538	2.585986	102.886787	-12.182886	13.144022	102.67067	44.950085	1.266731	107.79203	38.065918	46.023563	106.169739	41.5080015	23.645147	106.9808845	-65.8737735	2.642897	98.3604555
8.470847	1.419781	102.434921	-12.485025	13.20093	102.390541	44.532757	1.157727	107.104752	37.898209	45.965298	105.737427	41.215483	23.5615125	106.4210895	-66.185533	2.8403475	98.3599925
6.232345	-0.217101	101.81044	-12.929153	13.434394	102.183769	43.980186	1.178064	106.186485	37.536724	45.955067	104.960213	40.758455	23.5665655	105.573349	-66.616761	3.3022225	98.794189
4.6052	-1.251258	101.791512	-13.196364	13.626902	102.228355	43.670448	1.30074	105.77903	37.202133	46.013325	104.462944	40.4362905	23.6570325	105.120987	-66.8290185	3.5967715	99.335723
3.030345	-2.247688	101.902138	-13.431543	13.741226	102.341446	43.415695	1.417164	105.540611	36.918621	46.079124	103.9179	40.167158	23.748144	104.7292555	-67.030244	3.734308	99.9536365
1.449614	-3.30858	102.020729	-13.635974	13.72157	102.466873	43.122711	1.499778	105.44381	36.697906	46.0345	103.404472	39.9103085	23.767139	104.424141	-67.1822565	3.676001	100.509605
-0.102421	-4.337259	102.235321	-13.775499	13.577609	102.55703	43.137657	1.382022	105.189362	36.474697	45.897682	102.815758	39.806177	23.639852	104.00256	-67.357175	3.515366	101.1115
-1.624492	-5.323213	102.366364	-13.855135	13.300806	102.59465	43.013695	1.15946	104.960266	36.287033	45.59692	102.236954	39.650364	23.37819	103.59861	-67.360634	3.223422	101.59069
-3.198896	-6.354528	102.45607	-13.900664	12.908141	102.568352	42.929684	0.833605	104.608109	36.130871	45.273895	101.687012	39.5302775	23.05375	103.1475605	-67.3316055	2.762532	101.9891435
-5.421375	-7.682603	102.508072	-13.92276	12.222686	102.479385	42.757603	0.279995	104.095207	36.022873	44.648697	100.847389	39.390238	22.464346	102.471298	-67.235758	1.981026	102.487472
-6.950266	-8.512081	102.61319	-13.953797	11.770383	102.440811	42.682777	-0.075032	103.852531	35.886459	44.261093	100.468338	39.284618	22.0930305	102.1604345	-67.192212	1.4477355	102.7211875
-8.401352	-9.237914	102.693954	-13.99329	11.372461	102.402473	42.64809	-0.372838	103.727676	35.796402	43.893806	100.166275	39.222246	21.760484	101.9469755	-67.208826	0.984438000000001	102.8579705
-9.79512	-9.819499	102.814293	-14.004011	11.036264	102.381775	42.666847	-0.649066	103.682648	35.722141	43.572292	100.019989	39.194494	21.461613	101.8513185	-67.202516	0.610914999999999	102.9122315
-11.217087	-10.367279	102.924408	-14.001981	10.757583	102.400993	42.697586	-0.879157	103.791771	35.706718	43.324902	100.030052	39.202152	21.2228725	101.9109115	-67.206114	0.2922935	102.8910745
-12.56374	-10.818607	102.942642	-13.987022	10.515283	102.391182	42.7644	-1.086489	103.992439	35.774265	43.127377	100.187424	39.2693325	21.020444	102.0899315	-67.2433765	0.0101219999999991	102.6924325
-13.868141	-11.145632	102.84034	-13.936975	10.323557	102.332008	42.846889	-1.279416	104.159462	35.885612	42.982025	100.458893	39.3662505	20.8513045	102.3091775	-67.2402005	-0.204190500000003	102.3548385
-15.848822	-11.544209	102.492844	-13.84392	10.092626	102.166733	42.922417	-1.527028	104.284561	36.093182	42.819859	100.879135	39.5077995	20.6464155	102.581848	-67.1956395	-0.461163500000001	101.751618
-17.079506	-11.682983	102.173523	-13.751626	10.018611	101.962448	42.977539	-1.637583	104.227303	36.223507	42.776497	101.059052	39.600523	20.569457	102.6431775	-67.103775	-0.532235	101.2817185
-18.322302	-11.749065	101.795105	-13.642729	9.991549	101.686905	43.042576	-1.693875	104.105843	36.310081	42.742584	101.076294	39.6763285	20.5243545	102.5910685	-66.9617865	-0.541256500000003	100.7827415
-19.55792	-11.774133	101.433388	-13.526683	9.979774	101.364639	43.114315	-1.713789	103.890106	36.363998	42.707294	100.942703	39.7391565	20.4967525	102.4164045	-66.7925225	-0.537204499999998	100.3128735
-20.74733	-11.717669	101.154709	-13.389966	9.943494	101.039825	43.199764	-1.725459	103.582443	36.406269	42.647514	100.607834	39.8030165	20.4610275	102.0951385	-66.5829485	-0.574039500000001	99.9845115
-21.901564	-11.596606	101.036896	-13.258001	9.862275	100.746933	43.287231	-1.804827	103.249718	36.412777	42.497097	100.108131	39.850004	20.346135	101.6789245	-66.366006	-0.621584999999996	99.8149415
-23.100939	-11.434264	101.113853	-13.130758	9.682053	100.543724	43.36367	-1.975181	102.940918	36.420517	42.252548	99.495712	39.8920935	20.1386835	101.218315	-66.1536095	-0.774577499999999	99.869133
-24.778025	-11.142775	101.357697	-13.016857	9.150042	100.416267	43.430519	-2.443161	102.568268	36.368446	41.685799	98.633064	39.8994825	19.621319	100.600666	-65.9331965	-1.321235	100.231868
-25.896826	-10.851769	101.660538	-12.995105	8.672499	100.509834	43.409523	-2.843527	102.290894	36.294262	41.212944	98.186317	39.8518925	19.1847085	100.2386055	-65.8421025	-1.8397105	100.7810625
-26.975151	-10.499619	102.101387	-13.037684	8.153665	100.732162	43.282204	-3.288259	102.045464	36.193855	40.704109	97.765175	39.7380295	18.707925	99.9053195	-65.8133975	-2.400595	101.5590045
-27.97963	-10.082121	102.560875	-13.158235	7.618342	101.026199	43.133919	-3.743995	101.841614	36.018215	40.20784	97.428062	39.576067	18.2319225	99.634838	-65.892537	-2.9952385	102.41756
-28.956009	-9.54007	103.081512	-13.321108	7.097516	101.378967	42.952641	-4.161359	101.602829	35.776962	39.774971	97.15918	39.3648015	17.806806	99.3810045	-66.0070175	-3.611774	103.3769295
-29.865669	-8.891912	103.560379	-13.513931	6.636722	101.752518	42.740318	-4.513387	101.393059	35.482018	39.424248	96.966393	39.111168	17.4554305	99.179726	-66.13903	-4.1819865	104.32531
-30.650251	-8.180626	104.025475	-13.698785	6.233747	102.117325	42.540394	-4.77794	101.22039	35.174648	39.131386	96.873772	38.857521	17.176723	99.047081	-66.255091	-4.709229	105.187569
-31.710878	-6.864774	104.604828	-13.929139	5.756803	102.640137	42.319004	-5.023007	101.042847	34.809139	38.8946	96.890434	38.5640715	16.9357965	98.9666405	-66.4223495	-5.4221905	106.3136335
-32.274464	-5.910413	104.829697	-14.019375	5.515678	102.912048	42.149822	-5.074339	100.991142	34.637196	38.817665	97.000114	38.393509	16.871663	98.995628	-66.432259	-5.840307	106.828468
-32.702126	-4.849577	104.927635	-14.045217	5.361207	103.067123	42.182575	-5.131695	100.896111	34.574047	38.769669	97.095619	38.378311	16.818987	98.995865	-66.468745	-6.096573	107.138381
-33.019676	-3.667941	104.844009	-13.978126	5.262197	103.089394	42.273327	-5.1565	100.813362	34.625679	38.750946	97.170609	38.449503	16.797223	98.9919855	-66.405755	-6.272829	107.1868025
-33.250404	-2.453759	104.555107	-13.845694	5.193877	102.938248	42.416157	-5.164694	100.699982	34.749641	38.762627	97.255524	38.582899	16.7989665	98.977753	-66.274287	-6.4112125	106.898743
-33.363945	-1.191608	103.98233	-13.651543	5.137486	102.598969	42.612785	-5.142008	100.546036	34.980324	38.807888	97.354004	38.7965545	16.83294	98.95002	-66.0996405	-6.557968	106.247918
-33.377888	0.167985	103.146805	-13.427493	5.100008	102.054237	42.999786	-5.161605	100.302269	35.295673	38.885777	97.487221	39.1477295	16.862086	98.894745	-66.0027155	-6.66207	105.213729
-33.315624	2.245904	101.46241	-13.082379	5.136089	100.885155	43.409466	-5.132583	99.940926	35.893394	39.02803	97.80558	39.65143	16.9477235	98.873253	-65.816188	-6.6755455	102.897057
-33.149494	3.72254	100.357422	-12.875485	5.257649	100.094284	43.625076	-5.113914	99.771545	36.309414	39.105011	98.06575	39.967245	16.9955485	98.9186475	-65.718215	-6.4802505	101.2699205
-32.866089	5.264501	99.480087	-12.70145	5.415369	99.523384	43.804478	-5.105258	99.801811	36.693787	39.165421	98.493156	40.2491325	17.0300815	99.1474835	-65.6520325	-6.1993435	99.8992845
-32.56958	6.776491	98.909149	-12.548336	5.606561	99.225586	44.022961	-5.097812	100.125778	37.086777	39.203842	99.161354	40.554869	17.053015	99.643566	-65.651541	-5.839893	98.807606
-32.207386	8.304778	98.736069	-12.408914	5.781339	99.271027	44.279179	-5.103475	100.700783	37.496983	39.250191	100.006844	40.888081	17.073358	100.3538135	-65.705909	-5.51068	98.1882405
-31.737209	9.840938	98.999802	-12.28308	5.929897	99.663864	44.483368	-5.086721	101.442169	37.854412	39.270145	101.065315	41.16889	17.091712	101.253742	-65.73505	-5.231918	98.073986
-31.266741	11.26548	99.75322	-12.189308	6.064208	100.430656	44.614647	-5.074229	102.364937	38.112438	39.280804	102.222252	41.3635425	17.1032875	102.2935945	-65.7421585	-4.9748715	98.5677175
-30.503994	13.366551	101.423622	-12.130871	6.156859	102.090469	44.789204	-5.068302	104.117882	38.42601	39.295189	104.28611	41.607607	17.1134435	104.201996	-65.869349	-4.7997255	99.978942
-29.982033	14.633851	102.784058	-12.138779	6.137914	103.402412	44.895016	-5.091	105.453133	38.586681	39.299793	105.783821	41.7408485	17.1043965	105.618477	-66.0184065	-4.8285685	101.186347
-29.438084	15.873842	104.250755	-12.193245	6.095066	104.811928	44.977417	-5.117848	106.853592	38.626064	39.309505	107.408859	41.8017405	17.0958285	107.1312255	-66.1882305	-4.9056965	102.4926305
-28.871431	17.085089	105.726608	-12.312649	6.053851	106.220985	45.046352	-5.121048	108.278046	38.676483	39.355846	108.915901	41.8614175	17.117399	108.5969735	-66.4867155	-5.009697	103.8449965
-28.329477	18.192797	107.052231	-12.43308	6.023943	107.528984	45.101574	-5.117871	109.651146	38.640705	39.343788	110.41703	41.8711395	17.1129585	110.034088	-66.7372995	-5.0650725	105.02388
-27.725372	19.292454	108.242714	-12.559093	5.978974	108.690704	45.129238	-5.119667	110.936562	38.649529	39.332058	111.629356	41.8893835	17.1061955	111.282959	-67.0075695	-5.1482475	106.098449
-27.107275	20.333826	109.203674	-12.676826	5.950438	109.646271	45.194538	-5.173985	112.093376	38.640854	39.334888	112.668243	41.917696	17.0804515	112.3808095	-67.271348	-5.1795755	106.9117325
-26.187546	21.789303	110.293236	-12.844746	5.904593	110.809311	45.245548	-5.252012	113.531158	38.631233	39.331394	113.872383	41.9383905	17.039691	113.7017705	-67.6278825	-5.230505	107.9168515
-25.516111	22.677372	111.017975	-12.955568	5.867688	111.502541	45.260532	-5.26901	114.288589	38.620255	39.362606	114.492706	41.9403935	17.046798	114.3906475	-67.8515295	-5.311422	108.6144345
-24.838915	23.507177	111.756409	-13.089974	5.850082	112.167679	45.219879	-5.264696	114.926781	38.600594	39.390804	115.107109	41.9102365	17.063054	115.016945	-68.0901845	-5.36289	109.318413
-24.246632	24.298304	112.510941	-13.268612	5.830455	112.830925	45.135727	-5.225872	115.500221	38.596596	39.422749	115.717674	41.8661615	17.0984385	115.6089475	-68.4033855	-5.4375285	110.0529025
-23.645937	25.033983	113.407051	-13.487558	5.807215	113.529137	44.912891	-5.14592	116.061226	38.556049	39.480324	116.384872	41.73447	17.167202	116.223049	-68.709586	-5.552772	110.835225
-23.004665	25.677586	114.385773	-13.714069	5.800958	114.279877	44.836452	-5.098445	116.55024	38.435841	39.530762	117.093262	41.6361465	17.2161585	116.821751	-69.0642845	-5.6142425	111.738003
-22.406595	26.251993	115.404877	-13.971263	5.828397	115.04953	44.743511	-4.989421	117.071022	38.303532	39.608002	117.761734	41.5235215	17.3092905	117.416378	-69.4660475	-5.6524965	112.682682
-21.544575	27.075306	116.749382	-14.384264	5.953397	116.156364	44.62912	-4.794293	117.82209	38.052143	39.848988	118.751549	41.3406315	17.5273475	118.2868195	-70.1091595	-5.6205535	114.0259085
-20.938543	27.518801	117.586563	-14.641438	6.065976	116.827751	44.553032	-4.630755	118.305099	37.863289	40.023212	119.320389	41.2081605	17.6962285	118.812744	-70.4910365	-5.5642765	114.842758
-20.350491	27.876934	118.283211	-14.889604	6.184019	117.407356	44.514256	-4.476254	118.71611	37.647713	40.197666	119.828056	41.0809845	17.860706	119.272083	-70.8601925	-5.492668	115.542629
-19.759073	28.150692	118.833122	-15.10213	6.303073	117.883614	44.461834	-4.272692	119.064537	37.406052	40.38607	120.278099	40.933943	18.056689	119.671318	-71.138203	-5.450543	116.09591
-19.183073	28.377697	119.20153	-15.284522	6.416148	118.250587	44.445057	-4.082066	119.338486	37.215607	40.592213	120.536301	40.830332	18.2550735	119.9373935	-71.399376	-5.4227775	116.5637805
-18.528507	28.528027	119.389496	-15.436321	6.538022	118.518791	44.454929	-3.88613	119.557251	37.025524	40.76469	120.659172	40.7402265	18.43928	120.1082115	-71.6128685	-5.363236	116.9293705
-17.886003	28.579414	119.483475	-15.541455	6.664093	118.7117	44.503311	-3.708932	119.727013	36.876961	40.925331	120.700455	40.690136	18.6081995	120.213734	-71.773046	-5.2800135	117.209666
-17.040272	28.496605	119.536438	-15.654882	6.816988	118.894783	44.568878	-3.519123	119.97628	36.709728	41.151424	120.754112	40.639303	18.8161505	120.365196	-71.949067	-5.1821745	117.42437
-16.467657	28.33547	119.561127	-15.691442	6.861679	118.989731	44.608418	-3.449717	120.082497	36.740963	41.189869	120.705353	40.6746905	18.870076	120.393925	-72.0575745	-5.146718	117.585537
-15.891292	28.095129	119.567993	-15.699124	6.853436	119.059242	44.596416	-3.42507	120.129242	36.746552	41.232937	120.677162	40.671484	18.9039335	120.403202	-72.069732	-5.1970615	117.715282
-15.328908	27.751621	119.561615	-15.695418	6.800117	119.112946	44.586411	-3.438539	120.067955	36.763451	41.213043	120.600716	40.674931	18.887252	120.3343355	-72.065767	-5.287018	117.8915565
-14.766206	27.340338	119.483032	-15.664927	6.728803	119.137154	44.589565	-3.504748	119.997993	36.768814	41.188427	120.448051	40.6791895	18.8418395	120.223022	-72.0090435	-5.3842335	118.051286
-14.292158	26.907587	119.306412	-15.633573	6.662659	119.077263	44.584541	-3.535059	119.969986	36.793404	41.211845	120.256927	40.6889725	18.838393	120.1134565	-71.9561185	-5.513075	118.0410695
-13.891606	26.414877	119.075439	-15.594335	6.583349	118.919289	44.612316	-3.538685	119.982735	36.814404	41.221283	120.074966	40.71336	18.841299	120.0288505	-71.90203	-5.674601	117.8097275
-13.209164	25.502924	118.48732	-15.558961	6.435255	118.538681	44.698925	-3.573176	120.106979	36.776451	41.183094	119.790627	40.737688	18.804959	119.948803	-71.85561	-5.934449	117.128559
-12.814413	24.84659	118.105927	-15.541167	6.26374	118.222664	44.749535	-3.600499	120.218552	36.739277	41.145523	119.626472	40.744406	18.772512	119.922512	-71.82674	-6.245032	116.522816
-12.404754	24.178368	117.695908	-15.536724	6.027291	117.861092	44.80925	-3.686304	120.319191	36.695965	41.074936	119.539772	40.7526075	18.694316	119.9294815	-71.8260555	-6.639734	115.7927025
-12.082122	23.484074	117.339874	-15.567832	5.765427	117.572006	44.805676	-3.786972	120.359886	36.641781	40.957569	119.415047	40.7237285	18.5852985	119.8874665	-71.8593925	-7.0544445	115.2565455
-11.835584	22.74938	117.08416	-15.609156	5.541407	117.369141	44.741581	-3.858567	120.420181	36.549389	40.859081	119.240715	40.645485	18.500257	119.830448	-71.863797	-7.417443	114.907834
-11.615463	21.971411	116.882744	-15.660286	5.386239	117.289032	44.679218	-3.889044	120.498291	36.433983	40.763618	119.019279	40.5566005	18.437287	119.758785	-71.8771725	-7.664809	114.819279
-11.613881	21.318111	116.845154	-15.729205	5.288513	117.333054	44.652374	-3.860157	120.620499	36.305473	40.728149	118.773521	40.4789235	18.433996	119.69701	-71.9373335	-7.85697	114.969098
-11.553751	20.25108	116.801407	-15.799205	5.215748	117.489555	44.613602	-3.756085	120.882866	36.092289	40.747578	118.471542	40.3529455	18.4957465	119.677204	-71.9513555	-8.0642505	115.301906
-11.558453	19.536638	116.764023	-15.829425	5.18301	117.584946	44.615196	-3.704651	121.022522	35.980461	40.730873	118.264626	40.2978285	18.513111	119.643574	-71.9566785	-8.147091	115.526318
-11.551264	18.893284	116.723701	-15.855913	5.150773	117.639038	44.576603	-3.665782	121.063362	35.877857	40.751877	118.044304	40.22723	18.5430475	119.553833	-71.939056	-8.2415015	115.724243
-11.553835	18.226498	116.608765	-15.885986	5.094916	117.589081	44.50967	-3.635932	121.0158	35.789337	40.767044	117.802582	40.1495035	18.565556	119.409191	-71.9214755	-8.375724	115.768971
-11.637131	17.573374	116.419815	-15.926702	5.014402	117.423584	44.471169	-3.643858	120.886932	35.718258	40.769722	117.567322	40.0947135	18.562932	119.227127	-71.9481175	-8.534128	115.620041
-11.780199	16.961508	116.19899	-15.982156	4.917922	117.125427	44.402821	-3.620914	120.743942	35.635712	40.806725	117.413353	40.0192665	18.5929055	119.0786475	-71.9835785	-8.7570615	115.1722065
-11.992583	16.382284	115.904808	-16.048691	4.845146	116.759964	44.331615	-3.620834	120.558571	35.544552	40.802204	117.284729	39.9380835	18.590685	118.92165	-72.0354655	-8.900393	114.598278
-12.366172	15.689525	115.403244	-16.104666	4.874176	116.197441	44.219528	-3.579669	120.239845	35.428791	40.825214	117.12159	39.8241595	18.6227725	118.6807175	-72.0334915	-8.8744205	113.7141645
-12.734507	15.290297	115.099594	-16.120651	4.95635	115.883087	44.11668	-3.457896	120.068153	35.397167	40.881599	117.018143	39.7569235	18.7118515	118.543148	-71.9982255	-8.7991515	113.223026
-13.220401	14.941544	114.915298	-16.124174	5.068848	115.696083	44.01622	-3.320432	119.85215	35.352043	40.940224	116.918091	39.6841315	18.809896	118.3851205	-71.9324795	-8.6722	113.0070455
-13.679926	14.682023	114.84697	-16.11853	5.199361	115.679703	44.029297	-3.325458	119.639221	35.325756	40.991817	116.818169	39.6775265	18.8331795	118.228695	-71.9145865	-8.4344575	113.130711
-14.264735	14.459345	114.975632	-16.124691	5.323615	115.8088	43.984993	-3.280588	119.492676	35.314587	41.045753	116.794876	39.64979	18.8825825	118.143776	-71.899172	-8.2353525	113.473824
-14.902514	14.295647	115.161118	-16.164318	5.439544	116.000816	44.081089	-3.318129	119.316254	35.301216	41.092567	116.828011	39.6911525	18.887219	118.0721325	-72.0197885	-8.008131	113.9294995
-15.569003	14.188102	115.332809	-16.229013	5.52979	116.182343	43.821045	-3.222759	119.373749	35.278404	41.114273	116.890648	39.5497245	18.945757	118.1321985	-72.0077505	-7.886177	114.2324875
-16.611294	14.117773	115.4431	-16.397783	5.614825	116.279289	43.619816	-3.243315	119.296539	35.162594	41.108784	116.965019	39.391205	18.9327345	118.130779	-72.186771	-7.7030845	114.427799
-17.344799	14.11447	115.349159	-16.542566	5.645721	116.193787	43.493073	-3.292868	119.169594	35.054035	41.069187	116.958679	39.273554	18.8881595	118.0641365	-72.358686	-7.5967175	114.3234375
-18.108786	14.156474	115.170158	-16.732115	5.674746	116.031136	43.288414	-3.373795	118.996918	34.911686	41.016308	116.83799	39.10005	18.8212565	117.917454	-72.56428	-7.4717645	114.144818
-18.880295	14.252604	114.982262	-16.928358	5.712164	115.862671	43.093796	-3.470053	118.682838	34.72681	40.960209	116.622559	38.910303	18.745078	117.6526985	-72.767019	-7.32075	114.0726435
-19.656588	14.404488	114.840843	-17.108587	5.744359	115.729057	42.897396	-3.61337	118.276848	34.595474	40.866772	116.332581	38.746435	18.626701	117.3047145	-72.963609	-7.137983	114.1533995
-20.396441	14.615037	114.743149	-17.266863	5.760782	115.641739	42.660049	-3.739375	117.90786	34.495266	40.763638	115.92524	38.5776575	18.5121315	116.91655	-73.1113835	-6.9905675	114.366928
-21.121164	14.857882	114.661285	-17.391603	5.755252	115.554535	42.473175	-3.916217	117.426262	34.413754	40.646778	115.557823	38.4434645	18.3652805	116.4920425	-73.2266705	-6.8547765	114.6170275
-22.118967	15.335323	114.428375	-17.528105	5.717019	115.293762	42.124767	-4.146024	116.62825	34.340919	40.369358	114.838882	38.232843	18.111667	115.733566	-73.289053	-6.677629	114.853958
-22.766466	15.681037	114.167152	-17.587116	5.663048	115.007187	41.907848	-4.286136	116.041351	34.268349	40.203121	114.365173	38.0880985	17.9584925	115.203262	-73.2623305	-6.6323965	114.811112
-23.370262	16.049112	113.837669	-17.650356	5.590499	114.636551	41.684513	-4.377206	115.342522	34.206322	40.055119	113.87812	37.9454175	17.8389565	114.610321	-73.2461295	-6.6579585	114.662781
-23.93899	16.459976	113.450333	-17.713015	5.5309	114.209045	41.436249	-4.4485	114.652374	34.131756	39.915161	113.269768	37.7840025	17.7333305	113.961071	-73.2100325	-6.6715305	114.457019
-24.426844	16.906736	113.031685	-17.779284	5.484772	113.739349	41.18531	-4.531963	113.840332	34.016891	39.812168	112.578056	37.6011005	17.6401025	113.209194	-73.1596685	-6.6705585	114.269504
-24.854437	17.411713	112.620605	-17.838341	5.45437	113.26001	40.915443	-4.604517	112.96582	33.883167	39.709389	111.834167	37.399305	17.552436	112.3999935	-73.075987	-6.643696	114.1200265
-25.202925	17.953911	112.202667	-17.891861	5.432837	112.772545	40.678005	-4.687035	112.131371	33.766766	39.638653	111.02079	37.2223855	17.475809	111.5760805	-73.0061075	-6.610135	113.9690095
-25.607887	18.803993	111.571884	-17.925301	5.399753	112.037697	40.417744	-4.796463	110.850731	33.567387	39.479557	110.057541	36.9925655	17.341547	110.454136	-72.8431675	-6.542041	113.621258
-25.75671	19.364555	111.135139	-17.912062	5.35588	111.528419	40.327393	-4.863161	110.072945	33.530052	39.41354	109.387627	36.9287225	17.2751895	109.730286	-72.7528465	-6.5634295	113.326552
-25.830448	19.935446	110.653198	-17.897659	5.302005	110.971321	40.26844	-4.929061	109.335663	33.481625	39.347656	108.872795	36.8750325	17.2092975	109.104229	-72.6703505	-6.6052875	112.838413
-25.773323	20.49366	110.12365	-17.858358	5.23618	110.376381	40.219231	-4.997556	108.640396	33.471714	39.282074	108.339355	36.8454725	17.142259	108.4898755	-72.5621885	-6.669899	112.2628865
-25.600031	21.028294	109.600792	-17.841816	5.152502	109.781029	40.171547	-5.037118	107.960579	33.466812	39.240093	107.833946	36.8191795	17.1014875	107.8972625	-72.5028115	-6.7964835	111.6647955
-25.366411	21.54192	109.148911	-17.810501	5.074789	109.269974	40.119171	-5.084004	107.27742	33.46471	39.185139	107.292297	36.7919405	17.0505675	107.2848585	-72.4129425	-6.9009895	111.2550895
-25.057766	22.038076	108.849129	-17.792713	5.007787	108.885513	40.018032	-5.133507	106.635048	33.415474	39.112434	106.810249	36.716753	16.9894635	106.7226485	-72.302179	-6.9738895	111.0483775
-24.440111	22.729717	108.619347	-17.808531	4.874154	108.579277	39.847988	-5.220371	105.835342	33.331928	38.991661	106.275414	36.589958	16.885645	106.055378	-72.20702	-7.137337	111.103176
-23.931112	23.083858	108.593712	-17.85564	4.756016	108.467438	39.813835	-5.303629	105.444313	33.268017	38.91684	106.105019	36.540926	16.8066055	105.774666	-72.252206	-7.2945735	111.16021
-23.281122	23.337585	108.596466	-17.923569	4.619587	108.403442	39.801746	-5.401345	105.211845	33.221931	38.841766	106.078934	36.5118385	16.7202105	105.6453895	-72.3589765	-7.4810365	111.1614945
-22.550333	23.559267	108.579926	-18.009727	4.476816	108.350685	39.791405	-5.499173	105.163399	33.173424	38.774044	106.19899	36.4824145	16.6374355	105.6811945	-72.5018685	-7.6838035	111.0201755
-21.75601	23.733952	108.54274	-18.118565	4.362047	108.30883	39.820877	-5.602564	105.282082	33.174911	38.659702	106.444374	36.497894	16.528569	105.863228	-72.735024	-7.804475	110.754432
-20.913202	23.836391	108.517365	-18.22641	4.278308	108.307251	39.863499	-5.691163	105.576515	33.189007	38.576118	106.760193	36.526253	16.4424775	106.168354	-72.979073	-7.8858615	110.446148
-19.985453	23.836712	108.583023	-18.302662	4.199658	108.367477	39.987526	-5.7954	105.890976	33.211132	38.524796	107.136871	36.599329	16.364698	106.5139235	-73.204653	-7.965382	110.2210305
-18.449675	23.655552	108.831642	-18.386543	4.086722	108.513351	40.114124	-5.901523	106.321716	33.26844	38.444939	107.829834	36.691282	16.271708	107.075775	-73.464368	-8.098264	109.950927
-17.410187	23.448999	109.085808	-18.426952	4.036673	108.690903	40.137409	-5.950548	106.498146	33.284767	38.397495	108.241394	36.711088	16.2234735	107.36977	-73.564992	-8.1501275	110.012036
-16.337509	23.182198	109.363724	-18.453321	3.999856	108.930878	40.120594	-5.966472	106.638893	33.282917	38.371731	108.545898	36.7017555	16.2026295	107.5923955	-73.6083975	-8.2029175	110.2693605
-15.191147	22.803885	109.633148	-18.474253	3.964291	109.231934	40.142899	-5.984931	106.768547	33.274357	38.359642	108.816933	36.708628	16.1873555	107.79274	-73.657134	-8.2587735	110.671128
-14.019808	22.343033	109.917877	-18.510721	3.932787	109.606339	40.158085	-5.978575	107.021378	33.230083	38.372253	109.062828	36.694084	16.196839	108.042103	-73.715526	-8.331265	111.170575
-12.865085	21.819519	110.208664	-18.54286	3.912679	110.063385	40.249424	-5.992047	107.356621	33.153664	38.368927	109.322144	36.701544	16.18844	108.3393825	-73.787264	-8.363082	111.7873875
-11.645128	21.207087	110.480927	-18.562004	3.885538	110.567162	40.375061	-6.031108	107.840225	33.119785	38.341496	109.619331	36.747423	16.155194	108.729778	-73.871431	-8.384118	112.404546
-9.736289	20.105024	110.958672	-18.542589	3.783956	111.364616	40.635937	-6.172356	108.767853	33.151947	38.259205	110.15712	36.893942	16.0434245	109.4624865	-73.97912	-8.4755125	113.2667455
-8.465055	19.268356	111.314262	-18.490561	3.655411	111.910652	40.84119	-6.322189	109.416855	33.224327	38.098724	110.542442	37.0327585	15.8882675	109.9796485	-74.0138805	-8.5774455	113.8416555
-7.099997	18.317453	111.669098	-18.391447	3.469514	112.446236	41.09124	-6.569448	110.037827	33.369179	37.906403	110.955765	37.2302095	15.6684775	110.496796	-74.0131035	-8.7294495	114.395676
-5.74406	17.308022	112.042709	-18.271391	3.242278	112.951279	41.267799	-6.817088	110.627342	33.570534	37.691608	111.364685	37.4191665	15.43726	110.9960135	-73.9619485	-8.952704	114.9065445
-4.364008	16.230236	112.350845	-18.140318	2.995677	113.412048	41.489868	-7.148308	111.108521	33.787804	37.413517	111.748436	37.638836	15.1326045	111.4284785	-73.919472	-9.1412505	115.3956175
-2.975633	15.072927	112.636711	-17.990437	2.750467	113.816086	41.628788	-7.453287	111.650291	33.985947	37.099232	112.134644	37.8073675	14.8229725	111.8924675	-73.7882415	-9.3220385	115.7397045
-1.596241	13.890177	112.912582	-17.845041	2.535295	114.122925	41.832878	-7.769834	112.225899	34.26646	36.814972	112.529495	38.049669	14.522569	112.377697	-73.739751	-9.451979	115.868153
0.512326	12.006023	113.239273	-17.644554	2.264544	114.290443	42.245098	-8.187954	113.298866	34.721012	36.466686	113.302887	38.483055	14.139366	113.3008765	-73.772163	-9.610278	115.2800095
1.928513	10.687195	113.398232	-17.517611	2.153453	114.143921	42.588978	-8.40402	114.163841	35.071159	36.246193	113.973763	38.8300685	13.9210865	114.068802	-73.8652905	-9.6141805	114.21904
3.222023	9.39626	113.535629	-17.365976	2.094979	113.732079	42.926476	-8.529163	115.097061	35.463024	36.084538	114.783943	39.19475	13.7776875	114.940502	-73.926702	-9.5877295	112.523656
4.590809	8.020321	113.497147	-17.138218	2.130118	113.096024	43.255997	-8.602829	115.998245	35.84964	35.9235	115.611015	39.5528185	13.6603355	115.80463	-73.8292545	-9.4000995	110.387418
5.794833	6.712916	113.372208	-16.819201	2.264026	112.300026	43.58342	-8.642883	116.784416	36.226688	35.826828	116.278549	39.905054	13.5919725	116.5314825	-73.543456	-9.0639205	108.0685695
7.125097	5.29295	113.081444	-16.389591	2.46729	111.441818	43.936485	-8.653903	117.345764	36.605297	35.783474	116.661247	40.270891	13.5647855	117.0035055	-73.050073	-8.6302055	105.8801305
8.149745	4.0651	112.802849	-15.861204	2.756174	110.610054	44.311111	-8.653108	117.605301	37.03297	35.758358	116.679596	40.6720405	13.552625	117.1424485	-72.3944485	-8.040277	104.0776595
9.965587	1.913818	111.877441	-14.928469	3.142038	109.476425	44.914711	-8.585907	117.468071	37.962814	35.900517	116.249641	41.4387625	13.657305	116.858856	-71.2957005	-7.373229	102.093994
10.967322	0.518831	111.344131	-14.222249	3.369335	108.900322	45.458336	-8.636997	117.051949	38.625172	35.947079	115.818771	42.041754	13.655041	116.43536	-70.486252	-6.916371	101.365284
11.807734	-0.85411	110.75164	-13.529724	3.560225	108.354759	46.053196	-8.733561	116.531738	39.277237	35.946274	115.203522	42.6652165	13.6063565	115.86763	-69.7246645	-6.4859065	100.841888
12.57478	-2.266568	110.051857	-12.83497	3.704829	107.778313	46.55035	-8.803116	115.925957	39.879002	35.904079	114.63401	43.214676	13.5504815	115.2799835	-68.884616	-6.1408235	100.2766425
13.210326	-3.731828	109.366501	-12.20545	3.803615	107.166695	46.98381	-8.852431	115.286926	40.457119	35.818344	113.977386	43.7204645	13.4829565	114.632156	-68.1313645	-5.8757265	99.701234
13.713484	-5.222592	108.675133	-11.673795	3.872858	106.522736	47.412998	-8.96738	114.696861	40.945091	35.772079	113.38205	44.1790445	13.4023495	114.0394555	-67.5266345	-5.6566335	99.0060165
14.047469	-6.675418	108.07209	-11.19289	3.910444	105.894348	47.747734	-9.033381	114.224586	41.323437	35.71759	112.942337	44.5355855	13.3421045	113.5834615	-66.9213655	-5.5212165	98.2052345
14.255617	-8.890536	107.373619	-10.549018	3.977783	105.04837	48.226444	-9.148451	113.814796	41.832573	35.575611	112.349113	45.0295085	13.21358	113.0819545	-66.1275445	-5.258014	97.0147855
14.244922	-10.326931	107.045731	-10.113502	3.983824	104.493332	48.531418	-9.286617	113.761162	42.205154	35.480453	112.036049	45.368286	13.096918	112.8986055	-65.59529	-5.12927	96.0880585
14.084484	-11.789457	106.714668	-9.7061	3.942178	103.918304	48.863472	-9.4406	113.753914	42.644787	35.367012	111.724495	45.7541295	12.963206	112.7392045	-65.1663295	-5.07885	95.0974035
13.832615	-13.232496	106.310364	-9.289635	3.851267	103.349289	49.156826	-9.612808	113.674416	43.065605	35.225136	111.394417	46.1112155	12.806164	112.5344165	-64.6904855	-5.10363	94.1641615
13.459092	-14.64911	105.873909	-8.875285	3.720278	102.844872	49.399906	-9.803157	113.479256	43.437443	35.027668	111.01757	46.4186745	12.6122555	112.248413	-64.1692445	-5.1716995	93.441331
12.926637	-16.054375	105.45298	-8.471194	3.585466	102.440628	49.645855	-9.987754	113.21051	43.8354	34.831676	110.575607	46.7406275	12.421961	111.8930585	-63.6830155	-5.251029	92.9881975
12.276079	-17.409235	105.069557	-8.068367	3.435119	102.10717	49.907833	-10.160349	112.938309	44.252079	34.626194	110.085533	47.079956	12.2329225	111.511921	-63.21669	-5.3626845	92.702419
11.035699	-19.33197	104.591713	-7.43369	3.200566	101.740471	50.356205	-10.411106	112.549194	44.818027	34.26498	109.44381	47.587116	11.926937	110.996502	-62.454496	-5.525805	92.48444
10.046402	-20.539646	104.313301	-6.995391	3.061002	101.583244	50.667412	-10.549273	112.318352	45.17363	34.029015	109.072708	47.920521	11.739871	110.69553	-61.911303	-5.617867	92.470958
8.952298	-21.661818	104.10379	-6.557215	2.942436	101.500175	51.010483	-10.639421	112.095001	45.534592	33.851219	108.771942	48.2725375	11.605899	110.4334715	-61.3869675	-5.721027	92.5668785
7.703452	-22.714319	103.904297	-6.133056	2.857523	101.465454	51.359241	-10.699313	111.913979	45.909428	33.754017	108.51445	48.6343345	11.527352	110.2142145	-60.9004465	-5.812306	92.7166935
6.378216	-23.661909	103.709267	-5.703242	2.80642	101.459732	51.687103	-10.705986	111.688408	46.258045	33.70174	108.290443	48.972574	11.497877	109.9894255	-60.379058	-5.885037	92.9300385
4.922431	-24.486843	103.54657	-5.283803	2.818359	101.4608	52.001305	-10.669107	111.368942	46.617126	33.682117	108.026505	49.3092155	11.506505	109.6977235	-59.8768215	-5.869787	93.2238765
3.36799	-25.263098	103.239105	-4.870314	2.869311	101.418808	52.292675	-10.611114	110.968193	46.994869	33.699936	107.694649	49.643772	11.544411	109.331421	-59.3844	-5.805789	93.506195
0.845352	-26.257307	102.707603	-4.283381	2.954773	101.290009	52.631676	-10.452164	110.15387	47.542828	33.736816	107.118591	50.087252	11.642326	108.6362305	-58.654014	-5.73278	93.9437875
-0.96829	-26.795515	102.360809	-3.909281	3.001057	101.245796	52.820309	-10.341797	109.458603	47.897034	33.753689	106.633759	50.3586715	11.705946	108.046181	-58.1772335	-5.703832	94.445411
-2.823661	-27.242167	102.144691	-3.533731	3.043201	101.31929	52.984417	-10.212894	108.682159	48.242313	33.799736	106.121429	50.613365	11.793421	107.401794	-57.680827	-5.707019	95.236786
-4.773707	-27.618313	102.179955	-3.177787	3.068722	101.536537	53.147171	-10.106831	107.928612	48.574348	33.865021	105.628754	50.8607595	11.879095	106.778683	-57.2163335	-5.741651	96.294391
-6.787331	-27.89286	102.361168	-2.864871	3.075788	101.846169	53.306274	-10.048064	107.221535	48.877758	33.882893	105.124374	51.092016	11.9174145	106.1729545	-56.821758	-5.7658385	97.5193835
-8.861073	-28.103594	102.690903	-2.612678	3.061435	102.217339	53.439896	-10.038449	106.490387	49.135712	33.870815	104.59919	51.287804	11.916183	105.5447885	-56.51316	-5.793313	98.8898895
-10.947318	-28.234777	103.104805	-2.389663	3.046711	102.581039	53.487534	-10.037786	105.75074	49.303371	33.842422	104.051712	51.3954525	11.902318	104.901226	-56.1747785	-5.808896	100.260852
-14.111415	-28.305965	103.785194	-2.220426	3.041486	103.023613	53.424789	-10.051031	104.834404	49.361576	33.768505	103.288399	51.3931825	11.858737	104.0614015	-55.8340345	-5.775765	101.9858245
-16.224503	-28.284323	104.146782	-2.243103	3.033142	103.238503	53.315609	-10.038967	104.387817	49.307915	33.746716	102.928291	51.311762	11.8538745	103.658054	-55.797968	-5.7875905	102.818952
-18.352583	-28.17573	104.468025	-2.382327	3.050118	103.440842	53.123665	-10.009757	104.079613	49.181164	33.761902	102.718102	51.1524145	11.8760725	103.3988575	-55.9170685	-5.7758365	103.4828265
-20.454372	-28.019623	104.733696	-2.595841	3.078673	103.587593	52.921642	-9.992001	103.864334	48.992882	33.799156	102.587547	50.957262	11.9035775	103.2259405	-56.148944	-5.7462315	103.9492455
-22.529648	-27.785826	104.960426	-2.852633	3.124212	103.704582	52.698673	-9.984385	103.689728	48.776077	33.813202	102.487411	50.737375	11.9144085	103.0885695	-56.442641	-5.6659845	104.3205945
-24.552156	-27.493769	105.204262	-3.107003	3.193867	103.792892	52.434166	-10.005827	103.520157	48.54673	33.819263	102.376068	50.490448	11.906718	102.9481125	-56.704454	-5.518984	104.6376715
-26.493477	-27.118773	105.423294	-3.344287	3.286072	103.884468	52.126419	-10.022195	103.317657	48.367359	33.808823	102.242531	50.246889	11.893314	102.780094	-56.935463	-5.32117	104.988842
-29.309639	-26.362511	105.843864	-3.671161	3.462271	104.028893	51.65102	-10.028947	102.977524	48.145012	33.810471	102.039513	49.898016	11.890762	102.5085185	-57.240338	-4.96622	105.5492675
-30.682512	-25.643667	106.08432	-3.854159	3.611626	104.119659	51.354057	-10.041418	102.73027	48.016838	33.82003	101.87458	49.6854475	11.889306	102.302425	-57.3937655	-4.666054	105.936893
-31.3755	-24.565441	106.171074	-4.054623	3.778573	104.141167	51.070679	-10.003691	102.463951	47.870464	33.867825	101.7285	49.4705715	11.932067	102.0962255	-57.5798175	-4.374921	106.1861085
-32.018444	-23.480875	106.222549	-4.271039	3.952969	104.120682	50.78978	-9.926455	102.185989	47.657932	33.937653	101.587128	49.223856	12.005599	101.8865585	-57.765934	-4.099661	106.3548055
-32.686531	-22.495989	106.131683	-4.505465	4.151836	104.049751	50.496681	-9.817729	101.950661	47.423431	34.022106	101.475891	48.960056	12.1021885	101.713276	-57.970986	-3.7985165	106.386226
-33.157852	-21.390776	106.009117	-4.761389	4.354257	103.965904	50.206142	-9.700767	101.779678	47.17728	34.116043	101.430046	48.691711	12.207638	101.604862	-58.214489	-3.499124	106.326946
-33.627468	-20.204359	105.863487	-5.06987	4.566452	103.888512	49.898125	-9.581089	101.685646	46.937672	34.231457	101.424469	48.4178985	12.325184	101.5550575	-58.5576385	-3.19228	106.2219665
-34.175125	-18.474943	105.63018	-5.568534	4.912529	103.784477	49.396858	-9.425019	101.634705	46.590477	34.38879	101.506409	47.9936675	12.4818855	101.570557	-59.1307355	-2.6568275	105.998397
-34.436501	-17.383745	105.440437	-5.920971	5.123477	103.729836	49.063927	-9.354815	101.654228	46.349728	34.480713	101.592575	47.7068275	12.562949	101.6234015	-59.5487695	-2.315995	105.8362705
-34.578323	-16.216118	105.222	-6.265996	5.317028	103.668198	48.7318	-9.307703	101.700798	46.117073	34.563259	101.682022	47.4244365	12.627778	101.69141	-59.9564285	-1.993722	105.644986
-34.713993	-15.039225	104.959633	-6.618815	5.499335	103.563774	48.414551	-9.280418	101.741959	45.914574	34.641705	101.759064	47.1645625	12.6806435	101.7505115	-60.4021925	-1.6819735	105.3770365
-34.734295	-13.866107	104.57177	-6.930552	5.696864	103.360916	48.110355	-9.252223	101.790939	45.725651	34.690414	101.800224	46.918003	12.7190955	101.7955815	-60.779107	-1.3253675	104.9262505
-34.716526	-12.766226	103.989502	-7.234702	5.857577	103.027382	47.841228	-9.22933	101.854553	45.573189	34.732979	101.828148	46.7072085	12.7518245	101.8413505	-61.1766125	-1.0366705	104.2134135
-34.605255	-11.583031	103.193726	-7.469646	6.028131	102.545837	47.608582	-9.198766	101.909088	45.458763	34.763416	101.817146	46.5336725	12.782325	101.863117	-61.4729645	-0.726063	103.228557
-34.372494	-9.809414	101.803413	-7.78958	6.338742	101.574409	47.338623	-9.164069	102.027763	45.350918	34.823601	101.679001	46.3447705	12.829766	101.853382	-61.9239305	-0.152282	101.295436
-34.186512	-8.686622	100.863853	-7.92696	6.602643	100.863754	47.161102	-9.115705	102.118393	45.297356	34.855385	101.447586	46.229229	12.86984	101.7829895	-62.083149	0.335445999999999	99.9445185
-33.896057	-7.467323	99.955917	-8.027382	6.881545	100.150208	47.01852	-9.050636	102.18911	45.275204	34.894474	101.138809	46.146862	12.921919	101.6639595	-62.201626	0.841170999999999	98.6364565
-33.65155	-6.266982	99.154137	-8.073451	7.125943	99.503067	46.895386	-9.009423	102.206543	45.28804	34.928684	100.801559	46.091713	12.9596305	101.504051	-62.238615	1.2922555	97.502083
-33.327793	-5.010781	98.421516	-8.087264	7.329586	98.936005	46.793751	-8.979012	102.179764	45.351532	34.956211	100.467873	46.0726415	12.9885995	101.3238185	-62.2471695	1.6705725	96.5481915
-33.034691	-3.85155	97.721382	-8.074481	7.485178	98.409126	46.710903	-8.937305	102.088669	45.435188	35.008739	100.197685	46.0730455	13.035717	101.143177	-62.2220075	1.934639	95.675075
-32.718529	-2.558659	96.99926	-8.034916	7.621834	97.903008	46.662128	-8.870544	101.872681	45.499092	35.078255	99.973	46.08061	13.1038555	100.9228405	-62.150442	2.1398125	94.8831755
-32.262592	-0.653579	96.070007	-7.944609	7.825493	97.188011	46.581383	-8.676913	101.331558	45.560158	35.245064	99.609283	46.0707705	13.2840755	100.4704205	-61.9599885	2.3669105	93.9056015
-31.943607	0.647845	95.595146	-7.868559	8.019664	96.770569	46.55114	-8.480799	100.864616	45.554752	35.433979	99.355804	46.052946	13.47659	100.11021	-61.790064	2.562738	93.430928
-31.650293	2.068903	95.180107	-7.807764	8.276258	96.431816	46.546997	-8.220043	100.407112	45.551491	35.652065	99.055725	46.049244	13.716011	99.7314185	-61.664772	2.836505	93.1322135
-31.343899	3.502254	94.978691	-7.774875	8.558692	96.195999	46.536316	-7.924695	99.966286	45.504742	35.902935	98.823959	46.020529	13.98912	99.3951225	-61.570279	3.128264	92.9968755
-31.100119	4.900385	94.847473	-7.758881	8.862526	96.02668	46.501926	-7.627048	99.515709	45.463814	36.160114	98.613647	45.98287	14.266533	99.064678	-61.500632	3.458519	92.988682
-30.832264	6.415636	94.718903	-7.791906	9.156903	95.889595	46.425976	-7.33532	99.065285	45.400726	36.402054	98.435287	45.913351	14.533367	98.750286	-61.497163	3.780439	93.028904
-30.554787	7.900474	94.719025	-7.844639	9.404163	95.779121	46.327545	-7.085991	98.580093	45.315632	36.604443	98.291962	45.8215885	14.759226	98.4360275	-61.5108665	4.0491	93.1222145
-30.212519	10.061568	94.691605	-7.966402	9.712667	95.641113	46.111095	-6.796841	97.857529	45.179935	36.854916	98.052284	45.645515	15.0290375	97.9549065	-61.578319	4.3962965	93.3273195
-29.973946	11.544065	94.648155	-8.088139	9.889572	95.512497	45.956802	-6.663028	97.392372	45.105091	36.982433	97.904373	45.5309465	15.1597025	97.6483725	-61.7072245	4.6194415	93.3766215
-29.693228	13.013286	94.655083	-8.198948	10.054648	95.404617	45.769154	-6.537705	96.934059	45.034489	37.104733	97.741249	45.4018215	15.283514	97.337654	-61.7997175	4.825782	93.47158
-29.377058	14.423865	94.700935	-8.327291	10.203255	95.320023	45.595432	-6.423944	96.53019	44.932522	37.212578	97.556534	45.263977	15.394317	97.043362	-61.918559	5.012193	93.596684
-29.075714	15.859159	94.72892	-8.46148	10.359142	95.240898	45.415134	-6.308319	96.167709	44.812263	37.313179	97.373894	45.1136985	15.50243	96.7708015	-62.0366585	5.215854	93.7109945
-28.721613	17.275507	94.812729	-8.639339	10.504629	95.206818	45.220436	-6.197111	95.837654	44.672592	37.429871	97.183868	44.946514	15.61638	96.510761	-62.225192	5.392878	93.902875
-28.358959	18.641331	94.954994	-8.841742	10.660322	95.209274	44.994129	-6.096487	95.586868	44.509693	37.543957	97.026108	44.751911	15.723735	96.306488	-62.435395	5.596909	94.11206
-27.770561	20.684389	95.268272	-9.208542	10.865024	95.380241	44.644432	-5.957319	95.325493	44.181282	37.726536	96.818665	44.412857	15.8846085	96.072079	-62.829941	5.8454395	94.688403
-27.407642	21.963308	95.48085	-9.528348	10.937716	95.519684	44.418545	-5.903307	95.316139	43.932396	37.840836	96.811707	44.1754705	15.9687645	96.063923	-63.2321665	5.9066675	94.975445
-26.987022	23.236662	95.727516	-9.89375	10.966093	95.757339	44.186268	-5.870015	95.441261	43.661995	37.936066	96.938492	43.9241315	16.0330255	96.1898765	-63.7116315	5.8991605	95.3248015
-26.460186	24.456308	96.122894	-10.27822	10.925926	96.111526	43.952278	-5.83347	95.695808	43.373051	38.022282	97.18737	43.6626645	16.094406	96.441589	-64.2191045	5.757446	95.781463
-25.984087	25.606638	96.649536	-10.674126	10.855044	96.556725	43.769203	-5.816517	96.087601	43.058525	38.119812	97.602608	43.413864	16.1516475	96.8451045	-64.762116	5.5584405	96.2683455
-25.467724	26.723722	97.102982	-11.098087	10.771715	97.074234	43.597527	-5.785505	96.636154	42.74482	38.215698	98.128998	43.1711735	16.2150965	97.382576	-65.3673475	5.3283335	96.765892
-24.882082	27.834972	97.631866	-11.517106	10.684122	97.637138	43.451424	-5.766105	97.283646	42.465961	38.303146	98.687401	42.9586925	16.2685205	97.9855235	-65.9929045	5.0997235	97.2887525
-24.030844	29.422668	98.412514	-12.115528	10.538979	98.472229	43.254814	-5.7234	98.166428	42.003933	38.445698	99.465729	42.6293735	16.361149	98.8160785	-66.8604295	4.716809	98.1283795
-23.345446	30.45887	98.941429	-12.482406	10.435662	99.002701	43.08057	-5.681313	98.611031	41.691689	38.535721	99.828064	42.3861295	16.427204	99.2195475	-67.3509415	4.44412	98.7858545
-22.671375	31.484085	99.480125	-12.810159	10.336308	99.475304	42.879486	-5.634779	98.884811	41.389549	38.626644	100.04705	42.1345175	16.4959325	99.4659305	-67.7548355	4.1766835	99.4846775
-21.961721	32.448124	99.933586	-13.084446	10.227595	99.918015	42.652874	-5.566312	99.022331	41.067539	38.705887	100.169479	41.8602065	16.5697875	99.595905	-68.0290985	3.8854025	100.240125
-21.229713	33.38485	100.491653	-13.346166	10.105862	100.381851	42.452637	-5.476089	99.154015	40.707634	38.785343	100.305519	41.5801355	16.654627	99.729767	-68.2724675	3.557097	101.033935
-20.441805	34.328987	101.098083	-13.581985	10.010322	100.943459	42.299644	-5.356951	99.453659	40.371639	38.871719	100.606789	41.3356415	16.757384	100.030224	-68.4996115	3.26326	101.856694
-19.519939	35.217937	101.98481	-13.81974	9.969836	101.700798	42.266399	-5.199744	99.959724	40.083775	39.004646	101.165619	41.175087	16.902451	100.5626715	-68.814567	3.037221	102.8389245
-18.140755	36.508503	103.568443	-14.19474	9.964665	103.140297	42.27718	-4.887103	101.168732	39.803974	39.363434	102.464554	41.040577	17.2381655	101.816643	-69.430057	2.6911645	104.463951
-17.114096	37.278736	104.588226	-14.416398	9.981892	104.167091	42.376541	-4.712562	102.201149	39.661465	39.579781	103.549805	41.019003	17.4336095	102.875477	-69.851799	2.5301745	105.458705
-16.136656	38.06287	105.705368	-14.640053	10.019197	105.175385	42.511959	-4.531649	103.377365	39.587982	39.832447	104.727539	41.0499705	17.650399	104.052452	-70.3300765	2.387995	106.298318
-15.071013	38.781208	106.708206	-14.8504	10.062787	106.139221	42.663212	-4.364285	104.658875	39.545204	40.112228	105.962311	41.104208	17.8739715	105.310593	-70.805008	2.2516025	106.967849
-13.869379	39.457397	107.761253	-15.050928	10.101801	107.046356	42.823769	-4.205973	105.99157	39.452202	40.38126	107.185326	41.1379855	18.0876435	106.588448	-71.2398415	2.1159585	107.504264
-12.754004	40.045105	108.649361	-15.206917	10.140741	107.867134	43.031223	-4.045043	107.229485	39.343567	40.625519	108.327126	41.187395	18.290238	107.7783055	-71.601229	1.991244	107.9559625
-11.534655	40.617908	109.397781	-15.318979	10.197122	108.615425	43.230526	-3.905139	108.391953	39.255489	40.822388	109.441444	41.2430075	18.4586245	108.9166985	-71.8809655	1.9356195	108.3141515
-9.688201	41.382515	110.465607	-15.390065	10.246907	109.599182	43.546101	-3.699573	110.062172	39.168148	41.095135	111.034081	41.3571245	18.697781	110.5481265	-72.1372545	1.796033	108.6502375
-8.435513	41.793571	110.991859	-15.382509	10.264207	110.140289	43.79039	-3.619719	111.08017	39.172565	41.171047	111.985382	41.4814775	18.775664	111.532776	-72.2464955	1.75275	108.747802
-7.049716	42.155579	111.312317	-15.34746	10.247558	110.520241	44.044582	-3.562932	112.054214	39.214073	41.204132	112.721863	41.6293275	18.8206	112.3880385	-72.3242475	1.674516	108.6524435
-5.845619	42.512363	111.459091	-15.294912	10.186326	110.715172	44.293468	-3.561084	112.949631	39.265678	41.263187	113.29924	41.779573	18.8510515	113.1244355	-72.369397	1.5216005	108.3059085
-4.585349	42.726154	111.430153	-15.20573	10.094282	110.704849	44.541348	-3.600519	113.712868	39.312592	41.207573	113.744484	41.92697	18.803527	113.728676	-72.33843	1.385037	107.681022
-3.272786	42.967422	111.186043	-15.138587	9.991991	110.482834	44.771961	-3.62669	114.300713	39.37315	41.122829	114.060196	42.0725555	18.7480695	114.1804545	-72.3497295	1.2359125	106.7852135
-1.990533	43.149498	110.752693	-15.045839	9.927871	110.114166	44.944664	-3.651953	114.750496	39.443623	41.044041	114.214432	42.1941435	18.696044	114.482464	-72.2858215	1.159698	105.745868
-0.20731	43.293285	110.218826	-14.802447	9.841451	109.575737	45.130219	-3.660311	115.152252	39.625748	40.946434	114.093521	42.3779835	18.6430615	114.6228865	-71.9828775	1.0398405	104.5285875
0.895386	43.495796	109.975876	-14.507524	9.776509	109.36245	45.310486	-3.65968	115.148018	39.772995	40.898983	114.067116	42.5417405	18.6196515	114.607567	-71.5567885	0.933366500000002	104.117333
2.067929	43.626938	109.873268	-14.106819	9.741201	109.221222	45.626942	-3.625916	115.127609	40.00647	40.870186	114.013824	42.816706	18.622135	114.5707165	-71.030344	0.860267	103.8717275
3.113301	43.749111	109.825989	-13.645093	9.745825	109.135582	46.047989	-3.555841	115.029251	40.368706	40.924248	113.969109	43.2083475	18.6842035	114.49918	-70.4985335	0.807446500000001	103.771984
4.066827	43.815208	109.923294	-13.141698	9.766652	109.087837	46.49889	-3.46215	114.826294	40.759377	41.005169	113.909767	43.6291335	18.7715095	114.3680305	-69.9125295	0.761794500000001	103.8076435
4.981504	43.792561	110.119629	-12.629919	9.818501	109.042946	46.933701	-3.346963	114.499733	41.130795	41.0867	113.882706	44.032248	18.8698685	114.1912195	-69.292086	0.7671335	103.8946725
5.828755	43.820473	110.297348	-12.158723	9.931077	109.014145	47.31979	-3.19893	114.098228	41.464844	41.1721	113.88649	44.392317	18.986585	113.992359	-68.709763	0.875568999999999	104.035931
7.031062	43.822468	110.758926	-11.598499	10.194037	109.063385	47.765568	-2.904521	113.455376	41.911674	41.398754	113.970795	44.838621	19.2471165	113.7130855	-68.035619	1.1409575	104.4136845
7.730883	43.779858	111.114761	-11.319475	10.402796	109.167038	47.967999	-2.660553	113.09713	42.141655	41.611393	114.087402	45.054827	19.47542	113.592266	-67.693777	1.330172	104.74181
8.325369	43.743969	111.507774	-11.100204	10.608133	109.311661	48.151573	-2.392365	112.838127	42.300163	41.874779	114.231194	45.225868	19.741207	113.5346605	-67.426276	1.475059	105.0886615
8.776702	43.681927	111.82357	-10.912653	10.786324	109.416595	48.329414	-2.064083	112.67189	42.3773	42.193405	114.386818	45.353357	20.064661	113.529354	-67.178663	1.507987	105.303836
9.18446	43.528759	112.076424	-10.740919	10.927915	109.476807	48.519127	-1.669469	112.499367	42.366745	42.499966	114.509621	45.442936	20.4152485	113.504494	-66.924774	1.4405815	105.44912
9.510787	43.318523	112.211655	-10.706127	11.143332	109.508255	48.683159	-1.338591	112.331604	42.233719	42.799084	114.613914	45.458439	20.7302465	113.472759	-66.870693	1.5564175	105.543751
9.826996	43.041878	112.152054	-10.761723	11.441157	109.543022	48.612679	-1.132386	112.287415	42.094749	43.063267	114.602852	45.353714	20.9654405	113.4451335	-66.87716	1.9168735	105.6409105
10.295868	42.521179	111.807564	-10.850309	11.843835	109.501183	48.484848	-0.701952	112.445282	41.952335	43.475399	114.468674	45.2185915	21.3867235	113.456978	-66.9192095	2.3009465	105.545388
10.543847	42.105762	111.4254	-10.912005	12.032453	109.440292	48.529358	-0.584925	112.57486	41.829128	43.636642	114.225754	45.179243	21.5258585	113.400307	-67.003253	2.5390475	105.480277
10.748508	41.705372	110.959991	-10.954882	12.148127	109.326981	48.539803	-0.532912	112.786484	41.734245	43.687698	113.994423	45.137024	21.577393	113.3904535	-67.046788	2.718861	105.2635085
10.910802	41.185795	110.510529	-11.019156	12.216122	109.168152	48.521694	-0.547324	113.04277	41.705399	43.690376	113.711037	45.1135465	21.571526	113.3769035	-67.1518585	2.860718	104.9594005
11.023156	40.602779	110.014191	-11.073898	12.24285	108.995522	48.465637	-0.628298	113.280502	41.712273	43.635155	113.40506	45.088955	21.5034285	113.342781	-67.236751	2.9822715	104.648263
11.069582	39.957775	109.535889	-11.115044	12.235843	108.816437	48.372299	-0.731847	113.512573	41.736652	43.504398	113.083664	45.0544755	21.3862755	113.2981185	-67.2845635	3.0854105	104.3347555
11.108716	39.293762	109.121132	-11.140766	12.205096	108.652534	48.275551	-0.83218	113.720772	41.755245	43.384308	112.764633	45.015398	21.276064	113.2427025	-67.29693	3.134128	104.0623655
11.009609	38.385807	108.642067	-11.169658	12.098604	108.408783	48.179008	-0.955716	113.963928	41.761761	43.228996	112.371124	44.9703845	21.13664	113.167526	-67.3097005	3.060568	103.65004
10.873768	37.850849	108.399925	-11.18959	12.024217	108.290825	48.106182	-1.004581	114.091095	41.745708	43.160538	112.138023	44.925945	21.0779785	113.114559	-67.305125	2.9704555	103.467091
10.727874	37.390491	108.186356	-11.253165	11.951493	108.171272	48.012482	-1.018493	114.203598	41.692646	43.1488	111.977974	44.852564	21.0651535	113.090786	-67.358894	2.8378325	103.251758
10.35289	37.087173	108.133636	-11.324761	11.908266	108.061615	47.969444	-1.006504	114.245132	41.576763	43.152473	111.854279	44.7731035	21.0729845	113.0497055	-67.4226255	2.7435475	103.0735245
10.091417	36.662357	107.893646	-11.421804	11.88835	107.947945	47.885586	-0.963352	114.257362	41.418541	43.196468	111.729256	44.6520635	21.116558	112.993309	-67.4956715	2.660142	102.902581
9.576093	36.336132	107.763824	-11.541586	11.903168	107.865509	47.768368	-0.891602	114.237595	41.241322	43.245331	111.656631	44.504845	21.1768645	112.947113	-67.588017	2.6294715	102.783905
9.030573	36.011372	107.71122	-11.643089	11.932046	107.834015	47.6404	-0.836681	114.231895	41.09473	43.290649	111.624382	44.367565	21.226984	112.9281385	-67.653743	2.637108	102.7398915
8.135974	35.609756	107.739029	-11.811763	11.96695	107.839027	47.434395	-0.770832	114.284668	40.961239	43.35828	111.711647	44.197817	21.293724	112.9981575	-67.821343	2.640176	102.6798965
7.525284	35.361172	107.767166	-11.878055	11.952929	107.855927	47.386742	-0.786792	114.285088	40.906837	43.389767	111.786858	44.1467895	21.3014875	113.035973	-67.9028995	2.6043705	102.675881
6.881607	35.187012	107.789658	-11.938482	11.873761	107.8396	47.329475	-0.818007	114.201653	40.868973	43.396557	111.841393	44.099224	21.289275	113.021523	-67.976188	2.458247	102.657677
6.186725	35.052368	107.805397	-11.978724	11.735796	107.77153	47.262512	-0.871343	113.941559	40.836349	43.341709	111.865318	44.0494305	21.235183	112.9034385	-68.0068785	2.236409	102.6396215
5.445355	34.953445	107.78923	-11.990348	11.528555	107.674202	47.171551	-0.978031	113.361809	40.826511	43.150986	111.754486	43.999031	21.0864775	112.5581475	-67.979727	1.9706325	102.7902565
4.647621	34.83345	107.715401	-11.981295	11.231222	107.536606	47.017097	-1.148282	112.282249	40.842037	42.823681	111.52327	43.929567	20.8376995	111.9027595	-67.892157	1.6247445	103.1704525
3.820415	34.740749	107.735992	-11.90325	10.829597	107.283546	46.803631	-1.302687	110.622658	40.883949	42.42075	111.118744	43.84379	20.5590315	110.870701	-67.65029	1.1001625	103.696391
2.654535	34.405563	107.49527	-11.627335	10.214739	106.701195	46.217911	-1.505896	107.913742	40.827587	41.804806	110.140465	43.522749	20.149455	109.0271035	-66.777419	0.280023	104.3752865
1.88735	34.254601	107.318748	-11.430839	9.929366	106.215355	45.869984	-1.552964	106.291725	40.725544	41.625999	109.367577	43.297764	20.0365175	107.829651	-66.159442	-0.177785499999999	104.601059
1.075366	34.147995	107.015297	-11.309088	9.808401	105.753456	45.683704	-1.420502	104.960426	40.602875	41.632881	108.484665	43.1432895	20.1061895	106.7225455	-65.7614655	-0.489387499999999	104.7843665
0.254641	33.988705	106.505119	-11.296505	9.884061	105.307198	45.513866	-1.120588	103.94754	40.367332	41.800774	107.674698	42.940599	20.340093	105.811119	-65.533609	-0.571970999999998	104.803277
-0.525425	33.836227	105.842949	-11.361522	10.121397	104.825661	45.406315	-0.824008	103.07151	40.010582	41.963875	106.819084	42.7084485	20.5699335	104.945297	-65.4314925	-0.327139500000001	104.706025
-1.269908	33.70512	105.087242	-11.489536	10.437594	104.292122	45.175259	-0.542108	102.329948	39.651836	42.084816	105.935928	42.4135475	20.771354	104.132938	-65.3926195	0.103833999999999	104.451306
-1.974383	33.55777	104.350243	-11.703717	10.741236	103.741035	44.874062	-0.391863	101.700806	39.377869	42.124966	105.11953	42.1259655	20.8665515	103.410168	-65.5333995	0.615920500000001	104.071902
-3.011297	33.056156	103.312218	-12.122572	11.101524	102.973679	44.318596	-0.408841	101.029755	39.093807	42.069752	104.122391	41.7062015	20.8304555	102.576073	-65.9513455	1.3725925	103.371285
-3.660594	32.599712	102.793953	-12.364676	11.208761	102.516792	44.022362	-0.505441	100.684425	38.947319	41.98822	103.642181	41.4848405	20.7413895	102.163303	-66.2141925	1.6761325	102.870281
-4.249468	32.112579	102.32457	-12.586477	11.242875	102.086937	43.783779	-0.567264	100.377205	38.805504	41.936661	103.268524	41.2946415	20.6846985	101.8228645	-66.4675955	1.8010515	102.3510095
-4.80759	31.597904	101.888237	-12.778584	11.170326	101.70108	43.592903	-0.541331	100.127708	38.615334	41.94236	102.91674	41.1041185	20.7005145	101.522224	-66.6612865	1.6401375	101.879936
-5.325605	31.077627	101.402748	-12.950915	11.035524	101.264702	43.56414	-0.492844	99.904465	38.323929	41.976677	102.683556	40.9440345	20.7419165	101.2940105	-66.8458645	1.3291315	101.2353935
-5.791231	30.513138	100.926331	-13.041106	10.869124	100.852051	43.554504	-0.458942	99.774498	38.078316	41.993221	102.361046	40.81641	20.7671395	101.067772	-66.898622	0.9711085	100.63633
-6.225447	29.863028	100.50824	-13.107519	10.690681	100.528656	43.544037	-0.490591	99.659019	37.949406	41.971138	102.064987	40.7467215	20.7402735	100.862003	-66.9617595	0.641088499999999	100.195309
-6.906196	28.763794	100.317474	-13.295712	10.486176	100.484276	43.355202	-0.576734	99.612358	37.698719	41.884369	101.785408	40.5269605	20.6538175	100.698883	-67.1183845	0.318534500000002	100.269669
-7.339196	28.028175	100.426552	-13.473747	10.450597	100.674911	43.226841	-0.631615	99.708206	37.560776	41.850151	101.684341	40.3938085	20.609268	100.6962735	-67.3413025	0.291926	100.6535485
-7.716779	27.316866	100.560013	-13.696109	10.475322	100.982323	43.053833	-0.659916	99.884636	37.414803	41.86293	101.645958	40.234318	20.601507	100.765297	-67.626536	0.349137000000002	101.199349
-8.094014	26.68421	100.80899	-13.953996	10.564411	101.355698	42.850555	-0.641488	100.147034	37.20842	41.892445	101.662086	40.0294875	20.6254785	100.90456	-67.9374795	0.5033435	101.806836
-8.432089	25.997309	101.116791	-14.262313	10.682514	101.730415	42.627014	-0.613748	100.469505	36.968269	41.946613	101.77919	39.7976415	20.6664325	101.1243475	-68.3222675	0.6985955	102.3364825
-8.795477	25.290138	101.385567	-14.578342	10.799122	102.067551	42.389889	-0.543529	100.797859	36.715569	42.049381	102.046097	39.552729	20.752926	101.421978	-68.709413	0.845318000000002	102.713124
-9.126902	24.526796	101.670746	-14.899797	10.902329	102.325356	42.152767	-0.421857	101.0756	36.4603	42.192677	102.372406	39.3065335	20.88541	101.724003	-69.1061275	0.919248	102.926709
-9.569248	23.409575	101.95446	-15.291209	11.000607	102.54837	41.849682	-0.204964	101.322258	36.064159	42.431126	102.828979	38.9569205	21.113081	102.0756185	-69.5393385	0.888133	103.0211215
-9.790243	22.710155	102.051041	-15.492867	11.019995	102.609299	41.700523	-0.040735	101.369713	35.811245	42.558876	103.059563	38.755884	21.2590705	102.214638	-69.741618	0.7809195	103.00396
-9.986437	21.933794	102.119232	-15.64994	11.05327	102.651337	41.550381	0.093088	101.387657	35.583935	42.664291	103.259789	38.567158	21.3786895	102.323723	-69.867038	0.727850499999999	102.978951
-10.236502	21.140993	102.149437	-15.782232	11.107287	102.722122	41.409966	0.211339	101.436546	35.411049	42.783878	103.438904	38.4105075	21.4976085	102.437725	-69.9749715	0.716965499999997	103.006519
-10.387791	20.265877	102.256866	-15.867437	11.138736	102.859428	41.329082	0.30879	101.593269	35.239559	42.872696	103.652657	38.2843205	21.590743	102.622963	-70.0191945	0.686729	103.095893
-10.496464	19.401159	102.41568	-15.904236	11.155879	103.06002	41.28894	0.346183	101.909897	35.148678	42.94482	103.873001	38.218809	21.6455015	102.891449	-70.027281	0.666256499999999	103.228591
-10.574012	18.574385	102.575912	-15.911781	11.173175	103.287949	41.351364	0.313168	102.348534	35.185898	43.006721	104.137764	38.268631	21.6599445	103.243149	-70.092193	0.686405500000003	103.332749
-10.661108	17.227564	102.837112	-15.885777	11.227747	103.66716	41.539841	0.157294	103.296913	35.385086	42.998768	104.57724	38.4624635	21.578031	103.9370765	-70.2340175	0.877463000000002	103.3972435
-10.741324	16.274635	103.110214	-15.870174	11.232521	103.948463	41.672432	-0.002274	104.103386	35.573204	42.961643	104.916084	38.622818	21.4796845	104.509735	-70.363166	0.985357499999999	103.387191
-10.78443	15.30766	103.418907	-15.835942	11.195294	104.239342	41.817677	-0.180289	104.997948	35.727661	42.847012	105.337593	38.772669	21.3333615	105.1677705	-70.444553	1.0572265	103.3109135
-10.83208	14.4147	103.723122	-15.842623	11.098208	104.555878	41.964851	-0.392706	105.965126	35.936966	42.710556	105.79187	38.9509085	21.158925	105.878498	-70.6361545	1.037491	103.233258
-10.888652	13.519341	104.160645	-15.859281	10.946699	104.958359	42.096676	-0.621392	106.894753	36.087944	42.57645	106.32206	39.09231	20.977529	106.6084065	-70.810872	0.915869000000001	103.3083115
-10.96344	12.566364	104.613159	-15.914181	10.765753	105.414749	42.173264	-0.81703	107.736275	36.147568	42.446297	106.896355	39.160416	20.8146335	107.316315	-70.988778	0.716872500000001	103.513183
-11.183093	11.662819	105.135605	-15.987882	10.586212	105.881775	42.220318	-0.983533	108.472145	36.141357	42.314209	107.446289	39.1808375	20.665338	107.959217	-71.1566015	0.507086000000001	103.804333
-11.420199	10.291162	105.762497	-16.068884	10.402003	106.454384	42.286404	-1.177194	109.411499	36.146961	42.132618	108.179214	39.2166825	20.477712	108.7953565	-71.3544505	0.326294000000001	104.1134115
-11.600214	9.494061	106.046471	-16.119102	10.364667	106.72171	42.359562	-1.288465	109.944572	36.209934	42.059925	108.504501	39.284748	20.38573	109.2245365	-71.522952	0.343604000000003	104.2188835
-11.789508	8.774137	106.27494	-16.164049	10.395315	106.895805	42.411015	-1.357267	110.401932	36.264988	42.015476	108.798279	39.3380015	20.3291045	109.6001055	-71.6660995	0.4615255	104.1915045
-12.008581	8.011892	106.368675	-16.180614	10.427424	107.003212	42.456875	-1.357184	110.75692	36.297417	42.014839	109.031281	39.377146	20.3288275	109.8941005	-71.738374	0.526020499999998	104.1123235
-12.35786	7.304727	106.487823	-16.191465	10.452364	107.097717	42.513805	-1.31359	111.00396	36.287529	42.065216	109.220818	39.400667	20.375813	110.112389	-71.783597	0.528914999999998	104.083045
-12.698465	6.560939	106.606529	-16.179623	10.459163	107.210854	42.572514	-1.231557	111.187294	36.218277	42.123501	109.403923	39.3953955	20.445972	110.2956085	-71.7546415	0.472354000000003	104.1260995
-13.034037	5.903976	106.706909	-16.143368	10.480228	107.334099	42.617886	-1.156455	111.338852	36.171963	42.191826	109.61554	39.3949245	20.5176855	110.477196	-71.6816605	0.442770500000002	104.191002
-13.58466	5.094722	106.864143	-16.085197	10.558409	107.526039	42.68623	-1.025016	111.555351	36.215626	42.33342	109.930733	39.450928	20.654202	110.743042	-71.621322	0.462616000000001	104.309036
-14.11009	4.607405	106.970825	-16.072142	10.62697	107.650497	42.716156	-0.935428	111.691475	36.241245	42.447525	110.166077	39.4787005	20.7560485	110.928776	-71.6229845	0.497891500000001	104.372218
-14.542344	4.040102	106.964111	-16.063938	10.724535	107.725594	42.696274	-0.835622	111.849579	36.275112	42.555611	110.397896	39.485693	20.8599945	111.1237375	-71.613569	0.5890755	104.3274505
-15.088956	3.520243	106.944778	-16.080112	10.829426	107.759819	42.692863	-0.734946	111.943016	36.254856	42.694519	110.648407	39.4738595	20.9797865	111.2957115	-71.6340835	0.6790655	104.2239265
-15.655337	3.040711	106.828178	-16.085514	10.960114	107.732811	42.723827	-0.655976	111.925865	36.25312	42.872013	110.787872	39.4884735	21.1080185	111.3568685	-71.6595015	0.812209500000002	104.1087535
-16.210638	2.63807	106.698975	-16.072865	11.109704	107.672989	42.7164	-0.558374	111.894974	36.18726	43.023369	110.937187	39.45183	21.2324975	111.4160805	-71.59756	0.9869105	103.9298975
-16.841644	2.273355	106.641541	-16.026649	11.268343	107.618668	42.688213	-0.420934	111.88475	36.170158	43.184235	110.867546	39.4291855	21.3816505	111.376148	-71.4824835	1.1550355	103.861188
-17.821215	1.610446	106.510773	-15.896026	11.465187	107.514847	42.767086	-0.222227	111.790276	36.211452	43.434086	110.38871	39.489269	21.6059295	111.089493	-71.281321	1.3244445	103.940201
-18.510342	1.146304	106.42234	-15.776244	11.531576	107.319984	42.904587	-0.115238	111.554657	36.197697	43.529541	109.770546	39.551142	21.7071515	110.6626015	-71.10363	1.3560005	103.9773665
-19.19194	0.733149	106.191612	-15.627604	11.517276	106.955132	42.963032	-0.022184	111.115685	36.219036	43.542854	108.719894	39.591034	21.760335	109.9177895	-70.846242	1.274217	103.9924745
-19.839415	0.332881	105.889702	-15.448226	11.377034	106.398514	43.017311	0.022035	110.230431	36.187191	43.327217	107.426369	39.602251	21.674626	108.8284	-70.498703	1.079442	103.968628
-20.50423	-0.093888	105.355286	-15.247652	11.10115	105.70549	42.934738	0.047679	109.106651	36.150227	42.840092	105.898499	39.5424825	21.4438855	107.502575	-70.0377865	0.758414500000001	103.908405
-21.30229	-0.48509	104.815422	-15.086785	10.701485	104.961266	42.79726	-0.103514	107.916054	36.116985	42.2901	104.505714	39.4571225	21.093293	106.210884	-69.6306925	0.309676999999997	103.711648
-22.043142	-0.877763	104.181778	-14.997008	10.211025	104.21817	42.594673	-0.421672	106.683884	36.078335	41.710037	103.422806	39.336504	20.6441825	105.053345	-69.33052	-0.222132500000001	103.382995
-23.052975	-1.350498	103.096748	-14.981127	9.450334	103.143295	42.177036	-1.054644	104.995476	36.163311	40.885666	101.986252	39.1701735	19.915511	103.490864	-69.1324275	-1.014843	102.795726
-23.703436	-1.516064	102.348755	-15.041264	9.056713	102.394928	41.871853	-1.421128	103.797958	36.127171	40.469852	101.205505	38.999512	19.524362	102.5017315	-69.08204	-1.410936	102.2881245
-24.325863	-1.5403	101.547363	-15.123764	8.786899	101.607384	41.517632	-1.698275	102.573883	36.078884	40.149258	100.417961	38.798258	19.2254915	101.495922	-69.045786	-1.6516935	101.718846
-24.961918	-1.491042	100.727676	-15.22999	8.646412	100.817314	41.212948	-1.898327	101.435028	36.02758	39.974472	99.619911	38.620264	19.0380725	100.5274695	-69.080244	-1.7452485	101.1071585
-25.613621	-1.3193	99.958549	-15.338996	8.629639	100.06498	40.995182	-1.979567	100.432526	35.92778	39.919918	98.941246	38.461481	18.9701755	99.686886	-69.139473	-1.7108975	100.443074
-26.167854	-1.076489	99.3097	-15.404372	8.704038	99.40271	40.836521	-1.947388	99.587181	35.88179	39.975761	98.315323	38.3591555	19.0141865	98.951252	-69.1678995	-1.6061105	99.854168
-26.633274	-0.816343	98.782028	-15.456361	8.82931	98.857048	40.778091	-1.82115	98.921158	35.825638	40.091522	97.760178	38.3018645	19.135186	98.340668	-69.2145865	-1.476566	99.373428
-27.137821	-0.335738	98.172173	-15.401978	9.028447	98.241676	40.83728	-1.598048	98.304932	35.757771	40.255463	97.10437	38.2975255	19.3287075	97.704651	-69.1014815	-1.2718135	98.778701
-27.344641	0.020269	97.978767	-15.286526	9.118297	98.022552	40.955772	-1.466597	98.123947	35.835732	40.36174	96.731247	38.395752	19.4475715	97.427597	-68.968804	-1.2109775	98.617507
-27.456856	0.418415	97.963425	-15.115136	9.150847	97.96212	41.106781	-1.400578	98.114975	35.874226	40.4119	96.579948	38.4905035	19.505661	97.3474615	-68.7207755	-1.203967	98.5767785
-27.518988	0.894263	98.113884	-14.875677	9.120695	98.075378	41.31813	-1.372949	98.280952	35.990585	40.418137	96.534912	38.6543575	19.522594	97.407932	-68.4057115	-1.281204	98.742824
-27.520763	1.439333	98.352303	-14.575412	9.049335	98.300377	41.582836	-1.353945	98.618683	36.228561	40.414448	96.583252	38.9056985	19.5302515	97.6009675	-68.0565225	-1.4315815	98.9997865
-27.444118	1.990969	98.618813	-14.247653	8.957642	98.578613	41.907684	-1.318947	99.114044	36.383705	40.419884	96.842972	39.1456945	19.5504685	97.978508	-67.6410005	-1.6351845	99.178718
-27.33573	2.531833	98.873199	-13.931423	8.859442	98.868469	42.255116	-1.299189	99.714577	36.548676	40.441513	97.181206	39.401896	19.571162	98.4478915	-67.264742	-1.852278	99.2890465
-27.074347	3.382179	99.031677	-13.49509	8.709176	99.208618	42.767368	-1.228795	100.644722	36.811913	40.498234	97.793655	39.7896405	19.6347195	99.2191885	-66.7798205	-2.2163675	99.1980475
-26.849991	4.012724	99.07328	-13.26554	8.580158	99.373352	43.073174	-1.219912	101.216385	36.922272	40.552555	98.346809	39.997723	19.6663215	99.781597	-66.528803	-2.5060055	98.965107
-26.607243	4.750655	99.077133	-13.079153	8.422754	99.550499	43.319416	-1.224146	101.749161	37.050976	40.573624	98.926315	40.185196	19.674739	100.337738	-66.343502	-2.829231	98.76326
-26.37051	5.456467	99.257668	-12.952116	8.259455	99.804878	43.481041	-1.27493	102.229668	37.129002	40.603535	99.569145	40.3050215	19.6643025	100.8994065	-66.2092535	-3.1453925	98.7103495
-26.10944	6.246847	99.450775	-12.890053	8.118931	100.120499	43.58152	-1.355138	102.663376	37.18652	40.591034	100.164688	40.38402	19.617948	101.414032	-66.164126	-3.380086	98.826966
-25.849516	7.011457	99.725952	-12.838345	8.026747	100.465416	43.662842	-1.415759	103.016937	37.294415	40.547119	100.594818	40.4786285	19.56568	101.8058775	-66.1553185	-3.512186	99.1249545
-25.536636	7.878404	100.03508	-12.800525	7.974648	100.78286	43.737556	-1.475154	103.208092	37.388535	40.540398	100.88459	40.5630455	19.532622	102.046341	-66.1640955	-3.583326	99.519379
-25.04174	9.206685	100.325691	-12.735161	7.933467	101.039932	43.781796	-1.475439	103.076256	37.472721	40.532089	100.941086	40.6272585	19.528325	102.008671	-66.0975805	-3.661391	100.071193
-24.646929	10.124815	100.31781	-12.699306	7.908331	101.035736	43.768131	-1.456085	102.722786	37.461548	40.509663	100.746628	40.6148395	19.526789	101.734707	-66.0134515	-3.710127	100.336765
-24.288465	10.99534	100.210022	-12.679802	7.853332	100.884506	43.755894	-1.458508	102.144279	37.405621	40.455948	100.422943	40.5807575	19.49872	101.283611	-65.9403615	-3.792056	100.485401
-23.838324	11.963029	100.010574	-12.669267	7.772496	100.622307	43.702278	-1.506764	101.424858	37.340084	40.389069	100.105545	40.521181	19.4411525	100.7652015	-65.859715	-3.8961605	100.4794125
-23.426985	12.86186	99.802612	-12.69875	7.695475	100.348137	43.620811	-1.576752	100.659645	37.299759	40.295456	99.881912	40.460285	19.359352	100.2707785	-65.857785	-3.968402	100.4254955
-22.890963	13.836622	99.598602	-12.773482	7.638317	100.07148	43.505062	-1.659916	99.943527	37.278027	40.21344	99.697243	40.3915445	19.276762	99.820385	-65.9385085	-4.000128	100.322575
-22.406643	14.752216	99.416283	-12.877838	7.616162	99.79528	43.35265	-1.739916	99.240524	37.284138	40.133389	99.528229	40.318394	19.1967365	99.3843765	-66.07407	-3.9644125	100.2061835
-21.524683	16.194511	99.088326	-13.060148	7.703385	99.348358	43.08757	-1.821144	98.219589	37.321766	40.102467	99.270348	40.204668	19.1406615	98.7449685	-66.324964	-3.7338915	99.9517475
-20.779341	17.162109	98.933075	-13.178272	7.813836	99.065216	42.916	-1.837005	97.584717	37.336544	40.119186	99.085449	40.126272	19.1410905	98.335083	-66.482816	-3.5134185	99.795349
-20.089602	18.034189	98.766716	-13.258293	7.945057	98.83474	42.774998	-1.815496	97.026413	37.36327	40.147659	98.845909	40.069134	19.1660815	97.936161	-66.58572	-3.2759675	99.733319
-19.239851	18.93573	98.683426	-13.332473	8.057024	98.647148	42.689285	-1.759412	96.561935	37.37999	40.248539	98.605064	40.0346375	19.2445635	97.5834995	-66.6995835	-3.1305155	99.7107965
-18.412035	19.687878	98.559273	-13.358262	8.140718	98.536697	42.646248	-1.667531	96.208214	37.390007	40.350903	98.421516	40.0181275	19.341686	97.314865	-66.7346515	-3.06025	99.758529
-17.43251	20.433212	98.57489	-13.382692	8.207078	98.514435	42.630165	-1.562975	96.002975	37.372597	40.476944	98.355225	40.001381	19.4569845	97.1791	-66.766765	-3.0428285	99.84977
-16.437986	21.061554	98.629631	-13.385879	8.240535	98.591164	42.656708	-1.461868	95.98233	37.344425	40.584316	98.428955	40.0005665	19.561224	97.2056425	-66.7723245	-3.080154	99.9766855
-14.771117	21.91482	98.892044	-13.445069	8.238679	98.937767	42.778484	-1.397197	96.415642	37.40733	40.758419	98.915306	40.092907	19.680611	97.665474	-66.983045	-3.203253	100.21006
-13.570835	22.416035	99.280006	-13.483912	8.250031	99.355225	42.917213	-1.384214	97.077354	37.543663	40.901081	99.485023	40.230438	19.7584335	98.2811885	-67.198262	-3.2583715	100.4292615
-12.340414	22.815666	99.833565	-13.545607	8.282313	99.907837	43.091736	-1.371403	98.000816	37.694672	41.091282	100.285629	40.393204	19.8599395	99.1432225	-67.484418	-3.2953135	100.6724515
-11.036098	23.168827	100.458237	-13.631508	8.308486	100.591446	43.316078	-1.29916	99.130798	37.825066	41.295937	101.303947	40.570572	19.9983885	100.2173725	-67.833588	-3.3814165	100.9655195
-9.66607	23.464916	101.259087	-13.73313	8.352304	101.339386	43.562805	-1.22867	100.418137	37.920681	41.505352	102.502335	40.741743	20.138341	101.460236	-68.208003	-3.433733	101.218536
-8.309471	23.659597	102.133003	-13.83796	8.406106	102.111732	43.759045	-1.125812	101.879097	37.987675	41.737946	103.82682	40.87336	20.306067	102.8529585	-68.54928	-3.493855	101.3705055
-6.891056	23.816238	103.015556	-13.936853	8.486368	102.906441	44.034706	-0.979297	103.392471	38.086445	41.986221	105.158234	41.0605755	20.503462	104.2753525	-68.9342815	-3.530726	101.5375295
-4.859049	23.961622	104.521477	-14.054096	8.765225	104.165413	44.383984	-0.599701	105.910088	38.127396	42.491192	107.257256	41.25569	20.9457455	106.583672	-69.363882	-3.4152955	101.747154
-3.498686	23.954678	105.506203	-14.061542	9.047285	105.053818	44.726242	-0.223179	107.579445	38.059254	42.836945	108.712158	41.392748	21.306883	108.1458015	-69.515832	-3.212313	101.9618345
-2.105908	23.955603	106.576645	-14.01936	9.355287	105.96579	45.146137	0.168551	109.239288	38.028824	43.186409	110.121902	41.5874805	21.67748	109.680595	-69.6262005	-2.966906	102.250985
-0.738294	23.865248	107.624283	-13.912645	9.657606	106.888245	45.58025	0.598576	110.839066	38.070011	43.639473	111.528336	41.8251305	22.1190245	111.183701	-69.6504205	-2.8038125	102.592789
0.598021	23.690342	108.686951	-13.741027	9.954196	107.772652	46.090248	0.976801	112.220131	38.178967	44.032772	112.787971	42.1346075	22.5047865	112.504051	-69.6166615	-2.5963945	103.041253
2.01829	23.440535	109.619942	-13.532538	10.226667	108.575478	46.486504	1.37215	113.518509	38.344688	44.371887	113.874031	42.415596	22.8720185	113.69627	-69.480672	-2.4186845	103.454686
3.207361	23.240784	110.452652	-13.30577	10.495794	109.25428	46.911629	1.655925	114.610352	38.552361	44.646267	114.786621	42.731995	23.151096	114.6984865	-69.343535	-2.159508	103.8100735
4.972384	22.70145	111.460075	-12.941699	10.897553	110.010574	47.504162	2.116409	115.84536	38.914879	45.066223	115.901352	43.2095205	23.591316	115.873356	-69.0929185	-1.79621	104.147792
6.156408	22.247168	111.890915	-12.694187	11.164364	110.293198	47.914768	2.361069	116.430077	39.166233	45.315773	116.495827	43.5405005	23.838421	116.462952	-68.9288745	-1.509693	104.123444
7.165318	21.8265	112.216774	-12.469001	11.419925	110.341736	48.248436	2.649945	116.973045	39.426651	45.552372	116.958763	43.8375435	24.1011585	116.965904	-68.7755455	-1.2613085	103.717568
8.108147	21.343964	112.338806	-12.245657	11.687573	110.165802	48.617538	2.920862	117.394463	39.648483	45.772194	117.377457	44.1330105	24.346528	117.38596	-68.6243245	-0.971381999999998	102.945644
8.926657	20.826405	112.339195	-12.059791	12.008276	109.799103	48.972698	3.203057	117.69133	39.796276	45.995136	117.686798	44.384487	24.5990965	117.689064	-68.504069	-0.582544500000001	101.909142
9.678996	20.238361	112.133232	-11.97158	12.424541	109.406662	49.164169	3.474996	117.919899	39.89101	46.193062	117.700195	44.5275895	24.834029	117.810047	-68.4707495	0.0150530000000018	101.003277
9.634888	19.88587	112.172234	-11.872806	12.89556	109.011139	49.252605	3.689655	118.132721	39.944656	46.420063	117.461411	44.5986305	25.054859	117.797066	-68.3442425	0.736260999999999	100.225212
10.975332	18.743956	111.451912	-11.630839	13.626427	108.380447	49.383465	4.103082	118.322029	40.262024	46.828999	116.864922	44.8227445	25.4660405	117.5934755	-68.0844225	1.7868135	99.1674185
11.285332	18.054165	111.070923	-11.386535	14.060487	107.907234	49.570202	4.335267	118.287804	40.551487	47.074604	116.404816	45.0608445	25.7049355	117.34631	-67.8339145	2.4160385	98.468158
11.519849	17.3487	110.569534	-11.071397	14.399677	107.357063	49.754967	4.538026	118.095871	40.815819	47.26778	115.964294	45.285393	25.902903	117.0300825	-67.428187	2.896451	97.6840435
11.609771	16.660501	109.895287	-10.680084	14.66064	106.727921	49.925514	4.696646	117.818764	41.065071	47.403923	115.489258	45.4952925	26.0502845	116.654011	-66.8554605	3.2709955	96.801831
11.577577	16.016581	109.205971	-10.29274	14.899371	106.070351	50.155472	4.818395	117.439804	41.372768	47.532143	115.005875	45.76412	26.175269	116.2228395	-66.3496	3.623473	95.9178625
11.353193	15.251043	108.498657	-9.932835	15.106405	105.473816	50.296837	4.967596	117.049171	41.642242	47.673157	114.576958	45.9695395	26.3203765	115.8130645	-65.8352095	3.8924335	95.1345675
10.958268	14.547494	107.860245	-9.644594	15.327902	104.977417	50.353992	5.101935	116.669228	41.877834	47.805859	114.142693	46.115913	26.453897	115.4059605	-65.405101	4.201907	94.5488735
10.047216	13.593758	106.955528	-9.381197	15.722963	104.414322	50.394905	5.330833	116.121864	42.138966	48.040157	113.648773	46.2669355	26.685495	114.8853185	-65.0293295	4.760431	93.9433255
9.148175	12.988022	106.539749	-9.322365	16.033234	104.158295	50.380642	5.480883	115.777481	42.197922	48.203823	113.384247	46.289282	26.842353	114.580864	-64.934012	5.224115	93.735726
8.094767	12.3254	106.057571	-9.348364	16.388479	104.023781	50.30455	5.66471	115.421204	42.185024	48.403305	113.141228	46.244787	27.0340075	114.281216	-64.941515	5.7429505	93.766346
6.938764	11.755005	105.684212	-9.429726	16.785583	103.997826	50.170528	5.879455	115.060898	42.138245	48.636757	112.891449	46.1543865	27.258106	113.9761735	-65.0138385	6.31306	94.0194785
5.648434	11.155879	105.368973	-9.550049	17.193903	104.044388	50.016445	6.102734	114.734901	42.072681	48.866611	112.644836	46.044563	27.4846725	113.6898685	-65.144661	6.9031335	94.3989075
4.169745	10.514749	105.103371	-9.687601	17.590778	104.141472	49.859875	6.313656	114.431892	41.996655	49.090725	112.365326	45.928265	27.7021905	113.398609	-65.303467	7.4793655	94.884335
2.576939	9.925156	104.920471	-9.840159	17.922541	104.251564	49.70768	6.492998	114.1101	41.903038	49.303581	112.054756	45.805359	27.8982895	113.082428	-65.485677	7.9467925	95.4207
0.01415	8.917994	104.533409	-10.01521	18.241142	104.422974	49.514095	6.686152	113.418411	41.745083	49.534008	111.363007	45.629589	28.11008	112.390709	-65.660009	8.372204	96.455239
-1.758592	8.295968	104.370705	-10.046678	18.334743	104.521057	49.388512	6.783136	112.833916	41.682999	49.604698	110.65892	45.5357555	28.193917	111.746418	-65.6291115	8.475569	97.295696
-3.655413	7.548307	104.160217	-10.024963	18.316446	104.592896	49.271019	6.86339	112.163666	41.593529	49.597214	109.88221	45.432274	28.230302	111.022938	-65.4822	8.40259	98.162854
-5.539803	6.87061	104.079697	-9.9535	18.161812	104.641579	49.145237	6.861946	111.434761	41.528553	49.540718	108.932915	45.336895	28.201332	110.183838	-65.243895	8.122292	99.09932
-7.525344	6.112393	104.015984	-9.832885	17.888155	104.676712	49.014061	6.753405	110.729179	41.497604	49.303158	107.942162	45.2558325	28.0282815	109.3356705	-64.9216025	7.7480285	100.0177535
-9.487826	5.41011	104.036522	-9.724478	17.479004	104.677559	48.923496	6.594638	109.987892	41.394882	49.061852	106.964149	45.159189	27.828245	108.4760205	-64.608145	7.129763	100.8790975
-11.529006	4.662764	104.057404	-9.590047	16.957361	104.636124	48.858311	6.349129	109.155823	41.265495	48.682819	105.966476	45.061903	27.515974	107.5611495	-64.241997	6.398748	101.7110985
-14.528028	3.620186	104.120766	-9.390469	16.015326	104.44841	48.75069	5.848437	107.903	41.035084	47.988014	104.342499	44.892887	26.9182255	106.1227495	-63.673825	5.11242650000001	102.7740705
-16.522972	2.976053	104.121849	-9.27419	15.321666	104.249702	48.652901	5.442454	106.980942	40.878101	47.457298	103.305519	44.765501	26.449876	105.1432305	-63.313881	4.193456	103.3561735
-18.502363	2.396539	104.107437	-9.174091	14.59308	104.002869	48.532207	5.018247	105.921112	40.725803	46.921192	102.278076	44.629005	25.9697195	104.099594	-62.977187	3.2164405	103.906144
-20.457497	1.889788	104.053238	-9.102834	13.867992	103.705551	48.351891	4.568156	104.900291	40.562611	46.359093	101.287796	44.457251	25.4636245	103.0940435	-62.662919	2.2723595	104.3170585
-22.325611	1.460682	104.043701	-9.075208	13.147201	103.386894	48.151779	4.078976	103.874245	40.404377	45.794971	100.414108	44.278078	24.9369735	102.1441765	-62.428494	1.3574285	104.6296115
-24.232214	1.134128	103.910828	-9.085038	12.483759	103.046021	47.911842	3.60403	102.938446	40.276112	45.237976	99.626335	44.093977	24.421003	101.2823905	-62.264053	0.546514999999996	104.8096515
-26.026636	0.904812	103.777695	-9.157094	11.923471	102.708069	47.675694	3.095368	102.17009	40.174831	44.731514	98.963249	43.9252625	23.913441	100.5666695	-62.2394505	-0.0664990000000003	104.8494685
-28.703445	0.823624	103.546371	-9.324198	11.265777	102.200821	47.325333	2.450313	101.114563	40.049778	44.07946	98.169403	43.6875555	23.2648865	99.641983	-62.3359515	-0.733332499999999	104.759659
-30.340921	0.934275	103.453781	-9.461091	10.933992	101.908699	47.071789	2.016407	100.490402	39.959808	43.668697	97.689667	43.5157985	22.842552	99.0900345	-62.4379805	-0.974568000000001	104.7273635
-32.018261	1.131095	103.384315	-9.606198	10.686706	101.666534	46.797623	1.62822	99.935577	39.896091	43.264992	97.278229	43.346857	22.446606	98.606903	-62.559253	-1.073194	104.726165
-33.572189	1.463824	103.291786	-9.776785	10.514467	101.462051	46.50758	1.255857	99.484528	39.885025	42.92725	96.99617	43.1963025	22.0915535	98.240349	-62.7498725	-1.0626195	104.683753
-35.027649	1.865271	103.206589	-9.985545	10.385654	101.287926	46.207134	0.943669	99.119881	39.890545	42.645271	96.879539	43.0488395	21.79447	97.99971	-63.0199295	-1.023162	104.576142
-36.44043	2.388228	103.10862	-10.20448	10.30127	101.154648	45.897518	0.678458	98.784332	39.894863	42.419697	96.936485	42.8961905	21.5490775	97.8604085	-63.3051505	-0.946537499999998	104.4488875
-37.788914	2.993046	102.991234	-10.446148	10.276688	101.028656	45.572029	0.475295	98.454674	39.900463	42.274487	97.088959	42.736246	21.374891	97.7718165	-63.628542	-0.821515000000002	104.2854955
-39.554741	3.949321	102.755882	-10.794688	10.266781	100.813782	45.110455	0.299794	97.94828	39.866341	42.174709	97.427979	42.488398	21.2372515	97.6881295	-64.077774	-0.703689499999999	103.9394345
-40.626945	4.66627	102.648102	-11.022337	10.338901	100.690422	44.820007	0.265667	97.642326	39.781303	42.155544	97.698647	42.300655	21.2106055	97.6704865	-64.345329	-0.5328035	103.7103575
-41.626747	5.435567	102.598259	-11.261378	10.448958	100.604042	44.545895	0.313732	97.399483	39.680584	42.203121	97.925629	42.1132395	21.2584265	97.662556	-64.6359955	-0.360510500000004	103.545528
-42.473999	6.191546	102.535713	-11.482664	10.605305	100.53228	44.324913	0.407282	97.224312	39.553185	42.293118	98.137703	41.939049	21.3502	97.6810075	-64.904377	-0.139590000000002	103.3835525
-43.184216	6.971238	102.536919	-11.679085	10.766647	100.496803	44.149334	0.495013	97.066185	39.404427	42.371513	98.260384	41.7768805	21.433263	97.6632845	-65.1350505	0.100031000000001	103.3303215
-43.738041	7.73848	102.558258	-11.885108	10.909551	100.454414	43.967033	0.576959	96.952438	39.240288	42.432804	98.305092	41.6036605	21.5048815	97.628765	-65.3738765	0.314220500000001	103.280063
-44.214569	8.497556	102.572975	-12.055882	10.977072	100.420914	43.800453	0.595813	96.85424	39.077908	42.452099	98.293434	41.4391805	21.523956	97.573837	-65.5509445	0.430188000000001	103.267991
-44.66394	9.627618	102.586296	-12.313188	10.91832	100.358559	43.576397	0.51636	96.780243	38.834892	42.344048	98.174599	41.2056445	21.430204	97.477421	-65.8320205	0.406435999999999	103.239697
-44.856911	10.289715	102.532852	-12.517044	10.773637	100.29129	43.445984	0.316602	96.788681	38.709454	42.152493	98.022041	41.077719	21.2345475	97.405361	-66.111807	0.3127265	103.177219
-44.978516	10.924872	102.375778	-12.680949	10.574733	100.218117	43.290199	0.011222	96.847641	38.590233	41.866577	97.824371	40.940216	20.9388995	97.336006	-66.302114	0.210566500000002	103.100228
-44.985615	11.51827	102.172874	-12.908748	10.302593	100.105415	43.115444	-0.376114	96.937782	38.49078	41.492653	97.570541	40.803112	20.5582695	97.2541615	-66.620608	0.0469165000000018	102.9566685
-44.876572	12.129945	101.931656	-13.108023	9.986266	99.982071	42.924507	-0.837149	97.067551	38.408833	41.04417	97.28846	40.66667	20.1035105	97.1780055	-66.882716	-0.130978500000001	102.7861365
-44.63699	12.703951	101.654961	-13.316091	9.634404	99.890091	42.750374	-1.370226	97.243668	38.341408	40.536602	96.999214	40.545891	19.583188	97.121441	-67.178073	-0.31438	102.658741
-44.351463	13.236105	101.368797	-13.481591	9.260764	99.811981	42.583885	-1.933491	97.450081	38.304039	39.986469	96.734962	40.443962	19.026489	97.0925215	-67.407144	-0.504960999999998	102.5314405
-43.72316	14.073211	100.942841	-13.712755	8.675156	99.758263	42.363419	-2.733235	97.796242	38.284554	39.206097	96.445892	40.3239865	18.236431	97.121067	-67.7494965	-0.886119000000001	102.395459
-43.170784	14.659351	100.774826	-13.831627	8.300098	99.764999	42.256218	-3.214396	97.989548	38.269489	38.742027	96.326065	40.2628535	17.7638155	97.1578065	-67.9261075	-1.1636195	102.3721915
-42.528252	15.223953	100.680664	-13.943489	7.961179	99.843063	42.158844	-3.629905	98.133949	38.236259	38.347656	96.261688	40.1975515	17.3588755	97.1978185	-68.0845295	-1.4365175	102.4883075
-41.778393	15.871952	100.646957	-14.041143	7.661912	99.952477	42.057571	-3.957125	98.238205	38.178936	38.032875	96.23175	40.1182535	17.037875	97.2349775	-68.2005395	-1.714051	102.6699765
-40.927063	16.504105	100.660599	-14.129841	7.434891	100.068756	41.95752	-4.222147	98.297127	38.111801	37.768349	96.204628	40.0346605	16.773101	97.2508775	-68.2943425	-1.903319	102.8866345
-40.03582	17.183119	100.649918	-14.222524	7.291183	100.177559	41.859875	-4.439922	98.346756	38.047661	37.561024	96.186432	39.953768	16.560551	97.266594	-68.398816	-1.978185	103.088524
-39.021091	17.9715	100.593018	-14.307885	7.226758	100.271927	41.756454	-4.609094	98.410179	38.003857	37.398098	96.176323	39.8801555	16.394502	97.293251	-68.4959255	-1.940986	103.250603
-37.39563	19.144653	100.557388	-14.469812	7.189048	100.411713	41.621571	-4.816664	98.49176	37.942383	37.216396	96.261711	39.781977	16.199866	97.3767355	-68.721601	-1.82177	103.4466905
-36.220161	19.981899	100.541153	-14.555149	7.193707	100.54538	41.515831	-4.9414	98.567215	37.919861	37.134972	96.417595	39.717846	16.096786	97.492405	-68.828144	-1.709372	103.598355
-34.939911	20.876747	100.532402	-14.662475	7.208738	100.716103	41.438198	-5.050571	98.765038	37.917099	37.081512	96.666786	39.6776485	16.0154705	97.715912	-69.0025985	-1.5979945	103.716294
-33.612064	21.743807	100.588318	-14.79741	7.238045	100.962463	41.397793	-5.201911	99.132469	37.942024	37.020691	97.049728	39.6699085	15.90939	98.0910985	-69.2647285	-1.4333	103.8338275
-32.191841	22.71603	100.614655	-14.939345	7.287385	101.331177	41.364498	-5.366248	99.722534	38.008797	36.956032	97.519386	39.6866475	15.794892	98.62096	-69.5653375	-1.220122	104.041394
-30.714775	23.676523	100.73526	-15.093178	7.322134	101.818726	41.369396	-5.521365	100.58271	38.102753	36.878006	98.113075	39.7360745	15.6783205	99.3478925	-69.9224305	-1.0340525	104.2895595
-29.206297	24.652395	100.903633	-15.247585	7.307882	102.379677	41.438435	-5.711079	101.680801	38.2313	36.780853	98.881645	39.8348675	15.534887	100.281223	-70.3300375	-0.919123000000002	104.478131
-26.75581	26.162672	101.37191	-15.455644	7.186162	103.338966	41.584927	-5.958167	103.452805	38.445766	36.650784	100.388741	40.0153465	15.3463085	101.920773	-70.9266345	-0.973984499999999	104.757159
-25.062805	27.234257	101.900391	-15.551379	7.028014	104.056038	41.640572	-6.118357	104.620865	38.597672	36.546398	101.59333	40.119122	15.2140205	103.1070975	-71.22188	-1.1579925	105.0049785
-23.315437	28.272655	102.685341	-15.611013	6.857075	104.845703	41.67424	-6.292164	105.790855	38.795258	36.486061	102.977028	40.234749	15.0969485	104.3839415	-71.456775	-1.3827985	105.3074645
-21.535877	29.424635	103.641045	-15.677622	6.687525	105.718925	41.699619	-6.411085	106.996429	39.007412	36.460228	104.531822	40.3535155	15.0245715	105.7641255	-71.7087595	-1.6495215	105.6737245
-19.743855	30.541382	104.909599	-15.7507	6.584105	106.700874	41.765602	-6.51553	108.371941	39.176567	36.508343	106.2948	40.4710845	14.9964065	107.3333705	-71.9724845	-1.8281965	106.0683775
-17.926035	31.768667	106.394638	-15.854027	6.590936	107.848183	41.888649	-6.482065	109.930481	39.367889	36.666851	108.205269	40.628269	15.092393	109.067875	-72.336323	-1.910521	106.628491
-16.161261	32.931374	108.135628	-15.989809	6.737744	109.1185	42.10173	-6.326427	111.555145	39.478825	36.926811	110.223022	40.7902775	15.300192	110.8890835	-72.7698955	-1.824704	107.3479165
-13.504052	34.722797	110.770538	-16.189207	7.114758	110.99411	42.406837	-5.906731	113.841415	39.494511	37.370384	113.126328	40.950674	15.7318265	113.4838715	-73.329088	-1.5023105	108.5043485
-11.740377	35.916588	112.475029	-16.327074	7.418786	112.086929	42.523956	-5.536062	115.08654	39.418434	37.706291	114.732025	40.971195	16.0851145	114.9092825	-73.625343	-1.2475425	109.2645755
-9.985175	37.044189	114.086304	-16.439112	7.730982	112.981293	42.64024	-5.203043	115.835785	39.317684	38.009857	116.107582	40.978962	16.403407	115.9716835	-73.857186	-0.941442999999997	109.9909025
-8.236059	38.045864	115.632118	-16.52841	7.998614	113.648071	42.630791	-4.830629	116.167572	39.231552	38.291363	117.245674	40.9311715	16.730367	116.706623	-73.9879915	-0.733138999999998	110.589519
-6.510559	38.997017	117.024109	-16.594154	8.239634	114.108147	42.60305	-4.498585	116.140938	39.147961	38.543663	118.142807	40.8755055	17.022539	117.1418725	-74.0638135	-0.543271000000001	111.0744215
-4.830555	39.817539	118.328239	-16.648901	8.485746	114.425446	42.615494	-4.215168	115.905022	39.030842	38.738651	118.863365	40.823168	17.2617415	117.3841935	-74.12097	-0.290249499999998	111.4666985
-3.117417	40.558163	119.500854	-16.689241	8.800056	114.711609	42.660515	-3.929363	115.636238	38.89883	38.957031	119.517097	40.7796725	17.513834	117.5766675	-74.1581545	0.0862780000000001	111.8465505
-0.615316	41.398952	121.168724	-16.669613	9.366738	115.183113	42.707462	-3.321993	115.433632	38.765732	39.443039	120.47831	40.736597	18.060523	117.955971	-74.075823	0.672953	112.410255
1.064277	41.779541	122.066406	-16.705082	9.808512	115.5448	42.736897	-2.872576	115.381096	38.653202	39.767975	121.124039	40.6950495	18.4476995	118.2525675	-74.1052135	1.1693245	112.8370325
2.697882	41.995491	122.770218	-16.712811	10.223894	115.889359	42.759789	-2.428274	115.357056	38.434734	40.089504	121.672592	40.5972615	18.830615	118.514824	-74.0228835	1.617173	113.263894
4.309727	42.054012	123.224762	-16.746172	10.613466	116.163948	42.775642	-2.027894	115.347923	38.340996	40.346039	121.981834	40.558319	19.1590725	118.6648785	-74.050663	2.0678595	113.6630175
5.91363	41.901138	123.44413	-16.746618	10.949651	116.352997	42.771477	-1.695618	115.27494	38.19928	40.608036	122.297195	40.4853785	19.456209	118.7860675	-73.9786145	2.443093	113.9199265
7.51914	41.558208	123.481003	-16.755148	11.203315	116.452194	42.761513	-1.462722	115.198097	38.112068	40.843712	122.432961	40.4367905	19.690495	118.815529	-73.9470865	2.716135	114.088859
9.096027	40.991905	123.336014	-16.735695	11.360346	116.449989	42.742641	-1.311583	115.096321	38.054562	41.007019	122.497093	40.3986015	19.847718	118.796707	-73.8699915	2.872974	114.103271
11.40917	39.721008	122.899696	-16.714211	11.467698	116.234276	42.728336	-1.169296	114.896393	38.034058	41.078495	122.463249	40.381197	19.9545995	118.679821	-73.809619	2.9807965	113.788731
12.017906	38.420139	122.343361	-16.668253	11.506243	115.961197	42.744839	-1.135913	114.780334	37.974976	41.132881	122.352684	40.3599075	19.998484	118.566509	-73.6964135	3.014002	113.355885
12.725188	36.997055	121.53212	-16.614435	11.539323	115.57872	42.810474	-1.085546	114.715263	37.928867	41.182945	122.168304	40.3696705	20.0486995	118.4417835	-73.5985405	3.0299465	112.7156565
13.251249	35.455502	120.572792	-16.561436	11.613486	115.047218	42.911133	-1.030086	114.749908	37.723545	41.316967	121.905457	40.317339	20.1434405	118.3276825	-73.440211	3.0835315	111.7667535
13.841489	33.731045	119.44957	-16.486803	11.690225	114.356422	43.04744	-1.02617	114.8535	37.797596	41.37883	121.443558	40.422518	20.17633	118.148529	-73.396124	3.20412	110.564315
14.353277	31.898096	118.24852	-16.375414	11.734242	113.599144	43.215515	-1.04258	114.889267	37.74894	41.445889	120.894859	40.4822275	20.2016545	117.892063	-73.2330555	3.2668295	109.306225
14.841053	29.83757	117.047379	-16.207035	11.700373	112.864449	43.361164	-1.068036	114.849426	37.769691	41.472393	120.246414	40.5654275	20.2021785	117.54792	-72.9794975	3.1985675	108.180978
15.470952	26.50724	115.354225	-15.933427	11.528378	111.961052	43.579872	-1.210116	114.789566	37.958302	41.479038	119.109795	40.769087	20.134461	116.9496805	-72.635941	2.922295	106.9724235
15.820503	24.068396	114.3508	-15.640028	11.32221	111.425087	43.715183	-1.330079	114.734818	38.174999	41.464417	118.355988	40.945091	20.067169	116.545403	-72.225147	2.577251	106.304771
16.055422	21.543648	113.502434	-15.348047	11.124272	111.012947	43.880806	-1.461847	114.717278	38.435555	41.380909	117.611931	41.1581805	19.959531	116.1646045	-71.8542745	2.289013	105.8612895
16.186666	18.944857	112.78875	-15.072085	10.951896	110.649612	44.066116	-1.578907	114.722336	38.642494	41.303265	116.862259	41.354305	19.862179	115.7922975	-71.498475	2.041613	105.5069265
16.252174	16.250198	112.1017	-14.811807	10.797321	110.322556	44.208946	-1.682224	114.715622	38.817169	41.229961	116.17086	41.5130575	19.7738685	115.443241	-71.1366715	1.8207735	105.201871
16.18891	13.585995	111.604622	-14.572162	10.637871	109.989288	44.359543	-1.752815	114.679512	38.97131	41.153793	115.527306	41.6654265	19.700489	115.103409	-70.8097505	1.575253	104.875167
15.944867	10.914702	111.266838	-14.396087	10.482268	109.651649	44.478043	-1.805661	114.659073	39.104607	41.09816	114.925468	41.791325	19.6462495	114.7922705	-70.583499	1.3182865	104.5110275
15.499033	6.857557	110.677872	-14.180348	10.268582	109.154472	44.551403	-1.911094	114.60643	39.275837	41.015453	114.143959	41.91362	19.5521795	114.3751945	-70.274316	0.984984499999999	103.9337495
15.016926	4.203921	110.472885	-14.0748	10.152114	108.846237	44.563782	-1.979012	114.614067	39.392815	40.938454	113.626907	41.9782985	19.479721	114.120487	-70.1278985	0.824506999999997	103.571987
14.418171	1.534123	110.236786	-13.958691	10.05834	108.535942	44.585194	-2.030524	114.620087	39.466793	40.821468	113.175819	42.0259935	19.395472	113.897953	-69.9433755	0.721207999999997	103.173931
13.741589	-1.050974	110.137733	-13.842455	9.947473	108.265602	44.60524	-2.069379	114.607002	39.503941	40.71104	112.740982	42.0545905	19.3208305	113.673992	-69.7395005	0.574115500000001	102.857212
12.989923	-3.651073	110.097382	-13.716976	9.820669	108.064011	44.634712	-2.130292	114.581932	39.529224	40.596161	112.313202	42.081968	19.2329345	113.447567	-69.51592	0.408403499999999	102.680455
12.110665	-6.172953	110.157486	-13.589295	9.679294	107.91584	44.653641	-2.213281	114.567436	39.596115	40.483398	111.93074	42.124878	19.1350585	113.249088	-69.303468	0.223529500000001	102.582592
11.176554	-8.605769	110.278717	-13.479784	9.531288	107.803871	44.655735	-2.315559	114.590088	39.704662	40.354233	111.58416	42.1801985	19.019337	113.087124	-69.1397665	0.0432389999999998	102.520618
9.53126	-12.179997	110.488808	-13.296941	9.285621	107.63205	44.77029	-2.587046	114.559212	39.886303	40.107502	111.13179	42.3282965	18.760228	112.845501	-68.9221785	-0.188985999999996	102.418599
8.330111	-14.44046	110.63414	-13.196643	9.11515	107.521797	44.727577	-2.767141	114.513031	40.008919	39.937241	110.837212	42.368248	18.58505	112.6751215	-68.761534	-0.354749999999999	102.3684725
7.054945	-16.612171	110.685577	-13.098759	8.947645	107.430504	44.713093	-3.00271	114.422394	40.108101	39.73502	110.603439	42.410597	18.366155	112.5129165	-68.608115	-0.470865	102.3480915
5.664885	-18.68174	110.762321	-13.005551	8.79967	107.384911	44.663849	-3.297109	114.358757	40.19968	39.508144	110.430405	42.4317645	18.1055175	112.394581	-68.4428665	-0.5061775	102.375241
4.21123	-20.659954	110.813797	-12.949854	8.663513	107.383331	44.598045	-3.571357	114.288414	40.278248	39.310574	110.312584	42.4381465	17.8696085	112.300499	-68.3378545	-0.542582500000002	102.466163
2.706508	-22.550735	110.767876	-12.932489	8.560285	107.4049	44.55883	-3.810553	114.191544	40.308853	39.122425	110.29953	42.4338415	17.655936	112.245537	-68.2988195	-0.535366	102.564263
1.105227	-24.334707	110.698082	-12.962854	8.446376	107.43718	44.55722	-4.029174	114.055672	40.299694	38.963078	110.326675	42.428457	17.466952	112.1911735	-68.354165	-0.574200000000001	102.6831865
-1.483788	-26.837114	110.522034	-13.045207	8.33195	107.473579	44.563133	-4.35655	113.762321	40.223888	38.738228	110.324516	42.3935105	17.190839	112.0434185	-68.4839245	-0.526938999999999	102.9037395
-3.268914	-28.37438	110.438919	-13.099058	8.310481	107.481361	44.582455	-4.554533	113.56913	40.188797	38.634106	110.240875	42.385626	17.0397865	111.9050025	-68.583742	-0.418824500000003	103.0577195
-5.117152	-29.82539	110.364128	-13.141826	8.322401	107.507813	44.660934	-4.873758	113.40889	40.146942	38.565292	110.153473	42.403938	16.845767	111.7811815	-68.68759	-0.200965	103.2344445
-6.881013	-30.184465	110.254967	-13.170938	8.336356	107.565201	44.762306	-5.135534	113.212463	40.111778	38.496365	110.083542	42.437042	16.6804155	111.6480025	-68.778918	-0.00770349999999809	103.4823995
-8.703097	-29.942659	110.101234	-13.164462	8.342076	107.628822	44.828407	-5.218354	113.049507	40.120155	38.393623	110.049652	42.474281	16.5876345	111.5495795	-68.803205	0.0965175000000009	103.7080645
-10.467811	-29.746611	109.981873	-13.17652	8.331961	107.715019	44.813839	-5.227599	112.919678	40.159824	38.311092	110.073509	42.4868315	16.5417465	111.4965935	-68.8398715	0.122175499999997	103.9334445
-12.432439	-29.373264	109.865295	-13.208541	8.335187	107.789566	44.806084	-5.23125	112.793991	40.144196	38.248615	110.145172	42.47514	16.5086825	111.4695815	-68.892222	0.1616915	104.1095505
-15.242388	-28.788849	109.564957	-13.363507	8.365724	107.905731	44.68922	-5.199518	112.708725	40.014137	38.208885	110.257698	42.3516785	16.5046835	111.4832115	-69.0786925	0.226764499999998	104.3282505
-17.179005	-28.31715	109.347931	-13.517022	8.395653	108.003448	44.52058	-5.169311	112.686111	39.875912	38.20467	110.386208	42.198246	16.5176795	111.5361595	-69.23229	0.273626499999999	104.4707365
-19.165525	-27.678839	109.148277	-13.6959	8.420821	108.121445	44.359161	-5.161417	112.63459	39.717052	38.188889	110.570702	42.0381065	16.513736	111.602646	-69.4299065	0.327905999999999	104.640244
-21.138893	-27.046745	108.898972	-13.871096	8.426837	108.250153	44.17094	-5.139717	112.611511	39.574295	38.162601	110.735443	41.8726175	16.511442	111.673477	-69.6148095	0.342231999999999	104.826829
-23.142632	-26.280487	108.693588	-14.00989	8.417314	108.363167	43.998146	-5.12721	112.565742	39.446846	38.120266	110.905472	41.722496	16.496528	111.735607	-69.742276	0.338099999999997	104.990727
-25.136358	-25.505844	108.539368	-14.123861	8.410558	108.452583	43.862503	-5.145276	112.526581	39.360836	38.06678	110.990433	41.6116695	16.460752	111.758507	-69.8593915	0.360364000000001	105.146659
-27.171179	-24.605801	108.451096	-14.180601	8.387186	108.498093	43.666016	-5.166951	112.515259	39.317364	37.995453	111.001205	41.49169	16.414251	111.758232	-69.852892	0.360120999999999	105.237954
-30.187012	-23.222191	108.317146	-14.203487	8.333603	108.545479	43.57193	-5.292304	112.369797	39.311123	37.836319	110.906395	41.4415265	16.2720075	111.638096	-69.8485005	0.395198499999999	105.452862
-32.240845	-22.214941	108.208374	-14.189501	8.275874	108.546806	43.500744	-5.421857	112.179504	39.329464	37.700535	110.776436	41.415104	16.139339	111.47797	-69.794106	0.412409	105.615642
-34.273651	-21.128174	108.084366	-14.152384	8.231314	108.524742	43.438839	-5.552559	111.901131	39.365322	37.58062	110.630013	41.4020805	16.0140305	111.265572	-69.7068485	0.448597499999998	105.783912
-36.302521	-20.043642	107.910248	-14.110433	8.2123	108.472969	43.401894	-5.65025	111.523018	39.419819	37.476883	110.444618	41.4108565	15.9133165	110.983818	-69.6317225	0.511283500000001	105.96212
-38.356651	-18.780174	107.724236	-14.060452	8.242167	108.381889	43.389446	-5.706858	111.061203	39.441792	37.443401	110.239746	41.415619	15.8682715	110.6504745	-69.536523	0.6160625	106.1133035
-40.339298	-17.610016	107.497421	-14.023211	8.309689	108.263718	43.378452	-5.697887	110.533379	39.451576	37.468224	110.001793	41.415014	15.8851685	110.267586	-69.461436	0.734209500000002	106.25985
-42.407768	-16.280903	107.276535	-13.982423	8.414599	108.114639	43.346519	-5.642717	109.955215	39.423641	37.518848	109.762955	41.38508	15.9380655	109.859085	-69.349926	0.891132500000003	106.370193
-45.104145	-14.109962	106.937744	-14.00114	8.600755	107.890961	43.263992	-5.543968	109.158936	39.388439	37.603954	109.639763	41.3262155	16.029993	109.3993495	-69.3284955	1.171517	106.3825725
-45.779797	-12.161274	106.637589	-14.042913	8.717964	107.790695	43.173103	-5.536963	108.798622	39.400112	37.637489	109.643234	41.2866075	16.050263	109.220928	-69.3724335	1.385665	106.360462
-46.5872	-10.261256	106.419418	-14.127038	8.824447	107.716331	43.051136	-5.510262	108.523819	39.426292	37.658249	109.704498	41.238714	16.0739935	109.1141585	-69.49279	1.5749005	106.3185035
-47.330734	-8.347598	106.238762	-14.252149	8.929706	107.681183	42.919456	-5.4579	108.352539	39.389458	37.682266	109.879875	41.154457	16.112183	109.116207	-69.658755	1.747229	106.246159
-48.083149	-6.464364	106.117126	-14.405969	9.015941	107.686401	42.77953	-5.41388	108.274826	39.303329	37.712021	110.091225	41.0414295	16.1490705	109.1830255	-69.8533675	1.8828115	106.1897765
-48.806484	-4.605546	106.12043	-14.543931	9.066841	107.723999	42.647751	-5.402436	108.229187	39.222111	37.710556	110.304901	40.934931	16.15406	109.267044	-70.022793	1.979622	106.180954
-49.456741	-2.766551	106.172417	-14.658167	9.074763	107.807945	42.542843	-5.42025	108.241997	39.158981	37.672295	110.517838	40.850912	16.1260225	109.3799175	-70.167246	2.0235035	106.2359725
-50.393303	-0.126472	106.357063	-14.741285	9.003658	107.986427	42.503544	-5.515961	108.34333	39.125641	37.561436	110.907578	40.8145925	16.0227375	109.625454	-70.2971625	1.9845785	106.3474
-50.975235	1.556469	106.559303	-14.751187	8.903163	108.11499	42.522499	-5.608495	108.394745	39.157604	37.46183	111.080635	40.8400515	15.9266675	109.73769	-70.3424255	1.8796585	106.49229
-51.482624	3.246658	106.722221	-14.717857	8.814161	108.170998	42.559181	-5.686367	108.399139	39.169994	37.367485	111.166367	40.8645875	15.840559	109.782753	-70.3003015	1.787763	106.559243
-52.003891	4.840085	106.821838	-14.675339	8.697518	108.183762	42.634933	-5.767787	108.389069	39.185143	37.276714	111.204254	40.910038	15.7544635	109.7966615	-70.260716	1.6405725	106.5708625
-52.480507	6.46676	106.836174	-14.631067	8.56606	108.168396	42.70348	-5.843269	108.396233	39.187767	37.170059	111.266518	40.9456235	15.663395	109.8313755	-70.2077575	1.468725	106.5054165
-52.960949	7.977504	106.830154	-14.643735	8.399858	108.128448	42.758709	-5.950387	108.420303	39.163567	37.062862	111.313011	40.961138	15.5562375	109.866657	-70.248608	1.2434785	106.390239
-53.441578	9.493747	106.811714	-14.68385	8.211693	108.073189	42.753017	-6.058675	108.409569	39.105438	36.93327	111.324455	40.9292275	15.4372975	109.867012	-70.2969275	0.986088500000001	106.279366
-54.079079	11.69695	106.843391	-14.774263	7.936273	107.975067	42.667938	-6.255747	108.280228	38.98756	36.742146	111.216393	40.827749	15.2431995	109.7483105	-70.376275	0.6293465	106.2018235
-54.613167	13.053563	106.899918	-14.848988	7.747486	107.938828	42.610744	-6.377923	108.179787	38.907131	36.629841	111.159897	40.7589375	15.125959	109.669842	-70.4569135	0.369013000000001	106.207814
-54.491138	14.218618	106.970261	-14.929029	7.568671	107.924309	42.562191	-6.443188	108.129562	38.813992	36.545628	111.186348	40.6880915	15.05122	109.657955	-70.5461495	0.0861219999999996	106.190663
-53.863491	15.091398	107.05851	-15.006564	7.413805	107.935738	42.534077	-6.482471	108.110046	38.707474	36.497932	111.272202	40.6207755	15.0077305	109.691124	-70.6339035	-0.180120499999999	106.180352
-53.259659	15.904166	107.128265	-15.072814	7.28652	107.944931	42.51545	-6.511074	108.105087	38.612411	36.455574	111.374222	40.5639305	14.97225	109.7396545	-70.7095585	-0.399209999999998	106.1502075
-52.649857	16.706593	107.192589	-15.138267	7.171889	107.95591	42.490982	-6.551839	108.10907	38.536617	36.417683	111.465561	40.5137995	14.932922	109.7873155	-70.7903335	-0.589143999999997	106.1245045
-52.031647	17.396379	107.311234	-15.18292	7.076714	107.97522	42.468498	-6.58595	108.125816	38.491543	36.389851	111.565353	40.4800205	14.9019505	109.8455845	-70.8458605	-0.7485225	106.1048555
-51.068592	18.428669	107.451271	-15.201889	6.970836	108.045265	42.483936	-6.621071	108.183014	38.455704	36.362774	111.695389	40.46982	14.8708515	109.9392015	-70.873598	-0.9291795	106.1513285
-50.321926	19.012419	107.570374	-15.175385	6.890191	108.08506	42.529091	-6.643605	108.221199	38.470009	36.329514	111.780777	40.49955	14.8429545	110.000988	-70.85032	-1.0625725	106.169132
-49.727272	19.563349	107.639015	-15.130755	6.81836	108.114967	42.609383	-6.681846	108.210625	38.505379	36.287983	111.877701	40.557381	14.8030685	110.044163	-70.818891	-1.1663485	106.185771
-49.008209	20.041203	107.759491	-15.049272	6.746644	108.118889	42.679405	-6.70501	108.152496	38.542061	36.237663	111.96376	40.610733	14.7663265	110.058128	-70.709277	-1.2730385	106.17965
-48.305496	20.428854	107.874336	-14.956284	6.69198	108.097588	42.769947	-6.713903	108.026207	38.599609	36.188534	112.037064	40.684778	14.7373155	110.0316355	-70.597346	-1.3533555	106.1635405
-47.673683	20.79217	107.95591	-14.843197	6.645263	108.056404	42.861088	-6.704449	107.885216	38.663067	36.152065	112.142906	40.7620775	14.723808	110.014061	-70.4484715	-1.433282	106.098747
-46.994858	21.110195	108.052109	-14.732091	6.627712	108.033989	42.964294	-6.676659	107.763054	38.764565	36.141552	112.271561	40.8644295	14.7324465	110.0173075	-70.3286115	-1.4770225	106.0506705
-45.930977	21.442532	108.217117	-14.543303	6.647225	108.038422	43.161808	-6.632094	107.706924	38.931129	36.154263	112.443459	41.0464685	14.7610845	110.0751915	-70.1330745	-1.4666345	106.0016525
-45.318256	21.600851	108.305656	-14.401735	6.667349	108.078941	43.310101	-6.605586	107.698807	39.062958	36.173805	112.549141	41.1865295	14.7841095	110.123974	-69.9899995	-1.4494115	106.033908
-44.60751	21.657667	108.414055	-14.264187	6.66683	108.133438	43.467632	-6.596868	107.702652	39.187206	36.176926	112.608742	41.327419	14.790029	110.155697	-69.855793	-1.456369	106.111179
-43.900333	21.621517	108.538544	-14.112142	6.627704	108.193138	43.610672	-6.603921	107.698509	39.311539	36.150253	112.595581	41.4611055	14.773166	110.147045	-69.6853895	-1.517758	106.239231
-43.294544	21.516943	108.600189	-13.954215	6.545109	108.242538	43.764332	-6.655838	107.681023	39.430328	36.094959	112.512993	41.59733	14.7195605	110.097008	-69.50576	-1.6293425	106.388068
-42.651054	21.326233	108.593414	-13.785995	6.403799	108.263252	43.938335	-6.758094	107.684723	39.578926	36.00452	112.3255	41.7586305	14.623213	110.0051115	-69.3306205	-1.815615	106.5213925
-41.950642	21.000053	108.542015	-13.622046	6.200142	108.269844	44.103271	-6.930683	107.73584	39.738022	35.88031	112.108574	41.9206465	14.4748135	109.922207	-69.1647385	-2.0745295	106.617481
-41.024193	20.440994	108.278954	-13.359828	5.812051	108.242294	44.390072	-7.259683	107.877495	39.969109	35.630051	111.695908	42.1795905	14.185184	109.7867015	-68.8992465	-2.561082	106.6978865
-40.392639	19.977369	108.001503	-13.192953	5.55227	108.15699	44.572376	-7.479832	107.954071	40.094482	35.459351	111.362457	42.333429	13.9897595	109.658264	-68.719335	-2.8852195	106.655716
-39.725201	19.442339	107.685387	-13.031276	5.306308	108.019615	44.737904	-7.667934	107.972481	40.193279	35.288322	110.964569	42.4655915	13.810194	109.468525	-68.5281435	-3.197578	106.570705
-39.131237	18.931437	107.346581	-12.85802	5.081012	107.835838	44.899609	-7.847865	107.929184	40.284767	35.141346	110.529732	42.592188	13.6467405	109.229458	-68.308228	-3.4847165	106.442218
-38.628342	18.378736	107.038589	-12.690952	4.883641	107.631065	45.035511	-8.003352	107.818771	40.349934	34.990875	110.157463	42.6927225	13.4937615	108.988117	-68.0746265	-3.7264795	106.274013
-37.994061	17.777096	106.814102	-12.512784	4.708143	107.449593	45.15723	-8.151942	107.671333	40.474503	34.858738	109.742691	42.8158665	13.353398	108.707012	-67.8414345	-3.937112	106.192174
-37.421513	17.22893	106.589973	-12.350925	4.563551	107.286667	45.254776	-8.277071	107.512329	40.615219	34.760464	109.309494	42.9349975	13.2416965	108.4109115	-67.6368475	-4.1145945	106.1624225
-36.685581	16.386475	106.332306	-12.116267	4.428296	107.065582	45.396469	-8.381093	107.279633	40.805088	34.658779	108.632935	43.1007785	13.138843	107.956284	-67.3333125	-4.282251	106.17488
-36.10347	15.789774	106.143616	-11.955319	4.368492	106.932961	45.517918	-8.395455	107.19268	40.88678	34.627323	108.231285	43.202349	13.115934	107.7119825	-67.112987	-4.37895	106.1539395
-35.586224	15.236856	105.941452	-11.816292	4.294915	106.838249	45.670441	-8.397981	107.20253	40.947254	34.623539	107.972801	43.3088475	13.112779	107.5876655	-66.9414315	-4.522949	106.0888325
-35.185207	14.672629	105.837502	-11.686049	4.203191	106.801842	45.834431	-8.403552	107.299652	41.028255	34.624905	107.791428	43.431343	13.1106765	107.54554	-66.803441	-4.7042945	106.058144
-34.661812	14.10198	105.774216	-11.553012	4.095683	106.786873	46.005215	-8.428435	107.385399	41.129173	34.615528	107.665527	43.567194	13.0935465	107.525463	-66.673218	-4.9021805	106.048283
-34.143211	13.563925	105.699089	-11.398303	3.992527	106.765305	46.171333	-8.450795	107.40696	41.250694	34.609177	107.571899	43.7110135	13.079191	107.4894295	-66.5076195	-5.094137	106.0411805
-33.667915	13.073158	105.689369	-11.214966	3.902468	106.737495	46.328331	-8.46216	107.348785	41.387814	34.599091	107.482132	43.8580725	13.0684655	107.4154585	-66.2880045	-5.2635295	106.0595315
-32.946857	12.359221	105.739677	-10.942419	3.800803	106.683456	46.554916	-8.446321	107.170425	41.594608	34.585304	107.362762	44.074762	13.0694915	107.2665935	-65.9596	-5.4678855	106.1003185
-32.392845	11.926536	105.73214	-10.746911	3.769042	106.670296	46.698017	-8.417954	107.085159	41.74057	34.605072	107.312439	44.2192935	13.093559	107.198799	-65.7131155	-5.555475	106.141793
-31.916641	11.554747	105.702805	-10.581726	3.77759	106.647621	46.840214	-8.398028	107.066788	41.88538	34.616436	107.284164	44.362797	13.109204	107.175476	-65.526249	-5.554024	106.119766
-31.503433	11.186374	105.665459	-10.434854	3.813654	106.617477	46.969852	-8.369724	107.104477	42.045341	34.649643	107.272705	44.5075965	13.1399595	107.188591	-65.3773045	-5.5126515	106.046363
-30.991074	10.834966	105.624481	-10.310884	3.88093	106.593193	47.084991	-8.335159	107.1838	42.183418	34.684235	107.201241	44.6342045	13.174538	107.1925205	-65.2559725	-5.412678	105.9938655
-30.489748	10.551928	105.528221	-10.189857	3.963263	106.589462	47.182793	-8.30221	107.29306	42.301674	34.720989	107.110306	44.7422335	13.2093895	107.201683	-65.1219475	-5.2828635	105.977241
-30.075991	10.288681	105.487946	-10.10476	4.025188	106.597244	47.275208	-8.253953	107.456879	42.406254	34.763954	107.030739	44.840731	13.2550005	107.243809	-65.050251	-5.2046245	105.950679
-29.438574	9.888541	105.488838	-9.977752	4.086542	106.648575	47.427742	-8.190058	107.758286	42.542236	34.837238	106.992355	44.984989	13.32359	107.3753205	-64.940493	-5.150506	105.9218295
-28.969538	9.645781	105.507683	-9.879614	4.081427	106.718826	47.550346	-8.143934	107.959625	42.636429	34.891861	107.040047	45.0933875	13.3739635	107.499836	-64.8526155	-5.2111095	105.937816
-28.567427	9.452665	105.54229	-9.770842	4.056613	106.778717	47.684662	-8.08107	108.113014	42.736115	34.956646	107.090164	45.2103885	13.437788	107.601589	-64.7520725	-5.324562	105.955845
-28.222906	9.309767	105.572807	-9.664178	4.046014	106.815102	47.798306	-7.994159	108.197891	42.811172	35.03479	107.152428	45.304739	13.5203155	107.6751595	-64.633095	-5.4282875	105.9550445
-27.770372	9.181211	105.606499	-9.542687	4.097712	106.826256	47.921612	-7.871632	108.219337	42.878613	35.145744	107.172966	45.4001125	13.637056	107.6961515	-64.4854865	-5.441632	105.9563605
-27.320805	9.122719	105.684853	-9.413255	4.200089	106.860123	48.021446	-7.720602	108.196556	42.958355	35.280781	107.134155	45.4899005	13.7800895	107.6653555	-64.3164105	-5.3799115	106.0548905
-26.904619	9.143209	105.826485	-9.287066	4.314958	106.950172	48.120544	-7.559461	108.126686	43.036098	35.43631	107.16449	45.578321	13.9384245	107.645588	-64.152453	-5.3085085	106.254756
-26.393539	9.231593	106.08506	-9.103621	4.505666	107.127724	48.314915	-7.273974	108.06073	43.159073	35.706718	107.344124	45.736994	14.216372	107.702427	-63.944236	-5.20504	106.553021
-25.960423	9.30928	106.33287	-9.001143	4.649561	107.276955	48.399738	-7.112103	108.044472	43.229858	35.860043	107.439056	45.814798	14.37397	107.741764	-63.817084	-5.074848	106.812146
-25.5389	9.435396	106.731796	-8.893495	4.778549	107.532677	48.455215	-7.005206	107.878204	43.315636	35.966782	107.5364	45.8854255	14.480788	107.707302	-63.6724155	-4.92369	107.358052
-25.141466	9.596155	106.833755	-8.882401	4.913775	107.648323	48.467697	-6.893118	107.857635	43.370323	36.095684	107.706116	45.91901	14.601283	107.7818755	-63.683812	-4.773733	107.5147705
-24.831663	9.769134	106.457047	-8.904119	5.047277	107.395348	48.556099	-6.821594	108.113052	43.421738	36.199287	107.853226	45.9889185	14.6888465	107.983139	-63.7971565	-4.5942925	106.807557
-24.43754	9.918074	106.23629	-8.806504	5.110415	107.20208	48.631702	-6.734868	108.03511	43.470509	36.288471	107.767151	46.0511055	14.7768015	107.9011305	-63.6641135	-4.5559715	106.5030295
-23.955315	10.038784	106.427803	-8.620761	5.098638	107.281364	48.730309	-6.644724	107.717636	43.477203	36.32515	107.505203	46.103756	14.840213	107.6114195	-63.345278	-4.642937	106.9513085
-23.25215	10.26097	106.678856	-8.312221	5.004447	107.540131	49.049477	-6.579025	107.904327	43.594574	36.320313	107.205566	46.3220255	14.870644	107.5549465	-62.9464675	-4.86175	107.5253155
-22.823832	10.422997	106.724564	-8.140165	4.914087	107.694229	49.330025	-6.550485	108.324577	43.739273	36.320457	107.097198	46.534649	14.884986	107.7108875	-62.814979	-5.056812	107.6775705
-22.346762	10.612894	106.773483	-7.981109	4.819677	107.820808	49.570084	-6.493368	108.568214	43.783291	36.346634	107.050705	46.6766875	14.926633	107.8094595	-62.6389055	-5.287279	107.8321565
-21.844587	10.825383	106.846222	-7.826217	4.712652	107.928452	49.786179	-6.392687	108.645966	43.748295	36.408268	106.968819	46.767237	15.0077905	107.8073925	-62.419671	-5.5824865	108.0495115
-21.342186	11.052216	106.945274	-7.680655	4.604643	108.028725	49.95948	-6.274287	108.659363	43.734818	36.467636	106.9235	46.847149	15.0966745	107.7914315	-62.208459	-5.8873885	108.2660185
-20.849312	11.331184	107.064529	-7.571358	4.494886	108.14875	50.089806	-6.198605	108.645332	43.746494	36.533447	106.936279	46.91815	15.167421	107.7908055	-62.060866	-6.177649	108.5066945
-20.319048	11.678493	107.088303	-7.498672	4.435826	108.197891	50.208401	-6.108373	108.690048	43.756287	36.594109	106.964241	46.982344	15.242868	107.8271445	-61.979688	-6.371216	108.5686375
-19.565325	12.321495	106.916336	-7.489028	4.533669	108.085022	50.29446	-5.870266	108.709549	43.746777	36.84655	107.140884	47.0206185	15.488142	107.9252165	-61.9986745	-6.420804	108.2448275
-19.043604	12.810886	106.876076	-7.533017	4.677299	108.011566	50.288017	-5.659375	108.607544	43.667145	37.062504	107.218346	46.977581	15.7015645	107.912945	-62.043615	-6.3469665	108.110187
-18.519377	13.3681	106.991554	-7.599627	4.896883	108.068016	50.181496	-5.446661	108.443832	43.590084	37.286835	107.277344	46.88579	15.920087	107.860588	-62.085044	-6.126321	108.275444
-17.971764	13.968285	107.211494	-7.695106	5.125987	108.247078	50.092857	-5.206972	108.30854	43.518963	37.532135	107.415344	46.80591	16.1625815	107.861942	-62.196122	-5.9106075	108.632214
-17.458746	14.59409	107.424911	-7.807216	5.364086	108.428322	50.042171	-4.992124	108.30883	43.467419	37.780685	107.633804	46.754795	16.3942805	107.971317	-62.369227	-5.6661085	108.885327
-16.890476	15.228362	107.503654	-7.968232	5.60561	108.514023	49.992813	-4.831048	108.387077	43.458065	38.029633	107.843971	46.725439	16.5992925	108.115524	-62.661903	-5.3880725	108.912522
-16.303673	15.872439	107.464256	-8.132296	5.81527	108.464684	49.927521	-4.674069	108.428505	43.469799	38.262749	107.995071	46.69866	16.79434	108.211788	-62.963252	-5.1638	108.71758
-15.407107	16.829483	107.195839	-8.325395	6.059917	108.215759	49.754917	-4.482428	108.293495	43.462261	38.621296	108.016083	46.608589	17.069434	108.154789	-63.259379	-4.9496	108.276729
-14.774521	17.437857	106.975792	-8.437181	6.186014	108.004295	49.654964	-4.406972	108.128761	43.446877	38.894157	107.8666	46.5509205	17.2435925	107.9976805	-63.4252825	-4.8715645	108.0109095
-14.074631	18.038965	106.820747	-8.50855	6.266504	107.834114	49.559048	-4.354061	107.984009	43.473373	39.091663	107.666374	46.5162105	17.368801	107.8251915	-63.5333105	-4.835793	107.8430365
-13.340982	18.630718	106.728485	-8.553806	6.309917	107.729065	49.525589	-4.288007	107.85022	43.560162	39.325146	107.504166	46.5428755	17.5185695	107.677193	-63.6504875	-4.8987355	107.780937
-12.635239	19.207882	106.711868	-8.640693	6.327383	107.692017	49.573795	-4.279542	107.754501	43.689106	39.59642	107.374886	46.6314505	17.658439	107.5646935	-63.9128365	-5.003673	107.8193405
-11.865948	19.78046	106.83094	-8.733955	6.353638	107.708344	49.546349	-4.29741	107.695648	43.822235	39.898144	107.269157	46.684292	17.800367	107.4824025	-64.152202	-5.093091	107.9342855
-11.062456	20.355343	107.041039	-8.840581	6.434705	107.804359	49.450699	-4.207157	107.605385	43.908539	40.235691	107.211731	46.679619	18.014267	107.408558	-64.360781	-5.144857	108.20016
-9.837924	21.224394	107.368919	-9.072718	6.701383	107.985733	49.410744	-3.903659	107.563232	44.025726	40.486614	107.13694	46.718235	18.2914775	107.350086	-64.863671	-4.8887115	108.62138
-8.973829	21.792313	107.560753	-9.237595	6.991285	108.090614	49.460583	-3.611458	107.555328	43.989769	40.605469	107.181488	46.725176	18.4970055	107.368408	-65.200366	-4.5144355	108.81282
-8.110481	22.330187	107.701767	-9.367433	7.287101	108.154617	49.583237	-3.364152	107.558334	43.786057	40.96841	107.395599	46.684647	18.802129	107.4769665	-65.419513	-4.227927	108.8322675
-7.182143	22.832569	107.701111	-9.476589	7.58552	108.163704	49.822693	-3.293724	107.534912	43.401154	41.204323	107.865997	46.6119235	18.9552995	107.7004545	-65.5651015	-3.7842595	108.6269535
-6.210832	23.262489	107.605148	-9.582875	7.830784	108.070885	50.080891	-3.456957	107.337486	43.173264	41.367458	108.251617	46.6270775	18.9552505	107.7945515	-65.7928275	-3.2936825	108.3472185
-5.27908	23.609854	107.494209	-9.712963	7.975001	107.989082	50.052845	-3.731448	106.859138	43.061153	41.457253	108.515869	46.556999	18.8629025	107.6875035	-65.982925	-2.9129005	108.2906605
-4.291001	23.89226	107.378372	-9.828663	8.075907	107.962288	49.616272	-4.712271	106.437836	42.923199	41.498138	108.779312	46.2697355	18.3929335	107.608574	-65.9270615	-2.2411195	108.316002
-2.733352	24.262146	107.425514	-9.929069	8.274144	108.082413	48.133095	-7.423084	106.07959	42.650852	41.742775	109.065155	45.3919735	17.1598455	107.5723725	-65.2501115	-0.6115575	108.5924535
-1.76482	24.461544	107.578568	-9.95569	8.415972	108.248314	46.977909	-9.431026	105.845261	42.490017	42.006294	109.218681	44.733963	16.287634	107.531971	-64.645343	0.544310000000003	108.964657
-0.765017	24.619207	107.749306	-9.9718	8.577019	108.447113	45.805176	-11.408474	105.742897	42.344872	42.274982	109.407356	44.075024	15.433254	107.5751265	-64.018624	1.720784	109.3190995
0.293166	24.759167	107.947006	-10.014753	8.736015	108.643761	44.692215	-13.114121	105.756165	42.222145	42.510731	109.625862	43.45718	14.698305	107.6910135	-63.486686	2.773725	109.5965085
1.266633	24.866121	108.153854	-10.078234	8.904455	108.790115	43.686977	-14.403306	105.941605	42.125835	42.71542	109.827713	42.906406	14.156057	107.884659	-63.062874	3.652853	109.695571
2.218286	24.914579	108.26757	-10.151082	9.088167	108.860291	42.836315	-15.257147	106.434189	42.054016	42.850006	109.919991	42.4451655	13.7964295	108.17709	-62.7473295	4.3799045	109.543492
3.249428	24.93535	108.282562	-10.273825	9.256046	108.857918	42.065544	-15.541251	106.945572	41.975586	42.957245	109.949326	42.020565	13.707997	108.447449	-62.568215	4.804095	109.268387
4.64787	24.894297	108.32859	-10.578574	9.434258	108.80674	41.645969	-15.294038	107.01741	41.907959	43.007202	109.87941	41.776964	13.856582	108.44841	-62.934112	5.011934	109.16507
5.523548	24.755453	108.272491	-10.80487	9.481667	108.712135	41.651596	-15.111877	107.264816	41.936218	42.971188	109.737755	41.793907	13.9296555	108.5012855	-63.403647	5.0336785	108.9229845
6.512664	24.621223	108.175537	-10.965826	9.563258	108.637619	41.683491	-14.880522	107.354401	42.050968	43.070095	109.482468	41.8672295	14.0947865	108.4184345	-63.7988815	5.0317295	108.8568035
7.483502	24.471941	108.107552	-11.024644	9.722882	108.618317	41.459568	-14.717078	107.286499	42.081867	43.198864	109.228264	41.7707175	14.240893	108.2573815	-63.8200055	5.204871	108.9792525
8.37735	24.298641	108.032944	-11.040253	9.858076	108.600143	41.346565	-14.508692	107.201874	42.086365	43.323315	108.864639	41.716465	14.4073115	108.0332565	-63.796971	5.3088405	109.1670295
9.307743	24.049818	107.927559	-11.059707	9.973203	108.5588	41.348934	-14.427604	107.128609	42.005013	43.387848	108.423866	41.6769735	14.480122	107.7762375	-63.7963875	5.466284	109.3413625
10.278264	23.775972	107.704605	-11.062239	10.099665	108.445953	41.29974	-14.327765	107.03009	41.900818	43.394539	108.02066	41.600279	14.533387	107.525375	-63.724757	5.665943	109.366531
11.665411	23.300058	107.425133	-11.061363	10.30667	108.222984	41.263409	-14.111625	106.952873	41.635509	43.592838	107.571175	41.449459	14.7406065	107.262024	-63.572185	5.8727335	109.183944
12.53749	22.92724	107.302055	-11.096558	10.462276	108.091034	41.289192	-14.026483	107.001541	41.472855	44.002296	106.905067	41.3810235	14.9879065	106.953304	-63.5741395	5.9366455	109.228764
13.425983	22.518034	107.262466	-11.086494	10.600157	108.010277	41.280632	-13.993923	107.18454	41.261028	44.659355	106.321823	41.27083	15.332716	106.7531815	-63.443818	5.867598	109.2673725
14.365864	22.020298	107.323181	-10.974328	10.697624	108.011734	41.319931	-14.126823	107.395813	40.640514	45.437794	106.090782	40.9802225	15.6554855	106.7432975	-62.9288785	5.7397625	109.2801705
15.261751	21.493675	107.450928	-10.796029	10.789339	108.075104	41.407791	-14.331269	107.647415	39.746483	46.19379	105.760277	40.577137	15.9312605	106.703846	-62.169195	5.6474175	109.446362
16.105547	20.981342	107.568398	-10.614237	10.943769	108.175423	41.552475	-14.455621	107.850174	38.812767	46.592834	105.697617	40.182621	16.0686065	106.7738955	-61.411095	5.8189315	109.5769505
16.880962	20.568663	107.674911	-10.630174	11.260934	108.220802	41.729076	-14.31919	108.069954	38.522636	46.720821	105.689514	40.125856	16.2008155	106.879734	-61.386204	6.3210525	109.56187
18.012901	19.90987	107.466911	-10.7245	11.879163	108.058632	41.908607	-13.537286	108.206268	38.3755	46.479534	105.96888	40.1420535	16.471124	107.087574	-61.5910535	7.287202	109.02969
18.627863	19.479645	107.366562	-10.827942	12.24056	107.952309	41.93618	-13.074726	108.196953	38.200207	46.594959	106.101166	40.0681935	16.7601165	107.1490595	-61.7240775	7.7210035	108.7555585
19.227615	19.028265	107.424721	-10.967906	12.547262	107.887421	41.856678	-12.704185	108.227837	38.098843	46.810471	106.328491	39.9777605	17.053143	107.278164	-61.9135725	8.041381	108.496678
19.786062	18.485664	107.603058	-11.145486	12.808726	107.902657	41.758556	-12.429983	108.359337	38.050903	47.115395	106.633926	39.9047295	17.342706	107.4966315	-62.1957015	8.274746	108.3086825
20.276463	17.929577	107.802246	-11.390489	13.097766	107.9851	41.652782	-12.159406	108.564583	38.040318	47.437332	107.015121	39.84655	17.638963	107.789852	-62.627528	8.556569	108.180348
20.686943	17.40202	108.047401	-11.658398	13.424152	108.063652	41.519718	-11.80744	108.763123	37.977173	47.862537	107.436905	39.7484455	18.0275485	108.100014	-63.0652415	8.8207555	108.02729
21.061745	16.892103	108.27861	-11.894124	13.743109	108.153664	41.369595	-11.477229	108.953712	37.795155	48.302105	107.695724	39.582375	18.412438	108.324718	-63.370623	9.07378	107.98261
21.546581	15.982385	108.514	-12.191883	14.180164	108.267677	41.162666	-11.07571	109.184418	37.537403	48.786491	108.042862	39.3500345	18.8553905	108.61364	-63.7338005	9.5049375	107.921714
21.833834	15.351775	108.699074	-12.334776	14.413969	108.335815	41.015778	-10.908154	109.324089	37.459919	48.968304	108.20224	39.2378485	19.030075	108.7631645	-63.9074005	9.797863	107.9084655
22.109987	14.691769	108.797852	-12.413747	14.582578	108.361244	40.896339	-10.833724	109.375168	37.458668	49.024685	108.303772	39.1775035	19.0954805	108.83947	-64.0049975	10.0696755	107.883018
22.314901	14.055078	108.767128	-12.402355	14.711678	108.344841	40.812927	-10.830923	109.34552	37.538513	48.997952	108.328018	39.17572	19.0835145	108.836769	-63.98043	10.3398415	107.852913
22.535048	13.299873	108.676529	-12.351909	14.791562	108.317307	40.759464	-10.909306	109.258667	37.681828	48.928226	108.268677	39.220646	19.00946	108.763672	-63.924464	10.573664	107.870942
22.659538	12.599474	108.588409	-12.254054	14.823583	108.275291	40.807178	-11.090015	109.148682	37.885414	48.808193	108.157303	39.346296	18.859089	108.6529925	-63.854404	10.788077	107.8975895
22.7805	11.85417	108.534622	-12.139836	14.835508	108.242455	40.949089	-11.351873	109.028053	38.085625	48.691662	108.081863	39.517357	18.6698945	108.554958	-63.797029	11.0011215	107.929952
22.868095	10.801409	108.636871	-11.940904	14.787992	108.253014	41.113426	-11.708558	108.950951	38.393349	48.470978	108.025894	39.7533875	18.38121	108.4884225	-63.6351955	11.194774	108.0176055
22.861082	10.150643	108.870926	-11.835321	14.743355	108.333328	41.196522	-11.924085	109.155571	38.623085	48.314713	108.12149	39.9098035	18.195314	108.6385305	-63.5804455	11.291396	108.0281255
22.756775	9.566745	109.232285	-11.749817	14.69271	108.459152	41.245747	-12.193907	109.684547	38.852676	48.132721	108.288071	40.0492115	17.969407	108.986309	-63.5488455	11.416013	107.931995
22.559351	9.012684	109.672455	-11.715784	14.662992	108.631241	41.254478	-12.400674	110.332573	39.079475	47.942684	108.488441	40.1669765	17.771005	109.410507	-63.5985445	11.554979	107.851975
22.290138	8.497049	110.118088	-11.707634	14.680691	108.827675	41.201096	-12.559736	111.025284	39.287273	47.776848	108.755829	40.2441845	17.608556	109.8905565	-63.6594525	11.752826	107.7647935
21.961849	8.038761	110.542786	-11.728938	14.72007	109.065056	41.100754	-12.678616	111.59967	39.47057	47.654991	109.077705	40.285662	17.4881875	110.3386875	-63.743538	11.9519525	107.7914245
21.588057	7.65935	110.952499	-11.773469	14.801354	109.318436	41.008797	-12.78069	112.024864	39.626034	47.57634	109.494781	40.3174155	17.397825	110.7598225	-63.8643535	12.204883	107.8770495
20.922535	7.22674	111.397552	-11.858459	15.012004	109.648514	40.802429	-12.792651	112.419807	39.809273	47.591805	110.22245	40.305851	17.399577	111.3211285	-64.022769	12.624431	107.9758995
20.434238	7.056105	111.541748	-11.901609	15.232375	109.85553	40.655838	-12.742622	112.469589	39.939354	47.656815	110.715439	40.297596	17.4570965	111.592514	-64.100814	13.0076535	108.118546
19.855341	6.976176	111.596588	-11.926522	15.504185	110.055779	40.51078	-12.624139	112.365768	40.076462	47.774597	111.218498	40.293621	17.575229	111.792133	-64.146665	13.433141	108.319425
19.270075	6.928015	111.597763	-11.920229	15.822935	110.228638	40.40279	-12.457607	112.200043	40.209671	47.926556	111.732254	40.3062305	17.7344745	111.9661485	-64.1466885	13.9113955	108.4911275
18.607603	6.919315	111.575424	-11.900341	16.193846	110.384773	40.342251	-12.239074	112.033989	40.343758	48.123905	112.181938	40.3430045	17.9424155	112.1079635	-64.1436865	14.4452765	108.6615825
17.956013	6.954434	111.539909	-11.843019	16.574183	110.512985	40.316345	-11.982752	111.887444	40.469341	48.374786	112.553452	40.392843	18.196017	112.220448	-64.078881	14.952349	108.805522
17.244703	7.021595	111.500618	-11.761986	16.96431	110.623085	40.333881	-11.697433	111.764336	40.562046	48.610184	112.863968	40.4479635	18.4563755	112.314152	-63.9719355	15.4722445	108.932018
16.108185	7.144474	111.463501	-11.614286	17.481045	110.794365	40.401176	-11.380757	111.691406	40.845642	48.875141	113.190063	40.623409	18.747192	112.4407345	-63.851981	16.214898	109.1479955
15.259692	7.230727	111.509964	-11.527176	17.753296	110.961212	40.410976	-11.246897	111.670387	40.985451	48.98996	113.376785	40.6982135	18.8715315	112.523586	-63.7525655	16.6350605	109.398838
14.412728	7.273199	111.541656	-11.45829	17.972589	111.128632	40.39402	-11.200375	111.683807	41.196922	49.033989	113.536491	40.795471	18.916807	112.610149	-63.712051	17.028371	109.647115
13.476534	7.310663	111.592575	-11.437327	18.157141	111.315025	40.317474	-11.190095	111.706604	41.31184	49.038364	113.632355	40.814657	18.9241345	112.6694795	-63.689311	17.3901475	109.9605705
12.507722	7.408476	111.645088	-11.434177	18.316706	111.497368	40.209385	-11.188348	111.72541	41.452999	49.023537	113.661346	40.831192	18.9175945	112.693378	-63.699546	17.7158175	110.301358
11.499835	7.527753	111.682808	-11.447915	18.448959	111.689987	40.094692	-11.168154	111.709526	41.458504	49.018124	113.600792	40.776598	18.924985	112.655159	-63.672428	17.972933	110.724815
10.47813	7.6491	111.714706	-11.468848	18.575912	111.894562	40.016052	-11.137626	111.7015	41.501755	49.012775	113.488724	40.7589035	18.9375745	112.595112	-63.6965995	18.2142495	111.194012
8.902917	7.836123	111.862984	-11.489404	18.670826	112.220322	39.942753	-11.1229	111.769638	41.507267	49.009056	113.354477	40.72501	18.943078	112.5620575	-63.703818	18.398574	111.8785865
7.841948	7.967387	111.981323	-11.499935	18.679792	112.426353	39.937321	-11.142901	111.852051	41.526012	48.987156	113.380219	40.7316665	18.9221275	112.616135	-63.7315365	18.4374565	112.236571
6.773725	8.099816	112.071182	-11.504826	18.645754	112.595078	39.940971	-11.177456	111.907768	41.536636	48.960983	113.469589	40.7388035	18.8917635	112.6886785	-63.7484555	18.3997445	112.5014775
5.712139	8.221558	112.141884	-11.493219	18.596199	112.727448	39.939899	-11.212397	111.921761	41.547993	48.937286	113.592705	40.743946	18.8624445	112.757233	-63.730384	18.3299535	112.697663
4.617095	8.367914	112.185272	-11.500743	18.53639	112.809059	39.926849	-11.242145	111.935028	41.557045	48.913181	113.724472	40.741947	18.835518	112.82975	-63.743433	18.237262	112.788368
3.513198	8.51686	112.166214	-11.517833	18.488417	112.84449	39.907536	-11.268307	111.94558	41.558109	48.88187	113.875137	40.7328225	18.8067815	112.9103585	-63.7684885	18.1700525	112.7786215
2.388298	8.677488	112.14579	-11.546593	18.433212	112.852982	39.898457	-11.283917	111.950424	41.533504	48.864849	114.009384	40.7159805	18.790466	112.979904	-63.8091665	18.075958	112.72606
0.749596	8.897517	112.11599	-11.586473	18.377859	112.862633	39.903931	-11.287	111.98082	41.47131	48.859692	114.14167	40.6876205	18.786346	113.061245	-63.8605665	17.969372	112.664021
-0.352183	9.043589	112.102631	-11.587407	18.333712	112.892624	39.94511	-11.289989	112.042831	41.4515	48.856697	114.186516	40.698305	18.783354	113.1146735	-63.873119	17.88407	112.6705745
-1.487199	9.18477	112.124718	-11.557014	18.250954	112.925865	40.009975	-11.303391	112.143837	41.41713	48.845894	114.268066	40.7135525	18.7712515	113.2059515	-63.8275805	17.7306565	112.6457785
-2.580727	9.291078	112.162086	-11.504236	18.134735	112.989738	40.120594	-11.352434	112.273895	41.466682	48.810257	114.392807	40.793638	18.7289115	113.333351	-63.80211	17.5405585	112.646125
-3.712647	9.394287	112.24028	-11.451766	17.995584	113.073326	40.227314	-11.415584	112.419739	41.515831	48.746075	114.519669	40.8715725	18.6652455	113.469704	-63.7751045	17.3259225	112.676948
-4.861902	9.507368	112.298927	-11.380746	17.816999	113.177727	40.329979	-11.506018	112.562141	41.547245	48.648689	114.629852	40.938612	18.5713355	113.5959965	-63.700104	17.0626625	112.7594575
-6.007543	9.605742	112.379242	-11.289081	17.618193	113.291702	40.433033	-11.619692	112.706436	41.650902	48.533684	114.732315	41.0419675	18.456996	113.7193755	-63.6201295	16.77939	112.8640285
-7.718976	9.764015	112.513626	-11.161384	17.338486	113.457581	40.58543	-11.791915	112.924782	41.751308	48.352768	114.810196	41.168369	18.2804265	113.867489	-63.491137	16.3965455	113.047673
-8.917677	9.898073	112.560883	-11.078609	17.162243	113.546463	40.712391	-11.892037	113.034103	41.80555	48.263603	114.794312	41.2589705	18.185783	113.9142075	-63.4161885	16.138703	113.1787185
-10.088359	10.036551	112.58786	-10.991321	17.009676	113.586449	40.837986	-11.949106	113.135895	41.830685	48.20015	114.701569	41.3343355	18.125522	113.918732	-63.3169775	15.89383	113.254166
-11.289677	10.194946	112.582436	-10.906264	16.885191	113.583061	40.987331	-11.953066	113.195587	41.808544	48.169189	114.526077	41.3979375	18.1080615	113.860832	-63.2104655	15.6623205	113.30529
-12.495236	10.364943	112.505814	-10.825314	16.770491	113.523758	41.149261	-11.942276	113.228714	41.811981	48.163185	114.322319	41.480621	18.1104545	113.7755165	-63.131249	15.4305275	113.2719995
-13.714099	10.551857	112.416313	-10.7543	16.661633	113.43087	41.29158	-11.931171	113.273796	41.794689	48.172588	114.092972	41.5431345	18.1207085	113.683384	-63.0517345	15.2025575	113.178356
-14.992597	10.789788	112.303558	-10.675211	16.555117	113.308128	41.421593	-11.920125	113.274803	41.774879	48.188019	113.866936	41.598236	18.133947	113.5708695	-62.948658	14.976287	113.0453865
-16.751722	11.070616	111.991989	-10.566364	16.387043	113.08416	41.611469	-11.909639	113.19838	41.747231	48.217262	113.561615	41.67935	18.1538115	113.3799975	-62.812078	14.6202745	112.7883225
-17.985437	11.330609	111.82988	-10.436756	16.235043	112.92617	41.745384	-11.915146	113.144913	41.738945	48.219116	113.367317	41.7421645	18.151985	113.256115	-62.6156765	14.318101	112.596225
-19.257439	11.647437	111.730766	-10.406726	16.113735	112.816177	41.865688	-11.939642	113.126396	41.730278	48.195198	113.19017	41.797983	18.127778	113.158283	-62.611435	14.099692	112.474071
-20.499849	11.976563	111.628899	-10.342927	15.950678	112.763687	41.989574	-11.988597	113.148102	41.718185	48.155575	113.04982	41.8538795	18.083489	113.098961	-62.5397335	13.817867	112.428413
-21.730137	12.315788	111.61438	-10.291729	15.762994	112.77858	42.090736	-12.034483	113.202072	41.68108	48.089222	112.874115	41.885908	18.0273695	113.0380935	-62.469366	13.4986185	112.5190665
-22.98144	12.694112	111.710106	-10.242294	15.556879	112.856659	42.193909	-12.063345	113.241997	41.622253	48.041039	112.702438	41.908081	17.988847	112.9722175	-62.392669	13.124911	112.7411005
-24.248306	13.115333	111.841515	-10.206313	15.325834	112.976624	42.308758	-12.068513	113.225769	41.528435	47.982174	112.497162	41.9185965	17.9568305	112.8614655	-62.3312225	12.6948375	113.0917825
-26.049652	13.779571	112.083626	-10.111936	14.963993	113.160995	42.526798	-11.994075	113.058624	41.349827	47.931194	112.082184	41.9383125	17.9685595	112.570404	-62.1621845	11.9594265	113.751586
-27.283646	14.303419	112.235069	-10.037278	14.741852	113.245583	42.696156	-11.996638	112.877701	41.213764	47.939877	111.74308	41.95496	17.9716195	112.3103905	-62.029516	11.5120845	114.1807755
-28.473763	14.858468	112.331024	-9.960077	14.520812	113.265373	42.861217	-12.003633	112.591743	41.069504	47.94685	111.313286	41.9653605	17.9716085	111.9525145	-61.8855145	11.0700155	114.5782315
-29.616982	15.437287	112.320068	-9.895336	14.317317	113.168648	42.961739	-12.006917	112.216438	40.88702	47.936928	110.914246	41.9243795	17.9650055	111.565342	-61.7150515	10.6696285	114.771954
-30.793297	16.119614	112.228737	-9.875451	14.101726	112.980141	43.021915	-12.048089	111.707626	40.698814	47.916569	110.543312	41.8603645	17.93424	111.125469	-61.6112665	10.269212	114.834813
-31.927216	16.803097	112.103142	-9.882857	13.877556	112.73658	43.027142	-12.11909	111.164497	40.524551	47.845978	110.283264	41.7758465	17.863444	110.7238805	-61.5415605	9.891668	114.7492795
-32.993526	17.531715	112.011322	-9.92754	13.686374	112.556519	42.97797	-12.217169	110.655426	40.386372	47.771244	110.180786	41.682171	17.7770375	110.418106	-61.537251	9.5957105	114.694932
-34.593174	18.8011	112.059807	-10.025178	13.470413	112.456093	42.828957	-12.33831	110.075439	40.262932	47.678589	110.279236	41.5459445	17.6701395	110.1773375	-61.5963005	9.2706865	114.7348485
-35.546844	19.662411	112.205887	-10.085926	13.385716	112.484947	42.741329	-12.381317	109.747902	40.202045	47.645378	110.443565	41.471687	17.6320305	110.0957335	-61.643539	9.1394015	114.8741605
-36.446415	20.56646	112.413811	-10.13508	13.33819	112.533279	42.670151	-12.377678	109.445824	40.131844	47.640305	110.635223	41.4009975	17.6313135	110.0405235	-61.6711575	9.0450665	115.0260345
-37.324379	21.543356	112.613419	-10.165796	13.309084	112.562607	42.609272	-12.343044	109.179771	40.086849	47.642647	110.829338	41.3480605	17.6498015	110.0045545	-61.6796525	8.9683665	115.1206595
-38.116093	22.48177	112.771629	-10.178288	13.314393	112.590683	42.585831	-12.301311	108.968056	40.083374	47.680386	111.003685	41.3346025	17.6895375	109.9858705	-61.6911785	8.9392485	115.1954955
-38.817524	23.427111	112.908958	-10.180722	13.348928	112.626793	42.566238	-12.242938	108.798279	40.076363	47.722733	111.205627	41.3213005	17.7398975	110.001953	-61.6827445	8.9579585	115.251633
-39.497513	24.406031	113.096046	-10.199239	13.392505	112.668243	42.53878	-12.188049	108.657516	40.066013	47.75901	111.381638	41.3023965	17.7854805	110.019577	-61.7008745	8.9995295	115.316909
-40.396557	25.880062	113.41983	-10.226547	13.481805	112.744965	42.461014	-12.129331	108.481285	40.066902	47.770309	111.599457	41.263958	17.820489	110.040371	-61.717052	9.143121	115.449559
-40.88026	26.808733	113.634369	-10.264565	13.524665	112.835106	42.397861	-12.127686	108.398987	40.052654	47.760159	111.803909	41.2252575	17.8162365	110.101448	-61.7543875	9.2330935	115.568764
-41.308064	27.718964	113.879707	-10.31403	13.552855	112.950958	42.30154	-12.159139	108.356766	40.096394	47.72541	111.955414	41.198967	17.7831355	110.15609	-61.827027	9.3225745	115.745826
-41.682644	28.653225	114.125229	-10.373297	13.563437	113.050034	42.186993	-12.223513	108.32431	40.114693	47.663029	112.109245	41.150843	17.719758	110.2167775	-61.897437	9.407116	115.8832905
-41.963959	29.552708	114.345612	-10.442463	13.559492	113.132004	42.061062	-12.326501	108.296883	40.122147	47.574417	112.201332	41.0916045	17.623958	110.2491075	-61.9765305	9.495026	116.0149005
-42.245255	30.375671	114.437508	-10.514026	13.535079	113.170265	41.928169	-12.439256	108.260254	40.132038	47.465473	112.256828	41.0301035	17.5131085	110.258541	-62.0581555	9.5570495	116.081989
-42.414955	31.140894	114.490082	-10.585555	13.508751	113.156738	41.794632	-12.563632	108.204651	40.121902	47.349533	112.263634	40.958267	17.3929505	110.2341425	-62.129377	9.6245515	116.0793335
-42.545891	32.230389	114.538872	-10.702118	13.41152	113.08831	41.598797	-12.771541	108.116302	40.065636	47.157185	112.253883	40.8322165	17.192822	110.1850925	-62.2364525	9.630218	115.9915275
-42.641472	32.926601	114.467857	-10.799246	13.346142	113.030861	41.458206	-12.918098	108.079445	40.051044	47.005451	112.136017	40.754625	17.0436765	110.107731	-62.353117	9.6486075	115.953991
-42.232719	33.422874	114.470276	-10.875938	13.270958	112.982323	41.319012	-13.082029	108.084824	40.007114	46.853912	112.029579	40.663063	16.8859415	110.0572015	-62.414939	9.6559745	115.9074445
-42.068516	33.971138	114.439461	-10.967753	13.16584	112.977722	41.192993	-13.259239	108.121956	39.979095	46.701698	111.929977	40.586044	16.7212295	110.0259665	-62.52155	9.6104505	115.9294775
-41.831459	34.437592	114.407524	-11.035215	13.047656	112.989464	41.085236	-13.447184	108.192825	39.934341	46.529877	111.844887	40.5097885	16.5413465	110.018856	-62.5802185	9.5539655	115.960072
-41.628178	34.870708	114.360725	-11.106626	12.884074	112.992302	40.991756	-13.63798	108.273148	39.892899	46.350849	111.78373	40.4423275	16.3564345	110.028439	-62.6555795	9.4117135	115.956165
-41.402924	35.269386	114.306831	-11.174855	12.712252	112.98877	40.920647	-13.821253	108.344803	39.799286	46.182243	111.75016	40.3599665	16.180495	110.0474815	-62.7096765	9.244009	115.9300585
-41.138809	35.885635	114.157822	-11.273489	12.440355	112.962891	40.823692	-14.086844	108.439636	39.697933	45.932053	111.693909	40.2608125	15.9226045	110.0667725	-62.8077905	8.9581055	115.8590095
-40.622311	36.08297	114.163971	-11.354778	12.265095	112.964806	40.752361	-14.259757	108.485184	39.649685	45.765976	111.649658	40.201023	15.7531095	110.067421	-62.910579	8.7770805	115.862191
-40.148972	36.240337	114.182724	-11.429104	12.075426	113.00367	40.670422	-14.428579	108.513817	39.561951	45.608364	111.650696	40.1161865	15.5898925	110.0822565	-62.9743945	8.5609595	115.9250835
-39.586948	36.303806	114.307083	-11.503348	11.897191	113.085815	40.599712	-14.578808	108.521484	39.474327	45.460789	111.696388	40.0370195	15.4409905	110.108936	-63.0437155	8.3533915	116.062694
-39.039181	36.303291	114.431511	-11.551115	11.723818	113.16465	40.555038	-14.702262	108.524467	39.406155	45.334087	111.771545	39.9805965	15.3159125	110.148006	-63.0828265	8.1317235	116.181294
-38.452644	36.238739	114.5401	-11.608203	11.577464	113.235794	40.53046	-14.809391	108.509048	39.341019	45.234276	111.865112	39.9357395	15.2124425	110.18708	-63.1521455	7.9424855	116.284508
-37.825638	36.151257	114.593124	-11.652093	11.452605	113.269447	40.509487	-14.876456	108.492722	39.267368	45.155743	111.955025	39.8884275	15.1396435	110.2238735	-63.1926135	7.7655665	116.3150205
-36.739353	35.90728	114.508888	-11.75416	11.335799	113.231972	40.443089	-14.928325	108.459221	39.145847	45.095139	112.044319	39.794468	15.083407	110.25177	-63.302788	7.588191	116.212174
-36.041168	35.677956	114.398994	-11.831065	11.290537	113.154236	40.37849	-14.958215	108.413528	39.042038	45.051949	112.05275	39.710264	15.046867	110.233139	-63.372394	7.534207	116.075333
-35.387672	35.413532	114.265778	-11.941039	11.259233	113.079765	40.287262	-15.007504	108.385063	38.941647	45.009609	112.000946	39.6144545	15.0010525	110.1930045	-63.4965325	7.5174135	115.9665255
-34.693321	35.082672	114.123596	-12.019425	11.195746	113.008545	40.186848	-15.072477	108.376549	38.849773	44.924252	111.941544	39.5183105	14.9258875	110.1590465	-63.5571605	7.4656045	115.8580435
-33.945145	34.665848	113.97921	-12.095293	11.110134	112.974213	40.093529	-15.196093	108.428558	38.77594	44.816319	111.863518	39.4347345	14.810113	110.146038	-63.6253205	7.410155	115.802388
-33.138046	34.184505	113.770615	-12.158907	10.984524	112.933754	40.012135	-15.341888	108.550011	38.733936	44.668682	111.776039	39.3730355	14.663397	110.163025	-63.6908495	7.305651	115.704483
-32.375359	33.661194	113.501678	-12.224951	10.861732	112.873695	39.946613	-15.525617	108.748222	38.713169	44.510303	111.659203	39.329891	14.492343	110.2037125	-63.779793	7.231121	115.5436775
-31.271946	32.826401	112.943886	-12.297039	10.611167	112.72168	39.866714	-15.858165	109.14357	38.707752	44.216724	111.414398	39.287233	14.1792795	110.278984	-63.881311	7.0430545	115.164376
-30.512938	32.187809	112.549057	-12.358797	10.428422	112.608337	39.804317	-16.078575	109.426941	38.664974	43.999359	111.24942	39.2346455	13.960392	110.3381805	-63.9522395	6.896452	114.8784935
-29.680115	31.499466	112.165405	-12.397257	10.254731	112.520004	39.7435	-16.302242	109.727989	38.681736	43.775761	110.989532	39.212618	13.7367595	110.3587605	-64.007132	6.7727025	114.6812475
-28.907181	30.827206	111.836899	-12.424992	10.120333	112.471794	39.688541	-16.483757	110.082115	38.657528	43.575588	110.77803	39.1730345	13.5459155	110.4300725	-64.0230185	6.6947505	114.5135155
-28.178089	30.139551	111.601128	-12.445226	10.001225	112.466919	39.670097	-16.625292	110.461594	38.67033	43.412434	110.564507	39.1702135	13.393571	110.5130505	-64.0606655	6.608879	114.4207875
-27.436775	29.460487	111.365578	-12.431702	9.914961	112.485779	39.694138	-16.746929	110.828033	38.685341	43.275581	110.365768	39.1897395	13.264326	110.5969005	-64.0531435	6.565596	114.3746575
-26.66527	28.770374	111.168037	-12.410656	9.835317	112.498436	39.728645	-16.841068	111.156593	38.721169	43.17276	110.156357	39.224907	13.165846	110.656475	-64.046219	6.504788	114.340397
-25.573381	27.796354	110.936607	-12.349048	9.784266	112.50399	39.766342	-16.944569	111.52092	38.807037	43.034508	109.836403	39.2866895	13.0449695	110.6786615	-63.9847855	6.5235625	114.3293185
-24.925198	27.205118	110.880722	-12.279908	9.776793	112.501953	39.805447	-17.000767	111.715958	38.886894	42.967796	109.630493	39.3461705	12.9835145	110.6732255	-63.9059865	6.5700715	114.3306805
-24.209442	26.600193	110.808899	-12.211507	9.796494	112.51429	39.847355	-17.04867	111.871758	38.984283	42.91441	109.469971	39.415819	12.93287	110.6708645	-63.838833	6.660118	114.3577155
-23.522934	26.04163	110.791931	-12.139685	9.835501	112.539742	39.880638	-17.087667	111.979546	39.090717	42.873211	109.352409	39.4856775	12.892772	110.6659775	-63.7650475	6.77823	114.4135065
-22.847656	25.525633	110.822533	-12.079529	9.879337	112.584396	39.896301	-17.11113	112.057388	39.19175	42.846378	109.274963	39.5440255	12.867624	110.6661755	-63.7030835	6.89105	114.5026165
-22.239206	25.067318	110.885063	-12.021225	9.935347	112.628662	39.89959	-17.132706	112.098587	39.290337	42.825493	109.242271	39.5949635	12.8463935	110.670429	-63.6374135	7.0243005	114.586895
-21.673029	24.65748	111.013351	-11.989074	9.993917	112.684647	39.877258	-17.163939	112.104286	39.375648	42.81057	109.243462	39.626453	12.8233155	110.673874	-63.604601	7.1645185	114.69542
-20.827608	24.077364	111.086716	-11.991152	10.09478	112.712944	39.797802	-17.193283	112.115707	39.481373	42.793819	109.275482	39.6395875	12.800268	110.6955945	-63.6218915	7.389292	114.7302935
-20.275902	23.748131	111.075378	-12.016785	10.154606	112.695358	39.729576	-17.215693	112.123024	39.529888	42.790535	109.302696	39.629732	12.787421	110.71286	-63.663302	7.521791	114.677856
-19.741402	23.440622	111.047745	-12.07891	10.213165	112.662056	39.637505	-17.230541	112.132408	39.540295	42.793446	109.318138	39.5889	12.7814525	110.725273	-63.74672	7.6448775	114.598839
-19.212917	23.155474	110.99659	-12.149632	10.266568	112.620819	39.53191	-17.239592	112.141167	39.520298	42.790447	109.294724	39.526104	12.7754275	110.7179455	-63.825368	7.7577085	114.5236925
-18.697454	22.899338	110.941605	-12.22503	10.325168	112.573601	39.399532	-17.248335	112.154427	39.491096	42.781086	109.227203	39.445314	12.7663755	110.690815	-63.895374	7.8839605	114.456387
-18.216545	22.681583	110.929909	-12.294608	10.385159	112.550209	39.260464	-17.274311	112.180054	39.468967	42.752285	109.156212	39.3647155	12.738987	110.668133	-63.9539315	8.031331	114.432285
-17.7761	22.488516	110.943375	-12.365128	10.436563	112.560226	39.138561	-17.302223	112.229095	39.469975	42.730289	109.117653	39.304268	12.714033	110.673374	-64.034524	8.159093	114.447078
-17.11758	22.186993	110.991348	-12.437332	10.493062	112.5942	39.00882	-17.327215	112.309349	39.48724	42.713902	109.116531	39.24803	12.6933435	110.71294	-64.122694	8.2927805	114.47546
-16.693142	21.994968	111.03257	-12.459003	10.521955	112.616776	38.960148	-17.326836	112.319077	39.499264	42.717117	109.144951	39.229706	12.6951405	110.732014	-64.147712	8.3487695	114.501538
-16.267237	21.828281	111.102882	-12.471968	10.575515	112.659073	38.942417	-17.302439	112.298378	39.51181	42.754791	109.198761	39.2271135	12.726176	110.7485695	-64.1710495	8.424854	114.5695765
-15.812395	21.700455	111.187897	-12.469008	10.643789	112.721001	38.93515	-17.247036	112.282684	39.53294	42.816162	109.283401	39.234045	12.784563	110.7830425	-64.172061	8.503015	114.6589595
-15.384243	21.621336	111.305489	-12.448578	10.744718	112.803436	38.943783	-17.161104	112.288925	39.547272	42.914165	109.433487	39.2455275	12.8765305	110.861206	-64.1426835	8.6129055	114.745666
-14.940588	21.580254	111.43	-12.430999	10.869454	112.901596	38.966499	-17.070284	112.281631	39.6035	43.018227	109.601555	39.2849995	12.9739715	110.941593	-64.1469975	8.7649365	114.861599
-14.525813	21.593893	111.603508	-12.403117	11.023543	113.025681	38.974045	-16.977032	112.298164	39.674408	43.13168	109.758331	39.3242265	13.077324	111.0282475	-64.1304605	8.969762	115.0231145
-13.92128	21.634192	111.82505	-12.380781	11.269062	113.200935	38.991661	-16.840311	112.353836	39.797794	43.2901	110.002266	39.3947275	13.2248945	111.178051	-64.1562895	9.3132295	115.223819
-13.539295	21.631273	111.946808	-12.36748	11.411453	113.304291	39.004185	-16.771626	112.426552	39.884655	43.385075	110.17749	39.44442	13.3067245	111.302021	-64.17938	9.5161815	115.306561
-13.162266	21.596403	112.03849	-12.366158	11.515347	113.365364	39.017891	-16.727104	112.477043	39.957088	43.46487	110.314766	39.4874895	13.368883	111.3959045	-64.2198055	9.661811	115.3348235
-12.8217	21.531782	112.064362	-12.388377	11.61306	113.394104	38.992245	-16.688021	112.446129	39.983307	43.54306	110.296082	39.487776	13.4275195	111.3711055	-64.26453	9.7986005	115.4171025
-12.491241	21.465591	111.99868	-12.417471	11.688948	113.316452	38.907944	-16.635748	112.291458	39.940777	43.602909	110.024689	39.4243605	13.4835805	111.1580735	-64.2593025	9.8943155	115.4748305
-12.140787	21.394279	111.751648	-12.470387	11.766132	113.106407	38.782112	-16.581623	111.991478	39.819839	43.58918	109.558212	39.3009755	13.5037785	110.774845	-64.2417495	10.0284855	115.437969
-11.779281	21.354195	111.363602	-12.511613	11.81529	112.76535	38.659519	-16.539724	111.568558	39.693398	43.547878	108.931114	39.1764585	13.504077	110.249836	-64.1996845	10.126503	115.280864
-11.265025	21.292437	110.723137	-12.53345	11.83198	112.201691	38.525917	-16.495882	110.997787	39.514809	43.489563	108.04129	39.020363	13.4968405	109.5195385	-64.087263	10.1671195	114.8838435
-10.889401	21.277739	110.411263	-12.527235	11.811564	111.931847	38.487415	-16.492012	110.698486	39.436337	43.459843	107.623543	38.961876	13.4839155	109.1610145	-64.016346	10.1392125	114.7026795
-10.500923	21.30442	110.249176	-12.508936	11.803209	111.794785	38.480511	-16.483372	110.530106	39.39782	43.451668	107.367958	38.9391655	13.484148	108.949032	-63.9570375	10.12227	114.640538
-10.07583	21.346176	110.181007	-12.492558	11.814525	111.764107	38.514324	-16.452608	110.50705	39.386837	43.478573	107.255615	38.9505805	13.5129825	108.8813325	-63.9356965	10.1160675	114.6468815
-9.633636	21.403069	110.178116	-12.481344	11.855784	111.772713	38.562912	-16.396448	110.547935	39.388332	43.543472	107.254807	38.975622	13.573512	108.901371	-63.93831	10.138056	114.644055
-9.145987	21.484684	110.15863	-12.480832	11.916078	111.773743	38.603527	-16.311167	110.623291	39.388306	43.62608	107.315384	38.9959165	13.6574565	108.9693375	-63.9575805	10.1746995	114.5781485
-8.593373	21.574648	110.137199	-12.498324	11.994456	111.776161	38.636318	-16.238136	110.707939	39.397247	43.71825	107.414421	39.0167825	13.740057	109.06118	-64.0134305	10.248855	114.491142
-7.687704	21.753187	110.201668	-12.519569	12.077774	111.834373	38.665146	-16.126133	110.856628	39.429646	43.847336	107.69426	39.047396	13.8606015	109.275444	-64.086534	10.2949465	114.393302
-7.131553	21.893061	110.333588	-12.526408	12.118793	111.922028	38.679966	-16.080145	110.976494	39.487686	43.923847	107.944778	39.083826	13.921851	109.460636	-64.136642	10.315735	114.38342
-6.537477	22.098333	110.472404	-12.522301	12.168442	112.06089	38.699074	-16.051853	111.110756	39.535419	43.989376	108.308281	39.1172465	13.9687615	109.7095185	-64.1618485	10.3681225	114.4122615
-5.913816	22.293978	110.677864	-12.502623	12.203278	112.213196	38.723114	-16.027731	111.293152	39.625961	44.036629	108.665741	39.1745375	14.004449	109.9794465	-64.1797835	10.402107	114.4469455
-5.27432	22.486128	110.904518	-12.482929	12.240149	112.389099	38.763321	-16.008249	111.532768	39.755592	44.079052	109.051476	39.2594565	14.0354015	110.292122	-64.2253145	10.4448965	114.486076
-4.60928	22.682945	111.136475	-12.464035	12.272017	112.597366	38.832344	-16.007301	111.866447	39.891609	44.101261	109.523346	39.3619765	14.04698	110.6948965	-64.2900465	10.497054	114.4998355
-3.865062	22.928251	111.442459	-12.423484	12.287799	112.861343	38.891453	-16.021275	112.338554	40.078754	44.102539	110.013985	39.4851035	14.040632	111.1762695	-64.3320715	10.534966	114.5464165
-2.699869	23.269676	112.048515	-12.375483	12.242716	113.405975	38.994007	-16.141405	113.19529	40.366776	44.048656	110.890472	39.6803915	13.9536255	112.042881	-64.4313575	10.5318065	114.769069
-1.992737	23.503784	112.534538	-12.339312	12.178181	113.836838	39.080872	-16.237442	113.832855	40.530857	43.981998	111.518692	39.8058645	13.872278	112.6757735	-64.4844885	10.484084	114.9979025
-1.298094	23.734755	113.09137	-12.323469	12.091364	114.306892	39.180748	-16.33922	114.537308	40.698853	43.910934	112.197617	39.9398005	13.785857	113.3674625	-64.5867385	10.396871	115.2463215
-0.578358	23.940908	113.657211	-12.31114	11.973028	114.772507	39.262531	-16.457418	115.259995	40.854897	43.825706	112.920166	40.058714	13.684144	114.0900805	-64.680994	10.261912	115.4549335
0.146675	24.207455	114.19445	-12.31961	11.848385	115.223564	39.327579	-16.58688	115.985641	40.989422	43.724304	113.637802	40.1585005	13.568712	114.8117215	-64.7977205	10.128058	115.6354065
0.918695	24.494234	114.746391	-12.342771	11.733311	115.654884	39.345547	-16.7169	116.685844	41.113029	43.610321	114.320862	40.229288	13.4467105	115.503353	-64.91483	10.0199115	115.806415
1.593287	24.781519	115.266357	-12.380466	11.626232	116.054977	39.315681	-16.826105	117.300888	41.190395	43.51078	114.984154	40.253038	13.3423375	116.142521	-65.01397	9.9101265	115.967433
2.519738	25.212427	116.104385	-12.463807	11.498913	116.64312	39.229427	-16.93325	117.915092	41.25695	43.413792	115.863037	40.2431885	13.240271	116.8890645	-65.1708025	9.757555	116.3971755
3.120875	25.474718	116.622246	-12.508881	11.424571	117.000511	39.170319	-16.975924	118.042374	41.254448	43.374287	116.428223	40.2123835	13.1991815	117.2352985	-65.2301455	9.6499605	116.7657235
3.73045	25.787926	117.098129	-12.544386	11.354959	117.311462	39.127789	-16.96907	117.912903	41.215904	43.369064	116.959808	40.1718465	13.199997	117.4363555	-65.2606185	9.509921	117.1865685
4.376014	26.097813	117.571495	-12.568448	11.325936	117.570412	39.096565	-16.897409	117.593704	41.166542	43.418617	117.471352	40.1315535	13.260604	117.532528	-65.2684495	9.391268	117.608296
4.946617	26.385227	117.9813	-12.574066	11.358951	117.79866	39.070053	-16.759214	117.174469	41.105076	43.525341	117.941048	40.0875645	13.3830635	117.5577585	-65.2356965	9.3348385	118.0395615
5.442024	26.680111	118.366943	-12.58556	11.460435	118.002991	39.070393	-16.542339	116.71859	41.03867	43.699596	118.351852	40.0545315	13.5786285	117.535221	-65.2256515	9.3422415	118.470761
5.92545	26.924511	118.725014	-12.585707	11.616867	118.19606	39.105133	-16.270269	116.254295	40.961983	43.918098	118.734726	40.033558	13.8239145	117.4945105	-65.204972	9.4098195	118.8976095
6.680845	27.117929	119.100929	-12.584647	11.871445	118.435844	39.182777	-15.836668	115.660011	40.829639	44.26823	119.206131	40.006208	14.215781	117.433071	-65.175502	9.527109	119.438617
7.180954	27.169695	119.28669	-12.570429	11.995404	118.543884	39.251343	-15.579055	115.334999	40.745499	44.471943	119.458733	39.998421	14.446444	117.396866	-65.139279	9.544364	119.690902
7.664715	27.128796	119.419548	-12.563772	12.091398	118.613434	39.314182	-15.373392	115.044495	40.663452	44.612656	119.685806	39.988817	14.619632	117.3651505	-65.116361	9.563164	119.8617175
8.113022	26.997719	119.52771	-12.542209	12.143226	118.648438	39.387821	-15.222998	114.825737	40.603298	44.727139	119.879471	39.9955595	14.7520705	117.352604	-65.0799775	9.5343815	119.944272
8.548774	26.749212	119.58091	-12.521522	12.159145	118.656364	39.445854	-15.100495	114.661469	40.564945	44.795589	120.053635	40.0053995	14.847547	117.357552	-65.0484435	9.470743	119.955176
8.93061	26.43582	119.602074	-12.499167	12.154131	118.657509	39.543488	-15.023621	114.570023	40.539513	44.864159	120.187172	40.0415005	14.920269	117.3785975	-65.0398345	9.387993	119.9364205
9.285287	26.067108	119.582901	-12.482286	12.142739	118.637512	39.645855	-14.94319	114.554977	40.493549	44.934349	120.259567	40.069702	14.9955795	117.407272	-65.034274	9.2898985	119.867752
9.791029	25.298235	119.470558	-12.427031	12.084281	118.528236	39.86507	-14.863403	114.646721	40.413918	45.006969	120.287773	40.139494	15.071783	117.467247	-64.993556	9.096779	119.589225
10.088548	24.67161	119.314957	-12.3782	12.018052	118.368721	40.036835	-14.85018	114.800682	40.378407	45.037903	120.266319	40.207621	15.0938615	117.5335005	-64.964021	8.9422425	119.2039415
10.38015	23.914148	119.128731	-12.298008	11.919513	118.162857	40.241081	-14.869854	114.988556	40.371471	45.04063	120.22879	40.306276	15.085388	117.608673	-64.902292	8.753638	118.717041
10.558356	23.136927	118.956139	-12.204507	11.784179	117.887329	40.46299	-14.937538	115.206276	40.4034	45.011738	120.174202	40.433195	15.0371	117.690239	-64.842209	8.531258	118.084419
10.769675	22.276382	118.684944	-12.100947	11.645157	117.626251	40.643803	-15.009171	115.359833	40.431732	44.95665	120.112061	40.5377675	14.9737395	117.735947	-64.7396615	8.3165745	117.516555
10.918661	21.389795	118.431328	-11.99056	11.498583	117.388687	40.83363	-15.072439	115.463806	40.47784	44.915798	119.986679	40.655735	14.9216795	117.7252425	-64.636855	8.0754865	117.0521315
11.020879	20.384861	118.212952	-11.864072	11.354565	117.175056	41.026695	-15.111659	115.549637	40.529652	44.879955	119.819962	40.7781735	14.884148	117.6847995	-64.5063175	7.824982	116.6653125
11.055917	18.768791	117.968407	-11.670061	11.171247	116.996262	41.313786	-15.137232	115.583611	40.59436	44.843544	119.715668	40.954073	14.853156	117.6496395	-64.294195	7.489338	116.3428845
10.89961	17.720095	117.852234	-11.561591	11.082463	116.973244	41.484905	-15.140168	115.600929	40.62199	44.841011	119.626678	41.0534475	14.8504215	117.6138035	-64.1766295	7.3145045	116.3326845
10.810265	16.605713	117.727837	-11.489835	11.045629	117.033005	41.575317	-15.134371	115.613579	40.661041	44.828926	119.551231	41.118179	14.8472775	117.582405	-64.097849	7.2439805	116.483605
10.628983	15.38763	117.640091	-11.457844	11.059897	117.162369	41.606518	-15.154732	115.658188	40.680679	44.810879	119.475647	41.1435985	14.8280735	117.5669175	-64.0592865	7.2917205	116.7578205
10.217094	14.219409	117.706886	-11.47414	11.12607	117.316887	41.54557	-15.165189	115.708458	40.702412	44.813408	119.393967	41.123991	14.8241095	117.5512125	-64.072271	7.4280305	117.0825615
9.910115	13.011686	117.639313	-11.538081	11.214552	117.482399	41.438805	-15.164471	115.747032	40.685062	44.805122	119.325912	41.0619335	14.8203255	117.536472	-64.1380955	7.6087785	117.428326
9.504244	11.737816	117.587708	-11.616613	11.28911	117.644592	41.307125	-15.167418	115.755066	40.640926	44.80574	119.269493	40.9740255	14.819161	117.5122795	-64.2072515	7.759059	117.7769045
8.777384	9.746255	117.545494	-11.782045	11.424383	117.887901	41.07959	-15.150753	115.731155	40.498272	44.82246	119.079628	40.788931	14.8358535	117.4053915	-64.353021	8.0129125	118.3704105
8.242577	8.413363	117.466614	-11.893417	11.53084	118.043091	40.938873	-15.106295	115.731346	40.37326	44.88084	118.765053	40.6560665	14.8872725	117.2481995	-64.4429005	8.1744075	118.8379825
7.694647	7.006358	117.421814	-11.97928	11.638278	118.16626	40.836803	-15.023586	115.755753	40.258865	44.940231	118.379807	40.547834	14.9583225	117.06778	-64.506394	8.3182335	119.26474
7.081767	5.627371	117.416145	-12.0254	11.749661	118.264076	40.812637	-14.927687	115.869431	40.116283	45.015083	117.861366	40.46446	15.043698	116.8653985	-64.51526	8.455624	119.6627535
6.500537	4.181474	117.377411	-12.035061	11.857117	118.315887	40.864967	-14.806099	116.078903	39.985657	45.114574	117.284477	40.425312	15.1542375	116.68169	-64.495434	8.5599965	119.950084
5.916798	2.772576	117.433945	-11.987792	11.938496	118.306587	40.955345	-14.734904	116.31144	39.872322	45.146858	116.666756	40.4138335	15.205977	116.489098	-64.3894175	8.671015	120.124076
5.268473	1.346493	117.48967	-11.911054	11.93716	118.208374	41.06031	-14.736504	116.592003	39.819633	45.118813	115.96817	40.4399715	15.1911545	116.2800865	-64.2620795	8.6831655	120.1366615
4.360055	-0.814393	117.472374	-11.778608	11.778387	117.891571	41.228291	-14.906701	116.970619	39.841381	44.874657	115.059593	40.534836	14.983978	116.015106	-64.092052	8.572796	119.768036
3.686047	-2.242809	117.448257	-11.692546	11.549744	117.561874	41.349827	-15.151305	117.182411	39.926384	44.627289	114.558968	40.6381055	14.737992	115.8706895	-64.0231975	8.361496	119.2530585
3.032442	-3.616608	117.290176	-11.587332	11.246827	117.101547	41.473278	-15.433647	117.342422	40.016003	44.330654	114.160431	40.7446405	14.4485035	115.7514265	-63.9193045	8.0451505	118.4516675
2.343868	-4.968975	117.051056	-11.506128	10.92438	116.553009	41.57423	-15.742803	117.431625	40.075802	44.009579	113.730827	40.825016	14.133388	115.581226	-63.837272	7.715372	117.524792
1.598208	-6.247982	116.767929	-11.422163	10.574537	115.894928	41.68552	-16.004372	117.55545	40.102692	43.719437	113.210297	40.894106	13.8575325	115.3828735	-63.738432	7.2915415	116.4069825
0.83829	-7.401526	116.474365	-11.313035	10.195003	115.14447	41.837788	-16.267544	117.692696	40.134888	43.356434	112.632072	40.986338	13.544445	115.162384	-63.612408	6.845561	115.126556
0.073794	-8.531636	116.104004	-11.171532	9.772231	114.350044	42.016159	-16.540293	117.912605	40.231506	42.982906	112.057022	41.1238325	13.2213065	114.9848135	-63.4668965	6.3231555	113.7152745
-1.214347	-10.029115	115.581688	-10.909163	9.055717	113.17173	42.29454	-17.035702	118.316589	40.428822	42.357304	111.189903	41.361681	12.660801	114.753246	-63.180007	5.450633	111.590214
-2.118205	-10.877407	115.174545	-10.723664	8.521394	112.451447	42.443146	-17.428705	118.503395	40.584969	41.870808	110.676529	41.5140575	12.2210515	114.589962	-62.9613855	4.8217365	110.312932
-3.102989	-11.586476	114.745972	-10.53092	7.981559	111.84446	42.56282	-17.84992	118.587288	40.751911	41.376434	110.190567	41.6573655	11.763257	114.3889275	-62.7192055	4.199861	109.2999925
-4.153119	-12.131894	114.312553	-10.326096	7.502686	111.40258	42.658234	-18.228598	118.521141	40.935074	40.930046	109.787201	41.796654	11.350724	114.154171	-62.448846	3.654648	108.650989
-5.25211	-12.488719	113.952728	-10.14949	7.160679	111.164436	42.762001	-18.539043	118.357101	41.09547	40.583134	109.498573	41.9287355	11.0220455	113.927837	-62.2277155	3.2993125	108.401035
-6.421347	-12.632357	113.653275	-9.99536	6.971709	111.07235	42.844379	-18.730453	118.152931	41.238003	40.381802	109.356834	42.041191	10.8256745	113.7548825	-62.031911	3.1177435	108.3898175
-7.70412	-12.561597	113.326859	-9.89206	6.938358	111.066643	42.915257	-18.791222	117.901352	41.342934	40.343842	109.445229	42.1290955	10.77631	113.6732905	-61.9132155	3.100406	108.4599955
-9.719743	-12.1329	112.746033	-9.850596	7.174425	111.138725	42.964619	-18.681978	117.419205	41.444321	40.594818	109.940514	42.20447	10.95642	113.6798595	-61.905662	3.39243	108.5975905
-11.172094	-11.58152	112.312553	-9.872682	7.525834	111.205986	42.907997	-18.490065	116.958092	41.505344	40.890114	110.409073	42.2066705	11.2000245	113.6835825	-61.9520345	3.8516435	108.7283895
-12.686436	-10.902888	111.843933	-9.911752	7.975812	111.280716	42.825008	-18.214096	116.412437	41.538437	41.274746	110.933617	42.1817225	11.530325	113.673027	-62.0052265	4.421299	108.888405
-14.225091	-10.127536	111.343552	-9.959424	8.464355	111.35862	42.757679	-17.868587	115.812317	41.523838	41.700165	111.498817	42.1407585	11.915789	113.655567	-62.0596065	5.012921	109.061673
-15.813591	-9.242533	110.909164	-9.991074	8.979275	111.421356	42.733421	-17.467772	115.24147	41.500214	42.177628	112.033829	42.1168175	12.354928	113.6376495	-62.0989655	5.603622	109.2050625
-17.452538	-8.276887	110.555199	-10.028167	9.502697	111.48262	42.722919	-17.023396	114.727493	41.441208	42.647518	112.455956	42.0820635	12.812061	113.5917245	-62.1383975	6.193333	109.3735155
-19.099321	-7.278646	110.346207	-10.025607	9.968837	111.547531	42.737129	-16.615032	114.299919	41.389091	43.069515	112.714539	42.06311	13.2272415	113.507229	-62.114324	6.7104325	109.587833
-21.670292	-5.754552	110.172447	-9.965938	10.461746	111.645172	42.815762	-16.177298	113.833412	41.357822	43.49757	112.832321	42.086792	13.660136	113.3328665	-62.018668	7.263356	109.9574775
-23.390944	-4.759921	110.21476	-9.870298	10.614278	111.703445	42.888752	-16.039286	113.626648	41.38728	43.631752	112.675476	42.138016	13.796233	113.151062	-61.878612	7.432323	110.255828
-25.167027	-3.779721	110.308853	-9.737288	10.627276	111.748077	42.969292	-16.033474	113.435051	41.451237	43.63063	112.323723	42.2102645	13.798578	112.879387	-61.6848405	7.455974	110.616767
-26.914305	-2.80246	110.573914	-9.572262	10.500933	111.819115	43.074249	-16.139414	113.136795	41.541134	43.50795	111.667038	42.3076915	13.684268	112.4019165	-61.4522155	7.317598	111.2363135
-28.668913	-1.810675	110.971832	-9.395139	10.28316	111.915276	43.184311	-16.327156	112.725639	41.551483	43.309147	110.802734	42.367897	13.4909955	111.7641865	-61.158175	7.0753245	112.0663655
-30.408085	-0.763922	111.451126	-9.222519	9.995886	111.980568	43.305035	-16.547459	112.152885	41.485847	43.049522	109.796394	42.395441	13.2510315	110.9746395	-60.840479	6.7407405	112.9864965
-32.130833	0.304854	111.870895	-9.109243	9.654851	112.028328	43.385796	-16.778101	111.451973	41.346542	42.826977	108.758308	42.366169	13.024438	110.1051405	-60.584655	6.285264	113.9515155
-34.701336	2.060071	112.508156	-9.091182	9.199945	112.051895	43.341797	-17.052788	110.331436	40.919827	42.60281	107.416283	42.130812	12.775011	108.8738595	-60.313176	5.624879	115.2299305
-36.349049	3.298713	112.842094	-9.188912	8.969374	112.041687	43.182831	-17.129349	109.674477	40.562046	42.520473	106.76329	41.8724385	12.695562	108.2188835	-60.2502625	5.243186	115.8644905
-37.985508	4.676591	113.075386	-9.379909	8.836351	112.023842	42.977215	-17.123756	109.18763	40.197952	42.52446	106.41391	41.5875835	12.700352	107.80077	-60.3474015	4.97235	116.246914
-39.540539	6.100368	113.217628	-9.646196	8.795441	112.040031	42.715626	-17.056234	108.893394	39.844803	42.616688	106.289383	41.2802145	12.780227	107.5913885	-60.5726065	4.810655	116.4886735
-41.086475	7.659397	113.325607	-9.959403	8.828724	112.110283	42.416004	-16.942709	108.745445	39.523643	42.739967	106.358734	40.9698235	12.898629	107.5520895	-60.8886295	4.758819	116.6684765
-42.493282	9.232491	113.410095	-10.282969	8.912189	112.208405	42.106976	-16.801716	108.73053	39.248714	42.89621	106.562592	40.677845	13.047247	107.646561	-61.243783	4.777131	116.770249
-43.87051	10.961645	113.538757	-10.593224	9.059344	112.369011	41.820389	-16.635071	108.804878	39.02953	43.083172	106.923866	40.4249595	13.2240505	107.864372	-61.6114075	4.8946375	116.87365
-45.739529	13.574624	113.787209	-11.007224	9.361465	112.718369	41.432209	-16.359022	109.031807	38.785519	43.396423	107.640747	40.108864	13.5187005	108.336277	-62.123312	5.2042295	117.100461
-46.859283	15.44694	114.051857	-11.233873	9.586544	112.997261	41.220879	-16.175581	109.208405	38.682629	43.605701	108.214828	39.951754	13.71506	108.7116165	-62.4195	5.458028	117.2829055
-47.88258	17.294817	114.337006	-11.398019	9.813325	113.289383	41.035625	-16.005522	109.347168	38.639404	43.783043	108.726479	39.8375145	13.8887605	109.0368235	-62.6335525	5.7378895	117.5419425
-48.895256	19.217751	114.735374	-11.517634	10.043861	113.596024	40.878807	-15.842058	109.45443	38.628258	44.00145	109.259628	39.7535325	14.079696	109.357029	-62.7888005	6.008026	117.835019
-48.675529	20.478264	115.0709	-11.600225	10.246885	113.886581	40.751244	-15.688932	109.525322	38.677475	44.146893	109.752487	39.7143595	14.2289805	109.6389045	-62.9148095	6.2647895	118.1342575
-48.193031	21.711649	115.394402	-11.668829	10.437913	114.129234	40.626972	-15.539254	109.532951	38.727753	44.29599	110.273575	39.6773625	14.378368	109.903263	-63.0150205	6.497458	118.355205
-47.717003	22.942478	115.689178	-11.734582	10.62783	114.336205	40.506386	-15.381476	109.527985	38.757198	44.453571	110.752533	39.631792	14.5360475	110.140259	-63.100956	6.7196125	118.532151
-46.364151	24.402512	116.059181	-11.865627	10.936146	114.589462	40.325588	-15.118204	109.552467	38.773773	44.681854	111.439369	39.5496805	14.781825	110.495918	-63.2809345	7.090467	118.683006
-45.91431	25.62368	116.21785	-11.979794	11.177401	114.734772	40.202736	-14.933057	109.636581	38.75251	44.850422	111.85083	39.477623	14.9586825	110.7437055	-63.437211	7.3961195	118.7258385
-45.614555	27.018726	116.244019	-12.111178	11.421754	114.859978	40.075848	-14.770296	109.751175	38.710545	45.018402	112.198624	39.3931965	15.124053	110.9748995	-63.6155525	7.719455	118.7450565
-44.825954	28.085274	116.318298	-12.269362	11.650002	114.961243	39.928612	-14.621398	109.857628	38.639061	45.155949	112.527885	39.2838365	15.2672755	111.1927565	-63.8225605	8.0327285	118.7297295
-44.126869	29.079506	116.342148	-12.413871	11.8599	115.034988	39.7617	-14.493539	109.927834	38.560329	45.274342	112.739822	39.1610145	15.3904015	111.333828	-63.9887565	8.3293985	118.736148
-43.251255	30.057367	116.436539	-12.56651	12.043989	115.087547	39.578831	-14.401552	109.951256	38.491108	45.363789	112.935173	39.0349695	15.4811185	111.4432145	-64.1679895	8.6068595	118.7318795
-42.417519	30.979025	116.422989	-12.725921	12.200473	115.112366	39.371754	-14.327055	109.956123	38.432621	45.434456	113.077225	38.9021875	15.5537005	111.516674	-64.3540295	8.8472455	118.708058
-41.026173	32.243084	116.431496	-12.948118	12.430954	115.095993	39.043736	-14.220278	109.907654	38.322903	45.54443	113.197922	38.6833195	15.662076	111.552788	-64.5795555	9.199832	118.639198
-40.052338	33.012981	116.437981	-13.116974	12.569547	115.05867	38.814526	-14.134672	109.864449	38.220745	45.64505	113.193405	38.5176355	15.755189	111.528927	-64.7515835	9.383905	118.588413
-39.118721	33.744293	116.341522	-13.278398	12.714787	115.031708	38.593864	-14.01475	109.838745	38.095814	45.772434	113.154755	38.344839	15.878842	111.49675	-64.901635	9.550732	118.566666
-38.013439	34.39016	116.349533	-13.444999	12.863604	115.011856	38.403675	-13.879848	109.815094	37.950073	45.911469	113.164536	38.176874	16.0158105	111.489815	-65.066872	9.7113975	118.533897
-36.949806	34.967327	116.368759	-13.612178	12.997174	115.032127	38.237564	-13.727295	109.844383	37.787144	46.051529	113.287994	38.012354	16.162117	111.5661885	-65.23671	9.832231	118.4980655
-35.909908	35.508583	116.376534	-13.784911	13.136143	115.105614	38.08989	-13.548294	109.960747	37.649681	46.216316	113.458649	37.8697855	16.334011	111.709698	-65.4396075	9.938275	118.50153
-34.701603	35.982109	116.523003	-13.962033	13.298821	115.250061	37.969734	-13.353515	110.151062	37.495689	46.389153	113.750053	37.7327115	16.517819	111.9505575	-65.6567775	10.079823	118.5495645
-33.029392	36.55698	116.776367	-14.222709	13.549251	115.56424	37.848701	-13.043629	110.5495	37.25024	46.701073	114.248611	37.5494705	16.828722	112.3990555	-65.9948885	10.26978	118.7294245
-31.724983	36.876019	116.916084	-14.386806	13.731726	115.788307	37.79882	-12.82292	110.878204	37.072933	46.931808	114.511017	37.4358765	17.054444	112.6946105	-66.2094885	10.409008	118.8820035
-30.565756	37.171551	117.022194	-14.525476	13.925956	116.009666	37.766644	-12.610529	111.241379	36.8899	47.159409	114.711205	37.328272	17.27444	112.976292	-66.379224	10.577472	119.04304
-29.366537	37.401394	116.98288	-14.643606	14.056441	116.190514	37.773228	-12.434634	111.680649	36.734379	47.331123	114.863182	37.2538035	17.4482445	113.2719155	-66.5410155	10.6646375	119.1091125
-27.976612	37.551228	116.933144	-14.71578	14.138042	116.359772	37.808098	-12.312725	112.203751	36.629612	47.469486	115.029037	37.218855	17.5783805	113.616394	-66.650415	10.6977035	119.10315
-26.749954	37.66468	116.887138	-14.7833	14.158264	116.534233	37.860931	-12.252305	112.82325	36.546883	47.557514	115.234268	37.203907	17.6526045	114.028759	-66.770507	10.6639235	119.039707
-25.46623	37.73867	116.77668	-14.858024	14.137177	116.733948	37.917576	-12.24672	113.544975	36.487091	47.601974	115.48407	37.2023335	17.677627	114.5145225	-66.9183815	10.596727	118.9533735
-23.44672	37.764801	116.733253	-14.973535	14.043422	117.07869	37.959633	-12.304961	114.759422	36.44025	47.575863	115.959641	37.1999415	17.635451	115.3595315	-67.1470115	10.451393	118.7978485
-22.218019	37.75066	116.793213	-15.078523	13.967508	117.364952	37.943314	-12.381305	115.622925	36.413036	47.540287	116.352585	37.178175	17.579491	115.987755	-67.335221	10.355525	118.742149
-20.797989	37.716778	116.900978	-15.208812	13.88621	117.675041	37.888756	-12.455334	116.506767	36.38031	47.49691	116.759018	37.134533	17.520788	116.6328925	-67.552157	10.251632	118.7171895
-19.632656	37.702305	117.192879	-15.349287	13.818351	118.021202	37.826553	-12.512675	117.317322	36.331081	47.479813	117.174599	37.078817	17.483569	117.2459605	-67.777391	10.153133	118.7964435
-18.440605	37.638226	117.457451	-15.494154	13.751118	118.372429	37.762123	-12.53653	118.054008	36.228519	47.47942	117.612755	36.995321	17.471445	117.8333815	-67.983629	10.030791	118.9114765
-17.126049	37.560215	117.821732	-15.63168	13.718268	118.729233	37.738182	-12.517597	118.671165	36.100349	47.513424	118.097458	36.9192655	17.4979135	118.3843115	-68.1826255	9.9386225	119.0741545
-16.08098	37.517925	118.290642	-15.778504	13.708621	119.073334	37.725456	-12.480688	119.20253	35.964321	47.575981	118.603264	36.8448885	17.5476465	118.902897	-68.4018965	9.8695955	119.243771
-14.345641	37.386494	118.889526	-15.946751	13.734921	119.519211	37.682285	-12.376944	119.869949	35.800011	47.671753	119.363358	36.741148	17.6474045	119.6166535	-68.63465	9.8224375	119.4217685
-13.273257	37.294369	119.352005	-16.043919	13.766267	119.76709	37.670074	-12.305753	120.167137	35.677361	47.739193	119.888161	36.6737175	17.71672	120.027649	-68.7615555	9.815814	119.506531
-12.324573	37.172867	119.758034	-16.139233	13.821544	119.971153	37.639378	-12.185053	120.431557	35.535927	47.824078	120.388535	36.5876525	17.8195125	120.410046	-68.8661185	9.8235755	119.53226
-11.295917	37.045647	120.082344	-16.232531	13.872584	120.128403	37.601288	-12.084961	120.611908	35.42482	47.885933	120.872841	36.513054	17.900486	120.7423745	-68.978116	9.844682	119.5144315
-10.229156	36.836426	120.424118	-16.321047	13.92418	120.252541	37.520138	-12.007387	120.760796	35.306732	47.917862	121.350327	36.413435	17.9552375	121.0555615	-69.055529	9.8931225	119.4495205
-9.527828	36.711529	120.877029	-16.439796	13.975607	120.398712	37.405613	-11.970011	120.873169	35.183159	47.938953	121.787033	36.294386	17.984471	121.330101	-69.173978	9.966743	119.467323
-8.700651	36.429005	121.159767	-16.576134	14.021688	120.568039	37.255398	-11.967842	120.93145	35.08601	47.924377	122.18026	36.170704	17.9782675	121.555855	-69.322972	10.0651085	119.580223
-7.408291	35.988083	121.595955	-16.747881	14.095725	120.906769	37.008739	-12.017762	120.960602	34.964436	47.842506	122.546211	35.9865875	17.912372	121.7534065	-69.4823495	10.279078	120.0601315
-6.684279	35.648762	121.890892	-16.844849	14.140059	121.232582	36.841496	-12.078944	120.967827	34.908878	47.768898	122.641907	35.875187	17.844977	121.804867	-69.564885	10.435141	120.660297
-6.06187	35.225071	122.189537	-16.908581	14.175053	121.665321	36.69828	-12.167708	121.006927	34.901093	47.693287	122.593597	35.7996865	17.7627895	121.800262	-69.6168485	10.5873165	121.53038
-5.522683	34.747574	122.541954	-16.92923	14.143922	122.12014	36.602299	-12.282107	121.101013	34.929543	47.58033	122.566811	35.765921	17.6491115	121.833912	-69.624381	10.6387325	122.406368
-4.902506	34.198292	122.815872	-16.898428	14.092827	122.496284	36.595474	-12.436092	121.30661	35.031937	47.459614	122.627937	35.8137055	17.511761	121.9672735	-69.6105615	10.673893	123.0252945
-4.383684	33.66991	122.997513	-16.866211	14.013496	122.605385	36.637402	-12.622213	121.660408	35.155415	47.33218	122.787384	35.8964085	17.3549835	122.223896	-69.6288305	10.6720085	122.986874
-3.755674	33.018284	122.86364	-16.922642	13.919093	122.340073	36.632813	-12.813473	122.012016	35.232792	47.204597	123.012199	35.9328025	17.195562	122.5121075	-69.7780865	10.642624	122.1680385
-3.229734	32.069504	122.286667	-17.114027	13.767013	121.29377	36.498905	-13.04232	122.282242	35.137917	47.02401	123.325905	35.818411	16.990845	122.8040735	-70.046465	10.543181	119.7834665
-2.963027	31.402636	121.639954	-17.27339	13.696949	120.300278	36.373726	-13.13689	122.271004	34.991924	46.946053	123.347412	35.682825	16.9045815	122.809208	-70.229605	10.4893165	117.791348
-2.673322	30.656689	120.803307	-17.447735	13.67977	119.353165	36.228611	-13.181545	122.065117	34.819363	46.874428	123.209015	35.523987	16.8464415	122.637066	-70.419457	10.5130985	116.069264
-2.506344	29.959805	120.089684	-17.664263	13.739502	118.550362	36.162994	-13.201732	121.687378	34.709255	46.837009	122.875214	35.4361245	16.8176385	122.281296	-70.7646505	10.6613655	114.819428
-2.457675	29.222301	119.368324	-17.947588	13.798669	117.854523	36.169331	-13.212019	121.284035	34.698181	46.791161	122.507034	35.433756	16.789571	121.8955345	-71.328932	10.807767	113.8135115
-2.56531	28.527981	118.759239	-17.205215	13.527822	117.006409	36.253349	-13.220133	120.886063	34.750141	46.755741	122.126495	35.501745	16.767804	121.506279	-69.912175	10.28784	112.506539
-2.768534	27.754873	118.226776	-17.157728	13.571744	116.732117	36.385468	-13.211447	120.572868	34.86824	46.734341	121.725822	35.626854	16.761447	121.149345	-69.94231	10.382041	112.314889
-3.296168	26.625692	117.710968	-16.85335	13.511106	116.351486	36.62355	-13.229467	120.301292	35.093258	46.704147	121.257401	35.858404	16.73734	120.7793465	-69.565104	10.284872	111.9236255
-3.769413	25.877996	117.434227	-16.735666	13.470906	116.200195	36.723648	-13.251749	120.269463	35.180473	46.681286	121.101036	35.9520605	16.7147685	120.6852495	-69.4233925	10.2270435	111.7151405
-4.47017	25.20253	117.215309	-16.72356	13.431807	116.052223	36.758595	-13.266123	120.308945	35.193447	46.677761	121.050346	35.976021	16.705819	120.6796455	-69.423141	10.157795	111.4248005
-5.363479	24.499506	116.982338	-16.808744	13.417308	115.912369	36.717361	-13.243469	120.348343	35.09029	46.699108	121.067413	35.9038255	16.7278195	120.707878	-69.5213135	10.1067965	111.11686
-6.289858	23.776033	116.69725	-16.926598	13.431149	115.800987	36.627499	-13.164355	120.33371	34.895111	46.759365	121.02742	35.761305	16.797505	120.680565	-69.614501	10.064793	110.921409
-7.311398	23.116356	116.518333	-17.024118	13.495225	115.799477	36.533981	-13.03616	120.211746	34.694607	46.863293	120.845261	35.614294	16.9135665	120.5285035	-69.66253	10.0768835	111.0704505
-8.555203	22.527695	116.502502	-17.124542	13.584033	116.057816	36.472523	-12.922338	119.972183	34.571396	46.956741	120.485779	35.5219595	17.0172015	120.228981	-69.7710435	10.1508645	111.886651
-10.637639	21.64097	116.672768	-17.181591	13.654579	116.702065	36.439728	-12.825519	119.254303	34.514362	47.097187	119.367744	35.477045	17.135834	119.3110235	-69.840227	10.173324	114.0931065
-12.00595	21.051834	116.730789	-17.139658	13.643572	117.080032	36.438404	-12.805743	118.416084	34.50193	47.131981	118.421043	35.470167	17.163119	118.4185635	-69.749483	10.124025	115.7415005
-13.444582	20.46225	116.70742	-16.975611	13.568397	117.301682	36.458874	-12.803157	117.376312	34.497364	47.079815	117.395058	35.478119	17.138329	117.385685	-69.429341	9.998465	117.217679
-14.845802	19.903778	116.653191	-16.712437	13.466094	117.377853	36.53994	-12.798797	116.317139	34.494705	47.012413	116.503456	35.5173225	17.106808	116.4102975	-68.9421965	9.82538	118.3454085
-16.265793	19.383007	116.593719	-16.365606	13.352787	117.366493	36.744251	-12.830903	115.46537	34.610188	46.931133	115.882362	35.6772195	17.050115	115.673866	-68.4084315	9.655459	119.05912
-17.656786	18.875002	116.583023	-15.993732	13.239726	117.343758	37.021969	-12.888053	114.955399	34.837395	46.869774	115.55703	35.929682	16.9908605	115.2562145	-67.917146	9.4885915	119.4313015
-18.985447	18.455513	116.556839	-15.669569	13.134744	117.278198	37.313587	-12.925119	114.676796	35.091007	46.82679	115.443443	36.202297	16.9508355	115.0601195	-67.541435	9.3186525	119.4962765
-21.13271	17.806356	116.450409	-15.316274	12.982588	117.104256	37.652573	-12.977305	114.381744	35.384922	46.757607	115.373314	36.5187475	16.890151	114.877529	-67.1512955	9.075025	119.330983
-22.457214	17.466869	116.319977	-15.153882	12.887181	116.957489	37.802475	-13.026227	114.167404	35.489887	46.707912	115.27581	36.646181	16.8408425	114.721607	-66.953945	8.9335195	119.193371
-23.906321	17.111797	116.227791	-15.066314	12.782823	116.831116	37.882629	-13.088676	113.926056	35.539757	46.660927	115.10936	36.711193	16.7861255	114.517708	-66.843821	8.7795205	119.144524
-25.281996	16.754511	116.121292	-14.993493	12.660967	116.683914	37.93187	-13.165771	113.677963	35.556503	46.598137	114.94548	36.7441865	16.716183	114.3117215	-66.7311725	8.605751	119.0561065
-26.635015	16.459101	116.031227	-14.923798	12.511328	116.560051	38.001217	-13.276458	113.455727	35.575417	46.510998	114.818779	36.788317	16.61727	114.137253	-66.635913	8.405386	118.982849
-27.998987	16.158136	115.902031	-14.843382	12.359422	116.414024	38.091053	-13.397345	113.291946	35.607731	46.419533	114.64846	36.849392	16.511094	113.970203	-66.536156	8.20775	118.857845
-29.310846	15.857789	115.746033	-14.776601	12.162773	116.249596	38.178032	-13.547225	113.139603	35.632683	46.286053	114.488312	36.9053575	16.369414	113.8139575	-66.4585595	7.956132	118.6852345
-31.246716	15.485613	115.470245	-14.654222	11.85729	115.946625	38.288746	-13.818667	112.903191	35.703083	46.041008	114.189552	36.9959145	16.1111705	113.5463715	-66.3043585	7.6034095	118.3468785
-32.506508	15.234383	115.241943	-14.574287	11.647469	115.711037	38.348343	-14.018907	112.714943	35.774109	45.851089	113.915085	37.061226	15.916091	113.315014	-66.2098	7.378847	118.10706
-33.722382	15.044977	115.02018	-14.491734	11.448506	115.470314	38.395004	-14.215183	112.501991	35.808144	45.679531	113.577629	37.101574	15.732174	113.03981	-66.085042	7.164838	117.900818
-34.949081	14.88536	114.831863	-14.437752	11.269732	115.239441	38.412682	-14.394506	112.251236	35.836784	45.480808	113.169731	37.124733	15.543151	112.7104835	-66.000237	6.996313	117.7683985
-36.18195	14.749614	114.719078	-14.359583	11.129352	115.02005	38.426285	-14.562082	111.964752	35.849415	45.330406	112.682281	37.13785	15.384162	112.3235165	-65.857016	6.874542	117.7165835
-37.310234	14.653108	114.615318	-14.281951	10.999328	114.823624	38.44672	-14.710781	111.667381	35.912422	45.202744	112.13385	37.179571	15.2459815	111.9006155	-65.743473	6.7526745	117.7466325
-38.406834	14.612018	114.52037	-14.15661	10.87213	114.606331	38.505165	-14.850098	111.322357	35.918919	45.119675	111.644447	37.212042	15.1347885	111.483402	-65.525262	6.6094715	117.72926
-40.01136	14.599358	114.359558	-13.977814	10.676141	114.207649	38.60857	-14.999501	110.688614	35.983925	45.018677	110.813187	37.2962475	15.009588	110.7509005	-65.2518755	6.342694	117.6643975
-40.989197	14.611691	114.151558	-13.846414	10.540971	113.863991	38.694439	-15.086898	110.181793	35.964699	44.975643	110.259819	37.329569	14.9443725	110.220806	-65.022397	6.1375695	117.507176
-41.912868	14.700824	113.939583	-13.720327	10.420771	113.49424	38.760983	-15.15732	109.606194	35.932098	44.947056	109.663727	37.3465405	14.894868	109.6349605	-64.7871945	5.946674	117.3535195
-42.821846	14.849726	113.720215	-13.612674	10.303718	113.097931	38.824612	-15.205926	109.025368	35.8862	44.915516	109.062744	37.355406	14.854795	109.044056	-64.580754	5.752641	117.151806
-43.690605	15.039039	113.509117	-13.509321	10.180176	112.71862	38.896042	-15.252638	108.458817	35.819931	44.891132	108.515976	37.3579865	14.819247	108.4873965	-64.3766285	5.541105	116.9498435
-44.456562	15.232541	113.287582	-13.439515	10.046066	112.346588	38.957703	-15.308854	107.876495	35.758484	44.855331	108.023476	37.3580935	14.7732385	107.9499855	-64.2371235	5.3188935	116.7431905
-45.157917	15.495661	113.078522	-13.37209	9.910401	111.985413	38.963375	-15.376377	107.303871	35.708397	44.796535	107.558235	37.335886	14.710079	107.431053	-64.080066	5.110723	116.539773
-46.125538	16.012362	112.783577	-13.342105	9.71699	111.43792	38.903095	-15.509668	106.396904	35.594231	44.673405	106.824539	37.248663	14.5818685	106.6107215	-63.932873	4.8521115	116.2651185
-46.679371	16.393774	112.608978	-13.348902	9.59108	111.074135	38.833748	-15.630649	105.787514	35.517414	44.550095	106.378647	37.175581	14.459723	106.0830805	-63.873385	4.722437	116.0651895
-47.142368	16.77099	112.403549	-13.36556	9.484609	110.720634	38.732666	-15.749943	105.201683	35.453018	44.413643	105.97168	37.092842	14.33185	105.5866815	-63.823962	4.637368	115.8545865
-47.523762	17.157803	112.218842	-13.419371	9.347787	110.388931	38.606701	-15.893309	104.614662	35.394478	44.26572	105.60894	37.0005895	14.1862055	105.111801	-63.8393315	4.5093685	115.666061
-47.793995	17.588789	112.112007	-13.494388	9.201075	110.104477	38.463577	-16.060295	104.016045	35.335693	44.097759	105.281197	36.899635	14.018732	104.648621	-63.888411	4.383418	115.560333
-47.960144	18.043587	112.062561	-13.579185	9.047234	109.852112	38.275494	-16.231665	103.418732	35.271366	43.913624	104.970757	36.77343	13.8409795	104.1947445	-63.9318	4.2534885	115.5094795
-48.074596	18.546429	112.018333	-13.636857	8.913927	109.620903	38.07584	-16.413515	102.822472	35.203178	43.730049	104.697624	36.639509	13.658267	103.760048	-63.913223	4.169587	115.481758
-48.037903	19.209999	112.091637	-13.788835	8.702854	109.340546	37.765873	-16.695612	101.977837	35.103199	43.457127	104.35762	36.434536	13.3807575	103.1677285	-64.012206	4.0249505	115.5133635
-47.790581	19.518154	112.086693	-13.868557	8.572076	109.158089	37.55127	-16.879759	101.460899	35.013119	43.253407	104.242432	36.2821945	13.186824	102.8516655	-64.0193085	3.957328	115.4645125
-47.556488	19.896667	112.040306	-13.968797	8.442254	108.989586	37.349838	-17.06933	100.978592	35.003063	43.057339	104.205025	36.1764505	12.9940045	102.5918085	-64.1140445	3.8905035	115.3873635
-47.284283	20.281271	111.980843	-14.087804	8.319793	108.827805	37.142746	-17.250628	100.573074	34.986362	42.845299	104.193604	36.064554	12.7973355	102.383339	-64.240162	3.8422505	115.272271
-46.87397	20.55168	111.867378	-14.210794	8.205383	108.685112	36.949726	-17.438435	100.24704	34.988724	42.633076	104.266563	35.969225	12.5973205	102.2568015	-64.390813	3.8134455	115.1134225
-46.342323	20.731586	111.769829	-14.305015	8.119058	108.58873	36.772736	-17.623457	100.009369	35.005527	42.437378	104.366493	35.8891315	12.4069605	102.187931	-64.4991615	3.8311555	114.989529
-45.654331	20.890785	111.668488	-14.427023	8.019963	108.514191	36.616325	-17.814447	99.848572	35.020477	42.258289	104.463074	35.818401	12.221921	102.155823	-64.672447	3.818005	114.872559
-44.564354	21.030069	111.561813	-14.562	7.895543	108.459892	36.398922	-18.096161	99.69606	35.007294	41.974907	104.516068	35.703108	11.939373	102.106064	-64.827108	3.851713	114.81372
-43.752823	21.013754	111.461258	-14.657375	7.808969	108.421204	36.269138	-18.309198	99.656967	34.978928	41.779182	104.461433	35.624033	11.734992	102.0592	-64.938783	3.882946	114.783208
-42.883244	20.950733	111.251747	-14.738462	7.69633	108.382919	36.159454	-18.54826	99.672684	34.950962	41.53529	104.374626	35.555208	11.493515	102.023655	-65.032132	3.899145	114.742183
-41.824829	20.773937	111.004829	-14.820298	7.540146	108.343338	36.079483	-18.83246	99.781982	34.935802	41.262447	104.242836	35.5076425	11.2149935	102.012409	-65.1482385	3.8652985	114.674267
-40.816109	20.572147	110.702583	-14.895323	7.343475	108.285606	35.990589	-19.190586	99.991692	34.918564	40.941357	104.06572	35.4545765	10.8753855	102.028706	-65.2452225	3.8115645	114.542506
-39.738762	20.274981	110.326958	-14.989784	7.115942	108.215294	35.899704	-19.584284	100.273003	34.908566	40.555229	103.84716	35.404135	10.4854725	102.0600815	-65.383703	3.7464115	114.3705065
-38.577248	19.911648	109.849716	-15.099734	6.856013	108.100471	35.800697	-20.03587	100.585281	34.902702	40.134422	103.598389	35.3516995	10.049276	102.091835	-65.5511675	3.66275	114.109107
-36.678173	19.306707	109.170357	-15.2617	6.445322	107.916763	35.616276	-20.728128	101.018753	34.929867	39.463921	103.208878	35.2730715	9.3678965	102.1138155	-65.7964715	3.5227475	113.7197105
-35.393764	18.841669	108.769142	-15.346625	6.175927	107.775734	35.487949	-21.175774	101.241364	34.957558	39.045094	102.966118	35.2227535	8.93466	102.103741	-65.9160035	3.417194	113.447727
-33.944931	18.34836	108.391968	-15.438104	5.906852	107.671188	35.360622	-21.571484	101.415947	34.973618	38.675995	102.737549	35.16712	8.5522555	102.076748	-66.043328	3.2614485	113.265628
-32.523338	17.881908	108.170197	-15.518424	5.690864	107.626495	35.251335	-21.898455	101.543518	34.977177	38.36446	102.576935	35.114256	8.2330025	102.0602265	-66.151104	3.1487255	113.1927635
-31.031694	17.381094	108.00322	-15.585275	5.526358	107.634315	35.182999	-22.157553	101.662376	34.976364	38.129993	102.479103	35.0796815	7.98622	102.0707395	-66.2502315	3.066496	113.1978905
-29.413757	16.862083	107.889473	-15.62939	5.419732	107.679878	35.109261	-22.337032	101.771416	34.984764	37.945023	102.479446	35.0470125	7.8039955	102.125431	-66.3057925	3.0354685	113.234325
-27.839729	16.383322	107.853607	-15.680915	5.346003	107.741562	35.053772	-22.456621	101.832703	35.013214	37.81739	102.589943	35.033493	7.6803845	102.211323	-66.395323	3.0116215	113.271801
-25.256992	15.626394	107.81871	-15.759701	5.313959	107.887543	34.972939	-22.57435	101.971733	35.081577	37.708256	103.036484	35.027258	7.566953	102.5041085	-66.54666	3.060965	113.2709775
-23.528748	15.139486	107.865753	-15.804473	5.331216	108.047401	34.928516	-22.578806	102.160904	35.178291	37.678223	103.522278	35.0534035	7.5497085	102.841591	-66.6623495	3.1127235	113.253211
-21.660379	14.595243	108.0019	-15.860382	5.39276	108.308861	34.947102	-22.529417	102.56929	35.297184	37.68351	104.263733	35.122143	7.5770465	103.4165115	-66.842907	3.2084735	113.2012105
-19.853491	14.076954	108.2994	-15.920698	5.502421	108.728409	35.044147	-22.438238	103.267273	35.444077	37.737392	105.307831	35.244112	7.649577	104.287552	-67.085508	3.355265	113.169266
-17.906523	13.474898	108.742081	-15.990339	5.657504	109.318245	35.186867	-22.292002	104.354134	35.612835	37.860329	106.602966	35.399851	7.7841635	105.47855	-67.380529	3.5308445	113.15794
-16.043407	12.879646	109.406349	-16.05267	5.834872	110.064888	35.394608	-22.118633	105.781387	35.792282	37.999775	108.049309	35.593445	7.940571	106.915348	-67.698785	3.729173	113.214428
-14.063064	12.186557	110.197853	-16.08396	6.011312	110.921547	35.622536	-21.961412	107.373726	35.958378	38.182789	109.63945	35.790457	8.1106885	108.506588	-67.958377	3.9119355	113.336506
-11.211928	11.145921	111.588455	-16.105379	6.261075	112.257561	35.935337	-21.791388	109.841072	36.206379	38.380352	111.831841	36.070858	8.294482	110.8364565	-68.281616	4.227668	113.6786655
-9.278365	10.451206	112.502167	-16.064934	6.438954	113.056252	36.130596	-21.689072	111.321854	36.434597	38.529968	113.171211	36.2825965	8.420448	112.2465325	-68.4124645	4.45746	113.8659715
-7.350889	9.679537	113.277863	-16.010921	6.60777	113.70636	36.272396	-21.594875	112.655975	36.654835	38.639404	114.392532	36.4636155	8.5222645	113.5242535	-68.4854575	4.6932755	113.8884665
-5.502341	8.917974	114.002182	-15.955125	6.79232	114.203522	36.39502	-21.494585	113.784805	36.872318	38.755795	115.439331	36.633669	8.630605	114.612068	-68.543919	4.954035	113.794976
-3.649961	8.09339	114.558937	-15.874187	7.004002	114.588928	36.47121	-21.348036	114.681412	37.066154	38.881618	116.324409	36.768682	8.766791	115.5029105	-68.517056	5.241213	113.6749455
-1.965206	7.316408	115.090515	-15.794855	7.267032	114.944504	36.541809	-21.171089	115.357018	37.217186	39.03957	116.971352	36.8794975	8.9342405	116.164185	-68.4692075	5.5998235	113.724823
-0.211465	6.439283	115.562965	-15.691619	7.579127	115.300941	36.640926	-20.922403	115.877319	37.372398	39.26601	117.454056	37.006662	9.1718035	116.6656875	-68.3899	5.9864505	113.9361945
2.114187	5.174684	116.302444	-15.520697	8.079704	115.832565	36.853836	-20.46015	116.436363	37.577923	39.725365	118.160477	37.2158795	9.6326075	117.29842	-68.2572735	6.5268005	114.36671
3.757046	4.198323	116.636932	-15.393469	8.439536	116.14978	37.033283	-20.095322	116.741966	37.694324	40.077209	118.627182	37.3638035	9.9909435	117.684574	-68.1507415	6.8881285	114.614986
5.015413	3.337792	117.038712	-15.273746	8.811893	116.393921	37.242672	-19.693233	116.984604	37.800968	40.448811	119.077637	37.52182	10.377789	118.0311205	-68.069312	7.245997	114.7567215
6.4486	2.338094	117.326424	-15.150516	9.200147	116.529617	37.465103	-19.263969	117.166176	37.877998	40.867489	119.474815	37.6715505	10.80176	118.3204955	-67.9725825	7.598534	114.7387385
7.626253	1.463938	117.464233	-14.996062	9.614432	116.513847	37.729584	-18.797029	117.376053	37.929688	41.321754	119.753609	37.829636	11.2623625	118.564831	-67.82176	7.9665015	114.462863
9.108843	0.304503	117.369186	-14.798517	10.022025	116.309647	38.065765	-18.306263	117.639587	38.020088	41.801628	119.86953	38.0429265	11.7476825	118.7545585	-67.6399605	8.2963675	113.8647355
10.19795	-0.719211	117.435898	-14.507884	10.380818	115.880844	38.474865	-17.858812	117.966377	38.153645	42.261135	119.807602	38.314255	12.2011615	118.8869895	-67.330023	8.5604745	112.8746985
11.877882	-2.392817	117.256371	-13.946657	10.724035	114.888145	39.17004	-17.355146	118.534622	38.549297	42.775238	119.23069	38.8596685	12.710046	118.882656	-66.7529825	8.738024	110.893634
12.807215	-3.552111	117.083023	-13.474542	10.774672	114.043556	39.600365	-17.149744	118.835625	38.867874	42.955338	118.556175	39.2341195	12.902797	118.6959	-66.1832035	8.646547	109.391212
13.627145	-4.752393	116.851952	-12.998833	10.708212	113.238716	40.033417	-17.036226	118.944641	39.196526	43.021332	117.705048	39.6149715	12.992553	118.3248445	-65.6126375	8.423871	108.1525875
14.365517	-5.966919	116.596809	-12.524338	10.552416	112.55703	40.46455	-17.001629	118.927315	39.529739	42.984528	116.746758	39.9971445	12.9914495	117.8370365	-65.0458205	8.1133825	107.2770235
14.940763	-7.164422	116.368774	-12.041098	10.326286	112.020493	40.879898	-17.040035	118.875931	39.860325	42.904682	115.822327	40.3701115	12.9323235	117.349129	-64.4523075	7.7202485	106.691857
15.335846	-8.309175	116.250465	-11.617918	10.06397	111.627769	41.268906	-17.085102	118.800865	40.178394	42.779591	114.892708	40.72365	12.8472445	116.8467865	-63.959486	7.2806955	106.4087515
15.574263	-9.414135	116.154327	-11.261831	9.830855	111.34726	41.640724	-17.114496	118.714333	40.405922	42.701878	114.072708	41.023323	12.793691	116.3935205	-63.546985	6.868019	106.3009995
15.623778	-10.817569	116.092094	-10.878953	9.603066	111.101997	42.072086	-17.04826	118.573784	40.591888	42.666973	112.977997	41.331987	12.8093565	115.7758905	-63.089893	6.3967755	106.4281035
15.473008	-11.581814	116.045288	-10.718972	9.540417	111.00351	42.269985	-16.940346	118.458138	40.646782	42.692318	112.429474	41.4583835	12.875986	115.443806	-62.8963275	6.204848	106.563214
15.160483	-12.233199	116.028389	-10.654853	9.548516	110.969368	42.386185	-16.799957	118.355286	40.630501	42.790119	112.043365	41.508343	12.995081	115.1993255	-62.818049	6.101951	106.7394105
14.697498	-12.784259	116.004906	-10.648685	9.633163	110.99585	42.422085	-16.618986	118.243576	40.57309	42.949497	111.825874	41.4975875	13.1652555	115.034725	-62.7949575	6.1010705	106.956975
14.123596	-13.218347	115.969574	-10.689713	9.794227	111.055862	42.423214	-16.400944	118.173752	40.495094	43.159317	111.758682	41.459154	13.3791865	114.966217	-62.83858	6.2092675	107.145507
13.429589	-13.486513	115.966019	-10.755401	10.042447	111.181877	42.410954	-16.120338	118.118439	40.410252	43.439381	111.761238	41.410603	13.6595215	114.9398385	-62.921405	6.4253725	107.4239155
12.631951	-13.619907	115.893463	-10.81087	10.340812	111.326012	42.4021	-15.81058	118.019676	40.325565	43.759922	111.855019	41.3638325	13.974671	114.9373475	-62.9855725	6.706953	107.7146765
11.306288	-13.598718	115.690956	-10.843018	10.8015	111.613953	42.446697	-15.316126	117.754173	40.221004	44.299778	112.117622	41.3338505	14.491826	114.9358975	-63.0198865	7.111174	108.2920085
10.312757	-13.45465	115.484177	-10.828322	11.098317	111.852821	42.527348	-14.981799	117.519745	40.207981	44.640083	112.26429	41.3676645	14.829142	114.8920175	-63.0243085	7.367492	108.8136245
9.284482	-13.224686	115.289963	-10.74224	11.357149	112.027184	42.653145	-14.65409	117.280151	40.17659	44.993511	112.401566	41.4148675	15.1697105	114.8408585	-62.8993475	7.5445875	109.2135095
8.21952	-12.887718	115.106712	-10.667092	11.637514	112.2229	42.775368	-14.324887	117.066635	40.144756	45.334633	112.519493	41.460062	15.504873	114.793064	-62.794246	7.770155	109.652736
7.035565	-12.439729	114.920746	-10.605667	11.923581	112.40004	42.883907	-13.985946	116.878448	40.097424	45.708912	112.732552	41.4906655	15.861483	114.8055	-62.7019995	7.985679	109.99458
5.732782	-11.886328	114.687325	-10.582896	12.22695	112.555161	42.969852	-13.638094	116.705383	40.069408	46.07122	112.955566	41.51963	16.216563	114.8304745	-62.685422	8.237337	110.2798475
4.517297	-11.341322	114.389351	-10.569383	12.539347	112.642097	43.037125	-13.308099	116.520782	40.044033	46.427944	113.294731	41.540579	16.5599225	114.9077565	-62.679345	8.5187715	110.3764375
2.488437	-10.313263	113.90226	-10.577477	13.025943	112.70816	43.07238	-12.831283	116.244415	40.026272	46.938671	113.868843	41.549326	17.053694	115.056629	-62.70428	8.998192	110.359691
1.069815	-9.575384	113.561043	-10.606248	13.373253	112.721016	43.033688	-12.554436	116.068352	40.038677	47.247608	114.212105	41.5361825	17.346586	115.1402285	-62.7486785	9.39992	110.3018035
-0.397236	-8.807462	113.17334	-10.642048	13.725795	112.667755	42.967373	-12.28047	115.887871	40.09589	47.539043	114.510132	41.5316315	17.6292865	115.1990015	-62.8157275	9.8223035	110.1365085
-1.975935	-7.949392	112.744453	-10.67026	14.096739	112.557968	42.897785	-11.992932	115.644875	40.015171	47.869999	114.896141	41.456478	17.9385335	115.270508	-62.796998	10.2549445	109.845428
-3.518166	-7.099763	112.19252	-10.713184	14.500105	112.39991	42.833611	-11.685916	115.322426	40.315029	48.083984	115.005981	41.57432	18.199034	115.1642035	-63.000688	10.801176	109.6356165
-5.113037	-6.19652	111.607506	-10.746	14.929377	112.156609	42.741634	-11.367653	114.960968	39.986374	48.510185	115.388092	41.364004	18.571266	115.17453	-62.856004	11.287488	109.138688
-6.813566	-5.223387	110.930977	-10.791545	15.361526	111.803116	42.632145	-11.070846	114.561928	40.135403	48.754494	115.397438	41.383774	18.841824	114.979683	-62.966864	11.881228	108.626549
-9.358604	-3.806052	109.723213	-10.844433	15.983713	111.039803	42.452591	-10.70328	113.825249	40.222851	49.098728	115.223541	41.337721	19.197724	114.524395	-63.026587	12.769702	107.555211
-11.184962	-2.846211	108.827682	-10.868138	16.353893	110.418716	42.294399	-10.506359	113.151184	40.143398	49.292591	114.913712	41.2188985	19.393116	114.032448	-62.9551745	13.31467	106.804984
-13.018377	-1.912923	107.986389	-10.864339	16.710222	109.790276	42.127346	-10.33883	112.185905	40.236431	49.436722	114.166664	41.1818885	19.548946	113.1762845	-62.9105665	13.871498	106.4042675
-14.941287	-0.945175	107.304535	-10.802405	17.024174	109.21109	41.992432	-10.210367	110.960472	40.177414	49.571796	113.182938	41.084923	19.6807145	112.071705	-62.689733	14.3676335	106.350475
-16.867876	-0.032336	106.830536	-10.67951	17.251915	108.697128	41.890186	-10.161904	109.463501	40.156292	49.697277	111.793945	41.023239	19.7676865	110.628723	-62.382259	14.7361435	106.765533
-18.843412	0.872536	106.581268	-10.5515	17.300446	108.283249	41.800236	-10.162785	107.761505	40.147736	49.702339	110.264145	40.973986	19.769777	109.012825	-62.076986	14.831115	107.553673
-20.815063	1.686504	106.673035	-10.463389	17.153303	108.048775	41.63673	-10.228367	106.113174	39.971218	49.695923	108.611855	40.803974	19.733778	107.3625145	-61.730752	14.572828	108.7350355
-23.795757	2.902331	107.684288	-10.516912	16.705244	108.20118	41.142868	-10.437497	104.018112	39.364273	49.41103	106.026283	40.2535705	19.4867665	105.0221975	-61.2873945	13.9237215	111.3801625
-25.702017	3.681497	108.689713	-10.737643	16.291368	108.555473	40.695049	-10.639138	102.927925	38.75634	49.153091	104.704369	39.7256945	19.2569765	103.816147	-61.2009805	13.3257595	113.294799
-27.612198	4.480471	109.804092	-11.123976	15.864115	109.048859	40.129234	-10.847941	102.100548	38.002308	48.90155	103.768578	39.065771	19.0268045	102.934563	-61.313723	12.7014255	115.163155
-29.394085	5.290241	110.990128	-11.620353	15.441677	109.634491	39.487247	-11.027698	101.517151	37.186016	48.695831	103.172455	38.3366315	18.8340665	102.344803	-61.5773375	12.0492875	116.924179
-31.101604	6.15307	112.112602	-12.16835	15.058748	110.24958	38.86721	-11.170604	101.208023	36.405937	48.525646	102.943802	37.6365735	18.677521	102.0759125	-61.9732735	11.439975	118.4232475
-32.646343	7.022589	113.138985	-12.684939	14.745876	110.894188	38.315773	-11.307456	101.142189	35.736996	48.375477	103.036034	37.0263845	18.5340105	102.0891115	-62.3962625	10.9577415	119.6992645
-34.093487	7.976652	113.991295	-13.175562	14.503818	111.489525	37.849789	-11.41499	101.296959	35.21524	48.251438	103.391006	36.5325145	18.418224	102.3439825	-62.8836385	10.589412	120.6350675
-35.939999	9.485545	114.904655	-13.764318	14.325099	112.215675	37.289585	-11.555234	101.787361	34.808113	48.093857	104.018471	36.048849	18.2693115	102.902916	-63.577485	10.3808865	121.528434
-36.987362	10.53158	115.306877	-14.043302	14.298322	112.550011	37.047176	-11.630561	102.190277	34.639072	48.030628	104.464958	35.843124	18.2000335	103.3276175	-63.929728	10.3966105	121.7724045
-37.895073	11.63106	115.564034	-14.255444	14.276059	112.745941	36.882271	-11.681476	102.592743	34.514664	48.011971	104.803345	35.6984675	18.1652475	103.698044	-64.2093555	10.3868705	121.793838
-38.625381	12.71917	115.636337	-14.403378	14.296458	112.835167	36.803036	-11.722036	102.973854	34.405804	47.997345	105.039169	35.60442	18.1376545	104.0065115	-64.411176	10.4552615	121.6638225
-39.2262	13.788157	115.613762	-14.504695	14.300164	112.852165	36.762367	-11.773144	103.344093	34.316807	47.974262	105.227211	35.539587	18.100559	104.285652	-64.548977	10.499769	121.418678
-39.672504	14.897789	115.518173	-14.620701	14.30496	112.849701	36.70351	-11.842824	103.760925	NaN	NaN	NaN	NaN	NaN	NaN	NaN	NaN	NaN
-39.949913	16.044788	115.448395	-14.769556	14.273223	112.869659	36.617859	-11.964036	104.182938	NaN	NaN	NaN	NaN	NaN	NaN	NaN	NaN	NaN
-40.219982	17.650507	115.496918	-15.094365	14.13356	113.084969	36.34264	-12.221747	104.794983	33.98241	47.595711	105.420731	35.162525	17.686982	105.107857	-65.351255	10.580138	121.062081
-40.297718	18.735781	115.673233	-15.339202	13.979788	113.32756	36.106331	-12.426118	105.167747	33.816242	47.412037	105.435989	34.9612865	17.4929595	105.301868	-65.6396905	10.4666165	121.353252
-40.232616	19.816887	115.897499	-15.610914	13.806631	113.605049	35.827877	-12.61186	105.438576	33.533749	47.237129	105.60675	34.680813	17.3126345	105.522663	-65.902641	10.3006275	121.687435
-40.128876	20.924265	116.068359	-15.889547	13.609881	113.866211	35.552223	-12.77076	105.620148	33.337067	47.070168	105.757378	34.444645	17.149704	105.688763	-66.223739	10.070058	122.043659
-39.909847	22.028561	116.24231	-16.152466	13.427359	114.059845	35.297005	-12.870611	105.680481	32.99448	46.997528	106.166824	34.1457425	17.0634585	105.9236525	-66.4506745	9.7912595	122.1960375
-39.51812	23.120211	116.347466	-16.420395	13.255091	114.207924	35.054802	-12.905781	105.612801	32.790375	46.963531	106.523598	33.9225885	17.028875	106.0681995	-66.7633785	9.481307	122.3476485
-39.038845	24.259237	116.441536	-16.702166	13.156082	114.3078	34.81514	-12.863186	105.461868	32.549088	46.986996	106.946411	33.682114	17.061905	106.2041395	-67.086446	9.250259	122.4114605
-38.071545	25.920942	116.596031	-17.112787	13.173238	114.422401	34.424858	-12.686923	105.164787	32.188316	47.1278	107.507179	33.306587	17.2204385	106.335983	-67.532161	9.1260375	122.508819
-37.275032	27.02206	116.645454	-17.393974	13.227415	114.48201	34.178459	-12.518048	104.953003	31.935534	47.260422	107.876602	33.0569965	17.371187	106.4148025	-67.8449445	9.083643	122.5492175
-36.345802	28.076979	116.680016	-17.665144	13.276425	114.536308	33.953579	-12.329171	104.876389	31.723795	47.377342	108.316948	32.838687	17.5240855	106.5966685	-68.168975	9.0287645	122.4759475
-35.315193	29.059395	116.716995	-17.922947	13.339116	114.663673	33.842098	-12.160392	105.077049	31.563431	47.505482	108.916595	32.7027645	17.672545	106.996822	-68.5486585	9.005687	122.330524
-34.12645	30.002823	116.745117	-18.157867	13.430445	114.931381	33.829132	-12.014342	105.684647	31.480598	47.597698	109.840836	32.654865	17.791678	107.7627415	-68.970599	9.069212	122.1000205
-32.857368	30.82542	116.911209	-18.407778	13.397688	115.353821	33.892151	-11.923966	106.77565	31.448492	47.639534	111.066833	32.6703215	17.857784	108.9212415	-69.4858775	8.937592	121.7864005
-31.492249	31.588905	117.178383	-18.720247	13.365747	115.965523	33.949306	-11.90422	108.264183	31.37484	47.646374	112.601402	32.662073	17.871077	110.4327925	-70.102567	8.860417	121.4982535
-29.289936	32.481033	117.904259	-19.208429	13.212162	117.170128	33.990433	-12.035169	111.013329	31.222837	47.54987	115.16703	32.606635	17.7573505	113.0901795	-71.023493	8.6669735	121.2500765
-27.740435	32.970146	118.500175	-19.51235	13.036914	118.033775	33.986839	-12.224765	113.023415	31.117989	47.421181	116.935982	32.552414	17.598208	114.9796985	-71.577114	8.47562	121.0878515
-26.184092	33.341045	119.082275	-19.807987	12.81994	118.806625	33.948402	-12.460062	114.97673	30.982504	47.247643	118.683418	32.465453	17.3937905	116.830074	-72.081427	8.2460895	120.783176
-24.61334	33.677567	119.561707	-20.077236	12.599763	119.386902	33.863819	-12.709692	116.810051	30.775789	47.040318	120.369766	32.319804	17.165313	118.5899085	-72.474276	8.034213	120.1838955
-23.066647	33.932766	119.942871	-20.376152	12.363902	119.731689	33.734367	-12.952364	118.451706	30.563133	46.842484	121.87059	32.14875	16.94506	120.161148	-72.901054	7.782744	119.30223
-21.535305	34.119797	120.194122	-20.694511	12.18089	119.85186	33.545856	-13.142088	119.797043	30.255613	46.693985	123.117294	31.9007345	16.7759485	121.4571685	-73.2897565	7.5858315	118.2465515
-20.020903	34.260536	120.325851	-20.989887	12.015192	119.794121	33.272011	-13.249941	120.793747	29.854229	46.594067	124.090706	31.56312	16.672063	122.4422265	-73.542894	7.358321	117.1460155
-18.076435	34.440033	120.617508	-21.721775	12.011783	119.674347	32.796207	-13.291897	121.674988	29.187265	46.523308	125.15316	30.991736	16.6157055	123.414074	-74.435286	7.4078605	115.93462
-16.788059	34.436752	120.788918	-21.931576	11.934793	119.382004	32.478031	-13.247853	121.94899	28.7108	46.529243	125.680008	30.5944155	16.640695	123.814499	-74.4575675	7.228891	114.949509
-15.706038	34.41888	121.069565	-22.281242	11.994802	119.238533	32.183422	-13.169723	122.008553	28.324455	46.586456	126.112602	30.2539385	16.7083665	124.0605775	-74.8164225	7.2812375	114.4164885
-14.654842	34.304668	121.32534	-22.592926	12.066531	119.032265	31.893291	-13.043123	121.925415	27.906502	46.646873	126.50145	29.8998965	16.801875	124.2134325	-75.0857485	7.331187	113.8510975
-13.733957	34.115135	121.538475	-22.904301	12.218035	118.7938	31.586603	-12.86913	121.675751	27.472845	46.738461	126.823334	29.529724	16.9346655	124.2495425	-75.338326	7.5014045	113.3380575
-12.977674	33.881824	121.728691	-23.360825	12.498808	118.565704	31.198782	-12.656591	121.307076	27.042147	46.873169	127.118004	29.1204645	17.108289	124.21254	-75.8421145	7.889327	112.918868
-12.32161	33.570431	121.860435	-23.778034	12.756359	118.202194	30.735388	-12.437531	120.869537	26.566813	47.00201	127.436409	28.6511005	17.2822395	124.152973	-76.2071685	8.2304785	112.251415
-11.632916	32.898907	121.961632	-24.562572	13.19623	117.683731	29.950064	-12.091934	120.098793	25.780205	47.190762	127.826271	27.8651345	17.549414	123.962532	-76.9902785	8.843046	111.40493
-11.35891	32.30275	121.93676	-25.276842	13.583811	117.409309	29.340187	-11.853773	119.53566	25.180889	47.304317	128.08934	27.260538	17.725272	123.8125	-77.814222	9.44235	111.006118
-11.241928	31.599951	121.841919	-25.822058	13.888518	116.971161	28.689838	-11.600614	118.959198	24.573608	47.416611	128.346542	26.631723	17.9079985	123.65287	-78.275839	9.8690375	110.289452
-11.23887	30.748594	121.67131	-26.40728	14.228506	116.609421	27.892107	-11.278751	118.42997	23.961405	47.542095	128.601532	25.926756	18.131672	123.515751	-78.741316	10.32534	109.703091
-11.451408	29.82185	121.468643	-27.007469	14.592057	116.33017	27.218128	-11.004803	117.873291	23.347464	47.666637	128.81102	25.282796	18.330917	123.3421555	-79.297734	10.853197	109.3181845
-11.695409	28.708124	121.11998	-27.551603	14.931837	116.161179	26.596096	-10.748941	117.338051	22.944288	47.787544	128.870361	24.770192	18.5193015	123.104206	-79.873398	11.3443725	109.218152
-12.125278	27.448643	120.804008	-27.999254	15.267405	116.168716	26.042234	-10.525928	116.97892	22.581114	47.93679	128.875	24.311674	18.705431	122.92696	-80.310182	11.829379	109.410472
-12.934887	25.322182	120.260307	-28.419559	15.737926	116.429474	25.564108	-10.243393	116.824936	22.340836	48.267467	128.635941	23.952472	19.012037	122.7304385	-80.79159	12.463815	110.1285095
-13.6226	23.709356	119.851349	-28.544796	16.022085	116.668175	25.428715	-10.09095	116.911827	22.332993	48.540508	128.366821	23.880854	19.224779	122.639324	-80.970446	12.819391	110.697026
-14.580886	22.059172	119.506035	-28.58996	16.260193	116.891876	25.376511	-9.983511	117.068481	22.370466	48.781723	127.964699	23.8734885	19.399106	122.51659	-81.0534085	13.12128	111.267162
-15.296638	20.091867	118.844582	-28.556192	16.437214	117.038322	25.436264	-9.934796	117.259125	22.490601	49.013062	127.345253	23.9634325	19.539133	122.302189	-81.0758165	13.335295	111.774455
-16.292191	18.131351	118.219696	-28.415123	16.515684	117.064201	25.662569	-9.998818	117.375565	22.7321	49.197514	126.476334	24.1973345	19.599348	121.9259495	-81.0275805	13.43202	112.2024525
-17.56254	16.146505	117.62825	-28.176186	16.480942	116.928925	25.882185	-10.084727	117.43885	23.008759	49.301304	125.375137	24.445472	19.6082885	121.4069935	-80.797844	13.3535955	112.4508565
-18.756159	13.983083	116.910187	-27.827793	16.344778	116.63176	26.191866	-10.194902	117.452408	23.34951	49.348621	124.015854	24.770688	19.5768595	120.734131	-80.426274	13.1126965	112.529389
-20.64802	10.529739	115.630898	-27.138706	15.991754	115.847565	26.884481	-10.447474	117.258545	23.896687	49.270443	121.613983	25.390584	19.4114845	119.436264	-79.667996	12.5720235	112.258866
-21.923018	8.110587	114.732681	-26.627975	15.6902	115.160057	27.411747	-10.654941	117.060539	24.293037	49.115883	119.857681	25.852392	19.230471	118.45911	-79.108342	12.149929	111.861004
-23.31797	5.727124	113.809608	-26.012295	15.272609	114.387276	27.979025	-10.913851	116.837982	24.704504	48.875626	118.096397	26.3417645	18.9808875	117.4671895	-78.3663545	11.5643305	111.3073625
-24.853369	3.388058	113.124107	-25.372934	14.817013	113.684677	28.592699	-11.188357	116.633926	25.1465	48.59267	116.426231	26.8695995	18.7021565	116.5300785	-77.6154675	10.9318695	110.8392755
-26.514404	1.08546	112.635925	-24.726999	14.329195	113.107704	29.22431	-11.449115	116.458633	25.596127	48.310955	114.932022	27.4102185	18.43092	115.6953275	-76.8642165	10.22747	110.5200805
-28.217026	-1.139698	112.358322	-24.132627	13.848853	112.69101	29.87076	-11.673504	116.241096	25.993643	48.04958	113.670433	27.9322015	18.188038	114.9557645	-76.1974555	9.509668	110.4262555
-30.053917	-3.259279	112.226845	-23.585884	13.419043	112.378181	30.462709	-11.830863	116.0252	26.331535	47.853939	112.556992	28.397122	18.011538	114.291096	-75.56889	8.826548	110.465266
-32.890541	-6.281119	111.951912	-22.819778	12.839559	111.939034	31.384897	-11.910501	115.480698	26.695463	47.69363	111.232933	29.04018	17.8915645	113.3568155	-74.679736	7.7875535	110.5212525
-34.864883	-8.184749	111.682739	-22.328171	12.534187	111.63633	32.016476	-11.863348	114.91127	26.851706	47.709652	110.450867	29.434091	17.923152	112.6810685	-74.090433	7.145222	110.5915915
-36.877369	-9.939082	111.390961	-21.850725	12.329175	111.283981	32.634556	-11.742698	114.175507	26.972324	47.809513	109.779427	29.80344	18.0334075	111.977467	-73.50489	6.6249425	110.590495
-38.968136	-11.584538	111.041412	-21.484774	12.237083	110.913261	33.12167	-11.588105	113.338623	27.09528	47.938477	109.130096	30.108475	18.175186	111.2343595	-73.078023	6.29898	110.5921625
-41.170837	-13.146111	110.708977	-21.175802	12.214264	110.562431	33.419983	-11.403577	112.476242	27.166283	48.133656	108.567688	30.293133	18.3650395	110.521965	-72.644737	6.0634885	110.602897
-43.376945	-14.603038	110.351311	-20.872971	12.184418	110.216011	33.817112	-11.183258	111.740852	27.228817	48.337467	108.154701	30.5229645	18.5771045	109.9477765	-72.2689065	5.7917315	110.4842455
-45.609528	-15.96515	109.93	-20.628191	12.170722	109.890785	34.138386	-10.957656	111.050705	27.280415	48.546913	107.877205	30.7094005	18.7946285	109.463955	-71.9657825	5.5468155	110.317615
-46.176094	-15.596691	109.70005	-20.360334	12.228092	109.433624	34.445572	-10.674111	110.198105	27.368519	48.829727	107.485817	30.9070455	19.077808	108.841961	-71.6277135	5.378376	110.025287
-45.751251	-14.582459	109.149063	-20.210171	12.358498	109.146484	34.582016	-10.487372	109.773102	27.457424	49.008438	107.267014	31.01972	19.260533	108.520058	-71.440062	5.456463	109.77291
-45.578732	-13.653831	108.81134	-20.076523	12.576829	108.888817	34.677116	-10.299858	109.47319	27.589754	49.192509	107.00071	31.133435	19.4463255	108.23695	-71.286481	5.7073325	109.540684
-45.4734	-12.645147	108.723572	-19.941141	12.884254	108.652458	34.749119	-10.126099	109.310402	27.785408	49.382454	106.758942	31.2672635	19.6281775	108.034672	-71.1495455	6.1403305	109.270244
-45.300396	-11.568616	108.41243	-19.773746	13.220276	108.40229	34.794281	-9.986275	109.233047	28.084961	49.542446	106.562256	31.439621	19.7780855	107.8976515	-70.987113	6.6624665	108.9069285
-45.102482	-10.383294	107.988586	-19.619534	13.494287	108.16375	34.845753	-9.887703	109.191086	28.425465	49.652725	106.348778	31.635609	19.882511	107.769932	-70.874677	7.106063	108.557568
-44.907837	-9.197304	107.587029	-19.453808	13.689701	107.890953	34.906792	-9.782126	109.14402	28.746017	49.724407	106.197594	31.8264045	19.9711405	107.670807	-70.7340205	7.4082615	108.111099
-44.732601	-7.464609	107.159828	-19.229723	13.884086	107.548584	35.134537	-9.43705	109.123024	29.107267	49.841274	105.982529	32.120902	20.202112	107.5527765	-70.580348	7.56606	107.5443915
-44.572414	-6.284135	106.874382	-19.105656	13.957451	107.398819	35.489101	-9.090003	109.171951	29.233816	49.892906	105.862091	32.3614585	20.4014515	107.517021	-70.5727705	7.5134505	107.280617
-44.378647	-5.011288	106.77639	-18.969559	14.022805	107.308342	35.81031	-8.784535	109.315781	29.31422	50.003918	105.734207	32.562265	20.6096915	107.524994	-70.501383	7.4359185	107.09169
-44.301125	-3.781033	106.710541	-18.817034	14.058558	107.278893	36.041824	-8.411621	109.389412	29.391693	50.117027	105.554161	32.7167585	20.852703	107.4717865	-70.3508265	7.264413	107.0859995
-44.189194	-2.530602	106.685654	-18.669559	14.099102	107.245621	36.256718	-8.086117	109.421265	29.527184	50.230587	105.40905	32.891951	21.072235	107.4151575	-70.231069	7.125969	107.0760845
-44.079147	-1.150153	106.603828	-18.520319	14.111443	107.174683	36.388294	-7.943369	109.527603	29.532608	50.407482	105.568565	32.960451	21.2320565	107.548084	-70.001089	6.9908295	106.801282
-44.034798	0.198513	106.529556	-18.384897	14.107423	107.060753	36.405994	-7.813021	109.474586	29.745903	50.392872	105.02449	33.0759485	21.2899255	107.249538	-69.8457425	6.9249205	106.871968
-43.890934	2.341007	106.261482	-18.195129	14.065308	106.832138	36.297005	-7.471986	108.972954	29.912722	50.444443	104.739784	33.1048635	21.4862285	106.856369	-69.4951215	6.6443875	106.807907
-43.810814	3.806785	106.130264	-18.077574	14.059329	106.635262	36.177143	-7.17332	108.519051	30.09679	50.467934	104.528221	33.1369665	21.647307	106.523636	-69.2921145	6.471351	106.746888
-43.73391	5.293816	106.030251	-17.953434	14.04562	106.450508	36.084114	-6.809858	107.977234	30.269957	50.486217	104.352188	33.1770355	21.8381795	106.164711	-69.0839035	6.2530605	106.736305
-43.551029	6.81518	106.007721	-17.852566	14.044337	106.361862	35.96579	-6.543758	107.402695	30.387178	50.48983	104.278854	33.176484	21.973036	105.8407745	-68.881616	6.115638	106.8829495
-43.383347	8.306209	106.060066	-17.718493	14.047919	106.36618	35.86813	-6.445626	106.972588	30.470139	50.545525	104.212776	33.1691345	22.0499495	105.592682	-68.6061205	6.0458885	107.139678
-43.152248	9.861748	106.201233	-17.551449	14.054918	106.428421	35.889755	-6.395902	106.630936	30.573257	50.582207	104.25087	33.231506	22.0931525	105.440903	-68.334404	6.0166835	107.415939
-42.828949	11.389853	106.446037	-17.344133	14.025489	106.531433	36.034901	-6.368704	106.315842	30.69895	50.701885	104.294037	33.3669255	22.1665905	105.3049395	-68.0551915	5.8843875	107.7579265
-42.321575	13.70794	106.829689	-16.932108	13.948023	106.698479	36.271393	-6.349529	105.784462	30.822002	51.003162	104.241753	33.5466975	22.3268165	105.0131075	-67.4109135	5.5692295	108.3838505
-41.852036	15.263841	107.03756	-16.630249	13.888031	106.789055	36.431984	-6.407858	105.470871	30.897491	51.188805	104.192268	33.6647375	22.3904735	104.8315695	-66.9252355	5.3855885	108.7465405
-41.373264	16.83886	107.16494	-16.401619	13.832699	106.834946	36.587219	-6.528049	105.210098	30.997423	51.170952	104.208542	33.792321	22.3214515	104.70932	-66.595559	5.3439465	108.960572
-40.821301	18.472437	107.190681	-16.246826	13.806955	106.833015	36.696358	-6.66561	104.970108	31.112803	51.043858	104.348396	33.9045805	22.189124	104.659252	-66.3982325	5.424786	109.006778
-40.240692	20.022099	107.191765	-16.151766	13.830127	106.800545	36.778576	-6.802423	104.778481	31.250017	50.872604	104.494133	34.0142965	22.0350905	104.636307	-66.3178285	5.6251635	108.964783
-39.593567	21.634975	107.17112	-16.107567	13.848618	106.753967	36.793671	-6.881283	104.592979	31.348568	50.614502	104.691269	34.0711195	21.8666095	104.642124	-66.2862535	5.8306265	108.86581
-38.884811	23.182436	107.176086	-16.106079	13.767073	106.745926	36.750778	-6.947742	104.375336	31.35449	50.350754	104.847427	34.052634	21.701506	104.6113815	-66.264792	5.83264	108.8804705
-37.681175	25.458511	107.357552	-16.247452	13.553058	106.779388	36.623981	-7.130922	104.068863	31.205177	50.000549	105.376228	33.914579	21.4348135	104.7225455	-66.409483	5.6713025	108.8362305
-36.829384	26.890823	107.468987	-16.410633	13.413079	106.818893	36.429981	-7.22072	103.837761	31.117096	49.849041	105.769196	33.7735385	21.3141605	104.8034785	-66.5948045	5.5119975	108.8343075
-35.873516	28.337988	107.666588	-16.584284	13.32526	106.844711	36.213791	-7.288091	103.630722	30.96929	49.739914	106.078972	33.5915405	21.2259115	104.854847	-66.7601085	5.4246085	108.834575
-34.880383	29.764212	107.809639	-16.778616	13.31556	106.879875	35.97757	-7.316757	103.397461	30.813053	49.685913	106.300713	33.3953115	21.184578	104.849087	-66.9525435	5.446542	108.910663
-33.796188	31.149588	107.976997	-16.981455	13.382307	106.899643	35.752319	-7.299587	103.172012	30.638334	49.685059	106.439575	33.1953265	21.192736	104.8057935	-67.1582365	5.571878	108.9934925
-32.653515	32.482094	108.13652	-17.144619	13.466547	106.94133	35.54192	-7.271256	102.970795	30.465258	49.699493	106.514954	33.003589	21.2141185	104.7428745	-67.292827	5.7189755	109.1397855
-31.41787	33.778866	108.313454	-17.285563	13.535917	107.01593	35.363575	-7.23013	102.773689	30.303904	49.687531	106.602081	32.8337395	21.2287005	104.687885	-67.4048655	5.8431335	109.343975
-29.407475	35.502953	108.577728	-17.41169	13.587214	107.177643	35.16349	-7.228764	102.57045	30.166117	49.652081	106.727684	32.6648035	21.2116585	104.649067	-67.4881835	5.9627695	109.706219
-27.972607	36.593979	108.738564	-17.4814	13.57118	107.281639	35.076649	-7.26236	102.443611	30.122141	49.612537	106.844078	32.599395	21.1750885	104.6438445	-67.562195	5.9672715	109.9194335
-26.437458	37.527554	108.904221	-17.532194	13.523637	107.3573	34.98661	-7.314935	102.366554	30.082157	49.546463	106.958702	32.5343835	21.115764	104.662628	-67.5987715	5.93151	110.051972
-24.887032	38.421066	108.978012	-17.589617	13.456927	107.452606	34.8941	-7.391319	102.356827	30.050526	49.468212	107.077286	32.472313	21.0384465	104.7170565	-67.651547	5.8754075	110.1881555
-23.201679	39.176472	109.113396	-17.666382	13.37958	107.552994	34.840454	-7.492099	102.42337	30.022532	49.356155	107.284531	32.431493	20.932028	104.8539505	-67.764257	5.827132	110.2520375
-21.46294	39.894146	109.197327	-17.764406	13.315659	107.692551	34.78767	-7.613869	102.619896	30.016336	49.244972	107.567406	32.402003	20.8155515	105.093651	-67.930815	5.8157665	110.291451
-19.67672	40.486153	109.389343	-17.872725	13.273108	107.885345	34.750374	-7.752131	102.867828	30.024498	49.141273	107.920349	32.387436	20.694571	105.3940885	-68.132886	5.851645	110.3766015
-16.836767	41.216587	109.778847	-18.031252	13.185352	108.212753	34.647694	-7.902951	103.227325	30.000648	48.994583	108.55616	32.324171	20.545816	105.8917425	-68.386675	5.824888	110.5337635
-14.918748	41.507755	110.088966	-18.130625	13.128779	108.438446	34.57872	-7.979152	103.420303	29.97509	48.896294	109.0075	32.276905	20.458571	106.2139015	-68.538155	5.798987	110.6629905
-12.823269	41.790417	110.335518	-18.228489	13.069412	108.636307	34.504475	-8.055876	103.569328	29.953623	48.797886	109.480927	32.229049	20.371005	106.5251275	-68.686027	5.767819	110.7474865
-10.808486	41.919178	110.615265	-18.304787	13.026717	108.783424	34.441399	-8.125754	103.704201	29.936604	48.702751	109.951462	32.1890015	20.2884985	106.8278315	-68.7985755	5.7649355	110.7390165
-8.638994	41.992947	110.77536	-18.374172	13.00173	108.853363	34.410812	-8.167437	103.830673	29.911535	48.636074	110.389076	32.1611735	20.2343185	107.1098745	-68.9095175	5.7691415	110.5968515
-6.54522	41.94281	110.84771	-18.443224	13.009442	108.809746	34.416805	-8.188327	103.973892	29.89015	48.578526	110.776886	32.1534775	20.1950995	107.375389	-69.0399255	5.8237845	110.244103
-4.310932	41.798	110.83828	-18.492313	13.022245	108.60218	34.472157	-8.187887	104.165329	29.861958	48.535938	111.166191	32.1670575	20.1740255	107.66576	-69.1516835	5.8704645	109.5386
-0.987253	41.339897	110.632065	-18.539919	13.053928	107.874298	34.75983	-8.157485	104.440605	29.832586	48.502449	111.803528	32.296208	20.172482	108.1220665	-69.376046	5.935374	107.6265295
1.20781	40.923054	110.308815	-18.512634	13.073195	107.088257	35.036545	-8.127352	104.612816	29.764297	48.47662	112.116829	32.400421	20.174634	108.3648225	-69.425689	5.971756	105.8116915
3.425749	40.407883	109.729805	-18.419373	13.085486	106.270508	35.332756	-8.084312	104.69751	29.625269	48.460487	112.099365	32.4790125	20.1880875	108.3984375	-69.3177585	5.9828845	104.1425785
5.642918	39.787849	108.950272	-18.233032	13.112596	105.49958	35.615444	-8.086786	104.6978	29.576418	48.427219	111.746307	32.595931	20.1702165	108.2220535	-69.061995	6.0549755	102.7771065
7.871023	39.06279	108.149162	-17.94261	13.121052	104.87281	35.880054	-8.17236	104.723358	29.741611	48.357613	111.118721	32.8108325	20.0926265	107.9210395	-68.6960525	6.1494775	101.8245805
10.105368	38.193245	107.402863	-17.545582	13.096614	104.400909	36.19455	-8.391788	104.844154	30.141731	48.212757	110.404205	33.1681405	19.9104845	107.6241795	-68.2593045	6.2827435	101.1776385
12.340124	37.159081	106.791161	-17.066584	13.005649	104.035332	36.556885	-8.743928	105.029694	30.69158	47.924824	109.765671	33.6242325	19.590448	107.3976825	-67.7574005	6.42085	100.6729815
15.56094	35.41753	106.125679	-16.300722	12.656416	103.673645	37.102303	-9.345963	105.272224	31.557665	47.42329	108.958458	34.329984	19.0386635	107.115341	-66.931428	6.2741685	100.231949
17.444365	34.051239	105.840256	-15.81032	12.33631	103.520119	37.4925	-9.725192	105.386307	32.064064	47.075233	108.570755	34.778282	18.6750205	106.978531	-66.398922	5.9975995	100.061707
18.569582	32.352013	105.581406	-15.407625	12.006479	103.421852	37.854122	-10.077653	105.525719	32.490276	46.726933	108.332512	35.172199	18.32464	106.9291155	-65.987449	5.688318	99.9145885
19.670231	30.687956	105.487022	-15.105888	11.731997	103.396477	38.100704	-10.400631	105.718468	32.825249	46.393681	108.200027	35.4629765	17.996525	106.9592475	-65.6747525	5.467469	99.8337065
20.635031	28.940048	105.497299	-14.89775	11.512734	103.420685	38.252579	-10.670251	106.012489	33.058685	46.106392	108.170509	35.655632	17.7180705	107.091499	-65.451132	5.3073975	99.749871
21.517641	27.194452	105.620934	-14.757808	11.33753	103.471397	38.390862	-10.907619	106.362572	33.232578	45.849247	108.241638	35.81172	17.470814	107.302105	-65.327336	5.204246	99.640689
21.675699	25.601593	106.056808	-14.683064	11.208417	103.546402	38.482777	-11.123674	106.737732	33.372375	45.648239	108.360733	35.927576	17.2622825	107.5492325	-65.293704	5.1545515	99.5435715
23.1917	22.72851	106.126427	-14.613305	11.065938	103.697678	38.559429	-11.405093	107.309814	33.589439	45.41523	108.555794	36.074434	17.0050685	107.932804	-65.301044	5.1268075	99.462552
23.469364	21.031294	106.523827	-14.554699	10.992887	103.846611	38.622414	-11.572926	107.648697	33.728455	45.273209	108.666626	36.1754345	16.8501415	108.1576615	-65.2848325	5.1356325	99.5355605
24.041344	19.112156	106.555702	-14.49883	10.932573	104.049469	38.694702	-11.703443	107.952896	33.876415	45.147583	108.70768	36.2855585	16.72207	108.330288	-65.2832185	5.143076	99.76865
24.336567	17.374077	106.704285	-14.42017	10.876897	104.283989	38.796169	-11.813704	108.214531	34.013981	45.027439	108.758995	36.405075	16.6068675	108.486763	-65.245415	5.1469265	100.081215
24.586317	15.515993	106.892776	-14.322593	10.830181	104.514694	38.911812	-11.91272	108.45108	34.151447	44.893681	108.815346	36.5316295	16.4904805	108.633213	-65.1768155	5.1698815	100.396175
24.756592	13.767815	107.070282	-14.189363	10.750749	104.741074	39.058247	-12.015248	108.620537	34.308712	44.7691	108.865311	36.6834795	16.376926	108.742924	-65.0622055	5.124572	100.739224
24.81345	11.974081	107.183609	-14.019372	10.642213	104.94696	39.245266	-12.121992	108.709923	34.472046	44.633862	108.91539	36.858656	16.255935	108.8126565	-64.8974	5.028491	101.0812635
24.804895	9.362988	107.251587	-13.71969	10.407927	105.236938	39.555008	-12.320435	108.683739	34.766808	44.401436	108.942307	37.160908	16.0405005	108.813023	-64.600288	4.7753535	101.660853
24.750324	7.5586	107.167862	-13.494719	10.23371	105.422676	39.756317	-12.476742	108.573021	34.965446	44.185959	108.925369	37.3608815	15.8546085	108.749195	-64.3503195	4.6128115	102.096157
24.619715	5.813481	107.101837	-13.261496	10.064001	105.587296	39.945827	-12.65308	108.440804	35.206051	43.979897	108.868156	37.575939	15.6634085	108.65448	-64.098931	4.4645935	102.520112
24.379198	4.109552	107.022163	-13.047192	9.910054	105.74086	40.127285	-12.83122	108.34166	35.474144	43.778534	108.816231	37.8007145	15.473657	108.5789455	-63.8950985	4.346451	102.9027745
23.833851	2.51034	107.167587	-12.819982	9.77074	105.896355	40.298527	-13.01203	108.338951	35.756866	43.595573	108.729187	38.0276965	15.2917715	108.534069	-63.6676605	4.2497085	103.258641
23.726419	0.748614	107.103279	-12.612999	9.665463	106.028732	40.46896	-13.178875	108.415627	36.036446	43.43639	108.613014	38.252703	15.1287575	108.5143205	-63.478701	4.2021685	103.5431435
23.307114	-0.966688	107.117912	-12.4156	9.562313	106.096817	40.669815	-13.31811	108.502617	36.283638	43.330944	108.464561	38.4767265	15.006417	108.483589	-63.3079265	4.118209	103.710045
22.591928	-3.305277	107.173988	-12.094806	9.403305	106.045662	40.991539	-13.484296	108.655678	36.56546	43.160622	108.103218	38.7784995	14.838163	108.379448	-62.9681115	3.968447	103.711876
21.989632	-4.856884	107.173576	-11.88123	9.259978	105.88269	41.239952	-13.594561	108.749565	36.741661	43.042309	107.776222	38.9908065	14.723874	108.2628935	-62.7532665	3.796082	103.5024865
21.415041	-6.383262	107.104752	-11.637029	9.072206	105.636322	41.504509	-13.703072	108.811661	36.907814	42.885777	107.374153	39.2061615	14.5913525	108.092907	-62.4802195	3.5530595	103.179737
20.758135	-7.834016	107.034592	-11.389648	8.821823	105.34024	41.784851	-13.843629	108.836349	37.049599	42.686501	106.929146	39.417225	14.421436	107.8827475	-62.196521	3.22221	102.7977325
20.045622	-9.296579	106.971382	-11.145866	8.521453	105.058968	42.0522	-14.019556	108.833397	37.196663	42.443512	106.435188	39.6244315	14.211978	107.6342925	-61.9161635	2.830928	102.4836435
19.274696	-10.661956	106.964981	-10.893097	8.185637	104.809662	42.311157	-14.22697	108.836807	37.342808	42.156185	105.90699	39.8269825	13.9646075	107.3718985	-61.6131765	2.4066665	102.2474255
18.472805	-11.965658	106.894981	-10.652092	7.853118	104.642578	42.563519	-14.444325	108.789894	37.494221	41.845062	105.38826	40.02887	13.7003685	107.089077	-61.333054	2.0058675	102.196079
17.171373	-13.746063	106.887016	-10.280344	7.389811	104.53019	42.886909	-14.73457	108.666786	37.735004	41.395706	104.667191	40.3109565	13.330568	106.6669885	-60.8716445	1.449054	102.3933915
16.197004	-14.769134	106.874931	-10.065322	7.121576	104.528915	43.082985	-14.908475	108.547615	37.869637	41.128696	104.302704	40.476311	13.1101105	106.4251595	-60.606955	1.1330415	102.6326705
15.207908	-15.722682	106.839752	-9.862395	6.896984	104.572258	43.25565	-15.057303	108.386192	38.00473	40.896053	104.019485	40.63019	12.919375	106.2028385	-60.35498	0.874592999999997	102.9416775
14.159812	-16.547218	106.794182	-9.686144	6.740208	104.654823	43.404823	-15.166311	108.157051	38.118668	40.714264	103.793037	40.7617455	12.7739765	105.975044	-60.1340335	0.7064395	103.334602
13.030839	-17.196621	106.693306	-9.533447	6.642795	104.75457	43.528645	-15.213783	107.875229	38.198677	40.626286	103.686104	40.863661	12.7062515	105.7806665	-59.930555	0.579338499999999	103.7284735
11.890836	-17.793243	106.548264	-9.407626	6.606907	104.873398	43.646984	-15.191519	107.575867	38.269089	40.631863	103.67849	40.9580365	12.720172	105.6271785	-59.7732885	0.493641999999998	104.1196175
10.790207	-18.230976	106.384644	-9.29997	6.652135	104.980263	43.761166	-15.098678	107.294189	38.309849	40.710678	103.738609	41.0355075	12.806	105.516399	-59.6354475	0.49827	104.444127
8.983471	-18.706734	106.12056	-9.185017	6.838991	105.119965	43.943157	-14.833448	106.882263	38.355824	40.974316	103.910484	41.1494905	13.070434	105.3963735	-59.5195245	0.607548	104.8435565
7.817304	-18.90114	105.983292	-9.098277	7.037558	105.197487	44.067886	-14.570626	106.678795	38.35157	41.227539	104.038689	41.209728	13.3284565	105.358742	-59.406282	0.7466595	105.036232
6.663368	-18.946297	105.878792	-9.005401	7.252309	105.242302	44.223396	-14.292376	106.540344	38.364037	41.499619	104.135513	41.2937165	13.6036215	105.3379285	-59.3045185	0.9009965	105.1466755
5.425596	-18.968369	105.780792	-8.897517	7.471745	105.238197	44.39706	-14.035207	106.435333	38.394455	41.756115	104.219368	41.3957575	13.860454	105.3273505	-59.1907915	1.083036	105.1490435
4.261862	-18.943867	105.673805	-8.76885	7.641487	105.18782	44.556602	-13.816505	106.362411	38.442009	41.968666	104.25248	41.4993055	14.0760805	105.3074455	-59.0370055	1.2068935	105.0681945
3.109427	-18.827204	105.595329	-8.647728	7.766859	105.114494	44.708981	-13.646729	106.345833	38.514038	42.118404	104.243919	41.6115095	14.2358375	105.294876	-58.9069655	1.2978805	104.934112
1.881388	-18.664919	105.534363	-8.51425	7.841831	105.001595	44.862675	-13.561307	106.384911	38.581337	42.187202	104.202736	41.722006	14.3129475	105.2938235	-58.750506	1.3707145	104.7093665
0.123792	-18.375774	105.520546	-8.326102	7.830835	104.803513	45.049667	-13.59811	106.574181	38.760628	42.130928	104.049973	41.9051475	14.266409	105.312077	-58.5573515	1.395261	104.294949
-1.087667	-18.045113	105.553711	-8.212424	7.765816	104.676643	45.151825	-13.710385	106.784058	38.89386	42.016014	103.90152	42.0228425	14.1528145	105.342789	-58.4476905	1.3788175	104.010497
-2.267922	-17.706276	105.635811	-8.108809	7.654141	104.578957	45.242725	-13.880909	107.004715	39.037281	41.833515	103.73819	42.140003	13.976303	105.3714525	-58.357621	1.331979	103.7864615
-3.406713	-17.329508	105.670609	-8.011708	7.503728	104.502701	45.310162	-14.08992	107.23336	39.181129	41.608521	103.573479	42.2456455	13.7593005	105.4034195	-58.2690615	1.2481555	103.6019825
-4.604988	-16.836218	105.648018	-7.90969	7.346454	104.431343	45.364365	-14.307594	107.424973	39.308315	41.37833	103.497231	42.33634	13.535368	105.461102	-58.15572	1.15754	103.401584
-5.796103	-16.286713	105.574295	-7.840803	7.205244	104.366447	45.400631	-14.517276	107.595825	39.432041	41.173283	103.500702	42.416336	13.3280035	105.5482635	-58.097942	1.0824845	103.1846305
-6.942258	-15.685615	105.34967	-7.757869	7.098127	104.277061	45.431015	-14.689591	107.701828	39.568714	41.014893	103.594627	42.4998645	13.162651	105.6482275	-58.0156025	1.033603	102.9058945
-8.735023	-14.562265	104.685036	-7.644521	7.052032	103.970764	45.470917	-14.851213	107.736877	39.802803	40.913967	104.004074	42.63686	13.031377	105.8704755	-57.925902	1.072687	102.0710525
-9.902425	-13.731151	103.997078	-7.583615	7.133663	103.645386	45.47401	-14.843923	107.655289	39.950809	40.982132	104.377579	42.7124095	13.0691045	106.016434	-57.8796395	1.1982215	101.274338
-11.104162	-12.771358	103.188301	-7.53269	7.310772	103.247192	45.488705	-14.737894	107.486603	40.059505	41.149052	104.806664	42.774105	13.205579	106.1466335	-57.839485	1.415965	100.3477505
-12.333184	-11.729877	102.34375	-7.485105	7.579284	102.825127	45.504807	-14.534068	107.266022	40.118565	41.4049	105.237404	42.811686	13.435416	106.251713	-57.781896	1.723152	99.398541
-13.543682	-10.62514	101.579544	-7.447355	7.935348	102.453354	45.523514	-14.22707	107.007362	40.121746	41.736969	105.566612	42.82263	13.7549495	106.286987	-57.71734	2.1157465	98.619721
-14.842025	-9.40403	101.002014	-7.40453	8.353345	102.159416	45.526176	-13.850166	106.752243	40.115112	42.111057	105.740097	42.820644	14.1304455	106.24617	-57.629704	2.5762445	98.072662
-16.164156	-8.168352	100.558731	-7.366722	8.779368	101.949654	45.540276	-13.472364	106.468582	40.109699	42.463402	105.830048	42.8249875	14.495519	106.149315	-57.5584315	3.063217	97.749993
-18.193045	-6.220529	100.163757	-7.325438	9.381907	101.796272	45.529015	-12.967235	106.021667	40.135105	42.941555	105.729233	42.83206	14.98716	105.87545	-57.482936	3.776654	97.717094
-19.598663	-4.919759	100.014893	-7.302944	9.72248	101.718941	45.486946	-12.690267	105.63636	40.172867	43.194435	105.514099	42.8299065	15.252084	105.5752295	-57.4357945	4.192876	97.8626525
-21.010143	-3.594607	99.83165	-7.288162	9.974749	101.590645	45.473862	-12.491364	105.115509	40.211452	43.386738	105.191765	42.842657	15.447687	105.153637	-57.418981	4.501811	98.027653
-22.464611	-2.288007	99.622765	-7.261843	10.158099	101.379898	45.46011	-12.309454	104.463181	40.236637	43.544739	104.678711	42.8483735	15.6176425	104.570946	-57.3720595	4.6985555	98.18885
-23.897766	-0.978117	99.509529	-7.216712	10.278712	101.15213	45.476921	-12.109495	103.658226	40.17783	43.6833	104.028763	42.8273755	15.7869025	103.8434945	-57.2607995	4.7705215	98.4607655
-25.374592	0.350094	99.712128	-7.127007	10.346612	101.066032	45.508175	-11.916282	102.775177	40.052708	43.810425	103.210022	42.7804415	15.9470715	102.9925995	-57.0344555	4.7461525	99.1394645
-26.79546	1.649233	100.347626	-7.057209	10.369938	101.276924	45.516193	-11.761666	102.030609	39.918972	43.865414	102.354004	42.7175825	16.051874	102.1923065	-56.8320005	4.688002	100.3615415
-28.956223	3.666038	102.261475	-7.093752	10.241156	102.316559	45.33989	-11.747664	101.362564	39.628597	43.805962	101.360107	42.4842435	16.029149	101.3613355	-56.6717475	4.453163	103.2717825
-30.359262	5.061086	104.090515	-7.280681	10.066078	103.470695	45.066761	-11.865478	101.244118	39.339012	43.682213	101.005302	42.2028865	15.9083675	101.12471	-56.7642485	4.2237885	105.81668
-31.706282	6.469335	105.961548	-7.60115	9.880512	104.745041	44.650513	-12.058365	101.36026	38.969578	43.5238	100.969406	41.8100455	15.7327175	101.164833	-57.0123455	4.0283065	108.325249
-33.018269	7.945777	107.552399	-8.031655	9.734057	105.891289	44.0993	-12.25491	101.614296	38.5611	43.365879	101.285233	41.3302	15.5554845	101.4497645	-57.39351	3.9126295	110.3328135
-34.271587	9.494626	108.733276	-8.51662	9.626807	106.81604	43.53054	-12.433015	101.953354	38.177383	43.28178	101.827637	40.8539615	15.4243825	101.8904955	-57.8872015	3.8292315	111.7415845
-35.447075	11.009706	109.479095	-8.993665	9.570541	107.469604	43.006699	-12.556776	102.320168	37.89349	43.235504	102.57753	40.4500945	15.339364	102.448849	-58.4374245	3.801718	112.490359
-36.541454	12.638341	110.04776	-9.393789	9.563379	107.987251	42.588173	-12.598703	102.595535	37.712021	43.211025	103.344452	40.150097	15.306161	102.9699935	-58.937675	3.820597	113.0045085
-37.865746	15.040801	110.796021	-9.84952	9.643158	108.628891	42.160809	-12.514448	102.910637	37.499062	43.353958	104.41581	39.8299355	15.419755	103.6632235	-59.5289755	3.866561	113.5945585
-38.54504	16.759659	111.316833	-10.025632	9.809813	109.000839	41.993412	-12.357854	103.007935	37.407936	43.540802	105.003014	39.700674	15.591474	104.0054745	-59.751938	4.028152	113.9962035
-39.059055	18.409281	111.938187	-10.132066	9.982951	109.367622	41.890671	-12.136299	103.037216	37.326942	43.765633	105.402779	39.6088065	15.814667	104.2199975	-59.8729385	4.151235	114.5152465
-39.420406	20.077774	112.709	-10.208405	10.201272	109.789894	41.768639	-11.851807	102.962433	37.220558	44.012444	105.67762	39.4945985	16.0803185	104.3200265	-59.9114085	4.3222255	115.2597615
-39.614483	21.787851	113.63195	-10.247407	10.434349	110.310577	41.629711	-11.579647	102.865532	37.056168	44.244106	105.862045	39.3429395	16.3322295	104.3637885	-59.8377535	4.5364685	116.2573655
-39.68549	23.371857	114.684319	-10.279991	10.635245	110.92675	41.466961	-11.324895	102.81398	36.901031	44.454922	106.036377	39.183996	16.5650135	104.4251785	-59.743978	4.7054765	117.4283215
-39.569073	24.997252	115.80088	-10.296316	10.807779	111.629295	41.291431	-11.118494	102.823189	36.78302	44.62756	106.240425	39.0372255	16.754533	104.531807	-59.6298575	4.861025	118.726783
-39.106712	27.374825	117.219902	-10.345236	11.09608	112.566124	41.055626	-10.863136	102.915016	36.728077	44.872196	106.699562	38.8918515	17.00453	104.807289	-59.5823235	5.18763	120.324959
-38.713093	28.927485	117.862999	-10.361251	11.305906	112.998047	40.947346	-10.680107	102.97834	36.74741	45.057644	107.056465	38.847378	17.1887685	105.0174025	-59.56988	5.4230435	120.9786915
-38.076942	30.472979	118.290916	-10.375517	11.516123	113.272263	40.858414	-10.494461	103.023743	36.804066	45.237701	107.453201	38.83124	17.37162	105.238472	-59.582274	5.660626	121.306054
-37.373882	31.904551	118.467903	-10.383139	11.737692	113.404907	40.816723	-10.298514	103.094803	36.887909	45.416893	107.821808	38.852316	17.5591895	105.4583055	-59.618594	5.9161945	121.3515085
-36.544083	33.334301	118.433487	-10.390376	11.955943	113.417305	40.837826	-10.095556	103.173683	36.995594	45.604561	108.216248	38.91671	17.7545025	105.6949655	-59.697462	6.1573835	121.1396445
-35.58799	34.699821	118.288551	-10.388241	12.181088	113.385117	40.866383	-9.897507	103.238358	37.081337	45.801201	108.576981	38.97386	17.951847	105.9076695	-59.750342	6.410329	120.8625645
-34.462929	35.993774	118.081512	-10.392115	12.397637	113.303085	40.906219	-9.693386	103.331184	37.160591	45.996017	108.915756	39.033405	18.1513155	106.12347	-59.817635	6.6439585	120.4827
-32.512379	37.720589	117.699577	-10.378833	12.697378	113.152245	41.036785	-9.387706	103.525246	37.292049	46.294014	109.506653	39.164417	18.453154	106.5159495	-59.922083	6.941602	119.7885405
-31.056829	38.799572	117.383827	-10.349521	12.894355	113.046776	41.175823	-9.174726	103.768585	37.390541	46.502419	110.008255	39.283182	18.6638465	106.88842	-59.982224	7.1248635	119.205132
-29.478815	39.727634	117.094818	-10.32479	13.12346	113.000061	41.3353	-8.949574	104.171547	37.470226	46.716984	110.658028	39.402763	18.883705	107.4147875	-60.052343	7.363215	118.5853345
-27.81794	40.599735	116.82341	-10.333762	13.31149	112.929382	41.50729	-8.725389	104.789986	37.535915	46.971622	111.436356	39.5216025	19.1231165	108.113171	-60.1891265	7.4998635	117.745593
-26.052452	41.369289	116.689209	-10.360689	13.598418	113.051178	41.741211	-8.492601	105.675125	37.560482	47.323318	112.354256	39.6508465	19.4153585	109.0146905	-60.3722245	7.7814775	117.0876655
-24.230762	42.011978	116.545212	-10.373655	13.942478	113.262917	41.963871	-8.215847	106.766281	37.513363	47.734402	113.383774	39.738617	19.7592775	110.0750275	-60.485927	8.1256785	116.4508065
-22.311926	42.613525	116.441452	-10.404958	14.30436	113.567314	42.176525	-7.912443	107.980324	37.448803	48.205475	114.504639	39.812664	20.146516	111.2424815	-60.62258	8.462204	115.8921465
-19.314606	43.232109	116.547379	-10.49308	14.791807	114.16098	42.391537	-7.546645	109.804901	37.402485	48.769981	116.163322	39.897011	20.611668	112.9841115	-60.883171	8.971946	115.3378485
-17.321362	43.476463	116.892776	-10.500738	15.036723	114.683235	42.439854	-7.405163	110.924149	37.475166	49.032871	117.252693	39.95751	20.813854	114.088421	-60.958986	9.259592	115.278049
-15.202003	43.56163	117.359558	-10.44976	15.217874	115.255585	42.520855	-7.35465	112.000587	37.649124	49.220875	118.287682	40.0849895	20.9331125	115.1441345	-60.9845095	9.5026355	115.3670355
-13.131365	43.562115	117.89576	-10.348492	15.370367	115.83725	42.674152	-7.290195	112.945053	37.851208	49.366516	119.220688	40.26268	21.0381605	116.0828705	-60.959664	9.7025735	115.5916295
-11.00163	43.415791	118.307938	-10.183601	15.517383	116.327354	42.902725	-7.198071	113.751732	38.066544	49.509178	119.978508	40.4846345	21.1555535	116.86512	-60.8518365	9.8792125	115.789588
-8.879706	43.222038	118.574509	-9.963313	15.679082	116.663994	43.179192	-7.052086	114.394394	38.332714	49.6824	120.52169	40.755953	21.315157	117.458042	-60.682579	10.043007	115.869946
-6.783751	42.956459	118.683815	-9.710932	15.849355	116.872284	43.500095	-6.91336	114.904869	38.552811	49.847347	120.88195	41.026453	21.4669935	117.8934095	-60.448317	10.2317165	115.8511585
-3.594253	42.330147	118.606445	-9.351686	16.104445	116.92572	43.960987	-6.720285	115.484856	38.981678	50.069939	121.150955	41.4713325	21.674827	118.3179055	-60.1747045	10.534063	115.5335345
-1.488894	41.785858	118.435493	-9.106188	16.280212	116.824814	44.250004	-6.622205	115.740753	39.265713	50.184204	121.198715	41.7578585	21.7809995	118.469734	-59.9702345	10.7794245	115.179894
0.567627	41.187096	118.17485	-8.861063	16.486147	116.614403	44.507469	-6.489257	115.914131	39.542835	50.301666	121.140076	42.025152	21.9062045	118.5271035	-59.747278	11.0660895	114.7017025
2.571614	40.506348	117.82029	-8.660635	16.735195	116.231499	44.749783	-6.352357	116.007545	39.704102	50.489014	121.05706	42.2269425	22.0683285	118.5323025	-59.5482125	11.4020615	113.9306955
4.532326	39.758949	117.334534	-8.496733	17.005577	115.680672	44.913406	-6.185992	115.9487	39.733406	50.731457	120.910194	42.323406	22.2727325	118.429447	-59.316872	11.7384215	112.931897
6.392292	38.950928	116.794014	-8.33172	17.298935	115.03688	45.0275	-5.985837	115.687492	39.469223	50.881218	120.663025	42.2483615	22.4476905	118.1752585	-58.9118015	12.1501795	111.8985015
8.238651	38.077518	116.209946	-8.21188	17.621838	114.385017	45.134102	-5.761463	115.333984	40.337517	50.887035	120.025757	42.7358095	22.562786	117.6798705	-59.1595695	12.68089	111.0901635
10.853492	36.584087	115.36174	-8.022953	18.152977	113.34919	45.273613	-5.42013	114.824852	40.607426	51.137249	119.352875	42.9405195	22.8585595	117.0888635	-58.9864255	13.4473945	109.6095165
12.481384	35.528053	114.766159	-7.92053	18.507816	112.601639	45.336582	-5.194947	114.45414	40.710522	51.309456	118.897186	43.023552	23.0572545	116.675663	-58.864612	13.9583775	108.527615
14.040139	34.371342	114.151154	-7.829396	18.862019	111.897278	45.360611	-4.944445	114.040115	40.75359	51.493996	118.384041	43.0571005	23.2747755	116.212078	-58.7158925	14.4492625	107.582478
15.487612	33.173306	113.588013	-7.758179	19.197773	111.259148	45.391884	-4.705979	113.721062	40.800335	51.701374	117.811737	43.0961095	23.4976975	115.7663995	-58.6124675	14.8978485	106.7518965
16.819866	31.868982	113.066887	-7.680135	19.507519	110.725632	45.397789	-4.523714	113.457886	40.879284	51.840244	117.298798	43.1385365	23.658265	115.378342	-58.4988065	15.356773	106.072922
18.150162	30.466736	112.619507	-7.592207	19.771307	110.324417	45.4123	-4.374577	113.286125	40.997608	52.000107	116.73452	43.204954	23.812765	115.0103225	-58.389368	15.729849	105.6385115
19.316669	29.021975	112.203407	-7.469548	20.02038	109.974075	45.463501	-4.242326	113.156525	41.151611	52.126537	116.156326	43.307556	23.9421055	114.6564255	-58.246652	16.0986545	105.2917245
20.988234	26.702986	111.629852	-7.207955	20.294073	109.373596	45.635406	-4.127414	112.942062	41.485394	52.241451	115.327682	43.5604	24.0570185	114.134872	-57.97631	16.5311275	104.61232
21.926807	25.114817	111.201141	-6.981937	20.412468	108.829712	45.803341	-4.04371	112.765991	41.742199	52.307068	114.787842	43.77277	24.131679	113.7769165	-57.736644	16.693257	103.8825075
22.844606	23.458035	110.692429	-6.706451	20.471045	108.111122	46.045921	-3.969077	112.513649	41.984219	52.369511	114.289619	44.01507	24.200217	113.401634	-57.427972	16.741873	102.82061
23.640438	21.82266	110.070404	-6.344625	20.472965	107.201019	46.356339	-3.89151	112.169418	42.22662	52.418793	113.722908	44.2914795	24.2636415	112.946163	-56.9807295	16.6822885	101.455875
24.369392	20.113735	109.320953	-5.945316	20.41997	106.151604	46.704548	-3.822515	111.789558	42.494141	52.427597	113.048126	44.5993445	24.302541	112.418842	-56.4899765	16.537399	99.884366
24.973536	18.39221	108.526054	-5.514024	20.295208	105.071556	47.090702	-3.795348	111.401405	42.758896	52.402603	112.308205	44.924799	24.3036275	111.854805	-55.952847	16.2867885	98.288307
25.439384	16.61743	107.767105	-5.051355	20.092709	104.045319	47.490822	-3.799646	111.071693	43.021057	52.338272	111.50441	45.2559395	24.269313	111.2880515	-55.3586495	15.916105	96.8025865
25.830036	13.961053	106.765953	-4.397981	19.70957	102.695145	48.109379	-3.855149	110.659637	43.408512	52.188313	110.285248	45.7589455	24.166582	110.4724425	-54.5549075	15.252558	94.9178475
25.89534	12.180326	106.154312	-3.987592	19.407757	101.901352	48.487206	-3.938196	110.39283	43.646923	52.051575	109.42366	46.0670645	24.0566895	109.908245	-54.0422485	14.7588245	93.894459
25.785267	10.357347	105.564949	-3.637031	19.087681	101.20459	48.815327	-4.045895	110.095024	43.885094	51.888741	108.535072	46.3502105	23.921423	109.315048	-53.6242725	14.253939	93.094132
25.522417	8.651837	104.950668	-3.348055	18.753347	100.536034	49.07375	-4.185852	109.72316	44.105892	51.686077	107.664696	46.589821	23.7501125	108.693928	-53.285931	13.7565815	92.37814
25.069469	6.941103	104.301788	-3.12114	18.415277	99.871635	49.277763	-4.345154	109.278961	44.283905	51.480179	106.824219	46.780834	23.5675125	108.05159	-53.023114	13.2630415	91.69168
24.424023	5.286597	103.628227	-2.953103	18.102507	99.214783	49.441341	-4.514258	108.731781	44.382629	51.269539	105.992981	46.911985	23.3776405	107.362381	-52.818191	12.8273735	91.067185
23.648592	3.70982	102.93219	-2.844566	17.812092	98.613815	49.542633	-4.675152	108.16996	44.418114	51.067566	105.232796	46.9803735	23.196207	106.701378	-52.6695055	12.427977	90.526252
22.08013	1.475075	101.996849	-2.762923	17.448648	97.862175	49.625103	-4.890486	107.359001	44.42654	50.813419	104.236328	47.0258215	22.9614665	105.7976645	-52.5516675	11.9358295	89.9266855
20.895788	0.07642	101.374374	-2.762122	17.263994	97.508881	49.664978	-5.01038	106.806038	44.407108	50.65847	103.648888	47.036043	22.824045	105.227463	-52.560287	11.703943	89.790299
19.515018	-1.235746	100.84478	-2.789931	17.136557	97.308723	49.666134	-5.133335	106.218529	44.388309	50.522293	103.132454	47.0272215	22.694479	104.6754915	-52.6070835	11.578635	89.9419545
17.972912	-2.441137	100.435486	-2.854497	17.088165	97.307724	49.613617	-5.214285	105.65773	44.373371	50.417202	102.69194	46.993494	22.6014585	104.174835	-52.702488	11.5748715	90.440613
16.269299	-3.556428	100.169685	-2.955451	17.098291	97.481766	49.544804	-5.282724	105.175743	44.373077	50.34277	102.3237	46.9589405	22.530023	103.7497215	-52.8698425	11.666559	91.2138105
14.468546	-4.554602	99.972275	-3.105713	17.160162	97.751846	49.411385	-5.315425	104.727425	44.321911	50.311111	102.060272	46.866648	22.497843	103.3938485	-53.078074	11.822481	92.1098435
12.531185	-5.476401	99.862305	-3.312047	17.277935	98.112892	49.24437	-5.289472	104.310501	44.199768	50.328255	101.89325	46.722069	22.5193915	103.1018755	-53.346163	12.0364785	93.1239085
9.399913	-6.720719	99.799667	-3.662971	17.520514	98.763573	48.945938	-5.214375	103.767143	43.987637	50.440727	101.790428	46.4667875	22.613176	102.7787855	-53.7927295	12.427852	94.7483605
7.225507	-7.43089	99.869919	-3.910424	17.660933	99.210213	48.7327	-5.138393	103.48172	43.812843	50.531895	101.818703	46.2727715	22.696751	102.6502115	-54.0936195	12.625115	95.7702145
4.963859	-8.061767	100.073898	-4.139114	17.776295	99.73391	48.559155	-5.074155	103.240623	43.625801	50.616531	101.819489	46.092478	22.771188	102.530056	-54.370706	12.781402	96.937764
2.649427	-8.603667	100.436714	-4.322891	17.778967	100.29734	48.421673	-5.032672	103.103516	43.423244	50.662144	101.754784	45.9224585	22.814736	102.42915	-54.5682405	12.743198	98.16553
0.339879	-9.099443	101.071342	-4.416225	17.66695	100.953911	48.372726	-5.062846	103.041412	43.248863	50.603741	101.576408	45.8107945	22.7704475	102.30891	-54.6432445	12.5634525	99.598912
-1.93377	-9.524147	102.042999	-4.402853	17.441284	101.73539	48.39819	-5.152816	103.125015	43.101624	50.445454	101.244423	45.749907	22.646319	102.184719	-54.555613	12.236249	101.286061
-4.221946	-9.862247	103.283928	-4.382745	17.085815	102.663574	48.44767	-5.365042	103.345177	42.951431	50.146442	100.880661	45.6995505	22.3907	102.112919	-54.4650405	11.78093	103.214229
-7.581988	-10.188632	105.619225	-4.358213	16.358597	104.296425	48.462368	-5.881096	103.901207	42.68959	49.529655	100.432571	45.575979	21.8242795	102.166889	-54.292405	10.8929145	106.425961
-9.763193	-10.293709	107.364403	-4.366322	15.774092	105.537651	48.423912	-6.326258	104.304085	42.462315	49.013062	100.273788	45.4431135	21.343402	102.2889365	-54.1757575	10.204782	108.7863655
-11.905677	-10.291502	109.115448	-4.402777	15.127604	106.806877	48.344566	-6.80929	104.725555	42.201431	48.470211	100.305382	45.2729985	20.8304605	102.5154685	-54.0785525	9.4247475	111.0982855
-13.945097	-10.240792	110.797729	-4.461759	14.457578	108.058319	48.269768	-7.302885	105.147789	41.906891	47.928928	100.498329	45.0883295	20.3130215	102.823059	-54.0118475	8.6021345	113.293579
-15.943447	-10.110435	112.330154	-4.561906	13.806556	109.226837	48.181942	-7.767991	105.564857	41.597672	47.454746	100.849281	44.889807	19.8433775	103.207069	-54.013619	7.7697345	115.246605
-17.86483	-9.891256	113.646149	-4.693075	13.218899	110.266327	48.076675	-8.197173	105.928764	41.27235	47.038963	101.370827	44.6745125	19.420895	103.6497955	-54.0606625	7.016903	116.8828585
-19.698923	-9.590094	114.769409	-4.82291	12.687819	111.190948	47.972195	-8.575239	106.238701	41.016537	46.689499	101.951576	44.494366	19.05713	104.0951385	-54.140186	6.318508	118.2867575
-22.23682	-8.985817	116.177628	-4.988557	12.009439	112.422249	47.81567	-9.058089	106.587364	40.717102	46.252495	102.863541	44.266386	18.597203	104.7254525	-54.2435	5.421675	120.1190455
-23.838074	-8.461083	116.936089	-5.085562	11.65454	113.103699	47.717182	-9.318454	106.735626	40.568298	46.039059	103.518089	44.14274	18.3603025	105.1268575	-54.313864	4.9487775	121.0805405
-25.277653	-7.853047	117.599976	-5.120145	11.34798	113.71006	47.666756	-9.525826	106.773247	40.493847	45.869568	104.157707	44.0803015	18.171871	105.465477	-54.3205915	4.524089	121.954643
-26.576687	-7.157405	118.196152	-5.116067	11.093025	114.240738	47.596081	-9.685678	106.734848	40.45084	45.733948	104.729271	44.0234605	18.024135	105.7320595	-54.2555945	4.161915	122.7494165
-27.753555	-6.381872	118.721771	-5.106796	10.87652	114.691864	47.518074	-9.835378	106.641495	40.447906	45.599407	105.281052	43.98299	17.8820145	105.9612735	-54.196582	3.8710255	123.4224545
-28.764551	-5.526163	119.180824	-5.127272	10.693209	115.077591	47.43906	-9.987385	106.538498	40.433857	45.467068	105.759392	43.9364585	17.7398415	106.148945	-54.1910025	3.6465765	124.006237
-29.66111	-4.621735	119.573486	-5.148418	10.524419	115.389999	47.330112	-10.141886	106.434128	40.428276	45.325817	106.189362	43.879194	17.5919655	106.311745	-54.17603	3.4568725	124.468253
-30.722195	-3.196493	119.900848	-5.21165	10.22453	115.694786	47.192795	-10.41172	106.266769	40.40847	45.071056	106.788994	43.8006325	17.329668	106.5278815	-54.2239325	3.119392	124.8616905
-31.225725	-2.219586	119.984856	-5.246122	9.999539	115.800522	47.119923	-10.620226	106.156448	40.413155	44.870316	107.149651	43.766539	17.125045	106.6530495	-54.258783	2.874033	124.9479945
-31.585562	-1.225419	120.001816	-5.293934	9.768985	115.870544	47.047512	-10.842045	106.059349	40.432495	44.664368	107.472298	43.7400035	16.9111615	106.7658235	-54.3278715	2.6268085	124.9752645
-31.77042	-0.198342	119.97113	-5.345776	9.55942	115.890839	46.984726	-11.073407	105.957756	40.44273	44.440273	107.724525	43.713728	16.683433	106.8411405	-54.40528	2.435407	124.9405375
-31.759569	0.79653	119.938148	-5.400853	9.357929	115.904701	46.910503	-11.304529	105.880447	40.412827	44.237686	107.929527	43.661665	16.4665785	106.904987	-54.463371	2.2492795	124.904415
-31.592539	1.794826	119.890701	-5.422222	9.175214	115.909599	46.853642	-11.542301	105.832291	40.456947	43.989437	108.041344	43.6552945	16.223568	106.9368175	-54.4997385	2.12686	124.8823805
-31.243887	2.813796	119.81456	-5.425732	9.038758	115.911232	46.82925	-11.798082	105.821762	40.53936	43.745258	108.133278	43.684305	15.973588	106.97752	-54.535769	2.103928	124.844944
-30.441103	4.252374	119.45993	-5.336216	8.790682	115.794846	46.90313	-12.184898	105.865883	40.752457	43.378345	108.198273	43.8277935	15.5967235	107.032078	-54.5002255	1.9846405	124.557614
-29.706249	5.185789	119.090675	-5.263639	8.631367	115.613922	46.982658	-12.45917	105.867554	40.921822	43.131374	108.19706	43.95224	15.336102	107.032307	-54.479518	1.926632	124.195537
-28.853655	6.122873	118.506767	-5.198665	8.522032	115.31105	47.045242	-12.731674	105.889488	41.13583	42.859657	108.145058	44.090536	15.0639915	107.017273	-54.487866	1.9800725	123.604827
-27.928253	7.061513	117.653931	-5.151372	8.436195	114.860939	47.140999	-13.011183	105.940834	41.402088	42.602722	108.060959	44.2715435	14.7957695	107.0008965	-54.5742875	2.0766205	122.7209815
-26.865038	7.995048	116.586731	-5.12078	8.436019	114.229324	47.227867	-13.264555	105.967506	41.725075	42.39143	107.958534	44.476471	14.5634375	106.96302	-54.718031	2.3086005	121.495628
-25.696266	8.945627	115.22818	-5.098609	8.61314	113.374947	47.277386	-13.486415	105.992416	42.110523	42.208351	107.811485	44.6939545	14.360968	106.9019505	-54.8911725	2.865312	119.8479435
-24.453867	9.919093	113.593636	-5.111278	8.858165	112.320854	47.311386	-13.675555	105.984451	42.537617	42.077354	107.645546	44.9245015	14.2008995	106.8149985	-55.1470575	3.5154305	117.8267095
-22.426991	11.358501	111.008713	-5.16895	9.436476	110.535751	47.22908	-13.86908	105.903534	43.171436	41.967628	107.282707	45.200258	14.049274	106.5931205	-55.538158	4.823678	114.4783815
-20.991461	12.277224	109.227074	-5.239784	9.907939	109.240952	47.101109	-13.938869	105.855492	43.537323	41.930843	107.041084	45.319216	13.995987	106.448288	-55.798784	5.819891	112.033616
-19.536938	13.119236	107.600449	-5.324304	10.369901	108.004425	46.91991	-13.970153	105.735466	43.816334	41.938339	106.779709	45.368122	13.984093	106.2575875	-56.01673	6.755709	109.7512625
-18.044756	13.865278	106.292976	-5.424253	10.79995	106.942177	46.695412	-13.97232	105.583748	43.998413	41.979164	106.454536	45.3469125	14.003422	106.019142	-56.1954185	7.596478	107.865212
-16.53861	14.538403	105.268494	-5.53131	11.160576	106.078255	46.447178	-13.946109	105.417946	44.096401	42.004082	106.217369	45.2717895	14.0289865	105.8176575	-56.3344095	8.2921655	106.3388525
-15.040423	15.113356	104.635368	-5.616949	11.440439	105.528412	46.239456	-13.898977	105.275772	44.135414	42.044132	106.001137	45.187435	14.0725775	105.6384545	-56.421333	8.8083005	105.4183695
-13.552851	15.579817	104.368446	-5.688646	11.650622	105.236244	46.067299	-13.828598	105.190338	44.145405	42.108814	105.900742	45.106352	14.140108	105.54554	-56.483644	9.161136	104.926948
-11.30786	16.124184	104.300354	-5.805626	11.806711	105.166969	45.888218	-13.685176	105.186485	44.048317	42.225418	105.989662	44.9682675	14.270121	105.5880735	-56.5795195	9.343301	104.7458645
-9.839652	16.381369	104.509529	-5.925297	11.821736	105.329582	45.799007	-13.572152	105.273224	43.890213	42.333225	106.224869	44.84461	14.3805365	105.7490465	-56.695204	9.2629355	104.9101175
-8.397608	16.519775	104.817703	-6.087833	11.79711	105.583069	45.699188	-13.437171	105.425812	43.636711	42.446903	106.611893	44.6679495	14.504866	106.0188525	-56.8436155	9.089354	105.1472855
-6.993625	16.606991	105.1931	-6.294332	11.729852	105.929733	45.595409	-13.291766	105.645073	43.331356	42.576904	107.131149	44.4633825	14.642569	106.388111	-57.0520465	8.817135	105.471355
-5.589653	16.616085	105.629601	-6.555385	11.673596	106.298874	45.448242	-13.16416	105.967606	42.972748	42.702217	107.714912	44.210495	14.7690285	106.841259	-57.321265	8.5781635	105.756489
-4.214765	16.561558	106.032547	-6.846992	11.623896	106.660973	45.258217	-13.040088	106.34005	42.591797	42.797977	108.275772	43.925007	14.8789445	107.307911	-57.618991	8.3688475	106.014035
-2.85511	16.45668	106.413719	-7.139512	11.626313	107.000412	45.027061	-12.945169	106.742683	42.205345	42.850338	108.738182	43.616203	14.9525845	107.7404325	-57.895227	8.3000415	106.2603915
-0.864879	16.153469	106.900635	-7.564844	11.698997	107.421959	44.660976	-12.872967	107.439842	41.740997	42.873001	109.379662	43.2009865	15.000017	108.409752	-58.3306745	8.397977	106.434166
0.442639	15.881041	107.186234	-7.803456	11.765858	107.653275	44.433594	-12.866116	107.967339	41.486904	42.896179	109.76297	42.960249	15.0150315	108.8651545	-58.567161	8.5166845	106.4413955
1.700519	15.541116	107.450638	-8.009716	11.866435	107.810905	44.212837	-12.856953	108.562111	41.344856	42.912258	110.110245	42.7788465	15.0276525	109.336178	-58.7982785	8.7052175	106.285632
2.927627	15.14065	107.672897	-8.141892	11.940725	107.935074	44.071899	-12.844379	109.099449	41.246395	42.940842	110.399773	42.659147	15.0482315	109.749611	-58.942931	8.8332185	106.120537
4.112326	14.680017	107.885918	-8.236318	11.97688	108.06189	44.014378	-12.795103	109.54789	41.139336	42.985336	110.618164	42.576857	15.0951165	110.083027	-59.049493	8.8586435	106.040753
5.210397	14.126442	108.143532	-8.311569	11.949217	108.213058	43.987957	-12.7209	109.869339	40.970947	43.047421	110.781273	42.479452	15.1632605	110.325306	-59.10259	8.7351735	106.10081
6.253746	13.51995	108.349297	-8.379028	11.918982	108.36145	43.980755	-12.625458	110.126259	40.788437	43.120632	110.953072	42.384596	15.247587	110.5396655	-59.142652	8.590377	106.1832345
7.704093	12.55804	108.674881	-8.444843	11.950389	108.599556	44.010826	-12.462512	110.60183	40.63652	43.275475	111.122719	42.323673	15.4064815	110.8622745	-59.213359	8.4942965	106.3368375
8.49939	11.898206	108.932816	-8.483574	12.00063	108.768402	44.026489	-12.336282	110.972748	40.528652	43.401367	111.168777	42.2775705	15.5325425	111.0707625	-59.2447185	8.4687175	106.4660415
9.240176	11.166671	109.18837	-8.530676	12.081734	108.922539	44.050285	-12.187428	111.373497	40.409718	43.551971	111.143768	42.2300015	15.6822715	111.2586325	-59.2913535	8.4811965	106.5864455
9.918934	10.413167	109.395645	-8.564003	12.153502	109.052155	44.073284	-12.046814	111.765114	40.345383	43.704617	111.049561	42.2093335	15.8289015	111.4073375	-59.3373395	8.4781025	106.6969725
10.49139	9.63586	109.557785	-8.603738	12.213359	109.154007	44.08699	-11.913914	112.094261	40.287224	43.850742	110.870811	42.187107	15.968414	111.482536	-59.394583	8.458304	106.825478
10.981323	8.840272	109.699104	-8.630728	12.263772	109.200371	44.084488	-11.77431	112.342941	40.21228	43.960213	110.609016	42.148384	16.0929515	111.4759785	-59.40984	8.4345925	106.9247635
11.433379	8.014195	109.765205	-8.643287	12.303255	109.201263	44.090591	-11.648727	112.486244	40.111656	44.060738	110.318947	42.1011235	16.2060055	111.4025955	-59.3876975	8.4005045	106.9999305
11.886901	6.889112	109.831955	-8.644377	12.38426	109.175705	44.093929	-11.418246	112.620857	39.979233	44.200226	109.837929	42.036581	16.39099	111.229393	-59.325335	8.37753	107.122017
12.086739	6.204618	109.876122	-8.65941	12.467952	109.146545	44.090202	-11.252917	112.696014	39.901093	44.313503	109.568344	41.9956475	16.530293	111.132179	-59.3144675	8.405611	107.160911
12.190988	5.578025	109.920929	-8.676377	12.594821	109.093964	44.055687	-11.076021	112.758469	39.822353	44.452908	109.36142	41.93902	16.6884435	111.0599445	-59.291774	8.5011985	107.1279835
12.176113	5.029199	109.951782	-8.738734	12.773689	109.021378	43.971489	-10.88057	112.822044	39.731781	44.629143	109.198502	41.851635	16.8742865	111.010273	-59.329103	8.6730915	107.032483
12.022099	4.561531	109.980965	-8.862063	12.985015	108.931305	43.841686	-10.675334	112.888931	39.595165	44.806	109.09613	41.7184255	17.065333	110.9925305	-59.4425515	8.904697	106.8700795
11.806602	4.113066	109.960114	-8.988034	13.191885	108.835693	43.696449	-10.464147	112.947884	39.425095	45.01815	109.048996	41.560772	17.2770015	110.99844	-59.53684	9.1067685	106.672946
11.441952	3.804024	109.954155	-9.161887	13.415088	108.761726	43.532406	-10.240357	112.987473	39.246429	45.242455	109.073959	41.3894175	17.501049	111.030716	-59.7131915	9.329127	106.492736
10.825571	3.471996	109.944809	-9.416801	13.719363	108.729294	43.274586	-9.921233	112.977707	39.006901	45.572842	109.200577	41.1407435	17.8258045	111.089142	-59.9743455	9.6129215	106.369446
10.294342	3.323852	109.961143	-9.569089	13.908823	108.773865	43.133694	-9.685185	112.955055	38.765526	45.811104	109.377762	40.94961	18.0629595	111.1664085	-60.087788	9.7546865	106.3813215
9.701263	3.272223	109.99485	-9.703543	14.098215	108.867142	43.037651	-9.456793	112.959114	38.587143	46.042027	109.604073	40.812397	18.292617	111.2815935	-60.219483	9.903813	106.4526905
9.095711	3.301957	110.01918	-9.795839	14.277676	108.981133	42.956272	-9.250163	112.964836	38.432503	46.27005	109.926247	40.6943875	18.5099435	111.4455415	-60.2860655	10.0454085	106.5167245
8.397564	3.439417	110.053993	-9.881391	14.45575	109.101677	42.865826	-9.082959	112.980064	38.258266	46.478973	110.300423	40.562046	18.698007	111.6402435	-60.324828	10.213493	106.5631105
7.695194	3.639947	110.055962	-9.946918	14.607973	109.223869	42.771004	-8.951924	112.995239	38.228271	46.619522	110.650681	40.4996375	18.833799	111.82296	-60.3934735	10.382147	106.624778
6.957605	3.891898	110.056938	-10.023301	14.717629	109.338142	42.665947	-8.877048	112.999329	38.168716	46.71637	111.028313	40.4173315	18.919661	112.013821	-60.4639335	10.515597	106.662463
5.781365	4.397388	110.027466	-10.182374	14.802234	109.509804	42.457005	-8.860223	112.91745	38.046455	46.758591	111.636665	40.25173	18.949184	112.2770575	-60.616478	10.655284	106.7425505
4.953633	4.804564	109.977684	-10.313725	14.854286	109.619034	42.273869	-8.899455	112.816086	37.877319	46.772682	112.072372	40.075594	18.9366135	112.444229	-60.703044	10.7719585	106.793839
4.096673	5.26169	109.960732	-10.474142	14.931173	109.746483	42.045509	-8.951492	112.67041	37.806511	46.75523	112.486526	39.92601	18.901869	112.578468	-60.874294	10.960477	106.914498
3.246014	5.750842	109.940407	-10.647197	15.024585	109.883736	41.769768	-9.023214	112.48745	37.805412	46.697392	112.824562	39.78759	18.837089	112.656006	-61.081984	11.212081	107.111466
2.382111	6.268753	109.899582	-10.830107	15.142253	110.000252	41.484455	-9.094061	112.304771	37.809227	46.641575	113.141159	39.646841	18.773757	112.722965	-61.307055	11.510749	107.277539
1.514754	6.815068	109.847809	-10.999988	15.261873	110.075851	41.244053	-9.13512	112.13195	37.755249	46.620621	113.473465	39.499651	18.7427505	112.8027075	-61.499627	11.7809955	107.3489945
0.63638	7.42303	109.803268	-11.137508	15.376504	110.121086	41.058548	-9.138242	111.982796	37.701561	46.621967	113.757942	39.3800545	18.7418625	112.870369	-61.6550705	12.0111455	107.371803
-0.657765	8.327259	109.748093	-11.249308	15.54602	110.168419	40.907745	-9.080421	111.805435	37.621021	46.666191	114.018295	39.264383	18.792885	112.911865	-61.762999	12.299155	107.424973
-1.494213	8.921123	109.74456	-11.274192	15.621726	110.237953	40.901787	-9.039888	111.736832	37.601185	46.678509	114.105896	39.251486	18.8193105	112.921364	-61.79987	12.4241415	107.554542
-2.329296	9.494073	109.800133	-11.222078	15.642357	110.328331	40.960014	-9.023838	111.753532	37.610008	46.702087	114.122154	39.285011	18.8391245	112.937843	-61.729167	12.4455895	107.718819
-3.189981	10.069135	109.904671	-11.142619	15.583547	110.458389	41.059689	-9.055194	111.846176	37.64143	46.695148	114.12513	39.3505595	18.819977	112.985653	-61.6357975	12.347117	107.931125
-4.027806	10.632655	110.04332	-11.02515	15.486446	110.616005	41.162365	-9.152557	111.982933	37.727119	46.649158	114.120102	39.444742	18.7483005	113.0515175	-61.495042	12.2245915	108.1804925
-4.860743	11.182297	110.195862	-10.892107	15.367147	110.802368	41.256489	-9.306911	112.134407	37.902832	46.553539	114.070679	39.5796605	18.623314	113.102543	-61.3638745	12.11098	108.502193
-5.704102	11.732846	110.356865	-10.764349	15.224807	110.992729	41.307888	-9.535133	112.302376	38.162804	46.355236	113.988091	39.735346	18.4100515	113.1452335	-61.264044	12.0395625	108.8402245
-7.011839	12.592991	110.552597	-10.609402	14.955505	111.215508	41.315468	-9.966834	112.538589	38.457012	46.028889	113.994858	39.88624	18.0310275	113.2667235	-61.105044	11.8799825	109.1642925
NaN	NaN	NaN	NaN	NaN	NaN	41.290035	-10.266254	112.66787	38.647747	45.774769	114.029816	39.968891	17.7542575	113.348843	NaN	NaN	NaN
-7.451881	12.705147	111.264839	-10.514833	14.512936	111.433945	41.264324	-10.5532	112.754784	38.784313	45.529163	114.112213	40.0243185	17.4879815	113.4334985	-61.0539845	11.5378905	109.4343915
NaN	NaN	NaN	NaN	NaN	NaN	41.221516	-10.828232	112.847961	38.885452	45.290638	114.241173	40.053484	17.231203	113.544567	NaN	NaN	NaN
-7.463209	12.41853	111.370674	-10.498281	14.078227	111.697914	41.155991	-11.109178	112.931419	39.047623	45.057117	114.410545	40.101807	16.9739695	113.670982	-61.098369	11.1824845	109.724846
NaN	NaN	NaN	-10.50399	13.854612	111.874268	41.064583	-11.408705	112.995697	39.179565	44.789707	114.651016	40.122074	16.690501	113.8233565	-61.130054	11.018723	109.9251795
-6.687924	11.839151	111.435959	-10.558361	13.589716	112.034538	40.961037	-11.747995	112.999817	39.284752	44.51363	114.967918	40.1228945	16.3828175	113.9838675	-61.2396165	10.7966145	110.0852085
-5.984763	11.36013	111.634232	-10.633242	13.179554	112.271355	40.755634	-12.289446	112.893639	39.41927	44.066956	115.506577	40.087452	15.888755	114.200108	-61.353936	10.470353	110.342602
-5.534607	11.040215	111.727608	-10.693064	12.880447	112.375618	40.60622	-12.627003	112.782242	39.565041	43.762207	115.835426	40.0856305	15.567602	114.308834	-61.4717585	10.193292	110.442402
-5.151734	10.713786	111.782928	-10.73875	12.624957	112.481308	40.485222	-12.951021	112.653458	39.62989	43.508957	116.169312	40.057556	15.278968	114.411385	-61.535056	9.970946	110.551231
-4.781532	10.394575	111.835922	-10.796595	12.405497	112.565018	40.398212	-13.255093	112.507057	39.689159	43.267323	116.437675	40.0436855	15.006115	114.472366	-61.6368755	9.804879	110.65767
-4.439797	10.086749	111.895576	-10.866392	12.234785	112.651382	40.355579	-13.553045	112.338829	39.695835	43.074654	116.655373	40.025707	14.7608045	114.497101	-61.758491	9.7087655	110.805663
-4.126282	9.791279	111.943802	-10.905024	12.078859	112.720573	40.338737	-13.810678	112.208977	39.78529	42.903709	116.767265	40.0620135	14.5465155	114.488121	-61.8720615	9.6112025	110.953025
-3.809288	9.469985	111.998512	-10.947045	11.969365	112.806335	40.349926	-14.023391	112.050392	39.769363	42.758526	116.906448	40.0596445	14.3675675	114.47842	-61.9537345	9.5711625	111.13425
-3.29559	8.920588	112.029335	-10.968741	11.740852	112.871124	40.374313	-14.379729	111.794571	39.829826	42.546772	117.070435	40.1020695	14.0835215	114.432503	-62.0395515	9.3981825	111.309745
-2.908166	8.467897	112.006393	-10.971481	11.555384	112.888931	40.332081	-14.553995	111.637436	39.935066	42.383598	117.124321	40.1335735	13.9148015	114.3808785	-62.0765355	9.1959665	111.3969835
-2.51892	7.986629	112.018883	-10.989981	11.365072	112.923256	40.296944	-14.669551	111.578583	39.93721	42.243923	117.143845	40.117077	13.787186	114.361214	-62.097039	8.942958	111.485298
-2.122499	7.468193	112.111687	-10.968665	11.216188	113.053108	40.260376	-14.777616	111.645256	39.956047	42.112148	117.033127	40.1082115	13.667266	114.3391915	-62.0455415	8.76511	111.7670245
-1.721392	6.960377	112.301636	-10.933964	11.084869	113.263	40.270859	-14.844082	111.926392	39.907169	42.018951	116.855835	40.089014	13.5874345	114.3911135	-61.956942	8.5823035	112.1348865
-1.367527	6.450737	112.592224	-10.899663	10.981258	113.562477	40.330883	-14.940347	112.37941	39.849808	41.926121	116.698334	40.0903455	13.492887	114.538872	-61.8896715	8.469629	112.586082
-0.987717	5.938191	112.962357	-10.852669	10.846294	113.892403	40.413849	-15.060778	112.945702	39.858101	41.856026	116.62915	40.135975	13.397624	114.787426	-61.841313	8.294964	112.99738
-0.391681	5.160346	113.52198	-10.795362	10.604787	114.359497	40.542	-15.275429	113.805214	39.908554	41.719341	116.767624	40.225277	13.221956	115.286419	-61.816001	7.987618	113.432575
0.0531	4.650489	113.801559	-10.780439	10.430987	114.594139	40.586887	-15.417281	114.261414	39.948418	41.662788	117.076042	40.2676525	13.1227535	115.668728	-61.8285305	7.7392205	113.51955
0.500827	4.061299	113.99839	-10.827343	10.277067	114.772438	40.57193	-15.575077	114.579758	39.979317	41.652702	117.488693	40.2756235	13.0388125	116.0342255	-61.9303095	7.5153215	113.5106505
0.950253	3.504004	114.122185	-10.895832	10.16572	114.881607	40.484215	-15.71645	114.708282	40.043594	41.674553	117.959976	40.2639045	12.9790515	116.334129	-62.0555685	7.3523885	113.429085
1.374165	2.981147	114.163628	-10.969763	10.116674	114.972725	40.356224	-15.773619	114.730141	40.092422	41.698467	118.382011	40.224323	12.962424	116.556076	-62.163849	7.270924	113.389374
1.739105	2.507931	114.161789	-11.021712	10.142183	115.023842	40.270596	-15.781292	114.730476	40.19809	41.762363	118.732056	40.234343	12.9905355	116.731266	-62.277767	7.2938305	113.316418
2.141192	2.054968	114.175941	-11.010209	10.22106	115.085045	40.260353	-15.723597	114.654037	40.315056	41.871189	119.087128	40.2877045	13.073796	116.8705825	-62.3081225	7.368324	113.2995075
2.78378	1.327337	114.260773	-10.961948	10.409905	115.243385	40.268478	-15.629786	114.650597	40.484955	41.989101	119.36731	40.3767165	13.1796575	117.0089535	-62.3006125	7.6401525	113.4778165
3.194527	0.678662	114.342026	-10.894673	10.535126	115.407646	40.271542	-15.568714	114.706779	40.523338	42.057014	119.489334	40.39744	13.24415	117.0980565	-62.186786	7.826102	113.7172355
3.670884	0.01357	114.495766	-10.796328	10.623941	115.606979	40.316799	-15.531701	114.816261	40.728523	42.072712	119.552254	40.522661	13.2705055	117.1842575	-62.115317	7.9773765	114.0297005
4.107331	-0.628134	114.663467	-10.686119	10.640296	115.842438	40.408356	-15.536325	114.970467	40.829132	42.089211	119.657608	40.618744	13.276443	117.3140375	-61.990982	8.004149	114.3708385
4.545465	-1.294334	114.870705	-10.56848	10.582151	116.083633	40.522228	-15.593179	115.160545	40.987251	42.052483	119.731209	40.7547395	13.229652	117.445877	-61.8916995	7.93465	114.721389
5.002944	-2.021189	115.106453	-10.44621	10.470421	116.284561	40.638542	-15.708716	115.387932	41.117332	41.97303	119.787598	40.877937	13.132157	117.587765	-61.770357	7.808685	114.981357
5.429205	-2.754805	115.240166	-10.338995	10.327519	116.431381	40.74498	-15.843113	115.629684	41.209938	41.882587	119.801094	40.977459	13.019737	117.715389	-61.655449	7.635301	115.147373
6.127294	-4.073757	115.437424	-10.196144	10.143345	116.505135	40.879257	-16.054478	115.953041	41.377735	41.726051	119.68441	41.128496	12.8357865	117.8187255	-61.520784	7.4509035	115.1915445
6.576777	-4.909606	115.492889	-10.117945	10.046782	116.479828	40.935863	-16.177299	116.127419	41.493752	41.613899	119.512009	41.2148075	12.7183	117.819714	-61.4506975	7.375264	115.139942
6.985946	-5.682079	115.527214	-10.043497	9.987988	116.424072	40.984596	-16.295013	116.288033	41.499184	41.535423	119.373917	41.24189	12.620205	117.830975	-61.328884	7.355771	115.017169
7.42301	-6.447671	115.619682	-9.954103	9.958412	116.365349	41.052284	-16.414705	116.472534	41.669609	41.434322	119.195961	41.3609465	12.5098085	117.8342475	-61.2691525	7.4070155	114.8964505
7.848541	-7.2047	115.648483	-9.839941	9.957451	116.295433	41.127068	-16.516716	116.67334	41.851761	41.3769	119.096184	41.4894145	12.430092	117.884762	-61.1692965	7.48481	114.706104
8.284446	-8.081146	115.742256	-9.668565	9.982349	116.21331	41.266327	-16.594131	116.858688	42.095852	41.346943	119.027184	41.6810895	12.376406	117.942936	-61.0182195	7.588292	114.483684
8.74223	-8.896641	115.741539	-9.450485	10.012952	116.058388	41.455673	-16.647902	117.048172	42.342091	41.336918	118.984131	41.898882	12.344508	118.0161515	-60.799852	7.681396	114.1006245
9.3974	-9.981007	115.645561	-9.010926	10.07366	115.575043	41.886005	-16.727137	117.34803	42.822792	41.360603	118.900299	42.3543985	12.316733	118.1241645	-60.3762505	7.830587	113.0259215
9.868353	-10.722348	115.483597	-8.675599	10.109875	115.048706	42.205688	-16.795399	117.570198	43.201874	41.378628	118.814919	42.703781	12.2916145	118.1925585	-60.054979	7.9281355	111.9048535
10.283392	-11.487603	115.21624	-8.316032	10.116289	114.433113	42.532646	-16.906387	117.772034	43.526173	41.38689	118.657707	43.0294095	12.2402515	118.2148705	-59.6614735	7.9923265	110.6513555
10.655028	-12.219302	115.040848	-7.959756	10.105885	113.82296	42.822899	-17.045713	117.946449	43.892002	41.342209	118.420837	43.3574505	12.148248	118.183643	-59.2769625	8.063522	109.462277
10.979984	-12.96355	114.907799	-7.603756	10.088787	113.381561	43.064468	-17.201311	118.028984	44.325638	41.230583	118.0933	43.695053	12.014636	118.061142	-58.902565	8.162938	108.70198
11.276932	-13.653168	114.849403	-7.217645	10.07167	113.138924	43.276329	-17.359646	118.061302	44.723129	41.032555	117.703651	43.999729	11.8364545	117.8824765	-58.435019	8.3068855	108.3953715
11.50317	-14.246132	114.911987	-6.85429	10.038182	113.134682	43.472618	-17.492403	118.076942	45.157288	40.827812	117.424225	44.314953	11.6677045	117.7505835	-58.023533	8.4086595	108.5187805
11.769808	-15.030811	115.104385	-6.373276	9.965435	113.385536	43.799431	-17.664375	118.125572	45.759106	40.60067	117.30127	44.7792685	11.4681475	117.713421	-57.5258205	8.4627225	109.057651
11.890779	-15.514209	115.205727	-6.099629	9.926172	113.577019	44.017365	-17.708771	118.119408	46.087551	40.524448	117.393585	45.052458	11.4078385	117.7564965	-57.251716	8.4445055	109.3975415
11.924716	-15.986066	115.140327	-5.863631	9.893402	113.708412	44.263741	-17.709085	118.026733	46.320297	40.508675	117.558716	45.292019	11.399795	117.7927245	-57.019281	8.387009	109.6240995
11.965205	-16.457449	114.931717	-5.641912	9.892983	113.740303	44.499329	-17.673109	117.84375	46.562531	40.547634	117.761398	45.53093	11.4372625	117.802574	-56.814754	8.3487035	109.678032
12.068642	-16.908346	114.582268	-5.41056	9.92408	113.683632	44.732468	-17.560183	117.619789	46.735909	40.646828	117.955421	45.7341885	11.5433225	117.787605	-56.5553085	8.3048375	109.579659
11.880902	-17.209133	114.471504	-5.190276	10.013461	113.584175	44.968742	-17.412758	117.405449	46.885063	40.765106	118.0886	45.9269025	11.676174	117.7470245	-56.3074545	8.350748	109.4213255
11.818026	-17.60791	114.26619	-4.967973	10.128336	113.460007	45.238037	-17.240963	117.285065	47.03331	40.902744	118.091393	46.1356735	11.8308905	117.688229	-56.0716195	8.4257815	109.231785
11.682662	-18.06815	114.177406	-4.655303	10.309055	113.329803	45.67252	-16.990637	117.286591	47.254135	41.097057	117.947838	46.4633275	12.05321	117.6172145	-55.7739335	8.5649	109.0423915
11.548222	-18.369247	114.280273	-4.392468	10.382839	113.26722	45.983578	-16.856802	117.403069	47.462749	41.176582	117.757629	46.7231635	12.15989	117.580349	-55.5080995	8.605788	108.954091
11.398154	-18.716532	114.445984	-4.074933	10.395208	113.194168	46.293571	-16.772303	117.619965	47.644997	41.231716	117.531372	46.969284	12.2297065	117.5756685	-55.11915	8.5607095	108.8126675
11.089649	-19.095722	114.732407	-3.75925	10.332954	113.169815	46.623333	-16.741631	117.922684	47.869728	41.211857	117.298386	47.2465305	12.235113	117.610535	-54.7650305	8.430795	108.729095
10.775483	-19.482807	115.06823	-3.446377	10.203133	113.182625	46.979435	-16.755625	118.295921	48.097897	41.130375	117.03627	47.538666	12.187375	117.6660955	-54.43142	8.218891	108.6991545
10.411469	-19.798096	115.561989	-3.139455	10.000232	113.232132	47.341812	-16.810303	118.691322	48.294785	41.018341	116.751099	47.8182985	12.104019	117.7212105	-54.0972085	7.896445	108.7430535
9.964457	-20.056547	115.972206	-2.848384	9.769123	113.323418	47.691441	-16.892176	119.09436	48.460197	40.87534	116.483284	48.075819	11.991582	117.788822	-53.772587	7.546664	108.858014
9.281975	-20.439884	116.645287	-2.471319	9.396933	113.491737	48.17662	-17.01568	119.691551	48.749878	40.649986	116.055489	48.463249	11.817153	117.87352	-53.405887	6.976713	109.109954
8.769865	-20.679096	116.950966	-2.266136	9.163692	113.618256	48.443115	-17.085196	120.005859	48.874046	40.500069	115.789505	48.6585805	11.7074365	117.897682	-53.1908525	6.6199475	109.33883
8.088209	-20.830559	117.247269	-2.10113	8.974275	113.730453	48.642708	-17.149315	120.244011	49.040749	40.361977	115.500572	48.8417285	11.606331	117.8722915	-53.0439885	6.342219	109.5886145
7.419261	-20.86381	117.477974	-1.957634	8.804105	113.812813	48.788998	-17.185337	120.334793	49.105194	40.239006	115.30954	48.947096	11.5268345	117.8221665	-52.862364	6.0813755	109.8034595
6.696295	-20.821682	117.488205	-1.82	8.65381	113.852524	48.918728	-17.203167	120.256386	49.270203	40.094097	115.014389	49.0944655	11.445465	117.6353875	-52.7344655	5.862155	110.0696605
5.935643	-20.699818	117.422333	-1.690734	8.552116	113.828293	49.02071	-17.188484	120.076515	49.400269	40.011456	114.688148	49.2104895	11.411486	117.3823315	-52.5919575	5.692746	110.2742545
5.112319	-20.563145	117.201233	-1.569263	8.501263	113.765167	49.110821	-17.133469	119.788239	49.511261	39.948425	114.365456	49.311041	11.407478	117.0768475	-52.449567	5.595048	110.4534865
3.755341	-20.096685	116.860855	-1.372378	8.510333	113.660538	49.265068	-17.019842	119.279205	49.588768	39.89653	114.025177	49.426918	11.438344	116.652191	-52.171674	5.582322	110.668885
