# Supplementary material for: How to jointly control a ball trajectory on a moving board: Methodological insights into Motor Learning and Rehabilitation
Source: PLoS One. 2025 Oct 15;20(10):e0334588. doi: 10.1371/journal.pone.0334588 (PMC12527165; doi:10.1371/journal.pone.0334588)
Supplement: S2 Data — (ZIP) [file pone.0334588.s002.zip › D1_021.csv]

Ball_X	Ball_Y	Ball_Z	BoardCentre_X	BoardCentre_Y	BoardCentre_Z	P1LeftHand_X	P1LeftHand_Y	P1LeftHand_Z	P1RightHand_X	P1RightHand_Y	P1RightHand_Z	P1MidHands_X	P1MidHands_Y	P1MidHands_Z	P2MidHands_X	P2MidHands_Y	P2MidHands_Z
33.80901	17.052633	105.864655	-4.18446	10.194201	105.674728	43.866661	-20.185392	107.827866	43.551704	43.212162	109.023628	43.7091825	11.513385	108.425747	-52.0781025	8.875017	102.923709
34.05518	16.106297	105.851555	-4.108278	10.239057	105.686226	43.897705	-20.173107	108.022217	43.671585	43.236835	108.91349	43.784645	11.531864	108.4678535	-52.001201	8.94625	102.9045985
34.360298	15.033209	105.916634	-4.036792	10.273767	105.705833	43.943211	-20.160948	108.199181	43.777596	43.274857	108.838722	43.8604035	11.5569545	108.5189515	-51.9339875	8.9905795	102.8927145
34.595619	14.123935	105.987144	-3.982196	10.28989	105.744995	43.994476	-20.142027	108.372566	43.847733	43.298546	108.795204	43.9211045	11.5782595	108.583885	-51.8854965	9.0015205	102.906105
34.815334	13.197735	106.083809	-3.936567	10.284974	105.800285	44.034119	-20.127728	108.577133	43.886559	43.311749	108.796539	43.960339	11.5920105	108.686836	-51.833473	8.9779375	102.913734
34.977985	12.229617	106.214035	-3.928182	10.271153	105.873962	44.058174	-20.125168	108.804253	43.939938	43.335075	108.844437	43.999056	11.6049535	108.824345	-51.85542	8.9373525	102.923579
35.297989	10.975734	106.601624	-3.938021	10.236773	105.994141	44.058018	-20.166414	109.201447	44.013317	43.355423	109.023857	44.0356675	11.5945045	109.112652	-51.9117095	8.8790415	102.87563
35.454571	10.198576	106.846046	-4.00105	10.220634	106.077324	43.997246	-20.209114	109.496864	44.074799	43.348438	109.193817	44.0360225	11.569662	109.3453405	-52.0381225	8.871606	102.8093075
35.573948	9.489611	107.146049	-4.032579	10.215804	106.091164	43.883682	-20.266897	109.794365	44.14024	43.344097	109.407234	44.011961	11.5386	109.6007995	-52.077119	8.893008	102.5815285
35.612797	8.799605	107.446205	-4.12177	10.209562	106.134705	43.738106	-20.357141	110.062531	44.174442	43.301044	109.682152	43.956274	11.4719515	109.8723415	-52.199814	8.9471725	102.3970685
35.712219	8.05563	107.712082	-4.24255	10.193904	106.176758	43.533333	-20.460011	110.297104	44.305294	43.215591	109.911797	43.9193135	11.37779	110.1044505	-52.4044135	9.010018	102.2490655
35.696472	7.464672	107.920898	-4.337777	10.159327	106.22908	43.292789	-20.624449	110.501686	44.371948	43.100231	110.232338	43.8323685	11.237891	110.367012	-52.5079225	9.080763	102.091148
35.661057	6.800932	108.198631	-4.445964	10.086238	106.286636	43.049522	-20.812649	110.633743	44.454571	42.971165	110.53125	43.7520465	11.079258	110.5824965	-52.6439745	9.093218	101.9907755
35.642658	5.880612	108.425835	-4.594111	9.971949	106.389687	42.714622	-21.111561	110.734108	44.578308	42.666374	110.869156	43.646465	10.7774065	110.801632	-52.834687	9.1664915	101.977742
35.58139	5.372168	108.49601	-4.686688	9.880227	106.464508	42.527939	-21.283905	110.724571	44.605293	42.490322	111.066315	43.566616	10.6032085	110.895443	-52.939992	9.1572455	102.033573
35.430805	4.974468	108.555199	-4.77667	9.791661	106.545448	42.384239	-21.41905	110.663498	44.588768	42.357197	111.252739	43.4865035	10.4690735	110.9581185	-53.0398435	9.1142485	102.1327775
35.265045	4.618264	108.589325	-4.863476	9.724224	106.624809	42.291176	-21.511982	110.554848	44.547417	42.271465	111.42366	43.4192965	10.3797415	110.989254	-53.1462485	9.0687065	102.260364
35.053097	4.252142	108.604607	-4.950298	9.682608	106.68541	42.189011	-21.577658	110.432091	44.490814	42.205887	111.577049	43.3399125	10.3141145	111.00457	-53.2405085	9.0511015	102.36625
34.754082	3.887296	108.60305	-5.038762	9.665869	106.733154	42.096104	-21.612431	110.279617	44.42136	42.161976	111.718452	43.258732	10.2747725	110.9990345	-53.336256	9.0569655	102.4672735
34.516533	3.453627	108.457291	-5.146811	9.650409	106.748947	41.993542	-21.644468	110.135544	44.325687	42.123226	111.8284	43.1596145	10.239379	110.981972	-53.4532365	9.061439	102.515922
34.139309	2.795613	108.208122	-5.309934	9.66914	106.766403	41.799191	-21.688213	109.897141	44.172512	42.057964	112.027267	42.9858515	10.1848755	110.962204	-53.6057195	9.1534045	102.570602
33.372295	2.52949	108.421005	-5.426547	9.669438	106.786255	41.633015	-21.703812	109.755981	44.065563	42.027794	112.209579	42.849289	10.161991	110.98278	-53.702383	9.176885	102.58973
32.911186	2.08729	108.35701	-5.551339	9.67484	106.819328	41.459309	-21.735033	109.624374	43.963871	42.000217	112.452866	42.71159	10.132592	111.03862	-53.814268	9.217088	102.600036
32.452946	1.713558	108.338562	-5.681999	9.659237	106.855453	41.300262	-21.761032	109.503265	43.944263	41.963554	112.617783	42.6222625	10.101261	111.060524	-53.9862605	9.217213	102.650382
31.975725	1.333738	108.338455	-5.79812	9.664911	106.874382	41.175697	-21.768921	109.4394	43.793724	41.963543	112.817123	42.4847105	10.097311	111.1282615	-54.0809505	9.232511	102.6205025
31.478287	0.928751	108.369408	-5.928051	9.66568	106.836166	41.089291	-21.780561	109.443153	43.592834	41.945412	112.947533	42.3410625	10.0824255	111.195343	-54.1971645	9.2489345	102.476989
30.963812	0.475075	108.318222	-6.06116	9.677237	106.752289	41.031479	-21.815718	109.521255	43.398048	41.917862	112.943626	42.2147635	10.051072	111.2324405	-54.3370835	9.303402	102.2721375
30.29472	-0.35411	108.101654	-6.250998	9.6563	106.550369	40.940708	-21.878262	109.746841	43.174934	41.872551	112.732384	42.057821	9.9971445	111.2396125	-54.559817	9.3154555	101.8611255
29.325586	-0.777721	108.333031	-6.343223	9.621176	106.433235	40.880825	-21.917778	109.914246	42.995548	41.818882	112.524506	41.9381865	9.950552	111.219376	-54.6246325	9.2918	101.647094
28.659529	-1.309926	108.274719	-6.446967	9.549809	106.351303	40.833511	-21.958635	110.068687	42.885113	41.772568	112.309837	41.859312	9.9069665	111.189262	-54.753246	9.1926515	101.513344
27.956348	-1.754956	108.240807	-6.513268	9.490141	106.307533	40.775043	-21.98752	110.200203	42.804146	41.712452	112.137344	41.7895945	9.862466	111.1687735	-54.8161305	9.117816	101.4462925
27.133528	-2.144157	108.217392	-6.604947	9.442907	106.29792	40.705246	-21.973532	110.292038	42.652321	41.695179	112.02092	41.6787835	9.8608235	111.156479	-54.8886775	9.0249905	101.439361
26.278463	-2.58403	108.134911	-6.688626	9.439947	106.304405	40.632607	-21.92775	110.34433	42.474636	41.736801	112.010216	41.5536215	9.9045255	111.177273	-54.9308735	8.9753685	101.431537
25.325468	-2.89779	108.130417	-6.791584	9.466881	106.307152	40.54417	-21.860748	110.390945	42.440033	41.771317	111.850693	41.4921015	9.9552845	111.120819	-55.0752695	8.9784775	101.493485
23.894831	-3.490777	107.988022	-6.961905	9.597283	106.298744	40.3922	-21.679096	110.441566	42.197376	41.972046	111.788368	41.294788	10.146475	111.114967	-55.218598	9.048091	101.482521
22.845383	-3.721195	107.94725	-7.070132	9.731567	106.294762	40.292831	-21.53009	110.508011	42.077797	42.122746	111.636009	41.185314	10.296328	111.07201	-55.325578	9.166806	101.517514
21.736494	-4.023185	107.85817	-7.191288	9.881081	106.297134	40.207867	-21.38554	110.574699	41.952576	42.261272	111.484955	41.0802215	10.437866	111.029827	-55.4627975	9.324296	101.564441
20.567089	-4.25893	107.859169	-7.300047	10.045105	106.338799	40.112122	-21.238302	110.611816	41.834904	42.391956	111.346039	40.973513	10.576827	110.9789275	-55.573607	9.513383	101.6986705
19.405832	-4.492739	107.743011	-7.397236	10.238921	106.399643	39.990265	-21.081039	110.622803	41.727932	42.525467	111.259369	40.8590985	10.722214	110.941086	-55.6535705	9.755628	101.8582
18.155035	-4.663457	107.724472	-7.532885	10.484132	106.520775	39.835999	-20.891993	110.594521	41.622688	42.679497	111.214592	40.7293435	10.893752	110.9045565	-55.7951135	10.074512	102.1369935
16.852369	-4.872754	107.65464	-7.660017	10.782307	106.679169	39.63369	-20.650368	110.593033	41.519596	42.889629	111.165085	40.576643	11.1196305	110.879059	-55.896677	10.4449835	102.479279
14.86947	-5.070222	107.784569	-7.881636	11.326532	106.972801	39.384731	-20.198463	110.608948	41.310993	43.297436	111.159828	40.347862	11.5494865	110.884388	-56.111134	11.1035775	103.061214
13.529772	-5.156353	107.876038	-8.012475	11.733987	107.191048	39.26582	-19.854334	110.674377	41.138138	43.604343	111.133636	40.201979	11.8750045	110.9040065	-56.226929	11.5929695	103.4780895
12.140597	-5.222604	107.961586	-8.133631	12.164444	107.440056	39.161655	-19.480171	110.742661	40.980938	43.956718	111.114189	40.0712965	12.2382735	110.928425	-56.3385585	12.0906145	103.951687
10.743026	-5.349417	108.149231	-8.248775	12.597631	107.697891	39.076366	-19.095716	110.835587	40.854584	44.320587	111.102043	39.965475	12.6124355	110.968815	-56.463025	12.5828265	104.426967
9.378925	-5.363804	108.330261	-8.344141	12.980516	107.9142	39.019188	-18.743246	110.959641	40.73542	44.672375	111.105598	39.877304	12.9645645	111.0326195	-56.565586	12.9964675	104.7957805
7.98112	-5.468717	108.372864	-8.435321	13.302779	108.053299	38.975204	-18.420797	111.062607	40.625698	45.025124	111.110924	39.800451	13.3021635	111.0867655	-56.671093	13.3033945	105.0198325
6.581645	-5.549139	108.394218	-8.548492	13.564348	108.09494	38.923992	-18.116842	111.10778	40.513565	45.35944	111.072884	39.7187785	13.621299	111.090332	-56.8157625	13.507397	105.099548
4.452856	-5.639064	108.235893	-8.713248	13.846366	107.964149	38.875832	-17.703449	111.058113	40.233345	45.802643	110.861816	39.5545885	14.049597	110.9599645	-56.9810845	13.643135	104.9683335
3.007051	-5.743446	108.042076	-8.808805	13.953029	107.77198	38.866764	-17.46443	110.999634	39.993923	46.033558	110.639618	39.4303435	14.284564	110.819626	-57.0479535	13.621494	104.724334
1.640685	-5.861872	107.887482	-8.883773	13.9954	107.561935	38.897186	-17.268471	110.977402	39.754829	46.200668	110.371056	39.3260075	14.4660985	110.674229	-57.0935535	13.5247015	104.449641
0.205173	-5.924928	107.824074	-8.935816	13.9753	107.362022	38.952595	-17.12796	111.085579	39.519104	46.314491	110.109367	39.2358495	14.5932655	110.597473	-57.1074815	13.3573345	104.126571
-1.254517	-6.059909	107.753242	-8.97017	13.910213	107.221115	39.043484	-17.043404	111.286255	39.323338	46.366325	109.903297	39.183411	14.6614605	110.594776	-57.123751	13.1589655	103.847454
-2.669093	-6.1281	107.793518	-8.986163	13.792271	107.142952	39.124954	-17.026674	111.575546	39.169319	46.369911	109.738174	39.1471365	14.6716185	110.65686	-57.1194625	12.9129235	103.629044
-4.05249	-6.241288	107.825645	-9.007513	13.643119	107.117905	39.214046	-17.064852	111.868454	39.061062	46.325268	109.642075	39.137554	14.630208	110.7552645	-57.15258	12.65603	103.4805455
-6.408658	-6.249989	107.843971	-9.013858	13.40686	107.111534	39.287067	-17.130533	112.188484	38.934391	46.23605	109.639977	39.110729	14.5527585	110.9142305	-57.138445	12.2609615	103.3088375
-7.930499	-6.217717	107.764305	-9.02679	13.293036	107.098625	39.307304	-17.140257	112.337402	38.857346	46.211998	109.702469	39.082325	14.5358705	111.0199355	-57.135905	12.0502015	103.1773145
-9.551456	-6.195349	107.587692	-9.060634	13.244653	107.081436	39.299126	-17.124357	112.4235	38.801136	46.235718	109.842812	39.050131	14.5556805	111.133156	-57.171399	11.9336255	103.029716
-11.148252	-6.0748	107.404617	-9.109538	13.26504	107.069763	39.27079	-17.066994	112.427673	38.733654	46.304901	110.012138	39.002222	14.6189535	111.2199055	-57.221298	11.9111265	102.9196205
-12.823549	-5.888647	107.210579	-9.142558	13.330902	107.051178	39.242371	-16.958958	112.340782	38.685436	46.421356	110.199966	38.9639035	14.731199	111.270374	-57.2490195	11.930605	102.831982
-14.494414	-5.728641	106.925835	-9.184987	13.456854	107.025932	39.207016	-16.821096	112.13176	38.660942	46.604149	110.372375	38.933979	14.8915265	111.2520675	-57.303953	12.0221815	102.7997965
-16.183817	-5.453473	106.671432	-9.227207	13.630612	106.97039	39.179279	-16.666681	111.836151	38.619865	46.81451	110.425331	38.899572	15.0739145	111.130741	-57.353986	12.1873095	102.810039
-18.8505	-5.045599	106.412796	-9.27324	13.943588	106.846916	39.122063	-16.381603	111.186203	38.569164	47.078815	110.092613	38.8456135	15.348606	110.639408	-57.3920935	12.53857	103.054424
-20.624731	-4.754191	106.309006	-9.258887	14.152974	106.709244	39.096676	-16.201012	110.57962	38.564785	47.243889	109.494888	38.8307305	15.5214385	110.037254	-57.3485045	12.7845095	103.381234
-22.38538	-4.455608	106.31076	-9.159245	14.320829	106.542297	39.116421	-16.043743	109.742584	38.504158	47.306828	108.627304	38.8102895	15.6315425	109.184944	-57.1287795	13.0101155	103.89965
-24.172689	-4.122986	106.618011	-8.967122	14.409812	106.453003	39.12952	-15.926236	108.825089	38.388119	47.27829	107.581642	38.7588195	15.676027	108.2033655	-56.6930635	13.143597	104.7026405
-25.898344	-3.823194	107.244492	-8.700525	14.38278	106.609497	39.172886	-15.893563	108.023285	38.249222	47.141327	106.609329	38.711054	15.623882	107.316307	-56.112104	13.141678	105.902687
-27.568012	-3.51716	108.32074	-8.450537	14.199273	107.091187	39.252865	-15.974031	107.557533	38.283966	46.905338	105.842926	38.7684155	15.4656535	106.7002295	-55.6694895	12.9328925	107.4821445
-29.269787	-3.232291	109.655609	-8.267581	13.879015	107.866547	39.38673	-16.157072	107.4375	38.167252	46.752064	105.623611	38.776991	15.297496	106.5305555	-55.312153	12.460534	109.2025385
-31.57667	-2.806907	111.848679	-8.120503	13.264686	109.268204	39.557777	-16.493296	107.662437	38.040291	46.461842	105.652069	38.799034	14.984273	106.657253	-55.04004	11.545099	111.879155
-33.140079	-2.476749	113.223457	-8.11514	12.873101	110.209213	39.614731	-16.702475	108.008171	37.890953	46.273861	105.875267	38.752842	14.785693	106.941719	-54.983122	10.960509	113.476707
-34.601574	-2.110849	114.402069	-8.145288	12.496976	111.02594	39.643879	-16.88418	108.441139	37.755295	46.143703	106.305611	38.699587	14.6297615	107.373375	-54.990163	10.3641905	114.678505
-36.018105	-1.692623	115.208603	-8.237235	12.201502	111.694107	39.684933	-17.016464	108.937195	37.700928	46.046627	106.821732	38.6929305	14.5150815	107.8794635	-55.1674005	9.8879225	115.5087505
-37.405853	-1.238436	115.706978	-8.333759	11.980601	112.221161	39.735397	-17.10339	109.432793	37.798576	45.992973	107.352386	38.7669865	14.4447915	108.3925895	-55.4345045	9.5164105	116.0497325
-38.709652	-0.681125	116.131851	-8.395192	11.837013	112.645576	39.773403	-17.165091	109.874664	37.828529	45.965527	107.960419	38.800966	14.400218	108.9175415	-55.59135	9.273808	116.3736105
-39.916763	-0.077528	116.485451	-8.429108	11.769683	113.033882	39.831856	-17.17009	110.261284	37.923225	45.983215	108.513069	38.8775405	14.4065625	109.3871765	-55.7357565	9.1328035	116.6805875
-41.608627	0.895315	117.001091	-8.396523	11.804046	113.560638	39.930511	-17.106745	110.67556	38.092194	46.082672	109.20752	39.0113525	14.4879635	109.94154	-55.8043985	9.1201285	117.179736
-42.546906	1.662598	117.359032	-8.331627	11.89777	113.885048	39.978477	-17.013021	110.878113	38.227077	46.174778	109.601784	39.102777	14.5808785	110.2399485	-55.766031	9.2146615	117.5301475
-43.438686	2.447087	117.74305	-8.255135	12.024207	114.163589	40.02784	-16.896511	111.014084	38.36274	46.287842	109.9319	39.19529	14.6956655	110.472992	-55.70556	9.3527485	117.854186
-44.267181	3.235347	117.943787	-8.188664	12.197394	114.390038	40.09193	-16.760925	111.102081	38.506134	46.420685	110.237213	39.299032	14.82988	110.669647	-55.67636	9.564908	118.110429
-45.03373	4.077468	118.142006	-8.10296	12.399668	114.549591	40.146442	-16.616989	111.16394	38.636959	46.588196	110.520111	39.3917005	14.9856035	110.8420255	-55.5976205	9.8137325	118.2571565
-45.651051	4.969102	118.215981	-8.047453	12.610106	114.644958	40.196445	-16.452793	111.183723	38.767387	46.768158	110.812782	39.481916	15.1576825	110.9982525	-55.576822	10.0625295	118.2916635
-46.232979	5.831653	118.319061	-8.017005	12.829344	114.750839	40.182549	-16.271355	111.154869	38.859058	46.954945	111.087547	39.5208035	15.341795	111.121208	-55.5548135	10.316893	118.38047
-46.817482	6.946361	118.372368	-8.022544	13.103599	114.915886	40.09597	-16.015915	111.040344	39.037132	47.200966	111.476448	39.566551	15.5925255	111.258396	-55.611639	10.6146725	118.573376
-47.411804	8.007307	118.621552	-8.055905	13.262744	115.036072	40.030876	-15.842981	110.928932	39.023209	47.398937	111.70256	39.5270425	15.777978	111.315746	-55.6388525	10.74751	118.756398
-47.749737	8.870038	118.847916	-8.104672	13.397651	115.144455	39.973766	-15.651439	110.794174	39.103271	47.576786	111.809349	39.5385185	15.9626735	111.3017615	-55.7478625	10.8326285	118.9871485
-48.044048	9.752246	118.977867	-8.149628	13.530821	115.202988	39.929371	-15.457151	110.673737	38.941837	47.781727	111.901894	39.435604	16.162288	111.2878155	-55.73486	10.899354	119.1181605
-48.26049	10.607838	119.050446	-8.203034	13.651948	115.232193	39.906204	-15.261799	110.610672	38.874203	47.96941	111.922409	39.3902035	16.3538055	111.2665405	-55.7962715	10.9500905	119.1978455
-48.384411	11.530449	119.00309	-8.265401	13.787228	115.235229	39.892685	-15.086087	110.643448	38.811298	48.131245	111.99604	39.3519915	16.522579	111.319744	-55.8827935	11.051877	119.150714
-48.535702	12.384726	118.825706	-8.342037	13.92787	115.239037	39.8843	-14.937242	110.778809	38.759918	48.289906	112.116776	39.322109	16.676332	111.4477925	-56.006183	11.179408	119.0302815
-48.513439	13.72593	118.635925	-8.4838	14.131153	115.306213	39.880188	-14.733887	111.069557	38.708122	48.537113	112.404106	39.294155	16.901613	111.7368315	-56.261755	11.360693	118.8755945
-48.522655	14.663537	118.592987	-8.571871	14.242443	115.381554	39.845665	-14.607742	111.246002	38.690132	48.670921	112.616409	39.2678985	17.0315895	111.9312055	-56.4116405	11.4532965	118.8319025
-48.429157	15.559808	118.563248	-8.651546	14.355585	115.467178	39.804684	-14.478853	111.391769	38.690117	48.801971	112.834755	39.2474005	17.161559	112.113262	-56.5504925	11.549611	118.821094
-48.242714	16.480873	118.525352	-8.724224	14.445235	115.569267	39.755791	-14.358732	111.479904	38.690113	48.931305	113.053833	39.222952	17.2862865	112.2668685	-56.6714	11.6041835	118.8716655
-48.208576	17.416357	118.464684	-8.779662	14.510798	115.646492	39.716576	-14.219554	111.529198	38.665535	49.056538	113.253937	39.1910555	17.418492	112.3915675	-56.7503795	11.603104	118.9014165
-47.773701	18.432655	118.730125	-8.837779	14.572632	115.731964	39.696362	-14.07791	111.538734	38.620872	49.200264	113.408791	39.158617	17.561177	112.4737625	-56.834175	11.584087	118.9901655
-47.411366	19.26462	118.669365	-8.876041	14.661551	115.795387	39.690903	-13.924832	111.543251	38.553665	49.350002	113.536369	39.122284	17.712585	112.53981	-56.874366	11.610517	119.050964
-46.937496	20.730579	118.62944	-8.974411	14.798525	115.87944	39.686558	-13.704491	111.567429	38.42244	49.568741	113.68885	39.054499	17.932125	112.6281395	-57.003321	11.664925	119.1307405
-46.263554	21.516821	118.550728	-9.034326	14.894065	115.903175	39.66758	-13.563288	111.603142	38.340851	49.720676	113.760223	39.0042155	18.078694	112.6816825	-57.0728675	11.709436	119.1246675
-46.02021	22.69532	118.579498	-9.115281	14.98901	115.917587	39.637493	-13.43845	111.651466	38.24564	49.831951	113.852631	38.9415665	18.1967505	112.7520485	-57.1721285	11.7812695	119.0831255
-45.532722	23.63759	118.443573	-9.218391	15.050849	115.935097	39.587414	-13.34337	111.71843	38.173847	49.915142	114.005432	38.8806305	18.285886	112.861931	-57.3174125	11.815812	119.008263
-45.000156	24.639208	118.335449	-9.318885	15.08202	115.971481	39.501591	-13.29262	111.813927	38.136124	49.967625	114.207199	38.8188575	18.3375025	113.010563	-57.4566275	11.8265375	118.932399
-44.455486	25.648626	118.243011	-9.451513	15.098542	116.05188	39.381172	-13.279295	111.959229	38.138561	50.008057	114.471245	38.7598665	18.364381	113.215237	-57.6628925	11.832703	118.888523
-43.783794	26.638195	118.273033	-9.592947	15.084331	116.172882	39.219513	-13.300254	112.17054	38.182018	50.027786	114.791466	38.7007655	18.363766	113.481003	-57.8866595	11.804896	118.864761
-42.76997	28.120909	118.319572	-9.831499	15.071757	116.448868	38.977268	-13.373202	112.605629	38.263947	50.041603	115.275085	38.6206075	18.3342005	113.940357	-58.2836055	11.8093135	118.957379
-41.919487	29.012363	118.338684	-10.012352	15.041055	116.654297	38.818707	-13.454305	112.944153	38.292664	50.038155	115.582314	38.5556855	18.291925	114.2632335	-58.5803895	11.790185	119.0453605
-41.316841	30.078783	118.37516	-10.173197	14.997612	116.810486	38.681164	-13.543365	113.269249	38.279213	50.00798	115.843628	38.4801885	18.2323075	114.5564385	-58.8265825	11.7629165	119.0645335
-40.52356	31.027826	118.314407	-10.332061	14.924915	116.938972	38.542469	-13.647439	113.58725	38.23074	49.936855	116.041183	38.3866045	18.144708	114.8142165	-59.0507265	11.705122	119.0637275
-39.711651	32.049297	118.255615	-10.462749	14.843043	117.027748	38.431866	-13.793406	113.889717	38.185074	49.818195	116.227928	38.30847	18.0123945	115.0588225	-59.233968	11.6736915	118.9966735
-38.858074	32.942192	118.155457	-10.578688	14.712228	117.113892	38.326283	-13.968721	114.188477	38.141006	49.66354	116.424271	38.2336445	17.8474095	115.306374	-59.3910205	11.5770465	118.92141
-37.992176	33.853134	118.153152	-10.672894	14.570374	117.222717	38.214905	-14.155462	114.462837	38.101948	49.507935	116.646049	38.1584265	17.6762365	115.554443	-59.5042145	11.4645115	118.890991
-36.65094	35.300163	118.28891	-10.815176	14.373009	117.419342	38.014839	-14.406498	114.813362	38.050957	49.300747	117.018982	38.032898	17.4471245	115.916172	-59.66325	11.2988935	118.922512
-35.725101	36.167847	118.359009	-10.926245	14.256962	117.543755	37.887024	-14.547987	114.972176	38.005699	49.21159	117.312088	37.9463615	17.3318015	116.142132	-59.7988515	11.1821225	118.945378
-34.762306	37.117237	118.494537	-11.037729	14.160463	117.629578	37.730553	-14.643776	115.049377	37.90279	49.140385	117.632927	37.8166715	17.2483045	116.341152	-59.8921295	11.0726215	118.918004
-33.875103	38.050854	118.715958	-11.16959	14.075729	117.664444	37.548176	-14.68318	115.000511	37.777782	49.106579	117.993561	37.662979	17.2116995	116.497036	-60.002159	10.9397585	118.831852
-32.952896	38.901222	118.90181	-11.31485	14.006665	117.673828	37.370129	-14.680761	114.85273	37.628788	49.112839	118.367836	37.4994585	17.216039	116.610283	-60.1291585	10.797291	118.737373
-31.973106	39.818291	119.128242	-11.482762	13.972995	117.65741	37.203487	-14.628448	114.644279	37.497875	49.156132	118.779694	37.350681	17.263842	116.7119865	-60.316205	10.682148	118.6028335
-31.054745	40.680283	119.440781	-11.621317	13.971151	117.60656	37.078743	-14.532407	114.340195	37.365456	49.202663	119.203415	37.2220995	17.335128	116.771805	-60.4647335	10.607174	118.441315
-29.594194	41.878613	119.886482	-11.763852	14.029235	117.528305	36.967743	-14.339039	113.791534	37.184601	49.310692	119.736183	37.076172	17.4858265	116.7638585	-60.603876	10.5726435	118.2927515
-28.566166	42.691078	120.199799	-11.821683	14.114235	117.477631	36.916546	-14.155553	113.4105	37.110744	49.387943	119.990494	37.013645	17.616195	116.700497	-60.657011	10.612275	118.254765
-27.540365	43.390434	120.434357	-11.798046	14.245762	117.443634	36.925213	-13.965366	113.069519	37.064171	49.50621	120.1875	36.994692	17.770422	116.6285095	-60.590784	10.721102	118.2587585
-26.473951	44.033775	120.556221	-11.754527	14.376739	117.388954	36.981453	-13.790859	112.838448	37.104797	49.595821	120.275208	37.043125	17.902481	116.556828	-60.552179	10.850997	118.22108
-25.367168	44.653805	120.549942	-11.677256	14.512199	117.264473	37.102146	-13.660776	112.679657	37.151146	49.718929	120.350739	37.126646	18.0290765	116.515198	-60.481158	10.9953215	118.013748
-24.225458	45.218147	120.404686	-11.590022	14.632646	117.084549	37.227169	-13.578293	112.544586	37.275124	49.778557	120.32933	37.2511465	18.100132	116.436958	-60.4311905	11.16516	117.73214
-23.151613	45.671154	120.123611	-11.512864	14.717603	116.868439	37.32032	-13.529319	112.459885	37.339592	49.804031	120.234039	37.329956	18.137356	116.346962	-60.355684	11.29785	117.389916
-21.49227	46.293152	119.682549	-11.427267	14.815707	116.538528	37.422993	-13.532202	112.365723	37.485432	49.787582	119.958221	37.4542125	18.12769	116.161972	-60.3087465	11.503724	116.915084
-20.3204	46.58815	119.421295	-11.387009	14.835602	116.361031	37.465893	-13.546122	112.293289	37.566822	49.775139	119.765366	37.5163575	18.1145085	116.0293275	-60.2903755	11.5566955	116.6927345
-19.161774	46.792637	119.21109	-11.336819	14.829161	116.236961	37.498913	-13.567279	112.180748	37.647434	49.726604	119.55204	37.5731735	18.0796625	115.866394	-60.2468115	11.5786595	116.607528
-18.040928	46.948006	119.085587	-11.262389	14.805642	116.147217	37.539188	-13.608921	112.020836	37.727421	49.670895	119.336464	37.6333045	18.030987	115.67865	-60.1580825	11.580297	116.615784
-16.878349	47.081841	119.062004	-11.206758	14.772469	116.084908	37.574734	-13.638158	111.825012	37.81456	49.610893	119.138702	37.694647	17.9863675	115.481857	-60.108163	11.5585705	116.687959
-15.653253	47.087727	118.995796	-11.116479	14.735155	116.052734	37.617813	-13.652847	111.582985	37.887592	49.55056	118.931198	37.7527025	17.9488565	115.2570915	-59.9856605	11.5214535	116.8483765
-14.42642	47.031784	118.923103	-11.002522	14.721096	115.99321	37.689934	-13.645994	111.317184	37.956936	49.512707	118.715797	37.823435	17.9333565	115.0164905	-59.828479	11.5088355	116.9699295
-12.607318	46.939693	118.760429	-10.814267	14.698095	115.863571	37.844521	-13.593533	110.916138	38.079834	49.503689	118.404602	37.9621775	17.955078	114.66037	-59.5907115	11.441112	117.066772
-11.26827	46.760021	118.631577	-10.65332	14.717868	115.755394	37.979038	-13.566465	110.640251	38.17107	49.497883	118.234459	38.075054	17.965709	114.437355	-59.381694	11.470027	117.073433
-9.941644	46.517353	118.484131	-10.51904	14.711041	115.655685	38.104877	-13.537433	110.394348	38.283211	49.48735	118.111588	38.194044	17.9749585	114.252968	-59.232124	11.4471235	117.058402
-8.594593	46.234383	118.281601	-10.366673	14.703864	115.557549	38.199886	-13.508066	110.181534	38.376038	49.513542	118.035934	38.287962	18.002738	114.108734	-59.021308	11.40499	117.006364
-7.213281	45.920956	118.19693	-10.242745	14.707526	115.485451	38.294437	-13.490931	110.022118	38.530903	49.474869	117.978561	38.41267	17.991969	114.0003395	-58.89816	11.423083	116.9705625
-5.805347	45.481152	118.104866	-10.143703	14.69907	115.41777	38.388184	-13.470936	109.888992	38.63253	49.457172	117.978958	38.510357	17.993118	113.933975	-58.797763	11.405022	116.901565
-4.353457	45.030724	117.921463	-10.048174	14.689559	115.3545	38.459007	-13.449086	109.791817	38.700371	49.450413	118.004333	38.579689	18.0006635	113.898075	-58.676037	11.3784545	116.810925
-2.096639	44.270523	117.72364	-9.948494	14.678915	115.276291	38.544338	-13.39998	109.727112	38.756809	49.45142	118.065895	38.6505735	18.02572	113.8965035	-58.5475615	11.33211	116.6560785
-0.584188	43.675224	117.546127	-9.872048	14.657656	115.209106	38.624821	-13.377589	109.771523	38.770176	49.465485	118.071091	38.6974985	18.043948	113.921307	-58.4415945	11.271364	116.496905
0.956567	43.083649	117.319893	-9.797713	14.651593	115.124062	38.768692	-13.349149	109.929573	38.783939	49.500587	118.070473	38.7763155	18.075719	114.000023	-58.3717415	11.227467	116.248101
2.819706	42.244625	116.879967	-9.714227	14.608695	114.979538	39.002991	-13.346122	110.18615	38.779934	49.524624	118.062607	38.8914625	18.089251	114.1243785	-58.3199165	11.128139	115.8346975
4.203158	41.5896	116.589317	-9.606795	14.554678	114.802803	39.260643	-13.359453	110.52195	38.782162	49.55584	117.970192	39.0214025	18.0981935	114.246071	-58.2349925	11.0111625	115.359535
5.902793	40.772655	116.109024	-9.501922	14.475804	114.547218	39.55405	-13.384698	110.955215	38.794357	49.586361	117.790138	39.1742035	18.1008315	114.3726765	-58.1780475	10.8507765	114.7217595
7.598182	39.889694	115.535309	-9.333632	14.380627	114.248169	39.902218	-13.442726	111.424995	38.801117	49.562511	117.544998	39.3516675	18.0598925	114.4849965	-58.0189315	10.7013615	114.0113415
10.311663	38.477051	114.687088	-8.999421	14.189969	113.729034	40.475826	-13.538059	112.246994	38.888542	49.534592	117.151405	39.682184	17.9982665	114.6991995	-57.681026	10.3816715	112.7588685
12.038584	37.527111	114.3172	-8.736383	13.999849	113.353302	40.88578	-13.633026	112.811974	39.036865	49.484474	117.032089	39.9613225	17.925724	114.9220315	-57.4340885	10.073974	111.7845725
13.791633	36.61438	114.013824	-8.447601	13.822977	113.01738	41.262264	-13.710549	113.325027	39.206947	49.446579	116.925201	40.2346055	17.868015	115.125114	-57.1298075	9.777939	110.909646
15.595672	35.583977	113.825081	-8.115451	13.65167	112.658607	41.643967	-13.781805	113.767914	39.438908	49.400757	116.845512	40.5414375	17.809476	115.306713	-56.7723395	9.493864	110.010501
17.284916	34.651913	113.616371	-7.768248	13.496046	112.292419	42.020271	-13.856038	114.068855	39.681774	49.333199	116.798256	40.8510225	17.7385805	115.4335555	-56.3875185	9.2535115	109.1512825
19.028646	33.702698	113.459984	-7.42147	13.38395	111.912766	42.390095	-13.908538	114.264977	39.946171	49.274712	116.682793	41.168133	17.683087	115.473885	-56.011073	9.084813	108.351647
20.719675	32.741337	113.305725	-7.087978	13.291463	111.469803	42.739124	-13.955453	114.367821	40.233688	49.232231	116.553185	41.486406	17.638389	115.460503	-55.662362	8.944537	107.479103
23.077539	31.444914	112.939156	-6.604553	13.264179	110.847733	43.205406	-14.000307	114.34182	40.606899	49.148323	116.118881	41.9061525	17.574008	115.2303505	-55.1152585	8.95435	106.4651155
24.727627	30.557838	112.582779	-6.281924	13.326305	110.458328	43.49012	-13.995995	114.325699	40.889565	49.115978	115.739296	42.1898425	17.5599915	115.0324975	-54.7536905	9.0926185	105.8841585
26.134563	29.781651	112.315704	-5.986365	13.408791	110.130356	43.731846	-14.002015	114.293816	41.188805	49.065346	115.352226	42.4603255	17.5316655	114.823021	-54.4330555	9.2859165	105.437691
27.60634	28.981701	112.129143	-5.692016	13.484721	109.86322	43.968494	-14.021654	114.272034	41.516869	49.015965	115.026215	42.7426815	17.4971555	114.6491245	-54.1267135	9.4722865	105.0773155
29.028629	28.142988	112.067535	-5.426893	13.505003	109.634468	44.189793	-14.081746	114.241005	41.832859	48.95023	114.841934	43.011326	17.434242	114.5414695	-53.865112	9.575764	104.7274665
30.308792	27.388515	112.057961	-5.212025	13.493959	109.44606	44.388988	-14.186114	114.165787	42.14637	48.86956	114.733383	43.267679	17.341723	114.449585	-53.691729	9.646195	104.442535
31.511644	26.699602	112.076698	-5.020626	13.454286	109.273468	44.529373	-14.299072	114.034271	42.39846	48.774147	114.689934	43.4639165	17.2375375	114.3621025	-53.5051685	9.6710345	104.1848335
33.298313	25.576967	112.123573	-4.790906	13.399522	108.955917	44.664936	-14.435901	113.724152	42.660694	48.616199	114.726196	43.662815	17.090149	114.225174	-53.244627	9.708895	103.68666
34.322853	24.928341	112.134979	-4.662043	13.386661	108.723892	44.720005	-14.511943	113.472176	42.757118	48.53212	114.788986	43.7385615	17.0100885	114.130581	-53.0626475	9.7632335	103.317203
35.252209	24.346748	112.117699	-4.562207	13.388159	108.43853	44.763931	-14.58595	113.1996	43.029083	48.446762	114.814445	43.896507	16.930406	114.0070225	-53.020921	9.845912	102.8700375
36.183163	23.722971	112.073959	-4.464709	13.406171	108.162369	44.798489	-14.663166	112.890602	43.130165	48.371666	114.865364	43.964327	16.85425	113.877983	-52.893745	9.958092	102.446755
37.038483	23.033978	111.967613	-4.394403	13.460794	107.941734	44.806938	-14.716866	112.591728	43.214706	48.319218	114.852463	44.010822	16.801176	113.7220955	-52.799628	10.120412	102.1613725
37.370876	22.367714	111.872063	-4.345896	13.549493	107.781395	44.798859	-14.751665	112.323502	43.263428	48.29158	114.856911	44.0311435	16.7699575	113.5902065	-52.7229355	10.3290285	101.9725835
37.720715	21.70215	111.774185	-4.323989	13.673361	107.69696	44.757687	-14.783953	112.102844	43.329815	48.280422	114.869034	44.043751	16.7482345	113.485939	-52.691729	10.5984875	101.907981
37.946297	20.621235	111.736725	-4.389941	13.901007	107.682816	44.628643	-14.822544	111.765633	43.460075	48.336151	114.9151	44.044359	16.7568035	113.3403665	-52.824241	11.0452105	102.0252655
37.968418	20.016748	111.592422	-4.452942	14.065798	107.689713	44.516708	-14.804899	111.519196	43.550976	48.491856	114.923477	44.033842	16.8434785	113.2213365	-52.939726	11.2881175	102.1580895
38.015999	19.151985	111.509895	-4.529371	14.249813	107.664284	44.431339	-14.747466	111.267731	43.673519	48.669708	114.824005	44.052429	16.961121	113.045868	-53.111171	11.538505	102.2827
37.890369	18.413057	111.358368	-4.575495	14.426414	107.600929	44.376301	-14.695009	111.048141	43.80043	48.82938	114.663818	44.0883655	17.0671855	112.8559795	-53.2393555	11.7856425	102.3458785
37.77095	17.646662	111.19323	-4.579946	14.589953	107.515465	44.33778	-14.666293	110.872803	43.985432	49.002506	114.436104	44.161606	17.1681065	112.6544535	-53.321498	12.0117995	102.3764765
37.578358	16.808355	111.068794	-4.559042	14.724525	107.41172	44.326763	-14.631763	110.75029	44.185993	49.161892	114.200378	44.256378	17.2650645	112.475334	-53.374462	12.1839855	102.348106
37.244392	16.076189	110.955009	-4.509022	14.794201	107.307343	44.346851	-14.636034	110.666466	44.416649	49.196289	113.943527	44.38175	17.2801275	112.3049965	-53.399794	12.3082745	102.3096895
36.951748	14.399859	110.726341	-4.376573	14.793682	107.165527	44.41124	-14.804636	110.703484	44.733952	49.259224	113.51757	44.572596	17.227294	112.110527	-53.325742	12.36007	102.220527
36.664814	13.368342	110.575294	-4.310287	14.732315	107.073807	44.443203	-14.986423	110.779442	44.99044	49.117012	113.167099	44.7168215	17.0652945	111.9732705	-53.3373955	12.3993355	102.1743435
36.244556	12.280541	110.455032	-4.228807	14.621028	106.971848	44.494118	-15.221669	110.91391	45.171547	48.843945	112.874161	44.8328325	16.811138	111.8940355	-53.2904465	12.430918	102.0496605
35.699234	11.171698	110.297791	-4.204112	14.47044	106.868088	44.517319	-15.477406	111.112556	45.279797	48.566448	112.657845	44.898558	16.544521	111.8852005	-53.306782	12.396359	101.8509755
35.039532	10.042847	110.281204	-4.224112	14.305303	106.779007	44.490086	-15.725456	111.340401	45.305599	48.228119	112.493172	44.8978425	16.2513315	111.9167865	-53.3460665	12.3592745	101.6412275
34.38287	8.926949	110.216507	-4.230178	14.137147	106.643318	44.440102	-15.979341	111.610115	45.283932	47.893818	112.336395	44.862017	15.9572385	111.973255	-53.322373	12.3170555	101.313381
33.597847	7.776004	110.226944	-4.275924	13.91477	106.548668	44.348667	-16.220423	111.902367	45.261761	47.574013	112.183533	44.805214	15.676795	112.04295	-53.357062	12.152745	101.054386
32.312191	6.003618	110.19442	-4.345774	13.574274	106.460747	44.199444	-16.591698	112.29216	45.198433	47.112186	111.950302	44.6989385	15.260244	112.121231	-53.3904865	11.888304	100.800263
31.38208	4.822665	110.099075	-4.379549	13.343051	106.444977	44.104237	-16.832903	112.50354	44.831936	46.964783	111.97319	44.4680865	15.06594	112.238365	-53.2271845	11.620162	100.651589
30.362761	3.696733	110.033333	-4.395167	13.121356	106.460274	44.023956	-17.037851	112.634514	45.223366	46.473225	111.58168	44.623661	14.717687	112.108097	-53.413995	11.525025	100.812451
29.252392	2.627349	109.924866	-4.405522	12.920174	106.490944	43.975266	-17.215031	112.708817	45.203663	46.227299	111.38002	44.5894645	14.506134	112.0444185	-53.4005085	11.334214	100.9374695
28.164595	1.414121	109.769592	-4.415271	12.758896	106.531288	43.944855	-17.354342	112.751999	45.159496	46.022469	111.204567	44.5521755	14.3340635	111.978283	-53.3827175	11.1837285	101.084293
26.983803	0.374966	109.652351	-4.431008	12.637399	106.597092	43.909527	-17.442986	112.761093	45.080463	45.847073	111.049721	44.494995	14.2020435	111.905407	-53.357011	11.0727545	101.288777
25.721125	-0.624533	109.550987	-4.443946	12.554155	106.701088	43.890179	-17.519518	112.770798	45.023354	45.731892	110.94519	44.4567665	14.106187	111.857994	-53.3446585	11.002123	101.544182
23.746256	-2.162794	109.48764	-4.49861	12.495657	106.903061	43.853832	-17.58787	112.810112	44.966339	45.626797	110.9646	44.4100855	14.0194635	111.887356	-53.4073055	10.9718505	101.918766
22.307924	-3.179803	109.384132	-4.534261	12.485354	107.051781	43.817101	-17.623613	112.822723	44.945953	45.589176	111.032692	44.381527	13.9827815	111.9277075	-53.450049	10.9879265	102.1758545
20.839586	-4.106802	109.379219	-4.563596	12.487683	107.19426	43.765686	-17.668278	112.817429	44.926254	45.53878	111.142204	44.34597	13.935251	111.9798165	-53.473162	11.040115	102.4087035
19.323521	-5.001353	109.312164	-4.607424	12.51782	107.320488	43.70937	-17.704065	112.808441	44.922695	45.5093	111.267174	44.3160325	13.9026175	112.0378075	-53.5308805	11.1330225	102.6031685
17.705854	-5.928894	109.26992	-4.670393	12.578334	107.448944	43.627178	-17.715471	112.818741	44.909172	45.488773	111.369133	44.268175	13.886651	112.093937	-53.608961	11.270017	102.803951
16.065897	-6.737253	109.219269	-4.727749	12.637999	107.539841	43.542324	-17.707676	112.836731	44.884804	45.486538	111.399734	44.213564	13.889431	112.1182325	-53.669062	11.386567	102.9614495
14.344117	-7.576807	109.116241	-4.794015	12.715967	107.604195	43.467968	-17.688374	112.837151	44.852741	45.487339	111.356735	44.1603545	13.8994825	112.096943	-53.7483845	11.5324515	103.111447
11.722	-8.860621	109.031586	-4.851274	12.769872	107.614609	43.366486	-17.674147	112.795959	44.801888	45.465672	111.086395	44.084187	13.8957625	111.941177	-53.786735	11.6439815	103.288041
9.931731	-9.673042	108.928154	-4.903378	12.766793	107.59156	43.326397	-17.69626	112.70639	44.752106	45.42786	110.77887	44.0392515	13.8658	111.74263	-53.8460075	11.667786	103.44049
8.107204	-10.516252	108.861938	-4.891369	12.705225	107.60199	43.301003	-17.740778	112.5811	44.685017	45.339169	110.354088	43.99301	13.7991955	111.467594	-53.775748	11.6112545	103.736386
6.205173	-11.355259	108.926949	-4.874952	12.616648	107.6772	43.289196	-17.812126	112.495544	44.624172	45.196831	109.839882	43.956684	13.6923525	111.167713	-53.706588	11.5409435	104.186687
4.314904	-12.135503	109.089348	-4.847832	12.444669	107.815407	43.279915	-17.93692	112.475548	44.588272	45.017853	109.372459	43.9340935	13.5404665	110.9240035	-53.6297575	11.3488715	104.7068105
2.342658	-12.944834	109.385529	-4.826978	12.22076	108.043526	43.299652	-18.084017	112.520958	44.568794	44.811691	108.999321	43.934223	13.363837	110.7601395	-53.588179	11.077683	105.3269125
0.45509	-13.663414	109.761597	-4.83969	11.956377	108.360657	43.349442	-18.25256	112.631454	44.530045	44.618	108.731232	43.9397435	13.18272	110.681343	-53.6191235	10.730034	106.039971
-2.42597	-14.750174	110.463036	-4.83395	11.551	108.883163	43.398552	-18.481831	112.842133	44.421841	44.352211	108.519829	43.9101965	12.93519	110.680981	-53.5780965	10.16681	107.085345
-4.381047	-15.354544	110.900734	-4.862528	11.276317	109.274353	43.427692	-18.635113	112.974419	44.323002	44.19014	108.448982	43.875347	12.7775135	110.7117005	-53.600403	9.7751205	107.8370055
-6.381862	-15.988131	111.340508	-4.915533	10.996562	109.666183	43.443401	-18.812469	113.069305	44.213417	44.024742	108.425461	43.828409	12.6061365	110.747383	-53.659475	9.3869875	108.584983
-8.306002	-16.477303	111.748734	-4.974852	10.715575	110.04261	43.416927	-18.981956	113.0802	44.064991	43.875526	108.413315	43.740959	12.446785	110.7467575	-53.690663	8.984365	109.3384625
-10.302205	-16.990755	112.192108	-5.080871	10.439745	110.42099	43.381424	-19.154684	113.02211	43.87273	43.734013	108.363213	43.627077	12.2896645	110.6926615	-53.788819	8.5898255	110.1493185
-12.160361	-17.37541	112.729919	-5.191333	10.184834	110.823044	43.312973	-19.299194	112.903618	43.616539	43.590206	108.261574	43.464756	12.145506	110.582596	-53.847422	8.224162	111.063492
-14.049047	-17.784746	113.301254	-5.293415	9.929198	111.247597	43.21228	-19.414154	112.810966	43.326797	43.441292	108.143494	43.2695385	12.013569	110.47723	-53.8563685	7.844827	112.017964
-16.846769	-18.220001	114.267815	-5.445848	9.543553	111.917374	43.095951	-19.615301	112.810303	42.978062	43.218292	108.139191	43.0370065	11.8014955	110.474747	-53.9287025	7.2856105	113.360001
-18.655222	-18.493151	114.834557	-5.562807	9.305107	112.37912	43.021065	-19.746775	112.923729	42.808701	43.089336	108.235077	42.914883	11.6712805	110.579403	-54.040497	6.9389335	114.178837
-20.443747	-18.648041	115.383652	-5.677777	9.082452	112.805328	42.953461	-19.87681	113.095299	42.672955	43.006824	108.467804	42.813208	11.565007	110.7815515	-54.168762	6.599897	114.8291045
-22.090967	-18.798143	115.812241	-5.791693	8.903373	113.169685	42.865238	-19.985636	113.289238	42.555626	42.94268	108.728813	42.710432	11.478522	111.0090255	-54.293818	6.328224	115.3303445
-23.868584	-18.861399	116.181862	-5.928591	8.764623	113.467339	42.768513	-20.080574	113.469055	42.464752	42.889771	108.986137	42.6166325	11.4045985	111.227596	-54.4738145	6.1246475	115.707082
-25.464239	-18.840752	116.474518	-6.049086	8.656342	113.72802	42.670628	-20.143473	113.60556	42.379505	42.84811	109.228424	42.5250665	11.3523185	111.416992	-54.6232385	5.9603655	116.039048
-26.943026	-18.836304	116.698524	-6.137212	8.572044	113.938652	42.588184	-20.193928	113.673759	42.290897	42.811253	109.44767	42.4395405	11.3086625	111.5607145	-54.7139645	5.8354255	116.3165895
-29.273043	-18.655888	116.947792	-6.267528	8.44485	114.189766	42.481354	-20.270058	113.649818	42.174831	42.765293	109.787682	42.3280925	11.2476175	111.71875	-54.8631485	5.6420825	116.660782
-30.682182	-18.519684	117.00177	-6.30758	8.371253	114.310455	42.409248	-20.2976	113.58429	42.127113	42.750237	110.016693	42.2681805	11.2263185	111.8004915	-54.8833405	5.5161875	116.8204185
-31.994804	-18.36381	116.952858	-6.338766	8.303418	114.360252	42.393166	-20.319124	113.464523	42.116096	42.762386	110.231743	42.254631	11.221631	111.848133	-54.932163	5.385205	116.872371
-33.347229	-18.129311	116.813744	-6.333086	8.263222	114.329063	42.426266	-20.315702	113.324776	42.111736	42.807415	110.456467	42.269001	11.2458565	111.8906215	-54.935173	5.2805875	116.7675045
-34.589485	-17.910604	116.417206	-6.297412	8.229049	114.180397	42.49295	-20.269876	113.124893	42.120571	42.886032	110.695862	42.3067605	11.308078	111.9103775	-54.9015845	5.15002	116.4504165
-35.220921	-17.496849	115.958855	-6.280565	8.23092	113.97052	42.564526	-20.188334	112.867722	42.120144	42.981934	110.882233	42.342335	11.3968	111.8749775	-54.903465	5.06504	116.0660625
-35.407604	-16.782433	115.390717	-6.30602	8.268536	113.733551	42.575588	-20.095066	112.573479	42.075794	43.093098	111.039398	42.325691	11.499016	111.8064385	-54.937731	5.038056	115.6606635
-35.634586	-15.766228	114.831589	-6.383698	8.36068	113.47406	42.508255	-19.924015	112.102386	41.908638	43.225677	111.192261	42.2084465	11.650831	111.6473235	-54.9758425	5.070529	115.3007965
-35.809032	-14.953059	114.638832	-6.480568	8.420435	113.398865	42.412605	-19.823357	111.858658	41.786091	43.34594	111.329292	42.099348	11.7612915	111.593975	-55.060484	5.0795785	115.203755
-35.967426	-14.275402	114.468048	-6.578807	8.465143	113.370148	42.341656	-19.735155	111.683548	41.65073	43.434776	111.442459	41.996193	11.8498105	111.5630035	-55.153807	5.0804755	115.1772925
-36.216187	-13.464734	114.379929	-6.682962	8.500906	113.369987	42.271832	-19.663471	111.566368	41.526962	43.521271	111.5662	41.899397	11.9289	111.566284	-55.265321	5.072912	115.17369
-36.356007	-12.742899	114.223816	-6.76827	8.524955	113.354805	42.209183	-19.609945	111.48027	41.385784	43.612644	111.699524	41.7974835	12.0013495	111.589897	-55.3340235	5.0485605	115.119713
-36.256649	-12.102992	114.04892	-6.88987	8.55158	113.297714	42.120323	-19.552378	111.399673	41.29697	43.653767	111.874649	41.7086465	12.0506945	111.637161	-55.4883865	5.0524655	114.958267
-36.151878	-11.405003	113.80999	-6.975774	8.553098	113.216797	42.014484	-19.525667	111.288322	41.346088	43.672314	111.974693	41.680286	12.0733235	111.6315075	-55.631834	5.0328725	114.8020865
-36.121666	-10.216472	113.506294	-7.12701	8.547004	113.120285	41.805443	-19.573513	111.083183	41.301826	43.639709	112.217392	41.5536345	12.033098	111.6502875	-55.8076545	5.06091	114.5902825
-36.032299	-9.603012	113.258217	-7.200091	8.554605	113.047203	41.649464	-19.624483	110.941841	41.339813	43.609306	112.329636	41.4946385	11.9924115	111.6357385	-55.8948205	5.1167985	114.4586675
-35.948593	-8.896652	113.08477	-7.266278	8.58062	112.981155	41.522163	-19.676968	110.76506	41.344364	43.585793	112.408241	41.4332635	11.9544125	111.5866505	-55.9658195	5.2068275	114.3756595
-35.746651	-8.237715	112.97876	-7.310386	8.61745	112.898163	41.426437	-19.700256	110.555199	41.358692	43.567295	112.414131	41.3925645	11.9335195	111.484665	-56.0133365	5.3013805	114.311661
-35.479294	-7.582014	112.824463	-7.330125	8.665418	112.76001	41.379539	-19.677677	110.30867	41.277756	43.60154	112.408768	41.3286475	11.9619315	111.358719	-55.9888975	5.3689045	114.161301
-35.170109	-6.887812	112.643311	-7.322191	8.700246	112.564659	41.449669	-19.653233	110.018562	41.297207	43.587261	112.331497	41.373438	11.967014	111.1750295	-56.01782	5.433478	113.9542885
-34.952324	-6.133666	112.461281	-7.313686	8.734303	112.332115	41.568588	-19.537521	109.716011	41.262005	43.562496	112.130341	41.4152965	12.0124875	110.923176	-56.0426685	5.4561185	113.741054
-34.473209	-5.268159	112.127007	-7.295994	8.837287	111.959244	41.633141	-19.365463	109.336746	41.151897	43.533909	111.756836	41.392519	12.084223	110.546791	-55.984507	5.590351	113.371697
-34.137623	-4.688635	111.956917	-7.312264	8.905903	111.759651	41.590008	-19.270834	109.213219	41.080059	43.538277	111.521103	41.3350335	12.1337215	110.367161	-55.9595615	5.6780845	113.152141
-33.713024	-4.172902	111.841431	-7.341243	8.954318	111.609253	41.537086	-19.250013	109.21843	41.044445	43.56076	111.327255	41.2907655	12.1553735	110.2728425	-55.9732515	5.7532625	112.9456635
-33.253281	-3.624365	111.730515	-7.398534	9.008698	111.510178	41.467102	-19.242275	109.312439	41.032803	43.572407	111.166885	41.2499525	12.165066	110.239662	-56.0470205	5.85233	112.780694
-32.762421	-3.023732	111.655891	-7.421055	9.034098	111.428246	41.407528	-19.252607	109.485039	41.036785	43.562134	111.031662	41.2221565	12.1547635	110.2583505	-56.0642665	5.9134325	112.5981415
-32.287445	-2.434557	111.555061	-7.424162	9.057352	111.342003	41.380295	-19.298645	109.688255	41.050522	43.532597	110.918488	41.2154085	12.116976	110.3033715	-56.0637325	5.997728	112.3806345
-31.755438	-1.859306	111.35186	-7.372104	9.056882	111.234375	41.380657	-19.353025	109.922279	41.10704	43.484951	110.839546	41.2438485	12.065963	110.3809125	-55.9880565	6.047801	112.0878375
-30.98385	-1.041072	111.000648	-7.239143	9.001073	111.010315	41.443344	-19.467424	110.31282	41.311138	43.399906	110.728142	41.377241	11.966241	110.520481	-55.855527	6.035905	111.500149
-30.423483	-0.420375	110.7183	-7.133676	8.935081	110.84565	41.488068	-19.563631	110.520256	41.477573	43.316299	110.667671	41.4828205	11.876334	110.5939635	-55.7501725	5.993828	111.0973365
-29.897097	0.288867	110.468056	-7.037452	8.859184	110.678391	41.54089	-19.675974	110.629448	41.633423	43.216267	110.623589	41.5871565	11.7701465	110.6265185	-55.6620605	5.9482215	110.7302635
-29.367533	0.953587	110.174622	-6.954207	8.780815	110.509346	41.575592	-19.757439	110.631142	41.781815	43.130405	110.626663	41.6787035	11.686483	110.6289025	-55.5871175	5.875147	110.3897895
-28.866661	1.629112	109.868446	-6.884685	8.710546	110.33596	41.60894	-19.816164	110.510719	41.90947	43.075951	110.669662	41.759205	11.6298935	110.5901905	-55.528575	5.7911985	110.0817295
-28.413305	2.32575	109.637115	-6.848082	8.651868	110.193184	41.609081	-19.861362	110.330833	41.985859	43.037689	110.744141	41.79747	11.5881635	110.537487	-55.493634	5.7155725	109.848881
-27.944908	3.136106	109.376373	-6.842894	8.62261	110.047783	41.585457	-19.872013	110.130547	42.02496	43.025444	110.869896	41.8052085	11.5767155	110.5002215	-55.4909965	5.6685045	109.5953445
-27.397194	4.418212	109.093391	-6.901382	8.691352	109.832321	41.465572	-19.841805	109.918152	42.064671	43.058105	111.021629	41.7651215	11.60815	110.4698905	-55.5678855	5.774554	109.1947515
-27.007988	5.276991	108.831253	-6.956248	8.826513	109.665092	41.386436	-19.788786	109.804405	42.068447	43.109497	111.031235	41.7274415	11.6603555	110.41782	-55.6399375	5.9926705	108.912364
-26.702721	6.140522	108.645973	-7.001885	8.982203	109.499237	41.321228	-19.721807	109.705559	42.042534	43.144489	110.91095	41.681881	11.711341	110.3082545	-55.685651	6.253065	108.6902195
-26.371262	7.060117	108.519173	-7.014717	9.140656	109.355331	41.255665	-19.650217	109.595367	42.009052	43.165226	110.74424	41.6323585	11.7575045	110.1698035	-55.6617925	6.5238075	108.5408585
-26.095871	8.035174	108.425415	-7.002531	9.260613	109.244278	41.214916	-19.619974	109.494377	42.026501	43.159439	110.590378	41.6207085	11.7697325	110.0423775	-55.6257705	6.7514935	108.4461785
-25.85153	8.971007	108.391068	-6.956233	9.319835	109.168259	41.19627	-19.619959	109.373413	42.097206	43.141155	110.497627	41.646738	11.760598	109.93552	-55.559204	6.879072	108.400998
-25.550915	9.865975	108.368095	-6.893333	9.336176	109.145927	41.192959	-19.639975	109.209869	42.181351	43.112011	110.44973	41.687155	11.736018	109.8297995	-55.473821	6.936334	108.4620545
-25.218889	11.213093	108.507332	-6.77939	9.334362	109.178627	41.217949	-19.682369	108.872772	42.287823	43.068901	110.459457	41.752886	11.693266	109.6661145	-55.311666	6.975458	108.6911395
-25.021875	12.165758	108.473099	-6.74275	9.37013	109.138657	41.218452	-19.683868	108.744812	42.352535	43.076466	110.431694	41.7854935	11.696299	109.588253	-55.2709935	7.043961	108.689061
-24.937084	13.184157	108.541451	-6.722396	9.430641	109.09951	41.204433	-19.680695	108.612808	42.387791	43.067699	110.335098	41.796112	11.693502	109.473953	-55.240904	7.16778	108.725067
-24.715393	14.068754	108.505234	-6.693398	9.515934	109.084175	41.181717	-19.670691	108.464798	42.400356	43.053391	110.197533	41.7910365	11.69135	109.3311655	-55.1778325	7.340518	108.8371845
-24.58408	14.998674	108.527542	-6.649259	9.617362	109.076454	41.163948	-19.647572	108.364037	42.444309	43.051533	110.048035	41.8041285	11.7019805	109.206036	-55.1026465	7.5327435	108.946872
-24.451342	15.954622	108.570625	-6.619809	9.718846	109.06427	41.152409	-19.626709	108.306885	42.500832	43.070236	109.890663	41.8266205	11.7217635	109.098774	-55.0662385	7.7159285	109.029766
-24.357706	16.938963	108.578827	-6.629993	9.833941	109.073433	41.094604	-19.587021	108.295647	42.526081	43.09787	109.769905	41.8103425	11.7554245	109.032776	-55.0703285	7.9124575	109.11409
-24.283018	18.407879	108.599533	-6.675768	10.003575	109.084	41.0131	-19.485891	108.328667	42.496063	43.184612	109.605385	41.7545815	11.8493605	108.967026	-55.1061175	8.1577895	109.200974
-24.218378	19.349924	108.541443	-6.729045	10.098333	109.075996	40.961544	-19.379068	108.354584	42.430462	43.280689	109.554146	41.696003	11.9508105	108.954365	-55.154093	8.2458555	109.197627
-24.205341	20.290169	108.588074	-6.80802	10.173108	109.097458	40.941757	-19.260685	108.364891	42.337463	43.399067	109.540558	41.63961	12.069191	108.9527245	-55.25565	8.277025	109.2421915
-24.183268	21.243462	108.686615	-6.887018	10.210649	109.16468	40.922241	-19.103579	108.286964	42.217033	43.544281	109.615181	41.569637	12.220351	108.9510725	-55.343673	8.200947	109.3782875
-24.137466	22.172421	108.870102	-6.953997	10.232199	109.277679	40.928589	-18.914743	108.111397	42.07774	43.723278	109.822968	41.5031645	12.4042675	108.9671825	-55.4111585	8.0601305	109.5881755
-24.20253	23.18767	109.216759	-6.994027	10.257537	109.414001	40.969093	-18.69685	107.848015	41.963432	43.945251	110.13678	41.4662625	12.6242005	108.9923975	-55.4543165	7.8908735	109.8356045
-24.22311	24.101681	109.598602	-7.022272	10.292307	109.574127	40.979843	-18.420687	107.537308	41.859116	44.215366	110.572769	41.4194795	12.8973395	109.0550385	-55.4640235	7.6872745	110.0932155
-24.2253	25.518566	110.249664	-7.074625	10.476168	109.832726	41.024406	-17.958658	107.109474	41.790916	44.607033	111.147545	41.407661	13.3241875	109.1285095	-55.556911	7.6281485	110.5369425
-24.309322	26.509609	110.611092	-7.123546	10.693912	110.027122	41.043259	-17.625757	106.934647	41.72139	44.894218	111.455322	41.3823245	13.6342305	109.1949845	-55.6294165	7.7535935	110.8592595
-24.308529	27.450314	110.959328	-7.182464	10.957434	110.191345	41.056515	-17.334864	106.891838	41.568756	45.180988	111.685654	41.3126355	13.923062	109.288746	-55.6775635	7.991806	111.093944
-24.301203	28.337786	111.173393	-7.230025	11.224742	110.361542	41.042068	-17.091639	106.949005	41.538239	45.378399	111.798904	41.2901535	14.14338	109.3739545	-55.7502035	8.306104	111.3491295
-24.311956	29.175001	111.328781	-7.311162	11.476729	110.517929	40.993179	-16.953049	107.09584	41.52198	45.546352	111.862274	41.2575795	14.2966515	109.479057	-55.8799035	8.6568065	111.556801
-24.30489	29.955357	111.480247	-7.403843	11.64435	110.651123	40.878738	-16.892031	107.252289	41.459129	45.65723	111.89785	41.1689335	14.3825995	109.5750695	-55.9766195	8.9061005	111.7271765
-24.280735	30.68927	111.606888	-7.491178	11.751051	110.750839	40.704895	-16.894627	107.384064	41.446877	45.689331	111.878418	41.075886	14.397352	109.631241	-56.058242	9.10475	111.870437
-24.29969	31.788454	111.734184	-7.663593	11.831043	110.910545	40.394951	-16.955236	107.529533	41.445305	45.659782	111.720184	40.920128	14.352273	109.6248585	-56.247314	9.309813	112.1962315
-24.37463	32.476379	111.842705	-7.778623	11.849379	110.982338	40.191879	-17.002869	107.638229	41.391373	45.632423	111.580917	40.791626	14.314777	109.609573	-56.348872	9.383981	112.355103
-24.3232	33.055176	111.876083	-7.900798	11.883121	111.06163	40.029724	-17.027544	107.739662	41.265488	45.637669	111.466644	40.647606	14.3050625	109.603153	-56.449202	9.4611795	112.520107
-24.278637	33.621937	111.886963	-8.013721	11.929174	111.161057	39.898499	-17.021599	107.838593	41.084095	45.673519	111.42601	40.491297	14.32596	109.6323015	-56.518739	9.532388	112.6898125
-24.271669	34.159382	112.019073	-8.128353	12.013897	111.32766	39.759758	-16.974314	107.945335	41.040848	45.701515	111.219116	40.400303	14.3636005	109.5822255	-56.657009	9.6641935	113.0730945
-24.239529	34.692451	112.261642	-8.238766	12.150749	111.545982	39.621681	-16.910553	108.033661	40.854401	45.783051	111.225555	40.238041	14.436249	109.629608	-56.715573	9.865249	113.462356
-24.163685	35.233135	112.609779	-8.359079	12.271482	111.811623	39.452511	-16.82465	108.121407	40.766296	45.857323	111.241623	40.1094035	14.5163365	109.681515	-56.8275615	10.0266275	113.941731
-23.96427	36.083019	113.153458	-8.519708	12.517592	112.214622	39.210239	-16.652143	108.162323	40.683598	46.028458	111.41552	39.9469185	14.6881575	109.7889215	-56.9863345	10.3470265	114.6403225
-23.818598	36.689682	113.499596	-8.623664	12.718828	112.448486	39.047417	-16.511089	108.154724	40.630646	46.162823	111.556694	39.8390315	14.825867	109.855709	-57.0863595	10.611789	115.041263
-23.635498	37.312759	113.772331	-8.740958	12.925154	112.621986	38.889408	-16.35605	108.151413	40.66534	46.2803	111.602379	39.777374	14.962125	109.876896	-57.25929	10.888183	115.367076
-23.413376	37.909187	113.986458	-8.813828	13.151014	112.761894	38.772793	-16.202534	108.130333	40.64183	46.425034	111.709503	39.7073115	15.11125	109.919918	-57.3349675	11.190778	115.60387
-23.12429	38.474339	114.154648	-8.886065	13.369698	112.874985	38.667767	-16.035526	108.09449	40.595482	46.573784	111.806396	39.6316245	15.269129	109.950443	-57.4037545	11.470267	115.799527
-22.834202	38.999443	114.329994	-8.952059	13.573204	112.968933	38.5839	-15.878074	108.016289	40.596245	46.708344	111.892059	39.5900725	15.415135	109.954174	-57.4941905	11.731273	115.983692
-22.495899	39.487164	114.480278	-8.982907	13.731554	113.009689	38.507305	-15.724336	107.893166	40.592049	46.848404	112.009239	39.549677	15.562034	109.9512025	-57.515491	11.901074	116.0681755
-21.88064	40.2318	114.695847	-9.004638	13.967011	113.017807	38.390881	-15.497896	107.614647	40.643978	47.011555	112.154602	39.5174295	15.7568295	109.8846245	-57.5267055	12.1771925	116.1509895
-21.375603	40.734024	114.78788	-9.011563	14.075404	113.01181	38.308289	-15.360271	107.432808	40.619659	47.121765	112.267258	39.463974	15.880747	109.850033	-57.4871	12.270061	116.173587
-20.849588	41.234962	114.900124	-8.994141	14.233081	113.001274	38.269444	-15.235889	107.279015	40.709831	47.213329	112.35688	39.4896375	15.98872	109.8179475	-57.4779195	12.477442	116.1846005
-20.251907	41.714001	115.024269	-8.955981	14.353686	113.051331	38.270618	-15.13198	107.203629	40.7897	47.285568	112.419891	39.530159	16.076794	109.81176	-57.442121	12.630578	116.290902
-19.60985	42.162331	115.087532	-8.896765	14.458634	113.106689	38.320358	-15.049303	107.176292	40.796185	47.367432	112.499763	39.5582715	16.1590645	109.8380275	-57.3518015	12.7582035	116.3753505
-18.9636	42.554161	115.10556	-8.85937	14.541094	113.189148	38.362686	-14.992428	107.228622	40.83638	47.419716	112.539001	39.599533	16.213644	109.8838115	-57.318273	12.868544	116.4944845
-18.24836	42.921032	115.078995	-8.819338	14.630313	113.220955	38.418411	-14.956449	107.316147	40.929413	47.438274	112.549545	39.673912	16.2409125	109.932846	-57.312588	13.0197135	116.509064
-17.064159	43.459396	114.936531	-8.763298	14.684381	113.224899	38.475029	-14.941539	107.415298	40.979481	47.458755	112.5839	39.727255	16.258608	109.999599	-57.253851	13.110154	116.450199
-16.187429	43.796261	114.808067	-8.705133	14.73586	113.165154	38.478977	-14.95889	107.432213	41.035034	47.447598	112.556076	39.7570055	16.244354	109.9941445	-57.1672715	13.227366	116.3361635
-15.231577	44.11166	114.710571	-8.697399	14.75091	113.097252	38.451366	-14.982883	107.389069	41.074562	47.425461	112.563583	39.762964	16.221289	109.976326	-57.157762	13.280531	116.218178
-14.324071	44.380589	114.586403	-8.659946	14.734676	113.009262	38.423473	-15.015417	107.290413	41.118858	47.393726	112.586143	39.7711655	16.1891545	109.938278	-57.0910575	13.2801975	116.080246
-13.308056	44.636242	114.51033	-8.643877	14.71458	112.889168	38.394562	-15.050215	107.146072	41.208458	47.358501	112.647179	39.80151	16.154143	109.8966255	-57.089264	13.275017	115.8817105
-12.230667	44.854694	114.499596	-8.609048	14.696617	112.781075	38.360291	-15.068163	106.964241	41.256668	47.350025	112.774399	39.8084795	16.140931	109.86932	-57.0265755	13.252303	115.69283
-11.1095	45.047001	114.503059	-8.584917	14.696011	112.676361	38.344364	-15.070065	106.817497	41.310165	47.366489	112.870667	39.8272645	16.148212	109.844082	-56.9970985	13.24381	115.50864
-9.323667	45.303238	114.405334	-8.560783	14.789264	112.505997	38.37471	-14.99117	106.685898	41.266205	47.47398	113.164116	39.8204575	16.241405	109.925007	-56.9420235	13.337123	115.086987
-8.109817	45.467159	114.401733	-8.594025	14.890441	112.436722	38.41592	-14.895442	106.71862	41.236687	47.59655	113.369896	39.8263035	16.350554	110.044258	-57.0143535	13.430328	114.829186
-6.821069	45.577347	114.361298	-8.606783	15.006122	112.340591	38.477722	-14.813993	106.847702	41.149807	47.724533	113.684723	39.8137645	16.45527	110.2662125	-57.0273305	13.556974	114.4149695
-5.498812	45.656219	114.310516	-8.639583	15.11942	112.298523	38.550102	-14.740093	107.038902	41.131687	47.86755	114.089035	39.8408945	16.5637285	110.5639685	-57.1200605	13.6751115	114.0330775
-4.141156	45.70565	114.326942	-8.713791	15.224134	112.243927	38.615631	-14.680637	107.330826	41.093349	48.005867	114.49733	39.85449	16.662615	110.914078	-57.282072	13.785653	113.573776
-2.787976	45.679344	114.388252	-8.765601	15.279722	112.151352	38.692131	-14.670321	107.62384	41.032837	48.112572	114.918259	39.862484	16.7211255	111.2710495	-57.393686	13.8383185	113.0316545
-1.372695	45.590816	114.292931	-8.804261	15.332633	112.06572	38.76511	-14.671194	107.869278	41.03112	48.171471	115.233521	39.898115	16.7501385	111.5513995	-57.506637	13.9151275	112.5800405
0.97264	45.29269	113.98233	-8.758529	15.3361	111.773384	38.91544	-14.701187	108.166626	41.044281	48.239361	115.5355	39.9798605	16.769087	111.851063	-57.4969185	13.903113	111.695705
2.245435	45.154831	113.864647	-8.684504	15.29829	111.46656	39.073666	-14.729365	108.263931	41.072369	48.23481	115.666626	40.0730175	16.7527225	111.9652785	-57.4420255	13.8438575	110.9678415
3.719089	44.889786	113.563194	-8.537068	15.209694	111.063324	39.297096	-14.772619	108.339668	41.133545	48.215355	115.703392	40.2153205	16.721368	112.02153	-57.2894565	13.69802	110.105118
5.391158	44.480152	113.102806	-8.348092	15.068142	110.555664	39.583588	-14.840258	108.370544	41.277027	48.179829	115.723351	40.4303075	16.6697855	112.0469475	-57.1264915	13.4664985	109.0643805
6.769465	44.153294	112.754532	-8.11603	14.934299	110.003914	39.912327	-14.879309	108.371941	41.422318	48.120117	115.643784	40.6673225	16.620404	112.0078625	-56.8993825	13.248194	107.9999655
8.256376	43.756233	112.247299	-7.848732	14.782606	109.379768	40.28159	-14.906733	108.380806	41.591644	48.046745	115.510323	40.936617	16.570006	111.9455645	-56.634081	12.995206	106.8139715
9.809134	43.289124	111.676933	-7.546814	14.628599	108.723625	40.707996	-14.970133	108.379158	41.752861	47.946465	115.319397	41.2304285	16.488166	111.8492775	-56.3240565	12.769032	105.5979725
11.928802	42.593761	110.786308	-7.040624	14.461567	107.832375	41.409401	-15.026002	108.411598	42.230461	47.781754	114.736748	41.819931	16.377876	111.574173	-55.901179	12.545258	104.090577
13.362079	42.093658	110.162369	-6.661858	14.378439	107.276657	41.915493	-15.08283	108.378754	42.588329	47.65477	114.294456	42.251911	16.28597	111.336605	-55.575627	12.470908	103.216709
14.828793	41.54789	109.514961	-6.226418	14.323304	106.787804	42.453213	-15.141654	108.295403	42.927025	47.523846	113.744827	42.690119	16.191096	111.020115	-55.142955	12.455512	102.555493
16.209797	41.022686	108.949104	-5.746899	14.292057	106.305397	42.95787	-15.148438	108.162132	43.247459	47.465576	113.186577	43.1026645	16.158569	110.6743545	-54.5964625	12.425545	101.9364395
17.505335	40.46854	108.38382	-5.292931	14.250167	105.791641	43.44252	-15.131873	107.94722	43.513153	47.407246	112.703011	43.4778365	16.1376865	110.3251155	-54.0636985	12.3626475	101.2581665
18.741201	39.936085	107.95034	-4.866883	14.213021	105.253288	43.922218	-15.089844	107.657623	43.780994	47.371696	112.2519	43.851606	16.140926	109.9547615	-53.585372	12.285116	100.5518145
19.956297	39.393646	107.529449	-4.494522	14.225266	104.671249	44.330818	-14.936098	107.329521	43.889904	47.455917	111.901161	44.110361	16.2599095	109.615341	-53.099405	12.1906225	99.727157
21.601501	38.588161	106.968483	-4.027008	14.356399	103.699455	44.861443	-14.578362	106.735931	43.987419	47.686481	111.481026	44.424431	16.5540595	109.1084785	-52.478447	12.1587385	98.2904315
22.591108	38.095875	106.572556	-3.764749	14.540325	102.990807	45.150478	-14.283512	106.317863	44.072678	47.941185	111.174347	44.611578	16.8288365	108.746105	-52.141076	12.2518135	97.235509
23.571972	37.595039	106.05732	-3.545943	14.782151	102.182068	45.454044	-13.967945	105.845383	44.053123	48.219467	110.888817	44.7535835	17.125761	108.3671	-51.8454695	12.438541	95.997036
24.5119	36.98769	105.495728	-3.362318	15.074115	101.276901	45.718681	-13.594187	105.289444	44.019222	48.510624	110.533287	44.8689515	17.4582185	107.9113655	-51.5935875	12.6900115	94.6424365
25.306898	36.433922	104.851067	-3.153083	15.391806	100.288239	45.943851	-13.146621	104.612175	43.954678	48.828568	110.071251	44.9492645	17.8409735	107.341713	-51.2554305	12.9426385	93.234765
26.106441	35.868786	104.203163	-2.909153	15.692055	99.334213	46.097569	-12.501337	103.764328	43.902443	49.04121	109.558334	45.000006	18.2699365	106.661331	-50.818312	13.1141735	92.007095
26.866283	35.198994	103.466499	-2.626358	15.970884	98.443367	46.230907	-11.761306	102.84803	43.900948	49.213417	108.941414	45.0659275	18.7260555	105.894722	-50.3186435	13.2157125	90.992012
27.909916	34.011574	102.436447	-2.235321	16.276703	97.290848	46.428612	-10.938943	101.54908	44.038017	49.314098	108.114265	45.2333145	19.1875775	104.8316725	-49.7039565	13.3658285	89.7500235
28.49157	33.148598	101.878426	-1.948089	16.404381	96.666351	46.559795	-10.820281	100.930695	44.2766	49.314926	107.6008	45.4181975	19.2473225	104.2657475	-49.3143755	13.5614395	89.0669545
29.05806	32.192093	101.351723	-1.660096	16.477257	96.14473	46.748878	-10.775895	100.367096	44.502205	49.25584	107.230614	45.6255415	19.2399725	103.798855	-48.9457335	13.7145415	88.490605
29.513853	31.097826	100.86087	-1.360824	16.497049	95.720062	46.937027	-10.769601	99.912415	44.760494	49.190132	106.966805	45.8487605	19.2102655	103.43961	-48.5704085	13.7838325	88.000514
29.894268	29.930056	100.494347	-1.07309	16.48621	95.36467	47.157036	-10.792414	99.57943	45.040367	49.103416	106.8032	46.0987015	19.155501	103.191315	-48.2448815	13.816919	87.538025
30.226112	28.705517	100.163605	-0.807771	16.480043	95.092972	47.404495	-10.809772	99.311432	45.313343	49.053062	106.67025	46.358919	19.121645	102.990841	-47.974461	13.838441	87.195103
30.467833	27.462036	99.813667	-0.54811	16.475113	94.94442	47.650928	-10.796581	99.107117	45.506367	49.037743	106.490685	46.5786475	19.120581	102.798901	-47.6748675	13.829645	87.089939
30.659426	25.301519	99.386925	-0.191995	16.430853	94.961197	48.070763	-10.751212	98.990944	45.796265	49.059856	106.253708	46.933514	19.154322	102.622326	-47.317504	13.707384	87.300068
30.728943	23.758106	99.245331	0.016435	16.378588	95.159378	48.351349	-10.745187	99.045799	46.008636	49.055561	106.060776	47.1799925	19.155187	102.5532875	-47.1471225	13.601989	87.7654685
30.65617	22.220097	99.101845	0.193691	16.310724	95.480461	48.579269	-10.766374	99.227692	46.178768	49.061714	105.903748	47.3790185	19.14767	102.56572	-46.9916365	13.473778	88.395202
30.574259	20.517906	99.072746	0.339268	16.208599	95.862587	48.811741	-10.822241	99.481735	46.333679	49.056561	105.782234	47.57271	19.11716	102.6319845	-46.894174	13.300038	89.0931895
30.416208	18.798672	99.083939	0.426985	16.082329	96.294403	48.986885	-10.897711	99.797241	46.46587	49.030663	105.62558	47.7263775	19.066476	102.7114105	-46.8724075	13.098182	89.8773955
30.179581	16.926342	99.103462	0.480088	15.927	96.715836	49.130093	-11.002409	100.118362	46.529961	48.981365	105.47168	47.830027	18.989478	102.795021	-46.869851	12.864522	90.636651
29.930773	14.990656	99.171486	0.497858	15.739383	97.097664	49.248573	-11.118141	100.396812	46.541367	48.916149	105.274323	47.89497	18.899004	102.8355675	-46.899254	12.579762	91.3597605
29.402527	12.078025	99.096138	0.447105	15.381238	97.601685	49.33004	-11.388568	100.777496	46.513535	48.725655	104.79882	47.9217875	18.6685435	102.788158	-47.0275775	12.0939325	92.415212
29.031885	9.999501	99.151596	0.384031	15.106602	97.907883	49.328239	-11.613557	100.961937	46.469746	48.539604	104.407921	47.8989925	18.4630235	102.684929	-47.1309305	11.7501805	93.130837
28.573832	7.991106	99.122467	0.309824	14.803275	98.197876	49.289341	-11.869441	101.133118	46.416138	48.310116	104.030289	47.8527395	18.2203375	102.5817035	-47.2330915	11.3862125	93.8140485
28.132519	5.835885	99.181854	0.203934	14.471018	98.464378	49.244308	-12.150537	101.248909	46.348984	48.050819	103.694771	47.796646	17.950141	102.47184	-47.388778	10.991895	94.456916
27.631866	3.797145	99.213745	0.111018	14.152835	98.712532	49.176365	-12.42875	101.387215	46.246162	47.797653	103.411552	47.7112635	17.6844515	102.3993835	-47.4892275	10.6212185	95.0256805
27.173174	1.597225	99.330879	0.016101	13.849682	98.951759	49.123688	-12.681503	101.567482	46.067108	47.541756	103.210533	47.595398	17.4301265	102.3890075	-47.563196	10.2692375	95.5145105
26.722374	-0.475744	99.527359	-0.037066	13.567888	99.166512	49.082214	-12.895092	101.8311	46.009151	47.323498	103.105652	47.5456825	17.214203	102.468376	-47.6198145	9.921573	95.864648
26.087379	-3.739946	99.85453	-0.060883	13.149503	99.418823	49.171684	-13.156297	102.294518	45.930618	47.054474	103.059624	47.551151	16.9490885	102.677071	-47.672917	9.3499175	96.160575
25.657156	-5.822689	100.06591	-0.0041	12.891218	99.511177	49.299381	-13.302563	102.600464	45.908703	46.904877	103.011032	47.604042	16.801157	102.805748	-47.612242	8.981279	96.216606
25.286051	-7.958452	100.302933	0.08383	12.659309	99.601158	49.445045	-13.437178	102.906143	45.920765	46.75684	102.881432	47.682905	16.659831	102.8937875	-47.515245	8.658787	96.3085285
24.896019	-10.002841	100.560936	0.21259	12.444715	99.688492	49.600666	-13.595852	103.18383	45.980724	46.58062	102.693596	47.790695	16.492384	102.938713	-47.365515	8.397046	96.438271
24.499886	-12.103209	100.794067	0.336216	12.212122	99.791611	49.725746	-13.780306	103.40731	46.059937	46.36948	102.469658	47.8928415	16.294587	102.938484	-47.2204095	8.129657	96.644738
24.117407	-14.134015	101.066826	0.437009	11.970277	99.921906	49.810673	-13.999839	103.581963	46.152023	46.112694	102.283646	47.981348	16.0564275	102.9328045	-47.10733	7.8841265	96.9110075
23.695704	-16.178528	101.295509	0.517596	11.711967	100.068298	49.853191	-14.23751	103.69738	46.230923	45.857857	102.140167	48.042057	15.8101735	102.9187735	-47.006865	7.6137605	97.2178225
23.113321	-19.085663	101.639915	0.571628	11.336464	100.349472	49.877567	-14.585611	103.811333	46.267967	45.48111	102.000809	48.072767	15.4477495	102.906071	-46.929511	7.2251785	97.792873
22.699591	-21.135803	101.836357	0.562222	11.064127	100.550308	49.879562	-14.772719	103.933426	46.220619	45.272182	102.009819	48.0500905	15.2497315	102.9716225	-46.9256465	6.8785225	98.1289935
22.338142	-23.039793	102.137413	0.485966	10.843956	100.763687	49.884502	-14.936669	104.071198	46.128101	45.09903	102.084396	48.0063015	15.0811805	103.077797	-47.0343695	6.6067315	98.449577
21.894112	-24.857405	102.367043	0.437274	10.621845	100.916626	49.887691	-15.063581	104.22081	46.002647	44.964264	102.231773	47.945169	14.9503415	103.2262915	-47.070621	6.2933485	98.6069605
21.497541	-26.667564	102.542328	0.346418	10.45208	101.087379	49.883972	-15.177423	104.330864	45.884102	44.853615	102.411545	47.884037	14.838096	103.3712045	-47.191201	6.066064	98.8035535
21.070122	-26.004372	102.571854	0.261781	10.290812	101.24086	49.857979	-15.279484	104.429817	45.778488	44.75526	102.583549	47.8182335	14.737888	103.506683	-47.2946715	5.843736	98.975037
20.659143	-25.430616	102.677788	0.186544	10.158932	101.417542	49.825623	-15.372415	104.513588	45.707706	44.661949	102.749992	47.7666645	14.644767	103.63179	-47.3935765	5.673097	99.203294
19.981394	-24.387701	102.834381	0.095355	10.038441	101.71019	49.767513	-15.525796	104.683365	45.645256	44.525345	102.98983	47.7063845	14.4997745	103.8365975	-47.5156745	5.5771075	99.5837825
19.454741	-23.663334	102.931503	0.055659	10.012568	101.891312	49.713017	-15.619307	104.825005	45.655384	44.435352	103.151413	47.6842005	14.4080225	103.988209	-47.5728825	5.6171135	99.794415
18.953892	-22.897711	103.058449	0.027978	10.01273	102.061081	49.648579	-15.709594	105.010399	45.69199	44.350948	103.341805	47.6702845	14.320677	104.176102	-47.6143285	5.704783	99.94606
18.449371	-22.137714	103.202072	0.013461	10.030758	102.235092	49.593407	-15.786618	105.227486	45.73114	44.286606	103.559723	47.6622735	14.249994	104.3936045	-47.6353515	5.811522	100.0765795
17.989443	-21.313383	103.396973	-0.025742	10.057718	102.436028	49.531326	-15.8591	105.500092	45.767269	44.223698	103.836563	47.6492975	14.182299	104.6683275	-47.7007815	5.933137	100.2037285
17.42602	-20.401138	103.597572	-0.078048	10.083146	102.650497	49.446312	-15.921903	105.814919	45.761936	44.166656	104.159973	47.604124	14.1223765	104.987446	-47.76022	6.0439155	100.313548
16.881458	-19.501656	103.862228	-0.161654	10.088779	102.910675	49.354923	-15.997237	106.15789	45.770699	44.083099	104.498421	47.562811	14.042931	105.3281555	-47.886119	6.134627	100.4931945
16.025724	-18.134132	104.302849	-0.34581	10.114624	103.367004	49.141426	-16.139044	106.695137	45.687382	43.999416	105.005028	47.414404	13.930186	105.8500825	-48.106024	6.299062	100.8839255
15.441429	-17.131508	104.639374	-0.536234	10.130242	103.783333	48.92741	-16.236954	107.064804	45.637424	43.939648	105.335442	47.282417	13.851347	106.200123	-48.354885	6.409137	101.366543
14.792471	-16.118734	105.03447	-0.737663	10.149505	104.261505	48.675694	-16.324526	107.409927	45.513401	43.931614	105.748665	47.0945475	13.803544	106.579296	-48.5698735	6.495466	101.943714
14.112457	-15.070004	105.391457	-0.985232	10.143216	104.793442	48.393768	-16.402897	107.763123	45.377567	43.900158	106.277336	46.8856675	13.7486305	107.0202295	-48.8561315	6.5378015	102.5666545
13.469416	-14.048989	105.762466	-1.28808	10.1062	105.327972	48.110512	-16.493443	108.093582	45.229706	43.858822	106.853882	46.670109	13.6826895	107.473732	-49.246269	6.5297105	103.182212
12.786481	-12.917103	106.107918	-1.610012	10.040097	105.862221	47.808193	-16.58325	108.395958	45.021294	43.85947	107.46299	46.4147435	13.63811	107.929474	-49.6347675	6.442084	103.794968
12.085839	-11.785306	106.49263	-1.91929	9.963058	106.433578	47.519371	-16.695829	108.61956	44.798271	43.831722	108.05101	46.158821	13.5679465	108.335285	-49.997401	6.3581695	104.531871
11.133454	-10.174622	106.930984	-2.266165	9.872539	107.272705	47.16655	-16.807232	108.759499	44.570656	43.825417	108.791718	45.868603	13.5090925	108.7756085	-50.400933	6.2359855	105.7698015
10.519267	-8.969031	107.211708	-2.350005	9.853876	107.743744	47.032463	-16.847385	108.784569	44.547462	43.848396	109.17057	45.7899625	13.5005055	108.9775695	-50.4899725	6.2072465	106.5099185
9.960211	-7.789597	107.434425	-2.312792	9.869123	108.058838	47.01442	-16.877308	108.790398	44.630005	43.84919	109.447014	45.8222125	13.485941	109.118706	-50.4477965	6.252305	106.99897
9.466068	-6.679643	107.430992	-2.120695	9.898294	108.173355	47.155495	-16.879862	108.75412	44.785488	43.857502	109.645966	45.9704915	13.48882	109.200043	-50.2118815	6.307768	107.146667
9.04269	-5.464992	107.353531	-1.770616	9.9647	108.116493	47.420815	-16.851004	108.601997	45.136787	43.889797	109.70755	46.278801	13.5193965	109.1547735	-49.820033	6.4100035	107.0782125
8.645229	-4.273312	107.179893	-1.389744	10.08662	108.004585	47.716015	-16.735773	108.298645	45.527122	43.979347	109.644867	46.6215685	13.621787	108.971756	-49.4010565	6.551453	107.037414
8.259784	-3.12451	107.075035	-1.048417	10.124782	108.083961	47.976101	-16.562737	107.894814	45.77198	44.118	109.423134	46.8740405	13.7776315	108.658974	-48.9708745	6.4719325	107.508948
7.734055	-1.332941	107.386765	-0.68975	10.192891	108.53727	48.312801	-16.39164	107.549454	45.804596	44.222736	109.353897	47.0586985	13.915548	108.4516755	-48.4381985	6.470234	108.6228645
7.365705	-0.131237	107.766464	-0.553408	10.287533	108.912636	48.487488	-16.337154	107.640984	45.940445	44.334148	109.533188	47.2139665	13.998497	108.587086	-48.3207825	6.576569	109.238186
7.027601	1.01169	107.988106	-0.545612	10.435108	109.177849	48.647598	-16.347576	107.937347	46.142052	44.485664	109.840752	47.394825	14.069044	108.8890495	-48.486049	6.801172	109.4666485
6.72323	2.198801	108.13868	-0.56551	10.596573	109.234688	48.816509	-16.431107	108.323204	46.241188	44.699131	110.208038	47.5288485	14.134012	109.265621	-48.6598685	7.059134	109.203755
6.437912	3.409911	108.081116	-0.60761	10.631063	109.137413	49.061207	-16.416265	108.623756	46.232986	44.912304	110.540321	47.6470965	14.2480195	109.5820385	-48.8623165	7.0141065	108.6927875
6.216203	4.543731	107.967018	-0.617315	10.646627	108.959671	49.479942	-16.31678	108.752075	46.151924	45.057835	110.816956	47.815933	14.3705275	109.7845155	-49.050563	6.9227265	108.1348265
6.014236	5.623006	107.839272	-0.602208	10.703399	108.814919	49.978764	-16.132095	108.735641	46.139099	45.209217	111.073616	48.0589315	14.538561	109.9046285	-49.2633475	6.868237	107.7252095
5.79129	7.312173	107.951477	-0.550874	10.856045	108.853806	50.667614	-15.760274	108.628777	46.249485	45.496059	111.373329	48.4585495	14.8678925	110.001053	-49.5602975	6.8441975	107.706559
5.604774	8.414691	108.320763	-0.569131	10.933587	109.160301	51.134117	-15.522902	108.622276	46.428635	45.567703	111.398842	48.781376	15.0224005	110.010559	-49.919638	6.8447735	108.310043
5.465106	9.456893	108.746147	-0.621919	10.94133	109.602119	51.327347	-15.234602	108.835732	46.61174	45.662712	111.456062	48.9695435	15.214055	110.145897	-50.2133815	6.668605	109.058341
5.332413	10.442866	109.222115	-0.708191	10.962103	110.051811	51.624222	-15.14035	109.185387	46.822166	45.883797	111.555931	49.223194	15.3717235	110.370659	-50.639576	6.5524825	109.732963
5.240854	11.471987	109.619125	-0.82041	10.939664	110.431221	51.705299	-14.999503	109.578644	47.102322	46.20583	111.634979	49.4038105	15.6031635	110.6068115	-51.0446305	6.2761645	110.2556305
5.120998	12.508021	110.018906	-0.977496	10.88121	110.784317	51.676838	-14.919893	110.071526	47.570412	46.560715	111.518326	49.623625	15.820411	110.794926	-51.578617	5.942009	110.773708
5.032099	13.5053	110.433899	-1.125566	10.826974	111.159386	51.817142	-15.00565	110.467171	47.883625	46.58902	111.533203	49.8503835	15.791685	111.000187	-52.1015155	5.862263	111.318585
4.954492	14.882813	111.122169	-1.314821	10.635428	111.693398	51.863426	-15.072964	111.18808	48.101265	46.209091	111.964561	49.9823455	15.5680635	111.5763205	-52.6119875	5.7027925	111.8104755
4.85641	15.858619	111.501358	-1.441661	10.460007	111.976967	51.836098	-14.945774	111.553337	47.986057	45.919582	112.62841	49.9110775	15.486904	112.0908735	-52.7943995	5.43311	111.8630605
4.784641	16.79521	111.783966	-1.583735	10.384886	112.154579	51.798828	-14.794458	111.848579	47.871544	45.816025	113.259293	49.835186	15.5107835	112.553936	-53.002656	5.2589885	111.755222
4.684008	17.681335	111.925766	-1.675955	10.384912	112.269997	51.717281	-14.595178	112.083183	47.885647	45.836277	113.636223	49.801464	15.6205495	112.859703	-53.153374	5.1492745	111.680291
4.640844	18.544044	111.977676	-1.73689	10.463071	112.30426	51.605534	-14.401679	112.202881	47.910374	45.891132	113.761772	49.757954	15.7447265	112.9823265	-53.231734	5.1814155	111.6261935
4.606725	19.442488	111.850319	-1.761369	10.558109	112.215721	51.44471	-14.27166	112.181381	47.98867	45.910583	113.474083	49.71669	15.8194615	112.827732	-53.239428	5.2967565	111.60371
4.495274	20.376514	111.524292	-1.828276	10.678451	112.016548	51.148647	-13.995714	111.885246	47.924335	45.916489	112.944916	49.536491	15.9603875	112.415081	-53.193043	5.3965145	111.618015
4.335	21.678116	110.938347	-1.991432	10.812185	111.618187	50.619812	-13.436344	111.068855	47.641087	45.884357	111.943855	49.1304495	16.2240065	111.506355	-53.1133135	5.4003635	111.730019
4.201747	22.447474	110.682106	-2.175016	10.807282	111.445251	50.188053	-12.987857	110.486351	47.296585	45.974377	111.496613	48.742319	16.49326	110.991482	-53.092351	5.121304	111.89902
4.074523	23.205858	110.626076	-2.481107	10.770418	111.359238	49.714054	-12.535635	110.02935	46.876751	46.049072	111.315559	48.2954025	16.7567185	110.6724545	-53.2576165	4.7841175	112.0460215
3.969236	24.022675	110.626945	-2.881615	10.795956	111.305153	49.21262	-12.124376	109.586357	46.438278	46.176525	111.350807	47.825449	17.0260745	110.468582	-53.588679	4.5658375	112.141724
3.864227	24.857878	110.685265	-3.331049	10.894325	111.306938	48.696735	-11.854151	109.279808	46.021538	46.354553	111.491539	47.3591365	17.250201	110.3856735	-54.0212345	4.538449	112.2282025
3.768408	25.655836	110.83255	-3.76876	11.032222	111.289909	48.261353	-11.640963	109.005295	45.579605	46.595928	111.716148	46.920479	17.4774825	110.3607215	-54.457999	4.5869615	112.2190965
3.643908	26.398436	110.959366	-4.177593	11.130205	111.239174	47.982685	-11.394655	108.688545	45.128216	46.87915	112.080452	46.5554505	17.7422475	110.3844985	-54.9106365	4.5181625	112.0938495
3.566197	27.355209	111.228386	-4.76382	11.233595	111.148895	47.65131	-10.912684	108.05442	44.464134	47.268433	112.545135	46.057722	18.1778745	110.2997775	-55.585362	4.2893155	111.9980125
3.613112	27.971653	111.442497	-5.083154	11.360678	111.179527	47.320675	-10.584213	107.564949	44.038383	47.530052	112.763084	45.679529	18.4729195	110.1640165	-55.845837	4.2484365	112.1950375
3.751165	28.544897	111.561165	-5.260356	11.546772	111.181496	47.049774	-10.243423	107.044815	43.791153	47.806366	112.856064	45.4204635	18.7814715	109.9504395	-55.9411755	4.3120725	112.4125525
3.940966	29.080677	111.606857	-5.327999	11.762742	111.207985	46.901943	-9.935487	106.588531	43.63998	48.053829	112.734711	45.2709615	19.059171	109.661621	-55.9269595	4.466313	112.754349
4.187706	29.559734	111.562714	-5.362028	12.034181	111.255798	46.756031	-9.652778	106.209824	43.480186	48.303631	112.532745	45.1181085	19.3254265	109.3712845	-55.8421645	4.7429355	113.1403115
4.470722	29.934803	111.506798	-5.372893	12.262046	111.301674	46.66993	-9.403211	106.00753	43.344414	48.511894	112.286308	45.007172	19.5543415	109.146919	-55.752958	4.9697505	113.456429
4.742002	30.219707	111.462494	-5.398785	12.456696	111.328934	46.606586	-9.24265	106.023071	43.285881	48.717339	112.149132	44.9462335	19.7373445	109.0861015	-55.7438035	5.1760475	113.5717665
5.157254	30.506584	111.334167	-5.50828	12.648612	111.261009	46.553928	-9.109755	106.305717	43.246273	48.929543	112.102058	44.9001005	19.909894	109.2038875	-55.9166605	5.38733	113.3181305
5.430127	30.573038	111.244286	-5.67671	12.717478	111.241623	46.453648	-9.070585	106.619156	43.103962	49.03231	112.138367	44.778805	19.9808625	109.3787615	-56.132225	5.4540935	113.1044845
5.723352	30.521324	111.2033	-5.926034	12.763216	111.276436	46.284702	-9.063205	107.029556	42.932701	49.094318	112.122849	44.6087015	20.0155565	109.5762025	-56.4607695	5.5108755	112.9766695
6.038998	30.425364	111.120049	-6.213547	12.802135	111.293747	46.089252	-9.0946	107.535507	42.687351	49.161163	112.20269	44.3883015	20.0332815	109.8690985	-56.8153955	5.5709885	112.7183955
6.446686	30.272898	111.052361	-6.54088	12.852636	111.329926	45.884686	-9.128586	108.10096	42.474983	49.192451	112.212204	44.1798345	20.0319325	110.156582	-57.2615945	5.6733395	112.50327
6.790381	30.094614	111.009094	-6.879928	12.878979	111.319839	45.662144	-9.191628	108.686676	42.262314	49.200905	112.229492	43.962229	20.0046385	110.458084	-57.722085	5.7533195	112.181594
7.140794	29.820827	110.957527	-7.229155	12.901301	111.284897	45.404289	-9.255857	109.222458	41.93457	49.201565	112.252724	43.6694295	19.972854	110.737591	-58.1277395	5.829748	111.832203
7.672201	29.32865	110.751152	-7.702868	12.879364	111.168564	45.005573	-9.384811	109.892189	41.612469	49.128464	112.206612	43.309021	19.8718265	111.0494005	-58.714757	5.8869015	111.2877275
8.003774	28.931868	110.599754	-7.962228	12.855328	111.023476	44.743298	-9.503299	110.214493	41.418098	49.044979	112.092842	43.080698	19.77084	111.1536675	-59.005154	5.939816	110.8932845
8.374926	28.533129	110.395897	-8.197721	12.800288	110.865677	44.488205	-9.616838	110.464188	41.242565	48.940041	111.961174	42.865385	19.6616015	111.212681	-59.260827	5.9389745	110.518673
8.745902	28.138578	110.249435	-8.376923	12.735655	110.742546	44.292252	-9.715457	110.654388	41.074413	48.838444	111.845909	42.6833325	19.5614935	111.2501485	-59.4371785	5.9098165	110.2349435
9.034163	27.760813	110.256851	-8.503283	12.691429	110.677208	44.144173	-9.774806	110.817703	40.933792	48.764374	111.76989	42.5389825	19.494784	111.2937965	-59.5455485	5.888074	110.0606195
9.33687	27.375408	110.280945	-8.593822	12.686255	110.703743	44.058044	-9.789057	110.99366	40.823357	48.740055	111.759903	42.4407005	19.475499	111.3767815	-59.6283445	5.897011	110.0307045
9.644258	26.958015	110.378647	-8.633998	12.708288	110.787491	44.038754	-9.762571	111.191162	40.748459	48.766869	111.84449	42.3936065	19.502149	111.517826	-59.6616025	5.914427	110.057156
10.100848	26.314085	110.576462	-8.683263	12.767109	110.991669	44.071556	-9.68588	111.444321	40.65506	48.856007	112.249886	42.363308	19.5850635	111.8471035	-59.729834	5.9491545	110.1362345
10.332909	25.915051	110.750557	-8.696854	12.797752	111.091652	44.088379	-9.621799	111.504509	40.629452	48.913296	112.60128	42.3589155	19.6457485	112.0528945	-59.7526235	5.94975549999999	110.1304095
10.509167	25.511583	110.922478	-8.725844	12.836535	111.156174	44.065136	-9.58005	111.455063	40.66291	48.960327	112.915352	42.364023	19.6901385	112.1852075	-59.815711	5.9829315	110.1271405
10.677921	25.080135	111.039627	-8.767498	12.886744	111.15432	44.01749	-9.556211	111.297699	40.619705	49.005901	113.232353	42.3185975	19.724845	112.265026	-59.8535935	6.048643	110.043614
10.821997	24.641266	111.075043	-8.825243	12.967152	111.117157	43.944038	-9.53691	111.050156	40.590698	49.022861	113.491318	42.267368	19.7429755	112.270737	-59.917854	6.1913285	109.963577
10.902852	24.20575	111.043205	-8.877488	13.067183	111.025085	43.837215	-9.508407	110.773979	40.587921	49.029366	113.62252	42.212568	19.7604795	112.1982495	-59.967544	6.3738865	109.8519205
10.937573	23.783611	110.9468	-8.934788	13.152784	110.922432	43.753632	-9.480258	110.475014	40.588905	49.017979	113.620758	42.1712685	19.7688605	112.047886	-60.0408445	6.5367075	109.796978
10.893997	23.077427	110.827927	-9.011379	13.223098	110.745255	43.635025	-9.493342	110.062637	40.552185	48.94706	113.597275	42.093605	19.726859	111.829956	-60.116363	6.719337	109.660554
10.929671	22.512638	110.642731	-9.081021	13.24577	110.648201	43.523232	-9.557982	109.836388	40.516186	48.866856	113.600471	42.019709	19.654437	111.7184295	-60.181751	6.837103	109.5779725
10.909978	21.915634	110.534477	-9.183299	13.265282	110.593185	43.362274	-9.651288	109.656693	40.520523	48.77137	113.602783	41.9413985	19.560041	111.629738	-60.3079965	6.970523	109.556632
10.827094	21.249756	110.499176	-9.30013	13.28793	110.569572	43.185596	-9.744184	109.526649	40.46788	48.675121	113.678482	41.826738	19.4654685	111.6025655	-60.426998	7.1103915	109.5365785
10.687257	20.594534	110.548492	-9.438758	13.338703	110.601021	42.98101	-9.840791	109.421768	40.423004	48.598152	113.811562	41.702007	19.3786805	111.616665	-60.579523	7.2987255	109.585377
10.49246	19.919874	110.529709	-9.589709	13.415951	110.684242	42.776653	-9.921336	109.381279	40.371693	48.53698	113.858101	41.574173	19.307822	111.61969	-60.753591	7.52408	109.748794
10.281429	19.276382	110.552086	-9.703832	13.495249	110.82711	42.606873	-9.964228	109.331535	40.348469	48.498562	113.862312	41.477671	19.267167	111.5969235	-60.885335	7.723331	110.0572965
9.920384	18.160086	110.632538	-9.788821	13.60887	111.176392	42.431511	-10.020885	109.257355	40.345497	48.444176	113.801003	41.388504	19.2116455	111.529179	-60.966146	8.0060945	110.823605
9.706707	17.357597	110.736465	-9.795771	13.706185	111.556831	42.325817	-10.041552	109.171761	40.463112	48.376785	113.665245	41.3944645	19.1676165	111.418503	-60.9860065	8.2447535	111.695159
9.41826	16.546492	110.994301	-9.781864	13.78718	111.99913	42.244267	-10.071494	109.182526	40.428734	48.345901	113.619423	41.3365005	19.1372035	111.4009745	-60.9002285	8.4371565	112.5972855
9.17659	15.783993	111.282143	-9.76005	13.868027	112.487518	42.195202	-10.099369	109.284302	40.537788	48.310875	113.587761	41.366495	19.105753	111.4360315	-60.886595	8.630301	113.5390045
8.925561	14.965894	111.552536	-9.722301	13.91637	112.903152	42.225098	-10.101008	109.477112	40.628624	48.332371	113.579155	41.426861	19.1156815	111.5281335	-60.871463	8.7170585	114.2781705
8.689809	14.097437	111.736977	-9.69657	13.961925	113.202881	42.322762	-10.05231	109.693321	40.616512	48.402775	113.615822	41.469637	19.1752325	111.6545715	-60.862777	8.7486175	114.7511905
8.518735	13.222502	111.872169	-9.656453	13.99007	113.396088	42.457256	-9.983625	109.900223	40.520992	48.469818	113.694046	41.489124	19.2430965	111.7971345	-60.80203	8.7370435	114.9950415
8.124353	11.902705	112.028465	-9.61699	13.964883	113.533417	42.673145	-9.897249	110.194183	40.447712	48.538471	113.634995	41.5604285	19.320611	111.914589	-60.7944085	8.609155	115.152245
7.902476	10.99701	112.070229	-9.570675	13.881256	113.570847	42.813225	-9.864738	110.402092	40.395035	48.542446	113.688896	41.60413	19.338854	112.045494	-60.74548	8.423658	115.0962
7.718066	10.021989	112.115036	-9.516551	13.794695	113.602615	42.936916	-9.859045	110.658409	40.381195	48.541321	113.687157	41.6590555	19.341138	112.172783	-60.6921575	8.248252	115.032447
7.577522	9.041478	112.16153	-9.447604	13.7194	113.605774	43.072662	-9.870262	110.97654	40.43927	48.531841	113.73053	41.755966	19.3307895	112.353535	-60.651174	8.1080105	114.858013
7.402792	8.136753	112.333557	-9.380686	13.700461	113.596428	43.205036	-9.870741	111.343826	40.452236	48.565884	113.858925	41.828636	19.3475715	112.6013755	-60.590008	8.0533505	114.5914805
7.209261	7.203859	112.408981	-9.308748	13.763857	113.576401	43.31839	-9.852552	111.761948	40.605591	48.599136	113.88166	41.9619905	19.373292	112.821804	-60.5794865	8.154422	114.330998
7.09959	6.222419	112.505173	-9.212145	13.939842	113.552948	43.400368	-9.824236	112.225578	40.733383	48.672245	113.996437	42.0668755	19.4240045	113.1110075	-60.4911655	8.4556795	113.9948885
6.766908	4.965544	112.683853	-9.105717	14.363617	113.541138	43.432014	-9.753218	112.899635	41.093559	48.804684	114.178131	42.2627865	19.525733	113.538883	-60.4742205	9.201501	113.543393
6.456866	4.133449	112.841057	-9.046022	14.717539	113.536491	43.383411	-9.679627	113.317596	41.41016	48.909462	114.321281	42.3967855	19.6149175	113.8194385	-60.4888295	9.8201605	113.2535435
6.139216	3.335961	112.952507	-9.010207	15.046496	113.538147	43.320045	-9.595147	113.668373	41.620251	49.033268	114.617065	42.470148	19.7190605	114.142719	-60.490562	10.3739315	112.933575
5.854269	2.487145	112.977859	-9.004102	15.256312	113.565613	43.299828	-9.494569	113.87278	41.775806	49.164509	114.869308	42.537817	19.83497	114.371044	-60.546021	10.677654	112.760182
5.563581	1.660007	112.969879	-9.026799	15.319872	113.625	43.310799	-9.375336	113.961731	41.785316	49.2785	115.136169	42.5480575	19.951582	114.54895	-60.6016555	10.688162	112.70105
5.14483	0.776448	112.994507	-9.025436	15.299114	113.695679	43.359722	-9.260527	113.970901	41.725826	49.354874	115.301537	42.542774	20.0471735	114.636219	-60.593646	10.5510545	112.755139
4.713117	-0.015291	113.042709	-8.977248	15.24659	113.752853	43.478661	-9.162686	114.041222	41.654667	49.41935	115.398773	42.566664	20.128332	114.7199975	-60.52116	10.364848	112.7857085
4.106121	-1.271424	113.125763	-8.846897	15.156238	113.772057	43.772488	-9.073488	114.316963	41.633396	49.501732	115.235229	42.702942	20.214122	114.776096	-60.396736	10.098354	112.768018
3.632077	-2.082136	113.280952	-8.754549	15.091438	113.744331	43.987381	-9.063316	114.632072	41.637508	49.468239	114.987648	42.8124445	20.2024615	114.80986	-60.3215425	9.9804145	112.678802
3.093677	-2.876361	113.487831	-8.640469	14.978227	113.674095	44.189209	-9.106876	115.025627	41.656029	49.402943	114.708542	42.922619	20.1480335	114.8670845	-60.203557	9.8084205	112.4811055
2.543973	-3.61993	113.668533	-8.531998	14.812676	113.547661	44.323921	-9.212331	115.462135	41.713421	49.29509	114.436211	43.018671	20.0413795	114.949173	-60.082667	9.5839725	112.146149
1.985255	-4.339798	113.80191	-8.426185	14.621274	113.386154	44.549038	-9.395038	115.88929	41.813305	49.144524	114.147888	43.1811715	19.874743	115.018589	-60.0335415	9.367805	111.753719
1.347525	-5.052405	113.845154	-8.32469	14.388217	113.189911	44.697235	-9.587061	116.271301	41.898926	48.953102	113.878082	43.2980805	19.6830205	115.0746915	-59.9474605	9.0934135	111.3051305
0.687239	-5.680036	113.854706	-8.194094	14.127082	112.974403	44.872372	-9.799815	116.564133	42.002541	48.730045	113.572502	43.4374565	19.465115	115.0683175	-59.8256445	8.789049	110.8804885
-0.357595	-6.458951	113.750839	-7.956763	13.721275	112.644386	45.147888	-10.102253	116.83371	42.168636	48.381397	113.134979	43.658262	19.139572	114.9843445	-59.571788	8.302978	110.3044275
-1.08705	-6.851631	113.600945	-7.764215	13.443414	112.424072	45.365448	-10.319467	116.874168	42.312164	48.108974	112.947273	43.838806	18.8947535	114.9107205	-59.367236	7.9920745	109.9374235
-1.829322	-7.19299	113.368713	-7.555338	13.170676	112.209572	45.574749	-10.56455	116.833176	42.496033	47.835495	112.783829	44.035391	18.6354725	114.8085025	-59.146067	7.7058795	109.6106415
-2.625013	-7.435907	113.072899	-7.332081	12.924459	112.001549	45.7738	-10.804002	116.721031	42.653214	47.643749	112.797951	44.213507	18.4198735	114.759491	-58.877669	7.4290445	109.243607
-3.454728	-7.55622	112.781975	-7.114478	12.735785	111.824394	45.939163	-11.034492	116.571983	42.923347	47.363323	112.763687	44.431255	18.1644155	114.667835	-58.660211	7.3071545	108.980953
-4.294169	-7.575671	112.443863	-6.891887	12.607077	111.679115	46.113575	-11.237154	116.387985	43.175961	47.184799	112.808815	44.644768	17.9738225	114.5984	-58.428542	7.2403315	108.75983
-5.197664	-7.500657	112.120987	-6.675225	12.549766	111.571869	46.287418	-11.387799	116.14534	43.430305	47.056187	112.94149	44.8588615	17.834194	114.543415	-58.2093115	7.265338	108.600323
-6.64909	-7.191891	111.626457	-6.349077	12.592189	111.470322	46.58672	-11.522198	115.739265	43.825947	46.967674	113.191483	45.2063335	17.722738	114.465374	-57.9044875	7.46164	108.47527
-7.635755	-6.879779	111.255791	-6.140083	12.651849	111.405525	46.753281	-11.57765	115.400299	44.078724	46.933102	113.392845	45.4160025	17.677726	114.396572	-57.6961685	7.625972	108.414478
-8.674269	-6.504847	110.884438	-5.959742	12.728511	111.319366	46.871014	-11.627452	114.980637	44.305328	46.907257	113.588783	45.588171	17.6399025	114.28471	-57.507655	7.8171195	108.354022
-9.772936	-6.051657	110.451698	-5.808907	12.835095	111.206284	46.987335	-11.680242	114.508781	44.524918	46.884983	113.762192	45.7561265	17.6023705	114.1354865	-57.3739405	8.0678195	108.2770815
-10.881578	-5.547878	110.105705	-5.689524	12.963379	111.096512	47.074039	-11.736957	113.999519	44.70726	46.844257	113.879372	45.8906495	17.55365	113.9394455	-57.2696975	8.373108	108.2535785
-12.004817	-5.009529	109.890404	-5.539252	13.068748	111.026634	47.138851	-11.760778	113.548027	44.873886	46.794746	113.82341	46.0063685	17.516984	113.6857185	-57.0848725	8.620512	108.3675495
-13.166019	-4.425412	109.798859	-5.361954	13.14768	110.984146	47.264198	-11.79883	113.193787	45.032616	46.710686	113.611839	46.148407	17.455928	113.402813	-56.872315	8.839432	108.565479
-14.891291	-3.545753	109.926735	-5.017747	13.106942	110.996544	47.575687	-11.903059	112.67601	45.242573	46.527031	113.056854	46.40913	17.311986	112.866432	-56.444624	8.901898	109.126656
-16.012815	-2.961469	110.20546	-4.726871	12.958563	111.074005	47.791985	-12.009302	112.330307	45.363224	46.321815	112.496506	46.5776045	17.1562565	112.4134065	-56.0313465	8.7608695	109.7346035
-17.141087	-2.354963	110.5131	-4.427881	12.717825	111.154701	48.012741	-12.178119	111.957275	45.481396	46.066898	111.85083	46.7470685	16.9443895	111.9040525	-55.6028305	8.4912605	110.4053495
-18.209604	-1.742525	110.823952	-4.126187	12.399734	111.233093	48.230011	-12.400968	111.615768	45.6278	45.791309	111.274513	46.9289055	16.6951705	111.4451405	-55.1812795	8.1042975	111.0210455
-19.30357	-1.093364	111.036095	-3.853886	12.027572	111.291084	48.422096	-12.659022	111.373917	45.79298	45.507633	110.814026	47.107538	16.4243055	111.0939715	-54.81531	7.6308385	111.4881965
-20.356081	-0.412392	111.125397	-3.603788	11.639251	111.29541	48.630554	-12.922684	111.156235	45.932728	45.25156	110.505249	47.281641	16.164438	110.830742	-54.489217	7.114064	111.760078
-21.383396	0.310877	111.090683	-3.43453	11.287307	111.244118	48.811161	-13.122093	111.001984	46.053909	45.062748	110.328415	47.432535	15.9703275	110.6651995	-54.301595	6.6042865	111.8230365
-22.897253	1.537617	110.89753	-3.222187	10.884409	111.07235	49.092533	-13.301098	110.794029	46.150688	44.910164	110.193336	47.6216105	15.804533	110.4936825	-54.0659845	5.964285	111.6510175
-23.840691	2.433843	110.840347	-3.108538	10.722832	111.019341	49.232986	-13.334562	110.671059	46.148788	44.926529	110.150871	47.690887	15.7959835	110.410965	-53.907963	5.6496805	111.627717
-24.772707	3.425927	110.866356	-3.015004	10.609915	111.033752	49.365623	-13.344831	110.582901	46.204967	44.871006	110.02462	47.785295	15.7630875	110.3037605	-53.815303	5.4567425	111.7637435
-25.658384	4.468496	111.010536	-2.934761	10.55288	111.119034	49.482655	-13.331956	110.501076	46.250839	44.850559	109.91349	47.866747	15.7593015	110.207283	-53.736269	5.3464585	112.030785
-26.48209	5.581874	111.258553	-2.843709	10.53156	111.286522	49.569111	-13.316221	110.463104	46.30846	44.86755	109.843102	47.9387855	15.7756645	110.153103	-53.6262035	5.2874555	112.419941
-27.301554	6.800099	111.598518	-2.785141	10.56128	111.525917	49.523846	-13.284044	110.4813	46.360283	44.86311	109.813606	47.9420645	15.789533	110.147453	-53.5123465	5.333027	112.904381
-28.040928	8.048127	111.967133	-2.770045	10.605112	111.797844	49.551132	-13.305196	110.467873	46.42778	44.889267	109.812057	47.989456	15.7920355	110.139965	-53.529546	5.4181885	113.455723
-29.071548	10.014993	112.513603	-2.790905	10.660183	112.189468	49.487503	-13.323733	110.404442	46.510555	44.893711	109.850739	47.999029	15.784989	110.1275905	-53.580839	5.535377	114.2513455
-29.696247	11.389009	112.873932	-2.820611	10.687912	112.427353	49.394958	-13.292514	110.266426	46.518425	44.931583	109.92646	47.9566915	15.8195345	110.096443	-53.5979135	5.5562895	114.758263
-30.241186	12.760117	113.261292	-2.899431	10.733748	112.674057	49.261276	-13.230431	110.093262	46.483128	44.97496	110.052933	47.872202	15.8722645	110.0730975	-53.671064	5.5952315	115.2750165
-30.717569	14.21851	113.685402	-2.98517	10.783266	112.940491	49.129738	-13.151792	109.958603	46.453465	45.10511	110.214912	47.7916015	15.976659	110.0867575	-53.7619415	5.589873	115.7942245
-31.105242	15.700963	114.147255	-3.073074	10.868725	113.250282	49.016151	-13.005917	109.852768	46.402031	45.267326	110.45768	47.709091	16.1307045	110.155224	-53.855239	5.6067455	116.34534
-31.42939	17.162989	114.617088	-3.166525	10.977257	113.583397	48.933754	-12.835956	109.816208	46.337521	45.43922	110.721588	47.6356375	16.301632	110.268898	-53.9686875	5.652882	116.897896
-31.639227	18.674026	115.100037	-3.220957	11.098475	113.928078	48.90575	-12.647474	109.837402	46.285007	45.620647	111.02002	47.5953785	16.4865865	110.428711	-54.0372925	5.7103635	117.427445
-31.753456	20.964964	115.736412	-3.24946	11.29507	114.404831	48.893776	-12.414609	109.991943	46.261215	45.856937	111.493729	47.5774955	16.721164	110.742836	-54.0764155	5.868976	118.066826
-31.768024	22.474407	116.054466	-3.24454	11.399423	114.695023	48.910473	-12.307262	110.204781	46.276493	45.990189	111.838196	47.593483	16.8414635	111.0214885	-54.082563	5.9573825	118.3685575
-31.626526	24.015158	116.337944	-3.270657	11.481192	114.963577	48.962513	-12.223907	110.478661	46.295815	46.104397	112.227081	47.629164	16.940245	111.352871	-54.170478	6.022139	118.574283
-31.441656	25.467407	116.524399	-3.278976	11.531333	115.224136	49.019886	-12.178263	110.806343	46.28688	46.168709	112.669281	47.653383	16.995223	111.737812	-54.211335	6.067443	118.71046
-31.213612	26.926628	116.698196	-3.313055	11.526977	115.45974	49.062637	-12.145077	111.173164	46.278767	46.198448	113.149986	47.670702	17.0266855	112.161575	-54.296812	6.0272685	118.757905
-30.837498	28.37685	116.89489	-3.371524	11.483138	115.70842	49.112675	-12.156635	111.536026	46.328136	46.23645	113.635727	47.7204055	17.0399075	112.5858765	-54.4634535	5.9263685	118.8309635
-30.412657	29.755692	117.086395	-3.436373	11.411881	115.932777	49.131065	-12.190849	111.83989	46.349678	46.232704	114.188919	47.7403715	17.0209275	113.0144045	-54.6131175	5.8028345	118.8511495
-29.626066	31.799	117.564011	-3.552477	11.250845	116.24099	49.073296	-12.257537	112.020302	46.46933	46.19841	114.902878	47.771313	16.9704365	113.46159	-54.876267	5.5312535	119.02039
-29.012779	33.090298	117.94381	-3.613699	11.140665	116.404976	48.987495	-12.295333	111.966599	46.31757	46.1628	115.403236	47.6525325	16.9337335	113.6849175	-54.8799305	5.3475965	119.1250345
-28.336695	34.346027	118.413582	-3.681391	11.014464	116.505722	48.875137	-12.315312	111.709953	46.343346	46.124413	115.807259	47.6092415	16.9045505	113.758606	-54.9720235	5.1243775	119.252838
-27.548431	35.53054	118.868172	-3.727702	10.918589	116.563011	48.758587	-12.294722	111.336388	46.354954	46.120216	116.080177	47.5567705	16.912747	113.7082825	-55.0121745	4.924431	119.4177395
-26.70232	36.647289	119.224297	-3.802498	10.834577	116.470131	48.669281	-12.209945	110.882973	46.324535	46.137051	116.360001	47.496908	16.963553	113.621487	-55.101904	4.705601	119.318775
-25.714033	37.640293	119.546066	-3.833044	10.809374	116.345634	48.614655	-12.063456	110.365425	46.253593	46.206631	116.587433	47.434124	17.0715875	113.476429	-55.100212	4.5471605	119.214839
-24.844044	38.704266	119.762405	-3.87667	10.829922	116.165802	48.576679	-11.871835	109.898796	46.155624	46.305389	116.736687	47.3661515	17.216777	113.3177415	-55.1194915	4.443067	119.0138625
-23.264271	40.048046	119.850136	-3.906847	10.963236	115.867104	48.578144	-11.534035	109.31971	45.981445	46.513954	116.893387	47.2797945	17.4899595	113.1065485	-55.0934885	4.4365125	118.6276595
-22.145481	40.829815	119.756554	-3.930208	11.045625	115.652275	48.646866	-11.301654	109.121346	45.852032	46.686306	116.910126	47.249449	17.692326	113.015736	-55.109865	4.398924	118.288814
-20.953789	41.520596	119.483673	-3.946928	11.12616	115.426575	48.780548	-11.108807	109.061409	45.737328	46.826752	116.939545	47.258938	17.8589725	113.000477	-55.152794	4.3933475	117.852673
-19.732519	42.068138	119.127762	-3.962641	11.153392	115.239204	48.958881	-11.001261	109.140053	45.611507	46.947826	116.862595	47.285194	17.9732825	113.001324	-55.210476	4.3335015	117.477084
-18.462942	42.4911	118.637253	-3.964963	11.136761	115.040604	49.100197	-10.970181	109.337746	45.487957	47.003551	116.703545	47.294077	18.016685	113.0206455	-55.224003	4.256837	117.0605625
-17.118303	42.778858	118.041862	-3.954408	11.031411	114.794968	49.239689	-11.024608	109.58284	45.38987	46.95874	116.538765	47.3147795	17.967066	113.0608025	-55.2235955	4.095756	116.5291335
-15.752067	42.945637	117.420341	-3.966774	10.873272	114.568352	49.358868	-11.170968	109.859779	45.339317	46.863586	116.323318	47.3490925	17.846309	113.0915485	-55.2826405	3.900235	116.0451555
-13.569546	42.971275	116.479942	-3.96062	10.537027	114.242363	49.477047	-11.511258	110.290436	45.275772	46.625488	115.968086	47.3764095	17.557115	113.129261	-55.2976495	3.516939	115.355465
-12.113573	42.8731	115.944756	-3.961758	10.312846	114.088646	49.515293	-11.751957	110.551544	45.258816	46.447037	115.737061	47.3870545	17.34754	113.1443025	-55.3105705	3.278152	115.0329895
-10.642683	42.648895	115.570358	-3.989473	10.083817	113.938454	49.543774	-11.956651	110.752632	45.255608	46.291767	115.545967	47.399691	17.167558	113.1492995	-55.378637	3.000076	114.7276085
-9.148548	42.316959	115.359154	-3.996997	9.884214	113.792763	49.576591	-12.107895	110.816559	45.208706	46.165783	115.48542	47.3926485	17.028944	113.1509895	-55.3866425	2.739484	114.4345365
-7.724472	41.92849	115.173553	-4.01928	9.726419	113.622925	49.599564	-12.162397	110.769119	45.1647	46.084576	115.469704	47.382132	16.9610895	113.1194115	-55.420692	2.4917485	114.1264385
-6.277542	41.439087	115.125206	-4.005975	9.599759	113.398132	49.641563	-12.150477	110.626778	45.104324	46.071159	115.530098	47.3729435	16.960341	113.078438	-55.3848935	2.239177	113.717826
-4.789645	40.89537	115.022934	-4.006225	9.546426	113.201645	49.681908	-12.066607	110.381233	45.024414	46.114174	115.627884	47.353161	17.0237835	113.0045585	-55.365611	2.0690685	113.3987315
-2.631774	39.98632	114.863678	-3.992959	9.637687	113.022255	49.718182	-11.835925	110.047279	44.855503	46.272282	115.606071	47.2868425	17.2181785	112.826675	-55.2727605	2.0571955	113.217835
-1.151386	39.280624	114.753983	-3.989037	9.780344	112.99337	49.755054	-11.649889	109.88324	44.763988	46.380875	115.546867	47.259521	17.365493	112.7150535	-55.237595	2.195195	113.2716865
0.291406	38.524666	114.654068	-3.954375	9.935679	113.007629	49.80217	-11.495418	109.820793	44.73386	46.514332	115.483765	47.268015	17.509457	112.652279	-55.176765	2.361901	113.362979
1.782091	37.62846	114.518669	-3.926101	10.078327	113.023735	49.840103	-11.376632	109.811081	44.747097	46.632801	115.429581	47.2936	17.6280845	112.620331	-55.145802	2.5285695	113.427139
3.190181	36.686291	114.375481	-3.904912	10.158918	112.99604	49.884953	-11.310916	109.80809	44.74609	46.706573	115.392212	47.3155215	17.6978285	112.600151	-55.1253455	2.6200075	113.391929
4.645036	35.623039	114.108238	-3.880071	10.226756	112.90358	49.904488	-11.261397	109.814369	44.734077	46.751991	115.330566	47.3192825	17.745297	112.5724675	-55.0794245	2.708215	113.2346925
6.038711	34.483604	113.846657	-3.881377	10.275494	112.819931	49.922523	-11.217011	109.839478	44.692696	46.807243	115.20842	47.3076095	17.795116	112.523949	-55.0703635	2.755872	113.115913
8.162566	32.599663	113.370987	-3.891999	10.309841	112.65004	49.967648	-11.140322	109.933708	44.573963	46.880539	114.979462	47.2708055	17.8701085	112.456585	-55.0548035	2.7495735	112.843495
9.46823	31.324032	113.142456	-3.887799	10.330788	112.557747	50.029064	-11.090449	110.075439	44.485641	46.923874	114.775131	47.2573525	17.9167125	112.425285	-55.0329505	2.7448635	112.690209
10.921858	29.86911	112.776802	-3.876917	10.355957	112.468529	50.128387	-11.038094	110.299408	44.419827	46.983368	114.554665	47.274107	17.972637	112.4270365	-55.027941	2.739277	112.5100215
12.174066	28.438019	112.572243	-3.843571	10.356305	112.370766	50.27808	-10.99427	110.569473	44.369556	47.02615	114.379951	47.323818	18.01594	112.474712	-55.01096	2.69667	112.26682
13.553998	26.853954	112.299835	-3.762854	10.325399	112.237259	50.454414	-10.973412	110.870888	44.362087	47.071228	114.20723	47.4082505	18.048908	112.539059	-54.9339585	2.60189	111.935459
14.880523	25.269773	112.039742	-3.680804	10.270814	112.028481	50.672531	-10.982093	111.1717	44.378296	47.090305	114.061523	47.5254135	18.054106	112.6166115	-54.8870215	2.487522	111.4403505
16.160414	23.595642	111.798225	-3.565981	10.17643	111.762772	50.890141	-10.991921	111.426041	44.426857	47.07378	113.916985	47.658499	18.0409295	112.671513	-54.790461	2.3119305	110.854031
18.023298	21.039358	111.372307	-3.339475	10.043539	111.344757	51.194733	-11.01119	111.705742	44.504265	46.988441	113.519081	47.849499	17.9886255	112.6124115	-54.528449	2.0984525	110.0771025
19.195465	19.280329	111.117531	-3.16555	9.945462	111.053444	51.383705	-11.064598	111.878571	44.587349	46.858597	113.170624	47.985527	17.8969995	112.5245975	-54.316627	1.9939245	109.5822905
20.337944	17.473459	110.854721	-2.985429	9.831717	110.788254	51.529312	-11.119193	111.997185	44.683056	46.715034	112.75827	48.106184	17.7979205	112.3777275	-54.077042	1.8655135	109.1987805
21.419968	15.703468	110.640373	-2.759539	9.685494	110.513496	51.794113	-11.214576	112.041328	44.810181	46.54768	112.32933	48.302147	17.666552	112.185329	-53.821225	1.704436	108.841663
22.457418	13.896333	110.455994	-2.537803	9.530827	110.248306	51.96587	-11.278369	112.049698	44.971706	46.373672	111.928452	48.468788	17.5476515	111.989075	-53.544394	1.5140025	108.507537
23.431593	12.09449	110.289368	-2.283553	9.386865	109.998634	52.132881	-11.31314	112.044754	45.126732	46.202045	111.566589	48.6298065	17.4444525	111.8056715	-53.1969125	1.3292775	108.1915965
24.348827	10.30633	110.180893	-2.076628	9.279047	109.774765	52.288078	-11.315075	112.054649	45.285698	46.059849	111.246506	48.786888	17.372387	111.6505775	-52.940144	1.185707	107.8989525
25.542467	7.733442	110.15332	-1.78372	9.170335	109.453499	52.549042	-11.296829	112.076546	45.449791	45.913662	110.946999	48.9994165	17.3084165	111.5117725	-52.5668565	1.0322535	107.3952255
26.213381	6.08566	110.167572	-1.684526	9.132904	109.270988	52.664505	-11.268573	112.158714	45.53088	45.848446	110.763275	49.0976925	17.2899365	111.4609945	-52.4667445	0.975871499999997	107.0809815
26.834084	4.429193	110.200905	-1.588382	9.078497	109.095657	52.766331	-11.284842	112.234856	45.605675	45.780029	110.607422	49.186003	17.2475935	111.421139	-52.362767	0.9094005	106.770175
27.320662	2.854175	110.276329	-1.541352	9.036487	108.936249	52.823341	-11.314289	112.330971	45.666245	45.722717	110.461746	49.244793	17.204214	111.3963585	-52.327497	0.868759999999998	106.4761395
27.741999	1.298866	110.399315	-1.486941	8.95083	108.797333	52.87442	-11.365426	112.476799	45.734493	45.655174	110.359383	49.3044565	17.144874	111.418091	-52.2783385	0.756785999999998	106.176575
28.083885	-0.260479	110.52916	-1.462387	8.862391	108.686028	52.923847	-11.424149	112.638176	45.801327	45.593166	110.275963	49.362587	17.0845085	111.4570695	-52.287361	0.640273500000003	105.9149865
28.314936	-1.714908	110.686073	-1.406491	8.763954	108.599472	52.989162	-11.502786	112.793228	45.851791	45.527657	110.166916	49.4204765	17.0124355	111.480072	-52.2334585	0.515472500000001	105.718872
28.535425	-3.827987	110.897446	-1.321606	8.600871	108.506081	53.065174	-11.627151	112.971519	45.956673	45.413826	109.975281	49.5109235	16.8933375	111.4734	-52.1541355	0.308404499999998	105.538762
28.568449	-5.170038	110.964027	-1.259161	8.480241	108.447418	53.145576	-11.699143	112.989555	46.017597	45.352779	109.842232	49.5815865	16.826818	111.4158935	-52.0999085	0.133664	105.4789425
28.544325	-6.420696	110.988747	-1.176228	8.380349	108.359146	53.255665	-11.749301	112.956535	46.083118	45.307938	109.711922	49.6693915	16.7793185	111.3342285	-52.0218475	-0.0186204999999973	105.3840635
28.455824	-7.648205	110.956154	-1.099611	8.299829	108.273483	53.34687	-11.787789	112.862038	46.119526	45.262218	109.615646	49.733198	16.7372145	111.238842	-51.93242	-0.137556499999999	105.308124
28.255749	-8.772859	110.892868	-1.017248	8.212797	108.211472	53.429825	-11.838373	112.716881	46.163944	45.206497	109.543243	49.7968845	16.684062	111.130062	-51.8313805	-0.258467999999997	105.292882
27.99317	-9.831528	110.794518	-0.927581	8.131893	108.140709	53.520756	-11.91128	112.56012	46.239464	45.134956	109.501709	49.88011	16.611838	111.0309145	-51.735272	-0.348052000000003	105.2505035
27.578222	-10.804568	110.716835	-0.857936	8.066927	108.104965	53.574883	-11.996356	112.417915	46.31554	45.054771	109.497597	49.9452115	16.5292075	110.957756	-51.6610835	-0.395353500000002	105.252174
26.871294	-12.127624	110.628632	-0.725023	7.979629	108.096909	53.667305	-12.174697	112.2509	46.45039	44.922405	109.550568	50.0588475	16.373854	110.900734	-51.5088935	-0.414595999999999	105.293084
26.315462	-12.906843	110.606125	-0.644712	7.935181	108.120667	53.752495	-12.300651	112.175797	46.565834	44.841423	109.562218	50.1591645	16.270386	110.8690075	-51.4485885	-0.400023999999998	105.3723265
25.643339	-13.623792	110.590073	-0.553838	7.901244	108.153259	53.837574	-12.415521	112.103203	46.682281	44.754929	109.55249	50.2599275	16.169704	110.8278465	-51.3676035	-0.367215999999999	105.4786715
24.961285	-14.238809	110.548676	-0.459969	7.842358	108.165649	53.940666	-12.542744	111.973785	46.794395	44.638927	109.514214	50.3675305	16.0480915	110.7439995	-51.2874685	-0.363375500000001	105.5872985
24.19936	-14.782302	110.4646	-0.366595	7.763217	108.144272	54.040749	-12.653131	111.774101	46.91964	44.519684	109.479889	50.4801945	15.9332765	110.626995	-51.2133845	-0.406842499999997	105.661549
23.391037	-15.243849	110.293488	-0.25968	7.655102	108.106422	54.094135	-12.761465	111.553299	47.033432	44.378864	109.431168	50.5637835	15.8086995	110.4922335	-51.0831435	-0.4984955	105.7206105
22.508617	-15.625707	110.114098	-0.135834	7.523378	108.046997	54.152168	-12.892207	111.331642	47.125252	44.216877	109.381844	50.63871	15.662335	110.356743	-50.910378	-0.615578999999998	105.737251
21.122244	-16.070393	109.840652	0.010254	7.349497	108.009674	54.239128	-13.101983	111.112938	47.323635	44.007671	109.419479	50.7813815	15.452844	110.2662085	-50.7608735	-0.753849999999999	105.7531395
20.108477	-16.231329	109.772583	0.088215	7.260446	108.028519	54.244102	-13.243611	111.080505	47.455235	43.877064	109.478615	50.8496685	15.3167265	110.27956	-50.6732385	-0.795834499999998	105.777478
19.111813	-16.326546	109.662842	0.139449	7.184104	108.064674	54.271008	-13.384335	111.066231	47.577332	43.761993	109.574127	50.92417	15.188829	110.320179	-50.645272	-0.820620999999999	105.809169
18.004147	-16.326353	109.560608	0.163642	7.156826	108.114182	54.24987	-13.508333	111.047699	47.677395	43.668335	109.681046	50.9636325	15.080001	110.3643725	-50.6363485	-0.766349	105.8639915
16.877642	-16.257643	109.40696	0.168654	7.192338	108.171631	54.19796	-13.604159	110.973976	47.778313	43.595154	109.81337	50.9881365	14.9954975	110.393673	-50.6508285	-0.6108215	105.949589
15.723062	-16.099831	109.201454	0.133366	7.296492	108.235619	54.081249	-13.654552	110.793686	47.8666	43.578259	109.996429	50.9739245	14.9618535	110.3950575	-50.7071925	-0.368869500000001	106.0761805
14.491723	-15.843478	108.913933	0.056349	7.49019	108.307991	53.947784	-13.638687	110.547531	47.926991	43.620701	110.239838	50.9373875	14.991007	110.3936845	-50.8246895	-0.0106269999999995	106.2222975
12.590776	-15.327046	108.417686	-0.085743	7.886945	108.4188	53.710537	-13.449497	110.097336	47.964115	43.845539	110.717926	50.837326	15.198021	110.407631	-51.008812	0.575868999999999	106.429969
11.29775	-14.910288	108.139709	-0.196483	8.256219	108.512077	53.593952	-13.228255	109.783569	47.938515	44.054111	111.00576	50.7662335	15.412928	110.3946645	-51.1591995	1.09951	106.6294895
9.974595	-14.437695	107.936157	-0.32041	8.720033	108.607117	53.408463	-12.948961	109.553596	48.033134	44.319496	111.104324	50.7207985	15.6852675	110.32896	-51.3616185	1.7547985	106.885274
8.589242	-13.955665	107.831573	-0.421627	9.2588	108.702362	53.1339	-12.640944	109.42556	48.029499	44.579395	111.188377	50.5816995	15.9692255	110.3069685	-51.4249535	2.5483745	107.0977555
7.221683	-13.457574	107.744339	-0.522985	9.771562	108.799889	53.007114	-12.402365	109.276627	48.067989	44.812595	111.250534	50.5375515	16.205115	110.2635805	-51.5835215	3.338009	107.3361975
5.872019	-12.965467	107.730507	-0.603541	10.175793	108.903038	52.888828	-12.241642	109.191933	48.114647	44.979836	111.339058	50.5017375	16.369097	110.2654955	-51.7088195	3.982489	107.5405805
4.491718	-12.452752	107.732841	-0.641434	10.461572	109.004303	52.778679	-12.151753	109.170242	48.203323	45.08049	111.44619	50.491001	16.4643685	110.308216	-51.773869	4.4587755	107.70039
2.453927	-11.707078	107.681152	-0.692657	10.736431	109.093651	52.660877	-12.11925	109.1651	48.329647	45.155544	111.612061	50.495262	16.518147	110.3885805	-51.880576	4.954715	107.7987215
1.131517	-11.240854	107.627991	-0.685518	10.822249	109.048149	52.61396	-12.117138	109.109543	48.369034	45.175938	111.568619	50.491497	16.5294	110.339081	-51.862533	5.115098	107.757217
-0.202488	-10.767426	107.511581	-0.682589	10.866486	108.92131	52.579815	-12.11517	108.972916	48.362259	45.164795	111.379204	50.471037	16.5248125	110.17606	-51.836215	5.2081595	107.66656
-1.532399	-10.308106	107.401314	-0.660382	10.866869	108.750534	52.566582	-12.120502	108.835838	48.311867	45.11845	111.046364	50.4392245	16.498974	109.941101	-51.7599885	5.234764	107.559967
-2.840968	-9.868387	107.312454	-0.637916	10.833078	108.569252	52.569424	-12.156987	108.731209	48.305279	45.034603	110.699615	50.4373515	16.438808	109.715412	-51.7131835	5.227348	107.423092
-4.181742	-9.410234	107.235489	-0.634191	10.774009	108.433876	52.550472	-12.21387	108.681763	48.303257	44.963882	110.430107	50.4268645	16.375006	109.555935	-51.6952465	5.173012	107.311817
-5.522221	-8.92751	107.150887	-0.665879	10.699532	108.371529	52.508862	-12.28529	108.632614	48.286659	44.905029	110.320076	50.3977605	16.3098695	109.476345	-51.7295185	5.0891945	107.266713
-7.525175	-8.163994	106.931412	-0.779218	10.721924	108.318039	52.365261	-12.295067	108.467499	48.277958	44.927372	110.397293	50.3216095	16.3161525	109.432396	-51.8800455	5.1276955	107.203682
-8.91253	-7.578074	106.742752	-0.88472	10.854767	108.27951	52.225273	-12.18989	108.300354	48.235126	45.021137	110.552452	50.2301995	16.4156235	109.426403	-51.9996395	5.2939105	107.132617
-10.273983	-6.961871	106.569565	-1.009844	11.071249	108.256241	52.078949	-11.993911	108.096802	48.143986	45.183609	110.695938	50.1114675	16.594849	109.39637	-52.1311555	5.547649	107.116112
-11.63384	-6.339457	106.487587	-1.14285	11.366695	108.254707	51.925285	-11.754064	107.896133	48.035877	45.397316	110.794258	49.980581	16.821626	109.3451955	-52.266281	5.911764	107.1642185
-13.004345	-5.705105	106.432381	-1.250901	11.696673	108.271118	51.782101	-11.501818	107.720032	47.939266	45.62545	110.855957	49.8606835	17.061816	109.2879945	-52.3624855	6.33153	107.2542415
-14.384399	-5.084462	106.415771	-1.320447	11.963908	108.29673	51.67852	-11.275865	107.575272	47.888607	45.819263	110.861801	49.7835635	17.271699	109.2185365	-52.4244575	6.656117	107.3749235
-15.709141	-4.499389	106.463013	-1.370618	12.168134	108.329918	51.620804	-11.109612	107.467224	47.853573	45.968803	110.806702	49.7371885	17.4295955	109.136963	-52.4784245	6.9066725	107.522873
-17.69451	-3.654919	106.842682	-1.339928	12.333419	108.474579	51.595741	-10.990202	107.361961	47.816418	46.093708	110.472107	49.7060795	17.551753	108.917034	-52.3859355	7.115085	108.032124
-18.978861	-3.120606	107.274986	-1.29275	12.339678	108.632782	51.596928	-11.015587	107.381615	47.806301	46.0555	110.052444	49.7016145	17.5199565	108.7170295	-52.2871145	7.1593995	108.5485345
-20.229588	-2.63903	107.914803	-1.228807	12.26123	108.858917	51.590187	-11.135162	107.465889	47.775425	45.936672	109.517334	49.682806	17.400755	108.4916115	-52.14042	7.121705	109.2262225
-21.487955	-2.118944	108.638702	-1.19965	12.096914	109.149002	51.558556	-11.358852	107.623947	47.724487	45.725906	108.92614	49.6415215	17.183527	108.2750435	-52.0408215	7.010301	110.0229605
-22.728195	-1.61035	109.307419	-1.221648	11.854227	109.462044	51.468189	-11.669649	107.851395	47.716255	45.430626	108.44809	49.592222	16.8804885	108.1497425	-52.035518	6.8279655	110.7743455
-23.928558	-1.082943	109.864151	-1.334188	11.581659	109.758888	51.317142	-11.991867	108.129868	47.509949	45.152153	108.292427	49.4135455	16.580143	108.2111475	-52.0819215	6.583175	111.3066285
-25.113695	-0.499084	110.279419	-1.483589	11.346656	110.049927	51.122578	-12.267653	108.399178	47.431915	44.925949	108.228539	49.2772465	16.329148	108.3138585	-52.2444245	6.364164	111.7859955
-26.871243	0.531622	110.685173	-1.813797	11.140658	110.386864	50.776024	-12.484593	108.734047	47.207962	44.76297	108.345642	48.991993	16.1391885	108.5398445	-52.619587	6.1421275	112.2338835
-27.948507	1.282279	110.869347	-2.071203	11.105968	110.578407	50.54533	-12.492046	108.887444	47.011387	44.773148	108.496902	48.7783585	16.140551	108.692173	-52.9207645	6.071385	112.464641
-28.990292	2.117759	111.058632	-2.323037	11.129044	110.752693	50.318695	-12.421082	108.979836	46.788345	44.850464	108.640816	48.55352	16.214691	108.810326	-53.199594	6.043397	112.69506
-29.983484	3.065622	111.328995	-2.556306	11.232061	110.958145	50.077034	-12.291737	109.027115	46.536491	44.97551	108.745209	48.3067625	16.3418865	108.886162	-53.4193745	6.1222355	113.030128
-30.894821	4.075812	111.68293	-2.796296	11.406641	111.213013	49.820293	-12.133943	109.076759	46.298065	45.129616	108.798622	48.059179	16.4978365	108.9376905	-53.651771	6.3154455	113.4883355
-31.707081	5.135729	112.137474	-3.002178	11.60221	111.530365	49.577492	-11.964687	109.157814	46.099884	45.288605	108.880867	47.838688	16.661959	109.0193405	-53.843044	6.542461	114.0413895
-32.444839	6.259342	112.638138	-3.177989	11.804232	111.894501	49.342354	-11.780359	109.254471	45.941013	45.464886	109.024307	47.6416835	16.8422635	109.139389	-53.9976615	6.7662005	114.649613
-33.412777	8.078828	113.460625	-3.428961	12.126948	112.511917	49.018162	-11.539124	109.429588	45.770325	45.741264	109.356354	47.3942435	17.10107	109.392971	-54.2521655	7.152826	115.630863
-33.968216	9.317413	113.990318	-3.577684	12.336212	112.931183	48.791019	-11.372678	109.568359	45.687622	45.931946	109.638702	47.2393205	17.279634	109.6035305	-54.3946885	7.39279	116.2588355
-34.409939	10.578117	114.499977	-3.723737	12.582699	113.338089	48.574883	-11.18734	109.710487	45.622719	46.134193	109.921204	47.098801	17.4734265	109.8158455	-54.546275	7.6919715	116.8603325
-34.77573	11.887426	115.0224	-3.862188	12.853634	113.728241	48.373726	-10.986447	109.828484	45.576839	46.338005	110.190498	46.9752825	17.675779	110.009491	-54.6996585	8.031489	117.446991
-35.042721	13.246153	115.449966	-3.986694	13.145121	114.064316	48.191376	-10.765152	109.952858	45.492592	46.593132	110.446442	46.841984	17.91399	110.19965	-54.815372	8.376252	117.928982
-35.233231	14.583719	115.794373	-4.114108	13.447639	114.346519	48.030243	-10.521365	110.060844	45.415207	46.856636	110.710541	46.722725	18.1676355	110.3856925	-54.950941	8.7276425	118.3073455
-35.321884	15.936645	116.082588	-4.223046	13.736299	114.585175	47.88398	-10.287609	110.15226	45.341145	47.092323	110.882553	46.6125625	18.402357	110.5174065	-55.0586545	9.070241	118.6529435
-35.249165	17.95722	116.413223	-4.407204	14.128442	114.869331	47.66642	-9.991005	110.301102	NaN	NaN	NaN	NaN	NaN	NaN	NaN	NaN	NaN
-35.08971	19.282658	116.549263	-4.499947	14.343907	115.001144	47.529861	-9.835507	110.418236	45.255707	47.527458	111.040565	46.392784	18.8459755	110.7294005	-55.392678	9.8418385	119.2728875
-34.826073	20.603851	116.593781	-4.609342	14.524219	115.114853	47.396332	-9.701606	110.539856	45.162537	47.671032	111.093811	46.2794345	18.984713	110.8168335	-55.4981185	10.063725	119.4128725
-34.52145	21.930664	116.683281	-4.740482	14.688128	115.223183	47.25563	-9.59339	110.653732	45.053864	47.77961	111.120964	46.154747	19.09311	110.887348	-55.635711	10.283146	119.559018
-34.058483	23.21867	116.752792	-4.881294	14.805883	115.348076	47.114017	-9.50554	110.761108	44.987011	47.857262	111.161545	46.050514	19.175861	110.9613265	-55.813102	10.435905	119.7348255
-33.522598	24.501715	116.897163	-5.034092	14.899735	115.54464	46.949074	-9.441113	110.866859	44.739353	47.95636	111.330124	45.8442135	19.2576235	111.0984915	-55.9123975	10.5418465	119.9907885
-32.894459	25.752317	117.16951	-5.199516	14.965471	115.802834	46.761738	-9.382558	110.946571	44.673683	47.990608	111.392883	45.7177105	19.304025	111.169727	-56.1167425	10.626917	120.435941
-31.768406	27.635509	117.709503	-5.443664	15.04003	116.283943	46.461975	-9.267776	111.054909	44.425678	48.112251	111.795113	45.4438265	19.4222375	111.425011	-56.3311545	10.6578225	121.142875
-30.89072	28.863775	118.073044	-5.614437	15.084108	116.619125	46.297092	-9.176021	111.117645	44.156071	48.24823	112.275101	45.2265815	19.5361045	111.696373	-56.4554555	10.6321115	121.541877
-29.92594	30.05958	118.467918	-5.801769	15.161898	116.957474	46.107025	-9.060888	111.174484	43.964203	48.358772	112.75135	45.035614	19.648942	111.962917	-56.639152	10.674854	121.952031
-28.876436	31.283342	118.848846	-5.99395	15.275043	117.293076	45.930214	-8.940433	111.238647	43.769363	48.505058	113.263939	44.8497885	19.7823125	112.251293	-56.8376885	10.7677735	122.334859
-27.735733	32.457684	119.237076	-6.188515	15.411912	117.609718	45.776878	-8.769995	111.292992	43.655205	48.674774	113.726761	44.7160415	19.9523895	112.5098765	-57.0930715	10.8714345	122.7095595
-26.472208	33.597355	119.588409	-6.367561	15.573968	117.921158	45.647301	-8.574928	111.341263	43.498516	48.886204	114.24649	44.5729085	20.155638	112.7938765	-57.3080305	10.992298	123.0484395
-25.12907	34.711208	119.834793	-6.526683	15.726833	118.148949	45.540901	-8.373415	111.370872	43.349552	49.090622	114.657951	44.4452265	20.3586035	113.0144115	-57.4985925	11.0950625	123.2834865
-22.951155	36.246471	119.980827	-6.676788	15.922403	118.361031	45.414104	-8.14813	111.393692	43.097973	49.312855	115.056297	44.2560385	20.5823625	113.2249945	-57.6096145	11.2624435	123.4970675
-21.370447	37.212254	119.88163	-6.737185	15.988247	118.385818	45.372208	-8.091655	111.437904	43.092442	49.343277	115.171387	44.232325	20.625811	113.3046455	-57.706695	11.350683	123.4669905
-19.713064	38.074818	119.676933	-6.771646	16.002951	118.3535	45.366985	-8.109552	111.570511	43.050003	49.349762	115.32164	44.208494	20.620105	113.4460755	-57.751786	11.385797	123.2609245
-17.94179	38.898567	119.363091	-6.797217	15.988461	118.279312	45.388023	-8.197803	111.835991	43.074944	49.309063	115.509918	44.2314835	20.55563	113.6729545	-57.8259175	11.421292	122.8856695
-16.12182	39.624027	119.058403	-6.829515	15.951173	118.19278	45.456528	-8.318605	112.227097	43.088722	49.263954	115.846443	44.272625	20.4726745	114.03677	-57.931655	11.4296715	122.34879
-14.254766	40.309875	118.780312	-6.873361	15.893288	118.095108	45.509609	-8.46121	112.681648	43.113663	49.201466	116.306236	44.311636	20.370128	114.493942	-58.058358	11.416448	121.696274
-12.281441	40.911198	118.603722	-6.880139	15.848483	118.07692	45.572315	-8.599791	113.183319	43.147324	49.16048	116.813423	44.3598195	20.2803445	114.998371	-58.1200975	11.4166215	121.155469
-9.159083	41.656799	118.502197	-6.797202	15.741269	118.082367	45.768501	-8.796735	113.90377	43.271427	49.085243	117.863632	44.519964	20.144254	115.883701	-58.114368	11.338284	120.281033
-7.059349	42.073166	118.61792	-6.677235	15.646715	118.13382	45.881783	-8.912117	114.310516	43.491077	48.958351	118.429398	44.68643	20.023117	116.369957	-58.0409	11.270313	119.897683
-4.835942	42.420132	118.738808	-6.509434	15.556561	118.151299	46.059448	-9.00277	114.637794	43.667889	48.880241	119.050789	44.8636685	19.9387355	116.8442915	-57.8825365	11.1743865	119.4583065
-2.626845	42.714066	118.888046	-6.278142	15.51977	118.152115	46.261635	-9.042459	114.840546	43.932487	48.807381	119.536041	45.097061	19.882461	117.1882935	-57.653345	11.157079	119.1159365
-0.367408	42.957363	118.984474	-6.031137	15.525415	118.133011	46.49754	-9.009417	114.983353	44.097374	48.823212	119.918228	45.297457	19.9068975	117.4507905	-57.359731	11.1439325	118.8152315
1.87877	43.133289	119.070831	-5.744081	15.567285	118.041374	46.82671	-8.914254	115.082756	44.326355	48.903107	120.254852	45.5765325	19.9944265	117.668804	-57.0646945	11.1401435	118.413944
4.140686	43.246548	119.137764	-5.45077	15.657791	117.952705	47.125755	-8.790708	115.133057	44.538162	48.995399	120.542053	45.8319585	20.1023455	117.837555	-56.7334985	11.2132365	118.067855
7.524526	43.279312	119.147087	-5.044035	15.819843	117.797279	47.563381	-8.582981	115.252731	44.814873	49.154568	120.825577	46.189127	20.2857935	118.039154	-56.277197	11.3538925	117.555404
9.845834	43.159954	119.048943	-4.806937	15.931421	117.670128	47.841591	-8.48382	115.339836	45.020294	49.241734	120.979523	46.4309425	20.378957	118.1596795	-56.0448165	11.483885	117.1805765
12.084434	42.985462	118.983269	-4.577665	16.009357	117.558525	48.102985	-8.40738	115.457977	45.234489	49.329304	121.045898	46.668737	20.460962	118.2519375	-55.824067	11.557752	116.8651125
14.28323	42.7388	118.850792	-4.396517	16.097061	117.406525	48.37252	-8.315949	115.529953	45.430279	49.431324	120.97287	46.9013995	20.5576875	118.2514115	-55.6944335	11.6364345	116.5616385
16.482191	42.413002	118.627251	-4.220156	16.158958	117.229858	48.644821	-8.259501	115.497208	45.752621	49.601841	120.70575	47.198721	20.67117	118.101479	-55.639033	11.646746	116.358237
18.652782	41.982639	118.391335	-4.02028	16.16394	117.022858	48.899727	-8.28739	115.405952	46.087055	49.770306	120.399185	47.493391	20.741458	117.9025685	-55.533951	11.586422	116.1431475
20.828455	41.452538	118.16481	-3.844531	16.122906	116.78566	49.159584	-8.372979	115.271851	46.505306	49.829098	119.985306	47.832445	20.7280595	117.6285785	-55.521507	11.5177525	115.9427415
24.010536	40.487801	117.946663	-3.671638	16.00519	116.436752	49.538433	-8.560557	115.075386	46.986118	49.783684	119.365982	48.2622755	20.6115635	117.220684	-55.6055515	11.3988165	115.65282
26.061472	39.738102	117.864845	-3.598324	15.930681	116.195023	49.732899	-8.674034	114.967903	47.170662	49.761269	118.948814	48.4517805	20.5436175	116.9583585	-55.6484285	11.3177445	115.4316875
28.108442	38.908298	117.731453	-3.567588	15.874071	115.983025	50.060802	-8.843334	114.811493	47.245914	49.674339	118.649269	48.653358	20.4155025	116.730381	-55.788534	11.3326395	115.235669
28.995979	37.574558	117.56115	-3.525825	15.830046	115.785339	50.224758	-9.005966	114.7817	47.303165	49.634655	118.370316	48.7639615	20.3143445	116.576008	-55.8156115	11.3457475	114.99467
29.40225	35.960339	117.207909	-3.493186	15.7817	115.574905	50.383877	-9.10422	114.790321	47.337563	49.618233	118.104874	48.86072	20.2570065	116.4475975	-55.847092	11.3063935	114.7022125
29.859049	34.386353	116.876984	-3.452136	15.724627	115.355453	50.533276	-9.144338	114.831528	47.370525	49.592587	117.900208	48.9519005	20.2241245	116.365868	-55.8561725	11.2251295	114.345038
30.257284	32.688965	116.51429	-3.435947	15.63649	115.108528	50.751518	-9.228582	114.977882	47.435741	49.531799	117.653633	49.0936295	20.1516085	116.3157575	-55.9655235	11.1213715	113.9012985
30.750763	30.14341	115.922104	-3.468766	15.420768	114.610672	51.023579	-9.527883	115.419258	47.498055	49.264908	117.23877	49.260817	19.8685125	116.329014	-56.198349	10.9730235	112.89233
31.002861	28.377617	115.523407	-3.534145	15.220634	114.225784	51.071644	-9.845298	115.845718	47.428356	48.989105	116.944458	49.25	19.5719035	116.395088	-56.31829	10.8693645	112.05648
31.094418	26.605944	115.150513	-3.633887	14.990542	113.881554	51.027634	-10.092927	116.316475	47.324528	48.670033	116.63073	49.176081	19.288553	116.4736025	-56.443855	10.692531	111.2895055
31.194452	24.743778	114.814911	-3.739345	14.737723	113.601196	50.862766	-10.237864	116.634659	47.23085	48.353882	116.319679	49.046808	19.058009	116.477169	-56.525498	10.417437	110.725223
31.159836	23.030975	114.563004	-3.84749	14.453419	113.452621	50.664349	-10.34748	116.65274	47.140671	47.989059	116.08815	48.90251	18.8207895	116.370445	-56.59749	10.0860485	110.534797
31.097435	21.18642	114.430153	-3.925362	14.125421	113.462471	50.338596	-10.258542	116.526482	47.052132	47.653	115.959892	48.695364	18.697229	116.243187	-56.546088	9.553613	110.681755
30.990711	19.455496	114.36882	-3.979997	13.775015	113.571098	49.937496	-10.036101	116.267715	46.980751	47.342663	115.989555	48.4591235	18.653281	116.128635	-56.4191175	8.896749	111.013561
30.658733	16.735186	114.274239	-4.07402	13.26624	113.800415	49.37479	-9.699531	115.747429	46.930752	46.88055	116.249321	48.152771	18.5905095	115.998375	-56.300811	7.9419705	111.602455
30.411806	15.083059	114.213501	-4.120419	12.954261	113.968719	49.320953	-9.718272	115.361198	46.895782	46.643929	116.506599	48.1083675	18.4628285	115.9338985	-56.3492055	7.4456935	112.0035395
30.086029	13.374747	114.138458	-4.171307	12.70913	114.146805	49.227352	-9.653881	114.987335	46.910358	46.48209	116.765663	48.068855	18.4141045	115.876499	-56.411469	7.0041555	112.417111
29.790508	11.717549	114.053009	-4.200985	12.553504	114.299355	49.201023	-9.636033	114.696625	46.974857	46.360023	116.981888	48.08794	18.361995	115.8392565	-56.48991	6.745013	112.7594535
29.427624	10.084832	113.912857	-4.169558	12.483712	114.380623	49.274662	-9.672857	114.500191	47.022552	46.328838	117.061462	48.148607	18.3279905	115.7808265	-56.487723	6.6394335	112.9804195
29.08297	8.412821	113.781845	-4.102574	12.430751	114.384758	49.333294	-9.690658	114.348747	47.039787	46.267395	117.039429	48.1865405	18.2883685	115.694088	-56.3916885	6.5731335	113.075428
28.702578	6.759646	113.590828	-4.015882	12.360813	114.304077	49.405651	-9.726484	114.245972	47.088093	46.214111	116.925323	48.246872	18.2438135	115.5856475	-56.278636	6.4778125	113.0225065
28.107822	4.198336	113.350418	-3.829268	12.166182	114.079597	49.596478	-9.940748	114.210022	47.196682	46.034954	116.675476	48.39658	18.047103	115.442749	-56.055116	6.285261	112.716445
27.628151	2.472624	113.233734	-3.652584	11.962358	113.950539	49.714165	-10.183026	114.218819	47.319519	45.793304	116.429367	48.516842	17.805139	115.324093	-55.82201	6.119577	112.576985
27.176205	0.72295	113.146034	-3.490939	11.702991	113.850876	49.795315	-10.452765	114.262772	47.441017	45.508278	116.177155	48.618166	17.5277565	115.2199635	-55.600044	5.8782255	112.4817885
26.710758	-0.986949	113.09024	-3.324003	11.395721	113.779434	49.898781	-10.76702	114.319672	47.526299	45.176071	115.957596	48.71254	17.2045255	115.138634	-55.360546	5.5869165	112.420234
26.246796	-2.76534	113.108658	-3.183203	11.041607	113.740883	50.003033	-11.122272	114.429558	47.594685	44.837662	115.776169	48.798859	16.857695	115.1028635	-55.165265	5.225519	112.3789025
25.696686	-4.483432	113.161209	-3.07267	10.653895	113.712883	50.075645	-11.487342	114.570389	47.756672	44.448162	115.548828	48.9161585	16.48041	115.0596085	-55.0614985	4.82738	112.3661575
25.135925	-6.233112	113.268875	-3.013387	10.27288	113.701332	50.110783	-11.870039	114.750122	47.810509	44.092796	115.402771	48.960646	16.1113785	115.0764465	-54.98742	4.4343815	112.3262175
24.223804	-8.754267	113.488045	-3.005497	9.753672	113.693192	50.126999	-12.442117	115.046158	47.783516	43.520737	115.260765	48.9552575	15.53931	115.1534615	-54.9662515	3.968034	112.2329225
23.567638	-10.424651	113.651718	-3.025064	9.448856	113.694717	50.11549	-12.84042	115.227425	47.795441	43.170452	115.152267	48.9554655	15.165016	115.189846	-55.0055935	3.732696	112.199588
22.899637	-11.996587	113.809982	-3.058397	9.182576	113.68544	50.089436	-13.236623	115.379402	47.808552	42.845798	115.063187	48.948994	14.8045875	115.2212945	-55.065788	3.5605645	112.1495855
22.187996	-13.564168	113.886436	-3.058093	8.957045	113.669159	50.083672	-13.604234	115.478745	47.822617	42.527725	114.974686	48.9531445	14.4617455	115.2267155	-55.0693305	3.4523445	112.1116025
21.52433	-15.089316	113.983467	-2.998222	8.760454	113.654243	50.084122	-13.904503	115.514542	47.86911	42.238163	114.831947	48.976616	14.16683	115.1732445	-54.97306	3.354078	112.1352415
20.777798	-16.505817	114.036392	-2.872411	8.559899	113.613686	50.111164	-14.144893	115.503166	48.005486	41.928909	114.658234	49.058325	13.892008	115.0807	-54.803147	3.22779	112.146672
20.041229	-17.913998	114.085434	-2.729855	8.358241	113.603195	50.319935	-14.434656	115.434792	48.074627	41.629601	114.530327	49.197281	13.5974725	114.9825595	-54.656991	3.1190095	112.2238305
18.900501	-19.856705	114.192894	-2.439721	8.015942	113.587227	50.517906	-14.848373	115.420593	48.34528	41.151512	114.320328	49.431593	13.1515695	114.8704605	-54.311035	2.8803145	112.3039935
18.09392	-21.1241	114.294052	-2.286976	7.751294	113.597488	50.631481	-15.149023	115.457848	48.521851	40.825035	114.22422	49.576666	12.838006	114.841034	-54.150618	2.664582	112.353942
17.323902	-22.338884	114.426483	-2.162277	7.460784	113.626373	50.752861	-15.471416	115.523422	48.453171	40.550625	114.290405	49.603016	12.5396045	114.9069135	-53.92757	2.3819635	112.3458325
16.443609	-23.41997	114.617203	-2.063564	7.163056	113.678299	50.863491	-15.80605	115.632439	48.706818	40.177273	114.105988	49.7851545	12.1856115	114.8692135	-53.9122825	2.1405005	112.4873845
15.54725	-24.488157	114.882729	-2.033967	6.868246	113.767334	50.916313	-16.12302	115.782845	48.805	39.867329	114.011932	49.8606565	11.8721545	114.8973885	-53.9285905	1.8643375	112.6372795
14.707801	-25.496887	115.14782	-2.034057	6.562979	113.865242	50.958656	-16.433638	115.974083	48.632767	39.638443	114.026573	49.7957115	11.6024025	115.000328	-53.8638255	1.5235555	112.730156
13.76112	-26.339754	115.450111	-2.085224	6.253099	113.975784	50.998867	-16.717573	116.17868	48.59428	39.373474	113.911888	49.7965735	11.3279505	115.045284	-53.9670215	1.1782475	112.906284
12.298123	-27.538261	115.922417	-2.207186	5.8317	114.134827	51.010197	-17.034391	116.485748	48.445599	39.072475	113.738396	49.727898	11.019042	115.112072	-54.14227	0.644358	113.157582
11.365091	-28.160936	116.176666	-2.309405	5.569956	114.221573	51.003857	-17.198151	116.649796	48.335346	38.890198	113.678535	49.6696015	10.8460235	115.1641655	-54.2884115	0.293888500000001	113.2789805
10.353277	-28.71002	116.336678	-2.420652	5.317067	114.321732	50.990517	-17.357843	116.771614	48.214611	38.74379	113.686287	49.602564	10.6929735	115.2289505	-54.443868	-0.0588394999999995	113.4145135
9.335973	-29.195219	116.391777	-2.507488	5.06707	114.406525	50.944363	-17.511215	116.788521	48.121738	38.630695	113.735329	49.5330505	10.55974	115.261925	-54.5480265	-0.425600000000001	113.551125
8.400839	-29.615229	116.363762	-2.562663	4.853141	114.48851	50.846428	-17.615652	116.717133	48.045956	38.539536	113.832138	49.446192	10.461942	115.2746355	-54.571518	-0.755659999999999	113.7023845
7.431561	-29.849689	116.223862	-2.607274	4.683953	114.570976	50.779617	-17.687706	116.593361	48.001049	38.495602	113.964424	49.390333	10.403948	115.2788925	-54.604881	-1.036042	113.8630595
6.419121	-29.997152	116.048798	-2.62833	4.583659	114.637009	50.761253	-17.693256	116.393623	47.939659	38.536812	114.125465	49.350456	10.421778	115.259544	-54.607116	-1.25446	114.014474
5.051192	-30.089682	115.858093	-2.60976	4.587366	114.781868	50.784447	-17.541492	116.103676	47.850918	38.697895	114.333916	49.3176825	10.5782015	115.218796	-54.5372025	-1.4034695	114.34494
4.151948	-29.918579	115.800011	-2.571268	4.677725	114.881767	50.834637	-17.348423	115.977264	47.808018	38.866352	114.452789	49.3213275	10.7589645	115.2150265	-54.4638635	-1.4035145	114.5485075
3.191455	-29.689425	115.790878	-2.521086	4.800863	114.971794	50.894814	-17.114712	115.941132	47.772575	39.069168	114.570068	49.3336945	10.977228	115.2556	-54.3758665	-1.375502	114.687988
2.282427	-29.418615	115.799675	-2.504826	4.94156	115.047157	50.980419	-16.905418	115.958191	47.756821	39.283314	114.697388	49.36862	11.188948	115.3277895	-54.378272	-1.305828	114.7665245
1.436674	-29.067135	115.813568	-2.5106	5.046472	115.084351	51.039673	-16.732117	116.007614	47.706474	39.464504	114.808739	49.3730735	11.3661935	115.4081765	-54.3942735	-1.2732495	114.7605255
0.562589	-28.642645	115.821625	-2.556377	5.129682	115.117119	51.047623	-16.599251	116.048935	47.744324	39.584518	114.774994	49.3959735	11.4926335	115.4119645	-54.5087275	-1.2332695	114.8222735
-0.35872	-28.170294	115.829536	-2.635946	5.19588	115.152611	50.976883	-16.474306	116.080055	47.511311	39.74247	114.917351	49.244097	11.634082	115.498703	-54.515989	-1.242322	114.806519
-1.515668	-27.465258	115.876022	-2.805818	5.260494	115.216591	50.825031	-16.31991	116.141335	47.313545	39.903687	114.973511	49.069288	11.7918885	115.557423	-54.680924	-1.2709005	114.875759
-2.318796	-26.859993	115.91095	-2.942038	5.295064	115.273926	50.732773	-16.218544	116.202965	47.176579	40.007332	115.039619	48.954676	11.894394	115.621292	-54.838752	-1.304266	114.92656
-3.118985	-26.200468	115.931007	-3.053893	5.299726	115.315392	50.646156	-16.126772	116.288223	47.030437	40.090889	115.127655	48.8382965	11.9820585	115.707939	-54.9460825	-1.3826065	114.922845
-3.860471	-25.568306	115.994789	-3.198016	5.303701	115.392113	50.550037	-16.056259	116.391182	46.897541	40.15023	115.196922	48.723789	12.0469855	115.794052	-55.119821	-1.4395835	114.990174
-4.525174	-24.853296	116.02243	-3.29285	5.329075	115.454948	50.459702	-16.010427	116.456841	46.777454	40.187202	115.284279	48.618578	12.0883875	115.87056	-55.204278	-1.4302375	115.039336
-5.191712	-24.046215	116.016281	-3.387676	5.358973	115.530289	50.376194	-15.969282	116.509033	46.694195	40.213955	115.384338	48.5351945	12.1223365	115.9466855	-55.3105465	-1.4043905	115.1138925
-5.818527	-23.183836	116.02552	-3.428506	5.386091	115.595558	50.304352	-15.92349	116.556465	46.79055	40.208973	115.411636	48.547451	12.1427415	115.9840505	-55.404463	-1.3705595	115.2070655
-6.676358	-21.936491	115.892456	-3.466044	5.399683	115.671074	50.24926	-15.883751	116.587425	46.619709	40.274731	115.814934	48.4344845	12.19549	116.2011795	-55.3665725	-1.396124	115.1409685
-7.224595	-20.988577	115.777802	-3.468017	5.398988	115.717194	50.212109	-15.877348	116.579475	46.765327	40.225006	115.930153	48.488718	12.173829	116.254814	-55.424752	-1.375853	115.179574
-7.704545	-20.006599	115.720284	-3.476046	5.3941	115.776917	50.170292	-15.916286	116.57708	46.782303	40.192009	116.175056	48.4762975	12.1378615	116.376068	-55.4283895	-1.3496615	115.177766
-8.231525	-19.059626	115.641472	-3.474925	5.380379	115.850281	50.127441	-16.018373	116.576508	46.766808	40.13549	116.439674	48.4471245	12.0585585	116.508091	-55.3969745	-1.2978005	115.192471
-8.681623	-18.043932	115.603767	-3.500738	5.367427	115.940987	50.024212	-16.12315	116.627678	46.814442	40.056442	116.689323	48.419327	11.966646	116.6585005	-55.420803	-1.231792	115.2234735
-9.081502	-16.939823	115.63176	-3.549674	5.348298	116.042313	49.940933	-16.240242	116.678688	46.849586	39.967335	116.919258	48.3952595	11.8635465	116.798973	-55.4946075	-1.1669505	115.285653
-9.51357	-15.965122	115.667389	-3.587515	5.314819	116.137375	49.832191	-16.331091	116.751884	46.850681	39.891792	117.164322	48.341436	11.7803505	116.958103	-55.516466	-1.1507125	115.316647
-10.06599	-14.381263	115.602791	-3.64905	5.273752	116.246834	49.738506	-16.468397	116.885864	46.845963	39.779316	117.551064	48.2922345	11.6554595	117.218464	-55.5903345	-1.1079555	115.275204
-10.359573	-13.234927	115.566933	-3.670835	5.265382	116.261086	49.685116	-16.546911	116.946877	46.908333	39.711773	117.798187	48.2967245	11.582431	117.372532	-55.6383945	-1.051667	115.14964
-10.704975	-12.203608	115.400925	-3.700306	5.274258	116.217613	49.622963	-16.636154	116.979683	46.9347	39.650558	118.076561	48.2788315	11.507202	117.528122	-55.6794435	-0.958685999999998	114.907104
-10.981517	-11.107785	115.097771	-3.732514	5.29653	116.075256	49.531029	-16.717875	116.955421	47.040222	39.580502	118.312691	48.2856255	11.4313135	117.634056	-55.7506535	-0.838253500000002	114.516456
-11.22561	-9.950511	114.688515	-3.762964	5.343514	115.834175	49.420166	-16.791716	116.818443	47.130394	39.533985	118.542122	48.27528	11.3711345	117.6802825	-55.801208	-0.6841065	113.9880675
-11.475774	-8.826877	114.258125	-3.818714	5.435474	115.517746	49.314411	-16.829262	116.568527	47.197296	39.504337	118.727448	48.2558535	11.3375375	117.6479875	-55.8932815	-0.4665895	113.3875045
-11.738203	-7.736784	113.792465	-3.863727	5.609082	115.171432	49.161522	-16.830118	116.279396	47.243263	39.487755	118.819336	48.2023925	11.3288185	117.549366	-55.9298465	-0.110654500000001	112.793498
-12.081465	-5.996996	113.218178	-3.961614	5.994814	114.696411	48.902927	-16.748329	115.87294	47.257996	39.521851	118.792274	48.0804615	11.386761	117.332607	-56.0036895	0.602867	112.060215
-12.287721	-4.859586	113.019585	-4.048868	6.292992	114.459572	48.745422	-16.640804	115.640343	47.263573	39.593197	118.693207	48.0044975	11.4761965	117.166775	-56.1022335	1.1097875	111.752369
-12.561354	-3.816011	112.869194	-4.150264	6.584863	114.296356	48.637306	-16.538637	115.430222	47.264957	39.67234	118.537498	47.9511315	11.5668515	116.98386	-56.2516595	1.6028745	111.608852
-12.740095	-2.815752	112.736252	-4.18468	6.812591	114.162575	48.509483	-16.416771	115.26593	47.298908	39.786766	118.34433	47.9041955	11.6849975	116.80513	-56.2735555	1.9401845	111.52002
-12.950984	-1.776688	112.670395	-4.271636	7.015996	114.080658	48.421608	-16.317104	115.058426	47.241211	39.901375	118.173981	47.8314095	11.7921355	116.6162035	-56.3746815	2.2398565	111.5451125
-13.122766	-0.799307	112.644424	-4.33926	7.184325	114.00914	48.358715	-16.225962	114.833557	47.184708	39.978565	117.959641	47.7717115	11.8763015	116.396599	-56.4502315	2.4923485	111.621681
-13.303243	0.080243	112.617256	-4.334426	7.259433	113.876785	48.290085	-16.133877	114.636269	47.103355	40.061985	117.73391	47.69672	11.964054	116.1850895	-56.365572	2.554812	111.5684805
-13.583719	1.390137	112.48288	-4.408699	7.367338	113.647827	48.26379	-16.064007	114.337936	46.965454	40.193867	117.325851	47.614622	12.06493	115.8318935	-56.43202	2.669746	111.4637605
-13.743025	2.270426	112.318596	-4.4616	7.409237	113.462845	48.266117	-16.016033	114.171707	46.854355	40.267502	117.032242	47.560236	12.1257345	115.6019745	-56.483436	2.6927395	111.3237155
-13.855494	3.091721	112.212898	-4.516808	7.446301	113.271141	48.281761	-15.973891	114.066956	46.715736	40.359676	116.722252	47.4987485	12.1928925	115.394604	-56.5323645	2.6997095	111.147678
-14.020677	3.875324	112.101326	-4.584712	7.486914	113.105598	48.300629	-15.949707	114.018341	46.587517	40.450321	116.381264	47.444073	12.250307	115.1998025	-56.613497	2.723521	111.0113935
-14.15027	4.64446	112.025322	-4.671819	7.556056	112.991798	48.279541	-15.920077	114.022652	46.527527	40.522064	116.002296	47.403534	12.3009935	115.012474	-56.747172	2.8111185	110.971122
-14.264033	5.445544	112.022522	-4.769045	7.618716	112.976776	48.222961	-15.896601	114.025391	46.413898	40.602959	115.673424	47.3184295	12.353179	114.8494075	-56.8565195	2.884253	111.1041445
-14.359942	6.258664	112.117172	-4.877868	7.65969	113.021072	48.145123	-15.895605	114.049355	46.331978	40.707825	115.374138	47.2385505	12.40611	114.7117465	-56.9942865	2.91327	111.3303975
-14.499084	7.355613	112.276245	-5.052068	7.649822	113.097321	48.054131	-15.903696	114.008018	46.22998	40.865589	115.002319	47.1420555	12.4809465	114.5051685	-57.2461915	2.8186975	111.6894735
-14.578259	8.074177	112.291733	-5.169771	7.594563	113.110031	48.00304	-15.903587	113.898361	46.135757	40.930008	114.852501	47.0693985	12.5132105	114.375431	-57.4089405	2.6759155	111.844631
-14.602067	8.811451	112.26255	-5.292729	7.543405	113.100388	47.918789	-15.931293	113.795937	46.053551	40.986191	114.6987	46.98617	12.527449	114.2473185	-57.571628	2.559361	111.9534575
-14.623224	9.551443	112.20591	-5.423465	7.544245	113.043999	47.76688	-15.967229	113.730492	45.86726	41.065125	114.648689	46.81707	12.548948	114.1895905	-57.664	2.539542	111.8984075
-14.5838	10.285866	112.18486	-5.544435	7.581163	112.976776	47.59478	-15.966434	113.665756	45.942783	41.021812	114.388588	46.7687815	12.527689	114.027172	-57.8576515	2.634637	111.92638
-14.493154	11.086319	112.092278	-5.658093	7.649138	112.897911	47.341946	-15.898352	113.644646	45.677834	41.092796	114.369629	46.50989	12.597222	114.0071375	-57.826076	2.701054	111.7886845
-14.393227	11.819771	111.933662	-5.719499	7.697571	112.755547	47.294773	-15.865456	113.55603	45.716812	41.095329	114.137268	46.5057925	12.6149365	113.846649	-57.9447905	2.7802055	111.664445
-14.22409	12.87944	111.740555	-5.810267	7.704021	112.613487	47.240067	-15.801334	113.408974	45.358482	41.150181	114.040947	46.2992745	12.6744235	113.7249605	-57.9198085	2.7336185	111.5020135
-14.046833	13.548018	111.728455	-5.854824	7.653295	112.537338	47.209679	-15.790331	113.283829	45.375397	41.089775	113.739182	46.292538	12.649722	113.5115055	-58.002186	2.656868	111.5631705
-13.817838	14.24301	111.666229	-5.910106	7.57826	112.456604	47.166054	-15.782679	113.054489	45.225716	41.062832	113.540337	46.195885	12.6400765	113.297413	-58.016097	2.5164435	111.615795
-13.56087	14.941359	111.527718	-5.963128	7.462766	112.318893	47.112442	-15.788174	112.677292	45.120003	41.012848	113.286377	46.1162225	12.612337	112.9818345	-58.0424785	2.313195	111.6559515
-13.299608	15.586535	111.316338	-6.050087	7.32267	112.109924	47.042202	-15.807973	112.119713	44.952774	40.979801	112.971092	45.997488	12.585914	112.5454025	-58.097662	2.059426	111.6744455
-13.004063	16.196531	111.112282	-6.154488	7.190671	111.820854	46.924244	-15.786101	111.425674	44.772766	40.890099	112.643555	45.848505	12.551999	112.0346145	-58.157481	1.829343	111.6070935
-12.624474	16.827188	110.940041	-6.280215	7.076253	111.508057	46.772614	-15.741597	110.694191	44.557907	40.792656	112.326859	45.6652605	12.5255295	111.510525	-58.2256905	1.6269765	111.505589
-12.017606	17.752211	110.623642	-6.482011	6.991522	111.075058	46.48048	-15.622035	109.608887	44.21854	40.778839	111.854507	45.34951	12.578402	110.731697	-58.313532	1.404642	111.418419
-11.567804	18.322968	110.449509	-6.63967	6.99771	110.82724	46.289234	-15.487957	108.943138	43.977737	40.801239	111.533211	45.1334855	12.656641	110.2381745	-58.4128255	1.338779	111.4163055
-11.018723	18.895325	110.292747	-6.756102	7.040083	110.603401	46.150707	-15.328757	108.358086	43.746662	40.863514	111.20224	44.9486845	12.7673785	109.780163	-58.4608885	1.3127875	111.426639
-10.463633	19.39879	110.133255	-6.86045	7.091984	110.384666	46.036716	-15.15279	107.897362	43.527176	40.97427	110.893509	44.781946	12.91074	109.3954355	-58.502846	1.273228	111.3738965
-9.848626	19.832682	109.91098	-6.957306	7.13936	110.159256	45.972279	-14.98311	107.531845	43.265488	41.070747	110.613632	44.6188835	13.0438185	109.0727385	-58.5334955	1.2349015	111.2457735
-9.225952	20.275826	109.589317	-7.054446	7.183547	109.892448	45.929543	-14.824273	107.245827	43.057968	41.167915	110.268379	44.4937555	13.171821	108.757103	-58.6026475	1.195273	111.027793
-8.470629	20.659313	109.267487	-7.152011	7.235801	109.637276	45.856491	-14.661606	106.978539	42.820263	41.276157	109.882286	44.338377	13.3072755	108.4304125	-58.642399	1.1643265	110.8441395
-7.35192	21.173286	108.825729	-7.302606	7.298455	109.298836	45.698166	-14.418342	106.564758	42.294212	41.386707	109.383392	43.996189	13.4841825	107.974075	-58.601401	1.1127275	110.623597
-6.549528	21.38917	108.585632	-7.426862	7.300257	109.112297	45.576664	-14.312002	106.336304	42.067707	41.448803	109.01545	43.8221855	13.5684005	107.675877	-58.6759095	1.0321135	110.548717
-5.698545	21.606693	108.329369	-7.553812	7.313738	108.965256	45.439217	-14.220968	106.140221	41.873558	41.477322	108.729218	43.6563875	13.628177	107.4347195	-58.7640115	0.999298999999999	110.4957925
-4.68309	21.754383	108.087875	-7.673344	7.316337	108.825668	45.310421	-14.155443	105.973419	41.666229	41.53307	108.494186	43.488325	13.6888135	107.2338025	-58.835013	0.943860499999998	110.4175335
-3.793185	21.912132	107.868813	-7.825001	7.339777	108.674683	45.174946	-14.0773	105.801216	41.449375	41.623787	108.269028	43.3121605	13.7732435	107.035122	-58.9621625	0.9063105	110.314244
-2.851815	21.975561	107.636955	-8.002727	7.373793	108.509361	45.013538	-13.964632	105.539551	41.19574	41.726391	108.012047	43.104639	13.8808795	106.775799	-59.110093	0.866706500000001	110.242923
-1.751452	22.036289	107.293556	-8.169527	7.424613	108.284439	44.827522	-13.818184	105.201164	40.886242	41.833927	107.766212	42.856882	14.0078715	106.483688	-59.195936	0.8413545	110.08519
-0.150554	22.096283	106.700172	-8.436422	7.552321	107.781158	44.590584	-13.669319	104.59465	40.620327	41.983616	107.2202	42.6054555	14.1571485	105.907425	-59.4782995	0.947493500000002	109.654891
0.94269	22.039312	106.236412	-8.631952	7.663805	107.38884	44.389587	-13.497448	104.087044	40.389961	42.133774	106.904091	42.389774	14.318163	105.4955675	-59.653678	1.009447	109.2821125
2.204494	21.984484	105.743454	-8.798091	7.851575	106.975952	44.171623	-13.316854	103.557137	40.131943	42.290329	106.603394	42.151783	14.4867375	105.0802655	-59.747965	1.2164125	108.8716385
3.389335	21.914915	105.321289	-8.970109	8.028718	106.592216	43.978855	-13.13808	103.093575	39.93293	42.472095	106.40081	41.9558925	14.6670075	104.7471925	-59.8961105	1.3904285	108.4372395
4.634975	21.729023	104.958702	-9.095292	8.198185	106.238022	43.886791	-12.983294	102.695168	39.781055	42.642765	106.335464	41.833923	14.8297355	104.515316	-60.024507	1.5666345	107.960728
6.026914	21.510418	104.662552	-9.189799	8.31144	105.897202	43.905956	-12.861794	102.398598	39.649765	42.807468	106.482758	41.7778605	14.972837	104.440678	-60.1574585	1.650043	107.353726
7.386592	21.23147	104.439499	-9.22432	8.424189	105.562042	43.994167	-12.771911	102.261696	39.699955	42.937984	106.670639	41.847061	15.0830365	104.4661675	-60.295701	1.7653415	106.6579165
9.576094	20.658636	104.053642	-9.233073	8.698091	104.997551	44.180531	-12.682113	102.23925	39.965786	43.079311	106.916489	42.0731585	15.198599	104.5778695	-60.5393045	2.197583	105.4172325
11.010221	20.210882	103.840515	-9.222608	8.869784	104.507515	44.286739	-12.667699	102.294922	40.173218	43.182888	107.071236	42.2299785	15.2575945	104.683079	-60.6751945	2.4819735	104.331951
12.466144	19.672314	103.474335	-9.171787	9.055015	103.973434	44.387894	-12.643339	102.319527	40.375694	43.270889	107.165787	42.381794	15.313775	104.742657	-60.725368	2.796255	103.204211
13.917976	19.115017	103.119698	-9.093459	9.251328	103.358902	44.513237	-12.64216	102.383972	40.605907	43.347939	107.19854	42.559572	15.3528895	104.791256	-60.74649	3.1497665	101.926548
15.401854	18.422808	102.777565	-8.985289	9.433606	102.660904	44.692291	-12.663013	102.571068	40.867249	43.414368	107.288254	42.77977	15.3756775	104.929661	-60.750348	3.4915345	100.392147
16.853867	17.669947	102.452682	-8.835995	9.5839	102.020348	44.961418	-12.687824	102.836105	41.08514	43.482101	107.358696	43.023279	15.3971385	105.0974005	-60.695269	3.7706615	98.9432955
18.207184	16.900206	102.314255	-8.649168	9.682181	101.521553	45.268303	-12.70605	103.098236	41.300945	43.578999	107.383522	43.284624	15.4364745	105.240879	-60.58296	3.9278875	97.802227
20.184309	15.52634	102.178345	-8.317503	9.754438	101.004707	45.770462	-12.72911	103.468872	41.589706	43.701294	107.278015	43.680084	15.486092	105.3734435	-60.31509	4.022784	96.6359705
21.43634	14.52858	102.050468	-8.095612	9.759049	100.732674	46.071659	-12.795287	103.692604	41.772713	43.759773	107.094872	43.922186	15.482243	105.393738	-60.11341	4.035855	96.07161
22.604799	13.491769	101.917473	-7.88858	9.721158	100.481796	46.318726	-12.850818	103.833733	41.912045	43.753433	106.811607	44.1153855	15.4513075	105.32267	-59.8925455	3.9910085	95.640922
23.606352	12.420052	101.778244	-7.701339	9.65073	100.264061	46.503773	-12.914608	103.848961	42.02676	43.699207	106.450317	44.2652665	15.3922995	105.149639	-59.6679445	3.9091605	95.378483
24.604542	11.251023	101.493629	-7.508781	9.551711	100.098488	46.632999	-12.982162	103.731133	42.147823	43.647083	106.054535	44.390411	15.3324605	104.892834	-59.407973	3.7709615	95.304142
25.524599	10.062363	101.242981	-7.329172	9.432956	99.974762	46.71941	-13.020648	103.5298	42.2645	43.596375	105.655205	44.491955	15.2878635	104.5925025	-59.150299	3.5780485	95.3570215
26.314331	8.908113	100.981567	-7.148295	9.326365	99.912025	46.799774	-13.043467	103.277954	42.332298	43.557358	105.314957	44.566036	15.2569455	104.2964555	-58.862626	3.3957845	95.5275945
27.402142	7.13046	100.634026	-6.911595	9.21821	99.976143	46.923683	-13.0372	102.954529	42.417904	43.621643	104.795769	44.6707935	15.2922215	103.875149	-58.4939835	3.1441985	96.077137
28.059929	5.932375	100.445007	-6.749662	9.199759	100.102173	47.022732	-12.973968	102.750053	42.409943	43.703915	104.55867	44.7163375	15.3649735	103.6543615	-58.2156615	3.0345445	96.5499845
28.580359	4.800245	100.337341	-6.626355	9.223125	100.296936	47.123505	-12.85757	102.57901	42.34782	43.84272	104.374298	44.7356625	15.492575	103.476654	-57.9883725	2.953675	97.117218
29.066738	3.628556	100.281227	-6.551329	9.27647	100.484612	47.230564	-12.707332	102.480652	42.314209	44.046326	104.204247	44.7723865	15.669497	103.3424495	-57.8750445	2.883443	97.6267745
29.511431	2.4675	100.24823	-6.514191	9.366098	100.629028	47.33424	-12.504995	102.410995	42.255634	44.260723	104.136024	44.794937	15.877864	103.2735095	-57.823319	2.854332	97.9845465
29.82868	1.419747	100.269829	-6.538065	9.495691	100.771584	47.404469	-12.245323	102.393867	42.240875	44.454227	104.094826	44.822672	16.104452	103.2443465	-57.898802	2.88693	98.2988215
30.147198	0.24455	100.39109	-6.55177	9.648486	100.916222	47.470825	-11.978249	102.436844	42.185108	44.634689	104.169739	44.8279665	16.32822	103.3032915	-57.9315065	2.968752	98.5291525
30.591827	-1.47739	100.630547	-6.616937	9.838562	101.176796	47.499237	-11.716976	102.722076	42.152275	44.892387	104.503777	44.825756	16.5877055	103.6129265	-58.05963	3.0894185	98.7406655
30.751259	-2.591049	100.928589	-6.66232	9.929857	101.403595	47.507286	-11.64725	103.009735	42.206589	45.070896	104.773033	44.8569375	16.711823	103.891384	-58.1815775	3.147891	98.915806
30.397198	-3.434856	101.210594	-6.691644	10.00653	101.623116	47.528267	-11.615207	103.327011	42.269032	45.230671	105.081345	44.8986495	16.807732	104.204178	-58.2819375	3.205328	99.042054
29.805153	-4.134372	101.510254	-6.710055	10.064907	101.787521	47.561428	-11.611346	103.655334	42.354614	45.356445	105.365547	44.958021	16.8725495	104.5104405	-58.378131	3.2572645	99.0646015
29.278475	-4.851088	101.7295	-6.761439	10.124998	101.886513	47.598248	-11.633814	103.962471	42.438622	45.403263	105.560776	45.018435	16.8847245	104.7616235	-58.541313	3.3652715	99.0114025
28.668207	-5.428294	101.943016	-6.792379	10.162948	101.918564	47.61002	-11.681316	104.227623	42.320415	45.446621	105.786346	44.9652175	16.8826525	105.0069845	-58.5499755	3.4432435	98.8301435
27.971039	-6.080364	102.045273	-6.810773	10.180717	101.926651	47.580227	-11.724251	104.428497	42.552834	45.322327	105.643295	45.0665305	16.799038	105.035896	-58.6880765	3.562396	98.817406
26.995289	-7.077746	102.155411	-6.818476	10.180131	102.012527	47.524437	-11.825308	104.630257	42.588078	45.155983	105.495056	45.0562575	16.6653375	105.0626565	-58.6932095	3.6949245	98.9623975
26.370672	-7.639685	102.269424	-6.806253	10.159666	102.128258	47.502678	-11.916098	104.739998	42.607609	45.056099	105.402779	45.0551435	16.5700005	105.0713885	-58.6676495	3.7493315	99.1851275
25.633835	-8.161443	102.392921	-6.801213	10.122341	102.276527	47.48119	-12.006898	104.86937	42.6464	44.957287	105.342865	45.063795	16.4751945	105.1061175	-58.666221	3.7694875	99.4469365
24.818031	-8.670355	102.56897	-6.810891	10.077282	102.425262	47.483368	-12.099114	105.024078	42.682476	44.872746	105.342308	45.082922	16.386816	105.183193	-58.704704	3.767748	99.667331
24.10515	-9.193717	102.710281	-6.833225	10.031166	102.576813	47.488964	-12.202441	105.155182	42.699863	44.786167	105.383316	45.0944135	16.291863	105.269249	-58.7608635	3.770469	99.884377
23.365822	-9.643378	102.825928	-6.867493	9.99827	102.743187	47.477192	-12.302567	105.247726	42.680965	44.692928	105.429039	45.0790785	16.1951805	105.3383825	-58.8140645	3.8013595	100.1479915
22.572956	-10.005036	102.915657	-6.917808	9.974968	102.887093	47.435631	-12.381801	105.329529	42.65477	44.600243	105.472633	45.0452005	16.109221	105.401081	-58.8808165	3.840715	100.373105
21.278316	-10.497701	103.082596	-7.010592	9.970343	103.070999	47.297962	-12.473575	105.44574	42.598457	44.482849	105.513359	44.9482095	16.004637	105.4795495	-58.9693935	3.936049	100.6624485
20.528009	-10.849056	103.207542	-7.091078	9.979875	103.210274	47.180347	-12.520279	105.530693	42.575897	44.406433	105.499565	44.878122	15.943077	105.515129	-59.060278	4.016673	100.905419
19.707283	-11.093426	103.317574	-7.179367	10.013798	103.335297	47.053017	-12.566564	105.597618	42.528851	44.326389	105.474342	44.790934	15.8799125	105.53598	-59.149668	4.1476835	101.134614
18.872139	-11.260106	103.40313	-7.261881	10.060848	103.44429	46.933376	-12.640717	105.626747	42.475075	44.244621	105.447861	44.7042255	15.801952	105.537304	-59.2279875	4.319744	101.351276
17.984201	-11.403641	103.490807	-7.353673	10.127781	103.549049	46.825611	-12.709454	105.656067	42.448345	44.182606	105.442871	44.636978	15.736576	105.549469	-59.344324	4.518986	101.548629
17.165903	-11.583552	103.542038	-7.439701	10.198937	103.622177	46.717793	-12.768539	105.672516	42.420357	44.133873	105.494644	44.569075	15.682667	105.58358	-59.448477	4.715207	101.660774
16.398613	-11.667364	103.57901	-7.525911	10.272156	103.710022	46.582882	-12.808421	105.670753	42.393425	44.105949	105.575752	44.4881535	15.648764	105.6232525	-59.5399755	4.895548	101.7967915
15.188135	-11.680465	103.568184	-7.64573	10.40481	103.864334	46.347542	-12.81485	105.652008	42.356674	44.093506	105.702766	44.352108	15.639328	105.677387	-59.643568	5.170292	102.051281
14.328628	-11.642254	103.597	-7.72144	10.509738	103.959061	46.210419	-12.800522	105.609573	42.329006	44.099739	105.800568	44.2697125	15.6496085	105.7050705	-59.7125925	5.3698675	102.2130515
13.509902	-11.57109	103.621826	-7.794613	10.614781	104.064941	46.089615	-12.768312	105.59845	42.251148	44.121544	105.929825	44.1703815	15.676616	105.7641375	-59.7596075	5.552946	102.3657445
12.802994	-11.493811	103.664932	-7.813639	10.718122	104.146072	46.003082	-12.732368	105.584625	42.202579	44.127998	106.017494	44.1028305	15.697815	105.8010595	-59.7301085	5.738429	102.4910845
12.106041	-11.339156	103.676781	-7.844517	10.810765	104.212257	45.933819	-12.71605	105.606972	42.147816	44.175854	106.161079	44.0408175	15.729902	105.8840255	-59.7298515	5.891628	102.5404885
11.364342	-11.133025	103.720795	-7.868389	10.874536	104.259018	45.882339	-12.733465	105.650497	42.15731	44.206646	106.24337	44.0198245	15.7365905	105.9469335	-59.7566025	6.0124815	102.5711025
10.597912	-10.93273	103.746452	-7.918025	10.946486	104.273346	45.799137	-12.766843	105.738113	42.154484	44.226109	106.34687	43.9768105	15.729633	106.0424915	-59.8128605	6.163339	102.5042005
9.527677	-10.61305	103.846954	-8.056782	11.041414	104.296234	45.62888	-12.810668	105.885742	42.110329	44.200127	106.497597	43.8696045	15.6947295	106.1916695	-59.9831685	6.3880985	102.4007985
8.887978	-10.363132	103.871475	-8.163972	11.093071	104.284683	45.482143	-12.823613	105.976578	42.078354	44.200001	106.593086	43.7802485	15.688194	106.284832	-60.1081925	6.497948	102.284534
8.248972	-10.040534	103.81974	-8.324885	11.125715	104.26178	45.311184	-12.817299	106.03392	42.003353	44.212708	106.728157	43.6572685	15.6977045	106.3810385	-60.3070385	6.5537255	102.1425215
7.545699	-9.663982	103.793976	-8.503003	11.139207	104.269447	45.126499	-12.805791	106.046951	41.868408	44.227139	106.887901	43.4974535	15.710674	106.467426	-60.5034595	6.56774	102.071468
6.853503	-9.25926	103.819633	-8.722681	11.177608	104.342949	44.897472	-12.781352	106.099358	41.636909	44.252277	107.052757	43.2671905	15.7354625	106.5760575	-60.7125525	6.6197535	102.1098405
6.178172	-8.910003	103.911293	-8.919421	11.207957	104.463219	44.678951	-12.708327	106.169533	41.409973	44.298679	107.253349	43.044462	15.795176	106.711441	-60.883304	6.620738	102.214997
5.579679	-8.579239	103.964912	-9.049721	11.227739	104.61824	44.577606	-12.638503	106.21138	41.247318	44.378765	107.484665	42.912462	15.870131	106.8480225	-61.011904	6.585347	102.3884575
4.75184	-7.966855	104.056015	-9.179199	11.298854	104.819931	44.53027	-12.58515	106.249046	41.102226	44.512138	107.792068	42.816248	15.963494	107.020557	-61.174646	6.634214	102.619305
4.16078	-7.514866	104.115501	-9.228456	11.366001	104.914543	44.46257	-12.520986	106.26223	41.041592	44.564522	107.865952	42.752081	16.021768	107.064091	-61.208993	6.710234	102.764995
3.534147	-7.018753	104.171944	-9.280489	11.434209	105.006897	44.364941	-12.47014	106.252113	40.940834	44.585182	107.864418	42.6528875	16.057521	107.0582655	-61.2138655	6.810897	102.9555285
2.949543	-6.608805	104.282471	-9.346262	11.490723	105.081406	44.242161	-12.428724	106.23938	40.816082	44.547005	107.873894	42.5291215	16.0591405	107.056637	-61.2216455	6.9223055	103.106175
2.441401	-6.194098	104.321518	-9.435501	11.501319	105.172394	44.126015	-12.412226	106.273148	40.697414	44.534225	107.951904	42.4117145	16.0609995	107.112526	-61.2827165	6.9416385	103.232262
1.98333	-5.733175	104.407898	-9.530983	11.487185	105.272568	44.018436	-12.456365	106.377495	40.653519	44.50156	108.129143	42.3359775	16.0225975	107.253319	-61.3979435	6.9517725	103.291817
1.52261	-5.247358	104.551521	-9.641812	11.434281	105.416237	43.91119	-12.574225	106.563805	40.62513	44.446259	108.443344	42.26816	15.936017	107.5035745	-61.551784	6.932545	103.3288995
0.826544	-4.527182	104.866638	-9.838248	11.295387	105.761276	43.730484	-12.851103	106.925415	40.649055	44.341644	109.103096	42.1897695	15.7452705	108.0142555	-61.8662655	6.8455035	103.5082965
0.398747	-4.118575	105.178299	-9.986688	11.211299	106.024216	43.597992	-13.061309	107.239471	40.706886	44.210304	109.586716	42.152439	15.5744975	108.4130935	-62.125815	6.8481005	103.6353385
-0.002152	-3.727694	105.441177	-10.115121	11.139674	106.283295	43.460182	-13.25285	107.539856	40.757042	44.095596	110.01017	42.108612	15.421373	108.775013	-62.338854	6.857975	103.791577
-0.350554	-3.316522	105.692101	-10.232988	11.070583	106.521317	43.311897	-13.39366	107.799026	40.805393	44.002075	110.351715	42.058645	15.3042075	109.0753705	-62.524621	6.8369585	103.9672635
-0.695042	-2.86311	105.866386	-10.329976	11.00545	106.694725	43.196381	-13.518495	108.018791	40.817379	43.890209	110.64444	42.00688	15.185857	109.3316155	-62.666832	6.825043	104.0578345
-1.057604	-2.39623	105.966309	-10.391273	10.933278	106.808517	43.113827	-13.616757	108.194649	40.833672	43.779129	110.885704	41.9737495	15.081186	109.5401765	-62.7562955	6.78537	104.0768575
-1.38904	-1.945298	106.092522	-10.429578	10.890203	106.891502	43.056057	-13.680026	108.34758	40.862778	43.699215	111.064354	41.9594175	15.0095945	109.705967	-62.8185735	6.7708115	104.077037
-1.887134	-1.406298	106.266808	-10.485765	10.81771	107.041191	42.966019	-13.791604	108.563087	40.913887	43.582874	111.271835	41.939953	14.895635	109.917461	-62.911483	6.739785	104.164921
-2.161575	-1.018962	106.382813	-10.537851	10.759662	107.163689	42.899052	-13.855094	108.670441	40.894314	43.485847	111.402092	41.896683	14.8153765	110.0362665	-62.972385	6.7039475	104.2911115
-2.436277	-0.593574	106.523178	-10.600098	10.696587	107.299507	42.814442	-13.905096	108.779106	40.880108	43.41235	111.500694	41.847275	14.753627	110.1399	-63.047471	6.639547	104.459114
-2.7333	-0.15289	106.65554	-10.664451	10.632577	107.444763	42.729103	-13.978396	108.886543	40.849159	43.33979	111.623466	41.789131	14.680697	110.2550045	-63.118033	6.584457	104.6345215
-3.051524	0.276558	106.749687	-10.753304	10.549973	107.577309	42.638309	-14.060928	108.995438	40.814503	43.254669	111.783012	41.726406	14.5968705	110.389225	-63.233014	6.5030755	104.765393
-3.31285	0.662432	106.909332	-10.838173	10.454247	107.686295	42.548542	-14.145239	109.111618	40.784538	43.190773	111.949036	41.66654	14.522767	110.530327	-63.342886	6.385727	104.842263
-3.629813	1.008733	106.992462	-10.93595	10.358553	107.76812	42.483402	-14.215721	109.209358	40.738377	43.160351	112.119865	41.6108895	14.472315	110.6646115	-63.4827895	6.244791	104.8716285
-3.984595	1.482506	107.07753	-11.071328	10.229334	107.851517	42.404701	-14.297852	109.369194	40.665852	43.138649	112.35807	41.5352765	14.4203985	110.863632	-63.6779325	6.0382695	104.839402
-4.241723	1.83891	107.145905	-11.151593	10.167059	107.910049	42.346222	-14.326599	109.460892	40.594383	43.124874	112.476204	41.4703025	14.3991375	110.968548	-63.7734885	5.9349805	104.85155
-4.498475	2.226468	107.209053	-11.232242	10.121466	107.95462	42.298496	-14.329664	109.546303	40.518372	43.136833	112.541519	41.408434	14.4035845	111.043911	-63.872918	5.8393475	104.865329
-4.789118	2.630806	107.240005	-11.314657	10.113095	107.994499	42.257648	-14.299459	109.639992	40.445168	43.184147	112.56459	41.351408	14.442344	111.102291	-63.980722	5.783846	104.886707
-5.080882	3.03374	107.24485	-11.381485	10.13515	108.004059	42.249271	-14.252855	109.71624	40.360962	43.235107	112.532852	41.3051165	14.491126	111.124546	-64.0680865	5.779174	104.883572
-5.310643	3.416865	107.261955	-11.372931	10.201539	107.935181	42.263229	-14.174927	109.811722	40.32193	43.279152	112.445747	41.2925795	14.5521125	111.1287345	-64.0384415	5.8509655	104.7416275
-5.560607	3.756448	107.103371	-11.293375	10.319089	107.727966	42.378262	-14.1051	109.945068	40.462334	43.388542	112.249146	41.420298	14.641721	111.097107	-64.007048	5.996457	104.358825
-5.831455	4.289434	106.616714	-11.121671	10.524211	107.195747	42.633228	-14.025773	110.071503	40.811924	43.571316	111.871788	41.722576	14.7727715	110.9716455	-63.965918	6.2756505	103.4198485
-6.055796	4.684037	106.353745	-11.054962	10.630799	106.909607	42.763336	-13.969831	109.975662	40.92104	43.626118	111.521111	41.842188	14.8281435	110.7483865	-63.952112	6.4334545	103.0708275
-6.35998	5.123522	106.210648	-11.03854	10.66083	106.790253	42.774696	-13.843531	109.797813	40.850983	43.661255	111.258064	41.8128395	14.908862	110.5279385	-63.8899195	6.412798	103.0525675
-6.690571	5.581257	106.180321	-10.961678	10.651885	106.814125	42.76162	-13.662932	109.614494	40.709435	43.67347	111.180115	41.7355275	15.005269	110.3973045	-63.6588835	6.298501	103.2309455
-7.022667	6.051021	106.219971	-10.865875	10.653004	106.921616	42.878635	-13.564891	109.497955	40.752037	43.735069	111.198105	41.815336	15.085089	110.34803	-63.547086	6.220919	103.495202
-7.304736	6.463498	106.414047	-10.723831	10.672064	107.112549	43.056526	-13.52351	109.439804	40.869179	43.840797	111.247078	41.9628525	15.1586435	110.343441	-63.4105145	6.1854845	103.881657
-7.586501	6.849061	106.618271	-10.530463	10.677297	107.371819	43.241493	-13.430076	109.404907	40.96088	43.880577	111.322823	42.1011865	15.2252505	110.363865	-63.1621125	6.1293435	104.379773
-7.921276	7.484854	106.924034	-10.224773	10.695583	107.683075	43.578548	-13.290381	109.382286	41.14502	43.950539	111.547424	42.361784	15.330079	110.464855	-62.81133	6.061087	104.901295
-8.00625	7.909362	106.981216	-10.052178	10.698155	107.789383	43.781834	-13.214275	109.345695	41.321529	44.033398	111.765083	42.5516815	15.4095615	110.555389	-62.6560375	5.9867485	105.023377
-7.519629	7.935605	107.0989	-9.957689	10.709219	107.823051	43.928192	-13.161651	109.303627	41.440063	44.090717	111.979507	42.6841275	15.464533	110.641567	-62.5995055	5.953905	105.004535
-7.203914	7.964629	107.120468	-9.894349	10.730636	107.863556	43.989235	-13.111298	109.264076	41.479675	44.10276	112.163734	42.734455	15.495731	110.713905	-62.523153	5.965541	105.013207
-6.888233	7.940146	107.175255	-9.88071	10.763101	107.936562	43.979507	-13.049133	109.272339	41.505207	44.113739	112.27639	42.742357	15.532303	110.7743645	-62.503777	5.993899	105.0987595
-6.600914	7.918028	107.250771	-9.850153	10.773081	108.048836	43.964031	-13.005558	109.314819	41.520836	44.130959	112.407593	42.7424335	15.5627005	110.861206	-62.4427395	5.9834615	105.236466
-6.339126	7.807278	107.344269	-9.860939	10.764791	108.145264	43.985912	-13.001558	109.389053	41.543858	44.134357	112.572144	42.764885	15.5663995	110.9805985	-62.486763	5.9631825	105.3099295
-5.959765	7.543021	107.501198	-9.84862	10.666332	108.237755	44.014462	-13.019498	109.540352	41.640472	44.105278	112.761642	42.827467	15.54289	111.150997	-62.524707	5.789774	105.324513
-5.727077	7.354857	107.529137	-9.839464	10.583952	108.272705	44.019611	-13.076072	109.625992	41.602985	44.060108	112.989517	42.811298	15.492018	111.3077545	-62.490226	5.675886	105.2376555
-5.475977	7.095949	107.546677	-9.821654	10.490671	108.304703	44.000729	-13.172472	109.693436	41.648464	43.980453	113.087128	42.8245965	15.4039905	111.390282	-62.4679045	5.5773515	105.219124
-5.19908	6.854555	107.575249	-9.804237	10.396936	108.331299	43.963924	-13.252338	109.732498	41.698032	43.906219	113.120567	42.830978	15.3269405	111.4265325	-62.439452	5.4669315	105.2360655
-4.938225	6.653603	107.606232	-9.796346	10.348203	108.373436	43.93346	-13.328753	109.755554	41.750984	43.84951	113.159386	42.842222	15.2603785	111.45747	-62.434914	5.4360275	105.289402
-4.730479	6.513765	107.647682	-9.768597	10.356751	108.380951	43.913189	-13.365027	109.808372	41.840641	43.830372	113.183533	42.876915	15.2326725	111.4959525	-62.414109	5.4808295	105.2659495
-4.583197	6.378319	107.603302	-9.738503	10.430747	108.316483	43.926189	-13.358291	109.877968	41.95364	43.882015	113.21769	42.9399145	15.261862	111.547829	-62.4169205	5.599632	105.085137
-4.440244	6.173001	107.407204	-9.739212	10.58375	108.096054	43.951252	-13.307418	110.010406	42.061825	43.999008	113.155075	43.0065385	15.345795	111.5827405	-62.4849625	5.821705	104.6093675
-4.41538	5.94514	107.232376	-9.78611	10.635232	107.875275	43.920708	-13.25021	110.129532	42.016747	44.07412	113.046074	42.9687275	15.411955	111.587803	-62.5409475	5.858509	104.162747
-4.449794	5.680928	107.007774	-9.867622	10.640986	107.617081	43.890846	-13.211186	110.250984	41.88028	44.101582	112.930061	42.885563	15.445198	111.5905225	-62.620807	5.836774	103.6436395
-4.592324	5.403235	106.811234	-9.983156	10.641679	107.372986	43.84127	-13.170703	110.371902	41.694248	44.140514	112.801537	42.767759	15.4849055	111.5867195	-62.734071	5.7984525	103.1592525
-4.773494	5.095286	106.641808	-10.07602	10.631656	107.197929	43.795639	-13.109745	110.461853	41.521954	44.193302	112.678055	42.6587965	15.5417785	111.569954	-62.8108365	5.7215335	102.825904
-4.910376	4.797606	106.5868	-10.114165	10.633511	107.138916	43.769444	-13.045883	110.502052	41.386173	44.225559	112.533424	42.5778085	15.589838	111.517738	-62.8061385	5.677184	102.760094
-5.101074	4.43238	106.671249	-10.12963	10.642985	107.207253	43.768742	-12.992248	110.529137	41.307198	44.250198	112.38533	42.53797	15.628975	111.4572335	-62.79723	5.656995	102.9572725
-5.34558	3.938465	106.926521	-10.056007	10.620755	107.49791	43.834015	-12.942163	110.604881	41.30975	44.261658	112.240448	42.5718825	15.6597475	111.4226645	-62.6838965	5.5817625	103.5731555
-5.534905	3.662258	107.183334	-9.981896	10.574913	107.771851	43.928383	-12.945515	110.690201	41.33894	44.261894	112.195732	42.6336615	15.6581895	111.4429665	-62.5974535	5.4916365	104.1007355
-5.761971	3.455046	107.511581	-9.9568	10.542369	108.104828	43.983341	-12.968038	110.822296	41.353855	44.239677	112.154999	42.668598	15.6358195	111.4886475	-62.582198	5.4489185	104.7210085
-6.053613	3.283224	107.860771	-10.000795	10.546949	108.452164	43.946796	-12.969798	110.974678	41.322144	44.230793	112.172607	42.63447	15.6304975	111.5736425	-62.63606	5.4634005	105.3306855
-6.46736	3.132363	108.201706	-10.114832	10.572779	108.790459	43.828896	-12.944098	111.109421	41.234848	44.238712	112.268135	42.531872	15.647307	111.688778	-62.761536	5.498251	105.89214
-6.929866	2.997473	108.468567	-10.303511	10.616211	109.089569	43.657009	-12.917394	111.242882	41.096191	44.294281	112.423943	42.3766	15.6884435	111.8334125	-62.983622	5.5439785	106.3457255
-7.367423	2.816492	108.623184	-10.523139	10.688663	109.307495	43.444988	-12.876846	111.358559	40.94376	44.360825	112.608025	42.194374	15.7419895	111.983292	-63.240652	5.6353365	106.631698
-8.231001	2.61237	108.671318	-10.882108	10.825506	109.418694	43.124508	-12.764072	111.430298	40.70256	44.496994	112.954369	41.913534	15.866461	112.1923335	-63.67775	5.784551	106.6450545
-8.752769	2.48825	108.564247	-11.08768	10.916752	109.35434	42.940029	-12.646305	111.347031	40.507431	44.624268	113.147011	41.72373	15.9889815	112.247021	-63.89909	5.8445225	106.461659
-9.28035	2.333791	108.380875	-11.250245	11.00572	109.211349	42.807789	-12.512257	111.182465	40.314941	44.721569	113.241386	41.561365	16.104656	112.2119255	-64.061855	5.906784	106.2107725
-9.742998	2.201146	108.099174	-11.347936	11.103244	109.01902	42.708172	-12.386685	110.949394	40.170063	44.811794	113.286736	41.4391175	16.2125545	112.118065	-64.1349895	5.9939335	105.919975
-10.215838	2.106881	107.808731	-11.397058	11.188341	108.81826	42.659912	-12.230361	110.643028	40.064495	44.919922	113.353691	41.3622035	16.3447805	111.9983595	-64.1563195	6.0319015	105.6381605
-10.675855	2.057778	107.59742	-11.384754	11.280375	108.678993	42.661568	-12.065876	110.308243	39.99226	45.025768	113.416626	41.326914	16.479946	111.8624345	-64.096422	6.080804	105.4955515
-11.197654	2.034972	107.540718	-11.316058	11.405361	108.63427	42.705612	-11.882572	110.036026	39.977375	45.11496	113.414551	41.3414935	16.616194	111.7252885	-63.9736095	6.194528	105.5432515
-12.031707	1.846639	107.523224	-11.180498	11.640291	108.697365	42.852417	-11.709471	109.907547	40.050667	45.25547	113.311852	41.451542	16.7729995	111.6096995	-63.812538	6.5075825	105.7850305
-12.62228	1.712846	107.610062	-11.089103	11.758573	108.767792	42.963287	-11.627318	110.004997	40.117676	45.341969	113.208733	41.5404815	16.8573255	111.606865	-63.7186875	6.6598205	105.928719
-13.185149	1.546853	107.703171	-10.998852	11.832027	108.800903	43.10873	-11.591341	110.251938	40.26947	45.341682	112.944412	41.6891	16.8751705	111.598175	-63.686804	6.7888835	106.003631
-13.734918	1.385005	107.729317	-10.922122	11.826135	108.78241	43.247986	-11.626648	110.608002	40.17786	45.332859	112.913834	41.712923	16.8531055	111.760918	-63.557167	6.7991645	105.803902
-14.30023	1.261107	107.789627	-10.884585	11.744437	108.741165	43.353539	-11.710944	111.027336	40.199757	45.254292	112.797508	41.776648	16.771674	111.912422	-63.545818	6.7172	105.569908
-14.915264	1.113638	107.835236	-10.865274	11.589364	108.708572	43.427753	-11.869802	111.467041	40.213604	45.139729	112.687317	41.8206785	16.6349635	112.077179	-63.5512265	6.5437645	105.339965
-15.615338	0.937803	107.858727	-10.873253	11.371585	108.718231	43.465263	-12.066133	111.843018	40.212795	44.972889	112.586761	41.839029	16.453378	112.2148895	-63.585535	6.289792	105.2215725
-16.721872	0.742069	108.037613	-10.88489	10.996335	108.827934	43.474712	-12.365868	112.206291	40.190956	44.664143	112.354126	41.832834	16.1491375	112.2802085	-63.602614	5.8435325	105.3756595
-17.439062	0.589368	108.125259	-10.868534	10.740364	108.906189	43.475552	-12.558044	112.342819	40.204605	44.443027	112.17942	41.8400785	15.9424915	112.2611195	-63.5771465	5.5382365	105.5512585
-18.138762	0.501121	108.203438	-10.845338	10.482814	108.965851	43.506493	-12.750523	112.416443	40.233032	44.240623	111.948868	41.8697625	15.74505	112.1826555	-63.5604385	5.220578	105.7490465
-18.825665	0.529028	108.25547	-10.804319	10.250078	108.944595	43.559174	-12.929368	112.402763	40.279789	44.075127	111.7136	41.9194815	15.5728795	112.0581815	-63.5281195	4.9272765	105.8310085
-19.605116	0.539644	108.104935	-10.748528	10.020173	108.821068	43.615486	-13.078946	112.245811	40.365864	43.978134	111.43222	41.990675	15.449594	111.8390155	-63.487731	4.590752	105.8031205
-20.396704	0.653745	107.857338	-10.674891	9.812787	108.58754	43.669071	-13.142465	111.864746	40.443344	43.954548	111.048843	42.0562075	15.4060415	111.4567945	-63.4059895	4.2195325	105.7182855
-21.153078	0.724213	107.563248	-10.561482	9.628625	108.263039	43.691219	-13.100741	111.2258	40.49316	43.889515	110.60965	42.0921895	15.394387	110.917725	-63.2151535	3.862863	105.608353
-22.206997	0.996254	107.167747	-10.344802	9.417971	107.822144	43.585567	-12.96441	110.177383	40.456295	43.717205	109.965683	42.020931	15.3763975	110.071533	-62.710535	3.4595445	105.572755
-22.939528	1.283729	107.025253	-10.211987	9.3439	107.646667	43.550648	-12.927267	109.564064	40.406315	43.633537	109.654747	41.9784815	15.353135	109.6094055	-62.4024555	3.334665	105.6839285
-23.75614	1.666927	107.018936	-10.106946	9.336623	107.617531	43.583374	-12.87815	109.053818	40.358353	43.625065	109.438721	41.9708635	15.3734575	109.2462695	-62.1847555	3.2997885	105.9887925
-24.487915	2.046698	107.270447	-9.976948	9.3872	107.723915	43.616615	-12.775442	108.626404	40.324821	43.648689	109.260368	41.970718	15.4366235	108.943386	-61.924614	3.3377765	106.504444
-25.156525	2.456426	107.700798	-9.865918	9.471841	108.004784	43.620049	-12.647814	108.252869	40.29073	43.695045	109.042976	41.9553895	15.5236155	108.6479225	-61.6872255	3.4200665	107.3616455
-25.773272	2.976971	108.418655	-9.746212	9.578023	108.416916	43.595203	-12.537548	107.952591	40.230427	43.715576	108.757904	41.912815	15.589014	108.3552475	-61.405239	3.567032	108.4785845
-26.398388	3.526996	109.226501	-9.646139	9.651838	108.927765	43.54644	-12.488738	107.759567	40.152489	43.655121	108.452667	41.8494645	15.5831915	108.106117	-61.1417425	3.7204845	109.749413
-27.260509	4.430402	110.444107	-9.533094	9.657957	109.735359	43.455391	-12.595005	107.720963	40.129906	43.495453	108.143684	41.7926485	15.450224	107.9323235	-60.8588365	3.86569	111.5383945
-27.749706	5.004648	111.105797	-9.510802	9.59255	110.231575	43.398167	-12.788545	107.824852	40.175022	43.331631	108.081245	41.7865945	15.271543	107.9530485	-60.8081985	3.913557	112.5101015
-28.162712	5.589797	111.656609	-9.492345	9.464814	110.662781	43.350121	-13.065351	107.991112	40.241932	43.107712	108.075783	41.7960265	15.0211805	108.0334475	-60.7807165	3.9084475	113.2921145
-28.486004	6.225219	112.073242	-9.516313	9.292305	111.005257	43.268406	-13.377319	108.211983	40.343262	42.858784	108.114098	41.805834	14.7407325	108.1630405	-60.83846	3.8438775	113.8474735
-28.778086	6.956456	112.302544	-9.547137	9.066878	111.234451	43.195431	-13.681353	108.393799	40.427174	42.620041	108.186218	41.8113025	14.469344	108.2900085	-60.9055765	3.664412	114.1788935
-29.013145	7.675313	112.411987	-9.577165	8.824388	111.376778	43.152847	-13.959363	108.498787	40.464565	42.409439	108.236206	41.808706	14.225038	108.3674965	-60.963036	3.423738	114.3860595
-29.097685	8.400338	112.431038	-9.590993	8.559984	111.442734	43.134403	-14.176292	108.534515	40.424641	42.218544	108.242188	41.779522	14.021126	108.3883515	-60.961508	3.098842	114.4971165
-29.116457	9.494359	112.347389	-9.594132	8.169489	111.42672	43.171642	-14.447936	108.553719	40.342216	41.927425	108.196762	41.756929	13.7397445	108.3752405	-60.945193	2.5992335	114.4781995
-29.04282	10.406025	112.157455	-9.565701	7.923375	111.378845	43.242558	-14.621229	108.602547	40.32058	41.748543	108.185616	41.781569	13.563657	108.3940815	-60.912971	2.283093	114.3636085
-28.836346	11.29671	111.929192	-9.538144	7.722037	111.2883	43.328636	-14.785642	108.698929	40.371166	41.601707	108.212532	41.849901	13.4080325	108.4557305	-60.926189	2.0360415	114.1208695
-28.602335	12.195669	111.565552	-9.468554	7.562083	111.128151	43.445793	-14.94378	108.782722	40.468578	41.487976	108.272255	41.9571855	13.272098	108.5274885	-60.8942935	1.852068	113.7288135
-28.276638	13.168362	111.149551	-9.42751	7.415456	110.921776	43.554634	-15.074963	108.876862	40.5812	41.375656	108.350372	42.067917	13.1503465	108.613617	-60.922937	1.6805655	113.229935
-27.927118	14.259501	110.603271	-9.392094	7.273081	110.627708	43.664711	-15.176853	108.904121	40.691193	41.272102	108.520927	42.177952	13.0476245	108.712524	-60.96214	1.4985375	112.542892
-27.457014	15.325503	110.157684	-9.369108	7.115513	110.332062	43.744705	-15.261591	108.771278	40.789799	41.220329	108.755516	42.267252	12.979369	108.763397	-61.005468	1.251657	111.900727
-26.681181	16.933132	109.869492	-9.371174	6.819726	110.020813	43.74979	-15.294369	108.319763	40.890919	41.113144	109.255096	42.3203545	12.9093875	108.7874295	-61.0627025	0.730064500000001	111.2541965
-26.051357	18.084383	110.04866	-9.3948	6.646898	110.029411	43.704163	-15.283391	107.950592	41.009254	41.128735	109.676384	42.3567085	12.922672	108.813488	-61.1463085	0.371124000000002	111.245334
-25.460943	19.214033	110.52121	-9.455483	6.552093	110.261406	43.669788	-15.172529	107.750229	40.915913	41.21743	110.309601	42.2928505	13.0224505	109.029915	-61.2038165	0.0817355000000006	111.492897
-24.755844	20.395218	111.244247	-9.568955	6.562077	110.717415	43.688015	-14.954276	107.778358	40.733593	41.392731	111.176918	42.210804	13.2192275	109.477638	-61.348714	-0.095073499999998	111.957192
-23.943676	21.525583	112.047684	-9.728554	6.62886	111.313057	43.797146	-14.69197	107.975708	40.592522	41.635983	112.110748	42.194834	13.4720065	110.043228	-61.651942	-0.214286500000002	112.582886
-23.227465	22.636513	112.834511	-9.881927	6.734656	111.917946	43.920292	-14.392391	108.318153	40.456123	41.90086	113.076874	42.1882075	13.7542345	110.6975135	-61.9520615	-0.2849225	113.1383785
-22.377718	23.731684	113.561058	-10.02202	6.855399	112.490318	44.03027	-14.09683	108.740974	40.282452	42.144291	114.042221	42.156361	14.0237305	111.3915975	-62.200401	-0.312932500000001	113.5890385
-20.965618	25.214592	114.396492	-10.225168	7.020965	113.207565	44.189468	-13.738425	109.495926	39.971542	42.46196	115.328857	42.080505	14.3617675	112.4123915	-62.530841	-0.319837499999998	114.0027385
-20.005842	26.090414	114.841866	-10.336313	7.119228	113.625023	44.300442	-13.548668	110.059059	39.838654	42.658703	115.973511	42.069548	14.5550175	113.016285	-62.742174	-0.316561500000002	114.233761
-18.985384	26.946869	115.11544	-10.428256	7.206498	114.015289	44.42712	-13.431663	110.670433	39.692913	42.844505	116.426674	42.0600165	14.706421	113.5485535	-62.9165285	-0.293424999999999	114.4820245
-17.90099	27.729427	115.301346	-10.494046	7.231635	114.296791	44.563423	-13.330282	111.255203	39.504349	42.98716	116.797256	42.033886	14.828439	114.0262295	-63.021978	-0.365169000000002	114.5673525
-16.866837	28.379896	115.452705	-10.537061	7.194527	114.483353	44.712715	-13.2765	111.708763	39.443539	43.074562	117.075111	42.078127	14.899031	114.391937	-63.152249	-0.509977000000001	114.574769
-15.758196	29.001888	115.55394	-10.546552	7.094824	114.601936	44.831215	-13.254419	112.004875	39.390633	43.106209	117.263069	42.110924	14.925895	114.633972	-63.204028	-0.736247000000001	114.5699
-14.544651	29.556259	115.639702	-10.520991	6.957975	114.599243	44.917023	-13.262102	112.130501	39.358974	43.091591	117.435715	42.1379985	14.9147445	114.783108	-63.1799805	-0.998794500000001	114.415378
-12.855202	30.244246	115.683159	-10.49287	6.71209	114.346756	44.979168	-13.294451	112.058281	39.387096	43.0508	117.720703	42.183132	14.8781745	114.889492	-63.168872	-1.4539945	113.80402
-11.626145	30.578852	115.562225	-10.447759	6.561328	113.991035	45.020786	-13.290861	111.872185	39.410179	43.034466	117.968956	42.2154825	14.8718025	114.9205705	-63.1110005	-1.7491465	113.0614995
-10.430044	30.909115	115.4561	-10.413958	6.481574	113.629387	45.085983	-13.220236	111.613701	39.381512	43.054272	118.123627	42.2337475	14.917018	114.868664	-63.0616635	-1.95387	112.39011
-9.309748	31.148174	115.289902	-10.362252	6.497777	113.290237	45.183041	-13.044989	111.386696	39.294872	43.136276	118.12674	42.2389565	15.0456435	114.756718	-62.9634605	-2.0500895	111.823756
-8.112107	31.326639	115.060356	-10.338018	6.605282	112.99704	45.297058	-12.835902	111.187241	39.181568	43.27364	118.151489	42.239313	15.218869	114.669365	-62.915349	-2.008305	111.324715
-6.800625	31.438198	114.861801	-10.299062	6.785317	112.817314	45.425331	-12.602632	111.072205	39.093533	43.456821	118.079163	42.259432	15.4270945	114.575684	-62.857556	-1.8564605	111.058944
-5.674663	31.511011	114.691734	-10.259374	6.991249	112.698135	45.561443	-12.395063	111.045853	39.062878	43.645092	117.972168	42.3121605	15.6250145	114.5090105	-62.8309085	-1.6425165	110.8872595
-3.913842	31.336779	114.465645	-10.163485	7.233323	112.483826	45.764709	-12.214163	110.957268	39.106125	43.839905	117.955948	42.435417	15.812871	114.456608	-62.762387	-1.346225	110.511044
-2.647093	31.115767	114.337448	-10.101634	7.326715	112.273315	45.862389	-12.139277	110.837341	39.170177	43.947491	117.964729	42.516283	15.904107	114.401035	-62.719551	-1.250677	110.145595
-1.485514	30.777407	114.187828	-10.03919	7.382827	112.043343	45.873554	-11.944868	110.650574	39.209457	44.003345	117.982697	42.5415055	16.0292385	114.3166355	-62.6198855	-1.2635845	109.7700505
-0.36252	30.327316	114.030624	-9.963861	7.428605	111.82016	45.914894	-11.853931	110.44046	39.241428	44.056313	117.945671	42.578161	16.101191	114.1930655	-62.505883	-1.243981	109.4472545
0.807788	29.781225	113.829865	-9.902495	7.499256	111.669365	46.420437	-12.102963	109.997086	39.274807	44.141701	117.84359	42.847622	16.019369	113.920338	-62.652612	-1.020857	109.418392
2.039966	29.109674	113.572754	-9.866899	7.606082	111.594376	46.065735	-11.680258	110.243462	39.300903	44.224567	117.704666	42.683319	16.2721545	113.974064	-62.417117	-1.0599905	109.214688
3.035432	28.486237	113.423004	-9.830387	7.719151	111.560036	46.697311	-12.073562	109.902908	39.347832	44.328602	117.459473	43.0225715	16.12752	113.6811905	-62.6833455	-0.689217999999997	109.4388815
4.724288	27.200911	112.921738	-9.765907	7.879954	111.479332	46.814529	-12.056581	109.991165	39.495872	44.516701	116.938087	43.1552005	16.23006	113.464626	-62.6870145	-0.470151999999999	109.494038
5.811099	26.27873	112.561478	-9.732411	7.940147	111.345901	46.83828	-12.051023	109.958969	39.575542	44.554749	116.570808	43.206911	16.251863	113.2648885	-62.671733	-0.371569000000001	109.4269135
6.848404	25.249567	112.183701	-9.685049	7.954612	111.170769	46.309467	-11.673182	110.226418	39.639622	44.540379	116.195992	42.9745445	16.4335985	113.211205	-62.3446425	-0.524374500000001	109.130333
7.896797	24.124445	111.777512	-9.629421	7.936967	110.949409	46.347973	-11.738743	110.139175	39.663712	44.510223	115.882233	43.0058425	16.38574	113.010704	-62.2646845	-0.511806000000003	108.888114
8.925808	22.947065	111.397041	-9.577366	7.895189	110.712227	46.434498	-11.863958	110.05616	39.684124	44.402004	115.643967	43.059311	16.269023	112.8500635	-62.214043	-0.478644999999997	108.5743905
9.906128	21.688648	111.106178	-9.530851	7.854481	110.508278	46.482536	-11.887249	110.040855	39.694614	44.310867	115.412079	43.088575	16.211809	112.726467	-62.150277	-0.502847000000003	108.290089
10.857049	20.366747	110.841843	-9.478595	7.829104	110.306908	46.520184	-11.890134	110.075104	39.717247	44.260891	115.174545	43.1187155	16.1853785	112.6248245	-62.0759055	-0.527170499999998	107.9889915
12.302239	18.299963	110.384598	-9.40292	7.858996	110.029831	46.600727	-11.888652	110.187256	39.711796	44.172569	114.793106	43.1562615	16.1419585	112.490181	-61.9621015	-0.4239665	107.569481
13.208048	16.828556	110.101173	-9.331515	7.921836	109.822212	46.689873	-11.823959	110.331818	39.730446	44.134117	114.528908	43.2101595	16.155079	112.430363	-61.8731895	-0.311407000000002	107.214061
14.108698	15.376474	109.849808	-9.200268	8.012739	109.576462	46.811615	-11.752948	110.568932	39.78487	44.114136	114.283073	43.2982425	16.180594	112.4260025	-61.6987785	-0.155116	106.7269215
14.973779	13.89349	109.612335	-8.99453	8.120899	109.277809	46.915264	-11.740905	111.010506	39.909317	44.112804	114.004768	43.4122905	16.1859495	112.507637	-61.4013505	0.0558484999999997	106.047981
15.881145	12.293116	109.441254	-8.728725	8.20336	108.891716	47.012997	-11.775011	111.574722	40.114571	44.051609	113.821915	43.563784	16.138299	112.6983185	-61.021234	0.268421	105.0851135
16.668316	10.794202	109.255745	-8.425397	8.221587	108.397743	47.218349	-11.868421	112.080765	40.338715	43.970387	113.752235	43.778532	16.050983	112.9165	-60.629326	0.392190999999997	103.878986
17.389566	9.202843	109.095802	-8.104718	8.182864	107.778076	47.496841	-11.962828	112.474045	40.635475	43.976421	113.708351	44.066158	16.0067965	113.091198	-60.275594	0.358931500000001	102.464954
18.366268	6.860991	108.69297	-7.629441	8.12809	106.705055	47.95084	-12.149785	112.760315	41.148628	43.96434	113.544807	44.549734	15.9072775	113.152561	-59.808616	0.348902500000001	100.257549
18.904531	5.344584	108.339188	-7.29257	8.110678	105.99585	48.141003	-12.243102	112.735435	41.5327	43.861912	113.135361	44.8368515	15.809405	112.935398	-59.4219915	0.411951000000002	99.056302
19.315189	3.800623	107.93718	-6.940494	8.077244	105.303802	48.260944	-12.283384	112.591949	41.86618	43.738251	112.583687	45.063562	15.7274335	112.587818	-58.94455	0.427054500000001	98.019786
19.64061	2.298498	107.432266	-6.594025	8.013152	104.667221	48.43372	-12.34545	112.321404	42.194237	43.587639	112.022057	45.3139785	15.6210945	112.1717305	-58.5020285	0.405209499999998	97.1627115
19.753464	0.921213	107.122543	-6.315375	7.929729	104.107117	48.697014	-12.480584	112.118401	42.508041	43.481358	111.468819	45.6025275	15.500387	111.79361	-58.2332775	0.359071	96.420624
19.808407	-0.610762	106.863693	-6.132722	7.823277	103.612473	48.911919	-12.594098	111.978279	42.784111	43.41975	110.980049	45.848015	15.412826	111.479164	-58.113459	0.233728000000001	95.745782
19.661371	-1.996196	106.745819	-6.032941	7.705599	103.211998	48.892265	-12.572874	111.915993	42.799587	43.28257	110.670815	45.845926	15.354848	111.293404	-57.911808	0.0563500000000001	95.130592
19.105696	-3.85331	106.703278	-6.028438	7.515466	102.70504	48.680832	-12.625079	111.982323	42.859901	42.986263	110.174141	45.7703665	15.180592	111.078232	-57.8272425	-0.149660000000001	94.331848
18.601551	-5.182059	106.613731	-6.124723	7.395925	102.420471	48.460213	-12.698839	112.026642	42.850468	42.816887	109.870659	45.6553405	15.059024	110.9486505	-57.9047865	-0.267174000000001	93.8922915
17.905216	-6.329179	106.543732	-6.251499	7.318818	102.173683	48.170044	-12.738623	112.063553	42.819584	42.643066	109.579315	45.494814	14.9522215	110.821434	-57.997812	-0.314585499999998	93.525932
17.12751	-7.363362	106.331703	-6.309412	7.243622	101.915146	47.864155	-12.792675	112.026978	42.762306	42.448956	109.324776	45.3132305	14.8281405	110.675877	-57.9320545	-0.340896500000001	93.154415
16.2115	-8.361934	106.113609	-6.418641	7.201072	101.850006	47.651691	-12.869425	111.826012	42.727619	42.293816	109.101227	45.189655	14.7121955	110.4636195	-58.026937	-0.3100515	93.2363925
15.160544	-9.312012	105.852081	-6.473397	7.199239	101.819679	47.503689	-12.91643	111.563942	42.716564	42.217358	108.937744	45.1101265	14.650464	110.250843	-58.0569205	-0.251985999999999	93.388515
14.003983	-10.106565	105.615593	-6.497295	7.302184	101.900307	47.418179	-12.90654	111.286972	42.749676	42.219131	108.858788	45.0839275	14.6562955	110.07288	-58.0785175	-0.0519274999999997	93.727734
12.070652	-11.090476	105.282364	-6.520484	7.598153	102.120949	47.38213	-12.748939	110.924599	42.831547	42.36879	108.918884	45.1068385	14.8099255	109.9217415	-58.1478065	0.386380500000001	94.3201565
10.583556	-11.627923	105.054222	-6.50949	7.89578	102.309669	47.411018	-12.544684	110.648132	42.901344	42.581505	109.062996	45.156181	15.0184105	109.855564	-58.175161	0.773149500000001	94.763774
9.099264	-12.026022	104.834999	-6.507396	8.28397	102.508949	47.455364	-12.296513	110.331535	42.990292	42.837654	109.207069	45.222828	15.2705705	109.769302	-58.23762	1.2973695	95.248596
7.378472	-12.395823	104.528175	-6.497373	8.753372	102.681946	47.439754	-11.993043	109.988068	43.100868	43.102951	109.324821	45.270311	15.554954	109.6564445	-58.265057	1.95179	95.7074475
5.673583	-12.66368	104.235306	-6.497665	9.274788	102.822983	47.396664	-11.696014	109.591827	43.217678	43.338856	109.401443	45.307171	15.821421	109.496635	-58.302501	2.728155	96.149331
3.824968	-12.892943	103.864334	-6.497576	9.791617	102.952232	47.287182	-11.366315	109.158768	43.438187	43.551132	109.350838	45.3626845	16.0924085	109.254803	-58.3578365	3.4908255	96.649661
1.791805	-13.024209	103.593979	-6.490517	10.297812	103.127113	47.205139	-11.053763	108.682617	43.541153	43.720238	109.299019	45.373146	16.3332375	108.990818	-58.35418	4.2623865	97.263408
-1.145631	-13.299866	103.56591	-6.4181	10.969355	103.589806	47.148323	-10.622143	107.95491	43.680817	43.930641	108.999382	45.41457	16.654249	108.477146	-58.25077	5.284461	98.702466
-3.159459	-13.404925	103.892792	-6.356107	11.290113	104.070114	46.991524	-10.408272	107.626213	43.752258	43.964928	108.687843	45.371891	16.778328	108.157028	-58.084105	5.801898	99.9832
-5.318782	-13.539061	104.384079	-6.318776	11.482359	104.688957	46.983799	-10.349946	107.378685	43.79528	43.914402	108.351814	45.3895395	16.782228	107.8652495	-58.0270915	6.18249	101.5126645
-7.45016	-13.654417	105.245056	-6.325106	11.53739	105.445374	46.928017	-10.372539	107.254959	43.795269	43.793159	108.058525	45.361643	16.71031	107.656742	-58.011855	6.36447	103.234006
-9.63078	-13.744617	106.266823	-6.366829	11.465569	106.34993	46.789604	-10.469806	107.240143	43.734283	43.628075	107.835129	45.2619435	16.5791345	107.537636	-57.9956015	6.3520035	105.162224
-11.797613	-13.829173	107.529388	-6.472694	11.287107	107.372414	46.618671	-10.62009	107.337891	43.57502	43.42754	107.727364	45.0968455	16.403725	107.5326275	-58.0422335	6.170489	107.2122005
-13.947606	-13.831258	108.883415	-6.62473	11.059187	108.447357	46.410351	-10.817678	107.586845	43.380867	43.206291	107.740471	44.895609	16.1943065	107.663658	-58.145069	5.9240675	109.231056
-17.069628	-13.788754	110.897171	-6.927492	10.691818	110.04583	46.087795	-11.111039	108.11377	42.98875	42.918633	107.982384	44.5382725	15.903797	108.048077	-58.3932565	5.479839	112.043583
-19.188126	-13.678288	112.175392	-7.164896	10.455205	111.025414	45.864071	-11.293348	108.486198	42.76215	42.788609	108.235146	44.3131105	15.7476305	108.360672	-58.6429025	5.1627795	113.690156
-21.176439	-13.515989	113.373672	-7.41136	10.219966	111.938904	45.625092	-11.46306	108.833694	42.510632	42.660694	108.505478	44.067862	15.598817	108.669586	-58.890582	4.841115	115.208222
-23.122097	-13.242003	114.556709	-7.655117	9.99825	112.80484	45.385731	-11.628894	109.144318	42.229473	42.524807	108.770576	43.807602	15.4479565	108.957447	-59.117836	4.5485435	116.652233
-24.964638	-12.930194	115.724731	-7.843236	9.794528	113.637802	45.156475	-11.778413	109.430489	41.971184	42.398922	109.02755	43.5638295	15.3102545	109.2290195	-59.2503015	4.2788015	118.0465845
-26.631758	-12.525621	116.909966	-7.986808	9.636869	114.452126	44.988632	-11.911967	109.72506	41.773693	42.288483	109.259071	43.3811625	15.188258	109.4920655	-59.3547785	4.08548	119.4121865
-28.318382	-12.03625	118.016876	-8.062977	9.530668	115.184273	44.874554	-12.02734	110.016754	41.636665	42.192814	109.508743	43.2556095	15.082737	109.7627485	-59.3815635	3.978599	120.6057975
-30.490177	-11.182098	119.36412	-8.158257	9.400906	116.167107	44.735008	-12.162258	110.371605	41.534561	42.12286	109.97316	43.1347845	14.980301	110.1723825	-59.4512985	3.821511	122.1618315
-31.893576	-10.477588	120.110535	-8.204587	9.376177	116.690971	44.635929	-12.230873	110.561119	41.483601	42.102398	110.337471	43.059765	14.9357625	110.449295	-59.468939	3.8165915	122.932647
-33.151909	-9.742473	120.634583	-8.279075	9.382863	117.118713	44.551819	-12.294281	110.713745	41.455406	42.119892	110.693947	43.0036125	14.9128055	110.703846	-59.5617625	3.8529205	123.53358
-34.266396	-8.937262	121.040985	-8.363003	9.440395	117.449547	44.4786	-12.313729	110.817024	41.425907	42.18734	111.035965	42.9522535	14.9368055	110.9264945	-59.6782595	3.9439845	123.9725995
-35.301991	-8.060384	121.271133	-8.446572	9.494361	117.67765	44.418587	-12.278639	110.880264	41.375332	42.2925	111.399864	42.8969595	15.0069305	111.140064	-59.7901035	3.9817915	124.215236
-36.207138	-7.181203	121.346901	-8.524483	9.595364	117.811417	44.366604	-12.194036	110.91983	41.307632	42.42247	111.742401	42.837118	15.114217	111.3311155	-59.886084	4.076511	124.2917185
-37.014313	-6.233764	121.369469	-8.645979	9.697186	117.893044	44.286671	-12.089005	110.960327	41.220905	42.588486	112.043365	42.753788	15.2497405	111.501846	-60.045746	4.1446315	124.284242
-37.96751	-4.680622	121.298965	-8.872349	9.902768	117.928482	44.107224	-11.923645	111.098053	41.047615	42.815998	112.37323	42.5774195	15.4461765	111.7356415	-60.3221175	4.3593595	124.1213225
-38.518978	-3.500749	121.290886	-9.049125	10.070447	117.946625	43.942825	-11.821987	111.234406	40.887566	42.94072	112.515518	42.4151955	15.5593665	111.874962	-60.5134455	4.5815275	124.018288
-38.968773	-2.446066	121.161591	-9.259746	10.18884	117.919983	43.783672	-11.763939	111.390579	40.743168	43.031521	112.619385	42.26342	15.633791	112.004982	-60.782912	4.743889	123.834984
-39.242764	-1.38791	120.990738	-9.45649	10.268534	117.860863	43.620319	-11.755255	111.544373	40.618378	43.071289	112.718025	42.1193485	15.658017	112.131199	-61.0323285	4.879051	123.590527
-39.392113	-0.274096	120.783463	-9.62639	10.317839	117.787659	43.45031	-11.777767	111.7005	40.514397	43.052792	112.784492	41.9823535	15.6375125	112.242496	-61.2351335	4.9981655	123.332822
-39.394287	0.881679	120.436501	-9.772961	10.333457	117.641327	43.313469	-11.828803	111.835564	40.442974	43.024647	112.829437	41.8782215	15.597922	112.3325005	-61.4241435	5.068992	122.9501535
-39.329994	1.977675	120.041428	-9.909444	10.323735	117.436859	43.213203	-11.888957	111.904785	40.385933	42.993145	112.859962	41.799568	15.552094	112.3823735	-61.618456	5.095376	122.4913445
-39.068916	3.662395	119.291618	-10.041324	10.325236	117.00209	43.105671	-11.96435	111.947571	40.346111	42.935734	112.795929	41.725891	15.485692	112.37175	-61.808539	5.16478	121.63243
-38.760742	4.848685	118.671486	-10.101031	10.339085	116.666451	43.074589	-11.983111	111.902443	40.329563	42.917664	112.736488	41.702076	15.4672765	112.3194655	-61.904138	5.2108935	121.0134365
-38.321068	6.039831	118.136253	-10.169456	10.387911	116.320587	43.010544	-11.993566	111.842766	40.315609	42.89444	112.620094	41.6630765	15.450437	112.23143	-62.0019885	5.325385	120.409744
-37.843483	7.234678	117.486443	-10.208889	10.435877	115.936806	42.968128	-11.994442	111.794891	40.313702	42.870636	112.526642	41.640915	15.438097	112.1607665	-62.058693	5.433657	119.7128455
-37.236198	8.486454	116.81192	-10.238791	10.49575	115.549171	42.940857	-11.992654	111.725388	40.317635	42.859413	112.474976	41.629246	15.4333795	112.100182	-62.106828	5.5581205	118.99816
-36.558254	9.729084	116.242287	-10.267435	10.599717	115.190018	42.889809	-11.995515	111.665367	40.330227	42.838306	112.379852	41.610018	15.4213955	112.0226095	-62.144888	5.7780385	118.3574265
-35.802097	11.006804	115.560577	-10.270702	10.703414	114.801086	42.845665	-12.009077	111.627518	40.497017	42.802643	112.302254	41.671341	15.396783	111.964886	-62.212745	6.010045	117.637286
-34.582817	12.948832	114.581909	-10.272686	10.918626	114.188026	42.767647	-12.028264	111.533867	40.653324	42.78091	112.148285	41.7104855	15.376323	111.841076	-62.2558575	6.460929	116.534976
-33.620758	14.283466	113.892899	-10.288589	11.075139	113.754082	42.711704	-12.054576	111.480186	40.798473	42.747021	112.00898	41.7550885	15.3462225	111.744583	-62.3322665	6.8040555	115.763581
-32.660675	15.597172	113.254379	-10.305448	11.214365	113.325264	42.62225	-12.092015	111.413429	40.821098	42.754288	111.994698	41.721674	15.3311365	111.7040635	-62.33257	7.0975935	114.9464645
-31.678232	16.909014	112.601974	-10.346104	11.350618	112.941124	42.52187	-12.137032	111.356628	40.924198	42.706177	111.931587	41.723034	15.2845725	111.6441075	-62.415242	7.4166635	114.2381405
-30.5767	18.273586	112.017296	-10.394429	11.460335	112.569572	42.41666	-12.208982	111.324921	41.032249	42.660175	111.940361	41.7244545	15.2255965	111.632641	-62.5133125	7.6950735	113.506503
-29.487637	19.622704	111.559128	-10.471877	11.54716	112.245956	42.291237	-12.26756	111.278427	41.111267	42.627609	111.994446	41.701252	15.1800245	111.6364365	-62.645006	7.9142955	112.8554755
-28.405746	20.933483	111.127922	-10.566007	11.609566	111.982201	42.156967	-12.320874	111.217499	41.14378	42.593563	112.093224	41.6503735	15.1363445	111.6553615	-62.7823875	8.0827875	112.3090405
-26.661533	22.921263	110.8022	-10.719268	11.664704	111.660995	41.961243	-12.368395	111.045326	41.233063	42.530643	112.278679	41.597153	15.081124	111.6620025	-63.035689	8.248284	111.6599875
-25.535616	24.1891	110.742447	-10.829989	11.670275	111.592255	41.827549	-12.378714	110.85302	41.162537	42.516293	112.58297	41.495043	15.0687895	111.717995	-63.155021	8.2717605	111.466515
-24.361437	25.468498	110.909126	-10.927709	11.641618	111.635231	41.707722	-12.378044	110.673271	41.078949	42.519009	112.968422	41.3933355	15.0704825	111.8208465	-63.2487535	8.2127535	111.4496155
-23.193602	26.709265	111.242424	-11.02632	11.597197	111.772247	41.619495	-12.353116	110.465981	41.008759	42.538845	113.478065	41.314127	15.0928645	111.972023	-63.366767	8.1015295	111.572471
-21.931099	27.93124	111.732651	-11.110058	11.554213	111.972557	41.550598	-12.290339	110.255524	40.95459	42.569603	114.034607	41.252594	15.139632	112.1450655	-63.47271	7.968794	111.8000485
-20.700603	29.076307	112.29435	-11.211261	11.495528	112.200035	41.506279	-12.191406	110.094978	40.830994	42.624439	114.602089	41.1686365	15.2165165	112.3485335	-63.5911585	7.7745395	112.0515365
-19.416309	30.183792	112.834755	-11.29568	11.47205	112.429169	41.480114	-12.072374	110.036865	40.679214	42.700611	115.197464	41.079664	15.3141185	112.6171645	-63.671024	7.6299815	112.2411735
-17.535511	31.712324	113.509155	-11.418893	11.482277	112.770752	41.493191	-11.901119	110.159042	40.435646	42.781712	115.965225	40.9644185	15.4402965	113.0621335	-63.8022045	7.5242575	112.4793705
-16.195913	32.695507	113.809952	-11.472327	11.469143	112.922523	41.52586	-11.844656	110.351753	40.249252	42.793499	116.428947	40.887556	15.4744215	113.39035	-63.83221	7.4638645	112.454696
-14.838161	33.557621	114.030373	-11.491294	11.40827	113.026665	41.581135	-11.849401	110.582588	40.139389	42.763306	116.744781	40.860262	15.4569525	113.6636845	-63.84285	7.3595875	112.3896455
-13.513605	34.34417	114.04393	-11.46952	11.315596	113.046143	41.653652	-11.903018	110.824944	40.075397	42.708351	116.965126	40.8645245	15.4026665	113.895035	-63.8035645	7.2285255	112.197251
-12.12538	35.05545	114.067032	-11.45647	11.16856	113.004242	41.761845	-11.983863	111.031509	39.987946	42.649651	117.176888	40.8748955	15.332894	114.1041985	-63.7878355	7.004226	111.9042855
-10.768383	35.609489	114.074501	-11.4337	10.999046	112.922791	41.899223	-12.104918	111.191429	40.016983	42.555439	117.289642	40.958103	15.2252605	114.2405355	-63.825503	6.7728315	111.6050465
-9.319429	36.156635	114.013756	-11.389499	10.809736	112.812599	42.056637	-12.245321	111.311295	40.002823	42.499016	117.367554	41.02973	15.1268475	114.3394245	-63.808728	6.4926245	111.2857735
-7.248501	36.759167	113.959846	-11.31028	10.548172	112.635193	42.326611	-12.486747	111.397186	39.999626	42.41457	117.348717	41.1631185	14.9639115	114.3729515	-63.7836785	6.1324325	110.8974345
-5.838045	37.118851	113.812164	-11.25461	10.404548	112.500404	42.541851	-12.665409	111.396858	40.072586	42.344139	117.243767	41.3072185	14.839365	114.3203125	-63.8164385	5.969731	110.6804955
-4.448804	37.384979	113.731743	-11.196009	10.279698	112.379196	42.737137	-12.849422	111.380623	40.140724	42.243649	117.151093	41.4389305	14.6971135	114.265858	-63.8309485	5.8622825	110.492534
-3.112808	37.506641	113.676941	-11.131752	10.14764	112.283287	42.906616	-13.05284	111.388168	40.077877	42.151237	117.105057	41.4922465	14.5491985	114.2466125	-63.7557505	5.7460815	110.3199615
-1.703749	37.607372	113.578926	-11.061057	10.019634	112.208954	43.050919	-13.199225	111.398994	40.053322	42.042778	117.054581	41.5521205	14.4217765	114.2267875	-63.6742345	5.6174915	110.1911205
-0.33428	37.620251	113.545563	-10.991283	9.871538	112.171921	43.168251	-13.344507	111.408379	40.13052	41.921772	116.990974	41.6493855	14.2886325	114.1996765	-63.6319515	5.4544435	110.1441655
0.949004	37.538483	113.539841	-10.917624	9.714606	112.155197	43.291672	-13.520515	111.428818	40.215111	41.804684	116.946121	41.7533915	14.1420845	114.1874695	-63.5886395	5.2871275	110.1229245
3.000717	37.255905	113.509682	-10.817109	9.474426	112.119247	43.458717	-13.731903	111.425522	40.334511	41.591763	116.934395	41.896614	13.92993	114.1799585	-63.530832	5.018922	110.0585355
4.264906	37.026108	113.568268	-10.765367	9.309178	112.075111	43.550877	-13.907019	111.385277	40.31744	41.481781	116.969009	41.9341585	13.787381	114.177143	-63.4648925	4.830975	109.973079
5.54122	36.645393	113.521996	-10.72192	9.141133	112.020409	43.643776	-14.074913	111.306694	40.438606	41.313339	116.922188	42.041191	13.619213	114.114441	-63.485031	4.663053	109.926377
6.801411	36.22504	113.502678	-10.665284	8.983317	111.940598	43.723534	-14.193508	111.196266	40.436218	41.149139	116.930183	42.079876	13.4778155	114.0632245	-63.410444	4.4888185	109.8179715
8.056348	35.729301	113.497719	-10.613866	8.81277	111.870277	43.832253	-14.305526	111.092903	40.401459	40.985775	116.981445	42.116856	13.3401245	114.037174	-63.344588	4.2854155	109.70338
9.238565	35.146648	113.511887	-10.553539	8.642506	111.8153	43.974316	-14.379785	111.009529	40.453484	40.807808	117.010605	42.2139	13.2140115	114.010067	-63.320978	4.0710005	109.620533
10.353588	34.466682	113.56031	-10.487944	8.467683	111.774971	44.148159	-14.486858	110.958633	40.513897	40.641319	117.034447	42.331028	13.0772305	113.99654	-63.306916	3.8581355	109.553402
12.080232	33.358398	113.428345	-10.346834	8.215616	111.705994	44.429188	-14.689837	110.906006	40.662621	40.353954	117.00013	42.5459045	12.8320585	113.953068	-63.2395725	3.5991735	109.45892
13.159487	32.545097	113.292519	-10.246735	8.050236	111.653313	44.585178	-14.861014	110.92495	40.489941	40.29063	117.002449	42.5375595	12.714808	113.9636995	-63.0310295	3.385664	109.3429265
14.212732	31.633425	113.183975	-10.144648	7.890958	111.60276	44.722919	-15.051852	110.959663	40.714584	40.064926	116.892853	42.7187515	12.506537	113.926258	-63.0080475	3.275379	109.279262
15.256172	30.649099	113.064232	-10.045023	7.720723	111.569527	45.033672	-15.301575	110.969627	40.89315	39.840752	116.795662	42.963411	12.2695885	113.8826445	-63.053457	3.1718575	109.2564095
16.233389	29.625467	112.960289	-9.941607	7.550811	111.52607	45.153992	-15.450297	111.094574	40.985085	39.662575	116.742233	43.0695385	12.106139	113.9184035	-62.9527525	2.995483	109.1337365
17.171875	28.495773	112.826332	-9.849076	7.365616	111.482773	45.196095	-15.568966	111.233696	41.008408	39.482754	116.716209	43.1022515	11.956894	113.9749525	-62.8004035	2.774338	108.9905935
18.041107	27.309502	112.7668	-9.769699	7.173681	111.459061	45.25388	-15.708899	111.383041	41.086876	39.305218	116.653038	43.170378	11.7981595	114.0180395	-62.709776	2.5492025	108.9000825
19.275888	25.471943	112.578674	-9.669914	6.903895	111.420868	45.313229	-15.954646	111.592056	41.241261	39.013859	116.503799	43.277245	11.5296065	114.0479275	-62.617073	2.2781835	108.7938085
20.002022	24.159908	112.459801	-9.597931	6.730355	111.408852	45.35973	-16.117529	111.713829	41.307545	38.808952	116.368797	43.3336375	11.3457115	114.041313	-62.5294995	2.1149985	108.776391
20.634483	22.808798	112.388214	-9.515958	6.564612	111.373184	45.421783	-16.291409	111.811043	41.373383	38.612888	116.219505	43.397583	11.1607395	114.015274	-62.429499	1.9684845	108.731094
21.3008	21.416428	112.251602	-9.41643	6.394191	111.326256	45.509178	-16.472452	111.882828	41.453304	38.418976	116.09433	43.481241	10.973262	113.988579	-62.314101	1.81512	108.663933
21.848524	20.039228	112.11293	-9.285945	6.208566	111.270782	45.592655	-16.653975	111.960617	41.548725	38.219791	115.950462	43.57069	10.782908	113.9555395	-62.14258	1.634224	108.5860245
22.359039	18.608889	111.990738	-9.148147	6.023022	111.227226	45.700089	-16.841564	112.028061	41.652706	38.025589	115.842751	43.6763975	10.5920125	113.935406	-61.9726915	1.4540315	108.519046
22.872824	17.117567	111.904129	-8.987782	5.836504	111.209999	45.822258	-17.033531	112.083687	41.776543	37.819321	115.742348	43.7994005	10.392895	113.9130175	-61.7749645	1.280113	108.5069805
23.457258	14.968434	111.841774	-8.750401	5.587726	111.225319	45.986286	-17.290997	112.207138	42.055885	37.543457	115.600815	44.0210855	10.12623	113.9039765	-61.5218875	1.049222	108.5466615
23.750303	13.496452	111.799911	-8.605432	5.444812	111.258636	46.12603	-17.439764	112.260735	42.188221	37.394192	115.541283	44.1571255	9.977214	113.901009	-61.3679895	0.912410000000001	108.616263
23.95717	11.997745	111.797203	-8.483869	5.322561	111.288071	46.249935	-17.562786	112.31115	42.273773	37.270943	115.506432	44.261854	9.8540785	113.908791	-61.229592	0.791043499999999	108.667351
24.133423	10.581273	111.773788	-8.384205	5.211635	111.298988	46.337948	-17.652073	112.344154	42.344215	37.184093	115.493843	44.3410815	9.76601	113.9189985	-61.1094915	0.657260000000003	108.6789775
24.209749	9.163549	111.768112	-8.302175	5.131113	111.311676	46.434391	-17.747913	112.351974	42.376579	37.103489	115.497955	44.405485	9.677788	113.9249645	-61.009835	0.584437999999999	108.6983875
24.257517	7.659753	111.754456	-8.226549	5.052987	111.320938	46.48418	-17.835875	112.365211	42.385597	37.038113	115.510796	44.4348885	9.601119	113.9380035	-60.8879865	0.504854999999999	108.7038725
24.255947	6.268754	111.728325	-8.160172	4.998399	111.328934	46.534962	-17.917229	112.359657	42.402737	36.984257	115.527687	44.4688495	9.533514	113.943672	-60.7891935	0.463284	108.714196
24.126455	4.149955	111.710358	-8.03779	4.925238	111.339546	46.625336	-18.026676	112.341049	42.38208	36.938744	115.606514	44.503708	9.456034	113.9737815	-60.579288	0.394442	108.7053105
23.969231	2.70811	111.671768	-7.935862	4.886439	111.334816	46.700459	-18.090673	112.336586	42.792393	36.75177	115.498482	44.746426	9.3305485	113.917534	-60.61815	0.4423295	108.752098
23.794861	1.35507	111.628326	-7.834733	4.858848	111.312721	46.803608	-18.15431	112.298965	42.891048	36.685989	115.502144	44.847328	9.2658395	113.9005545	-60.516794	0.4518565	108.7248875
23.589048	-0.047577	111.542221	-7.715705	4.830586	111.276138	46.896618	-18.204168	112.256409	43.006943	36.620808	115.463547	44.9517805	9.20832	113.859978	-60.3831905	0.452852000000002	108.692298
23.316216	-1.45679	111.459526	-7.59339	4.815329	111.235718	46.990372	-18.25296	112.222649	43.146397	36.541092	115.41098	45.0683845	9.144066	113.8168145	-60.2551645	0.486592000000002	108.6546215
22.970984	-2.795712	111.391106	-7.473518	4.774264	111.176178	47.101818	-18.320509	112.202087	43.247486	36.459816	115.378967	45.174652	9.0696535	113.790527	-60.121688	0.478874499999998	108.561829
22.583113	-4.127563	111.351486	-7.358147	4.711956	111.120689	47.199398	-18.400972	112.223816	43.376015	36.386585	115.339645	45.2877065	8.9928065	113.7817305	-60.0040005	0.431105500000001	108.4596475
21.872986	-6.186486	111.336243	-7.210779	4.582479	111.022392	47.349422	-18.585958	112.346626	43.536758	36.243832	115.254379	45.44309	8.828937	113.8005025	-59.864648	0.336021000000002	108.2442815
21.383097	-7.471996	111.343384	-7.118742	4.481246	110.936531	47.424667	-18.754391	112.481293	43.6502	36.153748	115.142731	45.5374335	8.6996785	113.812012	-59.7749175	0.262813499999998	108.06105
20.789961	-8.769333	111.372887	-7.046356	4.364779	110.83567	47.512493	-18.911243	112.633827	43.759346	36.041332	114.964966	45.6359195	8.5650445	113.7993965	-59.7286315	0.164513500000002	107.8719435
20.119537	-10.066855	111.411453	-6.965868	4.250266	110.719093	47.555325	-19.058378	112.805725	43.827557	35.917686	114.743851	45.691441	8.429654	113.774788	-59.623177	0.0708779999999987	107.663398
19.435341	-11.267971	111.445129	-6.89727	4.12251	110.6035	47.557415	-19.189825	113.00267	43.926407	35.794685	114.458931	45.741911	8.30243	113.7308005	-59.536451	-0.0574100000000008	107.4761995
18.667421	-12.439225	111.528984	-6.841436	3.999295	110.509453	47.551949	-19.34341	113.220886	43.988083	35.678448	114.181374	45.770016	8.167519	113.70113	-59.452888	-0.168929000000002	107.317776
17.830669	-13.57055	111.645744	-6.80311	3.859305	110.448944	47.565453	-19.490398	113.401985	44.042442	35.55851	113.913025	45.8039475	8.034056	113.657505	-59.4101675	-0.315446	107.240383
16.509344	-15.135191	111.744537	-6.773348	3.65307	110.403992	47.51305	-19.663578	113.623138	44.048904	35.405983	113.572273	45.780977	7.8712025	113.5977055	-59.327673	-0.565062499999999	107.2102785
15.585908	-16.091303	111.815323	-6.748769	3.533807	110.414192	47.455589	-19.736954	113.709198	44.09454	35.299755	113.365982	45.7750645	7.7814005	113.53759	-59.2726025	-0.713786499999999	107.290794
14.567775	-16.976341	111.878792	-6.741925	3.456093	110.452095	47.434425	-19.800224	113.76722	44.092941	35.233952	113.209557	45.763683	7.716864	113.4883885	-59.247533	-0.804678000000001	107.4158015
13.540618	-17.764736	111.912193	-6.748236	3.423281	110.522415	47.40926	-19.800026	113.80825	44.070076	35.213566	113.09024	45.739668	7.70677	113.449245	-59.23614	-0.860208000000001	107.595585
12.482927	-18.43725	111.978325	-6.721303	3.440693	110.590538	47.37439	-19.652983	113.807465	43.971443	35.295521	113.100624	45.6729165	7.821269	113.4540445	-59.1155225	-0.939883000000001	107.7270315
11.344017	-19.010382	112.008652	-6.709792	3.514462	110.656799	47.368519	-19.513563	113.796272	43.986595	35.394924	113.012566	45.677557	7.9406805	113.404419	-59.097141	-0.911756500000001	107.909179
10.191848	-19.523985	111.983315	-6.684968	3.636975	110.695908	47.399418	-19.351301	113.73806	43.986252	35.545601	112.955162	45.692835	8.09715	113.346611	-59.062771	-0.823199999999999	108.045205
8.438088	-20.022961	111.954514	-6.64496	3.890701	110.719597	47.469933	-19.038307	113.612511	43.969368	35.827492	112.863075	45.7196505	8.3945925	113.237793	-59.0095705	-0.6131905	108.201401
7.185887	-20.322746	111.907455	-6.61675	4.082457	110.719681	47.507603	-18.831272	113.564636	43.958481	36.018131	112.831131	45.733042	8.5934295	113.1978835	-58.966542	-0.4285155	108.2414785
5.952128	-20.50243	111.851753	-6.58854	4.260211	110.720863	47.546658	-18.622856	113.523994	43.956661	36.215862	112.799713	45.7516595	8.796503	113.1618535	-58.9287395	-0.276081000000001	108.2798725
4.71266	-20.559578	111.879395	-6.560841	4.441359	110.740509	47.572277	-18.400747	113.51638	44.110062	36.372353	112.632774	45.8411695	8.985803	113.074577	-58.9628515	-0.103084999999998	108.406441
3.391028	-20.545183	111.883858	-6.521122	4.606509	110.771919	47.635216	-18.213835	113.532257	44.118237	36.549316	112.551865	45.8767265	9.1677405	113.042061	-58.9189705	0.045277500000001	108.501777
2.082634	-20.454096	111.958313	-6.46522	4.747336	110.817657	47.688675	-18.040503	113.591324	43.96907	36.754017	112.566734	45.8288725	9.356757	113.079029	-58.7593125	0.137915000000001	108.556285
0.805636	-20.275648	112.032791	-6.402287	4.851075	110.861229	47.74836	-17.887308	113.67643	43.982872	36.881809	112.467911	45.865616	9.4972505	113.0721705	-58.67019	0.204899500000002	108.6502875
-1.190097	-19.829475	112.08625	-6.342541	4.959872	110.905441	47.837303	-17.699093	113.758957	43.999924	37.040863	112.349152	45.9186135	9.670885	113.0540545	-58.6036955	0.248858999999999	108.7568275
-2.488422	-19.441071	112.052109	-6.314215	5.023588	110.921028	47.869148	-17.570345	113.778305	43.991352	37.152222	112.277161	45.93025	9.7909385	113.027733	-58.55868	0.256237499999999	108.814323
-3.783243	-18.958572	111.942841	-6.309547	5.103118	110.899673	47.88821	-17.428913	113.763664	43.971783	37.284489	112.269279	45.9299965	9.927788	113.0164715	-58.5490905	0.278448000000001	108.7828745
-5.122189	-18.347212	111.740982	-6.320731	5.193354	110.830399	47.891926	-17.240057	113.708588	43.952801	37.475834	112.327682	45.9223635	10.1178885	113.018135	-58.5638255	0.268819500000001	108.642663
-6.406137	-17.71237	111.357811	-6.35545	5.324463	110.730453	47.911369	-17.024513	113.587463	43.942554	37.69968	112.501785	45.9269615	10.3375835	113.044624	-58.6378615	0.311342499999999	108.416282
-7.697433	-16.96191	110.905815	-6.394301	5.49041	110.580597	47.889668	-16.770914	113.366165	43.912758	37.950222	112.774658	45.901213	10.589654	113.0704115	-58.689815	0.391166000000002	108.0907825
-9.021297	-16.093744	110.329651	-6.409739	5.727085	110.394669	47.895351	-16.51429	113.042847	44.055321	38.179432	112.980774	45.975336	10.832571	113.0118105	-58.794814	0.621599	107.7775275
-10.949761	-14.713447	109.283508	-6.451933	6.199682	110.022713	47.823463	-16.053694	112.435425	44.17181	38.620888	113.552948	45.9976365	11.283597	112.9941865	-58.9015025	1.115767	107.0512395
-12.276277	-13.653417	108.665894	-6.45584	6.600703	109.799637	47.759159	-15.734738	111.97361	44.253494	38.923897	113.920616	46.0063265	11.5945795	112.947113	-58.9180065	1.6068265	106.652161
-13.613574	-12.552728	108.203163	-6.449543	7.057705	109.653458	47.694675	-15.396009	111.556664	44.321487	39.21566	114.194656	46.008081	11.9098255	112.87566	-58.907167	2.2055845	106.431256
-14.926074	-11.434236	107.999245	-6.449727	7.561233	109.632698	47.610222	-15.070103	111.239182	44.382141	39.534069	114.339897	45.9961815	12.231983	112.7895395	-58.8956355	2.890483	106.4758565
-16.276257	-10.271052	108.011055	-6.437246	8.055099	109.701599	47.566338	-14.790728	111.047302	44.43383	39.817905	114.375473	46.000084	12.5135885	112.7113875	-58.874576	3.5966095	106.6918105
-17.634071	-9.100492	108.129295	-6.4257	8.485436	109.799866	47.499271	-14.543252	110.974167	44.512844	40.039825	114.374992	46.0060575	12.7482865	112.6745795	-58.8574575	4.2225855	106.9251525
-18.94338	-7.986588	108.327225	-6.424839	8.817267	109.952881	47.456173	-14.3796	110.981606	44.509697	40.248428	114.345428	45.982935	12.934414	112.663517	-58.832613	4.70012	107.242245
-20.926727	-6.327064	108.943581	-6.411566	9.074594	110.258972	47.423233	-14.282414	111.141502	44.523907	40.395069	114.028786	45.97357	13.0563275	112.585144	-58.796702	5.0928605	107.9328
-22.216135	-5.274385	109.389557	-6.422999	9.089499	110.50222	47.369377	-14.327751	111.266747	44.492386	40.366028	113.729523	45.9308815	13.0191385	112.498135	-58.7768795	5.1598595	108.506305
-23.481312	-4.20407	109.824791	-6.456318	8.994673	110.750565	47.305534	-14.417765	111.327217	44.474125	40.32618	113.444115	45.8898295	12.9542075	112.385666	-58.8024655	5.0351385	109.115464
-24.715675	-3.134338	110.147858	-6.508665	8.815222	110.932053	47.198654	-14.472636	111.269829	44.431305	40.256691	113.188744	45.8149795	12.8920275	112.2292865	-58.8323095	4.7384165	109.6348195
-25.913822	-2.092579	110.39933	-6.597376	8.593975	111.057327	47.072533	-14.532664	110.979752	44.291401	40.192448	112.939957	45.681967	12.829892	111.9598545	-58.876719	4.358058	110.1547995
-27.101046	-0.982407	110.620865	-6.69029	8.361463	111.113213	46.860783	-14.593521	110.594002	44.192886	40.078102	112.620689	45.5268345	12.7422905	111.6073455	-58.9074145	3.9806355	110.6190805
-28.259617	0.141177	110.86174	-6.816372	8.181676	111.217583	46.671383	-14.657506	110.155678	44.008827	39.974152	112.359024	45.340105	12.658323	111.257351	-58.972849	3.705029	111.177815
-29.859581	1.963648	111.594482	-7.050595	8.053146	111.593437	46.318748	-14.672319	109.656334	43.632603	39.895691	112.203934	44.9756755	12.611686	110.930134	-59.0768655	3.494606	112.25674
-30.85638	3.217743	112.24157	-7.257029	8.056815	112.034561	46.046021	-14.65731	109.51767	43.473721	39.900719	112.259651	44.759871	12.6217045	110.8886605	-59.273929	3.4919255	113.1804615
-31.766628	4.524536	113.051544	-7.45153	8.103819	112.580238	45.744576	-14.664175	109.441948	43.328476	39.936996	112.447647	44.536526	12.6364105	110.9447975	-59.439586	3.5712275	114.2156785
-32.605633	5.906876	113.945732	-7.633968	8.188921	113.1819	45.376629	-14.641603	109.461609	43.187477	39.962135	112.716171	44.282053	12.660266	111.08889	-59.549989	3.717576	115.27491
-33.319431	7.262036	114.800095	-7.793432	8.330735	113.78511	45.129955	-14.650554	109.428772	43.153954	39.986229	112.984375	44.1419545	12.6678375	111.2065735	-59.7288185	3.9936325	116.3636465
-33.958282	8.595498	115.565979	-7.94173	8.447385	114.302376	44.887676	-14.622976	109.390434	43.116333	40.034519	113.284088	44.0020045	12.7057715	111.337261	-59.8854645	4.1889985	117.267491
-34.481995	9.984576	116.221191	-7.999916	8.616365	114.718964	44.703163	-14.539756	109.326935	43.109367	40.082993	113.560509	43.906265	12.7716185	111.443722	-59.906097	4.4611115	117.994206
-35.051846	12.005526	116.918205	-8.038267	8.882962	115.100143	44.546207	-14.369925	109.207832	43.139172	40.207386	113.906387	43.8426895	12.9187305	111.5571095	-59.9192235	4.8471935	118.6431765
-35.331535	13.301682	117.201675	-8.016682	9.061503	115.241539	44.518364	-14.252323	109.125008	43.16497	40.291752	114.122513	43.841667	13.0197145	111.6237605	-59.875031	5.1032915	118.8593175
-35.440727	14.626781	117.361702	-7.972846	9.23099	115.31073	44.512096	-14.120276	109.055206	43.277645	40.384781	114.258072	43.8948705	13.1322525	111.656639	-59.8405625	5.3297275	118.964821
-35.432117	15.885767	117.459846	-7.923868	9.401855	115.298782	44.534409	-13.982792	108.98101	43.385124	40.484928	114.361931	43.9597665	13.251068	111.6714705	-59.8075025	5.552642	118.9260935
-35.364265	17.116568	117.434105	-7.85971	9.552941	115.232506	44.553791	-13.877419	108.888374	43.456604	40.575073	114.40995	44.0051975	13.348827	111.649162	-59.7246175	5.757055	118.81585
-35.23032	18.289146	117.40786	-7.838495	9.704677	115.165947	44.559628	-13.784514	108.815155	43.477821	40.662216	114.423561	44.0187245	13.438851	111.619358	-59.6957145	5.970503	118.712536
-34.929665	19.452021	117.357193	-7.816587	9.836518	115.106895	44.540386	-13.723111	108.753883	43.508053	40.7066	114.392731	44.0242195	13.4917445	111.573307	-59.6573935	6.1812915	118.640483
-34.30423	20.972435	117.3162	-7.805309	9.980401	115.018913	44.500954	-13.683909	108.722816	43.504761	40.728165	114.365532	44.0028575	13.522128	111.544174	-59.6134755	6.438674	118.493652
-33.775875	21.950811	117.21711	-7.811476	10.024943	114.972076	44.484272	-13.691179	108.741508	43.525982	40.728199	114.393356	44.005127	13.51851	111.567432	-59.628079	6.531376	118.37672
-33.165695	22.867697	117.128395	-7.807063	10.058357	114.909958	44.46949	-13.720126	108.773575	43.606377	40.708385	114.42466	44.0379335	13.4941295	111.5991175	-59.6520595	6.6225845	118.2207985
-32.456635	23.722561	116.971016	-7.796167	10.071968	114.830269	44.464668	-13.750635	108.810822	43.661213	40.682484	114.476753	44.0629405	13.4659245	111.6437875	-59.6552745	6.6780115	118.0167505
-31.671528	24.45582	116.813232	-7.79639	10.097654	114.758507	44.458847	-13.769545	108.832787	43.686199	40.673042	114.509918	44.072523	13.4517485	111.6713525	-59.665303	6.7435595	117.8456615
-30.750677	25.197468	116.604874	-7.779901	10.158401	114.65509	44.444233	-13.775036	108.864418	43.696831	40.662682	114.514069	44.070532	13.443823	111.6892435	-59.630334	6.872979	117.6209365
-29.806433	25.829491	116.384636	-7.796171	10.201199	114.534203	44.448757	-13.778335	108.929443	43.71767	40.64468	114.519814	44.0832135	13.4331725	111.7246285	-59.6755555	6.9692255	117.3437775
-28.235765	26.687271	115.926674	-7.816409	10.233936	114.357521	44.448177	-13.834059	109.068588	43.722439	40.600456	114.589432	44.085308	13.3831985	111.82901	-59.718126	7.0846735	116.886032
-27.077379	27.172148	115.550903	-7.856142	10.222372	114.170708	44.445576	-13.904063	109.164581	43.751049	40.555798	114.648796	44.0983125	13.3258675	111.9066885	-59.8105965	7.1188765	116.4347275
-25.897253	27.571392	115.089249	-7.882723	10.191066	113.889244	44.457645	-13.989723	109.268402	43.798683	40.49958	114.68203	44.128164	13.2549285	111.975216	-59.89361	7.1272035	115.803272
-24.701355	27.899021	114.481544	-7.926686	10.159648	113.52713	44.47554	-14.108663	109.31913	43.818283	40.426922	114.684532	44.1469115	13.1591295	112.001831	-60.0002835	7.1601665	115.052429
-23.364351	28.201405	113.789871	-7.976312	10.103235	113.07151	44.480331	-14.252943	109.386505	43.825867	40.347683	114.615944	44.153099	13.04737	112.0012245	-60.105723	7.1591	114.1417955
-22.063429	28.418011	113.023315	-8.023502	10.028991	112.530792	44.470169	-14.397886	109.432854	43.90049	40.225471	114.523575	44.1853295	12.9137925	111.9782145	-60.2323335	7.1441895	113.0833695
-20.755655	28.562334	112.277672	-8.066872	9.968259	112.004303	44.440781	-14.571399	109.421684	43.912792	40.092659	114.384674	44.1767865	12.76063	111.903179	-60.3105305	7.175888	112.105427
-18.6147	28.691626	111.191002	-8.092867	9.892704	111.232826	44.399498	-14.879725	109.482193	44.001484	39.850571	114.116165	44.200491	12.485423	111.799179	-60.386225	7.299985	110.666473
-17.234131	28.692162	110.531387	-8.078486	9.838375	110.736176	44.372841	-15.060594	109.54528	44.139816	39.689018	113.978958	44.2563285	12.314212	111.762119	-60.4133005	7.362538	109.710233
-15.80943	28.661125	109.931694	-8.027024	9.805336	110.300339	44.366096	-15.242642	109.622849	44.292496	39.539909	113.87632	44.329296	12.1486335	111.7495845	-60.383344	7.4620385	108.8510935
-14.366886	28.579292	109.499893	-7.979921	9.81102	109.963348	44.338886	-15.402172	109.753731	44.391823	39.421547	113.802269	44.3653545	12.0096875	111.778	-60.3251965	7.6123525	108.148696
-13.016495	28.474962	109.166161	-7.936724	9.834807	109.72699	44.318657	-15.543443	109.941933	44.535732	39.300991	113.759468	44.4271945	11.878774	111.8507005	-60.3006425	7.79084	107.6032795
-11.675456	28.311083	108.959244	-7.914555	9.854492	109.571754	44.312012	-15.675127	110.157219	44.680168	39.20002	113.809349	44.49609	11.7624465	111.983284	-60.3252	7.9465375	107.160224
-10.272532	28.076944	108.884552	-7.912583	9.882591	109.504173	44.291943	-15.760201	110.386322	44.792702	39.128876	113.925598	44.5423225	11.6843375	112.15596	-60.3674885	8.0808445	106.852386
-8.46657	27.720272	108.957718	-7.962683	9.921437	109.500587	44.25391	-15.847569	110.762962	44.853973	39.083374	114.222954	44.5539415	11.6179025	112.492958	-60.4793075	8.2249715	106.508216
-7.263075	27.398115	109.049095	-8.029987	9.955941	109.562393	44.23341	-15.884583	111.038734	44.836571	39.073372	114.457321	44.5349905	11.5943945	112.7480275	-60.5949645	8.3174875	106.3767585
-6.114196	27.028503	109.216537	-8.109799	9.983017	109.649704	44.191856	-15.889462	111.325264	44.779205	39.084339	114.688423	44.4855305	11.5974385	113.0068435	-60.7051285	8.3685955	106.2925645
-5.061433	26.655996	109.353065	-8.212907	10.022786	109.735611	44.144215	-15.865382	111.586082	44.732475	39.134945	114.890907	44.438345	11.6347815	113.2384945	-60.864159	8.4107905	106.2327275
-4.044911	26.222864	109.459709	-8.308254	10.052658	109.796646	44.117363	-15.82124	111.812904	44.630909	39.207375	115.048767	44.374136	11.6930675	113.4308355	-60.990644	8.4122485	106.1624565
-3.043288	25.769526	109.524445	-8.411509	10.073551	109.827408	44.112732	-15.770976	112.028061	44.541504	39.277233	115.136909	44.327118	11.7531285	113.582485	-61.150136	8.3939735	106.072331
-2.173639	25.3071	109.595123	-8.503306	10.079229	109.831657	44.09026	-15.698688	112.213257	44.38858	39.365353	115.182518	44.23942	11.8333325	113.6978875	-61.246032	8.3251255	105.9654265
-0.868715	24.513956	109.572258	-8.595154	10.064981	109.829918	44.094746	-15.62123	112.464233	44.226311	39.44696	115.128304	44.1605285	11.912865	113.7962685	-61.3508365	8.217097	105.8635675
-0.075274	23.947592	109.53302	-8.665692	10.05252	109.83094	44.105068	-15.584251	112.632385	44.108009	39.511429	115.054344	44.1065385	11.963589	113.8433645	-61.4379225	8.141451	105.8185155
0.576537	23.411728	109.564194	-8.729229	10.037009	109.828743	44.121052	-15.542655	112.780151	43.995621	39.568665	114.928909	44.0583365	12.013005	113.85453	-61.5167945	8.061013	105.802956
1.199865	22.797487	109.558487	-8.79754	10.026092	109.807777	44.134804	-15.492034	112.91925	43.893337	39.603901	114.773727	44.0140705	12.0559335	113.8464885	-61.6091505	7.9962505	105.7690655
1.804284	22.152708	109.489716	-8.864175	10.010953	109.773659	44.14209	-15.444788	113.05542	43.775368	39.653229	114.633728	43.958729	12.1042205	113.844574	-61.687079	7.9176855	105.702744
2.316695	21.535545	109.429047	-8.949142	9.987658	109.734665	44.123253	-15.397796	113.163849	43.651154	39.711739	114.507607	43.8872035	12.1569715	113.835728	-61.7854875	7.8183445	105.633602
2.673455	20.980917	109.379128	-9.046032	9.983994	109.67897	44.102745	-15.340071	113.233604	43.502281	39.78994	114.381744	43.802513	12.2249345	113.807674	-61.894577	7.7430535	105.550266
3.022281	20.137289	109.426186	-9.213102	9.985202	109.576988	44.042366	-15.21879	113.203743	43.294334	39.922131	114.184929	43.66835	12.3516705	113.694336	-62.094554	7.6187335	105.45964
3.206433	19.566273	109.397934	-9.329431	10.01765	109.519958	43.993454	-15.116833	113.077522	43.144512	40.026653	114.055923	43.568983	12.45491	113.5667225	-62.227845	7.58039	105.4731935
3.359448	19.019377	109.37011	-9.431217	10.04726	109.464302	43.95488	-14.993787	112.874969	42.985821	40.153908	113.953018	43.4703505	12.5800605	113.4139935	-62.3327845	7.5144595	105.5146105
3.524237	18.527096	109.326324	-9.546557	10.082806	109.430359	43.938862	-14.873404	112.5896	42.817451	40.279484	113.832642	43.3781565	12.70304	113.211121	-62.4712705	7.462572	105.649597
3.659528	18.037285	109.202156	-9.63883	10.117987	109.393059	43.952652	-14.737127	112.265755	42.648552	40.403152	113.669228	43.300602	12.8330125	112.9674915	-62.578262	7.4029615	105.8186265
3.6695	17.559843	109.095749	-9.73026	10.161396	109.313049	43.960346	-14.580114	111.909164	42.482422	40.546154	113.45649	43.221384	12.98302	112.682827	-62.681904	7.339772	105.943271
3.628842	17.076799	108.937004	-9.795184	10.197464	109.172783	43.953789	-14.402562	111.51078	42.292023	40.707458	113.160896	43.122906	13.152448	112.335838	-62.713274	7.24248	106.009728
3.468143	16.380072	108.568779	-9.859426	10.288186	108.863983	43.911163	-14.081904	110.831535	41.972115	40.913452	112.665871	42.941639	13.415774	111.748703	-62.660491	7.160598	105.979263
3.272396	16.008072	108.355774	-9.894665	10.338872	108.658241	43.889027	-13.873868	110.322716	41.796158	41.028416	112.344238	42.8425925	13.577274	111.333477	-62.6319225	7.10047	105.983005
3.039181	15.684109	108.17907	-9.939909	10.399538	108.490028	43.847763	-13.639922	109.814789	41.568993	41.203644	112.112404	42.708378	13.781861	110.9635965	-62.588196	7.017215	106.0164595
2.707267	15.359108	107.973625	-9.974755	10.481085	108.33168	43.823078	-13.394075	109.376656	41.364433	41.371666	111.952614	42.5937555	13.9887955	110.664635	-62.5432655	6.9733745	105.998725
2.311907	15.080134	107.82859	-10.013364	10.601444	108.227028	43.812923	-13.138834	109.038269	41.207314	41.574623	111.831619	42.5101185	14.2178945	110.434944	-62.5368465	6.9849935	106.019112
1.939354	14.829789	107.717262	-10.074908	10.748823	108.196938	43.800716	-12.86449	108.806213	41.033173	41.789436	111.743858	42.4169445	14.462473	110.2750355	-62.5667605	7.035173	106.1188405
1.395291	14.590399	107.754158	-10.132127	10.939985	108.233604	43.782547	-12.600867	108.704117	40.889694	41.97831	111.667488	42.3361205	14.6887215	110.1858025	-62.6003745	7.1912485	106.2814055
0.589151	14.369501	107.823792	-10.248992	11.235874	108.356766	43.724979	-12.211616	108.691719	40.650604	42.258835	111.664391	42.1877915	15.0236095	110.178055	-62.6857755	7.4481385	106.535477
0.006422	14.260821	107.908478	-10.339249	11.438196	108.445648	43.682579	-11.950672	108.704414	40.517044	42.429577	111.693001	42.0998115	15.2394525	110.1987075	-62.7783095	7.6369395	106.6925885
-0.602098	14.211657	107.978104	-10.440314	11.609709	108.532646	43.619026	-11.678311	108.638069	40.370178	42.62154	111.782768	41.994602	15.4716145	110.2104185	-62.87523	7.7478035	106.8548735
-1.242926	14.173847	108.011284	-10.531678	11.767774	108.595345	43.53693	-11.380322	108.441185	40.1371	42.850651	111.930229	41.837015	15.7351645	110.185707	-62.900371	7.8003835	107.004983
-1.905936	14.164789	107.997421	-10.612931	11.909168	108.600189	43.485645	-11.059549	108.127975	39.971687	43.083073	112.099602	41.728666	16.011762	110.1137885	-62.954528	7.806574	107.0865895
-2.551711	14.163725	107.922813	-10.645908	12.025488	108.534279	43.482452	-10.714475	107.754471	39.806175	43.359982	112.355301	41.6443135	16.3227535	110.054886	-62.9361295	7.7282225	107.013672
-3.227032	14.183648	107.824562	-10.674991	12.14114	108.413101	43.497295	-10.333177	107.34272	39.702271	43.616962	112.617256	41.599783	16.6418925	109.979988	-62.949765	7.6403875	106.846214
-4.199274	14.221348	107.623756	-10.634499	12.310716	108.208763	43.584923	-9.793978	106.711266	39.41674	44.020153	112.958481	41.5008315	17.1130875	109.8348735	-62.7698295	7.5083445	106.5826525
-4.811814	14.244813	107.512115	-10.566311	12.457153	108.118698	43.676777	-9.496898	106.355522	39.392044	44.231953	112.950134	41.5344105	17.3675275	109.652828	-62.6670325	7.5467785	106.584568
-5.410934	14.214736	107.445999	-10.484884	12.611036	108.077797	43.730824	-9.249636	106.098381	39.470974	44.37664	112.80117	41.600899	17.563502	109.4497755	-62.570667	7.65857	106.7058185
-6.066533	14.16221	107.414589	-10.441614	12.796652	108.101379	43.728771	-9.076782	105.901108	39.476959	44.543736	112.688919	41.602865	17.733477	109.2950135	-62.486093	7.859827	106.9077445
-6.708832	14.113021	107.453598	-10.465254	13.032738	108.190048	43.598286	-8.919575	105.803383	39.54427	44.687786	112.566269	41.571278	17.8841055	109.184826	-62.501786	8.1813705	107.19527
-7.368506	14.05766	107.571327	-10.56265	13.287024	108.309875	43.385384	-8.77379	105.718246	39.507759	44.855034	112.515045	41.4465715	18.040622	109.1166455	-62.5718715	8.533426	107.5031045
-7.316565	14.253314	107.662453	-10.711597	13.554333	108.428047	43.164955	-8.622308	105.639854	39.46434	45.046539	112.490189	41.3146475	18.2121155	109.0650215	-62.7378415	8.8965505	107.7910725
-7.162198	14.561213	107.733795	-10.99693	13.937992	108.532944	42.797203	-8.354742	105.540863	39.345196	45.32769	112.547531	41.0711995	18.486474	109.044197	-63.0650595	9.38951	108.021691
-7.002666	14.763363	107.766876	-11.209633	14.198465	108.573662	42.528591	-8.17404	105.447258	39.240131	45.516273	112.681236	40.884361	18.6711165	109.064247	-63.303627	9.7258135	108.083077
-6.806163	14.855504	107.756485	-11.440585	14.463346	108.591316	42.286308	-8.014363	105.389107	39.073364	45.691338	112.801826	40.679836	18.8384875	109.0954665	-63.561006	10.0882045	108.0871655
-6.57464	14.890305	107.724571	-11.667846	14.713031	108.576584	42.082943	-7.846008	105.339363	38.929016	45.859108	112.877655	40.5059795	19.00655	109.108509	-63.8416715	10.419512	108.044659
-6.331817	14.849041	107.657478	-11.882706	14.929226	108.543861	41.869999	-7.71498	105.284607	38.760864	45.987236	112.933136	40.3154315	19.136128	109.1088715	-64.0808435	10.722324	107.9788505
-6.100393	14.735818	107.575264	-12.068458	15.069687	108.483589	41.689075	-7.612965	105.223068	38.587349	46.077419	112.982857	40.138212	19.232227	109.1029625	-64.275128	10.907147	107.8642155
-5.855713	14.60492	107.490959	-12.211086	15.161125	108.416328	41.556076	-7.549277	105.182335	38.463039	46.137005	113.041862	40.0095575	19.293864	109.1120985	-64.4317295	11.028386	107.7205575
-5.438202	14.33005	107.401489	-12.320956	15.224272	108.344009	41.455616	-7.52164	105.290604	38.340031	46.180965	113.113594	39.8978235	19.3296625	109.202099	-64.5397355	11.1188815	107.485919
-5.044631	14.049981	107.374557	-12.350714	15.22203	108.342171	41.482586	-7.5233	105.506516	38.291912	46.207367	113.187622	39.887249	19.3420335	109.347069	-64.588677	11.1020265	107.337273
-4.635457	13.645065	107.410851	-12.323056	15.180111	108.374763	41.60574	-7.529735	105.92334	38.261562	46.252693	113.236069	39.933651	19.361479	109.5797045	-64.579763	10.998743	107.1698215
-4.159729	13.16025	107.513763	-12.2564	15.104272	108.434525	41.815289	-7.551064	106.475739	38.253601	46.307762	113.291237	40.034445	19.378349	109.883488	-64.547245	10.830195	106.985562
-3.679819	12.607196	107.659004	-12.170053	14.98892	108.54071	42.090057	-7.629904	107.124496	38.327808	46.361458	113.247169	40.2089325	19.365777	110.1858325	-64.5490385	10.612063	106.8955875
-3.23288	12.065627	107.837524	-12.06048	14.851509	108.655396	42.34248	-7.750221	107.854149	38.415623	46.367725	113.115181	40.3790515	19.308752	110.484665	-64.5000115	10.394266	106.826127
-2.806455	11.508541	108.011749	-11.943239	14.68215	108.755508	42.549366	-7.900758	108.568893	38.562225	46.332554	112.906479	40.5557955	19.215898	110.737686	-64.4422735	10.148402	106.77333
-2.116493	10.677194	108.321503	-11.809123	14.3975	108.904686	42.773724	-8.228691	109.602119	38.880424	46.264999	112.517151	40.827074	19.018154	111.059635	-64.44532	9.776846	106.749737
-1.654045	10.070572	108.485222	-11.730059	14.201476	108.988716	42.860966	-8.468162	110.246552	39.106461	46.200737	112.290215	40.9837135	18.8662875	111.2683835	-64.4438315	9.5366645	106.7090485
-1.178116	9.452259	108.681702	-11.662151	13.997089	109.05954	42.930813	-8.715694	110.81517	39.382874	46.105732	112.090958	41.1568435	18.695019	111.453064	-64.4811455	9.299159	106.666016
-0.742714	8.87834	108.862473	-11.621045	13.815949	109.132347	42.976425	-8.98606	111.286819	39.567879	46.010597	112.025116	41.272152	18.5122685	111.6559675	-64.514242	9.1196295	106.6087265
-0.353496	8.369507	109.015511	-11.592118	13.675611	109.199669	42.977528	-9.255934	111.685562	39.864296	45.913784	111.947884	41.420912	18.328925	111.816723	-64.605148	9.022297	106.582615
0.024614	7.947865	109.166672	-11.59285	13.589077	109.316322	42.912449	-9.445583	111.977852	40.164764	45.823177	111.892715	41.5386065	18.188797	111.9352835	-64.7243065	8.989357	106.6973605
0.31146	7.601452	109.34668	-11.617337	13.569333	109.461845	42.815472	-9.592853	112.183571	40.516838	45.822571	111.783257	41.666155	18.114859	111.983414	-64.900829	9.023807	106.940276
0.745716	7.24122	109.660172	-11.690064	13.629492	109.741318	42.643986	-9.730064	112.408188	41.099911	45.941875	111.3246	41.8719485	18.1059055	111.866394	-65.2520765	9.1530785	107.616242
1.064344	7.00987	109.826263	-11.737198	13.730317	109.925339	42.539326	-9.768778	112.521294	41.319214	45.844364	111.103752	41.92927	18.037793	111.812523	-65.403666	9.422841	108.038155
1.362409	6.792895	110.015953	-11.764925	13.862313	110.110565	42.439194	-9.803367	112.639153	41.379971	45.729084	110.953453	41.9095825	17.9628585	111.796303	-65.4394325	9.7617675	108.424827
1.648304	6.620396	110.169899	-11.790404	14.043535	110.249969	42.354069	-9.744072	112.735878	41.404758	45.552589	110.952843	41.8794135	17.9042585	111.8443605	-65.4602215	10.1828115	108.6555775
1.894703	6.497057	110.236488	-11.805539	14.256094	110.319984	42.310432	-9.599838	112.765594	41.363743	45.46114	111.164452	41.8370875	17.930651	111.965023	-65.4481655	10.581537	108.674945
2.104123	6.410628	110.22583	-11.822481	14.458078	110.328232	42.313812	-9.409137	112.690773	41.333553	45.554585	111.357239	41.8236825	18.072724	112.024006	-65.4686445	10.843432	108.632458
2.303111	6.374771	110.189476	-11.839814	14.594989	110.356941	42.289486	-9.219536	112.554596	41.423302	45.76828	111.551308	41.856394	18.274372	112.052952	-65.536022	10.915606	108.66093
2.569799	6.364141	110.183731	-11.912691	14.700416	110.514488	42.202862	-9.04905	112.265541	41.432018	46.056438	112.305603	41.81744	18.503694	112.285572	-65.642822	10.897138	108.743404
2.744612	6.377942	110.284111	-12.016315	14.800636	110.710754	42.090614	-8.914636	112.155685	41.365829	46.1852	112.955299	41.7282215	18.635282	112.555492	-65.7608515	10.96599	108.866016
2.927706	6.368922	110.413567	-12.137697	14.944042	110.938011	41.968887	-8.753387	112.131462	41.283508	46.300377	113.630272	41.6261975	18.773495	112.880867	-65.9015915	11.114589	108.995155
3.084461	6.319593	110.586205	-12.28148	15.111417	111.179283	41.841999	-8.595124	112.160645	41.180305	46.399178	114.250549	41.511152	18.902027	113.205597	-66.074112	11.320807	109.152969
3.223845	6.232589	110.74028	-12.436949	15.30845	111.38678	41.700966	-8.420882	112.232742	41.066517	46.486	114.749084	41.3837415	19.032559	113.490913	-66.2576395	11.584341	109.282647
3.320002	6.124352	110.848167	-12.570299	15.501626	111.545494	41.569202	-8.277812	112.289726	40.947163	46.59259	115.076485	41.2581825	19.157389	113.6831055	-66.3987805	11.845863	109.4078825
3.393445	6.000115	110.888687	-12.703922	15.666935	111.623505	41.448029	-8.153817	112.312935	40.825245	46.666771	115.326775	41.136637	19.256477	113.819855	-66.544481	12.077393	109.427155
3.468647	5.762446	110.880051	-12.829974	15.823488	111.673988	41.307137	-8.029202	112.309814	40.671402	46.725033	115.59005	40.9892695	19.3479155	113.949932	-66.6492175	12.2990605	109.398044
3.506764	5.554852	110.886024	-12.879889	15.863116	111.68866	41.245548	-7.992076	112.374077	40.606495	46.762726	115.689278	40.9260215	19.385325	114.0316775	-66.6857995	12.340907	109.3456425
3.542389	5.302106	110.945175	-12.915273	15.889637	111.710785	41.238571	-7.969612	112.50116	40.545959	46.782181	115.749695	40.892265	19.4062845	114.1254275	-66.722811	12.3729895	109.2961425
3.589313	4.977126	111.03215	-12.944099	15.908976	111.710594	41.273926	-7.960928	112.697853	40.501968	46.79055	115.76284	40.887947	19.414811	114.2303465	-66.776145	12.403141	109.1908415
3.592877	4.566603	111.1194	-12.962831	15.921371	111.679253	41.303879	-7.955099	112.922356	40.496159	46.79314	115.655159	40.900019	19.4190205	114.2887575	-66.825681	12.4237215	109.0697485
3.547513	4.167361	111.136116	-12.972434	15.934944	111.611938	41.32589	-7.950395	113.156151	40.469009	46.791832	115.504921	40.8974495	19.4207185	114.330536	-66.8423175	12.4491695	108.89334
3.460295	3.662231	111.107864	-12.964274	15.92702	111.511147	41.339092	-7.973015	113.388252	40.456764	46.759308	115.31826	40.897928	19.3931465	114.353256	-66.826476	12.4608935	108.669038
3.352959	2.81828	111.150131	-12.953061	15.870464	111.388504	41.327232	-8.046707	113.670219	40.431091	46.686558	115.127144	40.8791615	19.3199255	114.3986815	-66.7852835	12.4210025	108.3783265
3.231969	2.221231	111.172066	-12.949523	15.810598	111.356995	41.316734	-8.116114	113.785004	40.49015	46.591583	114.993073	40.903442	19.2377345	114.3890385	-66.802488	12.3834615	108.3249515
3.104773	1.630389	111.157318	-12.962939	15.775535	111.37468	41.304306	-8.162402	113.820602	40.482147	46.560894	115.034973	40.8932265	19.199246	114.4277875	-66.8191045	12.351824	108.3215725
2.973392	1.070329	111.12188	-12.965113	15.802322	111.39901	41.282898	-8.141665	113.810257	40.499226	46.56501	115.088524	40.891062	19.2116725	114.4493905	-66.821288	12.3929715	108.3486295
2.78115	0.495552	111.131683	-12.981549	15.908427	111.429008	41.255249	-8.025679	113.829109	40.510284	46.644974	115.116928	40.8827665	19.3096475	114.4730185	-66.8458645	12.5072065	108.3849975
2.540564	-0.099024	111.107529	-12.974021	16.073339	111.451813	41.273277	-7.876509	113.909676	40.506969	46.761074	115.079857	40.890123	19.4422825	114.4947665	-66.838165	12.7043955	108.4088595
2.300002	-0.631434	111.187897	-12.94139	16.266296	111.450592	41.345722	-7.699259	114.041557	40.545403	46.869678	114.914787	40.9455625	19.5852095	114.478172	-66.8283425	12.9473825	108.423012
1.925504	-1.627582	111.3685	-12.809603	16.503399	111.332367	41.534328	-7.487292	114.362503	40.621838	46.965324	114.463768	41.078083	19.739016	114.4131355	-66.697289	13.267782	108.2515985
1.680789	-2.289992	111.442474	-12.673758	16.560406	111.131599	41.677551	-7.428589	114.5998	40.714706	46.902901	114.095375	41.1961285	19.737156	114.3475875	-66.5436445	13.383656	107.9156105
1.36846	-3.004911	111.48629	-12.547879	16.527111	110.866211	41.806129	-7.45761	114.819298	40.808193	46.816723	113.704811	41.307161	19.6795565	114.2620545	-66.402919	13.3746655	107.4703675
1.000706	-3.742292	111.445763	-12.39381	16.404846	110.570488	41.890343	-7.515935	115.008987	40.896881	46.681011	113.313843	41.393612	19.582538	114.161415	-66.181232	13.227154	106.979561
0.734558	-4.343274	111.481728	-12.257589	16.237612	110.30896	41.954277	-7.608193	115.214249	40.993126	46.501965	112.908936	41.4737015	19.446886	114.0615925	-65.9888795	13.028338	106.5563275
0.302275	-5.149117	111.600891	-12.103903	16.065657	110.10144	42.173256	-7.758041	115.470718	41.115993	46.31049	112.449875	41.6446245	19.2762245	113.9602965	-65.8524305	12.8550895	106.2425835
-0.145316	-5.796749	111.802658	-11.933539	15.882463	109.964035	42.309246	-7.85936	115.771797	41.237045	46.11887	112.010872	41.7731455	19.129755	113.8913345	-65.6402235	12.635171	106.0367355
-0.836084	-6.682121	112.259247	-11.64832	15.622301	109.922966	42.580822	-8.024004	116.281487	41.473877	45.834534	111.416458	42.0273495	18.905265	113.8489725	-65.3239895	12.339337	105.9969595
-1.43883	-7.209444	112.56456	-11.454515	15.448252	109.966576	42.758881	-8.136943	116.637756	41.670757	45.646172	111.127579	42.214819	18.7546145	113.8826675	-65.123849	12.1418895	106.0504845
-2.034936	-7.687436	112.804344	-11.275229	15.278253	110.048653	42.898247	-8.245559	116.955544	41.866875	45.487942	110.945686	42.382561	18.6211915	113.950615	-64.933019	11.9353145	106.146691
-2.641127	-8.029526	112.942757	-11.116493	15.145628	110.116005	43.026459	-8.341784	117.175797	42.049789	45.371597	110.860443	42.538124	18.5149065	114.01812	-64.77111	11.7763495	106.21389
-3.318813	-8.34284	112.902748	-10.987205	15.058382	110.15477	43.122936	-8.405587	117.236832	42.204945	45.310429	110.881531	42.6639405	18.452421	114.0591815	-64.6383505	11.664343	106.2503585
-4.000139	-8.610942	112.763535	-10.875309	15.025671	110.164139	43.218151	-8.427741	117.162979	42.324753	45.326229	110.988152	42.771452	18.449244	114.0755655	-64.52207	11.602098	106.2527125
-4.85878	-8.78735	112.515022	-10.779384	15.06121	110.152458	43.267464	-8.381746	117.017876	42.422707	45.399998	111.147667	42.8450855	18.509126	114.0827715	-64.4038535	11.613294	106.2221445
-6.126942	-8.859142	112.157463	-10.659886	15.3002	110.18026	43.381912	-8.234768	116.742371	42.578812	45.60038	111.440781	42.980362	18.682806	114.091576	-64.300134	11.917594	106.268944
-7.00209	-8.823035	111.913589	-10.577711	15.543969	110.254051	43.435184	-8.094836	116.550911	42.709541	45.776115	111.704018	43.0723625	18.8406395	114.1274645	-64.2277845	12.2472985	106.3806375
-7.908308	-8.788853	111.711739	-10.483535	15.818657	110.380981	43.498276	-7.943592	116.395912	42.865467	45.964054	112.003799	43.1818715	19.010231	114.1998555	-64.1489415	12.627083	106.5621065
-9.010139	-8.699748	111.556969	-10.358715	16.071238	110.520317	43.595722	-7.811016	116.255257	43.043049	46.149334	112.307755	43.3193855	19.169159	114.281506	-64.0368155	12.973317	106.759128
-10.012076	-8.579693	111.485138	-10.224483	16.296696	110.672638	43.708054	-7.677896	116.14959	43.209976	46.312237	112.511444	43.459015	19.3171705	114.330517	-63.907981	13.2762215	107.014759
-11.052331	-8.486728	111.494766	-10.071642	16.458841	110.788322	43.835403	-7.560138	116.139709	43.350586	46.411388	112.500908	43.5929945	19.425625	114.3203085	-63.7362785	13.492057	107.2563355
-12.183244	-8.419496	111.609283	-9.928731	16.547831	110.870682	43.992737	-7.47162	116.181038	43.445122	46.45425	112.340233	43.7189295	19.491315	114.2606355	-63.5763915	13.604347	107.4807285
-14.011814	-8.252058	111.981941	-9.69733	16.489128	111.026382	44.288097	-7.421898	116.34816	43.520672	46.419525	111.932899	43.9043845	19.4988135	114.1405295	-63.2990445	13.4794425	107.9122345
-15.20594	-8.21552	112.352753	-9.561152	16.313965	111.210381	44.492287	-7.467494	116.576614	43.55299	46.31691	111.637329	44.0226385	19.424708	114.1069715	-63.1449425	13.203222	108.3137905
-16.581585	-8.141931	112.796196	-9.441734	16.04648	111.496651	44.689072	-7.581993	116.82235	43.575989	46.143974	111.379364	44.1325305	19.2809905	114.100857	-63.0159985	12.8119695	108.892445
-17.919588	-8.011385	113.376274	-9.336756	15.723209	111.875977	44.87587	-7.747002	117.09359	43.57169	45.933796	111.090073	44.22378	19.093397	114.0918315	-62.897292	12.353021	109.6601225
-19.280134	-7.899625	114.017975	-9.253092	15.358487	112.31295	45.035854	-7.923234	117.289017	43.510895	45.683361	110.810555	44.2733745	18.8800635	114.049786	-62.7795585	11.8369105	110.576114
-20.807318	-7.670145	114.750542	-9.187916	14.978825	112.795273	45.159115	-8.134284	117.473175	43.425976	45.392616	110.502663	44.2925455	18.629166	113.987919	-62.6683775	11.328484	111.602627
-22.282991	-7.382006	115.447174	-9.166678	14.570739	113.293686	45.24081	-8.372093	117.612648	43.329617	45.090824	110.233879	44.2852135	18.3593655	113.9232635	-62.6185695	10.7821125	112.6641085
-24.553759	-6.80647	116.513649	-9.137886	13.974158	114.134743	45.304409	-8.762008	117.707481	43.171844	44.629509	109.950783	44.2381265	17.9337505	113.829132	-62.5138985	10.0145655	114.440354
-26.031197	-6.329755	117.265305	-9.139495	13.591782	114.767662	45.326462	-9.038628	117.732491	43.088863	44.335739	109.839249	44.2076625	17.6485555	113.78587	-62.4866525	9.5350085	115.749454
-27.616262	-5.745003	117.992004	-9.146944	13.220329	115.419365	45.290901	-9.320406	117.737198	43.038757	44.057816	109.850395	44.164829	17.368705	113.7937965	-62.458717	9.071953	117.0449335
-29.164583	-5.069829	118.638382	-9.154744	12.88952	116.043327	45.275532	-9.62729	117.679596	43.010139	43.842937	109.970474	44.1428355	17.1078235	113.825035	-62.4523235	8.6712165	118.261619
-30.695251	-4.353611	119.107986	-9.176405	12.600279	116.60334	45.221226	-9.901896	117.507301	42.994247	43.675198	110.172592	44.1077365	16.886651	113.8399465	-62.4605465	8.313907	119.3667335
-32.270222	-3.513825	119.547966	-9.184764	12.368985	117.060257	45.142349	-10.11739	117.214981	42.963226	43.547131	110.396103	44.0527875	16.7148705	113.805542	-62.4223155	8.0230995	120.314972
-33.734436	-2.659228	119.831787	-9.176695	12.189924	117.431602	45.099567	-10.289538	116.796791	42.924843	43.483398	110.706902	44.012205	16.59693	113.7518465	-62.365595	7.782918	121.1113575
-36.047432	-1.122337	120.281151	-9.132317	12.043167	117.909744	45.024273	-10.462776	116.116653	42.95433	43.486881	111.27951	43.9893015	16.5120525	113.6980815	-62.2539355	7.5742815	122.1214065
-37.437027	-0.09556	120.421089	-9.075222	12.003124	118.173538	44.993053	-10.495827	115.711937	43.052994	43.551895	111.714958	44.0230235	16.528034	113.7134475	-62.1734675	7.478214	122.6336285
-38.853359	1.045497	120.520958	-8.966649	12.002715	118.325783	45.01725	-10.489817	115.325096	43.201057	43.650387	112.212517	44.1091535	16.580285	113.7688065	-62.0424515	7.425145	122.8827595
-40.141357	2.139726	120.376122	-8.833365	12.04389	118.344368	45.065216	-10.416159	114.944992	43.422813	43.781391	112.727142	44.2440145	16.682616	113.836067	-61.9107445	7.405164	122.852669
-41.486156	3.353967	120.088135	-8.684465	12.147495	118.225349	45.16729	-10.327739	114.576698	43.679337	43.923275	113.260796	44.4233135	16.797768	113.918747	-61.7922435	7.497222	122.531951
-42.686737	4.514919	119.536766	-8.544388	12.302366	117.958511	45.278152	-10.183302	114.241493	43.963142	44.08823	113.808647	44.620647	16.952464	114.02507	-61.709423	7.652268	121.891952
-43.952995	5.710422	118.962791	-8.462469	12.505083	117.627144	45.226749	-9.996415	113.9505	44.249107	44.229816	114.205673	44.737928	17.1167005	114.0780865	-61.662866	7.8934655	121.1762015
-45.760715	7.454406	118.262985	-8.359707	12.866384	117.118858	45.341045	-9.815359	113.423141	44.528389	44.431641	114.523575	44.934717	17.308141	113.973358	-61.654131	8.424627	120.264358
-46.84	8.506719	117.827667	-8.309911	13.108524	116.789688	45.400703	-9.693336	113.03804	44.657089	44.552086	114.544106	45.028896	17.429375	113.791073	-61.648718	8.787673	119.788303
-48.02113	9.559583	117.648735	-8.229344	13.293941	116.491386	45.449272	-9.556036	112.649933	44.73114	44.664921	114.429001	45.090206	17.5544425	113.539467	-61.548894	9.0334395	119.443305
-49.048565	10.491548	117.52272	-8.160545	13.403496	116.208565	45.520077	-9.442938	112.260834	44.753838	44.740688	114.272903	45.1369575	17.648875	113.2668685	-61.4580475	9.158117	119.1502615
-49.953979	11.252564	117.388466	-8.057383	13.458294	115.982971	45.578293	-9.37159	111.902328	44.769363	44.783096	114.101494	45.173828	17.705753	113.001911	-61.288594	9.210835	118.964031
-51.082211	12.083654	117.403427	-7.978994	13.428911	115.798309	45.646713	-9.339151	111.583801	44.789417	44.782619	113.873528	45.218065	17.721734	112.7286645	-61.176053	9.136088	118.8679535
-50.293003	11.685914	117.474892	-7.926311	13.374159	115.645027	45.70039	-9.329967	111.339012	44.780613	44.752384	113.699654	45.2405015	17.7112085	112.519333	-61.0931235	9.0371095	118.770721
-49.721165	11.296147	117.118668	-7.945435	13.318807	115.490997	45.707779	-9.342833	111.194214	44.739857	44.739376	113.56102	45.223818	17.6982715	112.377617	-61.114688	8.9393425	118.604377
-49.037251	10.856501	116.797241	-8.030756	13.356449	115.422142	45.655216	-9.362812	111.231171	44.680935	44.76825	113.56443	45.1680755	17.702719	112.3978005	-61.2295875	9.010179	118.4464835
-48.468678	10.514638	116.679634	-8.193769	13.468203	115.37458	45.534443	-9.37741	111.344566	44.629204	44.782352	113.606934	45.0818235	17.702471	112.47575	-61.4693615	9.233935	118.27341
-47.721176	9.97919	116.399208	-8.385317	13.610104	115.327057	45.356236	-9.378587	111.461029	44.533108	44.810658	113.611412	44.944672	17.7160355	112.5362205	-61.715306	9.5041725	118.1178935
-47.039211	9.488528	116.177628	-8.609336	13.777055	115.268494	45.135189	-9.362563	111.557999	44.465446	44.837509	113.562035	44.8003175	17.737473	112.560017	-62.0189895	9.816637	117.976971
-46.28455	8.96221	115.8349	-8.822873	13.910781	115.1716	44.940342	-9.370199	111.636925	44.363258	44.859493	113.528015	44.6518	17.744647	112.58247	-62.297546	10.076915	117.76073
-45.635471	8.519611	115.682861	-8.993241	14.020693	115.024101	44.740463	-9.394552	111.708382	44.272804	44.849335	113.434456	44.5066335	17.7273915	112.571419	-62.4931155	10.3139945	117.476783
-44.44907	7.514257	115.210892	-9.237509	14.196846	114.770439	44.402966	-9.510303	111.839661	44.168999	44.743561	113.094757	44.2859825	17.616629	112.467209	-62.7610005	10.777063	117.073669
-43.641083	6.852109	114.881424	-9.326997	14.245047	114.571121	44.204617	-9.621789	111.949074	44.10424	44.633709	112.827858	44.1544285	17.50596	112.388466	-62.8084225	10.984134	116.753776
-42.899853	6.219621	114.680077	-9.358833	14.258048	114.324379	44.108685	-9.761935	112.09021	44.137081	44.494263	112.469986	44.122883	17.366164	112.280098	-62.840549	11.149932	116.36866
-42.020775	5.465975	114.133629	-9.373023	14.217808	113.967178	44.055046	-9.916776	112.268517	44.208363	44.340164	112.144936	44.1317045	17.211694	112.2067265	-62.8777505	11.223922	115.7276295
-41.173542	4.682919	113.311974	-9.362493	14.094437	113.43335	44.068909	-10.093888	112.417984	44.293995	44.176872	111.907913	44.181452	17.041492	112.1629485	-62.906438	11.147382	114.7037515
-40.291309	3.878712	112.186226	-9.364313	13.903115	112.725594	44.107132	-10.245074	112.472321	44.351646	44.029335	111.681007	44.229389	16.8921305	112.076664	-62.958015	10.9140995	113.374524
-39.455673	3.025806	110.972572	-9.392079	13.667038	111.833145	44.10532	-10.352525	112.364792	44.332211	43.894585	111.398491	44.2187655	16.77103	111.8816415	-63.0029235	10.563046	111.7846485
-38.348347	1.836325	109.405373	-9.440853	13.376511	110.487213	44.00164	-10.433123	111.828316	44.127884	43.720921	110.720352	44.064762	16.643899	111.274334	-62.946468	10.109123	109.700092
-37.624012	1.026007	108.911827	-9.447815	13.28031	109.834	43.907169	-10.466009	111.400291	43.938503	43.6273	109.93235	43.922836	16.5806455	110.6663205	-62.818466	9.9799745	109.0016795
-36.978416	0.322428	108.777763	-9.430816	13.236705	109.429085	43.816319	-10.502977	111.031738	43.771847	43.53511	109.136673	43.794083	16.5160665	110.0842055	-62.655715	9.9573435	108.7739645
-36.388309	-0.359329	108.986137	-9.415869	13.210803	109.250351	43.752335	-10.544206	110.805466	43.685623	43.463909	108.432709	43.718979	16.4598515	109.6190875	-62.550717	9.9617545	108.8816145
-35.76815	-1.020088	109.135033	-9.432743	13.19383	109.189774	43.687977	-10.582326	110.660683	43.607487	43.418087	108.007141	43.647732	16.4178805	109.333912	-62.513218	9.9697795	109.045636
-35.201031	-1.658917	109.164429	-9.488244	13.155401	109.149849	43.619244	-10.608014	110.560699	43.523075	43.42458	107.855133	43.5711595	16.408283	109.207916	-62.5476475	9.902519	109.091782
-34.665508	-2.280087	109.107269	-9.587664	13.144485	109.113693	43.51186	-10.58642	110.445366	43.410828	43.462475	107.879257	43.461344	16.4380275	109.1623115	-62.636672	9.8509425	109.0650745
-33.868992	-3.125858	109.034256	-9.777439	13.238491	109.076241	43.32016	-10.472822	110.299347	43.204948	43.626251	108.006523	43.262554	16.5767145	109.152935	-62.817432	9.9002675	108.999547
-33.552242	-3.482256	109.115303	-9.931047	13.35334	109.077087	43.202206	-10.352607	110.261322	43.078197	43.778687	108.118614	43.1402015	16.71304	109.189968	-63.0022955	9.99364	108.964206
-33.12064	-3.931204	109.156647	-10.081968	13.500177	109.121536	43.107483	-10.23876	110.26857	42.967911	43.954926	108.226967	43.037697	16.858083	109.2477685	-63.201633	10.142271	108.9953035
-32.722645	-4.349728	109.181976	-10.226616	13.635696	109.159401	43.034946	-10.119991	110.357193	42.879791	44.078983	108.317612	42.9573685	16.979496	109.3374025	-63.4106005	10.291896	108.9813995
-32.323418	-4.766133	109.130165	-10.34839	13.732667	109.157944	42.997818	-10.035115	110.47908	42.813549	44.181992	108.389542	42.9056835	17.0734385	109.434311	-63.6024635	10.3918955	108.881577
-31.969017	-5.134648	108.996284	-10.43339	13.80392	109.099709	42.976254	-10.013441	110.67437	42.766811	44.273056	108.410202	42.8715325	17.1298075	109.542286	-63.7383125	10.4780325	108.657132
-31.689823	-5.474299	108.933723	-10.523179	13.858917	108.987297	42.921822	-10.032833	110.911499	42.739014	44.25906	108.364426	42.830418	17.1131135	109.6379625	-63.876776	10.6047205	108.3366315
-31.276495	-5.987361	108.9347	-10.624535	13.864376	108.788994	42.817093	-10.100086	111.449005	42.717999	44.077312	108.105804	42.767546	16.988613	109.7774045	-64.016616	10.740139	107.8005835
-31.023285	-6.302518	108.949951	-10.708405	13.822373	108.685127	42.744625	-10.165751	112.001549	42.751041	43.806789	107.88269	42.747833	16.820519	109.9421195	-64.164643	10.824227	107.4281345
-30.855448	-6.560649	109.039078	-10.805184	13.719085	108.614029	42.698593	-10.264132	112.709984	42.834743	43.472065	107.700226	42.766668	16.6039665	110.205105	-64.377036	10.8342035	107.022953
-30.695704	-6.80304	109.184326	-10.899301	13.556652	108.604706	42.632584	-10.366308	113.529289	42.863136	43.149616	107.612732	42.74786	16.391654	110.5710105	-64.546462	10.72165	106.6384015
-30.602022	-6.972877	109.458908	-10.957104	13.307424	108.686516	42.543404	-10.543526	114.372185	42.781532	42.97184	107.638916	42.662468	16.214157	111.0055505	-64.576676	10.400691	106.3674815
-30.569416	-7.083642	109.823921	-10.984346	12.975654	108.886017	42.454926	-10.812695	115.12886	42.750542	42.850433	107.579231	42.602734	16.018869	111.3540455	-64.571426	9.932439	106.4179885
-30.55312	-7.138349	110.188995	-10.965687	12.604586	109.129166	42.374676	-11.138322	115.714355	42.70573	42.732998	107.565987	42.540203	15.797338	111.640171	-64.471577	9.411834	106.618161
-30.439795	-7.039857	110.597321	-10.872157	12.010722	109.519493	42.309639	-11.699074	116.23484	42.458961	42.6199	107.478569	42.3843	15.460413	111.8567045	-64.128614	8.561031	107.1822815
-30.348286	-6.825318	110.726097	-10.816658	11.67093	109.754089	42.290241	-12.021037	116.375328	42.25729	42.653786	107.346001	42.2737655	15.3163745	111.8606645	-63.9070815	8.0254855	107.6475135
-30.320988	-6.402683	110.786423	-10.780446	11.420422	109.955811	42.332569	-12.284986	116.269157	41.991894	42.641865	107.435135	42.1622315	15.1784395	111.852146	-63.7231235	7.6624045	108.059476
-30.354797	-5.816895	110.817245	-10.749559	11.287858	110.107651	42.394886	-12.442301	115.971985	41.683083	42.644726	107.631805	42.0389845	15.1012125	111.801895	-63.5381025	7.4745035	108.413407
-30.354834	-5.144419	110.87468	-10.705938	11.268811	110.189629	42.426006	-12.386722	115.491333	41.390114	42.647163	107.900024	41.90806	15.1302205	111.6956785	-63.319936	7.4074015	108.6835795
-30.372726	-4.33912	110.906967	-10.64586	11.340631	110.18927	42.374882	-12.178009	114.828613	41.12558	42.579002	108.064415	41.750231	15.2004965	111.446514	-63.041951	7.4807655	108.932026
-30.410122	-3.53163	110.913338	-10.563666	11.45158	110.13105	42.201267	-11.85966	114.056435	40.984509	42.66391	107.970222	41.592888	15.402125	111.0133285	-62.72022	7.501035	109.2487715
-30.355263	-2.426771	110.791275	-10.431419	11.667093	109.91433	41.804771	-11.279297	112.731125	40.813728	42.848045	107.868233	41.3092495	15.784374	110.299679	-62.1720875	7.549812	109.528981
-30.307617	-1.558681	110.444275	-10.350378	11.834304	109.684731	41.559372	-11.047116	112.070786	40.762798	42.998207	107.830597	41.161085	15.9755455	109.9506915	-61.861841	7.6930625	109.4187705
-30.252352	-0.624967	109.94561	-10.294357	12.036132	109.44117	41.369984	-10.768771	111.300995	40.755405	43.175461	107.94239	41.0626945	16.203345	109.6216925	-61.6514085	7.868919	109.2606475
-30.213293	0.346168	109.368599	-10.281818	12.264795	109.180618	41.316589	-10.563396	110.589943	40.76836	43.357838	108.173416	41.0424745	16.397221	109.3816795	-61.6061105	8.132369	108.9795565
-30.124554	1.386342	108.992409	-10.288525	12.531677	108.960403	41.29335	-10.417418	110.043503	40.802528	43.530945	108.400475	41.047939	16.5567635	109.221989	-61.624989	8.5065905	108.698817
-30.051434	2.406934	108.714951	-10.298066	12.814243	108.823242	41.210564	-10.246043	109.624115	40.882595	43.65543	108.556297	41.0465795	16.7046935	109.090206	-61.6427115	8.9237925	108.556278
-30.118578	3.306605	108.598648	-10.27364	13.06483	108.751785	41.104645	-10.14103	109.327698	40.987858	43.720032	108.676704	41.0462515	16.789501	109.002201	-61.5935315	9.340159	108.501369
-30.205816	4.744326	108.504799	-10.18946	13.335469	108.712234	40.995605	-10.134702	109.018013	41.208572	43.673279	108.730865	41.1020885	16.7692885	108.874439	-61.4810085	9.9016495	108.550029
-30.256323	5.762139	108.393967	-10.088834	13.422958	108.634476	40.941517	-10.18494	108.850922	41.398205	43.573555	108.724998	41.169861	16.6943075	108.78796	-61.347529	10.1516085	108.480992
-30.255964	6.71076	108.179268	-9.978764	13.434037	108.486298	40.945786	-10.29213	108.698952	41.592918	43.44117	108.689857	41.269352	16.57452	108.6944045	-61.22688	10.293554	108.2781915
-30.219429	7.657435	107.797577	-9.840918	13.373534	108.224739	40.976257	-10.425548	108.554459	41.760845	43.29604	108.618019	41.368551	16.435246	108.586239	-61.050387	10.311822	107.863239
-30.260569	8.500158	107.320297	-9.745997	13.264163	107.863556	40.999035	-10.552721	108.424583	41.910347	43.146935	108.502892	41.454691	16.297107	108.4637375	-60.946685	10.231219	107.2633745
-30.328856	9.435528	106.866966	-9.679296	13.163606	107.480415	41.013607	-10.655089	108.280205	41.974945	43.020111	108.331665	41.494276	16.182511	108.305935	-60.852868	10.144701	106.654895
-30.467209	10.401685	106.471344	-9.653219	13.062877	107.170776	41.007381	-10.730169	108.165726	41.954632	42.915028	108.077728	41.4810065	16.0924295	108.121727	-60.7874445	10.0333245	106.219825
-30.519405	11.796239	106.164726	-9.660446	12.877576	106.931877	40.999424	-10.85535	108.078156	41.859287	42.752827	107.740616	41.4293555	15.9487385	107.909386	-60.7502475	9.8064135	105.954368
-30.680185	12.634855	106.179253	-9.675804	12.70023	106.913017	40.97694	-10.962881	108.068039	41.799484	42.637806	107.614662	41.388212	15.8374625	107.8413505	-60.73982	9.5629975	105.9846835
-30.873722	13.605354	106.162071	-9.696411	12.480552	106.945396	40.994545	-11.128187	108.029388	41.749619	42.512005	107.568657	41.372082	15.691909	107.7990225	-60.764904	9.269195	106.0917695
-31.019867	14.578976	106.19912	-9.734961	12.248413	106.973396	40.982899	-11.311815	107.949387	41.699131	42.364876	107.56842	41.341015	15.5265305	107.7589035	-60.810937	8.9702955	106.1878885
-31.177416	15.513778	106.182518	-9.762885	12.03789	106.9785	40.954498	-11.495304	107.791626	41.67313	42.224216	107.564606	41.313814	15.364456	107.678116	-60.839584	8.711324	106.278884
-31.400749	16.283974	106.307877	-9.791137	11.846449	106.954048	40.925743	-11.694747	107.550491	41.631832	42.082493	107.53933	41.2787875	15.193873	107.5449105	-60.8610615	8.499025	106.3631855
-31.648006	17.230717	106.267151	-9.833232	11.659259	106.905342	40.839546	-11.88238	107.234398	41.556992	41.923447	107.460037	41.198269	15.0205335	107.3472175	-60.864733	8.2979845	106.4634665
-31.893661	18.614033	106.448029	-9.908304	11.459619	106.867706	40.685169	-12.114914	106.633568	41.412987	41.685795	107.279541	41.049078	14.7854405	106.9565545	-60.865686	8.1337975	106.7788575
-32.052528	19.467329	106.671776	-9.950166	11.359343	106.915131	40.546757	-12.247506	106.236603	41.335232	41.549244	107.202759	40.9409945	14.650869	106.719681	-60.8413265	8.067817	107.110581
-32.130592	20.459026	107.057396	-9.994365	11.268562	107.071861	40.43375	-12.388696	105.840256	41.276337	41.413662	107.17144	40.8550435	14.512483	106.505848	-60.8437735	8.024641	107.637874
-32.235409	21.483027	107.543907	-10.060767	11.180951	107.306183	40.277679	-12.47949	105.463341	41.195713	41.311329	107.216957	40.736696	14.4159195	106.340149	-60.85823	7.9459825	108.272217
-32.177006	22.475016	108.122612	-10.129793	11.120883	107.57576	40.123714	-12.537777	105.125511	41.100784	41.243275	107.348785	40.612249	14.352749	106.237148	-60.871835	7.889017	108.914372
-32.194347	23.363619	108.756592	-10.24881	11.044555	107.887772	39.980938	-12.557383	104.820015	40.972431	41.210861	107.562866	40.4766845	14.326739	106.1914405	-60.9743045	7.762371	109.5841035
-32.177284	24.259153	109.418343	-10.361026	10.980631	108.253098	39.82317	-12.536507	104.546402	40.808102	41.194489	107.811569	40.315636	14.328991	106.1789855	-61.037688	7.632271	110.3272105
-32.091206	25.663063	110.389389	-10.544562	10.895779	108.787247	39.579895	-12.525959	104.239868	40.56678	41.17168	108.185074	40.0733375	14.3228605	106.212471	-61.1624615	7.4686975	111.362023
-31.909115	26.549398	110.985291	-10.689302	10.856829	109.135208	39.40839	-12.554214	104.126442	40.449818	41.133766	108.469582	39.929104	14.289776	106.298012	-61.307708	7.423882	111.972404
-31.729027	27.327009	111.434219	-10.785599	10.844641	109.380936	39.246792	-12.613305	104.078903	40.408253	41.066738	108.770882	39.8275225	14.2267165	106.4248925	-61.3987205	7.4625655	112.3369795
-31.480721	28.106129	111.69474	-10.873379	10.805702	109.528778	39.121731	-12.704439	104.047585	40.49263	40.943001	108.94809	39.8071805	14.119281	106.4978375	-61.5539385	7.492123	112.5597185
-31.1674	28.918182	111.853577	-10.937091	10.763847	109.588051	39.006744	-12.818384	103.991913	40.545082	40.794121	109.129021	39.775913	13.9878685	106.560467	-61.650095	7.5398255	112.615635
-30.745071	29.634407	111.926582	-10.952232	10.683684	109.571564	38.90493	-12.983041	103.891922	40.577793	40.627098	109.297989	39.7413615	13.8220285	106.5949555	-61.6458255	7.5453395	112.5481725
-30.276541	30.291473	111.967087	-10.969814	10.553544	109.535934	38.819775	-13.165636	103.814362	40.621948	40.43708	109.426208	39.7208615	13.635722	106.620285	-61.6604895	7.471366	112.451583
-29.510784	31.050426	111.929764	-10.960893	10.330461	109.481705	38.774738	-13.489895	103.751816	40.745449	40.102959	109.548691	39.7600935	13.306532	106.6502535	-61.6818795	7.35439	112.3131565
-28.897615	31.552643	111.934952	-10.949936	10.149473	109.44281	38.789387	-13.725513	103.743759	40.788364	39.88036	109.605698	39.7888755	13.0774235	106.6747285	-61.6887475	7.2215225	112.2108915
-28.211552	31.947702	111.859154	-10.938608	9.981606	109.407005	38.8041	-13.93955	103.778748	40.802429	39.665867	109.68425	39.8032645	12.8631585	106.731499	-61.6804805	7.1000535	112.082511
-27.339479	32.250206	111.766647	-10.948565	9.814459	109.375938	38.78183	-14.108933	103.816498	40.83419	39.461327	109.781982	39.80801	12.676197	106.79924	-61.70514	6.952721	111.952636
-26.668289	32.590641	111.787399	-10.995638	9.683241	109.387993	38.709293	-14.209649	103.952667	40.841911	39.316238	109.930466	39.775602	12.5532945	106.9415665	-61.766878	6.8131875	111.8344195
-25.888401	32.811901	111.818779	-11.047568	9.626617	109.463165	38.67197	-14.277882	104.19986	40.811253	39.198338	110.164902	39.7416115	12.460228	107.182381	-61.8367475	6.793006	111.743949
-24.993458	33.036983	111.822823	-11.139374	9.588196	109.603012	38.678535	-14.340164	104.540047	40.798355	39.133728	110.489738	39.738445	12.396782	107.5148925	-62.017193	6.77961	111.6911315
-23.594053	33.190163	112.002327	-11.234588	9.53702	109.835922	38.764248	-14.428185	105.036636	40.668106	39.085781	111.061966	39.716177	12.328798	108.049301	-62.185353	6.745242	111.622543
-22.534721	33.121487	112.037834	-11.271624	9.478344	109.970596	38.805981	-14.490719	105.275848	40.645432	39.013767	111.342392	39.7257065	12.261524	108.30912	-62.2689545	6.695164	111.632072
-21.525385	33.080025	112.140594	-11.276306	9.380059	110.066589	38.85619	-14.559923	105.438126	40.632294	38.94323	111.541344	39.744242	12.1916535	108.489735	-62.296854	6.5684645	111.643443
-20.446756	32.960423	112.074936	-11.243553	9.265085	110.142754	38.913204	-14.654522	105.534172	40.626431	38.851974	111.66172	39.7698175	12.098726	108.597946	-62.2569235	6.431444	111.687562
-19.171831	32.747196	112.030045	-11.21449	9.124934	110.169693	38.966686	-14.762754	105.611694	40.626862	38.742603	111.682297	39.796774	11.9899245	108.6469955	-62.225754	6.2599435	111.6923905
-18.050306	32.541283	111.879288	-11.170093	8.981673	110.164154	39.036827	-14.902624	105.660889	40.642857	38.600204	111.634842	39.839842	11.84879	108.6478655	-62.180028	6.114556	111.6804425
-16.890018	32.257076	111.706398	-11.13578	8.811554	110.126755	39.083534	-15.073386	105.723297	40.642452	38.446724	111.527756	39.862993	11.686669	108.6255265	-62.134553	5.936439	111.6279835
-14.988616	31.688345	111.308983	-11.105011	8.577733	110.04808	39.108158	-15.374024	105.823494	40.730167	38.165737	111.291275	39.9191625	11.3958565	108.5573845	-62.1291845	5.7596095	111.5387755
-13.708886	31.243935	111.076859	-11.098178	8.420531	110.013786	39.085907	-15.60065	105.893112	40.746071	37.962807	111.140701	39.915989	11.1810785	108.5169065	-62.112345	5.6599835	111.5106655
-12.443142	30.742125	110.893394	-11.095432	8.267845	110.013176	39.052711	-15.833884	105.990662	40.793587	37.749611	110.987793	39.923149	10.9578635	108.4892275	-62.114013	5.5778265	111.5371245
-11.083341	30.184729	110.639847	-11.107286	8.117003	110.027077	39.002903	-16.066126	106.134712	40.849327	37.555458	110.904297	39.926115	10.744666	108.5195045	-62.140687	5.48934	111.5346495
-9.686255	29.625093	110.436157	-11.111217	7.994938	110.045227	38.983349	-16.2822	106.308723	40.905666	37.387001	110.846436	39.9445075	10.5524005	108.5775795	-62.1669415	5.4374755	111.5128745
-8.31042	28.983698	110.25647	-11.120253	7.905149	110.058083	38.99395	-16.463772	106.528725	40.946556	37.24501	110.810219	39.970253	10.390619	108.669472	-62.210759	5.419679	111.446694
-6.822192	28.306013	110.025848	-11.111623	7.823482	110.033356	39.030373	-16.609978	106.752182	41.003323	37.140728	110.814964	40.016848	10.265375	108.783573	-62.240094	5.381589	111.283139
-4.566446	27.236462	109.745026	-11.090517	7.711147	109.980965	39.126869	-16.768742	107.06469	41.09919	37.019062	110.889755	40.1130295	10.12516	108.9772225	-62.2940635	5.297134	110.9847075
-3.041587	26.470406	109.603439	-11.069003	7.636249	109.923576	39.216476	-16.88311	107.227585	41.169262	36.957096	110.988998	40.192869	10.036993	109.1082915	-62.330875	5.235505	110.7388605
-1.450829	25.681486	109.493279	-11.057077	7.573836	109.887169	39.266094	-16.951294	107.389656	41.243362	36.903336	111.100304	40.254728	9.976021	109.24498	-62.368882	5.171651	110.529358
0.090398	24.80818	109.475342	-11.050617	7.534266	109.856567	39.349289	-16.978575	107.650757	41.293312	36.919117	111.305283	40.3213005	9.970271	109.47802	-62.4225345	5.098261	110.235114
1.676489	23.976667	109.536652	-11.036766	7.516494	109.831306	39.513687	-16.957882	108.061852	41.319012	36.990715	111.71669	40.4163495	10.0164165	109.889271	-62.4898815	5.0165715	109.773341
3.280255	23.06963	109.612717	-11.003374	7.547831	109.863708	39.754913	-16.90341	108.585167	41.396786	37.102974	112.240913	40.5758495	10.099782	110.41304	-62.5825975	4.99588	109.314376
4.876858	22.126877	109.791138	-10.940455	7.638008	109.879768	40.033978	-16.797018	109.216629	41.480232	37.275337	112.818077	40.757105	10.2391595	111.017353	-62.638015	5.0368565	108.742183
7.245506	20.681837	110.068069	-10.729887	7.853499	109.855125	40.487278	-16.544355	110.18351	41.672802	37.580563	113.70369	41.08004	10.518104	111.9436	-62.539814	5.188894	107.76665
8.839065	19.660595	110.186661	-10.50014	8.057776	109.825752	40.831474	-16.337017	110.848274	41.855789	37.774254	114.06665	41.3436315	10.7186185	112.457462	-62.3439115	5.3969335	107.194042
10.411628	18.653599	110.242973	-10.204288	8.265981	109.715042	41.213547	-16.103971	111.468658	41.989422	37.983322	114.371979	41.6014845	10.9396755	112.9203185	-62.0100605	5.5922865	106.5097655
11.967193	17.558964	110.231651	-9.843588	8.480507	109.580566	41.641624	-15.874405	112.028488	42.224979	38.141716	114.537071	41.9333015	11.1336555	113.2827795	-61.6204775	5.8273585	105.8783525
13.503647	16.480572	110.306358	-9.432021	8.690689	109.447731	42.101868	-15.693581	112.579964	42.514946	38.290501	114.615738	42.308407	11.29846	113.597851	-61.172449	6.082918	105.297611
14.953775	15.407827	110.354294	-9.016362	8.849487	109.296547	42.55088	-15.559723	113.06456	42.886879	38.41523	114.654175	42.7188795	11.4277535	113.8593675	-60.7516035	6.2712205	104.7337265
16.357172	14.257421	110.371742	-8.564135	8.984591	109.160912	43.005329	-15.44568	113.410393	43.256523	38.50864	114.60675	43.130926	11.53148	114.0085715	-60.259196	6.437702	104.3132525
18.326546	12.570972	110.338631	-7.912297	9.166263	108.915115	43.630844	-15.304806	113.661865	43.849945	38.624001	114.367058	43.7403945	11.6595975	114.0144615	-59.5649885	6.6729285	103.8157685
19.550228	11.409966	110.222305	-7.512135	9.256131	108.705475	43.98074	-15.231341	113.656937	44.204185	38.676918	114.20002	44.0924625	11.7227885	113.9284785	-59.1167325	6.7894735	103.4824715
20.684036	10.286869	110.182663	-7.162959	9.329579	108.479897	44.279984	-15.169631	113.572243	44.565296	38.691711	113.977669	44.42264	11.76104	113.774956	-58.748558	6.898118	103.184838
21.698328	9.203408	110.058067	-6.858455	9.395349	108.244087	44.540771	-15.129347	113.403168	44.864845	38.708054	113.80291	44.702808	11.7893535	113.603039	-58.419718	7.0013445	102.885135
22.62286	8.078576	109.931671	-6.574077	9.480389	108.028481	44.775883	-15.087396	113.227287	45.120811	38.737179	113.620468	44.948347	11.8248915	113.4238775	-58.096501	7.1358865	102.6330845
23.456299	6.974009	109.816132	-6.327731	9.580357	107.837555	44.996883	-15.039844	113.091751	45.419979	38.771584	113.39502	45.208431	11.86587	113.2433855	-57.863893	7.294844	102.4317245
24.246111	5.873734	109.715019	-6.088751	9.715783	107.676987	45.190857	-14.977205	113.000916	45.637703	38.820709	113.164093	45.41428	11.921752	113.0825045	-57.591782	7.509814	102.2714695
25.1679	4.355253	109.649109	-5.726725	9.917063	107.508644	45.458862	-14.893413	112.984695	45.994663	38.858189	112.771347	45.7267625	11.982388	112.878021	-57.1802125	7.851738	102.139267
25.705561	3.281535	109.649551	-5.484713	10.003139	107.427994	45.659294	-14.857669	113.033546	46.285202	38.876236	112.563583	45.972248	12.0092835	112.7985645	-56.941674	7.9969945	102.0574235
26.134167	2.258586	109.726524	-5.237229	10.064163	107.377281	45.86655	-14.850114	113.108788	46.521759	38.902344	112.381599	46.1941545	12.026115	112.7451935	-56.6686125	8.102211	102.0093685
26.488642	1.353694	109.731987	-4.987672	10.092185	107.336792	46.068146	-14.845602	113.179802	46.82946	38.891815	112.133835	46.448803	12.0231065	112.6568185	-56.424147	8.1612635	102.0167655
26.752525	0.463184	109.755341	-4.774047	10.105455	107.2901	46.280575	-14.847032	113.232613	46.883411	38.927513	112.011993	46.581993	12.0402405	112.622303	-56.130087	8.1706695	101.957897
26.903286	-0.442768	109.786057	-4.559741	10.131068	107.239464	46.459126	-14.822973	113.28862	47.098995	38.909454	111.715126	46.7790605	12.0432405	112.501873	-55.8985425	8.2188955	101.977055
27.015322	-1.322614	109.838104	-4.371812	10.170966	107.182655	46.626549	-14.778897	113.369873	47.278801	38.910767	111.403259	46.952675	12.065935	112.386566	-55.696299	8.275997	101.978744
26.97846	-2.408992	109.934616	-4.157726	10.242089	107.077637	46.839462	-14.722349	113.544373	47.507553	38.908573	111.028526	47.1735075	12.093112	112.2864495	-55.4889595	8.391066	101.8688245
26.849207	-2.990824	110.03054	-4.028279	10.258241	107.002296	46.964626	-14.69637	113.693108	47.648495	38.924305	110.83094	47.3065605	12.1139675	112.262024	-55.3631185	8.4025145	101.742568
26.613792	-3.533502	110.13311	-3.93025	10.262739	106.928909	47.078388	-14.688006	113.827003	47.793812	38.919342	110.699425	47.4361	12.115668	112.263214	-55.2966	8.40981	101.594604
26.338078	-4.062575	110.138306	-3.826523	10.291572	106.885635	47.179871	-14.681318	113.915382	47.907837	38.922188	110.568359	47.543854	12.120435	112.2418705	-55.1969	8.462709	101.5293995
25.96258	-4.510604	110.149239	-3.71269	10.324495	106.868576	47.254169	-14.666809	113.969933	48.059784	38.91856	110.451492	47.6569765	12.1258755	112.2107125	-55.0823565	8.5231145	101.5264395
25.464859	-4.819062	110.169807	-3.579275	10.367891	106.887451	47.352558	-14.637084	113.958801	48.200634	38.919899	110.385239	47.776596	12.1414075	112.17202	-54.935146	8.5943745	101.602882
25.018978	-5.090757	110.116257	-3.433305	10.440193	106.930939	47.471909	-14.587738	113.91021	48.363983	38.951435	110.382484	47.917946	12.1818485	112.146347	-54.784556	8.6985375	101.715531
24.281525	-5.246021	109.967331	-3.209275	10.599895	107.051552	47.690754	-14.470667	113.746933	48.594425	39.093792	110.467995	48.1425895	12.3115625	112.107464	-54.5611395	8.8882275	101.99564
23.681427	-5.212437	109.856499	-3.053379	10.798412	107.15593	47.821693	-14.344534	113.579247	48.758228	39.243958	110.60498	48.2899605	12.449712	112.0921135	-54.3967185	9.147112	102.2197465
22.975319	-5.074522	109.660133	-2.958688	11.107204	107.301353	47.93042	-14.167195	113.36541	48.936569	39.472046	110.785202	48.4334945	12.6524255	112.075306	-54.3508705	9.5619825	102.5274
22.150023	-4.820363	109.520378	-2.89116	11.517576	107.492935	47.97784	-13.940549	113.10527	49.101974	39.772442	111.038734	48.539907	12.9159465	112.072002	-54.322227	10.1192055	102.913868
21.324987	-4.516656	109.421227	-2.873986	12.02283	107.737686	47.970192	-13.673651	112.856606	49.407913	40.060699	111.243439	48.6890525	13.193524	112.0500225	-54.4370245	10.852136	103.4253495
20.491705	-4.137243	109.32962	-2.874454	12.574358	108.017281	47.942505	-13.380572	112.643242	49.400135	40.476685	111.726364	48.67132	13.5480565	112.184803	-54.420228	11.6006595	103.849759
19.600712	-3.64463	109.320007	-2.887168	13.164941	108.349358	47.902988	-13.069643	112.436356	49.68977	40.795708	112.002014	48.796379	13.8630325	112.219185	-54.570715	12.4668495	104.479531
18.14045	-2.839443	109.350677	-2.895937	14.112617	108.928596	47.836071	-12.577287	112.264236	49.894619	41.405224	112.723541	48.865345	14.4139685	112.4938885	-54.657219	13.8112655	105.3633035
17.085794	-2.24708	109.473251	-2.908011	14.704373	109.335098	47.81842	-12.251852	112.260422	50.062656	41.809868	113.299942	48.940538	14.779008	112.780182	-54.75656	14.629738	105.890014
16.096144	-1.74024	109.591087	-2.91863	15.216547	109.755722	47.819237	-11.967146	112.299049	50.225975	42.192959	113.937851	49.022606	15.1129065	113.11845	-54.859866	15.3201875	106.392994
15.081761	-1.179483	109.763428	-2.922827	15.655523	110.154022	47.82589	-11.682282	112.362495	50.344612	42.54377	114.605545	49.085251	15.430744	113.48402	-54.930905	15.880302	106.824024
14.02026	-0.636929	109.907661	-2.965895	16.021507	110.515404	47.816582	-11.453561	112.47419	50.464058	42.836594	115.22982	49.14032	15.6915165	113.852005	-55.07211	16.3514975	107.178803
12.853148	-0.12392	110.020111	-3.010788	16.331099	110.829987	47.781746	-11.264521	112.580612	50.502872	43.096806	115.843628	49.142309	15.9161425	114.21212	-55.163885	16.7460555	107.447854
11.744214	0.281214	110.130348	-3.07866	16.568008	111.099327	47.744152	-11.0946	112.670364	50.571587	43.307259	116.376236	49.1578695	16.1063295	114.5233	-55.3151895	17.0296865	107.675354
10.071089	0.890854	110.284195	-3.201738	16.816362	111.390915	47.698578	-10.890022	112.787437	50.564339	43.567585	116.980293	49.1314585	16.3387815	114.883865	-55.5349345	17.2939425	107.897965
8.831592	1.209958	110.248779	-3.27958	16.947168	111.499039	47.66251	-10.772298	112.810097	50.491859	43.697166	117.22908	49.0771845	16.462434	115.0195885	-55.6363445	17.431902	107.9784895
7.609055	1.490433	110.2276	-3.368793	17.046062	111.542641	47.636993	-10.650548	112.80645	50.409744	43.802738	117.295601	49.0233685	16.576095	115.0510255	-55.7609545	17.516029	108.0342565
6.388831	1.719263	110.138237	-3.46883	17.145031	111.533424	47.60593	-10.55442	112.792969	50.254726	43.890667	117.273163	48.930328	16.6681235	115.033066	-55.867988	17.6219385	108.033782
5.172289	1.978464	110.097519	-3.567981	17.213322	111.461952	47.541744	-10.461668	112.797501	50.106956	43.948006	117.193176	48.82435	16.743169	114.9953385	-55.960312	17.683475	107.9285655
3.804463	2.104605	109.98735	-3.67239	17.237898	111.385811	47.475025	-10.40885	112.810287	49.940826	43.977356	117.126106	48.7079255	16.784253	114.9681965	-56.0527055	17.691543	107.8034255
2.484497	2.175698	109.868958	-3.802361	17.232838	111.294113	47.38485	-10.407288	112.856911	49.832535	43.978119	117.031357	48.6086925	16.7854155	114.944134	-56.2134145	17.6802605	107.644092
0.524508	2.285136	109.700478	-3.985848	17.14904	111.101746	47.237728	-10.484006	112.866821	49.607182	43.943764	116.853241	48.422455	16.729879	114.860031	-56.394151	17.568201	107.343461
-0.947799	2.276997	109.504059	-4.106856	17.059574	110.947083	47.102596	-10.550528	112.79631	49.49255	43.843151	116.588142	48.297573	16.6463115	114.692226	-56.511285	17.4728365	107.20194
-2.37037	2.23172	109.304337	-4.222188	16.942228	110.778336	46.954433	-10.616943	112.674606	49.313641	43.727348	116.283295	48.134037	16.5552025	114.4789505	-56.578413	17.3292535	107.0777215
-3.780373	2.213534	109.162605	-4.32714	16.81023	110.619965	46.790131	-10.696675	112.548782	49.205399	43.619301	115.922928	47.997765	16.461313	114.235855	-56.652045	17.159147	107.004075
-5.301793	2.138435	109.005806	-4.429539	16.663839	110.475716	46.650852	-10.743476	112.401222	49.057388	43.53397	115.556244	47.85412	16.395247	113.978733	-56.713198	16.932431	106.972699
-6.83936	2.033302	108.896912	-4.532434	16.488453	110.356941	46.563038	-10.744864	112.195656	48.907948	43.453335	115.143799	47.735493	16.3542355	113.6697275	-56.800361	16.6226705	107.0441545
-8.320843	1.952571	108.824799	-4.630743	16.301453	110.226372	46.503006	-10.686294	111.908447	48.819828	43.443489	114.630676	47.661417	16.3785975	113.2695615	-56.922903	16.2243085	107.1831825
-10.707763	1.810274	108.734718	-4.776834	16.020523	110.017181	46.364086	-10.54224	111.350632	48.509407	43.412041	113.733719	47.4367465	16.4349005	112.5421755	-56.9904145	15.6061455	107.4921865
-12.253351	1.714914	108.719063	-4.897575	15.86104	109.880173	46.212498	-10.509343	111.000931	48.099602	43.433937	113.062897	47.15605	16.462297	112.031914	-56.9512	15.259783	107.728432
-13.801797	1.700404	108.741699	-5.049102	15.713242	109.7173	46.025139	-10.465248	110.616722	47.710384	43.306263	112.28614	46.8677615	16.4205075	111.451431	-56.9659655	15.0059765	107.983169
-15.496776	1.665879	108.70372	-5.257251	15.537074	109.535995	45.793571	-10.475636	110.241058	47.297482	43.212334	111.590446	46.5455265	16.368349	110.915752	-57.0600285	14.705799	108.156238
-17.065601	1.621503	108.657684	-5.538677	15.3356	109.361794	45.513554	-10.533061	109.940628	46.929794	43.115204	111.014404	46.221674	16.2910715	110.477516	-57.299028	14.3801285	108.246072
-18.583881	1.698109	108.621384	-5.828459	15.108606	109.20694	45.201283	-10.641113	109.675774	46.563141	42.978317	110.600151	45.882212	16.168602	110.1379625	-57.53913	14.04861	108.2759175
-20.292749	1.71154	108.522156	-6.141518	14.898528	109.076355	44.876999	-10.771885	109.492599	46.249882	42.842678	110.264626	45.5634405	16.0353965	109.8786125	-57.8464765	13.7616595	108.2740975
-22.629169	1.841453	108.478333	-6.640941	14.656719	108.959709	44.37228	-10.93672	109.300461	45.76923	42.727676	109.937286	45.070755	15.895478	109.6188735	-58.352637	13.41796	108.3005445
-24.150862	2.036174	108.550392	-6.939603	14.534199	108.95343	44.049114	-10.990799	109.185623	45.452915	42.700531	109.785339	44.7510145	15.854866	109.485481	-58.6302205	13.213532	108.421379
-25.740999	2.221575	108.657166	-7.235237	14.455536	108.994637	43.784229	-10.987587	109.054924	45.123875	42.723995	109.643044	44.454052	15.868204	109.348984	-58.924526	13.042868	108.64029
-27.19948	2.453844	108.781288	-7.489084	14.412923	109.057106	43.554012	-10.915199	108.888863	44.785973	42.819386	109.476387	44.1699925	15.9520935	109.182625	-59.1481605	12.8737525	108.931587
-28.567713	2.79935	108.946945	-7.709604	14.39441	109.066376	43.373951	-10.800521	108.670914	44.458706	42.940365	109.249962	43.9163285	16.069922	108.960438	-59.3355365	12.718898	109.172314
-30.018436	3.11806	109.002045	-7.886254	14.37503	109.026825	43.237122	-10.656587	108.444992	44.130424	43.072128	109.004738	43.683773	16.2077705	108.724865	-59.456281	12.5422895	109.328785
-31.381094	3.473753	108.993576	-8.047305	14.347267	108.943787	43.135399	-10.508501	108.231308	43.824501	43.212528	108.77713	43.47995	16.3520135	108.504219	-59.57456	12.3425205	109.383355
-33.272034	4.061037	108.956055	-8.266804	14.230886	108.763885	43.004162	-10.315096	107.929733	43.373604	43.379116	108.489265	43.188883	16.53201	108.209499	-59.722491	11.929762	109.318271
-34.576199	4.497549	108.845139	-8.432646	14.124467	108.638618	42.893211	-10.227488	107.786774	43.089497	43.463741	108.343925	42.991354	16.6181265	108.0653495	-59.856646	11.6308075	109.2118865
-35.81459	4.938504	108.783768	-8.627315	14.020904	108.561417	42.768818	-10.174892	107.654099	42.813072	43.515884	108.245422	42.790945	16.670496	107.9497605	-60.045575	11.371312	109.1730735
-36.949646	5.409882	108.814072	-8.856476	13.924572	108.52594	42.594593	-10.14971	107.546951	42.530289	43.548374	108.152962	42.562441	16.699332	107.8499565	-60.275393	11.149812	109.2019235
-38.089058	5.984931	108.900764	-9.066319	13.798981	108.525238	42.408478	-10.132137	107.42347	42.25869	43.567513	108.067169	42.333584	16.717688	107.7453195	-60.466222	10.880274	109.3051565
-39.208851	6.59372	108.991348	-9.264233	13.670425	108.534012	42.226093	-10.131561	107.242599	41.990818	43.581047	107.989265	42.1084555	16.724743	107.615932	-60.6369215	10.616107	109.452092
-40.21909	7.136528	109.0186	-9.444615	13.536424	108.509064	42.04575	-10.133418	106.993652	41.748734	43.580162	107.927879	41.897242	16.723372	107.4607655	-60.786472	10.349476	109.5573625
-41.613106	8.087024	109.080124	-9.676159	13.341981	108.39138	41.8153	-10.091476	106.482437	41.371719	43.606583	107.833755	41.5935095	16.7575535	107.158096	-60.9458275	9.9264085	109.624664
-42.502792	8.805727	109.047195	-9.822097	13.239463	108.284203	41.647972	-10.044717	106.119064	41.158142	43.647419	107.769539	41.403057	16.801351	106.9443015	-61.047251	9.677575	109.6241045
-43.342365	9.451337	109.028915	-9.950289	13.1977	108.176186	41.494213	-9.973479	105.787827	40.966305	43.719345	107.709457	41.230259	16.872933	106.748642	-61.130837	9.522467	109.60373
-44.059242	10.117943	109.064331	-10.087198	13.174549	108.120522	41.363804	-9.884233	105.517937	40.870285	43.764793	107.549713	41.1170445	16.94028	106.533825	-61.2914405	9.408818	109.707219
-44.716618	10.851231	109.19162	-10.213104	13.194433	108.113625	41.257206	-9.808359	105.35173	40.673302	43.832409	107.474159	40.965254	17.012025	106.4129445	-61.391462	9.376841	109.8143055
-45.329124	11.66224	109.276154	-10.320917	13.196169	108.126114	41.174652	-9.752139	105.275284	40.529015	43.884159	107.41713	40.8518335	17.06601	106.346207	-61.4936675	9.326328	109.906021
-45.847725	12.411489	109.356628	-10.399977	13.177924	108.135674	41.124252	-9.723999	105.273209	40.384102	43.910969	107.420441	40.754177	17.093485	106.346825	-61.554131	9.262363	109.924523
-46.534695	13.46222	109.226051	-10.496308	13.075425	108.086487	41.067352	-9.775964	105.309784	40.25779	43.890511	107.461975	40.662571	17.0572735	106.3858795	-61.655187	9.0935765	109.7870945
-46.870209	14.18418	109.141159	-10.552641	12.987299	107.997917	41.019398	-9.865272	105.309128	40.20195	43.82682	107.443405	40.610674	16.980774	106.3762665	-61.715956	8.993824	109.6195675
-47.1698	14.976422	109.003914	-10.606499	12.871547	107.894501	40.941349	-9.986495	105.272308	40.149261	43.718658	107.395432	40.545305	16.8660815	106.33387	-61.758303	8.8770125	109.455132
-47.361641	15.758465	108.883736	-10.660686	12.743035	107.776451	40.861042	-10.141241	105.221519	40.107059	43.60788	107.335236	40.4840505	16.7333195	106.2783775	-61.8054225	8.7527505	109.2745245
-47.578197	16.47884	108.749725	-10.759503	12.628336	107.667709	40.746658	-10.291594	105.1558	40.042259	43.4767	107.258698	40.3944585	16.592553	106.207249	-61.9134645	8.664119	109.128169
-47.691536	17.174559	108.670517	-10.873088	12.525463	107.600746	40.611092	-10.45183	105.051216	39.956429	43.347286	107.181526	40.2837605	16.447728	106.116371	-62.0299365	8.603198	109.085121
-47.746189	17.882303	108.645287	-11.029795	12.417533	107.53257	40.437489	-10.593501	104.931976	39.840843	43.242718	107.154205	40.139166	16.3246085	106.0430905	-62.198756	8.5104575	109.0220495
-47.716572	19.07202	108.526024	-11.271508	12.29534	107.402039	40.131744	-10.772772	104.688797	39.679623	43.103661	107.172897	39.9056835	16.1654445	105.930847	-62.4486995	8.4252355	108.873231
-47.60952	19.805229	108.497597	-11.445196	12.235873	107.307884	39.923885	-10.865224	104.492271	39.567902	43.034912	107.211662	39.7458935	16.084844	105.8519665	-62.6362855	8.386902	108.7638015
-47.470573	20.541838	108.416977	-11.607796	12.199039	107.226982	39.710621	-10.929947	104.305389	39.486931	42.987896	107.255409	39.598776	16.0289745	105.780399	-62.814368	8.3691035	108.673565
-47.295464	21.230402	108.369019	-11.786233	12.207768	107.158707	39.505352	-10.961163	104.159691	39.392517	42.972351	107.313278	39.4489345	16.005594	105.7364845	-63.0214005	8.409942	108.5809295
-47.037971	21.922333	108.366219	-11.956988	12.225679	107.122353	39.307163	-10.962144	104.058434	39.247658	42.987789	107.408882	39.2774105	16.0128225	105.733658	-63.1913865	8.4385355	108.511048
-46.711727	22.612484	108.290909	-12.127678	12.2724	107.091019	39.143295	-10.94782	104.020309	39.146469	43.011642	107.492538	39.144882	16.031911	105.7564235	-63.400238	8.512889	108.4256145
-46.338524	23.238079	108.252884	-12.293669	12.29933	107.079247	39.00346	-10.915645	104.014923	39.054062	43.053101	107.566139	39.028761	16.068728	105.790531	-63.616099	8.529932	108.367963
-45.64793	24.121801	108.110474	-12.495329	12.365371	107.023766	38.862728	-10.846473	104.055115	38.862083	43.155598	107.658813	38.8624055	16.1545625	105.856964	-63.8530635	8.5761795	108.190568
-45.15239	24.605108	107.960999	-12.601559	12.406294	106.978264	38.814392	-10.792385	104.136345	38.742493	43.223679	107.677628	38.7784425	16.215647	105.9069865	-63.9815605	8.596941	108.0495415
-44.583218	25.083244	107.804237	-12.685457	12.436378	106.910896	38.774586	-10.717207	104.306137	38.635208	43.296097	107.690552	38.704897	16.289445	105.9983445	-64.075811	8.583311	107.8234475
-43.987652	25.492487	107.522011	-12.768727	12.460693	106.888832	38.787624	-10.669476	104.568169	38.579605	43.345581	107.666542	38.6836145	16.3380525	106.1173555	-64.2210685	8.58333349999999	107.6603085
-43.261116	25.888788	107.246468	-12.824976	12.474101	106.876717	38.823013	-10.642646	104.922676	38.54866	43.364464	107.642006	38.6858365	16.360909	106.282341	-64.3357885	8.587293	107.471093
-42.58709	26.260006	106.995651	-12.860431	12.453926	106.868004	38.895626	-10.634687	105.270088	38.540794	43.381714	107.638618	38.71821	16.3735135	106.454353	-64.439072	8.5343385	107.281655
-41.89352	26.538891	106.786217	-12.878696	12.382315	106.876755	38.971054	-10.632277	105.576233	38.531876	43.389355	107.613846	38.751465	16.378539	106.5950395	-64.508857	8.386091	107.1584705
-40.734886	26.931044	106.595718	-12.83767	12.228817	106.89592	39.107483	-10.632483	105.904152	38.377876	43.404224	107.644356	38.7426795	16.3858705	106.774254	-64.4180195	8.0717635	107.017586
-39.949139	27.161455	106.498184	-12.777473	12.096666	106.929794	39.200253	-10.650073	106.072281	38.380615	43.372952	107.550835	38.790434	16.3614395	106.811558	-64.34538	7.8318925	107.04803
-39.028454	27.398222	106.446098	-12.717769	11.994891	106.978264	39.284409	-10.677587	106.228348	38.397633	43.330853	107.41893	38.841021	16.326633	106.823639	-64.276559	7.663149	107.132889
-38.214321	27.650564	106.386475	-12.644714	11.914539	107.026886	39.374481	-10.691965	106.383385	38.452156	43.273705	107.298447	38.9133185	16.29087	106.840916	-64.2027465	7.538208	107.212856
-37.365776	27.871475	106.308296	-12.544067	11.867917	107.0634	39.488388	-10.687879	106.559166	38.489876	43.246487	107.178055	38.989132	16.279304	106.8686105	-64.077266	7.45653	107.2581895
-36.437725	28.148819	106.203781	-12.461484	11.863564	107.090759	39.585552	-10.660722	106.773392	38.550781	43.240753	107.066383	39.0681665	16.2900155	106.9198875	-63.9911345	7.4371125	107.2616305
-35.504906	28.408432	106.03347	-12.388805	11.91108	107.103584	39.704426	-10.621536	107.006477	38.625328	43.264725	106.984451	39.164877	16.3215945	106.995464	-63.942487	7.5005655	107.211704
-34.060211	28.877777	105.841866	-12.288261	12.025331	107.121826	39.845573	-10.526707	107.319298	38.762882	43.35078	106.912209	39.3042275	16.4120365	107.1157535	-63.8807495	7.6386255	107.1278985
-33.140694	29.184389	105.783508	-12.221075	12.111842	107.158539	39.921249	-10.459399	107.458153	38.82391	43.405128	106.885384	39.3725795	16.4728645	107.1717685	-63.8147295	7.7508195	107.1453095
-32.147263	29.488817	105.836884	-12.143354	12.192244	107.208847	40.001854	-10.395791	107.514381	38.908962	43.473347	106.900284	39.455408	16.538778	107.2073325	-63.742116	7.84571	107.2103615
-31.179996	29.855207	105.84433	-12.055598	12.263881	107.25576	40.067909	-10.315801	107.518242	39.014229	43.533916	106.947884	39.541069	16.6090575	107.233063	-63.652265	7.9187045	107.278457
-30.051842	30.215315	105.909637	-11.954924	12.336883	107.298065	40.160225	-10.252218	107.470642	39.133854	43.603043	107.014778	39.6470395	16.6754125	107.24271	-63.5568875	7.9983535	107.35342
-29.078541	30.645853	105.985519	-11.837239	12.427118	107.327095	40.26038	-10.187883	107.381081	39.276031	43.679058	107.079636	39.7682055	16.7455875	107.2303585	-63.4426835	8.1086485	107.4238315
-28.05328	31.051105	106.060066	-11.716531	12.545652	107.364273	40.323959	-10.105658	107.322021	39.407753	43.752777	107.113686	39.865856	16.8235595	107.2178535	-63.298918	8.2677445	107.5106925
-26.467312	31.70335	106.051613	-11.571356	12.735512	107.398819	40.450588	-10.017538	107.317398	39.603428	43.83572	107.105461	40.027008	16.909091	107.2114295	-63.16972	8.561933	107.5862085
-25.291496	32.156033	106.002045	-11.456948	12.838986	107.390442	40.544258	-9.979873	107.326553	39.738815	43.863373	107.082474	40.1415365	16.94175	107.2045135	-63.0554325	8.736222	107.5763705
-24.237015	32.615585	105.915573	-11.350248	12.892657	107.365784	40.629192	-9.962446	107.341621	39.859806	43.86705	107.040283	40.244499	16.952302	107.190952	-62.944995	8.833012	107.540616
-23.139282	33.028938	105.867859	-11.249758	12.915601	107.354118	40.705238	-9.97251	107.354057	39.974567	43.861813	107.012367	40.3399025	16.9446515	107.183212	-62.8394185	8.8865505	107.525024
-22.052074	33.458626	105.785622	-11.16165	12.894063	107.33712	40.783386	-10.004625	107.363602	40.118446	43.815102	106.954453	40.450916	16.9052385	107.1590275	-62.774216	8.8828875	107.5152125
-20.818375	33.914433	105.787643	-11.081478	12.857	107.351509	40.849194	-10.042999	107.385132	40.247421	43.79874	106.956711	40.5483075	16.8778705	107.1709215	-62.7112635	8.8361295	107.5320965
-19.704029	34.384216	105.849442	-11.020142	12.828326	107.413445	40.918236	-10.081176	107.441856	40.327717	43.789909	107.067131	40.6229765	16.8543665	107.2544935	-62.6632605	8.8022855	107.5723965
-18.020889	35.050877	106.113777	-10.980571	12.808672	107.58638	40.993778	-10.074728	107.595337	40.407543	43.829216	107.451942	40.7006605	16.877244	107.5236395	-62.6618025	8.7401	107.6491205
-16.730436	35.562157	106.45311	-10.995264	12.821187	107.761429	41.036594	-10.037579	107.735458	40.446762	43.922039	107.877327	40.741678	16.94223	107.8063925	-62.732206	8.700144	107.7164655
-15.607102	36.08466	106.888542	-11.022696	12.848799	107.980499	41.099987	-9.969829	107.870842	40.456154	44.059822	108.416115	40.7780705	17.0449965	108.1434785	-62.8234625	8.6526015	107.8175195
-14.46588	36.524754	107.403908	-11.067701	12.916862	108.225426	41.136871	-9.842815	107.976547	40.417919	44.235725	109.080864	40.777395	17.196455	108.5287055	-62.912797	8.637269	107.9221465
-13.14145	37.025978	107.986542	-11.090191	13.001595	108.493492	41.179077	-9.669391	108.077744	40.356838	44.458786	109.803535	40.7679575	17.3946975	108.9406395	-62.9483395	8.6084925	108.0463445
-12.059591	37.536343	108.675407	-11.130546	13.116974	108.807312	41.23077	-9.435312	108.192741	40.308159	44.729618	110.581062	40.7694645	17.647153	109.3869015	-63.0305565	8.586795	108.2277225
-10.879345	37.89772	109.4002	-11.144757	13.271461	109.155228	41.339909	-9.175145	108.337036	40.269909	45.003571	111.420166	40.804909	17.914213	109.878601	-63.094423	8.628709	108.431855
-8.992289	38.464359	110.45327	-11.1302	13.539475	109.70488	41.567219	-8.725907	108.62973	40.298508	45.448639	112.700943	40.9328635	18.361366	110.6653365	-63.1932635	8.717584	108.7444235
-7.87046	38.814224	111.156403	-11.074548	13.730489	110.037437	41.761501	-8.417772	108.786377	40.267036	45.735214	113.517525	41.0142685	18.658721	111.151951	-63.1633645	8.802257	108.922923
-6.713562	38.975803	111.858963	-10.991789	13.899257	110.31208	41.957745	-8.094657	108.853363	40.164661	46.006973	114.317001	41.061203	18.956158	111.585182	-63.044781	8.842356	109.038978
-5.467827	39.130707	112.401878	-10.874022	14.0642	110.53463	42.171391	-7.791583	108.808426	40.218155	46.228069	114.97229	41.194773	19.218243	111.890358	-62.942817	8.910157	109.178902
-4.199616	39.150707	112.840637	-10.733116	14.238456	110.699394	42.355556	-7.482527	108.722687	40.26852	46.431877	115.484665	41.312038	19.474675	112.103676	-62.77827	9.002237	109.295112
-3.0719	39.15126	113.148796	-10.555504	14.404458	110.808708	42.567253	-7.209616	108.618652	40.324974	46.6199	115.878632	41.4461135	19.705142	112.248642	-62.5571215	9.103774	109.368774
-1.913603	38.972057	113.34536	-10.367827	14.57484	110.866119	42.7995	-6.963097	108.56974	40.405022	46.793236	116.169884	41.602261	19.9150695	112.369812	-62.337915	9.2346105	109.362426
-0.162659	38.618076	113.521973	-10.074813	14.803569	110.916885	43.202694	-6.683523	108.63459	40.548557	47.024361	116.501953	41.8756255	20.170419	112.5682715	-62.0252515	9.436719	109.2654985
1.109509	38.143459	113.348267	-9.90061	14.945441	110.926033	43.456642	-6.524309	108.748016	40.627228	47.184029	116.585876	42.041935	20.32986	112.666946	-61.843155	9.561022	109.18512
2.229395	37.606293	113.176201	-9.734858	15.070602	110.926796	43.679752	-6.400818	108.905899	40.704308	47.320961	116.532257	42.19203	20.4600715	112.719078	-61.661746	9.6811325	109.134514
3.369761	36.956329	112.942314	-9.555246	15.159554	110.933197	43.914829	-6.312309	109.103844	40.757591	47.431053	116.432365	42.33621	20.559372	112.7681045	-61.446702	9.759736	109.0982895
4.413337	36.231102	112.826492	-9.407075	15.211121	110.974136	44.118881	-6.260581	109.362747	40.823116	47.514057	116.300262	42.4709985	20.626738	112.8315045	-61.2851485	9.795504	109.1167675
5.52443	35.34045	112.557449	-9.272807	15.24481	111.069473	44.319157	-6.237855	109.676537	40.862587	47.605953	116.134811	42.590872	20.684049	112.905674	-61.136486	9.805571	109.233272
6.5493	34.359028	112.371323	-9.144526	15.238993	111.190582	44.484314	-6.242267	110.037758	40.910851	47.647686	115.961708	42.6975825	20.7027095	112.999733	-60.9866345	9.7752765	109.381431
7.978734	32.779324	112.199493	-9.015717	15.212327	111.440727	44.659962	-6.333592	110.664276	41.136646	47.642563	115.653038	42.898304	20.6544855	113.158657	-60.929738	9.7701685	109.722797
8.907068	31.603579	112.103943	-8.94669	15.173325	111.585106	44.726604	-6.416955	111.093346	41.191959	47.628593	115.48941	42.9592815	20.605819	113.291378	-60.8526615	9.740831	109.878834
9.763481	30.401615	111.986633	-8.906225	15.128626	111.683342	44.789345	-6.522286	111.47171	41.332672	47.556053	115.278938	43.0610085	20.5168835	113.375324	-60.8734585	9.7403685	109.99136
10.605865	29.143656	111.914169	-8.853798	15.060407	111.731934	44.860226	-6.640641	111.76593	41.408585	47.481285	115.074852	43.1344055	20.420322	113.420391	-60.8420015	9.700492	110.043477
11.428936	27.843895	111.786995	-8.834383	14.971813	111.675819	44.895691	-6.736053	111.967018	41.457272	47.416698	114.892868	43.1764815	20.3403225	113.429943	-60.8452475	9.6033035	109.921695
12.174932	26.535946	111.57988	-8.793875	14.881262	111.513268	44.940193	-6.81708	112.046753	41.491604	47.348045	114.726898	43.2158985	20.2654825	113.3868255	-60.8036485	9.4970415	109.6397105
12.925355	25.18708	111.381317	-8.772488	14.798777	111.221672	44.974705	-6.846017	112.034622	41.488792	47.312416	114.581772	43.2317485	20.2331995	113.308197	-60.7767245	9.3643545	109.135147
13.940138	23.159773	110.897842	-8.69253	14.715745	110.60717	45.113129	-6.778466	111.939796	41.431473	47.338615	114.419891	43.272301	20.2800745	113.1798435	-60.657361	9.1514155	108.0344965
14.546002	21.807898	110.633301	-8.605287	14.70964	110.105446	45.310471	-6.683837	111.946533	41.446877	47.404648	114.273361	43.378674	20.3604055	113.109947	-60.589248	9.0588745	107.100945
15.139346	20.468422	110.296501	-8.452444	14.739587	109.57428	45.54541	-6.582969	112.042442	41.463516	47.497322	114.083412	43.504463	20.4571765	113.062927	-60.409351	9.0219975	106.085633
15.655263	19.102236	109.934761	-8.272876	14.823885	109.091484	45.803265	-6.503539	112.274681	41.545105	47.563267	113.742638	43.674185	20.529864	113.0086595	-60.219937	9.117906	105.1743085
16.14007	17.659834	109.750816	-8.034045	14.892195	108.678452	46.081829	-6.479721	112.618958	41.753578	47.577644	113.288094	43.9177035	20.5489615	112.953526	-59.9857935	9.2354285	104.403378
16.539446	16.331234	109.598183	-7.738883	14.9318	108.34671	46.378067	-6.504317	113.018501	42.034531	47.506321	112.783768	44.206299	20.501002	112.9011345	-59.684065	9.362598	103.7922855
16.847576	14.958711	109.470222	-7.38711	14.908275	108.060074	46.706867	-6.599931	113.385498	42.340996	47.379036	112.330643	44.5239315	20.3895525	112.8580705	-59.2981515	9.4269975	103.2620775
17.18005	12.831542	109.343185	-6.798125	14.741911	107.651184	47.158104	-6.847968	113.730286	42.954903	47.00539	111.561836	45.0565035	20.078711	112.646061	-58.6527535	9.405111	102.656307
17.316704	11.538307	109.157578	-6.404563	14.582846	107.374321	47.426666	-7.052629	113.796982	43.368923	46.720444	111.112556	45.3977945	19.8339075	112.454769	-58.2069205	9.3317845	102.293873
17.342482	10.279632	108.964096	-6.029243	14.412861	107.115044	47.641869	-7.275362	113.740883	43.782711	46.428413	110.73111	45.71229	19.5765255	112.2359965	-57.770776	9.2491965	101.9940915
17.182539	9.088738	108.779465	-5.700505	14.24727	106.883286	47.810879	-7.490314	113.599014	44.159241	46.160988	110.415115	45.98506	19.335337	112.0070645	-57.38607	9.159203	101.7595075
16.937368	7.982121	108.582069	-5.435153	14.097217	106.676613	47.95462	-7.701817	113.420425	44.483608	45.91547	110.18531	46.219114	19.1068265	111.8028675	-57.08942	9.0876075	101.5503585
16.588013	7.033083	108.389771	-5.252388	14.001338	106.525459	48.077862	-7.877828	113.227173	44.71796	45.722061	110.050819	46.397911	18.9221165	111.638996	-56.902687	9.0805595	101.411922
16.115549	6.179505	108.264938	-5.132293	13.964704	106.456741	48.166405	-8.003361	113.005699	44.879875	45.592327	110.00885	46.52314	18.794483	111.5072745	-56.787726	9.134925	101.4062075
15.146894	5.02517	108.158897	-5.095273	14.035648	106.515327	48.245621	-8.123625	112.689552	45.021477	45.520855	110.111595	46.633549	18.698615	111.4005735	-56.824095	9.372681	101.6300805
14.373655	4.373907	108.100853	-5.125294	14.158601	106.605232	48.2029	-8.136138	112.517227	45.067062	45.533722	110.248947	46.634981	18.698792	111.383087	-56.885569	9.61841	101.827377
13.527767	3.816075	108.037659	-5.20771	14.323425	106.715775	48.120239	-8.116549	112.31208	45.054012	45.593853	110.450066	46.5871255	18.738652	111.381073	-57.0025455	9.908198	102.050477
12.620915	3.344697	107.914398	-5.348732	14.485481	106.838371	47.996826	-8.08888	112.062645	45.12429	45.622932	110.604904	46.560558	18.767026	111.3337745	-57.258022	10.203936	102.3429675
11.537365	2.882059	107.797943	-5.513418	14.647012	106.964424	47.842625	-8.084261	111.746727	45.021965	45.687389	110.932564	46.432295	18.801564	111.3396455	-57.459131	10.49246	102.5892025
10.435856	2.460598	107.62178	-5.720681	14.824341	107.099045	47.651318	-8.097215	111.34626	44.935036	45.721699	111.290787	46.293177	18.812242	111.3185235	-57.734539	10.83644	102.8795665
9.243009	2.159128	107.427788	-5.911171	15.010012	107.242676	47.412415	-8.106047	110.898468	44.865753	45.74485	111.626724	46.139084	18.8194015	111.262596	-57.961426	11.2006225	103.222756
7.372435	1.7027	107.094612	-6.203206	15.338381	107.45504	47.022778	-8.054564	110.20005	44.68045	45.83527	112.089989	45.851614	18.890353	111.1450195	-58.258026	11.786409	103.7650605
6.026191	1.40432	106.908371	-6.392793	15.601316	107.625153	46.784172	-7.926284	109.789314	44.618652	45.919014	112.327171	45.701412	18.996365	111.0582425	-58.486998	12.206267	104.1920635
4.658339	1.170165	106.800125	-6.555022	15.878667	107.818222	46.586685	-7.728137	109.500885	44.446182	46.096527	112.606857	45.5164335	19.184195	111.053871	-58.6264775	12.573139	104.582573
3.316997	0.916555	106.713165	-6.69956	16.147278	108.020081	46.432732	-7.472833	109.325882	44.314529	46.300388	112.887695	45.3736305	19.4137775	111.1067885	-58.7727505	12.8807785	104.9333735
1.85138	0.583246	106.6959	-6.815077	16.39761	108.192383	46.361191	-7.220484	109.226265	44.145107	46.525097	113.135765	45.253149	19.6523065	111.181015	-58.883303	13.1429135	105.203751
0.430683	0.268051	106.652763	-6.905321	16.594202	108.31472	46.303238	-6.967712	109.181084	43.941925	46.750153	113.317085	45.1225815	19.8912205	111.2490845	-58.9332235	13.2971835	105.3803555
-0.999693	-0.101707	106.597969	-6.960514	16.752012	108.400475	46.293411	-6.753248	109.163429	43.83149	46.926117	113.34407	45.0624505	20.0864345	111.2537495	-58.9834785	13.4175895	105.5472005
-3.260083	-0.786668	106.556786	-7.027891	16.834795	108.422661	46.314201	-6.539268	109.205841	43.616199	47.115421	113.236595	44.9652	20.2880765	111.221218	-59.020982	13.3815135	105.624104
-4.750408	-1.243521	106.539825	-7.053611	16.778128	108.394089	46.343323	-6.497478	109.255432	43.481731	47.156464	113.046356	44.912527	20.329493	111.150894	-59.019749	13.226763	105.637284
-6.33218	-1.804648	106.511513	-7.069182	16.62944	108.324432	46.349136	-6.555779	109.323029	43.394806	47.09668	112.765335	44.871971	20.2704505	111.044182	-59.010335	12.9884295	105.604682
-7.895164	-2.360775	106.489769	-7.09714	16.400074	108.235909	46.325924	-6.693474	109.385025	43.314888	46.970867	112.429787	44.820406	20.1386965	110.907406	-59.014686	12.6614515	105.564412
-9.49457	-2.945121	106.46685	-7.114392	16.106735	108.125031	46.301117	-6.92518	109.427109	43.348076	46.747196	111.982391	44.8245965	19.911008	110.70475	-59.0533805	12.302462	105.545312
-11.135637	-3.559877	106.482246	-7.119166	15.756215	107.991966	46.242432	-7.211843	109.498917	43.355133	46.489918	111.442757	44.7987825	19.6390375	110.470837	-59.0371145	11.8733925	105.513095
-12.761998	-4.127027	106.590149	-7.131945	15.386902	107.859634	46.186138	-7.527154	109.598495	43.374779	46.186043	110.803032	44.7804585	19.3294445	110.2007635	-59.0443485	11.4443595	105.5185045
-15.27524	-4.975715	106.825233	-7.109912	14.836017	107.664703	46.154697	-7.948134	109.823975	43.321323	45.739902	109.713196	44.73801	18.895884	109.7685855	-58.957834	10.77615	105.5608205
-16.939447	-5.457152	107.106949	-7.088109	14.446683	107.579491	46.160595	-8.19188	110.001198	43.211319	45.450272	108.967522	44.685957	18.629196	109.48436	-58.862175	10.26417	105.674622
-18.668926	-5.918519	107.410065	-7.089297	14.050063	107.554008	46.172382	-8.417982	110.177246	43.109085	45.143497	108.275131	44.6407335	18.3627575	109.2261885	-58.8193275	9.7373685	105.8818275
-20.362135	-6.304824	107.705841	-7.105657	13.648571	107.569565	46.178665	-8.644184	110.306099	42.964127	44.850193	107.691811	44.571396	18.1030045	108.998955	-58.78271	9.1941375	106.140175
-22.076544	-6.579158	107.976425	-7.146844	13.245032	107.595322	46.127747	-8.867514	110.369957	42.682926	44.604507	107.287941	44.4053365	17.8684965	108.828949	-58.6990245	8.6215675	106.361695
-23.834457	-6.77147	108.193672	-7.250731	12.890207	107.600021	46.060242	-9.074221	110.363426	42.473759	44.346027	106.870316	44.2670005	17.635903	108.616871	-58.7684625	8.144511	106.583171
-25.514988	-6.849808	108.336082	-7.404223	12.577897	107.600151	45.945152	-9.248481	110.319519	42.229885	44.144619	106.537102	44.0875185	17.448069	108.4283105	-58.8959645	7.707725	106.7719915
-28.163837	-6.743887	108.461937	-7.71864	12.206243	107.617393	45.711914	-9.454879	110.178207	41.813255	43.932373	106.192413	43.7625845	17.238747	108.18531	-59.1998645	7.173739	107.049476
-29.88419	-6.565934	108.491554	-7.948211	11.987994	107.644211	45.506462	-9.559716	110.016022	41.51955	43.823528	106.088387	43.513006	17.131906	108.0522045	-59.409428	6.844082	107.2362175
-31.611612	-6.248886	108.490074	-8.199043	11.787455	107.690643	45.286633	-9.671821	109.801849	41.335541	43.706745	106.003273	43.311087	17.017462	107.902561	-59.709173	6.557448	107.478725
-33.338051	-5.859474	108.419083	-8.421351	11.615002	107.756134	45.057053	-9.766669	109.555038	41.126095	43.636368	106.152199	43.091574	16.9348495	107.8536185	-59.934276	6.2951545	107.6586495
-34.997894	-5.357849	108.40815	-8.631765	11.474322	107.849335	44.810459	-9.871935	109.276878	40.951874	43.579044	106.391739	42.8811665	16.8535545	107.8343085	-60.1446965	6.0950895	107.8643615
-36.698849	-4.750695	108.378891	-8.821828	11.390668	107.956329	44.558743	-9.97927	108.932388	40.812336	43.535873	106.706512	42.6855395	16.7783015	107.81945	-60.3291955	6.0030345	108.093208
-38.285275	-4.068798	108.337677	-8.98869	11.355861	108.062996	44.27961	-10.045047	108.588432	40.718807	43.504459	107.034897	42.4992085	16.729706	107.8116645	-60.4765885	5.982016	108.3143275
-40.644268	-2.886653	108.457718	-9.191637	11.401505	108.278999	43.958694	-10.023112	108.133957	40.610115	43.529549	107.565331	42.2844045	16.7532185	107.849644	-60.6676785	6.0497915	108.708354
-42.123623	-2.067277	108.495567	-9.288017	11.479513	108.431602	43.813168	-9.946029	107.900383	40.609787	43.590355	107.929321	42.2114775	16.822163	107.914852	-60.7875115	6.136863	108.948352
-43.534084	-1.187002	108.695625	-9.347151	11.589546	108.570847	43.733215	-9.857307	107.670128	40.546753	43.671978	108.233788	42.139984	16.9073355	107.951958	-60.834286	6.2717565	109.189736
-44.938961	-0.285237	108.825371	-9.390267	11.684559	108.67672	43.660587	-9.750405	107.411957	40.50808	43.741905	108.452866	42.0843335	16.99575	107.9324115	-60.8648675	6.373368	109.4210285
-46.207878	0.621379	108.903084	-9.416553	11.772723	108.728683	43.581512	-9.683251	107.105431	40.467499	43.791092	108.601761	42.0245055	17.0539205	107.853596	-60.8576115	6.4915255	109.60377
-47.444973	1.569519	109.115707	-9.440465	11.834741	108.725883	43.470421	-9.643516	106.764999	40.457108	43.795036	108.703613	41.9637645	17.07576	107.734306	-60.8446945	6.593722	109.71746
-48.673882	2.509812	109.099724	-9.478979	11.862916	108.694771	43.338768	-9.632529	106.449234	40.391827	43.777145	108.802628	41.8652975	17.072308	107.625931	-60.8232555	6.653524	109.763611
-50.345741	3.878018	109.215256	-9.634121	11.904406	108.657181	43.092007	-9.66481	106.110359	40.327881	43.698025	108.926895	41.709944	17.0166075	107.518627	-60.978186	6.7922045	109.795735
-51.123512	4.974916	109.267555	-9.786457	11.946928	108.666298	42.884808	-9.695424	105.991898	40.198753	43.676163	109.054253	41.5417805	16.9903695	107.5230755	-61.1146945	6.9034865	109.8095205
-51.823952	6.100443	109.318581	-9.977856	11.991715	108.689583	42.679157	-9.740089	105.912209	40.04245	43.660843	109.202003	41.3608035	16.960377	107.557106	-61.3165155	7.023053	109.82206
-52.529125	7.092039	109.361946	-10.184717	12.002013	108.700546	42.449413	-9.781444	105.824699	39.925003	43.626904	109.325287	41.187208	16.92273	107.574993	-61.556642	7.081296	109.826099
-53.093632	8.049391	109.41893	-10.408703	11.991182	108.705078	42.201595	-9.829185	105.744865	39.736557	43.598221	109.436058	40.969076	16.884518	107.5904615	-61.786482	7.097846	109.8196945
-53.574856	9.042087	109.494339	-10.649693	11.978025	108.701027	41.956821	-9.865812	105.64325	39.529419	43.576038	109.532166	40.74312	16.855113	107.587708	-62.042506	7.100937	109.814346
-54.193718	10.015349	109.50705	-10.892693	11.949387	108.698204	41.720585	-9.905536	105.516373	39.306686	43.550014	109.602997	40.5136355	16.822239	107.559685	-62.2990215	7.076535	109.836723
-54.351913	10.924784	109.522141	-11.221567	11.890347	108.616623	41.385201	-9.950184	105.253708	38.960693	43.507038	109.649368	40.172947	16.778427	107.451538	-62.616081	7.002267	109.781708
-53.882587	11.259665	109.48658	-11.424066	11.838565	108.53318	41.152199	-9.974576	105.032051	38.719032	43.492783	109.642319	39.9356155	16.7591035	107.337185	-62.7837475	6.9180265	109.729175
-53.555447	11.577877	109.372711	-11.627072	11.782737	108.451828	40.913681	-10.00312	104.791237	38.516712	43.458344	109.570526	39.7151965	16.727612	107.1808815	-62.9693405	6.837862	109.7227745
-52.88829	11.796057	109.500053	-11.828028	11.758271	108.370483	40.658203	-10.038793	104.599632	38.335655	43.417896	109.467934	39.496929	16.6895515	107.033783	-63.152985	6.8269905	109.707183
-52.481937	11.962173	109.502258	-12.045192	11.709668	108.344627	40.402699	-10.084913	104.495415	38.121414	43.3895	109.39312	39.2620565	16.6522935	106.9442675	-63.3524405	6.7670425	109.7449865
-51.92762	12.057098	109.541855	-12.276343	11.672539	108.357063	40.148071	-10.134148	104.490089	37.96072	43.336487	109.309006	39.0543955	16.6011695	106.8995475	-63.6070815	6.7439085	109.8145785
-51.309986	12.109879	109.433006	-12.485491	11.650869	108.361092	39.907429	-10.207651	104.589485	37.774704	43.308758	109.264015	38.8410665	16.5505535	106.92675	-63.8120485	6.7511845	109.795434
-50.420616	12.202258	109.163795	-12.803253	11.628669	108.273361	39.602394	-10.344082	104.861282	37.540962	43.209122	109.076836	38.571678	16.43252	106.969059	-64.178184	6.824818	109.577663
-49.817444	12.180488	108.848663	-13.00034	11.617393	108.141396	39.386158	-10.439822	105.12619	37.408924	43.107403	108.886787	38.397541	16.3337905	107.0064885	-64.398221	6.9009955	109.2763035
-49.144657	12.12536	108.388649	-13.220008	11.58239	107.975723	39.171482	-10.603002	105.478416	37.234402	43.006634	108.698563	38.202942	16.201816	107.0884895	-64.642958	6.962964	108.8629565
-48.381077	12.006433	107.912888	-13.426629	11.512523	107.800903	38.940891	-10.791304	105.912186	37.093449	42.842472	108.486488	38.01717	16.025584	107.199337	-64.870428	6.999462	108.402469
-47.690426	11.935184	107.5317	-13.626921	11.426783	107.652924	38.725883	-11.038656	106.394943	37.025879	42.640068	108.247711	37.875881	15.800706	107.321327	-65.129723	7.05286	107.984521
-47.028793	11.798135	107.121696	-13.82272	11.305842	107.512817	38.533665	-11.302453	106.917313	36.904804	42.420502	107.972275	37.7192345	15.5590245	107.444794	-65.3646745	7.0526595	107.58084
-46.302284	11.672709	106.725647	-13.989242	11.180427	107.372406	38.347195	-11.54475	107.443237	36.84317	42.194653	107.712082	37.5951825	15.3249515	107.5776595	-65.5736665	7.0359025	107.1671525
-45.030613	11.413242	106.26059	-14.19873	10.985335	107.214226	38.130436	-11.88178	108.18396	36.763584	41.867867	107.318863	37.44701	14.9930435	107.7514115	-65.84447	6.9776265	106.6770405
-44.401875	11.416974	106.048927	-14.295641	10.855081	107.135834	38.006775	-12.077967	108.66095	36.713169	41.646511	107.086693	37.359972	14.784272	107.8738215	-65.951254	6.92589	106.3978465
-43.701118	11.362028	105.878708	-14.392657	10.716393	107.077263	37.908657	-12.26163	109.07164	36.680801	41.446964	106.905029	37.294729	14.592667	107.9883345	-66.080043	6.840119	106.1661915
-42.968319	11.345488	105.699944	-14.472614	10.590129	107.038155	37.81221	-12.434754	109.416107	36.64362	41.242535	106.738022	37.227915	14.4038905	108.0770645	-66.173143	6.7763675	105.9992455
-42.182888	11.403981	105.557755	-14.537971	10.459978	106.9991	37.733166	-12.582941	109.683479	36.5979	41.035053	106.607559	37.165533	14.226056	108.145519	-66.241475	6.6939	105.852681
-41.4743	11.558936	105.509659	-14.581174	10.338863	106.970169	37.659077	-12.718325	109.872185	36.54118	40.843616	106.513573	37.1001285	14.0626455	108.192879	-66.2624765	6.6150805	105.747459
-40.818001	11.738062	105.446037	-14.630013	10.233582	106.963142	37.596439	-12.852218	110.007843	36.483841	40.681648	106.423233	37.04014	13.914715	108.215538	-66.300166	6.552449	105.710746
-39.81813	12.143428	105.440231	-14.693851	10.097384	106.999863	37.517212	-13.030322	110.146355	36.360096	40.462437	106.405258	36.938654	13.7160575	108.2758065	-66.326356	6.4787105	105.7239195
