# Supplementary material for: How to jointly control a ball trajectory on a moving board: Methodological insights into Motor Learning and Rehabilitation
Source: PLoS One. 2025 Oct 15;20(10):e0334588. doi: 10.1371/journal.pone.0334588 (PMC12527165; doi:10.1371/journal.pone.0334588)
Supplement: S2 Data — (ZIP) [file pone.0334588.s002.zip › D1_022.csv]

Ball_X	Ball_Y	Ball_Z	BoardCentre_X	BoardCentre_Y	BoardCentre_Z	P1LeftHand_X	P1LeftHand_Y	P1LeftHand_Z	P1RightHand_X	P1RightHand_Y	P1RightHand_Z	P1MidHands_X	P1MidHands_Y	P1MidHands_Z	P2MidHands_X	P2MidHands_Y	P2MidHands_Z
17.703684	36.408535	101.071785	-5.991718	11.177141	99.336678	43.10265	-14.221091	98.788055	43.484009	40.868736	106.111656	43.2933295	13.3238225	102.4498555	-55.2767655	9.0304595	96.2235005
18.596855	36.161537	101.122581	-5.916812	11.261427	99.383759	43.009506	-14.304273	98.435883	43.678505	40.759163	106.182884	43.3440055	13.227445	102.3093835	-55.1776295	9.295409	96.4581345
19.488951	35.850983	101.216461	-5.863322	11.329315	99.41539	42.903385	-14.390355	98.147644	44.000435	40.576767	106.142258	43.45191	13.093206	102.144951	-55.178554	9.565424	96.685829
20.413506	35.532784	101.285889	-5.807897	11.404276	99.442467	42.830326	-14.477121	97.941872	44.161701	40.459431	106.24752	43.4960135	12.991155	102.094696	-55.1118075	9.817397	96.790238
21.489321	35.010376	101.251328	-5.741199	11.479403	99.467514	42.790775	-14.530182	97.822556	44.104553	40.42173	106.48996	43.447664	12.945774	102.156258	-54.930062	10.013032	96.77877
22.342899	34.540306	101.381004	-5.655595	11.546622	99.475998	42.814617	-14.574716	97.791222	44.42897	40.288578	106.465057	43.6217935	12.856931	102.1281395	-54.9329835	10.236313	96.8238565
23.827543	33.713696	101.244629	-5.472798	11.61618	99.451584	42.970798	-14.66295	97.83326	44.691086	40.207302	106.571457	43.830942	12.772176	102.2023585	-54.776538	10.460184	96.7008095
24.827372	33.159649	101.136192	-5.321348	11.620981	99.433022	43.117634	-14.722475	97.882347	44.831703	40.160606	106.536606	43.9746685	12.7190655	102.2094765	-54.6173645	10.5228965	96.6565675
26.006344	32.295635	100.909821	-5.177368	11.637726	99.419884	43.272964	-14.798078	97.975662	44.781067	40.170826	106.586472	44.0270155	12.686374	102.281067	-54.3817515	10.589078	96.558701
26.936951	31.547474	100.776848	-5.01054	11.630284	99.408516	43.437569	-14.870554	98.120811	45.078373	40.079464	106.305931	44.257971	12.604455	102.213371	-54.279051	10.656113	96.603661
27.969069	30.754372	100.564865	-4.855556	11.596576	99.384933	43.62709	-14.957849	98.307419	45.207069	40.04258	106.131317	44.4170795	12.5423655	102.219368	-54.1281915	10.6507865	96.550498
29.02228	29.904383	100.304413	-4.696357	11.551567	99.365738	43.845921	-15.038493	98.550728	45.168343	40.066536	106.032547	44.507132	12.5140215	102.2916375	-53.899846	10.5891125	96.4398385
30.162979	28.856064	100.076523	-4.548774	11.503936	99.357559	44.059708	-15.128401	98.831924	45.428802	39.989708	105.690742	44.744255	12.4306535	102.261333	-53.841803	10.5772185	96.453785
31.687222	27.402517	99.87986	-4.382189	11.387	99.40181	44.347916	-15.27978	99.33429	45.35545	39.965485	105.541656	44.851683	12.3428525	102.437973	-53.616061	10.4311475	96.365647
32.785206	26.345747	99.759415	-4.291432	11.296601	99.467186	44.503887	-15.376784	99.689926	45.419708	39.909641	105.40361	44.9617975	12.2664285	102.546768	-53.5446615	10.3267735	96.387604
33.619614	25.186291	99.755219	-4.214914	11.179234	99.548714	44.634575	-15.49476	100.022034	45.478378	39.847481	105.304077	45.0564765	12.1763605	102.6630555	-53.4863045	10.1821075	96.4343725
34.260513	24.020605	99.793282	-4.165499	11.06187	99.660294	44.718914	-15.61248	100.294968	45.552368	39.774296	105.217972	45.135641	12.080908	102.75647	-53.466639	10.042832	96.564118
34.782063	22.790464	99.68367	-4.11269	10.939901	99.760887	44.79623	-15.697272	100.513901	45.631901	39.713127	105.144348	45.2140655	12.0079275	102.8291245	-53.4394455	9.8718745	96.6926495
35.501328	21.465281	99.658119	-4.063698	10.816039	99.846451	44.875107	-15.777225	100.725578	45.687382	39.669582	105.064758	45.2812445	11.9461785	102.895168	-53.4086405	9.6858995	96.797734
35.986542	20.276154	99.703064	-4.006462	10.712188	99.920479	44.954971	-15.83918	100.950989	45.735504	39.615299	104.987183	45.3452375	11.8880595	102.969086	-53.3581615	9.5363165	96.871872
36.840694	18.558861	99.705879	-3.91308	10.604614	100.052765	45.099754	-15.913468	101.271164	45.82056	39.559372	104.950821	45.460157	11.822952	103.1109925	-53.286317	9.386276	96.9945375
37.549004	17.224363	99.803566	-3.831167	10.573352	100.160683	45.195171	-15.929151	101.496376	45.901794	39.56398	104.962967	45.5484825	11.8174145	103.2296715	-53.2108165	9.3292895	97.0916945
38.071278	16.104334	99.945068	-3.763321	10.589839	100.292191	45.28965	-15.90641	101.702438	45.984318	39.608238	105.03405	45.636984	11.850914	103.368244	-53.163626	9.328764	97.216138
38.742935	14.878531	100.08197	-3.69432	10.63703	100.433472	45.382137	-15.836149	101.868484	46.059574	39.700172	105.163071	45.7208555	11.9320115	103.5157775	-53.1094955	9.3420485	97.3511665
39.44215	13.733038	100.092491	-3.634326	10.732731	100.565926	45.47488	-15.73747	101.986763	46.151836	39.821812	105.320419	45.813358	12.042171	103.653591	-53.08201	9.423291	97.478261
39.955963	12.631776	100.350822	-3.559083	10.841546	100.697067	45.529415	-15.581629	102.112701	46.248478	39.963722	105.52359	45.8889465	12.1910465	103.8181455	-53.0071125	9.4920455	97.5759885
40.775139	11.459461	100.463127	-3.515557	11.002529	100.851425	45.593971	-15.434781	102.239456	46.33828	40.127449	105.753944	45.9661255	12.346334	103.9967	-52.9972395	9.658724	97.70615
40.897049	10.430721	100.779282	-3.496649	11.272056	101.163498	45.638195	-15.172688	102.50695	46.444969	40.413734	106.218956	46.041582	12.620523	104.362953	-53.03488	9.923589	97.964043
40.23946	10.275747	101.108086	-3.529768	11.454657	101.388969	45.674725	-14.952233	102.792252	46.527313	40.67318	106.566833	46.101019	12.8604735	104.6795425	-53.160555	10.0488405	98.0983955
39.595657	10.172869	101.488426	-3.575768	11.638333	101.611923	45.755287	-14.750711	103.179886	46.586567	40.967262	106.930328	46.170927	13.1082755	105.055107	-53.322463	10.1683905	98.168739
38.874817	10.016294	101.868286	-3.643188	11.78177	101.825836	45.844158	-14.578419	103.657936	46.64806	41.22863	107.242439	46.246109	13.3251055	105.4501875	-53.532485	10.2384345	98.2014845
38.160782	9.823894	102.245987	-3.688821	11.889974	102.050529	45.955132	-14.407089	104.167618	46.694603	41.467216	107.47023	46.3248675	13.5300635	105.818924	-53.7025095	10.2498845	98.282134
37.498116	9.615008	102.590904	-3.729824	11.961339	102.241341	46.071995	-14.251974	104.686371	46.704372	41.679825	107.599785	46.3881835	13.7139255	106.143078	-53.8478315	10.2087525	98.339604
36.868435	9.463747	102.853905	-3.752254	11.98701	102.391663	46.192341	-14.126611	105.158867	46.6707	41.842319	107.657753	46.4315205	13.857854	106.40831	-53.9360285	10.116166	98.375016
35.690407	9.271709	103.142807	-3.762194	11.953983	102.569138	46.341225	-13.963251	105.744232	46.614773	41.983047	107.669159	46.477999	14.009898	106.7066955	-54.002387	9.898068	98.4315805
34.877125	9.163218	103.292252	-3.773824	11.900692	102.67482	46.394596	-13.910672	106.032036	46.570591	42.035797	107.731796	46.4825935	14.0625625	106.881916	-54.0302415	9.7388215	98.467724
34.143547	8.98038	103.457977	-3.817854	11.804403	102.778694	46.423748	-13.919332	106.241013	46.570351	42.035007	107.875038	46.4970495	14.0578375	107.0580255	-54.1327575	9.5509685	98.4993625
33.328686	8.877369	103.622643	-3.85657	11.705527	102.888046	46.417988	-13.971061	106.379303	46.589687	42.016178	108.069992	46.5038375	14.0225585	107.2246475	-54.2169775	9.3884955	98.5514445
32.513824	8.856277	103.67366	-3.930205	11.645599	102.982964	46.352169	-14.02211	106.4245	46.605408	41.978798	108.282158	46.4787885	13.978344	107.353329	-54.3391985	9.312854	98.612599
31.597233	8.864906	103.696777	-4.018169	11.627183	103.053978	46.263405	-14.064286	106.391907	46.598843	41.938118	108.487465	46.431124	13.936916	107.439686	-54.467462	9.31745	98.66827
30.686962	8.848141	103.716866	-4.087871	11.646259	103.155159	46.162067	-14.101955	106.245232	46.606964	41.898613	108.670151	46.3845155	13.898329	107.4576915	-54.5602575	9.394189	98.8526265
29.380125	8.860233	103.667999	-4.191959	11.733611	103.311752	46.008041	-14.141721	105.798767	46.645699	41.790379	108.944855	46.32687	13.824329	107.371811	-54.710788	9.642893	99.251693
28.478565	8.943854	103.514458	-4.270568	11.7898	103.412262	45.902851	-14.216596	105.323395	46.704502	41.719154	109.179031	46.3036765	13.751279	107.251213	-54.8448125	9.828321	99.573311
27.485466	9.034495	103.330017	-4.335418	11.864562	103.519592	45.70676	-14.255045	104.689934	46.785492	41.644787	109.394325	46.246126	13.694871	107.0421295	-54.916962	10.034253	99.9970545
26.558128	9.056329	103.159264	-4.374365	11.965685	103.597107	45.412888	-14.140873	104.067245	46.829002	41.599094	109.57383	46.120945	13.7291105	106.8205375	-54.869675	10.2022595	100.3736765
25.688114	9.091104	103.004799	-4.422092	12.12283	103.674484	45.168449	-14.003126	103.512192	46.860973	41.612179	109.694458	46.014711	13.8045265	106.603325	-54.858895	10.4411335	100.745643
24.765345	9.177515	102.823425	-4.473328	12.322845	103.747665	44.964813	-13.795937	103.037941	46.839245	41.697449	109.792503	45.902029	13.950756	106.415222	-54.848685	10.694934	101.080108
23.812483	9.193652	102.704796	-4.544624	12.553265	103.836426	44.827351	-13.549831	102.674911	46.74823	41.832661	109.860229	45.7877905	14.141415	106.26757	-54.8770385	10.965115	101.405282
22.414364	9.13582	102.639519	-4.690025	12.889097	103.95192	44.669373	-13.202393	102.364365	46.547447	42.079227	109.955345	45.60841	14.438417	106.159855	-54.98846	11.339777	101.743985
21.520487	9.019059	102.628693	-4.82618	13.090859	104.032135	44.556889	-13.038383	102.297882	46.498444	42.202641	109.920715	45.5276665	14.582129	106.1092985	-55.1800265	11.599589	101.9549715
20.585949	8.861465	102.604385	-5.004618	13.248881	104.112015	44.422386	-12.925327	102.270416	46.320534	42.31987	110.011986	45.37146	14.6972715	106.141201	-55.380696	11.8004905	102.082829
19.631285	8.585269	102.624474	-5.196323	13.361186	104.194557	44.284191	-12.839192	102.27095	46.148968	42.390549	110.107826	45.2165795	14.7756785	106.189388	-55.6092255	11.9466935	102.199726
18.672537	8.281875	102.679825	-5.373661	13.430004	104.261696	44.140457	-12.780762	102.293076	45.995712	42.440964	110.21447	45.0680845	14.830101	106.253773	-55.8154065	12.029907	102.269619
17.751499	7.911825	102.698395	-5.556022	13.469462	104.330658	44.013317	-12.755731	102.359512	45.794582	42.479527	110.299232	44.9039495	14.861898	106.329372	-56.0159935	12.077026	102.331944
16.837902	7.51733	102.696541	-5.717236	13.481119	104.350006	43.923096	-12.759237	102.460754	45.620682	42.495941	110.329628	44.771889	14.868352	106.395191	-56.206361	12.093886	102.304821
15.441903	6.720221	102.683762	-5.969068	13.47936	104.326157	43.811398	-12.80051	102.668556	45.331764	42.530025	110.286621	44.571581	14.8647575	106.4775885	-56.509717	12.0939625	102.1747255
14.539846	6.101084	102.649452	-6.12201	13.471206	104.275703	43.746967	-12.844086	102.830734	45.172546	42.522739	110.163712	44.4597565	14.8393265	106.497223	-56.7037765	12.1030855	102.054183
13.645783	5.498906	102.621056	-6.271916	13.43205	104.199196	43.678394	-12.895324	103.016747	44.971321	42.50996	110.01265	44.3248575	14.807318	106.5146985	-56.8686895	12.056782	101.8836935
12.726387	4.817817	102.543488	-6.386876	13.382001	104.100929	43.625511	-12.98068	103.218201	44.833801	42.463898	109.807587	44.229656	14.741609	106.512894	-57.003408	12.022393	101.688964
11.807501	4.048292	102.527641	-6.520791	13.324965	104.010056	43.564232	-13.077329	103.469833	44.661999	42.436291	109.591766	44.1131155	14.679481	106.5307995	-57.1546975	11.970449	101.4893125
10.876242	3.264283	102.525009	-6.650669	13.257257	103.920792	43.499336	-13.148735	103.762009	44.470741	42.446484	109.4478	43.9850385	14.6488745	106.6049045	-57.2863765	11.8656395	101.2366795
9.947512	2.482821	102.56131	-6.769103	13.199329	103.865395	43.433239	-13.171071	104.099907	44.389782	42.465767	109.120331	43.9115105	14.647348	106.610119	-57.4497165	11.75131	101.120671
8.485966	1.259578	102.713921	-6.939018	13.191852	103.806686	43.338654	-13.159355	104.626122	44.230267	42.498344	108.557556	43.7844605	14.6694945	106.591839	-57.6624965	11.7142095	101.021533
7.569406	0.435558	102.824341	-7.020994	13.181911	103.779617	43.26318	-13.110107	104.972862	44.103218	42.511097	108.152962	43.683199	14.700495	106.562912	-57.725187	11.663327	100.996322
6.612663	-0.304306	102.95179	-7.107066	13.15692	103.740433	43.190079	-13.085384	105.293068	43.954746	42.493626	107.7005	43.5724125	14.704121	106.496784	-57.7865445	11.609719	100.984082
5.601249	-1.137795	103.03582	-7.185918	13.09571	103.67086	43.10817	-13.088746	105.554901	43.783524	42.44701	107.30349	43.445847	14.679132	106.4291955	-57.817683	11.512288	100.9125245
4.565098	-1.947713	103.099533	-7.278028	12.989776	103.573463	43.018669	-13.126652	105.7845	43.625336	42.374451	106.905594	43.3220025	14.6238995	106.345047	-57.8780585	11.3556525	100.801879
3.571867	-2.669302	103.138885	-7.375217	12.849352	103.432594	42.946831	-13.192241	105.948662	43.447895	42.280598	106.420853	43.197363	14.5441785	106.1847575	-57.947797	11.1545255	100.6804305
2.591617	-3.40911	103.046326	-7.46671	12.681629	103.219521	42.869526	-13.246756	106.050919	43.222488	42.126663	105.855858	43.046007	14.4399535	105.9533885	-57.979427	10.9233045	100.4856535
1.003025	-4.442405	103.016731	-7.662343	12.39522	102.844788	42.756073	-13.364244	106.151115	42.908356	41.92197	104.933678	42.8322145	14.278863	105.5423965	-58.1569005	10.511577	100.1471795
-0.004224	-5.049638	102.952362	-7.794865	12.167084	102.59584	42.658985	-13.452603	106.187248	42.602001	41.761284	104.39991	42.630493	14.1543405	105.293579	-58.220223	10.1798275	99.898101
-1.019846	-5.568802	102.908913	-7.983056	11.924519	102.375076	42.552055	-13.573005	106.20079	42.24004	41.623466	103.974701	42.3960475	14.0252305	105.0877455	-58.3621595	9.8238075	99.6624065
-2.116953	-6.054428	102.823914	-8.159412	11.695938	102.192673	42.425121	-13.673634	106.215378	41.990089	41.472626	103.531395	42.207605	13.899496	104.8733865	-58.526429	9.49238	99.5119595
-3.196053	-6.467697	102.75811	-8.334243	11.480459	102.020348	42.314468	-13.759004	106.20533	41.695354	41.361927	103.234482	42.004911	13.8014615	104.719906	-58.673397	9.1594565	99.32079
-4.237258	-6.79506	102.647079	-8.532839	11.292371	101.884377	42.202599	-13.806038	106.158112	41.407997	41.300549	103.020416	41.805298	13.7472555	104.589264	-58.870976	8.8374865	99.17949
-5.274014	-6.962837	102.559021	-8.699553	11.15201	101.754555	42.091686	-13.805135	106.083488	41.134201	41.29044	102.846924	41.6129435	13.7426525	104.465206	-59.0120495	8.5613675	99.043904
-6.895667	-7.082716	102.286568	-8.92268	11.033563	101.541092	41.980961	-13.728344	105.931183	40.771343	41.345577	102.678612	41.376152	13.8086165	104.3048975	-59.221512	8.2585095	98.7772865
-7.962273	-7.064737	102.079567	-9.04607	11.016737	101.387535	41.94318	-13.639973	105.783333	40.570858	41.44471	102.632141	41.257019	13.9023685	104.207737	-59.349159	8.1311055	98.567333
-8.968488	-6.973846	101.803055	-9.141213	11.021205	101.235794	41.945354	-13.51338	105.605339	40.413795	41.586639	102.619576	41.1795745	14.0366295	104.1124575	-59.4620005	8.0057805	98.3591305
-9.988295	-6.731512	101.497398	-9.193441	11.054457	101.061714	41.978134	-13.371696	105.399635	40.303589	41.754005	102.682205	41.1408615	14.1911545	104.04092	-59.5277435	7.9177595	98.082508
-11.055839	-6.437593	101.144646	-9.211869	11.101315	100.881813	42.041161	-13.250999	105.165932	40.235668	41.929314	102.778862	41.1384145	14.3391575	103.972397	-59.5621525	7.8634725	97.791229
-12.084569	-6.093753	100.793205	-9.178105	11.158369	100.707962	42.122139	-13.100873	104.939308	40.200321	42.097237	102.880943	41.16123	14.498182	103.9101255	-59.51744	7.818556	97.5057985
-13.039335	-5.696203	100.439835	-9.101421	11.251283	100.541878	42.238625	-12.926968	104.721596	40.200027	42.290012	102.997437	41.219326	14.681522	103.8595165	-59.422168	7.821044	97.2242395
-14.547567	-4.867751	100.012329	-8.939689	11.448538	100.330566	42.483719	-12.624166	104.481697	40.206959	42.592419	103.102707	41.345339	14.9841265	103.792202	-59.224717	7.9129495	96.86893
-15.569304	-4.290347	99.778	-8.799831	11.587485	100.200508	42.669292	-12.447728	104.385735	40.226192	42.768658	103.139374	41.447742	15.160465	103.7625545	-59.047404	8.014505	96.6384615
-16.526598	-3.689939	99.568977	-8.664977	11.712972	100.09552	42.847744	-12.303466	104.282501	40.265064	42.92234	103.137741	41.556404	15.309437	103.710121	-58.886358	8.116507	96.480919
-17.558046	-2.973859	99.455589	-8.587877	11.802837	100.045715	42.968315	-12.205163	104.18396	40.306561	43.019001	103.105209	41.637438	15.406919	103.6445845	-58.813192	8.198755	96.4468455
-18.620583	-2.23394	99.421509	-8.516361	11.853724	100.059441	43.033268	-12.135989	104.059174	40.308987	43.08083	103.062233	41.6711275	15.4724205	103.5607035	-58.7038495	8.2350275	96.5581785
-19.654411	-1.527252	99.398445	-8.489667	11.879276	100.106552	43.062653	-12.113938	103.902344	40.290096	43.106537	102.995941	41.6763745	15.4962995	103.4491425	-58.6557085	8.2622525	96.7639615
-20.67194	-0.74035	99.43808	-8.494375	11.879359	100.155273	43.063225	-12.102808	103.745613	40.250988	43.10928	102.914963	41.6571065	15.503236	103.330288	-58.6458565	8.255482	96.980258
-22.275969	0.519353	99.496422	-8.518074	11.856764	100.201073	43.077705	-12.117204	103.381775	40.198002	43.113743	102.736984	41.6378535	15.4982695	103.0593795	-58.6740015	8.2152585	97.3427665
-23.241671	1.337039	99.648407	-8.49115	11.847586	100.278938	43.066742	-12.135139	103.02787	40.15873	43.086929	102.455917	41.612736	15.475895	102.7418935	-58.595036	8.219277	97.8159825
-24.242338	2.290309	99.878479	-8.458152	11.842571	100.375092	43.020367	-12.173029	102.568398	40.097279	42.981617	102.092911	41.558823	15.404294	102.3306545	-58.475127	8.280848	98.4195295
-25.2348	3.261391	100.134109	-8.429263	11.812051	100.450661	42.880154	-12.211016	102.024391	40.058105	42.87019	101.723526	41.4691295	15.329587	101.8739585	-58.3276555	8.294515	99.0273635
-26.158529	4.189395	100.416336	-8.46207	11.774844	100.571548	42.678375	-12.26965	101.442848	40.033051	42.762978	101.366219	41.355713	15.246664	101.4045335	-58.279853	8.303024	99.7385625
-27.059111	5.221378	100.786842	-8.53373	11.7398	100.742897	42.441704	-12.347472	100.860992	39.972378	42.669449	101.109985	41.207041	15.1609885	100.9854885	-58.274501	8.3186115	100.5003055
-27.917856	6.335842	101.216927	-8.644109	11.727571	100.940559	42.138515	-12.407862	100.33226	39.920418	42.619251	100.972878	41.0294665	15.1056945	100.652569	-58.3176845	8.3494475	101.228549
-29.096199	7.900889	101.785698	-8.846987	11.813001	101.270798	41.662373	-12.445645	99.677856	39.858768	42.596127	100.931702	40.7605705	15.075241	100.304779	-58.4545445	8.550761	102.236817
-29.774412	9.058401	102.144035	-8.951243	11.919404	101.461647	41.382851	-12.438558	99.337349	39.840076	42.611919	100.996254	40.6114635	15.0866805	100.1668015	-58.5139495	8.7521275	102.7564925
-30.385246	10.276275	102.41909	-9.058089	12.042153	101.603821	41.150249	-12.418252	99.08255	39.907982	42.634655	101.08075	40.5291155	15.1082015	100.08165	-58.6452935	8.9761045	103.125992
-30.93021	11.382779	102.646446	-9.125937	12.208858	101.718483	40.944878	-12.377591	98.91288	39.799725	42.740803	101.327171	40.3723015	15.181606	100.1200255	-58.6241755	9.23611	103.3169405
-31.336662	12.513569	102.805206	-9.181479	12.365983	101.822044	40.771912	-12.331336	98.83989	39.890491	42.810043	101.457085	40.3312015	15.2393535	100.1484875	-58.6941595	9.4926125	103.4956005
-31.652727	13.678995	102.928093	-9.22035	12.538217	101.886055	40.638332	-12.317036	98.844795	39.999718	42.864662	101.538292	40.319025	15.273813	100.1915435	-58.759725	9.802621	103.5805665
-31.929487	14.87493	102.981483	-9.250345	12.693087	101.937065	40.555275	-12.316919	98.895126	40.117882	42.897163	101.555618	40.3365785	15.290122	100.225372	-58.8372685	10.096052	103.648758
-32.134403	16.497309	102.996536	-9.270254	12.840016	101.927391	40.451683	-12.356483	99.016609	40.264332	42.900352	101.486923	40.3580075	15.2719345	100.251766	-58.8985155	10.4080975	103.603016
-32.162094	17.547873	102.926567	-9.260656	12.914053	101.861397	40.390812	-12.404963	99.12751	40.344845	42.875164	101.362206	40.3678285	15.2351005	100.244858	-58.8891405	10.5930055	103.477936
-32.098972	18.628294	102.768661	-9.269859	12.925434	101.786003	40.358234	-12.459167	99.225388	40.390205	42.821468	101.204109	40.3742195	15.1811505	100.2147485	-58.9139375	10.6697175	103.3572575
-32.007648	19.638119	102.628433	-9.306547	12.900477	101.692215	40.305386	-12.505198	99.341263	40.428608	42.776291	101.054169	40.366997	15.1355465	100.197716	-58.980091	10.6654075	103.186714
-31.801159	20.638334	102.500061	-9.350262	12.858015	101.648186	40.27879	-12.546606	99.464584	40.411057	42.752914	100.919952	40.3449235	15.103154	100.192268	-59.0454475	10.612876	103.104104
-31.541479	21.619722	102.404655	-9.398625	12.811923	101.638664	40.270336	-12.578203	99.598114	40.373245	42.728771	100.808167	40.3217905	15.075284	100.2031405	-59.1190405	10.548562	103.0741875
-31.181473	22.639231	102.321205	-9.447633	12.749189	101.673279	40.255894	-12.585378	99.740097	40.316319	42.726177	100.718346	40.2861065	15.0703995	100.2292215	-59.1813725	10.4279785	103.1173365
-30.501169	24.077915	102.388062	-9.491636	12.685665	101.805557	40.264725	-12.571223	99.932999	40.272694	42.73135	100.651909	40.2687095	15.0800635	100.292454	-59.2519815	10.2912665	103.31866
-29.970974	25.050095	102.463196	-9.494473	12.650331	101.926125	40.284737	-12.536442	99.999527	40.265579	42.735893	100.694725	40.275158	15.0997255	100.347126	-59.264104	10.2009365	103.505124
-29.336023	26.061451	102.539337	-9.494252	12.617725	102.040482	40.294415	-12.475321	99.999168	40.228817	42.770382	100.857475	40.261616	15.1475305	100.4283215	-59.25012	10.0879195	103.6526425
-28.666374	27.017218	102.679039	-9.539146	12.621586	102.150002	40.279545	-12.399814	99.892715	40.245506	42.831573	101.140533	40.2625255	15.2158795	100.516624	-59.3408175	10.0272925	103.78338
-27.881351	28.014969	102.874634	-9.592159	12.645536	102.257988	40.209785	-12.288054	99.70623	40.250439	42.920494	101.484657	40.230112	15.31622	100.5954435	-59.41443	9.974852	103.9205325
-27.022854	29.012882	103.139732	-9.666561	12.720659	102.362335	40.084118	-12.136059	99.462059	40.255573	43.02441	101.851097	40.1698455	15.4441755	100.656578	-59.5029675	9.9971425	104.068092
-26.165676	29.983568	103.347191	-9.710277	12.876795	102.470467	39.964165	-11.955879	99.227234	40.210117	43.150032	102.173149	40.087141	15.5970765	100.7001915	-59.507695	10.1565135	104.2407425
-24.659668	31.415812	103.650642	-9.827625	13.139622	102.623367	39.841137	-11.690556	99.00293	40.17598	43.362663	102.588783	40.0085585	15.8360535	100.7958565	-59.6638085	10.4431905	104.4508775
-23.583998	32.314171	103.75032	-9.894435	13.292027	102.658081	39.780514	-11.553565	98.930534	40.189125	43.486015	102.816406	39.9848195	15.966225	100.87347	-59.7736895	10.617829	104.442692
-22.414248	33.165955	103.674194	-9.954223	13.426677	102.651703	39.722008	-11.468261	98.924843	40.167194	43.58416	103.020523	39.944601	16.0579495	100.972683	-59.853047	10.7954045	104.330723
-21.22489	33.951015	103.603912	-10.049365	13.485202	102.590881	39.666855	-11.41989	98.939491	40.16708	43.636086	103.191338	39.9169675	16.108098	101.0654145	-60.0156975	10.862306	104.1163475
-19.985523	34.605122	103.533791	-10.139784	13.482974	102.567696	39.623951	-11.412838	98.966774	40.109688	43.658558	103.342728	39.8668195	16.12286	101.154751	-60.1463875	10.843088	103.980641
-18.602518	35.238373	103.484596	-10.235875	13.411996	102.572807	39.573654	-11.42704	99.052086	40.04295	43.653259	103.495087	39.808302	16.1131095	101.2735865	-60.280052	10.7108825	103.8720275
-17.271154	35.783951	103.570648	-10.33882	13.324237	102.666077	39.549904	-11.448145	99.171211	39.964138	43.633858	103.701523	39.757021	16.0928565	101.436367	-60.434661	10.5556175	103.895787
-15.03933	36.449829	103.713928	-10.490703	13.156925	102.917007	39.572792	-11.476763	99.665344	39.867596	43.621288	104.230835	39.720194	16.0722625	101.9480895	-60.7016	10.2415875	103.8859245
-13.603434	36.837032	103.949081	-10.642096	13.035771	103.179146	39.683456	-11.5072	100.252403	39.849892	43.634232	104.711975	39.766674	16.063516	102.482189	-61.050866	10.008026	103.876103
-12.032126	37.108879	104.166283	-10.788239	12.949632	103.503777	39.842815	-11.512108	101.032578	39.919418	43.671963	105.385712	39.8811165	16.0799275	103.209145	-61.4575945	9.8193365	103.798409
-10.432358	37.388519	104.518417	-10.906837	12.91332	103.882751	40.018265	-11.484611	101.932541	39.884686	43.756954	106.202209	39.9514755	16.1361715	104.067375	-61.7651495	9.6904685	103.698127
-8.856403	37.523281	104.953339	-11.027647	12.889725	104.282364	40.170635	-11.450661	102.885262	39.820885	43.827621	107.093941	39.99576	16.18848	104.9896015	-62.051054	9.59097	103.5751265
-7.119486	37.647144	105.377769	-11.08516	12.868682	104.707886	40.320625	-11.424493	103.813049	39.739143	43.872623	107.965889	40.029884	16.224065	105.889469	-62.200204	9.513299	103.526303
-5.492464	37.710129	105.845787	-11.078296	12.855029	105.101036	40.504349	-11.396573	104.668762	39.670666	43.889954	108.843102	40.0875075	16.2466905	106.755932	-62.2440995	9.4633675	103.44614
-2.835406	37.629475	106.433868	-10.944537	12.83329	105.514595	40.794216	-11.344516	105.817833	39.667175	43.928001	110.079529	40.2306955	16.2917425	107.948681	-62.1197695	9.3748375	103.080509
-1.222262	37.537201	106.754616	-10.812337	12.814453	105.645844	41.048309	-11.328969	106.424019	39.706356	43.939026	110.819771	40.3773325	16.3050285	108.621895	-62.0020065	9.3238775	102.669793
0.482174	37.307732	106.962227	-10.646214	12.77412	105.65033	41.30677	-11.321413	106.86351	39.787651	43.943703	111.389694	40.5472105	16.311145	109.126602	-61.8396385	9.237095	102.174058
2.194349	37.046566	107.067848	-10.43479	12.747152	105.559753	41.58992	-11.343647	107.13903	39.941971	43.925934	111.770805	40.7659455	16.2911435	109.4549175	-61.6355255	9.2031605	101.6645885
3.811316	36.723995	107.115952	-10.213668	12.718455	105.412849	41.884865	-11.406984	107.257019	40.124588	43.872688	112.018036	41.0047265	16.232852	109.6375275	-61.4320625	9.204058	101.1881705
5.456254	36.299759	107.128052	-10.000541	12.694432	105.261147	42.10186	-11.448489	107.229103	40.321175	43.789112	112.132111	41.2115175	16.1703115	109.680607	-61.2125995	9.2185525	100.841687
6.99973	35.835011	107.13868	-9.808403	12.698163	105.124298	42.25729	-11.486866	107.148132	40.511147	43.703556	112.113976	41.3842185	16.108345	109.631054	-61.0010245	9.287981	100.617542
9.184107	34.952946	107.047127	-9.595393	12.766216	104.932549	42.484356	-11.546825	106.938019	40.752392	43.61116	111.996544	41.618374	16.0321675	109.4672815	-60.80916	9.5002645	100.3978165
10.646218	34.282551	106.946198	-9.515869	12.854043	104.809097	42.58046	-11.538665	106.780396	40.858658	43.569164	111.922546	41.719559	16.0152495	109.351471	-60.751297	9.6928365	100.266723
11.961428	33.559303	106.911362	-9.446038	12.985446	104.708954	42.635174	-11.479575	106.631348	40.938595	43.581779	111.886421	41.7868845	16.051102	109.2588845	-60.6789605	9.91979	100.1590235
13.197446	32.741737	106.911942	-9.425389	13.172172	104.658447	42.65443	-11.388299	106.46064	40.956436	43.635315	111.910332	41.805433	16.123508	109.185486	-60.656211	10.220836	100.131408
14.364408	31.865669	106.977394	-9.42037	13.374257	104.621681	42.64521	-11.25155	106.274353	41.015549	43.674984	112.010239	41.8303795	16.211717	109.142296	-60.6711195	10.536797	100.101066
15.436213	30.903833	107.026649	-9.441919	13.583897	104.598679	42.623196	-11.12978	106.072655	41.030384	43.779697	112.122276	41.82679	16.3249585	109.0974655	-60.710628	10.8428355	100.0998925
16.480902	29.804474	106.988228	-9.436019	13.779699	104.587685	42.618973	-11.006516	105.869339	41.092979	43.838188	112.206009	41.855976	16.415836	109.037674	-60.728014	11.143562	100.137696
17.961615	28.039614	106.850906	-9.324734	14.028582	104.549828	42.728497	-10.818887	105.617653	41.152443	43.944473	112.203857	41.94047	16.562793	108.910755	-60.589938	11.494371	100.188901
18.867151	26.73547	106.66394	-9.173286	14.160222	104.517998	42.908115	-10.706782	105.502365	41.212879	44.034595	112.122574	42.060497	16.6639065	108.8124695	-60.407069	11.6565375	100.2235265
19.791889	25.274086	106.434059	-8.954548	14.246938	104.441833	43.160721	-10.629157	105.416275	41.355072	44.087692	111.957146	42.2578965	16.7292675	108.6867105	-60.1669925	11.7646085	100.1969555
20.61656	23.833553	106.105247	-8.66769	14.252201	104.298462	43.457008	-10.59522	105.32663	41.539104	44.115238	111.764374	42.498056	16.760009	108.545502	-59.833436	11.744393	100.051422
21.456524	22.160078	105.71209	-8.342402	14.17353	104.10582	43.797703	-10.606848	105.223724	41.772175	44.111149	111.500549	42.784939	16.7521505	108.3621365	-59.469743	11.5949095	99.8495035
22.205799	20.499599	105.299042	-7.978052	14.036472	103.857002	44.160442	-10.675686	105.126228	42.023937	44.051632	111.152077	43.0921895	16.687973	108.1391525	-59.0482935	11.384971	99.5748515
22.842533	18.755726	104.86795	-7.619713	13.834207	103.574585	44.542252	-10.794035	105.060646	42.296677	43.935387	110.732964	43.4194645	16.570676	107.896805	-58.6588905	11.097738	99.252365
23.820024	15.874751	104.175056	-7.039825	13.477029	103.106728	45.147686	-11.074755	105.017815	42.728512	43.740292	109.899605	43.938099	16.3327685	107.45871	-58.017749	10.6212895	98.754746
24.275654	13.968717	103.755722	-6.645098	13.210016	102.754036	45.597095	-11.271615	104.951332	43.048504	43.611031	109.172585	44.3227995	16.169708	107.0619585	-57.6129955	10.250324	98.4461135
24.711718	11.916722	103.193878	-6.255167	12.92928	102.350105	46.057308	-11.460425	104.778061	43.397614	43.442486	108.255219	44.727461	15.9910305	106.51664	-57.237795	9.8675295	98.18357
25.122122	9.948136	102.545418	-5.847125	12.62182	101.863945	46.511795	-11.627222	104.414818	43.761574	43.25391	107.140823	45.1366845	15.813344	105.7778205	-56.8309345	9.430296	97.9500695
25.431293	7.875433	101.81366	-5.423208	12.287367	101.272842	46.906178	-11.778458	103.911507	44.061054	43.003735	105.9207	45.483616	15.6126385	104.9161035	-56.330032	8.9620955	97.6295805
25.706022	5.828898	101.008629	-4.992774	11.938839	100.595474	47.240826	-11.968961	103.3237	44.326107	42.695961	104.673744	45.7834665	15.3635	103.998722	-55.7690145	8.514178	97.192226
25.893852	3.795457	100.241936	-4.631549	11.574225	99.905815	47.5145	-12.189778	102.71344	44.569813	42.380997	103.526512	46.0421565	15.0956095	103.119976	-55.3052545	8.0528405	96.691654
26.004066	0.725875	99.305626	-4.21768	11.065049	99.011086	47.874828	-12.516768	101.901749	44.862579	41.971165	102.068436	46.3687035	14.7271985	101.9850925	-54.8040635	7.4028995	96.0370795
25.99439	-1.273544	98.862854	-3.986435	10.779411	98.534027	48.092224	-12.699749	101.503181	45.010178	41.774586	101.283348	46.551201	14.5374185	101.3932645	-54.524071	7.0214035	95.6747895
25.863276	-3.247985	98.591873	-3.804963	10.55546	98.143204	48.29015	-12.83745	101.270805	45.142944	41.634739	100.642754	46.716547	14.3986445	100.9567795	-54.326473	6.7122755	95.3296285
25.717995	-5.09223	98.448013	-3.614622	10.35914	97.832222	48.508991	-12.930582	101.179359	45.267464	41.529758	100.079224	46.8882275	14.299588	100.6292915	-54.1174715	6.418692	95.0351525
25.475443	-6.962352	98.420456	-3.423992	10.179477	97.584358	48.763214	-12.979259	101.203598	45.374912	41.442101	99.557144	47.069063	14.231421	100.380371	-53.917047	6.127533	94.788345
25.204256	-8.726183	98.520699	-3.222207	9.999828	97.39325	49.041599	-13.014333	101.331879	45.478119	41.363091	99.102524	47.259859	14.174379	100.2172015	-53.704273	5.825277	94.5692985
24.842106	-10.41805	98.768044	-3.011653	9.794319	97.258469	49.333687	-13.059774	101.565994	45.596409	41.272678	98.697403	47.465048	14.106452	100.1316985	-53.488354	5.482186	94.3852395
24.162331	-12.866737	99.306717	-2.732708	9.441057	97.20224	49.722824	-13.189517	102.049759	45.766457	41.051147	98.132256	47.7446405	13.930815	100.0910075	-53.2100565	4.951299	94.3134725
23.642025	-14.33031	99.753342	-2.548366	9.182278	97.239983	49.949127	-13.323601	102.376236	45.872395	40.853626	97.835602	47.910761	13.7650125	100.105919	-53.007493	4.5995435	94.374047
23.011204	-15.763506	100.187286	-2.42635	8.920376	97.31675	50.101524	-13.490645	102.706543	45.98801	40.629105	97.611046	48.044767	13.56923	100.1587945	-52.897467	4.271522	94.4747055
22.363955	-17.060453	100.589394	-2.314302	8.671609	97.40892	50.215294	-13.689155	102.991142	46.111835	40.411106	97.441895	48.1635645	13.3609755	100.2165185	-52.7921685	3.9822425	94.6013215
21.664068	-18.210655	100.935936	-2.215636	8.46524	97.50959	50.29089	-13.850193	103.214142	46.21838	40.220295	97.351044	48.254635	13.185051	100.282593	-52.685907	3.745429	94.736587
20.904755	-19.261187	101.21125	-2.121564	8.310003	97.607887	50.359238	-13.978921	103.396858	46.348106	40.077885	97.326157	48.353672	13.049482	100.3615075	-52.5968	3.570524	94.8542665
20.088976	-20.191372	101.448349	-2.012379	8.227036	97.706223	50.440849	-14.066522	103.555557	46.504551	40.001228	97.386826	48.4727	12.967353	100.4711915	-52.497458	3.486719	94.9412545
18.810303	-21.264067	101.724541	-1.803767	8.269336	97.881866	50.589489	-14.079717	103.771904	46.792007	40.006737	97.600052	48.690748	12.96351	100.685978	-52.298282	3.575162	95.077754
17.927942	-21.765501	101.852524	-1.606437	8.385938	98.008598	50.723541	-14.021237	103.8908	47.023098	40.091843	97.816353	48.8733195	13.035303	100.8535765	-52.0861935	3.736573	95.1636195
16.990017	-22.178553	101.955391	-1.393643	8.573689	98.165779	50.880791	-13.903687	104.012093	47.274841	40.241905	98.06926	49.077816	13.169109	101.0406765	-51.865102	3.978269	95.2908815
16.05961	-22.41712	102.031029	-1.164778	8.817543	98.354805	51.04776	-13.750286	104.144958	47.550774	40.411697	98.368706	49.299267	13.3307055	101.256832	-51.628823	4.3043805	95.452778
15.086393	-22.486628	102.107323	-0.949017	9.078548	98.567162	51.227314	-13.587691	104.287506	47.83432	40.609367	98.72274	49.530817	13.510838	101.505123	-51.428851	4.646258	95.629201
14.031142	-22.44313	102.194405	-0.720776	9.34084	98.788765	51.401077	-13.410897	104.433044	48.093479	40.824135	99.075859	49.747278	13.706619	101.7544515	-51.18883	4.975061	95.8230785
12.97654	-22.309706	102.268997	-0.520683	9.569754	98.999527	51.558102	-13.224151	104.61087	48.310165	41.029503	99.394669	49.9341335	13.902676	102.0027695	-50.9754995	5.236832	95.9962845
11.38172	-21.879545	102.414131	-0.338536	9.824758	99.308258	51.776146	-12.957247	104.903206	48.532436	41.345982	99.813187	50.154291	14.1943675	102.3581965	-50.831363	5.4551485	96.2583195
10.222133	-21.419283	102.514313	-0.286723	9.938781	99.472198	51.875187	-12.787548	105.088715	48.572979	41.524506	99.970039	50.224083	14.368479	102.529377	-50.797529	5.509083	96.415019
9.078423	-20.893385	102.601051	-0.279792	10.014052	99.610992	51.944767	-12.632311	105.257118	48.53019	41.680164	100.016357	50.2374785	14.5239265	102.6367375	-50.7970625	5.5041775	96.5852465
7.938739	-20.252081	102.694305	-0.335829	10.070159	99.720261	51.952068	-12.492819	105.393753	48.428516	41.799698	100.005554	50.190292	14.6534395	102.6996535	-50.86195	5.4868785	96.7408685
6.701716	-19.46003	102.762711	-0.414029	10.09801	99.837517	51.9104	-12.39191	105.505135	48.302715	41.874165	99.985435	50.1065575	14.7411275	102.745285	-50.9346155	5.4548925	96.929749
5.512202	-18.600868	102.757088	-0.511577	10.121786	99.971237	51.830299	-12.331651	105.579651	48.18766	41.933998	100.012436	50.0089795	14.8011735	102.7960435	-51.0321335	5.4423985	97.1464305
4.333873	-17.674593	102.68737	-0.63197	10.160084	100.113892	51.726936	-12.275931	105.596481	48.092888	41.995037	100.122665	49.909912	14.859553	102.859573	-51.173852	5.460615	97.368211
2.536824	-16.006786	102.408134	-0.78731	10.286999	100.358711	51.542461	-12.170397	105.417931	48.003857	42.158955	100.455284	49.773159	14.994279	102.9366075	-51.347779	5.579719	97.7808145
1.369645	-14.811854	102.048561	-0.874206	10.459828	100.525009	51.397968	-12.027449	105.138908	47.965252	42.362576	100.802299	49.68161	15.1675635	102.9706035	-51.430022	5.7520925	98.0794145
0.212725	-13.466719	101.678696	-0.978942	10.704206	100.679161	51.288658	-11.795354	104.744232	47.903488	42.643261	101.220871	49.596073	15.4239535	102.9825515	-51.553957	5.9844585	98.3757705
-0.940473	-12.014759	101.295616	-1.057189	11.026607	100.828972	51.188309	-11.485544	104.227493	47.840229	42.978745	101.6502	49.514269	15.7466005	102.9388465	-51.628647	6.3066135	98.7190975
-2.046319	-10.521247	100.846184	-1.152912	11.451179	100.946259	51.049412	-11.117954	103.554169	47.78228	43.333805	102.028725	49.415846	16.1079255	102.791447	-51.72167	6.7944325	99.101071
-3.145125	-8.900753	100.436989	-1.225626	11.929493	101.00058	50.864906	-10.67776	102.660919	47.712589	43.716003	102.29586	49.2887475	16.5191215	102.4783895	-51.7399995	7.3398645	99.5227705
-4.239257	-7.266205	100.009285	-1.329079	12.476973	100.973068	50.66647	-10.18329	101.579834	47.59465	44.10078	102.367256	49.13056	16.958745	101.973545	-51.788718	7.995201	99.972591
-5.774757	-4.813241	99.301353	-1.477482	13.301684	100.742737	50.280113	-9.436085	99.855507	47.431801	44.684387	102.317635	48.855957	17.624151	101.086571	-51.810921	8.979217	100.398903
-6.752853	-3.134704	98.911888	-1.608331	13.806118	100.545135	49.982132	-8.953833	98.784065	47.322124	45.052376	102.249512	48.652128	18.0492715	100.5167885	-51.86879	9.5629645	100.5734815
-7.67572	-1.558422	98.60247	-1.770483	14.284046	100.344109	49.703041	-8.506551	97.883041	47.175762	45.40379	102.173401	48.4394015	18.4486195	100.028221	-51.9803675	10.1194725	100.659997
-8.52803	-0.068444	98.416641	-1.956686	14.694331	100.170921	49.445412	-8.136308	97.200256	47.010994	45.694912	102.089943	48.228203	18.779302	99.6450995	-52.141575	10.60936	100.6967425
-9.326919	1.394996	98.333076	-2.173925	15.023023	100.040939	49.213757	-7.854456	96.760384	46.832443	45.932999	102.013985	48.0231	19.0392715	99.3871845	-52.37095	11.0067745	100.6946935
-10.019712	2.748806	98.372734	-2.358873	15.275568	99.953636	49.012383	-7.684669	96.515182	46.666016	46.098312	101.973236	47.8391995	19.2068215	99.244209	-52.5569455	11.3443145	100.663063
-10.657677	3.948069	98.434456	-2.559412	15.412861	99.908157	48.8312	-7.606808	96.443069	46.524475	46.190472	101.925636	47.6778375	19.291832	99.1843525	-52.7966615	11.53389	100.6319615
-11.440482	5.649976	98.597717	-2.806314	15.439894	99.843689	48.619564	-7.668148	96.569801	46.315479	46.190327	101.816689	47.4675215	19.2610895	99.193245	-53.0801495	11.6186985	100.494133
-11.836974	6.678867	98.727043	-2.960244	15.345682	99.794945	48.50333	-7.774369	96.775925	46.165417	46.129234	101.721382	47.3343735	19.1774325	99.2486535	-53.2548615	11.5139315	100.3412365
-12.234845	7.592992	98.758804	-3.126634	15.192858	99.735909	48.421577	-7.923236	97.074875	45.989731	46.019344	101.602051	47.205654	19.048054	99.338463	-53.458922	11.337662	100.133355
-12.560093	8.446385	98.810524	-3.322729	14.996889	99.682037	48.317673	-8.113668	97.435272	45.760151	45.875595	101.504387	47.038912	18.8809635	99.4698295	-53.68437	11.1128145	99.8942445
-12.789111	9.304179	98.83551	-3.555572	14.761808	99.616394	48.156433	-8.338257	97.827972	45.519417	45.698841	101.393593	46.837925	18.680292	99.6107825	-53.949069	10.843324	99.6220055
-12.981367	10.016769	98.930168	-3.818743	14.501077	99.616707	47.953751	-8.601312	98.185768	45.260151	45.491741	101.262787	46.606951	18.4452145	99.7242775	-54.244437	10.5569395	99.5091365
-13.17472	10.738737	98.98629	-4.076449	14.206369	99.651421	47.710598	-8.853256	98.443954	44.998291	45.256432	101.175812	46.3544445	18.201588	99.809883	-54.5073425	10.21115	99.492959
-13.325757	11.786582	99.051941	-4.459217	13.856196	99.694138	47.34008	-9.177425	98.718964	44.639633	44.974136	101.260437	45.9898565	17.8983555	99.9897005	-54.9082905	9.8140365	99.3985755
-13.352677	12.461211	99.028236	-4.695345	13.728423	99.687836	47.104115	-9.32985	98.930252	44.461624	44.841305	101.349998	45.7828695	17.7557275	100.140125	-55.1735595	9.7011185	99.235547
-13.300462	13.13881	99.046692	-4.920411	13.670228	99.675285	46.888107	-9.420527	99.074516	44.270271	44.77037	101.464798	45.579189	17.6749215	100.269657	-55.420011	9.6655345	99.080913
-13.22049	13.759321	99.063644	-5.114243	13.678585	99.692574	46.699543	-9.438699	99.209511	44.066422	44.758305	101.565514	45.3829825	17.659803	100.3875125	-55.6114685	9.697367	98.9976355
-13.098409	14.393619	99.118919	-5.277814	13.719111	99.762222	46.539204	-9.416385	99.393578	43.841789	44.765369	101.730492	45.1904965	17.674492	100.562035	-55.7461245	9.76373	98.962409
-12.927879	14.990531	99.284225	-5.403518	13.767303	99.913727	46.425484	-9.410213	99.660187	43.701962	44.80357	101.963974	45.063723	17.6966785	100.8120805	-55.870759	9.8379275	99.0153735
-12.702109	15.594541	99.540527	-5.477146	13.776382	100.149628	46.366779	-9.45459	100.020424	43.635227	44.808292	102.285446	45.001003	17.676851	101.152935	-55.955295	9.875913	99.146321
-12.356134	16.249809	99.851189	-5.610278	13.705237	100.57634	46.269016	-9.617658	100.827835	43.66716	44.703266	102.804733	44.968088	17.542804	101.816284	-56.188644	9.86767	99.336396
-12.03785	16.672888	100.074684	-5.706193	13.601867	100.820961	46.206482	-9.820709	101.378487	43.710712	44.575085	103.091599	44.958597	17.377188	102.235043	-56.370983	9.826546	99.406879
-11.68767	17.077433	100.20269	-5.831734	13.4388	100.959763	46.122952	-10.064995	101.803329	43.738712	44.416683	103.217987	44.930832	17.175844	102.510658	-56.5943	9.701756	99.408868
-11.313002	17.415077	100.190483	-5.914781	13.220033	100.98243	45.996861	-10.305762	102.02475	43.712471	44.207561	103.125931	44.854666	16.9508995	102.5753405	-56.684228	9.4891665	99.3895195
-10.954586	17.721655	100.126968	-6.0259	12.972943	100.904297	45.857353	-10.51232	102.052353	43.610073	43.991932	102.860367	44.733713	16.739806	102.45636	-56.785513	9.20608	99.352234
-10.53956	18.003092	99.957863	-6.102171	12.711477	100.773071	45.741089	-10.679997	101.933846	43.437069	43.760796	102.551208	44.589079	16.5403995	102.242527	-56.793421	8.8825545	99.303615
-10.14164	18.291094	99.785789	-6.177943	12.447469	100.645157	45.644333	-10.804839	101.77417	43.267952	43.538631	102.245262	44.4561425	16.366896	102.009716	-56.8120285	8.528042	99.280598
-9.420488	18.659454	99.608109	-6.318787	12.114326	100.478195	45.531948	-10.978363	101.487328	43.03569	43.303616	101.876488	44.283819	16.1626265	101.681908	-56.921393	8.0660255	99.274482
-8.92343	18.906921	99.476112	-6.393307	11.947606	100.349724	45.448666	-11.077587	101.23185	42.895493	43.197121	101.626457	44.1720795	16.059767	101.4291535	-56.9586935	7.835445	99.2702945
-8.417843	19.170452	99.347916	-6.456825	11.81775	100.219414	45.357315	-11.131258	100.957848	42.762321	43.108044	101.375893	44.059818	15.988393	101.1668705	-56.973468	7.647107	99.2719575
-7.889334	19.440575	99.239311	-6.50848	11.763741	100.100815	45.279156	-11.156711	100.702263	42.633888	43.046921	101.197586	43.956522	15.945105	100.9499245	-56.973482	7.582377	99.2517055
-7.381815	19.7218	99.147034	-6.5663	11.733683	100.044868	45.187054	-11.167779	100.532005	42.559601	43.021278	101.081825	43.8733275	15.9267495	100.806915	-57.0059275	7.5406165	99.282821
-6.791965	20.007658	99.122223	-6.643585	11.739013	100.042931	45.110832	-11.194233	100.442543	42.515522	43.002239	100.999054	43.813177	15.904003	100.7207985	-57.100347	7.574023	99.3650635
-6.125869	20.274004	99.096886	-6.689787	11.748491	100.032249	45.052803	-11.205539	100.368271	42.490234	43.000961	100.952866	43.7715185	15.897711	100.6605685	-57.1510925	7.599271	99.4039295
-5.185751	20.623611	99.006561	-6.732103	11.761288	99.950722	45.002701	-11.200336	100.053642	42.452881	43.032436	100.841949	43.727791	15.91605	100.4477955	-57.191997	7.606526	99.4536485
-4.5526	20.832022	98.92292	-6.759336	11.780358	99.834236	44.914593	-11.171711	99.67495	42.383774	43.045845	100.75705	43.6491835	15.937067	100.216	-57.1678555	7.623649	99.452472
-3.863894	20.997065	98.83683	-6.793204	11.811144	99.721489	44.764225	-11.125814	99.248154	42.307137	43.050232	100.737091	43.535681	15.962209	99.9926225	-57.122089	7.660079	99.4503555
-3.164508	21.168955	98.784187	-6.850982	11.848161	99.641205	44.627266	-11.094065	98.941071	42.271023	43.082909	100.838791	43.4491445	15.994422	99.889931	-57.1511085	7.7019	99.392479
-2.35926	21.27993	98.84758	-6.945937	11.916466	99.65641	44.513542	-11.03679	98.820236	42.253746	43.173355	101.092674	43.383644	16.0682825	99.956455	-57.275518	7.7646495	99.356365
-1.653768	21.372108	98.982513	-7.047638	12.019798	99.707863	44.426987	-10.950359	98.843994	42.241623	43.331501	101.435318	43.334305	16.190571	100.139656	-57.429581	7.849025	99.27607
-0.922917	21.441328	99.092766	-7.154593	12.158195	99.79509	44.377022	-10.844361	98.971458	42.198643	43.511421	101.801697	43.2878325	16.33353	100.3865775	-57.5970185	7.98286	99.2036025
0.214588	21.421268	99.249626	-7.331233	12.374732	99.897537	44.36499	-10.699379	99.365387	42.16346	43.79871	102.336754	43.264225	16.5496655	100.8510705	-57.926691	8.1997985	98.9440035
1.009892	21.345497	99.303291	-7.414341	12.493883	99.930122	44.409286	-10.646007	99.67865	42.169739	43.985031	102.648293	43.2895125	16.669512	101.1634715	-58.1181945	8.318254	98.6967725
1.769931	21.209393	99.363571	-7.513133	12.546931	99.925217	44.470783	-10.643471	100.000366	42.174847	44.153133	102.929962	43.322815	16.754831	101.465164	-58.349081	8.339031	98.38527
2.51218	21.015345	99.378853	-7.610092	12.550731	99.925568	44.524174	-10.667964	100.262306	42.194599	44.318138	103.138367	43.3593865	16.825087	101.7003365	-58.5795705	8.276375	98.1507995
3.238621	20.76256	99.351875	-7.687709	12.500686	99.91243	44.557377	-10.732736	100.426659	42.256687	44.447506	103.249702	43.407032	16.857385	101.8381805	-58.78245	8.143987	97.9866795
3.998376	20.437103	99.24868	-7.757281	12.417291	99.845726	44.559319	-10.857178	100.522995	42.326843	44.523151	103.228165	43.443081	16.8329865	101.87558	-58.957643	8.0015955	97.815872
4.769521	20.058182	99.065849	-7.83005	12.291396	99.716583	44.549412	-10.95786	100.55088	42.302811	44.522121	103.172768	43.4261115	16.7821305	101.861824	-59.0862115	7.8006615	97.571342
5.826499	19.406132	98.833168	-7.960792	12.081278	99.49192	44.596016	-11.129447	100.577774	42.253326	44.438137	103.00869	43.424671	16.654345	101.793232	-59.346255	7.508211	97.190608
6.546427	18.901329	98.717812	-8.033285	11.95771	99.384102	44.645226	-11.285819	100.695778	42.196907	44.402634	103.012238	43.4210665	16.5584075	101.854008	-59.4876365	7.3570125	96.914196
7.266644	18.359602	98.710266	-8.086389	11.867983	99.356705	44.756542	-11.404372	100.98143	42.160408	44.376232	103.104462	43.458475	16.48593	102.042946	-59.631253	7.250036	96.670464
7.966711	17.788593	98.792656	-8.14603	11.77991	99.398552	44.953899	-11.534318	101.378716	42.154057	44.36961	103.296532	43.553978	16.417646	102.337624	-59.846038	7.142174	96.45948
8.572494	17.21837	99.044785	-8.179367	11.710961	99.495087	45.204945	-11.667313	101.862213	42.172318	44.382149	103.580627	43.6886315	16.357418	102.72142	-60.0473655	7.064504	96.268754
9.217969	16.566664	99.316666	-8.188601	11.643321	99.634666	45.453987	-11.771312	102.450813	42.210136	44.373474	103.920151	43.8320615	16.301081	103.185482	-60.2092635	6.985561	96.08385
9.830388	15.878386	99.654427	-8.159092	11.591784	99.80468	45.704323	-11.871342	103.082001	42.266075	44.355877	104.311546	43.985199	16.2422675	103.6967735	-60.303383	6.9413005	95.9125865
10.71126	14.834805	100.084724	-8.0694	11.518238	100.079681	46.084446	-12.007534	104.080704	42.410633	44.326817	104.918503	44.2475395	16.1596415	104.4996035	-60.3863395	6.8768345	95.6597585
11.245246	14.134974	100.398895	-7.979756	11.46996	100.239929	46.364464	-12.069057	104.704666	42.533138	44.321545	105.290588	44.448801	16.126244	104.997627	-60.408313	6.813676	95.482231
11.732122	13.381833	100.692024	-7.840741	11.441006	100.353333	46.637699	-12.122849	105.252029	42.668228	44.288998	105.626083	44.6529635	16.0830745	105.439056	-60.3344455	6.7989375	95.26761
12.122689	12.663921	100.898277	-7.658618	11.443103	100.400009	46.892418	-12.163472	105.685379	42.838715	44.25655	105.854973	44.8655665	16.046539	105.770176	-60.1828025	6.839667	95.029842
12.433341	11.974818	100.956192	-7.474586	11.481017	100.355927	47.136024	-12.202046	105.964973	43.024368	44.25325	105.982796	45.080196	16.025602	105.9738845	-60.029368	6.936432	94.7379695
12.722781	11.320702	100.907806	-7.285903	11.514887	100.215897	47.33371	-12.2081	106.090141	43.20364	44.254303	106.021118	45.268675	16.0231015	106.0556295	-59.840481	7.0066725	94.3761645
12.988363	10.636915	100.706444	-7.104855	11.567766	99.995949	47.473763	-12.201344	106.018257	43.359982	44.279064	105.978455	45.4168725	16.03886	105.998356	-59.6265825	7.096672	93.993542
13.195445	9.628716	100.234398	-6.846898	11.693718	99.510971	47.599091	-12.133547	105.589043	43.536289	44.306885	105.769493	45.56769	16.086669	105.679268	-59.261486	7.300767	93.342674
13.161585	8.990624	99.855865	-6.706806	11.817012	99.166618	47.64933	-12.04037	105.220886	43.625427	44.338463	105.583931	45.6373785	16.1490465	105.4024085	-59.0509905	7.4849775	92.9308275
13.028577	8.400002	99.545738	-6.599916	11.968897	98.884827	47.717663	-11.930008	104.900253	43.672714	44.375347	105.429077	45.6951885	16.2226695	105.164665	-58.8950205	7.7151245	92.604989
12.82373	7.8278	99.352852	-6.516226	12.181483	98.733978	47.784504	-11.808926	104.698418	43.71777	44.4268	105.353333	45.751137	16.308937	105.0258755	-58.783589	8.054029	92.4420805
12.577075	7.275901	99.303284	-6.462164	12.433051	98.732857	47.84491	-11.695285	104.655754	43.783581	44.509331	105.325294	45.8142455	16.407023	104.990524	-58.7385735	8.459079	92.47519
12.223381	6.743096	99.341232	-6.4251	12.711002	98.839073	47.870316	-11.614151	104.699936	43.94136	44.591675	105.332863	45.905838	16.488762	105.0163995	-58.756038	8.933242	92.6617465
11.790968	6.267384	99.460426	-6.406188	12.965791	99.023994	47.854015	-11.509999	104.794273	44.047977	44.70507	105.440224	45.950996	16.5975355	105.1172485	-58.763372	9.3340465	92.9307395
10.893125	5.50125	99.660645	-6.401652	13.313508	99.343643	47.7911	-11.395427	104.902336	44.179283	44.868412	105.64315	45.9851915	16.7364925	105.272743	-58.7884955	9.8905235	93.414543
10.254829	5.000555	99.75898	-6.420864	13.516987	99.565025	47.714191	-11.313082	104.959129	44.195847	44.95562	105.79921	45.955019	16.821269	105.3791695	-58.796747	10.212705	93.7508805
9.585531	4.553128	99.869423	-6.442543	13.696797	99.788002	47.640518	-11.23422	104.991577	44.267418	45.042114	105.857513	45.953968	16.903947	105.424545	-58.839054	10.489647	94.151459
8.785668	4.101288	99.948341	-6.501271	13.865845	100.006279	47.556137	-11.156219	105.000565	44.265514	45.108486	105.916214	45.9108255	16.9761335	105.4583895	-58.9133675	10.7555565	94.5541685
7.915857	3.657181	100.01712	-6.564576	14.004164	100.195847	47.492912	-11.071211	104.982231	44.239582	45.171459	105.97123	45.866247	17.050124	105.4767305	-58.995399	10.958204	94.9149635
7.012802	3.258769	100.062561	-6.648629	14.12243	100.356384	47.41465	-10.980437	104.963493	44.12352	45.247501	106.068825	45.769085	17.133532	105.516159	-59.066343	11.111328	95.196609
6.0503	2.855718	100.105759	-6.747177	14.210274	100.506973	47.338696	-10.899052	104.935776	44.025867	45.310177	106.132782	45.6822815	17.2055625	105.534279	-59.1766355	11.2149855	95.479667
4.549591	2.282499	100.138603	-6.905967	14.323202	100.739647	47.233765	-10.775008	104.862938	43.835606	45.399632	106.287025	45.5346855	17.312312	105.5749815	-59.3466195	11.334092	95.9043125
3.492722	1.902244	100.169823	-6.996503	14.381506	100.881813	47.163815	-10.685121	104.820755	43.770645	45.476501	106.373093	45.46723	17.39569	105.596924	-59.460236	11.367322	96.166702
2.439054	1.55564	100.17556	-7.087766	14.44508	101.001511	47.11845	-10.579515	104.806778	43.66893	45.558434	106.497147	45.39369	17.4894595	105.6519625	-59.569222	11.4007005	96.3510595
1.369542	1.221453	100.145027	-7.168099	14.492684	101.063477	47.111454	-10.497054	104.802414	43.535267	45.624237	106.677231	45.3233605	17.5635915	105.7398225	-59.6595585	11.4217765	96.3871315
0.236372	0.85869	100.047707	-7.217208	14.517118	101.060417	47.127758	-10.411833	104.796364	43.499336	45.699612	106.751701	45.313547	17.6438895	105.7740325	-59.747963	11.3903465	96.3468015
-0.912388	0.504971	99.915222	-7.214415	14.51648	100.981369	47.184868	-10.302126	104.78334	43.420792	45.762169	106.789993	45.30283	17.7300215	105.7866665	-59.73166	11.3029385	96.1760715
-2.038764	0.155207	99.780434	-7.145257	14.472124	100.864426	47.28318	-10.193548	104.793716	43.368893	45.804466	106.697632	45.3260365	17.805459	105.745674	-59.6165505	11.138789	95.983178
-3.79241	-0.384865	99.787224	-6.913719	14.334716	100.760056	47.542171	-10.131831	104.948082	43.364323	45.76482	106.191895	45.453247	17.8164945	105.5699885	-59.280685	10.8529375	95.9501235
-4.991338	-0.756032	99.92173	-6.690466	14.14503	100.733032	47.780777	-10.212753	105.197739	43.368866	45.619347	105.743858	45.5748215	17.703297	105.4707985	-58.9557535	10.586763	95.9952655
-6.191835	-1.119617	100.117126	-6.456827	13.878068	100.7416	47.994434	-10.386129	105.516792	43.452393	45.373112	105.216599	45.7234135	17.4934915	105.3666955	-58.6370675	10.2626445	96.1165045
-7.438889	-1.460604	100.269333	-6.254727	13.529457	100.746223	48.148144	-10.598891	105.799255	43.627716	45.014977	104.693893	45.88793	17.208043	105.246574	-58.397384	9.850871	96.245872
-8.702674	-1.751444	100.31794	-6.052633	13.124931	100.680481	48.205345	-10.875998	105.992661	43.805435	44.647293	104.263626	46.00539	16.8856475	105.1281435	-58.110656	9.3642145	96.2328185
-9.975004	-1.998032	100.197258	-5.89537	12.689771	100.50721	48.195148	-11.179458	106.089317	43.979961	44.272034	103.890106	46.0875545	16.546288	104.9897115	-57.8782945	8.833254	96.0247085
-11.278952	-2.145733	99.916229	-5.790522	12.28441	100.26162	48.13905	-11.467425	106.086906	44.092598	43.94743	103.567909	46.115824	16.2400025	104.8274075	-57.696868	8.3288175	95.6958325
-13.258571	-2.218585	99.359009	-5.688252	11.810857	99.822037	48.0686	-11.770615	105.934052	44.161053	43.630634	103.20015	46.1148265	15.9300095	104.567101	-57.4913305	7.6917045	95.076973
-14.606351	-2.115158	98.981194	-5.678043	11.639832	99.553009	48.041389	-11.80969	105.763123	44.130093	43.537964	103.041771	46.085741	15.864137	104.402447	-57.441827	7.415527	94.703571
-15.999315	-1.907308	98.658493	-5.663382	11.556454	99.332115	48.030453	-11.767282	105.555496	44.085232	43.535149	102.915726	46.0578425	15.8839335	104.235611	-57.3846065	7.2289745	94.428619
-17.390308	-1.610875	98.511696	-5.649055	11.563347	99.245926	47.978367	-11.656128	105.290184	44.018169	43.572216	102.77108	45.998268	15.958044	104.030632	-57.296378	7.16865	94.46122
-18.799593	-1.170897	98.668724	-5.552425	11.632498	99.336777	47.873569	-11.495728	104.981232	43.957996	43.583069	102.494965	45.9157825	16.0436705	103.7380985	-57.0206325	7.2213255	94.9354555
-20.218235	-0.636376	99.167389	-5.418283	11.717025	99.613762	47.748234	-11.343311	104.569016	43.951881	43.526775	102.02005	45.8500575	16.091732	103.294533	-56.6866235	7.342318	95.932991
-21.596243	-0.017571	99.950539	-5.278818	11.765251	100.059212	47.553478	-11.254054	104.029968	43.970303	43.269627	101.366783	45.7618905	16.0077865	102.6983755	-56.3195265	7.5227155	97.4200485
-23.694815	1.076962	101.35051	-5.132272	11.691826	100.83445	47.014599	-11.235296	102.912292	43.934967	42.713959	100.342346	45.474783	15.7393315	101.627319	-55.739327	7.6443205	100.041581
-25.048271	1.85685	102.179848	-5.168849	11.542776	101.300644	46.57798	-11.414084	102.234436	43.866104	42.377377	99.905472	45.222042	15.4816465	101.069954	-55.55974	7.6039055	101.531334
-26.367891	2.698952	102.89122	-5.325544	11.405932	101.718452	46.172211	-11.658496	101.64077	43.763477	42.138439	99.705566	44.967844	15.2399715	100.673168	-55.618932	7.5718925	102.763736
-27.64563	3.617401	103.434166	-5.550975	11.30326	102.04612	45.734436	-11.807938	101.128616	43.641273	41.972294	99.683479	44.6878545	15.082178	100.4060475	-55.7898045	7.524342	103.6861925
-28.849474	4.596839	103.745186	-5.829846	11.251366	102.248703	45.296036	-11.926442	100.738213	43.53088	41.878952	99.796394	44.413458	14.976255	100.2673035	-56.07315	7.526477	104.2301025
-29.995419	5.624982	103.899635	-6.120922	11.250622	102.362358	44.908272	-11.983887	100.401459	43.418835	41.85495	100.044022	44.1635535	14.9355315	100.2227405	-56.4053975	7.5657125	104.5019755
-31.034809	6.743439	103.961632	-6.429626	11.309339	102.426376	44.554935	-11.938813	100.177345	43.291401	41.891605	100.355614	43.923168	14.976396	100.2664795	-56.78242	7.642282	104.5862725
-32.377754	8.491627	104.107025	-6.871628	11.514895	102.581314	44.089241	-11.814234	100.107811	43.07037	41.999317	100.794258	43.5798055	15.0925415	100.4510345	-57.3230615	7.9372485	104.7115935
-33.128437	9.708053	104.277908	-7.112826	11.707947	102.743782	43.860916	-11.703623	100.197731	42.922901	42.095051	100.981567	43.3919085	15.195714	100.589649	-57.6175605	8.22018	104.897915
-33.752335	10.963285	104.488052	-7.296262	11.891456	102.918495	43.709244	-11.579216	100.362228	42.793133	42.202507	101.128563	43.2511885	15.3116455	100.7453955	-57.8437125	8.4712665	105.0915945
-34.236244	12.204589	104.746689	-7.451781	12.056958	103.131332	43.610142	-11.478008	100.528061	42.686749	42.296482	101.270088	43.1484455	15.409237	100.8990745	-58.0520075	8.704679	105.3635895
-34.612549	13.460572	104.989899	-7.538845	12.154162	103.360367	43.540253	-11.394922	100.704453	42.600384	42.346077	101.409401	43.0703185	15.4755775	101.056927	-58.1480085	8.8327465	105.663807
-34.880154	14.696598	105.221436	-7.634801	12.206114	103.58876	43.446083	-11.354576	100.879417	42.56485	42.360493	101.572227	43.0054665	15.5029585	101.225822	-58.2750685	8.9092695	105.951698
-35.00806	15.965011	105.433571	-7.694399	12.212916	103.787636	43.360607	-11.342924	100.987671	42.582474	42.3606	101.808456	42.9715405	15.508838	101.3980635	-58.3603385	8.916994	106.1772085
-35.039371	17.799988	105.619385	-7.832263	12.184111	104.019562	43.218742	-11.364115	101.031288	42.631298	42.37376	102.274513	42.92502	15.5048225	101.6529005	-58.589546	8.8633995	106.3862235
-34.95248	19.054495	105.746933	-7.920285	12.178423	104.131401	43.098511	-11.345224	100.973495	42.627327	42.402641	102.643944	42.862919	15.5287085	101.8087195	-58.703489	8.8281375	106.4540825
-34.725788	20.273075	105.937553	-8.044746	12.208784	104.276527	42.950069	-11.280508	100.896751	42.556999	42.448475	103.020988	42.753534	15.5839835	101.9588695	-58.843026	8.8335845	106.5941845
-34.431736	21.493055	106.169807	-8.201519	12.277973	104.452766	42.800167	-11.198907	100.857819	42.485573	42.530071	103.378532	42.64287	15.665582	102.1181755	-59.045908	8.890364	106.7873565
-34.040352	22.713869	106.410812	-8.357488	12.356611	104.639114	42.652	-11.092909	100.850403	42.383663	42.621864	103.754341	42.5178315	15.7644775	102.302372	-59.2328075	8.9487445	106.975856
-33.545311	23.876558	106.645943	-8.524546	12.433917	104.849983	42.512428	-10.996477	100.873436	42.285416	42.728188	104.123177	42.398922	15.8658555	102.4983065	-59.448014	9.0019785	107.2016595
-32.969265	24.991507	106.851753	-8.689348	12.523852	105.012192	42.367477	-10.896733	100.92572	42.239101	42.815453	104.439339	42.303289	15.95936	102.6825295	-59.681985	9.088344	107.3418545
-31.918659	26.594193	107.024673	-8.943573	12.606716	105.194763	42.157368	-10.786582	101.014565	42.094864	42.908974	104.92189	42.126116	16.061196	102.9682275	-60.013262	9.152236	107.4212985
-31.14267	27.570162	107.080063	-9.109479	12.65979	105.291412	41.992844	-10.728274	101.090706	41.987236	42.939522	105.183647	41.99004	16.105624	103.1371765	-60.208998	9.213956	107.4456475
-30.236938	28.474754	107.148514	-9.302058	12.699267	105.365898	41.818928	-10.704054	101.166626	41.85347	42.940254	105.398621	41.836199	16.1181	103.2826235	-60.440315	9.280434	107.4491725
-29.25239	29.313654	107.227913	-9.453739	12.665124	105.496071	41.648071	-10.703215	101.236023	41.707157	42.915398	105.584251	41.677614	16.1060915	103.410137	-60.585092	9.2241565	107.582005
-28.223301	30.081398	107.268127	-9.609645	12.635192	105.578545	41.478729	-10.747829	101.324287	41.573788	42.869194	105.72715	41.5262585	16.0606825	103.5257185	-60.7455485	9.2097015	107.6313715
-27.073437	30.762083	107.293579	-9.776083	12.580235	105.664719	41.309475	-10.811225	101.408577	41.451405	42.813469	105.832291	41.38044	16.001122	103.620434	-60.932606	9.159348	107.709004
-25.84708	31.358788	107.261909	-9.927301	12.490557	105.710396	41.153252	-10.907928	101.485863	41.315464	42.746964	105.890068	41.234358	15.919518	103.6879655	-61.08896	9.061596	107.7328265
-23.909369	32.125603	107.087219	-10.165622	12.377355	105.745781	40.925373	-11.041353	101.637375	41.112595	42.628895	105.957458	41.018984	15.793771	103.7974165	-61.350228	8.960939	107.6941455
-22.531317	32.545288	106.96769	-10.322491	12.295652	105.74324	40.795326	-11.130301	101.729729	40.961048	42.550465	106.025711	40.878187	15.710082	103.87772	-61.523169	8.881222	107.60876
-21.116308	32.907753	106.858253	-10.4953	12.211034	105.737495	40.666988	-11.210753	101.853813	40.802742	42.482021	106.136726	40.734865	15.635634	103.9952695	-61.725465	8.786434	107.4797205
-19.624228	33.167946	106.828018	-10.670184	12.11374	105.775002	40.551792	-11.275863	102.019989	40.647015	42.438553	106.349113	40.5994035	15.581345	104.184551	-61.9397715	8.646135	107.365453
-18.063507	33.358326	106.841835	-10.864304	12.051539	105.894531	40.471157	-11.318481	102.275978	40.474823	42.441593	106.654694	40.47299	15.561556	104.465336	-62.201598	8.541522	107.323726
-16.456129	33.50581	106.920135	-11.066701	12.001688	106.072792	40.427635	-11.328496	102.722847	40.298531	42.48135	107.105186	40.363083	15.576427	104.9140165	-62.496485	8.426949	107.2315675
-14.837093	33.580639	107.11055	-11.30483	11.97229	106.356918	40.451313	-11.303144	103.355072	40.109837	42.576019	107.740143	40.280575	15.6364375	105.5476075	-62.890235	8.3081425	107.1662285
-12.313095	33.573242	107.509384	-11.66843	12.000498	106.962097	40.521915	-11.255354	104.721893	39.811832	42.719986	108.8106	40.1668735	15.732316	106.7662465	-63.5037335	8.26868	107.1579475
-10.599199	33.497856	107.807816	-11.876641	12.029398	107.418076	40.532848	-11.210752	105.775543	39.586754	42.803001	109.526917	40.059801	15.7961245	107.65123	-63.813083	8.2626715	107.184922
-8.817794	33.338448	108.045212	-12.052708	12.023019	107.873322	40.529854	-11.19291	106.842384	39.362236	42.849392	110.15731	39.946045	15.828241	108.499847	-64.051461	8.217797	107.246797
-7.068054	33.112804	108.282761	-12.179411	11.981227	108.268509	40.564877	-11.210972	107.807182	39.162937	42.841019	110.737434	39.863907	15.8150235	109.272308	-64.222729	8.1474305	107.26471
-5.291229	32.832851	108.49131	-12.253493	11.862766	108.578026	40.612122	-11.272916	108.680283	39.034401	42.79538	111.285843	39.8232615	15.761232	109.983063	-64.3302475	7.9643	107.172989
-3.487768	32.434952	108.707916	-12.279513	11.688171	108.809006	40.659672	-11.34952	109.427353	38.957535	42.710735	111.793983	39.8086035	15.6806075	110.610668	-64.3676295	7.6957345	107.007344
-1.710177	31.999184	108.902046	-12.26584	11.48083	108.980034	40.74263	-11.467323	110.043251	38.899731	42.585587	112.254539	39.8211805	15.559132	111.148895	-64.3528605	7.402528	106.811173
0.955671	31.23527	109.23954	-12.229285	11.173242	109.174896	40.856342	-11.666032	110.738304	38.850586	42.360527	112.858627	39.853464	15.3472475	111.7984655	-64.312034	6.9992365	106.5513265
2.686461	30.695108	109.450462	-12.203954	11.021122	109.289383	40.890507	-11.76253	111.07135	38.822472	42.220692	113.161598	39.8564895	15.229081	112.116474	-64.2643975	6.813163	106.462292
4.386549	30.11314	109.67157	-12.203048	10.94348	109.344925	40.912746	-11.804823	111.334206	38.798153	42.135368	113.487755	39.8554495	15.1652725	112.4109805	-64.2615455	6.7216875	106.2788695
6.008957	29.49917	109.926018	-12.210155	10.947732	109.382401	40.931057	-11.764463	111.545357	38.729485	42.107109	113.899422	39.830271	15.171323	112.7223895	-64.250581	6.724141	106.0424125
7.603184	28.87027	110.217712	-12.210814	11.026697	109.402405	40.945835	-11.637393	111.721001	38.647533	42.173267	114.41188	39.796684	15.267937	113.0664405	-64.218312	6.785457	105.7383695
9.145543	28.148422	110.559998	-12.231574	11.171022	109.383835	41.002525	-11.454819	111.865807	38.588764	42.314259	115.016388	39.7956445	15.42972	113.4410975	-64.2587925	6.912324	105.3265725
10.586857	27.414448	110.892891	-12.222466	11.368486	109.32299	41.073227	-11.216615	111.879768	38.523842	42.540443	115.631554	39.7985345	15.661914	113.755661	-64.2434665	7.075058	104.890319
12.585876	26.240849	111.240555	-12.180182	11.777536	109.165619	41.180771	-10.757756	111.601868	38.477032	42.919926	116.327667	39.8289015	16.081085	113.9647675	-64.1892655	7.473987	104.3664705
13.842672	25.403151	111.296822	-12.11617	12.094261	108.986458	41.27589	-10.41433	111.283043	38.458279	43.186932	116.596115	39.8670845	16.386301	113.939579	-64.0994245	7.802221	104.033337
15.178508	24.416718	111.091377	-12.012496	12.436572	108.788109	41.393147	-10.044323	110.920227	38.466026	43.458141	116.668114	39.9295865	16.706909	113.7941705	-63.9545785	8.166235	103.7820475
16.373512	23.37822	110.860802	-11.896081	12.774712	108.597061	41.563507	-9.698617	110.60463	38.476597	43.76741	116.574226	40.020052	17.0343965	113.589428	-63.812214	8.5150275	103.604694
17.505743	22.24353	110.552933	-11.740053	13.082354	108.399872	41.752476	-9.388988	110.370239	38.558014	44.011875	116.365723	40.155245	17.3114435	113.367981	-63.635351	8.8532645	103.431763
18.601564	20.968969	110.200539	-11.55735	13.318836	108.212677	41.95335	-9.086528	110.219994	38.634144	44.272537	116.091003	40.293747	17.5930045	113.1554985	-63.408447	9.0446675	103.2698555
19.57765	19.63295	109.872353	-11.342599	13.46886	107.999466	42.191734	-8.858404	110.141052	38.736179	44.497654	115.794601	40.4639565	17.819625	112.9678265	-63.1491545	9.118095	103.0311055
20.89155	17.378351	109.35099	-11.007349	13.519366	107.635056	42.597534	-8.679513	110.118866	38.87973	44.740013	115.177872	40.738632	18.03025	112.648369	-62.75333	9.008482	102.621743
21.645931	15.799968	108.972168	-10.765956	13.4544	107.3311	42.901955	-8.612072	110.129295	38.966057	44.813843	114.635765	40.934006	18.1008855	112.38253	-62.465918	8.8079145	102.27967
22.334948	14.077399	108.556732	-10.515734	13.316393	106.977585	43.196533	-8.589438	110.15831	39.051296	44.856434	113.959991	41.1239145	18.133498	112.0591505	-62.1553825	8.499288	101.8960195
22.935661	12.334579	108.161392	-10.265228	13.120847	106.583168	43.498211	-8.608584	110.22451	39.115116	44.859509	113.189194	41.3066635	18.1254625	111.706852	-61.8371195	8.1162315	101.459484
23.461657	10.542042	107.799362	-10.002425	12.878321	106.147148	43.818924	-8.666641	110.323669	39.1535	44.777409	112.38372	41.486212	18.055384	111.3536945	-61.491062	7.701258	100.9406015
23.842218	8.720804	107.509888	-9.764162	12.593326	105.680847	44.106964	-8.751115	110.42775	39.191048	44.656876	111.540619	41.649006	17.9528805	110.9841845	-61.17733	7.2337715	100.3775095
24.151192	6.877588	107.199165	-9.537421	12.269267	105.208984	44.367996	-8.830939	110.480103	39.205101	44.509846	110.713562	41.7865485	17.8394535	110.5968325	-60.8613905	6.6990805	99.8211355
24.40266	4.105188	106.813408	-9.254143	11.750278	104.461861	44.666023	-8.968187	110.490944	39.245968	44.25658	109.582199	41.9559955	17.6441965	110.0365715	-60.4642815	5.8563595	98.8871505
24.477974	2.255112	106.527344	-9.115505	11.401573	103.960526	44.804394	-9.053816	110.39209	39.255013	44.080078	108.948067	42.0297035	17.513131	109.6700785	-60.2607135	5.290015	98.2509735
24.379635	0.537299	106.239723	-9.006073	11.081713	103.475533	44.881611	-9.111568	110.166862	39.223236	43.908024	108.38932	42.0524235	17.398228	109.278091	-60.0645695	4.765198	97.672975
24.164795	-1.164383	105.908882	-8.966554	10.825493	103.057907	44.869862	-9.133801	109.869278	39.146725	43.767582	107.911911	42.0082935	17.3168905	108.8905945	-59.9414015	4.3340955	97.2252195
23.843748	-2.802343	105.628059	-8.932901	10.641671	102.742554	44.831734	-9.132413	109.585098	39.059666	43.644028	107.531097	41.9457	17.2558075	108.5580975	-59.811502	4.0275345	96.9270105
23.568649	-4.4346	105.324348	-8.923498	10.528765	102.531479	44.811245	-9.113875	109.359741	38.997364	43.536255	107.251808	41.9043045	17.21119	108.3057745	-59.7513005	3.84634	96.7571835
22.837294	-5.886219	105.239174	-8.909472	10.485249	102.415047	44.79216	-9.047009	109.157715	38.960396	43.501945	107.081589	41.876278	17.227468	108.119652	-59.695222	3.74303	96.710442
21.890326	-8.016257	104.897896	-8.841023	10.556448	102.298988	44.836643	-8.860883	108.781197	38.925396	43.549721	106.853592	41.8810195	17.344419	107.8173945	-59.5630655	3.768477	96.7805815
21.08567	-9.352954	104.624268	-8.743073	10.675113	102.209854	44.889637	-8.620389	108.470009	38.893951	43.66486	106.643616	41.891794	17.5222355	107.5568125	-59.37794	3.8279905	96.8628955
20.28109	-10.618608	104.297005	-8.623151	10.817981	102.122131	45.004723	-8.336653	108.095345	38.887856	43.842266	106.415939	41.9462895	17.7528065	107.255642	-59.1925915	3.8831555	96.98862
19.448128	-11.870981	103.940704	-8.453565	10.936483	102.03772	45.168751	-8.073734	107.678345	38.937561	44.028301	106.13562	42.053156	17.9772835	106.9069825	-58.960286	3.8956825	97.1684575
18.490725	-13.067884	103.59771	-8.256924	11.027095	101.931488	45.362957	-7.847427	107.232597	39.008694	44.200058	105.816887	42.1858255	18.1763155	106.524742	-58.6996735	3.8778745	97.338234
17.549225	-14.245301	103.234497	-8.033093	11.079279	101.794647	45.563011	-7.655639	106.764793	39.116497	44.343124	105.473602	42.339754	18.3437425	106.1191975	-58.40594	3.8148155	97.4700965
16.518671	-15.380322	102.801476	-7.799816	11.090308	101.635452	45.764767	-7.529759	106.261467	39.236874	44.437107	105.104233	42.5008205	18.453674	105.68285	-58.1004525	3.726942	97.588054
14.85934	-17.031599	102.313164	-7.472054	11.052648	101.41375	46.038784	-7.393539	105.635056	39.42511	44.516285	104.62738	42.731947	18.561373	105.131218	-57.676055	3.543923	97.696282
13.692024	-18.102396	102.094231	-7.296883	11.012632	101.323845	46.20612	-7.327738	105.355049	39.526279	44.55072	104.397057	42.8661995	18.611491	104.876053	-57.4599655	3.413773	97.771637
12.487351	-19.148077	101.985229	-7.147685	10.95452	101.263237	46.345375	-7.282753	105.183647	39.589783	44.5741	104.197083	42.967579	18.6456735	104.690365	-57.262949	3.2633665	97.836109
11.201017	-20.15498	101.951576	-7.044206	10.901975	101.239601	46.596073	-7.282033	105.080589	39.638798	44.590263	104.009567	43.1174355	18.654115	104.545078	-57.2058475	3.149835	97.934124
9.875391	-21.10997	102.009163	-6.967019	10.827153	101.233627	46.708702	-7.254749	105.079308	39.66008	44.601269	103.875641	43.184391	18.67326	104.4774745	-57.118429	2.981046	97.9897795
8.499883	-22.034626	102.117714	-6.942757	10.75273	101.265892	46.796421	-7.256408	105.149368	39.669987	44.598518	103.757568	43.233204	18.671055	104.453468	-57.118718	2.834405	98.078316
7.049083	-22.877922	102.284538	-6.906334	10.666334	101.316513	46.855282	-7.266928	105.243538	39.659702	44.589653	103.630829	43.257492	18.6613625	104.4371835	-57.07016	2.6713055	98.1958425
4.827251	-24.029865	102.580772	-6.923751	10.546403	101.418434	46.912605	-7.308292	105.374054	39.628143	44.540752	103.414345	43.270374	18.61623	104.3941995	-57.117876	2.476576	98.4426685
3.303024	-24.745537	102.719688	-6.937417	10.470152	101.480339	46.921921	-7.35618	105.408737	39.603325	44.506149	103.250595	43.262623	18.5749845	104.329666	-57.137457	2.3653195	98.631012
1.733004	-25.389761	102.802834	-6.970277	10.39072	101.513275	46.923679	-7.410512	105.363953	39.575741	44.470154	103.104904	43.24971	18.529821	104.2344285	-57.190264	2.251619	98.7921215
0.146651	-25.949678	102.786362	-7.006529	10.341324	101.523712	46.890629	-7.457349	105.243279	39.53949	44.437019	103.002396	43.2150595	18.489835	104.1228375	-57.2281175	2.192813	98.9245865
-1.473944	-26.419041	102.674774	-7.075864	10.311698	101.526306	46.703388	-7.451138	105.13517	39.510666	44.419136	102.951286	43.107027	18.483999	104.043228	-57.258755	2.139397	99.009384
-3.127872	-26.819765	102.529503	-7.18113	10.326674	101.520859	46.658531	-7.494091	104.951164	39.484074	44.428551	102.940002	43.0713025	18.46723	103.945583	-57.4335625	2.186118	99.096135
-4.832816	-27.105093	102.358917	-7.312004	10.401019	101.505768	46.555813	-7.509421	104.709518	39.447247	44.476398	102.957794	43.00153	18.4834885	103.833656	-57.625538	2.3185495	99.17788
-7.432938	-27.373045	101.959465	-7.54341	10.576659	101.455498	46.291348	-7.443249	104.275787	39.341057	44.602757	102.973213	42.8162025	18.579754	103.6245	-57.9030225	2.573564	99.286496
-9.342164	-27.269098	101.869415	-7.760129	10.738208	101.422241	46.09581	-7.355913	103.882889	39.183151	44.719707	102.951683	42.6394805	18.681897	103.417286	-58.1597385	2.794519	99.427196
-11.05043	-27.354753	101.529518	-7.980902	10.8997	101.331009	45.883823	-7.244637	103.432526	38.969292	44.841476	102.870903	42.4265575	18.7984195	103.1517145	-58.3883615	3.0009805	99.5103035
-12.793186	-27.308876	101.242783	-8.267095	11.055988	101.223122	45.612583	-7.156616	102.991463	38.735485	44.930763	102.712288	42.174034	18.8870735	102.8518755	-58.708224	3.2249025	99.5943685
-14.553149	-27.202887	100.997307	-8.58713	11.203044	101.082207	45.294003	-7.104989	102.627098	38.486168	44.973572	102.503349	41.8900855	18.9342915	102.5652235	-59.0643455	3.4717965	99.5991905
-16.336008	-26.994356	100.807953	-8.915799	11.341874	100.91909	44.970436	-7.108107	102.320412	38.242859	44.998333	102.284912	41.6066475	18.945113	102.302662	-59.4382455	3.738635	99.535518
-18.184532	-26.69104	100.681923	-9.275166	11.446079	100.766457	44.627113	-7.140986	102.053787	37.991009	44.978626	102.058388	41.309061	18.91882	102.0560875	-59.859393	3.973338	99.4768265
-20.857552	-26.13792	100.489319	-9.831952	11.529677	100.544235	44.043221	-7.272515	101.696014	37.601685	44.885399	101.798286	40.822453	18.806442	101.74715	-60.486357	4.252912	99.34132
-22.606916	-25.685745	100.286774	-10.186948	11.536552	100.41478	43.641876	-7.41269	101.447464	37.392418	44.757427	101.69352	40.517147	18.6723685	101.570492	-60.891043	4.4007355	99.259068
-24.323746	-25.180075	100.043907	-10.488345	11.525013	100.31031	43.238388	-7.539703	101.203171	37.219421	44.622524	101.635918	40.2289045	18.5414105	101.4195445	-61.2055945	4.5086155	99.2010755
-25.997374	-24.613369	99.892654	-10.762291	11.520503	100.253365	42.903603	-7.637283	100.926674	37.10775	44.495594	101.601471	40.0056765	18.4291555	101.2640725	-61.5302585	4.6118505	99.2426575
-27.619644	-23.912775	99.802521	-11.0079	11.531546	100.247231	42.615639	-7.661856	100.640869	37.02692	44.365265	101.510582	39.8212795	18.3517045	101.0757255	-61.8370795	4.7113875	99.4187365
-29.171825	-23.180222	99.801826	-11.210334	11.577597	100.273911	42.302902	-7.614549	100.405487	36.949516	44.267342	101.424896	39.626209	18.3263965	100.9151915	-62.046877	4.8287975	99.6326305
-30.635342	-22.411848	99.886803	-11.357197	11.645867	100.314735	41.978073	-7.467678	100.259193	36.861393	44.221405	101.293015	39.419733	18.3768635	100.776104	-62.134127	4.9148705	99.853366
-32.721355	-21.13122	100.065659	-11.506718	11.780103	100.361778	41.600945	-7.285052	100.263786	36.769241	44.246082	101.088799	39.185093	18.480515	100.6762925	-62.198529	5.079691	100.0472635
-34.02858	-20.233759	100.14328	-11.591418	11.875393	100.334892	41.378868	-7.125691	100.243484	36.741627	44.298962	100.940086	39.0602475	18.5866355	100.591785	-62.2430835	5.1641505	100.077999
-35.26001	-19.300001	100.184525	-11.670813	11.927526	100.237358	41.192398	-6.966649	100.170387	36.73933	44.344463	100.748039	38.965864	18.688907	100.459213	-62.30749	5.166145	100.015503
-36.435696	-18.321743	100.16214	-11.738847	11.949712	100.077225	41.140617	-6.716009	99.835083	36.757828	44.372768	100.524429	38.9492225	18.8283795	100.179756	-62.4269165	5.0710445	99.974694
-37.537201	-17.316113	100.054108	-11.793586	11.963335	99.864601	41.095543	-6.522835	99.36132	36.842674	44.393051	100.272583	38.9691085	18.935108	99.8169515	-62.5562805	4.991562	99.9122505
-38.556984	-16.286963	99.93161	-11.817583	11.95651	99.65554	40.987694	-6.50683	99.017029	36.921749	44.383766	100.065628	38.9547215	18.938468	99.5413285	-62.5898875	4.974552	99.7697515
-39.518528	-15.192916	99.863075	-11.866197	11.96209	99.511559	40.863808	-6.550241	98.693413	37.06469	44.350204	99.931511	38.964249	18.8999815	99.312462	-62.696643	5.0241985	99.710656
-40.859013	-13.47461	99.876526	-11.952047	11.987065	99.443619	40.700165	-6.673929	98.320793	37.400379	44.368904	99.814484	39.050272	18.8474875	99.0676385	-62.954366	5.1266425	99.8195995
-41.638199	-12.283277	99.939835	-12.017553	12.030373	99.464638	40.619411	-6.762206	98.090759	37.65889	44.426559	99.786469	39.1391505	18.8321765	98.938614	-63.1742565	5.2285695	99.990662
-42.34103	-11.03543	100.006165	-12.043797	12.08476	99.527695	40.515892	-6.804069	97.869293	37.911053	44.458736	99.800751	39.2134725	18.8273335	98.835022	-63.3010665	5.3421865	100.220368
-42.937344	-9.768869	100.016441	-12.007136	12.156324	99.577545	40.433826	-6.844317	97.70549	38.158207	44.439583	99.85463	39.2960165	18.797633	98.78006	-63.3102885	5.515015	100.37503
-43.463409	-8.511285	100.004936	-11.959319	12.223988	99.598488	40.384651	-6.857033	97.584312	38.419994	44.554005	99.970253	39.4023225	18.848486	98.7772825	-63.3209605	5.59949	100.4196935
-43.87912	-7.214268	100.023201	-11.862738	12.315773	99.600372	40.386761	-6.825349	97.510788	38.630287	44.742226	100.155052	39.508524	18.9584385	98.83292	-63.234	5.6731075	100.367824
-44.203373	-5.904003	100.093819	-11.763332	12.395413	99.584167	40.412632	-6.727172	97.52179	38.838104	44.826645	100.206902	39.625368	19.0497365	98.864346	-63.152032	5.7410895	100.303988
-44.504608	-3.997364	100.208534	-11.609804	12.404464	99.51844	40.548004	-6.400786	97.764351	39.019035	44.862972	100.317085	39.7835195	19.231093	99.040718	-63.0031275	5.577835	99.996162
-44.560795	-2.740593	100.27256	-11.488564	12.37329	99.512749	40.765892	-6.362473	97.857697	39.179596	44.790482	100.288681	39.972744	19.2140045	99.073189	-62.949872	5.5325755	99.952309
-44.463562	-1.510945	100.390335	-11.372653	12.36817	99.606499	40.965733	-6.444974	97.994026	39.109467	44.756409	100.464462	40.0376	19.1557175	99.229244	-62.782906	5.5806225	99.983754
-44.271484	-0.291334	100.536903	-11.251558	12.337182	99.737701	41.162109	-6.51095	98.231102	39.056721	44.678898	100.553085	40.109415	19.083974	99.3920935	-62.612531	5.59039	100.0833085
-43.971802	0.889948	100.667557	-11.157767	12.287772	99.874832	41.427311	-6.638469	98.435089	39.06041	44.640587	100.548843	40.2438605	19.001059	99.491966	-62.5593945	5.574485	100.257698
-43.565422	2.062987	100.766663	-11.056001	12.224738	99.964218	41.641579	-6.813571	98.646667	39.197765	44.632755	100.505829	40.419672	18.909592	99.576248	-62.531674	5.539884	100.352188
-43.071358	3.218558	100.802063	-10.950834	12.143787	100.045029	41.772461	-7.002207	98.853836	39.319946	44.612591	100.556541	40.5462035	18.805192	99.7051885	-62.4478715	5.482382	100.3848695
-42.13414	4.864897	100.807663	-10.810156	11.982852	100.141357	41.935825	-7.323393	99.041977	39.503315	44.542458	100.579712	40.71957	18.6095325	99.8108445	-62.339882	5.3561715	100.4718695
-41.37627	5.917174	100.830269	-10.691454	11.880961	100.208725	42.009579	-7.509293	99.113297	39.550484	44.397263	100.621735	40.7800315	18.443985	99.867516	-62.1629395	5.317937	100.549934
-40.538418	6.96535	100.817215	-10.57349	11.821218	100.251793	42.093163	-7.673139	99.163605	39.597351	44.264091	100.690224	40.845257	18.295476	99.9269145	-61.992237	5.34696	100.5766715
-39.603271	7.979292	100.745941	-10.456601	11.794225	100.260338	42.207577	-7.766899	99.203262	39.707554	44.144928	100.733101	40.9575655	18.1890145	99.9681815	-61.8707675	5.3994355	100.5524945
-38.592896	8.93843	100.680252	-10.346265	11.785675	100.266693	42.352325	-7.829519	99.247292	39.880848	44.11599	100.793137	41.1165865	18.1432355	100.0202145	-61.8091165	5.4281145	100.5131715
-37.488602	9.813315	100.59198	-10.22673	11.778292	100.302544	42.488899	-7.875271	99.348564	40.102177	44.09584	100.850204	41.295538	18.1102845	100.099384	-61.748998	5.4462995	100.505704
-36.314419	10.689057	100.542763	-10.123952	11.789799	100.378433	42.621284	-7.889437	99.456566	40.215397	44.098656	101.053368	41.4183405	18.1046095	100.254967	-61.6662445	5.4749885	100.501899
-34.453049	11.882324	100.577209	-10.008253	11.837273	100.535263	42.806004	-7.876156	99.587128	40.4258	44.07449	101.379478	41.615902	18.099167	100.483303	-61.632408	5.575379	100.587223
-33.129807	12.609898	100.617584	-9.923476	11.888914	100.63974	42.887539	-7.849016	99.623146	40.554939	44.076332	101.630554	41.721239	18.113658	100.62685	-61.568191	5.66417	100.65263
-31.741318	13.273496	100.643669	-9.836544	11.931946	100.737915	42.970406	-7.835959	99.639313	40.755077	44.096027	101.876236	41.8627415	18.130034	100.7577745	-61.5358295	5.733858	100.7180555
-30.315107	13.865696	100.667938	-9.733919	11.995824	100.804924	43.050816	-7.819804	99.692886	40.896381	44.12796	102.207794	41.9735985	18.154078	100.95034	-61.4414365	5.83757	100.659508
-28.8326	14.394241	100.687149	-9.620402	12.062638	100.88636	43.130077	-7.788564	99.771759	41.112511	44.158943	102.51461	42.121294	18.1851895	101.1431845	-61.362098	5.9400865	100.6295355
-27.317228	14.846681	100.724861	-9.495519	12.16493	101.010529	43.236168	-7.732128	99.969147	41.330837	44.191967	102.788162	42.2835025	18.2299195	101.3786545	-61.2745405	6.0999405	100.6424035
-25.780048	15.195757	100.818268	-9.367897	12.275071	101.171623	43.390488	-7.670656	100.289406	41.577187	44.242695	103.034172	42.4838375	18.2860195	101.661789	-61.2196315	6.2641225	100.681457
-23.397045	15.570049	101.050247	-9.168877	12.423489	101.504684	43.723156	-7.594432	100.864044	41.832142	44.32394	103.506386	42.777649	18.364754	102.185215	-61.115403	6.482224	100.824153
-21.840395	15.725988	101.215324	-8.992745	12.49475	101.741875	43.946369	-7.593978	101.273727	42.030872	44.340691	103.741646	42.9886205	18.3733565	102.5076865	-60.9741105	6.6161435	100.9760635
-20.219452	15.771876	101.367279	-8.820243	12.524674	101.945984	44.166222	-7.629688	101.671684	42.230968	44.334404	103.936134	43.198595	18.352358	102.803909	-60.839081	6.69699	101.088059
-18.600784	15.736225	101.473709	-8.672605	12.500207	102.116928	44.395439	-7.667596	102.041885	42.434708	44.33284	104.073715	43.4150735	18.332622	103.0578	-60.7602835	6.667792	101.176056
-17.011286	15.63478	101.523682	-8.526097	12.430984	102.238655	44.655037	-7.744356	102.349945	42.637177	44.297756	104.140022	43.646107	18.2767	103.2449835	-60.698301	6.585268	101.2323265
-15.402576	15.438483	101.561317	-8.371899	12.327437	102.305138	44.895729	-7.814769	102.606796	42.727913	44.257187	104.266975	43.811821	18.221209	103.4368855	-60.555619	6.433665	101.1733905
-13.771025	15.178028	101.565155	-8.224782	12.196938	102.349007	45.151314	-7.905378	102.814911	42.880211	44.193588	104.274261	44.0157625	18.144105	103.544586	-60.4653265	6.249771	101.153428
-11.374898	14.680396	101.583466	-7.996235	11.998886	102.41362	45.472267	-8.042405	103.093628	43.034142	44.109489	104.305984	44.2532045	18.033542	103.699806	-60.2456745	5.96423	101.127434
-9.855139	14.342401	101.623604	-7.86762	11.888318	102.447655	45.658241	-8.113166	103.260216	43.132042	44.034195	104.282822	44.3951415	17.9605145	103.771519	-60.1303815	5.8161215	101.123791
-10.091607	14.657349	101.694717	-7.747642	11.788138	102.498718	45.830059	-8.193426	103.447571	43.211571	43.954136	104.281044	44.520815	17.880355	103.8643075	-60.016099	5.695921	101.1331285
-10.291331	14.940895	101.735397	-7.646289	11.705141	102.569267	45.993164	-8.265718	103.669319	43.315609	43.872307	104.303551	44.6543865	17.8032945	103.986435	-59.9469645	5.6069875	101.152099
-10.423179	15.231888	101.79129	-7.566276	11.633051	102.65136	46.161495	-8.350418	103.927719	43.423889	43.820229	104.3825	44.792692	17.7349055	104.1551095	-59.925244	5.5311965	101.1476105
-10.655252	15.566262	101.836868	-7.497933	11.580782	102.745697	46.32896	-8.432758	104.190079	43.535648	43.77742	104.499733	44.932304	17.672331	104.344906	-59.92817	5.489233	101.146488
-10.88236	15.959456	101.889	-7.424233	11.54533	102.83773	46.502113	-8.547915	104.450378	43.663551	43.76239	104.638359	45.082832	17.6072375	104.5443685	-59.931298	5.4834225	101.1310915
-11.201087	16.521721	101.984085	-7.331289	11.522462	102.952301	46.719395	-8.744539	104.787865	43.864922	43.769382	104.886833	45.2921585	17.5124215	104.837349	-59.9547365	5.5325025	101.067253
-11.364365	16.896303	102.022568	-7.267401	11.513164	103.000702	46.833546	-8.822402	104.896378	43.978031	43.784912	105.040802	45.4057885	17.481255	104.96859	-59.9405905	5.545073	101.032814
-11.629639	17.330662	102.092209	-7.201049	11.517846	103.032181	46.939106	-8.879026	104.893341	44.077118	43.791492	105.184677	45.508112	17.456233	105.039009	-59.91021	5.579459	101.025353
-11.868434	17.730743	102.133774	-7.147471	11.540557	103.066933	47.025322	-8.908239	104.823257	44.1604	43.806068	105.303871	45.592861	17.4489145	105.063564	-59.887803	5.6321995	101.070302
-12.071081	18.14694	102.163528	-7.088475	11.578439	103.097687	47.092144	-8.910669	104.735313	44.251057	43.821861	105.382515	45.6716005	17.455596	105.058914	-59.8485505	5.701282	101.13646
-12.314907	18.612158	102.154839	-7.029654	11.620976	103.107239	47.167912	-8.914358	104.647743	44.344852	43.818939	105.454849	45.756382	17.4522905	105.051296	-59.81569	5.7896615	101.163182
-12.626518	19.100323	102.179626	-6.970616	11.661267	103.123497	47.26001	-8.905621	104.53833	44.454422	43.83511	105.519974	45.857216	17.4647445	105.029152	-59.798448	5.8577895	101.217842
-12.980713	19.797232	102.250763	-6.864593	11.715779	103.162811	47.388592	-8.830246	104.347336	44.624664	43.858658	105.566917	46.006628	17.514206	104.9571265	-59.735814	5.917352	101.3684955
-13.222672	20.237013	102.325966	-6.785384	11.748672	103.202591	47.452702	-8.765038	104.189957	44.709408	43.828754	105.588516	46.081055	17.531858	104.8892365	-59.651823	5.965486	101.5159455
-13.539551	20.679811	102.436218	-6.685039	11.750819	103.258301	47.498234	-8.729056	104.016411	44.783604	43.780758	105.582169	46.140919	17.525851	104.79929	-59.510997	5.975787	101.717312
-13.820593	21.09004	102.517548	-6.614004	11.762777	103.311371	47.552319	-8.713031	103.820694	44.842598	43.690273	105.515373	46.1974585	17.488621	104.6680335	-59.4254665	6.036933	101.9547085
-14.091971	21.445023	102.511665	-6.532482	11.774179	103.349808	47.574062	-8.701847	103.591934	44.90406	43.594341	105.374969	46.239061	17.446247	104.4834515	-59.304025	6.102111	102.2161645
-14.446992	21.872629	102.572014	-6.449436	11.801095	103.36393	47.562248	-8.732505	103.378166	44.909782	43.5056	105.210556	46.236015	17.3865475	104.294361	-59.134887	6.2156425	102.433499
-14.805968	22.271284	102.583099	-6.382699	11.830908	103.360405	47.547615	-8.784748	103.167084	44.972801	43.393604	104.877472	46.260208	17.304428	104.022278	-59.025606	6.357388	102.698532
-15.179893	22.853468	102.542648	-6.297083	11.839483	103.29615	47.496624	-8.881816	102.830414	44.974869	43.216965	104.434311	46.2357465	17.1675745	103.6323625	-58.8299125	6.5113915	102.9599375
-15.442939	23.190702	102.491585	-6.27421	11.820744	103.22361	47.448792	-8.968135	102.566124	44.982128	43.063957	104.122398	46.21546	17.047911	103.344261	-58.76388	6.593577	103.102959
-15.755825	23.543533	102.44175	-6.270629	11.778223	103.101852	47.396584	-9.076466	102.222946	44.946556	42.905113	103.857353	46.17157	16.9143235	103.0401495	-58.712828	6.6421225	103.1635545
-16.059719	23.82674	102.385925	-6.278963	11.709862	102.957359	47.305309	-9.183088	101.825539	44.914051	42.770172	103.649117	46.10968	16.793542	102.737328	-58.667606	6.626182	103.17739
-16.335978	24.143892	102.318108	-6.319527	11.623468	102.808884	47.174747	-9.278564	101.421654	44.924484	42.645073	103.467735	46.0496155	16.6832545	102.4446945	-58.6886695	6.5636815	103.1730735
-16.60891	24.487726	102.26841	-6.386736	11.566401	102.715302	47.042419	-9.367949	101.082825	44.898872	42.525295	103.382599	45.9706455	16.578673	102.232712	-58.7441175	6.554129	103.197892
-16.921267	24.858418	102.302551	-6.462551	11.538974	102.658371	46.902225	-9.430269	100.83548	44.815746	42.437359	103.421211	45.8589855	16.503545	102.1283455	-58.7840875	6.574403	103.1883965
-17.306465	25.346916	102.403847	-6.614053	11.514091	102.642075	46.69627	-9.502422	100.59655	44.80257	42.337532	103.497421	45.74942	16.417555	102.0469855	-58.977526	6.610627	103.2371645
-17.488363	25.642183	102.502754	-6.710961	11.523623	102.661812	46.566154	-9.561666	100.500313	44.767372	42.266857	103.626564	45.666763	16.3525955	102.0634385	-59.088685	6.6946505	103.2601855
-17.678652	25.882742	102.61644	-6.811663	11.515438	102.688812	46.44099	-9.629471	100.427925	44.752239	42.193832	103.800545	45.5966145	16.2821805	102.114235	-59.2199405	6.7486955	103.263389
-17.902697	26.105728	102.75853	-6.890709	11.496486	102.709999	46.318333	-9.696212	100.359726	44.744614	42.116913	103.993073	45.5314735	16.2103505	102.1763995	-59.3128915	6.7826215	103.2435985
-18.073854	26.29529	102.879822	-6.964664	11.478703	102.739647	46.203976	-9.748816	100.28286	44.734287	42.052109	104.169571	45.4691315	16.1516465	102.2262155	-59.3984595	6.8057595	103.2530785
-18.16235	26.442242	102.974762	-7.051195	11.483186	102.78019	46.104412	-9.799271	100.224564	44.714756	41.990372	104.296936	45.409584	16.0955505	102.26075	-59.511974	6.8708215	103.29963
-18.18891	26.56411	103.028549	-7.106283	11.502736	102.818428	46.038616	-9.865106	100.224449	44.689102	41.924633	104.336716	45.363859	16.0297635	102.2805825	-59.576425	6.9757085	103.3562735
-18.138069	26.720295	102.97419	-7.178839	11.517711	102.845314	45.957642	-9.999918	100.362358	44.625763	41.786781	104.284538	45.2917025	15.8934315	102.323448	-59.6493805	7.1419905	103.36718
-18.091068	26.771795	102.865341	-7.232764	11.467048	102.85598	45.918278	-10.175715	100.49028	44.612431	41.653027	104.174301	45.2653545	15.738656	102.3322905	-59.7308825	7.19544	103.3796695
-18.036976	26.80007	102.752724	-7.280946	11.394552	102.839745	45.85984	-10.394761	100.605652	44.612335	41.470169	104.031113	45.2360875	15.537704	102.3183825	-59.7979795	7.2514	103.3611075
-17.935326	26.771116	102.618286	-7.327579	11.26016	102.823326	45.78632	-10.635868	100.70224	44.594959	41.250431	103.821526	45.1906395	15.3072815	102.261883	-59.8457975	7.2130385	103.384769
-17.810242	26.74659	102.44619	-7.370456	11.083913	102.795029	45.711006	-10.924389	100.792267	44.568382	40.988636	103.564133	45.139694	15.0321235	102.1782	-59.880606	7.1357025	103.411858
-17.652643	26.750343	102.2444	-7.423064	10.883548	102.753082	45.622536	-11.226569	100.926826	44.521667	40.697338	103.290329	45.0721015	14.7353845	102.1085775	-59.9182295	7.0317115	103.3975865
-17.484112	26.79213	102.014648	-7.508097	10.673263	102.706619	45.526009	-11.548204	101.120934	44.481365	40.399006	103.017845	45.003687	14.425401	102.0693895	-60.019881	6.921125	103.3438485
-17.159746	26.88052	101.672211	-7.652575	10.347593	102.655685	45.348831	-12.011242	101.458481	44.37582	39.960369	102.74984	44.8623255	13.9745635	102.1041605	-60.1674755	6.7206225	103.2072095
-16.896769	26.959747	101.490425	-7.732652	10.116255	102.639679	45.236526	-12.299373	101.673332	44.352711	39.692883	102.62188	44.7946185	13.696755	102.147606	-60.2599225	6.535755	103.131752
-16.711998	27.130651	101.489868	-7.789853	9.880011	102.634254	45.150318	-12.548922	101.791939	44.354397	39.45715	102.593948	44.7523575	13.454114	102.1929435	-60.3320635	6.305908	103.0755645
-16.465965	27.213272	101.470116	-7.825083	9.681551	102.632607	45.075382	-12.719302	101.818848	44.370003	39.297424	102.621994	44.7226925	13.289061	102.220421	-60.3728585	6.074041	103.044793
-16.212664	27.391121	101.426437	-7.858109	9.5574	102.603661	44.993355	-12.824382	101.814186	44.36689	39.19849	102.668724	44.6801225	13.187054	102.241455	-60.3963405	5.927746	102.965867
-15.976533	27.633545	101.357224	-7.906046	9.539793	102.572891	44.941608	-12.866632	101.822449	44.361069	39.151192	102.713631	44.6513385	13.14228	102.26804	-60.4634305	5.937306	102.877742
-15.766673	27.955309	101.349022	-7.928871	9.584626	102.59304	44.893471	-12.867716	101.8461	44.347107	39.137684	102.753342	44.620289	13.134984	102.299721	-60.478031	6.034268	102.886359
-15.390247	28.57	101.436401	-7.987916	9.722855	102.697578	44.815453	-12.830088	101.876762	44.347225	39.138504	102.872589	44.581339	13.154208	102.3746755	-60.557171	6.291502	103.0204805
-15.150505	29.048565	101.553108	-8.017	9.806476	102.754425	44.720833	-12.827985	101.868927	44.372131	39.132603	103.012642	44.546482	13.152309	102.4407845	-60.580482	6.460643	103.0680655
-14.843904	29.604891	101.732635	-8.05382	9.869814	102.845451	44.602711	-12.839306	101.791695	44.43119	39.122929	103.190575	44.5169505	13.1418115	102.491135	-60.6245905	6.5978165	103.199767
-14.505164	30.168554	101.886383	-8.090946	9.94997	102.961113	44.454704	-12.843304	101.718033	44.475948	39.10331	103.391586	44.465326	13.130003	102.5548095	-60.647218	6.769937	103.3674165
-14.279122	30.79166	102.111565	-8.187585	10.076814	103.093407	44.291519	-12.848358	101.779327	44.47657	39.086292	103.529884	44.3840445	13.118967	102.6546055	-60.7592145	7.034661	103.5322085
-13.937934	31.318617	102.103516	-8.296008	10.202179	103.211571	44.13892	-12.884484	101.984634	44.473587	39.053982	103.613457	44.3062535	13.084749	102.7990455	-60.8982695	7.319609	103.6240965
-13.674146	31.85269	102.074196	-8.418748	10.284034	103.29261	44.000202	-12.948625	102.230583	44.447716	39.024872	103.76091	44.223959	13.0381235	102.9957465	-61.061455	7.5299445	103.5894735
-13.305033	32.770248	102.06488	-8.605504	10.303334	103.419807	43.789486	-13.073195	102.616623	44.378357	38.939823	103.898003	44.0839215	12.933314	103.257313	-61.2949295	7.673354	103.582301
-13.031645	33.446941	102.085426	-8.687539	10.213889	103.475739	43.681156	-13.162986	102.756973	44.359058	38.845207	104.016792	44.020107	12.8411105	103.3868825	-61.395185	7.5866675	103.5645955
-12.719929	34.102325	102.157082	-8.743225	10.098665	103.490791	43.617607	-13.21785	102.753021	44.313686	38.783485	104.19471	43.9656465	12.7828175	103.4738655	-61.4520965	7.4145125	103.5077165
-12.462676	34.814087	102.246788	-8.800001	10.012516	103.483452	43.572277	-13.212049	102.723587	44.268501	38.77425	104.371284	43.920389	12.7811005	103.5474355	-61.520391	7.2439315	103.4194685
-12.211226	35.464157	102.26915	-8.83624	10.021518	103.467522	43.524696	-13.119778	102.648338	44.221756	38.837971	104.536591	43.873226	12.8590965	103.5924645	-61.545706	7.1839395	103.3425795
-11.936524	36.222649	102.408669	-8.861413	10.125413	103.483757	43.493309	-12.969926	102.572845	44.172432	38.971748	104.628006	43.8328705	13.000911	103.6004255	-61.5556965	7.249915	103.3670885
-11.701204	37.074989	102.600098	-8.846976	10.29067	103.535995	43.495449	-12.751605	102.489677	44.135468	39.15625	104.726089	43.8154585	13.2023225	103.607883	-61.5094105	7.3790175	103.464107
-11.22534	38.379841	102.808273	-8.8435	10.608872	103.611076	43.562538	-12.338075	102.353775	44.058006	39.512775	104.887054	43.810272	13.58735	103.6204145	-61.497272	7.630394	103.6017375
-11.033969	39.284576	103.161491	-8.829806	10.829828	103.6651	43.634445	-12.034739	102.220284	43.990284	39.80069	105.005005	43.8123645	13.8829755	103.6126445	-61.4719765	7.7766805	103.7175555
-10.76516	40.089046	103.334602	-8.801773	11.039409	103.726372	43.691578	-11.694112	102.085709	43.925816	40.1143	105.123138	43.808697	14.210094	103.6044235	-61.412243	7.868724	103.8483205
-10.574166	40.884933	103.665909	-8.7887	11.255327	103.827415	43.765461	-11.323956	101.907089	43.88221	40.469391	105.223587	43.8238355	14.5727175	103.565338	-61.4012355	7.9379365	104.089492
-10.328696	41.731087	104.043892	-8.804221	11.471039	103.944756	43.831257	-10.946796	101.752342	43.814182	40.838482	105.362389	43.8227195	14.945843	103.5573655	-61.4311615	7.996235	104.3321465
-10.16501	42.603256	104.380814	-8.843678	11.701262	104.060539	43.87912	-10.55796	101.669968	43.760139	41.189213	105.404579	43.8196295	15.3156265	103.5372735	-61.5069855	8.0868975	104.5838045
-9.921755	43.44735	104.52253	-8.91042	11.937528	104.144287	43.927044	-10.160513	101.575813	43.721611	41.515968	105.415047	43.8243275	15.6777275	103.49543	-61.6451675	8.1973285	104.793144
-9.646626	44.656624	104.826233	-9.056647	12.249117	104.274002	43.94318	-9.592962	101.570831	43.671284	42.04884	105.343842	43.807232	16.227939	103.4573365	-61.920526	8.270295	105.0906675
-9.430326	45.317741	104.798973	-9.159383	12.409382	104.340126	43.942215	-9.27479	101.599861	43.56987	42.370575	105.327393	43.7560425	16.5478925	103.463627	-62.0748085	8.2708715	105.216625
-9.240301	45.996532	104.825974	-9.298366	12.507479	104.380775	43.940502	-9.007881	101.620209	43.49762	42.672718	105.255829	43.719061	16.8324185	103.438019	-62.315793	8.1825395	105.323531
-9.056808	46.676144	104.852654	-9.424392	12.54833	104.368126	43.921444	-8.811396	101.647652	43.439301	42.995289	105.177155	43.6803725	17.0919465	103.4124035	-62.5291565	8.0047135	105.3238485
-8.773807	47.342937	104.725014	-9.542368	12.550961	104.288719	43.909088	-8.689069	101.637222	43.397625	43.340126	105.079353	43.6533565	17.3255285	103.3582875	-62.7380925	7.7763935	105.2191505
-8.415206	47.917381	104.524422	-9.634898	12.517495	104.120888	43.867199	-8.563705	101.581131	43.318512	43.560062	104.865227	43.5928555	17.4981785	103.223179	-62.8626515	7.5368115	105.018597
-8.209632	48.553638	104.300705	-9.692589	12.446644	103.899429	43.814526	-8.441708	101.507011	43.150715	43.792923	104.466393	43.4826205	17.6756075	102.986702	-62.8677985	7.2176805	104.812156
-7.720799	49.292519	103.675117	-9.676971	12.372484	103.519905	43.760048	-8.358493	101.40493	42.743633	44.257877	103.61319	43.2518405	17.949692	102.50906	-62.6057825	6.795276	104.53075
-7.242035	49.811127	103.226425	-9.644158	12.336321	103.272079	43.789188	-8.305729	101.379585	42.524738	44.589508	103.185616	43.156963	18.1418895	102.2826005	-62.445279	6.5307525	104.2615575
-6.846431	50.363403	102.949562	-9.617614	12.278166	103.054977	43.889324	-8.289648	101.348434	42.302357	44.876198	102.943649	43.0958405	18.293275	102.1460415	-62.3310685	6.263057	103.9639125
-6.314926	50.752872	102.904594	-9.564623	12.225065	102.889565	43.988758	-8.327362	101.300468	42.053722	45.120659	102.675522	43.02124	18.3966485	101.987995	-62.150486	6.0534815	103.791135
-5.746011	50.88694	102.932976	-9.514236	12.177302	102.76104	44.09478	-8.449135	101.225349	41.773075	45.324318	102.377739	42.9339275	18.4375915	101.801544	-61.9623995	5.9170125	103.720536
-5.381047	50.78112	102.924706	-9.461442	12.107882	102.631012	44.221344	-8.628258	101.076439	41.573551	45.524292	102.19545	42.8974475	18.448017	101.6359445	-61.8203315	5.767747	103.6260795
-4.981195	50.640995	103.011932	-9.382389	12.048162	102.518234	44.330017	-8.770047	100.860619	41.411034	45.742683	102.144852	42.8705255	18.486318	101.5027355	-61.6353035	5.610006	103.5337325
-4.280496	50.361198	103.256081	-9.201388	11.972748	102.420425	44.455215	-8.913203	100.535812	41.192379	45.880024	102.150383	42.823797	18.4834105	101.3430975	-61.226573	5.4620855	103.4977525
-3.7042	50.078728	103.306076	-9.054175	11.959946	102.40667	44.563763	-9.053212	100.342499	41.024105	45.92234	102.263496	42.793934	18.434564	101.3029975	-60.902284	5.485328	103.5103425
-2.976269	49.722675	103.36039	-8.884134	11.954244	102.402481	44.691925	-9.173429	100.134613	40.870457	45.943947	102.327049	42.781191	18.385259	101.230831	-60.549459	5.523229	103.574131
-2.301025	49.345398	103.441986	-8.725781	11.971128	102.400497	44.825321	-9.209304	99.892807	40.830223	45.862217	102.376259	42.827772	18.3264565	101.134533	-60.279334	5.6157995	103.666461
-1.629949	48.947575	103.462807	-8.617349	11.987589	102.380684	44.937981	-9.124682	99.629478	40.991283	45.818775	102.443085	42.964632	18.3470465	101.0362815	-60.19933	5.6281315	103.7250865
-0.956129	48.537811	103.384003	-8.54781	11.985914	102.314629	45.056568	-8.994552	99.350853	41.228882	45.769783	102.593628	43.142725	18.3876155	100.9722405	-60.238345	5.5842125	103.6570175
-0.224533	48.000317	103.265724	-8.505569	11.960888	102.186844	45.13776	-8.902638	99.158783	41.526295	45.819901	102.820396	43.3320275	18.4586315	100.9895895	-60.3431655	5.4631445	103.3840985
1.061674	47.124905	103.035652	-8.392159	11.869888	102.00869	45.247372	-8.887682	99.046753	41.606987	45.747749	103.37368	43.4271795	18.4300335	101.2102165	-60.2114975	5.3097425	102.8071635
1.972258	46.488945	102.92498	-8.300598	11.83058	101.948418	45.336685	-8.922503	99.109665	41.550709	45.593342	103.7509	43.443697	18.3354195	101.4302825	-60.044893	5.3257405	102.4665535
2.865511	45.865379	102.733566	-8.224096	11.808268	101.94088	45.480682	-8.917562	99.289223	41.571739	45.472637	104.144814	43.5262105	18.2775375	101.7170185	-59.9744025	5.3389985	102.1647415
3.805673	45.108067	102.640297	-8.16346	11.771275	102.063133	45.69442	-8.923403	99.61132	41.646214	45.381157	104.364883	43.670317	18.228877	101.9881015	-59.997237	5.313673	102.1381645
4.876892	44.336433	102.712143	-8.099476	11.686906	102.260292	45.915161	-8.969474	100.143791	41.703499	45.295734	104.620232	43.80933	18.16313	102.3820115	-60.008282	5.210682	102.1385725
5.966297	43.506393	102.756676	-8.045555	11.596145	102.509499	46.119202	-9.039549	100.773895	41.832047	45.208324	104.924026	43.9756245	18.0843875	102.8489605	-60.0667345	5.1079025	102.1700375
7.046065	42.64677	102.891449	-7.97865	11.508865	102.770828	46.322868	-9.091746	101.450775	41.984657	45.116684	105.225922	44.1537625	18.012469	103.3383485	-60.1110625	5.005261	102.2033075
8.787845	41.283913	102.951691	-7.884447	11.345484	103.081177	46.587521	-9.182989	102.417358	42.173393	44.960842	105.626907	44.380457	17.8889265	104.0221325	-60.149351	4.8020415	102.1402215
9.978319	40.409302	102.934441	-7.82143	11.270226	103.259453	46.682152	-9.239654	102.994095	42.270199	44.855274	105.798386	44.4761755	17.80781	104.3962405	-60.1190355	4.732642	102.1226655
11.146689	39.446117	102.974045	-7.71596	11.186835	103.400421	46.740334	-9.314179	103.458832	42.368931	44.710808	105.934441	44.5546325	17.6983145	104.6966365	-59.9865525	4.6753555	102.1042055
12.425702	38.539131	102.996613	-7.582609	11.089739	103.524734	46.82452	-9.425337	103.785622	42.51339	44.554283	106.068924	44.668955	17.564473	104.927273	-59.834173	4.615005	102.122195
13.682996	37.610962	103.110397	-7.420749	10.991236	103.626999	46.940239	-9.559082	103.970375	42.73138	44.401421	106.235397	44.8358095	17.4211695	105.102886	-59.6773075	4.5613025	102.151112
14.910862	36.678116	103.297112	-7.2453	10.906651	103.708221	47.01564	-9.66263	104.043983	42.9659	44.269516	106.450249	44.99077	17.303443	105.247116	-59.48137	4.509859	102.169326
16.181747	35.734367	103.461861	-7.063334	10.863291	103.773537	47.08741	-9.73988	104.055702	43.209808	44.182125	106.713608	45.148609	17.2211225	105.384655	-59.275277	4.5054595	102.162419
18.079676	34.348934	103.719734	-6.824831	10.935291	103.949928	47.192497	-9.764648	104.081238	43.507107	44.135017	107.088936	45.349802	17.1851845	105.585087	-58.999464	4.6853975	102.314769
19.320267	33.414894	103.903625	-6.671722	11.066872	104.101273	47.260746	-9.687184	104.178131	43.664623	44.156799	107.326172	45.4626845	17.2348075	105.7521515	-58.8061285	4.8989365	102.4503945
20.675148	32.477249	104.040375	-6.509588	11.263024	104.270721	47.392418	-9.562778	104.345703	43.82299	44.224854	107.576523	45.607704	17.331038	105.961113	-58.62688	5.19501	102.580329
21.901011	31.582838	104.164574	-6.344917	11.465417	104.419029	47.571175	-9.428548	104.569313	43.989449	44.318848	107.828209	45.780312	17.44515	106.198761	-58.470146	5.485684	102.639297
23.154663	30.631941	104.274734	-6.176505	11.635509	104.528282	47.76231	-9.305295	104.840729	44.139282	44.424217	108.076004	45.950796	17.559461	106.4583665	-58.303806	5.711557	102.5981975
24.468891	29.58078	104.406311	-5.98459	11.770752	104.599693	47.97176	-9.206571	105.155037	44.268169	44.516571	108.273926	46.1199645	17.655	106.7144815	-58.0891445	5.886504	102.4849045
25.732824	28.59746	104.483009	-5.774035	11.876917	104.655991	48.201302	-9.129089	105.5158	44.395058	44.577888	108.426262	46.29818	17.7243995	106.971031	-57.84625	6.0294345	102.340951
27.644444	26.978436	104.563835	-5.459218	11.973687	104.724297	48.569927	-9.046533	106.134247	44.610359	44.629143	108.564697	46.590143	17.791305	107.349472	-57.508579	6.156069	102.099122
28.876785	25.9391	104.6716	-5.257222	12.0084	104.754784	48.806293	-9.019332	106.616905	44.785942	44.655945	108.616638	46.7961175	17.8183065	107.6167715	-57.3105615	6.1984935	101.8927965
30.105251	24.766979	104.808197	-5.048584	12.026603	104.79361	49.039539	-9.007409	107.060112	44.968075	44.646278	108.661583	47.003807	17.8194345	107.8608475	-57.100975	6.2337715	101.7263725
31.268358	23.662786	104.9422	-4.846282	12.029556	104.812241	49.256622	-9.011937	107.484589	45.173977	44.640972	108.68573	47.2152995	17.8145175	108.0851595	-56.9078635	6.2445945	101.5393225
32.399723	22.593258	105.097496	-4.668459	11.996772	104.800499	49.446999	-9.030649	107.849564	45.379429	44.623142	108.733871	47.413214	17.7962465	108.2917175	-56.750132	6.1972975	101.3092805
33.520565	21.409498	105.256927	-4.491035	11.953178	104.7528	49.624832	-9.081243	108.127426	45.6045	44.580502	108.765305	47.614666	17.7496295	108.4463655	-56.596736	6.1567265	101.0592345
34.592102	20.310345	105.332962	-4.332777	11.887647	104.683899	49.756016	-9.148224	108.326805	45.814186	44.520542	108.783257	47.785101	17.686159	108.555031	-56.450655	6.089135	100.812767
36.069855	18.71698	105.475357	-4.141108	11.79991	104.575668	49.842278	-9.245677	108.415237	46.083717	44.407532	108.843315	47.9629975	17.5809275	108.629276	-56.2452135	6.0188925	100.52206
36.939316	17.610903	105.524269	-4.027516	11.776284	104.54081	49.886024	-9.302759	108.343208	46.231293	44.344688	108.904099	48.0586585	17.5209645	108.6236535	-56.1136905	6.0316035	100.4579665
37.871162	16.528332	105.538406	-3.902084	11.77609	104.505051	49.916134	-9.329983	108.27092	46.39658	44.306721	108.989395	48.156357	17.488369	108.6301575	-55.960525	6.063811	100.3799445
38.651085	15.566923	105.610725	-3.794816	11.809784	104.499565	49.94363	-9.333283	108.168518	46.568459	44.313061	109.143028	48.2560445	17.489889	108.655773	-55.8456765	6.129679	100.343357
39.627926	14.44983	105.584824	-3.685493	11.859095	104.521713	50.004971	-9.300527	108.041016	46.734875	44.352455	109.335052	48.369923	17.525964	108.688034	-55.740909	6.192226	100.355392
40.243568	13.48798	105.670967	-3.540709	11.958818	104.552032	50.096977	-9.208296	107.92363	46.892845	44.421272	109.537079	48.494911	17.606488	108.7303545	-55.576329	6.311148	100.3737095
40.957336	12.461736	105.71257	-3.405087	12.111247	104.585457	50.241447	-9.06984	107.815468	47.041199	44.541626	109.702469	48.641323	17.735893	108.7589685	-55.451497	6.486601	100.4119455
40.558315	11.988285	105.690536	-3.154103	12.399091	104.61483	50.515877	-8.797912	107.704803	47.21574	44.805901	109.811256	48.8658085	18.0039945	108.7580295	-55.1740145	6.7941875	100.4716305
40.195419	11.663016	105.53981	-2.981319	12.597524	104.603218	50.735146	-8.602362	107.666718	47.316368	44.987495	109.819969	49.025757	18.1925665	108.7433435	-54.988395	7.0024815	100.4630925
39.68417	11.495243	105.582878	-2.823576	12.767334	104.603195	50.96183	-8.460305	107.699921	47.419163	45.148399	109.812607	49.1904965	18.344047	108.756264	-54.8376485	7.190621	100.450126
39.255894	11.037552	105.558441	-2.685908	12.880519	104.619431	51.184128	-8.3797	107.78669	47.551201	45.286282	109.808228	49.3676645	18.453291	108.797459	-54.7394805	7.307747	100.441403
38.852558	10.701558	105.58345	-2.558648	12.937605	104.644241	51.379627	-8.356593	107.883408	47.711674	45.363132	109.796143	49.5456505	18.5032695	108.8397755	-54.6629465	7.3719405	100.4487065
38.375664	10.401594	105.632278	-2.449164	12.933694	104.669464	51.523502	-8.366944	107.985832	47.842491	45.37056	109.802185	49.6829965	18.501808	108.8940085	-54.5813245	7.36558	100.4449195
37.813599	10.004554	105.63588	-2.363149	12.906912	104.699219	51.605667	-8.408586	108.090912	47.965347	45.33654	109.816574	49.785507	18.463977	108.953743	-54.511805	7.349847	100.444695
36.84623	9.490495	105.79332	-2.288621	12.826082	104.769287	51.69252	-8.508487	108.201324	48.141407	45.257416	109.911057	49.9169635	18.3744645	109.0561905	-54.4942055	7.2776995	100.4823835
36.255344	8.979275	105.788063	-2.285843	12.796946	104.824387	51.71246	-8.599492	108.262238	48.242092	45.17791	110.000587	49.977276	18.289209	109.1314125	-54.548962	7.304683	100.5173615
35.672874	8.57266	105.811119	-2.287312	12.786344	104.924118	51.701332	-8.70896	108.300949	48.348282	45.103722	110.073112	50.024807	18.197381	109.1870305	-54.599431	7.375307	100.6612055
35.038288	8.191668	105.851173	-2.296859	12.811608	105.031418	51.664471	-8.788439	108.315849	48.435955	45.029118	110.131279	50.050213	18.1203395	109.223564	-54.643931	7.5028765	100.839272
34.342056	7.732918	105.815063	-2.295948	12.856856	105.151772	51.633423	-8.848846	108.285973	48.53661	44.963707	110.184464	50.0850165	18.0574305	109.2352185	-54.6769125	7.6562815	101.0683255
33.594082	7.386005	105.823181	-2.287037	12.91862	105.273758	51.625801	-8.883815	108.191193	48.641197	44.937222	110.266853	50.133499	18.0267035	109.229023	-54.707573	7.8105365	101.318493
32.911015	6.832631	105.753708	-2.263796	12.98297	105.377853	51.613903	-8.908658	108.086586	48.723312	44.919842	110.354782	50.1686075	18.005592	109.220684	-54.6961995	7.960348	101.535022
32.006245	6.211143	105.683098	-2.223829	13.060592	105.498062	51.61763	-8.940885	107.86216	48.865963	44.887169	110.4869	50.2417965	17.973142	109.17453	-54.6894545	8.148042	101.821594
31.321276	5.735682	105.610588	-2.196623	13.121137	105.520477	51.628368	-8.985079	107.712349	48.959846	44.864864	110.558357	50.294107	17.9398925	109.135353	-54.687353	8.3023815	101.905601
30.63693	5.234232	105.444084	-2.19593	13.183719	105.52002	51.591228	-8.985126	107.567528	49.008102	44.862198	110.575958	50.299665	17.938536	109.071743	-54.691525	8.428902	101.968297
29.973715	4.634393	105.3134	-2.199477	13.25008	105.509804	51.559891	-8.947466	107.444908	49.022488	44.905205	110.522392	50.2911895	17.9788695	108.98365	-54.6901435	8.5212905	102.035958
29.333321	4.103537	105.151665	-2.204586	13.363748	105.488167	51.545937	-8.841939	107.387337	48.987095	44.982563	110.429276	50.266516	18.070312	108.9083065	-54.675688	8.657184	102.0680275
28.764673	3.515482	105.155579	-2.247303	13.486716	105.461098	51.555454	-8.739453	107.396294	48.932381	45.090271	110.304512	50.2439175	18.175409	108.850403	-54.7385235	8.798023	102.071793
28.144657	2.82919	105.103577	-2.300148	13.588612	105.461288	51.54903	-8.644954	107.457886	48.857075	45.207451	110.174835	50.2030525	18.2812485	108.8163605	-54.8033485	8.8959755	102.1062155
27.170214	1.758772	105.142769	-2.413687	13.672087	105.428505	51.531254	-8.529737	107.585014	48.716881	45.331711	109.92347	50.1240675	18.400987	108.754242	-54.9514415	8.943187	102.102768
26.578465	1.070742	105.117104	-2.488757	13.666807	105.374382	51.513313	-8.515627	107.661331	48.615448	45.375458	109.732353	50.0643805	18.4299155	108.696842	-55.0418945	8.9036985	102.051922
26.149166	0.419805	105.165207	-2.569181	13.63127	105.305878	51.49752	-8.517512	107.719193	48.513893	45.396191	109.481285	50.0057065	18.4393395	108.600239	-55.1440685	8.8232005	102.011517
25.692469	-0.348398	105.153336	-2.655572	13.543553	105.200195	51.467751	-8.538811	107.784332	48.39901	45.39455	109.183334	49.9333805	18.4278695	108.483833	-55.2445245	8.6592365	101.916557
25.14875	-1.048731	105.133995	-2.753508	13.428084	105.059517	51.430519	-8.56135	107.768402	48.2882	45.353374	108.841827	49.8593595	18.396012	108.3051145	-55.3663755	8.460156	101.8139195
24.674868	-1.882792	105.05674	-2.82008	13.26805	104.855263	51.366241	-8.558054	107.645889	48.20472	45.267426	108.379242	49.7854805	18.354686	108.0125655	-55.4256405	8.181414	101.6979605
24.231173	-2.653492	104.904663	-2.890884	13.096081	104.607353	51.243408	-8.560202	107.435867	48.106293	45.127552	107.879425	49.6748505	18.283675	107.657646	-55.4566185	7.908487	101.55706
23.742352	-3.756173	104.601112	-2.968053	12.784761	104.156807	50.962238	-8.573952	106.917969	47.952396	44.783123	107.023788	49.457317	18.1045855	106.9708785	-55.393423	7.4649365	101.3427355
23.413963	-4.51587	104.34153	-3.017508	12.569459	103.814041	50.758736	-8.618892	106.512321	47.833366	44.480633	106.42569	49.296051	17.9308705	106.4690055	-55.331067	7.2080475	101.1590765
23.060699	-5.276676	104.064476	-3.09034	12.371481	103.491806	50.552578	-8.672449	106.113197	47.666908	44.182446	105.909172	49.109743	17.7549985	106.0111845	-55.290423	6.9879635	100.9724275
22.711397	-5.946534	103.896248	-3.187567	12.226014	103.219818	50.352966	-8.748725	105.817772	47.602215	43.94511	105.34774	48.9775905	17.5981925	105.582756	-55.3527245	6.8538355	100.85688
22.392488	-6.614351	103.800217	-3.304218	12.115697	102.959801	50.182404	-8.850889	105.622543	47.473679	43.782871	104.925499	48.8280415	17.465991	105.274021	-55.4364775	6.765403	100.645581
22.080063	-7.178423	103.666733	-3.430335	12.028199	102.733246	50.008358	-8.937963	105.464996	47.39275	43.657501	104.566422	48.700554	17.359769	105.015709	-55.561224	6.696629	100.450783
21.766672	-7.619504	103.589264	-3.556593	11.975898	102.534462	49.837761	-9.006639	105.36264	47.304951	43.567707	104.282928	48.571356	17.280534	104.822784	-55.684542	6.671262	100.24614
21.42697	-8.177984	103.481804	-3.744501	11.937264	102.272675	49.654778	-9.040032	105.269226	47.171707	43.514149	103.987358	48.4132425	17.2370585	104.628292	-55.9022445	6.6374695	99.917058
21.232586	-8.465904	103.424606	-3.83094	11.922866	102.139114	49.576698	-9.018538	105.198631	47.082134	43.526321	103.888741	48.329416	17.2538915	104.543686	-55.991296	6.5918405	99.734542
21.025871	-8.71891	103.378426	-3.902429	11.929032	102.049568	49.548954	-8.96263	105.119537	46.993267	43.581181	103.829361	48.2711105	17.3092755	104.474449	-56.0759685	6.5487885	99.624687
20.810593	-8.946986	103.314461	-3.948586	11.964897	101.999153	49.560394	-8.867333	105.061577	46.928513	43.667389	103.832901	48.2444535	17.400028	104.447239	-56.1416255	6.529766	99.551067
20.576113	-9.147942	103.267166	-3.956297	12.01278	101.981201	49.605167	-8.7459	105.025505	46.90403	43.788094	103.935883	48.2545985	17.521097	104.480694	-56.1671925	6.504463	99.481708
20.380409	-9.284304	103.237793	-3.932409	12.071298	102.003136	49.669342	-8.615709	105.029503	46.919838	43.929688	104.159798	48.29459	17.6569895	104.5946505	-56.159408	6.4856065	99.4116215
20.195082	-9.359045	103.208855	-3.875462	12.158051	102.067909	49.727119	-8.483369	105.106644	46.961727	44.087009	104.515549	48.344423	17.80182	104.8110965	-56.095347	6.514282	99.3247215
19.894163	-9.422483	103.222885	-3.814454	12.306381	102.256668	49.786709	-8.320285	105.373039	47.065697	44.327347	105.229279	48.426203	18.003531	105.301159	-56.055111	6.609231	99.212177
19.70319	-9.421019	103.366234	-3.786065	12.423982	102.434052	49.81068	-8.212265	105.686165	47.14262	44.447372	105.74913	48.47665	18.1175535	105.7176475	-56.04878	6.7304105	99.1504565
19.527405	-9.38178	103.620781	-3.784019	12.555583	102.63755	49.837914	-8.155754	106.090179	47.216759	44.54229	106.24025	48.5273365	18.193268	106.1652145	-56.0953745	6.917898	99.1098855
19.367409	-9.308107	103.925369	-3.783074	12.657981	102.845551	49.852539	-8.112561	106.522835	47.271107	44.618866	106.643166	48.561823	18.2531525	106.5830005	-56.127971	7.0628095	99.1081015
19.154112	-9.245827	104.240608	-3.796999	12.73877	103.044357	49.855705	-8.09981	106.949112	47.319229	44.640965	106.919983	48.587467	18.2705775	106.9345475	-56.181465	7.2069625	99.1541665
18.93749	-9.238221	104.557564	-3.807506	12.763741	103.194	49.850193	-8.129573	107.339081	47.348869	44.62392	107.103813	48.599531	18.2471735	107.221447	-56.214543	7.2803085	99.166553
18.681438	-9.2664	104.782501	-3.823971	12.713805	103.312599	49.820267	-8.221028	107.696594	47.365044	44.542458	107.239914	48.5926555	18.160715	107.468254	-56.2405975	7.266895	99.156944
18.107847	-9.197952	105.065559	-3.860264	12.533559	103.433952	49.743378	-8.42156	108.116623	47.407146	44.353363	107.376884	48.575262	17.9659015	107.7467535	-56.29579	7.1012165	99.1211505
17.614828	-9.105639	105.151245	-3.900991	12.424109	103.480782	49.662224	-8.568811	108.310471	47.426609	44.204346	107.463768	48.5444165	17.8177675	107.8871195	-56.3463985	7.0304505	99.0744445
17.058844	-8.932037	105.12664	-3.953838	12.377076	103.506851	49.556164	-8.714552	108.428535	47.454517	44.103321	107.562675	48.5053405	17.6943845	107.995605	-56.4130165	7.0597675	99.018097
16.468231	-8.796003	105.037201	-4.020818	12.386387	103.521172	49.425213	-8.775873	108.461441	47.460464	44.06345	107.708359	48.4428385	17.6437885	108.0849	-56.4844745	7.1289855	98.957444
15.870484	-8.592042	104.990318	-4.097591	12.457674	103.537964	49.334106	-8.77935	108.435883	47.43766	44.080452	107.854889	48.385883	17.650551	108.145386	-56.581065	7.264797	98.930542
15.196265	-8.325649	104.882751	-4.174836	12.560272	103.554443	49.243454	-8.749855	108.432098	47.384083	44.13483	107.996284	48.3137685	17.6924875	108.214191	-56.6634405	7.4280565	98.894695
14.552953	-8.074071	104.773117	-4.26533	12.734413	103.573143	49.150581	-8.66643	108.400642	47.327888	44.230835	108.111511	48.2392345	17.7822025	108.2560765	-56.7698945	7.6866235	98.8902095
13.498859	-7.5967	104.552673	-4.382474	13.061693	103.616798	49.003159	-8.479907	108.178055	47.300964	44.417122	108.277473	48.1520615	17.9686075	108.227764	-56.9170095	8.1547785	99.005832
12.703864	-7.248841	104.326805	-4.451741	13.317227	103.653481	48.895271	-8.352603	107.96534	47.291542	44.559906	108.418022	48.0934065	18.1036515	108.191681	-56.9968885	8.5308025	99.115281
11.855895	-6.913396	104.11837	-4.505922	13.564713	103.701088	48.791004	-8.213938	107.743332	47.291138	44.707233	108.543518	48.041071	18.2466475	108.143425	-57.052915	8.8827785	99.258751
10.994509	-6.578104	103.957581	-4.55914	13.810287	103.745377	48.716724	-8.084421	107.498344	47.269482	44.848679	108.650848	47.993103	18.382129	108.074596	-57.111383	9.238445	99.416158
10.118094	-6.218271	103.756546	-4.612133	14.062822	103.79319	48.659618	-7.949143	107.26062	47.233917	44.983608	108.678879	47.9467675	18.5172325	107.9697495	-57.1710335	9.6084115	99.6166305
9.238706	-5.874269	103.595497	-4.668424	14.327827	103.794861	48.611561	-7.798753	107.022858	47.188759	45.151028	108.588074	47.90016	18.6761375	107.805466	-57.237008	9.9795165	99.784256
8.291414	-5.578444	103.453125	-4.721222	14.58537	103.772507	48.567516	-7.622594	106.721924	47.10442	45.321316	108.383156	47.835968	18.849361	107.55254	-57.278412	10.321379	99.992474
6.731342	-5.137625	103.255775	-4.824943	14.921731	103.74395	48.441158	-7.302125	106.147087	46.936993	45.527637	107.853844	47.6890755	19.112756	107.0004655	-57.3389615	10.730706	100.4874345
5.744105	-4.881906	103.137085	-4.892003	15.07715	103.716911	48.304348	-7.085127	105.627869	46.841675	45.630657	107.350922	47.5730115	19.272765	106.4893955	-57.3570175	10.881535	100.9444265
4.754757	-4.674392	102.956512	-4.978853	15.194962	103.631126	48.182655	-6.890234	104.992172	46.695515	45.628132	106.748215	47.439085	19.368949	105.8701935	-57.396791	11.020975	101.3920585
3.698043	-4.463379	102.711632	-5.075548	15.270851	103.458443	47.97641	-6.705042	104.374786	46.418266	45.482521	106.065605	47.197338	19.3887395	105.2201955	-57.348434	11.1529625	101.6966905
2.709557	-4.32145	102.369728	-5.211014	15.323621	103.232445	47.771542	-6.55281	103.730392	46.034294	45.308784	105.437325	46.902918	19.377987	104.5838585	-57.324946	11.269255	101.8810315
1.644212	-4.150472	102.063164	-5.393765	15.349799	102.978149	47.55048	-6.452195	103.133858	45.696815	45.253906	104.946518	46.6236475	19.4008555	104.040188	-57.4111775	11.2987425	101.91611
0.622758	-4.043456	101.715683	-5.58213	15.380973	102.730942	47.316357	-6.39178	102.599541	45.444862	45.228828	104.562164	46.3806095	19.418524	103.5808525	-57.5448695	11.343422	101.8810315
-0.797874	-3.893866	101.343788	-5.90253	15.414225	102.469635	46.935711	-6.330228	101.988899	45.097939	45.250092	104.236839	46.016825	19.459932	103.112869	-57.821885	11.368518	101.826401
-1.812532	-3.814273	101.198578	-6.139574	15.464215	102.356888	46.707127	-6.264387	101.705704	44.887592	45.314465	104.128311	45.7973595	19.525039	102.9170075	-58.0765075	11.403391	101.7967685
-2.71852	-3.792785	101.030075	-6.346987	15.543725	102.2715	46.516872	-6.173501	101.48661	44.698872	45.409222	104.06517	45.607872	19.6178605	102.77589	-58.301846	11.4695895	101.76711
-3.689483	-3.742424	100.937691	-6.547615	15.677741	102.212692	46.343403	-6.0274	101.32753	44.528107	45.551403	104.016922	45.435755	19.7620015	102.672226	-58.530985	11.5934805	101.753158
-4.551727	-3.733134	100.885414	-6.697964	15.799017	102.155617	46.215443	-5.864801	101.200195	44.352959	45.714275	103.971184	45.284201	19.924737	102.5856895	-58.680129	11.673297	101.7255445
-5.340113	-3.733308	100.794807	-6.815443	15.925773	102.093109	46.146046	-5.693268	101.108635	44.192535	45.89687	103.921196	45.1692905	20.101801	102.5149155	-58.8001765	11.749745	101.6713025
-6.067139	-3.743788	100.761475	-6.880254	16.036734	102.033615	46.108131	-5.510976	101.065147	44.066399	46.089035	103.858696	45.087265	20.2890295	102.4619215	-58.847773	11.7844385	101.6053085
-7.142548	-3.865798	100.757446	-6.953549	16.170856	101.94223	46.129028	-5.310034	101.163506	43.898911	46.324245	103.719856	45.0139695	20.5071055	102.441681	-58.9210675	11.8346065	101.442779
-7.972228	-3.973772	100.88221	-6.996441	16.209558	101.92038	46.161766	-5.237329	101.342567	43.793819	46.419914	103.614197	44.9777925	20.5912925	102.478382	-58.9706745	11.8278235	101.362378
-8.599341	-4.124025	101.09655	-7.047166	16.183496	101.90979	46.167412	-5.224393	101.631035	43.728741	46.46994	103.490997	44.9480765	20.6227735	102.561016	-59.0424085	11.7442185	101.258564
-9.306596	-4.31231	101.214851	-7.122314	16.114491	101.899109	46.172394	-5.267274	101.971779	43.673912	46.480648	103.374825	44.923153	20.606687	102.673302	-59.167781	11.622295	101.124916
-9.911421	-4.50207	101.379333	-7.197878	16.011875	101.873207	46.166485	-5.348608	102.321388	43.592327	46.442165	103.259705	44.879406	20.5467785	102.7905465	-59.275162	11.4769715	100.9558675
-10.483376	-4.655993	101.519028	-7.278152	15.890215	101.81794	46.133251	-5.437305	102.696823	43.496208	46.389351	103.125557	44.8147295	20.476023	102.91119	-59.3710335	11.304407	100.72469
-11.110446	-4.786363	101.659332	-7.383056	15.757956	101.744423	46.102425	-5.531317	103.054932	43.394527	46.329124	102.975105	44.748476	20.3989035	103.0150185	-59.514588	11.1170085	100.4738275
-12.029067	-5.012229	101.722443	-7.540046	15.553655	101.628159	46.041546	-5.64085	103.58062	43.202515	46.223049	102.795807	44.6220305	20.2910995	103.1882135	-59.7021225	10.8162105	100.0681045
-12.747814	-5.11061	101.808723	-7.624169	15.419663	101.52742	46.036087	-5.694191	103.906998	43.087837	46.166538	102.696098	44.561962	20.2361735	103.301548	-59.8103	10.6031525	99.753292
-13.326619	-5.160583	101.902679	-7.691986	15.304571	101.435493	46.038174	-5.72808	104.229881	42.991913	46.131477	102.57119	44.5150435	20.2016985	103.4005355	-59.8990155	10.4074435	99.4704505
-13.992223	-5.204782	101.945534	-7.755893	15.206429	101.371025	45.997627	-5.763554	104.507019	42.841496	46.082115	102.460167	44.4195615	20.1592805	103.483593	-59.9313475	10.2535775	99.258457
-14.62044	-5.203625	102.05574	-7.825025	15.109263	101.373039	45.933601	-5.806537	104.710114	42.742649	46.00169	102.307739	44.338125	20.0975765	103.5089265	-59.988175	10.1209495	99.2371515
-15.200308	-5.147926	102.133812	-7.894646	15.004889	101.410652	45.853691	-5.85656	104.781654	42.691864	45.911671	102.167274	44.2727775	20.0275555	103.474464	-60.0620695	9.9822225	99.34684
-15.839828	-5.027487	102.172836	-7.958641	14.901453	101.475273	45.747723	-5.886252	104.745865	42.543648	45.85128	102.19529	44.1456855	19.982514	103.4705775	-60.0629675	9.820392	99.4799685
-16.859367	-4.709936	102.076149	-8.096301	14.857281	101.618996	45.574505	-5.813667	104.547287	42.351826	45.88813	102.365135	43.9631655	20.0372315	103.456211	-60.1557675	9.6773305	99.781781
-17.637133	-4.400767	102.062187	-8.209714	14.904374	101.721344	45.457794	-5.683128	104.427895	42.245819	45.987152	102.514221	43.8518065	20.152012	103.471058	-60.2712345	9.656736	99.97163
-18.291908	-4.02357	102.060509	-8.348909	15.007064	101.788986	45.33456	-5.529912	104.338478	42.084518	46.11842	102.654778	43.709539	20.294254	103.496628	-60.407357	9.719874	100.081344
-19.025009	-3.632391	101.938187	-8.495836	15.138823	101.807175	45.202248	-5.353865	104.204575	41.898682	46.270477	102.736595	43.550465	20.458306	103.470585	-60.542137	9.81934	100.143765
-19.704918	-3.221257	101.822731	-8.653509	15.291199	101.758911	45.058887	-5.16995	104.026672	41.695263	46.410355	102.722107	43.377075	20.6202025	103.3743895	-60.684093	9.9621955	100.1434325
-20.376251	-2.757425	101.712906	-8.80467	15.423529	101.666679	44.895054	-4.998894	103.820099	41.467136	46.535801	102.632011	43.181095	20.7684535	103.226055	-60.790435	10.0786045	100.107303
-21.113945	-2.229095	101.580956	-8.954627	15.516337	101.560997	44.737617	-4.844043	103.595711	41.24482	46.63356	102.495514	42.9912185	20.8947585	103.0456125	-60.9004725	10.1379155	100.0763815
-22.281366	-1.471581	101.383171	-9.162731	15.621716	101.436462	44.513836	-4.649539	103.275658	40.911377	46.781635	102.266289	42.7126065	21.066048	102.7709735	-61.0380685	10.177384	100.1019505
-22.966759	-0.896645	101.386665	-9.285428	15.658379	101.403748	44.407646	-4.539897	103.115486	40.719398	46.864574	102.11319	42.563522	21.1623385	102.614338	-61.134378	10.1544195	100.193158
-23.67646	-0.357282	101.390121	-9.379284	15.678329	101.40258	44.323441	-4.441952	103.037819	40.550247	46.942928	101.996445	42.436844	21.250488	102.517132	-61.195412	10.10617	100.288028
-24.367544	0.200179	101.461876	-9.458349	15.684067	101.432037	44.271656	-4.355365	103.040459	40.38932	47.004417	101.903595	42.330488	21.324526	102.472027	-61.247186	10.043608	100.392047
-25.095581	0.763892	101.413681	-9.539133	15.674363	101.459122	44.235138	-4.275671	103.089882	40.248501	47.055725	101.837585	42.2418195	21.390027	102.4637335	-61.3200855	9.958699	100.4545105
-25.881424	1.4125	101.416969	-9.605429	15.645826	101.466217	44.202469	-4.212544	103.145721	40.124424	47.109985	101.80191	42.1634465	21.4487205	102.4738155	-61.3743045	9.8429315	100.4586185
-26.520369	2.113723	101.428459	-9.65433	15.615002	101.462234	44.171947	-4.170365	103.201401	40.025871	47.147285	101.765373	42.098909	21.48846	102.483387	-61.407569	9.741544	100.441081
-27.593649	3.078658	101.343681	-9.730872	15.554579	101.431702	44.129261	-4.129343	103.254791	39.868263	47.178955	101.692108	41.998762	21.524806	102.4734495	-61.460506	9.584352	100.3899545
-28.33095	3.772938	101.199409	-9.791245	15.521246	101.369354	44.093578	-4.106981	103.228165	39.770748	47.204884	101.632309	41.932163	21.5489515	102.430237	-61.514653	9.4935405	100.308471
-29.122671	4.548918	101.070717	-9.852614	15.486297	101.28019	44.04417	-4.089346	103.086052	39.660828	47.202827	101.52459	41.852499	21.5567405	102.305321	-61.557727	9.4158535	100.255059
-29.832474	5.370363	100.906181	-9.926971	15.44115	101.139359	43.956409	-4.089242	102.743889	39.531601	47.14735	101.382828	41.744005	21.529054	102.0633585	-61.597947	9.353246	100.2153595
-30.580334	6.162914	100.740395	-10.022265	15.390222	100.989021	43.777287	-4.139768	102.173248	39.441299	47.083714	101.243332	41.609293	21.471973	101.70829	-61.653823	9.308471	100.269752
-31.353437	7.010222	100.601433	-10.134679	15.339828	100.861374	43.525192	-4.262824	101.485252	39.368736	46.961613	101.124466	41.446964	21.3493945	101.304859	-61.716322	9.3302615	100.417889
-32.190918	7.955781	100.633499	-10.253419	15.327522	100.82164	43.2356	-4.391654	100.771393	39.357315	46.858112	101.047577	41.2964575	21.233229	100.909485	-61.8032955	9.421815	100.733795
-33.272385	9.392959	101.024696	-10.40017	15.397446	100.979485	42.825081	-4.449065	99.745087	39.351486	46.796822	101.028786	41.0882835	21.1738785	100.3869365	-61.8886235	9.6210135	101.5720335
-33.987106	10.327572	101.52179	-10.478701	15.522419	101.222084	42.597725	-4.39249	99.22612	39.285545	46.838867	101.117363	40.941635	21.2231885	100.1717415	-61.899037	9.8216495	102.2724265
-34.676411	11.273211	101.967049	-10.59836	15.693079	101.526733	42.390709	-4.249883	98.819786	39.23489	46.961933	101.281654	40.8127995	21.356025	100.05072	-62.0095195	10.030133	103.002746
-35.377327	12.227656	102.504456	-10.702455	15.858481	101.844299	42.237858	-4.085195	98.52005	39.152866	47.076031	101.44709	40.695362	21.495418	99.98357	-62.100272	10.221544	103.705028
-35.943325	13.160346	103.055824	-10.820084	16.026855	102.169785	42.057339	-3.933108	98.289871	39.043015	47.205772	101.567581	40.550177	21.636332	99.928726	-62.190345	10.417378	104.410844
-36.484276	14.012356	103.610764	-10.947893	16.194576	102.481064	41.835682	-3.810867	98.153954	38.939014	47.328259	101.572243	40.387348	21.758696	99.8630985	-62.283134	10.630456	105.0990295
-37.001743	14.830312	104.216827	-11.091098	16.369659	102.792992	41.640511	-3.737686	98.050896	38.794971	47.411903	101.465988	40.217741	21.8371085	99.758442	-62.399937	10.9022095	105.827542
-37.67617	16.022345	104.952362	-11.333601	16.52611	103.206482	41.302654	-3.661484	97.953346	38.511719	47.462326	101.216713	39.9071865	21.900421	99.5850295	-62.5743885	11.151799	106.8279345
-38.043533	16.798525	105.422523	-11.523416	16.585316	103.466095	41.042023	-3.683047	97.940948	38.291531	47.43409	101.038338	39.666777	21.8755215	99.489643	-62.713609	11.2951105	107.442547
-38.370815	17.547377	105.887474	-11.736623	16.603476	103.719688	40.762444	-3.746963	97.99395	38.102089	47.377209	100.904129	39.4322665	21.815123	99.4490395	-62.9055125	11.391829	107.9903365
-38.626896	18.227089	106.233917	-11.953947	16.569618	103.970703	40.516464	-3.859831	98.109779	37.934258	47.311661	100.846687	39.225361	21.725915	99.478233	-63.133255	11.413321	108.463173
-38.818493	18.818184	106.483101	-12.150882	16.494778	104.190269	40.32642	-3.978811	98.273453	37.78112	47.221832	100.863091	39.05377	21.6215105	99.568272	-63.355534	11.3680455	108.812266
-38.905163	19.440689	106.652893	-12.331939	16.387697	104.352867	40.176975	-4.097214	98.446831	37.675209	47.15057	100.932785	38.926092	21.526678	99.689808	-63.58997	11.248716	109.015926
-38.902699	20.087177	106.682678	-12.463735	16.27442	104.442169	40.0784	-4.188535	98.609474	37.585121	47.079155	101.026985	38.8317605	21.44531	99.8182295	-63.7592305	11.10353	109.0661085
-38.703098	21.010363	106.598839	-12.583659	16.095539	104.503502	40.040195	-4.307496	98.818077	37.483532	47.004284	101.167786	38.7618635	21.348394	99.9929315	-63.9291815	10.842684	109.0140725
-38.614895	21.696711	106.530724	-12.633874	16.003023	104.482208	40.047745	-4.350876	98.920761	37.444542	46.970619	101.238205	38.7461435	21.3098715	100.079483	-64.0138915	10.6961745	108.884933
-38.379036	22.260015	106.359612	-12.630712	15.918305	104.428612	40.085915	-4.396339	99.007263	37.44051	46.937611	101.263451	38.7632125	21.270636	100.135357	-64.0246365	10.565974	108.721867
-38.003502	22.852539	106.180237	-12.594919	15.837951	104.34111	40.135777	-4.456393	99.031219	37.470264	46.873764	101.287697	38.8030205	21.2086855	100.159458	-63.9928585	10.4672165	108.522762
-37.566101	23.530523	105.97467	-12.556932	15.765299	104.233063	40.185177	-4.515905	99.006287	37.532314	46.809639	101.295471	38.8587455	21.146867	100.150879	-63.9726095	10.383731	108.315247
-37.069981	24.225143	105.702972	-12.511295	15.685278	104.07798	40.213966	-4.58431	98.979492	37.613129	46.745449	101.299942	38.9135475	21.0805695	100.139717	-63.9361375	10.2899865	108.016243
-36.523689	24.929466	105.503044	-12.447845	15.633258	103.92308	40.25156	-4.652675	98.90773	37.718304	46.687923	101.328209	38.984932	21.017624	100.1179695	-63.880622	10.248892	107.7281905
-35.599823	25.862419	105.115059	-12.345886	15.574855	103.674316	40.323368	-4.70548	98.755577	37.864586	46.630867	101.363983	39.093977	20.9626935	100.05978	-63.785749	10.1870165	107.288852
-34.885387	26.536495	104.926239	-12.298115	15.541704	103.530487	40.369156	-4.712882	98.627281	37.928818	46.613316	101.456055	39.148987	20.950217	100.041668	-63.745217	10.133191	107.019306
-34.076168	27.262363	104.809822	-12.234669	15.495619	103.446564	40.388523	-4.707446	98.479881	38.005566	46.604652	101.581894	39.1970445	20.948603	100.0308875	-63.6663825	10.042635	106.8622405
-33.264118	27.973629	104.805794	-12.187771	15.460284	103.412483	40.410492	-4.705394	98.419121	38.095272	46.611637	101.809708	39.252882	20.9531215	100.1144145	-63.628424	9.9674465	106.7105515
-32.394737	28.586567	104.762825	-12.164396	15.419314	103.428688	40.449326	-4.713336	98.471382	38.210426	46.636459	102.180878	39.329876	20.9615615	100.32613	-63.658668	9.8770665	106.531246
-31.481426	29.258162	104.744186	-12.165535	15.39294	103.48008	40.494434	-4.733945	98.66021	38.322361	46.6422	102.64872	39.4083975	20.9541275	100.654465	-63.7394675	9.8317525	106.305695
-30.463388	29.969839	104.644165	-12.206104	15.351261	103.537224	40.557484	-4.809871	99.058067	38.430092	46.622784	103.214577	39.493788	20.9064565	101.136322	-63.905996	9.7960655	105.938126
-28.970003	30.924583	104.546249	-12.299382	15.341447	103.728294	40.655701	-4.998913	100.022415	38.628403	46.517544	104.118111	39.642052	20.7593155	102.070263	-64.240816	9.9235785	105.386325
-27.920219	31.545567	104.568932	-12.377092	15.286861	103.960419	40.746109	-5.165921	100.845734	38.741024	46.403954	104.799911	39.7435665	20.6190165	102.8228225	-64.4977505	9.9547055	105.0980155
-26.777193	32.152569	104.674278	-12.433939	15.183805	104.274384	40.809269	-5.35406	101.749565	38.860828	46.243252	105.554726	39.8350485	20.444596	103.6521455	-64.7029265	9.923014	104.8966225
-25.673727	32.704823	104.932281	-12.46231	15.042673	104.657455	40.910603	-5.584142	102.669235	39.001102	46.072002	106.354019	39.9558525	20.24393	104.511627	-64.8804725	9.841416	104.803283
-24.556087	33.17268	105.265724	-12.448835	14.85517	105.099976	41.030937	-5.80073	103.575645	39.146221	45.895721	107.178291	40.088579	20.0474955	105.376968	-64.986249	9.6628445	104.822984
-23.385284	33.689827	105.683113	-12.421479	14.649959	105.570198	41.181488	-6.014056	104.410156	39.285854	45.734921	108.007858	40.233671	19.8604325	106.209007	-65.076629	9.4394855	104.931389
-22.259092	34.173046	106.175705	-12.370382	14.433553	106.024696	41.330139	-6.215422	105.158615	39.430408	45.580803	108.804108	40.3802735	19.6826905	106.9813615	-65.1210375	9.1844155	105.0680305
-20.598703	34.763912	106.792877	-12.26223	14.13119	106.598305	41.488945	-6.487609	106.100395	39.624714	45.385899	109.872078	40.5568295	19.449145	107.9862365	-65.0812895	8.813235	105.2103735
-19.454699	35.197021	107.156929	-12.211049	13.963095	106.897247	41.553066	-6.62908	106.608856	39.745754	45.291161	110.497322	40.64941	19.3310405	108.553089	-65.071508	8.5951495	105.241405
-18.419746	35.624241	107.524506	-12.195187	13.838707	107.149231	41.596336	-6.738844	107.059845	39.816654	45.238476	111.061272	40.706495	19.249816	109.0605585	-65.096869	8.427598	105.2379035
-17.38829	35.951439	107.792999	-12.192445	13.745956	107.350883	41.639069	-6.805734	107.46833	39.872406	45.227104	111.576271	40.7557375	19.210685	109.5223005	-65.1406275	8.281227	105.1794655
-16.408764	36.317406	108.135559	-12.236774	13.682977	107.548569	41.652588	-6.832367	107.841553	39.882526	45.244205	112.133667	40.767557	19.205919	109.98761	-65.241105	8.160035	105.109528
-15.408985	36.676712	108.507324	-12.316916	13.654181	107.728027	41.680855	-6.829703	108.190536	39.836628	45.323357	112.676559	40.7587415	19.246827	110.4335475	-65.3925735	8.061535	105.0225065
-14.502673	36.991806	108.857986	-12.441374	13.639325	107.864395	41.673958	-6.776856	108.508278	39.763561	45.388226	113.273384	40.7187595	19.305685	110.890831	-65.6015075	7.972965	104.837959
-13.300509	37.339249	109.446671	-12.688065	13.63453	108.040253	41.632286	-6.673416	108.922104	39.587631	45.55056	114.185463	40.6099585	19.438572	111.5537835	-65.9860885	7.830488	104.5267225
-12.497003	37.546219	109.834312	-12.861234	13.64189	108.130692	41.618126	-6.585059	109.160805	39.420101	45.645981	114.738251	40.5191135	19.530461	111.949528	-66.2415815	7.753319	104.311856
-11.710874	37.704563	110.1632	-13.040702	13.668635	108.16671	41.607121	-6.505965	109.309624	39.207539	45.731018	115.232979	40.40733	19.6125265	112.2713015	-66.488734	7.7247435	104.0621185
-11.010997	37.763805	110.309395	-13.208416	13.701259	108.137985	41.577065	-6.445351	109.404541	38.998531	45.837101	115.531685	40.287798	19.695875	112.468113	-66.70463	7.706643	103.807857
-10.436336	37.821777	110.351051	-13.381153	13.730235	107.979431	41.549171	-6.407137	109.447052	38.840191	45.906784	115.649498	40.194681	19.7498235	112.548275	-66.956987	7.7106465	103.410587
-9.728022	37.808731	110.096703	-13.511268	13.73	107.690468	41.530331	-6.424941	109.378883	38.691914	45.944069	115.673843	40.1111225	19.759564	112.526363	-67.1336585	7.700436	102.854573
-9.114264	37.719845	109.73896	-13.623246	13.690651	107.286346	41.492844	-6.497043	109.252846	38.567272	45.938602	115.548004	40.030058	19.7207795	112.400425	-67.27655	7.6605225	102.172267
-8.206367	37.41127	109.075783	-13.75515	13.572258	106.565331	41.394539	-6.67645	108.930183	38.425148	45.831356	115.143631	39.9098435	19.577453	112.036907	-67.4201435	7.567063	101.093755
-7.787314	37.134708	108.586922	-13.800718	13.464205	106.122437	41.301796	-6.803162	108.649864	38.323315	45.701355	114.723984	39.8125555	19.4490965	111.686924	-67.4139915	7.4793135	100.55795
-7.386876	36.781929	108.084663	-13.818337	13.319365	105.758194	41.228546	-6.978136	108.368538	38.268147	45.508118	114.272537	39.7483465	19.264991	111.3205375	-67.3850205	7.373739	100.1958505
-7.169435	36.42038	107.821632	-13.829966	13.149437	105.529533	41.148342	-7.1836	108.131706	38.246346	45.291874	113.86557	39.697344	19.054137	110.998638	-67.357276	7.244737	100.060428
-6.932958	35.847382	107.512451	-13.859829	12.975703	105.479622	41.072399	-7.428114	107.979736	38.242722	45.053185	113.467751	39.6575605	18.8125355	110.7237435	-67.3772185	7.1388705	100.2355005
-6.839485	35.201557	107.380119	-13.898108	12.799212	105.589691	40.974396	-7.707268	107.905594	38.259716	44.818783	113.143852	39.617056	18.5557575	110.524723	-67.413272	7.0426665	100.654659
-6.826798	34.404774	107.370079	-13.999154	12.627864	105.825188	40.845047	-7.991211	107.892464	38.285725	44.602711	112.866631	39.565386	18.30575	110.3795475	-67.563694	6.949978	101.2708285
-6.880117	33.121662	107.497238	-14.261431	12.355881	106.381332	40.540024	-8.469063	107.804153	38.237167	44.297756	112.363144	39.3885955	17.9143465	110.0836485	-67.9114575	6.7974155	102.6790155
-6.939527	32.144527	107.621147	-14.500183	12.151402	106.870117	40.294746	-8.803393	107.560036	38.134991	44.109253	111.811111	39.2148685	17.65293	109.6855735	-68.2152345	6.649874	104.0546605
-7.109024	31.208641	107.704735	-14.796537	11.947859	107.42971	39.967144	-9.119763	107.052383	37.936871	43.869976	110.907593	38.9520075	17.3751065	108.979988	-68.5450815	6.5206115	105.879432
-7.277504	30.27367	107.716576	-15.157078	11.711054	107.965729	39.453255	-9.347366	106.28495	37.539989	43.535789	109.613739	38.496622	17.0942115	107.9493445	-68.810778	6.3278965	107.9821135
-7.432573	29.285717	107.615303	-15.567112	11.444233	108.383797	38.834896	-9.565805	105.375694	36.86639	43.029396	108.25058	37.850643	16.7317955	106.813137	-68.984867	6.1566705	109.954457
-7.615694	28.290928	107.41301	-16.007528	11.136046	108.708145	38.234726	-9.856765	104.440071	36.049633	42.472248	106.917702	37.1421795	16.3077415	105.6788865	-69.1572355	5.9643505	111.7374035
-7.646338	27.197689	107.195808	-16.466248	10.782323	108.855263	37.638592	-10.238806	103.670135	35.376751	41.969036	105.642021	36.5076715	15.865115	104.656078	-69.4401675	5.699531	113.054448
-7.552929	25.68326	106.679626	-17.048998	10.250498	108.754257	36.937466	-10.868437	102.930664	34.90567	41.311047	104.288551	35.921568	15.221305	103.6096075	-70.019564	5.279691	113.8989065
-7.387708	24.756866	106.336105	-17.305473	9.909904	108.54026	36.690746	-11.249672	102.7967	34.760101	40.914993	103.88398	35.7254235	14.8326605	103.34034	-70.3363695	4.9871475	113.74018
-7.202232	23.829803	106.186966	-17.458994	9.573361	108.281616	36.62117	-11.5794	102.926506	34.794155	40.614082	103.900108	35.7076625	14.517341	103.413307	-70.6256505	4.629381	113.149925
-6.922115	22.84409	106.05127	-17.525574	9.230042	107.975098	36.69997	-11.918503	103.183601	35.00444	40.395168	104.197693	35.852205	14.2383325	103.690647	-70.903353	4.2217515	112.259549
-6.494336	21.923664	105.937897	-17.494434	8.917485	107.739296	36.780624	-12.229132	103.383385	35.256355	40.195511	104.631516	36.0184895	13.9831895	104.0074505	-71.0073575	3.8517805	111.4711415
-5.929537	20.981833	105.964897	-17.348412	8.646321	107.650436	36.821239	-12.470989	103.658768	35.500923	40.000431	105.094635	36.161081	13.764721	104.3767015	-70.857905	3.527921	110.9241705
-5.358937	20.13134	106.167076	-17.155773	8.441767	107.792175	36.931999	-12.665594	104.010185	35.767384	39.882271	105.60231	36.3496915	13.6083385	104.8062475	-70.6612375	3.2751955	110.7781025
-4.437069	19.021429	106.739174	-16.83448	8.310926	108.268738	37.312	-12.744519	104.756294	36.14241	39.850418	106.464897	36.727205	13.5529495	105.6105955	-70.396165	3.0689025	110.9268805
-3.838931	18.206034	107.196274	-16.683893	8.281148	108.570953	37.628002	-12.746737	105.469856	36.322887	39.900143	107.173897	36.9754445	13.576703	106.3218765	-70.3432305	2.985593	110.8200295
-3.207057	17.431377	107.487663	-16.623714	8.272161	108.706818	37.92487	-12.750152	106.268219	36.427559	39.962273	107.89695	37.1762145	13.6060605	107.0825845	-70.4236425	2.9382615	110.3310515
-2.569854	16.647499	107.665741	-16.682058	8.283787	108.81208	38.064419	-12.732582	106.919838	36.384457	40.084068	108.4133	37.224438	13.675743	107.666569	-70.588554	2.891831	109.957591
-1.986261	15.922107	107.816994	-16.68087	8.298978	109.171608	37.973984	-12.628491	107.138504	36.10471	40.156746	108.439445	37.039347	13.7641275	107.7889745	-70.401087	2.8338285	110.5542415
-1.475499	15.160933	108.019653	-16.694626	8.299235	109.433624	37.951176	-12.595389	107.274231	35.808071	40.069313	108.386871	36.8796235	13.736962	107.830551	-70.2688755	2.861508	111.036697
-1.015639	14.358656	107.964302	-16.924736	8.287363	109.3228	37.895023	-12.633523	107.690262	35.616829	40.061958	108.49688	36.755926	13.7142175	108.093571	-70.605398	2.8605085	110.552029
-0.255902	13.139063	107.850136	-17.313921	8.121096	109.113678	37.583561	-12.718612	108.085297	35.253654	40.022587	108.569	36.4186075	13.6519875	108.3271485	-71.0464495	2.5902045	109.9002075
0.232267	12.372548	107.81871	-17.446846	7.947028	109.246086	37.465847	-12.817616	108.154045	34.880699	39.80838	108.519173	36.173273	13.495382	108.336609	-71.066965	2.398674	110.155563
0.808977	11.778688	108.010101	-17.666271	7.761881	109.232498	37.395008	-12.959536	108.531967	34.677212	39.640221	108.75528	36.03611	13.3403425	108.6436235	-71.368652	2.1834195	109.8213725
1.418478	11.201742	108.10257	-17.828207	7.591957	109.241974	37.329597	-13.038065	108.880188	34.598473	39.640736	109.089554	35.964035	13.3013355	108.984871	-71.620449	1.8825785	109.499077
2.207874	10.586666	108.265831	-17.816172	7.447668	109.42775	37.380936	-13.072181	109.059608	34.5662	39.634029	109.210823	35.973568	13.280924	109.1352155	-71.605912	1.614412	109.7202845
2.901664	10.106334	108.521568	-17.749557	7.330269	109.624611	37.531696	-13.093578	109.270737	34.585781	39.631077	109.41951	36.0587385	13.2687495	109.3451235	-71.5578525	1.3917885	109.9040985
3.630869	9.658786	108.710075	-17.644449	7.278287	109.76976	37.707161	-13.062374	109.65152	34.665611	39.673775	109.792625	36.186386	13.3057005	109.7220725	-71.475284	1.2508735	109.8174475
4.765136	9.235894	109.177872	-17.448673	7.339382	110.012306	38.044743	-12.924833	110.437943	34.879799	39.828636	110.513664	36.462271	13.4519015	110.4758035	-71.359617	1.2268625	109.5488085
5.582383	9.035774	109.532715	-17.280916	7.439513	110.268639	38.2892	-12.809428	110.988808	35.030163	39.92099	111.090401	36.6596815	13.555781	111.0396045	-71.2215135	1.323245	109.4976735
6.489722	8.782534	110.046089	-17.083235	7.580233	110.605392	38.525898	-12.663921	111.640869	35.218132	39.990242	111.761818	36.872015	13.6631605	111.7013435	-71.038485	1.4973055	109.5094405
7.383045	8.612644	110.647095	-16.844004	7.737387	110.997414	38.74852	-12.523413	112.410652	35.46973	40.067642	112.575058	37.109125	13.7721145	112.492855	-70.797133	1.7026595	109.501973
8.181003	8.477502	111.289528	-16.563889	7.895243	111.430573	39.031631	-12.3613	113.163376	35.7584	40.158405	113.430336	37.3950155	13.8985525	113.296856	-70.5227935	1.8919335	109.56429
8.979823	8.367481	111.854622	-16.251913	8.060686	111.816422	39.328976	-12.191674	113.846443	36.076782	40.307251	114.285507	37.702879	14.0577885	114.065975	-70.206705	2.0635835	109.566869
9.767805	8.366228	112.357094	-15.922115	8.198372	112.096657	39.632931	-12.018482	114.348961	36.381329	40.420334	115.088486	38.00713	14.200926	114.7187235	-69.85136	2.195818	109.4745905
10.916097	8.464767	112.806473	-15.427396	8.467188	112.292755	40.037041	-11.767331	114.719025	36.762951	40.581882	116.032623	38.399996	14.4072755	115.375824	-69.254788	2.5271005	109.209686
11.659113	8.552716	112.873116	-15.154942	8.655967	112.250778	40.289356	-11.611694	114.765892	37.040707	40.707104	116.467819	38.6650315	14.547705	115.6168555	-68.9749155	2.764229	108.8847005
12.387731	8.55336	112.85434	-14.916964	8.864201	112.128914	40.503918	-11.507686	114.661827	37.266319	40.819271	116.782486	38.8851185	14.6557925	115.7221565	-68.7190465	3.0726095	108.5356715
13.092608	8.573041	112.765648	-14.694084	9.082614	111.968597	40.639591	-11.345021	114.507103	37.442135	40.886673	116.957268	39.040863	14.770826	115.7321855	-68.429031	3.394402	108.2050085
13.695535	8.604402	112.668976	-14.508141	9.321419	111.828079	40.73893	-11.195765	114.34938	37.597054	40.937759	117.145454	39.167992	14.870997	115.747417	-68.184274	3.771841	107.908741
14.186861	8.659018	112.718025	-14.339961	9.584761	111.783302	40.829025	-11.028823	114.248634	37.744564	41.00106	117.347168	39.2867945	14.9861185	115.797901	-67.9667165	4.1834035	107.768703
14.645058	8.634576	112.797974	-14.196129	9.890491	111.869171	40.89455	-10.840632	114.316238	37.896965	41.110046	117.648521	39.3957575	15.134707	115.9823795	-67.7880155	4.646275	107.7559625
15.077617	8.582314	113.168777	-14.068007	10.410246	112.222061	40.992252	-10.56152	114.516922	38.058434	41.320686	118.341576	39.525343	15.379583	116.429249	-67.661357	5.440909	108.014873
15.210499	8.494561	113.477814	-14.034059	10.775365	112.51693	41.000668	-10.350539	114.705811	38.253246	41.503925	118.893501	39.626957	15.576693	116.799656	-67.695075	5.974037	108.234204
15.278069	8.312364	113.768753	-14.062403	11.143879	112.823151	40.95731	-10.117171	114.86454	38.311127	41.710072	119.500984	39.6342185	15.7964505	117.182762	-67.7590245	6.4913075	108.46354
15.265764	8.041418	113.989197	-14.109701	11.503698	113.088295	40.912132	-9.850171	115.027496	38.298546	41.904907	120.088043	39.605339	16.027368	117.5577695	-67.824741	6.980028	108.6188205
15.188238	7.680929	114.206764	-14.17872	11.838836	113.275978	40.893768	-9.569614	115.190063	38.234867	42.126007	120.650887	39.5643175	16.2781965	117.920475	-67.9217575	7.3994755	108.631481
15.085967	7.281644	114.379539	-14.248623	12.142423	113.362099	40.88044	-9.300406	115.33947	38.153732	42.365082	121.180084	39.517086	16.532338	118.259777	-68.014332	7.752508	108.464421
14.947603	6.807822	114.384827	-14.274976	12.390995	113.321808	40.890549	-9.027762	115.454033	38.064186	42.587284	121.611801	39.4773675	16.779761	118.532917	-68.0273195	8.002229	108.110699
14.447238	6.189001	114.309456	-14.316514	12.746781	113.147484	40.931808	-8.635612	115.519646	37.874401	42.92775	121.849731	39.4031045	17.146069	118.6846885	-68.0361325	8.347493	107.6102795
14.321939	5.469211	113.956451	-14.295246	12.935157	112.934875	40.991608	-8.385218	115.48407	37.749374	43.140972	121.6437	39.370491	17.377877	118.563885	-67.960983	8.492437	107.305865
13.996768	4.674112	113.581726	-14.244421	13.065866	112.641144	41.07869	-8.189077	115.405228	37.615917	43.27755	121.166847	39.3473035	17.5442365	118.2860375	-67.8361455	8.5874955	106.9962505
13.569673	3.858523	113.201439	-14.200979	13.139275	112.312088	41.188034	-8.061165	115.292633	37.510536	43.372791	120.494415	39.349285	17.655813	117.893524	-67.751243	8.622737	106.730652
13.112143	3.020222	112.773491	-14.075094	13.093227	111.938599	41.272537	-7.999474	115.140533	37.472771	43.425694	119.668266	39.372654	17.71311	117.4043995	-67.522842	8.473344	106.4727985
12.555078	2.101855	112.359535	-13.941084	12.954002	111.549973	41.355003	-8.017565	114.92337	37.513508	43.392334	118.78904	39.4342555	17.6873845	116.856205	-67.3164235	8.2206195	106.243741
11.948684	1.033008	111.924614	-13.800899	12.764807	111.178078	41.439175	-8.105833	114.701904	37.553272	43.32869	117.862106	39.4962235	17.6114285	116.282005	-67.0980215	7.9181855	106.074151
10.910338	-0.516483	111.26796	-13.607782	12.493117	110.591385	41.558117	-8.186147	114.294228	37.578175	43.19202	116.495552	39.568146	17.5029365	115.39489	-66.78371	7.4832975	105.78788
10.16687	-1.501956	110.94413	-13.499559	12.363208	110.20546	41.636532	-8.187695	114.03923	37.627949	43.134819	115.602562	39.6322405	17.473562	114.820896	-66.6313585	7.252854	105.590024
9.370035	-2.576381	110.556747	-13.398125	12.296299	109.848808	41.714989	-8.118458	113.81028	37.598385	43.172817	114.826584	39.656687	17.5271795	114.318432	-66.452937	7.0654185	105.379184
8.526889	-3.597562	110.243484	-13.293566	12.28645	109.554604	41.809292	-7.993716	113.603302	37.550186	43.211796	114.146492	39.679739	17.60904	113.874897	-66.266871	6.96386	105.234311
7.640166	-4.519675	110.032143	-13.196866	12.331409	109.325684	41.909054	-7.85256	113.457344	37.504353	43.323906	113.526176	39.7067035	17.735673	113.49176	-66.1004355	6.927145	105.159608
6.650151	-5.482198	109.83007	-13.116874	12.426059	109.141541	42.003334	-7.660875	113.329781	37.457661	43.453758	113.065048	39.7304975	17.8964415	113.1974145	-65.9642455	6.9556765	105.0856675
5.604199	-6.390841	109.675774	-13.041804	12.556129	109.01458	42.089783	-7.452394	113.22168	37.445465	43.61158	112.684753	39.767624	18.079593	112.9532165	-65.851232	7.032665	105.0759435
4.060678	-7.674662	109.557495	-12.929662	12.804497	108.888947	42.226707	-7.092977	113.124786	37.409874	43.928398	112.057304	39.8182905	18.4177105	112.591045	-65.6776145	7.1912835	105.186849
2.81268	-8.46457	109.582535	-12.859851	12.996028	108.81424	42.48177	-6.854394	113.011147	37.360516	44.152756	111.510025	39.921143	18.649181	112.260586	-65.640845	7.342875	105.367894
1.691869	-9.179853	109.670296	-12.763773	13.171715	108.723999	42.621536	-6.5285	112.925148	37.275055	44.360306	110.791824	39.9482955	18.915903	111.858486	-65.4758415	7.427527	105.589512
0.487283	-9.901306	109.792068	-12.640436	13.305611	108.62384	42.796131	-6.248309	112.824944	37.180374	44.496582	109.949135	39.9882525	19.1241365	111.3870395	-65.2691245	7.4870855	105.8606405
-0.740151	-10.571198	109.991768	-12.513715	13.370083	108.527863	42.965992	-6.037839	112.723091	37.112732	44.57943	109.031174	40.039362	19.2707955	110.8771325	-65.066792	7.4693705	106.1785935
-1.970503	-11.126059	110.267548	-12.374737	13.326366	108.454956	43.105553	-5.897126	112.57061	37.024151	44.580597	108.144402	40.064852	19.3417355	110.357506	-64.814326	7.3109965	106.552406
-3.246141	-11.663921	110.584869	-12.210524	13.176818	108.419464	43.26358	-5.849428	112.30394	37.010395	44.463913	107.273338	40.1369875	19.3072425	109.788639	-64.5580355	7.0463935	107.050289
-5.017652	-12.331161	110.820236	-11.982506	12.832801	108.413338	43.460865	-5.957752	111.711349	36.909164	44.23209	106.20887	40.1850145	19.137169	108.9601095	-64.1500265	6.528433	107.8665665
-6.255469	-12.692508	110.828079	-11.853616	12.591412	108.392776	43.519943	-6.068931	111.240387	36.943604	44.066628	105.638138	40.2317735	18.9988485	108.4392625	-63.9390055	6.1839755	108.3462895
-7.497181	-12.923066	110.788795	-11.757355	12.37464	108.362488	43.577888	-6.195763	110.647705	37.000065	43.951733	105.225372	40.2889765	18.877985	107.9365385	-63.8036865	5.871295	108.7884375
-8.624382	-13.075656	110.575638	-11.65668	12.215487	108.32888	43.573055	-6.277156	109.988167	37.085484	43.889248	104.94574	40.3292695	18.806046	107.4669535	-63.6426295	5.624928	109.1908065
-9.71407	-13.123259	110.344246	-11.565022	12.132322	108.302048	43.540688	-6.311391	109.368813	37.179138	43.90099	104.787148	40.359913	18.7947995	107.0779805	-63.489957	5.4698445	109.5261155
-10.929201	-13.026026	110.106895	-11.498261	12.161458	108.296631	43.54665	-6.269226	108.835876	37.292664	44.003696	104.772011	40.419657	18.867235	106.8039435	-63.416179	5.455681	109.7893185
-11.945818	-12.84686	109.895828	-11.416507	12.28742	108.330597	43.56287	-6.106405	108.460655	37.422459	44.218895	104.885544	40.4926645	19.056245	106.6730995	-63.3256785	5.518595	109.9880945
-13.406091	-12.229336	109.75988	-11.301155	12.645113	108.427116	43.672478	-5.725455	108.202026	37.6008	44.69455	105.208466	40.636639	19.4845475	106.705246	-63.238949	5.8056785	110.148986
-14.416565	-11.699649	109.65152	-11.192988	12.947146	108.478271	43.791424	-5.392544	108.20105	37.803745	45.06496	105.438042	40.7975845	19.836208	106.819546	-63.1835605	6.058084	110.136996
-15.317549	-11.064331	109.610832	-11.061796	13.261531	108.476768	43.997925	-5.065259	108.301559	37.968445	45.44928	105.578972	40.983185	20.1920105	106.9402655	-63.106777	6.3310515	110.0132705
-16.138918	-10.407078	109.548698	-10.917695	13.567334	108.409119	44.200932	-4.691576	108.48082	38.146591	45.807922	105.58474	41.1737615	20.558173	107.03278	-63.0091515	6.576495	109.785458
-16.886099	-9.594643	109.546829	-10.728122	13.857441	108.274475	44.467655	-4.320563	108.712769	38.251659	46.129353	105.402039	41.359657	20.904395	107.057404	-62.815901	6.810487	109.491546
-17.667902	-8.740892	109.424767	-10.544108	14.091929	108.072449	44.793816	-3.954198	108.977928	38.316975	46.395977	105.222107	41.5553955	21.2208895	107.1000175	-62.6436115	6.9629685	109.0448805
-18.376846	-7.848074	109.234955	-10.327941	14.273149	107.793831	45.118664	-3.607026	109.294876	38.455837	46.669151	105.033806	41.7872505	21.5310625	107.164341	-62.4431325	7.0152355	108.423321
-19.290335	-6.436504	108.678078	-9.963647	14.458855	107.324959	45.593063	-3.232564	109.723297	38.775318	46.995373	105.007843	42.1841905	21.8814045	107.36557	-62.1114845	7.0363055	107.284348
-19.950953	-5.308546	108.036057	-9.684691	14.603586	106.936516	45.877895	-3.028099	109.968826	39.084301	47.222527	105.13456	42.481098	22.097214	107.551693	-61.85048	7.109958	106.321339
-20.571419	-4.179124	107.101166	-9.36919	14.803449	106.391251	46.189255	-2.823261	110.185753	39.429024	47.517334	105.516815	42.8091395	22.3470365	107.851284	-61.5475195	7.2598615	104.931218
-21.146589	-2.974508	105.91745	-9.048591	15.088789	105.692581	46.504868	-2.568338	110.269882	39.912685	47.84782	105.849983	43.2087765	22.639741	108.0599325	-61.3059585	7.537837	103.3252295
-21.744875	-1.616684	104.599503	-8.728919	15.430993	104.882004	46.815022	-2.269974	110.242882	40.323502	48.210243	106.145622	43.569262	22.9701345	108.194252	-61.0271	7.8918515	101.569756
-22.39975	-0.186455	103.316536	-8.435675	15.830191	104.059456	47.061741	-1.917184	110.079231	40.545727	48.640408	106.276093	43.803734	23.361612	108.177662	-60.675084	8.29877	99.94125
-23.070917	1.245564	102.047279	-8.137153	16.276785	103.212563	47.28437	-1.515937	109.820763	41.056149	48.942146	106.003235	44.1702595	23.7131045	107.911999	-60.4445655	8.8404655	98.513127
-24.187452	3.689274	100.480286	-7.782012	16.916018	102.040268	47.564625	-0.877833	109.070229	41.279354	49.48917	105.356277	44.4219895	24.3056685	107.213253	-59.9860135	9.5263675	96.867283
-25.056124	5.248074	99.85527	-7.563304	17.251314	101.483955	47.701313	-0.475645	108.329514	41.256699	49.755295	104.639503	44.479006	24.639825	106.4845085	-59.605614	9.862803	96.4834015
-25.980553	6.935719	99.690041	-7.439116	17.482536	101.222801	47.813725	-0.156398	107.526375	41.274563	49.971546	103.749107	44.544144	24.907574	105.637741	-59.422376	10.057498	96.807861
-27.049345	8.666695	99.964157	-7.422266	17.563976	101.286385	47.823273	0.03711	106.712021	41.098583	50.055862	102.885201	44.460928	25.046486	104.798611	-59.30546	10.081466	97.774159
-28.135092	10.40343	100.759125	-7.510577	17.482666	101.706589	47.715931	0.075382	105.883995	40.842171	50.047787	102.080826	44.279051	25.0615845	103.9824105	-59.300205	9.9037475	99.4307675
-29.296896	12.257852	101.82843	-7.721396	17.291853	102.409378	47.477272	-0.015003	104.949257	40.506084	49.965656	101.631485	43.991678	24.9753265	103.290371	-59.43447	9.6083795	101.528385
-30.451229	14.122607	103.295532	-8.008807	17.018955	103.339066	47.04834	-0.257594	104.0401	40.219406	49.846207	101.46154	43.633873	24.7943065	102.75082	-59.651487	9.2436035	103.927312
-32.094501	17.046074	105.728577	-8.449208	16.582874	104.960457	46.275997	-0.714794	102.727867	39.889297	49.635937	101.705704	43.082647	24.4605715	102.2167855	-59.981063	8.7051765	107.7041285
-33.036575	19.117006	107.61187	-8.68009	16.349373	106.124893	45.710094	-0.992617	102.058662	39.795036	49.525139	102.252563	42.752565	24.266261	102.1556125	-60.112745	8.432485	110.0941735
-33.918152	21.128407	109.431389	-8.894103	16.230301	107.353767	45.209362	-1.205596	101.757111	39.830826	49.449535	103.127876	42.520094	24.1219695	102.4424935	-60.3083	8.3386325	112.2650405
-34.622166	23.309063	111.207497	-9.037787	16.203007	108.574966	44.811432	-1.331046	101.766647	40.028309	49.448845	104.312744	42.4198705	24.0588995	103.0396955	-60.4954445	8.3471145	114.1102365
-35.239777	25.377863	112.875046	-9.13293	16.210423	109.721947	44.522072	-1.395926	102.093018	40.312069	49.447937	105.659714	42.4170705	24.0260055	103.876366	-60.6829305	8.3948405	115.567528
-35.680573	27.533865	114.450584	-9.201777	16.279388	110.811546	44.38068	-1.406181	102.618576	40.630836	49.438141	107.125412	42.505758	24.01598	104.871994	-60.909312	8.542796	116.751098
-36.044666	29.591497	115.890274	-9.247335	16.437508	111.8601	44.295567	-1.330639	103.258751	40.952171	49.510414	108.620369	42.623869	24.0898875	105.93956	-61.118539	8.7851285	117.78064
-36.282909	32.689198	118.094337	-9.26857	16.716578	113.414642	44.291691	-1.057102	104.251495	41.307781	49.684883	110.659409	42.799736	24.3138905	107.455452	-61.336876	9.1192655	119.373832
-36.306126	34.570229	119.548584	-9.263446	16.899412	114.399193	44.349983	-0.808095	104.860512	41.436592	49.844097	111.812057	42.8932875	24.518001	108.3362845	-61.4201795	9.28082300000001	120.4621015
-36.171757	36.483364	120.887817	-9.21642	17.096943	115.275368	44.445354	-0.556468	105.422302	41.5196	50.006855	112.785805	42.982477	24.7251935	109.1040535	-61.415317	9.4686925	121.4466825
-35.954002	38.198879	121.996048	-9.159949	17.325432	116.031456	44.534691	-0.295295	105.9067	41.548901	50.209763	113.576019	43.041796	24.957234	109.7413595	-61.361694	9.69363	122.3215525
-35.586269	39.867809	122.881485	-9.121123	17.589659	116.607224	44.611965	-0.007388	106.323853	41.603394	50.450619	114.202202	43.1076795	25.2216155	110.2630275	-61.3499255	9.9577025	122.9514205
-35.129684	41.508472	123.441017	-9.065279	17.829058	116.988823	44.728813	0.282122	106.699623	41.677086	50.727207	114.774239	43.2029495	25.5046645	110.736931	-61.3335075	10.1534515	123.240715
-34.606846	43.021435	123.696114	-9.031079	18.049465	117.212425	44.894802	0.510343	107.059624	41.755413	50.92762	115.258751	43.3251075	25.7189815	111.1591875	-61.3872655	10.3799485	123.2656625
-33.630463	45.18988	123.767197	-8.957828	18.297142	117.260361	45.179367	0.708734	107.520172	41.929432	51.140194	115.858925	43.5543995	25.924464	111.6895485	-61.4700555	10.66982	122.8311735
-32.788853	46.402897	123.62989	-8.911958	18.386753	117.209457	45.324852	0.741957	107.743988	42.04586	51.210533	116.108452	43.685356	25.976245	111.92622	-61.509272	10.797261	122.492694
-31.815519	47.430008	123.442863	-8.876709	18.399282	117.089737	45.406593	0.727477	107.930206	42.134239	51.207626	116.285156	43.770416	25.9675515	112.107681	-61.523834	10.8310125	122.071793
-30.877239	48.468159	123.177574	-8.816113	18.35672	116.954269	45.494385	0.665691	108.084717	42.247452	51.152916	116.436752	43.8709185	25.9093035	112.2607345	-61.5031445	10.8041365	121.6478035
-29.731333	49.345921	122.831596	-8.770916	18.269857	116.787247	45.618221	0.536004	108.264771	42.390995	51.099514	116.506493	44.004608	25.817759	112.385632	-61.54644	10.721955	121.188862
-28.478437	50.007694	122.350716	-8.726542	18.15307	116.586388	45.762329	0.38597	108.438004	42.533527	51.04274	116.551544	44.147928	25.714355	112.494774	-61.601012	10.591785	120.678002
-27.293003	50.653969	121.763596	-8.674366	18.0683	116.295303	45.89679	0.220148	108.640648	42.634125	50.978615	116.541908	44.2654575	25.5993815	112.591278	-61.6141895	10.5372185	119.999328
-25.239637	51.37616	120.611664	-8.613908	17.85272	115.768204	46.170788	-0.073225	109.009079	42.750446	50.830448	116.401146	44.460617	25.3786115	112.7051125	-61.688433	10.3268285	118.8312955
-23.710421	51.637501	119.705772	-8.587192	17.695934	115.417992	46.339142	-0.297865	109.28849	42.796116	50.697601	116.219093	44.567629	25.199868	112.7537915	-61.742013	10.192	118.0821925
-22.199675	51.927471	118.827286	-8.540089	17.517632	115.089592	46.454067	-0.51803	109.555664	42.846699	50.545536	116.006912	44.650383	25.013753	112.781288	-61.730561	10.021511	117.397896
-20.650877	52.020027	118.012215	-8.476294	17.331852	114.771523	46.56377	-0.765928	109.792816	42.908749	50.35146	115.806374	44.7362595	24.792766	112.799595	-61.6888475	9.870938	116.743451
-19.052898	51.964413	117.315254	-8.396514	17.111263	114.498222	46.68523	-1.029436	109.972786	42.974586	50.14357	115.609291	44.829908	24.557067	112.7910385	-61.622936	9.665459	116.2054055
-17.327728	51.872356	116.752922	-8.329839	16.86088	114.276909	46.775093	-1.276785	110.134743	43.033813	49.953449	115.45771	44.904453	24.338332	112.7962265	-61.564131	9.383428	115.7575915
-15.649125	51.613098	116.387131	-8.286253	16.605528	114.138199	46.848724	-1.523388	110.250603	43.085915	49.736233	115.392448	44.9673195	24.1064225	112.8215255	-61.5398255	9.1046335	115.4548725
-13.017879	51.077427	116.125961	-8.192513	16.263443	114.016296	46.914948	-1.848402	110.338127	43.15443	49.416046	115.450958	45.034689	23.783822	112.8945425	-61.419715	8.743064	115.1380495
-11.338662	50.640636	116.143524	-8.152026	16.06526	113.986031	46.943031	-1.972905	110.331261	43.193798	49.258907	115.565765	45.0684145	23.643001	112.948513	-61.3724665	8.487519	115.023549
-9.473446	50.101513	116.148888	-8.118718	15.902212	113.971878	47.002991	-2.067564	110.276237	43.194103	49.120373	115.728783	45.098547	23.5264045	113.00251	-61.335983	8.2780195	114.941246
-7.701462	49.555538	116.238251	-8.069537	15.786365	113.950439	47.025917	-2.111126	110.268341	43.179356	49.00193	115.941536	45.1026365	23.445402	113.1049385	-61.2417105	8.127328	114.7959395
-5.86523	48.877289	116.252228	-8.02076	15.729266	113.932838	47.067551	-2.124507	110.312546	43.160076	48.897522	116.18203	45.1138135	23.3865075	113.247288	-61.1553335	8.0720245	114.618388
-3.982267	48.174492	116.218445	-7.936095	15.692358	113.892982	47.20079	-2.135434	110.413132	43.175434	48.789627	116.401276	45.188112	23.3270965	113.407204	-61.060302	8.0576195	114.37876
-2.145354	47.362667	116.06543	-7.824104	15.666716	113.794769	47.395958	-2.18126	110.566307	43.222492	48.707935	116.636337	45.309225	23.2633375	113.601322	-60.957433	8.0700945	113.988216
0.737549	46.025734	115.642044	-7.575538	15.601439	113.55188	47.731663	-2.314252	110.87439	43.355289	48.570957	116.857613	45.543476	23.1283525	113.8660015	-60.694552	8.0745255	113.2377585
2.666778	44.990303	115.197052	-7.407372	15.528475	113.333359	47.974812	-2.478361	111.113205	43.538673	48.408543	116.871048	45.7567425	22.965091	113.9921265	-60.5714865	8.091859	112.6745915
4.556479	43.90683	114.762665	-7.223573	15.432257	113.084541	48.224548	-2.733801	111.357796	43.730034	48.221035	116.766479	45.977291	22.743617	114.0621375	-60.424437	8.120897	112.1069445
6.489355	42.670719	114.137794	-7.022573	15.316934	112.854126	48.459087	-3.037556	111.587456	43.95298	47.983761	116.502357	46.2060335	22.4731025	114.0449065	-60.2511795	8.1607655	111.6633455
8.341722	41.438995	113.659775	-6.802655	15.148746	112.671707	48.66396	-3.37859	111.848358	44.218254	47.708591	116.129982	46.441107	22.1650005	113.98917	-60.046417	8.1324915	111.354244
10.287507	40.018982	113.136505	-6.56076	14.932797	112.536575	48.849426	-3.74708	112.101677	44.49184	47.422596	115.773735	46.670633	21.837758	113.937706	-59.792153	8.027836	111.135444
12.112561	38.61285	112.806366	-6.319692	14.66705	112.465683	49.059486	-4.143769	112.304245	44.819328	47.043198	115.413055	46.939407	21.4497145	113.85865	-59.578791	7.8843855	111.072716
14.872607	36.310883	112.408318	-5.967903	14.172678	112.406418	49.346684	-4.767528	112.499069	45.20472	46.469028	114.957878	47.275702	20.85075	113.7284735	-59.211508	7.494606	111.0843625
16.639866	34.770668	112.255463	-5.734299	13.821989	112.384247	49.51086	-5.2328	112.555183	45.441319	46.020588	114.721512	47.4760895	20.393894	113.6383475	-58.9446875	7.250084	111.1301465
18.38217	33.137558	112.117027	-5.541309	13.47026	112.382591	49.655312	-5.721691	112.578735	45.701824	45.593937	114.556442	47.678568	19.936123	113.5675885	-58.761186	7.004397	111.1975935
20.09726	31.482775	112.022163	-5.373991	13.12463	112.379028	49.76321	-6.188896	112.546524	45.925831	45.194096	114.452454	47.8445205	19.5026	113.499489	-58.5925025	6.74666	111.258567
21.742443	29.878202	111.956741	-5.21755	12.813798	112.338768	49.848824	-6.60725	112.428131	46.08828	44.833954	114.368805	47.968552	19.113352	113.398468	-58.403652	6.514244	111.279068
23.358904	28.257212	111.819252	-5.10433	12.528625	112.262024	49.91914	-6.98627	112.269363	46.210854	44.505798	114.29567	48.064997	18.759764	113.2825165	-58.273657	6.297486	111.2415315
25.003851	26.566809	111.682106	-5.039486	12.26929	112.186981	49.961266	-7.33462	112.115463	46.289864	44.198494	114.250877	48.125565	18.431937	113.18317	-58.204537	6.106643	111.190792
27.362602	24.040422	111.540291	-4.940847	11.932576	112.115585	50.014599	-7.789814	111.999062	46.530869	43.689823	114.131378	48.272734	17.9500045	113.06522	-58.154428	5.9151475	111.16595
28.842037	22.362387	111.49646	-4.889755	11.724875	112.101128	50.062031	-8.080262	111.964867	46.655178	43.385674	114.090256	48.3586045	17.652706	113.0275615	-58.1381145	5.797044	111.1746945
30.376095	20.607134	111.517395	-4.808382	11.511215	112.107407	50.112991	-8.350304	111.968735	46.742867	43.16082	114.11998	48.427929	17.405258	113.0443575	-58.044693	5.617172	111.1704565
31.821194	18.90394	111.513611	-4.680342	11.324414	112.105331	50.191452	-8.608895	112.029305	46.875046	42.868614	114.121536	48.533249	17.1298595	113.0754205	-57.893933	5.5189685	111.1352415
33.295181	17.143917	111.514816	-4.547926	11.138603	112.127174	50.284779	-8.86368	112.129272	47.004318	42.588413	114.158127	48.6445485	16.8623665	113.1436995	-57.7404005	5.4148395	111.1106485
34.735844	15.393956	111.570808	-4.381455	10.956607	112.178818	50.416191	-9.105535	112.262451	47.120857	42.360878	114.227913	48.768524	16.6276715	113.245182	-57.531434	5.2855425	111.112454
36.131069	13.61803	111.63752	-4.226689	10.79775	112.254776	50.56461	-9.352243	112.411308	47.264862	42.135048	114.287521	48.914736	16.3914025	113.3494145	-57.368114	5.2040975	111.1601375
38.112453	10.93014	111.857498	-3.974063	10.571313	112.358604	50.761002	-9.679146	112.604103	47.547577	41.780113	114.382553	49.1542895	16.0504835	113.493328	-57.1024155	5.0921425	111.22388
39.516235	9.131343	111.979088	-3.844251	10.43483	112.39238	50.883041	-9.900867	112.705673	47.64595	41.576672	114.516403	49.2644955	15.8379025	113.611038	-56.9529975	5.0317575	111.173722
38.829506	8.489032	112.112358	-3.728039	10.318658	112.418594	50.98251	-10.089478	112.765251	47.825718	41.382145	114.627907	49.404114	15.6463335	113.696579	-56.860192	4.9909825	111.140609
37.84375	7.990366	112.138321	-3.630453	10.210785	112.440063	51.044529	-10.256858	112.813904	47.942497	41.212021	114.811302	49.493513	15.4775815	113.812603	-56.754419	4.9439885	111.067523
37.017136	7.361965	112.166367	-3.569598	10.104507	112.475456	51.077003	-10.419481	112.843002	47.999859	41.04644	115.050247	49.538431	15.3134795	113.9466245	-56.677627	4.8955345	111.0042875
36.179409	6.881007	112.197708	-3.499577	10.028137	112.526344	51.074368	-10.572124	112.878296	48.108482	40.87645	115.266869	49.591425	15.152163	114.0725825	-56.590579	4.904111	110.9801055
35.190506	6.353784	112.262665	-3.445094	9.963523	112.576591	51.077225	-10.704697	112.896667	48.221684	40.722157	115.477875	49.6494545	15.00873	114.187271	-56.5396425	4.918316	110.965911
33.886642	5.530494	112.230621	-3.373845	9.89322	112.612305	51.076466	-10.884575	112.865402	48.336315	40.542675	115.774826	49.7063905	14.82905	114.320114	-56.4540805	4.95739	110.904496
33.007126	5.081482	112.241684	-3.327421	9.872044	112.598541	51.063274	-10.956387	112.810089	48.404549	40.469193	115.900467	49.7339115	14.756403	114.355278	-56.3887535	4.987685	110.841804
32.05962	4.581655	112.090454	-3.279303	9.846063	112.550758	51.046062	-10.999818	112.703743	48.44146	40.402733	115.957169	49.743761	14.7014575	114.330456	-56.302367	4.9906685	110.77106
31.185555	4.065492	112.000786	-3.248593	9.846885	112.505127	51.020111	-11.017084	112.5877	48.46244	40.361427	115.950325	49.7412755	14.6721715	114.2690125	-56.2384615	5.0215985	110.7412415
30.356482	3.596594	111.860382	-3.219032	9.867527	112.458611	51.137745	-11.056276	112.435898	48.445034	40.34499	115.905716	49.7913895	14.644357	114.170807	-56.2294535	5.090697	110.746415
29.393778	3.121	111.759674	-3.20025	9.884501	112.416222	51.144974	-11.053711	112.35865	48.398209	40.33506	115.818642	49.7715915	14.6406745	114.088646	-56.1720915	5.1283275	110.743798
28.439611	2.588821	111.703316	-3.204449	9.907189	112.392212	51.141888	-11.067726	112.352539	48.374081	40.304577	115.662598	49.7579845	14.6184255	114.0075685	-56.1668825	5.1959525	110.7768555
27.119137	1.797014	111.692581	-3.235495	9.901138	112.371323	51.129108	-11.146467	112.468002	48.341179	40.238701	115.428734	49.7351435	14.546117	113.948368	-56.2061335	5.256159	110.794278
26.157021	1.290821	111.715851	-3.278486	9.868611	112.377441	51.135719	-11.240274	112.566055	48.277092	40.183067	115.272835	49.7064055	14.4713965	113.919445	-56.2633775	5.2658255	110.835437
25.155071	0.741542	111.793159	-3.331126	9.811779	112.401161	51.072849	-11.327228	112.711357	48.252724	40.096199	115.114639	49.6627865	14.3844855	113.912998	-56.3250385	5.2390725	110.889324
24.275209	0.170137	111.856377	-3.386766	9.746613	112.455513	51.030254	-11.437109	112.835442	48.174477	39.99976	115.036224	49.6023655	14.2813255	113.935833	-56.3758975	5.2119005	110.975193
23.378965	-0.333576	111.940575	-3.434792	9.672489	112.509964	50.966793	-11.527172	112.974655	48.152397	39.93541	114.986061	49.559595	14.204119	113.980358	-56.429179	5.140859	111.03957
22.366348	-0.812897	111.990608	-3.499144	9.613875	112.579369	50.902538	-11.591003	113.072456	48.103378	39.915321	114.996956	49.502958	14.162159	114.034706	-56.501246	5.065591	111.124032
21.433506	-1.334403	112.064972	-3.587844	9.623459	112.667755	50.821655	-11.61421	113.126968	48.082066	39.938248	115.002151	49.4518605	14.162019	114.0645595	-56.6275485	5.084899	111.2709505
20.06052	-1.947828	112.216354	-3.774592	9.778091	112.864647	50.633282	-11.528542	113.185837	47.971962	40.095947	115.020203	49.302622	14.2837025	114.10302	-56.851806	5.2724795	111.626274
19.02927	-2.269435	112.33699	-3.947647	10.000033	113.033592	50.45393	-11.369217	113.233017	47.921799	40.276527	115.006233	49.1878645	14.453655	114.119625	-57.0831585	5.546411	111.947559
18.024868	-2.605132	112.500336	-4.13534	10.278697	113.2267	50.171616	-11.110162	113.34481	47.813179	40.532337	115.026833	48.9923975	14.7110875	114.1858215	-57.2630775	5.8463065	112.2675785
17.124681	-2.91345	112.644699	-4.332126	10.569529	113.387527	50.041103	-10.841374	113.438583	47.688629	40.813873	115.120461	48.864866	14.9862495	114.279522	-57.529118	6.1528085	112.495532
16.189514	-3.159246	112.768242	-4.517306	10.873339	113.505844	49.924	-10.549482	113.532547	47.508144	41.141365	115.26091	48.716072	15.2959415	114.3967285	-57.750684	6.4507365	112.6149595
15.180567	-3.384334	112.7743	-4.700917	11.167771	113.576385	49.814495	-10.210173	113.586449	47.317314	41.515793	115.39328	48.5659045	15.65281	114.4898645	-57.9677385	6.682732	112.6629055
14.237917	-3.62891	112.799385	-4.868628	11.477141	113.603973	49.714191	-9.837561	113.570892	47.16172	41.893696	115.465569	48.4379555	16.0280675	114.5182305	-58.1752115	6.9262145	112.6897155
12.927272	-3.918298	112.743317	-5.053594	11.932092	113.619141	49.588905	-9.250077	113.503357	46.859505	42.463814	115.487434	48.224205	16.6068685	114.4953955	-58.331393	7.2573155	112.7428865
12.009458	-4.094173	112.706741	-5.146298	12.203358	113.619705	49.523033	-8.823584	113.500763	46.378819	42.917	115.545357	47.950926	17.046708	114.52306	-58.243522	7.360008	112.71635
11.082247	-4.301995	112.739441	-5.194173	12.437315	113.629784	49.495476	-8.421546	113.57666	46.419678	43.172199	115.441978	47.957577	17.3753265	114.509319	-58.345923	7.4993035	112.750249
10.297202	-4.536359	112.817276	-5.236982	12.643737	113.663162	49.491005	-8.065297	113.721016	46.364769	43.448555	115.389458	47.927887	17.691629	114.555237	-58.401851	7.595845	112.771087
9.459998	-4.668453	112.98745	-5.269497	12.811798	113.67601	49.625336	-7.784126	113.873146	46.288628	43.73513	115.36657	47.956982	17.975502	114.619858	-58.495976	7.648094	112.732162
8.602344	-4.857971	113.080505	-5.305482	12.947123	113.676224	49.678303	-7.542827	114.080154	46.170647	44.007961	115.353188	47.924475	18.232567	114.716671	-58.535439	7.661679	112.635777
7.723433	-5.027005	113.204178	-5.335395	13.036509	113.63047	49.690216	-7.327738	114.291298	46.067898	44.219433	115.283737	47.879057	18.4458475	114.7875175	-58.549847	7.6271705	112.4734225
6.527483	-5.310558	113.263847	-5.413393	13.149738	113.478683	49.686703	-7.047985	114.598099	45.927975	44.485756	115.111031	47.807339	18.7188855	114.854565	-58.634125	7.5805905	112.102801
5.704045	-5.364596	113.326355	-5.477265	13.206191	113.373688	49.669926	-6.890444	114.754448	45.776047	44.625957	114.970016	47.7229865	18.8677565	114.862232	-58.6775165	7.5446255	111.885144
4.822793	-5.490901	113.28714	-5.548662	13.248752	113.283966	49.619423	-6.73395	114.904037	45.618835	44.742859	114.852654	47.619129	19.0044545	114.8783455	-58.716453	7.4930495	111.6895865
3.966002	-5.548896	113.29174	-5.640668	13.281253	113.202965	49.567921	-6.605667	114.999771	45.486946	44.86031	114.783371	47.5274335	19.1273215	114.891571	-58.8087695	7.4351845	111.514359
3.160383	-5.62059	113.206795	-5.73282	13.322079	113.15126	49.525887	-6.466374	115.018036	45.359219	45.008408	114.755142	47.442553	19.271017	114.886589	-58.908193	7.373141	111.415931
2.365575	-5.559214	113.137733	-5.843887	13.393953	113.108444	49.450729	-6.307578	114.994705	45.211842	45.16135	114.783669	47.3312855	19.426886	114.889187	-59.0190595	7.36102	111.327701
1.532054	-5.454147	112.994385	-5.9444	13.513652	113.076279	49.36636	-6.11251	114.929901	45.098423	45.355309	114.888367	47.2323915	19.6213995	114.909134	-59.1211915	7.4059045	111.243424
0.18784	-5.158738	112.800003	-6.062671	13.766864	113.057159	49.26387	-5.738506	114.84417	44.969727	45.723911	115.137863	47.1167985	19.9927025	114.9910165	-59.2421405	7.5410255	111.1233015
-0.63079	-5.016024	112.667953	-6.133092	13.988839	113.069794	49.208477	-5.451147	114.778114	44.905807	46.013126	115.391602	47.057142	20.2809895	115.084858	-59.323326	7.6966885	111.05473
-1.405753	-4.74653	112.534271	-6.180422	14.241462	113.114189	49.196945	-5.161926	114.689018	44.83477	46.316891	115.667175	47.0158575	20.5774825	115.1780965	-59.3767015	7.9054415	111.0502815
-2.207174	-4.399227	112.438728	-6.199755	14.511323	113.147316	49.194439	-4.883366	114.604225	44.78931	46.591923	115.932808	46.9918745	20.8542785	115.2685165	-59.3913845	8.1683675	111.0261155
-3.07884	-4.131731	112.266411	-6.208403	14.781613	113.172577	49.187195	-4.614824	114.500305	44.748783	46.862926	116.181221	46.967989	21.124051	115.340763	-59.384795	8.439175	111.004391
-3.911728	-3.846303	112.147644	-6.226941	15.041124	113.191895	49.176853	-4.357129	114.391281	44.717346	47.111706	116.371964	46.9470995	21.3772885	115.3816225	-59.4009815	8.7049595	111.0021675
-4.716057	-3.619137	112.019394	-6.228092	15.264164	113.195511	49.170765	-4.137447	114.299774	44.669392	47.334667	116.55674	46.9200785	21.59861	115.428257	-59.3762625	8.929718	110.962765
-5.898628	-3.160226	111.961197	-6.224618	15.54414	113.201775	49.167641	-3.828398	114.195869	44.555626	47.618427	116.717545	46.8616335	21.8950145	115.456707	-59.3108695	9.1932655	110.946843
-6.783083	-2.901517	111.889862	-6.220907	15.69029	113.192978	49.170639	-3.659836	114.150414	44.502987	47.783966	116.728081	46.836813	22.062065	115.4392475	-59.278627	9.318515	110.9467085
-7.629455	-2.662602	111.88002	-6.22628	15.803962	113.158623	49.193707	-3.514761	114.098907	44.426495	47.915451	116.646507	46.810101	22.200345	115.372707	-59.262661	9.407579	110.944539
-8.439528	-2.493749	111.83519	-6.210878	15.888995	113.072845	49.186367	-3.372039	114.048042	44.333061	48.041752	116.470085	46.759714	22.3348565	115.2590635	-59.18147	9.4431335	110.8866265
-9.215322	-2.238479	111.815659	-6.199484	15.943389	112.966934	49.194191	-3.272419	113.97905	44.247883	48.116879	116.224586	46.721037	22.42223	115.101818	-59.120005	9.464548	110.83205
-10.041116	-2.029594	111.720505	-6.167158	15.95003	112.818947	49.192219	-3.220382	113.903931	44.139008	48.128746	115.931366	46.6656135	22.454182	114.9176485	-58.9999295	9.445878	110.7202455
-10.921753	-1.778745	111.633209	-6.129011	15.920806	112.672981	49.186844	-3.209628	113.831627	44.082016	48.1245	115.604172	46.63443	22.457436	114.7178995	-58.892452	9.384176	110.6280625
-12.115332	-1.558119	111.607658	-6.049901	15.830874	112.460312	49.189476	-3.243377	113.752022	44.036694	48.112099	115.117439	46.613085	22.434361	114.4347305	-58.712887	9.227387	110.4858935
-12.862204	-1.306719	111.642662	-6.001424	15.778481	112.351692	49.198536	-3.252898	113.707542	43.992485	48.066704	114.778946	46.5955105	22.406903	114.243244	-58.5983585	9.150059	110.46014
-13.679417	-1.075543	111.618973	-5.941048	15.710513	112.262657	49.208633	-3.259266	113.690567	43.980415	48.032555	114.476654	46.594524	22.3866445	114.0836105	-58.47662	9.0343815	110.4417035
-14.506345	-0.764811	111.587334	-5.898767	15.660411	112.173973	49.222637	-3.275285	113.714256	43.975189	47.974823	114.238617	46.598913	22.349769	113.9764365	-58.396447	8.971053	110.3715095
-15.311059	-0.54203	111.579094	-5.861276	15.616381	112.111107	49.243263	-3.294906	113.762238	43.951668	47.916851	114.067505	46.5974655	22.3109725	113.9148715	-58.3200175	8.9217895	110.3073425
-16.028608	-0.255769	111.558571	-5.817846	15.588021	112.049545	49.262341	-3.315944	113.813988	43.974251	47.878674	113.940475	46.618296	22.281365	113.8772315	-58.253988	8.894677	110.2218585
-16.767984	0.125836	111.539398	-5.788462	15.571401	111.994347	49.274998	-3.356339	113.857819	43.969101	47.840427	113.840614	46.6220495	22.242044	113.8492165	-58.1989735	8.900758	110.1394775
-17.96579	0.786248	111.370003	-5.730482	15.563872	111.884079	49.288395	-3.413789	113.870178	44.03738	47.791843	113.72628	46.6628875	22.189027	113.798229	-58.1238515	8.938717	109.969929
-18.729912	1.176276	111.290382	-5.685652	15.571581	111.811256	49.30719	-3.459946	113.832512	44.111858	47.770901	113.672729	46.709524	22.1554775	113.7526205	-58.080828	8.9876845	109.8698915
-19.426443	1.612044	111.18232	-5.636115	15.581478	111.726402	49.323212	-3.54745	113.761246	44.136612	47.72234	113.619362	46.729912	22.087445	113.690304	-58.002142	9.075511	109.7625
-20.093723	2.161848	111.088654	-5.590922	15.58854	111.626709	49.314232	-3.652722	113.645493	44.116692	47.664955	113.488892	46.715462	22.0061165	113.5671925	-57.897306	9.1709635	109.6862255
-20.883215	2.749697	110.966911	-5.542819	15.609521	111.495781	49.306721	-3.766726	113.431038	44.30809	47.521233	113.25219	46.8074055	21.8772535	113.341614	-57.8930435	9.3417885	109.649948
-21.586199	3.349302	110.872063	-5.510544	15.609492	111.336113	49.283291	-3.890128	113.110992	44.375275	47.388626	112.983772	46.829283	21.749249	113.047382	-57.850371	9.469735	109.624844
-22.341631	3.917772	110.670052	-5.501922	15.596687	111.149147	49.240936	-4.045962	112.765717	44.465256	47.256947	112.660507	46.853096	21.6054925	112.713112	-57.85694	9.5878815	109.585182
-23.31741	4.882708	110.482063	-5.53236	15.564756	110.876953	49.143742	-4.250483	112.168945	44.508598	47.016048	112.191391	46.82617	21.3827825	112.180168	-57.89089	9.7467295	109.573738
-24.041014	5.634133	110.400215	-5.598886	15.528247	110.728111	48.977352	-4.383188	111.773743	44.474556	46.922958	111.854263	46.725954	21.269885	111.814003	-57.923726	9.786609	109.642219
-24.68786	6.362146	110.414375	-5.663808	15.502328	110.601974	48.740139	-4.479844	111.395493	44.390392	46.806122	111.469604	46.5652655	21.163139	111.4325485	-57.8928815	9.841517	109.7713995
-25.379196	7.095816	110.4076	-5.757613	15.459174	110.519539	48.521744	-4.571981	111.015877	44.299362	46.661697	111.091759	46.410553	21.044858	111.053818	-57.925779	9.87349	109.98526
-25.95549	7.830235	110.512527	-5.912121	15.409509	110.502945	48.310333	-4.676307	110.706566	44.14325	46.57637	110.753319	46.2267915	20.9500315	110.7299425	-58.0510335	9.8689865	110.2759475
-26.528746	8.694736	110.648087	-6.090055	15.350453	110.528854	48.047249	-4.782327	110.460594	44.017174	46.449089	110.391327	46.0322115	20.833381	110.4259605	-58.2123215	9.867525	110.6317475
-27.145342	9.590058	110.785744	-6.29909	15.274252	110.569206	47.744732	-4.904271	110.303665	43.721786	46.342762	110.166	45.733259	20.7192455	110.2348325	-58.331439	9.8292585	110.9035795
-27.903229	10.894138	110.961006	-6.680881	15.125111	110.656441	47.355541	-5.162917	110.23008	43.506119	46.140358	109.675941	45.43083	20.4887205	109.9530105	-58.792592	9.7615015	111.3598715
-28.337294	11.7829	111.091057	-6.968237	15.029027	110.731293	47.075306	-5.315608	110.274109	43.366432	45.997108	109.316292	45.220869	20.34075	109.7952005	-59.157343	9.717304	111.6673855
-28.76037	12.805358	111.167503	-7.243685	14.931126	110.814896	46.748222	-5.463158	110.40403	43.222649	45.802479	108.991219	44.9854355	20.1696605	109.6976245	-59.4728055	9.6925915	111.9321675
-29.11282	13.842583	111.221146	-7.499437	14.811932	110.898766	46.531368	-5.635271	110.514389	43.066185	45.585484	108.78849	44.7987765	19.9751065	109.6514395	-59.7976505	9.6487575	112.1460925
-29.436756	14.867006	111.177353	-7.706742	14.667876	110.962532	46.3288	-5.829307	110.626617	42.973663	45.407288	108.653603	44.6512315	19.7889905	109.64011	-60.0647155	9.5467615	112.284954
-29.647303	15.926155	111.094025	-7.861254	14.501172	110.9673	46.155869	-5.996815	110.677299	42.920963	45.25491	108.579926	44.538416	19.6290475	109.6286125	-60.260924	9.3732965	112.3059875
-29.854313	17.105412	110.930946	-7.957917	14.333336	110.905647	46.012688	-6.157527	110.598282	42.859894	45.11359	108.56501	44.436291	19.4780315	109.581646	-60.352125	9.1886405	112.229648
-29.959667	18.858118	110.624107	-8.027698	14.089945	110.726952	45.891289	-6.369838	110.299789	42.848236	44.992004	108.67363	44.3697625	19.311083	109.4867095	-60.4251585	8.868807	111.9671945
-29.972992	20.118818	110.400963	-8.028386	13.93222	110.547432	45.818726	-6.459816	109.983124	42.905666	44.959312	108.885918	44.362196	19.249748	109.434521	-60.418968	8.614692	111.660343
-29.940466	21.439123	110.164085	-8.003681	13.78052	110.296227	45.757839	-6.492488	109.565269	42.983204	44.963516	109.219086	44.3705215	19.235514	109.3921775	-60.3778835	8.325526	111.2002765
-29.865751	22.726683	109.969925	-7.987051	13.668301	110.03965	45.719425	-6.514856	109.064224	43.063423	44.984436	109.630928	44.391424	19.23479	109.347576	-60.365526	8.101812	110.731724
-29.711988	24.084642	110.041595	-7.974448	13.621322	109.8871	45.610882	-6.502032	108.517883	43.110458	45.028564	110.028435	44.36067	19.263266	109.273159	-60.309566	7.979378	110.501041
-29.497892	25.501465	110.426971	-8.007077	13.677361	109.951385	45.43882	-6.437081	108.010269	43.122845	45.056705	110.376617	44.2808325	19.309812	109.193443	-60.2949865	8.04491	110.709327
-29.237869	26.865053	111.104874	-8.057282	13.7831	110.257996	45.239582	-6.383097	107.663155	43.165779	45.059097	110.641457	44.2026805	19.338	109.152306	-60.3172445	8.2282	111.363686
-28.676111	28.854782	112.61451	-8.174946	14.003892	111.172691	44.923927	-6.262438	107.407974	43.20359	45.105659	111.356354	44.0637585	19.4216105	109.382164	-60.4136505	8.5861735	112.963218
-28.165302	30.125841	113.859238	-8.271775	14.134923	111.954155	44.730984	-6.185207	107.371078	43.179131	45.148003	112.085106	43.9550575	19.481398	109.728092	-60.4986075	8.788448	114.180218
-27.656231	31.294498	115.221786	-8.379713	14.233644	112.825356	44.571396	-6.098423	107.382393	43.217613	45.174801	112.90593	43.8945045	19.538189	110.1441615	-60.6539305	8.929099	115.5065505
-27.016787	32.33329	116.598251	-8.485138	14.281615	113.669029	44.410004	-6.001519	107.374214	43.231773	45.191456	113.823273	43.8208885	19.5949685	110.5987435	-60.7911645	8.9682615	116.7393145
-26.268112	33.320152	117.871498	-8.5706	14.291005	114.409935	44.268574	-5.866	107.358932	43.295002	45.194172	114.750198	43.781788	19.664086	111.054565	-60.922988	8.917924	117.765305
-25.434843	34.21582	118.990288	-8.613281	14.327419	115.035034	44.176735	-5.690111	107.352386	43.258522	45.230198	115.69767	43.7176285	19.7700435	111.525028	-60.9441905	8.8847945	118.54504
-24.598711	34.945869	119.888351	-8.663942	14.365981	115.498863	44.147087	-5.489058	107.382843	43.308163	45.299316	116.582726	43.727625	19.905129	111.9827845	-61.055509	8.826833	119.0149415
-23.102886	35.91711	120.789291	-8.716696	14.479897	116.005409	44.219654	-5.200234	107.563423	43.273117	45.460915	117.732574	43.7463855	20.1303405	112.6479985	-61.1797775	8.8294535	119.3628195
-21.995514	36.446201	121.106186	-8.715796	14.62036	116.251183	44.369598	-5.02854	107.751831	43.226433	45.575882	118.286346	43.7980155	20.273671	113.0190885	-61.2296075	8.967049	119.4832775
-20.878727	36.845104	121.165062	-8.67884	14.751283	116.401276	44.512386	-4.887221	108.028534	43.26601	45.660828	118.653442	43.889198	20.3868035	113.340988	-61.246878	9.1157625	119.461564
-19.692562	37.137573	121.042618	-8.626497	14.843355	116.501846	44.695927	-4.828293	108.33638	43.258331	45.737732	118.92321	43.977129	20.4547195	113.629795	-61.230123	9.2319905	119.373897
-18.235369	37.157364	120.851479	-8.543965	14.885046	116.525177	44.887077	-4.804658	108.622673	43.35165	45.757233	119.078323	44.1193635	20.4762875	113.850498	-61.2072935	9.2938045	119.199856
-16.974081	37.182854	120.661476	-8.477176	14.876575	116.543854	45.037971	-4.858947	108.890999	43.423889	45.732819	119.195152	44.23093	20.436936	114.0430755	-61.185282	9.316214	119.0446325
-15.559822	36.930321	120.491882	-8.437094	14.79239	116.579117	45.124088	-4.969587	109.202179	43.485878	45.676838	119.222168	44.304983	20.3536255	114.2121735	-61.179171	9.2311545	118.9460605
-13.40557	36.375103	119.952499	-8.378855	14.710411	116.623215	45.176979	-5.178324	109.741226	43.583443	45.589661	119.1782	44.380211	20.2056685	114.459713	-61.137921	9.2151535	118.786717
-11.834155	35.836014	119.530884	-8.364593	14.689339	116.639282	45.213573	-5.365627	110.175407	43.649483	45.522522	119.074226	44.431528	20.0784475	114.6248165	-61.160714	9.3002305	118.6537475
-10.30892	35.171146	118.963585	-8.381927	14.632754	116.625305	45.260342	-5.577718	110.679161	43.715477	45.426476	118.935036	44.4879095	19.924379	114.8070985	-61.2517635	9.341129	118.4435115
-8.695983	34.380428	118.602669	-8.380389	14.585519	116.652466	45.273705	-5.802502	111.351585	43.77594	45.305466	118.79985	44.5248225	19.751482	115.0757175	-61.2856005	9.419556	118.2292145
-7.157339	33.497318	118.048111	-8.383677	14.518961	116.704071	45.355961	-6.055892	112.150215	43.82	45.215153	118.713448	44.5879805	19.5796305	115.4318315	-61.3553345	9.4582915	117.9763105
-5.510731	32.503155	117.541573	-8.410204	14.448568	116.758217	45.461147	-6.276009	113.060829	43.907021	45.108353	118.661354	44.684084	19.416172	115.8610915	-61.504492	9.480964	117.6553425
-3.874032	31.504484	117.23275	-8.424747	14.41511	116.862335	45.546993	-6.453096	114.088371	44.014454	45.00853	118.629578	44.7807235	19.277717	116.3589745	-61.6302175	9.552503	117.3656955
-1.459861	29.784674	116.925858	-8.401907	14.357419	117.030693	45.785748	-6.682276	115.718857	44.21344	44.887352	118.673851	44.999594	19.102538	117.196354	-61.803408	9.6123	116.865032
0.158605	28.67535	116.823074	-8.346478	14.304608	117.157127	45.923157	-6.768575	116.783379	44.327881	44.81144	118.698097	45.125519	19.0214325	117.740738	-61.818475	9.5877835	116.573516
1.771396	27.485434	116.768967	-8.272531	14.24849	117.27549	46.086754	-6.834634	117.744789	44.412136	44.734798	118.686722	45.249445	18.950082	118.2157555	-61.794507	9.546898	116.3352245
3.354002	26.330275	116.801003	-8.175721	14.171354	117.389404	46.271629	-6.902524	118.51857	44.535446	44.682968	118.72699	45.4035375	18.890222	118.62278	-61.7549795	9.452486	116.156028
4.878431	25.160492	116.849205	-8.062832	14.070792	117.473839	46.409557	-6.94425	119.1651	44.657661	44.586788	118.710236	45.533609	18.821269	118.937668	-61.659273	9.320315	116.01001
6.45908	24.005798	116.927696	-7.963705	13.961851	117.499649	46.579685	-6.999235	119.62323	44.750881	44.481361	118.728325	45.665283	18.741063	119.1757775	-61.592693	9.182639	115.8235205
7.97087	22.889862	117.021683	-7.852181	13.863868	117.463921	46.748043	-7.04994	119.887589	44.834946	44.394947	118.785645	45.7914945	18.6725035	119.336617	-61.4958565	9.0552325	115.591225
10.228294	21.252029	117.06189	-7.694398	13.752109	117.351746	46.930119	-7.071442	120.04821	44.971039	44.300484	118.857697	45.950579	18.614521	119.4529535	-61.339375	8.889697	115.2505385
11.656429	20.180828	117.071304	-7.585482	13.721832	117.284859	47.053127	-7.044908	120.111885	45.033882	44.263603	118.928337	46.0435045	18.6093475	119.520111	-61.2144685	8.8343165	115.049607
13.117846	19.094852	117.209305	-7.436326	13.725347	117.25782	47.248344	-6.997131	120.270683	45.123055	44.272732	119.093872	46.1856995	18.6378005	119.6822775	-61.0583515	8.8128935	114.8333625
14.496398	18.103594	117.424561	-7.264111	13.788767	117.349014	47.478523	-6.886949	120.600357	45.270203	44.318436	119.32795	46.374363	18.7157435	119.9641535	-60.902585	8.8617905	114.7338745
15.805504	17.07266	117.776886	-7.048497	13.868673	117.535255	47.768166	-6.767513	121.053612	45.41111	44.407772	119.599724	46.589638	18.8201295	120.326668	-60.686632	8.9172165	114.743842
17.118233	16.085363	118.234993	-6.812078	13.964846	117.798088	47.986366	-6.631617	121.562302	45.581772	44.521713	119.844818	46.784069	18.945048	120.70356	-60.408225	8.984644	114.892616
18.339291	15.134907	118.592606	-6.537353	14.04219	118.044044	48.362602	-6.535562	122.011818	45.772648	44.646191	119.984886	47.067625	19.0553145	120.998352	-60.142331	9.0290655	115.089736
20.083914	13.688792	118.996201	-6.142965	14.151284	118.23661	48.815243	-6.401732	122.527626	46.02375	44.732307	120.019577	47.4194965	19.1652875	121.2736015	-59.7054265	9.1372805	115.1996185
21.192892	12.789128	119.158386	-5.933527	14.18101	118.196342	49.075718	-6.33672	122.761177	46.175289	44.759514	119.9589	47.6255035	19.211397	121.3600385	-59.4925575	9.150623	115.0326455
22.174982	11.896953	119.204887	-5.772258	14.18217	117.984978	49.259521	-6.303819	122.91304	46.312237	44.783951	119.924355	47.785879	19.240066	121.4186975	-59.330395	9.124274	114.5512585
23.097189	11.016226	119.134247	-5.639398	14.152424	117.651192	49.39679	-6.300715	122.961517	46.403313	44.801186	119.958092	47.9000515	19.2502355	121.4598045	-59.1788475	9.0546125	113.8425795
24.008127	10.165627	119.065765	-5.523967	14.113097	117.31794	49.500271	-6.286821	122.857597	46.516323	44.830418	119.989685	48.008297	19.2717985	121.423641	-59.056231	8.9543955	113.212239
24.806984	9.409763	118.981239	-5.425635	14.070238	117.038795	49.603951	-6.305746	122.771385	46.545364	44.830849	120.023773	48.0746575	19.2625515	121.397579	-58.9259275	8.8779245	112.680011
25.492355	8.692249	118.98304	-5.320191	14.028655	116.868759	49.666882	-6.332083	122.756325	46.573639	44.819115	120.117142	48.1202605	19.243516	121.4367335	-58.7606425	8.813794	112.3007845
26.376877	7.63057	119.213554	-5.186959	13.996943	116.863464	49.803192	-6.329167	122.921074	46.721649	44.824673	120.299461	48.2624205	19.247753	121.6102675	-58.6363385	8.746133	112.1166605
26.90044	6.94342	119.480286	-5.093294	13.989702	116.9646	49.905327	-6.34539	123.12291	46.839096	44.844582	120.448425	48.3722115	19.249596	121.7856675	-58.5587995	8.729808	112.1435325
27.394115	6.29861	119.719933	-5.016427	13.997686	117.10849	50.014961	-6.349842	123.326836	46.942184	44.878815	120.567154	48.4785725	19.2644865	121.946995	-58.5114265	8.7308855	112.269985
27.72508	5.766116	119.908951	-4.885912	13.988812	117.192825	50.157536	-6.376204	123.543335	47.097969	44.913628	120.658157	48.6277525	19.268712	122.100746	-58.3995765	8.708912	112.284904
27.940428	5.305589	120.086685	-4.795689	13.990649	117.293633	50.296761	-6.397319	123.697731	47.236633	44.956707	120.754196	48.766697	19.279694	122.2259635	-58.358075	8.701604	112.3613025
28.037766	4.864148	120.243492	-4.712828	14.002606	117.368523	50.39481	-6.409449	123.811272	47.413399	44.994259	120.838379	48.9041045	19.292405	122.3248255	-58.3297605	8.712807	112.4122205
28.133944	4.416505	120.308388	-4.651014	14.050436	117.443428	50.455536	-6.413674	123.899147	47.473335	45.042301	121.011543	48.9644355	19.3143135	122.455345	-58.2664635	8.7865585	112.431511
28.018942	3.838639	120.509514	-4.571744	14.186536	117.577705	50.557823	-6.338941	124.026199	47.716141	45.146133	121.301582	49.136982	19.403596	122.6638905	-58.28047	8.969476	112.4915195
27.852032	3.50745	120.619789	-4.549784	14.328766	117.682877	50.636505	-6.262527	124.106041	47.833252	45.309113	121.595215	49.2348785	19.523293	122.850628	-58.3344465	9.134239	112.515126
27.6194	3.254502	120.683167	-4.520315	14.50448	117.793098	50.72401	-6.175978	124.100662	47.96772	45.477058	121.904686	49.345865	19.65054	123.002674	-58.386495	9.35842	112.583522
27.336002	3.052003	120.668282	-4.514606	14.728496	117.934486	50.777645	-6.036111	124.022911	48.11821	45.656372	122.151253	49.4479275	19.8101305	123.087082	-58.4771395	9.6468615	112.78189
26.988325	2.940278	120.563469	-4.508387	15.011157	118.059143	50.812195	-5.8888	123.862495	48.264549	45.84317	122.354248	49.538372	19.977185	123.1083715	-58.555146	10.045129	113.0099145
26.586828	2.893225	120.405342	-4.48818	15.318936	118.169868	50.846165	-5.713516	123.612144	48.340225	46.061539	122.513344	49.593195	20.1740115	123.062744	-58.569555	10.4638605	113.276992
26.082039	2.897836	120.249466	-4.460316	15.640065	118.266037	50.877506	-5.490292	123.344299	48.427917	46.298958	122.547462	49.6527115	20.404333	122.9458805	-58.5733435	10.875797	113.5861935
25.187687	2.879853	119.849625	-4.410034	16.10693	118.347382	50.967346	-5.149819	122.872231	48.50116	46.673203	122.446564	49.734253	20.761692	122.6593975	-58.554321	11.452168	114.0353665
24.450489	2.894902	119.568657	-4.375114	16.386055	118.356415	51.023518	-4.890387	122.515175	48.515556	46.897388	122.242188	49.769537	21.0035005	122.3786815	-58.519765	11.7686095	114.3341485
23.746166	2.833505	119.292236	-4.326982	16.608059	118.324341	50.995445	-4.643166	122.197723	48.49305	47.098804	121.984741	49.7442475	21.227819	122.091232	-58.3982115	11.988299	114.55745
23.027956	2.809443	118.989693	-4.296878	16.788742	118.26812	51.097061	-4.463658	121.868912	48.449802	47.267296	121.69101	49.7734315	21.401819	121.779961	-58.3671875	12.175665	114.756279
22.249279	2.798055	118.78389	-4.250866	16.912109	118.206177	51.182331	-4.325389	121.583679	48.428726	47.378395	121.323898	49.8055285	21.526503	121.4537885	-58.3072605	12.297715	114.9585655
21.395433	2.780166	118.570343	-4.212799	16.999765	118.163383	51.250847	-4.195056	121.335876	48.416328	47.415306	121.003006	49.8335875	21.610125	121.169441	-58.2591855	12.389405	115.157325
20.46627	2.774248	118.438049	-4.162756	17.051859	118.142555	51.320221	-4.118258	121.168579	48.421623	47.428848	120.772842	49.870922	21.655295	120.9707105	-58.196434	12.448423	115.3143995
19.159473	2.703942	118.288979	-4.058887	17.125214	118.146172	51.417046	-3.990992	121.01078	48.521519	47.49794	120.565102	49.9692825	21.753474	120.787941	-58.0870565	12.496954	115.504403
18.260878	2.718227	118.240532	-3.993392	17.183775	118.182358	51.489346	-3.889841	120.90715	48.554039	47.581863	120.500687	50.0216925	21.846011	120.7039185	-58.0084765	12.521539	115.6607975
17.300568	2.782869	118.189583	-3.928034	17.278999	118.253242	51.559269	-3.776808	120.814812	48.603058	47.664356	120.435837	50.0811635	21.943774	120.6253245	-57.9372315	12.614224	115.8811595
16.260376	2.864422	118.129395	-3.863743	17.376032	118.311989	51.630169	-3.672051	120.737221	48.585747	47.766708	120.448372	50.107958	22.0473285	120.5927965	-57.835444	12.7047355	116.0311815
15.299575	2.876806	118.04081	-3.793095	17.476065	118.353653	51.688011	-3.55468	120.674942	48.650932	47.871735	120.503662	50.1694715	22.1585275	120.589302	-57.7556615	12.7936025	116.118004
14.324157	2.96384	117.966805	-3.747608	17.586432	118.395088	51.762985	-3.447315	120.598328	48.690842	47.989677	120.610809	50.2269135	22.271181	120.6045685	-57.7221295	12.901683	116.1856075
13.305625	3.052919	117.835213	-3.696148	17.706234	118.4263	51.82671	-3.322893	120.508743	48.713684	48.130535	120.753433	50.270197	22.403821	120.631088	-57.662493	13.008647	116.221512
11.677127	3.179707	117.705261	-3.597559	17.878828	118.469643	51.918381	-3.099209	120.349648	48.697807	48.357105	120.930435	50.308094	22.628948	120.6400415	-57.503212	13.128708	116.2992445
10.657101	3.251207	117.596611	-3.546829	17.968956	118.479713	52.110546	-2.969667	120.212242	48.71936	48.493958	121.020798	50.414953	22.7621455	120.61652	-57.508611	13.1757665	116.342906
9.609055	3.343821	117.486099	-3.507353	18.038404	118.45237	52.217178	-2.861155	120.101952	48.684597	48.627518	121.095871	50.4508875	22.8831815	120.5989115	-57.4655935	13.1936265	116.3058285
8.428286	3.419992	117.399345	-3.484361	18.074081	118.402603	52.262318	-2.769241	120.018623	48.670052	48.703884	121.084	50.466185	22.9673215	120.5513115	-57.434907	13.1808405	116.2538945
7.333656	3.425285	117.280067	-3.467642	18.080845	118.312325	52.273792	-2.718223	119.947502	48.628521	48.731136	121.025108	50.4511565	23.0064565	120.486305	-57.3864405	13.1552335	116.138345
6.23343	3.460405	117.178368	-3.465427	18.047863	118.19278	52.270901	-2.719391	119.879639	48.561954	48.737621	120.961525	50.4164275	23.009115	120.420582	-57.3472815	13.086611	115.964978
5.128922	3.486859	117.048386	-3.475913	17.987511	118.065491	52.261662	-2.752386	119.827499	48.546028	48.711704	120.818306	50.403845	22.979659	120.3229025	-57.355671	12.995363	115.8080795
3.32974	3.504946	116.812111	-3.550118	17.862148	117.82814	52.202122	-2.849818	119.672951	48.453331	48.628044	120.571396	50.3277265	22.889113	120.1221735	-57.4279625	12.835183	115.5341065
2.182379	3.47276	116.569504	-3.608935	17.774851	117.62278	52.122833	-2.898366	119.514175	48.393486	48.574425	120.337891	50.2581595	22.8380295	119.926033	-57.4760295	12.7116725	115.319527
1.036981	3.455312	116.34861	-3.670209	17.690563	117.402634	52.009438	-2.922339	119.32402	48.25983	48.527931	120.097015	50.134634	22.802796	119.7105175	-57.475052	12.57833	115.0947505
-0.231976	3.501906	116.090683	-3.745364	17.610096	117.191444	51.903034	-2.94346	119.087044	48.144817	48.461937	119.8293	50.0239255	22.7592385	119.458172	-57.5146535	12.4609535	114.924716
-1.457202	3.486805	115.854034	-3.827488	17.521648	116.974876	51.810898	-2.962888	118.838135	47.97821	48.441124	119.546219	49.894554	22.739118	119.192177	-57.54953	12.304178	114.757575
-2.629158	3.478012	115.583038	-3.913224	17.435707	116.751671	51.720619	-2.993651	118.582169	47.773933	48.437645	119.289253	49.747276	22.721997	118.935711	-57.573724	12.149417	114.567631
-3.803038	3.505092	115.331604	-3.979928	17.352978	116.521477	51.637585	-3.008507	118.299797	47.600029	48.396946	119.00251	49.618807	22.6942195	118.6511535	-57.578663	12.0117365	114.3918005
-5.72024	3.533055	115.018166	-4.08385	17.217245	116.197037	51.514332	-3.033154	117.868568	47.300385	48.337101	118.499252	49.4073585	22.6519735	118.18391	-57.5750585	11.7825165	114.210164
-6.907631	3.518057	114.815506	-4.144175	17.098303	115.996506	51.448746	-3.05751	117.583641	47.126293	48.303318	118.161629	49.2875195	22.622904	117.872635	-57.5758695	11.573702	114.120377
-8.063706	3.575631	114.686325	-4.212798	16.97965	115.809479	51.359375	-3.086133	117.332756	46.921013	48.250412	117.81881	49.140194	22.5821395	117.575783	-57.56579	11.3771605	114.043175
-9.348377	3.578857	114.49472	-4.291288	16.833691	115.61438	51.289661	-3.14577	117.103981	46.721886	48.187183	117.483185	49.0057735	22.5207065	117.293583	-57.5883495	11.1466755	113.935177
-10.560583	3.57624	114.313148	-4.379645	16.653051	115.407181	51.200275	-3.23256	116.888641	46.540451	48.095467	117.156624	48.870363	22.4314535	117.0226325	-57.629653	10.8746485	113.7917295
-11.741964	3.56256	114.131165	-4.49726	16.464642	115.193542	51.089142	-3.351543	116.675041	46.301888	47.992779	116.798737	48.695515	22.320618	116.736889	-57.690035	10.608666	113.650195
-12.891049	3.589327	113.941643	-4.617021	16.249674	114.929756	51.000572	-3.505531	116.392746	46.03672	47.857357	116.405174	48.518646	22.175913	116.39896	-57.752688	10.323435	113.460552
-14.745587	3.626378	113.548508	-4.810908	15.881493	114.451279	50.763165	-3.725585	115.821686	45.478649	47.564362	115.739227	48.120907	21.9193885	115.7804565	-57.742723	9.8435975	113.1221015
-15.855913	3.590271	113.191101	-4.947283	15.588962	114.062096	50.537991	-3.880161	115.268921	45.292656	47.27829	115.214249	47.9153235	21.6990645	115.241585	-57.8098895	9.4788595	112.882607
-16.949142	3.608287	112.820839	-5.095644	15.253125	113.639572	50.266392	-4.041634	114.463211	45.243019	46.948166	114.630089	47.7547055	21.453266	114.54665	-57.9459935	9.052984	112.732494
-18.076593	3.616255	112.385857	-5.225823	14.883696	113.13813	49.912296	-4.208862	113.571404	45.093376	46.639389	114.01992	47.502836	21.2152635	113.795662	-57.954482	8.5521285	112.480598
-19.190258	3.658133	111.977913	-5.365107	14.508952	112.64119	49.518036	-4.42894	112.624573	44.930275	46.317272	113.352562	47.2241555	20.944166	112.9885675	-57.9543695	8.073738	112.2938125
-20.180637	3.62894	111.605072	-5.475809	14.149092	112.161812	49.098446	-4.72001	111.719391	44.716869	46.016609	112.69075	46.9076575	20.6482995	112.2050705	-57.8592755	7.6498845	112.1185535
-21.11866	3.636241	111.341095	-5.569336	13.796054	111.727356	48.740826	-5.094592	111.047745	44.560314	45.718117	112.013947	46.65057	20.3117625	111.530846	-57.789242	7.2803455	111.923866
-22.41898	3.696592	111.077789	-5.666221	13.257079	111.252556	48.17654	-5.515581	110.456261	44.406933	45.288857	111.232506	46.2917365	19.886638	110.8443835	-57.6241785	6.62752	111.6607285
-23.259748	3.749145	111.025047	-5.709193	12.925159	111.052788	48.008156	-5.815118	110.337578	44.352863	45.045174	110.683426	46.1805095	19.615028	110.510502	-57.5988955	6.23529	111.595074
-23.997004	3.775063	111.039291	-5.753582	12.601061	110.894073	47.96563	-6.120795	110.345116	44.26754	44.79372	110.086098	46.116585	19.3364625	110.215607	-57.623749	5.8656595	111.572539
-24.637983	3.801037	111.023521	-5.756704	12.281699	110.730568	47.927589	-6.394094	110.44986	44.17205	44.50127	109.470078	46.0498195	19.053588	109.959969	-57.5632275	5.50981	111.501167
-25.228479	3.876626	110.982063	-5.761345	11.944664	110.555267	48.074989	-6.673026	110.524658	44.039349	44.209679	108.88858	46.057169	18.7683265	109.706619	-57.579859	5.1210015	111.403915
-25.752512	4.022338	110.881721	-5.738368	11.579624	110.349037	48.138824	-6.950345	110.610664	43.811287	43.87727	108.450577	45.9750555	18.4634625	109.5306205	-57.4517915	4.6957855	111.1674535
-26.283518	4.23067	110.657211	-5.720763	11.198032	110.136047	48.172073	-7.220162	110.621284	43.722874	43.530788	108.065865	45.9474735	18.155313	109.3435745	-57.3889995	4.240751	110.9285195
-26.911064	4.569427	110.358879	-5.706779	10.629424	109.823143	48.175434	-7.61935	110.478081	43.610241	43.086849	107.695755	45.8928375	17.7337495	109.086918	-57.3063955	3.5250985	110.559368
-27.276623	4.842662	110.16642	-5.698496	10.290958	109.66877	48.125671	-7.867754	110.330078	43.654961	42.801155	107.477798	45.890316	17.4667005	108.903938	-57.287308	3.1152155	110.433602
-27.550241	5.204556	110.041748	-5.710544	10.000502	109.555206	48.081783	-8.092463	110.152817	43.468487	42.542889	107.450211	45.775135	17.225213	108.801514	-57.196223	2.775791	110.308898
-27.784868	5.672991	109.958252	-5.72473	9.762269	109.472748	48.037735	-8.315913	110.011627	43.434582	42.296173	107.356522	45.7361585	16.99013	108.6840745	-57.1856185	2.534408	110.2614215
-27.992907	6.264396	109.836372	-5.760439	9.554534	109.401932	48.007412	-8.51854	109.8452	43.408154	42.07357	107.287804	45.707783	16.777515	108.566502	-57.228661	2.331553	110.237362
-28.143162	6.857756	109.799339	-5.809402	9.388577	109.364937	47.951385	-8.690444	109.677422	43.349503	41.8783	107.201912	45.650444	16.593928	108.439667	-57.269248	2.183226	110.290207
-28.205782	7.518914	109.78981	-5.839345	9.258598	109.332146	47.87785	-8.858739	109.523376	43.272663	41.697292	107.084419	45.5752565	16.4192765	108.3038975	-57.2539465	2.0979195	110.3603945
-28.211969	8.538562	109.859322	-5.908495	9.122796	109.379517	47.758068	-9.015358	109.337845	43.129967	41.518223	106.859222	45.4440175	16.2514325	108.0985335	-57.2610075	1.9941595	110.6605005
-28.105131	9.334787	110.071945	-5.955951	9.06887	109.51812	47.717381	-9.083551	109.279289	42.980064	41.410748	106.725563	45.3487225	16.1635985	108.002426	-57.2606245	1.9741415	111.033814
-27.933878	10.231003	110.261726	-5.962341	9.019336	109.740578	47.68264	-9.118392	109.327141	42.861645	41.329132	106.605759	45.2721425	16.10537	107.96645	-57.1968245	1.933302	111.514706
-27.670479	11.098514	110.553932	-5.970479	8.934997	110.00528	47.701847	-9.157417	109.436867	42.781902	41.259838	106.541183	45.2418745	16.0512105	107.989025	-57.1828325	1.8187835	112.021535
-27.385027	11.980604	110.695717	-5.969832	8.836247	110.216751	47.741913	-9.220814	109.540489	42.725674	41.180084	106.534325	45.2337935	15.979635	108.037407	-57.1734575	1.692859	112.396095
-27.00322	12.929212	110.78521	-5.985078	8.709526	110.379532	47.735416	-9.311227	109.62149	42.669247	41.080467	106.56797	45.2023315	15.88462	108.09473	-57.1724875	1.534432	112.664334
-26.57947	13.964389	110.735825	-5.982335	8.553498	110.49894	47.710209	-9.440446	109.64209	42.664181	40.953003	106.620346	45.187195	15.7562785	108.131218	-57.151865	1.3507175	112.866662
-25.764954	15.558483	110.604492	-5.978503	8.300967	110.558578	47.616177	-9.700933	109.660301	42.720135	40.729599	106.696785	45.168156	15.514333	108.178543	-57.125162	1.087601	112.938613
-25.122135	16.701855	110.479614	-5.947749	8.128329	110.542046	47.608521	-9.885534	109.654068	42.815582	40.588985	106.804344	45.2120515	15.3517255	108.229206	-57.1075495	0.904932500000001	112.854886
-24.43391	17.877834	110.252403	-5.909635	7.953458	110.494507	47.635876	-10.038993	109.611961	42.948936	40.491997	106.999123	45.292406	15.226502	108.305542	-57.111676	0.680414000000001	112.683472
-23.667236	19.108084	110.091423	-5.86435	7.799996	110.473267	47.66407	-10.220868	109.533379	43.103077	40.382622	107.292686	45.3835735	15.080877	108.4130325	-57.1122735	0.519115000000001	112.5335015
-22.788361	20.453035	110.097267	-5.806852	7.641909	110.508469	47.666256	-10.439057	109.36409	43.332088	40.292072	107.722092	45.499172	14.9265075	108.543091	-57.112876	0.357310500000001	112.473847
-21.834341	21.800804	110.309456	-5.765296	7.490055	110.623909	47.582523	-10.703869	109.221794	43.622272	40.191528	108.280769	45.6023975	14.7438295	108.7512815	-57.1329895	0.236280499999999	112.4965365
-20.837576	23.156878	110.754517	-5.724779	7.372132	110.880707	47.484127	-10.976862	109.091988	44.054916	40.067623	108.905121	45.7695215	14.5453805	108.9985545	-57.2190795	0.198883500000001	112.7628595
-19.096531	25.293678	111.943642	-5.731689	7.28604	111.59668	47.347698	-11.312569	109.049187	44.474377	39.933342	110.293175	45.9110375	14.3103865	109.671181	-57.3744155	0.261693499999998	113.522179
-17.909998	26.668804	113.030182	-5.77837	7.292619	112.26107	47.232731	-11.400555	109.182762	44.699276	39.926113	111.427521	45.9660035	14.262779	110.3051415	-57.5227435	0.322459	114.2169985
-16.579069	28.0063	114.222542	-5.917681	7.343467	113.035049	47.131252	-11.376272	109.508263	44.905529	39.970638	112.720047	46.0183905	14.297183	111.114155	-57.8537525	0.389751	114.955943
-15.304844	29.289305	115.47718	-6.107423	7.426946	113.854065	47.054276	-11.256147	110.055939	45.027203	40.085678	114.156509	46.0407395	14.4147655	112.106224	-58.2555855	0.439126499999999	115.601906
-13.9626	30.516294	116.72261	-6.341354	7.57531	114.68544	47.072643	-11.037235	110.746635	45.082603	40.246727	115.714577	46.077623	14.604746	113.230606	-58.760331	0.545874000000001	116.140274
-12.557451	31.652689	117.979645	-6.601009	7.750625	115.488937	47.104759	-10.724632	111.633148	45.066669	40.454506	117.367935	46.085714	14.864937	114.5005415	-59.287732	0.636312999999999	116.4773325
-11.138128	32.664467	119.145836	-6.899798	7.960287	116.28138	47.25172	-10.360789	112.610733	44.897289	40.749695	119.030045	46.0745045	15.194453	115.820389	-59.8741005	0.726120999999999	116.742371
-8.911161	34.034019	120.85202	-7.318278	8.35232	117.41098	47.895805	-10.006235	113.992073	44.627323	41.383591	121.305557	46.261564	15.688678	117.648815	-60.89812	1.015962	117.173145
-7.331316	34.786758	121.773422	-7.559037	8.658381	118.108215	47.669033	-9.194204	115.339676	44.368099	41.810242	122.592033	46.018566	16.308019	118.9658545	-61.13664	1.008743	117.2505755
-5.792352	35.441128	122.572983	-7.733708	8.965527	118.726135	47.956284	-8.728468	116.28447	44.113235	42.235668	123.609795	46.0347595	16.7536	119.9471325	-61.5021755	1.177454	117.5051375
-4.256277	35.930115	123.211311	-7.801836	9.219399	119.192924	48.199104	-8.272589	117.05217	43.901978	42.646004	124.505219	46.050541	17.1867075	120.7786945	-61.654213	1.2520905	117.6071535
-2.606799	36.311214	123.714493	-7.844369	9.42683	119.520081	48.428226	-7.885098	117.67366	43.75312	42.986759	125.181641	46.090673	17.5508305	121.4276505	-61.779411	1.3028295	117.6125115
-1.045393	36.439621	124.141022	-7.857538	9.57326	119.695747	48.613419	-7.516205	118.082512	43.679623	43.300571	125.697815	46.146521	17.892183	121.8901635	-61.861597	1.254337	117.5013305
0.648839	36.544926	124.32653	-7.849965	9.689643	119.750427	48.757233	-7.225978	118.209747	43.608265	43.547188	126.118637	46.182749	18.160605	122.164192	-61.882679	1.218681	117.336662
2.977172	36.285458	124.436424	-7.8163	9.808742	119.668373	48.865082	-6.856453	118.235191	43.507851	43.804859	126.331238	46.1864665	18.474203	122.2832145	-61.8190665	1.143281	117.0535315
4.669734	35.963417	124.321602	-7.806306	9.882467	119.529129	48.967373	-6.694788	118.124916	43.46595	43.926373	126.389603	46.2166615	18.6157925	122.2572595	-61.8292735	1.1491415	116.8009985
6.19203	35.463856	124.17495	-7.796563	9.955364	119.358299	49.036396	-6.52777	117.996941	43.437813	44.028778	126.348892	46.2371045	18.750504	122.1729165	-61.8302305	1.160224	116.5436815
7.715436	34.776325	123.945282	-7.795581	10.041051	119.173302	49.088024	-6.338072	117.868042	43.378727	44.110619	126.273705	46.2333755	18.8862735	122.0708735	-61.8245375	1.1958285	116.2757305
9.313357	33.947819	123.612175	-7.779075	10.126562	119.025421	49.166061	-6.201565	117.710564	43.312168	44.153008	126.23719	46.2391145	18.9757215	121.973877	-61.7972645	1.2774025	116.076965
10.69794	32.949493	123.345497	-7.754692	10.202771	118.919815	49.235199	-6.081975	117.629471	43.302593	44.218296	126.134315	46.268896	19.0681605	121.881893	-61.77828	1.3373815	115.957737
12.290408	31.762556	123.011902	-7.705834	10.278015	118.860245	49.309921	-5.938637	117.603943	43.336555	44.298058	126.105103	46.323238	19.1797105	121.854523	-61.734906	1.3763195	115.865967
14.362261	29.727751	122.507622	-7.525786	10.399408	118.740532	49.622475	-5.761796	117.67453	43.458187	44.436302	126.021866	46.540331	19.337253	121.848198	-61.591903	1.461563	115.632866
15.792839	28.169065	122.008423	-7.33391	10.494166	118.619713	49.91721	-5.600947	117.78334	43.563908	44.568752	125.86615	46.740559	19.4839025	121.824745	-61.408379	1.5044295	115.414681
17.132814	26.520777	121.489525	-7.084239	10.618162	118.46936	50.318729	-5.44281	117.871437	43.666725	44.724976	125.557747	46.992727	19.641083	121.714592	-61.161205	1.595241	115.224128
18.534496	24.716721	120.766556	-6.755297	10.773622	118.2686	50.686432	-5.183917	118.048203	43.826889	44.92981	125.019287	47.2566605	19.8729465	121.533745	-60.7672545	1.6742975	115.003455
19.826021	22.835936	120.118965	-6.35694	10.951036	118.050743	51.115715	-4.951643	118.308327	44.057236	45.113735	124.345886	47.5864755	20.081046	121.3271065	-60.3003555	1.821026	114.7743795
21.148575	20.820601	119.453064	-5.88528	11.119702	117.808388	51.67675	-4.742032	118.603981	44.377399	45.260826	123.542854	48.0270745	20.259397	121.0734175	-59.7976345	1.980007	114.5433585
22.429167	18.618912	118.878517	-5.292865	11.192803	117.523849	52.259338	-4.551816	118.991447	44.789032	45.346989	122.583923	48.524185	20.3975865	120.787685	-59.109915	1.9880195	114.260013
24.170509	15.264172	118.161758	-4.315738	11.111503	117.059036	53.113892	-4.447025	119.578079	45.459972	45.282608	121.06855	49.286932	20.4177915	120.3233145	-57.918408	1.8052145	113.7947575
25.272093	12.870434	117.797028	-3.658891	10.960884	116.743256	53.598911	-4.451177	119.947182	45.989899	45.121952	119.890884	49.794405	20.3353875	119.919033	-57.112187	1.5863805	113.567479
26.240572	10.507309	117.505226	-3.046167	10.754104	116.365158	54.049576	-4.545012	120.300484	46.505733	44.890579	118.713356	50.2776545	20.1727835	119.50692	-56.3699885	1.3354245	113.223396
27.162609	8.067813	117.325745	-2.481643	10.496764	115.946434	54.441334	-4.692668	120.575165	46.999989	44.595303	117.562958	50.7206615	19.9513175	119.0690615	-55.6839475	1.0422105	112.8238065
27.950249	5.71668	117.241928	-1.998908	10.242313	115.49176	54.799183	-4.812822	120.739456	47.434528	44.313465	116.441986	51.1168555	19.7503215	118.590721	-55.1146715	0.734304499999997	112.392799
28.627056	3.42963	117.110153	-1.575692	10.012669	114.961205	55.155926	-4.911712	120.67424	47.797237	44.067112	115.378426	51.4765815	19.5777	118.026333	-54.6279655	0.447638000000001	111.896077
29.20064	1.246645	116.924202	-1.193882	9.807031	114.372726	55.480259	-5.0105	120.416878	48.131088	43.827179	114.25592	51.8056735	19.4083395	117.336399	-54.1934375	0.2057225	111.409053
29.889006	-1.859803	116.563286	-0.693054	9.548285	113.467636	55.850117	-5.140042	119.949028	48.549946	43.475243	112.678894	52.2000315	19.1676005	116.313961	-53.5861395	-0.0710304999999991	110.621311
30.205509	-3.804455	116.387329	-0.396597	9.41632	112.935493	56.084866	-5.209198	119.578613	48.795876	43.302258	111.833633	52.440371	19.04653	115.706123	-53.233565	-0.213889999999999	110.164863
30.422571	-5.596221	116.282204	-0.1407	9.384021	112.499687	56.318592	-5.198076	119.293579	48.999722	43.228741	111.134491	52.659157	19.0153325	115.214035	-52.940557	-0.247290499999998	109.785339
30.542343	-7.20283	116.302315	0.114566	9.420892	112.166008	56.503113	-5.109486	119.143822	49.188	43.202248	110.629066	52.8455565	19.046381	114.886444	-52.6164245	-0.204596999999996	109.445572
30.51897	-8.68722	116.462219	0.349219	9.497055	111.942757	57.074928	-5.20574	118.932594	49.38979	43.219872	110.246422	53.232359	19.007066	114.589508	-52.533921	-0.0129560000000026	109.296006
30.420616	-9.955171	116.656029	0.572365	9.614875	111.802818	57.167828	-4.999419	119.012573	49.615921	43.291645	109.889839	53.3918745	19.146113	114.451206	-52.2471445	0.0836369999999995	109.15443
30.214613	-11.059875	116.933273	0.800858	9.74998	111.729073	57.236595	-4.76758	119.159172	49.566177	43.362186	109.691025	53.401386	19.297303	114.4250985	-51.79967	0.202657000000002	109.0330475
29.724476	-12.508723	117.385498	1.143372	9.941694	111.705437	57.538994	-4.538375	119.363716	50.091553	43.438728	109.243645	53.8152735	19.4501765	114.3036805	-51.5285295	0.433211500000002	109.1071935
29.299503	-13.236634	117.696236	1.3309	10.063328	111.753586	57.699711	-4.372686	119.540474	50.27504	43.514286	109.087662	53.9873755	19.5708	114.314068	-51.3255755	0.555856000000002	109.193104
28.811968	-13.78701	117.981781	1.504826	10.155281	111.829185	57.862354	-4.241768	119.697891	50.443886	43.587402	109.000626	54.15312	19.672817	114.3492585	-51.143468	0.637745000000002	109.3091115
28.232679	-14.208059	118.155457	1.664643	10.241003	111.925377	58.050613	-4.166422	119.784943	50.599003	43.658401	108.968094	54.324808	19.7459895	114.3765185	-50.995522	0.736016499999998	109.4742355
27.543077	-14.478016	118.224098	1.792702	10.338102	112.026611	58.173283	-4.095732	119.853226	50.750011	43.734997	108.988403	54.461647	19.8196325	114.4208145	-50.876243	0.856571499999998	109.6324075
26.842293	-14.556058	118.22789	1.903212	10.426874	112.161804	58.302395	-4.031204	119.891228	50.907825	43.827229	109.056679	54.60511	19.8980125	114.4739535	-50.798686	0.955735499999999	109.8496545
26.105461	-14.468457	118.18322	2.00438	10.55494	112.319054	58.430023	-3.959917	119.920288	51.004738	43.965565	109.210693	54.7173805	20.002824	114.5654905	-50.7086205	1.107056	110.0726175
24.916538	-14.004546	118.04628	2.123985	10.827861	112.624207	58.616085	-3.814497	119.91185	51.189781	44.215099	109.527161	54.902933	20.200301	114.7195055	-50.654963	1.455421	110.5289085
24.027929	-13.435523	117.85569	2.238576	11.037504	112.799049	58.726467	-3.716113	119.86499	51.344139	44.437454	109.846031	55.035303	20.3606705	114.8555105	-50.558151	1.7143375	110.7425875
23.163307	-12.745504	117.559753	2.346618	11.286606	113.005325	58.795906	-3.596823	119.796242	51.489365	44.682732	110.263184	55.1426355	20.5429545	115.029713	-50.4493995	2.0302575	110.980937
22.281719	-11.932671	117.230606	2.429242	11.567053	113.213943	58.846897	-3.468625	119.71003	51.654667	44.951721	110.788872	55.250782	20.741548	115.249451	-50.392298	2.392558	111.178435
21.345747	-10.920291	116.900047	2.486193	11.890319	113.438293	58.889854	-3.339642	119.626221	51.813061	45.223774	111.459526	55.3514575	20.942066	115.5428735	-50.3790715	2.838572	111.3337125
20.378983	-9.745397	116.468414	2.473936	12.262291	113.676628	58.85371	-3.206066	119.499992	51.98373	45.537182	112.213875	55.41872	21.165558	115.8569335	-50.470848	3.359024	111.4963225
19.402216	-8.546475	115.953766	2.424528	12.690158	113.871323	58.748573	-3.072038	119.317055	52.065277	45.916653	113.13295	55.406925	21.4223075	116.2250025	-50.557869	3.9580085	111.5176435
17.866682	-6.457642	115.018585	2.210396	13.456781	114.044502	58.452564	-2.861965	118.919197	52.050758	46.477463	114.558517	55.251661	21.807749	116.738857	-50.830869	5.105813	111.350147
16.823233	-4.976448	114.374947	1.984918	14.016315	114.065918	58.173744	-2.705187	118.519524	51.934139	46.821751	115.494324	55.0539415	22.058282	117.006924	-51.0841055	5.974348	111.124912
15.769694	-3.521798	113.617996	1.710583	14.58022	114.015152	57.856655	-2.450406	117.955864	51.7752	47.16803	116.354874	54.8159275	22.358812	117.155369	-51.3947615	6.801628	110.874935
14.711425	-2.043441	112.985611	1.398036	15.161448	113.961517	57.541348	-2.146475	117.391289	51.544277	47.556179	117.09288	54.5428125	22.704852	117.2420845	-51.7467405	7.618044	110.6809495
13.606427	-0.523581	112.552429	1.078188	15.768187	113.9328	57.237331	-1.716229	116.828133	51.263123	47.960587	117.640099	54.250227	23.122179	117.234116	-52.093851	8.414195	110.631484
12.516674	0.94297	112.312553	0.789517	16.352282	113.924942	56.983192	-1.248667	116.381111	50.907116	48.400455	117.973862	53.945154	23.575894	117.1774865	-52.36612	9.12867	110.6723975
11.459911	2.275913	112.185799	0.540305	16.877089	113.914047	56.809986	-0.812736	116.05822	50.604164	48.795788	118.104103	53.707075	23.991526	117.0811615	-52.626465	9.762652	110.7469325
9.917105	4.143806	112.170967	0.279518	17.469143	113.864532	56.614609	-0.278763	115.768883	50.181084	49.243622	118.049309	53.3978465	24.4824295	116.909096	-52.8388105	10.4558565	110.819968
8.890996	5.290354	112.195076	0.194199	17.669893	113.763718	56.543148	-0.075583	115.666451	49.98991	49.42905	117.914871	53.266529	24.6767335	116.790661	-52.878131	10.6630525	110.736775
7.923643	6.284221	112.213203	0.127972	17.734455	113.681015	56.490349	-0.024796	115.643837	49.905643	49.499111	117.762146	53.197996	24.7371575	116.7029915	-52.942052	10.7317525	110.6590385
6.974102	7.214118	112.254395	0.091565	17.670198	113.611588	56.417339	-0.071007	115.669334	49.889729	49.444736	117.592606	53.153534	24.6868645	116.63097	-52.970404	10.6535315	110.592206
5.983098	8.108744	112.287643	0.067036	17.504684	113.540901	56.351727	-0.207247	115.72187	49.98423	49.32822	117.454254	53.1679785	24.5604865	116.588062	-53.0339065	10.4488815	110.49374
5.031794	8.902097	112.288986	0.040959	17.29364	113.478592	56.278484	-0.375544	115.775146	50.004803	49.230011	117.355499	53.1416435	24.4272335	116.5653225	-53.0597255	10.1600465	110.3918615
4.091803	9.673069	112.302734	-0.005281	17.089506	113.429619	56.206619	-0.547522	115.821365	49.975994	49.096134	117.222527	53.0913065	24.274306	116.521946	-53.1018685	9.904706	110.337292
2.617498	10.859177	112.352165	-0.079863	16.80658	113.345955	56.116695	-0.793841	115.890106	49.69257	48.957546	117.021538	52.9046325	24.0818525	116.455822	-53.0643585	9.5313075	110.236088
1.683587	11.565246	112.314751	-0.153413	16.647669	113.288269	56.041813	-0.922051	115.962494	49.804924	48.795654	116.801811	52.9233685	23.9368015	116.3821525	-53.2301945	9.3585365	110.1943855
0.72478	12.289982	112.304245	-0.241103	16.495073	113.237968	55.989532	-1.040049	116.022049	49.681854	48.710751	116.6698	52.835693	23.835351	116.3459245	-53.317899	9.154795	110.1300115
-0.069428	12.773265	112.429298	-0.345551	16.331772	113.209167	55.900879	-1.153734	116.069778	49.557922	48.641087	116.535164	52.7294005	23.7436765	116.302471	-53.4205025	8.9198675	110.115863
-0.287409	12.397563	112.462143	-0.467587	16.152885	113.198685	55.807911	-1.293325	116.055122	49.437477	48.594166	116.414139	52.622694	23.6504205	116.2346305	-53.557868	8.6553495	110.1627395
-0.588178	12.138876	112.483833	-0.590677	15.963875	113.178238	55.700157	-1.485788	115.981331	49.308395	48.546028	116.303757	52.504276	23.53012	116.142544	-53.68563	8.39763	110.213932
-0.909646	11.919893	112.308182	-0.708957	15.746176	113.134209	55.590683	-1.716129	115.828453	49.159668	48.495983	116.184639	52.3751755	23.389927	116.006546	-53.7930895	8.102425	110.261872
-1.494936	11.661703	112.192535	-0.853316	15.420527	113.020386	55.392456	-2.141768	115.519188	48.932362	48.496056	116.005585	52.162409	23.177144	115.7623865	-53.869041	7.66391	110.2783855
-1.886272	11.507357	112.096596	-0.950819	15.218024	112.945305	55.287849	-2.459752	115.233826	48.760368	48.566223	115.83326	52.0241085	23.0532355	115.533543	-53.9257465	7.3828125	110.357067
-2.250355	11.362245	111.981056	-1.039821	15.026474	112.868568	55.207676	-2.727019	114.891342	48.448719	48.705883	115.640236	51.8281975	22.989432	115.265789	-53.9078395	7.063516	110.471347
-2.653379	11.239392	111.889183	-1.149887	14.896022	112.802849	55.141033	-3.027716	114.553749	48.46521	48.714523	115.326401	51.8031215	22.8434035	114.940075	-54.1028955	6.9486405	110.665623
-3.038117	11.110549	111.729111	-1.253411	14.776815	112.706627	55.071007	-3.421007	114.37532	48.391125	48.688732	114.961472	51.731066	22.6338625	114.668396	-54.237888	6.9197675	110.744858
-3.49105	10.990488	111.567284	-1.341886	14.636479	112.56424	55.005676	-3.879231	114.317116	48.192402	48.52248	114.735542	51.599039	22.3216245	114.526329	-54.282811	6.9513335	110.602151
-4.107184	10.901542	111.42849	-1.481101	14.480291	112.423576	54.921818	-4.380454	114.143501	48.013763	48.269131	114.644943	51.4677905	21.9443385	114.394222	-54.4299925	7.0162435	110.45293
-4.987665	10.689075	111.198357	-1.753546	14.108694	112.211754	54.552734	-5.091049	113.70993	47.885956	47.916466	114.587364	51.219345	21.4127085	114.148647	-54.726437	6.8046795	110.274861
-5.613315	10.540195	111.026039	-1.953991	13.799294	112.042938	54.222012	-5.459042	113.276993	47.960674	47.668354	114.552818	51.091343	21.104656	113.9149055	-54.999325	6.493932	110.1709705
-6.212994	10.362459	110.802856	-2.171138	13.488107	111.809631	53.911865	-5.912927	112.788353	48.023392	47.435768	114.491333	50.9676285	20.7614205	113.639843	-55.3099045	6.2147935	109.979419
-6.772066	10.157257	110.528854	-2.431781	13.241297	111.574554	53.630131	-6.275445	112.330231	48.035378	47.198784	114.282356	50.8327545	20.4616695	113.3062935	-55.6963165	6.0209245	109.8428145
-7.31277	9.96795	110.34906	-2.512193	12.987078	111.358727	53.375061	-6.57588	111.887726	47.959862	47.01128	113.93367	50.6674615	20.2177	112.910698	-55.6918475	5.756456	109.806756
-7.825927	9.803645	110.285065	-2.670526	12.831815	111.254082	53.163998	-6.815828	111.563782	47.79538	46.770302	113.548027	50.479689	19.977237	112.5559045	-55.820741	5.686393	109.9522595
-8.303689	9.677766	110.273788	-2.761831	12.712041	111.205437	52.995235	-6.995074	111.446617	47.677074	46.561069	113.173988	50.3361545	19.7829975	112.3103025	-55.8598165	5.6410845	110.1005715
-8.972756	9.490111	110.322083	-2.863384	12.534174	111.166832	52.8507	-7.246913	111.561646	47.618668	46.366821	112.793518	50.234684	19.559954	112.177582	-55.961452	5.508394	110.156082
-9.512461	9.423191	110.315849	-2.888935	12.384915	111.124886	52.771622	-7.406031	111.745819	47.618614	46.215939	112.619759	50.195118	19.404954	112.182789	-55.972988	5.364876	110.066983
-9.988197	9.259275	110.20237	-2.882359	12.20769	111.059631	52.70586	-7.567677	111.96418	47.651546	46.089691	112.472809	50.178703	19.261007	112.2184945	-55.943421	5.154373	109.9007675
-10.491475	9.124175	110.173019	-2.87672	11.999922	111.013603	52.667641	-7.755035	112.141396	47.662766	45.911503	112.361549	50.1652035	19.078234	112.2514725	-55.9186435	4.92161	109.7757335
-10.978648	9.017751	110.141716	-2.888788	11.774837	110.978127	52.658226	-7.960251	112.28743	47.672863	45.705517	112.247696	50.1655445	18.872633	112.267563	-55.9431205	4.677041	109.688691
-11.445251	8.861646	110.134804	-2.922436	11.529613	110.938873	52.63163	-8.185065	112.434921	47.675415	45.474892	112.189117	50.1535225	18.6449135	112.312019	-55.9983945	4.4143125	109.565727
-11.885806	8.706692	110.089256	-2.962888	11.310712	110.922096	52.557079	-8.402308	112.552795	47.655392	45.186024	112.187134	50.1062355	18.391858	112.3699645	-56.0320115	4.229566	109.4742275
-12.450966	8.509296	110.050354	-3.059678	11.014924	110.92691	52.405704	-8.707438	112.748802	47.591419	44.838226	112.321091	49.9985615	18.065394	112.5349465	-56.1179175	3.964454	109.3188735
-12.782964	8.393794	110.016205	-3.149369	10.843746	110.921684	52.300663	-8.898382	112.910149	47.552593	44.639069	112.474648	49.926628	17.8703435	112.6923985	-56.225366	3.8171485	109.1509695
-13.129491	8.25457	109.94574	-3.24617	10.683508	110.900894	52.204311	-9.061541	113.104507	47.516693	44.458141	112.661652	49.860502	17.6983	112.8830795	-56.352842	3.668716	108.9187085
-13.471115	8.090942	109.82708	-3.341978	10.523877	110.845505	52.145321	-9.229054	113.301781	47.479992	44.29303	112.897346	49.8126565	17.531988	113.0995635	-56.4966125	3.515766	108.5914465
-13.849727	7.941429	109.663048	-3.470779	10.370724	110.749779	52.092117	-9.398233	113.527557	47.436947	44.119576	113.153961	49.764532	17.3606715	113.340759	-56.70609	3.3807765	108.158799
-14.273167	7.813792	109.501732	-3.6231	10.241055	110.633179	52.036827	-9.54732	113.79007	47.359619	43.921036	113.362541	49.698223	17.186858	113.5763055	-56.944423	3.295252	107.6900525
-14.720951	7.692235	109.335968	-3.769825	10.125158	110.56749	51.917667	-9.681059	114.048943	47.249855	43.718506	113.513474	49.583761	17.0187235	113.7812085	-57.123411	3.2315925	107.3537715
-15.533972	7.489531	109.239998	-3.948367	9.954039	110.582008	51.746727	-9.872067	114.361	47.115154	43.451672	113.688705	49.4309405	16.7898025	114.0248525	-57.3276745	3.1182755	107.1391635
-16.141813	7.365929	109.30896	-4.032235	9.830528	110.683296	51.67532	-10.009562	114.524696	47.062813	43.293346	113.785698	49.3690665	16.641892	114.155197	-57.4335365	3.019164	107.211395
-16.752283	7.269863	109.389923	-4.09931	9.69328	110.787376	51.60442	-10.137842	114.68544	47.056919	43.126213	113.927338	49.3306695	16.4941855	114.306389	-57.5292895	2.8923745	107.268363
-17.351282	7.135451	109.40033	-4.14464	9.549044	110.872009	51.52697	-10.255267	114.831924	47.034958	42.960213	114.054527	49.280964	16.352473	114.4432255	-57.570244	2.745615	107.3007925
-17.931219	7.033864	109.384048	-4.189132	9.441926	110.909187	51.48912	-10.384963	114.926682	47.057961	42.799461	114.044067	49.2735405	16.207249	114.4853745	-57.6518045	2.676603	107.3329995
-18.514032	6.955548	109.342888	-4.220337	9.352577	110.883377	51.370037	-10.482845	114.969063	46.978809	42.691124	114.012054	49.174423	16.1041395	114.4905585	-57.615097	2.6010145	107.2761955
-19.104818	6.872233	109.313057	-4.228488	9.266286	110.808205	51.288765	-10.584217	114.853165	46.923073	42.55278	113.808357	49.105919	15.9842815	114.330761	-57.562895	2.5482905	107.285649
-20.105843	6.737816	109.154526	-4.257436	9.129422	110.614143	51.080608	-10.695921	114.491608	46.783478	42.394978	113.285576	48.932043	15.8495285	113.888592	-57.446915	2.4093155	107.339694
-20.870117	6.681868	109.07048	-4.260207	9.020082	110.421265	50.929695	-10.730721	114.077126	46.653736	42.32576	112.849632	48.7917155	15.7975195	113.463379	-57.3121295	2.2426445	107.379151
-21.611055	6.640335	108.987831	-4.293728	8.884762	110.182724	50.790535	-10.759328	113.555588	46.479	42.268509	112.318405	48.6347675	15.7545905	112.9369965	-57.2222235	2.0149335	107.4284515
-22.335789	6.541171	108.825706	-4.325328	8.737196	109.948219	50.657928	-10.775828	113.045967	46.261223	42.247631	111.826157	48.4595755	15.7359015	112.436062	-57.1102315	1.7384905	107.460376
-23.053392	6.49667	108.716988	-4.386172	8.600135	109.728752	50.551437	-10.775514	112.555779	46.052074	42.176701	111.340355	48.3017555	15.7005935	111.948067	-57.0740995	1.4996765	107.509437
-23.740484	6.439451	108.663002	-4.477111	8.482731	109.548187	50.438499	-10.77013	112.20549	45.767342	42.141022	110.938896	48.1029205	15.685446	111.572193	-57.0571425	1.280016	107.524181
-24.46389	6.421407	108.685387	-4.539283	8.41828	109.427132	50.333298	-10.771181	111.925125	45.538692	42.115723	110.427094	47.935995	15.672271	111.1761095	-57.014561	1.164289	107.6781545
-25.617367	6.513789	108.977066	-4.658599	8.402441	109.44371	50.134861	-10.705888	111.663757	45.163284	42.046982	109.590591	47.6490725	15.670547	110.627174	-56.9662705	1.134335	108.260246
-26.351643	6.668314	109.387444	-4.730706	8.389403	109.62561	50.008656	-10.701752	111.675735	44.924118	41.967548	108.967575	47.466387	15.632898	110.321655	-56.927799	1.145908	108.929565
-27.04126	6.809033	109.828171	-4.830318	8.373861	109.897491	49.89064	-10.703155	111.849609	44.6931	41.89563	108.392929	47.29187	15.5962375	110.121269	-56.952506	1.1514845	109.673713
-27.631268	7.020823	110.25119	-4.915414	8.318983	110.182693	49.806591	-10.690988	112.113106	44.464787	41.803425	107.892418	47.135689	15.5562185	110.002762	-56.966517	1.0817475	110.362624
-28.161377	7.296936	110.597672	-5.017113	8.224418	110.435486	49.769192	-10.69744	112.401794	44.262463	41.696011	107.491432	47.0158275	15.4992855	109.946613	-57.0500535	0.949550500000001	110.924359
-28.644907	7.674664	110.85762	-5.114688	8.090746	110.655952	49.729626	-10.729298	112.699066	44.076237	41.604458	107.158638	46.9029315	15.43758	109.928852	-57.1323075	0.743911999999998	111.383052
-29.150257	8.174291	110.984741	-5.198304	7.921925	110.802628	49.692799	-10.781773	112.895294	43.914036	41.512032	106.889816	46.8034175	15.3651295	109.892555	-57.2000255	0.478720500000001	111.712701
-29.713202	9.028982	111.016464	-5.297316	7.609283	110.869934	49.648746	-10.877311	112.840424	43.704708	41.425705	106.68087	46.676727	15.274197	109.760647	-57.271359	-0.0556310000000018	111.979221
-30.051247	9.668466	110.983292	-5.36513	7.419927	110.840729	49.615391	-10.935312	112.593567	43.556561	41.423889	106.610764	46.585976	15.2442885	109.6021655	-57.316236	-0.404434500000001	112.0792925
-30.28883	10.39779	111.003044	-5.434884	7.293578	110.807526	49.496674	-10.933464	112.251297	43.382236	41.443813	106.580223	46.439455	15.2551745	109.41576	-57.309223	-0.668018499999999	112.199292
-30.49826	11.335307	111.048958	-5.523732	7.236405	110.79277	49.366356	-10.911564	111.828674	43.212055	41.510258	106.613663	46.2892055	15.299347	109.2211685	-57.3366695	-0.826536999999999	112.3643715
-30.655447	12.34155	111.13269	-5.626533	7.234486	110.805	49.209595	-10.847142	111.433914	43.070744	41.627495	106.697014	46.1401695	15.3901765	109.065464	-57.3932355	-0.921204500000002	112.544536
-30.708466	13.435661	111.215416	-5.750914	7.263651	110.831116	49.046345	-10.759615	111.053207	42.959465	41.766064	106.844711	46.002905	15.5032245	108.948959	-57.504733	-0.975922499999998	112.713273
-30.690285	14.512767	111.387459	-5.896203	7.329185	110.895828	48.918839	-10.68234	110.674881	42.840652	41.917519	107.055679	45.8797455	15.6175895	108.86528	-57.6721515	-0.959219499999999	112.926376
-30.550533	16.363707	111.725845	-6.117631	7.445765	111.065697	48.562225	-10.475286	110.149147	42.620392	42.175503	107.455078	45.5913085	15.8501085	108.8021125	-57.8265705	-0.9585785	113.3292815
-30.307117	17.624834	111.947487	-6.278545	7.511438	111.154938	48.431271	-10.375212	109.769569	42.471085	42.341866	107.80584	45.451178	15.983327	108.7877045	-58.008268	-0.960451000000003	113.5221715
-30.075329	18.822567	112.167809	-6.450768	7.514462	111.190056	48.267021	-10.259588	109.388229	42.349285	42.519695	108.243118	45.308153	16.1300535	108.8156735	-58.209689	-1.1011295	113.5644385
-29.730946	20.100466	112.326134	-6.619994	7.498644	111.158409	48.111389	-10.166886	108.931992	42.24435	42.691265	108.783447	45.1778695	16.2621895	108.8577195	-58.4178575	-1.2649015	113.4590985
-29.231701	21.34103	112.557793	-6.775155	7.506333	111.122108	47.922604	-10.096463	108.473396	42.156643	42.800117	109.39164	45.0396235	16.351827	108.932518	-58.5899335	-1.339161	113.311698
-28.747475	22.490498	112.798241	-6.928615	7.509209	111.065842	47.727383	-9.983859	108.105087	42.087772	42.887394	110.084557	44.9075775	16.4517675	109.094822	-58.7648075	-1.4333495	113.036862
-28.12764	23.659321	113.073097	-7.130621	7.493311	111.069534	47.606701	-9.867983	107.875504	42.039532	42.993465	110.896301	44.8231165	16.562741	109.3859025	-59.0843585	-1.576119	112.7531655
-26.980362	25.257721	113.681557	-7.389085	7.624138	111.312927	47.595219	-9.642268	107.945999	41.992107	43.199806	112.201569	44.793663	16.778769	110.073784	-59.571833	-1.530493	112.55207
-26.177845	26.206779	114.161896	-7.561925	7.768416	111.630539	47.666042	-9.485138	108.209076	41.93586	43.314327	113.11599	44.800951	16.9145945	110.662533	-59.924801	-1.3777625	112.598545
-25.281244	27.045403	114.675674	-7.69622	7.915156	112.050331	47.722652	-9.343259	108.570168	41.880157	43.395676	113.970123	44.8014045	17.0262085	111.2701455	-60.1938445	-1.1958965	112.8305165
-24.216928	27.784576	115.264847	-7.801925	7.996856	112.466026	47.792618	-9.217516	108.924362	41.849491	43.500633	114.792038	44.8210545	17.1415585	111.8582	-60.4249045	-1.1478465	113.073852
-23.222345	28.384506	115.757706	-7.868649	8.015675	112.812164	47.876694	-9.111514	109.178505	41.943333	43.515228	115.48896	44.9100135	17.201857	112.3337325	-60.6473115	-1.170507	113.2905955
-22.156067	28.864897	116.165802	-7.939684	7.99695	113.091949	47.951027	-9.0472	109.352745	41.962292	43.487625	116.107193	44.9566595	17.2202125	112.729969	-60.8360275	-1.2263125	113.453929
-20.819519	29.175776	116.511108	-7.987606	7.948876	113.299515	47.991539	-9.056476	109.479675	41.960117	43.460785	116.584221	44.975828	17.2021545	113.031948	-60.95104	-1.3044025	113.567082
-19.094458	29.546223	116.653481	-8.09335	7.888907	113.501991	47.965294	-9.15733	109.675407	41.955872	43.36972	116.861557	44.960583	17.106195	113.268482	-61.147283	-1.328381	113.7355
-17.86552	29.637211	116.495552	-8.18688	7.853607	113.536324	47.918339	-9.256962	109.825638	41.893406	43.339344	116.786896	44.9058725	17.041191	113.306267	-61.2796325	-1.333977	113.766381
-16.542192	29.640844	116.210571	-8.281541	7.796481	113.483345	47.873009	-9.401885	109.94532	41.827835	43.244724	116.516983	44.850422	16.9214195	113.2311515	-61.413504	-1.3284575	113.7355385
-15.241982	29.507736	115.764091	-8.386153	7.690679	113.35498	47.793121	-9.557395	110.020432	41.593681	43.14291	116.143929	44.693401	16.7927575	113.0821805	-61.465707	-1.4113995	113.6277795
-13.949901	29.215626	115.244171	-8.501614	7.534997	113.170799	47.678925	-9.768188	110.036491	41.465187	43.035114	115.674522	44.572056	16.633463	112.8555065	-61.575284	-1.563469	113.4860915
-12.527202	28.852621	114.747047	-8.613426	7.328542	112.94928	47.520805	-10.019507	109.939148	41.312794	42.866135	115.138329	44.4167995	16.423314	112.5387385	-61.6436515	-1.76623	113.3598215
-11.117971	28.342216	114.199005	-8.747814	7.087856	112.696114	47.307732	-10.253016	109.755234	41.181583	42.697075	114.642265	44.2446575	16.2220295	112.1987495	-61.7402855	-2.0463175	113.1934785
-8.838395	27.36898	113.507164	-8.905418	6.756054	112.370392	46.960396	-10.505014	109.627129	41.027481	42.346848	114.246666	43.9939385	15.920917	111.9368975	-61.8047745	-2.408809	112.8038865
-7.387688	26.697788	113.203323	-9.011633	6.612889	112.375572	46.849503	-10.678376	109.896767	41.008732	42.157318	114.222466	43.9291175	15.739471	112.0596165	-61.9523835	-2.513693	112.6915275
-5.812754	25.885872	113.055626	-9.119472	6.566226	112.619926	46.865639	-10.819424	110.542336	41.059887	42.005508	114.321533	43.962763	15.593042	112.4319345	-62.201707	-2.46059	112.8079175
-4.218003	25.073851	113.162651	-9.214334	6.566654	113.095833	46.963161	-10.954961	111.652252	41.079086	41.873638	114.60627	44.0211235	15.4593385	113.129261	-62.4497915	-2.3260305	113.062405
-2.638804	24.142094	113.437759	-9.282195	6.576011	113.736473	47.149422	-11.082646	112.957207	41.166733	41.770519	115.047539	44.1580775	15.3439365	114.002373	-62.7224675	-2.1919145	113.470573
-0.958831	23.188236	113.932846	-9.322444	6.540384	114.413742	47.427082	-11.167748	114.262238	41.322487	41.694603	115.617455	44.3747845	15.2634275	114.9398465	-63.0196725	-2.1826595	113.8876375
0.691323	22.144129	114.454819	-9.319899	6.454021	115.045212	47.696201	-11.257372	115.503944	41.538193	41.569183	116.178719	44.617197	15.1559055	115.8413315	-63.256995	-2.2478635	114.2490925
3.185807	20.538355	115.214981	-9.234318	6.238369	115.80912	48.012844	-11.37644	117.012177	41.803734	41.357719	117.07251	44.908289	14.9906395	117.0423435	-63.376925	-2.5139015	114.5758965
4.800019	19.434256	115.659523	-9.134576	6.08407	116.181076	48.145775	-11.443702	117.817711	41.999462	41.222172	117.585434	45.0726185	14.889235	117.7015725	-63.3417705	-2.721095	114.6605795
6.396374	18.355274	116.050461	-9.032131	5.975663	116.466232	48.421814	-11.54457	118.372307	42.189014	41.104778	118.052589	45.305414	14.780104	118.212448	-63.369676	-2.828778	114.720016
8.000879	17.280928	116.372276	-8.909322	5.90993	116.671959	48.549553	-11.567755	118.770493	42.348351	40.996449	118.425247	45.448952	14.714347	118.59787	-63.267596	-2.894487	114.746048
9.544031	16.182966	116.614555	-8.779256	5.908228	116.81662	48.689575	-11.543989	119.0923	42.48217	40.936848	118.7276	45.5858725	14.6964295	118.90995	-63.1443845	-2.8799735	114.72329
11.046926	15.144059	116.874298	-8.651812	5.992898	116.927124	48.849804	-11.483511	119.417694	42.591114	40.956387	119.031975	45.720459	14.736438	119.2248345	-63.024083	-2.750642	114.6294135
12.528411	14.073689	117.090378	-8.558935	6.167823	117.026672	49.087399	-11.350504	119.837166	42.656296	41.090382	119.373062	45.8718475	14.869939	119.605114	-62.9897175	-2.534293	114.44823
14.585916	12.544242	117.620171	-8.365082	6.53697	117.192612	49.439968	-10.987341	120.683777	42.674793	41.392673	120.023575	46.0573805	15.202666	120.353676	-62.7875445	-2.128726	114.031548
15.890924	11.500787	117.982185	-8.215625	6.812468	117.29232	49.750523	-10.716796	121.274651	42.842148	41.652725	120.550797	46.2963355	15.4679645	120.912724	-62.7275855	-1.8430285	113.671916
17.154432	10.459551	118.433968	-8.045273	7.090744	117.318031	50.039082	-10.492915	121.909698	42.988522	41.929054	121.113792	46.513802	15.7180695	121.511745	-62.604348	-1.5365815	113.124317
18.379557	9.388111	118.706215	-7.834349	7.384063	117.230919	50.335495	-10.268087	122.459412	43.148849	42.185562	121.640144	46.742172	15.9587375	122.049778	-62.41087	-1.1906115	112.41206
19.496326	8.296515	118.93045	-7.59729	7.694619	116.977654	50.585186	-10.031915	122.912277	43.388309	42.415791	122.071388	46.9867475	16.191938	122.4918325	-62.1813275	-0.802700000000001	111.4634755
20.54018	7.269778	118.996849	-7.351707	8.013829	116.629364	50.800915	-9.834349	123.233582	43.631927	42.65976	122.378304	47.216421	16.4127055	122.805943	-61.919835	-0.385047500000002	110.452785
21.494671	6.187527	118.906807	-7.070412	8.310242	116.227707	50.970764	-9.661436	123.400841	43.902641	42.854084	122.521294	47.4367025	16.596324	122.9610675	-61.5775265	0.024160000000002	109.4943465
22.726955	4.484854	118.646111	-6.628511	8.687422	115.603485	51.254589	-9.491891	123.389664	44.301762	43.077946	122.540192	47.7781755	16.7930275	122.964928	-61.0351975	0.581816500000002	108.242042
23.383196	3.387298	118.433144	-6.329755	8.899532	115.24205	51.40519	-9.380644	123.352348	44.534592	43.200428	122.368134	47.969891	16.909892	122.860241	-60.629401	0.889172000000002	107.623859
23.908499	2.212837	118.251572	-6.074445	9.083423	114.901779	51.548473	-9.297651	123.321442	44.763969	43.290035	122.14254	48.156221	16.996192	122.731991	-60.305111	1.170654	107.071567
24.299816	1.034753	118.133713	-5.847336	9.232774	114.59005	51.698471	-9.232661	123.280251	44.959988	43.363602	121.836601	48.3292295	17.0654705	122.558426	-60.0239015	1.4000775	106.621674
24.502213	-0.083609	117.960945	-5.648379	9.357416	114.312576	51.820118	-9.170496	123.312889	45.1269	43.424446	121.463181	48.473509	17.126975	122.388035	-59.770267	1.587857	106.237117
24.544109	-1.241018	117.820267	-5.442024	9.439932	114.037941	51.944572	-9.109332	123.322037	45.273941	43.459995	121.118782	48.6092565	17.1753315	122.2204095	-59.4933045	1.7045325	105.8554725
24.507668	-2.439835	117.693329	-5.296756	9.463134	113.789452	52.060783	-9.080991	123.252655	45.419407	43.483265	120.761719	48.740095	17.201137	122.007187	-59.333607	1.725131	105.571717
24.160181	-4.091488	117.394424	-5.070175	9.454436	113.417938	52.254944	-9.05564	123.135986	45.600464	43.538567	120.213493	48.927704	17.2414635	121.6747395	-59.068054	1.6674085	105.1611365
23.773298	-5.132781	117.147003	-4.906954	9.456511	113.183655	52.394779	-8.957667	122.960556	45.689995	43.560062	119.864571	49.042387	17.3011975	121.4125635	-58.856295	1.6118245	104.9547465
23.303614	-6.203085	116.859566	-4.728098	9.517229	113.012459	52.550751	-8.850216	122.826302	45.811787	43.663532	119.465385	49.181269	17.406658	121.1458435	-58.637465	1.6278	104.8790745
22.658094	-7.151546	116.64045	-4.508662	9.635447	112.866486	52.729351	-8.698599	122.698761	45.816631	43.810123	119.187805	49.272991	17.555762	120.943283	-58.290315	1.715132	104.789689
21.939331	-7.98721	116.416214	-4.288532	9.813583	112.768219	52.953045	-8.499472	122.556183	45.991535	43.971416	118.771553	49.47229	17.735972	120.663868	-58.049354	1.891194	104.87257
21.062613	-8.801769	116.167	-4.048848	10.027693	112.676537	53.172607	-8.224816	122.389603	46.174801	44.196556	118.330276	49.673704	17.98587	120.3599395	-57.7714	2.069516	104.9931345
20.082865	-9.529671	115.891144	-3.816716	10.255439	112.559235	53.398632	-7.95276	122.162178	46.365253	44.391041	117.82856	49.8819425	18.2191405	119.995369	-57.5153745	2.2917375	105.123101
18.40373	-10.453165	115.418961	-3.475163	10.593482	112.343338	53.707684	-7.573055	121.708321	46.683201	44.660957	116.959671	50.1954425	18.543951	119.333996	-57.1457685	2.643013	105.35268
17.150862	-11.027319	115.090302	-3.465635	10.904352	112.359825	53.855694	-7.327835	121.377983	46.853981	44.795589	116.32991	50.3548375	18.733877	118.8539465	-57.2861075	3.074827	105.8657035
15.844452	-11.481458	114.857628	-3.048189	11.006692	112.126991	53.967552	-7.062737	120.973465	46.998058	44.854752	115.625046	50.482805	18.8960075	118.2992555	-56.579183	3.1173765	105.9547265
14.341509	-11.867862	114.667717	-2.844283	11.207112	112.102951	54.092072	-6.78616	120.567726	47.132595	44.959526	114.945152	50.6123335	19.086683	117.756439	-56.3008995	3.327541	106.449463
12.867077	-12.20842	114.54213	-2.666212	11.414682	112.158943	54.184811	-6.576864	120.264687	47.274105	45.058861	114.367821	50.729458	19.2409985	117.316254	-56.061882	3.5883655	107.001632
11.24494	-12.414117	114.482033	-2.527345	11.600584	112.274193	54.236774	-6.364326	119.986656	47.378708	45.17646	113.9086	50.807741	19.406067	116.947628	-55.862431	3.795101	107.600758
9.543648	-12.525373	114.435257	-2.427239	11.775739	112.411224	54.268097	-6.143448	119.766403	47.465004	45.352158	113.559685	50.8665505	19.604355	116.663044	-55.7210285	3.947123	108.159404
6.945136	-12.503847	114.344917	-2.319211	12.064003	112.557343	54.325127	-5.809427	119.459366	47.548157	45.676575	113.215385	50.936642	19.933574	116.3373755	-55.575064	4.194432	108.7773105
5.172277	-12.399411	114.183083	-2.266032	12.265341	112.618423	54.379337	-5.58483	119.226685	47.566174	45.9049	113.04203	50.9727555	20.160035	116.1343575	-55.5048195	4.370647	109.1024885
3.378651	-12.180817	114.06295	-2.190257	12.474641	112.661507	54.440628	-5.34723	118.935608	47.593586	46.116814	112.901428	51.017107	20.384792	115.918518	-55.397621	4.56449	109.404496
1.535029	-11.900349	113.900627	-2.108822	12.67758	112.711212	54.521214	-5.123589	118.649902	47.943645	46.248753	112.638298	51.2324295	20.562582	115.6441	-55.4500735	4.792578	109.778324
-0.240511	-11.52632	113.771797	-1.982963	12.878587	112.76078	54.623531	-4.922329	118.360809	47.703758	46.585861	112.803078	51.1636445	20.831766	115.5819435	-55.1295705	4.925408	109.9396165
-2.141718	-11.098476	113.566498	-1.83067	13.083079	112.840858	54.67511	-4.704751	118.08429	47.810879	46.833473	112.878571	51.2429945	21.064361	115.4814305	-54.9043345	5.101797	110.2002855
-3.923291	-10.603302	113.447807	-1.666606	13.290977	112.933624	54.73996	-4.519759	117.86039	48.00473	47.005455	112.90593	51.372345	21.242848	115.38316	-54.705557	5.339106	110.484088
-6.733379	-9.71578	113.276306	-1.397086	13.600755	113.077126	54.933048	-4.278967	117.629303	48.183266	47.356709	113.012138	51.558157	21.538871	115.3207205	-54.352329	5.662639	110.8335315
-8.571899	-9.029251	113.293159	-1.240447	13.796891	113.171532	55.091835	-4.151908	117.531052	48.355038	47.449608	113.006271	51.7234365	21.64885	115.2686615	-54.2043305	5.944932	111.0744025
-10.454294	-8.308946	113.383865	-1.088651	13.992188	113.269897	55.24482	-4.040099	117.484688	48.479805	47.556129	112.917747	51.8623125	21.758015	115.2012175	-54.0396145	6.226361	111.3385765
-12.266021	-7.508972	113.622322	-0.949206	14.148614	113.410095	55.396927	-3.961728	117.441475	48.588177	47.658722	112.769875	51.992552	21.848497	115.105675	-53.890964	6.448731	111.714515
-14.140172	-6.661448	113.955238	-0.853168	14.257776	113.573799	55.563171	-3.907036	117.373871	48.647053	47.701565	112.557137	52.105112	21.8972645	114.965504	-53.811448	6.6182875	112.182094
-15.900375	-5.771825	114.27227	-0.804872	14.293816	113.710579	55.685951	-3.91332	117.264244	48.660648	47.715508	112.281105	52.1732995	21.901094	114.7726745	-53.7830435	6.686538	112.6484835
-17.74968	-4.821627	114.443436	-0.806447	14.226569	113.783409	55.769764	-3.993254	117.003563	48.66256	47.682484	111.972137	52.216162	21.844615	114.48785	-53.829056	6.608523	113.078968
-20.414923	-3.34774	114.74823	-0.908843	13.954982	113.823471	55.727779	-4.247635	116.483864	48.543053	47.474453	111.459267	52.135416	21.613409	113.9715655	-53.953102	6.296555	113.6753765
-22.178579	-2.314381	114.85273	-1.041618	13.720374	113.857826	55.577736	-4.489552	116.071465	48.444546	47.246628	111.16507	52.011141	21.378538	113.6182675	-54.094377	6.06221	114.0973845
-23.921812	-1.176099	114.968323	-1.206903	13.461945	113.891129	55.347992	-4.784714	115.642998	48.400082	47.000301	110.985886	51.874037	21.1077935	113.314442	-54.287843	5.8160965	114.467816
-25.62575	0.006187	114.988098	-1.398424	13.201674	113.917854	55.097832	-5.049056	115.250504	48.371799	46.759205	110.876129	51.7348155	20.8550745	113.0633165	-54.5316635	5.5482735	114.7723915
-27.262238	1.255364	115.029572	-1.589311	12.94474	113.955139	54.821617	-5.363726	114.829849	48.324978	46.51437	110.864891	51.5732975	20.575322	112.84737	-54.7519195	5.314158	115.062908
-28.854885	2.621747	115.091789	-1.784983	12.728843	113.9776	54.46011	-5.617274	114.363007	48.268757	46.293182	110.870483	51.3644335	20.337954	112.616745	-54.9343995	5.119732	115.338455
-30.318884	4.005641	115.195038	-1.932449	12.579067	113.992203	54.087288	-5.861022	113.925865	48.219128	46.138187	110.907028	51.153208	20.1385825	112.4164465	-55.018106	5.0195515	115.5679595
-32.397762	6.279926	115.398682	-2.132163	12.425353	114.000191	53.591019	-6.189429	113.111893	48.178379	45.964588	111.010826	50.884699	19.8875795	112.0613595	-55.149025	4.9631265	115.9390225
-33.668736	7.8671	115.628647	-2.23004	12.385838	113.977554	53.192665	-6.28446	112.519669	48.175041	45.902908	111.067772	50.683853	19.809224	111.7937205	-55.143933	4.962452	116.1613875
-34.855183	9.485765	115.828308	-2.335824	12.379992	113.926125	52.822083	-6.323467	111.742081	48.168694	45.909775	111.135086	50.4953885	19.793154	111.4385835	-55.1670365	4.96683	116.4136665
-35.893848	11.070505	116.084099	-2.437991	12.40405	113.802193	52.445602	-6.343636	110.928658	48.143185	45.945869	111.089386	50.2943935	19.8011165	111.009022	-55.1703755	5.0069835	116.595364
-36.880131	12.786359	116.294861	-2.539011	12.498857	113.593964	52.071583	-6.268878	110.14621	48.036259	46.020123	110.932587	50.053921	19.8756225	110.5393985	-55.131943	5.1220915	116.6485295
-37.766514	14.365384	116.343414	-2.676748	12.628095	113.314545	51.743233	-6.143308	109.405853	47.866623	46.087666	110.7854	49.804928	19.972179	110.0956265	-55.158424	5.284011	116.5334635
-38.539036	16.036261	116.404221	-2.809656	12.811888	113.042068	51.509308	-6.03363	108.799156	47.706612	46.179634	110.576073	49.60796	20.073002	109.6876145	-55.227272	5.550774	116.3965215
-39.545216	18.423468	116.225037	-3.065477	13.047749	112.594452	51.210819	-5.917655	108.145271	47.450607	46.341873	110.140884	49.330713	20.212109	109.1430775	-55.461667	5.883389	116.0458265
-39.972115	19.953424	116.154823	-3.225476	13.17545	112.309456	51.027351	-5.886833	107.772575	47.254013	46.403481	109.756195	49.140682	20.258324	108.764385	-55.591634	6.092576	115.854527
-39.937557	21.25231	116.105698	-3.397413	13.197742	111.993492	50.827469	-5.915038	107.420609	46.998779	46.475906	109.284508	48.913124	20.280434	108.3525585	-55.70795	6.11505	115.6344255
-40.723473	22.920462	115.836929	-3.55739	13.193915	111.697861	50.621044	-5.939003	107.081757	46.683113	46.418083	108.87706	48.6520785	20.23954	107.9794085	-55.7668585	6.14829	115.4163135
-40.516922	24.040749	115.678215	-3.695511	13.087991	111.454269	50.420547	-5.996537	106.804535	46.414047	46.366898	108.510254	48.417297	20.1851805	107.6573945	-55.808319	5.9908015	115.2511435
-40.006302	25.062407	115.419518	-3.838953	12.959245	111.268875	50.256615	-6.108946	106.655838	46.20821	46.298702	108.269707	48.2324125	20.094878	107.4627725	-55.9103185	5.823612	115.0749775
-39.502323	26.022322	115.214966	-3.99212	12.826365	111.156807	50.119884	-6.256025	106.637085	46.073349	46.174747	108.143707	48.0966165	19.959361	107.390396	-56.0808565	5.693369	114.923218
-38.4501	27.381907	114.942131	-4.220053	12.662708	111.195457	49.960728	-6.442777	106.881844	45.956417	46.020092	108.214531	47.9585725	19.7886575	107.5481875	-56.3986785	5.5367585	114.8427265
-37.516777	28.268887	114.834747	-4.354087	12.592483	111.335876	49.90118	-6.509202	107.196533	45.905834	45.953808	108.412872	47.903507	19.722303	107.8047025	-56.611681	5.462663	114.8670495
-36.626328	29.117416	114.752914	-4.488752	12.545468	111.503754	49.901615	-6.541081	107.544876	45.882488	45.935806	108.691696	47.8920515	19.6973625	108.118286	-56.8695555	5.3935735	114.889222
-35.625168	29.939545	114.697983	-4.580231	12.505931	111.684715	49.915997	-6.534197	107.874931	45.857368	45.937344	108.983826	47.8866825	19.7015735	108.4293785	-57.0471445	5.3102885	114.9400515
-34.399899	30.729362	114.729263	-4.651702	12.491701	111.853149	49.926357	-6.519846	108.119011	45.823608	45.949005	109.257637	47.8749825	19.7145795	108.688324	-57.1783865	5.2688225	115.017974
-33.241776	31.503084	114.754471	-4.730453	12.496631	111.993088	49.910778	-6.497358	108.277306	45.802799	45.965786	109.495125	47.8567885	19.734214	108.8862155	-57.3176945	5.259048	115.0999605
-31.880325	32.22641	114.764427	-4.810966	12.501168	112.133026	49.85498	-6.464343	108.378693	45.792969	45.974255	109.753731	47.8239745	19.754956	109.066212	-57.4459065	5.24738	115.19984
-29.771456	33.286465	114.867332	-4.939458	12.527079	112.353424	49.807091	-6.434633	108.590721	45.808922	45.963417	110.186371	47.8080065	19.764392	109.388546	-57.6869225	5.289766	115.318302
-28.208288	33.939423	114.915154	-5.0231	12.559369	112.555992	49.83321	-6.399422	108.905479	45.821404	45.942841	110.627457	47.827307	19.7717095	109.766468	-57.873507	5.3470285	115.345516
-26.630917	34.581928	114.988754	-5.122627	12.60758	112.863266	49.928291	-6.370699	109.503792	45.864487	45.94437	111.242142	47.896389	19.7868355	110.372967	-58.141643	5.4283245	115.353565
-25.010485	35.157616	115.098366	-5.218345	12.653893	113.299751	50.091476	-6.370941	110.388008	45.918938	45.92931	112.076019	48.005207	19.7791845	111.2320135	-58.441897	5.5286015	115.3674885
-23.22888	35.679943	115.310959	-5.33962	12.675325	113.846863	50.275795	-6.355312	111.481964	45.998226	45.87714	113.036659	48.1370105	19.760914	112.2593115	-58.8162505	5.589736	115.4344145
-21.496506	36.133095	115.584946	-5.44333	12.62878	114.465988	50.474869	-6.377987	112.620422	46.069138	45.794388	114.088509	48.2720035	19.7082005	113.3544655	-59.1586635	5.5493595	115.5775105
-19.608616	36.491898	115.928734	-5.55991	12.51086	115.070961	50.67107	-6.447295	113.749191	46.134434	45.662003	115.103104	48.402752	19.607354	114.4261475	-59.522572	5.414366	115.7157745
-16.828192	36.931507	116.437508	-5.718836	12.261793	115.93145	50.835808	-6.6326	115.359535	46.20858	45.423523	116.47155	48.522194	19.3954615	115.9155425	-59.959866	5.1281245	115.9473575
-14.924953	37.175144	116.774025	-5.812769	12.046066	116.444244	50.93993	-6.844211	116.340172	46.306671	45.211937	117.351868	48.6233005	19.183863	116.84602	-60.2488385	4.908269	116.042468
-13.064875	37.346275	117.082855	-5.950226	11.822488	116.895042	50.96032	-7.031091	117.228844	46.287262	44.95409	118.051788	48.623791	18.9614995	117.640316	-60.524243	4.6834765	116.149768
-11.118581	37.497978	117.41272	-6.072953	11.603301	117.311775	50.943035	-7.205299	118.01062	46.333176	44.639523	118.722595	48.6381055	18.717112	118.3666075	-60.7840115	4.48949	116.2569425
-9.286668	37.581818	117.713631	-6.217479	11.406143	117.680847	50.907856	-7.402668	118.703926	46.3778	44.387417	119.379166	48.642828	18.4923745	119.041546	-61.077786	4.3199115	116.320148
-7.376528	37.62822	118.168854	-6.392605	11.225988	118.033394	50.853722	-7.588976	119.355301	46.423893	44.124802	120.010826	48.6388075	18.267913	119.6830635	-61.4240175	4.184063	116.3837245
-5.619835	37.63382	118.577087	-6.571503	11.07869	118.352463	50.816257	-7.757099	119.870399	46.440975	43.89085	120.651993	48.628616	18.0668755	120.261196	-61.771622	4.0905045	116.44373
-2.870057	37.629738	119.373932	-6.813949	10.927278	118.780769	50.840168	-8.076236	120.446266	46.417366	43.70599	121.630905	48.628767	17.814877	121.0385855	-62.256665	4.039679	116.5229525
-1.138395	37.555077	119.899834	-6.94232	10.863816	118.994667	50.804497	-8.167207	120.683838	46.455524	43.571793	122.092079	48.6300105	17.702293	121.3879585	-62.5146505	4.025339	116.6013755
0.703759	37.446465	120.314148	-7.012494	10.844188	119.140015	50.761627	-8.231055	120.7621	46.452621	43.466995	122.495773	48.607124	17.61797	121.6289365	-62.632112	4.070406	116.6510935
2.6757	37.114109	120.538177	-7.044175	10.85616	119.189499	50.78159	-8.330351	120.755066	46.458591	43.369373	122.779762	48.6200905	17.519511	121.767414	-62.7084405	4.192809	116.611584
4.101217	37.126266	121.001984	-7.031494	10.88583	119.14859	50.837093	-8.407492	120.620453	46.487026	43.310265	123.027733	48.6620595	17.4513865	121.824093	-62.7250475	4.3202735	116.473087
5.74913	36.85857	121.185776	-6.986056	10.915553	119.060448	50.919319	-8.440396	120.439659	46.520149	43.289646	123.266457	48.719734	17.424625	121.853058	-62.691846	4.406481	116.267838
7.306075	36.519855	121.326851	-6.921612	10.940557	118.910172	51.002567	-8.41246	120.288467	46.559929	43.291065	123.504997	48.781248	17.4393025	121.896732	-62.624472	4.4418115	115.923612
9.724606	35.84407	121.507607	-6.813238	11.012142	118.611801	51.18689	-8.306683	120.109879	46.6478	43.334774	123.941422	48.917345	17.5140455	122.0256505	-62.543821	4.5102385	115.1979515
11.152244	35.279686	121.517815	-6.675239	11.051146	118.332817	51.328041	-8.230176	120.033516	46.720356	43.374874	124.168571	49.0241985	17.572349	122.1010435	-62.3746765	4.529943	114.5645905
12.726569	34.670544	121.539734	-6.605978	11.163962	118.005051	51.48632	-8.163138	119.970284	46.76186	43.421413	124.316147	49.12409	17.6291375	122.1432155	-62.336046	4.6987865	113.8668865
14.110601	33.982845	121.241394	-6.498256	11.307989	117.629173	51.648766	-8.092008	119.901955	46.798512	43.499069	124.30246	49.223639	17.7035305	122.1022075	-62.220151	4.9124475	113.1561385
15.414633	33.192101	120.927773	-6.404545	11.493299	117.230461	51.821632	-8.044299	119.826279	46.838264	43.61261	124.142876	49.329948	17.7841555	121.9845775	-62.139038	5.2024425	112.4763445
16.707386	32.335999	120.559464	-6.291677	11.674529	116.820122	51.956375	-7.961907	119.678047	46.913616	43.72657	123.911179	49.4349955	17.8823315	121.794613	-62.0183495	5.4667265	111.845631
17.858229	31.39768	120.103775	-6.134346	11.835338	116.447136	52.054478	-7.833168	119.456757	46.981293	43.843945	123.58242	49.5178855	18.0053885	121.5195885	-61.7865775	5.6652875	111.3746835
19.450375	29.740065	119.543015	-5.914361	12.030229	116.053787	52.208267	-7.65307	119.067398	47.152817	44.012321	123.060738	49.680542	18.1796255	121.064068	-61.509264	5.8808325	111.043506
20.491789	28.577238	119.139351	-5.746234	12.154428	115.909157	52.314312	-7.534549	118.810638	47.36953	44.092274	122.657585	49.841921	18.2788625	120.7341115	-61.334389	6.0299935	111.0842025
21.350243	27.287102	118.860535	-5.63758	12.306871	115.882622	52.407734	-7.380633	118.614136	47.474384	44.238972	122.317886	49.941059	18.4291695	120.466011	-61.216219	6.1845725	111.299233
22.185457	25.914845	118.579865	-5.485474	12.45878	115.828362	52.496178	-7.223872	118.440269	47.574089	44.36581	122.01297	50.0351335	18.570969	120.2266195	-61.0060815	6.346591	111.4301045
22.974045	24.501968	118.228951	-5.366279	12.596006	115.794495	52.563507	-7.089037	118.288269	47.62392	44.462349	121.687225	50.0937135	18.686656	119.987747	-60.8262715	6.505356	111.601243
23.635601	22.944147	117.803886	-5.265533	12.714204	115.707077	52.605404	-6.975451	118.208824	47.655724	44.572376	121.339706	50.130564	18.7984625	119.774265	-60.66163	6.6299455	111.639889
24.231337	21.434254	117.406479	-5.169383	12.794272	115.529739	52.661629	-6.871534	118.098686	47.636986	44.653938	121.003006	50.1493075	18.891202	119.550846	-60.4880735	6.697342	111.508632
25.038248	18.848005	116.791725	-5.070359	12.842505	114.971123	52.780853	-6.856649	118.060234	47.651196	44.690037	120.388748	50.2160245	18.916694	119.224491	-60.3567425	6.768316	110.717755
25.450459	17.134436	116.302643	-4.976478	12.818109	114.308701	52.854736	-6.85905	118.129646	47.719765	44.708324	119.992805	50.2872505	18.924637	119.0612255	-60.2402065	6.711581	109.5561765
25.77949	15.291559	115.755424	-4.914242	12.736005	113.450691	52.934189	-6.888753	118.134377	47.723915	44.686317	119.554832	50.329052	18.898782	118.8446045	-60.157536	6.573228	108.0567775
25.959396	13.409848	115.094376	-4.877462	12.636289	112.503075	52.91769	-6.994565	118.054008	47.727585	44.582081	118.99588	50.3226375	18.793758	118.524944	-60.0775615	6.47882	106.481206
26.07246	11.56501	114.338921	-4.81981	12.492645	111.521568	52.816368	-7.141967	117.89856	47.692253	44.421959	118.325089	50.2543105	18.639996	118.1118245	-59.8939305	6.345294	104.9313115
26.089741	9.613415	113.479912	-4.717714	12.324686	110.592842	52.659885	-7.283609	117.597923	47.643188	44.250271	117.656776	50.1515365	18.483331	117.6273495	-59.5869645	6.166041	103.5583345
26.023373	7.715639	112.6297	-4.587956	12.161627	109.744644	52.429741	-7.377365	117.124733	47.688736	44.072449	116.889397	50.0592385	18.347542	117.007065	-59.2351505	5.975712	102.482223
25.684595	4.805244	111.236237	-4.358025	11.962684	108.511925	51.963512	-7.198452	116.145454	47.723248	43.804611	115.695641	49.84338	18.3030795	115.9205475	-58.55943	5.6222885	101.1033025
25.360075	2.978452	110.379135	-4.197394	11.877402	107.774803	51.718254	-6.996207	115.353348	47.730377	43.645008	114.984879	49.7243155	18.3244005	115.1691135	-58.1191035	5.4304035	100.3804925
24.903799	1.039295	109.649529	-4.021514	11.810828	107.129845	51.480686	-6.81755	114.695374	47.788273	43.589409	114.374115	49.6344795	18.3859295	114.5347445	-57.6775075	5.2357265	99.7249455
24.360403	-0.841448	109.044334	-3.848227	11.759284	106.567429	51.284454	-6.584146	114.076111	47.833488	43.530418	113.822388	49.558971	18.473136	113.9492495	-57.255425	5.045432	99.1856085
23.633257	-2.727373	108.557091	-3.681327	11.704524	106.057953	51.206673	-6.413573	113.496971	47.905785	43.478611	113.333359	49.556229	18.532519	113.415165	-56.918883	4.876529	98.700741
22.859812	-4.630024	108.072975	-3.516819	11.650236	105.52459	51.188133	-6.361132	113.176765	47.977821	43.465633	112.850449	49.582977	18.5522505	113.013607	-56.616615	4.7482215	98.035573
21.908855	-6.448182	107.609627	-3.360782	11.617055	104.959747	51.206417	-6.34782	112.957069	48.030037	43.417553	112.299644	49.618227	18.5348665	112.6283565	-56.339791	4.6992435	97.2911375
20.284782	-9.112506	106.811417	-3.139475	11.538343	104.073608	51.183777	-6.374171	112.535561	48.09861	43.370983	111.610077	49.6411935	18.498406	112.072819	-55.9201435	4.57828	96.074397
19.011747	-10.90555	106.238899	-2.958119	11.464472	103.522827	51.187019	-6.377728	112.232269	48.163822	43.295242	111.155296	49.6754205	18.458757	111.6937825	-55.5916585	4.470187	95.3518715
17.677475	-12.582311	105.700813	-2.778335	11.393569	103.05294	51.253963	-6.363684	111.961769	48.23632	43.282749	110.801437	49.7451415	18.4595325	111.381603	-55.3018115	4.3276055	94.724277
16.195368	-14.282499	105.229935	-2.548489	11.330627	102.657249	51.384121	-6.332615	111.710777	48.30584	43.268703	110.390076	49.8449805	18.468044	111.0504265	-54.9419585	4.19321	94.2640715
14.626508	-15.899366	104.760803	-2.281396	11.269454	102.276909	51.572712	-6.297312	111.458992	48.413803	43.239803	109.961784	49.9932575	18.4712455	110.710388	-54.5560495	4.0676625	93.84343
12.93062	-17.498627	104.346931	-2.034709	11.208901	101.938438	51.750355	-6.271199	111.226212	48.552876	43.196117	109.470192	50.1516155	18.462459	110.348202	-54.2210335	3.955343	93.528674
11.076318	-19.009928	104.026436	-1.771366	11.132317	101.663902	51.939983	-6.254331	111.021553	48.709019	43.152557	108.998238	50.324501	18.449113	110.0098955	-53.867233	3.815521	93.3179085
8.016322	-21.135504	103.830544	-1.445996	10.952627	101.493027	52.225327	-6.300673	110.896194	48.958614	43.054298	108.369316	50.5919705	18.3768125	109.632755	-53.4839625	3.5284415	93.353299
5.832104	-22.472023	103.985306	-1.269501	10.796702	101.562622	52.389145	-6.366384	110.914322	49.108253	42.9646	108.017883	50.748699	18.299108	109.4661025	-53.287701	3.294296	93.6591415
3.489161	-23.71377	104.031662	-1.138297	10.631917	101.787476	52.546684	-6.451754	110.930977	49.230583	42.891991	107.767593	50.8886335	18.2201185	109.349285	-53.1652275	3.0437155	94.225667
1.083395	-24.8451	104.283051	-1.032032	10.466143	102.150818	52.691044	-6.51646	110.88855	49.321384	42.872353	107.614578	51.006214	18.1779465	109.251564	-53.070278	2.7543395	95.050072
-1.453852	-25.919876	104.542709	-0.935952	10.323792	102.605202	52.831726	-6.538855	110.810722	49.427719	42.811592	107.52565	51.1297225	18.1363685	109.168186	-53.0016265	2.5112155	96.042218
-4.062803	-26.876408	104.84903	-0.825406	10.235053	103.142532	52.986992	-6.518055	110.698524	49.507313	42.843182	107.501045	51.2471525	18.1625635	109.0997845	-52.8979645	2.3075425	97.1852795
-6.685294	-27.671898	105.340637	-0.726661	10.218568	103.73391	53.136295	-6.46119	110.559227	49.591644	42.923126	107.535568	51.3639695	18.230968	109.0473975	-52.8172915	2.206168	98.4204225
-10.697258	-28.673162	105.930756	-0.528206	10.326875	104.670647	53.366287	-6.260396	110.286102	49.755196	43.134632	107.6679	51.5607415	18.437118	108.977001	-52.6171535	2.216632	100.364293
-13.398091	-29.187771	106.369637	-0.37811	10.486088	105.263229	53.523338	-6.050285	110.114334	49.867428	43.363522	107.815765	51.695383	18.6566185	108.9650495	-52.451603	2.3155575	101.5614085
-16.152569	-29.605415	106.530571	-0.231188	10.730663	105.829369	53.67778	-5.787809	109.968063	49.980221	43.653725	107.983841	51.8290005	18.932958	108.975952	-52.2913765	2.528368	102.682786
-18.205154	-29.311197	107.370865	-0.11272	10.998473	106.29406	53.826523	-5.485359	109.849129	50.086178	43.974968	108.153107	51.9563505	19.2448045	109.001118	-52.1817905	2.7521415	103.587002
-17.733448	-27.605009	107.672646	-0.009287	11.306849	106.652046	53.960197	-5.190528	109.739349	50.17942	44.295712	108.312897	52.0698085	19.552592	109.026123	-52.0883825	3.061106	104.277969
-17.345625	-25.951649	107.326042	0.078659	11.629419	106.909088	54.063396	-4.909159	109.619675	50.271332	44.603867	108.404335	52.167364	19.847354	109.012005	-52.010046	3.411484	104.806171
-17.256111	-24.180103	107.774544	0.148835	11.978736	107.101318	54.157288	-4.641495	109.513107	50.377457	44.886715	108.446526	52.2673725	20.12261	108.9798165	-51.9697025	3.834862	105.2228195
-17.26405	-21.568434	107.885513	0.242554	12.479669	107.293068	54.251987	-4.340837	109.427307	50.549572	45.221294	108.478836	52.4007795	20.4402285	108.9530715	-51.9156715	4.5191095	105.6330645
-17.160778	-19.722233	107.627853	0.261352	12.781609	107.409561	54.271187	-4.197563	109.388008	50.673706	45.380562	108.498062	52.4724465	20.5914995	108.943035	-51.9497425	4.9717185	105.876087
-17.169418	-17.969538	107.973862	0.269827	13.026649	107.513962	54.253799	-4.09088	109.333504	50.772953	45.511112	108.542702	52.513376	20.710116	108.938103	-51.973722	5.343182	106.089821
-17.09124	-16.223738	107.680489	0.279437	13.220197	107.622818	54.217457	-3.988443	109.229073	50.834072	45.628529	108.59095	52.5257645	20.820043	108.9100115	-51.9668905	5.620351	106.3356245
-17.098116	-14.398487	107.895828	0.261988	13.378242	107.730553	54.162407	-3.895128	109.102966	50.853294	45.73159	108.65184	52.5078505	20.918231	108.877403	-51.9838745	5.838253	106.583703
-17.106073	-12.629418	107.933914	0.217794	13.515403	107.83535	54.104393	-3.818487	108.982315	50.857468	45.819218	108.718872	52.4809305	21.0003655	108.8505935	-52.0453425	6.0304405	106.8201065
-17.044107	-10.730072	107.782196	0.159214	13.638553	107.93502	54.040176	-3.745855	108.887466	50.87188	45.900909	108.812782	52.456028	21.077527	108.850124	-52.1376	6.199579	107.019916
-17.057434	-8.159349	108.040764	0.100839	13.78762	108.024727	53.96632	-3.653332	108.719063	50.896454	46.036545	108.974266	52.431387	21.1916065	108.8466645	-52.229709	6.3836335	107.2027895
-17.081482	-6.490836	107.825539	0.080006	13.854615	108.059608	53.937889	-3.595624	108.591568	50.89476	46.103306	109.058937	52.4163245	21.253841	108.8252525	-52.2563125	6.455389	107.2939635
-17.209723	-4.843762	108.027687	0.097047	13.940372	108.085274	53.915459	-3.54542	108.457161	50.905861	46.151512	109.12355	52.41066	21.303046	108.7903555	-52.216566	6.577698	107.3801925
-17.182497	-3.234985	107.730293	0.109276	14.025305	108.099892	53.893864	-3.50574	108.328415	50.927605	46.179352	109.163986	52.4107345	21.336806	108.7462005	-52.1921825	6.713804	107.4535835
-17.290731	-1.600187	107.992828	0.112749	14.122772	108.14505	53.874718	-3.492201	108.220924	50.977047	46.182095	109.175743	52.4258825	21.344947	108.6983335	-52.2003845	6.900597	107.5917665
-17.339094	-0.058233	107.714615	0.124344	14.196068	108.148209	53.819759	-3.503936	108.142998	51.018833	46.178757	109.186127	52.419296	21.3374105	108.6645625	-52.170608	7.0547255	107.6318555
-17.351778	1.659255	107.760216	0.107223	14.280107	108.152069	53.741234	-3.551018	108.061913	51.07251	46.147011	109.161774	52.406872	21.2979965	108.6118435	-52.192426	7.2622175	107.6922945
-17.476969	3.98577	107.837448	0.073177	14.388515	108.089844	53.597485	-3.679911	107.910797	51.161068	46.014778	109.075317	52.3792765	21.1674335	108.493057	-52.2329225	7.6095965	107.686631
-17.430073	5.534634	107.733978	0.015394	14.439143	107.991257	53.459484	-3.802442	107.764839	51.208832	45.902931	109.03344	52.334158	21.0502445	108.3991395	-52.30337	7.8280415	107.5833745
-17.623678	7.168841	107.472672	-0.051951	14.460215	107.87088	53.279411	-3.938611	107.616493	51.246433	45.761906	109.010818	52.262922	20.9116475	108.3136555	-52.366824	8.0087825	107.4281045
-17.663834	8.691826	107.468437	-0.18132	14.4947	107.805344	53.082817	-4.078932	107.453415	51.265652	45.632465	109.03273	52.1742345	20.7767665	108.2430725	-52.5368745	8.2126335	107.3676155
-17.713779	10.227102	107.395782	-0.280935	14.499095	107.76429	52.887207	-4.209479	107.279877	51.258022	45.49173	109.084106	52.0726145	20.6411255	108.1819915	-52.6344845	8.3570645	107.3465885
-17.887642	11.754661	107.425438	-0.418115	14.493835	107.764198	52.688229	-4.347936	107.096031	51.250355	45.354263	109.18132	51.969292	20.5031635	108.1386755	-52.805522	8.4845065	107.3897205
-17.905022	13.254441	107.54818	-0.508329	14.474578	107.828835	52.502258	-4.468632	106.899002	51.237404	45.221016	109.324036	51.869831	20.376192	108.111519	-52.886489	8.572964	107.546151
-18.089582	15.431334	107.701027	-0.647233	14.437802	108.006653	52.269138	-4.644367	106.617058	51.230534	45.030148	109.656944	51.749836	20.1928905	108.137001	-53.044302	8.6827135	107.876305
-18.159233	16.837517	108.071136	-0.743248	14.427203	108.163513	52.094341	-4.7499	106.443336	51.282234	44.909069	109.863258	51.6882875	20.0795845	108.153297	-53.1747835	8.7748215	108.173729
-18.181583	18.227964	108.307007	-0.836625	14.446767	108.302032	51.923275	-4.824769	106.239174	51.273197	44.819321	110.124001	51.598236	19.997276	108.1815875	-53.271486	8.896258	108.4224765
-18.332191	19.612312	108.589554	-0.944376	14.506314	108.408806	51.745312	-4.877592	106.052742	51.239101	44.762863	110.387337	51.4922065	19.9426355	108.2200395	-53.3809585	9.0699925	108.5975725
-18.379787	20.877367	108.83136	-1.04703	14.570169	108.470474	51.589882	-4.900649	105.862595	51.21368	44.755344	110.617722	51.401781	19.9273475	108.2401585	-53.495841	9.2129905	108.7007895
-18.473595	22.187828	109.075737	-1.153204	14.652693	108.510658	51.442345	-4.898561	105.695847	51.179958	44.728409	110.760284	51.3111515	19.914924	108.2280655	-53.6175595	9.390462	108.7932505
-18.497047	23.310877	109.197914	-1.278935	14.723621	108.532181	51.311787	-4.898931	105.59642	51.116055	44.711792	110.883881	51.213921	19.9064305	108.2401505	-53.771791	9.5408115	108.8242115
-18.531794	24.895531	109.296501	-1.499347	14.858879	108.516693	51.149704	-4.921721	105.576393	50.991566	44.69717	110.910057	51.070635	19.8877245	108.243225	-54.069329	9.8300335	108.790161
-18.511856	25.940248	109.376846	-1.665319	14.92117	108.49675	51.050495	-4.935701	105.662857	50.903614	44.693748	110.939812	50.9770545	19.8790235	108.3013345	-54.3076925	9.9633165	108.6921655
-18.551731	26.901951	109.357056	-1.868327	14.953862	108.480331	50.950169	-4.970036	105.79834	50.793594	44.680668	110.976173	50.8718815	19.855316	108.3872565	-54.6085355	10.052408	108.5734055
-18.483353	27.720488	109.284149	-2.075479	14.961532	108.464203	50.815876	-5.031546	105.971458	50.654728	44.63887	110.991035	50.735302	19.803662	108.4812465	-54.88626	10.119402	108.4471595
-18.436718	28.450611	109.244583	-2.30449	14.911844	108.473419	50.670452	-5.115409	106.154015	50.482159	44.590015	111.009422	50.5763055	19.737303	108.5817185	-55.1852855	10.086385	108.3651195
-18.298674	29.102907	109.260475	-2.538839	14.825803	108.467995	50.525345	-5.226668	106.274391	50.327164	44.533936	110.996162	50.4262545	19.653634	108.6352765	-55.5039325	9.997972	108.3007135
-18.202648	29.699081	109.257126	-2.754259	14.695091	108.443161	50.348484	-5.293046	106.308678	50.150078	44.464417	110.92466	50.249281	19.5856855	108.616669	-55.757799	9.8044965	108.269653
-17.982586	30.501684	109.140869	-3.043137	14.492319	108.289131	50.014317	-5.35042	106.100586	49.817787	44.38485	110.707428	49.916052	19.517215	108.404007	-56.002326	9.467423	108.174255
-17.839836	30.936592	109.001671	-3.218265	14.375962	108.12365	49.827541	-5.363058	105.807892	49.579052	44.336849	110.420502	49.7032965	19.4868955	108.114197	-56.1398265	9.2650285	108.133103
-17.578419	31.193119	108.907745	-3.376477	14.278129	107.934509	49.647415	-5.361682	105.420975	49.312286	44.291046	110.116089	49.4798505	19.464682	107.768532	-56.2328045	9.091576	108.100486
-17.240984	31.432781	108.805862	-3.503356	14.224436	107.747375	49.476929	-5.344109	105.048462	49.066689	44.260849	109.779419	49.271809	19.45837	107.4139405	-56.278521	8.990502	108.0808095
-16.855265	31.675743	108.695091	-3.620556	14.147517	107.56723	49.341248	-5.34607	104.714272	48.877083	44.240295	109.513725	49.1091655	19.4471125	107.1139985	-56.3502775	8.8479215	108.0204615
-16.536171	31.861227	108.577202	-3.720259	14.101208	107.39753	49.237934	-5.362151	104.426125	48.722916	44.235229	109.23214	48.980425	19.436539	106.8291325	-56.420943	8.765877	107.9659275
-16.159456	31.997799	108.385071	-3.819736	14.029193	107.235191	49.122063	-5.381474	104.145256	48.573418	44.237072	108.92453	48.8477405	19.427799	106.534893	-56.4872125	8.630587	107.935489
-15.579991	32.151752	108.10881	-3.934558	13.962354	106.96524	48.950329	-5.414648	103.693832	48.350891	44.232136	108.357635	48.65061	19.408744	106.0257335	-56.519726	8.515964	107.9047465
-15.195982	32.257236	107.883156	-4.035926	13.890629	106.766869	48.841389	-5.459301	103.356491	48.187748	44.202526	107.923317	48.5145685	19.3716125	105.639904	-56.5864205	8.4096455	107.893834
-14.726228	32.332386	107.628807	-4.136452	13.810325	106.563797	48.711258	-5.521998	103.045593	48.01799	44.14082	107.455215	48.364624	19.309411	105.250404	-56.637528	8.311239	107.87719
-14.209541	32.418209	107.337486	-4.231769	13.69418	106.34977	48.584137	-5.642321	102.787849	47.86129	44.04015	106.97448	48.2227135	19.1989145	104.8811645	-56.6862515	8.1894455	107.8183755
-13.741199	32.475407	107.046066	-4.34323	13.554054	106.155968	48.479263	-5.797672	102.626816	47.725307	43.90102	106.520248	48.102285	19.051674	104.573532	-56.788745	8.056434	107.738404
-13.220036	32.485622	106.657425	-4.44118	13.381942	105.97551	48.38121	-5.990428	102.544228	47.6096	43.737679	106.132103	47.995405	18.8736255	104.3381655	-56.877765	7.8902585	107.6128545
-12.631236	32.42897	106.325127	-4.539673	13.196651	105.829308	48.301826	-6.219436	102.544495	47.478573	43.549999	105.839371	47.8901995	18.6652815	104.191933	-56.9695455	7.7280205	107.466683
-11.654111	32.193081	105.882195	-4.665129	12.883611	105.62812	48.216553	-6.606678	102.601883	47.408493	43.231853	105.456543	47.812523	18.3125875	104.029213	-57.142781	7.4546345	107.227027
-10.906143	32.051071	105.628716	-4.720994	12.697713	105.513466	48.14756	-6.853106	102.611504	47.386208	43.021828	105.232986	47.766884	18.084361	103.922245	-57.208872	7.311065	107.104687
-10.11882	31.958199	105.480789	-4.772783	12.521222	105.424034	48.065853	-7.087589	102.545914	47.366943	42.802322	105.036293	47.716398	17.8573665	103.7911035	-57.261964	7.1850775	107.0569645
-9.335491	31.849119	105.290581	-4.801919	12.371828	105.344917	47.979908	-7.27795	102.402512	47.361053	42.616947	104.880798	47.6704805	17.6694985	103.641655	-57.2743185	7.0741575	107.048179
-8.504805	31.759352	105.196037	-4.838689	12.263339	105.26651	47.896263	-7.423002	102.22403	47.366928	42.455254	104.775116	47.6315955	17.516126	103.499573	-57.3089735	7.010552	107.033447
-7.590453	31.667629	105.171371	-4.869067	12.172206	105.215157	47.838081	-7.539629	102.020035	47.359745	42.314892	104.712524	47.598913	17.3876315	103.3662795	-57.337047	6.9567805	107.0640345
-6.608374	31.622517	105.139938	-4.872612	12.134318	105.18367	47.785789	-7.629544	101.832703	47.369797	42.209385	104.677032	47.577793	17.2899205	103.2548675	-57.323017	6.9787155	107.1124725
-5.081638	31.598524	105.129829	-4.887483	12.140877	105.218994	47.737839	-7.74454	101.819	47.440796	42.057072	104.786392	47.5893175	17.156266	103.302696	-57.3642835	7.125488	107.135292
-4.0256	31.623878	105.229378	-4.887438	12.163879	105.370712	47.818176	-7.85507	102.141846	47.578564	41.944187	105.148933	47.69837	17.0445585	103.6453895	-57.473246	7.2831995	107.0960345
-2.825353	31.636316	105.558243	-4.880695	12.184531	105.682144	47.957687	-8.030298	102.891418	47.810497	41.845112	105.816475	47.884092	16.907407	104.3539465	-57.645482	7.461655	107.0103415
-1.618581	31.667757	106.088547	-4.835164	12.191062	106.204285	48.160961	-8.261682	104.03669	48.117382	41.701447	106.79113	48.1391715	16.7198825	105.41391	-57.8094995	7.6622415	106.99466
-0.368918	31.661844	106.703476	-4.75141	12.163107	106.88102	48.456043	-8.498408	105.385399	48.450272	41.498577	107.959572	48.4531575	16.5000845	106.6724855	-57.9559775	7.8261295	107.0895545
0.880801	31.684437	107.46064	-4.651432	12.098065	107.639923	48.778427	-8.695941	106.791733	48.838978	41.27108	109.146729	48.8087025	16.2875695	107.969231	-58.1115665	7.9085605	107.310615
2.253183	31.664791	108.252693	-4.496097	11.9985	108.395325	49.094921	-8.914371	108.159706	49.196148	41.035011	110.391701	49.1455345	16.06032	109.2757035	-58.1377285	7.93668	107.5149465
4.17322	31.624159	109.402397	-4.188603	11.757433	109.383835	49.566219	-9.314252	109.971489	49.66885	40.631588	112.083031	49.6175345	15.658668	111.02726	-57.9947405	7.856198	107.74041
5.447274	31.571898	110.029388	-3.983184	11.569692	109.926476	49.803734	-9.562565	110.960426	49.990597	40.34742	113.045036	49.8971655	15.3924275	112.002731	-57.8635335	7.7469565	107.850221
6.713472	31.557045	110.657181	-3.789639	11.402015	110.404518	49.986687	-9.795889	111.783615	50.247501	40.099098	113.878021	50.117094	15.1516045	112.830818	-57.696372	7.6524255	107.978218
7.916926	31.547144	111.273262	-3.612277	11.255132	110.835434	50.133686	-9.99156	112.447716	50.466366	39.871372	114.610222	50.300026	14.939906	113.528969	-57.52458	7.570358	108.141899
9.077273	31.539116	111.848221	-3.496196	11.131861	111.238625	50.269138	-10.143321	113.002922	50.613499	39.678001	115.309349	50.4413185	14.76734	114.1561355	-57.4337105	7.496382	108.3211145
10.171148	31.544346	112.404076	-3.425697	11.052086	111.589455	50.378345	-10.198853	113.533127	50.67268	39.598682	116.021729	50.5255125	14.6999145	114.777428	-57.3769065	7.4042575	108.401482
11.196742	31.588959	113.016571	-3.423328	11.015655	111.896751	50.485493	-10.178762	114.031052	50.645618	39.573544	116.769707	50.5655555	14.697391	115.4003795	-57.4122115	7.333919	108.3931225
12.6324	31.645468	113.995705	-3.441297	11.062454	112.352226	50.591503	-10.063555	114.68515	50.733994	39.64267	117.861893	50.6627485	14.7895575	116.2735215	-57.5453425	7.3353505	108.4309305
13.587523	31.633106	114.49131	-3.49419	11.135336	112.667526	50.612129	-9.950982	115.034088	50.684452	39.736439	118.561745	50.6482905	14.8927285	116.7979165	-57.6366705	7.3779435	108.5371355
14.434465	31.642937	115.045593	-3.534863	11.218553	112.961304	50.625877	-9.82986	115.291199	50.694511	39.825916	119.196556	50.660194	14.998028	117.2438775	-57.72992	7.439078	108.6787305
15.186815	31.658665	115.613487	-3.59211	11.317385	113.218452	50.623577	-9.720849	115.469292	50.631187	39.953159	119.747017	50.627382	15.116155	117.6081545	-57.811602	7.518615	108.8287495
16.001453	31.563839	116.041389	-3.645086	11.414315	113.398323	50.61721	-9.615006	115.529251	50.590134	40.056133	120.214821	50.603672	15.2205635	117.872036	-57.893844	7.6080665	108.92461
16.694399	31.474411	116.463409	-3.680398	11.506426	113.497803	50.601452	-9.491142	115.480385	50.601482	40.148949	120.58506	50.601467	15.3289035	118.0327225	-57.962263	7.6839485	108.9628835
17.316349	31.36458	116.642693	-3.724486	11.612491	113.495728	50.600063	-9.365593	115.371117	50.577736	40.254093	120.854691	50.5888995	15.44425	118.112904	-58.0378715	7.780732	108.878552
18.228445	31.133387	116.700211	-3.774145	11.829686	113.292656	50.629391	-9.133671	115.220154	50.549461	40.452576	121.106339	50.589426	15.6594525	118.1632465	-58.137716	7.9999195	108.4220655
18.756039	30.95645	116.642471	-3.728656	11.947865	112.947464	50.694038	-8.957758	115.195129	50.529099	40.639187	121.175575	50.6115685	15.8407145	118.185352	-58.0688805	8.0550155	107.709576
19.27393	30.655666	116.413902	-3.738058	12.0933	112.554237	50.784546	-8.770654	115.203514	50.423145	40.832211	121.169662	50.6038455	16.0307785	118.186588	-58.0799615	8.1558215	106.921886
19.794592	30.271608	116.048409	-3.693639	12.208364	112.087158	50.893246	-8.599195	115.216721	50.339653	41.013359	121.102379	50.6164495	16.207082	118.15955	-58.0037275	8.209646	106.014766
20.237751	29.847008	115.666489	-3.610313	12.290889	111.601952	51.021935	-8.455009	115.25959	50.317719	41.182972	120.916031	50.669827	16.3639815	118.0878105	-57.890453	8.2177965	105.1160935
20.569914	29.417673	115.240898	-3.493819	12.344368	111.154213	51.18224	-8.332726	115.282166	50.309708	41.334557	120.689369	50.745974	16.5009155	117.9857675	-57.733612	8.1878205	104.3226585
20.92593	28.878338	114.837433	-3.291485	12.338217	110.767342	51.373734	-8.224119	115.301392	50.391052	41.454601	120.403984	50.882393	16.615241	117.852688	-57.465363	8.061193	103.681996
21.311655	27.861834	114.317787	-2.975377	12.307866	110.247818	51.719276	-8.125329	115.304123	50.573349	41.560936	119.897034	51.1463125	16.7178035	117.6005785	-57.0970665	7.8979285	102.8950575
21.478722	27.182379	113.790237	-2.769948	12.290319	109.930054	51.91785	-8.031947	115.189072	50.638771	41.64846	119.540718	51.2783105	16.8082565	117.364895	-56.8182065	7.7723815	102.495213
21.595074	26.321918	113.370682	-2.609738	12.295933	109.672485	52.108353	-7.917485	114.991104	50.733471	41.722511	119.195107	51.420912	16.902513	117.0931055	-56.640388	7.689353	102.2518645
21.631762	25.436762	112.947426	-2.384672	12.282924	109.397041	52.291985	-7.778629	114.753464	50.781395	41.794395	118.870857	51.53669	17.007883	116.8121605	-56.306034	7.557965	101.9819215
21.620016	24.51442	112.583542	-2.223204	12.300528	109.222702	52.431458	-7.650517	114.530609	50.849388	41.868782	118.610931	51.640423	17.1091325	116.57077	-56.086831	7.4919235	101.874634
21.497646	23.414623	112.313148	-2.126983	12.341678	109.121788	52.516514	-7.564689	114.333763	50.888824	41.903423	118.372513	51.702669	17.169367	116.353138	-55.956635	7.513989	101.890438
21.247866	22.454742	112.049889	-2.130765	12.428989	109.133209	52.49509	-7.53283	114.170853	50.924492	41.918419	118.132805	51.709791	17.1927945	116.151829	-55.971321	7.6651835	102.114589
20.746918	20.718136	111.76152	-2.320562	12.655957	109.328773	52.239258	-7.580895	113.998199	50.930405	41.916084	117.772293	51.5848315	17.1675945	115.885246	-56.2259555	8.1443195	102.7723
20.304209	19.434378	111.670944	-2.632895	12.898409	109.670746	51.869221	-7.607785	113.816322	50.824883	41.900658	117.441055	51.347052	17.1464365	115.6286885	-56.612842	8.6503815	103.7128035
19.708071	18.258043	111.691544	-3.026188	13.148676	110.154167	51.33865	-7.695826	113.582947	50.723694	41.829109	117.069557	51.031172	17.0666415	115.326252	-57.083548	9.2307105	104.982082
19.084957	16.928656	111.752853	-3.525777	13.375406	110.737625	50.705666	-7.863556	113.311424	50.61245	41.658928	116.703629	50.659058	16.897686	115.0075265	-57.710612	9.853126	106.4677235
18.44911	15.529667	111.923454	-4.032268	13.575068	111.371956	50.015759	-8.052425	112.927757	50.398445	41.470146	116.493034	50.207102	16.7088605	114.7103955	-58.271638	10.4412755	108.0335165
17.753872	14.134643	112.041214	-4.550054	13.747633	112.026558	49.311016	-8.24327	112.523254	50.17495	41.273712	116.323181	49.742983	16.515221	114.4232175	-58.843091	10.980045	109.6298985
17.114159	12.698132	112.19162	-5.001809	13.932617	112.689804	48.652565	-8.311651	112.203827	49.957943	41.117405	116.272354	49.305254	16.402877	114.2380905	-59.308872	11.462357	111.1415175
16.241838	10.496625	112.622154	-5.494614	14.228463	113.723923	47.98687	-8.21198	112.102173	49.584152	41.138958	116.495369	48.785511	16.463489	114.298771	-59.774739	11.993437	113.149075
15.736556	8.946717	112.942741	-5.73171	14.442648	114.379074	47.746014	-8.059242	112.265709	49.460888	41.257977	116.770294	48.603451	16.5993675	114.5180015	-60.066871	12.2859285	114.2401465
15.301415	7.378545	113.294411	-5.861042	14.647571	114.94371	47.653435	-7.922841	112.537003	49.301338	41.446232	117.089462	48.4773865	16.7616955	114.8132325	-60.1994705	12.5334465	115.0741875
14.921368	5.71984	113.502357	-5.925004	14.837837	115.384506	47.675644	-7.771201	112.925446	49.174976	41.657425	117.382195	48.42531	16.943112	115.1538205	-60.275318	12.732562	115.6151915
14.648232	4.032444	113.779068	-5.925588	14.98244	115.684357	47.799377	-7.613454	113.447998	49.121857	41.880917	117.652298	48.460617	17.1337315	115.550148	-60.311793	12.8311485	115.818566
14.392265	2.3108	114.081802	-5.869083	15.086961	115.801384	48.077244	-7.480994	114.138603	49.135876	42.124321	117.892097	48.60656	17.3216635	116.01535	-60.344726	12.8522585	115.587418
14.230948	0.594313	114.197144	-5.767407	15.140783	115.682556	48.462578	-7.395832	114.999092	49.244785	42.343639	118.087456	48.8536815	17.4739035	116.543274	-60.3884955	12.8076625	114.821838
13.994858	-2.16112	114.46891	-5.53311	15.058723	115.024231	49.148281	-7.28747	116.266922	49.351215	42.594433	118.078568	49.249748	17.6534815	117.172745	-60.315968	12.4639645	112.875717
13.86553	-4.002306	114.416374	-5.321301	14.892988	114.155487	49.606808	-7.230437	117.113899	49.476624	42.65213	117.790367	49.541716	17.7108465	117.452133	-60.184318	12.0751295	110.858841
13.703648	-5.917611	114.235985	-5.089575	14.580536	112.929108	50.069023	-7.198433	117.863678	49.542473	42.639877	117.349121	49.805748	17.720722	117.6063995	-59.984898	11.44035	108.2518165
13.495771	-7.840195	113.989029	-4.842335	14.187145	111.509048	50.444283	-7.214407	118.458115	49.542999	42.522667	116.656967	49.993641	17.65413	117.557541	-59.678311	10.72016	105.460555
13.298738	-9.831427	113.570175	-4.51461	13.671602	109.973076	50.716557	-7.299996	118.883896	49.566223	42.297577	115.734055	50.14139	17.4987905	117.3089755	-59.17061	9.8444135	102.6371765
12.950371	-11.637777	113.057884	-4.167943	13.039245	108.422699	50.908535	-7.517877	118.915489	49.461678	41.953789	114.842354	50.1851065	17.217956	116.8789215	-58.5209925	8.860534	99.9664765
12.569305	-13.495927	112.447205	-3.781424	12.366378	106.959198	51.022953	-7.893354	118.62825	49.604874	41.464043	113.537071	50.3139135	16.7853445	116.0826605	-57.8767615	7.9474115	97.8357355
11.746107	-16.03385	111.570122	-3.273273	11.420317	105.024628	51.079273	-8.406963	117.97123	49.832287	40.538544	111.453423	50.45578	16.0657905	114.7123265	-57.002326	6.7748435	95.3369295
10.986716	-17.691378	111.168526	-3.038334	10.875551	104.18705	51.128834	-8.740793	117.438576	49.956154	39.957611	110.226967	50.542494	15.608409	113.8327715	-56.619162	6.142693	94.5413285
10.101908	-19.131996	110.930206	-2.875786	10.388286	103.688683	51.182579	-9.000457	117.035545	50.011063	39.505424	109.311989	50.596821	15.2524835	113.173767	-56.348393	5.5240885	94.203599
9.094206	-20.353209	110.898415	-2.805776	10.00072	103.500008	51.214401	-9.192106	116.745041	49.979439	39.26989	108.845779	50.59692	15.038892	112.79541	-56.208472	4.962548	94.204606
7.905796	-21.488798	110.856201	-2.818792	9.701657	103.514992	51.222198	-9.329092	116.571655	49.955482	39.069683	108.509537	50.58884	14.8702955	112.540596	-56.226424	4.5330185	94.489388
6.5762	-22.471806	110.832153	-2.829755	9.505664	103.650352	51.218243	-9.411222	116.426277	49.881847	38.957317	108.346046	50.550045	14.7730475	112.3861615	-56.209555	4.2382805	94.9145425
5.201334	-23.293825	110.791306	-2.848457	9.413448	103.855583	51.242363	-9.415707	116.22113	49.82198	38.923573	108.260895	50.5321715	14.753933	112.2410125	-56.2290855	4.072963	95.4701535
2.940806	-24.296667	110.542786	-2.843906	9.38807	104.187523	51.355957	-9.291818	115.883186	49.738106	39.079285	108.281151	50.5470315	14.8937335	112.0821685	-56.2348435	3.8824065	96.2928775
1.2763	-24.769192	110.354576	-2.830482	9.423772	104.381927	51.447052	-9.1465	115.660187	49.688004	39.222893	108.266403	50.567528	15.0381965	111.963295	-56.228492	3.8093475	96.800559
-0.381558	-25.168774	110.100807	-2.797401	9.514326	104.556099	51.547676	-8.973794	115.430763	49.635921	39.408417	108.283318	50.5917985	15.2173115	111.8570405	-56.1866005	3.8113405	97.2551575
-2.262479	-25.425287	109.84095	-2.769173	9.631666	104.716316	51.636707	-8.799157	115.224922	49.619816	39.601421	108.345688	50.6282615	15.401132	111.785305	-56.1666075	3.8622	97.647327
-4.146318	-25.60108	109.530464	-2.754114	9.742163	104.897163	51.702774	-8.646956	114.994141	49.641235	39.782578	108.41893	50.6720045	15.567811	111.7065355	-56.1802325	3.916515	98.0877905
-6.249139	-25.664551	109.30275	-2.76434	9.86444	105.142212	51.722992	-8.541375	114.716553	49.576309	39.950439	108.562149	50.6496505	15.704532	111.639351	-56.1783305	4.024348	98.645073
-8.344693	-25.638639	109.162056	-2.79858	9.995527	105.466927	51.689022	-8.449013	114.468559	49.546848	40.098614	108.687279	50.617935	15.8248005	111.577919	-56.215095	4.1662535	99.355935
-11.796417	-25.383001	109.288445	-2.962704	10.183271	106.116577	51.558949	-8.372693	114.207863	49.479763	40.280212	108.941841	50.519356	15.9537595	111.574852	-56.444764	4.4127825	100.658302
-14.141865	-25.099796	109.397186	-3.104454	10.307199	106.629395	51.410423	-8.347899	114.07666	49.40715	40.373417	109.114326	50.4087865	16.012759	111.595493	-56.6176945	4.601639	101.663297
-16.560381	-24.660261	109.683693	-3.256275	10.426526	107.190491	51.239765	-8.333041	113.939369	49.309139	40.439117	109.267151	50.274452	16.053038	111.60326	-56.787002	4.800014	102.777722
-19.107918	-24.204062	110.012794	-3.388938	10.567556	107.775436	51.088654	-8.314362	113.815559	49.201851	40.528324	109.440002	50.1452525	16.106981	111.6277805	-56.9231285	5.028131	103.9230915
-21.600605	-23.602015	110.361374	-3.513967	10.711947	108.342125	50.948803	-8.274606	113.712982	49.107166	40.659554	109.642242	50.0279845	16.192474	111.677612	-57.0559185	5.23142	105.006638
-24.200453	-22.984837	110.718086	-3.632168	10.873716	108.875061	50.823498	-8.223897	113.629738	49.016243	40.840973	109.850739	49.9198705	16.308538	111.7402385	-57.1842065	5.438894	106.0098835
-26.655466	-22.308905	111.027397	-3.711457	11.035585	109.354591	50.727592	-8.155457	113.5401	48.910717	41.003956	110.040939	49.8191545	16.4242495	111.7905195	-57.2420685	5.6469205	106.9186625
-28.792997	-20.509153	111.443481	-3.801123	11.315665	109.921059	50.604523	-8.046587	113.397194	48.788635	41.325558	110.287094	49.696579	16.6394855	111.842144	-57.298825	5.9918445	107.999974
-29.199871	-19.016169	111.381493	-3.871795	11.522374	110.235886	50.590378	-7.995805	113.298264	48.672234	41.586582	110.469666	49.631306	16.7953885	111.883965	-57.374896	6.2493595	108.587807
-30.132517	-17.495129	111.358467	-3.945957	11.716763	110.484528	50.600975	-7.972471	113.248741	48.565289	41.850311	110.652779	49.583132	16.93892	111.95076	-57.475046	6.494606	109.018296
-31.266027	-16.046839	111.251595	-4.029591	11.904102	110.679779	50.602947	-7.965277	113.221489	48.46759	42.129318	110.846207	49.5352685	17.0820205	112.033848	-57.5944505	6.7261835	109.32571
-31.933733	-14.344536	111.214355	-4.115983	12.083977	110.82238	50.61655	-8.031353	113.210533	48.344028	42.349522	111.027267	49.480289	17.1590845	112.1189	-57.712255	7.0088695	109.52586
-32.79958	-12.677467	111.106018	-4.227947	12.244443	110.932907	50.570168	-8.097472	113.224564	48.219498	42.520706	111.168274	49.394833	17.211617	112.196419	-57.850727	7.277269	109.669395
-33.683647	-11.025049	111.036285	-4.341089	12.388801	111.030365	50.479477	-8.131901	113.20472	48.115894	42.655403	111.254349	49.2976855	17.261751	112.2295345	-57.9798635	7.515851	109.8311955
-35.135063	-8.378026	110.973297	-4.531018	12.570574	111.117294	50.290829	-8.099409	113.090256	47.977909	42.803661	111.315514	49.134369	17.352126	112.202885	-58.196405	7.789022	110.031703
-36.10696	-6.694397	110.877167	-4.656995	12.654127	111.14241	50.161003	-8.139561	113.069473	47.879005	42.891468	111.326172	49.020004	17.3759535	112.1978225	-58.333994	7.9323005	110.0869975
-37.110943	-4.950951	110.813293	-4.762272	12.70753	111.129089	50.051563	-8.136038	113.035896	47.792339	42.962543	111.298386	48.921951	17.4132525	112.167141	-58.446495	8.0018075	110.091037
-38.091122	-3.236855	110.668419	-4.873044	12.741936	111.090363	49.960087	-8.132619	112.986519	47.709099	43.040543	111.274651	48.834593	17.453962	112.130585	-58.580681	8.02991	110.050141
-39.104912	-1.478868	110.497681	-4.945875	12.741735	111.032593	49.86026	-8.149261	112.942444	47.620659	43.130486	111.272812	48.7404595	17.4906125	112.107628	-58.6322095	7.9928575	109.957558
-40.08416	0.23523	110.34288	-5.016778	12.704643	110.993279	49.758957	-8.068638	112.833008	47.52681	43.224422	111.340294	48.6428835	17.577892	112.086651	-58.6764395	7.831394	109.899907
-41.127388	2.013453	110.221779	-5.069406	12.667942	110.956665	49.676609	-7.985353	112.708267	47.448471	43.296474	111.351303	48.56254	17.6555605	112.029785	-58.701352	7.6803235	109.883545
-42.687943	4.635806	110.108521	-5.098557	12.603084	110.910728	49.576527	-7.802346	112.420761	47.376087	43.493183	111.388657	48.476307	17.8454185	111.904709	-58.673421	7.3607495	109.916747
-43.817215	6.396058	110.186783	-5.063252	12.54883	110.892296	49.535439	-7.661959	112.121437	47.30098	43.541302	111.410072	48.4182095	17.9396715	111.7657545	-58.5447135	7.1579885	110.0188375
-44.812752	8.133241	110.284164	-4.986397	12.485211	110.859833	49.528862	-7.591201	111.796486	47.248211	43.577965	111.419891	48.3885365	17.993382	111.6081885	-58.3613305	6.97704	110.1114775
-45.837246	9.820157	110.342072	-4.903935	12.437435	110.840736	49.528446	-7.552918	111.447395	47.246052	43.569206	111.415138	48.387249	18.008144	111.4312665	-58.195119	6.866726	110.2502055
-46.718876	11.489987	110.540627	-4.793795	12.39429	110.806465	49.550377	-7.526733	111.081085	47.296494	43.532063	111.388649	48.4234355	18.002665	111.234867	-58.0110255	6.785915	110.378063
-46.407379	12.440306	110.884644	-4.662431	12.385681	110.734322	49.593834	-7.526837	110.656082	47.379616	43.489101	111.358223	48.486725	17.981132	111.0071525	-57.811587	6.79023	110.4614915
-45.309372	12.900074	110.75573	-4.53756	12.403982	110.637047	49.604969	-7.541762	110.190674	47.480518	43.461327	111.269585	48.5427435	17.9597825	110.7301295	-57.6178635	6.8481815	110.5439645
-43.453899	13.576627	110.982422	-4.327807	12.457243	110.453209	49.580036	-7.54458	109.410751	47.594818	43.434761	111.059639	48.587427	17.9450905	110.235195	-57.243041	6.9693955	110.671223
-42.26519	14.098891	110.981201	-4.191057	12.476729	110.331139	49.578159	-7.566137	108.919052	47.668953	43.415829	110.897659	48.623556	17.924846	109.9083555	-57.00567	7.028612	110.7539225
-41.032593	14.576303	111.024765	-4.101312	12.508411	110.263573	49.572811	-7.564335	108.530235	47.736202	43.427322	110.73185	48.6545065	17.9314935	109.6310425	-56.8571305	7.0853285	110.8961035
-39.761398	15.110662	111.047485	-4.057485	12.530634	110.206291	49.548206	-7.491508	108.27253	47.737129	43.491631	110.624786	48.6426675	18.0000615	109.448658	-56.7576375	7.0612065	110.963924
-38.515289	15.66253	110.905838	-4.001885	12.577465	110.146461	49.59248	-7.419936	108.166145	47.685425	43.539822	110.503197	48.6389525	18.059943	109.334671	-56.6427225	7.094987	110.958251
-37.236485	16.194901	110.811378	-3.985928	12.632425	110.077843	49.66967	-7.352377	108.164253	47.638573	43.586266	110.328972	48.6541215	18.1169445	109.2466125	-56.6259775	7.1479055	110.9090735
-35.895573	16.831636	110.74321	-3.954207	12.652395	110.053635	49.727226	-7.291531	108.210083	47.558846	43.635811	110.165955	48.643036	18.17214	109.188019	-56.55145	7.13265	110.919251
-33.906929	17.64872	110.53038	-3.844451	12.570943	110.020042	49.909042	-7.256313	108.343277	47.483028	43.656982	109.964355	48.696035	18.2003345	109.153816	-56.384937	6.9415515	110.886268
-32.494308	18.27334	110.371628	-3.696571	12.436197	109.951309	50.095802	-7.25635	108.393875	47.504677	43.644527	109.87928	48.8002395	18.1940885	109.1365775	-56.1933815	6.6783055	110.7660405
-31.106171	18.842239	110.0746	-3.510138	12.243682	109.814476	50.312988	-7.269898	108.363388	47.597992	43.622978	109.808174	48.95549	18.17654	109.085781	-55.975766	6.310824	110.543171
-29.657927	19.447916	109.821846	-3.291282	12.033675	109.624458	50.497414	-7.296858	108.231117	47.701443	43.586575	109.751823	49.0994285	18.1448585	108.99147	-55.6819925	5.9224915	110.257446
-28.204437	20.108791	109.586182	-3.101481	11.820392	109.426689	50.673233	-7.336294	108.031288	47.805313	43.520199	109.686752	49.239273	18.0919525	108.85902	-55.442235	5.5488315	109.994358
-26.754591	20.769447	109.35376	-2.924008	11.68622	109.263298	50.778477	-7.3962	107.84626	47.920406	43.428257	109.62561	49.3494415	18.0160285	108.735935	-55.1974575	5.3564115	109.790661
-25.250834	21.559673	109.236969	-2.826423	11.638234	109.173729	50.822403	-7.47398	107.741356	48.037773	43.344765	109.5839	49.430088	17.9353925	108.662628	-55.082934	5.3410755	109.68483
-23.08947	22.765911	109.121277	-2.784019	11.686599	109.150314	50.777054	-7.592225	107.650253	48.226654	43.25679	109.564522	49.501854	17.8322825	108.6073875	-55.069892	5.5409155	109.6932405
-21.57354	23.673849	109.197525	-2.799503	11.74434	109.184578	50.689281	-7.633886	107.567528	48.302437	43.228039	109.593117	49.495859	17.7970765	108.5803225	-55.094865	5.6916035	109.7888335
-20.125923	24.545601	109.221664	-2.829094	11.816711	109.230759	50.58247	-7.65108	107.428703	48.333313	43.211765	109.668121	49.4578915	17.7803425	108.548412	-55.1160795	5.8530795	109.913106
-18.610905	25.452745	109.342148	-2.867936	11.862262	109.276985	50.480598	-7.616974	107.222519	48.333389	43.229538	109.79744	49.4069935	17.806282	108.5099795	-55.1428655	5.918242	110.0439905
-17.119923	26.370531	109.450493	-2.897826	11.891382	109.293961	50.406845	-7.537868	106.991615	48.305492	43.271023	109.94043	49.3561685	17.8665775	108.4660225	-55.1518205	5.9161865	110.1218995
-15.588424	27.272446	109.500587	-2.951413	11.952538	109.293221	50.326752	-7.441042	106.838188	48.250778	43.32066	110.106041	49.288765	17.939809	108.4721145	-55.191591	5.965267	110.1143275
-14.053103	28.256569	109.559998	-3.002683	12.043675	109.313988	50.259201	-7.315015	106.859398	48.135956	43.391174	110.314583	49.1975785	18.0380795	108.5869905	-55.2029445	6.0492705	110.0409855
-11.740932	29.691324	109.64875	-3.211537	12.23831	109.561836	50.217747	-7.145814	107.50753	47.938496	43.538612	110.877739	49.0781215	18.196399	109.1926345	-55.5011955	6.280221	109.9310375
-10.228895	30.67613	109.848045	-3.414239	12.379682	109.884789	50.192799	-7.074373	108.281517	47.855671	43.629681	111.386932	49.024235	18.277654	109.8342245	-55.852713	6.48171	109.9353535
-8.66754	31.648556	110.104439	-3.646101	12.51897	110.323715	50.138645	-7.03027	109.201622	47.760761	43.689713	111.977509	48.949703	18.3297215	110.5895655	-56.241905	6.7082185	110.0578645
-7.144346	32.629704	110.385834	-3.921706	12.614848	110.806778	50.050362	-7.035612	110.211411	47.671635	43.697422	112.596321	48.8609985	18.330905	111.403866	-56.7044105	6.898791	110.20969
-5.576421	33.578194	110.707893	-4.201547	12.667921	111.28199	49.906433	-7.095125	111.160027	47.61657	43.654297	113.166962	48.7615015	18.279586	112.1634945	-57.1645955	7.056256	110.4004855
-4.085095	34.539906	111.080078	-4.471989	12.662776	111.72757	49.718613	-7.211014	111.987068	47.57378	43.544113	113.705399	48.6461965	18.1665495	112.8462335	-57.5901745	7.1590025	110.6089065
-2.546274	35.472755	111.458672	-4.72561	12.586765	112.113846	49.535881	-7.3596	112.600616	47.550327	43.403717	114.199539	48.543104	18.0220585	113.4000775	-57.994324	7.1514715	110.8276145
-0.314552	36.872494	112.128052	-5.019856	12.352189	112.546989	49.276749	-7.604047	113.018608	47.491249	43.182571	114.890221	48.383999	17.789262	113.9544145	-58.423711	6.915116	111.1395635
1.148022	37.837002	112.689613	-5.218873	12.203029	112.771584	49.059727	-7.730363	113.062546	47.439476	43.060406	115.322701	48.2496015	17.6650215	114.1926235	-58.6873475	6.7410365	111.3505445
2.586452	38.807083	113.246902	-5.432804	12.121958	112.982574	48.846104	-7.813676	112.988197	47.336945	43.0126	115.768028	48.0915245	17.599462	114.3781125	-58.9571325	6.644454	111.5870355
3.965938	39.787907	113.939812	-5.663027	12.12595	113.203659	48.63903	-7.783669	112.919678	47.284794	43.01107	116.148186	47.961912	17.6137005	114.533932	-59.287966	6.6381995	111.873386
5.358504	40.791912	114.538208	-5.886822	12.224381	113.397346	48.482159	-7.65663	112.915314	47.152138	43.122601	116.579865	47.8171485	17.7329855	114.7475895	-59.5907925	6.7157765	112.0471025
6.72691	41.795059	115.035919	-6.121243	12.420726	113.550529	48.367599	-7.430443	112.966347	46.892738	43.353889	116.98439	47.6301685	17.961723	114.9753685	-59.8726545	6.879729	112.1256895
8.021506	42.775478	115.469025	-6.343279	12.675412	113.60128	48.28931	-7.142741	113.022614	46.63744	43.612553	117.33532	47.463375	18.234906	115.178967	-60.149933	7.115918	112.023593
10.122548	44.171356	115.753571	-6.606349	13.035319	113.558731	48.225719	-6.722424	113.097595	46.264503	44.010853	117.69593	47.245111	18.6442145	115.3967625	-60.457809	7.4264235	111.7206995
11.3786	45.064686	115.928223	-6.764992	13.242623	113.467323	48.207222	-6.498962	113.131439	46.097279	44.243095	117.827797	47.1522505	18.8720665	115.479618	-60.6822345	7.6131795	111.455028
12.68709	45.876865	115.889275	-6.883494	13.391346	113.341187	48.191029	-6.33602	113.164711	45.886948	44.398998	117.829727	47.0389885	19.031489	115.497219	-60.8059765	7.751203	111.185155
13.968666	46.664345	115.866959	-7.001816	13.491501	113.235786	48.146881	-6.235267	113.214516	45.748856	44.481422	117.75634	46.9478685	19.1230775	115.485428	-60.9515005	7.8599245	110.986144
15.219235	47.366417	115.773453	-7.084215	13.524119	113.137474	48.098202	-6.193305	113.294289	45.637131	44.51754	117.677307	46.8676665	19.1621175	115.485798	-61.0360965	7.8861205	110.78915
16.41894	47.980198	115.756035	-7.16748	13.494286	113.091728	48.085743	-6.247221	113.397339	45.572807	44.5019	117.608025	46.829275	19.1273395	115.502682	-61.164235	7.8612325	110.680774
16.923912	48.054646	115.773285	-7.25542	13.403149	113.072083	48.023994	-6.327107	113.515434	45.470715	44.425964	117.564224	46.7473545	19.0494285	115.539829	-61.2581945	7.7568695	110.604337
16.484039	47.338345	115.546761	-7.374658	13.200921	113.061951	47.958199	-6.491233	113.667725	45.369102	44.244289	117.518326	46.6636505	18.876528	115.5930255	-61.4129665	7.525314	110.5308765
16.259722	46.860676	115.394333	-7.435698	13.031229	113.049141	47.923389	-6.612322	113.771416	45.277882	44.107033	117.468689	46.6006355	18.7473555	115.6200525	-61.4720315	7.3151025	110.4782295
15.949438	46.371807	115.273666	-7.510981	12.875891	113.036659	47.912148	-6.744998	113.843346	45.185707	43.965935	117.429802	46.5489275	18.6104685	115.636574	-61.5708895	7.1413135	110.436744
15.569754	45.816563	115.125748	-7.57195	12.731555	113.031372	47.905846	-6.878891	113.901566	45.054054	43.860771	117.388771	46.47995	18.49094	115.6451685	-61.62385	6.97217	110.4175755
15.176262	45.148891	114.972046	-7.631785	12.588268	113.032402	47.894009	-6.986345	113.961517	45.027351	43.73362	117.312431	46.46068	18.3736375	115.636974	-61.72425	6.8028985	110.42783
14.765541	44.462833	114.823219	-7.692286	12.460258	113.055847	47.882534	-7.097523	114.013924	44.944096	43.599998	117.262604	46.413315	18.2512375	115.638264	-61.797887	6.6692785	110.47343
14.369906	43.776657	114.751389	-7.718382	12.321702	113.087738	47.861038	-7.205991	114.074265	44.810913	43.47979	117.230896	46.3359755	18.1368995	115.6525805	-61.7727395	6.5065045	110.5228955
13.600347	42.765549	114.637848	-7.75971	12.126466	113.139191	47.812168	-7.390784	114.118027	44.747398	43.268871	117.188789	46.279783	17.9390435	115.653408	-61.799203	6.3138885	110.624974
13.119843	42.099628	114.574684	-7.784795	12.010764	113.157486	47.753967	-7.513142	114.064697	44.695854	43.12936	117.153145	46.2249105	17.808109	115.608921	-61.7945005	6.213419	110.706051
12.56365	41.359203	114.496254	-7.828384	11.918464	113.14949	47.657772	-7.63125	113.918839	44.717834	42.979752	117.067459	46.187803	17.674251	115.493149	-61.844571	6.162677	110.805831
12.007555	40.541019	114.371979	-7.897411	11.828424	113.106827	47.524918	-7.761945	113.589653	44.727707	42.81192	116.917847	46.1263125	17.5249875	115.25375	-61.9211345	6.1318605	110.959904
11.299145	39.807056	114.320602	-7.98246	11.751729	113.018013	47.335182	-7.895488	113.095383	44.726753	42.596043	116.618439	46.0309675	17.3502775	114.856911	-61.9958875	6.1531805	111.179115
10.759031	39.013805	114.022888	-8.063203	11.683425	112.917839	47.063606	-7.978209	112.491905	44.657993	42.359795	116.242027	45.8607995	17.190793	114.366966	-61.9872055	6.176057	111.468712
10.163721	38.255417	113.777588	-8.121276	11.622267	112.86628	46.816555	-8.075961	111.887741	44.522049	42.195068	115.881561	45.669302	17.0595535	113.884651	-61.911854	6.1849805	111.847909
9.08145	37.011326	113.462173	-8.218161	11.512377	112.901642	46.51088	-8.187222	111.154266	44.29739	41.96476	115.146866	45.404135	16.888769	113.150566	-61.840457	6.135985	112.652718
8.45237	36.110695	113.263252	-8.275821	11.424465	112.957718	46.334442	-8.245372	110.744873	44.173767	41.863487	114.707886	45.2541045	16.8090575	112.7263795	-61.8057465	6.0398725	113.1890565
7.841986	35.253971	113.068405	-8.364262	11.272305	113.061546	46.149662	-8.285305	110.351563	44.009148	41.782028	114.286293	45.079405	16.7483615	112.318928	-61.807929	5.7962485	113.804164
7.127116	34.435162	113.051247	-8.45068	11.135454	113.175186	45.975571	-8.311793	109.947609	43.802418	41.731236	113.895309	44.8889945	16.7097215	111.921459	-61.7903545	5.5611865	114.428913
6.59927	33.437843	112.920998	-8.491327	11.060131	113.323868	45.796253	-8.313999	109.588364	43.618694	41.699509	113.591614	44.7074735	16.692755	111.589989	-61.6901275	5.427507	115.057747
6.019385	32.4562	112.946594	-8.582615	10.993121	113.472816	45.66584	-8.30002	109.380814	43.5	41.725979	113.381157	44.58292	16.7129795	111.3809855	-61.74815	5.2732625	115.5646465
5.500729	31.521633	112.957405	-8.691493	10.977707	113.672432	45.559731	-8.249467	109.341431	43.32687	41.794174	113.277397	44.4433005	16.7723535	111.309414	-61.8262865	5.1830605	116.03545
4.779279	30.085981	113.117264	-8.933008	10.962283	114.030182	45.434605	-8.163162	109.584106	42.954838	41.905613	113.293304	44.1947215	16.8712255	111.438705	-62.0607375	5.0533405	116.621659
4.272226	29.059813	113.355324	-9.115973	10.947135	114.300476	45.367428	-8.110079	109.923447	42.76244	41.998337	113.411903	44.064934	16.944129	111.667675	-62.29688	4.950141	116.933277
3.874017	28.002485	113.546692	-9.280714	10.920719	114.57119	45.318722	-8.078019	110.349785	42.586277	42.07637	113.591064	43.9524995	16.9991755	111.9704245	-62.5139275	4.8422625	117.1719555
3.530557	27.012486	113.702499	-9.459799	10.849637	114.827896	45.275017	-8.075672	110.797226	42.40255	42.118984	113.836548	43.8387835	17.021656	112.316887	-62.7583815	4.677618	117.338905
3.205773	25.939777	113.923538	-9.600052	10.772325	115.053963	45.233906	-8.087671	111.232117	42.235134	42.158569	114.10817	43.73452	17.035449	112.6701435	-62.934624	4.509201	117.4377825
2.88543	24.828108	114.132439	-9.753099	10.661209	115.278877	45.195026	-8.111629	111.639465	42.096951	42.180283	114.402603	43.6459885	17.034327	113.021034	-63.1521865	4.288091	117.53672
2.601652	23.733322	114.444542	-9.892355	10.556637	115.469002	45.138607	-8.108856	112.019669	41.95076	42.191765	114.739944	43.5446835	17.0414545	113.3798065	-63.3293935	4.0718195	117.5581975
2.306659	22.1127	114.723289	-10.080891	10.491722	115.757927	45.106529	-8.029847	112.603828	41.745018	42.256264	115.276443	43.4257735	17.1132085	113.9401355	-63.5875555	3.8702355	117.5757185
2.124219	21.014357	114.902283	-10.185175	10.500521	115.951767	45.113068	-7.920817	112.987389	41.616734	42.354076	115.596024	43.364901	17.2166295	114.2917065	-63.735251	3.7844125	117.6118275
1.988254	19.893215	115.117577	-10.278509	10.5497	116.149879	45.103676	-7.770471	113.355461	41.440132	42.495033	115.833755	43.271904	17.362281	114.594608	-63.828922	3.737119	117.70515
1.850602	18.800377	115.281586	-10.356144	10.631986	116.39798	45.097443	-7.611143	113.637962	41.305065	42.592041	115.993645	43.201254	17.490449	114.8158035	-63.913542	3.773523	117.9801565
1.778194	17.685825	115.512375	-10.427119	10.711411	116.708801	45.058014	-7.434966	113.862213	41.163506	42.731728	116.03067	43.11076	17.648381	114.9464415	-63.964998	3.774441	118.4711605
1.686323	16.547167	115.726875	-10.462446	10.774558	117.062592	45.041901	-7.279788	114.06144	41.022194	42.854713	116.041145	43.0320475	17.7874625	115.0512925	-63.9569395	3.7616535	119.0738915
1.626887	15.410617	116.026833	-10.467762	10.837308	117.388092	45.082901	-7.134377	114.294556	40.894115	42.988571	116.052841	42.988508	17.927097	115.1736985	-63.924032	3.747519	119.6024855
1.672943	13.728446	116.296402	-10.444255	10.908281	117.744385	45.201153	-6.881793	114.649391	40.74987	43.203087	116.036346	42.9755115	18.160647	115.3428685	-63.8640215	3.655915	120.1459015
1.717561	12.571226	116.344559	-10.430967	10.965071	117.848709	45.292171	-6.722512	114.869629	40.651234	43.318439	116.004967	42.9717025	18.2979635	115.437298	-63.8336365	3.6321785	120.26012
1.800501	11.44629	116.460968	-10.399254	11.041958	117.890076	45.389359	-6.579962	115.127075	40.576183	43.442158	115.977287	42.982771	18.431098	115.552181	-63.781279	3.652818	120.227971
1.893561	10.374076	116.448425	-10.381555	11.086064	117.85556	45.474442	-6.471962	115.413261	40.546448	43.564163	115.998421	43.010445	18.5461005	115.705841	-63.773555	3.6260275	120.005279
2.054413	9.243849	116.477791	-10.383547	11.109728	117.822113	45.545944	-6.375189	115.708733	40.493259	43.660816	116.047432	43.0196015	18.6428135	115.8780825	-63.7866955	3.5766425	119.7661435
2.162291	8.131922	116.519012	-10.392841	11.099993	117.797699	45.606823	-6.313387	116.011345	40.450752	43.728573	116.162155	43.0287875	18.707593	116.08675	-63.8144695	3.492393	119.508648
2.300957	7.071176	116.634277	-10.411598	11.056439	117.770279	45.678181	-6.275353	116.315712	40.41938	43.780914	116.362549	43.0487805	18.7527805	116.3391305	-63.8719765	3.3600975	119.2014275
2.563401	5.512199	116.691353	-10.472663	10.975012	117.67421	45.780384	-6.223282	116.828003	40.430145	43.881351	116.827133	43.1052645	18.8290345	116.827568	-64.0505905	3.1209895	118.520852
2.728992	4.47341	116.625107	-10.511841	10.947282	117.534279	45.802341	-6.172488	117.146317	40.44455	43.968422	117.189995	43.1234455	18.897967	117.168156	-64.1471275	2.996597	117.900402
2.909279	3.457744	116.526352	-10.584053	10.967803	117.321716	45.782642	-6.125228	117.359924	40.458099	44.01701	117.538467	43.1203705	18.945891	117.4491955	-64.2884765	2.989715	117.1942365
2.996087	2.519744	116.368698	-10.680272	11.055617	117.073265	45.832401	-6.130468	117.415848	40.447922	44.046852	117.724037	43.1401615	18.958192	117.5699425	-64.5007055	3.153042	116.5765875
3.111522	1.582134	116.096962	-10.781867	11.195878	116.769455	45.615883	-6.082136	117.384491	40.412292	44.076538	117.733574	43.0140875	18.997201	117.5590325	-64.5778215	3.394555	115.9798775
3.214717	0.617308	115.741982	-10.855894	11.365304	116.449165	45.503353	-6.038054	117.170273	40.342949	44.130337	117.592834	42.923151	19.0461415	117.3815535	-64.634939	3.6844665	115.5167765
3.313227	-0.344746	115.407822	-10.884382	11.534827	116.112228	45.415089	-5.951866	116.923058	40.300854	44.1656	117.41098	42.8579715	19.106867	117.167019	-64.6267355	3.962787	115.057437
3.37884	-1.686378	114.959167	-10.855764	11.799109	115.646538	45.375736	-5.816747	116.578224	40.45528	44.224663	117.06208	42.915508	19.203958	116.820152	-64.627036	4.39426	114.472924
3.490167	-2.662173	114.67131	-10.799703	11.988232	115.326752	45.379063	-5.707159	116.385445	40.539864	44.292564	116.800461	42.9594635	19.2927025	116.592953	-64.5588695	4.6837615	114.060551
3.446613	-3.575027	114.30056	-10.692552	12.163427	114.962097	45.560364	-5.672767	116.115295	40.614544	44.324425	116.561401	43.087454	19.325829	116.338348	-64.472558	5.001025	113.585846
3.415341	-4.487721	114.009117	-10.590223	12.315086	114.627754	45.572453	-5.607844	115.840805	40.688427	44.321728	116.293373	43.13044	19.356942	116.067089	-64.310886	5.27323	113.188419
3.343735	-5.33615	113.693985	-10.485894	12.450684	114.332329	45.583439	-5.575954	115.594742	40.808941	44.29644	116.001938	43.19619	19.360243	115.79834	-64.167978	5.541125	112.866318
3.187422	-6.188174	113.543915	-10.393495	12.557669	114.119545	45.59462	-5.586836	115.406837	40.938465	44.261444	115.745354	43.2665425	19.337304	115.5760955	-64.0535325	5.778034	112.6629945
3.072375	-7.136394	113.413467	-10.308083	12.639976	113.942398	45.640461	-5.643668	115.306366	41.084759	44.200115	115.433838	43.36261	19.2782235	115.370102	-63.978776	6.0017285	112.514694
2.767342	-8.510092	113.322411	-10.174529	12.673945	113.521263	45.715485	-5.777407	115.278748	41.273407	44.086075	114.876137	43.494446	19.154334	115.0774425	-63.843504	6.193556	111.9650835
2.534744	-9.342548	113.059235	-10.083762	12.606077	113.053955	45.82346	-5.906233	115.199783	41.398556	43.969666	114.415863	43.611008	19.0317165	114.807823	-63.778532	6.1804375	111.300087
2.268831	-10.145457	112.697006	-9.964152	12.461423	112.380722	45.941265	-6.024422	115.104057	41.429806	43.860798	113.93013	43.6855355	18.918188	114.5170935	-63.6138395	6.004658	110.2443505
1.986471	-10.982838	112.197281	-9.862586	12.286593	111.597183	46.036663	-6.127786	114.966187	41.501041	43.674938	113.355888	43.768852	18.773576	114.1610375	-63.494024	5.79961	109.0333285
1.654315	-11.82724	111.743477	-9.74868	12.098525	110.835564	46.122528	-6.229057	114.840721	41.249825	43.615467	112.809921	43.6861765	18.693205	113.825321	-63.1835365	5.503845	107.845807
1.270622	-12.581812	111.489021	-9.621391	11.928568	110.202744	46.194511	-6.290759	114.727699	41.514351	43.324482	111.921646	43.854431	18.5168615	113.3246725	-63.097213	5.3402745	107.0808155
0.826831	-13.202958	111.410431	-9.486208	11.772017	109.743484	46.28981	-6.320403	114.609573	41.378353	43.165413	111.244949	43.8340815	18.422505	112.927261	-62.8064975	5.121529	106.559707
0.093236	-13.892862	111.546753	-9.270947	11.51201	109.382057	46.480438	-6.391723	114.506104	41.382988	42.899952	110.179222	43.931713	18.2541145	112.342663	-62.473607	4.7699055	106.421451
-0.430215	-14.258866	111.653831	-9.13643	11.324026	109.319427	46.591751	-6.464749	114.428017	41.487469	42.683029	109.536407	44.03961	18.10914	111.982212	-62.31247	4.538912	106.656642
-1.104697	-14.537467	111.775101	-9.018493	11.124063	109.35141	46.682053	-6.568596	114.330162	41.523708	42.504101	109.115005	44.1028805	17.9677525	111.7225835	-62.1398665	4.2803735	106.9802365
-1.780166	-14.69392	111.868576	-8.915638	10.960223	109.434357	46.744801	-6.663775	114.208496	41.533108	42.359974	108.870438	44.1389545	17.8480995	111.539467	-61.9702305	4.0723465	107.329247
-2.41556	-14.749001	111.932495	-8.854419	10.843878	109.558121	46.807655	-6.719902	114.129814	41.557823	42.280708	108.768532	44.182739	17.780403	111.449173	-61.891577	3.907353	107.667069
-3.051435	-14.669168	111.939026	-8.789736	10.79674	109.680054	46.878792	-6.725034	114.094254	41.59259	42.287029	108.813545	44.235691	17.7809975	111.4538995	-61.815163	3.8124825	107.9062085
-3.69087	-14.425342	111.950981	-8.740058	10.821597	109.806808	46.95668	-6.679531	114.063942	41.6436	42.364445	108.972382	44.30014	17.842457	111.518162	-61.780256	3.800737	108.095454
-4.765833	-13.836855	111.79541	-8.641752	10.970258	109.987152	47.103931	-6.57836	114.015915	41.789455	42.552662	109.379745	44.446693	17.987151	111.69783	-61.730197	3.953365	108.276474
