# Supplementary material for: How to jointly control a ball trajectory on a moving board: Methodological insights into Motor Learning and Rehabilitation
Source: PLoS One. 2025 Oct 15;20(10):e0334588. doi: 10.1371/journal.pone.0334588 (PMC12527165; doi:10.1371/journal.pone.0334588)
Supplement: S2 Data — (ZIP) [file pone.0334588.s002.zip › D1_023.csv]

Ball_X	Ball_Y	Ball_Z	BoardCentre_X	BoardCentre_Y	BoardCentre_Z	P1LeftHand_X	P1LeftHand_Y	P1LeftHand_Z	P1RightHand_X	P1RightHand_Y	P1RightHand_Z	P1MidHands_X	P1MidHands_Y	P1MidHands_Z	P2MidHands_X	P2MidHands_Y	P2MidHands_Z
31.834755	-3.435642	103.772438	-3.839972	11.595312	102.361511	47.670929	-13.542249	106.71257	47.547184	40.511101	109.0924	47.6090565	13.484426	107.902485	-55.2890005	9.706198	96.820537
31.767637	-4.327261	103.965088	-3.691353	11.531268	102.43689	47.789776	-13.625407	106.963585	47.708858	40.417202	109.074722	47.749317	13.3958975	108.0191535	-55.132023	9.6666385	96.8546265
31.648705	-5.294543	104.10482	-3.535081	11.425302	102.492401	47.925846	-13.736863	107.184425	47.888718	40.292076	109.00457	47.907282	13.2776065	108.0944975	-54.977444	9.5729975	96.8903045
31.489569	-6.100863	104.316269	-3.373691	11.315606	102.523888	48.06168	-13.867661	107.393471	48.053474	40.172638	108.903694	48.057577	13.1524885	108.1485825	-54.804959	9.4787235	96.8991935
31.351618	-7.029106	104.395172	-3.213552	11.205112	102.54451	48.193794	-13.993773	107.577538	48.209812	40.040993	108.779549	48.201803	13.02361	108.1785435	-54.628907	9.386614	96.9104765
31.208559	-7.852436	104.516724	-3.064218	11.107401	102.564766	48.310047	-14.122215	107.744705	48.346157	39.899456	108.665192	48.328102	12.8886205	108.2049485	-54.456538	9.3261815	96.9245835
30.90995	-9.039246	104.744949	-2.886636	11.020717	102.645622	48.443974	-14.295669	107.993126	48.590294	39.709782	108.56105	48.517134	12.7070565	108.277088	-54.290406	9.3343775	97.014156
30.614515	-9.869404	104.891525	-2.767613	10.998956	102.741577	48.484692	-14.389205	108.177254	48.736172	39.619915	108.577965	48.610432	12.615355	108.3776095	-54.145658	9.382557	97.1055445
30.286139	-10.525593	105.155548	-2.697033	10.99845	102.85128	48.518944	-14.482105	108.380486	48.910328	39.54406	108.665764	48.714636	12.5309775	108.523125	-54.108702	9.4659225	97.179435
29.920847	-11.25598	105.348381	-2.637481	11.000109	102.944519	48.562977	-14.563311	108.597054	49.056828	39.505283	108.827194	48.8099025	12.470986	108.712124	-54.0848645	9.529232	97.176914
29.591019	-11.888031	105.534447	-2.596793	11.008134	103.029823	48.606735	-14.642741	108.811821	49.20953	39.475178	108.999619	48.9081325	12.4162185	108.90572	-54.1017185	9.6000495	97.153926
29.202742	-12.465532	105.681648	-2.540433	11.014183	103.100548	48.636044	-14.727129	108.986008	49.351421	39.438457	109.176651	48.9937325	12.355664	109.0813295	-54.0745985	9.672702	97.1197665
28.784462	-13.030606	105.779434	-2.489892	11.033628	103.171577	48.648624	-14.813272	109.144211	49.478004	39.397957	109.339081	49.063314	12.2923425	109.241646	-54.043098	9.7749135	97.101508
27.96373	-13.894783	105.90731	-2.439339	11.028605	103.262245	48.660152	-14.898682	109.333267	49.626213	39.335144	109.530365	49.1431825	12.218231	109.431816	-54.0218605	9.838979	97.092674
27.434597	-14.329377	106.035492	-2.407301	10.990032	103.320648	48.681767	-14.925843	109.443329	49.7169	39.302433	109.611855	49.1993335	12.188295	109.527592	-54.0139355	9.791769	97.113704
26.876617	-14.805815	106.06575	-2.367546	10.938659	103.350296	48.720108	-14.91913	109.551369	49.76733	39.292049	109.651146	49.243719	12.1864595	109.6012575	-53.978811	9.6908585	97.0993345
26.304604	-15.204144	106.171371	-2.320361	10.882927	103.37999	48.797493	-14.896351	109.659813	49.816532	39.272079	109.623398	49.3070125	12.187864	109.6416055	-53.9477345	9.57799	97.1183745
25.666309	-15.590097	106.301102	-2.276043	10.824869	103.401184	48.889423	-14.886463	109.790947	49.831352	39.260994	109.543907	49.3603875	12.1872655	109.667427	-53.9124735	9.4624725	97.134941
25.046692	-16.010487	106.338623	-2.227672	10.74045	103.407166	48.976624	-14.877876	109.90741	49.817097	39.230667	109.427223	49.3968605	12.1763955	109.6673165	-53.8522045	9.3045045	97.1470155
24.248066	-16.459675	106.465981	-2.187104	10.628585	103.407036	49.062531	-14.867237	110.013535	49.782501	39.1936	109.282364	49.422516	12.1631815	109.6479495	-53.796724	9.0939885	97.1661225
23.101913	-16.829784	106.624313	-2.183991	10.443234	103.429207	49.152142	-14.894408	110.19313	49.67802	39.124756	109.038864	49.415081	12.115174	109.615997	-53.783063	8.771294	97.242417
22.284645	-17.059988	106.705368	-2.194315	10.313972	103.452888	49.169109	-14.896592	110.307312	49.582973	39.071175	108.876228	49.376041	12.0872915	109.59177	-53.764671	8.5406525	97.314006
21.339998	-17.26833	106.825844	-2.213532	10.210468	103.491142	49.173088	-14.891599	110.390732	49.463428	39.025341	108.736099	49.318258	12.066871	109.5634155	-53.745322	8.354065	97.4188685
20.454622	-17.535999	106.795036	-2.227311	10.108902	103.530289	49.167732	-14.876345	110.476128	49.363071	39.023392	108.605064	49.2654015	12.0735235	109.540596	-53.7200235	8.1442805	97.519982
19.452923	-17.603388	106.871201	-2.260627	10.050528	103.569031	49.167801	-14.824409	110.548164	49.284019	39.064564	108.492088	49.22591	12.1200775	109.520126	-53.747164	7.9809785	97.617936
18.482506	-17.627768	106.853546	-2.300965	10.016245	103.615082	49.181015	-14.748332	110.588493	49.183315	39.139248	108.378693	49.182165	12.195458	109.483593	-53.784095	7.837032	97.746571
17.403997	-17.586643	106.80072	-2.346244	10.010179	103.665756	49.181572	-14.622486	110.575447	49.059795	39.240582	108.256721	49.1206835	12.309048	109.416084	-53.8131715	7.71131	97.915428
15.757474	-17.539274	106.618607	-2.406966	10.094695	103.770912	49.188972	-14.334048	110.415924	48.823444	39.454193	108.090652	49.006208	12.5600725	109.253288	-53.82014	7.6293175	98.288536
14.581559	-17.255234	106.456413	-2.465048	10.223184	103.832603	49.177765	-14.097074	110.284218	48.662014	39.673893	108.021606	48.9198895	12.7884095	109.152912	-53.8499855	7.6579585	98.512294
13.410933	-16.997143	106.242561	-2.552842	10.383331	103.898849	49.157162	-13.818969	110.118805	48.509796	39.944836	108.018562	48.833479	13.0629335	109.0686835	-53.939163	7.7037285	98.7290145
12.181001	-16.734127	105.963387	-2.665781	10.590014	103.948151	49.114185	-13.511273	109.923637	48.334507	40.265858	108.062836	48.724346	13.3772925	108.9932365	-54.055908	7.8027355	98.9030655
10.900822	-16.37594	105.701462	-2.82487	10.830682	103.957153	49.04707	-13.164089	109.698486	48.136444	40.632835	108.120361	48.591757	13.734373	108.9094235	-54.241497	7.926991	99.0048825
9.628036	-15.98343	105.370689	-2.978898	11.102842	103.943298	48.969788	-12.79406	109.446564	47.903458	40.99654	108.165573	48.436623	14.10124	108.8060685	-54.394419	8.104444	99.0805275
8.26022	-15.565395	105.119415	-3.119152	11.393324	103.935371	48.890308	-12.405396	109.213814	47.646351	41.33704	108.150375	48.2683295	14.465822	108.6820945	-54.5066335	8.320826	99.1886475
6.217632	-14.914992	104.850975	-3.31722	11.830235	103.938065	48.788506	-11.840143	109.003471	47.259686	41.817825	108.065239	48.024096	14.988841	108.534355	-54.658536	8.671629	99.341775
4.832549	-14.455736	104.725731	-3.453885	12.076408	103.94429	48.735348	-11.536608	108.952919	47.041546	42.101212	108.047485	47.888447	15.282302	108.500202	-54.796217	8.870514	99.388378
3.428228	-14.024037	104.619278	-3.557051	12.263613	103.956558	48.67989	-11.285964	108.948883	46.859341	42.34951	108.036896	47.7696155	15.531773	108.4928895	-54.8837175	8.995453	99.4202265
1.910114	-13.559255	104.583847	-3.651206	12.382725	103.950348	48.620888	-11.093148	108.948532	46.69968	42.54237	108.036713	47.660284	15.724611	108.4926225	-54.962696	9.040839	99.4080735
0.466568	-13.11162	104.482689	-3.707818	12.443263	103.936295	48.576427	-10.986112	108.937752	46.59341	42.664059	108.023438	47.5849185	15.8389735	108.480595	-55.0005545	9.0475525	99.391995
-0.999655	-12.695439	104.347923	-3.747198	12.45458	103.906921	48.521252	-10.905013	108.896194	46.538345	42.730259	107.975815	47.5297985	15.912623	108.4360045	-55.0241945	8.996537	99.3778375
-2.56985	-12.243395	104.250206	-3.781144	12.437466	103.862831	48.46384	-10.878676	108.827232	46.468315	42.767162	107.913635	47.4660775	15.944243	108.3704335	-55.0283655	8.930689	99.3552285
-4.804308	-11.609571	104.026428	-3.836283	12.392498	103.798088	48.405243	-10.838844	108.701599	46.345406	42.797035	107.773781	47.3753245	15.9790955	108.23769	-55.0478905	8.8059005	99.358486
-6.471663	-11.116438	103.956917	-3.876895	12.358147	103.764214	48.361488	-10.802083	108.61026	46.248688	42.826931	107.678665	47.305088	16.012424	108.1444625	-55.058878	8.70387	99.3839655
-8.037987	-10.615587	103.849159	-3.922836	12.322611	103.750397	48.330456	-10.782752	108.529701	46.139004	42.838932	107.594513	47.23473	16.02809	108.062107	-55.080402	8.617132	99.438687
-9.674966	-10.167454	103.751198	-4.003097	12.267976	103.752029	48.284752	-10.768212	108.464088	46.011372	42.839157	107.526649	47.148062	16.0354725	107.9953685	-55.154256	8.5004795	99.5086895
-11.371787	-9.6158	103.785835	-4.085279	12.203504	103.809235	48.237343	-10.771307	108.392464	45.858055	42.845776	107.435989	47.047699	16.0372345	107.9142265	-55.218257	8.3697735	99.7042435
-13.130792	-9.120355	103.962799	-4.190518	12.082895	103.956558	48.182884	-10.786314	108.298538	45.672562	42.822727	107.270142	46.927723	16.0182065	107.78434	-55.308759	8.1475835	100.128776
-14.816565	-8.652822	104.195465	-4.305844	11.92541	104.138161	48.111359	-10.793807	108.180084	45.418999	42.774494	107.092621	46.765179	15.9903435	107.6363525	-55.376867	7.8604765	100.6399695
-17.451019	-7.886285	104.555595	-4.569315	11.608866	104.412697	48.01017	-10.876664	107.871399	45.063717	42.69471	106.745277	46.5369435	15.909023	107.308338	-55.6755735	7.308709	101.517056
-19.198929	-7.398882	104.905609	-4.768161	11.349182	104.598083	47.854954	-10.967287	107.46434	44.763134	42.593445	106.428406	46.309044	15.813079	106.946373	-55.845366	6.885285	102.249793
-20.934814	-6.876813	105.286812	-4.959816	11.061757	104.801117	47.580658	-11.08296	106.972847	44.410549	42.410259	106.048691	45.9956035	15.6636495	106.510769	-55.9152355	6.4598645	103.091465
-22.693739	-6.374287	105.613876	-5.188681	10.752062	105.000046	47.252575	-11.268773	106.470177	44.067829	42.1959	105.706383	45.660202	15.4635635	106.08828	-56.037564	6.0405605	103.911812
-24.45204	-5.791119	105.981483	-5.461459	10.419815	105.182251	46.903072	-11.481855	105.930473	43.738445	42.00375	105.470108	45.3207585	15.2609475	105.7002905	-56.2436765	5.5786825	104.6642115
-26.239243	-5.233885	106.240402	-5.760926	10.110331	105.345879	46.486805	-11.67402	105.402222	43.533997	41.783413	105.199196	45.010401	15.0546965	105.300709	-56.532253	5.1659655	105.391049
-27.950665	-4.63981	106.586365	-6.129809	9.833626	105.502296	46.04298	-11.837801	104.904259	43.194016	41.637962	105.110809	44.618498	14.9000805	105.007534	-56.878116	4.7671715	105.997058
-30.509611	-3.704283	107.21003	-6.713752	9.515719	105.835876	45.334129	-12.004578	104.156044	42.556782	41.49004	105.037674	43.9454555	14.742731	104.596859	-57.3729595	4.288707	107.074893
-32.096573	-3.112455	107.76712	-7.133883	9.351264	106.160065	44.822182	-12.082305	103.760338	42.108753	41.402363	105.03199	43.4654675	14.660029	104.396164	-57.7332335	4.042499	107.923966
-33.638512	-2.450724	108.414055	-7.529026	9.219959	106.521355	44.338875	-12.140071	103.423271	41.693245	41.343288	105.111	43.01606	14.6016085	104.2671355	-58.074112	3.8383095	108.7755745
-35.157433	-1.742804	109.119202	-7.911196	9.111462	106.904778	43.876163	-12.169185	103.166473	41.32695	41.299023	105.221748	42.6015565	14.564919	104.1941105	-58.4239485	3.658005	109.6154455
-36.54369	-1.268907	109.655701	-8.248829	9.012862	107.252563	43.479584	-12.208781	102.955879	41.001217	41.281612	105.351891	42.2404005	14.5364155	104.153885	-58.7380585	3.4893085	110.351241
-37.869179	-0.635524	110.243904	-8.541961	8.957344	107.520523	43.133183	-12.212933	102.744225	40.704025	41.278164	105.452553	41.918604	14.5326155	104.098389	-59.002526	3.3820725	110.942657
-39.097656	-0.092023	110.695862	-8.770881	8.883149	107.724037	42.845196	-12.208303	102.511955	40.428989	41.262093	105.535172	41.6370925	14.526895	104.0235635	-59.1788545	3.239403	111.4245105
-40.744617	0.66662	111.108192	-9.012612	8.767412	107.852516	42.507359	-12.20595	102.175179	40.100647	41.268597	105.605736	41.304003	14.5313235	103.8904575	-59.329227	3.0035005	111.8145745
-41.731613	1.187544	111.366943	-9.130279	8.717028	107.872238	42.331196	-12.201496	101.932014	39.923676	41.260921	105.574509	41.127436	14.5297125	103.7532615	-59.387994	2.9043435	111.9912145
-42.596558	1.644437	111.41748	-9.245499	8.635522	107.82869	42.195484	-12.196186	101.684608	39.768711	41.218353	105.552254	40.9820975	14.5110835	103.618431	-59.4730955	2.7599605	112.038949
-43.442509	2.067751	111.359749	-9.475216	8.56687	107.805267	42.090008	-12.219884	101.479698	39.675835	41.187035	105.555466	40.8829215	14.4835755	103.517582	-59.8333535	2.6501645	112.092952
-44.059406	2.373695	111.107208	-9.441242	8.384696	107.420479	41.999798	-12.283856	101.319626	39.598129	41.132671	105.558311	40.7989635	14.4244075	103.4389685	-59.6814475	2.3449845	111.4019895
-44.757442	2.757457	110.846756	-9.82306	8.501493	107.609344	41.919754	-12.380569	101.257744	39.551949	41.033588	105.546318	40.7358515	14.3265095	103.402031	-60.3819715	2.6764765	111.816657
-45.331539	3.075808	110.547112	NaN	NaN	NaN	41.866402	-12.504539	101.264977	39.538479	40.94725	105.509544	40.7024405	14.2213555	103.3872605	NaN	NaN	NaN
-45.969509	3.428611	109.938065	-9.664932	7.968561	106.600998	41.878994	-12.747633	101.405846	39.540459	40.770103	105.409561	40.7097265	14.011235	103.4077035	-60.0395905	1.925887	109.7942925
-46.273483	3.592246	109.533607	-9.694818	7.731626	106.312881	41.937737	-12.938034	101.528587	39.536411	40.627125	105.279007	40.737074	13.8445455	103.403797	-60.12671	1.6187065	109.221965
-46.48975	3.712952	109.198669	-9.719049	7.521211	106.107918	41.977875	-13.151397	101.623405	39.525326	40.44482	105.053246	40.7516005	13.6467115	103.3383255	-60.1896985	1.3957105	108.8775105
-46.639206	3.842448	108.927429	-9.667642	7.292052	105.881706	41.978111	-13.365086	101.645515	39.52615	40.233986	104.776443	40.7521305	13.43445	103.210979	-60.0874145	1.149654	108.552433
-46.713333	3.977191	108.680573	-9.652057	7.070259	105.627312	41.947422	-13.572198	101.596054	39.539669	40.061928	104.435852	40.7435455	13.244865	103.015953	-60.0476595	0.895652999999999	108.238671
-46.751518	4.159334	108.368591	-9.644899	6.810924	105.347229	41.927559	-13.762644	101.513351	39.514702	39.891056	104.074165	40.7211305	13.064206	102.793758	-60.0109285	0.557642000000001	107.9007
-46.773109	4.290685	107.95977	-9.663355	6.516531	105.030861	41.93821	-13.92417	101.435493	39.434944	39.721092	103.765724	40.686577	12.898461	102.6006085	-60.013287	0.134601	107.4611135
-46.704937	4.519382	107.420746	-9.746325	6.148535	104.626022	41.932693	-14.053333	101.338196	39.262398	39.571404	103.306702	40.5975455	12.7590355	102.322449	-60.0901955	-0.4619655	106.929595
-46.600361	4.595746	107.100639	-9.813732	5.891818	104.431847	41.928608	-14.052341	101.321175	39.056824	39.531265	103.085831	40.492716	12.739462	102.203503	-60.12018	-0.955826	106.660191
-46.432446	4.743129	106.881973	-9.91473	5.674473	104.338577	41.934319	-14.039694	101.387215	38.819515	39.488701	102.907738	40.376917	12.7245035	102.1474765	-60.206377	-1.3755575	106.5296775
-46.223934	4.915167	106.722168	-9.998873	5.4624	104.283211	41.969074	-14.001515	101.47377	38.604954	39.479794	102.776871	40.287014	12.7391395	102.1253205	-60.28476	-1.8143395	106.4411015
-45.944969	5.136435	106.533096	-10.064675	5.247471	104.228119	42.016949	-13.972733	101.551758	38.432522	39.466908	102.696075	40.2247355	12.7470875	102.1239165	-60.3540855	-2.2521455	106.3323215
-45.625381	5.451933	106.337097	-10.083714	5.055903	104.149162	42.095394	-13.970322	101.605545	38.317852	39.452271	102.611031	40.206623	12.7409745	102.108288	-60.374051	-2.6291685	106.190036
-45.287834	5.828986	106.205833	-10.09405	4.897192	104.062866	42.171711	-13.949758	101.602242	38.199783	39.452042	102.5952	40.185747	12.751142	102.098721	-60.373847	-2.956758	106.027011
-44.705303	6.394985	105.932343	-10.051134	4.658649	103.935333	42.320362	-13.927033	101.429726	38.120193	39.459385	102.646515	40.2202775	12.766176	102.0381205	-60.3225455	-3.448878	105.8325455
-44.23315	6.82697	105.804825	-9.996208	4.540383	103.860107	42.403908	-13.887877	101.24707	38.118355	39.504074	102.738663	40.2611315	12.8080985	101.9928665	-60.2535475	-3.7273325	105.7273475
-43.72163	7.306554	105.782463	-9.937251	4.458297	103.832664	42.482323	-13.827345	101.017212	38.179272	39.568249	102.821396	40.3307975	12.870452	101.919304	-60.2052995	-3.953858	105.746024
-43.150368	7.879216	105.857933	-9.878691	4.389973	103.849998	42.549492	-13.750572	100.76442	38.210625	39.653812	102.945175	40.3800585	12.95162	101.8547975	-60.1374405	-4.171674	105.8451985
-42.532463	8.498552	106.01548	-9.830562	4.315978	103.909012	42.613541	-13.651362	100.541809	38.197685	39.736195	103.075516	40.405613	13.0424165	101.8086625	-60.066737	-4.4104605	106.0093615
-41.912308	9.135551	106.183136	-9.768209	4.260953	103.982697	42.698799	-13.563482	100.314415	38.162495	39.769604	103.239571	40.430647	13.103061	101.776993	-59.967065	-4.581155	106.188401
-41.189503	9.748224	106.28756	-9.681037	4.240248	104.059204	42.792236	-13.477929	100.104607	38.187412	39.815338	103.377243	40.489824	13.1687045	101.740925	-59.851898	-4.6882085	106.377483
-40.050694	10.788197	106.334435	-9.508739	4.273236	104.077377	42.971321	-13.372585	99.889236	38.316357	39.930298	103.467819	40.643839	13.2788565	101.6785275	-59.661317	-4.7323845	106.4762265
-39.217602	11.528634	106.306137	-9.408108	4.277263	104.039238	43.094704	-13.334876	99.776253	38.375088	39.966419	103.430496	40.734896	13.3157715	101.6033745	-59.551112	-4.7612455	106.4751015
-38.374435	12.266787	106.157234	-9.308237	4.259213	103.968636	43.224518	-13.33037	99.708954	38.411419	39.957405	103.314194	40.8179685	13.3135175	101.511574	-59.4344425	-4.7950915	106.425698
-37.463085	12.957327	105.917931	-9.222314	4.219471	103.87365	43.349297	-13.377035	99.682739	38.448589	39.8997	103.164467	40.898943	13.2613325	101.423603	-59.343571	-4.8223905	106.323697
-36.501274	13.701481	105.647598	-9.14197	4.141734	103.747772	43.456425	-13.469296	99.700417	38.509636	39.799179	103.008499	40.9830305	13.1649415	101.354458	-59.2669705	-4.8814735	106.141086
-35.473682	14.502501	105.427826	-9.047146	4.014114	103.639366	43.559795	-13.614999	99.746712	38.615917	39.667564	102.890312	41.087856	13.0262825	101.318512	-59.182148	-4.9980545	105.96022
-34.399708	15.221678	105.078423	-8.951007	3.882826	103.555664	43.649368	-13.808666	99.860802	38.763393	39.527157	102.795921	41.2063805	12.8592455	101.3283615	-59.1083945	-5.0935935	105.7829665
-32.670307	16.423929	104.710052	-8.840839	3.693655	103.511795	43.799397	-14.102226	100.087692	38.994198	39.332012	102.767647	41.3967975	12.614893	101.4276695	-59.0784755	-5.227583	105.5959205
-31.482956	17.302269	104.591202	-8.741818	3.609226	103.547813	43.882267	-14.264922	100.288902	39.164902	39.198132	102.822266	41.5235845	12.466605	101.555584	-59.0072205	-5.248153	105.540042
-30.219067	18.151543	104.433739	-8.657354	3.555093	103.61264	43.975063	-14.407834	100.502762	39.355183	39.081024	102.949333	41.665123	12.336595	101.7260475	-58.979831	-5.226409	105.4992325
-28.880926	19.099842	104.402863	-8.57094	3.512097	103.744995	44.063961	-14.507868	100.772034	39.566216	38.959988	103.183868	41.8150885	12.22606	101.977951	-58.9569685	-5.201866	105.512039
-27.542889	20.080061	104.488495	-8.502298	3.481318	103.934265	44.18269	-14.582026	101.127663	39.781384	38.885906	103.56498	41.982037	12.15194	102.3463215	-58.986633	-5.189304	105.5222085
-26.148832	21.042194	104.583099	-8.447482	3.47865	104.191841	44.330551	-14.614237	101.564537	40.005512	38.859459	104.080269	42.1680315	12.122611	102.822403	-59.0629955	-5.165311	105.561279
-24.734528	22.098141	104.827843	-8.403115	3.514957	104.502129	44.477901	-14.619687	102.133385	40.236004	38.857361	104.707886	42.3569525	12.118837	103.4206355	-59.1631825	-5.088923	105.5836225
-22.574951	23.689167	105.297623	-8.369699	3.617332	105.161964	44.720726	-14.550209	103.303925	40.542053	38.891022	105.884064	42.6313895	12.1704065	104.5939945	-59.3707875	-4.9357425	105.7299335
-21.094717	24.841459	105.745224	-8.384026	3.711377	105.697044	44.918102	-14.458771	104.246696	40.691219	38.993149	106.87616	42.8046605	12.267189	105.561428	-59.5727125	-4.844435	105.83266
-19.677372	25.915661	106.311707	-8.416701	3.800984	106.27121	45.085217	-14.316635	105.307304	40.841232	39.084221	108.028267	42.9632245	12.383793	106.6677855	-59.7966265	-4.781825	105.8746345
-18.21678	27.041424	106.958237	-8.482692	3.87083	106.85215	45.25375	-14.151673	106.378326	40.964493	39.171963	109.370064	43.1091215	12.510145	107.874195	-60.0745055	-4.768485	105.830105
-16.797348	28.161249	107.718658	-8.578268	3.944964	107.401299	45.38192	-13.99132	107.479439	41.020493	39.273754	110.818413	43.2012065	12.641217	109.148926	-60.3577425	-4.751289	105.653672
-15.367434	29.223129	108.43824	-8.689825	4.075851	107.930077	45.497887	-13.819662	108.531143	41.027214	39.400803	112.214661	43.2625505	12.7905705	110.372902	-60.6422005	-4.6388685	105.487252
-13.975414	30.333036	109.210739	-8.796692	4.273715	108.437538	45.548096	-13.595645	109.505043	40.975525	39.564877	113.43837	43.2618105	12.984616	111.4717065	-60.8551945	-4.437186	105.4033695
-11.972158	31.936863	110.258018	-8.929125	4.639441	109.129486	45.619083	-13.233286	110.633041	40.871426	39.827442	114.912102	43.2452545	13.297078	112.7725715	-61.1035045	-4.018196	105.4864005
-10.654969	32.979797	111.008858	-8.964662	4.884336	109.557686	45.623436	-12.962055	111.142937	40.805115	40.043045	115.724792	43.2142755	13.540495	113.4338645	-61.1435995	-3.771823	105.6815075
-9.41382	33.960594	111.747948	-9.010992	5.114999	109.985695	45.61187	-12.696431	111.521683	40.759583	40.238522	116.436615	43.1857265	13.7710455	113.979149	-61.2077105	-3.5410475	105.992241
-8.200923	34.918552	112.506058	-9.051557	5.350313	110.378311	45.619572	-12.436478	111.796761	40.644573	40.496788	117.067566	43.1320725	14.030155	114.4321635	-61.2351865	-3.329529	106.3244585
-7.039633	35.834316	113.246391	-9.123711	5.616709	110.717461	45.623966	-12.171385	111.988327	40.577343	40.662643	117.579529	43.1006545	14.245629	114.783928	-61.3480765	-3.012211	106.650994
-5.914524	36.650681	113.784004	-9.220234	5.912068	111.016014	45.588554	-11.842654	112.057114	40.45929	40.867794	117.961823	43.023922	14.51257	115.0094685	-61.46439	-2.688434	107.0225595
-4.76742	37.467567	114.214775	-9.337725	6.23243	111.258957	45.507858	-11.522922	112.060928	40.270683	41.135948	118.247559	42.8892705	14.806513	115.1542435	-61.5647205	-2.341653	107.3636705
-3.411912	38.610153	114.842987	-9.596849	6.669418	111.486412	45.318806	-11.104053	111.950912	39.970043	41.493114	118.454407	42.6444245	15.1945305	115.2026595	-61.8381225	-1.8556945	107.7701645
-2.425413	39.282379	115.068039	-9.798416	6.89958	111.555931	45.122044	-10.897434	111.772575	39.770195	41.66835	118.491531	42.4461195	15.385458	115.132053	-62.0429515	-1.586298	107.979809
-1.427353	39.87035	115.224716	-10.025964	7.085708	111.577156	44.859474	-10.768321	111.549232	39.578705	41.793514	118.415306	42.2190895	15.5125965	114.982269	-62.2710175	-1.3411805	108.172043
-0.590512	40.385162	115.344917	-10.267121	7.252263	111.560165	44.58176	-10.647213	111.274544	39.391315	41.895195	118.274178	41.9865375	15.623991	114.774361	-62.5207795	-1.119465	108.345969
0.224289	40.844368	115.381073	-10.509398	7.401567	111.526253	44.295078	-10.551929	110.997375	39.191418	41.973534	118.089172	41.743248	15.7108025	114.5432735	-62.762044	-0.9076685	108.5092325
1.110556	41.21106	115.325417	-10.732165	7.526149	111.479652	44.028595	-10.459605	110.739372	38.994453	42.043053	117.928185	41.511524	15.791724	114.3337785	-62.975854	-0.739426	108.6255255
2.012527	41.497795	115.279602	-10.926077	7.620474	111.408295	43.785175	-10.385084	110.54599	38.832741	42.076508	117.833183	41.308958	15.845712	114.1895865	-63.161112	-0.604763999999999	108.6270035
3.201031	41.795181	115.416405	-11.154788	7.731399	111.299477	43.523277	-10.297613	110.382103	38.657864	42.118591	117.881416	41.0905705	15.910489	114.1317595	-63.4001465	-0.447691000000003	108.4671945
4.017634	41.911972	115.475891	-11.275643	7.833453	111.245834	43.4217	-10.227193	110.35038	38.586842	42.175755	117.96154	41.004271	15.974281	114.15596	-63.555557	-0.307375	108.335708
4.85944	41.954357	115.440712	-11.347275	7.977542	111.212456	43.369759	-10.10056	110.368599	38.512276	42.284676	118.008781	40.9410175	16.092058	114.18869	-63.6355675	-0.136973999999999	108.236222
5.700361	41.952206	115.330063	-11.373285	8.169291	111.151657	43.386917	-9.951447	110.43737	38.450851	42.425198	117.979111	40.918884	16.2368755	114.2082405	-63.665454	0.101706499999999	108.0950735
6.586695	41.870792	115.077194	-11.354843	8.380354	111.034286	43.480515	-9.805587	110.54863	38.41243	42.592995	117.882858	40.9464725	16.393704	114.215744	-63.6561585	0.367004000000001	107.852828
7.438098	41.782047	114.738533	-11.295502	8.603739	110.851112	43.596413	-9.653438	110.696648	38.416451	42.763302	117.668823	41.006432	16.554932	114.1827355	-63.597436	0.652545999999997	107.5194885
8.246278	41.636864	114.20475	-11.204705	8.834808	110.610893	43.726875	-9.545983	110.843025	38.469048	42.896057	117.352745	41.0979615	16.675037	114.097885	-63.5073715	0.994579000000002	107.123901
9.519546	41.273537	113.407303	-11.035997	9.113827	110.309425	43.889694	-9.44199	111.050751	38.616024	43.066406	116.749146	41.252859	16.812208	113.8999485	-63.324853	1.415446	106.7189015
10.367425	40.965332	112.985779	-10.888479	9.243536	110.220787	43.996822	-9.384306	111.134186	38.764458	43.127636	116.376259	41.38064	16.871665	113.7552225	-63.157598	1.615407	106.6863515
11.262072	40.547848	112.687134	-10.714349	9.32606	110.193542	44.094894	-9.343387	111.209427	38.912189	43.231728	116.108879	41.5035415	16.9441705	113.659153	-62.9322395	1.7079495	106.727931
12.131829	40.132668	112.520958	-10.557217	9.39861	110.209023	44.183506	-9.30528	111.306343	39.124168	43.273479	115.895378	41.653837	16.9840995	113.6008605	-62.768271	1.8131205	106.8171855
12.90071	39.715542	112.392723	-10.441406	9.467162	110.237869	44.280693	-9.27075	111.381081	39.269352	43.321373	115.786064	41.7750225	17.0253115	113.5835725	-62.6578345	1.9090125	106.8921655
13.692149	39.25668	112.348557	-10.353667	9.557901	110.269287	44.337406	-9.211179	111.460495	39.370991	43.410492	115.731476	41.8541985	17.0996565	113.5959855	-62.5615325	2.0161455	106.9425885
14.447786	38.837452	112.313667	-10.301171	9.679586	110.292961	44.379242	-9.124559	111.506256	39.426838	43.529522	115.705635	41.90304	17.2024815	113.6059455	-62.505382	2.1566905	106.9799765
15.649851	38.086155	112.262848	-10.288386	9.954779	110.277786	44.409035	-8.873544	111.522339	39.432858	43.785378	115.700447	41.9209465	17.455917	113.611393	-62.4977185	2.453641	106.944179
16.342646	37.626831	112.203003	-10.307487	10.192147	110.20993	44.409245	-8.627763	111.507393	39.390106	44.018562	115.6922	41.8996755	17.6953995	113.5997965	-62.5146495	2.6888945	106.8200635
17.074116	37.149445	112.11953	-10.331116	10.463482	110.112045	44.422905	-8.353091	111.466263	39.331062	44.279888	115.659714	41.8769835	17.9633985	113.5629885	-62.5392155	2.9635655	106.6611015
17.788361	36.694881	111.984802	-10.35026	10.762064	110.013901	44.434444	-8.055455	111.442421	39.265694	44.56554	115.612968	41.850069	18.2550425	113.5276945	-62.550589	3.2690855	106.5001075
18.558792	36.127983	111.897575	-10.337406	11.061578	109.948685	44.482567	-7.741438	111.408165	39.219032	44.883389	115.57354	41.8507995	18.5709755	113.4908525	-62.5256115	3.5521805	106.4065175
19.258543	35.601418	111.851944	-10.291812	11.332513	109.93502	44.557674	-7.420603	111.374428	39.209919	45.193405	115.562798	41.8837965	18.886401	113.468613	-62.4674205	3.778625	106.401427
20.006062	35.041061	111.825623	-10.207788	11.584305	109.94561	44.674099	-7.106324	111.326645	39.221062	45.514423	115.538696	41.9475805	19.2040495	113.4326705	-62.3631565	3.9645605	106.4585495
21.17099	34.113342	111.635117	-9.998882	11.915757	109.946953	44.887775	-6.646412	111.256935	39.297497	45.94659	115.427765	42.092636	19.650089	113.34235	-62.0904	4.181425	106.551556
21.939785	33.473427	111.497238	-9.8316	12.11685	109.911095	45.040401	-6.340853	111.23748	39.359119	46.224541	115.303406	42.19976	19.941844	113.270443	-61.86296	4.291856	106.551747
22.717493	32.825058	111.329842	-9.656008	12.289938	109.852364	45.225506	-6.076729	111.229233	39.421341	46.473843	115.177765	42.3234235	20.198557	113.203499	-61.6354395	4.381319	106.501229
23.459339	32.1786	111.174393	-9.491405	12.442755	109.803391	45.404613	-5.833156	111.264732	39.491871	46.710861	115.04657	42.448242	20.4388525	113.155651	-61.431052	4.4466575	106.451131
24.271856	31.381317	111.004326	-9.317066	12.571558	109.769508	45.579784	-5.602993	111.332748	39.579678	46.93433	114.90657	42.579731	20.6656685	113.119659	-61.213863	4.4774475	106.419357
25.044615	30.641249	110.897339	-9.167639	12.682748	109.761024	45.741261	-5.406813	111.47419	39.165707	47.286465	114.940155	42.453484	20.939826	113.2071725	-60.788762	4.42567	106.3148755
25.806765	29.895777	110.825714	-9.033327	12.77354	109.770691	45.910992	-5.250921	111.681999	39.684254	47.28154	114.589165	42.797623	21.0153095	113.135582	-60.864277	4.5317705	106.4058
26.952713	28.733984	110.798027	-8.850267	12.83252	109.800102	46.174656	-5.07117	112.068069	39.326809	47.680359	114.675774	42.7507325	21.3045945	113.3719215	-60.4512665	4.3604455	106.2282825
27.73418	27.902586	110.85862	-8.746195	12.838407	109.826241	46.337196	-4.979151	112.351646	39.879971	47.63335	114.422295	43.1085835	21.3270995	113.3869705	-60.6009735	4.3497145	106.2655115
28.414768	27.147282	110.934464	-8.645742	12.828053	109.836578	46.478992	-4.911366	112.646774	39.962822	47.717381	114.400948	43.220907	21.4030075	113.523861	-60.512391	4.2530985	106.149295
29.134699	26.367796	111.05323	-8.547688	12.807364	109.857391	46.610703	-4.865104	112.948647	40.057354	47.780155	114.370369	43.3340285	21.4575255	113.659508	-60.4294045	4.1572025	106.055274
29.821316	25.596062	111.114059	-8.455649	12.783761	109.896004	46.741478	-4.843472	113.239311	40.144775	47.806293	114.328133	43.4431265	21.4814105	113.783722	-60.3544245	4.0861115	106.008286
30.529551	24.779413	111.230019	-8.359982	12.748046	109.951279	46.830566	-4.833272	113.531937	40.244232	47.820251	114.285912	43.537399	21.4934895	113.9089245	-60.257363	4.0026025	105.9936335
31.170103	24.057013	111.352936	-8.255816	12.705199	109.992279	46.879948	-4.817132	113.7686	40.35165	47.809185	114.26284	43.615799	21.4960265	114.01572	-60.127431	3.9143715	105.968838
32.079037	23.024897	111.515022	-8.11554	12.636558	110.037743	47.062077	-4.900198	113.993073	40.545773	47.744606	114.266907	43.803925	21.422204	114.12999	-60.035005	3.850912	105.945496
32.653873	22.352507	111.608948	-8.016093	12.566343	110.043396	47.082294	-5.018777	114.087975	40.711159	47.665947	114.317047	43.8967265	21.323585	114.202511	-59.9289125	3.809101	105.884281
33.244858	21.652805	111.691368	-7.91798	12.481289	110.035362	47.075024	-5.186921	114.124405	40.897003	47.556087	114.419731	43.9860135	21.184583	114.272068	-59.8219735	3.777995	105.798656
33.802319	20.994427	111.77813	-7.8402	12.419348	110.009972	47.041656	-5.38585	114.142754	41.111298	47.451096	114.533707	44.076477	21.032623	114.3382305	-59.756877	3.806073	105.6817135
34.267521	20.431843	111.934448	-7.766738	12.378695	109.982895	47.00758	-5.585277	114.161507	41.316513	47.347183	114.693214	44.1620465	20.880953	114.4273605	-59.6955225	3.876437	105.5384295
34.635319	19.930645	112.079575	-7.717248	12.367784	109.965767	46.978985	-5.78755	114.204742	41.501652	47.251556	114.894913	44.2403185	20.732003	114.5498275	-59.6748145	4.003565	105.3817065
34.966839	19.478291	112.261688	-7.676049	12.377444	109.974205	46.972309	-6.006738	114.277519	41.665955	47.181	115.100739	44.319132	20.587131	114.689129	-59.67123	4.167757	105.259281
35.561359	18.746264	112.445984	-7.649385	12.434113	110.030365	46.959759	-6.375648	114.442917	41.869202	47.144432	115.407944	44.4144805	20.384392	114.9254305	-59.7132505	4.483834	105.1352995
35.819099	18.34926	112.586655	-7.64321	12.473893	110.069107	46.971642	-6.519336	114.525208	41.926033	47.176109	115.5588	44.4488375	20.3283865	115.042004	-59.7352575	4.6193995	105.09621
36.16674	17.89813	112.605713	-7.664045	12.510124	110.093513	47.021362	-6.5995	114.544693	41.959354	47.22097	115.661179	44.490358	20.310735	115.102936	-59.818448	4.709513	105.08409
36.417091	17.465799	112.655472	-7.71484	12.552625	110.08065	47.035835	-6.630548	114.56221	42.104294	47.248863	115.658279	44.5700645	20.3091575	115.1102445	-59.9997445	4.7960925	105.0510555
36.579453	17.092922	112.619064	-7.742655	12.585868	110.017685	47.014572	-6.587033	114.493858	42.0187	47.343754	115.629318	44.516636	20.3783605	115.061588	-60.001946	4.7933755	104.973782
36.824902	16.723043	112.490776	-7.777896	12.60798	109.902397	46.944546	-6.500684	114.358604	41.994331	47.384678	115.522675	44.4694385	20.441997	114.9406395	-60.0252305	4.773963	104.8641545
37.022667	16.363802	112.310341	-7.798153	12.626783	109.76535	46.895535	-6.429356	114.184311	41.860676	47.397251	115.392471	44.3781055	20.4839475	114.788391	-59.9744115	4.7696185	104.742309
37.165035	15.886253	112.08625	-7.824046	12.668215	109.568199	46.812214	-6.314377	113.9487	41.779369	47.405128	115.224968	44.2957915	20.5453755	114.586834	-59.9438835	4.7910545	104.549564
37.191399	15.623755	111.948334	-7.822862	12.687018	109.471252	46.789841	-6.237303	113.819397	41.709469	47.436829	115.140495	44.249655	20.599763	114.479946	-59.895379	4.774273	104.462558
37.014465	15.501118	111.847115	-7.830047	12.710539	109.411003	46.783813	-6.151483	113.738419	41.656555	47.465809	115.099648	44.220184	20.657163	114.4190335	-59.880278	4.763915	104.4029725
36.779934	15.401274	111.818718	-7.831551	12.7341	109.377113	46.777626	-6.076579	113.709618	41.588699	47.515545	115.115097	44.1831625	20.719483	114.4123575	-59.8462645	4.748717	104.3418685
36.437077	15.298727	111.783539	-7.83612	12.753489	109.361565	46.767757	-6.036293	113.74942	41.529545	47.563438	115.152786	44.148651	20.7635725	114.451103	-59.820891	4.7434055	104.272027
36.079296	15.331711	111.883354	-7.867372	12.76478	109.381142	46.767807	-6.032867	113.882187	41.460655	47.598667	115.268814	44.114231	20.7829	114.5755005	-59.848975	4.74666	104.1867835
35.672626	15.344996	112.105629	-7.926554	12.768512	109.450058	46.76244	-6.047807	114.141556	41.132347	47.734341	115.611687	43.9473935	20.843267	114.8766215	-59.8005015	4.693757	104.0234945
34.754318	15.376318	112.642265	-8.067983	12.764335	109.668709	46.746418	-6.059958	114.627113	41.31435	47.721668	115.846725	44.030384	20.830855	115.236919	-60.16635	4.697815	104.100499
33.825439	15.451612	113.017143	-8.14157	12.753572	109.793152	46.678802	-6.067657	114.814445	41.30352	47.71727	116.017509	43.991161	20.8248065	115.415977	-60.274301	4.6823375	104.170327
33.479137	15.15406	112.762383	-8.204387	12.714885	109.818985	46.579823	-6.116688	114.832344	41.415474	47.63335	116.077736	43.9976485	20.758331	115.45504	-60.4064225	4.671439	104.18293
32.550812	15.218849	112.821449	-8.237969	12.668186	109.781921	46.521725	-6.22543	114.712318	41.366543	47.489178	116.075089	43.944134	20.631874	115.3937035	-60.420072	4.704498	104.1701385
31.873947	15.082314	112.575279	-8.25738	12.639589	109.782791	46.46806	-6.319279	114.534294	41.409081	47.323956	116.049866	43.9385705	20.5023385	115.29208	-60.4533305	4.7768395	104.273502
31.15167	14.944999	112.34182	-8.260766	12.630136	109.835693	46.408272	-6.363836	114.227654	41.459362	47.182171	116.038116	43.933817	20.4091675	115.132885	-60.455349	4.8511045	104.538501
30.288353	14.797594	112.102737	-8.248998	12.644895	109.931305	46.33717	-6.432296	113.87719	41.680305	47.050297	115.952789	44.0087375	20.3090005	114.9149895	-60.5067335	4.9807895	104.9476205
28.924496	14.429247	111.708954	-8.257858	12.708351	110.164276	46.155731	-6.456436	113.29261	41.769253	46.892609	115.890572	43.962492	20.2180865	114.591591	-60.478208	5.1986155	105.736961
28.002209	14.20682	111.397537	-8.259155	12.774238	110.414017	46.155403	-6.460581	112.676254	41.764893	46.786064	115.814903	43.960148	20.1627415	114.2455785	-60.478458	5.3857345	106.5824555
27.095505	13.95926	111.051056	-8.253543	12.798956	110.708855	46.099854	-6.496103	111.881927	41.796669	46.548294	115.651367	43.9482615	20.0260955	113.766647	-60.4553475	5.5718165	107.651063
26.076675	13.651553	110.644699	-8.273664	12.767569	110.968277	45.928402	-6.618026	110.914734	41.848145	46.319668	115.471939	43.8882735	19.850821	113.1933365	-60.4356015	5.684317	108.7432175
25.108776	13.159382	110.120033	-8.2896	12.728217	111.127243	45.622845	-6.732387	110.00296	41.718784	46.148018	115.241432	43.6708145	19.7078155	112.622196	-60.2500145	5.7486185	109.63229
24.149267	12.737997	109.738182	-8.332707	12.757553	111.235977	45.34214	-6.702548	109.20826	41.703426	46.117985	114.928391	43.522783	19.7077185	112.0683255	-60.188197	5.8073875	110.4036285
23.266424	12.242261	109.467567	-8.395526	12.911741	111.324478	45.151196	-6.556438	108.773338	41.612606	46.192135	114.77282	43.381901	19.8178485	111.773079	-60.172953	6.0056335	110.875877
22.007635	11.36261	109.470131	-8.587286	13.271146	111.484657	45.067879	-6.218333	108.826157	41.417786	46.508102	114.737091	43.2428325	20.1448845	111.781624	-60.4174045	6.3974075	111.18769
21.175846	10.706328	109.588875	-8.709899	13.498193	111.5746	45.087502	-5.97569	109.060753	41.234631	46.750076	114.821388	43.1610665	20.387193	111.9410705	-60.5808645	6.609193	111.2081295
20.439142	9.89864	109.665932	-8.805842	13.641869	111.621307	45.125057	-5.763505	109.362305	41.051792	46.953243	114.911392	43.0884245	20.594869	112.1368485	-60.7001085	6.688869	111.1057655
19.796892	9.087881	109.802963	-8.886488	13.721869	111.652267	45.174225	-5.606913	109.677483	40.865509	47.097786	115.05098	43.019867	20.7454365	112.3642315	-60.792843	6.6983015	110.9403025
19.099892	8.127923	109.894653	-8.976587	13.727488	111.675003	45.211872	-5.521826	110.020302	40.714733	47.174778	115.180847	42.9633025	20.826476	112.6005745	-60.9164765	6.6285	110.7494315
18.491842	7.067622	110.052513	-9.049705	13.704775	111.673691	45.220654	-5.528258	110.426567	40.58741	47.202255	115.257629	42.904032	20.8369985	112.842098	-61.003442	6.5725515	110.505284
17.943392	5.982785	110.163498	-9.096664	13.622196	111.63459	45.222034	-5.581347	110.867188	40.515022	47.162117	115.305031	42.868528	20.790385	113.0861095	-61.061856	6.454007	110.1830705
17.20516	4.161076	110.349014	-9.117681	13.412745	111.486946	45.325897	-5.730341	111.539772	40.463894	47.063496	115.275558	42.8948955	20.6665775	113.407665	-61.1302575	6.1589125	109.566227
16.681301	2.982694	110.447075	-9.097257	13.215687	111.297096	45.450161	-5.880953	111.97686	40.438442	46.949203	115.188362	42.9443015	20.534125	113.582611	-61.1388155	5.897249	109.011581
16.239401	1.673417	110.501183	-9.042401	12.991685	111.046303	45.554234	-6.026712	112.384453	40.429512	46.785416	115.027832	42.991873	20.379352	113.7061425	-61.076675	5.604018	108.3864635
15.839388	0.404991	110.567032	-8.968696	12.750154	110.757004	45.736965	-6.233617	112.795174	40.433998	46.605324	114.744446	43.0854815	20.1858535	113.76981	-61.0228735	5.3144545	107.744198
15.349438	-0.949996	110.566772	-8.891709	12.466177	110.416794	45.870148	-6.441033	113.231934	40.466671	46.396343	114.454628	43.1684095	19.977655	113.843281	-60.9518275	4.954699	106.990307
14.895887	-2.320533	110.673546	-8.797074	12.158784	110.05143	45.985344	-6.667432	113.632286	40.50634	46.182186	114.117989	43.245842	19.757377	113.8751375	-60.83999	4.560191	106.2277225
14.446823	-3.657516	110.654388	-8.727888	11.855925	109.706947	46.100712	-6.890574	114.000465	40.510838	45.947453	113.719238	43.305775	19.5284395	113.8598515	-60.761551	4.1834105	105.5540425
13.695653	-5.672924	110.648239	-8.613867	11.407509	109.261131	46.17561	-7.184018	114.327621	40.458881	45.554565	113.043938	43.3172455	19.1852735	113.6857795	-60.5449795	3.6297445	104.8364825
13.126196	-6.932035	110.736763	-8.548553	11.114647	108.983597	46.198444	-7.370874	114.469543	40.445278	45.288612	112.508705	43.321861	18.958869	113.489124	-60.418967	3.270425	104.47807
12.556197	-8.186599	110.69381	-8.494242	10.814041	108.677467	46.241711	-7.539434	114.597466	40.417694	45.048939	111.984909	43.3297025	18.7547525	113.2911875	-60.3181865	2.8733295	104.0637465
11.978569	-9.373431	110.694901	-8.420123	10.522769	108.352959	46.314377	-7.682367	114.672379	40.378197	44.806957	111.424316	43.346287	18.562295	113.0483475	-60.186533	2.483243	103.6575705
11.344424	-10.545971	110.602592	-8.355402	10.217757	108.00798	46.428345	-7.803182	114.704849	40.355728	44.582588	110.819717	43.3920365	18.389703	112.762283	-60.1028405	2.045811	103.253677
10.631261	-11.626802	110.604492	-8.269019	9.873471	107.60807	46.525066	-7.925056	114.725258	40.297417	44.348049	110.306824	43.4112415	18.2114965	112.516041	-59.9492795	1.5354455	102.700099
9.936426	-12.659647	110.457291	-8.176247	9.501311	107.237709	46.630795	-8.1037	114.733078	40.231274	44.064148	109.840454	43.4310345	17.980224	112.286766	-59.7835285	1.022398	102.188652
8.787414	-14.131719	110.268379	-8.043502	8.921274	106.85527	46.771004	-8.442615	114.658951	40.181568	43.646465	109.248695	43.476286	17.601925	111.953823	-59.56329	0.240622999999999	101.756717
7.937941	-14.967198	110.298691	-7.963594	8.549685	106.744232	46.833588	-8.70054	114.597809	40.172146	43.33543	108.981857	43.502867	17.317445	111.789833	-59.430055	-0.218074999999999	101.698631
6.961761	-15.717414	110.262657	-7.893065	8.215285	106.729759	46.889324	-8.986671	114.569321	40.213463	43.043056	108.769592	43.5513935	17.0281925	111.6694565	-59.3375235	-0.5976225	101.7900615
5.981299	-16.373814	110.298309	-7.842041	7.920929	106.788742	46.910648	-9.24192	114.511894	40.254791	42.789669	108.67263	43.5827195	16.7738745	111.592262	-59.2668015	-0.9320165	101.985222
4.988854	-17.046364	110.212387	-7.811582	7.668452	106.891563	46.926941	-9.48494	114.439789	40.297356	42.538754	108.628441	43.6121485	16.526907	111.534115	-59.2353125	-1.190003	102.249011
3.891227	-17.551624	110.201393	-7.786866	7.469546	106.982841	46.935158	-9.688314	114.354263	40.337006	42.333637	108.659508	43.636082	16.3226615	111.5068855	-59.209814	-1.3835695	102.4587965
2.647285	-17.899275	110.087776	-7.768269	7.298663	107.041672	46.968674	-9.845687	114.209389	40.375908	42.183907	108.739494	43.672291	16.16911	111.4744415	-59.208829	-1.571784	102.6089025
0.903054	-18.449623	109.761963	-7.754354	7.154147	107.082275	47.000153	-10.028086	113.98835	40.383995	42.034351	108.89019	43.692074	16.0031325	111.43927	-59.200782	-1.6948385	102.72528
-0.250814	-18.740517	109.55806	-7.756241	7.095162	107.075333	47.022587	-10.102136	113.840904	40.377586	42.010139	109.000824	43.7000865	15.9540015	111.420864	-59.2125685	-1.7636775	102.729802
-1.580845	-18.858883	109.307121	-7.753446	7.065174	107.083534	47.049965	-10.179678	113.684105	40.387356	41.971878	109.094604	43.7186605	15.8961	111.3893545	-59.2255525	-1.765752	102.7777135
-2.891545	-19.002905	109.111298	-7.74136	7.034056	107.10466	47.04232	-10.258076	113.545647	40.427746	41.889156	109.175743	43.735033	15.81554	111.360695	-59.217753	-1.747428	102.848625
-4.370179	-19.092468	108.976982	-7.713363	6.977558	107.161346	47.057007	-10.368767	113.404106	40.490921	41.801979	109.288834	43.773964	15.716606	111.34647	-59.20069	-1.76149	102.976222
-5.748798	-19.085962	108.813789	-7.680473	6.904327	107.25843	47.055073	-10.493977	113.281761	40.571461	41.686142	109.42588	43.813267	15.5960825	111.3538205	-59.174213	-1.7874285	103.1630395
-7.16273	-19.11644	108.682693	-7.649149	6.794706	107.365562	47.082001	-10.651257	113.185921	40.665878	41.554619	109.561455	43.8739395	15.451681	111.373688	-59.1722375	-1.862269	103.357436
-9.465117	-19.043165	108.604088	-7.559579	6.623219	107.550346	47.131084	-10.868497	113.05368	40.771248	41.345058	109.686195	43.951166	15.2382805	111.3699375	-59.070324	-1.9918425	103.7307545
-11.02174	-18.942482	108.637749	-7.517865	6.499599	107.653519	47.194016	-10.995051	112.95295	40.82629	41.212715	109.694466	44.010153	15.108832	111.323708	-59.045883	-2.109634	103.98333
-12.648816	-18.849941	108.639503	-7.441715	6.367583	107.77047	47.232864	-11.116842	112.833336	40.852489	41.049557	109.627892	44.0426765	14.9663575	111.230614	-58.9261065	-2.2311915	104.310326
-14.21233	-18.663324	108.740067	-7.37118	6.205269	107.930817	47.272709	-11.259003	112.673927	40.885223	40.854084	109.489037	44.078966	14.7975405	111.081482	-58.821326	-2.3870025	104.780152
-15.800958	-18.510033	108.900436	-7.292926	6.025319	108.142662	47.296101	-11.44995	112.444672	40.92646	40.626137	109.31369	44.1112805	14.5880935	110.879181	-58.6971325	-2.5374555	105.406143
-17.550875	-18.217621	109.247353	-7.246391	5.811233	108.425613	47.269226	-11.662768	112.121109	40.934105	40.365219	109.141586	44.1016655	14.3512255	110.6313475	-58.5944475	-2.7287595	106.2198785
-19.291002	-17.971512	109.534523	-7.237448	5.559473	108.733627	47.201904	-11.910658	111.738373	40.878021	40.097816	109.033607	44.0399625	14.093579	110.38599	-58.5148585	-2.974633	107.081264
-21.825834	-17.568871	109.953728	-7.297967	5.130386	109.246078	46.895393	-12.262865	111.148087	40.734241	39.732998	109.043678	43.814817	13.7350665	110.0958825	-58.410751	-3.4742945	108.3962735
-23.483627	-17.32794	110.359467	-7.38235	4.853021	109.675598	46.821983	-12.545821	110.749161	40.607788	39.523369	109.132683	43.7148855	13.488774	109.940922	-58.4795855	-3.782732	109.410274
-25.331221	-16.93298	110.973289	-7.503228	4.609297	110.172806	46.636021	-12.775702	110.503639	40.485359	39.334755	109.303131	43.56069	13.2795265	109.903385	-58.567146	-4.0609325	110.442227
-27.002356	-16.545753	111.638931	-7.652757	4.401815	110.727371	46.443184	-12.980503	110.366806	40.349472	39.19413	109.557976	43.396328	13.1068135	109.962391	-58.701842	-4.3031835	111.492351
-28.648495	-16.195488	112.286102	-7.81717	4.231951	111.315903	46.255268	-13.153988	110.352455	40.221233	39.07906	109.850822	43.2382505	12.962536	110.1016385	-58.8725905	-4.498634	112.5301675
-30.343891	-15.757497	113.170326	-7.96929	4.106862	111.957016	46.072044	-13.323725	110.492325	40.106457	38.953285	110.140549	43.0892505	12.81478	110.316437	-59.0278305	-4.601056	113.597595
-31.930902	-15.337917	114.090096	-8.104053	3.996182	112.610268	45.887703	-13.487169	110.730339	40.010872	38.819427	110.422707	42.9492875	12.666129	110.576523	-59.1573935	-4.673765	114.644013
-34.247967	-14.691104	115.365913	-8.241467	3.851696	113.528252	45.684628	-13.738921	111.109207	39.966835	38.632381	110.830818	42.8257315	12.44673	110.9700125	-59.3086655	-4.743338	116.0864915
-35.653488	-14.218659	116.134369	-8.264646	3.778957	114.067055	45.592743	-13.905925	111.312233	40.020134	38.537346	111.063934	42.8064385	12.3157105	111.1880835	-59.3357305	-4.7577965	116.9460265
-36.97607	-13.794477	116.663826	-8.256172	3.684308	114.478745	45.531052	-14.059684	111.441101	40.135696	38.459187	111.286835	42.833374	12.1997515	111.363968	-59.345718	-4.8311355	117.593522
-38.347595	-13.300059	117.282677	-8.193791	3.628758	114.803741	45.495575	-14.186817	111.454308	40.264179	38.407196	111.477768	42.879877	12.1101895	111.466038	-59.267459	-4.8526735	118.141444
-39.536388	-12.821722	117.663574	-8.108358	3.632569	115.045715	45.470055	-14.234389	111.395706	40.382507	38.381985	111.644257	42.926281	12.073798	111.5199815	-59.142997	-4.80866	118.5714485
-40.640083	-12.402387	117.887589	-8.025175	3.66282	115.194763	45.470825	-14.206139	111.284782	40.496708	38.427502	111.791397	42.9837665	12.1106815	111.5380895	-59.0341165	-4.7850415	118.8514365
-41.807316	-11.896077	118.119659	-7.924132	3.743694	115.255043	45.507992	-14.091307	111.129692	40.584297	38.551308	111.932777	43.0461445	12.2300005	111.5312345	-58.8944085	-4.7426125	118.9788515
-43.22197	-11.151263	118.30722	-7.750294	3.936502	115.284622	45.643761	-13.816357	110.908379	40.679855	38.807011	112.092674	43.161808	12.495327	111.5005265	-58.662396	-4.622323	119.0687175
-44.023438	-10.751068	118.372665	-7.621148	4.092254	115.292061	45.770538	-13.604039	110.801819	40.749214	39.003586	112.152771	43.259876	12.6997735	111.477295	-58.502172	-4.5152655	119.106827
-44.551788	-10.112331	118.459854	-7.502952	4.19572	115.304115	45.938282	-13.403831	110.739876	40.819008	39.202312	112.201843	43.378645	12.8992405	111.4708595	-58.384549	-4.5078005	119.1373705
-44.670399	-9.425221	118.484749	-7.359841	4.30111	115.310478	46.111881	-13.213242	110.719727	40.879581	39.361439	112.240982	43.495731	13.0740985	111.4803545	-58.215413	-4.4718785	119.1406015
-44.7374	-8.829253	118.487526	-7.226909	4.350472	115.31147	46.293007	-13.060175	110.729576	40.93668	39.475147	112.243561	43.6148435	13.207486	111.4865685	-58.0686615	-4.506542	119.1363715
-44.755684	-8.244967	118.489204	-7.087825	4.362479	115.316841	46.471825	-12.955308	110.760796	41.005562	39.559544	112.256622	43.7386935	13.302118	111.508709	-57.9143435	-4.57716	119.124973
-44.742657	-7.574773	118.437485	-6.959591	4.318666	115.291908	46.638184	-12.900138	110.809036	41.078075	39.609837	112.287292	43.8581295	13.3548495	111.548164	-57.7773115	-4.7175175	119.035652
-44.593918	-6.712943	118.204369	-6.788136	4.218657	115.20475	46.855663	-12.871159	110.849335	41.220318	39.654846	112.35154	44.0379905	13.3918435	111.6004375	-57.6142625	-4.9545295	118.8090625
-44.498642	-6.083587	118.041382	-6.690981	4.137964	115.120468	46.978821	-12.863657	110.825745	41.306202	39.671013	112.364212	44.1425115	13.403678	111.5949785	-57.5244735	-5.12775	118.6459575
-44.33147	-5.52959	117.878052	-6.594691	4.058463	115.018463	47.105713	-12.854655	110.74411	41.395874	39.677803	112.363228	44.2507935	13.411574	111.553669	-57.4401755	-5.294648	118.483257
-44.123917	-4.94104	117.759003	-6.467869	3.984029	114.922241	47.2356	-12.828983	110.601555	41.484657	39.690895	112.350548	44.3601285	13.430956	111.4760515	-57.2958665	-5.462898	118.3684305
-43.844666	-4.265211	117.627357	-6.306096	3.931809	114.817894	47.365654	-12.795808	110.412941	41.583282	39.708633	112.324013	44.474468	13.4564125	111.368477	-57.08666	-5.5927945	118.267311
-43.476833	-3.665709	117.54866	-6.148753	3.923196	114.739014	47.493649	-12.751159	110.204041	41.692253	39.742817	112.295876	44.592951	13.495829	111.2499585	-56.890457	-5.649437	118.2280695
-43.15815	-2.960167	117.593475	-5.999095	3.903742	114.70034	47.605793	-12.707493	110.007515	41.791073	39.769405	112.283279	44.698433	13.530956	111.145397	-56.696623	-5.723472	118.255283
-42.576702	-2.008823	117.615318	-5.79651	3.884813	114.686623	47.76944	-12.686333	109.791588	41.964058	39.791916	112.293007	44.866749	13.5527915	111.0422975	-56.459769	-5.7831655	118.3309485
-42.151085	-1.36298	117.660698	-5.648968	3.851243	114.708641	47.895981	-12.683845	109.686661	42.085129	39.80304	112.335075	44.990555	13.5595975	111.010868	-56.288491	-5.8571115	118.406414
-41.661331	-0.610922	117.657181	-5.531191	3.846266	114.717827	48.004551	-12.695874	109.60585	42.205128	39.806023	112.389984	45.1048395	13.5550745	110.997917	-56.1672215	-5.8625425	118.437737
-41.189217	0.156542	117.676628	-5.39572	3.810665	114.709747	48.114872	-12.721342	109.530746	42.325275	39.798859	112.407936	45.2200735	13.5387585	110.969341	-56.0115135	-5.9174285	118.450153
-40.541489	0.805437	117.62011	-5.294454	3.783762	114.689682	48.223858	-12.762536	109.463417	42.455967	39.776375	112.413071	45.3399125	13.5069195	110.938244	-55.9288205	-5.9393955	118.44112
-39.865753	1.412835	117.536163	-5.184204	3.752666	114.651085	48.341663	-12.831487	109.407684	42.602261	39.732777	112.405273	45.471962	13.450645	110.9064785	-55.84037	-5.945313	118.3956915
-39.034702	1.975634	117.40081	-5.085968	3.703378	114.587318	48.476933	-12.942553	109.385025	42.779396	39.679794	112.385155	45.6281645	13.3686205	110.88509	-55.8001005	-5.9618645	118.289546
-37.626343	2.933057	117.172661	-4.909961	3.627786	114.492973	48.660946	-13.149339	109.367073	43.062435	39.569031	112.327576	45.8616905	13.209846	110.8473245	-55.6816125	-5.954274	118.1386215
-36.62064	3.469777	116.962662	-4.810185	3.580152	114.433144	48.742245	-13.295145	109.364639	43.260773	39.480228	112.275711	46.001509	13.0925415	110.820175	-55.621879	-5.9322375	118.046113
-35.549915	3.940211	116.769501	-4.693411	3.518128	114.355003	48.823227	-13.465845	109.371948	43.474751	39.36557	112.241959	46.148989	12.9498625	110.8069535	-55.535811	-5.9136065	117.9030525
-34.377106	4.449684	116.517616	-4.583166	3.463826	114.280441	48.901051	-13.665149	109.386803	43.704193	39.214993	112.22049	46.302622	12.774922	110.8036465	-55.468954	-5.84727	117.7572355
-33.093132	4.990919	116.251038	-4.468079	3.361678	114.178551	48.98674	-13.879665	109.404884	43.948215	39.037258	112.20195	46.4674775	12.5787965	110.803417	-55.4036355	-5.8554405	117.553685
-31.842991	5.450947	115.943253	-4.359236	3.30014	114.057396	49.048191	-14.096269	109.420708	44.180965	38.858727	112.157402	46.614578	12.381229	110.789055	-55.33305	-5.780949	117.325737
-30.478212	5.941954	115.644386	-4.235757	3.248494	113.935699	49.099781	-14.29374	109.440231	44.403881	38.687378	112.084755	46.751831	12.196819	110.762493	-55.223345	-5.699831	117.108905
-28.291559	6.809309	115.154961	-4.071051	3.267546	113.760208	49.203499	-14.545605	109.549248	44.70834	38.472626	111.98188	46.9559195	11.9635105	110.765564	-55.0980215	-5.4284185	116.754852
-26.815819	7.35331	114.774025	-3.965527	3.300458	113.627533	49.273987	-14.650578	109.695801	44.92791	38.38929	111.903679	47.1009485	11.869356	110.79974	-55.0320025	-5.26844	116.455326
-25.24127	7.953815	114.319649	-3.84151	3.373512	113.447662	49.403366	-14.727134	109.865364	45.158474	38.342796	111.859192	47.28092	11.807831	110.862278	-54.96394	-5.060807	116.033046
-23.604418	8.584961	113.814583	-3.745571	3.461902	113.207642	49.544712	-14.755874	110.020592	45.373058	38.35067	111.839386	47.458885	11.797398	110.929989	-54.950027	-4.873594	115.485295
-21.979282	9.18245	113.205994	-3.656874	3.587137	112.886917	49.641354	-14.737126	110.165405	45.581932	38.379581	111.836113	47.611643	11.8212275	111.000759	-54.925391	-4.6469535	114.773075
-20.244173	9.88057	112.556412	-3.595836	3.70346	112.511673	49.706169	-14.686865	110.261772	45.798656	38.445766	111.929085	47.7524125	11.8794505	111.0954285	-54.9440845	-4.4725305	113.9279175
-18.581871	10.563442	112.010597	-3.548963	3.846187	112.15699	49.756226	-14.653916	110.28891	46.00259	38.527699	112.054955	47.879408	11.9368915	111.1719325	-54.977334	-4.2445175	113.1420475
-15.976802	11.636534	111.233673	-3.540193	4.056257	111.596336	49.788406	-14.595296	110.282112	46.243103	38.68206	112.328377	48.0157545	12.043382	111.3052445	-55.0961405	-3.930868	111.8874275
-14.316826	12.366162	110.796967	-3.577118	4.203491	111.237823	49.803394	-14.548375	110.217049	46.362057	38.811916	112.541138	48.0827255	12.1317705	111.3790935	-55.2369615	-3.7247885	111.0965525
-12.585558	13.119639	110.463425	-3.599564	4.363638	110.937592	49.791515	-14.461035	110.138	46.452175	38.947903	112.677803	48.121845	12.243434	111.4079015	-55.320973	-3.516158	110.4672825
-10.841193	13.913668	110.226402	-3.64799	4.533826	110.66803	49.76535	-14.329012	110.0672	46.522747	39.11953	112.822365	48.1440485	12.395259	111.4447825	-55.4400285	-3.327607	109.8912775
-9.129471	14.677731	110.06929	-3.677709	4.7356	110.511185	49.761673	-14.178959	109.983299	46.571045	39.308434	112.892853	48.166359	12.5647375	111.438076	-55.521777	-3.0935375	109.584294
-7.370467	15.509389	109.997162	-3.693179	4.938859	110.422203	49.765812	-14.014177	109.970268	46.628956	39.517384	112.92366	48.197384	12.7516035	111.446964	-55.583742	-2.8738855	109.397442
-5.698501	16.283161	109.92588	-3.710057	5.124588	110.389389	49.787788	-13.844666	110.024574	46.691959	39.749943	112.946831	48.2398735	12.9526385	111.4857025	-55.6599875	-2.7034625	109.2930755
-3.093033	17.484901	110.018417	-3.719348	5.369157	110.429489	49.827133	-13.582852	110.220695	46.815975	40.13726	112.884521	48.321554	13.277204	111.552608	-55.76025	-2.53889	109.30637
-1.399085	18.267212	109.977982	-3.697279	5.512702	110.429886	49.888866	-13.448138	110.415115	46.918308	40.372482	112.909447	48.403587	13.462172	111.662281	-55.798145	-2.436768	109.197491
0.334578	19.093779	110.023582	-3.700781	5.668297	110.441162	49.961582	-13.349276	110.663963	47.065605	40.622437	112.841591	48.5135935	13.6365805	111.752777	-55.9151555	-2.2999865	109.129547
2.014702	19.88048	110.02314	-3.682524	5.843558	110.458824	50.030563	-13.213088	110.925163	47.274471	40.946381	112.606987	48.652517	13.8666465	111.766075	-56.017565	-2.1795305	109.151573
3.68703	20.678074	110.115669	-3.665915	6.051561	110.46891	50.075386	-13.060406	111.218605	47.53093	41.223751	112.312187	48.803158	14.0816725	111.765396	-56.134988	-1.9785505	109.172424
5.314469	21.51895	110.153473	-3.62024	6.299248	110.503029	50.12421	-12.938868	111.54512	47.763863	41.389908	112.01017	48.9440365	14.22552	111.777645	-56.1845165	-1.627024	109.228413
6.917185	22.348797	110.11821	-3.556779	6.586555	110.550964	50.171436	-12.79215	111.834335	47.940266	41.510727	111.814262	49.055851	14.3592885	111.8242985	-56.169409	-1.1861785	109.2776295
9.31334	23.678839	110.11895	-3.539173	7.005987	110.547729	50.236195	-12.475405	112.132141	48.11113	41.79361	111.589409	49.1736625	14.6591025	111.860775	-56.2520085	-0.647128499999999	109.234683
10.782107	24.555363	109.972107	-3.564806	7.278579	110.495117	50.279606	-12.214685	112.255287	48.222267	42.044201	111.414925	49.2509365	14.914758	111.835106	-56.3805485	-0.357600000000001	109.155128
12.246986	25.535885	109.851265	-3.633485	7.535728	110.422775	50.304749	-11.938292	112.375046	48.305359	42.317532	111.281097	49.305054	15.18962	111.8280715	-56.572024	-0.118164	109.0174785
13.659496	26.519123	109.761879	-3.665112	7.798175	110.404137	50.319271	-11.71253	112.534225	48.221275	42.442558	111.24588	49.270273	15.365014	111.8900525	-56.600497	0.231336000000001	108.9182215
15.01686	27.489725	109.753716	-3.727254	8.008785	110.417747	50.372742	-11.593986	112.733482	48.161064	42.51157	111.240372	49.266903	15.458792	111.986927	-56.721411	0.558778	108.848567
16.382982	28.544962	109.764374	-3.758016	8.16297	110.453079	50.460457	-11.592919	112.902092	48.176498	42.517601	111.345459	49.3184775	15.462341	112.1237755	-56.8345095	0.863599000000001	108.7823825
17.701717	29.56481	109.829201	-3.774045	8.216617	110.510506	50.632648	-11.757852	112.98008	48.25354	42.448254	111.449173	49.443094	15.345201	112.2146265	-56.991184	1.088033	108.8063855
19.635048	31.16416	110.008408	-3.714742	8.189647	110.591682	50.912209	-12.16287	112.905792	48.488678	42.244251	111.656212	49.7004435	15.0406905	112.281002	-57.1299275	1.3386035	108.902362
20.935991	32.183357	110.04895	-3.561703	8.12455	110.609604	51.028435	-12.390089	112.712013	48.738583	42.082745	111.827888	49.883509	14.846328	112.2699505	-57.006915	1.402772	108.9492575
22.169455	33.230679	110.199699	-3.344354	8.045239	110.626198	51.122326	-12.600456	112.458893	49.062649	41.907104	112.013138	50.0924875	14.653324	112.2360155	-56.7811955	1.437154	109.0163805
23.42873	34.369106	110.335793	-3.092162	7.980373	110.689148	51.222855	-12.822626	112.113617	49.423744	41.702461	112.201332	50.3232995	14.4399175	112.1574745	-56.5076235	1.5208285	109.2208215
24.599459	35.496052	110.537445	-2.840603	7.980879	110.789787	51.306225	-13.052786	111.747849	49.716774	41.527897	112.363991	50.5114995	14.2375555	112.05592	-56.1927055	1.7242025	109.523654
25.737078	36.646042	110.909286	-2.615939	8.033017	110.956505	51.374352	-13.220737	111.35746	50.085495	41.398144	112.575699	50.7299235	14.0887035	111.9665795	-55.9618015	1.9773305	109.9464305
25.795937	37.060352	111.29805	-2.420531	8.143546	111.160278	51.45752	-13.340465	110.888908	50.323486	41.342758	112.818459	50.890503	14.0011465	111.8536835	-55.731565	2.2859455	110.4668725
25.571728	37.502625	111.847687	-2.222106	8.423452	111.527016	51.525902	-13.380527	110.106293	50.600391	41.327335	113.189873	51.0631465	13.973404	111.648083	-55.5073585	2.8735	111.405949
25.517155	37.784065	112.239853	-2.118781	8.700795	111.773994	51.477646	-13.234949	109.526466	50.70311	41.39259	113.415237	51.090378	14.0788205	111.4708515	-55.32794	3.3227695	112.0771365
25.461123	38.026611	112.558578	-2.102619	9.018547	111.98542	51.369465	-13.007079	108.932533	50.734371	41.528885	113.631317	51.051918	14.260903	111.281925	-55.257156	3.776191	112.688915
25.402218	38.172729	112.724808	-2.117985	9.391047	112.100876	51.242809	-12.779445	108.449051	50.734001	41.699032	113.808929	50.988405	14.4597935	111.12899	-55.224375	4.3223005	113.072762
25.336954	38.232796	112.780449	-2.180256	9.760861	112.106766	51.038788	-12.539959	108.067177	50.717587	41.874836	113.870132	50.8781875	14.6674385	110.9686545	-55.2386995	4.8542835	113.2448775
25.326317	38.183941	112.701775	-2.201607	10.165292	112.113281	50.790386	-12.244211	107.680489	50.724167	42.070221	113.893784	50.7572765	14.913005	110.7871365	-55.1604905	5.417579	113.4394255
25.354507	38.20739	112.722351	-2.236531	10.581389	112.078033	50.576984	-11.944937	107.325233	50.734856	42.282341	113.895836	50.65592	15.168702	110.6105345	-55.128982	5.994076	113.5455315
25.301552	38.181744	112.637245	-2.382	11.201544	112.011246	50.358368	-11.462777	106.979347	50.656975	42.685604	113.892677	50.5076715	15.6114135	110.436012	-55.2716715	6.7916745	113.58648
25.405703	38.039101	112.579277	-2.574189	11.560928	111.986115	50.230904	-11.099788	106.870285	50.457294	42.991333	113.89344	50.344099	15.9457725	110.3818625	-55.492477	7.1760835	113.5903675
25.462278	37.835075	112.349251	-2.765203	11.866126	111.978111	50.119335	-10.795779	106.880081	50.212444	43.292244	113.841835	50.1658895	16.2482325	110.360958	-55.6962955	7.4840195	113.595264
25.714079	37.479561	112.17617	-2.956483	12.14783	111.979401	50.020821	-10.52325	106.95269	49.977962	43.581135	113.790497	49.9993915	16.5289425	110.3715935	-55.9123575	7.7667175	113.5872085
25.908207	37.071384	111.965668	-3.137193	12.33322	111.941231	49.933491	-10.300338	107.1241	49.735306	43.82983	113.681374	49.8343985	16.764746	110.402737	-56.1087845	7.901694	113.479725
26.137024	36.637711	111.680077	-3.32938	12.424228	111.891541	49.862793	-10.180902	107.378044	49.487476	43.976971	113.532219	49.6751345	16.8980345	110.4551315	-56.3338945	7.9504215	113.3279505
26.47739	36.180031	111.458138	-3.519655	12.491024	111.813126	49.78944	-10.141616	107.681038	49.274776	44.069073	113.339485	49.532108	16.9637285	110.5102615	-56.571418	8.0183195	113.1159905
27.104443	35.214405	110.934792	-3.719128	12.44537	111.607277	49.685749	-10.128832	108.170746	49.004311	44.104366	113.064407	49.34503	16.987767	110.6175765	-56.783286	7.902973	112.5969775
27.700266	34.479469	110.597466	-3.797907	12.398286	111.395767	49.659801	-10.147636	108.519699	48.873932	44.08514	112.909378	49.2668665	16.968752	110.7145385	-56.8626805	7.82782	112.0769955
28.127743	33.831745	110.376015	-3.826487	12.298433	111.134399	49.674328	-10.155216	108.910385	48.785809	44.052773	112.772629	49.2300685	16.9487785	110.841507	-56.8830425	7.6480875	111.427291
28.712854	33.190231	110.197403	-3.776391	12.189123	110.811279	49.764336	-10.129828	109.30278	48.760365	44.010124	112.739075	49.2623505	16.940148	111.0209275	-56.8151325	7.438098	110.6016305
29.323923	32.533108	109.94873	-3.723258	12.11344	110.519562	49.870655	-10.150181	109.631241	48.761158	43.975243	112.738266	49.3159065	16.912531	111.1847535	-56.7624225	7.314349	109.8543705
30.074423	31.74946	109.804245	-3.644672	12.062412	110.286888	49.978035	-10.20478	109.901787	48.773506	43.902748	112.728645	49.3757705	16.848984	111.315216	-56.6651145	7.27584	109.25856
30.757284	31.025791	109.764717	-3.562194	12.011589	110.175659	50.008213	-10.245819	110.043404	48.814003	43.811508	112.766113	49.411108	16.7828445	111.4047585	-56.535496	7.2403335	108.9465595
31.702969	30.065149	109.8591	-3.47695	11.90746	110.182968	49.950195	-10.310384	110.000862	48.929684	43.706085	112.887039	49.4399395	16.6978505	111.4439505	-56.3938395	7.1170695	108.9219855
32.286663	29.469141	109.921936	-3.435555	11.832641	110.234833	49.877159	-10.376884	109.856773	49.001389	43.633873	113.027512	49.439274	16.6284945	111.4421425	-56.310384	7.0367875	109.0275235
32.734749	28.577072	109.9841	-3.451653	11.807329	110.298447	49.768955	-10.438795	109.674393	49.040516	43.585396	113.160934	49.4047355	16.5733005	111.4176635	-56.3080415	7.0413575	109.1792305
33.184586	27.786974	110.04158	-3.494239	11.821585	110.30674	49.662849	-10.454748	109.497681	49.040871	43.570946	113.294968	49.35186	16.558099	111.3963245	-56.340338	7.085071	109.2171555
33.541023	27.074755	110.070969	-3.595845	11.887295	110.271332	49.538223	-10.417796	109.33107	48.975185	43.596806	113.451233	49.256704	16.589505	111.3911515	-56.448394	7.185085	109.1515125
33.991707	26.395634	110.100647	-3.715595	11.974496	110.21682	49.418095	-10.354669	109.206306	48.867176	43.66555	113.567314	49.1426355	16.6554405	111.38681	-56.5738255	7.2935515	109.04683
34.418713	25.625053	110.061752	-3.837196	12.077919	110.136116	49.304943	-10.256793	109.143578	48.738758	43.754963	113.697472	49.0218505	16.749085	111.420525	-56.6962425	7.406753	108.851707
35.068684	24.381407	110.087738	-4.005167	12.223356	110.079491	49.180161	-10.085372	109.162773	48.540634	43.885509	113.91629	48.8603975	16.9000685	111.5395315	-56.8707315	7.5466435	108.6194505
35.476868	23.609777	110.180214	-4.09714	12.314845	110.099831	49.159492	-9.982919	109.316971	48.403828	43.96471	114.112785	48.78166	16.9908955	111.714878	-56.97594	7.6387945	108.484784
35.943035	22.862293	110.3508	-4.158896	12.36682	110.176765	49.175323	-9.881941	109.57605	48.277229	44.043053	114.33271	48.726276	17.080556	111.95438	-57.044068	7.653084	108.39915
36.486912	21.850166	110.457504	-4.207464	12.38868	110.257317	49.211231	-9.800062	109.855438	48.156059	44.09029	114.535057	48.683645	17.145114	112.1952475	-57.098573	7.632246	108.3193865
36.983467	20.923857	110.558891	-4.211919	12.359768	110.275505	49.219185	-9.776369	110.121643	48.072933	44.099247	114.641441	48.646059	17.161439	112.381542	-57.069897	7.558097	108.169468
37.461807	20.016523	110.595299	-4.205307	12.279341	110.199142	49.225922	-9.796723	110.382309	48.037529	44.10799	114.661697	48.6317255	17.1556335	112.522003	-57.0423395	7.4030485	107.876281
38.004955	19.141132	110.647629	-4.215188	12.214944	110.048141	49.266014	-9.831604	110.637688	48.000534	44.118557	114.621971	48.633274	17.1434765	112.6298295	-57.06365	7.2864115	107.4664525
38.856758	17.566793	110.537674	-4.233626	12.129277	109.691528	49.310356	-9.83425	110.996315	47.887032	44.118683	114.413391	48.598694	17.1422165	112.704853	-57.065946	7.1163375	106.678203
39.280651	16.660873	110.553658	-4.257967	12.094298	109.386467	49.284042	-9.82633	111.256149	47.817715	44.108646	114.203979	48.5508785	17.141158	112.730064	-57.0668125	7.047438	106.04287
39.907745	15.736895	110.53331	-4.306448	12.089788	109.129524	49.236137	-9.82641	111.528351	47.740887	44.098892	114.002357	48.488512	17.136241	112.765354	-57.101408	7.043335	105.493694
40.373783	14.845641	110.527145	-4.36074	12.096742	108.949638	49.18742	-9.862577	111.854149	47.707577	44.074326	113.826286	48.4474985	17.1058745	112.8402175	-57.1689785	7.0876095	105.0590585
40.825729	13.847515	110.694031	-4.426787	12.092766	108.856857	49.118801	-9.908415	112.15036	47.702763	44.051426	113.675499	48.410782	17.0715055	112.9129295	-57.264356	7.1140265	104.8007845
40.975933	13.163432	110.78035	-4.476952	12.069842	108.817078	49.043739	-9.96745	112.354698	47.707924	44.018734	113.555504	48.3758315	17.025642	112.955101	-57.3297355	7.114042	104.679055
40.428139	13.004443	110.722504	-4.515159	12.041321	108.798447	48.970802	-10.006489	112.396362	47.738441	43.969551	113.468018	48.3546215	16.981531	112.93219	-57.3849395	7.101111	104.664704
39.696175	12.798778	110.493637	-4.524019	12.03186	108.768929	48.858681	-10.008552	112.166321	47.771614	43.953651	113.377144	48.3151475	16.9725495	112.7717325	-57.3631855	7.0911705	104.7661255
39.084129	12.706846	110.284744	-4.505737	12.062989	108.764885	48.794876	-9.94717	111.847496	47.790424	43.991886	113.374649	48.29265	17.022358	112.6110725	-57.304124	7.10362	104.9186975
38.371609	12.6305	110.046684	-4.495133	12.154543	108.780418	48.765926	-9.827321	111.484024	47.79002	44.08392	113.398407	48.277973	17.1282995	112.4412155	-57.268239	7.1807865	105.1196205
37.550579	12.649202	109.913574	-4.476538	12.285204	108.817757	48.775696	-9.650606	111.128059	47.764309	44.233322	113.466774	48.2700025	17.291358	112.2974165	-57.2230785	7.27905	105.3380975
36.873428	12.592341	109.770836	-4.495507	12.463166	108.878281	48.798878	-9.437327	110.823891	47.730904	44.424812	113.549759	48.264891	17.4937425	112.186825	-57.255905	7.4325895	105.569737
36.223087	12.590438	109.645752	-4.525238	12.678843	108.957817	48.82349	-9.208748	110.622772	47.672276	44.636299	113.652977	48.247883	17.7137755	112.1378745	-57.298359	7.6439105	105.7777595
35.490273	12.641142	109.628746	-4.559319	12.903847	109.03965	48.816635	-9.00345	110.504951	47.592113	44.832672	113.781807	48.204374	17.914611	112.143379	-57.323012	7.893083	105.935921
34.224926	12.615789	109.630409	-4.696899	13.196172	109.18573	48.760498	-8.73712	110.380516	47.466698	45.081779	114.005112	48.113598	18.1723295	112.192814	-57.507396	8.2200145	106.178646
33.32943	12.611185	109.610474	-4.787954	13.330539	109.268776	48.687889	-8.628963	110.290085	47.385071	45.164509	114.139221	48.03648	18.267773	112.214653	-57.612388	8.393305	106.322899
32.506241	12.469598	109.578049	-4.89648	13.40933	109.364464	48.575687	-8.59642	110.132126	47.336452	45.194645	114.254715	47.9560695	18.2991125	112.1934205	-57.7490295	8.5195475	106.5355075
31.703938	12.331985	109.508705	-5.01328	13.40465	109.446404	48.435192	-8.656353	109.941521	47.305382	45.139965	114.339867	47.870287	18.241806	112.140694	-57.896847	8.567494	106.752114
30.838766	12.195745	109.451469	-5.139971	13.376112	109.493362	48.223354	-8.783926	109.696533	47.293201	45.027046	114.416885	47.7582775	18.12156	112.056709	-58.0382195	8.630664	106.930015
29.935377	12.022056	109.283272	-5.28884	13.34272	109.510788	47.984829	-8.95232	109.3573	47.270088	44.863148	114.454056	47.6274585	17.955414	111.905678	-58.2051385	8.730026	107.115898
28.96685	11.827866	109.04882	-5.420958	13.308622	109.476784	47.736935	-9.10928	108.962097	47.223698	44.716938	114.449165	47.4803165	17.803829	111.705631	-58.3222325	8.813415	107.247937
27.637917	11.436788	108.717934	-5.584348	13.280538	109.401855	47.418732	-9.248222	108.451904	47.136402	44.564407	114.327896	47.277567	17.6580925	111.3899	-58.446263	8.9029835	107.41381
26.829353	11.136292	108.522522	-5.634552	13.293629	109.319862	47.303566	-9.280319	108.247391	47.078671	44.505375	114.220169	47.1911185	17.612528	111.23378	-58.4602225	8.97473	107.405944
25.996325	10.831584	108.40712	-5.68599	13.346323	109.226524	47.265278	-9.294687	108.128067	47.021477	44.465576	114.143135	47.1433775	17.5854445	111.135601	-58.5153575	9.1072015	107.317447
25.0812	10.436949	108.281181	-5.721891	13.417228	109.127197	47.23859	-9.315303	108.044289	46.984653	44.426243	114.09079	47.1116215	17.55547	111.0675395	-58.5554035	9.278986	107.1868545
24.173357	9.993667	108.156296	-5.768515	13.472096	109.03804	47.176994	-9.353389	107.94928	46.966221	44.360847	114.048042	47.0716075	17.503729	110.998661	-58.6086375	9.440463	107.077419
23.339882	9.480165	108.003426	-5.834884	13.509107	108.953438	47.08107	-9.430573	107.785355	46.967243	44.264439	114.0383	47.0241565	17.416933	110.9118275	-58.6939245	9.601281	106.9950485
22.503344	8.95248	107.832108	-5.931196	13.550657	108.888367	46.908672	-9.565893	107.54776	46.966545	44.152348	114.045181	46.9376085	17.2932275	110.7964705	-58.8000005	9.8080865	106.9802635
21.161345	8.015811	107.559273	-6.105048	13.657415	108.849083	46.465355	-9.641943	107.192657	46.946213	44.024506	114.072357	46.705784	17.1912815	110.632507	-58.91588	10.1235485	107.065659
20.24629	7.344646	107.400116	-6.227757	13.749775	108.812836	46.232189	-9.622286	107.056976	46.913239	44.020885	114.098953	46.572714	17.1992995	110.5779645	-59.028228	10.3002505	107.0477075
19.382906	6.649062	107.260323	-6.323919	13.886812	108.726082	46.138988	-9.533016	107.043884	46.854401	44.118458	114.095184	46.4966945	17.292721	110.569534	-59.1445325	10.480903	106.88263
18.525452	5.934391	107.12384	-6.361557	14.047883	108.556961	46.164928	-9.333505	107.172813	46.752827	44.305264	114.009819	46.4588775	17.4858795	110.591316	-59.1819915	10.6098865	106.522606
17.619865	5.117629	106.97821	-6.356256	14.216786	108.294228	46.338989	-9.103879	107.435799	46.612728	44.504391	113.839249	46.4758585	17.700256	110.637524	-59.1883705	10.733316	105.950932
16.741322	4.249954	106.894684	-6.318137	14.327769	107.988945	46.577454	-8.911592	107.852623	46.513714	44.726749	113.567558	46.545584	17.9075785	110.7100905	-59.181858	10.7479595	105.2677995
15.915078	3.366953	106.844757	-6.261136	14.374976	107.624542	46.856606	-8.726931	108.372284	46.411133	44.962833	113.180069	46.6338695	18.117951	110.7761765	-59.1561415	10.632001	104.4729075
14.509639	1.859964	106.771027	-6.145288	14.261932	106.955421	47.302387	-8.548225	109.237206	46.253845	45.177242	112.513283	46.778116	18.3145085	110.8752445	-59.068692	10.2093555	103.0355975
13.586442	0.818764	106.728828	-6.096795	14.082806	106.532272	47.52018	-8.488871	109.810844	46.152298	45.274471	111.92379	46.836239	18.3928	110.867317	-59.029829	9.772812	102.197227
12.619013	-0.2387	106.733978	-6.074654	13.876862	106.156456	47.659389	-8.428477	110.32386	45.999043	45.266842	111.354897	46.829216	18.4191825	110.8393785	-58.978524	9.3345415	101.4735335
11.468047	-1.251116	106.767082	-6.08579	13.658005	105.894104	47.722073	-8.415339	110.738083	45.856876	45.226093	110.748329	46.7894745	18.405377	110.743206	-58.9610545	8.910633	101.045002
10.335844	-2.238858	106.715347	-6.147803	13.466763	105.676498	47.719349	-8.382844	110.962738	45.699169	45.228622	110.109093	46.709259	18.422889	110.5359155	-59.004865	8.510637	100.8170805
9.173704	-3.173956	106.598892	-6.262329	13.333665	105.477989	47.643593	-8.311872	110.979988	45.439785	45.177399	109.622147	46.541689	18.4327635	110.3010675	-59.066347	8.2345665	100.6549105
7.815756	-4.003314	106.426788	-6.394775	13.224922	105.319702	47.560013	-8.214314	110.8312	45.176418	45.185242	109.180092	46.3682155	18.485464	110.005646	-59.1577655	7.96438	100.633758
5.859202	-5.163335	105.981956	-6.623253	13.146104	105.00351	47.427578	-7.857777	110.466125	44.721085	45.334087	108.600319	46.0743315	18.738155	109.533222	-59.3208375	7.554053	100.473798
4.439823	-5.864226	105.647591	-6.782712	13.163721	104.733505	47.378384	-7.570655	110.211357	44.371006	45.467873	108.298637	45.874695	18.948609	109.254997	-59.440119	7.378833	100.212013
2.987159	-6.509356	105.321846	-6.91815	13.209059	104.418182	47.412479	-7.317006	110.019478	44.012833	45.679413	107.940201	45.712656	19.1812035	108.9798395	-59.548956	7.2369145	99.8565245
1.552728	-7.038908	105.063736	-7.006767	13.252872	104.076317	47.47842	-7.022562	109.874702	43.676651	45.847336	107.565918	45.5775355	19.412387	108.72031	-59.5910695	7.093357	99.432324
-0.001918	-7.545825	104.856018	-7.045018	13.27143	103.830788	47.54332	-6.806061	109.736214	43.401463	45.935719	107.143112	45.4723915	19.564829	108.439663	-59.5624275	6.978031	99.221913
-1.525792	-8.020355	104.862656	-7.008331	13.231068	103.827408	47.58976	-6.648182	109.59185	43.182529	46.007	106.611023	45.3861445	19.679409	108.1014365	-59.4028065	6.782727	99.5533795
-3.035011	-8.39915	105.176041	-6.876463	13.128273	104.147491	47.636776	-6.543947	109.379433	43.04388	45.975929	106.087997	45.340328	19.715991	107.733715	-59.093254	6.540555	100.561267
-5.468412	-8.864149	106.195618	-6.733488	12.860301	105.190865	47.790737	-6.496475	109.154594	42.861519	45.939713	105.679611	45.326128	19.721619	107.4171025	-58.793104	5.998983	102.9646275
-7.043698	-9.046403	107.104477	-6.739506	12.66962	106.107056	47.862938	-6.458591	109.167099	42.635136	46.022354	105.660393	45.249037	19.7818815	107.413746	-58.728049	5.5573585	104.800366
-8.751806	-9.133409	108.062271	-6.815636	12.508424	106.975914	47.862125	-6.385366	109.274986	42.363552	46.066059	105.749954	45.1128385	19.8403465	107.51247	-58.7441105	5.1765015	106.439358
-10.315954	-9.164891	108.745407	-6.956737	12.386568	107.635704	47.807961	-6.271341	109.453178	42.056377	46.133839	105.930695	44.932169	19.931249	107.6919365	-58.845643	4.841887	107.5794715
-11.949892	-9.115351	109.177841	-7.123083	12.320792	108.018852	47.75692	-6.18378	109.649384	41.776741	46.219017	106.066582	44.7668305	20.0176185	107.857983	-59.0129965	4.6239655	108.179721
-13.574825	-9.011903	109.354462	-7.293376	12.252054	108.163795	47.718143	-6.073012	109.792732	41.522789	46.323944	106.143082	44.620466	20.125466	107.967907	-59.207218	4.378642	108.359683
-15.072743	-8.834106	109.329079	-7.40612	12.183298	108.169151	47.741238	-5.964457	109.844437	41.288239	46.416584	106.16629	44.5147385	20.2260635	108.0053635	-59.3269785	4.1405325	108.3329385
-17.371185	-8.406651	109.130516	-7.478716	12.122564	108.006599	47.83894	-5.786901	109.880569	41.030563	46.568386	106.142334	44.4347515	20.3907425	108.0114515	-59.3921835	3.8543855	108.0017465
-18.764536	-8.061338	108.956947	-7.454541	12.109247	107.891289	47.915493	-5.684011	109.840012	40.943501	46.653938	106.125221	44.429497	20.4849635	107.9826165	-59.338579	3.7335305	107.7999615
-20.166161	-7.599084	108.888733	-7.367019	12.105216	107.826546	48.013119	-5.572031	109.770546	40.918968	46.738716	106.047836	44.4660435	20.5833425	107.909191	-59.2000815	3.6270895	107.743901
-21.567636	-7.044558	108.975204	-7.245126	12.111497	107.848404	48.106514	-5.493891	109.710518	40.92683	46.807106	105.969009	44.516672	20.6566075	107.8397635	-59.006924	3.5663865	107.8570445
-22.801846	-6.417212	109.359184	-7.107144	12.079146	108.031487	48.206005	-5.49606	109.677246	40.922981	46.751698	105.727921	44.564493	20.627819	107.7025835	-58.778781	3.530473	108.3603905
-24.083649	-5.656249	109.98629	-7.008624	11.978129	108.376755	48.286976	-5.58066	109.76416	40.861526	46.598511	105.415474	44.574251	20.5089255	107.589817	-58.591499	3.4473325	109.163693
-25.32354	-4.824196	110.795998	-6.983786	11.808295	108.875969	48.30283	-5.758908	109.929367	40.758205	46.33884	105.098976	44.5305175	20.289966	107.5141715	-58.4980895	3.326624	110.2377665
-27.047855	-3.4453	112.409866	-7.033173	11.38283	109.953392	48.17556	-6.162982	110.12751	40.520336	45.854889	104.786148	44.347948	19.8459535	107.456829	-58.414294	2.9197065	112.449955
-28.140932	-2.378729	113.541153	-7.154749	10.998874	110.821449	47.992065	-6.507479	110.289955	40.296646	45.48344	104.770256	44.1443555	19.4879805	107.5301055	-58.4538535	2.5097675	114.1127925
-29.140278	-1.32981	114.613174	-7.334436	10.577355	111.709152	47.796436	-6.856264	110.498718	40.040512	45.127571	104.933655	43.918474	19.1356535	107.7161865	-58.587346	2.0190565	115.7021175
-30.103445	-0.082479	115.480247	-7.555118	10.14931	112.516579	47.581818	-7.195354	110.694969	39.792217	44.828869	105.238274	43.6870175	18.8167575	107.9666215	-58.7972535	1.4818625	117.0665365
-31.003723	1.164837	116.052078	-7.818717	9.753887	113.167992	47.346184	-7.487651	110.878502	39.5569	44.602264	105.633354	43.451542	18.5573065	108.255928	-59.088976	0.950467500000002	118.080056
-31.822151	2.600901	116.400612	-8.076422	9.402791	113.645241	47.097256	-7.754416	111.020424	39.335224	44.418941	106.0783	43.21624	18.3322625	108.549362	-59.369084	0.473319500000002	118.74112
-32.531399	4.052145	116.468201	-8.303149	9.100442	113.913727	46.88483	-7.966764	111.0149	39.194633	44.299889	106.562721	43.0397315	18.1665625	108.7888105	-59.6460295	0.0343214999999972	119.0386435
-33.404121	6.409784	116.019714	-8.487996	8.712509	113.863876	46.659966	-8.194091	110.70726	39.24152	44.261177	107.347382	42.950743	18.033543	109.027321	-59.926735	-0.608525	118.700431
-33.814461	8.028709	115.604271	-8.522833	8.500851	113.603737	46.601826	-8.331788	110.25425	39.428062	44.26255	107.936432	43.014944	17.965381	109.095341	-60.06061	-0.963678999999999	118.112133
-34.127441	9.799173	115.243599	-8.508789	8.401648	113.323402	46.449448	-8.419168	109.645523	39.656693	44.310108	108.539429	43.0530705	17.94547	109.092476	-60.0706485	-1.142174	117.554328
-34.265083	11.603111	115.160622	-8.557425	8.413866	113.177261	46.11972	-8.405102	109.032913	39.873779	44.352203	109.155167	42.9967495	17.9735505	109.09404	-60.1115995	-1.1458185	117.260482
-34.255314	13.425161	115.667557	-8.663585	8.622631	113.367104	45.81007	-8.377115	108.504799	40.015812	44.427975	109.750328	42.912941	18.02543	109.1275635	-60.240111	-0.780168	117.6066445
-34.107391	15.331284	116.479019	-8.818434	8.872151	113.861977	45.420788	-8.243272	108.217148	40.081562	44.558578	110.457901	42.751175	18.157653	109.3375245	-60.388043	-0.413350999999999	118.3864295
-33.814171	17.204344	117.567406	-9.005072	9.146446	114.640007	45.143578	-8.03674	108.195175	40.113342	44.74976	111.334717	42.62846	18.35651	109.764946	-60.638604	-0.0636180000000017	119.515068
-33.195026	19.884243	119.508835	-9.316494	9.512317	116.094101	44.881336	-7.716506	108.548912	40.050953	45.0662	112.998154	42.4661445	18.674847	110.773533	-61.0991325	0.349786999999999	121.414669
-32.601078	21.595175	120.651161	-9.555389	9.702159	117.02771	44.734737	-7.473771	108.981194	39.969845	45.260799	114.19722	42.352291	18.893514	111.589207	-61.463069	0.510804	122.466213
-31.913984	23.222256	121.487297	-9.742414	9.8837	117.734192	44.707581	-7.22546	109.464539	39.859043	45.438602	115.441872	42.283312	19.106571	112.4532055	-61.76814	0.660828999999996	123.0151785
-31.164646	24.677567	121.758606	-9.9187	9.996223	118.073357	44.776737	-6.991263	109.990967	40.001774	45.604908	116.565445	42.3892555	19.3068225	113.278206	-62.2266555	0.685623499999998	122.868508
-30.383623	26.208326	121.370461	-10.092272	10.112148	117.90612	44.964069	-6.852347	110.453949	40.018463	45.774483	117.528824	42.491266	19.461068	113.9913865	-62.67581	0.763228000000002	121.8208535
-29.560768	27.664026	120.281265	-10.244311	10.194471	117.156029	45.18573	-6.766342	110.832024	40.063572	45.921646	118.184708	42.624651	19.577652	114.508366	-63.113273	0.81129	119.803692
-28.643784	29.086855	118.63636	-10.409377	10.325253	115.939369	45.353043	-6.751059	111.114525	40.006592	46.015572	118.389984	42.6798175	19.6322565	114.7522545	-63.4985715	1.0182495	117.1264835
-27.260191	31.052784	115.760674	-10.622504	10.673761	113.835693	45.385056	-6.753071	111.032066	39.712681	46.075695	117.62735	42.5488685	19.661312	114.329708	-63.7938765	1.68621	113.341678
-26.178288	32.261677	114.044533	-10.720355	10.898335	112.521088	45.32415	-6.789696	110.849716	39.607342	46.042503	116.857353	42.465746	19.6264035	113.8535345	-63.906456	2.1702665	111.1886415
-25.149256	33.290981	112.736389	-10.761429	11.093988	111.560989	45.263424	-6.864495	110.743477	39.652534	46.035053	116.116486	42.457979	19.585279	113.4299815	-63.980837	2.602697	109.6919965
-24.064943	34.14362	111.895607	-10.748347	11.226692	110.930618	45.203346	-6.943402	110.751175	39.774075	46.013214	115.579521	42.4887105	19.534906	113.165348	-63.9854045	2.918478	108.695888
-22.933731	34.879074	111.470505	-10.699973	11.277292	110.490906	45.187828	-7.01086	110.682259	39.901413	45.965939	115.37812	42.5446205	19.4775395	113.0301895	-63.9445665	3.0770445	107.9516225
-21.844343	35.509628	111.271797	-10.631394	11.333939	110.180115	45.165783	-6.967142	110.52079	39.995689	45.989429	115.314865	42.580736	19.5111435	112.9178275	-63.843524	3.1567345	107.4424025
-20.788553	35.993576	111.26683	-10.549391	11.420737	109.94278	45.179478	-6.813391	110.299149	40.041275	46.119396	115.248024	42.6103765	19.6530025	112.7735865	-63.7091585	3.1884715	107.1119735
-19.247549	36.578743	111.319862	-10.463577	11.648013	109.669319	45.259842	-6.42579	109.812904	40.008564	46.383484	115.337921	42.634203	19.978847	112.5754125	-63.561357	3.317179	106.7632255
-18.238266	36.873447	111.420349	-10.467416	11.890841	109.591057	45.287956	-6.07554	109.579048	39.89463	46.677227	115.308746	42.591293	20.3008435	112.443897	-63.526125	3.4808385	106.738217
-17.344959	37.125675	111.392578	-10.528348	12.199489	109.505287	45.278461	-5.717449	109.435844	39.763325	46.972866	115.261612	42.520893	20.6277085	112.348728	-63.577589	3.7712695	106.661846
-16.468636	37.230484	111.288055	-10.637289	12.497242	109.409546	45.240669	-5.414113	109.378311	39.609734	47.222649	115.205559	42.4252015	20.904268	112.291935	-63.6997795	4.090216	106.527157
-15.527079	37.233238	111.12738	-10.765979	12.761942	109.339607	45.157303	-5.18049	109.375572	39.435013	47.447453	115.107361	42.296158	21.1334815	112.2414665	-63.828116	4.3904025	106.4377475
-14.702518	37.146946	111.095261	-10.888783	12.968843	109.352753	45.013271	-5.035892	109.435638	39.289326	47.572853	115.000877	42.1512985	21.2684805	112.2182575	-63.9288645	4.6692055	106.4872485
-13.867373	36.904682	111.026802	-11.022113	13.120502	109.524933	44.860394	-4.984227	109.567833	39.189987	47.618706	114.848938	42.0251905	21.3172395	112.2083855	-64.0694165	4.9237645	106.8414805
-12.710052	36.328838	111.103592	-11.177135	13.209862	110.040031	44.618137	-5.08674	110.012947	39.135056	47.587231	114.516808	41.8765965	21.2502455	112.2648775	-64.2308665	5.1694785	107.8151845
-11.893568	35.803917	111.214531	-11.254843	13.200757	110.56324	44.465828	-5.228746	110.369385	39.096375	47.483906	114.1446	41.7811015	21.12758	112.2569925	-64.2907875	5.273934	108.8694875
-11.242815	35.262409	111.487007	-11.358342	13.111798	111.206459	44.304356	-5.469729	110.722443	39.066864	47.322308	113.591789	41.68561	20.9262895	112.157116	-64.402294	5.2973065	110.255802
-10.476831	34.548126	111.704887	-11.45913	12.951629	111.931038	44.094147	-5.791186	111.016487	39.008518	47.070549	112.944321	41.5513325	20.6396815	111.980404	-64.4695925	5.2635765	111.881672
-9.800223	33.795059	111.946236	-11.573671	12.649035	112.631989	43.843998	-6.221379	111.230156	38.926949	46.703808	112.275757	41.3854735	20.2412145	111.7529565	-64.5328155	5.0568555	113.5110215
-9.116249	32.971809	112.145706	-11.752014	12.211992	113.270912	43.548721	-6.804351	111.322678	38.759048	46.229198	111.562637	41.1538845	19.7124235	111.4426575	-64.6579125	4.7115605	115.0991665
-8.332209	32.091721	112.228371	-11.988379	11.690046	113.762192	43.247261	-7.487468	111.215614	38.510933	45.673027	110.855255	40.879097	19.0927795	111.0354345	-64.855855	4.2873125	116.4889495
-7.273498	30.803072	112.169624	-12.387786	10.8106	114.169586	42.727097	-8.483057	110.979752	38.072769	44.739933	110.002815	40.399933	18.128438	110.4912835	-65.175505	3.492762	117.8478885
-6.510899	29.942354	112.118507	-12.657701	10.248622	114.30323	42.397205	-9.061522	110.930847	37.810959	44.186611	109.747231	40.104082	17.5625445	110.339039	-65.419484	2.9346995	118.267421
-5.611151	29.115005	112.080109	-12.925606	9.801495	114.436386	42.103069	-9.506838	111.013794	37.584141	43.766232	109.778381	39.843605	17.129697	110.3960875	-65.694817	2.473293	118.4766845
-4.681006	28.392883	112.200478	-13.17226	9.460896	114.581665	41.83828	-9.784937	111.259315	37.422573	43.487759	110.047363	39.6304265	16.851411	110.653339	-65.9749465	2.070381	118.509991
-3.669732	27.705938	112.328079	-13.380048	9.231119	114.721703	41.608902	-9.946669	111.579979	37.358471	43.331791	110.484741	39.4836865	16.692561	111.03236	-66.2437825	1.769677	118.411046
-2.560698	27.041367	112.510788	-13.504333	9.151095	114.820374	41.484032	-10.031386	111.967865	37.351841	43.285999	111.049339	39.4179365	16.6273065	111.508602	-66.4266025	1.6748835	118.132146
-1.45619	26.493856	112.814568	-13.585048	9.13481	114.827637	41.470657	-10.007974	112.419342	37.391315	43.323566	111.808334	39.430986	16.657796	112.113838	-66.601082	1.611824	117.541436
0.421009	25.626516	113.059547	-13.625855	9.298148	114.597153	41.603657	-9.796463	113.134453	37.550026	43.5802	113.171898	39.5768415	16.8918685	113.1531755	-66.8285515	1.7044275	116.0411305
1.711476	25.072367	113.204575	-13.574717	9.531725	114.325272	41.794239	-9.571401	113.602127	37.657097	43.785286	114.169525	39.725668	17.1069425	113.885826	-66.875102	1.9565075	114.764718
2.935224	24.613731	113.366928	-13.456085	9.840778	113.947388	42.074657	-9.290805	114.095032	37.841885	44.070663	115.121613	39.958271	17.389929	114.6083225	-66.870441	2.291627	113.2864535
4.246518	24.068594	113.379654	-13.251633	10.227717	113.406525	42.435089	-8.972783	114.519569	38.095234	44.378716	116.003647	40.2651615	17.7029665	115.261608	-66.7684275	2.7524675	111.551442
5.526482	23.515261	113.222374	-13.0003	10.667833	112.682175	42.852016	-8.671349	114.798058	38.419075	44.67157	116.726212	40.6355455	18.0001105	115.762135	-66.6361455	3.3355555	109.602215
6.682633	23.035654	112.947739	-12.675418	11.186122	111.897423	43.185463	-8.368965	114.810982	38.812683	44.929607	117.09166	40.999073	18.280321	115.951321	-66.349909	4.091923	107.843525
7.926883	22.415491	112.440811	-12.282796	11.731698	111.076866	43.506523	-8.030494	114.646515	39.247654	45.188148	117.056297	41.3770885	18.578827	115.851406	-65.9426805	4.884569	106.302326
9.603591	21.409311	111.466087	-11.607559	12.5176	109.83622	44.043793	-7.648146	113.979401	39.940479	45.442902	116.610168	41.992136	18.897378	115.2947845	-65.207254	6.137822	104.3776555
10.47316	20.803411	110.830643	-11.151823	13.012288	109.126686	44.373344	-7.404369	113.411354	40.424618	45.594841	115.859497	42.398981	19.095236	114.6354255	-64.702627	6.92934	103.6179465
11.369615	20.052832	110.100235	-10.721416	13.474382	108.459618	44.638878	-7.175243	112.882744	40.841179	45.72723	115.12072	42.7400285	19.2759935	114.001732	-64.1828605	7.6727705	102.917504
12.164921	19.192106	109.432961	-10.374657	13.857809	107.94928	44.864365	-7.000059	112.41304	41.204418	45.84164	114.398277	43.0343915	19.4207905	113.4056585	-63.7837055	8.2948275	102.4929015
12.75226	18.35745	109.006752	-10.099302	14.156628	107.59314	45.026405	-6.858376	112.043533	41.508892	45.990288	113.797256	43.2676485	19.565956	112.9203945	-63.4662525	8.7473	102.2658855
13.204797	17.475042	108.68895	-9.927778	14.421111	107.357048	45.159657	-6.771049	111.755455	41.686848	46.068054	113.434509	43.4232525	19.6485025	112.594982	-63.2788085	9.1937195	102.119114
13.50237	16.551825	108.479103	-9.814713	14.66079	107.242111	45.216793	-6.68844	111.53817	41.831287	46.177486	113.011536	43.52404	19.744523	112.274853	-63.153466	9.577057	102.209369
13.85178	15.06607	108.187065	-9.7165	15.054748	107.156456	45.276348	-6.510755	111.311722	41.996464	46.347137	112.384842	43.636406	19.918191	111.848282	-63.069406	10.191305	102.46463
13.937765	14.139705	108.056664	-9.652344	15.278331	107.05217	45.34407	-6.406166	111.193977	42.124638	46.46471	111.924889	43.734354	20.029272	111.559433	-63.039042	10.52739	102.544907
13.9352	13.186542	107.855751	-9.614268	15.446568	106.884895	45.3965	-6.2834	111.029526	42.134823	46.562263	111.549393	43.7656615	20.1394315	111.2894595	-62.9941975	10.7537045	102.4803305
13.872117	12.191223	107.563629	-9.549115	15.552547	106.631424	45.44846	-6.187927	110.827209	42.179291	46.644463	111.111923	43.8138755	20.228268	110.969566	-62.9121055	10.876826	102.293282
13.764082	11.216618	107.268509	-9.45787	15.619993	106.306229	45.508377	-6.099029	110.559631	42.22818	46.694782	110.642395	43.8682785	20.2978765	110.601013	-62.7840185	10.9421095	102.011445
13.535665	10.257298	106.900719	-9.34927	15.648791	105.972588	45.571918	-6.005319	110.208221	42.295467	46.712093	110.088745	43.9336925	20.353387	110.148483	-62.6322325	10.944195	101.796693
13.263106	9.322491	106.513191	-9.184397	15.636535	105.628418	45.591366	-5.884454	109.86676	42.372002	46.691525	109.481224	43.981684	20.4035355	109.673992	-62.350478	10.8695345	101.582844
12.765494	7.925138	105.968216	-8.912821	15.619148	105.179176	45.655975	-5.749535	109.359062	42.566364	46.630596	108.386253	44.1111695	20.4405305	108.8726575	-61.9368115	10.7977655	101.4856945
12.313633	7.051432	105.700729	-8.732546	15.614584	104.89875	45.729771	-5.70731	109.028709	42.627979	46.628441	107.699295	44.178875	20.4605655	108.364002	-61.643967	10.7686025	101.433498
11.786522	6.295708	105.361984	-8.567677	15.627025	104.606308	45.815556	-5.680537	108.643051	42.722347	46.627869	107.027924	44.2689515	20.473666	107.8354875	-61.4043055	10.780384	101.3771285
11.217816	5.530493	105.003716	-8.421792	15.660824	104.305389	45.878139	-5.646291	108.202065	42.80574	46.645805	106.358101	44.3419395	20.499757	107.280083	-61.1855235	10.821891	101.330695
10.603971	4.86851	104.574623	-8.301996	15.731217	103.999626	45.946728	-5.608322	107.704666	42.87801	46.688881	105.799721	44.412369	20.5402795	106.7521935	-61.016361	10.9221545	101.2470585
9.895446	4.246336	104.217239	-8.222358	15.828143	103.719116	45.960304	-5.533965	107.218826	42.935505	46.76059	105.371727	44.4479045	20.6133125	106.2952765	-60.8926205	11.0429735	101.1429555
9.107943	3.73633	103.882774	-8.206307	15.951782	103.538116	45.912628	-5.413888	106.72065	42.955708	46.884842	105.057594	44.434168	20.735477	105.889122	-60.846782	11.168087	101.18711
7.834146	3.154587	103.53479	-8.306575	16.25845	103.420593	45.781315	-5.149031	106.014122	42.862274	47.16869	104.80397	44.3217945	21.0098295	105.409046	-60.9349445	11.5070705	101.43214
6.896855	2.788126	103.303482	-8.447452	16.549871	103.407265	45.619411	-4.893414	105.599655	42.697243	47.435913	104.770454	44.158327	21.2712495	105.1850545	-61.053231	11.8284925	101.6294755
5.918545	2.495962	103.162857	-8.653587	16.88129	103.449608	45.395912	-4.573261	105.256668	42.490421	47.747906	104.731056	43.9431665	21.5873225	104.993862	-61.2503405	12.1752575	101.905354
4.843561	2.316212	103.105927	-8.92298	17.272598	103.60463	45.138374	-4.214203	104.976929	42.210407	48.094906	104.759171	43.6743905	21.9403515	104.86805	-61.5203505	12.6048445	102.34121
3.778368	2.181063	103.243324	-9.226835	17.699211	103.880539	44.844933	-3.824628	104.765388	41.874008	48.482525	104.815758	43.3594705	22.3289485	104.790573	-61.8131405	13.0694735	102.970505
2.688657	2.040658	103.376472	-9.569428	18.141628	104.236626	44.511829	-3.453729	104.651474	41.64381	48.840569	104.792931	43.0778195	22.69342	104.7222025	-62.2166755	13.589836	103.7510495
1.500626	1.946045	103.616737	-9.931554	18.590923	104.621078	44.162651	-3.093976	104.604103	41.210037	49.237396	104.94249	42.686344	23.07171	104.7732965	-62.549452	14.110136	104.4688595
-0.238369	1.867689	104.016861	-10.451463	19.157331	105.168518	43.719181	-2.581867	104.603065	40.699219	49.769131	105.016815	42.2092	23.593632	104.80994	-63.112126	14.72103	105.527096
-1.330243	1.861852	104.24292	-10.769525	19.47905	105.417061	43.48027	-2.260392	104.629364	40.502594	50.058723	104.993942	41.991432	23.8991655	104.811653	-63.530482	15.0589345	106.022469
-2.391823	1.789654	104.410469	-11.022392	19.733044	105.590439	43.317249	-1.979578	104.673805	40.138012	50.349297	105.041756	41.7276305	24.1848595	104.8577805	-63.7724145	15.2812285	106.3230975
-3.482406	1.705755	104.571983	-11.205396	19.913561	105.678406	43.217297	-1.738534	104.730896	39.87862	50.540012	104.912697	41.5479585	24.400739	104.8217965	-63.9587505	15.426383	106.5350155
-4.474382	1.628107	104.712715	-11.310702	20.004814	105.652573	43.179779	-1.578202	104.811684	39.761368	50.605305	104.57885	41.4705735	24.5135515	104.695267	-64.0919775	15.4960765	106.609879
-5.426725	1.559988	104.713997	-11.360606	19.981258	105.530807	43.163837	-1.479978	104.877495	39.650482	50.659061	104.284943	41.4071595	24.5895415	104.581219	-64.1283715	15.3729745	106.480395
-6.322846	1.512703	104.650642	-11.377697	19.892952	105.319992	43.172611	-1.412708	104.832962	39.523701	50.654137	103.968048	41.348156	24.6207145	104.400505	-64.10355	15.1651895	106.239479
-7.660695	1.454359	104.353348	-11.396222	19.700195	104.894379	43.182037	-1.356054	104.666229	39.368248	50.628517	103.436768	41.2751425	24.6362315	104.0514985	-64.0675865	14.7641585	105.7372595
-8.535551	1.486136	104.070961	-11.459733	19.607628	104.563271	43.163948	-1.317784	104.468033	39.253151	50.634148	103.093765	41.2085495	24.658182	103.780899	-64.1280155	14.557074	105.345643
-9.36869	1.585533	103.692245	-11.517491	19.569632	104.232193	43.135475	-1.257715	104.166069	39.118637	50.68301	102.796234	41.127056	24.7126475	103.4811515	-64.162038	14.4266165	104.9832345
-10.172267	1.740122	103.28537	-11.577838	19.593098	103.905426	43.077049	-1.148518	103.7593	38.979969	50.787289	102.593361	41.028509	24.8193855	103.1763305	-64.184185	14.3668105	104.6345215
-10.981433	1.962067	102.885399	-11.656597	19.688728	103.626862	42.988461	-0.998543	103.330124	38.857113	50.930004	102.509689	40.922787	24.9657305	102.9199065	-64.235981	14.4117255	104.3338175
-11.769621	2.21303	102.519394	-11.743304	19.818815	103.432098	42.917858	-0.81177	102.943382	38.763905	51.138519	102.596428	40.8408815	25.1633745	102.769905	-64.3274895	14.4742555	104.094291
-12.563298	2.500513	102.201393	-11.832219	19.984291	103.289841	42.852131	-0.625772	102.629173	38.569988	51.387711	102.885727	40.7110595	25.3809695	102.75745	-64.3754975	14.5876125	103.822232
-13.65024	3.007862	101.804924	-11.942306	20.240055	103.11364	42.782917	-0.350667	102.261009	38.555908	51.657082	103.089378	40.6694125	25.6532075	102.6751935	-64.5540245	14.8269025	103.5520865
-14.306548	3.355561	101.592697	-11.980745	20.383577	102.994385	42.754326	-0.188894	102.09626	38.532875	51.803207	103.136681	40.6436005	25.8071565	102.6164705	-64.6050905	14.9599975	103.3722995
-14.922479	3.685925	101.509438	-11.970142	20.485561	102.882538	42.755363	-0.072581	101.979576	38.484764	51.883007	103.086159	40.6200635	25.905213	102.5328675	-64.5603475	15.065909	103.2322085
-15.520962	3.994916	101.51886	-11.918467	20.52142	102.794907	42.791988	-0.021389	101.950157	38.438652	51.896824	102.919746	40.61532	25.9377175	102.4349515	-64.452254	15.1051225	103.1548625
-16.089592	4.288027	101.56237	-11.866701	20.476362	102.735672	42.838432	-0.054471	102.008232	38.300903	51.878304	102.776848	40.5696675	25.9119165	102.39254	-64.3030695	15.0408075	103.078804
-16.635435	4.582694	101.617455	-11.80075	20.340576	102.648666	42.903587	-0.171755	102.09391	38.431404	51.701893	102.415588	40.6674955	25.765069	102.254749	-64.2689955	14.916083	103.042583
-17.123251	4.855273	101.625992	-11.760567	20.133018	102.521347	42.958939	-0.355075	102.194214	38.436272	51.509701	102.157974	40.6976055	25.577313	102.176094	-64.2187395	14.688723	102.8666
-17.746975	5.206388	101.443329	-11.712527	19.696688	102.204201	43.007988	-0.69751	102.344391	38.420532	51.146389	101.751945	40.71426	25.2244395	102.048168	-64.139314	14.1689365	102.360234
-18.159563	5.46803	101.241791	-11.721511	19.37291	101.921425	43.041843	-0.922902	102.445351	38.210098	50.935173	101.636993	40.6259705	25.0061355	102.041172	-64.0689925	13.7396845	101.801678
-18.558252	5.737015	100.981888	-11.726564	19.029034	101.610054	43.094208	-1.130908	102.55423	38.246727	50.670265	101.325249	40.6704675	24.7696785	101.9397395	-64.1235955	13.2883895	101.2803685
-18.918171	6.058837	100.707031	-11.717057	18.693104	101.317703	43.16267	-1.288398	102.6605	38.009949	50.508129	101.24118	40.5863095	24.6098655	101.95084	-64.0204235	12.7763425	100.684566
-19.209663	6.395618	100.455536	-11.672297	18.362623	101.035515	43.222267	-1.409695	102.801178	37.867813	50.32885	101.147629	40.54504	24.4595775	101.9744035	-63.889634	12.2656685	100.0966265
-19.460894	6.749097	100.199043	-11.598198	18.054283	100.799522	43.253483	-1.517791	102.992249	37.879837	50.12846	101.060173	40.56666	24.3053345	102.026211	-63.763056	11.8032315	99.572833
-19.685907	7.128311	99.9086	-11.537302	17.738062	100.596634	43.379646	-1.692158	103.267502	37.77655	50.022465	101.359154	40.578098	24.1651535	102.313328	-63.652702	11.3109705	98.87994
-20.025375	7.840949	99.42733	-11.481206	17.274031	100.313568	43.454639	-1.956002	103.751411	37.758766	49.824417	102.040527	40.6067025	23.9342075	102.895969	-63.5691145	10.6138545	97.731167
-20.259699	8.382483	99.087784	-11.473095	17.027527	100.144196	43.422478	-2.072715	104.07869	37.762241	49.703411	102.590385	40.5923595	23.815348	103.3345375	-63.5385495	10.239706	96.9538545
-20.424534	8.899095	98.746323	-11.469817	16.828024	99.986603	43.39793	-2.190266	104.345856	37.778324	49.604401	103.189674	40.588127	23.7070675	103.767765	-63.527761	9.9489805	96.205441
-20.656147	9.469779	98.453163	-11.491481	16.690815	99.869545	43.336002	-2.265176	104.565475	37.80196	49.545067	103.751793	40.568981	23.6399455	104.158634	-63.551943	9.7416845	95.580456
-20.911448	10.091071	98.204651	-11.527008	16.608009	99.763588	43.2645	-2.316063	104.746964	37.867691	49.473061	104.250931	40.5660955	23.578499	104.4989475	-63.6201115	9.637519	95.0282285
-21.252319	10.787734	98.008224	-11.626661	16.634371	99.690704	43.184319	-2.32567	104.888824	37.89444	49.457695	104.714844	40.5393795	23.5660125	104.801834	-63.7927015	9.7027295	94.579574
-21.602003	11.505663	97.914413	-11.687338	16.696527	99.670807	43.082394	-2.282225	104.963318	37.881374	49.486397	105.008652	40.481884	23.602086	104.985985	-63.85656	9.790968	94.355629
-22.190317	12.59639	97.833282	-11.797726	16.843983	99.672241	42.960629	-2.159154	104.978027	37.658451	49.61441	105.39093	40.30954	23.727628	105.1844785	-63.904992	9.960338	94.1600035
-22.599028	13.320509	97.819267	-11.868329	16.946894	99.696762	42.890747	-2.054249	104.979324	37.686584	49.660431	105.401802	40.2886655	23.803091	105.190563	-64.0253235	10.090697	94.202961
-23.025822	14.0047	97.765022	-11.953042	17.037416	99.687523	42.810925	-1.948123	104.980156	37.578964	49.76746	105.498909	40.1949445	23.9096685	105.2395325	-64.1010285	10.1651635	94.1355135
-23.504292	14.713219	97.661987	-12.01396	17.08482	99.63195	42.75745	-1.879381	104.966774	37.428642	49.861717	105.617058	40.093046	23.991168	105.291916	-64.120966	10.178472	93.971984
-24.020351	15.399048	97.508064	-12.071019	17.113626	99.534027	42.726944	-1.823996	104.940186	37.383713	49.905308	105.608765	40.0553285	24.040656	105.2744755	-64.1973665	10.186596	93.7935785
-24.590927	16.108932	97.376083	-12.077415	17.100056	99.442482	42.687286	-1.765291	104.894447	37.340797	49.944324	105.508018	40.0140415	24.0895165	105.2012325	-64.1688715	10.1105955	93.6837315
-25.168037	16.787205	97.3451	-12.031784	17.067049	99.420319	42.717655	-1.708649	104.81942	37.336426	49.96069	105.333832	40.0270405	24.1260205	105.076626	-64.0906085	10.0080775	93.764012
-26.07691	17.808079	97.441399	-11.956512	16.990582	99.535141	42.872181	-1.639931	104.77549	37.359768	49.975731	105.053345	40.1159745	24.1679	104.9144175	-64.0289985	9.813264	94.1558645
-26.760881	18.503887	97.634132	-11.878932	16.888577	99.702957	42.99987	-1.619354	104.760017	37.383675	49.960457	104.895065	40.1917725	24.1705515	104.827541	-63.9496365	9.6066025	94.578373
-27.488935	19.215036	97.879868	-11.791578	16.768398	99.92086	43.144146	-1.609031	104.730522	37.485649	49.914242	104.743576	40.3148975	24.1526055	104.737049	-63.8980535	9.3841905	95.104671
-28.202482	19.926769	98.140373	-11.704002	16.639114	100.130905	43.285145	-1.600467	104.673729	37.463783	49.894363	104.732574	40.374464	24.146948	104.7031515	-63.782468	9.13128	95.5586585
-28.939566	20.658756	98.432961	-11.623503	16.530739	100.313545	43.40831	-1.605733	104.530701	37.504665	49.893017	104.63916	40.4564875	24.143642	104.5849305	-63.7034935	8.917836	96.0421595
-29.707926	21.434568	98.749763	-11.516281	16.411924	100.487686	43.466805	-1.610629	104.31955	37.508717	49.96833	104.550125	40.487761	24.1788505	104.4348375	-63.520323	8.6449975	96.5405345
-30.482256	22.21475	99.117401	-11.426649	16.279522	100.643517	43.513298	-1.629593	104.015419	37.463963	50.075699	104.404488	40.4886305	24.223053	104.2099535	-63.3419285	8.335991	97.0770805
-31.608025	23.402342	99.821526	-11.32786	16.088017	100.945747	43.493355	-1.825359	103.511497	37.268204	50.056416	103.861359	40.3807795	24.1155285	103.686428	-63.0364995	8.0605055	98.205066
-32.367496	24.252119	100.467209	-11.308665	15.92073	101.250687	43.419163	-2.027803	103.133812	37.079391	49.786385	103.292343	40.249277	23.879291	103.2130775	-62.866607	7.962169	99.2882965
-33.102062	25.099018	101.264656	-11.365812	15.716225	101.641312	43.231445	-2.262402	102.627945	36.822392	49.531502	102.708435	40.0269185	23.63455	102.66819	-62.7585425	7.7979	100.614434
-33.760616	25.932848	102.129349	-11.461697	15.461484	102.066841	43.085335	-2.571702	102.060715	36.581623	49.256702	102.090431	39.833479	23.3425	102.075573	-62.756873	7.580468	102.058109
-34.379986	26.804792	103.026535	-11.613272	15.159474	102.499184	42.76926	-2.928282	101.536621	36.316383	48.994095	101.599754	39.5428215	23.0329065	101.5681875	-62.7693655	7.2860415	103.4301805
-34.932964	27.726439	103.920006	-11.863863	14.838401	102.957306	42.413708	-3.320999	101.042213	36.058205	48.724487	101.333084	39.2359565	22.701744	101.1876485	-62.9636825	6.975058	104.7269635
-35.418285	28.597916	104.786446	-12.171321	14.524118	103.440796	41.967861	-3.701058	100.763191	35.829292	48.517227	101.233612	38.8985765	22.4080845	100.9984015	-63.2412185	6.6401515	105.8831905
-35.951698	29.984283	106.031021	-12.727803	14.103879	104.196846	41.330059	-4.221697	100.550819	35.499153	48.262993	101.437248	38.414606	22.020648	100.9940335	-63.870212	6.18711	107.3996585
-36.140751	30.935434	106.772102	-13.117397	13.885228	104.693558	40.954258	-4.410022	100.532402	35.256714	48.154957	101.705971	38.105486	21.8724675	101.1191865	-64.34028	5.8979885	108.2679295
-36.243343	31.841215	107.406998	-13.478491	13.751273	105.159401	40.615658	-4.512918	100.614929	35.000263	48.100056	102.04306	37.8079605	21.793569	101.3289945	-64.7649425	5.708977	108.9898075
-36.276516	32.779251	107.943306	-13.827088	13.667404	105.555176	40.373631	-4.575904	100.696564	34.718826	48.079376	102.394638	37.5462285	21.751736	101.545601	-65.2004045	5.583072	109.564751
-36.120625	33.731834	108.403419	-14.121373	13.634218	105.867348	40.158474	-4.55961	100.744034	34.440479	48.098991	102.663025	37.2994765	21.7696905	101.7035295	-65.5422225	5.4987455	110.0311665
-35.872211	34.657318	108.783249	-14.361651	13.666015	106.100044	39.949356	-4.509169	100.709068	34.170414	48.177845	102.847466	37.059885	21.834338	101.778267	-65.783187	5.497692	110.421821
-35.497734	35.553391	109.030258	-14.528675	13.689775	106.233276	39.774551	-4.427531	100.558006	33.908772	48.287971	102.946487	36.8416615	21.93022	101.7522465	-65.8990115	5.44933	110.7143055
-34.665695	36.821548	109.281326	-14.709881	13.712205	106.199989	39.591282	-4.234277	100.194565	33.542519	48.426136	103.060059	36.5669005	22.0959295	101.627312	-65.9866625	5.3284805	110.772666
-33.953934	37.609165	109.309959	-14.752815	13.724118	106.088951	39.556007	-4.075334	99.940559	33.37912	48.553925	103.179527	36.4675635	22.2392955	101.560043	-65.9731935	5.2089405	110.617859
-33.127003	38.364887	109.227226	-14.793598	13.740656	105.919632	39.59523	-3.900727	99.700043	33.33717	48.664932	103.353416	36.4662	22.3821025	101.5267295	-66.053396	5.0992095	110.3125345
-32.138424	39.036415	109.129242	-14.812151	13.788607	105.744324	39.675659	-3.729382	99.476501	33.318546	48.789036	103.570869	36.4971025	22.529827	101.523685	-66.1214045	5.047387	109.964963
-30.996519	39.635448	109.025482	-14.804034	13.859214	105.559174	39.753204	-3.572703	99.274857	33.336655	48.896515	103.753792	36.5449295	22.661906	101.5143245	-66.1529975	5.056522	109.6040235
-29.772055	40.215546	108.843323	-14.768189	13.9486	105.35498	39.810497	-3.424878	99.063339	33.352604	48.99538	103.922882	36.5815505	22.785251	101.4931105	-66.1179285	5.111949	109.2168495
-28.413385	40.692017	108.636238	-14.715396	14.026883	105.128036	39.849758	-3.299573	98.849831	33.386284	49.06876	104.04731	36.618021	22.8845935	101.4485705	-66.048813	5.1691725	108.8075015
-26.198303	41.220448	108.229149	-14.667943	14.104674	104.768814	39.902653	-3.132709	98.562256	33.361916	49.179634	104.216705	36.6322845	23.0234625	101.3894805	-65.9681705	5.1858855	108.1481475
-24.598454	41.458778	107.810226	-14.651548	14.157051	104.458931	39.979038	-3.050742	98.387299	33.399113	49.194027	104.269997	36.6890755	23.0716425	101.328648	-65.9921715	5.2424595	107.589214
-22.952335	41.604336	107.3423	-14.635105	14.200683	104.117706	40.06876	-2.98266	98.288795	33.40564	49.203232	104.329323	36.7372	23.110286	101.309059	-66.00741	5.29108	106.926353
-21.136272	41.642448	106.747833	-14.672973	14.235197	103.743103	40.180321	-2.976273	98.228577	33.424118	49.211536	104.369942	36.8022195	23.1176315	101.2992595	-66.1481655	5.3527625	106.1869465
-19.305771	41.603333	106.152023	-14.715144	14.282031	103.393265	40.248413	-3.016929	98.240623	33.428757	49.132946	104.41449	36.838585	23.0580085	101.3275565	-66.268873	5.5060535	105.4589735
-17.350058	41.422047	105.602959	-14.753227	14.323743	103.164909	40.288769	-3.114434	98.395386	33.449112	49.017067	104.416313	36.8689405	22.9513165	101.4058495	-66.3753945	5.6961695	104.9239685
-15.351777	41.142933	105.20266	-14.813731	14.311902	103.020538	40.333782	-3.295266	98.678383	33.432312	48.886269	104.599854	36.883047	22.7955015	101.6391185	-66.510509	5.8283025	104.4019575
-12.154532	40.41272	104.72747	-14.923944	14.219925	103.115936	40.40173	-3.69531	99.358841	33.679852	48.526482	104.921066	37.040791	22.415586	102.1399535	-66.888679	6.024264	104.0919185
-10.018205	39.830406	104.661583	-14.99339	14.091115	103.319336	40.417065	-4.012935	99.952278	33.81469	48.288288	105.279144	37.1158775	22.1376765	102.615711	-67.1026575	6.0445535	104.022961
-7.728143	39.047298	104.600273	-15.036175	13.955967	103.535759	40.446491	-4.341691	100.564369	33.95475	48.005184	105.715073	37.2006205	21.8317465	103.139721	-67.2729705	6.0801875	103.931797
-5.494307	38.243591	104.531052	-15.092297	13.797003	103.673744	40.490707	-4.63485	101.187515	34.109871	47.757755	106.138519	37.300289	21.5614525	103.663017	-67.484883	6.0325535	103.684471
-3.170015	37.308086	104.404816	-15.13603	13.653982	103.69735	40.544155	-4.897455	101.812027	34.26083	47.568367	106.489014	37.4024925	21.335456	104.1505205	-67.6745525	5.972508	103.2441795
-0.836468	36.328575	104.203354	-15.15374	13.558039	103.562889	40.637482	-5.140311	102.379288	34.370338	47.409962	106.82235	37.50391	21.1348255	104.600819	-67.81139	5.9812525	102.524959
1.480815	35.291996	103.911674	-15.171721	13.498399	103.242302	40.7738	-5.299569	102.89286	34.44035	47.257015	107.133987	37.607075	20.978723	105.0134235	-67.950517	6.018075	101.4711805
4.977878	33.589035	103.334702	-15.163401	13.526936	102.38031	41.060577	-5.461583	103.689026	34.630962	47.144295	107.43586	37.8457695	20.841356	105.562443	-68.1725715	6.212516	99.198177
7.296949	32.359081	102.919449	-15.147413	13.584903	101.567665	41.275703	-5.55794	104.154633	34.787868	47.112652	107.61483	38.0317855	20.777356	105.8847315	-68.3266115	6.39245	97.2505985
9.492399	31.089464	102.571678	-15.064523	13.648814	100.72187	41.465595	-5.608967	104.484764	34.902943	47.0616	107.700859	38.184269	20.7263165	106.0928115	-68.313315	6.5713115	95.3509285
11.664335	29.717026	102.232697	-14.873598	13.714312	99.848465	41.64138	-5.618188	104.74427	35.002205	47.026218	107.701111	38.3217925	20.704015	106.2226905	-68.0689885	6.724609	93.4742395
13.822044	28.290821	101.906715	-14.586822	13.802645	98.926109	41.883289	-5.606376	104.908775	35.14436	46.985016	107.634506	38.5138245	20.68932	106.2716405	-67.6874685	6.91597	91.5805775
15.864247	26.799913	101.558006	-14.239712	13.871178	98.026421	42.194702	-5.583403	104.90303	35.340988	46.964924	107.423904	38.767845	20.6907605	106.163467	-67.247269	7.0515955	89.889375
17.796471	25.26125	101.221802	-13.832733	13.949245	97.232887	42.516228	-5.544637	104.742027	35.509914	46.92942	107.131348	39.013071	20.6923915	105.9366875	-66.678537	7.2060985	88.5290865
20.523396	22.822264	100.647423	-13.146745	14.035492	96.229874	42.949451	-5.409191	104.30275	35.78162	46.831581	106.542351	39.3655355	20.711195	105.4225505	-65.6590255	7.359789	87.0371975
22.158539	21.117445	100.292076	-12.713199	14.085502	95.629868	43.190113	-5.286055	103.995773	35.979713	46.76693	106.138977	39.584913	20.7404375	105.067375	-65.011311	7.4305665	86.192361
23.670937	19.367571	99.913696	-12.326906	14.140407	95.112434	43.396626	-5.180865	103.725266	36.217815	46.758022	105.714241	39.8072205	20.7885785	104.7197535	-64.4610325	7.4922355	85.5051145
25.004181	17.541317	99.613739	-11.981316	14.170612	94.668236	43.533722	-5.031333	103.492966	36.456917	46.792774	105.34259	39.9953195	20.8807205	104.417778	-63.9579515	7.4605035	84.918694
26.215199	15.672493	99.344124	-11.654243	14.181643	94.365654	43.63726	-4.86989	103.261505	36.652184	46.818848	104.982864	40.144722	20.974479	104.1221845	-63.453208	7.388807	84.6091235
27.256199	13.755606	99.159531	-11.317877	14.19041	94.206261	43.719952	-4.72694	103.098083	36.852722	46.825409	104.617264	40.286337	21.0492345	103.8576735	-62.922091	7.3315855	84.5548485
28.121969	11.804761	99.076607	-11.032994	14.153193	94.156326	43.811062	-4.626514	103.009644	37.077	46.799747	104.316902	40.444031	21.0866165	103.663273	-62.510019	7.2197695	84.649379
29.193861	8.677504	99.12838	-10.643696	14.013776	94.280945	43.908825	-4.538194	103.00528	37.473743	46.641434	103.956795	40.691284	21.05162	103.4810375	-61.978676	6.975932	85.0808525
29.492584	6.684814	99.241669	-10.413323	13.881742	94.420586	43.986008	-4.558921	103.09446	37.756176	46.494568	103.775726	40.871092	20.9678235	103.435093	-61.697738	6.7956605	85.406079
28.892591	5.147041	99.267654	-10.212993	13.739911	94.559868	44.076126	-4.675155	103.215874	38.017673	46.312088	103.554688	41.0468995	20.8184665	103.385281	-61.4728855	6.6613555	85.734455
28.329929	3.51106	99.224831	-10.053031	13.587202	94.68531	44.148548	-4.825217	103.27858	38.236279	46.119427	103.324333	41.1924135	20.647105	103.3014565	-61.2984755	6.527299	86.0691635
27.613079	2.027353	99.180298	-9.895484	13.438543	94.762772	44.241951	-5.008993	103.272758	38.429264	45.933571	103.153313	41.3356075	20.462289	103.2130355	-61.1265755	6.414797	86.3125085
26.785326	0.41572	99.034592	-9.760604	13.285112	94.86496	44.34277	-5.195745	103.218376	38.596348	45.789906	103.043808	41.469559	20.2970805	103.131092	-60.990767	6.2731435	86.598828
25.935471	-1.08549	98.855957	-9.616377	13.133504	94.97702	44.458233	-5.3679	103.108917	38.728966	45.660061	103.024002	41.5935995	20.1460805	103.0664595	-60.8263535	6.1209275	86.8875805
24.305532	-3.382649	98.634171	-9.430074	12.9548	95.272705	44.631889	-5.546244	102.942451	38.944023	45.490204	103.020821	41.787956	19.97198	102.981636	-60.648104	5.93762	87.563774
23.133251	-4.773273	98.522873	-9.308923	12.883933	95.574326	44.800331	-5.628819	102.84597	39.081051	45.422878	103.022858	41.940691	19.8970295	102.934414	-60.558537	5.8708365	88.214238
21.82612	-6.268984	98.4422	-9.20402	12.805326	95.971863	44.950974	-5.697847	102.769661	39.222542	45.334805	103.012428	42.086758	19.818479	102.8910445	-60.494798	5.792173	89.0526815
20.449409	-7.692751	98.409294	-9.109564	12.705644	96.459618	45.091633	-5.772533	102.707001	39.352242	45.241348	103.053322	42.2219375	19.7344075	102.8801615	-60.4410655	5.6768805	90.0390745
18.938021	-9.141577	98.435555	-9.059863	12.577467	96.996124	45.223911	-5.88381	102.645233	39.445007	45.149132	103.160568	42.334459	19.632661	102.9029005	-60.454185	5.522273	91.0893475
17.370544	-10.533641	98.493256	-9.037279	12.424485	97.546127	45.334621	-5.999345	102.595291	39.51403	45.03487	103.33065	42.4243255	19.5177625	102.9629705	-60.4988835	5.3312075	92.1292835
15.686892	-11.952763	98.594131	-9.043216	12.224052	98.076942	45.406193	-6.116298	102.56678	39.543926	44.923584	103.546646	42.4750595	19.403643	103.056713	-60.5614915	5.044461	93.097171
13.149723	-14.076941	98.703896	-9.076451	11.879388	98.81572	45.505531	-6.359255	102.55748	39.590912	44.700737	103.889717	42.5482215	19.170741	103.2235985	-60.7011235	4.588035	94.4078415
11.346345	-15.516071	98.881516	-9.096495	11.632113	99.256393	45.539139	-6.548624	102.610252	39.608868	44.524067	104.063484	42.5740035	18.9877215	103.336868	-60.7669935	4.2765045	95.175918
9.514581	-16.876715	99.05011	-9.116017	11.378621	99.634735	45.5938	-6.785226	102.709366	39.602074	44.35006	104.231239	42.597937	18.782417	103.4703025	-60.829971	3.974825	95.7991675
7.639255	-18.338001	99.233162	-9.122337	11.121593	99.973068	45.63113	-7.042094	102.820862	39.677464	44.067493	104.337799	42.654297	18.5126995	103.5793305	-60.898971	3.7304865	96.3668055
5.699416	-19.696011	99.464348	-9.122877	10.858599	100.314369	45.672787	-7.315161	102.928635	39.746277	43.80751	104.432999	42.709532	18.2461745	103.680817	-60.955286	3.4710235	96.947921
3.789211	-21.116396	99.700203	-9.097118	10.59783	100.649734	45.732239	-7.585932	103.045479	39.804813	43.551567	104.497971	42.768526	17.9828175	103.771725	-60.962762	3.2128425	97.527743
1.801143	-22.459393	100.006035	-9.049297	10.347794	100.951263	45.838158	-7.846999	103.180161	39.867779	43.304234	104.526207	42.8529685	17.7286175	103.853184	-60.9515625	2.9669705	98.049342
-1.11539	-24.473091	100.402084	-8.95858	9.992531	101.324829	45.989365	-8.205595	103.403366	39.94836	42.948757	104.468201	42.9688625	17.371581	103.9357835	-60.8860225	2.613481	98.7138745
-3.164711	-25.826061	100.745758	-8.885494	9.756743	101.516685	46.094986	-8.427766	103.539337	39.992172	42.724617	104.403519	43.043579	17.1484255	103.971428	-60.814567	2.3650605	99.061942
-5.169466	-27.108461	101.02092	-8.80669	9.49728	101.673653	46.197464	-8.652995	103.66114	40.021935	42.483215	104.349388	43.1096995	16.91511	104.005264	-60.7230795	2.07945	99.342042
-7.278025	-28.256058	101.305977	-8.741753	9.212168	101.810921	46.27335	-8.904711	103.777267	40.053047	42.23312	104.341545	43.1631985	16.6642045	104.059406	-60.6467045	1.7601315	99.562436
-9.226346	-29.64933	101.438614	-8.722314	8.927755	101.954651	46.315376	-9.171941	103.866669	40.074848	41.980278	104.391289	43.195112	16.4041685	104.128979	-60.63974	1.4513415	99.780323
-11.204947	-30.904043	101.553978	-8.706189	8.635728	102.111992	46.332191	-9.445591	103.943001	40.076996	41.726402	104.487465	43.2045935	16.1404055	104.215233	-60.6169715	1.1310505	100.008751
-13.36461	-31.469664	101.758125	-8.700624	8.349969	102.280846	46.340214	-9.721797	104.006783	40.075787	41.489716	104.623878	43.2080005	15.8839595	104.3153305	-60.6092485	0.8159785	100.2463615
-16.356554	-32.055893	101.895119	-8.717894	7.957545	102.5522	46.356693	-10.076101	104.066757	40.061768	41.208778	104.862991	43.2092305	15.5663385	104.464874	-60.6450185	0.348751499999999	100.639526
-18.374672	-32.407814	101.981201	-8.720614	7.727978	102.715874	46.357925	-10.275273	104.065552	40.066978	41.051155	105.019188	43.2124515	15.387941	104.54237	-60.6536795	0.068014999999999	100.889378
-20.384655	-32.66774	101.959465	-8.736153	7.514194	102.842346	46.361046	-10.449944	104.023849	40.046402	40.915684	105.194519	43.203724	15.23287	104.609184	-60.67603	-0.204481999999999	101.075508
-22.383808	-32.93399	101.932144	-8.783918	7.332864	102.939354	46.347198	-10.584517	103.921043	40.016098	40.81617	105.348679	43.181648	15.1158265	104.634861	-60.749484	-0.450098500000001	101.243847
-24.400789	-33.12188	101.847313	-8.819017	7.153674	102.987221	46.312622	-10.687795	103.788826	39.973347	40.755554	105.441856	43.1429845	15.0338795	104.615341	-60.7810185	-0.726531499999998	101.359101
-26.38961	-33.216633	101.883301	-8.87607	6.997048	103.0131	46.284245	-10.772586	103.637398	39.931671	40.699501	105.500053	43.107958	14.9634575	104.5687255	-60.860098	-0.969361499999998	101.4574745
-27.350325	-32.666359	101.920959	-8.910896	6.865574	103.032211	46.255268	-10.861429	103.467796	39.874424	40.6488	105.513802	43.064846	14.8936855	104.490799	-60.886638	-1.1625375	101.573623
-27.445599	-30.792946	102.053192	-8.977077	6.709357	103.066727	46.190281	-11.034155	103.207146	39.836529	40.500374	105.405724	43.013405	14.7331095	104.306435	-60.967559	-1.3143955	101.827019
-27.577761	-29.650856	102.211121	-9.021822	6.611019	103.117844	46.106792	-11.194406	103.027725	39.816513	40.393143	105.291412	42.9616525	14.5993685	104.1595685	-61.0052965	-1.3773305	102.0761195
-27.634537	-28.412851	102.449837	-9.073759	6.493627	103.189148	45.991371	-11.387224	102.898216	39.781898	40.234413	105.183556	42.8866345	14.4235945	104.040886	-61.0341525	-1.4363405	102.33741
-27.702574	-27.268494	102.586296	-9.157809	6.352179	103.295692	45.883644	-11.58563	102.782547	39.764469	40.029217	105.130974	42.8240565	14.2217935	103.9567605	-61.1396745	-1.5174355	102.6346235
-27.673903	-26.051003	102.74398	-9.250237	6.207042	103.38504	45.771545	-11.767821	102.69632	39.719166	39.853748	105.137894	42.7453555	14.0429635	103.917107	-61.2458295	-1.6288795	102.852973
-27.675301	-24.899612	102.835098	-9.347728	6.065732	103.455292	45.67701	-11.939785	102.597176	39.68877	39.61224	105.116806	42.68289	13.8362275	103.856991	-61.378346	-1.7047635	103.053593
-27.584576	-23.729713	102.877487	-9.449683	5.921018	103.492592	45.571293	-12.102398	102.496017	39.63858	39.356617	105.129967	42.6049365	13.6271095	103.812992	-61.5043025	-1.7850735	103.172192
-27.415163	-21.994614	102.872147	-9.651799	5.72121	103.496887	45.399593	-12.313845	102.407684	39.60479	39.11763	105.177536	42.5021915	13.4018925	103.79261	-61.8057895	-1.9594725	103.201164
-27.244007	-20.846657	102.754845	-9.780553	5.606703	103.475281	45.307915	-12.460621	102.39875	39.541271	38.981476	105.265404	42.424593	13.2604275	103.832077	-61.985699	-2.0470215	103.118485
-27.04039	-19.724621	102.635612	-9.909109	5.473051	103.435707	45.22522	-12.600471	102.387253	39.518475	38.852863	105.379044	42.3718475	13.126196	103.8831485	-62.1900655	-2.180094	102.9882655
-26.816708	-18.638193	102.449951	-10.02171	5.328501	103.389931	45.161362	-12.706616	102.366638	39.551266	38.758755	105.517044	42.356314	13.0260695	103.941841	-62.399734	-2.3690675	102.838021
-26.490997	-17.547941	102.354416	-10.095189	5.171038	103.361473	45.126732	-12.804337	102.381393	39.589058	38.679592	105.665756	42.357895	12.9376275	104.0235745	-62.548273	-2.5955515	102.6993715
-26.192316	-16.505028	102.328255	-10.135434	5.013191	103.399658	45.164795	-12.895086	102.423691	39.590076	38.605915	105.828651	42.3774355	12.8554145	104.126171	-62.6483035	-2.8290325	102.673145
-25.815767	-15.475684	102.348389	-10.162752	4.886804	103.473129	45.262825	-12.961366	102.520309	39.582256	38.533386	105.974564	42.4225405	12.78601	104.2474365	-62.7480445	-3.012402	102.6988215
-25.211788	-13.958487	102.498161	-10.191493	4.734777	103.581146	45.456387	-13.117844	102.842949	39.611118	38.427792	106.061699	42.5337525	12.654974	104.452324	-62.9167385	-3.18542	102.709968
-24.793104	-13.001955	102.504669	-10.192719	4.658712	103.589508	45.565342	-13.270128	103.106705	39.601597	38.3937	106.061089	42.5834695	12.561786	104.583897	-62.9689075	-3.244362	102.595119
-24.360769	-12.077663	102.527763	-10.174348	4.576678	103.540001	45.638702	-13.386374	103.284286	39.560829	38.401005	106.03727	42.5997655	12.5073155	104.660778	-62.9484615	-3.3539595	102.419224
-23.714655	-11.128344	102.490913	-10.12681	4.521605	103.428802	45.714962	-13.48692	103.392998	39.536842	38.414505	105.962112	42.625902	12.4637925	104.677555	-62.879522	-3.4205825	102.180049
-23.176647	-10.244747	102.36219	-10.070074	4.475571	103.272484	45.781048	-13.606376	103.528656	39.524887	38.428669	105.85672	42.6529675	12.4111465	104.692688	-62.7931155	-3.4600045	101.85228
-22.534708	-9.383092	102.279854	-10.008686	4.414905	103.105797	45.855255	-13.729561	103.652023	39.533562	38.480328	105.738449	42.6944085	12.3753835	104.695236	-62.7117805	-3.5455735	101.516358
-21.895014	-8.530606	102.184639	-9.96917	4.347171	102.963783	45.926102	-13.836382	103.682411	39.550911	38.574303	105.624237	42.7385065	12.3689605	104.653324	-62.6768465	-3.6746185	101.274242
-20.897387	-7.368316	102.23848	-9.902205	4.202565	102.918961	45.937073	-13.92618	103.652931	39.545258	38.637276	105.471466	42.7411655	12.355548	104.5621985	-62.5455755	-3.950418	101.2757235
-20.116934	-6.577549	102.383766	-9.824677	4.104673	102.998749	45.909779	-13.985584	103.653763	39.528252	38.65691	105.385498	42.7190155	12.335663	104.5196305	-62.3683695	-4.126317	101.4778675
-19.353018	-5.840719	102.520409	-9.736018	4.001696	103.116249	45.903049	-14.079899	103.689362	39.568085	38.611923	105.343796	42.735567	12.266012	104.516579	-62.207603	-4.26262	101.715919
-18.537683	-5.151826	102.627167	-9.633595	3.878085	103.192772	45.925446	-14.183741	103.76371	39.681629	38.568302	105.326584	42.8035375	12.1922805	104.545147	-62.0707275	-4.4361105	101.840397
-17.627312	-4.419621	102.605095	-9.530089	3.744682	103.211998	45.968788	-14.26052	103.795074	39.820889	38.509159	105.360619	42.8948385	12.1243195	104.5778465	-61.9550165	-4.6349555	101.8461495
-16.762163	-3.747166	102.530052	-9.447124	3.615803	103.18692	46.023643	-14.314715	103.780655	39.904335	38.430294	105.40892	42.963989	12.0577895	104.5947875	-61.858237	-4.8261835	101.7790525
-15.800007	-3.127533	102.491745	-9.345167	3.488743	103.124619	46.061886	-14.372656	103.768112	39.937851	38.328362	105.430893	42.9998685	11.977853	104.5995025	-61.6902025	-5.000367	101.6497355
-14.351935	-2.11905	102.433647	-9.260532	3.410794	103.143356	46.036987	-14.425959	103.854927	39.918835	38.168938	105.487755	42.977911	11.8714895	104.671341	-61.498975	-5.0499015	101.615371
-13.29551	-1.515712	102.491081	-9.203512	3.387656	103.215218	46.050293	-14.451283	104.018822	39.897236	38.042385	105.638763	42.9737645	11.795551	104.8287925	-61.3807885	-5.020239	101.6016435
-12.169221	-0.920007	102.639198	-9.150899	3.372417	103.368988	46.083496	-14.523186	104.298889	39.889973	37.916836	105.932762	42.9867345	11.696825	105.1158255	-61.2885325	-4.951991	101.6221505
-11.163803	-0.341024	102.824127	-9.113546	3.371565	103.617188	46.073475	-14.604553	104.726837	39.908722	37.776505	106.344757	42.9910985	11.585976	105.535797	-61.2181905	-4.842846	101.698579
-10.097931	-0.091386	103.279602	-9.134584	3.395612	103.929832	46.055824	-14.71785	105.209625	40.063107	37.629623	106.759048	43.0594655	11.4558865	105.9843365	-61.3286335	-4.6646625	101.8753275
-9.602722	-0.593367	103.723183	-9.137565	3.395585	104.275467	46.050213	-14.80079	105.692673	40.275021	37.612164	107.165779	43.162617	11.405687	106.429226	-61.437747	-4.614517	102.121708
-8.961046	-1.00753	104.080132	-9.136634	3.364526	104.632317	46.024658	-14.902799	106.262802	40.4566	37.541805	107.592056	43.240629	11.319503	106.927429	-61.513897	-4.590451	102.337205
-8.026276	-1.571806	104.589989	-9.091228	3.257259	105.173599	45.954052	-15.009401	107.109604	40.587894	37.331573	108.209297	43.270973	11.161086	107.6594505	-61.453429	-4.646568	102.6877475
-7.416961	-1.950226	104.875473	-9.103066	3.166852	105.512962	45.921791	-15.041107	107.607483	40.642189	37.22451	108.628426	43.28199	11.0917015	108.1179545	-61.488122	-4.7579975	102.9079695
-6.88767	-2.352352	105.051765	-9.125653	3.098635	105.810463	45.904808	-15.058788	108.07695	40.675533	37.165096	109.035782	43.2901705	11.053154	108.556366	-61.5414765	-4.855884	103.06456
-6.428721	-2.784424	105.322815	-9.194597	3.043089	106.074677	45.906128	-15.078772	108.538139	40.696259	37.133728	109.403824	43.3011935	11.027478	108.9709815	-61.6903875	-4.9413	103.1783725
-5.844516	-3.224131	105.560577	-9.285812	2.995326	106.26947	45.867401	-15.081471	109.006691	40.654518	37.121464	109.771851	43.2609595	11.0199965	109.389271	-61.8325835	-5.0293445	103.149669
-5.377759	-3.660648	105.840233	-9.372779	2.9604	106.441032	45.81617	-15.089006	109.432205	40.58551	37.094097	110.047874	43.20084	11.0025455	109.7400395	-61.946398	-5.0817455	103.1420245
-4.886122	-4.085518	106.075737	-9.484435	2.964489	106.603409	45.766277	-15.11916	109.82679	40.538807	37.061714	110.23587	43.152542	10.971277	110.03133	-62.121412	-5.042299	103.175488
-4.369534	-4.714938	106.39975	-9.602469	3.047024	106.888618	45.681118	-15.134639	110.322701	40.51244	37.02626	110.339668	43.096779	10.9458105	110.3311845	-62.301717	-4.8517625	103.4460515
-4.024668	-5.153151	106.64222	-9.643841	3.100857	107.046402	45.654564	-15.131089	110.611359	40.462917	37.045471	110.360992	43.0587405	10.957191	110.4861755	-62.3464225	-4.755477	103.6066285
-3.642548	-5.583481	106.845818	-9.654514	3.154691	107.18399	45.661144	-15.137585	110.857666	40.550285	36.979362	110.349312	43.1057145	10.9208885	110.603489	-62.4147425	-4.6115065	103.764491
-3.356857	-5.931749	107.053337	-9.621469	3.221483	107.289078	45.683372	-15.142369	111.044075	40.637985	36.966457	110.325882	43.1606785	10.912044	110.6849785	-62.4036165	-4.469078	103.8931775
-3.11802	-6.288788	107.175484	-9.563498	3.297463	107.378616	45.701645	-15.139979	111.159576	40.727917	36.948257	110.307899	43.214781	10.904139	110.7337375	-62.341777	-4.309213	104.0234945
-2.825654	-6.677409	107.242058	-9.490352	3.351966	107.442566	45.741909	-15.141747	111.296585	40.836609	36.938053	110.305725	43.289259	10.898153	110.801155	-62.269963	-4.194221	104.083977
-2.716044	-7.005638	107.281052	-9.431129	3.362426	107.405365	45.806282	-15.157662	111.469673	40.941284	36.952076	110.428253	43.373783	10.897207	110.948963	-62.236041	-4.172355	103.861767
-2.537559	-7.464321	107.263252	-9.36976	3.363151	107.294868	45.879604	-15.163721	111.698105	41.030468	36.962326	110.649666	43.455036	10.8993025	111.1738855	-62.194556	-4.1730005	103.4158505
-2.460907	-7.747271	107.262947	-9.351192	3.375225	107.226669	45.897923	-15.157221	111.824501	41.066532	36.982193	110.716209	43.4822275	10.912486	111.270355	-62.1846115	-4.162036	103.182983
-2.419016	-7.95115	107.27401	-9.36655	3.405345	107.193054	45.866497	-15.135084	111.939919	41.071999	37.007988	110.716759	43.469248	10.936452	111.328339	-62.202348	-4.125762	103.057769
-2.453594	-8.096583	107.333908	-9.403391	3.466556	107.200455	45.806816	-15.092167	112.069641	41.047634	37.0294	110.663139	43.427225	10.9686165	111.36639	-62.234007	-4.0355045	103.03452
-2.460336	-8.241326	107.431389	-9.444265	3.543554	107.262016	45.73748	-15.035233	112.215546	41.000732	37.045502	110.618355	43.369106	11.0051345	111.4169505	-62.257636	-3.9180265	103.1070815
-2.687795	-8.252234	107.59716	-9.542989	3.598607	107.337463	45.677944	-14.983294	112.422096	40.945435	37.07988	110.622803	43.3116895	11.048293	111.5224495	-62.3976675	-3.851079	103.1524765
-2.903534	-8.24334	107.743713	-9.636724	3.602583	107.426666	45.615112	-14.964724	112.65657	40.890072	37.101902	110.654808	43.252592	11.068589	111.655689	-62.52604	-3.863423	103.197643
-3.328178	-8.219597	107.818901	-9.72	3.58137	107.496788	45.536034	-14.981195	112.840477	40.849922	37.115578	110.804726	43.192978	11.0671915	111.8226015	-62.632978	-3.9044515	103.1709745
-3.568241	-8.07268	107.835075	-9.735038	3.597073	107.523834	45.477184	-15.015944	112.844742	40.875786	37.085827	110.868141	43.176485	11.0349415	111.8564415	-62.646561	-3.8407955	103.1912265
-3.859263	-7.935897	107.86705	-9.724677	3.650517	107.593857	45.383003	-15.012368	112.795593	40.932297	37.055824	110.88517	43.15765	11.021728	111.8403815	-62.607004	-3.720694	103.3473325
-4.102369	-7.758743	107.914017	-9.70755	3.738192	107.707909	45.314548	-14.985689	112.736092	40.99115	37.055962	110.913971	43.152849	11.0351365	111.8250315	-62.567949	-3.5587525	103.5907865
-4.364941	-7.511144	107.975517	-9.685153	3.84707	107.842407	45.289299	-14.955934	112.71949	41.078533	37.078392	111.026398	43.183916	11.061229	111.872944	-62.554222	-3.367089	103.81187
-4.661457	-7.193299	108.041527	-9.668536	3.962038	107.965324	45.280983	-14.915941	112.722488	41.170502	37.129116	111.199173	43.2257425	11.1065875	111.9608305	-62.5628145	-3.1825115	103.9698175
-5.041446	-6.773294	108.045471	-9.635791	4.074303	108.074745	45.264977	-14.846818	112.693802	41.262375	37.217838	111.361862	43.263676	11.18551	112.027832	-62.535258	-3.036904	104.121658
-5.69041	-6.044769	108.002602	-9.583686	4.263157	108.176895	45.238167	-14.722511	112.561104	41.391014	37.352024	111.512077	43.3145905	11.3147565	112.0365905	-62.4819625	-2.7884425	104.3171995
-6.085149	-5.517445	107.96814	-9.550753	4.409101	108.185837	45.218292	-14.615268	112.442078	41.442745	37.445606	111.538269	43.3305185	11.415169	111.9901735	-62.4320245	-2.596967	104.3815005
-6.562145	-5.021935	107.860878	-9.517133	4.584863	108.16256	45.198441	-14.478907	112.326385	41.472382	37.550182	111.545578	43.3354115	11.5356375	111.9359815	-62.3696775	-2.3659115	104.3891385
-6.973153	-4.480052	107.741341	-9.483477	4.768941	108.103027	45.200733	-14.327401	112.211456	41.513233	37.6735	111.507347	43.356983	11.6730495	111.8594015	-62.323937	-2.1351675	104.3466525
-7.393397	-3.862624	107.645393	-9.451635	4.956882	108.040367	45.21595	-14.183118	112.115547	41.550892	37.805645	111.466942	43.383421	11.8112635	111.7912445	-62.286691	-1.8974995	104.2894895
-7.860929	-3.163586	107.534752	-9.422364	5.13824	107.978912	45.230095	-14.076178	112.030205	41.596439	37.898422	111.439171	43.413267	11.911122	111.734688	-62.257995	-1.634642	104.223136
-8.39723	-2.413012	107.424561	-9.391199	5.313871	107.942032	45.22559	-13.996625	111.977242	41.672272	37.982258	111.409546	43.448931	11.9928165	111.693394	-62.231329	-1.3650745	104.19067
-9.170669	-1.327914	107.376274	-9.363351	5.579359	107.92717	45.174767	-13.905707	111.932899	41.815201	38.075954	111.399963	43.494984	12.0851235	111.666431	-62.221686	-0.926405500000001	104.187909
-9.652257	-0.571596	107.329002	-9.335361	5.753497	107.947815	45.127583	-13.856525	111.929382	41.926582	38.126354	111.421501	43.5270825	12.1349145	111.6754415	-62.1978045	-0.6279205	104.2201885
-10.129562	0.256741	107.332825	-9.293961	5.932373	107.980682	45.095531	-13.816818	111.919449	42.052345	38.169167	111.439552	43.573938	12.1761745	111.6795005	-62.16186	-0.311428500000002	104.2818635
-10.667298	1.14995	107.327286	-9.249633	6.088595	108.026268	45.082428	-13.767719	111.881325	42.167774	38.225754	111.495125	43.625101	12.2290175	111.688225	-62.124367	-0.0518275000000017	104.364311
-11.198528	2.082075	107.404121	-9.172285	6.220929	108.134377	45.091103	-13.694024	111.771027	42.274803	38.289829	111.534569	43.682953	12.2979025	111.652798	-62.027523	0.143955500000001	104.615956
-11.696945	2.909115	107.477592	-9.019336	6.291954	108.278564	45.11895	-13.603185	111.636444	42.362194	38.375816	111.603699	43.740572	12.3863155	111.6200715	-61.779244	0.197592499999999	104.9370565
-12.19917	3.832537	107.637726	-9.106587	6.496302	108.474037	45.134453	-13.474211	111.514023	42.413376	38.505539	111.734703	43.7739145	12.515664	111.624363	-61.9870885	0.476940000000001	105.323711
-12.936664	5.31652	107.646271	-9.101816	6.684144	108.65773	45.139809	-13.298255	111.41468	42.424633	38.693516	111.997353	43.782221	12.6976305	111.7060165	-61.985853	0.670657499999997	105.6094435
-13.638702	6.403534	107.908997	-9.189773	6.854849	108.736717	45.100517	-13.188696	111.333672	42.412098	38.826183	112.133339	43.7563075	12.8187435	111.7335055	-62.1358535	0.890954499999999	105.7399285
-14.140226	7.341929	107.840836	-9.25281	7.00373	108.763741	45.03458	-13.067086	111.202049	42.401478	38.968967	112.241814	43.718029	12.9509405	111.7219315	-62.223649	1.0565195	105.8055505
-14.631629	8.32267	107.857742	-9.302467	7.184683	108.751472	44.996078	-12.945567	111.040474	42.381878	39.135628	112.385872	43.688978	13.0950305	111.713173	-62.293912	1.2743355	105.789771
-15.172625	9.384813	107.745613	-9.358929	7.358917	108.65593	44.987122	-12.845564	110.867798	42.441921	39.306126	112.354721	43.7145215	13.230281	111.6112595	-62.4323795	1.487553	105.7006005
-15.675203	10.424278	107.640709	-9.413762	7.53548	108.506599	44.957977	-12.698174	110.622917	42.51569	39.46328	112.195183	43.7368335	13.382553	111.40905	-62.5643575	1.688407	105.604148
-16.230955	11.407202	107.419502	-9.466601	7.692725	108.285675	44.918457	-12.478762	110.173347	42.548622	39.615978	111.87632	43.7335395	13.568608	111.0248335	-62.6667415	1.816842	105.5465165
-16.890362	12.866699	106.955597	-9.525929	7.924278	107.761574	44.74548	-12.13346	109.222099	42.421551	39.767673	111.097336	43.5835155	13.8171065	110.1597175	-62.6353735	2.0314495	105.3634305
-17.36146	13.922506	106.51432	-9.543209	8.06173	107.304276	44.582756	-11.88656	108.447144	42.352089	39.796402	110.374031	43.4674225	13.954921	109.4105875	-62.5538405	2.168539	105.1979645
-17.7728	14.901958	106.12001	-9.587787	8.153187	106.804634	44.43959	-11.674156	107.532204	42.236252	39.840881	109.55397	43.337921	14.0833625	108.543087	-62.513495	2.2230115	105.066181
-18.205534	15.854241	105.647072	-9.620239	8.198145	106.305763	44.252525	-11.472666	106.49955	41.988323	39.837326	108.789948	43.120424	14.18233	107.644749	-62.360902	2.21396	104.966777
-18.536329	16.816463	105.329193	-9.660131	8.231393	105.867256	43.989658	-11.236685	105.458092	41.757423	39.746849	107.889938	42.8735405	14.255082	106.674015	-62.1938025	2.207704	105.060497
-18.859495	17.836411	105.018593	-9.741304	8.279558	105.4711	43.717175	-11.059943	104.569878	41.452717	39.729809	107.101425	42.584946	14.334933	105.8356515	-62.067554	2.224183	105.1065485
-19.127491	18.853714	104.79631	-9.850655	8.332023	105.114517	43.486397	-10.908266	103.748047	41.111595	39.733307	106.506821	42.298996	14.4125205	105.127434	-62.000306	2.2515255	105.1016
-19.467588	20.268322	104.440079	-10.081779	8.411333	104.646622	43.165295	-10.669172	102.711723	40.657963	39.85125	105.733276	41.911629	14.591039	104.2224995	-62.075187	2.231627	105.0707445
-19.580633	21.213757	104.247833	-10.268312	8.468608	104.34301	42.945351	-10.498743	102.139069	40.333065	39.979977	105.401955	41.639208	14.740617	103.770512	-62.175832	2.196599	104.915508
-19.643747	22.219791	104.057838	-10.44292	8.555645	104.077194	42.76395	-10.312216	101.626244	40.050533	40.129211	105.099609	41.4072415	14.9084975	103.3629265	-62.2930815	2.2027925	104.7914615
-19.6401	23.147781	103.899445	-10.608727	8.663627	103.844795	42.583809	-10.135145	101.23774	39.795174	40.3298	104.81871	41.1894915	15.0973275	103.028225	-62.4069455	2.2299265	104.661365
-19.521585	24.096348	103.743073	-10.754089	8.794156	103.638435	42.415886	-9.92925	100.893005	39.552078	40.527809	104.572998	40.983982	15.2992795	102.7330015	-62.49216	2.2890325	104.5438685
-19.373896	24.987606	103.579712	-10.891304	8.927456	103.450584	42.282951	-9.730518	100.57843	39.374359	40.729763	104.266228	40.828655	15.4996225	102.422329	-62.611263	2.3552895	104.478839
-19.125677	25.878086	103.448532	-10.996152	9.084339	103.280365	42.1656	-9.539088	100.316765	39.130451	40.959885	104.007652	40.6480255	15.7103985	102.1622085	-62.6403295	2.4582795	104.3985215
-18.622023	27.14797	103.152023	-11.152992	9.278343	103.056755	42.046036	-9.238711	99.859528	38.787167	41.262104	103.538605	40.4166015	16.0116965	101.6990665	-62.7225855	2.5449895	104.4144435
-18.127575	27.965876	103.029861	-11.218383	9.396807	102.937317	41.944721	-9.058394	99.62944	38.59536	41.435032	103.215149	40.2700405	16.188319	101.4222945	-62.7068065	2.605295	104.4523395
-17.607145	28.725937	102.903893	-11.277601	9.486435	102.841927	41.877602	-8.91318	99.466873	38.448231	41.590904	103.031982	40.1629165	16.338862	101.2494275	-62.7181185	2.634008	104.4344265
-16.976921	29.44853	102.907051	-11.358658	9.549824	102.79435	41.828278	-8.775188	99.409004	38.390507	41.729088	102.99839	40.1093925	16.47695	101.203697	-62.8267085	2.622698	104.385003
-16.327072	30.156586	102.897537	-11.455166	9.622045	102.814468	41.815353	-8.683099	99.507721	38.393818	41.918163	103.146126	40.1045855	16.617532	101.3269235	-63.0149175	2.626558	104.3020125
-15.486418	30.826183	103.088745	-11.550571	9.709023	102.920876	41.821716	-8.559164	99.78093	38.431286	42.143734	103.538963	40.126501	16.792285	101.6599465	-63.227643	2.625761	104.1818055
-14.673066	31.473858	103.447533	-11.631369	9.863338	103.153976	41.913395	-8.347225	100.181343	38.509541	42.413105	104.160942	40.211468	17.03294	102.1711425	-63.474206	2.693736	104.1368095
-13.337202	32.279545	104.174805	-11.739926	10.164905	103.646317	42.246849	-7.917036	101.016129	38.649467	42.903347	105.420723	40.448158	17.4931555	103.218426	-63.92801	2.8366545	104.074208
-12.221426	32.803062	104.723488	-11.775219	10.416068	104.070282	42.516769	-7.569523	101.692894	38.804409	43.261574	106.322052	40.660589	17.8460255	104.007473	-64.211027	2.9861105	104.133091
-11.199592	33.273159	105.401695	-11.75934	10.720641	104.573151	42.801064	-7.178469	102.428391	38.901318	43.643959	107.287125	40.851191	18.232745	104.857758	-64.369871	3.208537	104.288544
-10.109066	33.631252	106.047424	-11.720592	11.023953	105.142822	43.106094	-6.801787	103.194191	39.010197	43.996578	108.231712	41.0581455	18.5973955	105.7129515	-64.4993295	3.4505105	104.5726925
-8.960853	33.89238	106.693054	-11.642966	11.343501	105.722916	43.437347	-6.429911	103.984848	39.161072	44.343151	109.109756	41.2992095	18.95662	106.547302	-64.5851415	3.730382	104.89853
-7.650916	34.079376	107.25502	-11.543699	11.625104	106.282494	43.759834	-6.061497	104.7817	39.346169	44.687386	109.915016	41.5530015	19.3129445	107.348358	-64.6403995	3.9372635	105.21663
-6.482641	34.2393	107.803215	-11.414762	11.884755	106.808182	44.08897	-5.749244	105.541611	39.511742	44.995262	110.639069	41.800356	19.623009	108.09034	-64.62988	4.146501	105.526024
-4.698809	34.230156	108.454582	-11.246138	12.20304	107.493416	44.514431	-5.33518	106.58194	39.706074	45.359329	111.49633	42.1102525	20.0120745	109.039135	-64.6025285	4.3940055	105.947697
-3.384704	34.150757	108.712639	-11.155471	12.378121	107.866905	44.737984	-5.100059	107.175446	39.793884	45.595757	111.953865	42.265934	20.247849	109.5646555	-64.576876	4.508393	106.1691545
-2.1913	34.011616	108.984009	-11.085322	12.505053	108.186783	44.936672	-4.905498	107.671501	39.872707	45.788658	112.28595	42.4046895	20.44158	109.9787255	-64.5753335	4.568526	106.3948405
-0.999594	33.782532	109.13205	-11.026407	12.603672	108.393623	45.075459	-4.734264	108.092224	39.940117	45.96328	112.537598	42.507788	20.614508	110.314911	-64.560602	4.592836	106.472335
0.234719	33.431259	109.179008	-11.011429	12.664843	108.475044	45.191319	-4.58447	108.460114	39.97934	46.111122	112.746025	42.5853295	20.763326	110.6030695	-64.6081875	4.56636	106.3470185
1.429162	33.073635	109.184372	-11.032736	12.718832	108.409294	45.291599	-4.469406	108.80275	40.000835	46.230286	112.900505	42.646217	20.88044	110.8516275	-64.711689	4.557224	105.9669605
2.588379	32.637093	109.016312	-11.090096	12.800906	108.186134	45.379906	-4.357704	109.099915	39.989834	46.335594	113.052643	42.68487	20.988945	111.076279	-64.865062	4.612867	105.295989
4.287179	31.844599	108.701118	-11.224304	12.940043	107.76123	45.417137	-4.130951	109.43943	39.858837	46.564407	113.117363	42.637987	21.216728	111.2783965	-65.086595	4.663358	104.2440635
5.352895	31.296562	108.523094	-11.278691	13.077468	107.505081	45.436108	-3.942916	109.583267	39.719166	46.708778	113.099335	42.577637	21.382931	111.341301	-65.135019	4.772005	103.668861
6.410402	30.665127	108.321915	-11.282296	13.243985	107.309364	45.486595	-3.735851	109.681496	39.625595	46.847565	112.999413	42.556095	21.555857	111.3404545	-65.120687	4.932113	103.2782735
7.441203	29.953918	108.169083	-11.242514	13.425629	107.179405	45.58054	-3.536059	109.727837	39.59034	47.018684	112.848618	42.58544	21.7413125	111.2882275	-65.070468	5.1099455	103.0705825
8.400949	29.240421	108.061409	-11.156007	13.624084	107.074448	45.70647	-3.307043	109.731422	39.611118	47.218132	112.712685	42.658794	21.9555445	111.2220535	-64.970808	5.2926235	102.9268425
9.37418	28.473339	107.879784	-11.007487	13.81726	106.930099	45.864857	-3.078008	109.747124	39.676903	47.406143	112.51165	42.77088	22.1640675	111.129387	-64.785854	5.4704525	102.730811
10.300528	27.641842	107.62191	-10.817728	14.019522	106.693245	46.053852	-2.871455	109.731674	39.761204	47.583645	112.316322	42.907528	22.356095	111.023998	-64.542984	5.682949	102.362492
11.598868	26.360781	107.149757	-10.535958	14.285297	106.124786	46.371128	-2.577155	109.635651	39.891788	47.821281	111.93811	43.131458	22.622063	110.7868805	-64.203374	5.948531	101.4626915
12.378543	25.482246	106.719124	-10.340079	14.456837	105.620041	46.571995	-2.393774	109.499611	39.949867	47.992088	111.628571	43.260931	22.799157	110.564091	-63.941089	6.114517	100.675991
13.069717	24.523071	106.203293	-10.148311	14.606258	105.057159	46.760349	-2.223931	109.330246	40.002789	48.120472	111.322495	43.381569	22.9482705	110.3263705	-63.678191	6.2642455	99.7879475
13.682774	23.467705	105.759834	-9.969891	14.752398	104.447319	46.935619	-2.072282	109.205544	40.092705	48.252712	111.011627	43.514162	23.090215	110.1085855	-63.453944	6.414581	98.7860525
14.210458	22.499605	105.301895	-9.790944	14.89576	103.800522	47.10648	-1.944766	109.122765	40.224159	48.361443	110.732948	43.6653195	23.2083385	109.9278565	-63.2472075	6.5831815	97.6731875
14.610221	21.455925	104.866432	-9.615283	15.006248	103.144661	47.253723	-1.861724	109.045998	40.35355	48.418495	110.474182	43.8036365	23.2783855	109.76009	-63.0342025	6.7341105	96.529232
14.984923	20.299257	104.399506	-9.451342	15.11641	102.48703	47.379932	-1.812864	108.955338	40.477417	48.426773	110.206917	43.9286745	23.3069545	109.5811275	-62.8313585	6.9258655	95.3929325
15.331693	18.644995	103.698059	-9.180721	15.254906	101.516365	47.514519	-1.750373	108.67672	40.609947	48.240784	109.686493	44.062233	23.2452055	109.1816065	-62.423675	7.2646065	93.8511235
15.426981	17.522034	103.182426	-8.972551	15.354692	100.927711	47.551563	-1.654479	108.316566	40.624706	47.90947	109.185959	44.0881345	23.1274955	108.7512625	-62.0332365	7.5818885	93.1041595
15.393064	16.371136	102.61055	-8.741494	15.461019	100.405739	47.576981	-1.587815	107.855629	40.618435	47.651932	108.663475	44.097708	23.0320585	108.259552	-61.580696	7.8899795	92.551926
15.238115	15.222748	102.052032	-8.540123	15.57601	99.922226	47.547058	-1.513699	107.325653	40.734264	47.552292	108.11055	44.140661	23.0192965	107.7181015	-61.220907	8.1327235	92.1263505
15.015568	14.08725	101.44986	-8.316907	15.693918	99.50209	47.494476	-1.373542	106.623436	40.903221	47.508186	107.62104	44.1988485	23.067322	107.122238	-60.8326625	8.320514	91.881942
14.698161	12.854536	100.877235	-8.106875	15.784981	99.153824	47.420986	-1.256607	105.930305	41.100372	47.462654	107.133606	44.260679	23.1030235	106.5319555	-60.474429	8.4669385	91.7756925
14.177577	11.706187	100.439659	-7.915982	15.868026	98.859131	47.364445	-1.237007	105.370155	41.33976	47.415188	106.710121	44.3521025	23.0890905	106.040138	-60.1840665	8.6469615	91.678124
13.289998	9.87425	99.798622	-7.624796	15.943172	98.576477	47.374878	-1.320217	104.701385	41.696186	47.320362	106.176201	44.535532	23.0000725	105.438793	-59.785124	8.8862715	91.714161
12.510816	8.705365	99.507019	-7.465232	15.981976	98.491127	47.418476	-1.408566	104.374573	41.901417	47.223572	105.929474	44.6599465	22.907503	105.1520235	-59.5904105	9.056449	91.8302305
11.625285	7.468522	99.277641	-7.36185	16.00432	98.511192	47.459343	-1.519412	104.127159	42.081848	47.126823	105.810043	44.7705955	22.8037055	104.968601	-59.4942955	9.2049345	92.053783
10.646253	6.237985	99.180481	-7.31106	16.037136	98.672852	47.452442	-1.631246	104.004059	42.22794	47.026718	105.780746	44.840191	22.697736	104.8924025	-59.462311	9.376536	92.4533015
9.544641	5.035903	99.232796	-7.341669	16.090143	98.96151	47.40168	-1.755637	103.978661	42.346134	46.924129	105.847893	44.873907	22.584246	104.913277	-59.557245	9.59604	93.009743
8.317897	3.820587	99.345009	-7.396488	16.13835	99.335297	47.302288	-1.887344	104.031601	42.426254	46.815662	106.013214	44.864271	22.464159	105.0224075	-59.657247	9.812541	93.6481865
7.029603	2.61126	99.541687	-7.511899	16.200722	99.795876	47.161102	-2.009136	104.102684	42.470516	46.720566	106.228432	44.815809	22.355715	105.165558	-59.839607	10.045729	94.426194
4.854104	0.77689	99.964989	-7.739283	16.3106	100.563141	46.927551	-2.175066	104.284309	42.485973	46.578163	106.514275	44.706762	22.2015485	105.399292	-60.185328	10.4196515	95.72699
3.356589	-0.413913	100.267563	-7.909997	16.391481	101.061775	46.768551	-2.274967	104.432785	42.46981	46.481396	106.661079	44.6191805	22.1032145	105.546932	-60.4391745	10.6797475	96.576618
1.750766	-1.667114	100.607704	-8.093305	16.44158	101.497063	46.619751	-2.390105	104.585579	42.426296	46.380203	106.78067	44.5230235	21.995049	105.6831245	-60.7096335	10.888111	97.3110015
0.133532	-2.842203	100.90834	-8.262267	16.455286	101.856209	46.461018	-2.517424	104.735306	42.405247	46.227264	106.858917	44.4331325	21.85492	105.7971115	-60.9576665	11.055652	97.9153065
-1.565682	-4.107907	101.143242	-8.436444	16.424023	102.124634	46.331821	-2.695662	104.865242	42.416195	46.084522	106.881737	44.374008	21.69443	105.8734895	-61.246896	11.153616	98.3757785
-3.263294	-5.281754	101.332321	-8.564945	16.333216	102.269951	46.216019	-2.894567	104.95031	42.449886	45.920887	106.845558	44.3329525	21.51316	105.897934	-61.4628425	11.153272	98.641968
-4.99991	-6.54719	101.36248	-8.667688	16.17383	102.289391	46.127686	-3.123928	104.987968	42.51992	45.753204	106.756935	44.323803	21.314638	105.8724515	-61.659179	11.033022	98.7063305
-7.559822	-8.30911	101.244522	-8.709262	15.769688	102.098289	46.094486	-3.538297	104.874489	42.676327	45.564892	106.578789	44.3854065	21.0132975	105.726639	-61.8039305	10.5260785	98.469939
-9.367013	-9.608696	101.068703	-8.686148	15.408813	101.918671	46.104889	-3.832999	104.731049	42.799793	45.430401	106.386482	44.452341	20.798701	105.5587655	-61.824637	10.018925	98.2785765
-11.104429	-10.75158	101.008011	-8.59511	15.011369	101.761803	46.154709	-4.138561	104.576599	42.891457	45.298771	106.117615	44.523083	20.580105	105.347107	-61.713303	9.442633	98.176499
-12.950826	-11.947848	101.03035	-8.47025	14.586839	101.681396	46.229019	-4.455516	104.39653	42.987759	45.12112	105.785927	44.608389	20.332802	105.0912285	-61.548889	8.840876	98.2715635
-14.749211	-13.008285	101.262047	-8.283082	14.135011	101.71981	46.341782	-4.778372	104.219528	43.098469	44.876644	105.384789	44.7201255	20.049136	104.8021585	-61.2862895	8.220886	98.6374615
-16.630518	-14.090005	101.600471	-8.108308	13.670327	101.850761	46.464558	-5.117777	104.093025	43.192924	44.59737	104.989456	44.828741	19.7397965	104.5412405	-61.045357	7.6008575	99.1602815
-18.475414	-15.049365	102.044701	-7.948361	13.191848	102.04995	46.586685	-5.462317	103.99675	43.234859	44.30114	104.678154	44.910772	19.4194115	104.337452	-60.807494	6.9642845	99.762448
-21.309544	-16.45756	102.736664	-7.817261	12.481307	102.41835	46.697617	-5.943242	103.922012	43.154762	43.885681	104.43261	44.9261895	18.9712195	104.177311	-60.5607115	5.9913945	100.659389
-23.191383	-17.241699	103.135391	-7.806737	12.018783	102.64888	46.708813	-6.225701	103.932419	43.116783	43.629318	104.326775	44.912798	18.7018085	104.129597	-60.526272	5.3357575	101.168163
-25.139675	-17.986126	103.429543	-7.871371	11.589229	102.846184	46.676071	-6.501297	104.00071	42.953381	43.406036	104.379204	44.814726	18.4523695	104.189957	-60.557468	4.7260885	101.502411
-27.040667	-18.60887	103.6698	-8.009207	11.213986	103.02594	46.583538	-6.75592	104.070709	42.856197	43.191002	104.420128	44.7198675	18.217541	104.2454185	-60.7382815	4.210431	101.8064615
-28.992474	-19.160065	103.835831	-8.174176	10.893473	103.176865	46.457748	-6.99309	104.128036	42.704483	42.995857	104.531685	44.5811155	18.0013835	104.3298605	-60.9294675	3.7855625	102.0238695
-30.922991	-19.614403	103.926086	-8.371202	10.646332	103.298988	46.292175	-7.203605	104.184341	42.570107	42.817516	104.647591	44.431141	17.8069555	104.415966	-61.173545	3.4857085	102.18201
-32.812077	-19.940117	104.059639	-8.525743	10.466374	103.414894	46.138573	-7.387934	104.209709	42.430721	42.659622	104.799294	44.284647	17.635844	104.5045015	-61.336133	3.296904	102.3252865
-34.748901	-19.834721	104.3237	-8.7174	10.252803	103.645622	45.968788	-7.618561	104.221855	42.313129	42.474171	105.0037	44.1409585	17.427805	104.6127775	-61.5757585	3.077801	102.6784665
-35.21032	-19.231268	104.43779	-8.777761	10.115129	103.861496	45.890961	-7.762685	104.193428	42.271034	42.367695	105.155289	44.0809975	17.302505	104.6743585	-61.6365195	2.927753	103.0486335
-35.623928	-18.609472	104.786705	-8.799097	9.983161	104.110443	45.858772	-7.897415	104.128609	42.235504	42.256496	105.326889	44.047138	17.1795405	104.727749	-61.645332	2.7867815	103.493137
-36.088314	-18.063992	105.011139	-8.774426	9.807005	104.389999	45.854366	-8.039407	104.014549	42.23267	42.153324	105.486168	44.043518	17.0569585	104.7503585	-61.59237	2.5570515	104.0296395
-36.391006	-17.452875	105.411758	-8.7602	9.621734	104.695236	45.847385	-8.209983	103.860352	42.219597	42.037655	105.645302	44.033491	16.913836	104.752827	-61.553891	2.329632	104.637645
-36.748154	-16.756886	105.729332	-8.753993	9.470298	104.988113	45.799133	-8.399482	103.687302	42.18602	41.906883	105.795059	43.9925765	16.7537005	104.7411805	-61.5005625	2.1868955	105.2350455
-37.019875	-16.038031	106.063606	-8.746933	9.338891	105.187561	45.72179	-8.575047	103.481987	42.175259	41.807842	105.916847	43.9485245	16.6163975	104.699417	-61.4423905	2.0613845	105.675705
-37.438099	-15.019476	106.249809	-8.767047	9.226622	105.304298	45.596931	-8.81073	103.053108	42.16917	41.688408	105.948303	43.8830505	16.438839	104.5007055	-61.4171445	2.014405	106.1078905
-37.577114	-14.243014	106.37133	-8.792689	9.169999	105.299568	45.465805	-8.937517	102.734879	42.092415	41.591434	105.909798	43.77911	16.3269585	104.3223385	-61.364488	2.0130395	106.2767975
-37.742275	-13.445868	106.454109	-8.800146	9.106805	105.285347	45.342121	-9.087357	102.408958	42.080517	41.468597	105.734947	43.711319	16.19062	104.0719525	-61.311611	2.02299	106.4987415
-37.776215	-12.664896	106.645569	-8.780429	9.029801	105.280304	45.241367	-9.219088	102.072617	42.028324	41.3475	105.568542	43.6348455	16.064206	103.8205795	-61.1957035	1.995396	106.7400285
-37.816849	-12.00358	106.763496	-8.816612	8.861231	105.332169	45.160313	-9.314175	101.760986	41.955799	41.276306	105.42054	43.558056	15.9810655	103.590763	-61.19128	1.7413965	107.073575
-37.676628	-11.31377	106.912109	-8.880089	8.719907	105.384026	45.071159	-9.367252	101.496246	41.761101	41.203392	105.39991	43.41613	15.91807	103.448078	-61.176308	1.521744	107.319974
-37.522869	-10.51789	106.947372	-8.975189	8.674648	105.423569	44.951229	-9.414479	101.285194	41.684525	41.127472	105.313698	43.317877	15.8564965	103.299446	-61.268255	1.4927995	107.547692
-37.244244	-9.330122	107.14502	-9.164519	8.708164	105.48645	44.665291	-9.485293	101.072182	41.579594	41.105667	105.15976	43.1224425	15.810187	103.115971	-61.4514805	1.606141	107.856929
-36.974613	-8.613268	107.294212	-9.277815	8.720128	105.524872	44.498489	-9.588348	101.034019	41.462204	41.046055	104.979408	42.9803465	15.7288535	103.0067135	-61.5359765	1.7114025	108.0430305
-36.546432	-7.905677	107.413521	-9.390942	8.65551	105.570946	44.326572	-9.722139	101.038994	41.317387	40.90152	104.863335	42.8219795	15.5896905	102.9511645	-61.6038635	1.7213295	108.1907275
-36.064285	-7.182744	107.386459	-9.441518	8.560753	105.595901	44.198097	-9.883153	101.050201	41.293995	40.769096	104.766441	42.746046	15.4429715	102.908321	-61.629082	1.6785345	108.283481
-35.525166	-6.483054	107.313278	-9.415512	8.40844	105.53788	44.169827	-10.062495	101.083015	41.356018	40.646416	104.686829	42.7629225	15.2919605	102.884922	-61.5939465	1.5249195	108.190838
-34.938644	-5.838264	107.086517	-9.320029	8.208583	105.409637	44.256218	-10.232903	101.080063	41.452675	40.544395	104.598251	42.8544465	15.155746	102.839157	-61.4945045	1.26142	107.980117
-34.154449	-5.199546	106.892311	-9.173777	8.039292	105.237068	44.403896	-10.385827	101.105026	41.558464	40.442787	104.444946	42.98118	15.02848	102.774986	-61.328734	1.050104	107.69915
-32.807327	-4.147751	106.599808	-8.861266	7.850986	105.011765	44.653889	-10.605138	101.235672	41.763592	40.257442	104.182755	43.2087405	14.826152	102.7092135	-60.9312725	0.875820000000001	107.3143165
-31.922966	-3.375946	106.556938	-8.619737	7.796632	104.978882	44.864361	-10.777172	101.402534	41.986492	40.1418	103.947319	43.4254265	14.682314	102.6749265	-60.6649005	0.910949999999998	107.2828375
-30.904194	-2.660428	106.615875	-8.339719	7.747612	104.98877	45.114811	-10.952925	101.684418	42.257633	40.024895	103.69899	43.686222	14.535985	102.691704	-60.36566	0.959239	107.285836
-29.752424	-1.899077	106.574951	-8.08371	7.645127	105.03669	45.389904	-11.123499	101.958977	42.496025	39.866657	103.509834	43.9429645	14.371579	102.7344055	-60.1103845	0.918675000000002	107.3389745
-28.613039	-1.109691	106.568741	-7.933905	7.51665	105.116287	45.610859	-11.27601	102.204704	42.67572	39.711433	103.356255	44.1432895	14.2177115	102.7804795	-60.0110995	0.8155885	107.4520945
-27.456083	-0.367321	106.575691	-7.898365	7.331789	105.209579	45.688938	-11.337949	102.293953	42.693748	39.648411	103.339134	44.191343	14.155231	102.8165435	-59.988073	0.508346999999999	107.6026145
-26.165119	0.399903	106.435562	-7.952727	7.091211	105.318726	45.678406	-11.322061	102.218887	42.520966	39.629822	103.464912	44.099686	14.1538805	102.8418995	-60.00514	0.0285415000000011	107.7955525
-24.294128	1.648912	106.348312	-8.084125	6.74816	105.412659	45.558636	-11.268992	102.000305	42.205826	39.634686	103.631042	43.882231	14.182847	102.8156735	-60.050481	-0.686527	108.0096445
-22.83012	2.519565	106.070244	-8.16264	6.632201	105.404678	45.47916	-11.210341	101.831993	42.082489	39.679058	103.732529	43.7808245	14.2343585	102.782261	-60.1061045	-0.969956499999999	108.027095
-21.505318	3.475556	105.862785	-8.277821	6.523601	105.352615	45.431416	-11.131577	101.696846	41.992294	39.747803	103.792213	43.711855	14.308113	102.7445295	-60.267497	-1.260911	107.9607005
-19.967033	4.420882	105.572037	-8.41987	6.39938	105.285439	45.379047	-11.031916	101.60936	41.809937	39.867847	103.876808	43.594492	14.4179655	102.743084	-60.434232	-1.6192055	107.827794
-18.452267	5.353184	105.378708	-8.571245	6.251392	105.254936	45.314182	-10.983188	101.570358	41.533764	39.915352	103.966019	43.423973	14.466082	102.7681885	-60.566463	-1.963298	107.7416835
-16.766302	6.3257	105.163864	-8.66632	6.134147	105.259361	45.22823	-11.00942	101.564964	41.306244	39.868076	104.003647	43.267237	14.429328	102.7843055	-60.599877	-2.161034	107.7344165
-15.035703	7.308726	105.005661	-8.689307	6.047887	105.263878	45.177834	-11.095318	101.574776	41.257248	39.80442	104.028618	43.217541	14.354551	102.801697	-60.596155	-2.258777	107.726059
-12.228806	8.812832	104.761337	-8.724106	5.865098	105.311157	45.172447	-11.262964	101.702011	41.358795	39.751591	104.132866	43.265621	14.2443135	102.9174385	-60.713833	-2.5141175	107.7048755
-10.32981	9.81346	104.612923	-8.725622	5.674063	105.381599	45.206394	-11.37943	101.879929	41.406872	39.688049	104.346466	43.306633	14.1543095	103.1131975	-60.757877	-2.8061835	107.6500005
-8.302806	10.791249	104.602852	-8.774381	5.480371	105.473114	45.256874	-11.457676	102.128662	41.447689	39.574371	104.724709	43.3522815	14.0583475	103.4266855	-60.9010435	-3.0976055	107.5195425
-6.305685	11.783731	104.688553	-8.83281	5.356956	105.62558	45.314468	-11.516325	102.509857	41.500816	39.48782	105.276405	43.407642	13.9857475	103.893131	-61.073262	-3.2718355	107.358029
-4.17615	12.793632	104.908356	-8.9572	5.296398	105.808029	45.433678	-11.581894	103.084625	41.630833	39.466267	106.003273	43.5322555	13.9421865	104.543949	-61.4466555	-3.3493905	107.072109
-2.11545	13.755785	105.015053	-9.138143	5.335649	105.989059	45.632977	-11.581998	103.848518	41.769684	39.507015	106.909004	43.7013305	13.9625085	105.378761	-61.9776165	-3.2912105	106.599357
-0.007461	14.693241	105.466949	-9.346107	5.503575	106.211113	45.848423	-11.438676	104.726685	41.899811	39.6241	107.86631	43.874117	14.092712	106.2964975	-62.566331	-3.085562	106.1257285
3.281763	16.193089	106.09182	-9.572603	5.932437	106.707634	46.098316	-11.052523	106.124519	42.003376	39.858578	109.211586	44.050846	14.4030275	107.6680525	-63.196052	-2.5381535	105.7472155
5.497576	17.153545	106.764618	-9.614425	6.253887	107.177902	46.22662	-10.691503	107.030334	41.971294	40.056911	109.977493	44.098957	14.682704	108.5039135	-63.327807	-2.17493	105.8518905
7.771974	18.085619	107.348	-9.551704	6.555209	107.698227	46.405109	-10.350084	107.902931	41.957558	40.24754	110.633301	44.1813335	14.948728	109.268116	-63.2847415	-1.83831	106.128338
10.069253	18.964705	107.958916	-9.423232	6.814468	108.221878	46.67548	-10.023253	108.688698	41.996849	40.517536	111.252129	44.3361645	15.2471415	109.9704135	-63.1826285	-1.6182055	106.4733425
12.360805	19.801525	108.538261	-9.233796	7.011259	108.714722	46.993584	-9.701488	109.379112	42.076408	40.873779	111.8386	44.534996	15.5861455	110.608856	-63.002588	-1.5636275	106.820588
14.672931	20.592701	109.022438	-9.001533	7.157921	109.17643	47.304779	-9.358071	109.92701	42.186554	41.209499	112.279144	44.7456665	15.925714	111.103077	-62.7487325	-1.609872	107.249783
16.952166	21.36487	109.41465	-8.794727	7.271811	109.565308	47.615398	-9.105661	110.294022	42.28611	41.481625	112.577118	44.950754	16.187982	111.43557	-62.540208	-1.64436	107.695046
20.367121	22.445662	109.807838	-8.599963	7.376093	109.900772	47.922955	-8.780051	110.429588	42.41074	41.911457	112.721298	45.1668475	16.565703	111.575443	-62.3667735	-1.813517	108.226101
22.485292	23.138397	109.938339	-8.558034	7.429731	109.893509	47.988762	-8.666286	110.279976	42.391888	42.217304	112.848068	45.190325	16.775509	111.564022	-62.306393	-1.916047	108.222996
24.668179	23.748411	109.714439	-8.604528	7.482126	109.724213	47.97443	-8.561817	109.994377	42.221088	42.479996	112.996033	45.097759	16.9590895	111.495205	-62.306815	-1.9948375	107.953221
26.6994	24.427917	109.511719	-8.754988	7.575186	109.43998	47.915455	-8.390431	109.600677	42.042263	42.678963	112.936935	44.978859	17.144266	111.268806	-62.488835	-1.993894	107.611154
27.89724	24.389328	109.436798	-8.968757	7.721896	109.154678	47.820633	-8.204392	109.34948	41.853237	42.855099	112.780319	44.836935	17.3253535	111.0648995	-62.774449	-1.8815615	107.2444565
27.683603	23.598482	109.209862	-9.194951	7.895511	108.974442	47.720612	-8.029259	109.246231	41.579643	43.059898	112.746071	44.6501275	17.5153195	110.996151	-63.0400295	-1.7242975	106.952733
27.787458	22.832985	109.188499	-9.396374	8.07892	108.910416	47.636623	-7.829785	109.288383	41.307697	43.181698	112.830246	44.47216	17.6759565	111.0593145	-63.264908	-1.5181165	106.7615175
28.126186	21.736204	109.315109	-9.65256	8.319773	108.972534	47.532776	-7.541512	109.556114	41.01796	43.455322	113.099083	44.275368	17.956905	111.3275985	-63.580488	-1.317359	106.6174695
28.29006	20.952229	109.311676	-9.753379	8.448793	109.055542	47.513371	-7.384221	109.720551	40.897213	43.64529	113.272881	44.205292	18.1305345	111.496716	-63.71205	-1.2329485	106.614368
28.498045	20.096401	109.143829	-9.78217	8.555284	109.108437	47.514809	-7.228584	109.82412	40.775925	43.853073	113.363144	44.145367	18.3122445	111.593632	-63.709707	-1.2016765	106.623242
28.677338	19.22562	109.217659	-9.752449	8.643505	109.166046	47.50462	-7.070325	109.86869	40.712009	43.951473	113.394127	44.1083145	18.440574	111.6314085	-63.6132125	-1.153564	106.7006835
28.94668	18.402143	109.095703	-9.665222	8.716898	109.185944	47.505959	-6.904068	109.857979	40.692104	43.991188	113.353371	44.0990315	18.54356	111.605675	-63.4294755	-1.109764	106.766213
29.076687	17.470558	108.99472	-9.53974	8.769388	109.178734	47.554379	-6.788432	109.839798	40.718388	44.03027	113.283478	44.1363835	18.620919	111.561638	-63.2158635	-1.082143	106.79583
29.427057	16.460342	108.804878	-9.422349	8.797909	109.130264	47.648136	-6.756165	109.846352	40.779869	44.049141	113.192215	44.2140025	18.646488	111.5192835	-63.0587005	-1.05067	106.7412445
29.664495	15.093255	108.642914	-9.242959	8.819272	109.027252	47.782612	-6.780097	109.867226	40.894073	44.02404	113.034821	44.3383425	18.6219715	111.4510235	-62.8242605	-0.983427500000001	106.6034805
29.841742	14.057927	108.523384	-9.134931	8.838073	108.956322	47.83078	-6.809011	109.938255	40.967674	43.979721	112.882675	44.399227	18.585355	111.410465	-62.669089	-0.909209000000001	106.502179
30.015099	13.025347	108.440872	-9.041739	8.857222	108.895157	47.865601	-6.843934	110.058197	41.03413	43.927094	112.7061	44.4498655	18.54158	111.3821485	-62.5333435	-0.827135999999999	106.4081655
30.219582	11.993266	108.434235	-8.944877	8.869612	108.847656	47.916996	-6.904414	110.252968	41.080578	43.86607	112.541603	44.498787	18.480828	111.3972855	-62.388541	-0.741603999999999	106.2980265
30.390438	11.053616	108.457169	-8.877328	8.869963	108.805702	47.97496	-6.991907	110.518303	41.196869	43.751141	112.389778	44.5859145	18.379617	111.4540405	-62.3405705	-0.639690999999999	106.1573635
30.50094	9.970683	108.517548	-8.821513	8.852974	108.767876	48.022083	-7.067639	110.801872	41.278545	43.675171	112.281586	44.650314	18.303766	111.541729	-62.29334	-0.597818	105.994023
30.620256	8.936936	108.719421	-8.760733	8.817698	108.758095	48.054733	-7.144413	111.101486	41.330807	43.565994	112.258018	44.69277	18.2107905	111.679752	-62.214236	-0.575394500000002	105.836438
30.794924	7.445746	108.97908	-8.684621	8.746547	108.823715	48.057446	-7.268898	111.585831	41.404106	43.389729	112.339722	44.730776	18.0604155	111.9627765	-62.100018	-0.567321500000002	105.6846535
30.740707	6.553978	109.317307	-8.657159	8.691198	108.919609	48.05381	-7.354014	111.901436	41.472538	43.288219	112.483231	44.763174	17.9671025	112.1923335	-62.077492	-0.584706499999999	105.6468845
30.767023	5.560155	109.510979	-8.655971	8.659068	109.031769	48.031113	-7.449178	112.247101	41.550316	43.194244	112.697815	44.7907145	17.872533	112.472458	-62.1026565	-0.554396999999998	105.59108
30.73245	4.607017	109.873451	-8.688332	8.653289	109.157143	48.006447	-7.542984	112.586143	41.638138	43.13456	112.96151	44.8222925	17.795788	112.7738265	-62.1989565	-0.489210000000003	105.5404595
30.657745	3.750408	110.164764	-8.739743	8.681429	109.25782	47.942814	-7.596787	112.894928	41.704632	43.076725	113.249374	44.823723	17.739969	113.072151	-62.303209	-0.377111000000003	105.443489
30.471891	3.013273	110.471832	-8.803736	8.736841	109.354294	47.854328	-7.648618	113.17083	41.758392	43.020908	113.539299	44.80636	17.686145	113.3550645	-62.413832	-0.212463	105.3535235
30.315006	2.175322	110.616051	-8.883669	8.821605	109.439232	47.7687	-7.689073	113.370407	41.787281	42.981808	113.804939	44.7779905	17.6463675	113.587673	-62.5453285	-0.00315750000000037	105.290791
29.972925	0.970166	110.823097	-8.963284	8.957581	109.508148	47.625786	-7.756548	113.5504	41.829144	42.939873	114.129578	44.727465	17.5916625	113.839989	-62.654033	0.3234995	105.176307
29.81452	0.210329	110.840118	-9.00458	9.036298	109.538925	47.539284	-7.794449	113.593422	41.862923	42.930038	114.257919	44.7011035	17.5677945	113.9256705	-62.7102635	0.504801499999999	105.1521795
29.584425	-0.402139	110.869835	-9.018731	9.115868	109.526863	47.463062	-7.822303	113.609734	41.881908	42.902	114.332893	44.672485	17.5398485	113.9713135	-62.709947	0.6918875	105.0824125
29.363962	-1.1396	110.834976	-9.008024	9.184614	109.509949	47.417606	-7.843715	113.614609	41.892605	42.849339	114.3713	44.6551055	17.502812	113.9929545	-62.6711535	0.866416000000001	105.0269435
29.074568	-1.837983	110.811279	-8.980333	9.248792	109.487091	47.386234	-7.867747	113.667747	41.913326	42.795334	114.389107	44.64978	17.4637935	114.028427	-62.610446	1.0337905	104.945755
28.769133	-2.573656	110.921455	-8.964003	9.289052	109.511795	47.363106	-7.934977	113.780296	41.952991	42.745972	114.442917	44.6580485	17.4054975	114.1116065	-62.5860545	1.1726065	104.9119835
28.496357	-3.234842	110.998177	-8.94467	9.31273	109.595238	47.350414	-8.019816	113.967072	42.015369	42.68922	114.572014	44.6828915	17.334702	114.269543	-62.5722315	1.290758	104.920933
27.860523	-4.055215	111.425568	-8.914668	9.306798	109.885696	47.319092	-8.143141	114.381706	42.149475	42.616566	114.958	44.7342835	17.2367125	114.669853	-62.5636195	1.3768835	105.101539
27.414257	-4.712692	111.704407	-8.923679	9.296549	110.14991	47.250931	-8.219837	114.76194	42.272511	42.578636	115.295769	44.761721	17.1793995	115.0288545	-62.609079	1.4136985	105.2709655
26.868195	-5.289737	112.099167	-8.939064	9.282662	110.411224	47.349415	-8.357714	115.133667	42.359726	42.546951	115.652176	44.8545705	17.0946185	115.3929215	-62.7326985	1.4707055	105.4295265
26.337961	-5.953371	112.458679	-8.973168	9.275523	110.674538	47.346455	-8.444671	115.514877	42.390251	42.52195	115.96328	44.868353	17.0386395	115.7390785	-62.814689	1.5124065	105.6099975
25.816071	-6.492237	112.738884	-9.003103	9.274936	110.899963	47.342884	-8.50089	115.836502	42.446571	42.507603	116.277061	44.8947275	17.0033565	116.0567815	-62.9009335	1.5465155	105.7431445
25.198259	-6.916135	113.013367	-9.043917	9.285612	111.08316	47.322479	-8.533824	116.107002	42.487019	42.486977	116.424789	44.904749	16.9765765	116.2658955	-62.992583	1.5946475	105.9004245
24.50663	-7.444563	113.131653	-9.077302	9.296754	111.224808	47.288345	-8.575339	116.319672	42.49202	42.465496	116.449692	44.8901825	16.9450785	116.384682	-63.0447865	1.6484295	106.064934
23.342365	-8.116616	113.279282	-9.119789	9.306078	111.387672	47.267864	-8.638353	116.428604	42.460346	42.385883	116.337166	44.864105	16.873765	116.382885	-63.103683	1.738391	106.392459
22.62149	-8.589749	113.199638	-9.132667	9.295314	111.472359	47.235775	-8.65568	116.393425	42.4459	42.340462	116.211487	44.8408375	16.842391	116.302456	-63.1061715	1.748237	106.642262
21.854445	-8.903524	113.166283	-9.125332	9.27969	111.559143	47.221615	-8.652958	116.310265	42.42767	42.323032	116.072014	44.8246425	16.835037	116.1911395	-63.0753065	1.724343	106.9271465
20.962736	-9.22261	113.087654	-9.106409	9.259284	111.649178	47.203571	-8.64362	116.238762	42.419224	42.313293	115.936211	44.8113975	16.8348365	116.0874865	-63.0242155	1.6837315	107.2108695
20.013315	-9.487481	113.033508	-9.090285	9.238407	111.736504	47.207272	-8.612978	116.157936	42.401253	42.327187	115.791275	44.8042625	16.8571045	115.9746055	-62.9848325	1.6197095	107.4984025
19.13287	-9.82629	112.965324	-9.075534	9.217138	111.811279	47.227158	-8.578035	116.051231	42.385605	42.347027	115.677109	44.8063815	16.884496	115.86417	-62.9574495	1.54978	107.758388
18.238949	-10.021804	112.910042	-9.079878	9.209712	111.886993	47.230492	-8.546691	115.977264	42.355324	42.37558	115.563293	44.792908	16.9144445	115.7702785	-62.952664	1.5049795	108.0037075
16.732115	-10.211377	112.892807	-9.08654	9.216774	112.037231	47.211395	-8.503984	115.922333	42.298328	42.398132	115.485886	44.7548615	16.947074	115.7041095	-62.9279415	1.486474	108.3703525
15.686077	-10.315432	112.957321	-9.099166	9.228619	112.172951	47.184715	-8.469768	115.911613	42.274727	42.397228	115.504227	44.729721	16.96373	115.70792	-62.928053	1.493508	108.637982
14.682764	-10.43891	112.965927	-9.124999	9.249783	112.326218	47.174923	-8.453109	115.941093	42.270573	42.4189	115.596985	44.722748	16.9828955	115.769039	-62.972746	1.5166705	108.883397
13.690688	-10.427616	113.032707	-9.159369	9.279187	112.494598	47.17358	-8.432349	115.985786	42.289604	42.456375	115.764687	44.731592	17.012013	115.8752365	-63.05033	1.546361	109.1139595
12.554662	-10.390865	113.103714	-9.199555	9.315649	112.677383	47.166397	-8.410638	116.041115	42.278278	42.50404	115.964211	44.7223375	17.046701	116.002663	-63.1214475	1.584597	109.352103
11.456927	-10.345239	113.213455	-9.250483	9.361892	112.856255	47.155762	-8.372389	116.119858	42.285896	42.548607	116.194321	44.720829	17.088109	116.1570895	-63.221795	1.635675	109.5554205
10.37134	-10.301644	113.257423	-9.321055	9.424676	113.041725	47.160542	-8.347974	116.215805	42.386864	42.568172	116.351845	44.773703	17.110099	116.283825	-63.415813	1.739253	109.799625
8.805992	-10.10488	113.354202	-9.417345	9.53574	113.307068	47.153339	-8.302202	116.346909	42.28051	42.672394	116.799545	44.7169245	17.185096	116.573227	-63.5516145	1.886384	110.040909
7.621063	-9.893538	113.452293	-9.477103	9.619449	113.50248	47.123741	-8.263052	116.452957	42.292992	42.706779	116.983795	44.7083665	17.2218635	116.718376	-63.6625725	2.0170345	110.286584
6.497358	-9.742277	113.575134	-9.523689	9.700933	113.711594	47.09642	-8.232853	116.534683	42.292343	42.730904	117.178772	44.6943815	17.2490255	116.8567275	-63.7417595	2.1528405	110.5664605
5.41336	-9.58091	113.676987	-9.543823	9.758727	113.932693	47.088703	-8.211433	116.605652	42.330139	42.744724	117.375587	44.709421	17.2666455	116.9906195	-63.797067	2.2508085	110.8747665
4.270685	-9.374029	113.781403	-9.547795	9.810852	114.146233	47.094711	-8.196817	116.69165	42.399933	42.764889	117.559219	44.747322	17.284036	117.1254345	-63.842912	2.337668	111.1670315
3.070751	-9.134798	113.906113	-9.525842	9.852241	114.343086	47.103619	-8.179276	116.763519	42.474705	42.793213	117.739746	44.789162	17.3069685	117.2516325	-63.840846	2.3975135	111.4345395
1.949417	-9.025378	113.970772	-9.47648	9.885023	114.489571	47.141277	-8.172009	116.826225	42.546207	42.782322	117.896805	44.843742	17.3051565	117.361515	-63.796702	2.4648895	111.617627
0.321781	-8.73652	114.057144	-9.367885	9.899584	114.614151	47.231514	-8.168069	116.880989	42.675632	42.791283	118.0289	44.953573	17.311607	117.4549445	-63.689343	2.487561	111.7733575
-0.865932	-8.510345	113.999855	-9.290786	9.912797	114.631561	47.300816	-8.151742	116.865005	42.765064	42.815338	118.038704	45.03294	17.331798	117.4518545	-63.614512	2.493796	111.8112675
-1.961187	-8.381239	113.954926	-9.199124	9.923981	114.617302	47.362072	-8.137222	116.81929	42.826141	42.816193	117.952873	45.0941065	17.3394855	117.3860815	-63.4923545	2.5084765	111.8485225
-3.020396	-8.22436	113.935616	-9.096224	9.917469	114.566734	47.418602	-8.125184	116.748535	42.994881	42.764069	117.720322	45.2067415	17.3194425	117.2344285	-63.3991895	2.5154955	111.8990395
-4.151819	-8.074238	113.878036	-8.994698	9.910211	114.515915	47.48	-8.125026	116.68013	43.052818	42.713322	117.549011	45.266409	17.294148	117.1145705	-63.255805	2.526274	111.9172595
-5.293927	-7.882685	113.881325	-8.883167	9.883056	114.477478	47.55146	-8.139715	116.637466	42.973976	42.693855	117.481148	45.262718	17.27707	117.059307	-63.029052	2.489042	111.895649
-6.407678	-7.802184	113.833824	-8.77238	9.853006	114.450073	47.637566	-8.171556	116.612816	43.044979	42.645477	117.317078	45.3412725	17.2369605	116.964947	-62.8860325	2.4690515	111.935199
-8.031468	-7.618137	113.926842	-8.608012	9.776532	114.453529	47.80003	-8.249335	116.577789	43.16444	42.553795	117.122292	45.482235	17.15223	116.8500405	-62.698259	2.400834	112.0570175
-9.01118	-7.556301	113.983238	-8.497555	9.705959	114.486443	47.884132	-8.308581	116.580536	43.240517	42.48595	117.008759	45.5623245	17.0886845	116.7946475	-62.5574345	2.3232335	112.1782385
-10.248135	-7.388923	114.023293	-8.416248	9.635979	114.535156	47.98037	-8.392408	116.583344	43.326992	42.413895	116.920937	45.653681	17.0107435	116.7521405	-62.486177	2.2612145	112.3181715
-11.140452	-7.369472	114.088882	-8.319955	9.560294	114.583733	48.046818	-8.457496	116.577171	43.414734	42.344273	116.853798	45.730776	16.9433885	116.7154845	-62.370686	2.1771995	112.4519815
-12.384032	-7.127938	114.221046	-8.219215	9.470635	114.646088	48.119221	-8.524945	116.554771	43.494549	42.260056	116.784691	45.806885	16.8675555	116.669731	-62.245315	2.0737145	112.622445
-13.441631	-6.997716	114.296745	-8.131747	9.381496	114.730156	48.209755	-8.608619	116.506424	43.582664	42.177776	116.722473	45.8962095	16.7845785	116.6144485	-62.1597035	1.9784135	112.8458635
-14.450911	-6.857344	114.405869	-8.036917	9.300197	114.817032	48.267384	-8.676584	116.449043	43.681057	42.102642	116.635406	45.9742205	16.713029	116.5422245	-62.0480545	1.887365	113.0918395
-15.993569	-6.568021	114.597366	-7.901237	9.147527	114.921799	48.353745	-8.806114	116.218697	43.862362	42.017471	116.392639	46.1080535	16.6056785	116.305668	-61.9105275	1.6893755	113.53793
-16.981489	-6.33553	114.716354	-7.812439	9.036988	114.940285	48.385532	-8.909956	115.876534	43.959595	41.995922	116.134132	46.1725635	16.542983	116.005333	-61.7974415	1.530993	113.875237
-17.991339	-6.138939	114.733681	-7.738869	8.916476	114.879097	48.37862	-9.012006	115.35231	44.04953	41.95673	115.673027	46.214075	16.472362	115.5126685	-61.691813	1.36059	114.2455255
-18.795181	-5.949349	114.853836	-7.660028	8.798816	114.720642	48.24958	-9.029457	114.703537	44.066372	41.868969	115.099991	46.157976	16.419756	114.901764	-61.478032	1.177876	114.53952
-19.678825	-5.796147	114.739334	-7.596672	8.681944	114.498474	48.215996	-9.055073	113.971832	44.012222	41.751553	114.468727	46.114109	16.34824	114.2202795	-61.307453	1.015648	114.7766685
-20.515469	-5.581617	114.592865	-7.575864	8.587044	114.254288	48.145828	-9.124107	113.432037	43.902035	41.619289	113.850609	46.0239315	16.247591	113.641323	-61.1756595	0.926497000000001	114.867253
-21.299673	-5.407824	114.467911	-7.562277	8.479535	114.020645	48.116055	-9.177383	113.007912	43.778957	41.468193	113.33847	45.947506	16.145405	113.173191	-61.07206	0.813665	114.868099
-22.338219	-5.151516	114.288078	-7.578794	8.365513	113.718971	48.108437	-9.216205	112.670204	43.678822	41.324272	112.748802	45.8936295	16.0540335	112.709503	-61.0512175	0.676992500000001	114.728439
-23.014	-4.953574	114.147827	-7.574642	8.273153	113.537727	48.130367	-9.222111	112.601982	43.605465	41.289242	112.511719	45.867916	16.0335655	112.5568505	-61.0172	0.5127405	114.5186035
-23.717636	-4.751146	113.936531	-7.584707	8.184342	113.33271	48.210373	-9.240277	112.621689	43.565247	41.253422	112.387428	45.88781	16.0065725	112.5045585	-61.057224	0.362111499999997	114.1608615
-24.305332	-4.518208	113.769028	-7.584862	8.087221	113.168755	48.296741	-9.266665	112.741219	43.525894	41.22897	112.326584	45.9113175	15.9811525	112.5339015	-61.0810415	0.193289500000001	113.8036085
-24.846523	-4.245256	113.581024	-7.555428	7.997375	113.052559	48.395706	-9.283592	112.927017	43.495438	41.199986	112.323318	45.945572	15.958197	112.6251675	-61.056428	0.0365529999999978	113.4799505
-25.321085	-3.997394	113.534882	-7.542063	7.904549	113.036217	48.480824	-9.296678	113.197502	43.472881	41.165966	112.373695	45.9768525	15.934644	112.7855985	-61.0609785	-0.125545999999999	113.2868355
-25.767321	-3.755286	113.613846	-7.507896	7.814213	113.119926	48.597385	-9.305301	113.460716	43.450115	41.14452	112.470795	46.02375	15.9196095	112.9657555	-61.039542	-0.291183500000002	113.2740965
-26.352337	-3.270875	113.741287	-7.422197	7.645463	113.288498	48.77541	-9.360206	113.870476	43.475361	41.044884	112.628281	46.1253855	15.842339	113.2493785	-60.9697795	-0.551413000000003	113.3276175
-26.802244	-2.869404	113.832047	-7.345199	7.515066	113.392578	48.865967	-9.409464	114.102791	43.536423	40.966545	112.70565	46.201195	15.7785405	113.4042205	-60.891593	-0.748408500000001	113.3809355
-27.154291	-2.456219	113.922325	-7.272456	7.39122	113.468811	48.94434	-9.484827	114.26123	43.600418	40.888184	112.746033	46.272379	15.7016785	113.5036315	-60.817291	-0.919238500000003	113.4339905
-27.453644	-1.982539	113.906876	-7.204999	7.271965	113.497757	49.01865	-9.586461	114.308235	43.648987	40.776871	112.690689	46.3338185	15.595205	113.499462	-60.7438165	-1.051275	113.496052
-27.765491	-1.537545	113.842712	-7.125314	7.156172	113.440048	49.098557	-9.69875	114.258667	43.656231	40.665379	112.53656	46.377394	15.4833145	113.3976135	-60.628022	-1.1709705	113.4824825
-28.08687	-1.094064	113.78231	-7.074121	7.037128	113.305641	49.175129	-9.850169	114.065376	43.62981	40.530975	112.303947	46.4024695	15.340403	113.1846615	-60.5507115	-1.266147	113.4266205
-28.387648	-0.557783	113.655624	-7.034725	6.93722	113.147331	49.222286	-9.964391	113.747559	43.581478	40.414413	111.982491	46.401882	15.225011	112.865025	-60.471332	-1.350571	113.429637
-28.915497	0.351678	113.494087	-7.015851	6.775537	112.886192	49.199493	-10.112012	113.201096	43.448715	40.216236	111.495445	46.324104	15.052112	112.3482705	-60.355806	-1.501038	113.4241135
-29.135361	1.026845	113.410042	-7.02142	6.665283	112.754318	49.159065	-10.188064	112.856163	43.347088	40.101009	111.242378	46.2530765	14.9564725	112.0492705	-60.2959165	-1.6259065	113.4593655
-29.364544	1.664968	113.301727	-7.053895	6.560895	112.687706	49.120903	-10.285833	112.59774	43.256863	40.004848	111.037209	46.188883	14.8595075	111.8174745	-60.296673	-1.7377175	113.5579375
-29.66334	2.289876	113.336357	-7.088958	6.450305	112.631287	49.096058	-10.400195	112.38015	43.154221	39.900379	110.936272	46.1251395	14.750092	111.658211	-60.3030555	-1.849482	113.604363
-29.927149	3.040863	113.330078	-7.137103	6.341963	112.612625	49.041954	-10.511546	112.196205	43.115971	39.806728	110.789803	46.0789625	14.647591	111.493004	-60.3531685	-1.963665	113.732246
-30.200508	3.85182	113.326393	-7.169864	6.263573	112.606689	48.99654	-10.615694	112.058624	43.0611	39.716888	110.694145	46.02882	14.550597	111.3763845	-60.368548	-2.023451	113.8369935
-30.360144	4.689716	113.302208	-7.213525	6.149131	112.593224	48.974564	-10.738466	111.924973	43.022934	39.617859	110.643196	45.998749	14.4396965	111.2840845	-60.425799	-2.1414345	113.9023635
-30.486563	5.789632	113.398949	-7.242208	5.970668	112.54393	48.934277	-10.922354	111.704742	43.02108	39.466259	110.595917	45.9776785	14.2719525	111.1503295	-60.4620945	-2.3306165	113.9375305
-30.417645	6.383858	113.126244	-7.240872	5.811437	112.474121	48.890408	-11.045107	111.503853	43.046005	39.350849	110.605255	45.9682065	14.152871	111.054554	-60.4499505	-2.529997	113.893688
-30.323479	7.151732	113.065781	-7.239119	5.622735	112.403313	48.83559	-11.202677	111.235405	43.088146	39.191334	110.678574	45.961868	13.9943285	110.9569895	-60.440106	-2.7488585	113.8496365
-30.140469	7.92155	112.956932	-7.235188	5.404544	112.328743	48.75946	-11.397455	110.976135	43.151016	39.045765	110.807991	45.955238	13.824155	110.892063	-60.425614	-3.015067	113.765423
-29.998667	8.692937	112.932777	-7.241449	5.208038	112.301003	48.687126	-11.577234	110.77919	43.24091	38.903896	111.017632	45.964018	13.663331	110.898411	-60.446916	-3.247255	113.703595
-29.735741	9.464166	112.930801	-7.267585	5.041304	112.310539	48.621704	-11.737686	110.61599	43.353523	38.817139	111.323967	45.9876135	13.5397265	110.9699785	-60.5227835	-3.4571185	113.6510995
-29.40906	10.324631	112.940704	-7.305882	4.913405	112.328186	48.568821	-11.846522	110.461296	43.44162	38.77853	111.660919	46.0052205	13.466004	111.0611075	-60.6169845	-3.639194	113.5952645
-28.783533	11.651663	112.968811	-7.359768	4.761242	112.309624	48.517105	-11.954163	110.200813	43.524338	38.743877	112.216713	46.0207215	13.394857	111.208763	-60.7402575	-3.872373	113.410485
-28.433073	12.527198	112.943581	-7.388711	4.668437	112.260994	48.488228	-11.967634	109.995422	43.56123	38.753685	112.568047	46.024729	13.3930255	111.2817345	-60.802151	-4.0561515	113.2402535
-27.875963	13.282204	113.023521	-7.423105	4.599342	112.234032	48.470341	-11.958534	109.793602	43.563766	38.796532	112.850357	46.0170535	13.418999	111.3219795	-60.8632635	-4.220315	113.1460845
-27.25819	14.110358	113.096107	-7.444138	4.568733	112.237251	48.451252	-11.926005	109.606972	43.560913	38.816498	113.076416	46.0060825	13.4452465	111.341694	-60.8943585	-4.3077805	113.132808
-26.511522	14.861131	113.181244	-7.455668	4.544563	112.259636	48.445717	-11.88646	109.479485	43.537525	38.832317	113.177513	45.991621	13.4729285	111.328499	-60.902957	-4.3838025	113.190773
-25.870367	15.635818	113.235428	-7.443357	4.520457	112.292252	48.475533	-11.87483	109.420967	43.500717	38.831306	113.21386	45.988125	13.478238	111.3174135	-60.874839	-4.437324	113.2670905
-25.104979	16.260445	113.213112	-7.393775	4.447901	112.292145	48.553825	-11.908868	109.407867	43.49276	38.790489	113.22142	46.0232925	13.4408105	111.3146435	-60.8108425	-4.5450085	113.2696465
-23.767738	17.21356	113.037476	-7.294855	4.279535	112.247299	48.712132	-12.047021	109.499832	43.519024	38.649681	113.173172	46.115578	13.30133	111.336502	-60.705288	-4.74226	113.158096
-22.826164	17.817392	112.891998	-7.215272	4.127083	112.185524	48.81218	-12.21248	109.589005	43.576763	38.511902	113.156471	46.1944715	13.149711	111.372738	-60.6250155	-4.895545	112.99831
-21.904129	18.304642	112.681435	-7.150636	3.950686	112.120972	48.898861	-12.396171	109.74015	43.681614	38.35244	113.143799	46.2902375	12.9781345	111.4419745	-60.5915095	-5.0767625	112.7999695
-20.886312	18.801386	112.508652	-7.057037	3.759858	112.062775	48.993595	-12.607784	109.906136	43.813702	38.204529	113.173126	46.4036485	12.7983725	111.539631	-60.5177225	-5.2786565	112.585919
-19.804405	19.312496	112.347626	-6.995097	3.560383	112.029327	49.065922	-12.832392	110.094604	43.974068	38.043179	113.28952	46.519995	12.6053935	111.692062	-60.510189	-5.4846275	112.366592
-18.72921	19.813564	112.319908	-6.92582	3.360068	112.050262	49.123608	-13.052691	110.361221	44.173889	37.840317	113.516342	46.6487485	12.393813	111.9387815	-60.5003885	-5.673677	112.1617425
-17.648836	20.190516	112.4496	-6.859634	3.173276	112.199043	49.206844	-13.270304	110.779587	44.406277	37.644371	113.920212	46.8065605	12.1870335	112.3498995	-60.5258285	-5.8404815	112.0481865
-15.86459	20.802616	112.896896	-6.843909	2.961446	112.630608	49.401222	-13.558745	111.653854	44.742893	37.463322	114.82074	47.0720575	11.9522885	113.237297	-60.7598755	-6.0293965	112.023919
-14.692114	21.203794	113.316605	-6.885639	2.888318	113.008896	49.525345	-13.687533	112.334694	44.919563	37.417801	115.549553	47.222454	11.865134	113.9421235	-60.993732	-6.088498	112.0756685
-13.565232	21.526863	113.764694	-6.922706	2.868129	113.412872	49.654446	-13.780911	113.025871	45.043278	37.409924	116.33065	47.348862	11.8145065	114.6782605	-61.194274	-6.0782485	112.1474835
-12.365647	21.858082	114.246201	-6.968499	2.881105	113.819885	49.778141	-13.828853	113.700188	45.147171	37.415375	117.09375	47.462656	11.793261	115.396969	-61.399654	-6.031051	112.242801
-11.150652	22.18708	114.7603	-7.028274	2.903221	114.182076	49.890316	-13.860909	114.353981	45.361633	37.441601	117.840919	47.6259745	11.790346	116.09745	-61.6825225	-5.983904	112.266702
-9.997394	22.390678	115.106216	-7.076173	2.945975	114.496803	50.013798	-13.855373	114.946724	45.478104	37.482189	118.538116	47.745951	11.813408	116.74242	-61.898297	-5.921458	112.251186
-8.845327	22.609829	115.451752	-7.135235	3.025253	114.742371	50.13501	-13.817875	115.495361	45.533684	37.545731	119.169472	47.834347	11.863928	117.3324165	-62.104817	-5.813422	112.1523255
-7.067397	22.827866	115.812775	-7.25234	3.161819	114.978455	50.28513	-13.726781	116.217171	45.4147	37.648472	119.922127	47.849915	11.9608455	118.069649	-62.354595	-5.6372075	111.887261
-5.998854	22.943636	115.952423	-7.340308	3.261436	115.105774	50.347443	-13.656467	116.61013	45.388405	37.714886	120.240723	47.867924	12.0292095	118.4254265	-62.54854	-5.5063375	111.7861215
-4.951081	23.008261	116.088058	-7.437643	3.355555	115.20826	50.376278	-13.586571	116.944778	45.334858	37.794003	120.438919	47.855568	12.103716	118.6918485	-62.730854	-5.392606	111.7246715
-3.867678	22.999664	116.154823	-7.550775	3.433479	115.287033	50.364746	-13.545927	117.219421	45.226635	37.867298	120.560989	47.7956905	12.1606855	118.890205	-62.8972405	-5.2937275	111.683861
-2.846322	22.971069	116.248833	-7.673748	3.491703	115.340103	50.327724	-13.526437	117.411926	45.120804	37.90345	120.560387	47.724264	12.1885065	118.9861565	-63.07176	-5.2051005	111.6940495
-1.908142	22.870096	116.145363	-7.796871	3.539587	115.337563	50.258816	-13.526833	117.531845	45.022282	37.936298	120.46006	47.640549	12.2047325	118.9959525	-63.234291	-5.1255585	111.6791735
-1.012928	22.783857	116.042198	-7.929536	3.588958	115.242111	50.138451	-13.528919	117.569664	44.906517	37.952847	120.333946	47.522484	12.211964	118.951805	-63.381556	-5.034048	111.532417
0.396931	22.543312	115.773712	-8.159096	3.650252	114.941803	49.877403	-13.52138	117.531525	44.754349	37.945835	120.140587	47.315876	12.2122275	118.836056	-63.634068	-4.9117235	111.04755
1.199422	22.346392	115.542511	-8.327612	3.70806	114.658806	49.6922	-13.520241	117.467926	44.62331	37.943947	120.016754	47.157755	12.211853	118.74234	-63.812979	-4.795733	110.575272
1.956426	22.137035	115.26078	-8.496179	3.788723	114.330719	49.52224	-13.518288	117.41964	44.485954	37.963058	119.898689	47.004097	12.222385	118.6591645	-63.996455	-4.644939	110.0022735
2.666825	21.917946	115.038811	-8.660566	3.88343	114.005646	49.343948	-13.501589	117.373619	44.352581	38.00597	119.766357	46.8482645	12.2521905	118.569988	-64.1693965	-4.4853305	109.441304
3.387684	21.601692	114.78093	-8.826571	4.007044	113.69426	49.16468	-13.435628	117.330574	44.208549	38.063515	119.676888	46.6866145	12.3139435	118.503731	-64.3397565	-4.2998555	108.884789
4.047172	21.302694	114.640793	-8.992132	4.15491	113.381287	49.002014	-13.341935	117.344193	44.070492	38.130268	119.627808	46.536253	12.3941665	118.4860005	-64.520517	-4.0843465	108.2765735
4.625989	20.940205	114.407257	-9.157819	4.341842	113.116707	48.848965	-13.245151	117.383324	43.929523	38.220806	119.628891	46.389244	12.4878275	118.5061075	-64.704882	-3.8041435	107.7273065
5.321573	20.46032	114.298141	-9.417839	4.666428	112.836632	48.633747	-13.038261	117.481819	43.743111	38.394485	119.700691	46.188429	12.678112	118.591255	-65.024107	-3.345256	107.082009
5.677645	20.119814	114.322556	-9.588914	4.93019	112.73539	48.486473	-12.901921	117.497231	43.62706	38.552109	119.772255	46.0567665	12.825094	118.634743	-65.2345945	-2.964714	106.836037
6.041838	19.675121	114.328346	-9.761466	5.233742	112.721344	48.328415	-12.712362	117.467056	43.511909	38.750668	119.80246	45.920162	13.019153	118.634758	-65.443094	-2.551669	106.80793
6.363254	19.210104	114.388481	-9.940537	5.58594	112.760757	48.151321	-12.470404	117.413116	43.393032	38.987289	119.798805	45.7721765	13.2584425	118.6059605	-65.6532505	-2.0865625	106.9155535
6.466986	18.811338	114.412163	-10.132494	5.951921	112.819847	47.957539	-12.194888	117.377052	43.249382	39.240559	119.810692	45.6034605	13.5228355	118.593872	-65.8684485	-1.6189935	107.045822
6.603836	18.384321	114.441109	-10.354506	6.341399	112.893234	47.771801	-11.915998	117.337906	43.076168	39.497379	119.836136	45.4239845	13.7906905	118.587021	-66.1329965	-1.1078925	107.199447
6.635674	17.933128	114.512741	-10.577094	6.734632	112.968315	47.569511	-11.637008	117.258728	42.885098	39.751938	119.880081	45.2273045	14.057465	118.5694045	-66.3814925	-0.588201	107.3672255
6.728867	17.05489	114.507423	-10.929944	7.335276	113.188568	47.199768	-11.245584	117.040611	42.599991	40.095371	119.863152	44.8998795	14.4248935	118.4518815	-66.7597675	0.245658500000001	107.9252545
6.643122	16.482639	114.510056	-11.155005	7.720677	113.381073	46.898643	-10.974736	116.773773	42.45298	40.29821	119.840935	44.6758115	14.661737	118.307354	-66.9858215	0.779617000000002	108.454792
6.590167	15.867294	114.489342	-11.38206	8.06469	113.574532	46.540928	-10.761724	116.278862	42.34827	40.435276	119.795799	44.444599	14.836776	118.0373305	-67.208719	1.292604	109.1117335
6.46018	15.197377	114.429665	-11.605304	8.345107	113.700722	46.093361	-10.590681	115.577614	42.288143	40.466179	119.655014	44.190752	14.937749	117.616314	-67.40136	1.752465	109.78513
6.365419	14.453654	114.191559	-11.797108	8.602122	113.757286	45.626671	-10.482151	114.886734	42.2439	40.410172	119.435944	43.9352855	14.9640105	117.161339	-67.5295015	2.2402335	110.353233
6.278906	13.588972	114.017143	-11.960781	8.852199	113.795029	45.207401	-10.384445	114.187897	42.208076	40.361881	119.244812	43.7077385	14.988718	116.7163545	-67.6293005	2.71568	110.8737035
6.161228	12.778258	113.807655	-12.092476	9.123976	113.83873	44.848858	-10.293174	113.728546	42.172577	40.345394	119.050507	43.5107175	15.02611	116.3895265	-67.6956695	3.221842	111.2879335
6.032468	11.414099	113.595566	-12.220437	9.532256	113.895226	44.485985	-10.200219	113.275597	42.167561	40.356239	118.865074	43.326773	15.07801	116.0703355	-67.767647	3.986502	111.7201165
5.993638	10.422774	113.420868	-12.282812	9.800266	113.900253	44.337242	-10.137355	113.127853	42.176266	40.406071	118.786011	43.256754	15.134358	115.956932	-67.822378	4.466174	111.843574
5.936316	9.369542	113.217606	-12.315241	10.079945	113.845734	44.231503	-10.062057	113.079163	42.171856	40.505978	118.662918	43.2016795	15.2219605	115.8710405	-67.8321615	4.9379295	111.8204275
5.934886	8.310075	113.022575	-12.342295	10.350545	113.741699	44.134697	-9.936913	113.062477	42.116924	40.660419	118.541168	43.1258105	15.361753	115.8018225	-67.8104005	5.339337	111.6815755
5.925009	7.155591	112.751984	-12.360616	10.59688	113.575066	44.067921	-9.849925	113.096893	42.139435	40.719986	118.37587	43.103678	15.4350305	115.7363815	-67.82491	5.7587295	111.4137505
5.934206	5.882084	112.537323	-12.375202	10.805825	113.386063	44.043152	-9.793425	113.18222	42.148678	40.795712	118.119873	43.095915	15.5011435	115.6510465	-67.846319	6.1105065	111.1210795
5.973796	4.665497	112.364372	-12.375025	10.986908	113.225723	44.050182	-9.737932	113.326775	42.112316	40.864311	117.89415	43.081249	15.5631895	115.6104625	-67.831299	6.4106265	110.8409835
6.093112	2.651375	112.25457	-12.350046	11.210058	113.06974	44.184586	-9.622719	113.76445	42.07782	41.005112	117.606056	43.131203	15.6911965	115.685253	-67.831295	6.7289195	110.454227
6.18455	1.293403	112.301949	-12.314285	11.323031	113.013733	44.354565	-9.523746	114.207397	42.083904	41.113014	117.459465	43.2192345	15.794634	115.833431	-67.8478045	6.851428	110.194035
6.27872	-0.113905	112.481178	-12.220152	11.417336	112.993011	44.551491	-9.435024	114.744141	42.117367	41.211937	117.261375	43.334429	15.8884565	116.002758	-67.774733	6.9462155	109.983264
6.435837	-1.560983	112.642586	-12.083479	11.474831	112.953506	44.734154	-9.344135	115.256157	42.180992	41.219692	116.97731	43.457573	15.9377785	116.1167335	-67.624531	7.0118835	109.7902785
6.580263	-3.014713	112.781036	-11.905459	11.460204	112.842216	44.861977	-9.292196	115.678741	42.266441	41.18792	116.649834	43.564209	15.947862	116.1642875	-67.375127	6.972546	109.5201445
6.67103	-4.4903	112.929688	-11.724283	11.406413	112.690315	44.950367	-9.322387	116.025719	42.394192	41.115391	116.207802	43.6722795	15.896502	116.1167605	-67.1208455	6.916324	109.2638695
6.793453	-5.949953	112.995895	-11.548582	11.321233	112.483536	45.009342	-9.350284	116.235458	42.522942	41.020191	115.655457	43.766142	15.8349535	115.9454575	-66.863306	6.8075125	109.0216145
6.893705	-8.062235	113.004158	-11.334662	11.124613	112.070404	45.106926	-9.466432	116.350258	42.666889	40.813644	114.812408	43.8869075	15.673606	115.581333	-66.5562315	6.57562	108.559475
6.934092	-9.49401	112.876389	-11.205376	10.983251	111.760269	45.157848	-9.541703	116.337898	42.707996	40.676086	114.30545	43.932922	15.5671915	115.321674	-66.343674	6.3993105	108.198864
6.953669	-10.773187	112.822632	-11.092214	10.834896	111.410233	45.222015	-9.600702	116.32074	42.747372	40.571301	113.877579	43.9846935	15.4852995	115.0991595	-66.1691215	6.1844925	107.7213065
6.963655	-12.067323	112.633743	-10.999549	10.683532	111.011215	45.289566	-9.685868	116.312721	42.780296	40.510075	113.609787	44.034931	15.4121035	114.961254	-66.034029	5.9549605	107.061176
6.947021	-13.256017	112.419418	-10.928135	10.551619	110.543762	45.372326	-9.760865	116.31646	42.800911	40.474194	113.436768	44.0866185	15.3566645	114.876614	-65.9428885	5.7465735	106.21091
7.053904	-14.520875	111.948792	-10.875076	10.452534	110.015617	45.416565	-9.7727	116.304527	42.807941	40.473568	113.304268	44.112253	15.350434	114.8043975	-65.862405	5.554634	105.2268365
6.797419	-15.520326	111.819885	-10.80857	10.394859	109.49675	45.453674	-9.736683	116.223267	42.781235	40.517036	113.170052	44.1174545	15.3901765	114.6966595	-65.7345945	5.3995415	104.2968405
6.595773	-17.03224	111.45443	-10.673811	10.362525	108.862747	45.5322	-9.655338	116.080132	42.730759	40.573551	112.885239	44.1314795	15.4591065	114.4826855	-65.4791015	5.2659435	103.2428085
6.455844	-17.984913	111.303391	-10.572989	10.327415	108.572578	45.602245	-9.635195	116.019104	42.719238	40.566448	112.717857	44.1607415	15.4656265	114.3684805	-65.3067195	5.1892035	102.7766755
6.300513	-18.912107	111.072624	-10.461453	10.273252	108.403206	45.669319	-9.618997	115.960037	42.705803	40.583439	112.667679	44.187561	15.482221	114.313858	-65.110467	5.064283	102.492554
5.826025	-19.620232	111.268593	-10.369888	10.203204	108.335426	45.73848	-9.593666	115.937531	42.800568	40.56419	112.456085	44.269524	15.485262	114.196808	-65.0093	4.921146	102.474044
5.473438	-20.406494	111.276329	-10.287828	10.110274	108.344162	45.825924	-9.567595	115.917839	42.793991	40.556671	112.34481	44.3099575	15.494538	114.1313245	-64.8856135	4.72601	102.5569995
5.087786	-21.073826	111.316696	-10.228305	9.986208	108.404831	45.917957	-9.5692	115.895142	42.634113	40.593136	112.346695	44.276035	15.511968	114.1209185	-64.732645	4.460448	102.6887435
4.665862	-21.708887	111.352478	-10.208155	9.863497	108.490875	45.996964	-9.575634	115.847267	42.535828	40.596218	112.275681	44.266396	15.510292	114.061474	-64.682706	4.216702	102.920276
3.888033	-22.671825	111.25132	-10.270178	9.687387	108.626259	46.035934	-9.614316	115.75441	42.406895	40.564831	112.060837	44.2214145	15.4752575	113.9076235	-64.7617705	3.8995165	103.3448945
3.184637	-23.108389	111.37439	-10.36125	9.582413	108.702911	46.000843	-9.607808	115.618309	42.269032	40.590599	112.018188	44.1349375	15.4913955	113.8182485	-64.8574375	3.6734305	103.5875735
2.555982	-23.621849	111.207794	-10.51107	9.520244	108.760498	45.931328	-9.584616	115.42733	42.088291	40.63649	111.972595	44.0098095	15.525937	113.6999625	-65.0319495	3.514551	103.8210335
1.876965	-24.015253	111.062447	-10.701923	9.506673	108.800125	45.824276	-9.538921	115.200569	41.876568	40.6926	111.910561	43.850422	15.5768395	113.555565	-65.254268	3.4365065	104.044685
1.034078	-24.298336	111.008095	-10.893015	9.531634	108.830956	45.684639	-9.477789	114.949585	41.637753	40.77985	111.821129	43.661196	15.6510305	113.385357	-65.447226	3.4122375	104.276555
0.309899	-24.647739	110.851181	-11.090478	9.608703	108.878151	45.532009	-9.380622	114.694443	41.410034	40.876083	111.715912	43.4710215	15.7477305	113.2051775	-65.6519775	3.4696755	104.5511245
-0.493076	-24.935894	110.68708	-11.267563	9.702801	108.938217	45.398514	-9.240103	114.465973	41.183819	40.993702	111.585869	43.2911665	15.8767995	113.025921	-65.8262925	3.5288025	104.850513
-1.685295	-25.274023	110.667992	-11.486601	9.822721	109.051598	45.249413	-8.971015	114.198196	40.834732	41.174778	111.421158	43.0420725	16.1018815	112.809677	-66.0152745	3.5435605	105.293519
-2.49901	-25.435179	110.730064	-11.598995	9.8573	109.158913	45.208794	-8.801329	114.10215	40.608944	41.306999	111.29274	42.908869	16.252835	112.697445	-66.106859	3.461765	105.620381
-3.286771	-25.596704	110.855194	-11.674209	9.85028	109.272942	45.199501	-8.6598	114.067886	40.396492	41.397179	111.163986	42.7979965	16.3686895	112.615936	-66.1464145	3.3318705	105.929948
-4.100547	-25.795385	110.979065	-11.710627	9.809928	109.386467	45.220596	-8.544992	114.043808	40.220333	41.456261	111.048416	42.7204645	16.4556345	112.546112	-66.1417185	3.1642215	106.226822
-4.725927	-26.051191	110.86776	-11.702083	9.736437	109.465622	45.255054	-8.450601	114.028839	40.101414	41.499493	110.930779	42.678234	16.524446	112.479809	-66.0824	2.948428	106.451435
-5.720288	-26.062712	111.119759	-11.698436	9.628938	109.516647	45.301552	-8.388635	114.012787	40.0042	41.527622	110.819481	42.652876	16.5694935	112.416134	-66.049748	2.6883825	106.61716
-6.517316	-26.168928	111.13131	-11.685952	9.512423	109.528839	45.338337	-8.350431	114.002762	39.902668	41.524193	110.711243	42.6205025	16.586881	112.3570025	-65.9924065	2.437965	106.7006755
-7.713024	-26.332003	111.052025	-11.673195	9.297346	109.482635	45.420609	-8.309862	113.94471	39.732788	41.508102	110.562836	42.5766985	16.59912	112.253773	-65.9230885	1.995572	106.711497
-8.65895	-26.349133	110.934494	-11.67616	9.139243	109.447632	45.480423	-8.291931	113.892197	39.614662	41.500263	110.45797	42.5475425	16.604166	112.1750835	-65.8998625	1.67432	106.7201805
-9.437286	-26.367426	110.931442	-11.632366	9.002664	109.444023	45.528622	-8.243546	113.818657	39.480492	41.512112	110.326073	42.504557	16.634283	112.072365	-65.769289	1.371045	106.815681
-10.271681	-26.330143	110.939369	-11.638433	8.888588	109.475647	45.593281	-8.184561	113.731361	39.333889	41.516041	110.207962	42.463585	16.66574	111.9696615	-65.740451	1.111436	106.9816325
-11.113639	-26.299509	110.965332	-11.617676	8.776572	109.530411	45.658295	-8.136401	113.643288	39.20475	41.525677	110.119972	42.4315225	16.694638	111.88163	-65.6668745	0.858505999999998	107.179192
-12.105927	-26.152887	110.940041	-11.606359	8.676256	109.590019	45.72583	-8.103856	113.54586	39.095352	41.545265	110.072136	42.410591	16.7207045	111.808998	-65.623309	0.631807500000001	107.37104
-12.956127	-26.005163	110.954323	-11.577053	8.570115	109.655502	45.765896	-8.055329	113.450645	38.999027	41.560307	110.059738	42.3824615	16.752489	111.7551915	-65.5365675	0.387740999999998	107.5558125
-14.278626	-25.754938	110.922501	-11.56686	8.423751	109.742943	45.855053	-8.026203	113.34726	38.910744	41.559902	110.07756	42.3828985	16.7668495	111.71241	-65.5166185	0.0806524999999993	107.773476
-15.081583	-25.63068	110.90007	-11.539244	8.322386	109.776009	45.913361	-8.036731	113.328979	38.876896	41.559341	110.095665	42.3951285	16.761305	111.712322	-65.4736165	-0.116533	107.839696
-16.151257	-25.328901	110.877419	-11.536823	8.202942	109.790634	45.960968	-8.055617	113.295319	38.841877	41.541718	110.106133	42.4014225	16.7430505	111.700726	-65.4750685	-0.337166500000002	107.880542
-17.027834	-25.044827	110.936966	-11.534752	8.083669	109.804703	45.991344	-8.082528	113.266205	38.790348	41.491608	110.070381	42.390846	16.70454	111.668293	-65.46035	-0.537202000000001	107.941113
-17.92259	-24.778986	110.978989	-11.532554	7.953987	109.824944	46.021168	-8.120522	113.256821	38.71611	41.410542	109.94471	42.368639	16.64501	111.6007655	-65.433747	-0.737036	108.0491225
-18.764193	-24.570482	111.064423	-11.552639	7.832698	109.830132	46.042286	-8.166863	113.262733	38.611088	41.318569	109.7882	42.326687	16.575853	111.5254665	-65.431965	-0.910456999999998	108.1347975
-19.835598	-24.147001	111.144485	-11.587303	7.702552	109.82782	46.060776	-8.194418	113.268677	38.484566	41.241749	109.615997	42.272671	16.5236655	111.442337	-65.447277	-1.1185615	108.213303
-21.229372	-23.565279	111.262238	-11.651784	7.480655	109.824692	46.082527	-8.241814	113.278107	38.274303	41.12035	109.347061	42.178415	16.439268	111.312584	-65.481983	-1.477958	108.3368
-22.156082	-23.180925	111.289612	-11.702449	7.315368	109.780754	46.099129	-8.286964	113.237694	38.116444	41.051537	109.199646	42.1077865	16.3822865	111.21867	-65.5126845	-1.7515505	108.342838
-23.100468	-22.743734	111.155609	-11.747535	7.149857	109.692169	46.109074	-8.336905	113.135841	37.967728	40.97657	109.05291	42.038401	16.3198325	111.0943755	-65.533471	-2.0201185	108.2899625
-24.105709	-22.241768	110.999062	-11.788091	6.991168	109.54641	46.083511	-8.400177	113.001808	37.836761	40.892941	108.907249	41.960136	16.246382	110.9545285	-65.536318	-2.264046	108.1382915
-25.060061	-21.704885	110.689117	-11.82241	6.842549	109.361244	46.038937	-8.467669	112.795891	37.720055	40.823929	108.783409	41.879496	16.17813	110.78965	-65.524316	-2.493032	107.932838
-26.169073	-21.252348	110.405006	-11.86384	6.689916	109.152138	45.993542	-8.533378	112.467133	37.625134	40.766754	108.687248	41.809338	16.116688	110.5771905	-65.537018	-2.736856	107.7270855
-27.049088	-20.532871	109.940186	-11.913765	6.550004	108.939621	45.917839	-8.594092	112.076042	37.521519	40.719814	108.60585	41.719679	16.062861	110.340946	-65.547209	-2.962853	107.538296
-28.486427	-19.537291	109.511581	-11.999377	6.379355	108.707535	45.736061	-8.69551	111.428032	37.360592	40.647842	108.476173	41.5483265	15.976166	109.9521025	-65.5470805	-3.217456	107.4629675
-29.458649	-18.793541	109.385803	-12.063801	6.288163	108.631836	45.589577	-8.73712	110.945061	37.269463	40.589214	108.399078	41.42952	15.926047	109.6720695	-65.557122	-3.349721	107.5916025
-30.50704	-18.120651	109.295776	-12.143512	6.208729	108.650734	45.404781	-8.77354	110.502312	37.173962	40.53265	108.340279	41.2893715	15.879555	109.4212955	-65.5763955	-3.462097	107.8801725
-31.467987	-17.340799	109.405769	-12.21925	6.126727	108.742569	45.201363	-8.791761	110.080086	37.090881	40.456955	108.340118	41.146122	15.832597	109.210102	-65.584622	-3.579143	108.275036
-32.425323	-16.598146	109.515274	-12.323787	6.028263	108.87796	44.967171	-8.805828	109.648285	37.02581	40.365231	108.397987	40.9964905	15.7797015	109.023136	-65.6440645	-3.7231755	108.732784
-33.405365	-15.845511	109.610771	-12.432057	5.909209	109.034554	44.678558	-8.832527	109.327164	36.970024	40.26844	108.484665	40.824291	15.7179565	108.9059145	-65.688405	-3.8995385	109.1631935
-34.436764	-15.045498	109.770569	-12.55434	5.798116	109.188583	44.374561	-8.868649	109.03714	36.895218	40.183086	108.590675	40.6348895	15.6572185	108.8139075	-65.7435695	-4.0609865	109.5632585
-35.738895	-13.866753	110.048607	-12.765351	5.624313	109.39901	43.894218	-8.882059	108.519318	36.742165	40.052948	108.741997	40.3181915	15.5854445	108.6306575	-65.8488935	-4.3368185	110.1673625
-36.618748	-13.040865	110.237274	-12.9143	5.520932	109.520515	43.599396	-8.90165	108.270668	36.599037	39.988876	108.809296	40.0992165	15.543613	108.539982	-65.9278165	-4.501749	110.501048
-37.550209	-12.290129	110.300354	-13.0895	5.444436	109.59655	43.379436	-8.886597	108.001686	36.435257	39.95705	108.872101	39.9073465	15.5352265	108.4368935	-66.0863465	-4.6463545	110.7562065
-38.334984	-11.476907	110.388962	-13.257957	5.394707	109.637901	43.152962	-8.816106	107.75074	36.286594	39.945198	108.89505	39.719778	15.564546	108.322895	-66.235692	-4.775132	110.952907
-39.10841	-10.740478	110.449532	-13.432529	5.345949	109.644409	42.934589	-8.762957	107.525528	36.104591	39.957623	108.889481	39.51959	15.597333	108.2075045	-66.384648	-4.905435	111.0813135
-39.843777	-9.961987	110.554802	-13.590752	5.288966	109.633781	42.710514	-8.698721	107.271172	35.885426	39.949665	108.87468	39.29797	15.625472	108.072926	-66.479474	-5.04754	111.194636
-40.613068	-9.262728	110.544624	-13.761367	5.235704	109.619316	42.49284	-8.650623	107.023453	35.641186	39.953121	108.789551	39.067013	15.651249	107.906502	-66.589747	-5.179841	111.33213
-41.604893	-8.193573	110.651352	-14.013977	5.129881	109.569679	42.170395	-8.580189	106.679222	35.305241	39.933762	108.690727	38.737818	15.6767865	107.6849745	-66.765772	-5.4170245	111.4543835
-42.210358	-7.567351	110.576263	-14.201248	5.035917	109.481522	41.967373	-8.54118	106.444565	35.082905	39.949547	108.630585	38.525139	15.7041835	107.537575	-66.927635	-5.6323495	111.425469
-42.765999	-6.853278	110.482063	-14.413452	4.955935	109.291336	41.749989	-8.50725	106.1661	34.847759	39.959785	108.502197	38.298874	15.7262675	107.3341485	-67.125778	-5.8143975	111.2485235
-43.365376	-6.247727	110.15036	-14.613215	4.902727	109.025452	41.520966	-8.4659	105.834839	34.584488	39.939102	108.2911	38.052727	15.736601	107.0629695	-67.279157	-5.931147	110.9879345
-43.863197	-5.606743	109.856499	-14.830555	4.842994	108.702217	41.287811	-8.460428	105.517365	34.298313	39.915699	108.016983	37.793062	15.7276355	106.767174	-67.454172	-6.0416475	110.63726
-44.301735	-4.959906	109.588898	-15.046679	4.768722	108.378639	41.053188	-8.466103	105.183006	34.034313	39.883095	107.74559	37.5437505	15.708496	106.464298	-67.6371085	-6.171052	110.29298
-44.732155	-4.399814	109.310188	-15.228319	4.672496	108.088287	40.841759	-8.477576	104.8293	33.796352	39.841194	107.491837	37.3190555	15.681809	106.1605685	-67.7756935	-6.336817	110.0160055
-45.247772	-3.557409	109.11039	-15.447946	4.534264	107.745506	40.53714	-8.533417	104.305672	33.501999	39.758686	107.136711	37.0195695	15.6126345	105.7211915	-67.9154615	-6.5441065	109.7698205
-45.515965	-2.988201	108.987198	-15.559838	4.473821	107.570793	40.363808	-8.593531	103.980949	33.350677	39.689838	106.888893	36.8572425	15.5481535	105.434921	-67.9769185	-6.6005115	109.706665
-45.760357	-2.385197	108.974037	-15.679036	4.417295	107.439568	40.198483	-8.683105	103.637398	33.228203	39.607941	106.622765	36.713343	15.462418	105.1300815	-68.071415	-6.627828	109.7490545
-45.861588	-1.812309	109.0047	-15.747097	4.386405	107.328781	40.025448	-8.776006	103.281578	33.132999	39.531296	106.341469	36.5792235	15.377645	104.8115235	-68.0734175	-6.604835	109.8460385
-45.994411	-1.221008	109.111916	-15.809687	4.363909	107.235062	39.861416	-8.85468	102.933609	33.059799	39.455036	106.040321	36.4606075	15.300178	104.486965	-68.0799815	-6.57236	109.983159
-46.046276	-0.681037	109.124252	-15.842587	4.34611	107.119576	39.724751	-8.93292	102.605202	33.005489	39.382889	105.744789	36.36512	15.2249845	104.1749955	-68.050294	-6.5327645	110.0641565
-46.047207	-0.182834	109.02401	-15.889891	4.310209	106.94648	39.641804	-9.002312	102.283943	32.967846	39.314751	105.475746	36.304825	15.1562195	103.8798445	-68.084607	-6.5358015	110.0131155
-45.99118	0.568506	108.676445	-15.947059	4.272655	106.568207	39.547302	-9.092911	101.888809	32.922035	39.246998	105.118477	36.2346685	15.0770435	103.503643	-68.1287865	-6.5317335	109.632771
-45.876293	1.11307	108.354744	-15.98652	4.255486	106.288971	39.496414	-9.149213	101.655151	32.905025	39.205254	104.913559	36.2007195	15.0280205	103.284355	-68.1737595	-6.5170485	109.293587
-45.704247	1.691	108.016716	-16.046389	4.257195	106.024193	39.42038	-9.222291	101.505005	32.885231	39.159794	104.688438	36.1528055	14.9687515	103.0967215	-68.2455835	-6.4543615	108.9516645
-45.489208	2.337039	107.800713	-16.108366	4.277732	105.83168	39.342579	-9.311689	101.399025	32.853718	39.115627	104.445839	36.0981485	14.901969	102.922432	-68.3148805	-6.346505	108.740928
-45.210136	2.958301	107.637497	-16.154852	4.31971	105.673065	39.272156	-9.403088	101.34523	32.835068	39.0453	104.171875	36.053612	14.821106	102.7585525	-68.363316	-6.181686	108.5875775
-44.840164	3.480288	107.353912	-16.197004	4.347354	105.519722	39.224815	-9.524123	101.308594	32.850479	38.968822	103.899445	36.037647	14.7223495	102.6040195	-68.431655	-6.0276415	108.4354245
-44.463379	4.054602	106.979073	-16.201029	4.360418	105.280563	39.207275	-9.657503	101.281044	32.754612	38.906376	103.704727	35.9809435	14.6244365	102.4928855	-68.3830015	-5.9036005	108.0682405
-43.806713	5.002266	106.119392	-16.190063	4.353816	104.715408	39.225647	-9.892413	101.233078	33.105461	38.65274	103.09639	36.165554	14.3801635	102.164734	-68.54568	-5.6725315	107.266082
-43.265167	5.708678	105.253685	-16.166206	4.351197	104.179909	39.243824	-10.076757	101.233551	33.285252	38.521259	102.794518	36.264538	14.222251	102.0140345	-68.59695	-5.519857	106.3457835
-42.579712	6.32406	104.244316	-16.147959	4.356586	103.586258	39.26366	-10.273223	101.247116	33.512566	38.369953	102.51342	36.388113	14.048365	101.880268	-68.684031	-5.335193	105.292248
-42.124939	7.218119	103.453049	-16.114105	4.402646	103.022255	39.261131	-10.447973	101.233528	33.744896	38.237698	102.216896	36.5030135	13.8948625	101.725212	-68.7312235	-5.0895705	104.319298
-41.53051	8.005681	102.713623	-16.056055	4.481538	102.548981	39.234863	-10.611151	101.244011	33.973331	38.09248	101.880661	36.604097	13.7406645	101.562336	-68.716207	-4.7775885	103.535626
-40.875755	8.885755	102.173912	-15.954678	4.569835	102.206505	39.231598	-10.77609	101.251221	34.206303	37.928524	101.561043	36.7189505	13.576217	101.406132	-68.6283065	-4.436547	103.006878
-40.183624	9.875046	101.788963	-15.842865	4.645129	101.996994	39.249756	-10.917291	101.242638	34.450108	37.755947	101.306976	36.849932	13.419328	101.274807	-68.535662	-4.12907	102.719181
-39.134224	11.43966	101.637802	-15.639318	4.699587	101.90892	39.318935	-11.053792	101.124809	34.770195	37.602322	101.100555	37.044565	13.274265	101.112682	-68.323201	-3.875091	102.705158
-38.43272	12.448112	101.655243	-15.488497	4.720718	101.951042	39.380215	-11.080791	100.958572	34.922485	37.566956	101.090935	37.15135	13.2430825	101.0247535	-68.128344	-3.8016465	102.8773305
-37.709599	13.587469	101.71666	-15.377619	4.756432	102.009216	39.423954	-11.081328	100.792526	35.063564	37.572048	101.105606	37.243759	13.24536	100.949066	-67.998997	-3.732496	103.069366
-36.897869	14.726962	101.668655	-15.278064	4.81781	102.041008	39.475086	-11.069667	100.633385	35.199772	37.603233	101.159798	37.337429	13.266783	100.8965915	-67.893557	-3.631163	103.1854245
-36.260517	16.031406	101.712631	-15.199642	4.901242	102.034721	39.485317	-11.047296	100.484718	35.341347	37.644299	101.24295	37.413332	13.2985015	100.863834	-67.812616	-3.4960175	103.205608
-35.515881	17.29093	101.796814	-15.140992	4.992453	102.057396	39.483173	-10.980412	100.268898	35.462509	37.699898	101.340019	37.472841	13.359743	100.8044585	-67.754825	-3.374837	103.3103335
-34.744186	18.668533	101.978386	-15.079156	5.103196	102.148773	39.48436	-10.892925	99.935722	35.547215	37.783524	101.476944	37.5157875	13.4452995	100.706333	-67.6740995	-3.2389075	103.591213
-33.571449	20.733347	102.659264	-15.009746	5.283746	102.436569	39.409283	-10.646076	99.373932	35.628902	37.952583	101.755814	37.5190925	13.6532535	100.564873	-67.5385845	-3.0857615	104.308265
-32.723122	22.184896	103.23558	-15.01306	5.421008	102.748856	39.327488	-10.440906	99.06237	35.651356	38.11393	102.052269	37.489422	13.836512	100.5573195	-67.515542	-2.994496	104.9403925
-31.899828	23.666197	103.913498	-15.037219	5.568201	103.098557	39.25436	-10.237351	98.818558	35.665791	38.283298	102.418884	37.4600755	14.0229735	100.618721	-67.5345135	-2.8865715	105.578393
-30.979515	25.048813	104.499481	-15.066184	5.75794	103.47831	39.191555	-10.035673	98.71743	35.679543	38.467911	102.863014	37.435549	14.216119	100.790222	-67.567917	-2.700239	106.166398
-29.995623	26.551931	105.034676	-15.109481	5.978196	103.841232	39.174644	-9.834249	98.947327	35.744114	38.663734	103.429031	37.459379	14.4147425	101.188179	-67.678341	-2.4583505	106.494285
-29.028076	28.00774	105.542816	-15.165138	6.228324	104.243706	39.308514	-9.634527	99.511375	35.866211	38.885696	104.197372	37.5873625	14.6255845	101.8543735	-67.9176385	-2.1689365	106.6330385
-27.973673	29.397472	106.049217	-15.23201	6.494495	104.70359	39.526478	-9.423388	100.430656	35.988731	39.152023	105.205032	37.7576045	14.8643175	102.817844	-68.2216245	-1.8753275	106.589336
-26.340645	31.552528	106.906113	-15.279417	6.88675	105.55307	39.965748	-9.050382	102.220413	36.169991	39.492207	107.004631	38.0678695	15.2209125	104.612522	-68.6267035	-1.4474125	106.493618
-25.199551	32.841824	107.530937	-15.308205	7.12091	106.217537	40.288143	-8.779958	103.551399	36.273571	39.764557	108.415344	38.280857	15.4922995	105.9833715	-68.897267	-1.2504795	106.4517025
-24.018305	34.184551	108.259689	-15.300035	7.309055	106.922081	40.632076	-8.51832	104.930435	36.37241	40.019299	109.887398	38.502243	15.7504895	107.4089165	-69.102313	-1.1323795	106.4352455
-22.897764	35.425617	109.068092	-15.270866	7.458712	107.575623	40.990822	-8.285748	106.185402	36.484203	40.239243	111.336731	38.7375125	15.9767475	108.7610665	-69.2792445	-1.0593235	106.3901795
-21.749872	36.616318	109.833649	-15.221684	7.563582	108.131073	41.288654	-8.058574	107.260704	36.567028	40.457958	112.660744	38.927841	16.199692	109.960724	-69.371209	-1.072528	106.301422
-20.618172	37.836094	110.591484	-15.140229	7.675972	108.565308	41.533447	-7.881222	108.13221	36.648224	40.640762	113.837257	39.0908355	16.37977	110.9847335	-69.3712935	-1.027826	106.1458825
-19.509304	38.849945	111.247849	-15.042278	7.790241	108.903374	41.758297	-7.695007	108.779587	36.740814	40.778252	114.864456	39.2495555	16.5416225	111.8220215	-69.3341115	-0.961140500000003	105.9847265
-17.779869	40.346951	112.372353	-14.857151	7.987194	109.299072	42.022869	-7.415268	109.390022	36.885307	40.936325	116.116501	39.454088	16.7605285	112.7532615	-69.16839	-0.786140500000001	105.8448825
-16.701864	41.265911	113.165031	-14.746043	8.138655	109.500183	42.156166	-7.224523	109.573807	37.011051	41.061028	116.883507	39.5836085	16.9182525	113.228657	-69.0756945	-0.640942500000001	105.771709
-15.843842	42.096294	113.99295	-14.660224	8.331629	109.687592	42.272076	-6.989103	109.595634	37.105198	41.230129	117.513397	39.688637	17.120513	113.5545155	-69.009085	-0.457255	105.8206685
-14.937886	42.883522	114.79586	-14.61526	8.567419	109.839249	42.351418	-6.70739	109.536697	37.171497	41.374966	118.015274	39.7614575	17.333788	113.7759855	-68.9919775	-0.19895	105.9025125
-13.991223	43.547455	115.512421	-14.612476	8.825766	109.948242	42.40871	-6.430846	109.376144	37.189884	41.535366	118.443237	39.799297	17.55226	113.9096905	-69.024249	0.0992719999999991	105.9867935
-13.099788	44.126072	116.038605	-14.628501	9.112615	110.022079	42.40934	-6.103148	109.155014	37.172306	41.760887	118.758652	39.790823	17.8288695	113.956833	-69.047825	0.3963605	106.087325
-12.400135	44.61821	116.364548	-14.657847	9.415286	110.042557	42.410534	-5.76291	108.931648	37.107304	42.015675	118.904755	39.758919	18.1263825	113.9182015	-69.074613	0.704189499999998	106.1669125
-11.285111	45.229263	116.499283	-14.724607	9.875963	109.991577	42.375385	-5.304612	108.706131	36.960907	42.381508	118.959938	39.668146	18.538448	113.8330345	-69.11736	1.213478	106.1501195
-10.471375	45.424713	116.426765	-14.779403	10.125173	109.930969	42.345734	-5.058145	108.625015	36.885544	42.600868	118.922066	39.615639	18.7713615	113.7735405	-69.174445	1.4789845	106.0883975
-9.705099	45.474525	116.421471	-14.839114	10.318021	109.864914	42.301666	-4.8785	108.550812	36.818794	42.782722	118.914124	39.56023	18.952111	113.732468	-69.238458	1.683931	105.99736
-8.987505	45.397594	116.351082	-14.896984	10.480586	109.815086	42.242336	-4.734383	108.461235	36.782734	42.933487	118.890808	39.512535	19.099552	113.6760215	-69.306503	1.86162	105.9541505
-8.288899	45.249062	116.251396	-14.967215	10.640827	109.756104	42.143047	-4.624931	108.366859	36.74157	43.080132	118.822014	39.4423085	19.2276005	113.5944365	-69.3767385	2.0540535	105.9177715
-7.595244	44.987686	116.128799	-15.051384	10.805057	109.710693	41.989399	-4.492587	108.248329	36.688129	43.218952	118.697014	39.338764	19.3631825	113.4726715	-69.441532	2.2469315	105.9487145
-6.900124	44.624432	115.802895	-15.160131	11.003566	109.647285	41.819489	-4.34005	108.114555	36.617668	43.387691	118.454529	39.2185785	19.5238205	113.284542	-69.5388405	2.4833115	106.010028
-5.817832	43.778667	115.156403	-15.340483	11.341602	109.47287	41.589729	-4.139043	107.903221	36.466793	43.665752	117.947235	39.028261	19.7633545	112.925228	-69.709227	2.9198495	106.020512
-5.122258	43.147488	114.589272	-15.481899	11.582015	109.29332	41.406487	-4.01029	107.763756	36.349133	43.854427	117.530777	38.87781	19.9220685	112.6472665	-69.841608	3.2419615	105.9393735
-4.437183	42.472862	113.896408	-15.651554	11.818418	109.067009	41.228058	-3.91001	107.629181	36.231716	44.054897	117.089676	38.729887	20.0724435	112.3594285	-70.032995	3.5643925	105.7745895
-3.616165	41.445877	113.237511	-15.808897	12.019206	108.832428	41.06031	-3.841844	107.542168	36.133339	44.214165	116.691185	38.5968245	20.1861605	112.1166765	-70.2146185	3.8522515	105.5481795
-2.965033	40.472912	112.658295	-15.941435	12.210647	108.646011	40.940945	-3.79959	107.5634	36.040211	44.337948	116.342453	38.490578	20.269179	111.9529265	-70.373448	4.152115	105.3390955
-2.233709	39.441589	112.086426	-16.050117	12.377768	108.488693	40.86491	-3.778268	107.692017	35.975285	44.46426	116.065063	38.4200975	20.342996	111.87854	-70.5203315	4.41254	105.098846
-1.42467	38.094147	111.597427	-16.130005	12.539901	108.343018	40.792698	-3.742943	107.909142	35.962593	44.563328	115.783485	38.3776455	20.4101925	111.8463135	-70.6376555	4.6696095	104.8397225
-0.281188	36.160107	110.796631	-16.178045	12.790733	108.110847	40.791462	-3.724461	108.229652	36.001961	44.731236	115.380432	38.3967115	20.5033875	111.805042	-70.7528015	5.0780785	104.416652
0.529239	34.653397	110.322906	-16.166847	12.97517	107.954048	40.81897	-3.701069	108.514465	36.042023	44.850887	115.097176	38.4304965	20.574909	111.8058205	-70.7641905	5.375431	104.1022755
1.186288	33.262218	110.020485	-16.119955	13.163027	107.823586	40.873844	-3.638969	108.871857	36.031273	45.040668	114.851486	38.4525585	20.7008495	111.8616715	-70.6924685	5.6252045	103.7855005
2.030419	31.632027	109.578217	-16.060259	13.355146	107.757439	40.960232	-3.540977	109.259842	36.123856	45.141457	114.67292	38.542044	20.80024	111.966381	-70.662562	5.910052	103.548497
2.764618	30.016491	109.35675	-15.976733	13.515539	107.759651	41.05669	-3.404891	109.720673	36.178417	45.312981	114.555267	38.6175535	20.954045	112.13797	-70.5710195	6.077033	103.381332
3.526276	28.324627	109.24292	-15.897282	13.664929	107.835388	41.166069	-3.231846	110.197052	36.229401	45.494415	114.513931	38.697735	21.1312845	112.3554915	-70.492299	6.1985735	103.3152845
4.251508	26.573526	109.210625	-15.792682	13.81304	107.96653	41.292698	-3.00766	110.68959	36.277588	45.659332	114.506493	38.785143	21.325836	112.5980415	-70.370507	6.300244	103.3350185
5.312302	23.904409	109.358002	-15.627569	14.054749	108.226357	41.561108	-2.626781	111.466309	36.311958	45.968147	114.567223	38.936533	21.670683	113.016766	-70.191671	6.438815	103.435948
5.95664	22.147257	109.511078	-15.514503	14.237812	108.385468	41.791828	-2.351461	112.038994	36.340446	46.189808	114.678314	39.066137	21.9191735	113.358654	-70.095143	6.5564505	103.412282
6.60578	20.309971	109.692131	-15.416831	14.41686	108.484505	42.012287	-2.08591	112.620796	36.404224	46.409328	114.837563	39.2082555	22.161709	113.7291795	-70.0419175	6.672011	103.2398305
7.185026	18.5165	109.856461	-15.331147	14.597009	108.533798	42.215843	-1.875349	113.190483	36.465088	46.613678	114.98101	39.3404655	22.3691645	114.0857465	-70.0027595	6.8248535	102.9818495
7.759245	16.654959	109.984886	-15.257721	14.763394	108.538567	42.327175	-1.654767	113.654015	36.509605	46.782021	115.057816	39.41839	22.563627	114.3559155	-69.933832	6.963161	102.7212185
8.248324	14.831473	110.058006	-15.214072	14.913214	108.481369	42.396271	-1.456939	114.00206	36.521236	46.895477	115.033127	39.4587535	22.719269	114.5175935	-69.8868975	7.107159	102.4451445
8.651647	12.999015	110.135757	-15.16042	15.027439	108.368279	42.408295	-1.32513	114.298721	36.515018	46.96423	114.930084	39.4616565	22.81955	114.6144025	-69.7824965	7.235328	102.1221555
9.127884	10.255013	110.214684	-15.109415	15.156445	108.115982	42.384918	-1.134086	114.505791	36.466835	47.024303	114.61409	39.4258765	22.9451085	114.5599405	-69.6447065	7.3677815	101.6720235
9.516527	8.324362	109.925758	-15.068863	15.208938	107.889687	42.375851	-0.997007	114.520172	36.431171	47.079201	114.325523	39.403511	23.041097	114.4228475	-69.541237	7.376779	101.3565265
9.726142	6.478999	109.743271	-14.999567	15.260204	107.614182	42.380688	-0.882112	114.495346	36.40229	47.12991	114.015007	39.391489	23.123899	114.2551765	-69.390623	7.396509	100.9731875
9.842165	4.718273	109.561668	-14.898573	15.315531	107.31813	42.39893	-0.758207	114.485001	36.374588	47.164162	113.630058	39.386759	23.2029775	114.0575295	-69.183905	7.4280845	100.5787305
9.94071	2.856375	109.37307	-14.765438	15.353977	106.983795	42.487183	-0.617743	114.429214	36.38139	47.221294	113.183342	39.4342865	23.3017755	113.806278	-68.9651625	7.4061785	100.161312
9.977007	1.177027	109.176079	-14.597416	15.373367	106.564201	42.628651	-0.492239	114.349785	36.448753	47.337704	112.713898	39.538702	23.4227325	113.5318415	-68.733534	7.3240015	99.5965605
9.941587	-0.66113	108.929825	-14.397062	15.362758	106.061195	42.804764	-0.399595	114.309753	36.543495	47.422585	112.188278	39.6741295	23.511495	113.2490155	-68.4682535	7.214021	98.8733745
9.815405	-3.172559	108.444145	-14.045167	15.243663	105.275711	43.082813	-0.313075	114.110252	36.696312	47.483864	111.366142	39.8895625	23.5853945	112.738197	-67.9798965	6.9019315	97.813225
9.647058	-4.975413	108.137772	-13.791673	15.083583	104.788635	43.277805	-0.310633	113.855949	36.838558	47.456066	110.822891	40.0581815	23.5727165	112.33942	-67.6415275	6.5944495	97.23785
9.431143	-6.718646	107.8675	-13.526832	14.879826	104.350624	43.444592	-0.394782	113.594475	36.996727	47.328396	110.306404	40.2206595	23.466807	111.9504395	-67.2743235	6.292845	96.7508085
9.126432	-8.313886	107.679924	-13.283203	14.653173	103.989792	43.583286	-0.513033	113.363029	37.175156	47.157379	109.839104	40.379221	23.322173	111.6010665	-66.945627	5.984173	96.3785175
8.691597	-9.962181	107.51619	-13.053248	14.430645	103.684105	43.72192	-0.65885	113.180611	37.348991	46.954216	109.390915	40.5354555	23.147683	111.285763	-66.6419515	5.713607	96.082447
8.231128	-11.603553	107.377831	-12.847315	14.19056	103.432549	43.861034	-0.818563	113.01265	37.521976	46.771507	108.989204	40.691505	22.976472	111.000927	-66.386135	5.404648	95.864171
7.686956	-13.062662	107.286835	-12.667948	13.931147	103.200745	43.977268	-0.978264	112.824356	37.656448	46.606232	108.645042	40.816858	22.813984	110.734699	-66.152754	5.04831	95.666791
6.744513	-15.327682	106.98333	-12.449141	13.522655	102.873253	44.080772	-1.166209	112.443771	37.767181	46.378906	108.180466	40.9239765	22.6063485	110.3121185	-65.8222585	4.4389615	95.4343875
6.008101	-16.612223	106.891891	-12.351824	13.267775	102.689278	44.093361	-1.218144	112.140968	37.794838	46.253304	107.884933	40.9440995	22.51758	110.0129505	-65.6477475	4.01797	95.3656055
5.187323	-18.042189	106.756935	-12.272897	13.03802	102.531815	44.076893	-1.286838	111.916901	37.798573	46.115314	107.607857	40.937733	22.414238	109.762379	-65.483527	3.661802	95.301251
4.290956	-19.360199	106.686447	-12.236943	12.843728	102.422142	44.03352	-1.3808	111.793373	37.817795	45.971085	107.401726	40.9256575	22.2951425	109.5975495	-65.3995435	3.3923135	95.2467345
3.284973	-20.431004	106.716499	-12.218215	12.686369	102.310158	43.983982	-1.474588	111.739075	37.852509	45.85392	107.303795	40.9182455	22.189666	109.521435	-65.3546755	3.183072	95.098881
2.188557	-21.687967	106.468903	-12.205442	12.54801	102.162125	43.931614	-1.5919	111.709442	37.891788	45.758369	107.310577	40.911701	22.0832345	109.5100095	-65.322585	3.0127855	94.8142405
0.98452	-22.81233	106.163635	-12.194898	12.472776	101.947807	43.893578	-1.673387	111.599205	37.947784	45.693996	107.355629	40.920681	22.0103045	109.477417	-65.310477	2.9352475	94.418197
-0.76223	-24.318768	105.408386	-12.157902	12.440738	101.544395	43.824242	-1.768793	111.314323	38.055973	45.685505	107.386467	40.9401075	21.958356	109.350395	-65.2559115	2.92312	93.738395
-2.163827	-25.243532	104.966446	-12.095359	12.495002	101.298462	43.797611	-1.792454	111.077858	38.143993	45.732491	107.386627	40.970802	21.9700185	109.2322425	-65.16152	3.0199855	93.3646815
-3.404492	-25.680653	104.39476	-12.002286	12.593828	101.092575	43.817158	-1.783814	110.772011	38.298267	45.812244	107.346786	41.0577125	22.014215	109.0593985	-65.0622845	3.173441	93.1257515
-4.775298	-25.560978	103.81398	-11.878947	12.712489	100.971069	43.884911	-1.753443	110.390625	38.51614	45.98827	107.269836	41.2005255	22.1174135	108.8302305	-64.9584195	3.3075645	93.1119075
-6.283813	-25.441023	103.41452	-11.712661	12.827698	100.952194	43.98246	-1.689557	109.872665	38.802155	46.197063	107.117821	41.3923075	22.253753	108.495243	-64.8176295	3.401643	93.409145
-7.768041	-25.273491	103.062187	-11.514001	12.937575	101.050018	44.126659	-1.600947	109.273819	39.114628	46.363251	106.909027	41.6206435	22.381152	108.091423	-64.6486455	3.493998	94.008613
-9.321326	-25.053839	102.865257	-11.330931	13.017694	101.234581	44.327888	-1.531721	108.725227	39.384346	46.530682	106.637619	41.856117	22.4994805	107.681423	-64.517979	3.5359075	94.787739
-11.854971	-24.725931	102.704117	-11.118167	13.056491	101.661957	44.691212	-1.361991	107.98526	39.635422	46.668713	106.321487	42.163317	22.653361	107.1533735	-64.399651	3.459621	96.1705405
-13.676655	-24.470743	102.745712	-11.071798	13.043736	102.013145	44.831543	-1.270077	107.649353	39.747883	46.790997	106.148384	42.289713	22.76046	106.8988685	-64.433309	3.327012	97.1274215
-15.670359	-24.05496	103.046127	-11.080653	12.978807	102.370834	44.870533	-1.204587	107.394882	39.823242	46.924019	106.008705	42.3468875	22.859716	106.7017935	-64.5081935	3.097898	98.0398745
-17.451946	-23.926546	103.041435	-11.137768	12.880085	102.684189	44.86171	-1.214819	107.233704	39.84272	46.987419	105.961487	42.352215	22.8863	106.5975955	-64.627751	2.87387	98.7707825
-19.506443	-23.627724	103.135849	-11.251571	12.747426	102.926979	44.822929	-1.307215	107.143768	39.829487	47.001003	105.946907	42.326208	22.846894	106.5453375	-64.82935	2.647958	99.3086205
-21.433659	-23.416346	103.237274	-11.362753	12.578527	103.096344	44.724308	-1.437866	107.07486	39.736252	46.994526	105.972633	42.23028	22.77833	106.5237465	-64.955786	2.378724	99.6689415
-23.534719	-23.116911	103.379631	-11.484913	12.380036	103.23732	44.649677	-1.6452	107.020187	39.690453	46.92445	105.943703	42.170065	22.639625	106.481945	-65.139891	2.120447	99.992695
-26.60639	-22.776529	103.492905	-11.616611	12.055082	103.437744	44.546185	-2.054488	107.07238	39.628288	46.733795	106.008492	42.0872365	22.3396535	106.540436	-65.3204585	1.7705105	100.335052
-28.731272	-22.489412	103.647568	-11.675389	11.835316	103.598	44.504433	-2.424135	107.219551	39.615788	46.586983	106.033638	42.0601105	22.081424	106.6265945	-65.4108885	1.589208	100.5694055
-30.749018	-22.241512	103.742027	-11.693688	11.593584	103.767014	44.471634	-2.871806	107.486115	39.535431	46.525009	106.146469	42.0035325	21.8266015	106.816292	-65.3909085	1.3605665	100.717736
-32.909042	-21.929327	103.893646	-11.68768	11.364708	103.934753	44.479214	-3.399268	107.817017	39.480927	46.480358	106.261955	41.9800705	21.540545	107.039486	-65.3554305	1.188871	100.83002
-34.935589	-21.668095	103.89032	-11.683789	11.123349	104.08931	44.516975	-3.921252	108.204926	39.411804	46.395458	106.388817	41.9643895	21.237103	107.2968715	-65.3319675	1.009595	100.8817485
-35.939049	-20.840191	103.960503	-11.670065	10.900741	104.21685	44.588104	-4.480915	108.55484	39.318707	46.324368	106.578384	41.9534055	20.9217265	107.566612	-65.2935355	0.879755500000002	100.867088
-36.53228	-19.739229	104.060638	-11.651806	10.744151	104.310074	44.645065	-4.973842	108.760986	39.226921	46.290924	106.816185	41.935993	20.658541	107.7885855	-65.239605	0.829761000000001	100.8315625
-37.637451	-18.244165	104.131592	-11.683176	10.56369	104.421089	44.659416	-5.406365	108.945763	39.227871	46.186619	106.987968	41.9436435	20.390127	107.9668655	-65.3099955	0.737252999999999	100.8753125
-38.316166	-17.134541	104.23069	-11.753928	10.468876	104.541519	44.649242	-5.473711	108.944794	39.225075	46.09903	107.086494	41.9371585	20.3126595	108.015644	-65.4450145	0.625092500000001	101.067394
-39.089619	-16.076963	104.231735	-11.835493	10.391461	104.685165	44.62125	-5.535055	109.002426	39.216049	45.930557	107.218262	41.9186495	20.197751	108.110344	-65.5896355	0.585170999999999	101.259986
-39.844532	-15.05337	104.244545	-11.956973	10.309725	104.829155	44.565166	-5.620637	109.068741	39.217342	45.729809	107.389786	41.891254	20.054586	108.2292635	-65.8052	0.564864	101.4290465
-40.634895	-13.948715	104.23143	-12.070831	10.229106	104.98011	44.431667	-5.743268	109.122955	39.225296	45.553711	107.569084	41.8284815	19.9052215	108.3460195	-65.9701435	0.5529905	101.6142005
-41.49157	-12.874335	104.330238	-12.197718	10.132571	105.096413	44.226498	-5.848677	109.115173	39.214756	45.438221	107.750145	41.720627	19.794772	108.432659	-66.116063	0.470370000000003	101.760167
-42.255291	-11.757001	104.37368	-12.330411	10.003945	105.174019	44.016819	-6.008928	109.071922	39.212063	45.317059	107.9198	41.614441	19.6540655	108.495861	-66.275263	0.353824499999998	101.852177
-43.573833	-10.214683	104.182587	-12.531603	9.762976	105.20166	43.726578	-6.362824	108.913277	39.256145	45.051292	108.161842	41.4913615	19.344234	108.5375595	-66.5545675	0.181718	101.8657605
-44.361794	-9.192877	104.121872	-12.6353	9.571471	105.146179	43.528618	-6.583152	108.744308	39.267319	44.926353	108.268913	41.3979685	19.1716005	108.5066105	-66.6685685	-0.0286584999999988	101.7857475
-45.302841	-8.269533	103.893044	-12.684892	9.378442	105.040909	43.305714	-6.82125	108.517929	39.304943	44.809319	108.349487	41.3053285	18.9940345	108.433708	-66.6751125	-0.237150500000002	101.64811
-46.162865	-7.3434	103.781593	-12.711308	9.198199	104.908226	43.086441	-7.038143	108.212708	39.330242	44.696213	108.456383	41.2083415	18.829035	108.3345455	-66.6309575	-0.432637	101.4819065
-46.856003	-6.647772	103.736961	-12.723319	9.038707	104.78318	42.895164	-7.250757	107.887733	39.341476	44.595024	108.469345	41.11832	18.6721335	108.178539	-66.564958	-0.5947195	101.387821
-47.81274	-5.805843	103.833725	-12.743751	8.915434	104.708778	42.741314	-7.467159	107.583763	39.274918	44.468967	108.440376	41.008116	18.500904	108.0120695	-66.495618	-0.670036	101.4054865
-48.648155	-5.109667	103.997528	-12.812254	8.829002	104.692924	42.609631	-7.663857	107.367393	39.159058	44.322613	108.350357	40.8843445	18.329378	107.858875	-66.5088525	-0.671374	101.526973
-49.970707	-4.033257	104.157578	-12.961563	8.783271	104.705299	42.387703	-7.88162	107.265198	39.044388	44.082268	108.294106	40.7160455	18.100324	107.779652	-66.6391715	-0.533782000000002	101.630946
-50.878025	-3.346287	104.156876	-13.098028	8.76271	104.725471	42.256523	-7.994555	107.235016	39.014893	43.896393	108.249092	40.635708	17.950919	107.742054	-66.831764	-0.425499000000002	101.708888
-51.696449	-2.692394	104.302261	-13.232121	8.721272	104.733047	42.129471	-8.090279	107.204369	38.934895	43.799026	108.251968	40.532183	17.8543735	107.7281685	-66.996425	-0.411829499999996	101.7379255
-52.476059	-2.13776	104.244781	-13.373558	8.655536	104.71566	41.995258	-8.175014	107.161888	38.829659	43.685749	108.26857	40.4124585	17.7553675	107.715229	-67.1595745	-0.444295500000003	101.716091
-53.362019	-1.5524	104.203506	-13.52465	8.582025	104.680679	41.866211	-8.263976	107.110512	38.699249	43.593258	108.31002	40.28273	17.664641	107.710266	-67.33203	-0.500591	101.651092
-54.07613	-1.040702	104.133049	-13.673735	8.48289	104.635536	41.736343	-8.338309	107.054817	38.554581	43.523941	108.373085	40.145462	17.592816	107.713951	-67.492932	-0.627036	101.557121
-54.511662	-0.501493	104.129501	-13.833876	8.401942	104.592407	41.595604	-8.389234	107.006775	38.434566	43.443768	108.428429	40.015085	17.527267	107.717602	-67.682837	-0.723382999999998	101.467212
-55.248493	0.276286	104.001404	-14.031616	8.336929	104.56768	41.350399	-8.448389	106.980362	38.235481	43.310371	108.462128	39.79294	17.430991	107.721245	-67.856172	-0.757133000000003	101.414115
-55.738808	0.753263	104.026329	-14.148516	8.326227	104.55587	41.183266	-8.475904	106.956673	38.119949	43.254002	108.452606	39.6516075	17.389049	107.7046395	-67.9486395	-0.736595000000001	101.4071005
-56.188	1.13719	104.032303	-14.223289	8.333773	104.521072	41.030102	-8.482092	106.904068	38.049545	43.230732	108.381042	39.5398235	17.37432	107.642555	-67.9864015	-0.706773999999999	101.399589
-56.571728	1.656232	104.009262	-14.285623	8.350621	104.428307	40.890278	-8.474221	106.812218	37.990746	43.236416	108.271721	39.440512	17.3810975	107.5419695	-68.011758	-0.679855499999999	101.3146445
-56.84095	2.191696	103.895485	-14.35153	8.371614	104.28746	40.757267	-8.450081	106.669914	37.897949	43.240135	108.101395	39.327608	17.395027	107.3856545	-68.030668	-0.651799	101.1892655
-57.131439	2.718264	103.763069	-14.411487	8.393928	104.088676	40.619408	-8.411444	106.478592	37.761505	43.273064	107.867218	39.1904565	17.43081	107.172905	-68.0134305	-0.642954	101.004447
-57.417233	3.214461	103.62178	-14.494829	8.413326	103.872238	40.484108	-8.363404	106.264008	37.595417	43.271984	107.599785	39.0397625	17.45429	106.9318965	-68.0294205	-0.627638000000001	100.8125795
-57.697708	3.981346	103.490341	-14.672576	8.432524	103.585907	40.264668	-8.340061	105.968597	37.329361	43.248627	107.143105	38.7970145	17.454283	106.555851	-68.1421665	-0.589234999999999	100.615963
-58.126186	4.493637	103.411713	-14.812103	8.422534	103.432503	40.098118	-8.356955	105.769371	37.159916	43.215214	106.835701	38.629017	17.4291295	106.302536	-68.253223	-0.584061500000001	100.56247
-58.476109	4.997844	103.397514	-14.944283	8.398078	103.317429	39.91917	-8.391294	105.570137	37.005569	43.154316	106.536034	38.4623695	17.381511	106.0530855	-68.3509355	-0.585355	100.5817725
-58.50211	5.444468	103.398262	-15.084135	8.350357	103.206703	39.739071	-8.454313	105.3713	36.874401	43.090118	106.249619	38.306736	17.3179025	105.8104595	-68.475006	-0.617188499999997	100.6029465
-58.325935	5.696537	103.358208	-15.199036	8.289027	103.104019	39.559624	-8.504189	105.130997	36.7472	43.034676	106.020782	38.153412	17.2652435	105.5758895	-68.551484	-0.687189499999995	100.6321485
-58.093025	5.916543	103.342651	-15.311893	8.233768	103.000603	39.393085	-8.536096	104.852448	36.62302	42.968868	105.796669	38.0080525	17.216386	105.3245585	-68.6318385	-0.748850000000001	100.6766475
-57.749046	6.140689	103.460602	-15.420428	8.203068	102.92392	39.222385	-8.539607	104.520187	36.50005	42.93148	105.582932	37.8612175	17.1959365	105.0515595	-68.7020735	-0.789800500000002	100.7962805
-57.044292	6.631393	103.838333	-15.535459	8.224698	102.897644	38.930683	-8.470395	103.908493	36.304138	42.930103	105.309883	37.6174105	17.229854	104.609188	-68.6883285	-0.780458000000003	101.1861
-56.957531	6.861972	104.055176	-15.611333	8.283867	102.929184	38.737129	-8.374665	103.508636	36.178112	42.972046	105.160713	37.4576205	17.2986905	104.3346745	-68.6802865	-0.730956499999998	101.5236935
-56.231922	7.326438	104.475021	-15.688339	8.37778	102.98101	38.585835	-8.252602	103.109383	36.062965	43.042679	105.04882	37.3244	17.3950385	104.0791015	-68.701078	-0.639478499999999	101.8829185
-55.813145	7.660666	104.698586	-15.762351	8.510263	103.034119	38.431488	-8.109347	102.782944	35.951962	43.151184	104.973045	37.191725	17.5209185	103.8779945	-68.716427	-0.5003925	102.1902435
-55.379456	8.011325	104.805672	-15.846729	8.667987	103.048347	38.300018	-7.963992	102.594055	35.851887	43.27153	104.88932	37.0759525	17.653769	103.7416875	-68.7694105	-0.317795	102.3550065
-54.858368	8.372111	104.747284	-15.951488	8.85176	102.988525	38.227463	-7.841963	102.513351	35.779068	43.404915	104.781006	37.0032655	17.781476	103.6471785	-68.9062415	-0.0779560000000004	102.3298715
-54.25415	8.76407	104.480576	-16.038351	9.015677	102.852425	38.16898	-7.788488	102.560463	35.728065	43.475578	104.641983	36.9485225	17.843545	103.601223	-69.0252245	0.187809000000001	102.103627
-53.313988	9.357038	103.98967	-16.154398	9.138327	102.596413	38.110771	-7.836729	102.675949	35.732365	43.455345	104.371712	36.921568	17.809308	103.5238305	-69.230364	0.467345999999999	101.6689955
-52.62447	9.731431	103.549065	-16.18915	9.159966	102.389923	38.040371	-7.944972	102.797142	35.778297	43.390038	104.141579	36.909334	17.722533	103.4693605	-69.287634	0.597399000000003	101.3104855
-51.991539	10.106068	103.121162	-16.215536	9.156787	102.17495	37.973522	-8.07935	102.929558	35.85041	43.286819	103.888199	36.911966	17.6037345	103.4088785	-69.343038	0.709839499999998	100.9410215
-51.298874	10.587105	102.716156	-16.2328	9.142346	101.957809	37.935768	-8.237247	103.042137	35.958302	43.139896	103.606346	36.947035	17.4513245	103.3242415	-69.412635	0.833367500000001	100.5913765
-50.535275	11.165578	102.22142	-16.222603	9.161736	101.72683	37.877636	-8.404455	103.219902	36.094238	42.957657	103.326653	36.985937	17.276601	103.2732775	-69.431143	1.046871	100.1803825
-49.781185	11.872536	101.813271	-16.188536	9.212632	101.504013	37.856136	-8.596774	103.421036	36.27776	42.761814	103.056526	37.066948	17.08252	103.238781	-69.44402	1.342744	99.769245
-48.975834	12.431714	101.353516	-16.114857	9.277081	101.313873	37.829678	-8.780198	103.585411	36.530376	42.577374	102.778038	37.180027	16.898588	103.1817245	-69.409741	1.655574	99.4460215
-47.884682	13.535272	100.924805	-15.939032	9.375445	101.110748	37.776237	-9.015997	103.744148	36.945961	42.33564	102.420845	37.361099	16.6598215	103.0824965	-69.239163	2.0910685	99.1389995
-47.136654	14.404233	100.770866	-15.818008	9.405679	101.04715	37.776955	-9.142717	103.760567	37.196712	42.210041	102.236107	37.4868335	16.533662	102.998337	-69.1228495	2.277696	99.095963
-46.286736	15.273263	100.648582	-15.677206	9.42438	101.018036	37.799053	-9.218336	103.697136	37.393188	42.118774	102.090393	37.5961205	16.450219	102.8937645	-68.9505325	2.398541	99.1423075
-45.609657	16.280499	100.648651	-15.568506	9.432408	100.995293	37.843315	-9.250959	103.54184	37.519878	42.072121	101.97599	37.6815965	16.410581	102.758915	-68.8186085	2.454235	99.231671
-44.89386	17.136791	100.857376	-15.483718	9.455819	100.984917	37.871891	-9.212355	103.341675	37.586933	42.066563	101.879677	37.729412	16.427104	102.610676	-68.696848	2.484534	99.359158
-44.114487	18.008059	100.7686	-15.408903	9.501607	100.976204	37.908905	-9.135519	103.091217	37.620811	42.113953	101.782272	37.764858	16.489217	102.4367445	-68.582664	2.513997	99.5156635
-43.285366	18.965088	100.706337	-15.367092	9.569941	100.936378	37.918793	-9.058532	102.853485	37.635769	42.188599	101.670456	37.777281	16.5650335	102.2619705	-68.511465	2.5748485	99.6107855
-42.225513	20.542624	100.573708	-15.342808	9.722796	100.786949	37.929443	-8.956761	102.491501	37.676208	42.313255	101.451729	37.8028255	16.678247	101.971615	-68.4884415	2.767345	99.602283
-41.404587	21.663715	100.387749	-15.370735	9.840105	100.629166	37.894196	-8.87456	102.251602	37.678532	42.400871	101.311089	37.786364	16.7631555	101.7813455	-68.527834	2.9170545	99.4769865
-40.506081	22.835236	100.224091	-15.401751	9.954969	100.476097	37.86541	-8.771879	101.925446	37.644119	42.502693	101.197937	37.7547645	16.865407	101.5616915	-68.5582665	3.044531	99.3905025
-39.753376	24.076057	100.197258	-15.427932	10.051228	100.368057	37.820637	-8.61519	101.555161	37.586262	42.63546	101.119247	37.7034495	17.010135	101.337204	-68.5593135	3.092321	99.39891
-38.857285	25.293198	100.285889	-15.455611	10.162509	100.316254	37.783127	-8.421871	101.197418	37.51442	42.790871	101.09433	37.6487735	17.1845	101.145874	-68.5599955	3.140518	99.486634
-37.992809	26.696407	100.468353	-15.48614	10.293288	100.343201	37.763542	-8.197552	100.925743	37.447712	42.96368	101.11351	37.605627	17.383064	101.0196265	-68.577907	3.203512	99.6667755
-37.00769	27.886602	100.609192	-15.528326	10.438665	100.412537	37.802063	-7.981992	100.767242	37.390808	43.162792	101.208923	37.5964355	17.5904	100.9880825	-68.6530875	3.28693	99.8369915
-35.520657	29.88274	100.828842	-15.588249	10.636954	100.553581	37.912563	-7.655286	100.647209	37.300922	43.489239	101.510109	37.6067425	17.9169765	101.078659	-68.7832405	3.3569315	100.028503
-34.563683	31.192789	101.040779	-15.615775	10.735262	100.619759	37.997677	-7.429248	100.588264	37.221836	43.716927	101.773415	37.6097565	18.1438395	101.1808395	-68.8413065	3.3266845	100.0586785
-33.524532	32.489677	101.222908	-15.640719	10.798078	100.651787	38.102665	-7.222679	100.472664	37.136158	43.948372	102.074692	37.6194115	18.3628465	101.273678	-68.9008495	3.2333095	100.029896
-32.504051	33.868374	101.586807	-15.652267	10.847567	100.691315	38.197865	-7.005191	100.290192	37.034206	44.178162	102.370644	37.6160355	18.5864855	101.330418	-68.9205695	3.1086485	100.052212
-31.415913	35.099876	101.773598	-15.622052	10.906474	100.708939	38.290695	-6.73582	100.114059	36.906708	44.413059	102.600357	37.5987015	18.8386195	101.357208	-68.8428055	2.9743285	100.06067
-30.274033	36.446854	101.990082	-15.593197	10.973629	100.713821	38.456112	-6.468046	99.929596	36.794739	44.651691	102.79261	37.6254255	19.0918225	101.361103	-68.8118195	2.8554355	100.066539
-29.15583	37.732292	102.228867	-15.559487	11.079415	100.738335	38.719646	-6.184538	99.74778	36.655327	44.884964	102.980934	37.6874865	19.350213	101.364357	-68.8064605	2.808617	100.112313
-27.329721	39.657776	102.492157	-15.483803	11.273135	100.819923	39.117413	-5.731109	99.653885	36.454384	45.190468	103.291359	37.7858985	19.7296795	101.472622	-68.7535045	2.8165905	100.167224
-26.117331	40.888016	102.719208	-15.401861	11.411059	100.947273	39.378391	-5.41698	99.76487	36.348316	45.377151	103.627457	37.8633535	19.9800855	101.6961635	-68.6670755	2.8420325	100.1983825
-24.813704	42.101944	102.997528	-15.331204	11.531716	101.167358	39.660946	-5.141354	100.049164	36.30349	45.508766	104.090729	37.982218	20.183706	102.0699465	-68.644626	2.879726	100.2647695
-23.482969	43.331059	103.381905	-15.239075	11.647444	101.437737	39.959541	-4.9121	100.485321	36.270733	45.6073	104.735077	38.115137	20.3476	102.610199	-68.593287	2.947288	100.265275
-22.139971	44.382366	103.764984	-15.119076	11.725173	101.759682	40.250031	-4.742511	100.999657	36.274685	45.646675	105.478584	38.262358	20.452082	103.2391205	-68.50051	2.998264	100.2802435
-20.707932	45.494816	104.302727	-15.012836	11.805577	102.099037	40.477028	-4.592569	101.522461	36.3451	45.671577	106.231133	38.411064	20.539504	103.876797	-68.436736	3.07165	100.321277
-19.305014	46.500542	104.802475	-14.894779	11.876449	102.41523	40.674038	-4.528252	101.994942	36.47044	45.708652	106.970169	38.572239	20.5902	104.4825555	-68.361797	3.162698	100.3479045
-17.111307	47.915337	105.480286	-14.707921	11.987451	102.776291	40.925182	-4.554513	102.570786	36.709942	45.711674	107.845818	38.817562	20.5785805	105.208302	-68.233404	3.3963215	100.34428
-15.537283	48.780678	105.634499	-14.592896	12.07729	102.944008	41.062611	-4.638452	102.872871	36.87027	45.683983	108.233559	38.9664405	20.5227655	105.553215	-68.1522325	3.6318145	100.334801
-14.111116	49.63446	105.695	-14.487547	12.203114	103.042366	41.177376	-4.714686	103.12104	37.070293	45.607456	108.452774	39.1238345	20.446385	105.786907	-68.0989285	3.959843	100.297825
-12.522526	50.394619	105.62291	-14.404872	12.321885	103.090248	41.265545	-4.818382	103.340866	37.187462	45.515388	108.63427	39.2265035	20.348503	105.987568	-68.0362475	4.295267	100.192928
-10.940217	50.977623	105.613434	-14.337519	12.443149	103.119186	41.313679	-4.93457	103.545151	37.378754	45.389656	108.63446	39.3462165	20.227543	106.0898055	-68.0212545	4.658755	100.1485665
-9.485597	51.313824	105.536186	-14.245601	12.514697	103.169861	41.348343	-5.075153	103.693604	37.510628	45.272087	108.704803	39.4294855	20.098467	106.1992035	-67.9206875	4.930927	100.1405185
-8.042958	51.352768	105.517265	-14.182486	12.522468	103.219017	41.369522	-5.228553	103.849754	37.671482	45.153915	108.767151	39.520502	19.962681	106.3084525	-67.885474	5.082255	100.1295815
-6.050505	51.444126	105.423561	-14.092612	12.524305	103.382744	41.427631	-5.462031	104.125801	37.881977	44.94978	108.87146	39.654804	19.7438745	106.4986305	-67.840028	5.3047355	100.2668575
-4.661399	51.491104	105.282318	-14.04091	12.542136	103.54097	41.479725	-5.603271	104.327919	37.992172	44.798531	108.898605	39.7359485	19.59763	106.613262	-67.8177685	5.486642	100.468678
-3.23021	51.560921	105.150513	-13.990857	12.57582	103.719032	41.48069	-5.768917	104.591492	38.098663	44.63615	108.880211	39.7896765	19.4336165	106.7358515	-67.7713905	5.7180235	100.7022125
-1.87145	51.572674	105.026436	-13.949758	12.601894	103.936295	41.461048	-5.942615	104.860161	38.192226	44.44413	108.844879	39.826637	19.2507575	106.85252	-67.726153	5.9530305	101.02007
-0.426317	51.505589	104.872337	-13.913612	12.61717	104.162537	41.390411	-6.116204	105.107704	38.305206	44.208065	108.836922	39.8478085	19.0459305	106.972313	-67.6750325	6.1884095	101.352761
1.082404	51.358925	104.82119	-13.902434	12.599592	104.389069	41.301517	-6.335633	105.339935	38.45863	43.953465	108.857872	39.8800735	18.808916	107.0989035	-67.6849415	6.390268	101.6792345
2.533968	51.129532	104.863319	-13.905512	12.56322	104.578529	41.19294	-6.625535	105.547989	38.633175	43.690701	108.933601	39.9130575	18.532583	107.240795	-67.7240815	6.593857	101.916263
4.735326	50.74826	104.87915	-13.947604	12.457111	104.725197	40.9725	-7.100586	105.734894	38.927475	43.286037	109.077324	39.9499875	18.0927255	107.406109	-67.8451955	6.8214965	102.044285
6.293477	50.517971	104.91539	-13.96092	12.412891	104.723885	40.79961	-7.421082	105.7659	39.103085	43.029583	109.156128	39.9513475	17.8042505	107.461014	-67.8731875	7.0215315	101.986756
7.74165	50.305134	104.896294	-13.97523	12.422933	104.675529	40.632854	-7.677432	105.692505	39.266449	42.801395	109.157288	39.9496515	17.5619815	107.4248965	-67.9001115	7.2838845	101.9261615
9.269959	50.088268	104.740074	-13.964124	12.471143	104.575027	40.476059	-7.881749	105.569351	39.409836	42.634792	109.043297	39.9429475	17.3765215	107.306324	-67.8711955	7.5657645	101.84373
9.458006	49.233482	104.529274	-13.927083	12.576106	104.451286	40.36306	-8.02752	105.370438	39.534374	42.492447	108.823082	39.948717	17.2324635	107.09676	-67.802883	7.9197485	101.805812
9.592793	48.445648	104.312424	-13.865797	12.677899	104.275986	40.276371	-8.103692	105.093788	39.647938	42.414482	108.504745	39.9621545	17.155395	106.7992665	-67.6937485	8.200403	101.7527055
9.63799	47.708973	103.806961	-13.763781	12.778645	104.037811	40.239132	-8.157151	104.762352	39.739868	42.350739	108.056702	39.9895	17.096794	106.409527	-67.517062	8.460496	101.666095
9.895061	46.612774	102.918983	-13.572218	12.902988	103.605614	40.249985	-8.212064	104.187187	39.807899	42.263649	107.248642	40.028942	17.0257925	105.7179145	-67.173378	8.7801835	101.4933135
10.136559	45.86031	102.154449	-13.440511	12.956917	103.271057	40.276752	-8.1661	103.757896	39.807083	42.243591	106.528244	40.0419175	17.0387455	105.14307	-66.9229395	8.8750885	101.399044
10.377116	45.12429	101.354767	-13.300745	12.988474	102.918259	40.251156	-8.062563	103.338516	39.736042	42.172001	105.823517	39.993599	17.054719	104.5810165	-66.595089	8.922229	101.2555015
10.676365	44.368561	100.680611	-13.183059	12.964212	102.603134	40.257229	-7.972813	102.913811	39.620556	42.063263	105.145386	39.9388925	17.045225	104.0295985	-66.3050105	8.883199	101.1766695
11.02413	43.565701	100.117584	-13.100718	12.875984	102.315285	40.267742	-7.892945	102.541245	39.48875	42.010334	104.550789	39.878246	17.0586945	103.546017	-66.079682	8.6932735	101.084553
11.440491	42.782726	99.669189	-13.034359	12.762106	102.064919	40.30476	-7.862146	102.189232	39.364365	41.931984	104.093597	39.8345625	17.034919	103.1414145	-65.9032805	8.489293	100.9884235
11.891912	42.07766	99.312943	-12.990975	12.651178	101.873589	40.332973	-7.837615	101.921227	39.26136	41.900578	103.713097	39.7971665	17.0314815	102.817162	-65.7791165	8.2708745	100.930016
12.669025	41.064243	98.863174	-12.954151	12.507193	101.645325	40.349094	-7.838367	101.608696	39.110363	41.8909	103.237221	39.7297285	17.0262665	102.4229585	-65.6380305	7.9881195	100.8676915
13.311221	40.400444	98.616875	-12.923577	12.414153	101.514526	40.371082	-7.815133	101.392975	39.012718	41.86105	103.00589	39.6919	17.0229585	102.1994325	-65.539054	7.8053475	100.8296195
13.988853	39.808601	98.437843	-12.893978	12.342291	101.405464	40.396408	-7.819502	101.222572	38.937241	41.852608	102.82959	39.6668245	17.016553	102.026081	-65.4547805	7.668029	100.784847
14.758007	39.261204	98.295853	-12.861039	12.277367	101.308289	40.402416	-7.844587	101.082741	38.910187	41.820442	102.739975	39.6563015	16.9879275	101.911358	-65.3783795	7.5668065	100.70522
15.58435	38.765266	98.264954	-12.836557	12.221745	101.238319	40.400703	-7.855086	100.964699	38.932716	41.770359	102.741478	39.6667095	16.9576365	101.8530885	-65.3398235	7.4858535	100.6235495
16.488066	38.294437	98.323128	-12.803086	12.141907	101.172089	40.394913	-7.871026	100.903305	38.994404	41.721966	102.856026	39.6946585	16.92547	101.8796655	-65.3008305	7.358344	100.4645125
17.429123	37.852104	98.46402	-12.778934	12.06968	101.10363	40.431534	-7.920491	100.87603	39.09198	41.654072	103.09745	39.761757	16.8667905	101.98674	-65.319625	7.2725695	100.22052
18.178961	36.877167	98.838387	-12.732814	11.976447	100.979057	40.551533	-7.995128	100.992096	39.276554	41.545433	103.632614	39.9140435	16.7751525	102.312355	-65.3796715	7.1777415	99.645759
18.512381	36.10899	99.155815	-12.679306	11.962113	100.963638	40.673828	-8.065283	101.248291	39.375328	41.45097	104.091034	40.024578	16.6928435	102.6696625	-65.38319	7.2313825	99.2576135
18.9562	35.324062	99.526329	-12.598431	11.97261	101.072647	40.871586	-8.14712	101.623657	39.474922	41.333206	104.55619	40.173254	16.593043	103.0899235	-65.370116	7.352177	99.0553705
19.483086	34.509457	99.929672	-12.486282	11.982148	101.319206	41.100113	-8.229626	102.116142	39.588531	41.229462	105.046967	40.344322	16.499918	103.5815545	-65.316886	7.464378	99.0568575
19.979382	33.785084	100.403389	-12.363868	11.941884	101.65564	41.308636	-8.329513	102.642166	39.761223	41.12199	105.557571	40.5349295	16.3962385	104.0998685	-65.2626655	7.4875295	99.2114115
20.524179	32.996918	100.909492	-12.23114	11.838655	102.032173	41.482548	-8.431422	103.120567	39.991764	40.990986	106.091324	40.737156	16.279782	104.6059455	-65.199436	7.397528	99.4584005
21.14444	32.159866	101.38974	-12.082873	11.67662	102.415108	41.62402	-8.586123	103.514137	40.22731	40.817604	106.593002	40.925665	16.1157405	105.0535695	-65.091411	7.2374995	99.7766465
22.118948	30.886644	101.941345	-11.850963	11.349599	102.892075	41.796944	-8.926727	103.907562	40.534039	40.431057	107.238708	41.1654915	15.752165	105.573135	-64.8674175	6.947033	100.211015
22.761623	30.070225	102.199135	-11.685513	11.082837	103.138756	41.88509	-9.210165	104.084732	40.745594	40.133732	107.568039	41.315342	15.4617835	105.8263855	-64.686368	6.7038905	100.4511265
23.401958	29.209169	102.428627	-11.545856	10.819505	103.33252	41.952972	-9.494465	104.242348	40.951847	39.863758	107.83992	41.4524095	15.1846465	106.041134	-64.5441215	6.4543635	100.623906
24.060749	28.30875	102.638695	-11.413816	10.574506	103.504822	42.046368	-9.730896	104.428818	41.101051	39.614933	108.070969	41.5737095	14.9420185	106.2498935	-64.4013415	6.2069935	100.7597505
24.717648	27.417894	102.801979	-11.311663	10.38224	103.711632	42.135162	-9.894431	104.7202	41.18042	39.421593	108.299194	41.657791	14.763581	106.509697	-64.281117	6.000899	100.913567
25.197983	26.531061	103.017982	-11.250917	10.20787	103.983986	42.241688	-10.006884	105.055031	41.208912	39.271122	108.494278	41.7253	14.632119	106.7746545	-64.227134	5.783621	101.1933175
25.610594	25.576666	103.284706	-11.220402	10.024595	104.289261	42.325771	-10.121524	105.413651	41.222061	39.169659	108.70137	41.773916	14.5240675	107.0575105	-64.21472	5.5251225	101.5210115
26.057634	24.129778	103.815842	-11.276727	9.7234	104.799179	42.408291	-10.261414	105.968475	41.200783	39.044357	109.024452	41.804537	14.3914715	107.4964635	-64.357991	5.0553285	102.1018945
26.410124	23.131517	104.164696	-11.370547	9.521739	105.075089	42.467506	-10.320396	106.244827	41.17651	39.04002	109.218475	41.822008	14.359812	107.731651	-64.563102	4.683666	102.418527
26.778858	22.175499	104.490646	-11.465637	9.310449	105.331245	42.513905	-10.388221	106.502571	41.214867	39.069527	109.276787	41.864386	14.340653	107.889679	-64.79566	4.280245	102.772811
27.088938	21.163836	105.051971	-11.552905	9.110168	105.632019	42.595802	-10.469711	106.874588	41.34845	39.33482	109.116257	41.972126	14.4325545	107.9954225	-65.077936	3.7877815	103.2686155
27.406776	20.182814	105.6409	-11.615377	8.933425	106.007317	42.804302	-10.585589	107.227531	41.498333	39.906666	108.882248	42.1513175	14.6605385	108.0548895	-65.3820715	3.2063115	103.9597445
27.791035	19.178213	106.165886	-11.595866	8.81115	106.372437	43.014408	-10.647118	107.572639	41.574772	40.414963	108.653305	42.29459	14.8839225	108.112972	-65.486322	2.7383775	104.631902
28.177525	18.253494	106.598686	-11.496808	8.749752	106.712006	43.275433	-10.730826	108.092926	41.531769	40.449696	108.730675	42.403601	14.859435	108.4118005	-65.397217	2.640069	105.0122115
28.76347	16.847839	107.292213	-11.282088	8.675951	107.259155	43.890419	-10.725613	108.750427	41.537552	40.475307	109.198555	42.7139855	14.874847	108.974491	-65.2781615	2.477055	105.543819
29.207411	15.814543	107.604599	-11.105754	8.603302	107.52356	44.237507	-10.738905	109.193611	41.547192	40.448013	109.472702	42.8923495	14.854554	109.3331565	-65.1038575	2.35205	105.7139635
29.704008	14.822766	107.855118	-10.920213	8.507717	107.722939	44.525459	-10.727098	109.620224	41.635071	40.418224	109.736023	43.080265	14.845563	109.6781235	-64.920691	2.169871	105.7677545
30.151745	13.896266	108.126953	-10.731387	8.388238	107.878281	44.799656	-10.735656	110.005829	41.719482	40.365433	109.972176	43.259569	14.8148885	109.9890025	-64.722343	1.9615875	105.7675595
30.619007	13.005871	108.331474	-10.580764	8.234939	107.972244	45.004654	-10.742377	110.344162	41.804543	40.284096	110.106659	43.4045985	14.7708595	110.2254105	-64.5661265	1.6990185	105.7190775
31.091339	12.032866	108.439529	-10.444439	8.099502	108.023087	45.125301	-10.727935	110.612366	41.843197	40.16827	110.198616	43.484249	14.7201675	110.405491	-64.373127	1.4788365	105.640683
31.514042	11.173404	108.528946	-10.35031	7.982314	108.03437	45.235329	-10.717878	110.795235	41.861691	40.049057	110.212242	43.54851	14.6655895	110.5037385	-64.24913	1.2990385	105.5650015
32.239536	9.91008	108.611557	-10.244671	7.802956	108.035454	45.381241	-10.749025	110.963547	41.855095	39.829472	110.286987	43.618168	14.5402235	110.625267	-64.10751	1.0656885	105.445641
32.73175	9.148521	108.693291	-10.200243	7.6571	108.076164	45.461266	-10.780471	111.104492	41.857422	39.690025	110.465515	43.659344	14.454777	110.7850035	-64.05983	0.859423	105.3673245
33.285774	8.351062	108.930244	-10.147042	7.492	108.1754	45.520626	-10.813698	111.335838	41.874405	39.577969	110.829987	43.6975155	14.3821355	111.0829125	-63.9915995	0.6018645	105.2678875
33.766144	7.693013	109.320137	-10.095775	7.335578	108.37928	45.595413	-10.865595	111.661133	41.882435	39.448093	111.384048	43.738924	14.291249	111.5225905	-63.930474	0.379906999999999	105.2359695
34.223297	7.085357	109.85955	-10.06429	7.201821	108.67379	45.661888	-10.898428	112.087059	41.844879	39.317493	112.066063	43.7533835	14.2095325	112.076561	-63.8819635	0.1941095	105.271019
33.834793	6.892683	110.422859	-10.025905	7.076441	109.012894	45.7444	-10.963861	112.570038	41.844322	39.172466	112.773857	43.794361	14.1043025	112.6719475	-63.846171	0.0485795000000007	105.3538405
33.527378	6.652442	110.986183	-9.999443	6.925826	109.326675	45.811665	-11.127253	113.120567	41.977165	39.042942	113.458099	43.894415	13.9578445	113.289333	-63.893301	-0.106192499999999	105.364017
32.930229	6.234555	111.823204	-9.964226	6.672383	109.684692	45.892662	-11.478419	113.872185	42.148666	38.686226	114.330544	44.020664	13.6039035	114.1013645	-63.949116	-0.259137499999998	105.2680195
32.494308	5.903132	112.246727	-9.951052	6.49122	109.885086	45.92561	-11.742164	114.29126	42.233536	38.400715	114.79969	44.079573	13.3292755	114.545475	-63.981677	-0.346835499999997	105.224697
32.095131	5.526619	112.549385	-9.963968	6.298741	110.08506	45.915981	-12.014408	114.644028	42.326176	38.116531	115.22435	44.1210785	13.0510615	114.934189	-64.0490145	-0.453579500000002	105.235931
31.584888	5.102418	112.893387	-9.97438	6.090888	110.303757	45.8647	-12.294509	114.984467	42.401215	37.794209	115.666115	44.1329575	12.74985	115.325291	-64.0817175	-0.568074000000003	105.282223
30.991978	4.730441	113.211395	-9.984002	5.902348	110.543419	45.824379	-12.578156	115.307823	42.499752	37.518566	116.087891	44.1620655	12.470205	115.697857	-64.1300695	-0.665509	105.388981
30.385225	4.33668	113.449013	-10.008248	5.762887	110.804153	45.778252	-12.798999	115.546356	42.609695	37.315796	116.447273	44.1939735	12.2583985	115.9968145	-64.2104695	-0.732624499999998	105.6114915
29.775883	3.95276	113.594772	-9.993233	5.650725	111.075356	45.746536	-12.968715	115.62793	42.704353	37.146656	116.702965	44.2254445	12.0889705	116.1654475	-64.2119105	-0.787520499999999	105.9852645
28.713366	3.371849	113.574646	-9.949287	5.55807	111.492493	45.741592	-13.170769	115.470482	42.822628	36.911972	116.751007	44.28211	11.8706015	116.1107445	-64.180684	-0.7544615	106.8742415
28.027279	2.845819	113.354301	-9.880561	5.504214	111.763695	45.725052	-13.260545	115.219139	42.899311	36.749184	116.612877	44.3121815	11.7443195	115.916008	-64.0733035	-0.735891499999999	107.611382
27.271667	2.405061	113.175537	-9.824646	5.456017	112.0718	45.697708	-13.349692	114.968468	42.968559	36.585831	116.410995	44.3331335	11.6180695	115.6897315	-63.9824255	-0.7060355	108.4538685
26.500856	1.969095	113.023087	-9.763625	5.420219	112.424156	45.656307	-13.438949	114.746536	43.033794	36.442158	116.266182	44.3450505	11.5016045	115.506359	-63.8723005	-0.661166499999998	109.341953
25.741291	1.491016	113.041473	-9.707359	5.377116	112.816254	45.642769	-13.514956	114.606918	43.105774	36.34919	116.205933	44.3742715	11.417117	115.4064255	-63.7889895	-0.662885000000001	110.2260825
24.921034	0.949174	113.123154	-9.695006	5.362224	113.197266	45.656689	-13.573768	114.56221	43.17091	36.317501	116.259827	44.4137995	11.3718665	115.4110185	-63.8038115	-0.647418499999999	110.9835135
24.091764	0.322952	113.276794	-9.711101	5.369354	113.523499	45.669849	-13.616784	114.568878	43.193008	36.30727	116.384483	44.4314285	11.345243	115.4766805	-63.8536305	-0.606534999999999	111.5703175
22.925905	-0.464331	113.400887	-9.789374	5.41446	113.881638	45.624146	-13.62389	114.646423	43.151913	36.315025	116.552559	44.3880295	11.3455675	115.599491	-63.9667775	-0.516647499999999	112.163785
22.164789	-1.039729	113.472214	-9.865565	5.433709	114.013802	45.57132	-13.602851	114.661171	43.097118	36.337181	116.66684	44.334219	11.367165	115.6640055	-64.065349	-0.499746999999999	112.3635985
21.337166	-1.685842	113.511383	-9.950089	5.441969	114.097687	45.532269	-13.580911	114.696159	43.014332	36.339546	116.77272	44.2733005	11.3793175	115.7344395	-64.1734785	-0.495379499999999	112.4609345
20.599566	-2.337604	113.557091	-10.017785	5.417535	114.136398	45.504128	-13.573463	114.770195	42.939003	36.339996	116.892731	44.2215655	11.3832665	115.831463	-64.2571355	-0.5481965	112.441333
19.853855	-3.073153	113.572266	-10.06992	5.377089	114.15361	45.502544	-13.591339	114.880562	42.879658	36.315414	117.022362	44.191101	11.3620375	115.951462	-64.330941	-0.6078595	112.355758
19.18026	-3.773861	113.636566	-10.085489	5.319328	114.173401	45.524597	-13.632588	115.030457	42.854576	36.269211	117.11792	44.1895865	11.3183115	116.0741885	-64.3605645	-0.679655500000001	112.2726135
18.491512	-4.558612	113.729156	-10.079871	5.246061	114.195251	45.573128	-13.706745	115.219322	42.858227	36.201771	117.183235	44.2156775	11.247513	116.2012785	-64.3754195	-0.755391000000001	112.1892235
17.492006	-5.778881	113.916084	-10.013652	5.105924	114.222382	45.695709	-13.847664	115.545509	42.89764	36.048164	117.220215	44.2966745	11.10025	116.382862	-64.3239785	-0.888401999999999	112.061902
16.853123	-6.680505	113.995918	-9.944313	4.968766	114.205193	45.80862	-13.980642	115.824875	42.977375	35.92057	117.271187	44.3929975	10.969964	116.548031	-64.2816235	-1.032432	111.862355
16.261473	-7.543392	114.156235	-9.869942	4.810634	114.164185	45.930653	-14.154984	116.124237	43.058865	35.768742	117.302406	44.494759	10.806879	116.7133215	-64.234643	-1.185611	111.6150485
15.585801	-8.472756	114.291969	-9.805972	4.656651	114.15007	46.017151	-14.333139	116.425362	43.138496	35.596413	117.238068	44.5778235	10.631637	116.831715	-64.1897675	-1.318335	111.468425
14.984027	-9.338243	114.462769	-9.750737	4.49333	114.193413	46.057613	-14.533612	116.632843	43.207176	35.389816	117.144867	44.6323945	10.428102	116.888855	-64.1338685	-1.441442	111.497971
14.310682	-10.342332	114.569199	-9.701662	4.315022	114.294899	46.070076	-14.734702	116.794991	43.267586	35.176754	117.040276	44.668831	10.221026	116.9176335	-64.072155	-1.590982	111.6721645
13.706502	-11.250089	114.716446	-9.672132	4.129889	114.430298	46.074368	-14.940236	116.930023	43.339928	34.96875	116.972923	44.707148	10.014257	116.951473	-64.051412	-1.754479	111.909123
12.735086	-12.680407	114.90358	-9.651475	3.91665	114.613594	46.065285	-15.211587	117.093018	43.422428	34.705708	116.921982	44.7438565	9.7470605	117.0075	-64.0468065	-1.9137605	112.219688
12.097361	-13.518247	115.009621	-9.662375	3.822158	114.674911	46.045124	-15.320378	117.156433	43.43972	34.590935	116.917206	44.742422	9.6352785	117.0368195	-64.067172	-1.9909625	112.3130025
11.438807	-14.45965	114.980843	-9.671121	3.771149	114.686218	46.029278	-15.375211	117.202698	43.42923	34.523438	116.884232	44.729254	9.5741135	117.043465	-64.071496	-2.0318155	112.328971
10.839583	-15.284499	115.002144	-9.670071	3.752646	114.661392	46.02734	-15.377876	117.227806	43.408501	34.492321	116.826775	44.7179205	9.5572225	117.0272905	-64.0580625	-2.0519305	112.2954935
10.223039	-16.16194	115.033875	-9.6599	3.747786	114.620163	46.049549	-15.343472	117.269585	43.385475	34.47887	116.759254	44.717512	9.567699	117.0144195	-64.037312	-2.072127	112.2259065
9.610788	-16.91346	115.139786	-9.623421	3.740412	114.581009	46.098755	-15.304935	117.352509	43.364174	34.472076	116.660927	44.7314645	9.5835705	117.006718	-63.9783065	-2.1027465	112.1553
8.971974	-17.79496	115.262604	-9.572304	3.713477	114.546227	46.182381	-15.263759	117.49128	43.351727	34.462173	116.520668	44.767054	9.599207	117.005974	-63.911662	-2.172253	112.08648
8.114275	-18.955225	115.658966	-9.483356	3.597755	114.460564	46.349796	-15.259043	117.87294	43.334534	34.38615	116.219887	44.842165	9.5635535	117.0464135	-63.808877	-2.3680435	111.8747145
7.487284	-19.787441	115.964493	-9.418365	3.46916	114.394852	46.46003	-15.279555	118.229103	43.306149	34.285961	115.926781	44.8830895	9.503203	117.077942	-63.7198195	-2.564883	111.711762
6.890601	-20.3986	116.444313	-9.355143	3.292874	114.317825	46.554485	-15.324982	118.633614	43.288555	34.154205	115.615891	44.92152	9.4146115	117.1247525	-63.631806	-2.8288635	111.5108975
6.231759	-21.177704	116.801903	-9.293319	3.073141	114.235077	46.640987	-15.388067	119.060501	43.270554	33.994587	115.294899	44.9557705	9.30326	117.1777	-63.5424085	-3.156978	111.292454
5.619941	-21.793818	117.184982	-9.244932	2.814406	114.147697	46.710636	-15.481184	119.464699	43.247749	33.81855	115.001259	44.9791925	9.168683	117.232979	-63.4690565	-3.539871	111.062415
4.951036	-22.37373	117.490913	-9.215545	2.530613	114.068581	46.73196	-15.602623	119.789818	43.227497	33.602242	114.742279	44.9797285	8.9998095	117.2660485	-63.4108185	-3.9385835	110.8711135
4.262711	-22.909039	117.659439	-9.194175	2.235486	114.019325	46.710697	-15.77204	120.008018	43.209503	33.357857	114.525543	44.9601	8.7929085	117.2667805	-63.34845	-4.3219365	110.7718695
3.039313	-23.551243	117.814789	-9.207356	1.827123	113.990036	46.629929	-16.044519	120.144188	43.162434	33.071224	114.332024	44.8961815	8.5133525	117.238106	-63.3108935	-4.8591065	110.741966
2.254848	-23.808544	117.701927	-9.234161	1.640105	113.982582	46.563385	-16.163532	120.108322	43.129406	32.965122	114.284805	44.8463955	8.400795	117.1965635	-63.3147175	-5.120585	110.7686005
1.451667	-23.992865	117.547813	-9.264078	1.547701	113.969566	46.500477	-16.217821	120.027267	43.095242	32.935135	114.283218	44.7978595	8.358657	117.1552425	-63.3260155	-5.263255	110.7838895
0.596101	-24.071644	117.329155	-9.304575	1.533353	113.924957	46.446667	-16.204197	119.881287	43.039864	32.986961	114.337067	44.7432655	8.391382	117.109177	-63.3524155	-5.324676	110.740737
-0.315081	-24.083374	117.001534	-9.316862	1.604491	113.864746	46.400005	-16.117409	119.666634	42.993412	33.081757	114.380074	44.6967085	8.482174	117.023354	-63.3304325	-5.273192	110.706138
-1.321255	-23.954205	116.734276	-9.337046	1.744309	113.797043	46.356377	-15.967998	119.43364	42.960266	33.25359	114.425102	44.6583215	8.642796	116.929371	-63.3324135	-5.154178	110.664715
-2.240942	-23.702301	116.299294	-9.328281	1.92555	113.734116	46.324329	-15.78352	119.153954	42.940601	33.468792	114.494278	44.632465	8.842636	116.824116	-63.289027	-4.991536	110.644116
-3.737699	-23.239248	115.74118	-9.291168	2.267503	113.710556	46.316181	-15.419303	118.619331	42.90966	33.85606	114.680168	44.6129205	9.2183785	116.6497495	-63.1952565	-4.6833725	110.7713625
-4.754498	-22.898193	115.285072	-9.272148	2.514549	113.691879	46.443836	-15.195023	118.294037	42.899445	34.155113	114.869308	44.6716405	9.480045	116.5816725	-63.2159365	-4.450947	110.8020855
-5.826943	-22.456989	114.928864	-9.272207	2.786354	113.663574	46.461182	-14.9173	118.009743	42.890827	34.470287	115.050255	44.6760045	9.7764935	116.529999	-63.2204185	-4.2037855	110.797149
-6.873471	-21.991926	114.547279	-9.281202	3.075113	113.625427	46.492332	-14.644846	117.755165	42.861591	34.782063	115.160919	44.6769615	10.0686085	116.458042	-63.2393655	-3.9183825	110.792812
-8.020544	-21.503578	114.219055	-9.31229	3.369215	113.534798	46.488335	-14.362508	117.520477	42.797943	35.095863	115.209076	44.643139	10.3666775	116.3647765	-63.267719	-3.6282475	110.7048195
-9.189894	-21.040855	113.864693	-9.366984	3.661149	113.403664	46.488213	-14.084272	117.256638	42.696125	35.397953	115.182625	44.592169	10.6568405	116.2196315	-63.326137	-3.3345425	110.5876965
-10.361404	-20.518742	113.573921	-9.416766	3.91994	113.251999	46.478561	-13.795398	117.034149	42.575188	35.678436	115.052734	44.5268745	10.941519	116.0434415	-63.3604065	-3.101639	110.4605565
-12.105666	-19.808084	113.304268	-9.494647	4.247581	113.049545	46.475525	-13.425343	116.762314	42.377464	36.02346	114.793312	44.4264945	11.2990585	115.777813	-63.4157885	-2.8038965	110.321277
-13.458088	-19.315865	113.280403	-9.518673	4.407629	112.99485	46.487488	-13.204427	116.669296	42.255573	36.198509	114.536491	44.3715305	11.497041	115.6028935	-63.4088765	-2.681783	110.3868065
-14.727876	-18.809927	113.353363	-9.549483	4.514189	112.9702	46.525066	-13.080558	116.650566	42.158722	36.338226	114.254173	44.341894	11.628834	115.4523695	-63.44086	-2.600456	110.4880305
-16.050028	-18.33032	113.526497	-9.567025	4.553022	112.977776	46.541595	-12.975557	116.662575	42.073666	36.399876	113.966133	44.3076305	11.7121595	115.314354	-63.4416805	-2.6061155	110.641198
-17.350521	-17.870785	113.633728	-9.574255	4.53796	113.012466	46.565437	-12.947814	116.695	41.984882	36.40131	113.623833	44.2751595	11.726748	115.1594165	-63.4236695	-2.650828	110.8655155
-18.739393	-17.337967	113.817635	-9.576189	4.47802	113.071968	46.595901	-12.963035	116.721237	41.902534	36.373222	113.303017	44.2492175	11.7050935	115.012127	-63.4015955	-2.7490535	111.131809
-20.112347	-16.805698	114.029861	-9.5893	4.387875	113.160065	46.618889	-12.984718	116.738808	41.817421	36.334118	113.010117	44.218155	11.6747	114.8744625	-63.396755	-2.89895	111.4456675
-22.21706	-15.890637	114.303085	-9.594521	4.264019	113.349304	46.634514	-12.967308	116.815018	41.679539	36.321289	112.601402	44.1570265	11.6769905	114.70821	-63.3460685	-3.1489525	111.990398
-23.592863	-15.222287	114.477669	-9.618022	4.220508	113.48674	46.655468	-12.901915	116.825058	41.566719	36.39156	112.394737	44.1110935	11.7448225	114.6098975	-63.3471375	-3.3038065	112.3635825
-24.994755	-14.529864	114.615929	-9.654224	4.207503	113.626572	46.642742	-12.752694	116.806618	41.432087	36.495762	112.117256	44.0374145	11.871534	114.461937	-63.3458625	-3.456528	112.791207
-26.449368	-13.696696	114.867737	-9.71063	4.24003	113.732872	46.653625	-12.577705	116.695961	41.277294	36.620693	111.801888	43.9654595	12.021494	114.2489245	-63.3867195	-3.541434	113.2168195
-27.916142	-12.836972	115.007973	-9.76792	4.299811	113.793396	46.628319	-12.395104	116.462387	41.063053	36.734547	111.521133	43.845686	12.1697215	113.99176	-63.381526	-3.5700995	113.595032
-29.301945	-11.981213	115.072044	-9.853065	4.353595	113.847473	46.564476	-12.230745	116.019669	40.854176	36.849419	111.214706	43.709326	12.309337	113.6171875	-63.415456	-3.602147	114.0777585
-30.74575	-10.976609	115.18148	-9.933205	4.387237	113.860214	46.42453	-12.087281	115.26178	40.629517	36.916878	110.925034	43.5270235	12.4147985	113.093407	-63.3934335	-3.6403245	114.627021
-32.876251	-9.457232	115.307632	-10.082676	4.442868	113.82608	46.068127	-12.026031	113.774406	40.3036	36.959164	110.413002	43.1858635	12.4665665	112.093704	-63.3512155	-3.5808305	115.558456
-34.297073	-8.279814	115.635979	-10.17678	4.535937	113.821724	45.644077	-11.991496	112.670052	40.096317	36.982941	109.987663	42.870197	12.4957225	111.3288575	-63.223757	-3.4238485	116.3145905
-35.69305	-7.08683	116.120804	-10.257647	4.695996	113.917122	45.150585	-11.927596	111.371925	39.880272	36.993855	109.53746	42.5154285	12.5331295	110.4546925	-63.0307225	-3.1411375	117.3795515
-36.898346	-5.895413	116.805054	-10.341667	4.915796	114.089493	44.538097	-11.810205	110.262108	39.695721	37.062874	109.051773	42.116909	12.6263345	109.6569405	-62.800243	-2.7947425	118.5220455
-38.119389	-4.619842	117.539024	-10.456003	5.189555	114.331543	43.992241	-11.637741	109.247017	39.566734	37.229565	108.731163	41.7794875	12.795912	108.98909	-62.6914935	-2.416802	119.673996
-39.259785	-3.2722	118.230461	-10.57232	5.39442	114.546494	43.567776	-11.396935	108.349655	39.440704	37.432808	108.642815	41.50424	13.0179365	108.496235	-62.64888	-2.2290965	120.596753
-40.153004	-2.148745	118.855141	-10.646702	5.64767	114.852203	43.25547	-11.135642	107.725159	39.354877	37.673717	108.756302	41.3051735	13.2690375	108.2407305	-62.5985775	-1.9736975	121.4636755
-41.526875	-0.324224	119.679489	-10.771094	6.002163	115.249062	42.992714	-10.668861	107.180878	39.319096	38.133339	109.217201	41.155905	13.732239	108.1990395	-62.698093	-1.727913	122.2990845
-42.118324	0.704877	120.025543	-10.847096	6.235877	115.483459	42.88615	-10.365726	107.032249	39.301296	38.447304	109.577477	41.093723	14.040789	108.304863	-62.787915	-1.569035	122.662055
-42.777699	1.893649	120.343544	-10.923435	6.475364	115.643486	42.81802	-10.049261	106.975342	39.28017	38.751778	109.891724	41.049095	14.3512585	108.433533	-62.895965	-1.4005305	122.853439
-43.344212	3.029982	120.619675	-11.001862	6.706954	115.737785	42.747265	-9.783987	106.971107	39.215103	39.039822	110.06707	40.981184	14.6279175	108.5190885	-62.984908	-1.2140095	122.9564815
-43.736969	4.064157	120.735344	-11.102835	6.898644	115.776779	42.641003	-9.578665	106.970146	39.099987	39.263866	110.08773	40.870495	14.8426005	108.528938	-63.076165	-1.0453125	123.02462
-44.017838	5.059442	120.801796	-11.208851	7.060566	115.729309	42.514637	-9.421381	106.986107	38.959309	39.442612	109.990143	40.736973	15.0106155	108.488125	-63.154675	-0.889483499999999	122.970493
-44.224182	6.036702	120.741104	-11.343669	7.161289	115.649666	42.387085	-9.304519	107.036934	38.798683	39.560684	109.779503	40.592884	15.1280825	108.4082185	-63.280222	-0.805504500000001	122.8911135
-44.400776	7.396607	120.466888	-11.594049	7.25903	115.441391	42.227573	-9.235581	107.135963	38.505184	39.646851	109.371269	40.3663785	15.205635	108.253616	-63.5544765	-0.687574999999999	122.629166
-44.352207	8.255733	120.169662	-11.776586	7.285464	115.297737	42.107239	-9.217844	107.287552	38.260815	39.639881	109.180962	40.184027	15.2110185	108.234257	-63.737199	-0.640090500000001	122.361217
-44.223709	9.103484	119.9366	-11.96161	7.332879	115.280365	41.981876	-9.219264	107.509377	38.090393	39.621281	109.009613	40.0361345	15.2010085	108.259495	-63.9593545	-0.5352505	122.301235
-43.955486	9.999673	119.724419	-12.171579	7.265742	115.292534	41.840633	-9.218249	107.778526	37.908619	39.623276	109.003578	39.874626	15.2025135	108.391052	-64.217784	-0.671029499999998	122.194016
-43.656586	10.94758	119.65995	-12.354777	7.255253	115.338074	41.708771	-9.223903	108.005615	37.785507	39.631912	109.047951	39.747139	15.2040045	108.526783	-64.456693	-0.6934985	122.149365
-43.169735	11.85617	119.609703	-12.515873	7.252508	115.464638	41.555	-9.210425	108.164688	37.663742	39.636086	109.139977	39.609371	15.2128305	108.6523325	-64.641117	-0.7078145	122.2769435
-42.616367	12.793164	119.625626	-12.636878	7.268867	115.613083	41.365543	-9.18245	108.276573	37.575012	39.658287	109.241333	39.4702775	15.2379185	108.758953	-64.7440335	-0.700184500000001	122.467213
-41.548168	14.35747	119.656479	-12.755403	7.336381	115.756416	41.13966	-9.120078	108.261696	37.498093	39.719166	109.43853	39.3188765	15.299544	108.850113	-64.8296825	-0.626782	122.662719
-40.675999	15.410052	119.587265	-12.782916	7.422748	115.832817	41.020966	-9.051701	108.169785	37.47831	39.800613	109.568169	39.249638	15.374456	108.868977	-64.81547	-0.528959999999998	122.796657
-39.750961	16.452509	119.488716	-12.820326	7.497582	115.820503	40.929348	-8.981736	108.101036	37.491066	39.889793	109.734406	39.210207	15.4540285	108.917721	-64.850859	-0.458864499999999	122.723285
-38.699512	17.611734	119.272194	-12.836824	7.648285	115.784561	40.891426	-8.920534	108.116318	37.52861	39.997437	109.935234	39.210018	15.5384515	109.025776	-64.883666	-0.2418815	122.543346
-37.554092	18.688185	118.948402	-12.881498	7.780674	115.715279	40.912548	-8.79291	108.231819	37.596786	40.129105	110.150185	39.254667	15.6680975	109.191002	-65.017663	-0.106749500000001	122.239556
-36.329605	19.778767	118.453636	-12.884476	7.926893	115.567993	41.03471	-8.679704	108.552826	37.715221	40.261997	110.472824	39.3749655	15.7911465	109.512825	-65.1439175	0.0626394999999995	121.623161
-35.005047	20.961031	117.81105	-12.853384	8.073545	115.390625	41.306175	-8.571418	109.04052	37.915569	40.399532	110.911575	39.610872	15.914057	109.9760475	-65.31764	0.233032999999999	120.8052025
-32.904995	22.641029	116.311516	-12.742586	8.23319	114.825058	41.845589	-8.481334	110.016037	38.392727	40.56443	111.711838	40.119158	16.041548	110.8639375	-65.60433	0.424832000000002	118.7861785
-31.439102	23.842613	115.233215	-12.768158	8.259563	114.286819	42.161068	-8.522443	110.758911	38.757782	40.607052	112.317017	40.459425	16.0423045	111.537964	-65.995741	0.4768215	117.035674
-29.944378	24.974117	114.216911	-12.820682	8.376141	113.874664	42.302971	-8.539499	111.587097	39.064411	40.59454	112.909607	40.683691	16.0275205	112.248352	-66.325055	0.7247615	115.500976
-28.422415	26.201429	113.689804	-12.921638	8.501198	113.730171	42.348839	-8.562507	112.54686	39.37616	40.551495	113.609459	40.8624995	15.994494	113.0781595	-66.7057755	1.007902	114.3821825
-26.902863	27.412334	113.671753	-13.022741	8.600784	113.954941	42.386169	-8.628707	113.519981	39.675312	40.485184	114.358559	41.0307405	15.9282385	113.93927	-67.0762225	1.2733295	113.970612
-25.35759	28.6471	114.144882	-13.125571	8.648956	114.507278	42.407322	-8.630942	114.494514	39.830669	40.467548	115.218567	41.1189955	15.918303	114.8565405	-67.3701375	1.379609	114.1580155
-23.896652	29.858095	115.032341	-13.170402	8.659933	115.260139	42.450573	-8.599861	115.384033	39.917873	40.487865	116.205322	41.184223	15.944002	115.7946775	-67.525027	1.375864	114.7256005
-21.670893	31.670713	116.619179	-13.165082	8.597169	116.49305	42.610878	-8.536695	116.481087	40.049969	40.509003	117.807159	41.3304235	15.986154	117.144123	-67.6605875	1.208184	115.841977
-20.232836	32.848686	117.667564	-13.128259	8.514903	117.178772	42.724476	-8.529177	117.057434	40.182198	40.510475	118.765785	41.453337	15.990649	117.9116095	-67.709855	1.039157	116.4459345
-18.80294	34.024323	118.578979	-13.096361	8.423153	117.648445	42.909935	-8.537182	117.384003	40.276711	40.491592	119.613686	41.593323	15.977205	118.4988445	-67.786045	0.869101000000001	116.7980455
-17.403955	35.190678	119.239929	-13.049409	8.384803	117.865707	43.084984	-8.494675	117.525444	40.346821	40.496128	120.278862	41.7159025	16.0007265	118.902153	-67.8147205	0.768879500000001	116.829261
-16.023911	36.327293	119.639992	-13.053841	8.399549	117.785049	43.231621	-8.407604	117.520103	40.338547	40.55611	120.781883	41.785084	16.074253	119.150993	-67.892766	0.724845000000002	116.419105
-14.753964	37.481262	119.866493	-13.076958	8.493499	117.488037	43.312122	-8.269646	117.342499	40.253529	40.628922	121.139908	41.7828255	16.179638	119.2412035	-67.9367415	0.807359999999999	115.7348705
-13.416219	38.536026	119.814621	-13.126555	8.676929	117.114235	43.31152	-8.03857	117.110916	40.114002	40.78685	121.297623	41.712761	16.37414	119.2042695	-67.965871	0.979717999999998	115.0242005
-11.515689	40.093952	119.869759	-13.174608	9.039544	116.600861	43.262802	-7.623619	116.68203	39.95155	41.060795	121.446671	41.607176	16.718588	119.0643505	-67.956392	1.3605	114.1373715
-10.374719	41.039974	120.066383	-13.220009	9.317477	116.429268	43.227772	-7.367991	116.409134	39.843784	41.234486	121.570297	41.535778	16.9332475	118.9897155	-67.975796	1.7017065	113.8688205
-9.302557	41.956497	120.450127	-13.256851	9.592283	116.370483	43.15567	-7.092321	116.183159	39.796017	41.438778	121.681763	41.4758435	17.1732285	118.932461	-67.9895455	2.0113375	113.808505
-8.171676	42.763523	120.85273	-13.289988	9.874269	116.393265	43.082066	-6.813713	115.957024	39.756145	41.613052	121.848061	41.4191055	17.3996695	118.9025425	-67.9990815	2.3488685	113.8839875
-7.093275	43.432045	121.100143	-13.326542	10.142849	116.445778	43.022133	-6.575249	115.803574	39.708202	41.804848	121.956039	41.3651675	17.6147995	118.8798065	-68.0182515	2.6708985	114.0117495
-6.123392	44.067089	121.351746	-13.362607	10.40182	116.47097	42.956562	-6.34812	115.661766	39.666744	41.981747	122.076775	41.311653	17.8168135	118.8692705	-68.036867	2.9868265	114.0726695
-5.113242	44.612492	121.511436	-13.42645	10.666974	116.489731	42.876694	-6.128743	115.52404	39.680386	42.12899	122.047272	41.27854	18.0001235	118.785656	-68.13144	3.3338245	114.193806
-3.672214	45.260967	121.648666	-13.515404	11.057628	116.522156	42.734821	-5.823866	115.354668	39.563515	42.390778	122.05262	41.149168	18.283456	118.703644	-68.179976	3.8318	114.340668
-2.761984	45.582909	121.721329	-13.552235	11.291174	116.610123	42.633896	-5.658748	115.262566	39.557076	42.516125	121.990562	41.095486	18.4286885	118.626564	-68.199956	4.1536595	114.593682
-1.843233	45.810341	121.826782	-13.565218	11.476417	116.754128	42.546295	-5.521663	115.242424	39.52298	42.641438	121.979454	41.0346375	18.5598875	118.610939	-68.1650735	4.3929465	114.897317
-0.942665	45.907307	121.982368	-13.568974	11.620959	116.946411	42.516582	-5.452915	115.258255	39.623878	42.700481	121.981262	41.07023	18.623783	118.6197585	-68.208178	4.618135	115.2730635
0.020479	45.883442	122.140869	-13.548523	11.736	117.163635	42.508076	-5.396364	115.293655	39.629364	42.765499	122.040367	41.06872	18.6845675	118.667011	-68.165766	4.7874325	115.660259
0.904264	45.787235	122.290848	-13.525743	11.807393	117.347321	42.526211	-5.312188	115.343475	39.665699	42.826508	122.112442	41.095955	18.75716	118.7279585	-68.147441	4.857626	115.9666835
1.799751	45.622524	122.424637	-13.489922	11.863901	117.4758	42.569542	-5.232549	115.408371	39.694881	42.883469	122.236572	41.1322115	18.82546	118.8224715	-68.1120555	4.902342	116.1291285
3.117698	45.228992	122.54789	-13.407011	11.926298	117.550362	42.700043	-5.073749	115.54464	39.72316	43.022728	122.465874	41.2116015	18.9744895	119.005257	-68.0256235	4.8781065	116.095467
4.063127	44.801468	122.504982	-13.346335	11.962896	117.495384	42.840282	-4.981181	115.681458	39.723778	43.12141	122.64566	41.28203	19.0701145	119.163559	-67.9747	4.8556775	115.827209
5.014943	44.29425	122.405769	-13.280624	11.993276	117.404709	42.99408	-4.87292	115.837692	39.735649	43.212284	122.804222	41.3648645	19.169682	119.320957	-67.9261125	4.81687	115.488461
5.907155	43.756641	122.255753	-13.101787	11.997132	117.19799	43.171429	-4.752974	116.029404	39.697693	43.326378	122.920403	41.434561	19.286702	119.4749035	-67.638135	4.707562	114.9210765
6.818678	43.125565	122.012123	-12.977602	12.013158	116.977486	43.4048	-4.655459	116.247032	39.7192	43.446495	123.015717	41.562	19.395518	119.6313745	-67.517204	4.630798	114.3235975
7.755709	42.375114	121.597435	-12.812003	12.029956	116.715179	43.656342	-4.60285	116.526672	39.768124	43.557144	123.025108	41.712233	19.477147	119.77589	-67.336239	4.582765	113.654468
8.740831	41.551964	121.116432	-12.620811	12.058447	116.423653	43.911652	-4.591894	116.902557	39.878891	43.628574	122.964569	41.8952715	19.51834	119.933563	-67.1368935	4.598554	112.913743
10.191614	40.201176	120.393478	-12.296922	12.053307	116.024223	44.301136	-4.669786	117.479393	40.118835	43.648876	122.784973	42.2099855	19.489545	120.132183	-66.8038295	4.617069	111.916263
11.098432	39.194317	119.901657	-12.134362	12.059155	115.852036	44.539299	-4.777905	117.911636	40.300179	43.605984	122.627617	42.419739	19.4140395	120.2696265	-66.688463	4.7042705	111.4344455
12.049214	38.075111	119.452797	-11.880711	11.984562	115.631233	44.76001	-4.925932	118.31443	40.596626	43.515732	122.420166	42.678318	19.2949	120.367298	-66.43974	4.674224	110.895168
12.968577	36.955868	119.057251	-11.627075	11.899476	115.482628	44.984619	-5.087533	118.63121	40.784931	43.408714	122.190666	42.884775	19.1605905	120.410938	-66.138925	4.6383615	110.554318
13.858867	35.758171	118.700645	-11.355575	11.786668	115.359627	45.193558	-5.273489	118.917358	41.113949	43.242527	121.926788	43.1537535	18.984519	120.422073	-65.8649035	4.588817	110.297181
14.713589	34.462635	118.403564	-11.091642	11.654593	115.264282	45.391029	-5.480322	119.133354	41.407967	43.077446	121.734642	43.399498	18.798562	120.433998	-65.582782	4.510624	110.094566
15.527169	33.201946	118.205536	-10.828614	11.511055	115.181198	45.593361	-5.701004	119.291779	41.731308	42.893433	121.586227	43.6623345	18.5962145	120.439003	-65.3195625	4.4258955	109.923393
16.672712	31.273634	118.021393	-10.428913	11.341198	115.144585	45.883064	-5.943113	119.499413	42.179062	42.658173	121.451759	44.031063	18.35753	120.475586	-64.888889	4.324866	109.813584
17.420656	29.88022	117.947472	-10.153117	11.260099	115.191162	46.08392	-6.05198	119.634964	42.453384	42.527687	121.451736	44.268652	18.2378535	120.54335	-64.574886	4.2823445	109.838974
18.156778	28.569334	118.026306	-9.912729	11.214044	115.262756	46.310799	-6.175965	119.823601	42.775822	42.419277	121.488525	44.5433105	18.121656	120.656063	-64.3687685	4.306432	109.869449
18.820105	27.277384	118.148186	-9.715072	11.187408	115.343521	46.50127	-6.283175	120.013916	43.060448	42.337143	121.586464	44.780859	18.026984	120.80019	-64.211003	4.347832	109.886852
19.454388	25.905159	118.172943	-9.533736	11.168279	115.395226	46.661625	-6.370686	120.161583	43.286087	42.27438	121.685646	44.973856	17.951847	120.9236145	-64.041328	4.384711	109.8668375
20.055237	24.545019	118.198479	-9.367063	11.142695	115.410576	46.800415	-6.43532	120.238235	43.502808	42.230022	121.720291	45.1516115	17.897351	120.979263	-63.8857375	4.388039	109.841889
20.565739	23.256838	118.285057	-9.205203	11.101278	115.359352	46.927917	-6.49293	120.23201	43.689251	42.17136	121.720795	45.308584	17.839215	120.9764025	-63.71899	4.363341	109.7423015
21.326658	21.073057	117.996132	-8.992126	11.042951	115.205971	47.11412	-6.581831	120.186317	43.913124	42.089783	121.572205	45.513622	17.753976	120.879261	-63.497874	4.331926	109.532681
21.777027	19.686253	117.821968	-8.8481	10.996268	115.053879	47.221287	-6.629434	120.169937	44.004494	42.040054	121.417549	45.6128905	17.70531	120.793743	-63.3090905	4.287226	109.314015
22.170151	18.28537	117.646194	-8.703547	10.949607	114.894676	47.334404	-6.692775	120.183388	44.128197	41.971077	121.215401	45.7313005	17.639151	120.6993945	-63.1383945	4.260063	109.0899575
22.509293	16.805002	117.441605	-8.561234	10.883268	114.750648	47.453762	-6.782586	120.242676	44.260578	41.877846	120.995605	45.85717	17.54763	120.6191405	-62.979638	4.218906	108.8821555
22.819763	15.351089	117.327118	-8.412655	10.788671	114.647247	47.577686	-6.888074	120.31356	44.40823	41.760345	120.769485	45.992958	17.4361355	120.5415225	-62.818268	4.1412065	108.7529715
23.114923	13.922155	117.282021	-8.243925	10.660987	114.57373	47.7089	-7.018325	120.378662	44.577747	41.629646	120.562149	46.1433235	17.3056605	120.4704055	-62.6311735	4.0163135	108.6770545
23.313223	12.387373	117.184212	-8.09019	10.516861	114.549026	47.830883	-7.163287	120.429138	44.745041	41.499268	120.358833	46.287962	17.1679905	120.3939855	-62.468342	3.8657315	108.7040665
23.554369	10.182083	117.115845	-7.871387	10.298204	114.552711	48.032944	-7.350177	120.487534	44.959129	41.307537	120.109962	46.4960365	16.97868	120.298748	-62.2388105	3.617728	108.806674
23.655432	8.830155	117.158554	-7.731248	10.177114	114.578201	48.145626	-7.433481	120.568108	45.082592	41.207394	119.970367	46.614109	16.8869565	120.2692375	-62.076605	3.4672715	108.8871645
23.693956	7.334917	117.158745	-7.614727	10.070452	114.613174	48.270889	-7.515607	120.679436	45.206264	41.135971	119.876373	46.7385765	16.810182	120.2779045	-61.9680305	3.330722	108.9484435
23.669292	5.942201	117.241203	-7.506013	9.974137	114.673553	48.392048	-7.596169	120.814453	45.322685	41.069199	119.79039	46.8573665	16.736515	120.3024215	-61.8693925	3.211759	109.0446845
23.65242	4.580837	117.350563	-7.406405	9.872906	114.745651	48.485317	-7.673837	120.956635	45.432995	41.010326	119.725609	46.959156	16.6682445	120.341122	-61.771966	3.0775675	109.15018
23.547998	3.219432	117.454056	-7.319482	9.785337	114.846481	48.548393	-7.731797	121.116615	45.530884	40.952583	119.692169	47.0396385	16.610393	120.404392	-61.6786025	2.960281	109.28857
23.430927	1.821537	117.608246	-7.250508	9.693095	114.952126	48.637146	-7.81833	121.307137	45.620014	40.900074	119.697067	47.12858	16.540872	120.502102	-61.629596	2.845318	109.40215
23.16934	-0.122751	117.93177	-7.183336	9.578141	115.142548	48.770504	-7.91534	121.628639	45.730427	40.835995	119.740204	47.2504655	16.4603275	120.6844215	-61.6171375	2.6959545	109.6006745
22.895298	-1.378729	118.127785	-7.140728	9.524616	115.284332	48.852211	-7.959702	121.834496	45.779781	40.816486	119.731987	47.315996	16.428392	120.7832415	-61.597452	2.62084	109.7854225
22.611538	-2.647129	118.337975	-7.109497	9.50104	115.438118	48.909481	-7.951151	122.020088	45.827816	40.811825	119.640007	47.3686485	16.430337	120.8300475	-61.5876425	2.571743	110.0461885
22.387669	-3.917212	118.54229	-7.071414	9.494798	115.600441	48.977623	-7.925111	122.183922	45.844219	40.814545	119.519768	47.410921	16.444717	120.851845	-61.553749	2.544879	110.349037
22.067799	-5.072147	118.719063	-7.017835	9.487027	115.778473	49.065674	-7.901797	122.321892	45.880318	40.797359	119.321503	47.472996	16.447781	120.8216975	-61.508666	2.526273	110.7352485
21.655697	-6.188816	118.900917	-6.944675	9.44316	115.974022	49.122845	-7.881639	122.422264	45.928223	40.756798	119.102882	47.525534	16.4375795	120.762573	-61.414884	2.4487405	111.185471
21.264822	-7.295299	119.081833	-6.883811	9.361878	116.186584	49.175003	-7.894776	122.490799	45.936794	40.695789	118.994461	47.5558985	16.4005065	120.74263	-61.3235205	2.3232495	111.630538
20.624693	-8.953751	119.331192	-6.774341	9.153488	116.517624	49.288357	-7.998387	122.562752	45.97908	40.584686	118.862	47.6337185	16.2931495	120.712376	-61.1824005	2.0138265	112.322872
20.156921	-9.942199	119.459602	-6.72585	9.015812	116.72596	49.36478	-8.098866	122.582756	46.000645	40.509026	118.809807	47.6827125	16.20508	120.6962815	-61.1344125	1.826544	112.7556385
19.648136	-10.906483	119.547737	-6.684967	8.875957	116.90358	49.412296	-8.171833	122.592995	46.006176	40.42643	118.757011	47.709236	16.1272985	120.675003	-61.07917	1.6246155	113.132157
19.149332	-11.866811	119.6381	-6.653246	8.74613	117.042419	49.498539	-8.244219	122.591568	45.986015	40.3596	118.689201	47.742277	16.0576905	120.6403845	-61.048769	1.4345695	113.4444535
18.605154	-12.780354	119.740631	-6.642482	8.685446	117.154381	49.589706	-8.2672	122.582939	45.921837	40.324799	118.557823	47.7557715	16.0287995	120.570381	-61.0407355	1.3420925	113.738381
18.069307	-13.580956	119.826698	-6.627139	8.656852	117.215302	49.663048	-8.223734	122.569595	45.878487	40.337608	118.434349	47.7707675	16.056937	120.501972	-61.0250455	1.256767	113.928632
17.469511	-14.319825	119.902954	-6.597432	8.625637	117.267761	49.75769	-8.191013	122.582642	45.852612	40.351234	118.365685	47.805151	16.0801105	120.4741635	-61.000015	1.1711635	114.0613585
16.605328	-15.421954	119.998207	-6.552672	8.563713	117.303421	49.8993	-8.188172	122.692154	45.838707	40.353348	118.384895	47.8690035	16.082588	120.5385245	-60.9743475	1.044838	114.0683175
15.969333	-16.133291	120.026756	-6.524572	8.512989	117.264008	49.974945	-8.211799	122.773132	45.859589	40.356842	118.493744	47.917267	16.0725215	120.633438	-60.966411	0.953456499999998	113.894578
15.317609	-16.758795	119.999054	-6.48889	8.447754	117.160751	50.053551	-8.251766	122.874046	45.89011	40.351604	118.642357	47.9718305	16.049919	120.7582015	-60.9496105	0.845588999999997	113.5633005
14.632104	-17.317945	119.884552	-6.470729	8.364428	116.978165	50.129009	-8.296758	123.002052	45.917999	40.339806	118.825363	48.023504	16.021524	120.9137075	-60.964962	0.707332000000001	113.0426225
13.935825	-17.857525	119.778488	-6.46093	8.279638	116.743401	50.234234	-8.37487	123.126366	45.942421	40.312927	119.029236	48.0883275	15.9690285	121.077801	-61.0101875	0.5902475	112.409001
13.142939	-18.380339	119.712616	-6.413524	8.216179	116.414009	50.323044	-8.447333	123.298309	45.965736	40.248669	119.089233	48.14439	15.900668	121.193771	-60.971438	0.531690000000001	111.634247
12.325067	-18.893579	119.698929	-6.371596	8.127959	116.118309	50.372116	-8.510273	123.510506	46.011658	40.171055	118.980576	48.191887	15.830391	121.245541	-60.935079	0.425526999999999	110.991077
10.972547	-19.494005	119.650253	-6.269567	7.904079	115.805374	50.472759	-8.685696	123.61692	46.082817	39.946526	118.637955	48.277788	15.630415	121.1274375	-60.816922	0.177743000000001	110.4833105
9.91608	-19.833561	119.610748	-6.188969	7.671428	115.67292	50.537109	-8.844133	123.62751	46.150806	39.744133	118.313156	48.3439575	15.45	120.970333	-60.7218955	-0.107144	110.375507
8.945281	-20.226288	119.469391	-6.090712	7.418019	115.609383	50.57555	-9.058293	123.580231	46.204262	39.489822	118.025902	48.389906	15.2157645	120.8030665	-60.57133	-0.379726499999999	110.4156995
7.764546	-20.54133	119.363045	-6.018321	7.17944	115.60379	50.595413	-9.26738	123.468208	46.25293	39.23473	117.748222	48.4241715	14.983675	120.608215	-60.4608135	-0.624795000000001	110.599365
6.627028	-20.75807	119.166649	-5.9669	6.956886	115.632057	50.613167	-9.444956	123.325119	46.260963	39.053894	117.528137	48.437065	14.804469	120.426628	-60.370865	-0.890697000000001	110.837486
5.441982	-20.95706	118.977859	-5.943532	6.773594	115.708687	50.642277	-9.57835	123.125854	46.23933	38.909405	117.402122	48.4408035	14.6655275	120.263988	-60.3278675	-1.1183395	111.153386
4.020804	-21.070957	118.810394	-5.933027	6.631743	115.809921	50.670631	-9.703812	122.941101	46.218204	38.81361	117.308769	48.4444175	14.554899	120.124935	-60.3104715	-1.291413	111.494907
1.971961	-21.123814	118.415276	-6.001884	6.504941	115.940384	50.735413	-9.908971	122.602608	46.115475	38.771778	117.159966	48.425444	14.4314035	119.881287	-60.429212	-1.4215215	111.999481
0.52061	-21.144394	118.111382	-6.061841	6.477115	115.97953	50.767075	-10.050256	122.195854	46.007362	38.739143	116.964722	48.3872185	14.3444435	119.580288	-60.5109005	-1.3902135	112.378772
-1.068175	-21.082296	117.814873	-6.114251	6.482299	116.006561	50.75898	-10.138076	121.739319	45.894779	38.710705	116.697784	48.3268795	14.2863145	119.2185515	-60.5553815	-1.3217165	112.7945705
-2.578371	-20.985704	117.555405	-6.1677	6.506405	116.047798	50.763329	-10.20749	121.190056	45.787777	38.678123	116.477753	48.275553	14.2353165	118.8339045	-60.610953	-1.2225065	113.2616915
-4.143939	-20.89596	117.374954	-6.213493	6.521564	116.148376	50.745499	-10.271436	120.669708	45.693542	38.638035	116.260239	48.2195205	14.1832995	118.4649735	-60.6465065	-1.1401715	113.8317785
-5.78905	-20.747177	117.328438	-6.262516	6.501348	116.304382	50.710403	-10.33691	120.270248	45.614594	38.583431	116.067169	48.1624985	14.1232605	118.1687085	-60.6875305	-1.1205645	114.4400555
-7.371199	-20.585501	117.397797	-6.313198	6.491953	116.512283	50.667286	-10.42813	119.895592	45.539894	38.489853	115.932335	48.10359	14.0308615	117.9139635	-60.729986	-1.0469555	115.1106025
-9.891969	-20.312168	117.930817	-6.42053	6.480175	116.982857	50.543873	-10.588186	119.483757	45.388889	38.305283	115.603317	47.966381	13.8585485	117.543537	-60.807441	-0.898198500000001	116.422177
-11.479618	-20.101408	118.576385	-6.466981	6.460069	117.427826	50.419205	-10.712223	119.249367	45.250324	38.138523	115.284035	47.8347645	13.71315	117.266701	-60.7687265	-0.793011999999999	117.588951
-13.054774	-19.906708	119.418678	-6.497057	6.407492	117.986145	50.265713	-10.861521	119.064674	45.121166	37.918083	114.967346	47.6934395	13.528281	117.01601	-60.6875535	-0.713297000000001	118.95628
-14.689287	-19.648699	120.421577	-6.526011	6.319991	118.603325	50.100124	-11.039801	118.936646	45.017014	37.698074	114.629623	47.558569	13.3291365	116.7831345	-60.610591	-0.689154499999999	120.4235155
-16.168053	-19.391506	121.331535	-6.560012	6.180016	119.160545	49.892246	-11.280988	118.822632	44.901356	37.432571	114.357803	47.396801	13.0757915	116.5902175	-60.516825	-0.715759500000001	121.7308725
-17.606419	-19.130726	122.091423	-6.629466	5.994179	119.625839	49.612354	-11.577647	118.618408	44.790451	37.112038	114.116982	47.2014025	12.7671955	116.367695	-60.4603345	-0.7788375	122.883983
-19.081678	-18.823904	122.673508	-6.720297	5.745756	119.953537	49.259693	-11.884456	118.273483	44.662762	36.763676	113.901711	46.9612275	12.43961	116.087597	-60.4018215	-0.948097999999998	123.819477
-21.117098	-18.363468	122.967064	-6.873749	5.247067	120.130005	48.680027	-12.33306	117.72438	44.499161	36.243786	113.665184	46.589594	11.955363	115.694782	-60.337092	-1.461229	124.565228
-22.430147	-18.046774	122.944595	-7.019342	4.944652	120.09404	48.311104	-12.623991	117.320778	44.395645	35.979343	113.555077	46.3533745	11.677676	115.4379275	-60.3920585	-1.788372	124.7501525
-23.703178	-17.647705	122.845505	-7.189089	4.705701	119.984138	47.975861	-12.869056	116.90818	44.227379	35.744106	113.416122	46.10162	11.437525	115.162151	-60.479798	-2.026123	124.806125
-24.854527	-17.200731	122.755966	-7.399516	4.529302	119.847527	47.664791	-13.048922	116.526733	44.024467	35.561172	113.294388	45.844629	11.256125	114.9105605	-60.643661	-2.197521	124.7844935
-25.94541	-16.710402	122.709724	-7.582756	4.469706	119.754555	47.38456	-13.187878	116.256203	43.803123	35.402145	113.208786	45.5938415	11.1071335	114.7324945	-60.7593535	-2.1677215	124.7766155
-26.94717	-16.162733	122.724831	-7.799926	4.427544	119.700134	47.12627	-13.280073	116.058266	43.610607	35.276367	113.128662	45.3684385	10.998147	114.593464	-60.9682905	-2.143059	124.806804
-27.912764	-15.560879	122.766968	-7.985984	4.419553	119.687271	46.881855	-13.358152	115.915085	43.450832	35.174362	113.061691	45.1663435	10.908105	114.488388	-61.1383115	-2.068999	124.886154
-29.118797	-14.652236	122.871078	-8.235536	4.417347	119.677094	46.545341	-13.492817	115.795876	43.191559	35.003448	112.952698	44.86845	10.7553155	114.374287	-61.339522	-1.9206215	124.979901
-29.797913	-14.032152	122.87384	-8.358101	4.369441	119.684395	46.354042	-13.555798	115.760696	43.045765	34.915207	112.932137	44.6999035	10.6797045	114.3464165	-61.4161055	-1.9408225	125.0223735
-30.43528	-13.357085	122.849991	-8.502283	4.276625	119.639442	46.203224	-13.603568	115.773071	42.948498	34.844955	112.90728	44.575861	10.6206935	114.3401755	-61.580427	-2.0674435	124.9387085
-30.999714	-12.613338	122.80117	-8.603102	4.276193	119.587013	46.074902	-13.634854	115.845367	42.834869	34.791504	112.833763	44.4548855	10.578325	114.339565	-61.6610895	-2.025939	124.834461
-31.510118	-11.834276	122.7034	-8.741819	4.285552	119.469025	45.952789	-13.614002	115.963913	42.673836	34.767899	112.696754	44.3133125	10.5769485	114.3303335	-61.7969505	-2.0058445	124.6077165
-31.890503	-11.076679	122.551323	-8.891403	4.306017	119.322411	45.847973	-13.527761	116.127541	42.459858	34.778996	112.495354	44.1539155	10.6256175	114.3114475	-61.9367215	-2.0135835	124.3333745
-32.184292	-10.25061	122.2267	-9.037424	4.335169	119.085609	45.784229	-13.39509	116.311218	42.215885	34.805012	112.311913	44.000057	10.704961	114.3115655	-62.074905	-2.034623	123.8596525
-32.658443	-8.891684	121.436272	-9.205816	4.352979	118.546524	45.788582	-13.200113	116.587738	41.948814	34.879379	112.063858	43.868698	10.839633	114.325798	-62.28033	-2.133675	122.76725
-32.722816	-7.975413	120.602844	-9.277573	4.33233	117.980263	45.829372	-13.119239	116.753235	41.876686	34.919895	111.927666	43.853029	10.900328	114.3404505	-62.408175	-2.235668	121.6200755
-33.226768	-6.835037	119.241463	-9.351302	4.280539	117.142555	45.862968	-13.071553	116.872894	41.8908	34.958675	111.869392	43.876884	10.943561	114.371143	-62.579488	-2.382483	119.913967
-33.403648	-5.716586	117.66819	-9.440622	4.248511	116.141258	45.875095	-13.103405	116.839767	41.960762	34.989826	111.799835	43.9179285	10.9432105	114.319801	-62.7991725	-2.4461885	117.962715
-33.66523	-4.485974	116.087936	-9.519082	4.229078	115.078461	45.802193	-13.1447	116.622437	41.990013	34.962208	111.621986	43.896103	10.908754	114.1222115	-62.934267	-2.450598	116.0347105
-33.875061	-3.29616	114.489746	-9.604942	4.22339	114.000793	45.647972	-13.217664	116.331589	42.000774	34.94138	111.435234	43.824373	10.861858	113.8834115	-63.034257	-2.415078	114.1181745
-34.06424	-1.956544	113.267159	-9.729693	4.285958	113.119278	45.44175	-13.276979	115.892815	41.940876	34.912884	111.141762	43.691313	10.8179525	113.5172885	-63.150699	-2.2460365	112.7212675
-34.349529	0.257897	112.293861	-9.907227	4.512219	112.397659	45.047832	-13.231351	115.173409	41.70438	34.897095	110.629532	43.376106	10.832872	112.9014705	-63.19056	-1.808434	111.8938475
-34.741127	2.012433	112.36055	-10.018296	4.634005	112.376595	44.799404	-13.151518	114.717041	41.522995	34.94138	110.397827	43.1611995	10.894931	112.557434	-63.1977915	-1.626921	112.195756
-35.002605	3.712659	112.701019	-10.148645	4.710774	112.636925	44.601402	-13.051729	114.330582	41.317265	35.028831	110.346863	42.9593335	10.988551	112.3387225	-63.2566235	-1.567003	112.9351275
-35.420029	5.565616	113.323883	-10.304316	4.75182	113.052391	44.417934	-12.954169	113.93132	41.101654	35.136024	110.490288	42.759794	11.0909275	112.210804	-63.368426	-1.5872875	113.893978
-35.657333	7.278159	113.963089	-10.458849	4.758832	113.534531	44.178898	-12.836093	113.44619	40.920288	35.219696	110.728157	42.549593	11.1918015	112.0871735	-63.467291	-1.6741375	114.9818885
-35.812531	9.050044	114.705887	-10.614794	4.733772	114.055489	43.865826	-12.799424	112.922203	40.758644	35.257286	111.040222	42.312235	11.228931	111.9812125	-63.541823	-1.761387	116.1297655
-36.156387	11.037038	115.641823	-10.76016	4.677081	114.543411	43.516743	-12.81392	112.260422	40.63689	35.208488	111.465981	42.0768165	11.197284	111.8632015	-63.5971365	-1.843122	117.2236205
-36.483009	13.926278	116.744507	-11.009356	4.491858	114.982239	43.006447	-12.967822	111.195221	40.592999	35.096592	112.253616	41.799723	11.064385	111.7244185	-63.818435	-2.080669	118.2400595
-36.579208	15.697269	117.290619	-11.220791	4.32284	115.026543	42.76503	-13.102095	110.412575	40.544746	35.037403	112.904572	41.654888	10.967654	111.6585735	-64.09647	-2.321974	118.3945125
-36.744247	17.583689	117.740677	-11.473133	4.220578	114.890762	42.471779	-13.095892	109.650146	40.529968	34.980511	113.6166	41.5008735	10.9423095	111.633373	-64.4471395	-2.5011535	118.148151
-36.818512	19.353109	118.166206	-11.787249	4.279722	114.751984	42.110874	-13.013882	109.021584	40.448593	34.98349	114.328537	41.2797335	10.984804	111.6750605	-64.8542315	-2.42536	117.8289075
-36.829121	21.139763	118.553146	-12.124458	4.481931	114.672264	41.684444	-12.83909	108.639778	40.345501	35.033726	114.999496	41.0149725	11.097318	111.819637	-65.2638885	-2.133456	117.524891
-36.910736	22.935667	119.031784	-12.469524	4.782398	114.698257	41.37075	-12.666859	108.478096	40.144085	35.144592	115.684425	40.7574175	11.2388665	112.0812605	-65.6964655	-1.6740705	117.3152535
-36.871754	24.526981	119.453415	-12.772619	5.125751	114.809525	41.214245	-12.494624	108.526016	40.0527	35.229279	116.345825	40.6334725	11.3673275	112.4359205	-66.1787105	-1.1158255	117.1831295
-36.698723	26.74843	120.151398	-13.166324	5.546353	115.115807	40.991341	-12.347683	108.841499	39.892555	35.261166	117.445084	40.441948	11.4567415	113.1432915	-66.774596	-0.364035500000002	117.0883225
-36.570587	28.052336	120.766129	-13.405165	5.734349	115.394958	40.818329	-12.342267	109.030899	39.853477	35.20192	118.119095	40.335903	11.4298265	113.574997	-67.146233	0.0388714999999991	117.214919
-36.348949	29.136393	121.405373	-13.632433	5.813541	115.69828	40.60788	-12.383853	109.138504	39.7449	35.125893	118.71563	40.17639	11.37102	113.927067	-67.441256	0.256062000000002	117.469493
-36.080898	30.064482	122.008011	-13.838766	5.835619	115.928391	40.3564	-12.489693	109.175369	39.755039	34.937569	119.198814	40.0557195	11.223938	114.1870915	-67.7332515	0.4473	117.6696905
-35.824894	30.84675	122.557724	-14.044891	5.817588	116.06517	40.089146	-12.598038	109.128357	39.742615	34.759205	119.533218	39.9158805	11.0805835	114.3307875	-68.0056625	0.5545925	117.7995525
-35.617786	31.51911	122.941315	-14.260678	5.815145	116.089806	39.872852	-12.695253	108.97242	39.681355	34.607449	119.685112	39.7771035	10.956098	114.328766	-68.2984595	0.674192	117.850846
-35.311909	32.107536	122.967896	-14.493641	5.836869	115.987587	39.591469	-12.771384	108.767059	39.558403	34.463707	119.68367	39.574936	10.8461615	114.2253645	-68.562218	0.827576499999999	117.7498095
-34.778248	32.691216	122.569504	-14.875185	5.870813	115.622795	39.102154	-12.993741	108.378395	39.301403	34.298126	119.31208	39.2017785	10.6521925	113.8452375	-68.9521485	1.0894335	117.4003525
-34.419018	32.898853	122.104263	-15.152797	5.873971	115.276787	38.706268	-13.141634	108.058701	39.101624	34.167957	118.872261	38.903946	10.5131615	113.465481	-69.20954	1.2347805	117.088093
-33.999802	33.019032	121.550179	-15.408879	5.852071	114.914032	38.293941	-13.322398	107.759964	38.859394	34.017014	118.323204	38.5766675	10.347308	113.041584	-69.3944255	1.356834	116.78648
-33.631428	33.094238	120.983063	-15.684122	5.784247	114.555122	37.897568	-13.560088	107.54805	38.594536	33.848743	117.756569	38.246052	10.1443275	112.6523095	-69.614296	1.4241665	116.4579345
-33.073769	32.9776	120.309494	-15.941976	5.659394	114.246727	37.546032	-13.819817	107.334946	38.288597	33.654324	117.21228	37.9173145	9.9172535	112.273613	-69.8012665	1.4015345	116.219841
-32.485371	32.721226	119.711472	-16.203833	5.469102	113.959969	37.22876	-14.116237	107.155701	38.000801	33.437019	116.681969	37.6147805	9.660391	111.918835	-70.0224465	1.277813	116.001103
-31.841633	32.336426	119.134537	-16.472868	5.244145	113.710258	36.837723	-14.381641	107.041718	37.665707	33.23484	116.206528	37.251715	9.4265995	111.624123	-70.197451	1.0616905	115.796393
-30.774492	31.570091	118.357765	-16.891848	4.879923	113.353577	36.301029	-14.770217	106.72094	37.162403	32.885548	115.53714	36.731716	9.0576655	111.12904	-70.515412	0.702180500000001	115.578114
-29.935047	30.934841	117.825508	-17.163326	4.667462	113.101791	35.93425	-14.984142	106.534019	36.82695	32.68766	115.145432	36.3806	8.851759	110.8397255	-70.707252	0.483165	115.3638565
-29.053875	30.219503	117.293396	-17.438396	4.48432	112.886795	35.621655	-15.15589	106.382607	36.51799	32.516644	114.768829	36.0698225	8.680377	110.575718	-70.9466145	0.288263000000001	115.197872
-28.098429	29.461643	116.773514	-17.688925	4.337253	112.720406	35.365471	-15.30048	106.322227	36.233582	32.385357	114.491295	35.7995265	8.5424385	110.406761	-71.1773765	0.1320675	115.034051
-27.024809	28.569132	116.287422	-17.905416	4.202163	112.617386	35.160416	-15.439849	106.39386	36.018803	32.282337	114.316406	35.5896095	8.421244	110.355133	-71.4004415	-0.0169179999999987	114.879639
-25.880426	27.606684	115.82695	-18.088917	4.079022	112.568054	35.027367	-15.590146	106.58165	35.827694	32.19199	114.207039	35.4275305	8.300922	110.3943445	-71.6053645	-0.142877999999998	114.7417635
-24.661711	26.619041	115.43428	-18.235605	3.960339	112.568222	34.946404	-15.735865	106.860413	35.694187	32.125813	114.15657	35.3202955	8.194974	110.5084915	-71.7915055	-0.274296000000001	114.6279525
-22.633432	24.898911	114.832481	-18.410482	3.773402	112.671745	34.913349	-16.019436	107.594086	35.634586	31.986103	114.241264	35.2739675	7.9833335	110.917675	-72.0949315	-0.436529500000001	114.425815
-21.224199	23.7293	114.532135	-18.4935	3.629711	112.821365	35.003792	-16.28017	108.360924	35.683182	31.850048	114.460419	35.343487	7.784939	111.4106715	-72.330487	-0.525517000000001	114.2320585
-19.699228	22.441679	114.250877	-18.554266	3.486237	113.043121	35.124458	-16.588152	109.435211	35.830593	31.692526	114.809166	35.4775255	7.552187	112.1221885	-72.5860575	-0.579713	113.9640535
-18.144253	21.173553	114.088234	-18.594519	3.345701	113.361595	35.284946	-16.898533	110.73922	36.061108	31.547171	115.309265	35.673027	7.324319	113.0242425	-72.862065	-0.632916999999999	113.6989475
-16.496204	19.785873	114.087891	-18.624649	3.178506	113.746056	35.461342	-17.200699	112.12645	36.265598	31.379992	115.845322	35.86347	7.0896465	113.985886	-73.112768	-0.732634500000001	113.506226
-14.846642	18.439056	114.138863	-18.628082	3.003053	114.153519	35.58567	-17.4459	113.467072	36.427765	31.195433	116.334221	36.0067175	6.8747665	114.9006465	-73.2628815	-0.8686605	113.4063915
-13.143702	17.018553	114.290825	-18.579668	2.796576	114.545059	35.669888	-17.666636	114.699234	36.580727	30.999508	116.698166	36.1253075	6.666436	115.6987	-73.2846435	-1.073284	113.391418
-10.599482	14.917508	114.538696	-18.435579	2.438654	114.984039	35.811462	-17.977892	116.08989	36.760426	30.748835	117.161545	36.285944	6.3854715	116.6257175	-73.157102	-1.5081635	113.3423605
-8.85217	13.529059	114.695946	-18.31925	2.199727	115.158844	35.886078	-18.142504	116.753754	36.886414	30.575115	117.42363	36.386246	6.2163055	117.088692	-73.024746	-1.8168515	113.228996
-7.158206	12.21713	114.875053	-18.186899	2.013519	115.291954	35.975002	-18.278002	117.308716	36.977238	30.421873	117.743645	36.47612	6.0719355	117.5261805	-72.849918	-2.0448975	113.0577275
-5.42495	10.947819	115.113762	-18.051683	1.934852	115.433372	36.066292	-18.341564	117.888428	37.031986	30.331209	118.14431	36.549139	5.9948225	118.016369	-72.652505	-2.1251185	112.850375
-3.752771	9.770007	115.463043	-17.924189	1.962231	115.648529	36.157921	-18.261463	118.476692	37.096306	30.36692	118.684563	36.6271135	6.0527285	118.5806275	-72.4754915	-2.1282665	112.7164305
-2.070976	8.632746	115.937714	-17.79413	2.074603	115.948227	36.288246	-18.126518	119.102859	37.193218	30.498318	119.291878	36.740732	6.1859	119.1973685	-72.328992	-2.036694	112.6990855
-0.430721	7.559166	116.478195	-17.637016	2.217103	116.295944	36.421593	-17.965408	119.792282	37.26862	30.639978	119.947372	36.8451065	6.337285	119.869827	-72.1191385	-1.903079	112.722061
2.049234	6.010924	117.306793	-17.408939	2.403616	116.864731	36.619667	-17.692266	120.716682	37.43885	30.887777	120.897934	37.0292585	6.5977555	120.807308	-71.8471365	-1.7905235	112.922154
3.641613	5.025107	117.848373	-17.25531	2.500915	117.222038	36.809593	-17.583818	121.302368	37.570389	31.017092	121.444771	37.189991	6.716637	121.3735695	-71.700611	-1.714807	113.0705065
5.223097	4.045568	118.331848	-17.090126	2.552829	117.519424	36.976837	-17.455963	121.826889	37.716522	31.147205	121.961739	37.3466795	6.845621	121.894314	-71.5269315	-1.739963	113.144534
6.754591	3.102908	118.815056	-16.927795	2.571965	117.750099	37.172089	-17.441683	122.441803	37.886734	31.261766	122.438431	37.5294115	6.9100415	122.440117	-71.3850015	-1.7661115	113.060081
8.225262	2.215734	119.348122	-16.794729	2.577758	117.94487	37.386219	-17.464434	123.124138	38.093475	31.398062	122.920418	37.739847	6.966814	123.022278	-71.329305	-1.811298	112.867462
9.737995	1.288847	119.845222	-16.686756	2.590474	118.127884	37.575825	-17.464029	123.845734	38.259102	31.597179	123.437164	37.9174635	7.066575	123.641449	-71.2909755	-1.885627	112.614319
11.054402	0.502991	120.453896	-16.620468	2.630589	118.309959	37.775658	-17.480997	124.573837	38.446499	31.775913	123.814102	38.1110785	7.147458	124.1939695	-71.3520145	-1.88628	112.4259485
12.962983	-0.609698	121.394814	-16.579041	2.671631	118.642448	38.186596	-17.515066	125.63176	38.683094	32.075356	124.34977	38.434845	7.280145	124.990765	-71.592927	-1.936883	112.294131
14.086922	-1.251915	122.131554	-16.558664	2.680585	118.925407	38.459373	-17.475286	126.260628	38.813683	32.266548	124.737419	38.636528	7.395631	125.4990235	-71.753856	-2.034461	112.3517905
15.169366	-1.841597	122.84417	-16.53367	2.668907	119.26799	38.726868	-17.402025	126.80484	38.929848	32.41507	125.106499	38.828358	7.5065225	125.9556695	-71.895698	-2.1687085	112.5803105
16.178148	-2.411518	123.490288	-16.488646	2.63515	119.639191	38.975639	-17.318033	127.260254	39.056995	32.530273	125.459099	39.016317	7.60612	126.3596765	-71.993609	-2.33582	112.9187055
17.113647	-2.922055	124.087082	-16.42572	2.580858	119.999908	39.204224	-17.215193	127.581429	39.183968	32.625092	125.791618	39.194096	7.7049495	126.6865235	-72.045536	-2.5432335	113.3132925
17.966349	-3.36396	124.56633	-16.327703	2.505115	120.301453	39.42215	-17.096394	127.772545	39.315014	32.716354	126.122139	39.368582	7.80998	126.947342	-72.023988	-2.79975	113.655564
18.738108	-3.757407	124.923622	-16.18852	2.433684	120.558617	39.648281	-16.977543	127.86293	39.482338	32.791031	126.423981	39.5653095	7.906744	127.1434555	-71.9423495	-3.039376	113.9737785
19.764471	-4.294916	125.255882	-15.925089	2.388222	120.905914	40.030155	-16.796688	127.893761	39.740196	32.921577	126.82856	39.8851755	8.0624445	127.3611605	-71.7353535	-3.2860005	114.4506675
20.39172	-4.579388	125.401138	-15.710369	2.403636	121.110893	40.362823	-16.690081	127.872726	39.980743	33.034229	127.043068	40.171783	8.172074	127.457897	-71.592521	-3.364802	114.763889
20.96834	-4.788175	125.545074	-15.334582	2.36187	121.173599	40.711811	-16.562641	127.887711	40.245007	33.168308	127.227379	40.478409	8.3028335	127.557545	-71.147573	-3.5790935	114.789653
21.529177	-4.907238	125.689552	-15.048909	2.402139	121.324471	41.061405	-16.418461	127.905334	40.490993	33.338009	127.419006	40.776199	8.459774	127.66217	-70.874017	-3.655496	114.986772
22.00716	-4.992193	125.859543	-14.802384	2.46675	121.510315	41.447239	-16.289066	127.919891	40.76223	33.510052	127.545799	41.1047345	8.610493	127.732845	-70.7095025	-3.676993	115.287785
22.415833	-5.018489	126.048683	-14.557266	2.51441	121.683624	41.801342	-16.17746	127.980865	41.028835	33.698383	127.629494	41.4150885	8.7604615	127.8051795	-70.5296205	-3.7316415	115.5620685
22.743063	-4.999985	126.237907	-14.349437	2.588964	121.857849	42.157207	-16.094143	128.049393	41.278244	33.856743	127.713692	41.7177255	8.8813	127.8815425	-70.4165995	-3.703372	115.8341555
23.033463	-4.908899	126.48716	-14.071989	2.725625	122.066032	42.573284	-15.901945	128.092667	41.593563	34.125061	127.819885	42.0834235	9.111558	127.956276	-70.2274015	-3.660308	116.175788
23.111931	-4.82895	126.585938	-13.932776	2.883244	122.213623	42.817665	-15.769686	128.08374	41.770718	34.311466	127.908661	42.2941915	9.27089	127.9962005	-70.1597435	-3.504402	116.4310455
23.092417	-4.714986	126.648926	-13.790798	3.070211	122.356621	42.966442	-15.551814	128.032654	41.89703	34.461643	128.043396	42.431736	9.4549145	128.038025	-70.013332	-3.3144925	116.675217
23.003704	-4.581619	126.638306	-13.707399	3.31254	122.536102	43.101292	-15.255891	127.918411	42.00285	34.620068	128.207703	42.552071	9.6820885	128.063057	-69.966869	-3.0570085	117.009147
22.838034	-4.443325	126.582458	-13.619328	3.595138	122.730698	43.220493	-14.938277	127.771286	42.075981	34.815144	128.428421	42.648237	9.9384335	128.0998535	-69.886893	-2.7481575	117.3615425
22.606497	-4.310351	126.469589	-13.505006	3.909421	122.938957	43.337494	-14.605041	127.587494	42.156239	35.002605	128.658203	42.7468665	10.198782	128.1228485	-69.7568785	-2.37994	117.7550655
22.229776	-4.188957	126.399399	-13.424563	4.242086	123.177216	43.437344	-14.259584	127.382568	42.258701	35.234165	128.857452	42.8480225	10.4872905	128.12001	-69.6971485	-2.0031185	118.234422
21.353291	-4.121689	126.233582	-13.320041	4.718995	123.56572	43.534985	-13.748331	127.033768	42.422451	35.648342	129.105698	42.978718	10.9500055	128.069733	-69.6188	-1.5120155	119.061707
20.506079	-4.057955	126.169739	-13.415196	5.107759	123.913681	43.561848	-13.429445	126.769783	42.515129	35.908302	129.192932	43.0384885	11.2394285	127.9813575	-69.8688805	-1.0239105	119.8460045
19.826344	-4.148273	125.925102	-13.30737	5.400335	124.065765	43.555908	-13.100581	126.48101	42.548592	36.155457	129.234833	43.05225	11.527438	127.8579215	-69.66699	-0.726768	120.2736085
19.067516	-4.215765	125.607239	-13.318435	5.746152	124.225998	43.513584	-12.747643	126.156258	42.507298	36.390713	129.24469	43.010441	11.821535	127.700474	-69.647311	-0.329230999999998	120.751522
18.245434	-4.327124	125.330666	-13.334526	6.077985	124.338852	43.447086	-12.368584	125.860641	42.447144	36.631851	129.205032	42.947115	12.1316335	127.5328365	-69.616167	0.0243365000000004	121.1448675
17.274782	-4.519254	125.032959	-13.331859	6.408247	124.408409	43.438713	-11.992344	125.625824	42.400562	36.89933	129.124863	42.9196375	12.453493	127.3753435	-69.5833555	0.363001000000001	121.4414745
16.210213	-4.766597	124.838341	-13.319807	6.713112	124.458565	43.493378	-11.666748	125.493217	42.356674	37.165016	129.035858	42.925026	12.749134	127.2645375	-69.56464	0.677089999999998	121.6525925
14.65781	-5.251561	124.677742	-13.26583	7.08393	124.486588	43.599739	-11.292269	125.502357	42.370079	37.549221	128.902603	42.984909	13.128476	127.20248	-69.516569	1.039384	121.770696
13.467208	-5.688377	124.640633	-13.245696	7.264618	124.488327	43.651028	-11.119402	125.651619	42.408154	37.760963	128.805084	43.029591	13.3207805	127.2283515	-69.520983	1.2084555	121.7483025
12.20337	-6.203804	124.652649	-13.232976	7.401637	124.489357	43.675213	-10.980261	125.860802	42.470509	37.950397	128.691177	43.072861	13.485068	127.2759895	-69.538813	1.318206	121.7027245
11.032052	-6.742663	124.618782	-13.260715	7.524788	124.506462	43.66423	-10.890484	126.058151	42.502708	38.086033	128.567078	43.083469	13.5977745	127.3126145	-69.604899	1.4518015	121.7003095
9.598566	-7.331377	124.603271	-13.30919	7.644215	124.521217	43.631668	-10.815834	126.178299	42.477955	38.189144	128.408691	43.0548115	13.686655	127.293495	-69.6731915	1.601775	121.748939
8.146798	-7.965516	124.478088	-13.354784	7.718872	124.540604	43.550526	-10.739651	126.194702	42.440449	38.229771	128.220825	42.9954875	13.74506	127.2077635	-69.7050555	1.692684	121.8734445
6.783124	-8.599955	124.291733	-13.404592	7.782923	124.537369	43.482899	-10.692088	126.141487	42.385559	38.243694	128.025894	42.934229	13.775803	127.0836905	-69.743413	1.790043	121.9910475
4.364017	-9.632498	123.95295	-13.455992	7.851569	124.443542	43.404297	-10.620733	125.992378	42.32222	38.283535	127.726723	42.8632585	13.831401	126.8595505	-69.7752425	1.871737	122.0275335
2.901078	-10.345025	123.594818	-13.481501	7.900961	124.283981	43.396965	-10.564334	125.815048	42.242317	38.325928	127.455963	42.819641	13.880797	126.6355055	-69.782643	1.921125	121.9324565
1.145139	-11.061267	123.210052	-13.578461	7.999379	124.085213	43.409931	-10.509805	125.576714	42.142818	38.365444	127.059982	42.7763745	13.9278195	126.318348	-69.9332965	2.0709385	121.852078
-0.491635	-11.825563	122.703812	-13.56857	8.030826	123.697296	43.409958	-10.396119	125.277985	42.01062	38.426292	126.58461	42.710289	14.0150865	125.9312975	-69.847429	2.0465655	121.4632945
-2.347554	-12.525683	122.341766	-13.562372	8.051148	123.25853	43.454247	-10.271482	124.918343	41.863503	38.47541	125.982872	42.658875	14.101964	125.4506075	-69.783619	2.000332	121.0664525
-4.092557	-13.343622	121.861473	-13.556099	8.046744	122.809982	43.540943	-10.135107	124.537186	41.689915	38.530819	125.236252	42.615429	14.197856	124.886719	-69.727627	1.895632	120.733245
-5.864561	-14.110099	121.534004	-13.538427	8.015475	122.399696	43.604828	-9.974429	124.148155	41.509254	38.56451	124.461983	42.557041	14.2950405	124.305069	-69.633895	1.7359095	120.494323
-8.681794	-15.310762	121.224846	-13.528623	7.939236	121.972824	43.698162	-9.803628	123.619171	41.181553	38.650692	123.044586	42.4398575	14.423532	123.3318785	-69.4971035	1.45494	120.6137695
