# Supplementary material for: How to jointly control a ball trajectory on a moving board: Methodological insights into Motor Learning and Rehabilitation
Source: PLoS One. 2025 Oct 15;20(10):e0334588. doi: 10.1371/journal.pone.0334588 (PMC12527165; doi:10.1371/journal.pone.0334588)
Supplement: S2 Data — (ZIP) [file pone.0334588.s002.zip › D1_024.csv]

Ball_X	Ball_Y	Ball_Z	BoardCentre_X	BoardCentre_Y	BoardCentre_Z	P1LeftHand_X	P1LeftHand_Y	P1LeftHand_Z	P1RightHand_X	P1RightHand_Y	P1RightHand_Z	P1MidHands_X	P1MidHands_Y	P1MidHands_Z	P2MidHands_X	P2MidHands_Y	P2MidHands_Z
-12.602157	34.905243	102.371048	-12.175339	11.059131	101.458649	39.064178	-9.293495	98.071045	33.530663	48.595371	103.659714	36.2974205	19.650938	100.8653795	-60.6480985	2.467324	102.0519185
-12.671113	34.948437	102.994499	-12.203999	11.104018	101.885834	38.241352	-8.665797	97.520538	33.183239	48.243217	103.912163	35.7122955	19.78871	100.7163505	-60.1202935	2.419326	103.0553175
-12.822251	35.063145	104.392731	-12.412743	11.214808	103.21106	38.290623	-8.391586	97.724373	33.675392	48.749397	104.820045	35.9830075	20.1789055	101.272209	-60.8084935	2.2507105	105.149911
-12.90466	35.169945	105.302307	-12.563147	11.351645	103.867401	39.191238	-8.726391	97.896362	34.11121	49.232361	105.2407	36.651224	20.252985	101.568531	-61.777518	2.450305	106.166271
-12.967026	35.269634	105.134369	-12.428684	11.471823	103.268829	39.003178	-8.902497	97.218719	33.575977	49.015232	104.449203	36.2895775	20.0563675	100.833961	-61.1469455	2.8872785	105.703697
-13.022656	35.384895	103.877953	-12.229616	11.635981	102.145752	38.001839	-8.284879	96.034943	32.797699	48.540241	103.401611	35.399769	20.127681	99.718277	-59.859001	3.144281	104.573227
-12.1719	35.360508	103.437714	-12.233826	11.731293	101.962997	37.795502	-7.782581	95.022163	32.427101	48.53344	102.865517	35.1113015	20.3754295	98.94384	-59.5789535	3.0871565	104.982154
-11.225234	35.136349	103.725983	-12.328489	11.635592	102.300682	38.106152	-8.055665	95.040283	32.449909	48.666317	103.123001	35.2780305	20.305326	99.081642	-59.9350085	2.965858	105.519722
-10.194174	34.949757	103.826141	-12.43051	11.598136	102.408875	38.290806	-8.228948	94.995377	32.43951	48.901081	103.356277	35.365158	20.3360665	99.175827	-60.226178	2.8602055	105.641923
-9.046369	34.642715	103.501686	-12.494027	11.631988	102.37957	38.194923	-8.114674	94.767586	32.261818	48.966816	103.431007	35.2283705	20.426071	99.0992965	-60.2164245	2.837905	105.6598435
-7.814109	34.316799	103.171608	-12.588408	11.704206	102.343513	38.016739	-7.890525	94.527176	31.993723	48.984673	103.490486	35.005231	20.547074	99.008831	-60.182047	2.861338	105.678195
-6.343326	33.911816	102.775726	-12.670302	11.790342	102.204964	37.916401	-7.768146	94.392639	31.905329	48.962845	103.624619	34.910865	20.5973495	99.008629	-60.251469	2.9833345	105.401299
-4.76421	33.445148	102.216545	-12.70259	11.878274	101.939011	37.937336	-7.82987	94.394653	32.074921	48.910507	103.846169	35.0061285	20.5403185	99.120411	-60.4113085	3.2162295	104.757611
-2.023211	32.768967	101.213051	-12.650935	11.94197	101.094208	38.224796	-8.181929	94.819138	32.712265	48.749874	104.265305	35.4685305	20.2839725	99.5422215	-60.7704005	3.5999675	102.6461945
-0.067348	32.198238	100.369492	-12.61882	11.952657	100.17028	38.612957	-8.502397	95.547432	33.325367	48.544579	104.712044	35.969162	20.021091	100.129738	-61.206802	3.884223	100.210822
1.970921	31.489202	99.587494	-12.639748	11.960202	99.222794	39.106186	-8.871965	96.754997	33.893463	48.406147	105.409302	36.4998245	19.767091	101.0821495	-61.7793205	4.153313	97.3634385
4.094314	30.660397	99.127266	-12.596983	12.008993	98.615623	39.548363	-9.207245	98.272606	34.266335	48.356094	106.230293	36.907349	19.5744245	102.2514495	-62.101315	4.4435615	94.9797965
6.300885	29.688894	99.110268	-12.386744	12.06265	98.483139	39.921551	-9.488329	99.905182	34.56818	48.272549	106.876251	37.2448655	19.39211	103.3907165	-62.0183535	4.73319	93.5755615
8.575439	28.616121	99.369675	-12.072274	12.078988	98.638123	40.306915	-9.755898	101.374352	34.91124	48.171978	107.425049	37.6090775	19.20804	104.3997005	-61.7536255	4.949936	92.8765455
10.807469	27.453884	99.571404	-11.703902	12.051506	98.800697	40.901093	-9.974216	102.415062	35.335857	48.130611	107.90197	38.118475	19.0781975	105.158516	-61.526279	5.0248145	92.442878
14.176562	25.589184	99.810547	-11.10231	11.927656	98.965202	41.60178	-10.182433	103.512299	36.045177	48.078995	108.242607	38.8234785	18.948281	105.877453	-61.0280985	4.907031	92.052951
16.43359	24.23666	99.835091	-10.673958	11.835756	99.071938	41.993488	-10.298776	103.980911	36.448017	47.962536	108.249954	39.2207525	18.83188	106.1154325	-60.5686685	4.839632	92.0284435
18.585787	22.920868	99.863602	-10.239614	11.773736	99.142876	42.337261	-10.386758	104.424377	36.881939	47.77853	108.160698	39.6096	18.695886	106.2925375	-60.088828	4.851586	91.9932145
20.730402	21.493338	99.896576	-9.849186	11.741636	99.202141	42.720566	-10.502867	104.885063	37.333046	47.648666	108.066116	40.026806	18.5728995	106.4755895	-59.725178	4.9103725	91.9286925
22.807194	20.088514	99.999336	-9.485043	11.718394	99.286011	43.122807	-10.653726	105.374161	37.77269	47.590561	107.990524	40.4477485	18.4684175	106.6823425	-59.4178345	4.9683705	91.8896795
24.857431	18.557962	100.158989	-9.152973	11.67995	99.477112	43.498661	-10.786789	105.815872	38.098259	47.540874	107.929504	40.79846	18.3770425	106.872688	-59.104406	4.9828575	92.081536
26.818489	17.075661	100.386894	-8.8137	11.607948	99.775192	43.840271	-10.876571	106.164063	38.339745	47.444763	107.896301	41.090008	18.284096	107.030182	-58.717408	4.9318	92.520202
29.702028	14.738175	100.687553	-8.328903	11.487375	100.279083	44.313828	-10.994812	106.664993	38.742321	47.361515	107.931694	41.5280745	18.1833515	107.2983435	-58.1858805	4.7913985	93.2598225
31.543709	13.10708	100.980202	-8.07747	11.392803	100.66143	44.588844	-11.094762	107.060501	39.025124	47.31992	108.020401	41.806984	18.112579	107.540451	-57.961924	4.673027	93.782409
33.330936	11.584505	101.486504	-7.896832	11.275562	101.048233	44.811481	-11.229509	107.553146	39.229019	47.257595	108.209442	42.02025	18.014043	107.881294	-57.813914	4.537081	94.215172
35.134068	9.904357	101.884079	-7.817629	11.145937	101.383446	45.016357	-11.37298	108.082054	39.504669	47.202778	108.459923	42.260513	17.914899	108.2709885	-57.895771	4.376975	94.4959035
34.354622	9.633519	102.378502	-7.80763	11.016016	101.647476	45.18993	-11.511399	108.599915	39.631367	47.183563	108.809685	42.4106485	17.836082	108.7048	-58.0259085	4.19595	94.590152
33.258625	9.491959	102.782417	-7.867578	10.890538	101.870262	45.325577	-11.633777	109.068871	39.686108	47.166298	109.202385	42.5058425	17.7662605	109.135628	-58.2409985	4.0148155	94.604896
32.319305	9.2812	103.1698	-7.967413	10.768765	102.080063	45.383961	-11.737197	109.518768	39.799927	47.098671	109.569618	42.591944	17.680737	109.544193	-58.52677	3.856793	94.615933
30.645069	9.137777	103.735901	-8.14048	10.614302	102.412125	45.407383	-11.903962	110.142242	39.851379	47.036194	110.196495	42.629381	17.566116	110.1693685	-58.910341	3.662488	94.6548815
29.490852	9.052652	104.042831	-8.238053	10.550743	102.646446	45.426212	-11.997649	110.473274	39.965343	47.011543	110.55162	42.6957775	17.506947	110.512447	-59.1718835	3.594539	94.780445
28.405207	8.924834	104.285728	-8.316438	10.509919	102.903954	45.451485	-12.096663	110.733711	40.035202	47.005035	110.890625	42.7433435	17.454186	110.812168	-59.3762195	3.565652	94.99574
27.253202	8.857824	104.448532	-8.358061	10.502481	103.171158	45.469009	-12.201578	110.840485	40.116928	47.001221	111.235069	42.7929685	17.3998215	111.037777	-59.5090905	3.6051405	95.304539
26.046738	8.874676	104.462029	-8.388398	10.520955	103.476479	45.450745	-12.264921	110.672401	40.300987	46.987057	111.509087	42.875866	17.361068	111.090744	-59.652662	3.680842	95.862214
24.868868	8.81124	104.35939	-8.375973	10.561123	103.79702	45.352093	-12.3229	110.195396	40.49139	46.954681	111.772034	42.9217415	17.3158905	110.983715	-59.6736875	3.8063555	96.610325
23.671467	8.757749	104.123688	-8.367949	10.605484	104.11216	45.150318	-12.476066	109.46666	40.660522	46.895206	111.966965	42.90542	17.20957	110.7168125	-59.641318	4.001398	97.5075075
21.815767	8.691735	103.614723	-8.348126	10.712789	104.64753	44.733829	-12.733518	108.056259	40.964699	46.795391	112.018921	42.849264	17.0309365	110.03759	-59.545516	4.3946415	99.25747
20.645008	8.601469	103.344933	-8.358767	10.864695	105.023209	44.43087	-12.767206	107.099983	41.047573	46.747063	111.932251	42.7392215	16.9899285	109.516117	-59.4567555	4.7394615	100.530301
19.457874	8.543663	103.123688	-8.397773	11.04831	105.350433	44.137619	-12.759863	106.233368	41.058636	46.705341	111.833359	42.5981275	16.972739	109.0333635	-59.3936735	5.123881	101.6675025
18.269676	8.425286	102.936104	-8.440003	11.208473	105.632057	43.839855	-12.730108	105.544769	40.83955	46.785343	111.812721	42.3397025	17.0276175	108.678745	-59.2197085	5.3893285	102.585369
17.190247	8.228715	102.888123	-8.472036	11.360177	105.858101	43.555	-12.636517	105.082359	41.096886	46.678493	111.560349	42.325943	17.020988	108.321354	-59.270015	5.699366	103.394848
16.198835	7.974598	102.953491	-8.515986	11.434086	106.078377	43.368954	-12.559567	104.893021	41.225323	46.617329	111.427986	42.2971385	17.028881	108.1605035	-59.3291105	5.839291	103.9962505
15.225488	7.672852	103.034462	-8.569379	11.47928	106.240936	43.351776	-12.602474	104.89167	41.189747	46.598618	111.361931	42.2707615	16.998072	108.1268005	-59.4095195	5.960488	104.3550715
13.887401	7.059482	103.21196	-8.610296	11.498045	106.390038	43.513279	-12.799681	105.101883	40.860935	46.561676	111.303307	42.187107	16.8809975	108.202595	-59.407699	6.1150925	104.577481
13.126616	6.593385	103.374878	-8.617657	11.429469	106.443146	43.66095	-12.912265	105.321465	40.834793	46.408268	111.177124	42.2478715	16.7480015	108.2492945	-59.4831855	6.1109365	104.6369975
12.421302	6.103934	103.468933	-8.609488	11.305405	106.443893	43.811069	-13.050701	105.598297	40.815414	46.260979	111.080376	42.3132415	16.605139	108.3393365	-59.5322175	6.005671	104.5484495
11.738001	5.555051	103.587936	-8.586475	11.14562	106.453407	43.992218	-13.264535	105.879105	40.758808	46.070366	110.972321	42.375513	16.4029155	108.425713	-59.548463	5.8883245	104.481101
11.143107	4.915076	103.690041	-8.56662	10.970274	106.450745	44.164433	-13.490475	106.18454	40.82259	45.851978	110.86602	42.4935115	16.1807515	108.52528	-59.6267515	5.7597965	104.37621
10.621767	4.288167	103.868546	-8.502663	10.797067	106.500496	44.307423	-13.703924	106.491325	40.891109	45.656475	110.792671	42.599266	15.9762755	108.641998	-59.604592	5.6178585	104.358994
10.156855	3.65914	104.047775	-8.427069	10.637295	106.560097	44.45187	-13.879819	106.824829	40.981976	45.462151	110.738251	42.716923	15.791166	108.78154	-59.571061	5.483424	104.338654
9.493787	2.683266	104.261032	-8.333252	10.412596	106.629074	44.721245	-14.207191	107.346024	41.102772	45.220184	110.624039	42.9120085	15.5064965	108.9850315	-59.5785125	5.3186955	104.2731165
9.102806	1.993177	104.402527	-8.288465	10.311759	106.661331	44.891026	-14.410931	107.675278	41.125072	45.131123	110.528481	43.008049	15.360096	109.1018795	-59.584979	5.263422	104.2207825
8.766821	1.315578	104.546333	-8.248124	10.216974	106.696907	45.015087	-14.557754	107.953857	41.148167	45.012711	110.451195	43.081627	15.2274785	109.202526	-59.577875	5.2064695	104.191288
8.472312	0.656664	104.663643	-8.204191	10.135669	106.748268	45.068359	-14.656533	108.190666	41.221264	44.842594	110.411026	43.1448115	15.0930305	109.300846	-59.5531935	5.1783075	104.19569
8.188409	0.037167	104.734673	-8.161036	10.054076	106.778	45.088593	-14.722936	108.397247	41.181915	44.810173	110.43644	43.135254	15.0436185	109.4168435	-59.457326	5.0645335	104.1391565
7.888091	-0.620599	104.795288	-8.171807	9.937316	106.809555	45.107903	-14.807441	108.527634	41.198502	44.705776	110.518692	43.1532025	14.9491675	109.523163	-59.4968165	4.9254645	104.095947
7.6249	-1.295402	104.865944	-8.160094	9.849391	106.829262	45.120029	-14.912923	108.656395	41.250282	44.564926	110.661766	43.1851555	14.8260015	109.6590805	-59.5053435	4.8727805	103.9994435
7.356307	-2.339461	104.900566	-8.193254	9.698964	106.756577	45.1586	-15.023325	108.965492	41.261116	44.443352	110.923553	43.209858	14.7100135	109.9445225	-59.596366	4.6879145	103.5686315
7.17333	-2.980957	104.919884	-8.194185	9.59449	106.617271	45.262638	-15.104797	109.24984	41.418888	44.367138	111.09642	43.340763	14.6311705	110.17313	-59.729133	4.5578095	103.061412
6.998955	-3.646829	104.838539	-8.221728	9.468381	106.371727	45.428951	-15.24157	109.614265	41.540161	44.245579	111.265335	43.484556	14.5020045	110.4398	-59.928012	4.4347575	102.303654
6.785393	-4.339907	104.735016	-8.24952	9.343108	106.076256	45.605854	-15.420983	109.997818	41.563587	44.143139	111.454704	43.5847205	14.361078	110.726261	-60.0837605	4.325138	101.426251
6.570112	-5.080253	104.680122	-8.320173	9.196589	105.834351	45.723736	-15.618925	110.315201	41.360771	44.057419	111.632202	43.5422535	14.219247	110.9737015	-60.1825995	4.173931	100.6950005
6.371305	-5.810481	104.610481	-8.378624	9.057285	105.645706	45.757698	-15.786494	110.517525	41.328407	43.933666	111.724762	43.5430525	14.073586	111.1211435	-60.3003005	4.040984	100.1702685
6.167541	-6.515017	104.538132	-8.410425	8.932045	105.509483	45.738125	-15.8906	110.571609	41.313259	43.797653	111.817932	43.525692	13.9535265	111.1947705	-60.346542	3.9105635	99.8241955
5.815186	-7.487964	104.363487	-8.47116	8.782572	105.306946	45.685986	-15.940092	110.617805	41.300823	43.677757	111.881767	43.4934045	13.8688325	111.249786	-60.4357245	3.6963115	99.364106
5.494946	-8.177952	104.213623	-8.483739	8.715474	105.173065	45.716022	-15.947793	110.597359	41.268227	43.635292	111.862587	43.4921245	13.8437495	111.229973	-60.4596025	3.5871985	99.116157
5.164713	-8.856825	104.159149	-8.445088	8.650905	105.054832	45.801949	-15.922642	110.589684	41.181835	43.648525	111.746155	43.491892	13.8629415	111.1679195	-60.382068	3.4388685	98.9417445
4.852669	-9.543715	104.099846	-8.367406	8.600872	104.895142	45.908649	-15.849974	110.653305	41.123154	43.66481	111.492767	43.5159015	13.907418	111.073036	-60.2507135	3.294326	98.717248
4.559566	-10.197399	104.046249	-8.254538	8.526531	104.70327	46.103127	-15.781509	110.71434	41.062302	43.695717	111.110352	43.5827145	13.957104	110.912346	-60.0917905	3.095958	98.494194
4.210146	-10.787826	104.036018	-8.109121	8.420578	104.467865	46.32708	-15.724789	110.824898	40.99736	43.723202	110.644958	43.66222	13.9992065	110.734928	-59.880462	2.8419495	98.200802
3.87924	-11.436283	103.882729	-7.915447	8.246892	104.169724	46.572697	-15.706319	110.965172	40.965157	43.709209	110.183868	43.768927	14.001445	110.57452	-59.599821	2.492339	97.764928
3.240087	-12.36087	103.793755	-7.624971	7.903148	103.709068	46.933849	-15.809825	111.152985	40.99155	43.630733	109.417023	43.9626995	13.910454	110.285004	-59.2126415	1.895842	97.133132
2.848579	-12.969507	103.643623	-7.40215	7.624493	103.395721	47.108917	-15.891472	111.183678	40.999119	43.51902	108.916832	44.054018	13.813774	110.050255	-58.858318	1.435212	96.741187
2.436975	-13.475217	103.500816	-7.201938	7.348007	103.108154	47.38192	-16.026262	111.09285	41.011555	43.355892	108.453194	44.1967375	13.664815	109.773022	-58.6006135	1.031199	96.443286
2.059703	-13.881783	103.367249	-7.020967	7.098517	102.872383	47.513802	-16.098053	111.023201	41.033981	43.222301	107.931602	44.2738915	13.562124	109.4774015	-58.3158255	0.63491	96.2673645
1.57567	-14.318325	103.222809	-6.85538	6.87261	102.682236	47.626469	-16.126305	110.951508	41.047844	43.091801	107.499573	44.3371565	13.482748	109.2255405	-58.0479165	0.262472000000001	96.1389315
1.016331	-14.626439	103.149284	-6.737766	6.66589	102.510857	47.773151	-16.15715	110.882477	41.020466	42.968678	107.18306	44.3968085	13.405764	109.0327685	-57.8723405	-0.0739839999999976	95.9889455
0.432706	-14.882837	103.049126	-6.679164	6.492542	102.363121	47.912708	-16.20166	110.849571	40.980423	42.913845	106.976006	44.4465655	13.3560925	108.9127885	-57.8048935	-0.3710085	95.8134535
-0.374348	-15.130219	102.861633	-6.685596	6.348323	102.160156	48.02951	-16.226986	110.88134	40.885414	42.91106	106.848335	44.457462	13.342037	108.8648375	-57.828654	-0.645391	95.4554745
-0.951522	-15.117094	102.759514	-6.748966	6.316085	102.064049	48.0686	-16.17326	110.878754	40.778545	42.957047	106.834068	44.4235725	13.3918935	108.856411	-57.9215045	-0.759723500000002	95.271687
-1.495358	-15.07197	102.598846	-6.811187	6.357662	101.99736	48.043671	-16.042637	110.917198	40.656517	43.04253	106.828705	44.350094	13.4999465	108.8729515	-57.972468	-0.784622499999999	95.1217685
-2.241349	-14.898032	102.524864	-6.897888	6.457213	101.949821	48.050507	-15.886991	110.946892	40.559872	43.169514	106.835114	44.3051895	13.6412615	108.891003	-58.1009655	-0.726835499999998	95.008639
-2.909274	-14.67879	102.418053	-6.961906	6.605283	101.928368	48.070827	-15.741664	110.93689	40.477528	43.337646	106.910912	44.2741775	13.797991	108.923901	-58.1979895	-0.587425	94.932835
-3.616688	-14.398466	102.272034	-7.016365	6.790759	101.90667	48.092731	-15.539092	110.882889	40.411808	43.550907	107.047905	44.2522695	14.0059075	108.965397	-58.2849995	-0.4243895	94.847943
-4.261838	-14.086352	102.028824	-7.039592	6.996281	101.85627	48.099777	-15.307734	110.795662	40.388519	43.794571	107.249939	44.244148	14.2434185	109.0228005	-58.323332	-0.250856499999999	94.6897395
-5.257986	-13.436152	101.586823	-7.038553	7.358355	101.739655	48.11948	-14.941946	110.52916	40.324364	44.235886	107.645737	44.221922	14.64697	109.0874485	-58.299028	0.0697400000000012	94.3918615
-5.993713	-12.937607	101.256454	-7.03485	7.635448	101.640785	48.100761	-14.632418	110.330093	40.249409	44.58292	107.902756	44.175085	14.975251	109.1164245	-58.244785	0.295645	94.1651455
-6.746065	-12.409784	100.948128	-7.024909	7.979555	101.54715	48.072559	-14.288184	110.095085	40.295689	44.956848	108.080383	44.184124	15.334332	109.087734	-58.233942	0.624778000000001	94.006566
-7.52768	-11.824359	100.703552	-7.023492	8.365299	101.462486	48.067879	-13.896045	109.855057	40.207092	45.354961	108.219841	44.1374855	15.729458	109.037449	-58.1844695	1.00114	93.887523
-8.282366	-11.242415	100.554893	-7.040718	8.810334	101.410995	48.069077	-13.479313	109.648148	40.107895	45.745113	108.240875	44.088486	16.1329	108.9445115	-58.169922	1.487768	93.8774785
-9.080149	-10.564438	100.498032	-7.0744	9.282138	101.404976	48.064743	-13.082976	109.49913	39.994831	46.112797	108.21489	44.029787	16.5149105	108.85701	-58.178587	2.0493655	93.952942
-9.921032	-9.903082	100.463821	-7.113824	9.746799	101.433434	48.034077	-12.698589	109.407341	39.912525	46.451359	108.138672	43.973301	16.876385	108.7730065	-58.200949	2.617213	94.0938615
-11.258167	-8.904315	100.419327	-7.198686	10.409639	101.499687	47.942867	-12.121326	109.267296	39.80275	47.011929	108.17453	43.8728085	17.4453015	108.720913	-58.2701805	3.3739765	94.278461
-12.15694	-8.226412	100.302193	-7.28353	10.803363	101.530609	47.882153	-11.720004	109.14743	39.750137	47.433079	108.306572	43.816145	17.8565375	108.727001	-58.383205	3.7501885	94.334217
-13.181074	-7.444103	100.315544	-7.387295	11.169313	101.511955	47.800903	-11.306068	109.010551	39.682011	47.900307	108.475838	43.741457	18.2971195	108.7431945	-58.516047	4.0415065	94.2807155
-13.994668	-6.815206	100.042358	-7.508682	11.490531	101.474503	47.721882	-10.884106	108.841324	39.549774	48.327984	108.663849	43.635828	18.721939	108.7525865	-58.653192	4.259123	94.1964195
-14.906141	-6.153466	99.870911	-7.636584	11.787939	101.433441	47.650917	-10.482775	108.668365	39.383064	48.705513	108.800873	43.5169905	19.111369	108.734619	-58.7901585	4.464509	94.132263
-15.808193	-5.549177	99.760345	-7.745343	12.042783	101.386299	47.578445	-10.123782	108.489212	39.195473	49.058716	108.868324	43.386959	19.467467	108.678768	-58.877645	4.618099	94.09383
-16.693554	-4.958399	99.691772	-7.86635	12.26829	101.353958	47.519672	-9.801921	108.24678	39.014637	49.376652	108.848785	43.2671545	19.7873655	108.5477825	-58.9998545	4.7492145	94.1601335
-18.060522	-4.049844	99.747246	-7.982188	12.522809	101.330414	47.429668	-9.399603	107.812035	38.662128	49.793659	108.626221	43.045898	20.197028	108.219128	-59.010274	4.84859	94.4417
-19.011276	-3.440101	99.883232	-8.035732	12.652668	101.355537	47.380287	-9.168697	107.508812	38.517258	50.011806	108.364784	42.9487725	20.4215545	107.936798	-59.0202365	4.8837815	94.774276
-19.88693	-2.929508	100.058708	-8.037613	12.736145	101.404701	47.319649	-8.936507	107.266472	38.385139	50.192822	108.040558	42.852394	20.6281575	107.653515	-58.92762	4.8441325	95.155887
-20.7087	-2.403238	100.290169	-8.062846	12.796227	101.48201	47.28727	-8.723602	107.090141	38.258411	50.364876	107.729782	42.7728405	20.820637	107.4099615	-58.8985325	4.771817	95.5540585
-21.539618	-1.834381	100.549255	-8.062265	12.831802	101.559196	47.286232	-8.523242	107.004395	38.114067	50.513195	107.418633	42.7001495	20.9949765	107.211514	-58.8246795	4.6686275	95.906878
-22.382315	-1.232598	100.812973	-8.05846	12.857554	101.650261	47.295998	-8.352166	107.050278	37.964527	50.626469	107.116234	42.6302625	21.1371515	107.083256	-58.7471825	4.5779565	96.217266
-23.160368	-0.714041	101.062706	-8.053954	12.870579	101.738045	47.313549	-8.218999	107.206856	37.834267	50.732983	106.80423	42.573908	21.256992	107.005543	-58.681816	4.484166	96.470547
-24.233694	0.138276	101.379219	-8.103566	12.87099	101.829361	47.401585	-8.058526	107.482239	37.645168	50.882484	106.33812	42.5233765	21.411979	106.9101795	-58.7305085	4.330001	96.7485425
-24.970251	0.766995	101.523277	-8.142358	12.870389	101.858376	47.454021	-7.946233	107.678749	37.538181	50.944836	106.009888	42.496101	21.4993015	106.8443185	-58.780817	4.2414765	96.8724335
-25.696569	1.468874	101.636711	-8.21083	12.871136	101.879753	47.46468	-7.841883	107.893982	37.413769	51.026016	105.720695	42.4392245	21.5920665	106.8073385	-58.8608845	4.1502055	96.9521675
-26.378227	2.086828	101.723457	-8.27387	12.858841	101.89135	47.478149	-7.775949	108.111969	37.322704	51.049984	105.391182	42.4004265	21.6370175	106.7515755	-58.9481665	4.0806645	97.0311245
-26.992908	2.775796	101.78138	-8.328728	12.847799	101.912201	47.490234	-7.723167	108.304764	37.242157	51.084232	105.13028	42.3661955	21.6805325	106.717522	-59.0236515	4.0150655	97.10688
-27.57712	3.551278	101.857849	-8.378516	12.828596	101.941154	47.499084	-7.680737	108.462952	37.18375	51.130253	104.872772	42.341417	21.724758	106.667862	-59.098449	3.932434	97.214446
-28.165813	4.444527	101.896477	-8.411105	12.812151	101.965546	47.477997	-7.64962	108.583595	37.166031	51.1661	104.62645	42.322014	21.75824	106.6050225	-59.144224	3.866062	97.3260695
-28.971676	5.767615	101.949738	-8.442216	12.799033	101.992821	47.415073	-7.607376	108.66436	37.167137	51.196907	104.244003	42.291105	21.7947655	106.4541815	-59.175537	3.8033005	97.5314605
-29.420141	6.737705	102.021683	-8.453367	12.791008	102.026581	47.345451	-7.601705	108.561623	37.161819	51.204788	104.023483	42.253635	21.8015415	106.292553	-59.160369	3.7804745	97.760609
-29.849085	7.841547	102.100563	-8.474679	12.769749	102.076424	47.21801	-7.605595	108.290588	37.167923	51.171146	103.83223	42.1929665	21.7827755	106.061409	-59.1423245	3.7567225	98.091439
-30.220112	8.977339	102.255341	-8.51428	12.714108	102.109703	46.988689	-7.642473	107.805183	37.153961	51.1674	103.669464	42.071325	21.7624635	105.7373235	-59.099885	3.6657525	98.4820825
-30.606201	10.150158	102.385689	-8.601377	12.654659	102.137718	46.680161	-7.718002	107.168983	37.130489	51.142075	103.523682	41.905325	21.7120365	105.3463325	-59.108079	3.5972815	98.9291035
-30.875032	11.409078	102.669289	-8.749658	12.616682	102.204811	46.313316	-7.788429	106.38031	37.079342	51.113266	103.353836	41.696329	21.6624185	104.867073	-59.195645	3.5709455	99.542549
-31.079048	12.753369	103.028168	-8.895673	12.615644	102.310852	45.850361	-7.814114	105.607315	36.971096	51.096397	103.22541	41.4107285	21.6411415	104.4163625	-59.2020745	3.5901465	100.2053415
-31.275835	14.798803	103.643799	-9.231643	12.735899	102.601173	45.196247	-7.757351	104.61116	36.740829	51.184677	103.146194	40.968538	21.713663	103.878677	-59.431824	3.758135	101.323669
-31.281027	16.261274	104.020416	-9.481855	12.888773	102.803085	44.821968	-7.674938	104.141411	36.576416	51.286636	103.217613	40.699192	21.805849	103.679512	-59.662902	3.971697	101.926658
-31.213125	17.677168	104.31881	-9.736358	13.074911	102.998329	44.501095	-7.63069	103.853951	36.451149	51.391907	103.34684	40.476122	21.8806085	103.6003955	-59.948838	4.2692135	102.3962625
-31.019915	19.165062	104.498924	-9.991971	13.261576	103.160355	44.216026	-7.603223	103.712341	36.378906	51.497192	103.516174	40.297466	21.9469845	103.6142575	-60.281408	4.5761675	102.7064525
-30.720905	20.64835	104.67868	-10.209209	13.437201	103.319153	43.974598	-7.613715	103.673813	36.354603	51.575001	103.742073	40.1646005	21.980643	103.707943	-60.5830185	4.893759	102.930363
-30.34581	22.092505	104.742554	-10.361363	13.580367	103.463089	43.783638	-7.641521	103.670586	36.379124	51.623566	103.993263	40.081381	21.9910225	103.8319245	-60.804107	5.1697115	103.0942535
-29.792685	23.538446	104.826607	-10.473359	13.645101	103.586662	43.627705	-7.700672	103.694595	36.47797	51.640667	104.314362	40.0528375	21.9699975	104.0044785	-60.9995555	5.3202045	103.1688455
-28.841221	25.623178	105.011597	-10.54544	13.612896	103.804222	43.483906	-7.89887	103.681633	36.740021	51.635258	105.00177	40.1119635	21.868194	104.3417015	-61.2028435	5.357598	103.2667425
-27.900909	26.956617	105.334763	-10.537432	13.508455	104.027573	43.425262	-8.022828	103.710129	36.984234	51.619476	105.602303	40.204748	21.798324	104.656216	-61.279612	5.218586	103.39893
-26.914183	28.248045	105.791603	-10.508254	13.413353	104.361168	43.3983	-8.133526	103.833054	37.251156	51.609665	106.339439	40.324728	21.7380695	105.0862465	-61.341236	5.0886365	103.6360895
-25.846916	29.480097	106.272736	-10.452091	13.368979	104.802933	43.47588	-8.233481	104.148148	37.542076	51.588203	107.155106	40.508978	21.677361	105.651627	-61.41316	5.060597	103.954239
-24.617037	30.675865	106.872665	-10.368391	13.333565	105.352592	43.685074	-8.327183	104.698799	37.856407	51.58049	108.068169	40.7707405	21.6266535	106.383484	-61.5075225	5.0404765	104.3217
-23.318331	31.815666	107.450653	-10.299199	13.335893	106.004692	43.959759	-8.370016	105.55471	38.17392	51.593121	109.112823	41.0668395	21.6115525	107.3337665	-61.6652375	5.0602335	104.6756175
-21.907572	32.894466	108.096062	-10.231735	13.320316	106.794106	44.339149	-8.426283	106.680573	38.525314	51.620346	110.269188	41.4322315	21.5970315	108.4748805	-61.8957015	5.0436005	105.1133315
-19.717335	34.334019	109.123909	-10.200822	13.294103	108.030663	44.98428	-8.598049	108.763107	39.070702	51.645416	112.294426	42.027491	21.5236835	110.5287665	-62.429135	5.0645225	105.5325595
-18.137848	35.218891	109.912872	-10.209538	13.23709	108.915421	45.397697	-8.725691	110.28054	39.419163	51.629578	113.755379	42.40843	21.4519435	112.0179595	-62.827506	5.0222365	105.8128825
-16.549316	36.003799	110.797539	-10.238339	13.188423	109.814682	45.741497	-8.809423	111.818527	39.726265	51.645775	115.315079	42.733881	21.418176	113.566803	-63.210559	4.95867	106.062561
-14.92558	36.702927	111.62648	-10.285378	13.138008	110.645935	46.037819	-8.901263	113.358856	40.134048	51.670921	116.900894	43.0859335	21.384829	115.129875	-63.6566895	4.891187	106.161995
-13.359174	37.3503	112.554535	-10.393425	13.081488	111.379196	46.339996	-9.047214	114.769066	40.380478	51.710438	118.506645	43.360237	21.331612	116.6378555	-64.147087	4.831364	106.1205365
-11.833586	37.868622	113.402214	-10.534523	13.06156	111.942223	46.601849	-9.178998	116.053581	40.640354	51.733875	120.007324	43.6211015	21.2774385	118.0304525	-64.6901475	4.8456815	105.8539935
-10.258141	38.401993	114.210602	-10.709063	13.114264	112.348785	46.762962	-9.253463	117.131599	40.772343	51.831604	121.371887	43.7676525	21.2890705	119.251743	-65.1857785	4.9394575	105.445827
-7.975676	38.903149	115.004349	-10.914906	13.287213	112.63604	46.84322	-9.114383	118.255409	40.756321	51.990341	122.973701	43.7997705	21.437979	120.614555	-65.6295825	5.136447	104.657525
-6.530479	39.257969	115.381332	-11.068847	13.517211	112.663445	46.85722	-9.089254	118.729004	40.681313	52.103188	123.600746	43.7692665	21.506967	121.164875	-65.9069605	5.527455	104.162015
-5.169718	39.45771	115.562668	-11.188841	13.804248	112.537575	46.821079	-9.020061	118.997429	40.552616	52.251171	123.947311	43.6868475	21.615555	121.47237	-66.0645295	5.992941	103.60278
-3.875608	39.640095	115.560387	-11.308509	14.135091	112.290588	46.740814	-8.859963	119.037186	40.389679	52.426315	124.060181	43.5652465	21.783176	121.5486835	-66.1822645	6.487006	103.0324925
-2.638168	39.715767	115.399765	-11.415215	14.479193	111.948326	46.606087	-8.665501	118.874405	40.216782	52.623199	123.965927	43.4114345	21.978849	121.420166	-66.2418645	6.979537	102.476486
-1.512283	39.647701	115.131966	-11.563311	14.806021	111.545906	46.460793	-8.466617	118.511024	40.050362	52.79665	123.678017	43.2555775	22.1650165	121.0945205	-66.3821995	7.4470255	101.9972915
-0.493725	39.462189	114.750603	-11.770869	15.096314	111.01664	46.265785	-8.328709	118.008125	39.890862	52.963974	123.229912	43.0783235	22.3176325	120.6190185	-66.6200615	7.8749955	101.4142615
0.895818	38.987846	113.965225	-12.158579	15.463929	110.141693	45.817142	-8.132995	117.051933	39.504105	53.100025	122.451851	42.6606235	22.483515	119.751892	-66.9777815	8.444343	100.531494
1.680043	38.516693	113.369957	-12.428667	15.712931	109.595612	45.396393	-7.962478	116.354439	39.339527	53.073715	121.753632	42.36796	22.5556185	119.0540355	-67.225294	8.8702435	100.1371885
2.357758	37.933857	112.759796	-12.696171	15.954674	109.096039	44.977558	-7.846136	115.710159	39.071293	53.089611	121.089211	42.0244255	22.6217375	118.399685	-67.4167675	9.2876105	99.792393
2.943573	37.243412	112.209465	-12.96884	16.195051	108.736717	44.57848	-7.731903	115.112343	38.824051	53.065609	120.454193	41.7012655	22.666853	117.783268	-67.6389455	9.723249	99.690166
3.395047	36.452805	111.779091	-13.209805	16.39888	108.530762	44.215454	-7.595539	114.610313	38.534798	53.04895	119.869698	41.375126	22.7267055	117.2400055	-67.794736	10.0710545	99.8215185
3.736054	35.520283	111.469612	-13.437964	16.56735	108.442131	43.900394	-7.504003	114.288071	38.257408	52.989872	119.455406	41.078901	22.7429345	116.8717385	-67.954829	10.3917655	100.0125235
4.024483	34.414108	111.274887	-13.679993	16.670609	108.412598	43.661606	-7.464115	114.084053	38.049313	52.959435	119.211784	40.8554595	22.74766	116.6479185	-68.2154455	10.593558	100.1772775
4.221489	32.657207	111.031891	-14.015937	16.694126	108.357918	43.453526	-7.519897	113.896584	37.740841	52.910347	119.001114	40.5971835	22.695225	116.448849	-68.6290575	10.693027	100.266987
4.261644	31.325787	110.767769	-14.200179	16.654387	108.24205	43.311264	-7.612323	113.773216	37.524483	52.833019	118.859268	40.4178735	22.610348	116.316242	-68.8182315	10.698426	100.167858
4.229273	29.864056	110.37661	-14.366595	16.586679	108.053802	43.148487	-7.729312	113.592102	37.283123	52.702557	118.60038	40.215805	22.4866225	116.096241	-68.948995	10.6867355	100.011363
4.166706	28.404423	109.831429	-14.531854	16.485718	107.778259	42.9646	-7.862052	113.322243	37.073715	52.571339	118.15876	40.0191575	22.3546435	115.7405015	-69.0828655	10.6167925	99.8160165
4.01257	26.849634	109.178391	-14.724734	16.386486	107.44072	42.768955	-8.044462	112.969818	36.892975	52.380955	117.5756	39.830965	22.1682465	115.272709	-69.280433	10.6047255	99.608731
3.745917	25.160587	108.53994	-14.837088	16.203924	107.057915	42.616428	-8.236252	112.513161	36.769314	52.158295	116.810181	39.692871	21.9610215	114.661671	-69.367047	10.4468265	99.454159
3.479501	23.434387	107.752205	-14.930658	15.98379	106.685661	42.472282	-8.426448	112.015305	36.687107	51.946949	115.868355	39.5796945	21.7602505	113.94183	-69.4410105	10.2073295	99.429492
2.899462	20.731146	106.775536	-14.949264	15.62376	106.246277	42.324944	-8.676761	111.335434	36.587185	51.45126	114.362755	39.4560645	21.3872495	112.8490945	-69.3545925	9.8602705	99.6434595
2.506408	18.805868	106.188416	-14.879723	15.368073	106.114265	42.286022	-8.8479	110.977264	36.545586	51.129913	113.319542	39.415804	21.1410065	112.148403	-69.17525	9.5951395	100.080127
2.083511	16.905483	105.800209	-14.735258	15.092596	106.112877	42.299362	-9.087775	110.762383	36.528996	50.778683	112.366737	39.414179	20.845454	111.56456	-68.884695	9.339738	100.661194
1.559317	14.93749	105.646278	-14.562099	14.789454	106.191185	42.395557	-9.357759	110.676895	36.587982	50.474834	111.489807	39.4917695	20.5585375	111.083351	-68.6159675	9.0203705	101.299019
1.051753	13.021671	105.52845	-14.394811	14.459054	106.252098	42.554611	-9.66214	110.702881	36.702332	50.224812	110.744522	39.6284715	20.281336	110.7237015	-68.4180935	8.636772	101.7804945
0.478983	11.076344	105.516922	-14.259458	14.090924	106.234344	42.723362	-9.924327	110.796585	36.772388	49.975811	110.156395	39.747875	20.025742	110.47649	-68.266791	8.156106	101.992198
-0.217487	9.201498	105.470993	-14.148633	13.705428	106.05825	42.876873	-10.125455	110.92733	36.764496	49.705421	109.670341	39.8206845	19.789983	110.2988355	-68.1179505	7.620873	101.8176645
-0.944647	6.319249	104.959167	-14.02475	13.122982	105.466011	43.118946	-10.39577	111.082626	36.635284	49.365166	109.075317	39.877115	19.484698	110.0789715	-67.926615	6.761266	100.8530505
-1.782504	4.573331	104.657707	-13.917147	12.765167	104.881195	43.300308	-10.50238	111.158791	36.510857	49.192436	108.74543	39.9055825	19.345028	109.9521105	-67.7398765	6.185306	99.8102795
-2.344538	2.736488	104.143211	-13.80537	12.421972	104.238449	43.491982	-10.568083	111.23085	36.36982	49.076038	108.412109	39.930901	19.2539775	109.8214795	-67.541641	5.5899665	98.6554185
-3.115562	1.086154	103.701256	-13.660254	12.099663	103.597916	43.702263	-10.596575	111.314796	36.218658	48.967716	108.076988	39.9604605	19.1855705	109.695892	-67.2809685	5.0137555	97.49994
-3.95357	-0.488962	103.289497	-13.49415	11.796851	102.994469	43.899654	-10.611337	111.433899	36.090694	48.880726	107.787636	39.995174	19.1346945	109.6107675	-66.983474	4.4590075	96.3781705
-4.641009	-2.107237	102.831032	-13.302824	11.539075	102.495346	44.178562	-10.685049	111.530899	36.00161	48.810829	107.530251	40.090086	19.06289	109.530575	-66.695734	4.01526	95.460117
-5.670661	-3.547244	102.635086	-13.102813	11.328263	102.134308	44.335743	-10.73152	111.662125	36.04425	48.706646	107.236389	40.1899965	18.987563	109.449257	-66.3956225	3.668963	94.819359
-7.08705	-5.57567	102.397934	-12.806575	11.105906	101.87545	44.492126	-10.856238	111.662971	36.193977	48.555721	106.903366	40.3430515	18.8497415	109.2831685	-65.9562015	3.3620705	94.4677315
-8.288692	-6.797282	102.432037	-12.620182	11.013184	101.847694	44.501453	-10.963636	111.599098	36.364754	48.420876	106.644821	40.4331035	18.72862	109.1219595	-65.6734675	3.297748	94.5734285
-9.507974	-7.832031	102.527771	-12.487914	10.926605	101.86335	44.495686	-11.136829	111.439423	36.502304	48.281273	106.413162	40.498995	18.572222	108.9262925	-65.474823	3.280988	94.8004075
-10.744767	-8.969925	102.556702	-12.392195	10.820465	101.931068	44.439816	-11.34622	111.172165	36.578487	48.124336	106.15654	40.5091515	18.389058	108.6643525	-65.2935415	3.251872	95.1977835
-12.103876	-9.92896	102.703239	-12.310708	10.66113	102.02758	44.381325	-11.593776	110.79599	36.570404	47.932858	105.841911	40.4758645	18.169541	108.3189505	-65.0972805	3.152719	95.7362095
-13.39959	-10.768838	102.850952	-12.241901	10.448418	102.116074	44.361889	-11.880447	110.30928	36.511719	47.697552	105.477394	40.436804	17.9085525	107.893337	-64.920606	2.9882835	96.338811
-14.815289	-11.652279	103.022804	-12.180943	10.184715	102.207649	44.328529	-12.18605	109.779526	36.426048	47.44521	105.055115	40.3772885	17.62958	107.4173205	-64.7391745	2.73985	96.9979775
-16.900713	-12.662188	103.310303	-12.108229	9.680839	102.348816	44.265343	-12.726516	108.804092	36.228706	47.056053	104.453217	40.2470245	17.1647685	106.6286545	-64.4634825	2.1969095	98.0689775
-18.28211	-13.328856	103.424431	-12.07418	9.274727	102.404037	44.138172	-13.032104	108.157944	36.073139	46.766037	104.078415	40.1056555	16.8669665	106.1181795	-64.2540155	1.6824875	98.6898945
-19.633366	-13.890338	103.486755	-12.065997	8.844796	102.434669	43.971771	-13.331013	107.489624	35.936604	46.490105	103.739655	39.9541875	16.579546	105.6146395	-64.0861815	1.110046	99.2546985
-20.940247	-14.343375	103.492775	-12.072701	8.408844	102.408287	43.826588	-13.645646	106.806168	35.788593	46.214397	103.486481	39.8075905	16.2843755	105.1463245	-63.9529925	0.533312500000001	99.6702495
-22.227661	-14.722356	103.458282	-12.106039	7.990735	102.362968	43.571274	-13.849394	106.211304	35.634552	45.93552	103.304611	39.602913	16.043063	104.7579575	-63.814991	-0.0615929999999958	99.9679785
-23.468575	-15.014662	103.418777	-12.154952	7.590474	102.325455	43.41193	-14.048409	105.659531	35.504601	45.671284	103.212776	39.4582655	15.8114375	104.4361535	-63.7681695	-0.630489499999999	100.2147565
-24.61545	-15.238646	103.343109	-12.225585	7.227978	102.282478	43.279213	-14.276026	105.228447	35.366486	45.449345	103.210953	39.3228495	15.5866595	104.2197	-63.7740195	-1.1307035	100.345256
-26.222757	-15.359982	103.402069	-12.348522	6.755538	102.320992	43.146336	-14.573749	104.776672	35.19627	45.173077	103.285858	39.171303	15.299664	104.031265	-63.868347	-1.788588	100.610719
-27.227247	-15.33294	103.535309	-12.443871	6.482563	102.399849	43.07373	-14.780437	104.631516	35.077744	45.001137	103.3442	39.075737	15.11035	103.987858	-63.963479	-2.145224	100.81184
-28.116734	-15.242826	103.69809	-12.516874	6.229547	102.476776	43.013687	-14.993836	104.538132	34.980377	44.831318	103.341522	38.997032	14.918741	103.939827	-64.03078	-2.459647	101.013725
-28.904289	-15.106877	103.851509	-12.595005	6.013255	102.502991	42.952309	-15.243797	104.457367	34.886616	44.648281	103.252327	38.9194625	14.702242	103.854847	-64.1094725	-2.675732	101.151135
-29.635635	-14.888763	103.951523	-12.698863	5.797126	102.449059	42.854263	-15.51942	104.346611	34.748066	44.436054	103.064857	38.8011645	14.458317	103.705734	-64.1988905	-2.864065	101.192384
-30.3036	-14.580756	103.942833	-12.829365	5.588989	102.276489	42.693443	-15.811578	104.232384	34.612904	44.156162	102.755531	38.6531735	14.172292	103.4939575	-64.3119035	-2.994314	101.0590205
-30.910778	-14.217828	103.814247	-12.978588	5.370814	102.003815	42.477875	-16.120573	104.147316	34.483795	43.84486	102.339684	38.480835	13.8621435	103.2435	-64.438011	-3.1205155	100.76413
-31.618845	-13.559255	103.450645	-13.205153	5.077531	101.489532	42.157043	-16.602488	104.094086	34.365005	43.370876	101.646172	38.261024	13.384194	102.870129	-64.67133	-3.229132	100.108935
-31.997036	-13.080649	103.064262	-13.328141	4.919105	101.095322	41.953674	-16.896519	104.180084	34.360756	43.094738	101.179871	38.157215	13.0991095	102.6799775	-64.813497	-3.2608995	99.5106665
-32.298981	-12.560305	102.494858	-13.440042	4.800781	100.597725	41.809856	-17.146147	104.300735	34.393677	42.849369	100.741837	38.1017665	12.851611	102.521286	-64.9818505	-3.250049	98.674164
-32.4944	-11.969893	101.827637	-13.562806	4.717828	100.046944	41.687569	-17.362932	104.421341	34.436443	42.626511	100.378815	38.062006	12.6317895	102.400078	-65.187618	-3.1961335	97.69381
-32.577477	-11.280663	101.18618	-13.657677	4.678872	99.518539	41.54213	-17.508005	104.499039	34.464848	42.449821	100.038109	38.003489	12.470908	102.268574	-65.318843	-3.113164	96.768504
-32.526463	-10.452574	100.64267	-13.752833	4.68594	99.082825	41.366856	-17.602089	104.485992	34.445263	42.302982	99.679199	37.9060595	12.3504465	102.0825955	-65.4117255	-2.9785665	96.0830545
-32.428059	-9.605084	100.188232	-13.814966	4.692426	98.705116	41.190762	-17.655424	104.401077	34.412491	42.158188	99.341438	37.8016265	12.251382	101.8712575	-65.4315585	-2.86653	95.5389745
-32.277836	-8.225153	99.283989	-13.891935	4.744303	98.080879	40.968407	-17.732054	104.213951	34.403847	42.024876	98.942177	37.686127	12.146411	101.578064	-65.469997	-2.657805	94.583694
-32.057541	-7.254653	98.424927	-13.915947	4.797124	97.494637	40.868034	-17.735373	104.064819	34.487453	42.015942	98.731979	37.6777435	12.1402845	101.398399	-65.5096375	-2.5460365	93.590875
-31.739107	-6.147677	97.268471	-13.989286	4.842545	96.729454	40.823948	-17.702919	103.854034	34.5966	42.096725	98.620102	37.710274	12.196903	101.237068	-65.688846	-2.511813	92.22184
-31.447325	-5.109908	95.95031	-14.062017	4.909683	95.841614	40.74305	-17.600979	103.606964	34.697159	42.212631	98.597603	37.7201045	12.305826	101.1022835	-65.8441385	-2.48646	90.5809445
-31.182405	-3.930686	94.454803	-14.055321	5.062128	94.847633	40.607086	-17.433264	103.351784	34.787895	42.366947	98.616562	37.6974905	12.4668415	100.984173	-65.8081325	-2.3425855	88.711093
-30.850489	-2.729239	92.890808	-14.001606	5.233826	93.764923	40.538536	-17.210461	103.073502	34.900261	42.567688	98.687386	37.7193985	12.6786135	100.880444	-65.7226105	-2.2109615	86.649402
-30.425171	-1.39929	91.231934	-13.934253	5.432827	92.602165	40.58321	-17.00824	102.780281	35.026993	42.837379	98.795662	37.8051015	12.9145695	100.7879715	-65.6736075	-2.0489155	84.4163585
-29.949648	0.584993	89.008423	-13.874117	5.763338	90.968651	40.647903	-16.706856	102.314499	35.12014	43.230114	98.837158	37.8840215	13.261629	100.5758285	-65.6322555	-1.734953	81.3614735
-29.736996	1.936543	87.877968	-13.874338	5.966802	90.103752	40.544537	-16.485643	101.910355	35.021721	43.367741	98.726913	37.783129	13.441049	100.318634	-65.531805	-1.507445	79.88887
-29.509085	3.395075	86.916451	-13.871889	6.162936	89.310211	40.373852	-16.254463	101.366516	34.819935	43.44257	98.489067	37.5968935	13.5940535	99.9277915	-65.3406715	-1.2681815	78.6926305
-29.368898	4.798148	86.083588	-13.917179	6.309161	88.537933	40.186729	-16.097681	100.729057	34.67075	43.476364	98.145836	37.4287395	13.6893415	99.4374465	-65.2630975	-1.0710195	77.6384195
-29.399771	6.247048	85.437027	-14.034073	6.429377	87.963371	39.934357	-16.035479	100.025215	34.519753	43.500523	97.809982	37.227055	13.732522	98.9175985	-65.295201	-0.873768000000002	77.0091435
-29.463886	7.706297	85.16114	-14.174606	6.535653	87.636742	39.615337	-15.919929	99.339218	34.329994	43.526772	97.615761	36.9726655	13.8034215	98.4774895	-65.3218775	-0.732115500000001	76.7959945
-29.565283	9.193277	85.186974	-14.351768	6.628089	87.549065	39.318607	-15.793904	98.774574	34.172142	43.606152	97.508965	36.7453745	13.906124	98.1417695	-65.4489105	-0.649946000000002	76.9563605
-29.983458	11.40534	85.675751	-14.598039	6.747426	87.857346	39.024422	-15.630791	98.126869	33.902035	43.743168	97.521553	36.4632285	14.0561885	97.824211	-65.6593065	-0.561336499999998	77.890481
-30.22027	12.998899	86.384705	-14.741712	6.834599	88.344765	38.864861	-15.509712	97.89521	33.751514	43.815529	97.600121	36.3081875	14.1529085	97.7476655	-65.7916115	-0.483710499999999	78.9418645
-30.545229	14.471632	87.222122	-14.890578	6.901833	88.980362	38.758202	-15.40038	97.81929	33.626957	43.925411	97.775406	36.1925795	14.2625155	97.797348	-65.9737355	-0.458849499999999	80.163376
-30.888956	15.930703	88.144211	-15.043789	6.946826	89.735428	38.68454	-15.31105	97.877678	33.535461	44.047546	98.048233	36.1100005	14.368248	97.9629555	-66.1975785	-0.474595999999998	81.5079005
-31.207594	17.489544	89.185074	-15.229776	6.965661	90.564651	38.615932	-15.243928	98.037369	33.462215	44.174191	98.371216	36.0390735	14.4651315	98.2042925	-66.4986255	-0.5338095	82.9250095
-31.574476	18.938444	90.226181	-15.418962	6.964322	91.423531	38.541908	-15.182546	98.246712	33.34433	44.295677	98.757309	35.943119	14.5565655	98.5020105	-66.781043	-0.627921499999998	84.3450515
-31.921059	20.396759	91.241112	-15.605577	6.962565	92.252335	38.455044	-15.115107	98.496178	33.217712	44.401543	99.155594	35.836378	14.643218	98.825886	-67.047532	-0.718087999999998	85.678784
-32.325268	22.632357	92.622551	-15.891053	6.958736	93.387207	38.338135	-15.052548	98.964722	33.027924	44.541393	99.675789	35.6830295	14.7444225	99.3202555	-67.4651355	-0.826950499999999	87.4541585
-32.60891	24.093203	93.395111	-16.029913	6.95181	94.061401	38.297947	-15.021159	99.283493	32.920567	44.61771	100.041267	35.609257	14.7982755	99.66238	-67.669083	-0.894655500000001	88.460422
-32.788013	25.611988	94.185234	-16.109921	6.985643	94.715523	38.299091	-14.943011	99.606888	32.842747	44.723015	100.407066	35.570919	14.890002	100.006977	-67.790761	-0.918716	89.424069
-32.910805	27.050894	94.906441	-16.142221	7.030583	95.33503	38.350002	-14.860195	99.972168	32.816921	44.84124	100.759682	35.5834615	14.9905225	100.365925	-67.8679035	-0.929356500000001	90.304135
-33.020535	28.50543	95.533264	-16.124504	7.088012	95.923401	38.470951	-14.781751	100.355438	32.832291	44.974796	101.102737	35.651621	15.0965225	100.7290875	-67.900629	-0.9204985	91.1177145
-33.007011	30.01638	96.141518	-16.073612	7.156319	96.461266	38.63905	-14.712499	100.7257	32.878922	45.086384	101.426933	35.758986	15.1869425	101.0763165	-67.90621	-0.874304500000001	91.8462155
-32.940189	31.440973	96.706383	-15.978414	7.215653	96.937393	38.798149	-14.64142	101.065765	32.952522	45.216763	101.726105	35.8753355	15.2876715	101.395935	-67.8321635	-0.856365500000001	92.478851
-32.802696	33.609219	97.397888	-15.843241	7.23718	97.539154	39.064251	-14.528971	101.39402	33.04055	45.389668	102.119896	36.0524005	15.4303485	101.756958	-67.7388825	-0.9559885	93.32135
-32.572662	35.016354	97.827995	-15.73877	7.251465	97.852798	39.201252	-14.467279	101.548599	33.08823	45.4608	102.336899	36.144741	15.4967605	101.942749	-67.622281	-0.993830500000001	93.762847
-32.339584	36.435539	98.166908	-15.646575	7.264991	98.099884	39.309574	-14.398675	101.666115	33.156097	45.540489	102.544044	36.2328355	15.570907	102.1050795	-67.5259855	-1.040925	94.0946885
-32.026402	37.848209	98.486229	-15.570754	7.281625	98.285477	39.428013	-14.308516	101.742386	33.216587	45.625473	102.778076	36.3223	15.6584785	102.260231	-67.463808	-1.0952285	94.310723
-31.653881	39.165043	98.768341	-15.524141	7.319768	98.43737	39.535603	-14.225231	101.807617	33.261749	45.730892	103.05127	36.398676	15.7528305	102.4294435	-67.446958	-1.1132945	94.4452965
-31.234938	40.555664	98.998283	-15.490656	7.375451	98.539566	39.664452	-14.128979	101.867531	33.335381	45.817165	103.307091	36.4999165	15.844093	102.587311	-67.4812285	-1.093191	94.491821
-30.762878	41.906471	99.274788	-15.498585	7.448118	98.623238	39.79369	-14.02749	101.920128	33.380814	45.916073	103.616127	36.587252	15.9442915	102.7681275	-67.584422	-1.0480555	94.4783485
-29.879635	43.724293	99.593834	-15.512697	7.602122	98.788651	39.914825	-13.866332	102.053436	33.421116	46.106754	104.087875	36.6679705	16.120211	103.0706555	-67.6933645	-0.915967000000002	94.5066465
-29.302818	44.740601	99.993706	-15.508769	7.692636	98.855003	39.999058	-13.735381	102.18837	33.442345	46.236725	104.375839	36.7207015	16.250672	103.2821045	-67.7382395	-0.865400000000001	94.4279015
-28.796762	45.02285	100.286865	-15.471689	7.806207	98.907509	40.108791	-13.637614	102.302429	33.470974	46.346874	104.617668	36.7898825	16.35463	103.4600485	-67.7332605	-0.742216	94.3549695
-28.020269	44.94381	100.079391	-15.414129	7.922599	98.968933	40.22176	-13.573249	102.418365	33.522808	46.401493	104.769775	36.872284	16.414122	103.59407	-67.700542	-0.568923999999999	94.343796
-27.216011	44.958183	100.036713	-15.332657	8.024898	99.071487	40.306602	-13.512763	102.554062	33.590595	46.438393	104.867996	36.9485985	16.462815	103.711029	-67.6139125	-0.413018999999998	94.431945
-26.493219	44.998978	100.03244	-15.229617	8.109758	99.175453	40.39819	-13.450682	102.699409	33.668919	46.458496	104.996422	37.0335545	16.503907	103.8479155	-67.4927885	-0.284390999999999	94.5029905
-25.783178	44.914772	100.077888	-15.125381	8.142116	99.307617	40.513577	-13.421202	102.85733	33.776104	46.422188	105.09491	37.1448405	16.500493	103.97612	-67.3956025	-0.216260999999999	94.639114
-24.714108	44.6689	100.245811	-14.940381	8.096547	99.542496	40.697411	-13.436752	103.15107	33.9412	46.34811	105.277977	37.3193055	16.455679	104.2145235	-67.2000675	-0.262585000000001	94.8704685
-23.820505	44.356987	100.322853	-14.84069	8.027231	99.724281	40.816998	-13.481116	103.386673	34.033623	46.292313	105.428246	37.4253105	16.4055985	104.4074595	-67.1066905	-0.351136499999999	95.0411025
-23.106457	44.177101	100.485214	-14.748279	7.952754	99.904343	40.933739	-13.534734	103.64624	34.121635	46.212704	105.609451	37.527687	16.338985	104.6278455	-67.024245	-0.433477000000003	95.1808405
-22.343359	43.937378	100.540924	-14.678637	7.86385	100.055931	41.059978	-13.602921	103.910027	34.186272	46.12336	105.797112	37.623125	16.2602195	104.8535695	-66.980399	-0.532519499999998	95.2582925
-21.595066	43.629601	100.604073	-14.650967	7.777623	100.152412	41.157761	-13.649179	104.185463	34.223282	46.045799	106.01741	37.6905215	16.19831	105.1014365	-66.9924555	-0.643063999999999	95.2033875
-20.839449	43.327728	100.658737	-14.636597	7.702549	100.223625	41.25573	-13.670548	104.417435	34.199272	45.979942	106.287491	37.727501	16.154697	105.352463	-67.000695	-0.749598999999997	95.094787
-20.048574	42.950066	100.844421	-14.660414	7.631055	100.235764	41.331707	-13.62746	104.584656	34.149586	45.93219	106.628288	37.7406465	16.152365	105.606472	-67.0614745	-0.890255	94.865056
-18.9375	42.432384	101.162994	-14.703518	7.556229	100.143456	41.447266	-13.405959	104.657089	33.987473	45.930161	107.297638	37.7173695	16.262101	105.9773635	-67.1244055	-1.149643	94.3095485
-18.202438	42.000881	101.446442	-14.709161	7.604492	100.10096	41.557747	-13.181269	104.639687	33.837517	46.040066	107.754387	37.697632	16.4293985	106.197037	-67.115954	-1.2204145	94.004883
-17.469576	41.575237	101.619804	-14.69329	7.770092	100.135109	41.681591	-12.93753	104.674355	33.698135	46.216312	108.098305	37.689863	16.639391	106.38633	-67.076443	-1.099207	93.883888
-16.700129	41.168926	101.818619	-14.650668	8.039819	100.258041	41.831215	-12.683709	104.804504	33.571835	46.399612	108.378204	37.701525	16.8579515	106.591354	-67.002861	-0.778313499999999	93.924728
-15.948184	40.770668	101.908051	-14.557664	8.354563	100.417015	42.101547	-12.452407	104.951622	33.518101	46.554993	108.571915	37.809824	17.051293	106.7617685	-66.925152	-0.342167	94.0722615
-15.218488	40.262829	102.072777	-14.469025	8.668122	100.600838	42.355968	-12.245556	105.141495	33.566689	46.721874	108.696686	37.9613285	17.238159	106.9190905	-66.8993785	0.0980850000000011	94.2825855
-14.429061	39.743088	102.12709	-14.354329	8.957627	100.774475	42.557697	-12.060533	105.34433	33.669811	46.900139	108.816978	38.113754	17.419803	107.080654	-66.822412	0.495450999999999	94.468296
-13.277325	38.840897	102.269295	-14.147341	9.301232	101.038849	42.757805	-11.772227	105.61972	33.897171	47.126064	108.984398	38.327488	17.6769185	107.302059	-66.62217	0.925545500000002	94.775639
-12.551014	38.212227	102.419472	-14.005062	9.449609	101.236305	42.862206	-11.597361	105.763458	34.050282	47.3022	109.034744	38.456244	17.8524195	107.399101	-66.466368	1.0467985	95.073509
-11.832038	37.493065	102.566353	-13.876926	9.579153	101.484367	42.922268	-11.459877	105.932953	34.199333	47.520756	108.978859	38.5608005	18.0304395	107.455906	-66.3146525	1.1278665	95.512828
-10.849372	36.598221	102.619728	-13.746264	9.69017	101.811012	42.868378	-11.34717	106.211365	34.33704	47.718758	108.780647	38.602709	18.185794	107.496006	-66.095237	1.194546	96.126018
-10.262573	35.932083	102.866043	-13.601298	9.802377	102.23423	42.953285	-11.327674	106.42067	34.422405	47.861408	108.588745	38.687845	18.266867	107.5047075	-65.890441	1.337887	96.9637525
-9.516571	35.172436	103.034363	-13.452806	9.896467	102.771088	43.051594	-11.375299	106.671036	34.522701	47.860584	108.353401	38.7871475	18.2426425	107.5122185	-65.6927595	1.5502915	98.0299575
-8.76757	34.321899	103.224098	-13.310029	9.951212	103.353355	43.140587	-11.484053	107.007919	34.640045	47.761719	108.118271	38.890316	18.138833	107.563095	-65.510374	1.763591	99.143615
-7.5288	32.978039	103.604652	-13.181774	9.940111	104.209045	43.205727	-11.760786	107.510674	34.859463	47.499474	107.978943	39.032595	17.869344	107.7448085	-65.396143	2.010878	100.6732815
-6.711609	32.152332	103.794693	-13.132111	9.859771	104.731712	43.204224	-11.990596	107.785782	35.039413	47.291931	107.944801	39.1218185	17.6506675	107.8652915	-65.3860405	2.0688745	101.5981325
-5.785225	31.159613	104.06134	-13.10983	9.720228	105.155159	43.144188	-12.268768	108.007477	35.189827	47.100304	107.996323	39.1670075	17.415768	108.0019	-65.3866675	2.024688	102.308418
-4.984262	30.366999	104.253181	-13.140732	9.527305	105.53566	43.019997	-12.556752	108.177971	35.330109	46.842087	108.119705	39.175053	17.1426675	108.148838	-65.456517	1.9119425	102.922482
-4.078452	29.477764	104.518852	-13.201761	9.317465	105.89138	42.861237	-12.834951	108.333679	35.483791	46.5574	108.310661	39.172514	16.8612245	108.32217	-65.576036	1.7737055	103.46059
-3.17826	28.640968	104.776932	-13.283624	9.105448	106.228172	42.704868	-13.114001	108.546982	35.577957	46.375771	108.616592	39.1414125	16.630885	108.581787	-65.7086605	1.580011	103.874557
-2.241081	27.829779	105.113914	-13.380267	8.94042	106.571915	42.606586	-13.36295	108.871735	35.769375	46.15723	109.014336	39.1879805	16.39714	108.9430355	-65.9485145	1.4837	104.2007945
-0.710173	26.614756	105.710587	-13.535364	8.778195	107.109428	42.625774	-13.643974	109.637817	36.03046	45.99749	109.735062	39.328117	16.176758	109.6864395	-66.398845	1.379632	104.5324165
0.313566	25.904327	106.18309	-13.645596	8.722683	107.47876	42.751415	-13.758423	110.331131	36.22728	45.993084	110.415054	39.4893475	16.1173305	110.3730925	-66.7805395	1.3280355	104.5844275
1.368821	25.258511	106.691978	-13.729854	8.723089	107.831993	42.957493	-13.794115	111.127487	36.449875	46.067753	111.157753	39.703684	16.136819	111.14262	-67.163392	1.309359	104.521366
2.534288	24.553909	107.322517	-13.795498	8.774897	108.139481	43.192741	-13.800027	111.992142	36.669819	46.17128	111.926247	39.93128	16.1856265	111.9591945	-67.522276	1.3641675	104.3197675
3.627632	23.941975	107.805237	-13.82387	8.871763	108.366524	43.40974	-13.76649	112.865028	36.925701	46.301235	112.667511	40.1677205	16.2673725	112.7662695	-67.8154605	1.4761535	103.9667785
4.697029	23.392237	108.319183	-13.807254	8.969394	108.438049	43.6409	-13.678664	113.610336	37.186501	46.437454	113.3657	40.4137005	16.379395	113.488018	-68.0282085	1.559393	103.38808
5.80691	22.795368	108.733795	-13.767786	9.065457	108.348015	43.866051	-13.579981	114.159752	37.430908	46.59679	114.042938	40.6484795	16.5084045	114.101345	-68.1840515	1.6225095	102.594685
7.47777	21.930824	108.920563	-13.600408	9.280408	107.904182	44.184944	-13.369817	114.644012	37.797211	46.830849	114.799561	40.9910775	16.730516	114.7217865	-68.1918935	1.8303	101.0865775
8.512356	21.484772	108.882202	-13.449446	9.478691	107.431961	44.405704	-13.22725	114.680885	38.026871	46.988564	115.108963	41.2162875	16.880657	114.894924	-68.1151795	2.076725	99.968998
9.61452	20.944901	108.643768	-13.25123	9.730593	106.885406	44.596428	-13.10903	114.549385	38.222076	47.140083	115.19239	41.409252	17.0155265	114.8708875	-67.911712	2.4456595	98.8999245
10.548508	20.500753	108.304596	-13.018452	10.037594	106.298676	44.737976	-12.879656	114.299179	38.39999	47.294163	115.050575	41.568983	17.2072535	114.674877	-67.605887	2.8679345	97.922475
11.425799	20.063234	107.767799	-12.779892	10.405168	105.718788	44.873627	-12.592609	113.966415	38.536282	47.462074	114.789413	41.7049545	17.4347325	114.377914	-67.2647385	3.3756035	97.059662
12.268407	19.468203	107.30957	-12.513678	10.7832	105.180756	45.058266	-12.317053	113.620628	38.682644	47.633698	114.399597	41.870455	17.6583225	114.0101125	-66.897811	3.9080775	96.3513995
13.062816	18.951416	106.80162	-12.242014	11.167194	104.694031	45.27549	-12.053114	113.285934	38.829441	47.792221	113.959274	42.0524655	17.8695535	113.622604	-66.5364935	4.4648345	95.765458
14.090487	18.11606	106.150497	-11.822776	11.657121	104.024933	45.599331	-11.745955	112.853371	39.113697	47.975044	113.373268	42.356514	18.1145445	113.1133195	-66.002066	5.1996975	94.9365465
14.722155	17.573383	105.771065	-11.547621	11.918877	103.69326	45.776272	-11.572289	112.55188	39.324608	48.118393	113.071465	42.55044	18.273052	112.8116725	-65.645682	5.564702	94.5748475
15.348753	16.902996	105.483421	-11.255217	12.14144	103.41806	45.93063	-11.43223	112.276031	39.53418	48.22823	112.871086	42.732405	18.398	112.5735585	-65.242839	5.88488	94.2625615
15.867433	16.327732	105.207024	-10.993612	12.335326	103.214409	46.100109	-11.356508	112.029472	39.760986	48.301907	112.729156	42.9305475	18.4726995	112.379314	-64.9177715	6.1979525	94.049504
16.366879	15.638256	105.056168	-10.768947	12.522995	103.074501	46.254314	-11.314938	111.823021	39.983845	48.37019	112.61866	43.1190795	18.527626	112.2208405	-64.6569735	6.518364	93.9281615
16.76762	14.979453	104.893051	-10.582406	12.68745	102.980339	46.398457	-11.287586	111.670364	40.195644	48.429234	112.53524	43.2970505	18.570824	112.102802	-64.4618625	6.804076	93.857876
17.090616	14.371385	104.799339	-10.440593	12.84913	102.922073	46.493793	-11.271511	111.559593	40.376865	48.468983	112.473656	43.435329	18.598736	112.0166245	-64.316515	7.099524	93.8275215
17.560896	13.291393	104.698799	-10.295591	13.067323	102.848564	46.606945	-11.288434	111.449814	40.624554	48.50095	112.358414	43.6157495	18.606258	111.904114	-64.2069315	7.528388	93.793014
17.746477	12.619707	104.617348	-10.237779	13.223417	102.809845	46.667881	-11.318397	111.386696	40.778545	48.522633	112.293053	43.723213	18.602118	111.8398745	-64.198771	7.844716	93.7798155
17.940657	11.851883	104.559792	-10.181994	13.358636	102.78624	46.702282	-11.357472	111.329247	40.922909	48.510391	112.226891	43.8125955	18.5764595	111.778069	-64.1765835	8.1408125	93.794411
17.988493	11.116971	104.482475	-10.139401	13.51556	102.786469	46.73185	-11.416944	111.26664	41.083435	48.490334	112.152054	43.9076425	18.536695	111.709347	-64.1864445	8.494425	93.863591
18.032614	10.451938	104.447601	-10.08365	13.66363	102.799461	46.734215	-11.448745	111.222687	41.226871	48.482258	112.11824	43.980543	18.5167565	111.6704635	-64.147843	8.8105035	93.9284585
18.078592	9.724636	104.43866	-10.050507	13.797322	102.849075	46.721848	-11.460195	111.177269	41.357758	48.499073	112.113609	44.039803	18.519439	111.645439	-64.140817	9.075205	94.052711
18.04925	8.913851	104.387009	-9.999553	13.890335	102.896866	46.737747	-11.484948	111.131264	41.539516	48.471474	112.081085	44.1386315	18.493263	111.6061745	-64.1377375	9.287407	94.1875575
17.982466	7.661242	104.361786	-9.89523	13.935354	102.953552	46.826042	-11.548432	111.046959	41.747524	48.452209	112.078003	44.286783	18.4518885	111.562481	-64.077243	9.4188195	94.344623
17.863783	6.802837	104.265915	-9.797153	13.886264	102.923058	46.916691	-11.63138	110.989059	41.864334	48.391254	112.024841	44.3905125	18.379937	111.50695	-63.9848185	9.392591	94.339166
17.796476	5.93987	104.159233	-9.693791	13.797431	102.842941	47.00515	-11.727795	110.929237	41.949764	48.282753	111.94136	44.477457	18.277479	111.4352985	-63.865039	9.317383	94.2505835
17.698626	5.052487	104.059669	-9.582611	13.676808	102.727699	47.095757	-11.832722	110.880028	42.008324	48.161366	111.806465	44.5520405	18.164322	111.3432465	-63.7172625	9.189294	94.1121515
17.530718	4.083005	103.889999	-9.466968	13.542443	102.60601	47.158195	-11.941023	110.89476	42.050426	48.00745	111.607002	44.6043105	18.0332135	111.250881	-63.5382465	9.0516725	93.961139
17.313725	3.117096	103.796494	-9.350088	13.400171	102.496246	47.249767	-12.05976	110.940491	42.08857	47.833405	111.384048	44.6691685	17.8868225	111.1622695	-63.3693445	8.9135195	93.8302225
17.081299	2.112511	103.751358	-9.250855	13.238004	102.410172	47.344646	-12.200734	111.039444	42.144958	47.691727	111.163864	44.744802	17.7454965	111.101654	-63.246512	8.7305115	93.71869
16.62282	0.902174	103.845703	-9.119008	12.977013	102.301979	47.514591	-12.429005	111.239334	42.221947	47.482048	110.866867	44.868269	17.5265215	111.0531005	-63.106285	8.4275045	93.5508575
16.191425	0.22027	103.826614	-9.028987	12.78283	102.23175	47.630688	-12.56001	111.348686	42.261627	47.336628	110.675339	44.9461575	17.388309	111.0120125	-63.0041315	8.177351	93.4514875
15.720839	-0.521635	103.721771	-8.934679	12.598507	102.153419	47.724861	-12.65809	111.429718	42.289085	47.201981	110.500847	45.006973	17.2719455	110.9652825	-62.876331	7.9250685	93.3415555
15.167606	-1.232308	103.680679	-8.841865	12.43745	102.076706	47.800438	-12.744509	111.508606	42.314327	47.066299	110.301682	45.0573825	17.160895	110.905144	-62.7411125	7.714005	93.248268
14.590875	-1.950425	103.634026	-8.739239	12.289105	102.006294	47.873802	-12.809033	111.607552	42.3461	46.940594	110.083725	45.109951	17.0657805	110.8456385	-62.588429	7.5124295	93.1669495
14.005193	-2.590566	103.5383	-8.626224	12.158671	101.951424	47.939529	-12.876948	111.722115	42.381798	46.845757	109.885788	45.1606635	16.9844045	110.8039515	-62.4131115	7.3329375	93.0988965
13.267604	-3.058598	103.584061	-8.532184	12.057145	101.922897	48.014961	-12.936266	111.847069	42.432838	46.75692	109.701469	45.2238995	16.910327	110.774269	-62.2882675	7.203963	93.071525
11.936561	-3.745966	103.514122	-8.440172	11.978344	101.91153	48.109737	-12.983097	112.012398	42.46339	46.715538	109.484077	45.2865635	16.8662205	110.7482375	-62.1669075	7.0904675	93.0748225
10.972188	-4.136649	103.520439	-8.402393	11.983746	101.908852	48.119072	-12.959886	112.071312	42.456253	46.714478	109.386917	45.2876625	16.877296	110.7291145	-62.0924485	7.090196	93.0885895
10.029708	-4.433342	103.37632	-8.383119	12.062129	101.924347	48.092308	-12.911084	112.052063	42.424557	46.751999	109.328079	45.2584325	16.9204575	110.690071	-62.0246705	7.2038005	93.158623
8.971087	-4.588799	103.285622	-8.361084	12.218225	101.96769	47.999935	-12.804881	111.994911	42.394253	46.815197	109.32621	45.197094	17.005158	110.6605605	-61.919262	7.431292	93.2748195
7.749558	-4.672555	103.179642	-8.388431	12.46132	102.076981	47.870659	-12.679626	111.914406	42.515137	46.913399	109.359238	45.192898	17.1168865	110.636822	-61.96976	7.8057535	93.51714
6.522356	-4.725797	103.195999	-8.462533	12.77157	102.292824	47.711201	-12.547262	111.83287	42.530106	47.077953	109.450768	45.1206535	17.2653455	110.641819	-62.0457195	8.2777945	93.943829
5.273198	-4.66266	103.383789	-8.578029	13.196106	102.670517	47.502655	-12.389009	111.723434	42.58046	47.237755	109.535789	45.0415575	17.424373	110.6296115	-62.1976155	8.967839	94.7114225
3.289026	-4.285941	103.946396	-8.780549	14.044968	103.560532	47.108833	-12.043853	111.638321	42.579224	47.562874	109.552147	44.8440285	17.7595105	110.595234	-62.4051265	10.3304255	96.52583
1.885054	-3.959409	104.48172	-8.97771	14.687019	104.219643	46.831367	-11.800764	111.682388	42.600296	47.7924	109.497406	44.7158315	17.995818	110.589897	-62.6712515	11.37822	97.849389
0.490977	-3.670191	105.027794	-9.232884	15.311085	104.846741	46.554298	-11.582693	111.759171	42.521286	48.037613	109.477974	44.537792	18.22746	110.6185725	-63.00356	12.39471	99.0749095
-0.814996	-3.205862	105.636505	-9.505455	15.888455	105.373848	46.248184	-11.372179	111.766769	42.410755	48.30706	109.482666	44.3294695	18.4674405	110.6247175	-63.3403795	13.3094695	100.1229785
-2.1722	-2.679937	105.828842	-9.770944	16.442991	105.738899	45.924412	-11.142082	111.622551	42.357254	48.595192	109.42321	44.140833	18.726555	110.5228805	-63.682721	14.159427	100.9549175
-3.496482	-2.173785	105.794815	-10.018058	16.931978	105.898605	45.547752	-10.902938	111.372971	42.274139	48.893036	109.365059	43.9109455	18.995049	110.369015	-63.9470615	14.868907	101.428195
-4.714425	-1.688586	105.626831	-10.270481	17.34025	105.884636	45.135555	-10.657053	111.04081	42.248249	49.161114	109.280823	43.691902	19.2520305	110.1608165	-64.232864	15.4284695	101.6084555
-6.471437	-0.840114	104.966438	-10.611307	17.823612	105.607773	44.547268	-10.243577	110.468651	41.958618	49.58881	109.373878	43.252943	19.6726165	109.9212645	-64.475557	15.9746075	101.2942815
-7.574941	-0.151423	104.45266	-10.852495	18.101578	105.351082	44.239895	-9.919222	110.020493	41.766834	49.91288	109.408188	43.0033645	19.996829	109.7143405	-64.7083545	16.206327	100.9878235
-8.778534	0.589939	104.038742	-11.059302	18.370832	105.113708	44.020409	-9.540638	109.578644	41.537666	50.249992	109.372925	42.7790375	20.354677	109.4757845	-64.8976415	16.386987	100.7516315
-9.789119	1.266223	103.768776	-11.224641	18.630346	104.922554	43.889145	-9.106093	109.183411	41.231201	50.564861	109.313034	42.560173	20.729384	109.2482225	-65.009455	16.531308	100.5968855
-10.749553	1.933944	103.620598	-11.340756	18.846857	104.777763	43.851803	-8.741451	108.885933	40.895367	50.810265	109.177544	42.373585	21.034407	109.0317385	-65.055097	16.659307	100.5237875
-11.489469	2.70487	103.572289	-11.415279	18.998953	104.630531	43.894814	-8.472738	108.641388	40.631008	50.973846	108.934525	42.262911	21.250554	108.7879565	-65.093469	16.747352	100.4731055
-12.304003	3.404248	103.38414	-11.413049	19.041481	104.471718	43.977131	-8.246897	108.440269	40.076553	51.225979	108.832016	42.026842	21.489541	108.6361425	-64.85294	16.593421	100.3072935
-13.362771	4.375391	103.239441	-11.290383	18.904921	104.18502	44.136627	-7.988955	108.18927	39.989059	51.328423	108.232048	42.062843	21.669734	108.210659	-64.643609	16.140108	100.159381
-13.903375	4.849603	103.373871	-11.130485	18.681959	103.978096	44.29258	-7.902218	108.014282	39.813007	51.344608	107.860245	42.0527935	21.721195	107.9372635	-64.3137635	15.642723	100.0189285
-14.268891	5.282637	103.134285	-10.934207	18.385468	103.764259	44.47879	-7.930297	107.822678	39.750881	51.297195	107.309166	42.1148355	21.683449	107.565922	-63.9832495	15.087487	99.962596
-14.781852	5.721571	103.133751	-10.718538	18.02953	103.539948	44.640938	-8.005091	107.600449	40.124657	51.066494	106.679466	42.3827975	21.5307015	107.1399575	-63.8198735	14.5283585	99.9399385
-15.0837	6.115237	103.011261	-10.478102	17.602831	103.321144	44.792641	-8.054671	107.331871	40.109207	50.928986	106.20916	42.450924	21.4371575	106.7705155	-63.407128	13.7685045	99.8717725
-15.371008	6.50719	102.663315	-10.228441	17.162573	103.09726	44.976311	-8.126674	107.056198	40.050106	50.768917	105.743469	42.5132085	21.3211215	106.3998335	-62.9700905	13.0040245	99.7946865
-15.479456	7.061395	102.535889	-9.97714	16.71924	102.88382	45.170132	-8.203066	106.857811	40.039131	50.623882	105.376389	42.6046315	21.210408	106.1171	-62.5589115	12.228072	99.65054
-15.696886	7.97158	102.329086	-9.669614	16.057638	102.676285	45.521229	-8.26473	106.747116	39.923183	50.467342	105.113411	42.722206	21.101306	105.9302635	-62.061434	11.01397	99.4223065
-15.746005	8.558891	102.292755	-9.504776	15.617849	102.641258	45.811005	-8.258814	106.801865	39.812366	50.428753	105.124306	42.8116855	21.0849695	105.9630855	-61.8212375	10.1507285	99.3194305
-15.673283	9.100033	102.317093	-9.394185	15.199512	102.680954	46.091919	-8.254278	106.973816	39.717594	50.418335	105.232285	42.9047565	21.0820285	106.1030505	-61.6931265	9.3169955	99.2588575
-15.50308	9.758802	102.329292	-9.258449	14.788483	102.742538	46.332996	-8.267319	107.23761	39.652382	50.432575	105.370392	42.992689	21.082628	106.304001	-61.509587	8.494338	99.181075
-15.42551	10.506581	102.383995	-9.228683	14.452587	102.851524	46.524895	-8.272942	107.552826	39.586857	50.437092	105.5392	43.055876	21.082075	106.546013	-61.513242	7.823099	99.157035
-15.309377	11.227614	102.467216	-9.277239	14.224874	103.001907	46.651154	-8.293633	107.974648	39.529305	50.403069	105.744949	43.0902295	21.054718	106.8597985	-61.6447075	7.39503	99.1440155
-15.141217	11.949203	102.592644	-9.29688	14.055991	103.176392	46.72934	-8.32459	108.495667	39.525852	50.404675	105.985817	43.127596	21.0400425	107.240742	-61.721356	7.0719395	99.112042
-14.707155	13.177488	102.788498	-9.416671	13.921902	103.48848	46.820721	-8.364431	109.292328	39.608513	50.425648	106.478928	43.214617	21.0306085	107.885628	-62.047959	6.8131955	99.091332
-14.331028	14.059507	102.883354	-9.517111	13.886049	103.718102	46.869781	-8.419016	109.776321	39.70636	50.428123	106.836113	43.2880705	21.0045535	108.306217	-62.3222925	6.7675445	99.129987
-14.152736	14.991633	103.051903	-9.641093	13.846045	103.920868	46.881447	-8.47096	110.179672	39.832462	50.407917	107.220886	43.3569545	20.9684785	108.700279	-62.6391405	6.7236115	99.141457
-13.860986	15.836291	103.171875	-9.721162	13.82846	104.105225	46.864079	-8.525276	110.452248	39.949654	50.393158	107.561256	43.4068665	20.933941	109.006752	-62.8491905	6.722979	99.203698
-13.487079	16.785614	103.328476	-9.773157	13.803895	104.285088	46.803078	-8.566186	110.621002	40.043079	50.361336	107.839355	43.4230785	20.897575	109.2301785	-62.9693925	6.710215	99.3399975
-13.062056	17.762228	103.391434	-9.761839	13.754557	104.427277	46.754292	-8.592721	110.710144	40.124863	50.308113	108.046509	43.4395775	20.857696	109.3783265	-62.9632555	6.651418	99.4762275
-12.694841	18.741793	103.528633	-9.708273	13.67997	104.555389	46.734993	-8.627186	110.761383	40.21759	50.237103	108.165825	43.4762915	20.8049585	109.463604	-62.8928375	6.5549815	99.647174
-12.029558	20.113087	103.64473	-9.580903	13.530913	104.724144	46.798363	-8.739431	110.833122	40.37439	50.112556	108.224892	43.5863765	20.6865625	109.529007	-62.7481825	6.3752635	99.919281
-11.547698	21.145664	103.656662	-9.470078	13.399044	104.795982	46.878906	-8.856717	110.876678	40.481178	50.015259	108.229111	43.680042	20.579271	109.5528945	-62.620198	6.218817	100.0390695
-11.047201	22.158684	103.665253	-9.385903	13.22912	104.837837	46.958519	-8.989741	110.885513	40.608936	49.903805	108.212532	43.7837275	20.457032	109.5490225	-62.5555335	6.001208	100.1266515
-10.629349	23.125122	103.641594	-9.316905	13.030514	104.830238	47.029301	-9.141006	110.779549	40.706585	49.782234	108.153618	43.867943	20.320614	109.4665835	-62.501753	5.740414	100.1938925
-10.075513	24.051149	103.496048	-9.252553	12.817457	104.742172	47.036427	-9.234672	110.447075	40.758659	49.65987	107.982697	43.897543	20.212599	109.214886	-62.402649	5.422315	100.269458
-9.507486	25.065512	103.197609	-9.175098	12.582469	104.510162	46.934395	-9.268168	109.800629	40.773159	49.494858	107.678375	43.853777	20.113345	108.739502	-62.203973	5.051593	100.280822
-9.058198	26.094511	102.851746	-9.078792	12.349585	104.142166	46.669083	-9.340142	108.998283	40.720333	49.276447	107.236633	43.694708	19.9681525	108.117458	-61.852292	4.7310175	100.166874
-8.178563	27.601803	102.183914	-8.930993	12.030645	103.429771	46.165501	-9.510624	107.691872	40.59351	48.917892	106.42617	43.3795055	19.703634	107.059021	-61.2414915	4.357656	99.800521
-7.510323	28.67378	101.695503	-8.88546	11.895172	102.972206	45.945019	-9.626639	106.726959	40.493862	48.750298	105.89045	43.2194405	19.5618295	106.3087045	-60.9903605	4.2285145	99.6357075
-6.963719	29.810902	101.312958	-8.884503	11.828713	102.497795	45.753799	-9.748643	105.786766	40.389423	48.66703	105.372322	43.071611	19.4591935	105.579544	-60.840617	4.1982325	99.416046
-6.282263	30.889956	101.003906	-8.903639	11.812742	102.020325	45.523693	-9.790488	104.828682	40.269066	48.598408	104.913162	42.8963795	19.40396	104.870922	-60.7036575	4.221524	99.169728
-5.615069	32.070385	100.662529	-8.972493	11.823159	101.547607	45.242195	-9.754321	103.837677	40.107544	48.555782	104.610954	42.6748695	19.4007305	104.2243155	-60.6198555	4.2455875	98.8708985
-4.922915	33.197994	100.445961	-9.049611	11.866783	101.102341	44.956291	-9.654465	102.925766	39.936234	48.568962	104.483704	42.4462625	19.4572485	103.704735	-60.5454845	4.2763175	98.499947
-4.187714	34.248837	100.331879	-9.164432	11.953049	100.727013	44.709091	-9.518814	102.205132	39.79911	48.651279	104.519737	42.2541005	19.5662325	103.3624345	-60.5829645	4.3398655	98.0915915
-2.910044	35.909607	100.415298	-9.335646	12.159486	100.383232	44.576721	-9.287815	101.641144	39.677845	48.847321	104.925598	42.127283	19.779753	103.283371	-60.798575	4.539219	97.483093
-2.127981	36.986317	100.7136	-9.410393	12.278589	100.336037	44.674076	-9.16206	101.547691	39.678116	49.017204	105.409813	42.176096	19.927572	103.478752	-60.996882	4.629606	97.193322
-1.212404	37.934433	101.127136	-9.425769	12.420036	100.396744	44.871418	-9.037064	101.604637	39.739883	49.209702	105.998489	42.3056505	20.086319	103.801563	-61.1571885	4.753753	96.991925
-0.221996	38.88784	101.58622	-9.383985	12.540488	100.545189	45.078007	-8.925632	101.766777	39.841072	49.392761	106.621399	42.4595395	20.2335645	104.194088	-61.2275095	4.8474115	96.89629
0.809746	39.7397	102.150131	-9.290617	12.65355	100.722794	45.29586	-8.851501	101.919266	40.004505	49.5243	107.207253	42.6501825	20.3363995	104.5632595	-61.2314165	4.9707005	96.8823285
1.816756	40.447964	102.590248	-9.177567	12.741348	100.872742	45.496662	-8.752186	101.965393	40.158573	49.699463	107.761749	42.8276175	20.4736385	104.863571	-61.1827515	5.0090575	96.881913
2.923019	41.103268	103.092613	-9.056891	12.777641	100.942444	45.671509	-8.607664	101.853012	40.321716	49.832458	108.272682	42.9966125	20.612397	105.062847	-61.1103945	4.942885	96.822041
4.600292	41.936909	103.654694	-8.931395	12.801762	100.923515	45.784267	-8.319069	101.479515	40.488468	49.978725	108.885452	43.1363675	20.829828	105.1824835	-60.9991575	4.773696	96.6645465
5.711858	42.34161	103.858223	-8.87037	12.858788	100.858131	45.843605	-8.114513	101.163696	40.524025	50.051247	109.125969	43.183815	20.968367	105.1448325	-60.924555	4.749209	96.5714295
6.863504	42.720325	103.987	-8.828035	12.939586	100.74971	45.922585	-7.910063	100.889847	40.480793	50.111397	109.233109	43.201689	21.100667	105.061478	-60.857759	4.778505	96.437942
8.04344	43.025902	104.021965	-8.800591	13.093798	100.667572	46.02916	-7.718606	100.693001	40.386604	50.168007	109.284866	43.207882	21.2247005	104.9889335	-60.809064	4.9628955	96.3462105
9.325329	43.152145	103.869423	-8.770546	13.253201	100.598656	46.158958	-7.538745	100.60527	40.289669	50.271744	109.303139	43.2243135	21.3664995	104.9542045	-60.7654055	5.1399025	96.2431075
10.512508	43.273453	103.819183	-8.761466	13.385627	100.554062	46.319752	-7.405198	100.57206	40.217392	50.405216	109.33268	43.268572	21.500009	104.95237	-60.791504	5.271245	96.155754
11.832438	43.248028	103.734039	-8.716956	13.494195	100.52047	46.474625	-7.308995	100.589577	40.178932	50.49522	109.382591	43.3267785	21.5931125	104.986084	-60.7606905	5.3952775	96.054856
13.833858	42.944672	103.545616	-8.600683	13.55962	100.477791	46.683659	-7.220501	100.628998	40.239777	50.578533	109.413826	43.461718	21.679016	105.021412	-60.663084	5.440224	95.93417
15.20205	42.653469	103.417061	-8.468437	13.565647	100.431671	46.846252	-7.188026	100.661758	40.324829	50.619221	109.388992	43.5855405	21.7155975	105.025375	-60.5224145	5.4156965	95.837967
16.654549	42.215389	103.142166	-8.312531	13.568774	100.411926	47.044827	-7.188696	100.703773	40.428921	50.621391	109.328819	43.736874	21.7163475	105.016296	-60.361936	5.4212005	95.807556
18.068733	41.700298	102.910957	-8.114418	13.581924	100.414871	47.262703	-7.194397	100.822784	40.562656	50.634853	109.179306	43.9126795	21.720228	105.001045	-60.1415155	5.44362	95.828697
19.581738	41.101025	102.593933	-7.889966	13.591494	100.466393	47.532192	-7.213754	100.990509	40.711491	50.651531	109.012413	44.1218415	21.7188885	105.001461	-59.9017735	5.4640995	95.931325
21.175528	40.378647	102.218887	-7.641315	13.599427	100.57753	47.846218	-7.23984	101.259079	40.864197	50.634079	108.815887	44.3552075	21.6971195	105.037483	-59.6378375	5.5017345	96.117577
22.61772	39.493484	101.973808	-7.374908	13.622631	100.751984	48.209496	-7.300593	101.638206	41.056206	50.631069	108.630959	44.632851	21.665238	105.1345825	-59.382667	5.580024	96.3693855
23.919962	37.659058	101.931038	-6.939909	13.6119	101.08609	48.796253	-7.464677	102.361191	41.441563	50.657482	108.427986	45.118908	21.5964025	105.3945885	-58.998726	5.6273975	96.7775915
24.878317	36.473209	101.727066	-6.704752	13.570617	101.345131	49.172657	-7.588409	102.89283	41.768631	50.677414	108.346046	45.470644	21.5445025	105.619438	-58.880148	5.5967315	97.070824
25.740459	35.203197	101.654457	-6.455333	13.505906	101.597557	49.514832	-7.733956	103.440918	42.098492	50.683189	108.339218	45.806662	21.4746165	105.890068	-58.717328	5.5371955	97.305046
26.689774	33.845287	101.67804	-6.233894	13.437468	101.835289	49.816895	-7.890174	103.983673	42.416744	50.650459	108.384026	46.1168195	21.3801425	106.1838495	-58.5846075	5.4947935	97.4867285
27.761772	32.376083	101.670334	-6.050611	13.359037	102.084419	50.064804	-8.058318	104.521873	42.726685	50.588928	108.442398	46.3957445	21.265305	106.4821355	-58.4969665	5.452769	97.6867025
28.68754	30.919996	101.795387	-5.904903	13.281202	102.351128	50.285469	-8.221352	105.033257	42.9925	50.530869	108.522919	46.6389845	21.1547585	106.778088	-58.4487905	5.4076455	97.924168
29.671213	29.313555	101.936356	-5.775554	13.240792	102.610016	50.463997	-8.37359	105.579063	43.22316	50.464844	108.611153	46.8435785	21.045627	107.095108	-58.3946865	5.435957	98.124924
31.101475	26.957993	102.141151	-5.664286	13.223494	103.022781	50.670223	-8.55293	106.431671	43.533699	50.373917	108.757187	47.101961	20.9104935	107.594429	-58.430533	5.5364945	98.451133
32.090336	25.324947	102.49659	-5.615084	13.224205	103.260483	50.804264	-8.663705	107.02375	43.713509	50.339489	108.901909	47.2588865	20.837892	107.9628295	-58.4890545	5.610518	98.5581365
33.06509	23.719042	102.669319	-5.57879	13.220986	103.485893	50.95784	-8.777917	107.598373	43.879543	50.311844	109.088409	47.4186915	20.7669635	108.343391	-58.5762715	5.6750085	98.628395
33.930172	22.164083	103.047577	-5.547013	13.206498	103.669548	51.077755	-8.872866	108.162239	44.079765	50.274361	109.326256	47.57876	20.7007475	108.7442475	-58.672786	5.7122485	98.5948485
34.865665	20.55645	103.417244	-5.527277	13.191402	103.836487	51.182896	-8.984687	108.693634	44.286694	50.24498	109.59362	47.734795	20.6301465	109.143627	-58.789349	5.7526575	98.529347
35.840721	18.893801	103.790871	-5.508337	13.173181	103.992973	51.259644	-9.119362	109.219872	44.505157	50.235306	109.8601	47.8824005	20.557972	109.539986	-58.8990745	5.78839	98.44596
36.766579	17.323395	104.234764	-5.489115	13.161574	104.144943	51.332207	-9.256715	109.688698	44.710133	50.246693	110.084068	48.02117	20.494989	109.886383	-58.9994	5.828159	98.403503
38.21352	14.911008	104.694405	-5.436534	13.154845	104.359329	51.40139	-9.43843	110.310616	45.092773	50.161438	110.358322	48.2470815	20.361504	110.334469	-59.1201495	5.948186	98.384189
38.228874	13.970947	105.055489	-5.39951	13.149296	104.478516	51.430237	-9.547256	110.670235	45.366829	50.08672	110.52504	48.398533	20.269732	110.5976375	-59.197553	6.02886	98.3593945
37.40329	13.516502	105.250565	-5.352809	13.126299	104.58139	51.459949	-9.677669	110.959793	45.550407	50.071217	110.720337	48.505178	20.196774	110.840065	-59.210796	6.055824	98.322715
36.680107	13.102348	105.488205	-5.30687	13.097904	104.702469	51.4575	-9.773828	111.217545	45.70031	50.037308	110.890198	48.578905	20.13174	111.0538715	-59.192645	6.064068	98.3510665
35.901775	12.729414	105.65683	-5.256716	13.072843	104.804802	51.433937	-9.858527	111.439621	45.89537	49.921429	111.009476	48.6646535	20.031451	111.2245485	-59.1780855	6.114235	98.3850555
35.11879	12.258522	105.752373	-5.201118	13.053225	104.897881	51.412403	-9.939703	111.622322	46.048798	49.862373	111.118279	48.7306005	19.961335	111.3703005	-59.1328365	6.145115	98.4254615
34.363224	11.848019	105.758034	-5.138247	13.035429	104.961349	51.408504	-10.058448	111.751236	46.191429	49.801807	111.20195	48.7999665	19.8716795	111.476593	-59.0764605	6.1991785	98.446105
33.225487	11.222637	105.789436	-5.094497	13.018457	105.060028	51.375111	-10.225307	111.898468	46.380608	49.689751	111.349831	48.8778595	19.732222	111.6241495	-59.0668535	6.304692	98.4959065
32.395496	10.745088	105.834068	-5.06075	13.003858	105.157791	51.306927	-10.320827	111.917076	46.492188	49.620499	111.483124	48.8995575	19.649836	111.7001	-59.0210575	6.35788	98.615482
31.536221	10.294635	105.818985	-5.033015	12.985248	105.285088	51.21225	-10.427126	111.855019	46.572731	49.549099	111.703026	48.8924905	19.5609865	111.7790225	-58.9585205	6.4095095	98.7911535
30.714544	9.842105	105.794403	-5.007789	12.978371	105.461929	51.082508	-10.551663	111.724785	46.769524	49.476887	111.975456	48.926016	19.462612	111.8501205	-58.941594	6.49413	99.0737375
29.88002	9.3881	105.825356	-4.987239	12.984368	105.700829	50.923889	-10.653802	111.574509	46.944191	49.433018	112.283302	48.93404	19.389608	111.9289055	-58.908518	6.579128	99.4727525
29.022253	8.863646	105.881409	-4.938757	13.012884	105.986427	50.768471	-10.683895	111.417557	47.040131	49.405144	112.652351	48.904301	19.3606245	112.034954	-58.781815	6.6651435	99.9379
28.128792	8.407462	105.909142	-4.898823	13.085241	106.364807	50.672268	-10.699499	111.270584	47.181847	49.380398	112.952682	48.9270575	19.3404495	112.111633	-58.7247035	6.8300325	100.617981
26.851759	7.733423	106.061462	-4.90535	13.291926	106.984581	50.584858	-10.749273	111.144234	47.3176	49.444725	113.295486	48.951229	19.347726	112.21986	-58.761929	7.236126	101.749302
25.992691	7.166673	106.26638	-4.946078	13.484719	107.415077	50.522377	-10.666034	111.148094	47.347404	49.517082	113.522652	48.9348905	19.425524	112.335373	-58.8270465	7.543914	102.494781
25.120529	6.624536	106.523476	-5.045856	13.673717	107.841026	50.477833	-10.548139	111.257133	47.315884	49.563454	113.765839	48.8968585	19.5076575	112.511486	-58.9885705	7.8397765	103.170566
24.2983	6.045013	106.802162	-5.188461	13.865852	108.209885	50.463558	-10.47445	111.480797	47.235203	49.625301	114.029907	48.8493805	19.5754255	112.755352	-59.2263025	8.1562785	103.664418
23.510113	5.401462	107.12117	-5.359848	14.027734	108.517632	50.488144	-10.433087	111.779152	47.129059	49.67675	114.345078	48.8086015	19.6218315	113.062115	-59.5282975	8.4336365	103.973149
22.709198	4.631619	107.47728	-5.568213	14.142116	108.763649	50.487816	-10.396521	112.082001	47.025204	49.74437	114.698814	48.75651	19.6739245	113.3904075	-59.892936	8.6103075	104.1368905
21.926397	3.873187	107.718262	-5.816211	14.215043	108.967804	50.462341	-10.360531	112.389183	46.98291	49.818493	115.040947	48.7226255	19.728981	113.715065	-60.3550475	8.701105	104.220543
20.860214	2.633731	108.02774	-6.111487	14.202793	109.144463	50.401253	-10.334786	112.861595	46.804047	49.891426	115.461304	48.60265	19.77832	114.1614495	-60.825624	8.627266	104.1274765
20.149635	1.65734	108.190468	-6.253531	14.142771	109.17659	50.404263	-10.375569	113.118454	46.746731	49.86348	115.570953	48.575497	19.7439555	114.3447035	-61.082559	8.5415865	104.0084765
19.488003	0.685153	108.172203	-6.350775	14.048907	109.098602	50.439335	-10.471763	113.336922	46.641254	49.79496	115.581558	48.5402945	19.6615985	114.45924	-61.2418445	8.4362155	103.737964
18.887129	-0.345217	108.082832	-6.389202	13.915139	108.908257	50.489895	-10.553607	113.543953	46.564674	49.699284	115.441963	48.5272845	19.5728385	114.492958	-61.3056885	8.2574395	103.323556
18.352859	-1.481444	107.99472	-6.380039	13.753311	108.646355	50.595959	-10.657274	113.72702	46.493912	49.530075	115.224548	48.5449355	19.4364005	114.475784	-61.3050135	8.0702215	102.816926
17.827971	-2.736701	107.946121	-6.29062	13.541868	108.32943	50.744648	-10.832059	113.949463	46.493244	49.28241	114.911201	48.618946	19.2251755	114.430332	-61.200186	7.8585605	102.228528
17.25989	-3.998349	107.845901	-6.210674	13.284583	107.995544	50.882381	-11.075528	114.198395	46.53373	49.046303	114.51783	48.7080555	18.9853875	114.3581125	-61.1294035	7.5837785	101.6329755
16.486082	-5.938459	107.855949	-6.013425	12.799285	107.536354	51.211666	-11.579025	114.46804	46.539402	48.607994	113.863541	48.875534	18.5144845	114.1657905	-60.902384	7.0840855	100.9069175
15.904302	-7.310282	107.89875	-5.877269	12.408709	107.256844	51.299431	-11.881878	114.651131	46.522377	48.30563	113.355324	48.910904	18.211876	114.0032275	-60.665442	6.605542	100.5104605
15.291713	-8.627413	107.849075	-5.731468	11.994797	106.987289	51.365273	-12.20822	114.770065	46.53344	47.990845	112.830162	48.9493565	17.8913125	113.8001135	-60.4122925	6.0982815	100.1744645
14.717134	-9.911613	107.837807	-5.610387	11.578585	106.724182	51.387745	-12.499658	114.850998	46.585178	47.637821	112.24868	48.9864615	17.5690815	113.549839	-60.2072355	5.5880885	99.898525
14.118231	-11.237909	107.841324	-5.484502	11.163996	106.490387	51.402534	-12.790163	114.883736	46.585369	47.320175	111.717155	48.9939515	17.265006	113.3004455	-59.9629555	5.062986	99.6803285
13.487875	-12.497352	107.82888	-5.365421	10.775586	106.287888	51.415207	-13.029039	114.913582	46.605728	47.019241	111.226799	49.0104675	16.995101	113.0701905	-59.7413095	4.556071	99.5055855
12.836124	-13.655535	107.779053	-5.290959	10.397227	106.088341	51.455074	-13.232835	114.957489	46.579361	46.776535	110.805801	49.0172175	16.77185	112.881645	-59.5991355	4.022604	99.295037
11.911992	-15.362666	107.789375	-5.158147	9.925436	105.782745	51.586491	-13.420345	115.057198	46.500683	46.498512	110.353424	49.043587	16.5390835	112.705311	-59.359881	3.3117885	98.860179
11.187125	-16.361176	107.827286	-5.128672	9.654436	105.532944	51.726185	-13.521915	115.188889	46.41803	46.338234	110.162331	49.0721075	16.4081595	112.67561	-59.3294515	2.9007125	98.390278
10.454931	-17.361217	107.716705	-5.069829	9.415131	105.171982	51.849747	-13.625343	115.370117	46.489952	46.186089	109.943077	49.1698495	16.280373	112.656597	-59.3095075	2.549889	97.687367
9.73674	-18.238138	107.599464	-5.007261	9.193067	104.815338	51.998066	-13.715209	115.519623	46.285164	46.145775	109.933029	49.141615	16.215283	112.726326	-59.156137	2.170851	96.90435
9.060923	-19.172451	107.418358	-4.920249	9.007298	104.535461	52.125431	-13.76328	115.572449	46.500233	45.98568	109.750977	49.312832	16.1112	112.661713	-59.15333	1.903396	96.409209
8.206697	-19.920856	107.335899	-4.80281	8.85459	104.351891	52.226429	-13.797319	115.571022	46.593727	45.903858	109.686104	49.410078	16.0532695	112.628563	-59.015698	1.6559105	96.075219
7.381104	-20.623983	107.122887	-4.660516	8.729421	104.218964	52.348305	-13.828514	115.548912	46.663876	45.855255	109.693703	49.5060905	16.0133705	112.6213075	-58.8271225	1.4454715	95.8166205
6.056876	-21.595522	106.849327	-4.435141	8.552038	104.02594	52.589321	-13.850819	115.493629	46.760738	45.856865	109.723686	49.6750295	16.003023	112.6086575	-58.5453115	1.101053	95.4432225
5.188097	-22.24284	106.668411	-4.289876	8.467876	103.901276	52.770008	-13.859797	115.434265	46.809734	45.846962	109.662628	49.789871	15.9935825	112.5484465	-58.369623	0.942169500000002	95.2541055
4.219449	-22.75079	106.455109	-4.138032	8.406794	103.783966	52.945415	-13.817003	115.34256	46.796535	45.850666	109.512177	49.870975	16.0168315	112.4273685	-58.147039	0.796756500000001	95.1405635
3.215702	-23.218021	106.299828	-3.986895	8.347284	103.645157	53.105431	-13.733472	115.263077	46.731499	45.828228	109.324326	49.918465	16.047378	112.2937015	-57.892255	0.647189999999998	94.9966125
2.11311	-23.711716	106.24353	-3.860118	8.274004	103.500893	53.283573	-13.687554	115.17334	46.663967	45.796761	109.072853	49.97377	16.0546035	112.1230965	-57.694006	0.4934045	94.8786895
0.971994	-24.060799	106.188858	-3.766191	8.164936	103.37957	53.476608	-13.673192	115.080643	46.56757	45.779724	108.740913	50.022089	16.053266	111.910778	-57.554471	0.276606000000001	94.848362
-0.237118	-24.374865	106.244278	-3.727386	8.021309	103.300735	53.605633	-13.675099	115.01416	46.431435	45.713146	108.395813	50.018534	16.0190235	111.7049865	-57.473306	0.023594499999998	94.8964835
-2.140154	-24.806412	106.51535	-3.71525	7.763036	103.29615	53.739269	-13.65729	114.925972	46.097382	45.519604	107.893005	49.9183255	15.931157	111.4094885	-57.3488255	-0.405085000000001	95.1828115
-3.499763	-24.996054	106.646118	-3.727858	7.559411	103.331223	53.81683	-13.672153	114.885567	45.957409	45.390274	107.554962	49.8871195	15.8590605	111.2202645	-57.3428355	-0.740238499999998	95.4421815
-4.886414	-25.117926	106.817139	-3.775446	7.351343	103.412521	53.871513	-13.717501	114.889755	45.781994	45.247425	107.260155	49.8267535	15.764962	111.074955	-57.3776455	-1.062276	95.750087
-6.354189	-25.173477	106.976524	-3.74992	7.128351	103.453339	53.925758	-13.788052	114.876381	45.62534	45.098789	107.019295	49.775549	15.6553685	110.947838	-57.275389	-1.3986665	95.95884
-7.787718	-25.137897	107.005562	-3.716319	6.889091	103.503891	53.93277	-13.842212	114.833511	45.501431	44.974239	106.837395	49.7171005	15.5660135	110.835453	-57.1497385	-1.7878315	96.172329
-9.281238	-25.044218	106.986084	-3.685072	6.647202	103.566109	53.907616	-13.900974	114.707985	45.424732	44.871429	106.71669	49.666174	15.4852275	110.7123375	-57.036318	-2.1908235	96.4198805
-10.903657	-24.820349	106.901848	-3.660842	6.434006	103.65535	53.857594	-13.988338	114.472664	45.366268	44.778755	106.644417	49.611931	15.3952085	110.5585405	-56.933615	-2.5271965	96.7521595
-13.221514	-24.377195	106.634613	-3.635627	6.177867	103.797134	53.643219	-14.080781	113.913536	45.354378	44.655167	106.628571	49.4987985	15.287193	110.2710535	-56.7700525	-2.931459	97.3232145
-14.919819	-23.94495	106.420883	-3.670261	6.06416	103.876556	53.423477	-14.109549	113.391045	45.338074	44.622681	106.665459	49.3807755	15.256566	110.028252	-56.7212975	-3.128246	97.72486
-16.593767	-23.444548	106.195976	-3.729315	5.987499	103.959084	53.163372	-14.137189	112.772774	45.303032	44.593025	106.764076	49.233202	15.227918	109.768425	-56.691832	-3.25292	98.149743
-18.284143	-22.915037	105.896759	-3.829229	5.927294	104.023682	52.858597	-14.091398	112.063011	45.259712	44.578232	106.864037	49.0591545	15.243417	109.463524	-56.7176125	-3.388829	98.58384
-20.003105	-22.237305	105.660522	-3.971273	5.906701	104.082581	52.551331	-14.073899	111.277977	45.171432	44.614971	106.954559	48.8613815	15.270536	109.116268	-56.8039275	-3.457134	99.048894
-21.727381	-21.582371	105.482018	-4.117831	5.893679	104.125404	52.229454	-14.111991	110.502411	45.079571	44.619194	106.978058	48.6545125	15.2536015	108.7402345	-56.8901745	-3.4662435	99.5105735
-23.503729	-20.835403	105.443405	-4.287957	5.894747	104.158653	51.86314	-14.101434	109.785446	44.963947	44.547276	106.9263	48.4135435	15.222921	108.355873	-56.9894575	-3.433427	99.961433
-26.04401	-19.752354	105.241104	-4.551699	5.913249	104.119255	51.285339	-14.075232	108.816872	44.79052	44.411568	106.818924	48.0379295	15.168168	107.817898	-57.1413275	-3.34167	100.420612
-27.8451	-18.92433	105.033516	-4.733904	5.911577	104.012238	50.99086	-14.100933	108.159431	44.683495	44.362194	106.786705	47.8371775	15.1306305	107.473068	-57.3049855	-3.3074765	100.551408
-29.517046	-18.14505	104.726204	-4.925106	5.940288	103.87561	50.631565	-14.105812	107.50222	44.575748	44.362659	106.8405	47.6036565	15.1284235	107.17136	-57.4538685	-3.2478475	100.57986
-31.162558	-17.378372	104.291985	-5.10076	6.01353	103.744949	50.216221	-13.950591	106.803764	44.479435	44.44162	107.042221	47.347828	15.2455145	106.9229925	-57.549348	-3.2184545	100.5669055
-32.795311	-16.556913	103.967957	-5.283569	6.192012	103.666962	49.820053	-13.639173	106.089462	44.388626	44.706482	107.394753	47.1043395	15.5336545	106.7421075	-57.6714775	-3.1496305	100.5918165
-34.344463	-15.808819	103.746811	-5.447187	6.460675	103.658653	49.534039	-13.235712	105.489624	44.276192	45.064373	107.804214	46.9051155	15.9143305	106.646919	-57.7994895	-2.9929805	100.670387
-35.889137	-15.067898	103.613029	-5.629237	6.843914	103.730629	49.408672	-12.78376	105.053223	44.111198	45.446774	108.246277	46.759935	16.331507	106.64975	-58.018409	-2.643679	100.811508
-37.935696	-13.963901	103.718277	-5.835348	7.480993	103.897766	49.400738	-12.148089	104.745949	43.854015	46.008755	108.64357	46.6273765	16.930333	106.6947595	-58.2980725	-1.968347	101.1007725
-38.018959	-12.682465	103.804718	-5.916243	7.859038	103.940025	49.4095	-11.833133	104.653381	43.685371	46.246708	108.730255	46.5474355	17.2067875	106.691818	-58.3799215	-1.4887115	101.188232
-38.141994	-11.52322	103.834358	-5.990714	8.1236	103.864197	49.373291	-11.693077	104.626526	43.630466	46.360893	108.573494	46.5018785	17.333908	106.60001	-58.4833065	-1.086708	101.128384
-38.201569	-10.431045	103.786316	-6.027052	8.244036	103.627686	49.26965	-11.749131	104.599213	43.653034	46.360447	108.220245	46.461342	17.305658	106.409729	-58.515446	-0.817586000000002	100.845643
-38.266663	-9.422645	103.535721	-6.014332	8.264073	103.227043	49.128445	-11.92668	104.523216	43.686642	46.228256	107.740273	46.4075435	17.150788	106.1317445	-58.4362075	-0.622642000000003	100.3223415
-38.279869	-8.468459	103.226624	-5.968767	8.227551	102.758858	48.970432	-12.150254	104.415443	43.695747	46.059143	107.142517	46.3330895	16.9544445	105.77898	-58.2706235	-0.499342500000001	99.738736
-38.281281	-7.574757	103.03109	-5.899546	8.139903	102.33712	48.836975	-12.371861	104.28302	43.677406	45.912926	106.492569	46.2571905	16.7705325	105.3877945	-58.0562825	-0.490726499999997	99.2864455
-38.236942	-6.221968	103.057838	-5.77995	8.082347	101.951874	48.711975	-12.581264	104.204689	43.552235	45.704479	105.633224	46.132105	16.5616075	104.9189565	-57.692005	-0.3969135	98.9847915
-38.137547	-5.341983	103.118538	-5.646563	8.066782	101.831093	48.742599	-12.620369	104.225433	43.539776	45.576851	105.161201	46.1411875	16.478241	104.693317	-57.4343135	-0.344676999999997	98.968869
-38.011898	-4.4855	103.266617	-5.466103	8.055764	101.777718	48.858349	-12.644084	104.302689	43.554676	45.582115	104.733833	46.2065125	16.4690155	104.518261	-57.1387185	-0.357487500000001	99.037175
-37.881626	-3.583817	103.427208	-5.220942	8.062514	101.756332	49.01696	-12.68508	104.399147	43.655128	45.563908	104.471863	46.336044	16.439414	104.435505	-56.777928	-0.314385999999999	99.077159
-37.707417	-2.721776	103.58329	-4.93929	8.005636	101.796402	49.20739	-12.666315	104.399551	43.833881	45.60955	104.2892	46.5206355	16.4716175	104.3443755	-56.3992155	-0.460345499999999	99.2484285
-37.488297	-1.873936	103.770958	-4.649325	7.913839	101.886925	49.383343	-12.620179	104.263344	43.970181	45.667656	104.236565	46.676762	16.5237385	104.2499545	-55.975412	-0.696060500000001	99.5238955
-37.209393	-0.998201	103.992737	-4.325456	7.861634	101.973892	49.491188	-12.529951	103.925453	44.08728	45.771309	104.336319	46.789234	16.620679	104.130886	-55.440146	-0.897411000000004	99.816898
-36.737942	0.488132	104.004692	-3.75015	8.083961	101.831696	49.603813	-12.290384	103.176514	44.626678	46.001728	104.431442	47.1152455	16.855672	103.803978	-54.6155455	-0.687749999999998	99.859414
-36.345257	1.491888	103.909721	-3.455098	8.3311	101.656738	49.690811	-12.111283	102.630653	45.009449	46.213512	104.385124	47.35013	17.0511145	103.5078885	-54.260326	-0.388914500000002	99.8055875
-35.854847	2.502514	103.868401	-3.23482	8.622005	101.562973	49.757309	-11.84685	102.182098	45.194115	46.363659	104.386734	47.475712	17.2584045	103.284416	-53.945352	-0.0143944999999981	99.84153
-35.218456	3.416346	103.81546	-3.113001	8.843873	101.472542	49.840946	-11.554557	101.913002	45.27	46.508675	104.355064	47.555473	17.477059	103.134033	-53.781475	0.210687000000004	99.811051
-34.572853	4.381478	103.783211	-3.084405	9.013784	101.443031	49.997017	-11.327902	101.707123	45.234829	46.68565	104.397392	47.615923	17.678874	103.0522575	-53.784733	0.348693999999998	99.8338045
-33.929192	5.303762	103.953018	-3.081803	9.219852	101.587952	50.073879	-11.163147	101.547325	45.181656	46.816532	104.403755	47.6277675	17.8266925	102.97554	-53.7913735	0.613011499999999	100.200364
-33.23764	6.205677	104.122498	-3.198616	9.469817	101.740578	49.972282	-11.019923	101.618591	45.134434	46.924435	104.420677	47.553358	17.952256	103.019634	-53.95059	0.987378	100.461522
-32.099167	7.668235	103.573318	-3.633738	9.680249	101.636421	49.888199	-10.880174	101.955353	44.953297	47.162376	104.588318	47.420748	18.141101	103.2718355	-54.688224	1.219397	100.0010065
-31.402609	8.50614	102.982841	-3.933424	9.704956	101.408089	49.873981	-10.8729	102.140602	44.784962	47.260967	104.700722	47.3294715	18.1940335	103.420662	-55.1963195	1.2158785	99.395516
-30.628378	9.366769	102.540695	-4.248194	9.728114	101.237724	49.731628	-10.898759	102.295242	44.644001	47.303772	104.628159	47.1878145	18.2025065	103.4617005	-55.6842025	1.2537215	99.0137475
-29.739874	10.336724	102.299393	-4.531026	9.668426	101.132545	49.505951	-10.934064	102.499596	44.423561	47.228779	104.499947	46.964756	18.1473575	103.4997715	-56.026808	1.1894945	98.7653185
-28.860062	11.225089	102.14856	-4.746049	9.619044	101.151917	49.357353	-11.033001	102.616882	44.226307	47.070839	104.364029	46.79183	18.018919	103.4904555	-56.283928	1.219169	98.8133785
-27.912315	12.161364	101.999496	-4.874236	9.608356	101.145638	49.24995	-11.104305	102.824509	44.134754	47.000019	104.102325	46.692352	17.947857	103.463417	-56.440824	1.268855	98.827859
-26.887169	13.199194	101.738441	-4.895669	9.56309	101.02359	49.226677	-11.151833	103.01899	44.151554	46.938313	103.834488	46.6891155	17.89324	103.426739	-56.4804535	1.23294	98.620441
-25.217691	14.62599	101.171722	-4.611495	9.379939	100.67453	49.335297	-11.180277	102.930595	44.311165	46.912739	103.561386	46.823231	17.866231	103.2459905	-56.046221	0.893647000000001	98.1030695
-24.031199	15.698947	100.998367	-4.243082	9.279219	100.478134	49.425446	-11.017992	102.507126	44.518612	47.060589	103.310265	46.972029	18.0212985	102.9086955	-55.458193	0.537139499999999	98.0475725
-22.79607	16.80102	100.79068	-3.900782	9.310534	100.351891	49.594589	-10.806957	101.908066	44.803116	47.289658	102.886841	47.1988525	18.2413505	102.3974535	-55.0004165	0.379717499999998	98.3063285
-21.540792	17.959015	100.750862	-3.528932	9.468321	100.36805	49.656944	-10.626255	101.520874	45.022316	47.465336	102.432808	47.33963	18.4195405	101.976841	-54.397494	0.517101499999999	98.759259
-20.244154	19.288446	100.791397	-3.214345	9.705183	100.458015	49.717159	-10.469549	101.314255	45.248154	47.563251	102.004578	47.4826565	18.546851	101.6594165	-53.9113465	0.863515	99.2566135
-18.947601	20.589487	100.702164	-2.961392	9.958408	100.540306	49.859253	-10.40045	101.221001	45.491592	47.737499	101.592293	47.6754225	18.6685245	101.406647	-53.5982065	1.2482915	99.673965
-17.661558	21.924536	100.708855	-2.825399	10.201595	100.643349	49.976593	-10.336532	101.154778	45.685875	47.937138	101.292595	47.831234	18.800303	101.2236865	-53.482032	1.602887	100.0630115
-15.719154	24.042	100.686607	-2.799334	10.488282	100.763908	49.903862	-10.102191	100.997223	45.810741	48.168629	101.225578	47.8573015	19.033219	101.1114005	-53.4559695	1.943345	100.4164155
-14.404601	25.469599	100.70816	-2.895644	10.661583	100.785515	49.732937	-9.919419	100.84623	45.812145	48.305176	101.33622	47.772541	19.1928785	101.091225	-53.563829	2.1302875	100.479805
-13.113785	26.974667	100.755653	-3.0338	10.845212	100.783524	49.527611	-9.756165	100.668777	45.751038	48.408287	101.462952	47.6393245	19.326061	101.0658645	-53.7069245	2.364363	100.5011835
-11.788929	28.466261	100.786934	-3.256294	11.067646	100.78701	49.322578	-9.573056	100.469254	45.616322	48.492458	101.597153	47.46945	19.459701	101.0332035	-53.982038	2.675591	100.5408165
-10.476908	30.036406	100.885651	-3.495743	11.343601	100.799248	49.146614	-9.364211	100.302765	45.402592	48.621605	101.719688	47.274603	19.628697	101.0112265	-54.266089	3.058505	100.5872695
-9.087111	31.571888	100.882355	-3.784457	11.673105	100.833656	49.057751	-9.213965	100.197777	45.164375	48.796089	101.787949	47.111063	19.791062	100.992863	-54.679977	3.555148	100.674449
-7.728898	33.184784	100.955795	-4.064331	12.000321	100.942215	49.228497	-9.245003	100.043381	44.870934	48.947689	101.891075	47.0497155	19.851343	100.967228	-55.1783775	4.149299	100.917202
-5.667803	35.587292	101.248184	-4.492918	12.480572	101.335396	49.561138	-9.326859	99.998611	44.460899	49.059311	102.33979	47.0110185	19.866226	101.1692005	-55.9968545	5.094918	101.5015915
-4.239311	37.161533	101.562485	-4.693775	12.728776	101.747856	49.659386	-9.367703	100.204277	44.305058	49.177174	102.86776	46.982222	19.9047355	101.5360185	-56.369772	5.5528165	101.9596935
-2.808586	38.743736	102.07888	-4.782564	12.897129	102.252831	49.570923	-9.220689	100.60302	44.270317	49.272602	103.500656	46.92062	20.0259565	102.051838	-56.485748	5.7683015	102.453824
-1.331348	40.295036	102.548431	-4.77838	12.978384	102.748428	49.338757	-8.979834	101.351456	44.278141	49.279808	104.184303	46.808449	20.149987	102.7678795	-56.365209	5.806781	102.7289765
0.127446	41.848938	103.175102	-4.774528	13.008293	103.192368	49.513454	-9.061478	101.961922	44.355076	49.304794	104.810356	46.934265	20.121658	103.386139	-56.483321	5.894928	102.998597
1.588291	43.366642	103.765175	-4.738784	12.99065	103.571831	49.737324	-9.160158	102.531944	44.436661	49.29689	105.405296	47.0869925	20.068366	103.96862	-56.5645605	5.912934	103.175042
2.997376	44.902409	104.472694	-4.730771	12.98345	103.963837	49.904549	-9.265798	103.061386	44.500294	49.334259	105.95089	47.2024215	20.0342305	104.506138	-56.6639635	5.9326695	103.421536
5.073061	47.151188	105.551506	-4.780242	12.964028	104.553558	50.032543	-9.324832	103.567955	44.596542	49.447639	106.693901	47.3145425	20.0614035	105.130928	-56.8750265	5.8666525	103.976188
6.440934	48.652275	106.313301	-4.849808	12.947046	104.922638	50.031925	-9.283281	103.792679	44.667545	49.529396	107.195053	47.349735	20.1230575	105.493866	-57.049351	5.7710345	104.35141
7.735444	50.04549	107.081757	-4.959529	12.92955	105.242111	50.027889	-9.267857	103.953728	44.715916	49.576622	107.65126	47.3719025	20.1543825	105.802494	-57.2909605	5.7047175	104.681728
9.05396	51.474297	107.641342	-5.122557	12.972951	105.478035	49.978062	-9.219811	104.071854	44.655521	49.580963	108.0886	47.3167915	20.180576	106.080227	-57.5619055	5.765326	104.875843
10.332392	52.748524	108.039352	-5.314246	13.035233	105.647385	49.911575	-9.168967	104.12149	44.491432	49.614559	108.268341	47.2015035	20.222796	106.1949155	-57.8299955	5.84767	105.0998545
11.064041	53.243423	108.288315	-5.523451	13.103503	105.661858	49.724506	-9.098567	104.168411	44.248734	49.615131	108.219017	46.98662	20.258282	106.193714	-58.033522	5.948724	105.130002
12.52745	52.942814	107.691071	-5.782398	13.123798	105.562065	49.489395	-9.014888	104.01355	44.076488	49.597301	107.89447	46.7829415	20.2912065	105.95401	-58.3477375	5.9563895	105.17012
14.126121	52.649635	106.730042	-6.156474	13.002666	105.145355	49.051476	-8.97526	103.442017	43.73592	49.423824	107.133636	46.393698	20.224282	105.2878265	-58.706646	5.78105	105.0028835
13.786489	51.477467	105.94722	-6.402139	12.799907	104.750336	48.733578	-9.097088	102.995323	43.479401	49.190166	106.487717	46.1064895	20.046539	104.74152	-58.9107675	5.553275	104.759152
13.36322	50.171173	105.296997	-6.598258	12.532687	104.328575	48.448071	-9.379738	102.55233	43.194942	48.901447	105.953529	45.8215065	19.7608545	104.2529295	-59.0180225	5.3045195	104.4042205
13.149508	48.798134	104.877296	-6.789507	12.242707	103.977562	48.259224	-9.750803	102.232109	42.902534	48.642666	105.53669	45.580879	19.4459315	103.8843995	-59.159893	5.0394825	104.0707245
12.796959	47.538189	104.563461	-6.941696	11.974812	103.751877	48.11776	-10.107621	102.057121	42.629375	48.438999	105.298233	45.3735675	19.165689	103.677677	-59.2569595	4.783935	103.826077
12.446965	46.155331	104.404747	-7.008959	11.750726	103.631165	48.059475	-10.344024	101.946953	42.455269	48.278923	105.271706	45.257372	18.9674495	103.6093295	-59.27529	4.5340025	103.6530005
12.275607	44.747986	104.351494	-7.011881	11.569097	103.633812	48.102856	-10.47918	101.900208	42.377411	48.205673	105.301628	45.2401335	18.8632465	103.600918	-59.2638955	4.2749475	103.666706
11.887791	42.760448	104.266525	-6.841593	11.3677	103.710747	48.243725	-10.49786	101.94416	42.387096	48.100178	105.388733	45.3154105	18.801159	103.6664465	-58.9985965	3.934241	103.7550475
11.622077	41.362919	104.175964	-6.677619	11.298937	103.730988	48.493477	-10.476286	101.914063	42.44072	48.064949	105.353455	45.4670985	18.7943315	103.633759	-58.8223365	3.8035425	103.828217
11.442596	39.993511	104.059052	-6.482095	11.287437	103.681076	48.708324	-10.376766	101.810959	42.511757	48.023022	105.306137	45.6100405	18.823128	103.558548	-58.5742305	3.751746	103.803604
11.268767	38.6157	103.884529	-6.311544	11.283986	103.593811	48.871605	-10.279138	101.613976	42.572395	47.994629	105.237213	45.722	18.8577455	103.4255945	-58.345088	3.7102265	103.7620275
11.134668	37.136806	103.642609	-6.183711	11.300613	103.47451	48.931324	-10.226424	101.361465	42.646599	47.939724	105.087257	45.7889615	18.85665	103.224361	-58.1563835	3.744576	103.724659
10.947998	35.75605	103.364136	-6.08032	11.329162	103.359093	48.88781	-10.270001	101.053108	42.711987	47.834686	104.910728	45.7998985	18.7823425	102.981918	-57.9605385	3.8759815	103.736268
10.764316	34.254749	103.111771	-6.0268	11.344254	103.29071	48.731178	-10.343498	100.791992	42.792847	47.711288	104.671135	45.7620125	18.683895	102.7315635	-57.8156125	4.004613	103.8498565
10.634853	31.983576	102.765274	-5.916471	11.344428	103.212189	48.646126	-10.543327	100.30545	42.884518	47.500038	104.27607	45.765322	18.4783555	102.29076	-57.598264	4.2105005	104.133618
10.502328	30.417427	102.519318	-5.850464	11.281402	103.171013	48.559204	-10.670394	100.055252	42.916965	47.374989	103.994156	45.7380845	18.3522975	102.024704	-57.4390125	4.2105065	104.317322
10.50118	28.787956	102.298035	-5.808801	11.195704	103.104523	48.509972	-10.843537	99.88121	42.91938	47.187222	103.706932	45.714676	18.1718425	101.794071	-57.332278	4.2195655	104.414975
10.433805	27.257601	102.051117	-5.794454	11.064833	103.070297	48.449253	-11.078035	99.882301	42.926338	46.956974	103.477898	45.6877955	17.9394695	101.6800995	-57.2767035	4.1901965	104.4604945
10.371457	25.589899	101.899376	-5.845025	10.894014	103.056511	48.383263	-11.364316	100.043907	42.932991	46.692894	103.329254	45.658127	17.664289	101.6865805	-57.348177	4.123739	104.4264415
10.395238	23.899233	101.833855	-5.889814	10.674249	103.035759	48.356361	-11.651858	100.306664	42.921303	46.410583	103.285172	45.638832	17.3793625	101.795918	-57.41846	3.9691355	104.2756
10.406949	22.296534	101.824036	-5.967968	10.423228	103.03463	48.358379	-11.903345	100.626961	42.899345	46.143959	103.291954	45.628862	17.120307	101.9594575	-57.564798	3.726149	104.1098025
10.472643	19.743498	101.870903	-6.114385	10.084754	103.064278	48.292812	-12.278353	101.134003	42.825397	45.757385	103.365395	45.5591045	16.739516	102.249699	-57.7878745	3.429992	103.878857
10.519527	18.177462	101.930656	-6.22058	9.867653	103.141045	48.239052	-12.522877	101.51403	42.772694	45.519985	103.469727	45.505873	16.498554	102.4918785	-57.947033	3.236752	103.7902115
10.570874	16.522799	102.060059	-6.319675	9.679138	103.242065	48.196472	-12.753855	101.942841	42.739223	45.288822	103.630875	45.4678475	16.2674835	102.786858	-58.1071975	3.0907925	103.697272
10.721651	14.893599	102.279373	-6.411521	9.514784	103.359238	48.178341	-12.970522	102.385483	42.722111	45.068462	103.854538	45.450226	16.04897	103.1200105	-58.273268	2.980598	103.5984655
10.853118	13.360785	102.493378	-6.498049	9.369828	103.499329	48.162361	-13.164242	102.887138	42.719452	44.885418	104.122498	45.4409065	15.860588	103.504818	-58.4370045	2.879068	103.49384
10.966862	11.760969	102.767899	-6.568511	9.233623	103.664871	48.196732	-13.330738	103.436455	42.741577	44.724514	104.486969	45.4691545	15.696888	103.961712	-58.6061765	2.770358	103.36803
11.132697	10.212703	103.105835	-6.642299	9.08475	103.8806	48.225056	-13.491374	103.967262	42.762753	44.593204	104.918198	45.4939045	15.550915	104.44273	-58.7785025	2.618585	103.31847
11.310606	7.950417	103.641487	-6.737283	8.800653	104.25386	48.299725	-13.737485	104.793678	42.772331	44.402493	105.595192	45.536028	15.332504	105.194435	-59.010594	2.268802	103.313285
11.499494	6.41386	104.059746	-6.782802	8.616384	104.50444	48.360023	-13.897445	105.334709	42.775986	44.286747	105.999847	45.5680045	15.194651	105.667278	-59.1336085	2.038117	103.341602
11.621789	4.986235	104.368423	-6.832609	8.431075	104.715584	48.398991	-14.054902	105.854126	42.74194	44.161037	106.306816	45.5704655	15.0530675	106.080471	-59.2356835	1.8090825	103.350697
11.721174	3.495347	104.638466	-6.882839	8.256793	104.856804	48.421906	-14.190693	106.31015	42.699394	44.032784	106.515167	45.56065	14.9210455	106.4126585	-59.326328	1.5925405	103.3009495
11.848417	2.054744	104.888367	-6.944262	8.087589	104.917717	48.444641	-14.304498	106.682739	42.627068	43.921486	106.661568	45.5358545	14.808494	106.6721535	-59.4243785	1.366684	103.1632805
11.924374	0.711061	105.013016	-7.003926	7.917138	104.933189	48.450859	-14.387017	106.929901	42.531845	43.83041	106.766129	45.491352	14.7216965	106.848015	-59.499204	1.1125795	103.018363
12.049304	-0.687309	105.090103	-7.062115	7.767476	104.925606	48.43327	-14.456757	107.014755	42.41824	43.756504	106.830345	45.425755	14.6498735	106.92255	-59.549985	0.885078500000001	102.928662
12.031165	-2.645653	105.145813	-7.157917	7.669023	104.904152	48.321255	-14.480572	107.003761	42.25573	43.693821	106.763268	45.2884925	14.6066245	106.8835145	-59.6043265	0.731421500000002	102.9247895
12.010474	-3.805292	105.120018	-7.210073	7.697796	104.887474	48.225708	-14.423211	106.924248	42.136757	43.708298	106.679581	45.1812325	14.6425435	106.8019145	-59.6013785	0.753048500000002	102.9730335
11.950583	-5.010238	105.048943	-7.26028	7.771513	104.897537	48.151707	-14.324303	106.799866	42.050678	43.767281	106.610573	45.1011925	14.721489	106.7052195	-59.6217525	0.821537000000001	103.0898545
11.938686	-6.155563	105.014404	-7.286766	7.882993	104.93679	48.081474	-14.162667	106.62941	41.980625	43.906094	106.620285	45.0310495	14.8717135	106.6248475	-59.6045815	0.894272499999998	103.2487325
11.878678	-7.198051	104.93528	-7.307915	8.028116	105.003967	48.046257	-13.95603	106.427147	41.91185	44.090237	106.703018	44.9790535	15.0671035	106.5650825	-59.5948835	0.9891285	103.4428515
11.847498	-8.22176	104.900383	-7.332849	8.183808	105.067131	48.037155	-13.708307	106.245461	41.803913	44.31152	106.819748	44.920534	15.3016065	106.5326045	-59.586232	1.0660095	103.6016575
11.756346	-9.256973	104.844986	-7.372355	8.335332	105.109535	48.061432	-13.42953	106.143204	41.665726	44.548759	106.920799	44.863579	15.5596145	106.5320015	-59.608289	1.1110495	103.6870685
11.700461	-10.710608	104.938446	-7.390162	8.546431	105.098343	48.204102	-13.070907	106.26371	41.472034	44.84304	106.958641	44.838068	15.8860665	106.6111755	-59.618392	1.2067955	103.5855105
11.608221	-11.678619	105.159309	-7.364701	8.616703	105.048668	48.356812	-12.905659	106.543114	41.353268	45.012032	106.902016	44.85504	16.0531865	106.722565	-59.584442	1.1802195	103.374771
11.53898	-12.67495	105.373672	-7.32206	8.619876	104.978111	48.520111	-12.821417	106.940903	41.311443	45.078655	106.803215	44.915777	16.128619	106.872059	-59.559897	1.111133	103.084163
11.487707	-13.698813	105.642258	-7.263683	8.518834	104.881737	48.660969	-12.823018	107.374359	41.294334	45.065125	106.693741	44.9776515	16.1210535	107.03405	-59.5050175	0.916614499999998	102.729424
11.414946	-14.627239	105.894325	-7.192597	8.333472	104.796616	48.756893	-12.917794	107.762337	41.309483	44.972645	106.549141	45.033188	16.0274255	107.155739	-59.418382	0.639518500000001	102.437493
11.225554	-15.525752	106.187141	-7.144895	8.081969	104.747055	48.779564	-13.075775	108.08773	41.329109	44.775978	106.341377	45.0543365	15.8501015	107.2145535	-59.3441265	0.313836500000001	102.2795565
11.046778	-16.493057	106.37355	-7.118854	7.807834	104.737602	48.753895	-13.261755	108.363022	41.334351	44.544861	106.088196	45.044123	15.641553	107.225609	-59.281831	-0.0258849999999988	102.249595
10.66352	-17.750734	106.805862	-7.103206	7.443587	104.78392	48.892258	-13.581729	108.667053	41.317444	44.231995	105.737236	45.104851	15.325133	107.2021445	-59.311263	-0.437958999999999	102.3656955
10.420621	-18.508844	107.026611	-7.08408	7.247469	104.81926	48.901752	-13.710976	108.848991	41.29055	44.053562	105.5513	45.096151	15.171293	107.2001455	-59.264311	-0.676354999999999	102.4383745
10.151572	-19.109583	107.228157	-7.079156	7.084924	104.851913	48.910759	-13.84341	108.989319	41.281868	43.898483	105.398682	45.0963135	15.0275365	107.1940005	-59.2546255	-0.8576885	102.5098255
9.814666	-19.604033	107.368134	-7.074144	6.957907	104.868958	48.903866	-13.959087	109.079338	41.297436	43.780777	105.298523	45.100651	14.910845	107.1889305	-59.248939	-0.995031000000001	102.5489855
9.426702	-20.083935	107.371452	-7.05834	6.849469	104.857681	48.899887	-14.054474	109.093979	41.325455	43.684521	105.249466	45.112671	14.8150235	107.1717225	-59.229351	-1.1160855	102.5436395
8.967374	-20.53825	107.300583	-7.039486	6.790981	104.856155	48.884617	-14.123993	109.037697	41.355816	43.623672	105.231567	45.1202165	14.7498395	107.134632	-59.1991885	-1.1678775	102.577678
8.552417	-20.851778	107.282661	-7.007934	6.781557	104.859886	48.892078	-14.143742	108.959854	41.395939	43.605186	105.225136	45.1440085	14.730722	107.092495	-59.1598765	-1.167608	102.627277
7.875283	-21.236034	107.172729	-6.928534	6.847653	104.897774	48.953499	-14.093913	108.870888	41.481758	43.640583	105.277802	45.2176285	14.773335	107.074345	-59.0746965	-1.078029	102.721203
7.46951	-21.335455	107.167389	-6.840565	6.929708	104.961143	49.043758	-14.038854	108.85112	41.557087	43.688656	105.326675	45.3004225	14.824901	107.0888975	-58.9815525	-0.965485000000001	102.8333885
7.005496	-21.317503	107.211006	-6.739459	7.032298	105.052223	49.166752	-13.992222	108.852173	41.655647	43.740406	105.408966	45.4111995	14.874092	107.1305695	-58.8901175	-0.809496000000001	102.9738765
6.458724	-21.261497	107.168793	-6.626789	7.115213	105.16169	49.281303	-13.948099	108.868828	41.780544	43.781521	105.549622	45.5309235	14.916711	107.209225	-58.7845015	-0.686285	103.114155
5.870749	-21.186514	107.152115	-6.502642	7.176422	105.298531	49.392845	-13.945438	108.882507	41.941128	43.806156	105.732468	45.6669865	14.930359	107.3074875	-58.6722705	-0.577515000000002	103.2895745
5.314243	-21.046724	107.221153	-6.385726	7.207371	105.442772	49.488056	-13.986756	108.90583	42.121044	43.795242	105.926094	45.80455	14.904243	107.415962	-58.576002	-0.489501000000001	103.469582
4.68971	-20.895784	107.152924	-6.288352	7.220866	105.588577	49.549503	-14.060537	108.915367	42.295658	43.754124	106.108681	45.9225805	14.8467935	107.512024	-58.4992845	-0.405061499999999	103.66513
3.840957	-20.564022	107.018066	-6.138775	7.218034	105.720413	49.637188	-14.189021	108.78421	42.528076	43.683861	106.333092	46.082632	14.74742	107.558651	-58.360182	-0.311351999999999	103.882175
3.223118	-20.297178	106.772591	-6.075807	7.241174	105.756927	49.659245	-14.244	108.628502	42.656155	43.64534	106.44561	46.1577	14.70067	107.537056	-58.309314	-0.218321999999999	103.976798
2.464404	-19.933126	106.461166	-6.055773	7.307452	105.734634	49.645363	-14.278414	108.388123	42.778854	43.661934	106.605766	46.2121085	14.69176	107.4969445	-58.3236545	-0.0768560000000029	103.9723235
1.83674	-19.580873	106.113586	-6.063258	7.440465	105.683456	49.577332	-14.255428	108.053612	42.856236	43.727444	106.81752	46.216784	14.736008	107.435566	-58.3433	0.144922000000001	103.931346
1.051464	-19.133577	105.642082	-6.107896	7.647595	105.640282	49.399914	-14.159423	107.655106	42.925114	43.846596	107.04911	46.162514	14.8435865	107.352108	-58.378306	0.451603500000001	103.928456
0.322169	-18.682728	105.266228	-6.164666	7.950307	105.589378	49.33992	-14.033548	107.201363	42.952557	43.989334	107.196198	46.1462385	14.977893	107.1987805	-58.4755705	0.922720999999999	103.9799755
-0.41352	-18.15015	104.994431	-6.22084	8.291067	105.525543	49.248402	-13.855034	106.823227	42.964073	44.150959	107.287155	46.1062375	15.1479625	107.055191	-58.5479175	1.4341715	103.995895
-1.677318	-17.336248	104.603958	-6.30483	8.819632	105.407753	49.158592	-13.557916	106.370689	42.957561	44.455822	107.404503	46.0580765	15.448953	106.887596	-58.6677365	2.190311	103.92791
-2.392591	-16.948593	104.210541	-6.312982	9.127601	105.31868	49.129288	-13.385342	106.103119	43.00042	44.621876	107.524933	46.064854	15.618267	106.814026	-58.690818	2.636935	103.823334
-3.102859	-16.563263	104.022644	-6.293262	9.366003	105.26403	49.101414	-13.257958	105.896713	43.077408	44.761162	107.659302	46.089411	15.751602	106.7780075	-58.675935	2.980404	103.7500525
-3.782516	-16.222994	103.921143	-6.257159	9.539886	105.251823	49.112747	-13.192162	105.790962	43.174751	44.833122	107.72551	46.143749	15.82048	106.758236	-58.658067	3.259292	103.74541
-4.448662	-15.883806	103.973557	-6.186456	9.635008	105.261108	49.180218	-13.199769	105.784813	43.270699	44.845745	107.721603	46.2254585	15.822988	106.753208	-58.5983705	3.447028	103.769008
-5.15284	-15.613394	103.988693	-6.079866	9.641224	105.273712	49.278633	-13.262381	105.847847	43.375481	44.790089	107.654045	46.327057	15.763854	106.750946	-58.486789	3.518594	103.796478
-5.9502	-15.307096	104.138138	-5.983448	9.601826	105.283318	49.373348	-13.372336	105.958115	43.508999	44.6646	107.513641	46.4411735	15.646132	106.735878	-58.4080695	3.55752	103.830758
-7.013239	-15.016553	104.326042	-5.793008	9.42853	105.292717	49.532227	-13.617285	106.131828	43.68092	44.461884	107.325027	46.6065735	15.4222995	106.7284275	-58.1925895	3.4347605	103.8570065
-7.677543	-14.867335	104.470253	-5.695938	9.264736	105.275253	49.605354	-13.816577	106.254257	43.816013	44.268478	107.172897	46.7106835	15.2259505	106.713577	-58.1025595	3.3035215	103.836929
-8.33842	-14.712149	104.489395	-5.606103	9.104336	105.256889	49.686871	-13.997059	106.332764	43.930416	44.101654	107.062149	46.8086435	15.0522975	106.6974565	-58.0208495	3.1563745	103.8163215
-9.114233	-14.625118	104.487869	-5.542066	8.986502	105.247543	49.736237	-14.132659	106.388351	44.009045	43.957634	106.95034	46.872641	14.9124875	106.6693455	-57.956773	3.0605165	103.8257405
-9.843904	-14.441909	104.525269	-5.486769	8.902018	105.224098	49.788536	-14.215915	106.423378	44.06094	43.870926	106.844154	46.924738	14.8275055	106.633766	-57.898276	2.9765305	103.81443
-10.648235	-14.334599	104.464699	-5.434441	8.883444	105.204834	49.846066	-14.24196	106.436897	44.105469	43.844841	106.765556	46.9757675	14.8014405	106.6012265	-57.8446495	2.9654475	103.8084415
-11.363053	-14.179322	104.460297	-5.385266	8.911066	105.198311	49.903698	-14.215605	106.448257	44.137146	43.860962	106.734825	47.020422	14.8226785	106.591541	-57.790954	2.9994535	103.805081
-12.515047	-14.048259	104.343178	-5.312699	9.007814	105.184105	50.014858	-14.109102	106.392982	44.194889	43.967175	106.786453	47.1048735	14.9290365	106.5897175	-57.7302715	3.0865915	103.7784925
-13.30978	-13.911068	104.294243	-5.262924	9.072503	105.173996	50.084709	-14.030046	106.324875	44.246498	44.0616	106.827942	47.1656035	15.015777	106.5764085	-57.6914515	3.129229	103.7715835
-14.099707	-13.80281	104.281494	-5.175049	9.160724	105.164612	50.158249	-13.934896	106.251419	44.305618	44.141026	106.821335	47.2319335	15.103065	106.536377	-57.5820315	3.218383	103.792847
-14.864174	-13.729365	104.270218	-5.09733	9.203735	105.161301	50.25267	-13.850723	106.194916	44.360603	44.20055	106.759933	47.3066365	15.1749135	106.4774245	-57.5012965	3.2325565	103.8451775
-15.521751	-13.71302	104.354309	-4.970211	9.22411	105.179764	50.37315	-13.795071	106.193092	44.401054	44.233067	106.659554	47.387102	15.218998	106.426323	-57.327524	3.229222	103.933205
-16.277737	-13.795884	104.40966	-4.884861	9.196153	105.200073	50.508362	-13.766277	106.275604	44.455994	44.247063	106.530884	47.482178	15.240393	106.403244	-57.2519	3.151913	103.996902
-17.042919	-13.849181	104.552475	-4.790641	9.098416	105.2174	50.650711	-13.775444	106.40181	44.489834	44.224064	106.401695	47.5702725	15.22431	106.4017525	-57.1515545	2.972522	104.0330475
-18.162092	-14.032091	104.77607	-4.672443	8.881545	105.244652	50.843536	-13.848726	106.642555	44.511642	44.12458	106.150093	47.677589	15.137927	106.396324	-57.022475	2.625163	104.09298
-18.87661	-14.151652	104.969406	-4.599727	8.673486	105.250999	50.961281	-13.947368	106.835663	44.495071	44.001995	105.92598	47.728176	15.0273135	106.3808215	-56.92763	2.3196585	104.1211765
-19.588562	-14.289618	105.211975	-4.52815	8.417615	105.242577	51.05875	-14.068911	107.075096	44.472382	43.842976	105.674072	47.765566	14.8870325	106.374584	-56.821866	1.9481975	104.11057
-20.37566	-14.532985	105.36544	-4.487991	8.156878	105.257309	51.143467	-14.202399	107.325493	44.433384	43.68008	105.422173	47.7884255	14.7388405	106.373833	-56.7644075	1.5749155	104.140785
-21.17725	-14.61202	105.638863	-4.467894	7.896671	105.306458	51.213001	-14.325216	107.558632	44.391617	43.518078	105.180344	47.802309	14.596431	106.369488	-56.738097	1.196911	104.243428
-22.011585	-14.7411	105.84549	-4.453108	7.65852	105.383209	51.240696	-14.448203	107.787918	44.35743	43.363167	104.982063	47.799063	14.457482	106.3849905	-56.705279	0.859558000000002	104.3814275
-22.772583	-14.773546	106.028603	-4.447082	7.438519	105.457138	51.24939	-14.567822	107.985367	44.338676	43.238743	104.860291	47.794033	14.3354605	106.422829	-56.688197	0.541577500000001	104.491447
-23.599138	-14.931086	106.437111	-4.464831	7.199306	105.566826	51.21973	-14.692383	108.180252	44.310822	43.103745	104.742371	47.765276	14.205681	106.4613115	-56.694938	0.192930999999998	104.6723405
-24.18623	-14.945267	106.412949	-4.47643	7.101078	105.629715	51.192848	-14.719798	108.222244	44.283409	43.06316	104.673973	47.7381285	14.171681	106.4481085	-56.6909885	0.0304749999999991	104.8113215
-24.821239	-14.850016	106.501099	-4.481499	7.085721	105.678307	51.172302	-14.702921	108.234024	44.252567	43.072094	104.616356	47.7124345	14.1845865	106.42519	-56.6754325	-0.0131444999999992	104.931424
-25.386003	-14.658527	106.611588	-4.49945	7.113972	105.737961	51.158257	-14.631952	108.223816	44.216389	43.139111	104.587402	47.687323	14.2535795	106.405609	-56.686223	-0.0256354999999999	105.070313
-26.042562	-14.454244	106.72287	-4.509356	7.169207	105.818451	51.152016	-14.516316	108.178352	44.155872	43.241737	104.580727	47.653944	14.3627105	106.3795395	-56.672656	-0.0242965000000002	105.2573625
-26.60417	-14.176061	106.865395	-4.524811	7.262969	105.960762	51.146801	-14.378135	108.129166	44.063251	43.357449	104.537712	47.605026	14.489657	106.333439	-56.654648	0.0362809999999989	105.588085
-27.165846	-13.883851	107.265129	-4.534499	7.358609	106.153976	51.140415	-14.270856	108.126709	43.993126	43.429302	104.453949	47.5667705	14.579223	106.290329	-56.6357685	0.137995000000002	106.017623
-27.994793	-13.421827	107.895088	-4.529407	7.500866	106.505798	51.116798	-14.153361	108.201584	43.962669	43.505333	104.352783	47.5397335	14.675986	106.2771835	-56.5985475	0.325746000000001	106.7344125
-28.578135	-13.119817	108.233498	-4.516402	7.553586	106.780937	51.103371	-14.121654	108.258263	43.975235	43.530548	104.321587	47.539303	14.704447	106.289925	-56.572107	0.402724999999998	107.271949
-29.224173	-12.654024	108.61026	-4.462555	7.574747	107.049812	51.094444	-14.125916	108.296562	44.016518	43.531807	104.313614	47.555481	14.7029455	106.305088	-56.480591	0.4465485	107.794536
-29.722246	-12.162361	108.980354	-4.433631	7.578568	107.303825	51.081066	-14.145158	108.290222	44.060928	43.522717	104.336975	47.570997	14.6887795	106.3135985	-56.438259	0.468356500000001	108.2940515
-30.246389	-11.645996	109.208389	-4.393428	7.563558	107.51033	51.0648	-14.161216	108.25708	44.091244	43.529148	104.362152	47.578022	14.683966	106.309616	-56.364878	0.443149999999999	108.711044
-30.588776	-11.087715	109.473717	-4.373769	7.54531	107.671288	51.06287	-14.145798	108.197609	44.094345	43.551212	104.399963	47.5786075	14.702707	106.298786	-56.3261455	0.387912999999999	109.04379
-30.781893	-10.459919	109.568802	-4.36817	7.537738	107.783737	51.070774	-14.094667	108.100769	44.045494	43.605663	104.457069	47.558134	14.755498	106.278919	-56.294474	0.319978000000001	109.288555
-31.114376	-9.284329	109.590111	-4.368279	7.559728	107.894554	51.091217	-13.994114	107.95356	43.939827	43.69574	104.409966	47.515522	14.850813	106.181763	-56.25208	0.268642999999999	109.607345
-31.294954	-8.41418	109.695198	-4.361411	7.575183	107.971344	51.100796	-13.933251	107.844986	43.852036	43.733639	104.329041	47.476416	14.900194	106.0870135	-56.199238	0.250172000000001	109.8556745
-31.440243	-7.479242	109.811066	-4.37036	7.578211	108.077911	51.093365	-13.894828	107.766083	43.760025	43.755234	104.237106	47.426695	14.930203	106.0015945	-56.167415	0.226218999999999	110.1542275
-31.480709	-6.557337	110.082832	-4.386266	7.555208	108.230827	51.076138	-13.885986	107.703491	43.646027	43.746845	104.112984	47.3610825	14.9304295	105.9082375	-56.1336145	0.179986500000002	110.5534165
-31.391747	-5.550062	110.277893	-4.418844	7.511983	108.422218	51.024853	-13.896757	107.655731	43.515945	43.709	103.991066	47.270399	14.9061215	105.8233985	-56.108087	0.117844499999999	111.0210375
-31.273937	-4.45406	110.579132	-4.492112	7.452983	108.641396	50.96022	-13.919672	107.630119	43.37278	43.673603	103.894211	47.1665	14.8769655	105.762165	-56.150724	0.0290004999999987	111.520627
-31.138533	-3.315593	110.872337	-4.587309	7.373758	108.885971	50.873131	-13.958905	107.594833	43.201313	43.633282	103.830086	47.037222	14.8371885	105.7124595	-56.21184	-0.0896725000000007	112.0594825
-30.722204	-1.629068	111.229408	-4.773199	7.237998	109.290268	50.662823	-14.03075	107.499313	42.908085	43.567432	103.838005	46.785454	14.768341	105.668659	-56.331852	-0.292344999999999	112.911877
-30.295763	-0.348809	111.371254	-4.90694	7.154459	109.547615	50.500076	-14.081094	107.409348	42.730659	43.525307	103.903053	46.6153675	14.7221065	105.6562005	-56.4292475	-0.413188499999999	113.4390295
-29.935308	0.999974	111.561859	-5.022179	7.071335	109.766769	50.321831	-14.136004	107.299301	42.601349	43.496353	104.044235	46.46159	14.6801745	105.671768	-56.505948	-0.537504499999999	113.86177
-29.458925	2.361509	111.507156	-5.106016	7.003595	109.902725	50.198956	-14.171074	107.139732	42.531059	43.5168	104.251839	46.3650075	14.672863	105.6957855	-56.5770395	-0.665673000000002	114.1096645
-28.832182	3.830925	111.331665	-5.130985	6.960961	109.907616	50.122433	-14.176149	106.949699	42.534035	43.562084	104.487038	46.328234	14.6929675	105.7183685	-56.590204	-0.771045499999998	114.0968635
-28.313753	5.330006	110.844681	-5.096927	6.919967	109.722458	50.154095	-14.154564	106.75132	42.628689	43.619228	104.766251	46.391392	14.732332	105.7587855	-56.585246	-0.892398	113.6861305
-27.616739	6.906864	110.078171	-4.997622	6.916793	109.300423	50.267696	-14.117208	106.603218	42.814194	43.6996	105.062904	46.540945	14.791196	105.833061	-56.536189	-0.957609999999999	112.767785
-26.526196	9.331377	108.398476	-4.805192	6.999601	108.31678	50.577782	-14.044191	106.552864	43.249733	43.803837	105.54464	46.9137575	14.879823	106.048752	-56.5241415	-0.880621000000001	110.584808
-25.672647	10.98863	107.140411	-4.672746	7.093184	107.525826	50.813549	-14.006983	106.613121	43.59594	43.891026	105.946907	47.2047445	14.9420215	106.280014	-56.5502365	-0.755653499999999	108.771638
-24.799627	12.750366	106.197502	-4.560946	7.257998	106.92482	50.933819	-13.984399	106.762184	43.90572	43.92775	106.197784	47.4197695	14.9716755	106.479984	-56.5416615	-0.455679500000002	107.369656
-23.961525	14.437692	105.787231	-4.455671	7.387833	106.675079	50.979744	-14.005439	106.850639	44.146561	43.883575	106.348213	47.5631525	14.939068	106.599426	-56.4744945	-0.163402	106.750732
-23.048925	16.242491	105.894623	-4.325129	7.486151	106.775902	50.983452	-14.070477	106.786263	44.394848	43.825317	106.513977	47.68915	14.87742	106.65012	-56.339408	0.0948820000000019	106.901684
-22.205166	17.996128	106.401733	-4.211384	7.534806	107.176888	50.960011	-14.14755	106.705772	44.623901	43.751995	106.729637	47.791956	14.8022225	106.7177045	-56.214724	0.2673895	107.6360715
-21.325619	19.746517	107.240204	-4.150518	7.523248	107.77668	50.876671	-14.19873	106.637932	44.788692	43.673897	107.139061	47.8326815	14.7375835	106.8884965	-56.1337175	0.3089125	108.6648635
-20.075699	22.362167	108.805786	-4.174961	7.495115	108.933273	50.730179	-14.204091	106.684021	44.87796	43.640423	108.163361	47.8040695	14.718166	107.423691	-56.1539915	0.272064	110.442855
-19.189901	24.13361	110.004448	-4.286016	7.463524	109.814667	50.634258	-14.150771	106.937706	44.895901	43.67337	109.225037	47.7650795	14.7612995	108.0813715	-56.3371115	0.165748499999999	111.5479625
-18.355747	25.863668	111.196091	-4.445357	7.4369	110.68795	50.59417	-14.057355	107.434418	44.913761	43.767529	110.604919	47.7539655	14.855087	109.0196685	-56.6446795	0.0187129999999982	112.3562315
-17.476313	27.562145	112.330284	-4.660501	7.411541	111.476372	50.620693	-13.900055	108.099831	44.873703	43.92342	112.17189	47.747198	15.0116825	110.1358605	-57.0682	-0.1886005	112.8168835
-16.63583	29.237202	113.491074	-4.888318	7.428161	112.197807	50.644379	-13.701876	108.766388	44.869156	44.092129	113.768402	47.7567675	15.1951265	111.267395	-57.5334035	-0.3388045	113.128219
-15.771188	30.840836	114.47271	-5.113358	7.506304	112.833496	50.668613	-13.472154	109.427986	44.74913	44.276478	115.15995	47.7088715	15.402162	112.293968	-57.9355875	-0.389553999999999	113.373024
-14.902822	32.467937	115.413902	-5.306342	7.632476	113.361145	50.703823	-13.216538	110.025322	44.523899	44.488022	116.29232	47.613861	15.635742	113.158821	-58.226545	-0.37079	113.563469
-13.566015	34.711544	116.44677	-5.511314	7.897968	113.93161	50.770973	-12.779125	110.64122	44.337551	44.846268	117.40551	47.554262	16.0335715	114.023365	-58.57689	-0.237635500000002	113.839855
-12.735471	36.191158	116.97435	-5.606387	8.103025	114.147095	50.816841	-12.417245	110.833649	44.122452	45.120316	117.788605	47.4696465	16.3515355	114.311127	-58.6824205	-0.145485499999999	113.983063
-11.83508	37.545979	117.235626	-5.679022	8.338607	114.231216	50.860298	-12.051808	110.85186	43.897076	45.404007	117.94342	47.378687	16.6760995	114.39764	-58.736731	0.00111449999999991	114.064792
-10.916344	38.90567	117.429077	-5.73445	8.57285	114.238548	50.876492	-11.713458	110.751389	43.715351	45.649899	117.945061	47.2959215	16.9682205	114.348225	-58.7648215	0.1774795	114.128871
-9.953671	40.124218	117.475723	-5.766292	8.779867	114.204071	50.864864	-11.429901	110.61084	43.566357	45.858955	117.86702	47.2156105	17.214527	114.23893	-58.7481945	0.345206999999998	114.169212
-9.12317	41.248379	117.584435	-5.803621	8.975235	114.191528	50.846691	-11.183829	110.525261	43.429688	46.060383	117.795799	47.1381895	17.438277	114.16053	-58.7454315	0.512193	114.222526
-8.215248	42.349998	117.651703	-5.847296	9.181731	114.200882	50.845726	-10.959717	110.533524	43.317017	46.232788	117.760231	47.0813715	17.6365355	114.1468775	-58.7759635	0.726926499999998	114.2548865
-6.887437	43.80788	117.74411	-5.918869	9.441926	114.276573	50.841816	-10.710366	110.718811	43.169453	46.42421	117.830513	47.0056345	17.856922	114.274662	-58.8433725	1.02693	114.278484
-6.069541	44.648205	117.851021	-5.973462	9.582556	114.35083	50.836426	-10.607592	110.914658	43.093128	46.526257	117.932869	46.964777	17.9593325	114.4237635	-58.911701	1.2057795	114.2778965
-5.203392	45.449841	117.914734	-6.027877	9.689812	114.431068	50.820107	-10.519688	111.131416	43.014244	46.59549	118.015114	46.9171755	18.037901	114.573265	-58.9729295	1.341723	114.288871
-4.301953	46.158245	117.974327	-6.064227	9.786757	114.485565	50.78944	-10.452592	111.328232	42.922367	46.621525	118.085884	46.8559035	18.0844665	114.707058	-58.9843575	1.4890475	114.264072
-3.44952	46.759377	117.96936	-6.119352	9.857843	114.535797	50.778831	-10.405529	111.500046	42.849495	46.62368	118.16214	46.814163	18.1090755	114.831093	-59.052867	1.6066105	114.240501
-2.64171	47.276234	118.040451	-6.139424	9.892294	114.598656	50.773056	-10.384801	111.681763	42.805546	46.618408	118.269478	46.789301	18.1168035	114.9756205	-59.068149	1.6677845	114.2216915
-1.798613	47.760464	118.13961	-6.161342	9.913363	114.692032	50.784622	-10.397041	111.871208	42.7938	46.597321	118.389488	46.789211	18.10014	115.130348	-59.111895	1.726586	114.253716
-0.4493	48.251812	118.391159	-6.206491	9.910552	114.816772	50.811504	-10.492998	112.149796	42.826496	46.538418	118.663879	46.819	18.02271	115.4068375	-59.231982	1.798394	114.2267065
0.355145	48.477264	118.551079	-6.235325	9.90189	114.880981	50.791653	-10.566512	112.334267	42.863419	46.484699	118.854179	46.827536	17.9590935	115.594223	-59.298186	1.8446865	114.167739
1.080649	48.678986	118.775024	-6.297132	9.905046	114.914665	50.766022	-10.675453	112.477028	42.892578	46.41663	119.060669	46.8293	17.8705885	115.7688485	-59.423564	1.9395035	114.0604815
1.794784	48.82777	118.94622	-6.371996	9.92015	114.92083	50.701641	-10.765214	112.59568	42.904659	46.347065	119.236145	46.80315	17.7909255	115.9159125	-59.547142	2.0493745	113.9257475
2.695385	48.808876	118.900024	-6.451167	9.941441	114.8862	50.640137	-10.867158	112.694382	42.901009	46.26722	119.378105	46.770573	17.700031	116.0362435	-59.672907	2.182851	113.7361565
3.586933	48.681953	118.818817	-6.550104	9.998579	114.824928	50.55505	-10.949512	112.818672	42.901546	46.198418	119.489037	46.728298	17.624453	116.1538545	-59.828506	2.372705	113.4960015
4.372456	48.539337	118.69075	-6.63909	10.076533	114.730156	50.419353	-11.019924	113.023773	42.908344	46.128811	119.550743	46.6638485	17.5544435	116.287258	-59.9420285	2.5986225	113.173054
5.499127	48.284435	118.334236	-6.734314	10.214634	114.514938	50.351185	-11.230874	113.313637	42.954845	45.987621	119.538536	46.653015	17.3783735	116.4260865	-60.121643	3.0508945	112.6037895
6.284782	48.05098	117.997421	-6.789928	10.291285	114.289818	50.300686	-11.381249	113.570854	42.996994	45.894985	119.481407	46.64884	17.256868	116.5261305	-60.228696	3.325702	112.0535055
7.024408	47.732121	117.4963	-6.840075	10.361483	113.998077	50.275085	-11.528542	113.817451	43.019047	45.784657	119.357635	46.647066	17.1280575	116.587543	-60.327216	3.5949085	111.408611
7.711001	47.35989	117.02317	-6.868772	10.409698	113.689888	50.237232	-11.678861	113.984917	43.026386	45.66618	119.128441	46.631809	16.9936595	116.556679	-60.369353	3.8257365	110.823097
8.454727	46.902924	116.50058	-6.874942	10.406912	113.40699	50.197018	-11.841545	114.039543	43.05328	45.522465	118.823074	46.625149	16.84046	116.4313085	-60.375033	3.973364	110.3826715
9.112214	46.464794	116.040192	-6.848996	10.34875	113.161659	50.145645	-12.028411	113.99456	43.131485	45.332439	118.492294	46.638565	16.652014	116.243427	-60.336557	4.045486	110.079891
9.752449	45.977383	115.775826	-6.813213	10.262181	112.972893	50.09005	-12.222075	113.884033	43.201698	45.144329	118.203461	46.645874	16.461127	116.043747	-60.2723	4.063235	109.902039
10.656687	45.231968	115.578697	-6.772133	10.151729	112.814621	50.033333	-12.471364	113.604202	43.203415	44.946007	117.925087	46.618374	16.2373215	115.7646445	-60.16264	4.0661365	109.8645975
11.297803	44.545124	115.565277	-6.785046	10.160951	112.806488	49.938766	-12.550877	113.45166	43.419411	44.808472	117.83593	46.6790885	16.1287975	115.643795	-60.2491805	4.1931045	109.969181
11.804735	43.960541	115.709518	-6.853035	10.253653	112.875702	49.823242	-12.560614	113.336136	43.425083	44.806576	117.858841	46.6241625	16.122981	115.5974885	-60.3302325	4.384325	110.1539155
12.230694	43.389893	115.86338	-6.957765	10.417654	112.979591	49.685833	-12.514736	113.255013	43.343925	44.882511	117.990753	46.514879	16.1838875	115.622883	-60.430409	4.6514205	110.336299
12.665062	42.811417	116.053535	-7.085151	10.610708	113.095093	49.53212	-12.428081	113.230179	43.285942	44.967712	118.162605	46.409031	16.2698155	115.696392	-60.579333	4.9516005	110.493794
13.05175	42.235435	116.157211	-7.208868	10.792212	113.161697	49.38039	-12.330397	113.292824	42.956898	45.174591	118.392052	46.168644	16.422097	115.842438	-60.58638	5.162327	110.480956
13.518922	41.414459	116.190529	-7.302026	10.942756	113.132561	49.303062	-12.249604	113.29483	42.948498	45.244709	118.517303	46.12578	16.4975525	115.9060665	-60.729832	5.3879595	110.3590555
14.057748	40.256645	116.089371	-7.333987	11.050303	112.89312	49.280094	-12.19986	113.178406	43.019066	45.267204	118.572044	46.14958	16.533672	115.875225	-60.817554	5.566934	109.911015
14.440046	39.446606	115.887199	-7.288751	11.062521	112.620377	49.310951	-12.191875	113.094505	43.104126	45.238045	118.522285	46.2075385	16.523085	115.808395	-60.7850405	5.601957	109.432359
14.851111	38.520954	115.51622	-7.197051	11.044638	112.291672	49.41539	-12.20841	113.03476	43.226654	45.189705	118.340233	46.321022	16.4906475	115.6874965	-60.715124	5.5986285	108.8958475
15.221437	37.599953	115.028557	-7.031363	11.012073	111.933052	49.565029	-12.248698	113.026062	43.356476	45.125595	118.031868	46.4607525	16.4384485	115.528965	-60.5234785	5.5856975	108.337139
15.563901	36.584064	114.501762	-6.867072	10.966722	111.582039	49.708054	-12.32894	113.057205	43.438526	45.065224	117.647888	46.57329	16.368142	115.3525465	-60.307434	5.565302	107.8115315
15.877645	35.563232	114.003563	-6.709405	10.900595	111.246597	49.720833	-12.404774	113.135719	43.57938	44.962986	117.221176	46.6501065	16.279106	115.1784475	-60.0689165	5.522084	107.3147465
16.204418	34.430824	113.572311	-6.602773	10.799413	110.935417	49.80447	-12.578522	113.10289	43.689617	44.805271	116.841873	46.7470435	16.1133745	114.9723815	-59.9525895	5.4854515	106.8984525
16.550238	32.735832	112.95816	-6.561151	10.651214	110.561035	49.700314	-12.782166	112.91555	43.787811	44.53714	116.385628	46.7440625	15.877487	114.650589	-59.8663645	5.424941	106.471481
16.683371	31.559362	112.677933	-6.641087	10.591887	110.390045	49.741001	-12.934099	112.459076	43.802216	44.410427	116.093719	46.7716085	15.738164	114.2763975	-60.0537825	5.44561	106.5036925
16.793297	30.399359	112.434219	-6.798453	10.639281	110.27449	49.596893	-13.037761	111.999687	43.711464	44.369667	115.812775	46.6541785	15.665953	113.906231	-60.2510845	5.612609	106.642749
16.810509	29.284132	112.171448	-7.045681	10.798519	110.268661	49.533592	-13.058951	111.496078	43.517422	44.369843	115.510086	46.525507	15.655446	113.503082	-60.616869	5.941592	107.03424
16.799824	28.035038	112.032463	-7.331345	11.043854	110.418045	49.370731	-12.943107	111.061707	43.334225	44.443569	115.222313	46.352478	15.750231	113.14201	-61.015168	6.337477	107.69408
16.771896	26.862633	111.96418	-7.671665	11.321618	110.691788	49.102123	-12.820463	110.810982	43.189133	44.585274	114.977692	46.145628	15.8824055	112.894337	-61.488958	6.7608305	108.489239
16.664328	25.711706	112.007919	-8.08901	11.625132	111.021652	48.762711	-12.71708	110.832581	43.080856	44.775719	114.882431	45.9217835	16.0293195	112.857506	-62.0998035	7.2209445	109.185798
16.471054	23.838778	112.187233	-8.790226	12.117146	111.5495	48.136719	-12.662482	111.088371	42.786392	45.089176	114.92437	45.4615555	16.213347	113.0063705	-63.0420075	8.020945	110.0926295
16.354488	22.580929	112.476143	-9.270247	12.449886	111.895668	47.625778	-12.959954	111.136993	42.437595	45.423527	114.920303	45.0316865	16.2317865	113.028648	-63.5721805	8.6679855	110.762688
16.216595	21.325216	112.686325	-9.706748	12.747627	112.151947	47.13353	-13.760242	110.991325	42.033321	45.820469	114.920532	44.5834255	16.0301135	112.9559285	-63.9969215	9.4651405	111.3479655
16.092386	20.079123	112.831367	-10.047501	12.959149	112.221802	46.546352	-14.671696	110.696671	41.536026	46.22094	114.760925	44.041189	15.774622	112.728798	-64.136191	10.143676	111.714806
16.002426	18.801304	112.858734	-10.295696	13.148653	112.083687	45.859341	-15.563424	110.534218	41.053944	46.495087	114.464066	43.4566425	15.4658315	112.499142	-64.0480345	10.8314745	111.668232
15.930462	17.494268	112.768532	-10.428059	13.324186	111.758316	44.993507	-16.362768	110.252258	40.486126	46.837105	114.42585	42.7398165	15.2371685	112.339054	-63.5959345	11.4112035	111.177578
15.904875	16.21611	112.458084	-10.400678	13.432225	111.285385	43.956249	-16.94821	110.322128	39.769794	47.23634	114.268639	41.8630215	15.144065	112.2953835	-62.6643775	11.720385	110.2753865
15.897904	14.193694	111.834419	-10.163168	13.48983	110.433342	42.295162	-16.945404	110.381165	38.859211	47.494602	113.465309	40.5771865	15.274599	111.923237	-60.9035225	11.705061	108.943447
15.826056	12.741417	111.427345	-10.175237	13.462218	109.768272	41.763081	-17.20623	110.382477	38.635456	47.615208	112.924065	40.1992685	15.204489	111.653271	-60.5497425	11.719947	107.883273
15.715011	11.233516	111.06694	-10.204028	13.312014	109.034058	41.853664	-17.161684	110.324493	38.586826	47.388298	112.403786	40.220245	15.113307	111.3641395	-60.628301	11.510721	106.7039765
15.479037	9.872482	110.521301	-10.205312	13.127652	108.243607	41.822102	-16.847885	110.334862	38.694904	47.185299	111.928024	40.258503	15.168707	111.131443	-60.669127	11.086597	105.355771
15.220807	8.367695	109.989616	-10.236021	12.981911	107.483116	41.821514	-16.723841	110.178314	38.607285	47.02581	111.529503	40.2143995	15.1509845	110.8539085	-60.6864415	10.8128375	104.1123235
14.930689	6.943598	109.404335	-10.230885	12.885822	106.827805	41.736099	-16.651588	110.238457	38.392986	46.890945	111.2043	40.0645425	15.1196785	110.7213785	-60.5263125	10.6519655	102.9342315
14.514637	5.639192	108.761536	-10.259803	12.944961	106.317535	41.491051	-16.750912	110.180809	38.332165	46.940033	110.977951	39.911608	15.0945605	110.57938	-60.431214	10.7953615	102.05569
13.763831	3.626583	107.930672	-10.394435	13.264071	105.788719	41.006294	-16.769327	109.76236	38.317905	47.607567	110.571442	39.6620995	15.41912	110.166901	-60.4509695	11.109022	101.410537
13.193533	2.256694	107.438637	-10.467566	13.442065	105.535553	40.599072	-16.796076	109.800102	38.489567	47.977196	110.244499	39.5443195	15.59056	110.0223005	-60.4794515	11.29357	101.0488055
12.566569	0.98189	107.076881	-10.537034	13.534013	105.410561	40.247822	-16.884676	109.479416	38.324574	48.49646	110.153564	39.286198	15.805892	109.81649	-60.360266	11.262134	101.004632
11.893615	-0.373365	106.811417	-10.554086	13.611391	105.343964	40.048836	-17.197573	109.374725	38.004921	48.762821	110.127914	39.0268785	15.782624	109.7513195	-60.1350505	11.440158	100.9366085
11.198972	-1.79733	106.58876	-10.531072	13.678206	105.234947	39.791195	-17.392517	109.425644	37.403919	49.106194	110.162666	38.597557	15.8568385	109.794155	-59.659701	11.4995735	100.675739
10.451744	-3.114215	106.392715	-10.487174	13.728319	105.066666	39.522247	-17.520622	109.596275	36.819763	49.430557	110.086891	38.171005	15.9549675	109.841583	-59.145353	11.5016705	100.291749
9.696833	-4.524142	106.160995	-10.468424	13.743375	104.865524	39.357613	-17.606585	109.789276	36.395794	49.66328	109.980904	37.8767035	16.0283475	109.88509	-58.8135515	11.4584025	99.845958
8.394931	-6.645963	105.932915	-10.438905	13.652895	104.56765	39.403881	-17.408571	109.699989	36.263401	49.801617	109.537292	37.833641	16.196523	109.6186405	-58.711451	11.109267	99.5166595
7.538757	-8.078519	105.840973	-10.407633	13.498755	104.596184	39.439102	-17.099503	109.47908	36.28397	49.722626	108.990005	37.861536	16.3115615	109.2345425	-58.676802	10.6859485	99.9578255
6.619839	-9.629465	106.013832	-10.284388	13.206334	104.946342	39.380257	-16.838816	109.311768	36.039692	49.596085	108.418968	37.7099745	16.3786345	108.865368	-58.2787505	10.0340335	101.027316
5.686823	-11.100187	106.538094	-10.159655	12.800199	105.579842	39.360367	-16.710596	109.247765	35.672359	49.134521	107.924248	37.516363	16.2119625	108.5860065	-57.835673	9.3884355	102.5736775
4.802314	-12.648714	107.288933	-10.062429	12.333799	106.34053	39.523571	-16.800436	109.383163	35.386066	48.705109	107.469978	37.4548185	15.9523365	108.4265705	-57.5796765	8.7152615	104.2544895
3.930794	-14.164293	108.186325	-9.993077	11.883004	107.145203	39.713863	-16.966303	109.726868	35.126598	48.350689	107.174637	37.4202305	15.692193	108.4507525	-57.4063845	8.073815	105.8396535
2.933292	-15.53581	109.158051	-9.936223	11.461007	107.909866	39.886742	-17.142302	110.174789	34.857716	47.969734	106.938995	37.372229	15.413716	108.556892	-57.244675	7.508298	107.26284
1.577223	-17.645767	110.460571	-9.879417	10.859508	108.737961	40.111359	-17.415281	110.959366	34.534779	47.427986	106.689545	37.323069	15.0063525	108.8244555	-57.081903	6.7126635	108.6514665
0.717098	-18.911062	111.07988	-9.861513	10.499864	109.064247	40.271973	-17.57725	111.416519	34.384571	47.143967	106.550011	37.328272	14.7833585	108.983265	-57.051298	6.2163695	109.145229
-0.190776	-20.116877	111.50885	-9.814767	10.169333	109.214661	40.426765	-17.700888	111.744965	34.277065	46.916668	106.464157	37.351915	14.60789	109.104561	-56.981449	5.730776	109.324761
-0.968264	-21.331255	111.692917	-9.751178	9.864649	109.178528	40.616982	-17.801376	111.966812	34.227081	46.751835	106.448112	37.4220315	14.4752295	109.207462	-56.9243875	5.2540685	109.149594
-1.739306	-22.464613	111.675285	-9.665626	9.603711	108.983719	40.778248	-17.842312	112.108521	34.228996	46.661354	106.442627	37.503622	14.409521	109.275574	-56.834874	4.797901	108.691864
-2.545163	-23.463898	111.514236	-9.559701	9.414995	108.658241	40.974266	-17.837351	112.201157	34.23547	46.599701	106.380913	37.604868	14.381175	109.291035	-56.72427	4.448815	108.025447
-3.335135	-24.461634	111.295174	-9.450461	9.300213	108.228195	41.194118	-17.767	112.239456	34.242596	46.586754	106.23674	37.718357	14.409877	109.238098	-56.619279	4.190549	107.218292
-4.295445	-25.757004	111.116768	-9.249709	9.291542	107.66922	41.412689	-17.634872	112.285522	34.275238	46.541462	105.75473	37.8439635	14.453295	109.020126	-56.3433815	4.129789	106.318314
-5.059722	-26.448212	111.177025	-9.141248	9.278579	107.438263	41.535381	-17.598745	112.371376	34.323425	46.468002	105.445084	37.929403	14.4346285	108.90823	-56.211899	4.1225295	105.968296
-5.851636	-27.119402	111.372635	-9.059244	9.223596	107.344643	41.626534	-17.646067	112.484001	34.381721	46.360458	105.243942	38.0041275	14.3571955	108.8639715	-56.1226155	4.0899965	105.8253145
-6.524735	-27.794695	111.675858	-9.022695	9.126425	107.391586	41.661541	-17.742558	112.676598	34.43906	46.23494	105.071045	38.0503005	14.246191	108.8738215	-56.0956905	4.006659	105.9093505
-7.258457	-28.305489	111.988976	-9.038429	8.972321	107.50985	41.64188	-17.890131	112.896515	34.4375	46.051884	104.947556	38.03969	14.0808765	108.9220355	-56.116548	3.8637655	106.0976645
-8.029902	-28.754288	112.259804	-9.11283	8.76377	107.663368	41.598339	-18.041824	113.073601	34.348705	45.873367	104.903008	37.973522	13.9157715	108.9883045	-56.199182	3.6117685	106.3384315
-8.763343	-29.142178	112.540855	-9.220285	8.557231	107.840263	41.516758	-18.181791	113.20845	34.192524	45.71323	104.918373	37.854641	13.7657195	109.0634115	-56.295211	3.3487425	106.6171145
-9.904999	-29.609919	112.846741	-9.473162	8.24413	108.12764	41.358791	-18.377182	113.351082	33.860527	45.508026	105.023018	37.609659	13.565422	109.18705	-56.555983	2.922838	107.06823
-10.722918	-29.825603	112.992622	-9.663151	8.049128	108.326172	41.216873	-18.508846	113.395859	33.617245	45.392715	105.165077	37.417059	13.4419345	109.280468	-56.743361	2.6563215	107.371876
-11.552799	-29.977953	113.068268	-9.871897	7.861922	108.532837	41.067894	-18.642382	113.3647	33.357037	45.298149	105.351173	37.2124655	13.3278835	109.3579365	-56.9562595	2.3959605	107.7077375
-12.309056	-30.039047	113.003494	-10.086031	7.673515	108.738075	40.908382	-18.760138	113.269402	33.09034	45.219212	105.587349	36.999361	13.229537	109.4283755	-57.171423	2.117493	108.0477745
-13.067693	-30.035799	112.83934	-10.30569	7.505927	108.917702	40.743992	-18.884418	113.064941	32.798985	45.150276	105.857155	36.7714885	13.132929	109.461048	-57.3828685	1.878925	108.374356
-13.855362	-29.952723	112.690414	-10.503246	7.366168	109.089241	40.575138	-18.978107	112.804321	32.528667	45.096214	106.137405	36.5519025	13.0590535	109.470863	-57.5583945	1.6732825	108.707619
-14.782368	-29.760807	112.607346	-10.693176	7.260725	109.23735	40.439007	-19.037569	112.555313	32.269203	45.074402	106.40731	36.354105	13.0184165	109.4813115	-57.740457	1.5030335	108.9933885
-15.992854	-29.455393	112.29496	-10.974771	7.162015	109.422012	40.292133	-19.056065	112.251175	31.875854	45.099934	106.759796	36.0839935	13.0219345	109.5054855	-58.0335355	1.3020955	109.3385385
-16.80348	-29.188993	112.105354	-11.132813	7.11669	109.456764	40.232246	-19.062349	112.063599	31.612297	45.125626	106.91304	35.9222715	13.0316385	109.4883195	-58.1878975	1.2017415	109.4252085
-17.623407	-28.861511	111.926292	-11.282349	7.067753	109.434059	40.181656	-19.083532	111.888252	31.354586	45.115776	106.971695	35.768121	13.016122	109.4299735	-58.332819	1.119384	109.4381445
-18.428186	-28.51129	111.755684	-11.416986	7.019907	109.361076	40.114849	-19.11302	111.758255	31.092215	45.11742	106.958916	35.603532	13.0022	109.3585855	-58.437504	1.037614	109.3635665
-19.248238	-28.147846	111.53746	-11.527659	6.936693	109.257797	40.058254	-19.150778	111.675308	30.909348	45.057331	106.948181	35.483801	12.9532765	109.3117445	-58.539119	0.920109500000001	109.2038495
-20.162096	-27.692703	111.352585	-11.656794	6.828895	109.15873	39.989124	-19.202801	111.648705	30.76697	45.016117	106.973015	35.378047	12.906658	109.31086	-58.691635	0.751132	109.0066
-21.021656	-27.229536	111.198952	-11.781583	6.71458	109.108147	39.908783	-19.261732	111.657211	30.630854	44.971767	107.012299	35.2698185	12.8550175	109.334755	-58.8329845	0.574142499999999	108.881539
-22.41193	-26.422314	111.189842	-11.970746	6.59582	109.12989	39.763752	-19.31765	111.704727	30.392176	44.896812	107.032013	35.077964	12.789581	109.36837	-59.019456	0.402059000000001	108.89141
-23.230728	-25.905344	111.146751	-12.105116	6.546876	109.188759	39.654072	-19.343552	111.716591	30.241209	44.831692	107.005859	34.9476405	12.74407	109.361225	-59.1578725	0.349682000000001	109.016293
-24.214039	-25.261528	111.156151	-12.227233	6.516372	109.227417	39.542969	-19.350292	111.684784	30.077559	44.788513	106.956688	34.810264	12.7191105	109.320736	-59.26473	0.313633499999998	109.134098
-25.182169	-24.577402	111.116982	-12.334386	6.489849	109.22998	39.452751	-19.337616	111.558678	29.922209	44.763939	106.883148	34.68748	12.7131615	109.220913	-59.356252	0.266536500000001	109.239047
-26.152792	-23.873913	111.007797	-12.416354	6.472857	109.19043	39.3615	-19.30278	111.323563	29.767647	44.759682	106.79406	34.5645735	12.728451	109.0588115	-59.3972815	0.217263000000001	109.3220485
-26.99576	-23.185261	110.77552	-12.497624	6.47402	109.122765	39.28413	-19.271202	110.982155	29.636171	44.746532	106.676674	34.4601505	12.737665	108.8294145	-59.4553985	0.210374999999999	109.4161155
-27.994623	-22.381695	110.687531	-12.543537	6.475486	109.078728	39.204624	-19.258879	110.527512	29.527817	44.74292	106.543991	34.3662205	12.7420205	108.5357515	-59.4532945	0.208951500000001	109.6217045
-29.433691	-21.09717	110.653496	-12.600897	6.464619	109.062454	39.067154	-19.293549	109.71035	29.372839	44.698223	106.284584	34.2199965	12.702337	107.997467	-59.4217905	0.226901	110.127441
-30.395317	-20.253767	110.452019	-12.667881	6.414595	108.99408	38.901791	-19.331377	109.067825	29.250988	44.645992	106.138435	34.0763895	12.6573075	107.60313	-59.4121515	0.171882500000001	110.38503
-31.193468	-19.473497	110.178993	-12.733328	6.3275	108.816086	38.744587	-19.351982	108.370117	29.115114	44.62941	106.055473	33.9298505	12.638714	107.212795	-59.3965065	0.0162859999999991	110.419377
-32.128376	-18.574806	109.791016	-12.801777	6.245023	108.564018	38.62508	-19.350153	107.682289	28.983263	44.66394	105.992912	33.8041715	12.6568935	106.8376005	-59.4077255	-0.166847499999999	110.2904355
-33.026608	-17.568153	109.384689	-12.899844	6.231503	108.268143	38.496078	-19.285223	107.053604	28.838301	44.735001	105.945694	33.6671895	12.724889	106.499649	-59.4668775	-0.261882999999999	110.036637
-33.833496	-16.779903	108.968826	-13.02223	6.324465	108.028008	38.297482	-19.178591	106.587814	28.709888	44.832138	105.824486	33.503685	12.8267735	106.20615	-59.548145	-0.1778435	109.849866
-34.689842	-15.829828	108.864952	-13.131745	6.47267	107.846222	38.14027	-19.038128	106.230804	28.562912	44.975071	105.66729	33.351591	12.9684715	105.949047	-59.615081	-0.0231314999999999	109.743397
-35.932861	-14.398289	108.820961	-13.268	6.657659	107.695702	38.012566	-18.821531	105.81311	28.328075	45.161308	105.385765	33.1703205	13.1698885	105.5994375	-59.7063205	0.145429500000001	109.7919665
-36.724812	-13.476883	108.822945	-13.357356	6.727042	107.632866	37.915413	-18.720798	105.655708	28.164309	45.247379	105.176437	33.039861	13.2632905	105.4160725	-59.754573	0.190793499999998	109.8496595
-37.382854	-12.59253	108.943329	-13.444419	6.748899	107.610825	37.794258	-18.65946	105.598923	28.015837	45.274921	104.957535	32.9050475	13.3077305	105.278229	-59.7938855	0.1900675	109.943421
-38.126461	-11.677699	109.060646	-13.553082	6.721204	107.581032	37.678482	-18.666882	105.588402	27.857044	45.252781	104.741798	32.767763	13.2929495	105.1651	-59.873927	0.149458500000001	109.996964
-38.839901	-10.800896	109.1092	-13.697079	6.650914	107.545532	37.527065	-18.700678	105.617676	27.71645	45.204239	104.564201	32.6217575	13.2517805	105.0909385	-60.0159155	0.0500474999999998	110.0001255
-39.54718	-9.885273	109.129295	-13.838428	6.592662	107.542053	37.311386	-18.770391	105.738113	27.584103	45.133659	104.334351	32.4477445	13.181634	105.036232	-60.1246005	0.00368999999999886	110.047874
-40.105553	-9.006022	109.208656	-14.004543	6.528789	107.528099	37.089012	-18.838158	105.916916	27.458509	45.070183	104.134735	32.2737605	13.1160125	105.0258255	-60.2828465	-0.0584345000000006	110.0303725
-41.164444	-7.520147	109.183464	-14.271468	6.441758	107.471428	36.792339	-18.919771	106.121811	27.224121	45.001781	103.906273	32.00823	13.041005	105.014042	-60.551166	-0.157489	109.928814
-42.052368	-6.678948	109.059128	-14.435132	6.425714	107.439896	36.61673	-18.902811	106.172516	27.040869	45.023212	103.793716	31.8287995	13.0602005	104.983116	-60.6990635	-0.2087725	109.896676
-42.283184	-5.572325	109.012131	-14.621893	6.426896	107.397926	36.662766	-18.919296	106.017708	26.857174	45.077934	103.766953	31.75997	13.079319	104.8923305	-61.003756	-0.225527	109.9035215
-42.911148	-4.420537	108.937004	-14.777374	6.436564	107.332787	36.516033	-18.870409	105.776978	26.689281	45.164776	103.778748	31.602657	13.1471835	104.777863	-61.157405	-0.274055500000003	109.887711
-43.440563	-3.32684	108.76265	-14.898199	6.473	107.199715	36.299606	-18.795227	105.373802	26.58765	45.272793	103.80851	31.443628	13.238783	104.591156	-61.240026	-0.292783	109.808274
-43.792904	-2.317258	108.488586	-14.991551	6.556864	107.03466	35.964836	-18.671469	104.903709	26.526344	45.383492	103.815399	31.24559	13.3560115	104.359554	-61.228692	-0.242283499999999	109.709766
-44.344063	-1.014951	108.413254	-15.049426	6.700767	106.866562	35.772049	-18.551523	104.315033	26.502132	45.508533	103.774834	31.1370905	13.478505	104.0449335	-61.2359425	-0.0769710000000003	109.6881905
-45.030815	0.879486	108.382103	-15.127818	7.020562	106.630447	35.507046	-18.343353	103.487968	26.497173	45.719799	103.649376	31.0021095	13.688223	103.568672	-61.2577455	0.352900999999999	109.692222
-45.376884	2.144675	108.3918	-15.143079	7.278739	106.506516	35.356369	-18.205238	102.996735	26.528423	45.864178	103.499672	30.942396	13.82947	103.2482035	-61.228554	0.728007999999999	109.7648285
-45.592396	3.268559	108.289375	-15.171104	7.52221	106.380844	35.224529	-18.090811	102.545639	26.577101	45.982613	103.35833	30.900815	13.945901	102.9519845	-61.243023	1.098519	109.8097035
-45.902267	4.594724	108.29731	-15.186864	7.747707	106.235596	35.085686	-17.988798	102.146194	26.618454	46.091988	103.224586	30.85207	14.051595	102.68539	-61.225798	1.443819	109.785802
-46.192814	5.874871	108.274887	-15.224084	7.935629	106.091774	34.94632	-17.936186	101.79007	26.673735	46.170643	103.105042	30.8100275	14.1172285	102.447556	-61.2581955	1.7540295	109.735992
-46.376244	7.063475	108.249496	-15.282734	8.080177	105.968643	34.792744	-17.880259	101.450142	26.706146	46.235672	102.99659	30.749445	14.1777065	102.223366	-61.314913	1.9826475	109.71392
-46.318619	8.072692	108.099129	-15.325971	8.208084	105.885757	34.630264	-17.845306	101.097382	26.711908	46.279285	102.911209	30.671086	14.2169895	102.0042955	-61.323028	2.1991785	109.7672185
-46.765564	10.10502	108.469391	-15.438398	8.348118	105.825821	34.37114	-17.809299	100.58699	26.697708	46.313183	102.753128	30.534424	14.251942	101.670059	-61.41122	2.444294	109.981583
-46.741161	11.180102	108.527992	-15.512182	8.445442	105.813789	34.192596	-17.788933	100.267563	26.67433	46.335892	102.716721	30.433463	14.2734795	101.492142	-61.457827	2.6174045	110.135436
-46.70393	12.304236	108.685028	-15.583578	8.531464	105.82856	34.00671	-17.778502	99.969566	26.653105	46.351357	102.711746	30.3299075	14.2864275	101.340656	-61.4970635	2.7765005	110.316464
-46.63829	13.453129	108.802368	-15.651698	8.631726	105.856705	33.827988	-17.784243	99.707359	26.66029	46.351429	102.731216	30.244139	14.283593	101.2192875	-61.547535	2.979859	110.4941225
-46.388195	14.493058	108.85434	-15.737314	8.704715	105.844963	33.656483	-17.801857	99.459435	26.694414	46.356041	102.823212	30.1754485	14.277092	101.1413235	-61.6500765	3.132338	110.5486025
-46.272175	15.72496	108.967926	-15.803298	8.780822	105.849052	33.486668	-17.804712	99.244331	26.743443	46.359615	102.926376	30.1150555	14.2774515	101.0853535	-61.7216515	3.2841925	110.6127505
-45.966591	16.803698	109.021034	-15.853509	8.87798	105.849419	33.342628	-17.811632	99.049118	26.831913	46.373135	103.055992	30.0872705	14.2807515	101.052555	-61.7942885	3.4752085	110.646283
-45.411308	18.476795	109.090996	-15.889175	9.058901	105.855049	33.141151	-17.837101	98.801979	26.988892	46.454006	103.228798	30.0650215	14.3084525	101.0153885	-61.8433715	3.8093495	110.6947095
-44.943989	19.625582	109.15097	-15.88462	9.181646	105.864677	33.042431	-17.858246	98.695854	27.051704	46.505322	103.319992	30.0470675	14.323538	101.007923	-61.8163075	4.039754	110.721431
-44.39547	20.666344	109.111725	-15.864001	9.279852	105.855621	32.975544	-17.892721	98.630745	27.290726	46.507061	103.343346	30.133135	14.30717	100.9870455	-61.861137	4.252534	110.7241965
-43.755642	21.670156	109.038628	-15.823666	9.366835	105.816483	32.935356	-17.949183	98.577927	27.453064	46.498131	103.385689	30.19421	14.274474	100.981808	-61.841542	4.459196	110.651158
-43.051086	22.710981	108.930054	-15.77204	9.43309	105.780884	32.921669	-18.038221	98.540619	27.675104	46.447979	103.376343	30.2983865	14.204879	100.958481	-61.8424665	4.661301	110.603287
-42.311951	23.748075	108.861351	-15.704078	9.474892	105.722282	32.905033	-18.126104	98.522835	27.811766	46.421455	103.411415	30.3583995	14.1476755	100.967125	-61.7665555	4.8021085	110.477439
-41.504555	24.718763	108.684135	-15.630291	9.505082	105.672966	32.888676	-18.231886	98.512505	28.016735	46.345413	103.386017	30.4527055	14.0567635	100.949261	-61.7132875	4.9534005	110.396671
-40.125175	26.149515	108.49398	-15.555212	9.543322	105.639671	32.853298	-18.372881	98.525604	28.243399	46.272636	103.454163	30.5483485	13.9498775	100.9898835	-61.6587725	5.1367665	110.2894585
-39.133606	27.12628	108.482491	-15.506612	9.581612	105.661789	32.817478	-18.447849	98.552025	28.434254	46.234406	103.572105	30.625866	13.8932785	101.062065	-61.63909	5.2699455	110.261513
-38.057232	28.089888	108.472694	-15.474878	9.64349	105.739189	32.789124	-18.477974	98.621933	28.598381	46.227432	103.804306	30.6937525	13.874729	101.2131195	-61.6435085	5.412251	110.2652585
-36.923485	29.000509	108.54837	-15.475278	9.733934	105.884598	32.76289	-18.455509	98.760452	28.728151	46.299301	104.185577	30.7455205	13.921896	101.4730145	-61.6960765	5.545972	110.2961815
-35.708851	29.968184	108.702866	-15.479718	9.874007	106.101967	32.754902	-18.366575	99.082237	28.912567	46.385372	104.682182	30.8337345	14.0093985	101.8822095	-61.7931705	5.7386155	110.3217245
-34.420212	30.914951	108.829758	-15.502026	10.046382	106.377426	32.8349	-18.265495	99.609283	29.116917	46.49136	105.363251	30.9759085	14.1129325	102.486267	-61.9799605	5.9798315	110.268585
-33.086514	31.811714	108.998657	-15.55854	10.214088	106.738556	32.977837	-18.183397	100.376762	29.346037	46.644653	106.195213	31.161937	14.230628	103.2859875	-62.279017	6.197548	110.1911245
-30.958593	33.172375	109.259621	-15.627834	10.46596	107.419983	33.231018	-18.078241	102.05648	29.602837	46.902145	107.674408	31.4169275	14.411952	104.865444	-62.6725955	6.519968	109.974522
-29.52697	33.988743	109.52449	-15.689817	10.602262	108.011292	33.428146	-18.033934	103.436104	29.724472	47.060406	108.790764	31.576309	14.513236	106.113434	-62.955943	6.691288	109.90915
-28.049057	34.816566	109.910095	-15.734133	10.681891	108.692047	33.693771	-17.995441	104.899918	29.778099	47.226028	109.958115	31.735935	14.6152935	107.4290165	-63.204201	6.7484885	109.9550775
-26.556107	35.564919	110.399269	-15.770416	10.716346	109.401115	33.987869	-17.935043	106.278191	29.753786	47.293465	111.124168	31.8708275	14.679211	108.7011795	-63.4116595	6.753481	110.1010505
-25.039423	36.288719	110.988144	-15.780338	10.693569	110.083046	34.272057	-17.879532	107.460526	29.717768	47.354855	112.22364	31.9949125	14.7376615	109.842083	-63.5555885	6.6494765	110.324009
-23.507732	36.974209	111.624435	-15.754498	10.628759	110.692833	34.526081	-17.841444	108.443428	29.665718	47.379593	113.246552	32.0958995	14.7690745	110.84499	-63.6048955	6.4884435	110.540676
-22.054407	37.616138	112.219345	-15.714298	10.532785	111.221756	34.724613	-17.818935	109.188805	29.629881	47.340088	114.106689	32.177247	14.7605765	111.647747	-63.605843	6.3049935	110.795765
-19.799114	38.601387	113.085304	-15.636889	10.406067	111.849976	34.895988	-17.80583	109.939301	29.634417	47.241478	115.167107	32.2652025	14.717824	112.553204	-63.5389805	6.09431	111.146748
-18.37812	39.191265	113.624596	-15.594699	10.335417	112.153755	34.986382	-17.793304	110.226608	29.669777	47.194347	115.816788	32.3280795	14.7005215	113.021698	-63.5174775	5.9703125	111.285812
-16.943045	39.814289	114.152191	-15.549416	10.306704	112.39003	35.084518	-17.731562	110.361633	29.693626	47.16811	116.395424	32.389072	14.718274	113.3785285	-63.487904	5.895134	111.4015315
-15.53784	40.388184	114.621315	-15.523213	10.350637	112.527061	35.156387	-17.614	110.345543	29.699549	47.220688	116.911003	32.427968	14.803344	113.628273	-63.474394	5.89793	111.425849
-14.204736	40.919067	115.060898	-15.534661	10.440706	112.567665	35.195442	-17.409464	110.162018	29.661119	47.354397	117.403809	32.4282805	14.9724665	113.7829135	-63.4976025	5.9089455	111.3524165
-12.898658	41.444992	115.544571	-15.570359	10.584509	112.583717	35.221722	-17.161652	109.843147	29.572933	47.488007	117.870819	32.3973275	15.1631775	113.856983	-63.5380455	6.0058405	111.310451
-11.663194	41.878727	116.091576	-15.62042	10.746284	112.585136	35.187885	-16.879894	109.48082	29.490179	47.633598	118.329453	32.339032	15.376852	113.9051365	-63.579872	6.115716	111.2651355
-9.650625	42.36623	116.66803	-15.683677	11.012484	112.592148	35.15834	-16.450708	108.83107	29.402029	47.85099	118.958557	32.2801845	15.700141	113.8948135	-63.6475385	6.324827	111.2894825
-8.471704	42.690269	117.11795	-15.697993	11.193066	112.615227	35.1689	-16.188726	108.432617	29.408186	47.955494	119.290451	32.288543	15.883384	113.861534	-63.684529	6.502748	111.36892
-7.227876	42.902855	117.416382	-15.664061	11.382019	112.639008	35.211475	-15.965052	108.121155	29.423538	48.085911	119.563309	32.3175065	16.0604295	113.842232	-63.6456285	6.7036085	111.435784
-5.916931	43.012318	117.563782	-15.586925	11.578514	112.678841	35.294003	-15.774366	107.929947	29.531595	48.189568	119.736084	32.412799	16.207601	113.8330155	-63.586649	6.949427	111.5246665
-4.568943	43.028416	117.600098	-15.456297	11.779016	112.719521	35.421982	-15.620792	107.867477	29.663679	48.311825	119.829987	32.5428305	16.3455165	113.848732	-63.4554245	7.2125155	111.59031
-3.258144	42.982735	117.624916	-15.300152	11.960298	112.758743	35.605278	-15.514649	107.907913	29.819143	48.404938	119.866028	32.7122105	16.4451445	113.8869705	-63.3125145	7.4754515	111.6305155
-2.02759	42.855896	117.579712	-15.083185	12.084218	112.791512	35.837925	-15.471327	108.044281	30.0457	48.464947	119.875275	32.9418125	16.49681	113.959778	-63.1081825	7.671626	111.623246
-0.022505	42.432098	117.434982	-14.685719	12.164295	112.857391	36.240681	-15.505594	108.349701	30.460953	48.520149	119.870377	33.350817	16.5072775	114.110039	-62.722255	7.8213125	111.604743
1.397129	41.966362	117.29261	-14.405854	12.154635	112.907768	36.525555	-15.541834	108.595215	30.731901	48.521397	119.823502	33.628728	16.4897815	114.2093585	-62.440436	7.8194885	111.6061775
2.681689	41.485508	117.187263	-14.103521	12.117355	112.990334	36.848087	-15.606396	108.874931	30.990854	48.490528	119.774803	33.9194705	16.442066	114.324867	-62.1265125	7.792644	111.655801
4.011308	40.893909	117.084793	-13.804251	12.045132	113.079155	37.190887	-15.688276	109.244415	31.265333	48.452221	119.757095	34.22811	16.3819725	114.500755	-61.836612	7.7082915	111.657555
5.373526	40.201756	116.97216	-13.467	11.95778	113.157745	37.587463	-15.815872	109.717705	31.552696	48.408463	119.793274	34.5700795	16.2962955	114.7554895	-61.5040795	7.6192645	111.5600005
6.711968	39.463886	116.928757	-13.134079	11.854739	113.218674	38.02739	-15.995208	110.305977	31.88731	48.362247	119.874321	34.95735	16.1835195	115.090149	-61.225508	7.5259585	111.347199
8.040353	38.60482	116.817879	-12.780678	11.733436	113.24456	38.495766	-16.217327	110.971275	32.258911	48.312771	119.968781	35.3773385	16.047722	115.470028	-60.9386945	7.41915	111.019092
10.041396	37.191628	116.540619	-12.218688	11.531412	113.24408	39.159534	-16.541784	111.988174	32.810486	48.217575	119.96759	35.98501	15.8378955	115.977882	-60.422386	7.2249285	110.510278
11.362095	36.18784	116.332802	-11.822118	11.396267	113.248047	39.593761	-16.751204	112.588348	33.201878	48.111324	119.781265	36.3978195	15.68006	116.1848065	-60.0420555	7.112474	110.3112875
12.647416	35.162914	116.049744	-11.38953	11.283022	113.225349	40.017323	-16.976599	113.092361	33.660789	47.989594	119.451225	36.839056	15.5064975	116.271793	-59.618116	7.0595465	110.178905
13.94231	34.121357	115.709007	-10.953693	11.182929	113.1772	40.382622	-17.198872	113.51458	34.182129	47.836632	119.051346	37.2823755	15.31888	116.282963	-59.1897615	7.046978	110.071437
15.263385	32.969498	115.344894	-10.46935	11.111299	113.080261	40.720886	-17.448292	113.822487	34.789597	47.670288	118.614044	37.7552415	15.110998	116.2182655	-58.6939415	7.1116	109.9422565
16.562044	31.859377	115.003708	-9.999737	11.103903	112.947449	41.018421	-17.679079	114.022156	35.446438	47.488838	118.163559	38.2324295	14.9048795	116.0928575	-58.2319035	7.3029265	109.8020405
17.834585	30.764156	114.675049	-9.53293	11.124705	112.808861	41.278316	-17.871172	114.117203	36.094841	47.318348	117.744766	38.6865785	14.723588	115.9309845	-57.7524385	7.525822	109.6867375
19.679773	29.063004	114.395355	-8.914578	11.154771	112.665047	41.645031	-18.111441	114.110649	36.985996	47.087402	117.310394	39.3155135	14.4879805	115.7105215	-57.1446695	7.8215615	109.6195725
20.867302	27.953907	114.344559	-8.527226	11.111798	112.631012	41.886929	-18.264662	114.027298	37.50724	46.954468	117.234268	39.6970845	14.344903	115.630783	-56.7515365	7.878693	109.631241
22.030771	26.843946	114.40464	-8.177657	11.031166	112.652679	42.118046	-18.426823	113.907639	37.990551	46.826588	117.29895	40.0542985	14.1998825	115.6032945	-56.4096125	7.8624495	109.7020635
23.177809	25.723351	114.445808	-7.854001	10.953999	112.701691	42.351238	-18.563084	113.805687	38.418278	46.721523	117.453003	40.384758	14.0792195	115.629345	-56.09276	7.8287785	109.774037
24.279577	24.615608	114.55529	-7.56057	10.913752	112.753952	42.586754	-18.644419	113.768135	38.795265	46.653652	117.632698	40.6910095	14.0046165	115.7004165	-55.8121495	7.8228875	109.8074875
25.328749	23.559071	114.663353	-7.284245	10.946288	112.804184	42.834358	-18.702114	113.775864	39.145279	46.629971	117.7752	40.9898185	13.9639285	115.775532	-55.5583085	7.9286475	109.832836
26.387342	22.486555	114.705193	-6.997437	11.054804	112.846062	43.066181	-18.719133	113.832237	39.51606	46.633209	117.890228	41.2911205	13.957038	115.8612325	-55.2859945	8.15257	109.8308915
27.928993	20.788582	114.815079	-6.567346	11.272534	112.858429	43.369686	-18.737921	113.967659	40.153816	46.686104	117.998001	41.761751	13.9740915	115.98283	-54.896443	8.5709765	109.734028
28.920586	19.682074	114.850197	-6.30005	11.403272	112.830521	43.551872	-18.763046	114.068092	40.575756	46.700901	118.01889	42.063814	13.9689275	116.043491	-54.663914	8.8376165	109.617551
29.783335	18.555702	114.927994	-6.040743	11.464095	112.770844	43.721722	-18.834545	114.155708	40.942497	46.677696	117.984581	42.3321095	13.9215755	116.0701445	-54.4135955	9.0066145	109.4715435
30.759331	17.337984	114.809105	-5.823572	11.482778	112.730049	43.866261	-18.899025	114.225937	41.259605	46.620403	117.896637	42.562933	13.860689	116.061287	-54.210077	9.104867	109.398811
31.656376	16.195045	114.778603	-5.609483	11.47115	112.719055	44.001484	-18.988234	114.311554	41.534458	46.552101	117.759964	42.767971	13.7819335	116.035759	-53.986937	9.1603665	109.402351
32.505787	14.988173	114.778831	-5.456367	11.423862	112.728836	44.133251	-19.074877	114.458359	41.768482	46.461643	117.649925	42.9508665	13.693383	116.054142	-53.8636005	9.154341	109.40353
33.339825	13.754076	114.860443	-5.285835	11.336528	112.758759	44.285549	-19.193441	114.654861	41.968613	46.368702	117.590698	43.127081	13.5876305	116.1227795	-53.698751	9.0854255	109.3947385
34.516743	12.027131	115.098633	-5.057199	11.161559	112.849426	44.491665	-19.394991	115.032982	42.260925	46.208527	117.563713	43.376295	13.406768	116.2983475	-53.490693	8.91635	109.4005045
35.260605	10.843159	115.274261	-4.933753	11.046184	112.932793	44.601967	-19.550507	115.31929	42.440369	46.110466	117.591949	43.521168	13.2799795	116.4556195	-53.388674	8.8123885	109.4099665
35.958393	9.629514	115.489662	-4.829948	10.931722	113.004745	44.684147	-19.693243	115.592125	42.600971	46.007641	117.659058	43.642559	13.157199	116.6255915	-53.302455	8.706245	109.3838985
36.616337	8.520582	115.736031	-4.764287	10.828472	113.080467	44.713085	-19.84174	115.840767	42.739849	45.927143	117.775642	43.726467	13.0427015	116.8082045	-53.255041	8.6142425	109.3527295
37.251598	7.391666	115.949417	-4.735913	10.72411	113.141502	44.683464	-19.961491	116.043182	42.8759	45.8321	117.905594	43.779682	12.9353045	116.974388	-53.251508	8.5129155	109.308616
37.332489	6.574321	116.078827	-4.71152	10.589575	113.177765	44.632401	-20.110254	116.156212	42.977818	45.72929	118.052933	43.8051095	12.809518	117.1045725	-53.2281495	8.369632	109.2509575
36.822121	6.190417	116.062637	-4.730499	10.452382	113.204338	44.55619	-20.264523	116.200386	43.057629	45.608334	118.193344	43.8069095	12.6719055	117.196865	-53.2679075	8.2328585	109.211811
35.922817	5.75824	116.053413	-4.747316	10.215343	113.254456	44.441509	-20.508608	116.184639	43.182858	45.443336	118.301918	43.8121835	12.467364	117.2432785	-53.3068155	7.963322	109.2656335
35.162666	5.44619	116.006706	-4.763774	10.071876	113.311096	44.36451	-20.693954	116.182281	43.328621	45.357857	118.271812	43.8465655	12.3319515	117.2270465	-53.3741135	7.8118005	109.3951455
34.306774	5.182296	115.945229	-4.783804	9.942809	113.369217	44.267811	-20.892998	116.193222	43.523891	45.340282	118.147659	43.895851	12.223642	117.1704405	-53.463459	7.661976	109.5679935
33.446411	4.762702	115.891037	-4.798191	9.818569	113.396431	44.166618	-21.085913	116.187836	43.733959	45.339684	117.946754	43.9502885	12.1268855	117.067295	-53.5466705	7.5102525	109.725567
32.614456	4.403384	115.789558	-4.839701	9.704743	113.404991	44.066002	-21.264957	116.150879	43.969303	45.313	117.680038	44.0176525	12.0240215	116.9154585	-53.6970545	7.3854645	109.8945235
31.626862	4.12952	115.753494	-4.873134	9.60321	113.398346	43.947899	-21.438078	116.083206	44.214649	45.215687	117.38472	44.081274	11.8888045	116.733963	-53.827542	7.3176155	110.062729
30.57049	3.794323	115.546326	-4.886722	9.500172	113.391479	43.832146	-21.611542	115.959312	44.405491	45.118053	117.108223	44.1188185	11.7532555	116.5337675	-53.8922625	7.2470885	110.2491905
28.979713	3.242018	115.199837	-4.878582	9.438043	113.417068	43.707577	-21.816345	115.699974	44.596905	44.936447	116.731239	44.152241	11.560051	116.2156065	-53.909405	7.316035	110.6185295
27.860716	3.005809	114.940689	-4.843231	9.485832	113.528206	43.650703	-21.886141	115.536102	44.726845	44.854782	116.447556	44.188774	11.4843205	115.991829	-53.875236	7.4873435	111.064583
26.584431	2.747073	114.712349	-4.794899	9.600951	113.784935	43.629829	-21.880127	115.403763	44.894093	44.829144	116.065361	44.261961	11.4745085	115.734562	-53.851759	7.7273935	111.835308
25.385704	2.365948	114.606895	-4.738824	9.75357	114.144241	43.683155	-21.886465	115.296768	45.077438	44.848015	115.724968	44.3802965	11.480775	115.510868	-53.8579445	8.026365	112.777614
24.164789	2.15938	114.655159	-4.674532	9.902053	114.587639	43.710838	-21.894846	115.25943	45.218773	44.87904	115.536705	44.4648055	11.492097	115.3980675	-53.8138695	8.312009	113.7772105
22.846874	1.857966	114.785072	-4.653642	10.051713	115.081825	43.684795	-21.874184	115.217468	45.304661	44.920258	115.539886	44.494728	11.523037	115.378677	-53.802012	8.580389	114.784973
21.502832	1.592375	114.978996	-4.669302	10.197285	115.573189	43.637768	-21.857473	115.167358	45.363201	44.972347	115.716537	44.5004845	11.557437	115.4419475	-53.8390885	8.837133	115.7044305
19.55381	1.22454	115.238594	-4.765631	10.39746	116.189812	43.519394	-21.734398	115.024605	45.331928	45.05217	116.232361	44.425661	11.658886	115.628483	-53.956923	9.136034	116.751141
18.162466	0.961371	115.375183	-4.87226	10.530179	116.513313	43.415726	-21.599968	114.888359	45.247711	45.112255	116.687462	44.3317185	11.7561435	115.7879105	-54.0762385	9.3042145	117.2387155
16.845888	0.668283	115.475891	-4.98784	10.675922	116.796997	43.328934	-21.451248	114.724052	45.132004	45.202557	117.165604	44.230469	11.8756545	115.944828	-54.206149	9.4761895	117.649166
15.552731	0.443271	115.568375	-5.134761	10.822913	117.039017	43.229858	-21.28784	114.575912	44.992428	45.296104	117.627243	44.111143	12.004132	116.1015775	-54.380665	9.641694	117.9764565
14.191979	0.144397	115.60965	-5.271312	10.9856	117.267487	43.145309	-21.126719	114.422455	44.845909	45.388676	118.034103	43.995609	12.1309785	116.228279	-54.538233	9.8402215	118.306695
12.839214	-0.202119	115.676941	-5.397663	11.126499	117.479492	43.032776	-20.975136	114.297958	44.724445	45.488567	118.348671	43.8786105	12.2567155	116.3233145	-54.6739365	9.9962825	118.6356695
11.571486	-0.509716	115.745972	-5.516713	11.284711	117.736176	42.963142	-20.834436	114.154579	44.597992	45.566078	118.59285	43.780567	12.365821	116.3737145	-54.813993	10.203601	119.0986375
9.574444	-1.168084	115.907524	-5.696701	11.494751	118.166779	42.950382	-20.666582	113.929642	44.409916	45.658489	118.806099	43.680149	12.4959535	116.3678705	-55.073551	10.4935485	119.9656875
8.306563	-1.678097	116.040504	-5.803953	11.616078	118.4543	43.055191	-20.556732	113.775421	44.296383	45.733719	118.877815	43.675787	12.5884935	116.326618	-55.283693	10.6436625	120.581982
7.066162	-2.169726	116.211388	-5.888841	11.699035	118.707802	43.210358	-20.398293	113.656197	44.158081	45.821918	118.858292	43.6842195	12.7118125	116.2572445	-55.4619015	10.6862575	121.1583595
5.851405	-2.759236	116.275993	-5.935314	11.788689	118.862259	43.330097	-20.155645	113.612976	43.991901	45.945324	118.711113	43.660999	12.8948395	116.1620445	-55.531627	10.6825385	121.5624735
4.708007	-3.409638	116.293121	-5.94945	11.847041	118.874268	43.403873	-19.881626	113.579056	43.798069	46.062859	118.454384	43.600971	13.0906165	116.01672	-55.499871	10.6034655	121.731816
3.614562	-4.01701	116.259178	-5.962588	11.927667	118.718483	43.492653	-19.673555	113.601959	43.615887	46.170406	118.109238	43.55427	13.2484255	115.8555985	-55.479446	10.6069085	121.5813675
2.550648	-4.730734	116.098061	-5.936392	12.025395	118.3946	43.599205	-19.526798	113.716957	43.44857	46.313686	117.711655	43.5238875	13.393444	115.714306	-55.3966715	10.657346	121.074894
1.05802	-5.874923	115.775635	-5.870801	12.077997	117.673203	43.718815	-19.305859	114.010765	43.224533	46.433945	116.906013	43.471674	13.564043	115.458389	-55.213276	10.591951	119.888017
0.221807	-6.697652	115.552567	-5.818698	12.048768	117.10627	43.831902	-19.242582	114.212296	43.116947	46.476151	116.275848	43.4744245	13.6167845	115.244072	-55.1118205	10.4807515	118.968468
-0.83994	-7.477023	115.422188	-5.77691	11.976309	116.554024	43.90535	-19.121326	114.46077	43.020493	46.442421	115.516296	43.4629215	13.6605475	114.988533	-55.0167415	10.2920705	118.119515
-1.705489	-8.328178	115.311577	-5.713881	11.849056	116.004272	43.9548	-18.985424	114.77845	42.937927	46.343277	114.701439	43.4463635	13.6789265	114.7399445	-54.8741255	10.0191855	117.2685995
-2.571289	-9.079723	115.317261	-5.653043	11.685113	115.521713	44.024529	-18.952196	115.135597	42.865067	46.193352	113.881111	43.444798	13.620578	114.508354	-54.750884	9.749648	116.535072
-3.413062	-9.840582	115.332138	-5.57692	11.488298	115.114059	44.114979	-18.980255	115.497353	42.820946	46.023102	113.077713	43.4679625	13.5214235	114.287533	-54.6218025	9.4551725	115.940585
-4.319894	-10.541826	115.374733	-5.494367	11.269638	114.731995	44.207214	-19.034546	115.84227	42.792477	45.875195	112.379288	43.4998455	13.4203245	114.110779	-54.4885795	9.1189515	115.353211
-5.501571	-11.456369	115.386642	-5.385392	11.009126	114.195778	44.369389	-19.115868	116.33197	42.770622	45.70351	111.40506	43.5700055	13.293821	113.868515	-54.3407895	8.724431	114.523041
-6.284576	-11.910544	115.30751	-5.319629	10.849948	113.795265	44.494587	-19.083435	116.537056	42.705173	45.62455	110.817146	43.59988	13.2705575	113.677101	-54.239138	8.4293385	113.913429
-7.146026	-12.328876	115.063347	-5.257308	10.717893	113.341995	44.615334	-19.015036	116.578743	42.629951	45.56443	110.287712	43.6226425	13.274697	113.4332275	-54.1372585	8.161089	113.2507625
-8.001618	-12.634368	114.728073	-5.206252	10.581406	112.859787	44.721909	-18.948898	116.522087	42.576092	45.5751	109.781631	43.6490005	13.313101	113.151859	-54.0615045	7.849711	112.567715
-8.764704	-12.889685	114.344536	-5.169132	10.465317	112.434685	44.794262	-18.889896	116.307106	42.482643	45.565716	109.322906	43.6384525	13.33791	112.815006	-53.9767165	7.592724	112.054364
-9.543005	-12.955128	114.145325	-5.142553	10.370465	112.13987	44.800949	-18.828102	116.006943	42.332306	45.532192	108.85582	43.5666275	13.352045	112.4313815	-53.8517335	7.388885	111.8483585
-10.350594	-12.884669	114.067825	-5.096902	10.325681	112.016151	44.821224	-18.756237	115.732063	42.183479	45.512833	108.407005	43.5023515	13.378298	112.069534	-53.6961555	7.273064	111.962768
-11.633365	-12.474406	114.328255	-5.055522	10.38422	112.124763	44.89872	-18.598408	115.531555	42.02887	45.556129	107.944046	43.463795	13.4788605	111.7378005	-53.574839	7.2895795	112.5117255
-12.450608	-12.123252	114.526855	-5.03541	10.464768	112.336754	44.9632	-18.478207	115.483879	41.963017	45.675144	107.847656	43.4631085	13.5984685	111.6657675	-53.5339285	7.3310675	113.0077405
-13.16474	-11.639011	114.752724	-4.99401	10.553457	112.580574	45.032185	-18.35881	115.430687	41.922665	45.804115	107.910515	43.477425	13.7226525	111.670601	-53.465445	7.3842615	113.490547
-13.906828	-10.971254	114.846336	-4.952726	10.648428	112.815056	45.080097	-18.238544	115.344604	41.926556	45.929451	108.097076	43.5033265	13.8454535	111.72084	-53.4087785	7.4514025	113.909272
-14.674094	-10.210785	114.757034	-4.913266	10.735702	112.986313	45.138424	-18.152121	115.181755	42.001854	46.101871	108.441856	43.570139	13.974875	111.8118055	-53.396671	7.496529	114.1608205
-15.370289	-9.453593	114.527237	-4.860579	10.810898	113.053444	45.203583	-18.048031	114.95768	42.103001	46.30809	108.917404	43.653292	14.1300295	111.937542	-53.37445	7.4917665	114.169346
-15.990035	-8.659787	114.131805	-4.802652	10.883604	113.023987	45.286999	-17.949053	114.680252	42.219288	46.506069	109.460403	43.7531435	14.278508	112.0703275	-53.3584475	7.4887	113.9776465
-16.874695	-7.207746	113.495659	-4.679625	11.047821	112.879219	45.440643	-17.776365	114.221321	42.457722	46.811668	110.214355	43.9491825	14.5176515	112.217838	-53.3084325	7.5779905	113.5406
-17.41201	-6.142493	113.202393	-4.561822	11.195653	112.812675	45.528564	-17.652807	113.909996	42.569286	46.996288	110.577309	44.048925	14.6717405	112.2436525	-53.172569	7.7195655	113.3816975
-17.957563	-5.082364	112.847649	-4.421022	11.352601	112.723457	45.639984	-17.52301	113.596367	42.74971	47.114155	110.806656	44.194847	14.7955725	112.2015115	-53.036891	7.9096295	113.2454025
-18.405317	-3.980719	112.587532	-4.28547	11.529181	112.601074	45.774635	-17.382532	113.2211	42.892307	47.275524	110.977104	44.333471	14.946496	112.099102	-52.904411	8.111866	113.103046
-18.860914	-2.72896	112.260529	-4.136456	11.717607	112.425102	45.879528	-17.234169	112.789497	43.018925	47.454788	111.032066	44.4492265	15.1103095	111.9107815	-52.7221385	8.3249045	112.9394225
-19.263281	-1.498188	111.901024	-3.976763	11.912892	112.147308	45.974472	-17.084726	112.2733	43.155098	47.610699	110.982239	44.564785	15.2629865	111.6277695	-52.518311	8.5627975	112.6668465
-19.646082	-0.296394	111.203957	-3.795021	12.110175	111.678299	46.076595	-16.93572	111.659851	43.343632	47.767036	110.93924	44.7101135	15.415658	111.2995455	-52.3001555	8.804692	112.0570525
-20.168777	1.610319	109.794167	-3.537458	12.443985	110.607803	46.279285	-16.643208	110.481705	43.70536	48.126328	110.880997	44.9923225	15.74156	110.681351	-52.0672385	9.14641	110.534255
-20.488161	2.893924	108.650116	-3.429397	12.696728	109.70591	46.36953	-16.379604	109.610519	43.856121	48.351334	110.84671	45.1128255	15.985865	110.2286145	-51.9716195	9.407591	109.1832055
-20.850718	4.160935	107.537781	-3.389744	13.000245	108.825554	46.363594	-16.076658	108.734894	43.902317	48.575954	110.679794	45.1329555	16.249648	109.707344	-51.9124435	9.750842	107.943764
-21.13777	5.36097	106.770729	-3.359769	13.33759	108.084465	46.288189	-15.747884	107.968918	43.874519	48.805611	110.284248	45.081354	16.5288635	109.126583	-51.800892	10.1463165	107.042347
-21.457806	6.637058	106.409409	-3.343331	13.724963	107.623062	46.22414	-15.418564	107.236099	43.763298	48.996124	109.746696	44.993719	16.78878	108.4913975	-51.680381	10.661146	106.7547265
-21.778511	7.92384	106.327118	-3.280697	14.078994	107.360245	46.139355	-15.142568	106.646347	43.723236	49.180393	109.060272	44.9312955	17.0189125	107.8533095	-51.4926895	11.1390755	106.8671805
-22.010662	9.086471	106.397949	-3.231271	14.357826	107.189667	46.028431	-14.942762	106.091965	43.727936	49.309795	108.463692	44.8781835	17.1835165	107.2778285	-51.3407255	11.5321355	107.1015055
-22.353367	10.67929	106.263123	-3.177418	14.583495	106.842079	45.886749	-14.77463	105.249771	43.795361	49.440872	107.695404	44.841055	17.333121	106.4725875	-51.195891	11.833869	107.2115705
-22.528055	11.76804	106.150452	-3.124938	14.654949	106.553352	45.785923	-14.682172	104.628059	43.814072	49.487194	107.201408	44.7999975	17.402511	105.9147335	-51.0498735	11.907387	107.1919705
-22.699503	12.823764	106.085167	-3.092383	14.70391	106.302658	45.684616	-14.607022	104.001953	43.790203	49.524738	106.66143	44.7374095	17.458858	105.3316915	-50.9221755	11.948962	107.2736245
-22.771122	13.82971	106.084122	-3.07911	14.745881	106.092323	45.57412	-14.531292	103.471085	43.738613	49.581692	106.166969	44.6563665	17.5252	104.819027	-50.8145865	11.966562	107.365619
-22.838158	14.735352	106.096138	-3.11684	14.769985	105.965599	45.48048	-14.474976	103.039467	43.661552	49.632713	105.749344	44.571016	17.5788685	104.3944055	-50.804696	11.9611015	107.5367925
-22.826303	15.637506	106.226135	-3.199873	14.746645	105.92173	45.382397	-14.452789	102.700653	43.534931	49.680443	105.411598	44.458664	17.613827	104.0561255	-50.85841	11.879463	107.7873345
-22.780293	16.575827	106.32222	-3.30029	14.733049	105.913254	45.248184	-14.460296	102.452347	43.405666	49.69381	105.074837	44.326925	17.616757	103.763592	-50.927505	11.849341	108.062916
-22.582867	17.869383	106.472816	-3.496353	14.68788	105.903351	45.028389	-14.482466	102.162552	43.193432	49.722557	104.674927	44.1109105	17.6200455	103.4187395	-51.1036165	11.7557145	108.3879625
-22.41382	18.663267	106.463135	-3.654971	14.672165	105.855881	44.86433	-14.507133	102.005028	43.052776	49.732231	104.384384	43.958553	17.612549	103.194706	-51.268495	11.731781	108.517056
-22.145887	19.460981	106.377838	-3.796963	14.663227	105.742836	44.707428	-14.524574	101.869949	42.911526	49.722755	104.081581	43.809477	17.5990905	102.975765	-51.403403	11.7273635	108.509907
-21.809568	20.262245	106.121849	-3.945179	14.682096	105.557121	44.56918	-14.530765	101.777252	42.789585	49.714191	103.76738	43.6793825	17.591713	102.772316	-51.5697405	11.772479	108.341926
-21.352118	21.03105	105.803345	-4.090919	14.707935	105.304863	44.444038	-14.541444	101.745483	42.675949	49.700893	103.468498	43.5599935	17.5797245	102.6069905	-51.7418315	11.8361455	108.0027355
-20.903168	21.807306	105.397705	-4.21487	14.740233	105.043816	44.333771	-14.561708	101.783409	42.61195	49.684315	103.210617	43.4728605	17.5613035	102.497013	-51.9026005	11.9191625	107.590619
-20.404222	22.503325	105.044601	-4.347111	14.752502	104.815308	44.222713	-14.61553	101.871468	42.543106	49.64991	103.027702	43.3829095	17.51719	102.449585	-52.0771315	11.987814	107.181031
-19.502207	23.548084	104.646088	-4.503295	14.701917	104.618431	44.069416	-14.679049	102.02491	42.480328	49.598618	102.886986	43.274872	17.4597845	102.455948	-52.281462	11.9440495	106.780914
-18.708652	24.223284	104.546761	-4.579109	14.658859	104.586197	43.980675	-14.718808	102.124847	42.446793	49.55864	102.910103	43.213734	17.419916	102.517475	-52.371952	11.897802	106.654919
-18.008175	24.889206	104.514565	-4.65953	14.604171	104.624763	43.911732	-14.770722	102.17646	42.41478	49.521656	103.025604	43.163256	17.375467	102.601032	-52.482316	11.832875	106.648494
-17.200468	25.523277	104.612579	-4.74761	14.527266	104.698776	43.801285	-14.816525	102.163651	42.378994	49.496166	103.213058	43.0901395	17.3398205	102.6883545	-52.5853595	11.7147115	106.7091975
-16.3813	26.128605	104.720215	-4.830882	14.470967	104.817162	43.672165	-14.85368	102.057198	42.332867	49.478004	103.483025	43.002516	17.312162	102.7701115	-52.66428	11.629772	106.8642125
-15.367779	26.758823	104.939255	-4.957621	14.418347	104.954025	43.506645	-14.863523	101.885201	42.275455	49.481125	103.798164	42.89105	17.308801	102.8416825	-52.806292	11.527893	107.0663675
-14.499767	27.353054	105.20784	-5.096625	14.404503	105.109467	43.33577	-14.839843	101.689484	42.191608	49.529327	104.16497	42.763689	17.344742	102.927227	-52.956939	11.464264	107.291707
-13.015827	28.177204	105.584648	-5.35041	14.420652	105.368958	43.073483	-14.753473	101.441742	42.000942	49.623325	104.77433	42.5372125	17.434926	103.108036	-53.2380325	11.406378	107.62988
-11.908241	28.69907	105.824173	-5.541962	14.494723	105.518593	42.890549	-14.667203	101.344025	41.870228	49.725197	105.141571	42.3803885	17.528997	103.242798	-53.4643125	11.460449	107.794388
-10.874938	29.184019	105.989098	-5.768425	14.604403	105.657341	42.697506	-14.589087	101.313187	41.717522	49.840462	105.46682	42.207514	17.6256875	103.3900035	-53.744364	11.5831185	107.9246785
-9.773989	29.589621	106.033325	-6.010674	14.738371	105.74942	42.488289	-14.505408	101.352608	41.540283	49.967724	105.718361	42.014286	17.731158	103.5354845	-54.035634	11.745584	107.9633555
-8.491494	29.971481	106.089294	-6.249809	14.899548	105.84906	42.275558	-14.413812	101.458511	41.350658	50.072693	105.934212	41.813108	17.8294405	103.6963615	-54.312726	11.9696555	108.0017585
-7.332656	30.293056	106.119942	-6.50508	15.027763	105.943825	42.06123	-14.333884	101.641319	41.147953	50.153316	106.180336	41.6045915	17.909716	103.9108275	-54.6147515	12.14581	107.9768225
-6.078069	30.514761	106.150177	-6.78899	15.153596	106.078697	41.844162	-14.273249	101.986206	40.967155	50.201153	106.516281	41.4056585	17.963952	104.2512435	-54.9836385	12.34324	107.9061505
-4.107919	30.749481	106.448471	-7.237069	15.255861	106.441986	41.561169	-14.222871	102.877899	40.709328	50.231819	107.331696	41.1352485	18.004474	105.1047975	-55.6093865	12.507248	107.7791745
-2.809826	30.754433	106.812561	-7.507737	15.290782	106.865501	41.424076	-14.257709	103.772354	40.562691	50.190289	108.067787	40.9933835	17.96629	105.9200705	-56.0088575	12.615274	107.8109315
-1.419282	30.772812	107.434753	-7.780183	15.313709	107.433716	41.29665	-14.349708	104.916885	40.437984	50.171261	108.900238	40.867317	17.9107765	106.9085615	-56.427683	12.7166415	107.9588705
-0.011345	30.629025	107.966187	-8.020828	15.314627	108.118454	41.181992	-14.45938	106.159401	40.315186	50.091354	109.736649	40.748589	17.815987	107.948025	-56.790245	12.813267	108.288883
1.410988	30.430958	108.622108	-8.216527	15.253485	108.84948	41.072239	-14.618211	107.439087	40.194134	49.99773	110.518982	40.6331865	17.6897595	108.9790345	-57.0662405	12.8172105	108.7199255
2.849464	30.203426	109.340057	-8.362062	15.099208	109.55732	40.985832	-14.770378	108.662201	40.093777	49.877895	111.293327	40.5398045	17.5537585	109.977764	-57.2639285	12.6446575	109.136876
4.22535	29.848072	110.040733	-8.471416	14.8644	110.235992	40.999317	-14.965282	109.768318	40.020351	49.756832	112.006554	40.509834	17.395775	110.887436	-57.452666	12.333025	109.584548
6.42794	29.294062	110.947327	-8.512994	14.50198	111.128807	41.079235	-15.193716	111.18779	39.871983	49.521622	113.044884	40.475609	17.163953	112.116337	-57.501597	11.840007	110.141277
7.775066	28.92659	111.551735	-8.493235	14.299938	111.697159	41.211502	-15.323292	112.093262	39.805698	49.369728	113.67012	40.5086	17.023218	112.881691	-57.49507	11.576658	110.512627
9.118838	28.479027	112.139824	-8.402145	14.12368	112.212883	41.385193	-15.43773	112.985229	39.794254	49.227272	114.343552	40.5897235	16.894771	113.6643905	-57.3940135	11.352589	110.7613755
10.574311	28.082281	112.718498	-8.220259	13.980214	112.705544	41.632488	-15.547347	113.849083	39.858608	49.108376	115.028397	40.745548	16.7805145	114.43874	-57.186066	11.1799135	110.972348
11.957337	27.59989	113.343048	-7.998685	13.844195	113.169968	41.935913	-15.646847	114.69191	39.992344	48.978539	115.750977	40.9641285	16.665846	115.2214435	-56.9614985	11.022544	111.1184925
13.266047	27.078373	113.983772	-7.726855	13.699444	113.608208	42.260082	-15.783397	115.514145	40.21064	48.848854	116.514671	41.235361	16.5327285	116.014408	-56.689071	10.8661595	111.202008
14.594801	26.564074	114.578476	-7.462942	13.593665	114.046013	42.609848	-15.929636	116.251373	40.508183	48.771416	117.222282	41.5590155	16.42089	116.7368275	-56.4848995	10.76644	111.3551985
16.458742	25.781609	115.483948	-7.103418	13.484303	114.704468	43.053444	-16.046984	117.045464	40.911438	48.66906	118.123421	41.982441	16.311038	117.5844425	-56.189277	10.657568	111.8244935
17.581524	25.19623	116.045105	-6.907444	13.351109	115.14373	43.315731	-16.083927	117.373444	41.102375	48.59095	118.733383	42.209053	16.2535115	118.0534135	-56.023941	10.4487065	112.2340465
18.669155	24.488876	116.567444	-6.731702	13.172117	115.572182	43.582039	-16.153053	117.581009	41.252327	48.520832	119.362274	42.417183	16.1838895	118.4716415	-55.880587	10.1603445	112.6727225
19.693544	23.875652	117.086014	-6.514952	13.035472	115.929474	43.817936	-16.233929	117.741882	41.500137	48.468975	119.926155	42.6590365	16.117523	118.8340185	-55.6889405	9.953421	113.0249295
20.697924	23.253716	117.46019	-6.3174	12.997693	116.167923	44.027668	-16.302671	117.90551	41.827438	48.469639	120.378326	42.927553	16.083484	119.141918	-55.562353	9.911902	113.193928
21.584343	22.557096	117.703308	-6.197443	13.0219	116.302467	44.234978	-16.306995	118.085434	42.021515	48.53413	120.717003	43.1282465	16.1135675	119.4012185	-55.5231325	9.9302325	113.2037155
22.37402	21.865728	117.91806	-6.149473	13.046679	116.352097	44.402237	-16.243799	118.253448	42.001438	48.654438	120.959496	43.2018375	16.2053195	119.606472	-55.5007835	9.8880385	113.097722
23.462681	20.752439	118.098984	-6.09883	13.146578	116.293083	44.626835	-16.120478	118.449043	41.98127	48.865677	121.175697	43.3040525	16.3725995	119.81237	-55.5017125	9.9205565	112.773796
24.087664	20.028248	118.073586	-6.091572	13.240011	116.169449	44.750717	-16.009548	118.556931	41.958855	48.984314	121.151329	43.354786	16.487383	119.85413	-55.53793	9.992639	112.484768
24.604826	19.259933	117.967812	-6.091799	13.304623	116.016808	44.829906	-15.863111	118.548546	41.855812	49.088814	121.025612	43.342859	16.6128515	119.787079	-55.526457	9.9963945	112.246537
25.049417	18.410782	117.803612	-6.104405	13.32762	115.881577	44.898144	-15.757351	118.454399	41.677475	49.17271	120.815681	43.2878095	16.7076795	119.63504	-55.4966195	9.9475605	112.128114
25.44706	17.506369	117.624428	-6.114967	13.316338	115.756371	44.961464	-15.657784	118.331505	41.572666	49.235725	120.529434	43.267065	16.7889705	119.4304695	-55.496999	9.8437055	112.0822725
25.748089	16.631384	117.441223	-6.11049	13.274817	115.640175	45.024059	-15.548507	118.196465	41.459942	49.280693	120.260307	43.2420005	16.866093	119.228386	-55.4629805	9.683541	112.051964
25.935755	15.749985	117.259369	-6.073415	13.17499	115.549278	45.137753	-15.500638	118.05954	41.28331	49.3283	120.03244	43.2105315	16.913831	119.04599	-55.3573615	9.436149	112.052566
26.106936	14.308002	117.008904	-5.966247	12.98012	115.439713	45.317581	-15.45252	117.861542	41.165485	49.30101	119.778549	43.241533	16.924245	118.8200455	-55.174027	9.035995	112.0593805
26.157688	13.277338	116.89695	-5.876369	12.848064	115.390167	45.461582	-15.463005	117.795837	41.144257	49.275303	119.653046	43.3029195	16.906149	118.7244415	-55.0556575	8.789979	112.0558925
26.124975	12.283009	116.810539	-5.779682	12.728937	115.334572	45.603405	-15.495992	117.79734	41.139652	49.253571	119.555222	43.3715285	16.8787895	118.676281	-54.9308925	8.5790845	111.992863
26.035765	11.350674	116.720596	-5.699381	12.631204	115.297844	45.717602	-15.529153	117.8349	41.1217	49.226292	119.439842	43.419651	16.8485695	118.637371	-54.818413	8.4138385	111.958317
25.807682	10.392032	116.68203	-5.641193	12.567399	115.262398	45.815548	-15.542322	117.884659	41.231964	49.176907	119.28933	43.523756	16.8172925	118.5869945	-54.806142	8.3175055	111.9378015
25.550138	9.367018	116.604248	-5.584422	12.511071	115.238167	45.894066	-15.543328	117.94252	41.106667	49.170265	119.139275	43.5003665	16.8134685	118.5408975	-54.6692105	8.2086735	111.9354365
25.221607	8.356414	116.559624	-5.5587	12.467106	115.233841	45.929981	-15.534218	117.987968	41.097401	49.157913	119.003723	43.513691	16.8118475	118.4958455	-54.631091	8.1223645	111.9718365
24.581133	6.986374	116.494308	-5.568306	12.401693	115.253723	45.949474	-15.540524	118.080818	41.080238	49.152802	118.882057	43.514856	16.806139	118.4814375	-54.651468	7.997247	112.0260085
24.029016	6.054392	116.470375	-5.598344	12.373762	115.29882	45.927681	-15.540656	118.120132	41.05341	49.155312	118.876137	43.4905455	16.807328	118.4981345	-54.6872335	7.940196	112.0995055
23.42543	5.093549	116.446014	-5.640337	12.352031	115.375671	45.881134	-15.517553	118.085526	41.005272	49.174152	118.92189	43.443203	16.8282995	118.503708	-54.723877	7.8757625	112.247634
22.758011	4.175073	116.387161	-5.683228	12.366537	115.493538	45.847717	-15.452316	117.966805	40.941753	49.224506	118.987228	43.394735	16.886095	118.4770165	-54.761191	7.846979	112.5100595
22.073719	3.347652	116.305962	-5.727951	12.430956	115.614555	45.84	-15.346845	117.79718	40.987587	49.279381	119.032883	43.4137935	16.966268	118.4150315	-54.8696955	7.895644	112.8140785
21.271372	2.488067	116.174789	-5.749936	12.526316	115.747261	45.876682	-15.218228	117.531548	41.019104	49.351646	118.970131	43.447893	17.066709	118.2508395	-54.947765	7.985923	113.2436825
20.468695	1.634267	115.992584	-5.746879	12.644371	115.836502	45.982307	-15.068173	117.148804	40.974854	49.484634	118.814827	43.4785805	17.2082305	117.9818155	-54.9723385	8.0805115	113.6911885
19.192665	0.42281	115.453423	-5.634868	12.812023	115.801147	46.059654	-14.821394	116.299866	41.077137	49.67524	118.171883	43.5683955	17.426923	117.2358745	-54.8381315	8.197123	114.3664195
18.325684	-0.416181	114.85833	-5.515436	12.911502	115.641716	46.071312	-14.678471	115.537201	41.140221	49.732376	117.52076	43.6057665	17.5269525	116.5289805	-54.6366385	8.2960515	114.7544515
17.424259	-1.272302	114.277565	-5.387615	12.974448	115.385422	46.049397	-14.572896	114.692749	41.114426	49.742653	116.812988	43.5819115	17.5848785	115.7528685	-54.3571415	8.3640175	115.0179755
16.539227	-2.10646	113.709579	-5.244755	13.000701	115.118942	45.995815	-14.495346	113.901115	41.137123	49.666416	116.115356	43.566469	17.585535	115.0082355	-54.055979	8.415867	115.2296485
15.6417	-2.992689	113.220444	-5.138962	12.980021	114.895416	45.95097	-14.493477	113.300133	41.173981	49.551712	115.517899	43.5624755	17.5291175	114.409016	-53.8403995	8.4309245	115.381816
14.730202	-3.904429	112.965569	-5.068348	12.939614	114.727524	45.89463	-14.546546	112.917198	41.181519	49.48896	115.111832	43.5380745	17.471207	114.014515	-53.6747705	8.408021	115.440533
13.815622	-4.781229	112.827919	-5.057004	12.883641	114.638748	45.830978	-14.647012	112.705849	41.198444	49.395214	114.768097	43.514711	17.374101	113.736973	-53.628719	8.393181	115.540523
12.477699	-6.129844	112.733696	-5.063492	12.751311	114.515343	45.720898	-14.822936	112.605499	41.075279	49.240528	114.370201	43.3980885	17.208796	113.48785	-53.5250725	8.293826	115.542836
11.578172	-7.02949	112.74868	-5.120239	12.614046	114.376366	45.696991	-14.955693	112.642418	41.006516	49.098907	114.064262	43.3517535	17.071607	113.35334	-53.5922315	8.156485	115.399392
10.726958	-7.93418	112.728416	-5.170966	12.461109	114.188042	45.690014	-15.094827	112.757751	40.744286	49.01096	113.774323	43.21715	16.9580665	113.266037	-53.559082	7.9641515	115.110047
9.892635	-8.795744	112.785721	-5.232875	12.293881	113.942276	45.712009	-15.232533	112.941048	40.788616	48.825695	113.349007	43.2503125	16.796581	113.1450275	-53.7160625	7.791181	114.7395245
9.047456	-9.680069	112.770126	-5.282154	12.112812	113.649071	45.729343	-15.374104	113.169777	40.613834	48.665054	112.972595	43.1715885	16.645475	113.071186	-53.7358965	7.580149	114.226956
8.167971	-10.535375	112.828316	-5.321446	11.924179	113.319435	45.749401	-15.52504	113.412079	40.472458	48.464951	112.436165	43.1109295	16.4699555	112.924122	-53.7538215	7.3784025	113.714748
7.363749	-11.344026	112.762489	-5.360444	11.696057	112.95462	45.777519	-15.731268	113.650536	40.429375	48.244808	111.980232	43.103447	16.25677	112.815384	-53.824335	7.135344	113.093856
6.153988	-12.481561	112.607681	-5.42324	11.312138	112.347885	45.744083	-16.086962	113.855186	40.367622	47.861282	111.353043	43.0558525	15.88716	112.6041145	-53.9023325	6.737116	112.0916555
5.271669	-13.22186	112.34552	-5.47753	11.017443	111.935547	45.678185	-16.316475	113.862625	40.304665	47.588486	110.966232	42.991425	15.6360055	112.4144285	-53.946485	6.3988805	111.4566655
4.382664	-13.910365	112.079552	-5.546225	10.727551	111.532501	45.599415	-16.535597	113.767715	40.19516	47.330711	110.655502	42.8972875	15.397557	112.2116085	-53.9897375	6.057545	110.8533935
3.520789	-14.491389	111.840508	-5.619528	10.487071	111.176918	45.507385	-16.714348	113.682068	40.095234	47.107105	110.342407	42.8013095	15.1963785	112.0122375	-54.0403655	5.7777635	110.3415985
2.705488	-14.954885	111.60791	-5.70252	10.304293	110.831543	45.454041	-16.864786	113.600471	39.97057	46.93251	110.050072	42.7123055	15.033862	111.8252715	-54.1173455	5.574724	109.8378145
1.888364	-15.325371	111.415878	-5.771774	10.171411	110.531654	45.400318	-16.979908	113.507401	39.865761	46.793457	109.755135	42.6330395	14.9067745	111.631268	-54.1765875	5.4360475	109.43204
0.927398	-15.670226	111.229691	-5.820618	10.063262	110.279808	45.344833	-17.07275	113.381493	39.782654	46.666885	109.441971	42.5637435	14.7970675	111.411732	-54.2049795	5.3294565	109.147884
-0.468594	-16.035452	110.946442	-5.868505	9.862866	109.91806	45.312508	-17.23267	113.159691	39.664093	46.461754	109.042915	42.4883005	14.614542	111.101303	-54.2253105	5.11119	108.734817
-1.343046	-16.208454	110.663673	-5.885205	9.677196	109.667381	45.304855	-17.378763	112.990311	39.602318	46.308514	108.856979	42.4535865	14.4648755	110.923645	-54.2239965	4.8895165	108.411117
-2.246296	-16.269337	110.415283	-5.890721	9.460675	109.416939	45.307671	-17.551071	112.818779	39.565388	46.137325	108.686981	42.4365295	14.293127	110.75288	-54.2179715	4.628223	108.080998
-3.148837	-16.302977	110.158051	-5.881452	9.24192	109.195854	45.307014	-17.721378	112.656906	39.535839	45.940407	108.52224	42.4214265	14.1095145	110.589573	-54.1843305	4.3743255	107.802135
-4.11167	-16.23377	109.949585	-5.853137	9.032763	108.995667	45.332138	-17.89027	112.528564	39.517956	45.752819	108.328232	42.425047	13.9312745	110.428398	-54.131321	4.1342515	107.562936
-4.98279	-16.164251	109.739471	-5.802908	8.84422	108.835007	45.398731	-18.045555	112.448799	39.511593	45.571754	108.15873	42.455162	13.7630995	110.3037645	-54.060978	3.9253405	107.3662495
-5.845476	-15.989925	109.551498	-5.749481	8.675771	108.681992	45.463562	-18.180981	112.394844	39.537235	45.413143	108.05497	42.5003985	13.616081	110.224907	-53.9993605	3.735461	107.139077
-7.215647	-15.52287	109.120346	-5.658439	8.446308	108.429871	45.596775	-18.349663	112.267616	39.182934	45.402424	108.256546	42.3898545	13.5263805	110.262081	-53.7067325	3.3662355	106.597661
-8.129333	-15.135148	108.723366	-5.598192	8.334406	108.199844	45.678604	-18.439016	112.094429	39.637791	45.181076	108.095276	42.6581975	13.37103	110.0948525	-53.8545815	3.297782	106.3048355
-9.033629	-14.691928	108.20166	-5.554262	8.27211	107.943024	45.741398	-18.492416	111.824463	39.700844	45.126934	108.181419	42.721121	13.317259	110.002941	-53.829645	3.226961	105.883107
-9.949725	-14.153914	107.751671	-5.506951	8.242929	107.677986	45.758038	-18.51572	111.506569	39.734249	45.111523	108.269188	42.7461435	13.2979015	109.8878785	-53.7600455	3.1879565	105.4680935
-10.93431	-13.515778	107.293633	-5.47506	8.272673	107.467422	45.759666	-18.525915	111.159225	39.776611	45.096466	108.331444	42.7681385	13.2852755	109.7453345	-53.7182585	3.2600705	105.1895095
-11.9268	-12.847111	106.9795	-5.461405	8.337135	107.326355	45.748158	-18.518637	110.869453	39.817474	45.092251	108.350349	42.782816	13.286807	109.609901	-53.705626	3.387463	105.042809
-12.888315	-12.151969	106.72245	-5.437976	8.416083	107.238892	45.734192	-18.515079	110.624695	39.845215	45.077	108.355057	42.7897035	13.2809605	109.489876	-53.6656555	3.5512055	104.987908
-14.404513	-10.956541	106.445313	-5.444103	8.493255	107.163834	45.703064	-18.536747	110.201347	39.866745	45.036293	108.372055	42.7849045	13.249773	109.286701	-53.6731105	3.736737	105.040967
-15.444202	-10.142825	106.348404	-5.429051	8.508675	107.166222	45.674213	-18.573748	109.791252	39.893013	44.98988	108.316208	42.783613	13.208066	109.05373	-53.641715	3.809284	105.278714
-16.430851	-9.35001	106.413116	-5.381607	8.511664	107.247391	45.622681	-18.629133	109.24704	39.915756	44.898796	108.115677	42.7692185	13.1348315	108.6813585	-53.5324325	3.8884965	105.8134235
-17.433905	-8.457039	106.783882	-5.335401	8.499117	107.442604	45.51387	-18.703913	108.601669	39.911591	44.779743	107.711159	42.7127305	13.037915	108.156414	-53.3835325	3.960319	106.728794
-18.437933	-7.503219	107.260223	-5.307189	8.472502	107.701302	45.382492	-18.796078	107.947502	39.882359	44.622921	107.247253	42.6324255	12.9134215	107.5973775	-53.2468035	4.0315825	107.8052265
-19.388981	-6.657986	107.750793	-5.287311	8.403641	107.997215	45.22921	-18.898445	107.353378	39.825542	44.474869	106.821487	42.527376	12.788212	107.0874325	-53.101998	4.01907	108.9069975
-20.271868	-5.731937	108.279541	-5.330429	8.321297	108.278122	45.078529	-19.014082	106.85775	39.750893	44.343166	106.500175	42.414711	12.664542	106.6789625	-53.075569	3.978052	109.8772815
-21.574587	-4.236216	108.816895	-5.439544	8.186128	108.60202	44.836082	-19.166883	106.328056	39.640121	44.216331	106.313431	42.2381015	12.524724	106.3207435	-53.1171895	3.847532	110.8832965
-22.353504	-3.319309	108.961121	-5.547022	8.097674	108.691063	44.711857	-19.230024	106.085541	39.575508	44.173695	106.312134	42.1436825	12.4718355	106.1988375	-53.2377265	3.7235125	111.1832885
-23.060787	-2.333046	109.054504	-5.650896	8.032569	108.737305	44.623722	-19.266123	105.889275	39.484543	44.154083	106.395218	42.0541325	12.44398	106.1422465	-53.3559245	3.621158	111.3323635
-23.698769	-1.230507	109.006378	-5.743475	7.993404	108.716812	44.548107	-19.282637	105.784203	39.460045	44.154839	106.532326	42.004076	12.436101	106.1582645	-53.491026	3.550707	111.2753595
-24.283236	-0.261302	108.900139	-5.825954	7.960074	108.647812	44.518635	-19.290867	105.770828	39.448223	44.17313	106.692192	41.983429	12.4411315	106.23151	-53.635337	3.4790165	111.064114
-24.757593	0.719667	108.71357	-5.874027	7.945009	108.560654	44.516418	-19.29166	105.805252	39.455822	44.21492	106.823051	41.98612	12.46163	106.3141515	-53.734174	3.428388	110.8071565
-25.164593	1.772262	108.479988	-5.872399	7.930271	108.37178	44.547455	-19.276695	105.848419	39.483616	44.245255	106.917938	42.0155355	12.48428	106.3831785	-53.7603335	3.376262	110.3603815
-25.654036	3.374109	107.878242	-5.80978	7.953857	107.93148	44.675694	-19.242289	105.91848	39.551777	44.327267	106.915733	42.1137355	12.542489	106.4171065	-53.7332955	3.365225	109.4458535
-25.915756	4.382447	107.333221	-5.74006	7.98808	107.527771	44.781841	-19.210022	105.941032	39.667473	44.300289	106.742004	42.224657	12.5451335	106.341518	-53.704777	3.4310265	108.714024
-26.096123	5.427956	106.810226	-5.650815	8.04766	107.090363	44.852562	-19.182575	105.880974	39.733837	44.315876	106.462715	42.2931995	12.5666505	106.1718445	-53.5948295	3.5286695	108.0088815
-26.259932	6.56812	106.29467	-5.570869	8.105165	106.636856	44.89748	-19.174175	105.717293	39.794369	44.3172	106.101051	42.3459245	12.5715125	105.909172	-53.4876625	3.6388175	107.36454
-26.333755	7.630993	105.835152	-5.512235	8.141215	106.192764	44.872223	-19.186895	105.484772	39.875141	44.287262	105.707207	42.373682	12.5501835	105.5959895	-53.398152	3.7322465	106.7895385
-26.419163	8.687534	105.401161	-5.48987	8.162889	105.813828	44.792343	-19.231441	105.191269	39.983879	44.18586	105.314507	42.388111	12.4772095	105.252888	-53.367851	3.8485685	106.374768
-26.452944	9.71827	105.194832	-5.511315	8.159744	105.554024	44.650452	-19.314283	104.844269	40.015602	44.098633	104.944099	42.333027	12.392175	104.894184	-53.355657	3.927313	106.213864
-26.409382	11.387483	105.284584	-5.699916	8.157381	105.481804	44.298355	-19.415243	104.320053	39.938377	43.99794	104.468277	42.118366	12.2913485	104.394165	-53.518198	4.0234135	106.569443
-26.316923	12.472042	105.59391	-5.886624	8.185986	105.605614	44.00555	-19.443224	103.989433	39.783268	43.967464	104.258705	41.894409	12.26212	104.124069	-53.667657	4.109852	107.087159
-26.216816	13.515096	105.985847	-6.130666	8.233755	105.823425	43.673882	-19.451447	103.677071	39.590141	43.985191	104.097679	41.6320115	12.266872	103.887375	-53.8933435	4.200638	107.759475
-26.03933	14.603543	106.470383	-6.398507	8.312384	106.087769	43.316372	-19.421217	103.350739	39.358311	44.033028	103.991249	41.3373415	12.3059055	103.670994	-54.1343555	4.3188625	108.504544
-25.817999	15.662318	106.890045	-6.684864	8.402195	106.344154	42.950397	-19.371338	102.99733	39.096539	44.109554	103.952751	41.023468	12.369108	103.4750405	-54.393196	4.435282	109.2132675
-25.47599	16.732662	107.275749	-6.941519	8.511898	106.541405	42.564442	-19.271622	102.611328	38.846226	44.210812	103.946754	40.705334	12.469595	103.279041	-54.588372	4.554201	109.803769
-25.105249	17.752022	107.516396	-7.205979	8.654169	106.657967	42.206257	-19.134125	102.203835	38.617611	44.355461	103.989456	40.411934	12.610668	103.0966455	-54.823892	4.69767	110.2192885
-24.405142	19.263803	107.601761	-7.595454	8.921285	106.618324	41.744892	-18.926647	101.608017	38.343456	44.580441	104.070541	40.044174	12.826897	102.839279	-55.235082	5.015673	110.397369
-23.744602	20.237061	107.512115	-7.800036	9.089457	106.474915	41.493771	-18.777914	101.24614	38.224064	44.7365	104.091629	39.8589175	12.979293	102.6688845	-55.4589895	5.199621	110.2809455
-23.057455	21.193283	107.247437	-7.937573	9.278013	106.245354	41.315044	-18.642996	100.958313	38.17067	44.867138	104.102577	39.742857	13.112071	102.530445	-55.618003	5.443955	109.960263
-22.300814	22.059423	106.924713	-7.994114	9.452175	105.973114	41.211601	-18.529377	100.736855	38.181206	44.995354	104.141487	39.6964035	13.2329885	102.439171	-55.6846315	5.6713615	109.507057
-21.42444	22.894659	106.503426	-8.03968	9.616451	105.663368	41.163956	-18.453356	100.617203	38.246025	45.082973	104.169044	39.7049905	13.3148085	102.3931235	-55.7843505	5.9180935	108.9336125
-20.386463	23.696892	106.116913	-8.041434	9.74879	105.400887	41.152649	-18.416817	100.649414	38.338737	45.148632	104.252449	39.745693	13.3659075	102.4509315	-55.828561	6.1316725	108.3508425
-19.374458	24.424948	105.792305	-8.034772	9.843471	105.221573	41.150196	-18.424746	100.871979	38.473816	45.147408	104.454628	39.812006	13.361331	102.6633035	-55.88155	6.325611	107.7798425
-17.738449	25.28705	105.592499	-8.044224	9.823979	105.244408	41.198547	-18.578852	101.708031	38.724388	45.063698	105.167389	39.9614675	13.242423	103.43771	-56.0499155	6.405535	107.051106
-16.467144	25.814093	105.752434	-8.09793	9.730172	105.512726	41.237289	-18.737646	102.554703	38.88007	44.965244	105.94809	40.0586795	13.113799	104.2513965	-56.2545395	6.346545	106.7740555
-15.32392	26.236355	106.158516	-8.192281	9.599256	105.987106	41.233192	-18.91361	103.533424	38.963512	44.865944	106.926964	40.098352	12.976167	105.230194	-56.482914	6.222345	106.744018
-14.128876	26.506409	106.707939	-8.29641	9.458669	106.563011	41.212635	-19.088375	104.60601	39.012638	44.770329	108.074745	40.1126365	12.840977	106.3403775	-56.7054565	6.076361	106.7856445
-12.767078	26.780697	107.341095	-8.410642	9.342934	107.201698	41.194664	-19.251425	105.709473	39.069374	44.702549	109.295654	40.132019	12.725562	107.5025635	-56.953303	5.960306	106.9008325
-11.601981	27.051592	108.05751	-8.503761	9.286436	107.871735	41.170486	-19.386234	106.804832	39.108456	44.673172	110.444023	40.139471	12.643469	108.6244275	-57.146993	5.929403	107.1190425
-10.404531	27.167284	108.742783	-8.585604	9.293397	108.524307	41.132458	-19.453253	107.868935	39.098801	44.682957	111.452248	40.1156295	12.614852	109.6605915	-57.2868375	5.971942	107.3880225
-8.45299	27.3536	109.673416	-8.660275	9.365154	109.436272	41.084694	-19.440794	109.283028	39.033566	44.760098	112.814629	40.05913	12.659652	111.0488285	-57.37968	6.070656	107.8237155
-7.33419	27.431929	110.327362	-8.717481	9.40697	110.024117	41.047348	-19.419779	110.120239	38.966553	44.793278	113.687424	40.0069505	12.6867495	111.9038315	-57.4419125	6.1271905	108.1444025
-6.219975	27.338387	110.981369	-8.790851	9.460615	110.576614	40.989513	-19.375526	110.895119	38.877369	44.858528	114.537636	39.933441	12.741501	112.7163775	-57.515143	6.179729	108.4368505
-4.961173	27.252588	111.549583	-8.882762	9.520257	111.123955	40.916794	-19.315752	111.596382	38.764362	44.933117	115.386353	39.840578	12.8086825	113.4913675	-57.606102	6.2318315	108.7565425
-3.936166	27.120649	112.246895	-9.0309	9.571264	111.682091	40.826763	-19.25902	112.236176	38.64135	45.022331	116.168503	39.7340565	12.8816555	114.2023395	-57.7958565	6.2608725	109.1618425
-2.964656	26.878666	112.856331	-9.215949	9.624454	112.196014	40.752159	-19.194164	112.772476	38.477215	45.125027	116.836945	39.614687	12.9654315	114.8047105	-58.046585	6.2834765	109.5873175
-1.982743	26.566145	113.36969	-9.414598	9.675722	112.636475	40.653793	-19.148294	113.184067	38.317707	45.220901	117.357719	39.48575	13.0363035	115.270893	-58.314946	6.3151405	110.002057
-0.585993	26.028637	113.948357	-9.726624	9.767206	113.171944	40.463223	-19.063744	113.59626	38.097786	45.352238	117.73671	39.2805045	13.144247	115.666485	-58.7337525	6.390165	110.677403
0.268441	25.564798	114.14666	-9.908264	9.818158	113.408951	40.358932	-18.96806	113.757011	37.939442	45.476887	117.774498	39.149187	13.2544135	115.7657545	-58.965715	6.3819025	111.0521475
1.087219	25.021692	114.238678	-10.049666	9.864768	113.568047	40.285419	-18.869219	113.844742	37.776402	45.595802	117.722687	39.0309105	13.3632915	115.7837145	-59.1302425	6.3662445	111.3523795
1.865231	24.494167	114.303627	-10.164874	9.912768	113.67749	40.203426	-18.758562	113.889252	37.625519	45.699013	117.573036	38.9144725	13.4702255	115.731144	-59.2442205	6.3553105	111.623836
2.623357	23.862352	114.296936	-10.272188	9.960858	113.757362	40.113331	-18.654985	113.902809	37.504181	45.801849	117.367172	38.808756	13.573432	115.6349905	-59.353132	6.348284	111.8797335
3.324835	23.148693	114.22216	-10.379251	9.990428	113.845001	40.020065	-18.57827	113.898727	37.396454	45.901936	117.036987	38.7082595	13.661833	115.467857	-59.4667615	6.319023	112.222145
3.974406	22.407864	114.095268	-10.482304	10.022096	113.939308	39.948212	-18.541033	113.864578	37.255825	45.979767	116.585197	38.6020185	13.719367	115.2248875	-59.5666265	6.324825	112.6537285
4.860244	21.259428	113.967224	-10.60387	10.067703	114.110649	39.84618	-18.504591	113.745102	37.074261	46.019218	115.729286	38.4602205	13.7573135	114.737194	-59.6679605	6.3780925	113.484104
5.491025	20.400026	113.776566	-10.637362	10.080979	114.234711	39.797688	-18.496105	113.663254	36.989639	45.972519	115.138969	38.3936635	13.738207	114.4011115	-59.6683875	6.423751	114.0683105
6.095247	19.496353	113.638794	-10.618533	10.050898	114.341415	39.765762	-18.513151	113.617882	36.948593	45.877769	114.652405	38.3571775	13.682309	114.1351435	-59.5942435	6.419487	114.5476865
6.613492	18.617466	113.592056	-10.573801	9.996126	114.465927	39.789764	-18.586157	113.597282	36.969948	45.793121	114.295349	38.379856	13.603482	113.9463155	-59.527458	6.38877	114.9855385
7.182088	17.67882	113.627899	-10.50158	9.917965	114.6063	39.835964	-18.688534	113.640358	37.042545	45.675758	114.037384	38.4392545	13.493612	113.838871	-59.4424145	6.342318	115.373729
7.729282	16.777489	113.633072	-10.411396	9.832644	114.696976	39.932957	-18.778337	113.715279	37.125443	45.60297	113.884781	38.5292	13.4123165	113.80003	-59.351992	6.2529715	115.593922
8.299309	15.802667	113.619781	-10.328565	9.733798	114.65641	40.096199	-18.855679	113.807907	37.217857	45.54855	113.837639	38.657028	13.3464355	113.822773	-59.314158	6.1211605	115.490047
9.068312	14.441827	113.450668	-10.229979	9.612354	114.262794	40.386875	-18.877754	113.983749	37.308372	45.532509	113.99614	38.8476235	13.3273775	113.9899445	-59.3075815	5.8973305	114.5356435
9.58065	13.510126	113.325012	-10.17179	9.585182	113.880562	40.561642	-18.841494	114.15181	37.348232	45.540745	114.209244	38.954937	13.3496255	114.180527	-59.298517	5.8207385	113.580597
10.064448	12.65346	113.210587	-10.104049	9.583113	113.465462	40.744778	-18.792196	114.380142	37.386101	45.568939	114.498711	39.0654395	13.3883715	114.4394265	-59.2735375	5.7778545	112.4914975
10.538175	11.717155	113.136826	-10.020205	9.617875	113.077477	40.938461	-18.724876	114.633522	37.430538	45.659615	114.812706	39.1844995	13.4673695	114.723114	-59.2249095	5.7683805	111.43184
10.890399	10.861406	113.09539	-9.912105	9.715987	112.745705	41.149063	-18.627344	114.949753	37.52253	45.779037	115.037132	39.3357965	13.5758465	114.9934425	-59.1600065	5.8561275	110.4979675
11.245045	9.970482	113.111374	-9.77533	9.825329	112.39183	41.388474	-18.522253	115.294479	37.651379	45.915405	115.257576	39.5199265	13.696576	115.2760275	-59.0705865	5.954082	109.5076325
11.505481	9.11683	113.011955	-9.628693	9.941449	112.03299	41.616322	-18.407812	115.588669	37.792698	46.043785	115.445412	39.70451	13.8179865	115.5170405	-58.961896	6.0649115	108.5489395
11.731721	7.902718	112.800529	-9.316408	10.137971	111.406174	41.946476	-18.214323	115.982437	38.064861	46.269966	115.49733	40.0056685	14.0278215	115.7398835	-58.6384845	6.2481205	107.0724645
11.825557	6.980666	112.541153	-9.071992	10.271469	110.911034	42.175968	-18.097855	116.095306	38.286148	46.385365	115.432167	40.231058	14.143755	115.7637365	-58.375042	6.399183	106.0583315
11.802165	6.16066	112.23719	-8.813212	10.423386	110.393021	42.365116	-17.971216	116.108238	38.525391	46.493931	115.179657	40.4452535	14.2613575	115.6439475	-58.0716775	6.5854145	105.1420945
11.675022	5.383097	111.747375	-8.534015	10.574883	109.846115	42.568722	-17.848774	115.970543	38.77552	46.571373	114.804253	40.672121	14.3612995	115.387398	-57.740151	6.7884665	104.304832
11.448241	4.690057	111.247459	-8.262278	10.722522	109.338974	42.733349	-17.70912	115.698799	38.996464	46.631874	114.344131	40.8649065	14.461377	115.021465	-57.3894625	6.983667	103.656483
11.072668	3.954351	110.762856	-7.991077	10.870216	108.90757	42.901726	-17.564791	115.354172	39.233727	46.693249	113.817825	41.0677265	14.564229	114.5859985	-57.0498805	7.176203	103.2291415
10.570489	3.210341	110.294044	-7.762216	11.0395	108.533272	43.032139	-17.430313	115.029648	39.444218	46.794319	113.322571	41.2381785	14.682003	114.1761095	-56.7626105	7.396997	102.8904345
9.568604	2.368843	109.769753	-7.553015	11.371901	108.208633	43.12558	-17.193054	114.643707	39.707554	46.93325	112.715019	41.416567	14.870098	113.679363	-56.522597	7.873704	102.737903
8.718386	1.870589	109.570602	-7.50613	11.648204	108.128693	43.103924	-17.012823	114.455307	39.800316	47.08564	112.440315	41.45212	15.0364085	113.447811	-56.46438	8.2599995	102.809575
7.715545	1.36767	109.447266	-7.519258	11.956464	108.180466	43.014004	-16.816406	114.313469	39.842571	47.279457	112.27137	41.4282875	15.2315255	113.2924195	-56.4668035	8.6814025	103.0685125
6.567387	1.000826	109.434509	-7.598032	12.318242	108.371178	42.87289	-16.60256	114.175331	39.851646	47.468254	112.144707	41.362268	15.432847	113.160019	-56.558332	9.203637	103.582337
5.380314	0.701511	109.552025	-7.716294	12.69626	108.71627	42.693657	-16.372227	114.014984	39.798599	47.655533	112.032028	41.246128	15.641653	113.023506	-56.678716	9.750867	104.409034
4.06629	0.395178	109.699547	-7.856535	13.041992	109.172401	42.511391	-16.144939	113.849655	39.717651	47.845886	112.00721	41.114521	15.8504735	112.9284325	-56.827591	10.2335105	105.4163695
2.658393	0.107609	109.944748	-8.025716	13.33681	109.68679	42.351524	-15.949959	113.684372	39.593842	48.047146	112.096527	40.972683	16.0485935	112.8904495	-57.024115	10.6250265	106.4831305
0.563949	-0.167774	110.313858	-8.278511	13.664939	110.467705	42.183979	-15.670663	113.373825	39.330162	48.381767	112.396683	40.7570705	16.355552	112.885254	-57.3140925	10.974326	108.050156
-0.960455	-0.380978	110.496185	-8.404447	13.815382	110.924652	42.131325	-15.45471	113.11338	39.130352	48.619316	112.673012	40.6308385	16.582303	112.893196	-57.4397325	11.048461	108.956108
-2.445426	-0.558637	110.586227	-8.477383	13.912148	111.282623	42.138596	-15.215248	112.847054	38.941772	48.83709	112.950645	40.540184	16.810921	112.8988495	-57.49495	11.013375	109.6663965
-3.879054	-0.672021	110.612381	-8.481855	13.940339	111.503731	42.217216	-14.991806	112.57132	38.773178	49.033108	113.236595	40.495197	17.020651	112.9039575	-57.458907	10.860027	110.1035045
-5.408741	-0.839149	110.578606	-8.464024	13.905384	111.636772	42.366322	-14.809978	112.305412	38.627556	49.196487	113.406776	40.496939	17.1932545	112.856094	-57.424987	10.6175135	110.41745
-6.881021	-1.016068	110.552406	-8.365196	13.813831	111.679054	42.567806	-14.696042	112.126633	38.495144	49.274929	113.356827	40.531475	17.2894435	112.74173	-57.261867	10.3382185	110.616378
-8.352717	-1.158932	110.533211	-8.233717	13.664635	111.660889	42.816265	-14.642561	112.015343	38.415581	49.283203	113.130478	40.615923	17.320321	112.5729105	-57.083357	10.008949	110.7488675
-10.551578	-1.452737	110.5075	-7.930568	13.303499	111.555435	43.227036	-14.71702	111.855461	38.434494	49.157013	112.442337	40.830765	17.2199965	112.148899	-56.691901	9.3870015	110.961971
-11.995597	-1.619278	110.48732	-7.678392	12.97996	111.410629	43.493416	-14.85774	111.643936	38.494667	48.982677	111.806091	40.9940415	17.0624685	111.7250135	-56.3508255	8.8974515	111.0962445
-13.451749	-1.80138	110.416603	-7.390015	12.606565	111.215103	43.72842	-15.060641	111.311165	38.599247	48.717808	111.069405	41.1638335	16.8285835	111.190285	-55.9438635	8.3845465	111.239921
-14.847093	-1.941194	110.309967	-7.096763	12.213109	110.960434	43.945251	-15.306963	110.837875	38.707676	48.407597	110.28788	41.3264635	16.550317	110.5628775	-55.5199895	7.875901	111.3579905
-16.276253	-2.05243	110.129883	-6.809709	11.829462	110.639748	44.146648	-15.537362	110.309372	38.83173	48.110336	109.565147	41.489189	16.286487	109.9372595	-55.108607	7.372437	111.3422365
-17.631132	-2.136708	109.909927	-6.584381	11.494839	110.316833	44.333809	-15.745886	109.743141	38.926731	47.863914	108.936943	41.63027	16.059014	109.340042	-54.799032	6.930664	111.293624
-18.991652	-2.115084	109.713409	-6.386055	11.216392	109.984795	44.513252	-15.914245	109.222664	38.963379	47.648972	108.399918	41.7383155	15.8673635	108.811291	-54.5104255	6.5654205	111.158299
-21.030499	-1.989405	109.526146	-6.203316	10.88801	109.583092	44.683552	-16.169353	108.497749	38.985558	47.38559	107.658783	41.834555	15.6081185	108.078266	-54.241187	6.1679015	111.087918
-22.303638	-1.811052	109.571579	-6.105838	10.707858	109.41832	44.732857	-16.365423	108.07856	38.993519	47.176994	107.109024	41.863188	15.4057855	107.593792	-54.074864	6.0099305	111.242848
-23.57872	-1.557451	109.756447	-6.032598	10.523314	109.340202	44.739742	-16.586206	107.661942	39.015205	46.923103	106.562103	41.8774735	15.1684485	107.1120225	-53.9426695	5.8781795	111.5683815
-24.758705	-1.266325	110.080696	-5.995314	10.361238	109.371628	44.667751	-16.833158	107.326591	39.04398	46.665798	106.033752	41.8558655	14.91632	106.6801715	-53.8464935	5.806156	112.0630845
-25.860306	-0.888454	110.500015	-5.984954	10.209655	109.488174	44.539135	-17.14863	107.134796	39.097073	46.358349	105.531227	41.818104	14.6048595	106.3330115	-53.788012	5.8144505	112.6433365
-26.965458	-0.410133	110.905632	-6.011768	10.041113	109.611786	44.323532	-17.505352	107.009995	39.210735	46.020515	105.096245	41.7671335	14.2575815	106.05312	-53.7906695	5.8246445	113.170452
-27.987034	0.129072	111.214027	-6.066017	9.86251	109.674004	44.071251	-17.92178	106.862709	39.340546	45.641811	104.729286	41.7058985	13.8600155	105.7959975	-53.8379325	5.8650045	113.5520105
-29.326757	0.977649	111.424324	-6.213346	9.530748	109.654114	43.586357	-18.576303	106.6884	39.507854	45.034832	104.22361	41.5471055	13.2292645	105.456005	-53.9737975	5.8322315	113.852223
-30.110014	1.655435	111.475288	-6.335865	9.308952	109.598969	43.279915	-18.979992	106.623772	39.55027	44.632809	103.924919	41.4150925	12.8264085	105.2743455	-54.0868225	5.7914955	113.9235925
-30.838633	2.441339	111.487984	-6.471179	9.091458	109.554031	43.000916	-19.315844	106.631538	39.561192	44.293671	103.686226	41.281054	12.4889135	105.158882	-54.223412	5.6940025	113.94918
-31.426548	3.207225	111.519852	-6.632397	8.898107	109.559334	42.789101	-19.599581	106.711853	39.49884	44.040905	103.502846	41.1439705	12.220662	105.1073495	-54.4087645	5.575552	114.0113185
-31.918037	4.035089	111.55616	-6.800911	8.733684	109.624359	42.618828	-19.806627	106.878258	39.373009	43.857811	103.343056	40.9959185	12.025592	105.110657	-54.5977405	5.441776	114.138061
-32.267754	4.977103	111.657776	-6.97082	8.591529	109.728729	42.474464	-19.931803	107.110916	39.197914	43.713272	103.169724	40.836189	11.8907345	105.14032	-54.777829	5.2923235	114.317138
-32.454918	6.013244	111.737976	-7.139524	8.466925	109.850014	42.363976	-20.037939	107.386932	38.980968	43.601192	103.00322	40.672472	11.7816265	105.195076	-54.95152	5.1522235	114.504952
-32.592834	7.595218	111.734329	-7.383038	8.295324	110.03331	42.227715	-20.126682	107.817413	38.68301	43.470818	102.854744	40.4553625	11.672068	105.3360785	-55.2214385	4.91858	114.7305415
-32.537632	8.760559	111.65432	-7.524203	8.150688	110.139999	42.158543	-20.174091	108.02462	38.529243	43.433109	102.881004	40.343893	11.629509	105.452812	-55.392299	4.671867	114.827186
-32.365944	9.9433	111.529335	-7.651505	8.022496	110.197784	42.092712	-20.210461	108.145119	38.412106	43.418594	102.970482	40.252409	11.6040665	105.5578005	-55.555419	4.4409255	114.8377675
-32.112339	11.240684	111.340103	-7.755064	7.899924	110.233368	41.997536	-20.241114	108.148537	38.295776	43.400322	103.112427	40.146656	11.579604	105.630482	-55.656784	4.220244	114.836254
-31.72965	12.643017	111.165215	-7.845509	7.817849	110.245834	41.894749	-20.270771	108.076385	38.224373	43.417408	103.301132	40.059561	11.5733185	105.6887585	-55.750579	4.0623795	114.8029095
-31.282	14.040248	111.013863	-7.939121	7.755909	110.257355	41.789742	-20.287184	107.950577	38.193729	43.445057	103.554962	39.9917355	11.5789365	105.7527695	-55.8699775	3.9328815	114.7619405
-30.73226	15.559665	110.880089	-8.007869	7.728541	110.308167	41.667999	-20.294025	107.821724	38.187744	43.482883	103.888962	39.9278715	11.594429	105.855343	-55.9436095	3.862653	114.760991
-29.675245	17.942043	110.866379	-8.101954	7.715999	110.47821	41.510838	-20.298315	107.721642	38.231342	43.586334	104.595314	39.87109	11.6440095	106.158478	-56.074998	3.7879885	114.797942
-28.856936	19.581293	110.987808	-8.149251	7.691514	110.682655	41.429409	-20.305172	107.783127	38.300533	43.646309	105.356064	39.864971	11.6705685	106.5695955	-56.163473	3.7124595	114.7957145
-27.924994	21.223013	111.266815	-8.204115	7.639307	111.06868	41.421978	-20.277624	108.049156	38.394283	43.765114	106.392967	39.9081305	11.743745	107.2210615	-56.3163605	3.534869	114.9162985
-26.9161	22.906008	111.764511	-8.287285	7.582235	111.62957	41.493977	-20.180756	108.565689	38.4636	43.918064	107.832397	39.9787885	11.868654	108.199043	-56.5533585	3.295816	115.060097
-25.823631	24.570997	112.528847	-8.381804	7.572502	112.393715	41.568356	-20.002911	109.360519	38.48806	44.089672	109.625175	40.028208	12.0433805	109.492847	-56.791816	3.1016235	115.294583
-24.655701	26.254105	113.580612	-8.527225	7.590089	113.355705	41.635464	-19.823126	110.326424	38.449406	44.320873	111.660217	40.042435	12.2488735	110.9933205	-57.096885	2.9313045	115.7180895
-23.48324	27.873865	114.8433	-8.714137	7.603078	114.39415	41.686222	-19.628559	111.379204	38.329113	44.57056	113.828232	40.0076675	12.4710005	112.603718	-57.4359415	2.7351555	116.184582
-21.76181	30.189014	116.797729	-9.019884	7.645998	115.896034	41.680481	-19.283777	112.886604	38.003571	44.960716	116.807793	39.842026	12.8384695	114.8471985	-57.881794	2.4535265	116.9448695
-20.385807	31.72949	117.977371	-9.235377	7.725157	116.769859	41.711948	-18.980602	113.709808	37.671211	45.222626	118.613724	39.6915795	13.121012	116.161766	-58.1623335	2.329302	117.377952
-18.976126	33.073582	119.226089	-9.44335	7.810301	117.526154	41.734356	-18.646015	114.342674	37.307339	45.492096	120.295227	39.5208475	13.4230405	117.3189505	-58.4075475	2.1975615	117.7333575
-17.874916	34.48502	120.551552	-9.685069	7.876827	118.186165	41.7215	-18.327389	114.72731	36.989777	45.76355	121.821449	39.3556385	13.7180805	118.2743795	-58.7257765	2.0355735	118.0979505
-16.464697	35.614414	121.742691	-9.95096	7.939113	118.692543	41.668919	-18.00803	114.845337	36.65522	45.986691	123.107719	39.1620695	13.9893305	118.976528	-59.0639895	1.8888955	118.408558
-15.251966	36.763935	122.879341	-10.219628	8.012246	119.055511	41.549904	-17.636219	114.669441	36.263912	46.188923	124.184227	38.906908	14.276352	119.426834	-59.346164	1.74814	118.684188
-13.950295	37.703278	123.887001	-10.422246	8.120559	119.303665	41.445385	-17.152813	114.349701	35.816879	46.436283	124.960281	38.631132	14.641735	119.654991	-59.475624	1.599383	118.952339
-12.042289	39.018909	124.997162	-10.699444	8.48227	119.614075	41.402946	-16.334351	113.909317	35.184948	46.87088	125.81427	38.293947	15.2682645	119.8617935	-59.692835	1.6962755	119.3663565
-10.736776	39.646591	125.547028	-10.852682	8.745315	119.833008	41.464462	-15.86047	113.778946	34.846848	47.212433	126.148903	38.155655	15.6759815	119.9639245	-59.861019	1.8146485	119.7020915
-9.33813	40.228561	125.847855	-10.938871	8.967544	120.010246	41.530399	-15.435246	113.692177	34.536758	47.529976	126.397934	38.0335785	16.047365	120.0450555	-59.9113205	1.887723	119.9754365
-7.962398	40.588642	126.049957	-11.009477	9.138982	120.156769	41.630058	-15.123296	113.59787	34.288372	47.753338	126.545547	37.959215	16.315021	120.0717085	-59.978169	1.962943	120.2418295
-6.584388	40.734486	126.160004	-11.040136	9.228046	120.255936	41.67709	-14.868464	113.55262	34.144505	47.925308	126.577141	37.9107975	16.528422	120.0648805	-59.9910695	1.92767	120.4469915
-5.059669	40.751411	126.136101	-11.005008	9.252508	120.281815	41.793934	-14.720058	113.482368	34.028679	48.03083	126.606705	37.9113065	16.655386	120.0445365	-59.9213225	1.84963	120.5190935
-3.58116	40.532337	126.038994	-10.924482	9.220661	120.234596	41.924938	-14.617271	113.417412	34.026901	48.075947	126.649223	37.9759195	16.729338	120.0333175	-59.8248835	1.711984	120.4358745
-1.290747	39.850727	125.824249	-10.69886	9.057222	120.017326	42.433739	-14.69885	113.298462	34.146282	48.050247	126.74379	38.2900105	16.6756985	120.021126	-59.6877305	1.4387455	120.013526
0.236197	39.179108	125.590004	-10.512113	8.93553	119.784439	42.531181	-14.57988	113.40448	34.249992	48.016903	126.865921	38.3905865	16.7185115	120.1352005	-59.4148125	1.1525485	119.4336775
1.756001	38.324127	125.257095	-10.305093	8.83609	119.455872	42.900394	-14.5903	113.506485	34.351353	48.026863	126.956642	38.6258735	16.7182815	120.2315635	-59.2360595	0.953898500000001	118.6801805
3.327956	37.357063	124.72657	-10.106256	8.7732	119.036293	43.328262	-14.596558	113.630592	34.406158	48.06319	126.96196	38.86721	16.733316	120.296276	-59.079722	0.813084	117.77631
4.770973	36.270317	124.054459	-9.921136	8.745019	118.560707	43.71524	-14.558411	113.785423	34.410172	48.125576	126.822617	39.062706	16.7835825	120.30402	-58.904978	0.706455499999997	116.817394
6.278643	34.995403	123.270454	-9.758173	8.731527	118.064774	44.046665	-14.524662	113.964722	34.36797	48.196949	126.514259	39.2073175	16.8361435	120.2394905	-58.7236635	0.626910500000001	115.8900575
7.662043	33.619442	122.440041	-9.62716	8.707998	117.642975	44.310665	-14.543259	114.136955	34.346573	48.24424	126.043655	39.328619	16.8504905	120.090305	-58.582939	0.5655055	115.195645
9.755937	31.172573	121.236549	-9.412902	8.640916	117.158195	44.622421	-14.6626	114.503654	34.395348	48.284187	125.175056	39.5088845	16.8107935	119.839355	-58.3346885	0.471038499999999	114.477035
11.049082	29.37265	120.548538	-9.242596	8.540986	116.906593	44.816826	-14.787161	114.76088	34.522915	48.250542	124.639061	39.6698705	16.7316905	119.6999705	-58.1550625	0.350281499999998	114.1132155
12.374516	27.358595	119.961945	-9.055294	8.394916	116.698982	45.013832	-14.974987	114.972664	34.703857	48.131359	124.160942	39.8588445	16.578186	119.566803	-57.9694325	0.211645999999998	113.831161
13.550379	25.268736	119.429108	-8.857611	8.223139	116.530754	45.200443	-15.203608	115.130424	34.916576	47.994694	123.73719	40.0585095	16.395543	119.433807	-57.7737315	0.050734999999996	113.627701
14.745047	22.996502	118.926537	-8.658476	8.058775	116.420708	45.32473	-15.421486	115.258728	35.137341	47.833439	123.318413	40.2310355	16.2059765	119.2885705	-57.5479875	-0.0884264999999971	113.5528455
15.802918	20.685942	118.477753	-8.531208	7.974366	116.369614	45.463253	-15.637096	115.384697	35.385071	47.688713	122.911263	40.424162	16.0258085	119.14798	-57.486578	-0.0770765000000004	113.591248
16.867527	18.241367	118.03907	-8.329473	7.893888	116.238297	45.603813	-15.813716	115.491058	35.639301	47.566128	122.502434	40.621557	15.876206	118.996746	-57.280503	-0.0884300000000007	113.479848
18.273008	14.460932	117.437408	-8.064742	7.817414	115.948196	45.799252	-16.05044	115.593079	35.994995	47.419991	121.919655	40.8971235	15.6847755	118.756367	-57.0266075	-0.0499475000000018	113.140025
19.088503	11.872892	116.971245	-7.885697	7.772964	115.642548	45.911217	-16.184258	115.612968	36.197342	47.318882	121.482643	41.0542795	15.567312	118.5478055	-56.8256735	-0.0213840000000012	112.7372905
19.916286	9.212619	116.420868	-7.69143	7.72045	115.241837	46.058403	-16.34767	115.602371	36.40097	47.214031	120.957146	41.2296865	15.4331805	118.2797585	-56.6125465	0.00771950000000032	112.2039155
20.673777	6.4353	115.857864	-7.45996	7.629415	114.718925	46.238388	-16.512064	115.575966	36.585541	47.081242	120.389603	41.4119645	15.284589	117.9827845	-56.3318845	-0.0257590000000025	111.4550655
21.312044	3.698802	115.291344	-7.250088	7.528287	114.100861	46.411198	-16.692825	115.569374	36.783684	46.943302	119.714867	41.597441	15.1252385	117.6421205	-56.097617	-0.0686645000000023	110.5596015
21.87466	0.828053	114.784454	-7.036894	7.384907	113.366684	46.567131	-16.912674	115.643372	36.9818	46.769127	118.938469	41.7744655	14.9282265	117.2909205	-55.8482535	-0.158412499999999	109.4424475
22.30459	-2.064192	114.375496	-6.857945	7.185707	112.576057	46.728973	-17.273598	115.782883	37.197407	46.500248	118.113029	41.96319	14.613325	116.947956	-55.67908	-0.241911	108.204158
22.72501	-6.524925	114.041992	-6.578036	6.781437	111.512199	46.713322	-17.829811	116.181313	37.607758	45.949238	116.831673	42.16054	14.0597135	116.506493	-55.316612	-0.4968395	106.517905
22.799107	-9.499306	114.012993	-6.428672	6.421315	110.955032	46.6245	-18.281155	116.472961	37.932167	45.531254	116.123581	42.2783335	13.6250495	116.298271	-55.1356775	-0.7824195	105.611793
22.700478	-12.451974	114.110634	-6.29008	6.042539	110.570839	46.521801	-18.774473	116.708984	38.215092	45.088341	115.483139	42.3684465	13.156934	116.0960615	-54.9486065	-1.071856	105.0456165
22.541727	-15.406606	114.172997	-6.2037	5.687471	110.289024	46.427048	-19.177151	116.947189	38.462646	44.688545	114.934746	42.444847	12.755697	115.9409675	-54.852247	-1.380755	104.6370805
22.17297	-18.274117	114.312027	-6.174051	5.391585	110.109695	46.368435	-19.508644	117.090782	38.575821	44.356564	114.516495	42.472128	12.42396	115.8036385	-54.82023	-1.64079	104.4157515
21.675362	-21.024137	114.400085	-6.141974	5.165564	109.927094	46.300011	-19.737062	117.171463	38.630875	44.107128	114.209961	42.465443	12.185033	115.690712	-54.749391	-1.853905	104.163476
21.072227	-23.738073	114.387764	-6.144236	5.046305	109.814117	46.24102	-19.858801	117.142365	38.66275	43.931149	113.987175	42.451885	12.036174	115.56477	-54.740357	-1.943564	104.063464
19.911837	-27.6101	114.248611	-6.146787	5.043602	109.707008	46.161877	-19.938192	116.927444	38.718018	43.839134	113.774345	42.4399475	11.950471	115.3508945	-54.7335215	-1.863267	104.0631215
19.017136	-30.083891	114.075348	-6.15494	5.138029	109.722626	46.131443	-19.900852	116.698685	38.761936	43.870224	113.732674	42.4466895	11.984686	115.2156795	-54.7565695	-1.708628	104.2295725
17.836996	-29.734781	114.062103	-6.109299	5.307275	109.745552	46.141659	-19.815805	116.438759	38.832367	43.972069	113.771965	42.487013	12.078132	115.105362	-54.705611	-1.463582	104.385742
16.630444	-28.414097	113.212242	-6.053024	5.501842	109.843323	46.155636	-19.695005	116.156303	38.893135	44.109222	113.887611	42.5243855	12.2071085	115.021957	-54.6304335	-1.2034245	104.664689
15.218188	-27.407602	113.095154	-6.005002	5.712724	109.999596	46.202148	-19.553453	115.881088	38.96143	44.254173	114.031998	42.581789	12.35036	114.956543	-54.591793	-0.924912000000001	105.042649
13.733647	-26.398975	112.632629	-5.936619	5.901795	110.181496	46.273659	-19.417707	115.584137	39.026367	44.395302	114.200607	42.650013	12.4887975	114.892372	-54.523251	-0.685207500000001	105.47062
12.291886	-25.386419	112.010551	-5.856271	6.043195	110.400162	46.358952	-19.280157	115.23204	39.08987	44.50275	114.363388	42.724411	12.6112965	114.797714	-54.436953	-0.5249065	106.00261
9.884121	-23.809715	111.626122	-5.721637	6.147151	110.808769	46.454868	-19.126705	114.613464	39.195923	44.590378	114.600136	42.8253955	12.7318365	114.6068	-54.2686695	-0.4375345	107.010738
8.213051	-22.655651	111.306824	-5.638388	6.180758	111.154465	46.514355	-19.05566	114.212082	39.263401	44.612263	114.773216	42.888878	12.7783015	114.492649	-54.165654	-0.4167855	107.816281
6.553368	-21.631392	111.226341	-5.562289	6.204306	111.565277	46.58168	-18.960779	113.870689	39.324383	44.663853	114.967705	42.9530315	12.851537	114.419197	-54.0776095	-0.442925000000002	108.711357
4.803469	-20.450487	111.237892	-5.471753	6.240894	112.006615	46.698616	-18.841816	113.625076	39.366051	44.738281	115.162865	43.0323335	12.9482325	114.3939705	-53.9758395	-0.4664445	109.6192595
3.094963	-19.406864	111.315453	-5.370537	6.303329	112.421867	46.831825	-18.721998	113.46376	39.414974	44.840813	115.319862	43.1233995	13.0594075	114.391811	-53.8644735	-0.452749499999999	110.451923
1.314077	-18.217875	111.529671	-5.283638	6.375762	112.798569	46.943272	-18.607113	113.344444	39.461895	44.925728	115.410385	43.2025835	13.1593075	114.3774145	-53.7698595	-0.407783500000001	111.2197235
-0.507238	-17.102905	111.778809	-5.201325	6.446517	113.091072	47.031792	-18.518204	113.249207	39.522007	44.969357	115.423515	43.2768995	13.2255765	114.336361	-53.6795495	-0.332542500000001	111.845783
-3.128962	-15.464696	111.902824	-5.096198	6.517872	113.320221	47.088852	-18.478119	113.113747	39.657001	44.962025	115.34816	43.3729265	13.241953	114.2309535	-53.5653225	-0.206208999999999	112.4094885
-4.930405	-14.296606	111.952957	-5.033014	6.551758	113.365387	47.09082	-18.499846	112.998817	39.774929	44.917645	115.284004	43.4328745	13.2088995	114.1414105	-53.4989025	-0.105383499999999	112.5893635
-6.662877	-13.2609	111.927078	-4.978055	6.573354	113.36702	47.074684	-18.536343	112.866714	39.8993	44.858829	115.23703	43.486992	13.161243	114.051872	-53.443102	-0.0145350000000004	112.682168
-8.443687	-12.082739	111.899246	-4.928599	6.568065	113.396057	47.071289	-18.590542	112.724449	40.018272	44.795803	115.259567	43.5447805	13.1026305	113.992008	-53.4019785	0.0334994999999996	112.800106
-10.133741	-11.075932	111.985245	-4.883979	6.561956	113.473892	47.068146	-18.616516	112.573196	40.117172	44.757954	115.348389	43.592659	13.070719	113.9607925	-53.360617	0.053193000000002	112.9869915
-11.877132	-9.916533	112.075218	-4.85739	6.578042	113.612259	47.07634	-18.60108	112.465546	40.167652	44.763172	115.477661	43.621996	13.081046	113.9716035	-53.336776	0.075038000000001	113.2529145
-13.532241	-8.92233	112.211624	-4.849637	6.615016	113.799706	47.081413	-18.558229	112.379364	40.183975	44.802734	115.653137	43.632694	13.1222525	114.0162505	-53.331968	0.107779499999999	113.5831615
-16.089239	-7.301381	112.597183	-4.842842	6.714357	114.105942	47.076591	-18.488344	112.307152	40.237495	44.89505	115.903641	43.657043	13.203353	114.1053965	-53.342727	0.225361000000001	114.1064875
-17.656784	-6.257044	112.738037	-4.873055	6.814054	114.269829	47.050171	-18.439888	112.258133	40.258404	44.95533	116.018761	43.6542875	13.257721	114.138447	-53.4003975	0.370387000000001	114.401211
-19.379585	-5.182909	112.947823	-4.935687	6.902335	114.358093	46.985432	-18.394268	112.174858	40.232407	45.007256	116.009926	43.6089195	13.306494	114.092392	-53.4802935	0.498176000000001	114.623794
-20.926825	-4.180366	113.047073	-5.003331	6.998514	114.370255	46.895073	-18.35918	112.05616	40.193363	45.042316	115.889969	43.544218	13.341568	113.9730645	-53.55088	0.65546	114.7674455
-22.5891	-3.15363	113.123619	-5.078358	7.068128	114.330276	46.775799	-18.331163	111.893044	40.124981	45.051418	115.673233	43.45039	13.3601275	113.7831385	-53.607106	0.7761285	114.8774135
-24.12603	-2.240859	113.185516	-5.131307	7.103481	114.271782	46.666306	-18.326778	111.698242	40.083775	45.03632	115.373993	43.3750405	13.354771	113.5361175	-53.6376545	0.852190999999999	115.0074465
-25.687948	-1.227386	113.288902	-5.154697	7.111344	114.196373	46.570076	-18.35968	111.552048	40.053928	44.987076	115.07338	43.312002	13.313698	113.312714	-53.621396	0.908989999999999	115.080032
-27.875427	0.080862	113.360977	-5.156117	7.044742	114.112679	46.532547	-18.453192	111.41851	40.051868	44.872379	114.727592	43.2922075	13.2095935	113.073051	-53.6044415	0.8798905	115.152307
-29.332912	0.983703	113.416336	-5.1263	6.939744	114.050041	46.54464	-18.551228	111.385834	40.069565	44.762001	114.550491	43.3071025	13.1053865	112.9681625	-53.5597025	0.7741015	115.1319195
-30.709209	1.778481	113.411804	-5.126866	6.832006	113.996597	46.57526	-18.651518	111.400879	40.117435	44.658134	114.445374	43.3463475	13.003308	112.9231265	-53.6000795	0.660704000000001	115.0700675
-32.104389	2.677185	113.399567	-5.101882	6.728663	113.916901	46.663021	-18.731424	111.428223	40.142731	44.545528	114.363846	43.402876	12.907052	112.8960345	-53.60664	0.550274000000002	114.9377675
-33.412506	3.458586	113.341904	-5.123957	6.681684	113.828979	46.731628	-18.732458	111.494621	40.123837	44.492115	114.306236	43.4277325	12.8798285	112.9004285	-53.6756465	0.483539500000001	114.7575295
-34.692429	4.328893	113.310471	-5.147026	6.67848	113.742485	46.816422	-18.55714	111.540329	40.06897	44.47683	114.239967	43.442696	12.959845	112.890148	-53.736748	0.397115000000001	114.594822
-35.996304	5.189927	113.307236	-5.211608	6.712971	113.642632	46.942169	-18.337463	111.600235	40.007488	44.464314	114.171234	43.4748285	13.0634255	112.8857345	-53.8980445	0.362516499999998	114.3995295
-37.789898	6.392192	113.272095	-5.284768	6.757934	113.476051	46.976326	-17.930645	111.768028	39.963581	44.444534	114.033981	43.4699535	13.2569445	112.9010045	-54.0394895	0.2589235	114.0510975
-38.991344	7.224755	113.32872	-5.369787	6.767426	113.385811	47.001614	-17.612627	111.797966	39.969479	44.373226	113.944305	43.4855465	13.3802995	112.8711355	-54.2251205	0.154552499999999	113.9004865
-40.129353	7.959678	113.34938	-5.485027	6.763639	113.275864	47.050327	-17.317337	111.780418	39.954472	44.25803	113.86274	43.5023995	13.4703465	112.821579	-54.4724535	0.056931500000001	113.730149
-41.215309	8.702103	113.327682	-5.584831	6.752566	113.189484	47.010475	-17.113708	111.594833	39.922909	44.201706	113.853096	43.466692	13.543999	112.7239645	-54.636354	-0.0388670000000015	113.6550035
-42.308113	9.457817	113.295815	-5.694108	6.768976	113.092598	46.794506	-16.856056	111.350212	39.870693	44.185787	113.886246	43.3325995	13.6648655	112.618229	-54.7208155	-0.126913499999999	113.566967
-43.343372	10.115285	113.243103	-5.786646	6.803051	113.020554	46.562542	-16.596979	111.109306	39.799129	44.21912	113.932243	43.1808355	13.8110705	112.5207745	-54.7541275	-0.204968499999998	113.5203335
-44.254162	10.761404	113.227585	-5.894006	6.861585	112.962364	46.428566	-16.430899	110.925102	39.736057	44.270424	113.972923	43.0823115	13.9197625	112.4490125	-54.8703235	-0.1965925	113.4757155
-45.659153	11.720614	113.218597	-6.031882	6.983239	112.922729	46.364914	-16.210268	110.66806	39.623825	44.374203	114.025986	42.9943695	14.0819675	112.347023	-55.0581335	-0.115489500000001	113.498435
-45.519352	12.044097	113.157288	-6.137828	7.072101	112.91436	46.420853	-16.078295	110.478226	39.579052	44.411991	113.960312	42.9999525	14.166848	112.219269	-55.2756085	-0.0226459999999999	113.609451
-45.391861	12.354033	113.120445	-6.244447	7.148129	112.872002	46.554195	-15.931724	110.468712	39.549656	44.394062	113.764977	43.0519255	14.231169	112.1168445	-55.5408195	0.0650890000000022	113.6271595
-45.216496	12.621614	113.058487	-6.354302	7.228707	112.794304	46.544079	-15.871819	110.627892	39.476006	44.375896	113.474701	43.0100425	14.2520385	112.0512965	-55.7186465	0.205375500000002	113.5373115
-45.093208	12.837514	112.933563	-6.486193	7.303082	112.710892	46.399761	-15.758103	110.676636	39.405148	44.337875	113.153603	42.9024545	14.289886	111.9151195	-55.8748405	0.316278000000001	113.5066645
-44.551926	12.840139	112.920189	-6.609923	7.384405	112.596298	46.151249	-15.638924	110.570717	39.294338	44.329376	112.82309	42.7227935	14.345226	111.6969035	-55.9426395	0.423583999999998	113.4956925
-44.554882	13.077638	112.740555	-6.768939	7.437118	112.480927	45.820251	-15.469961	110.398499	39.20134	44.33424	112.536224	42.5107955	14.4321395	111.4673615	-56.0486735	0.442096499999998	113.4944925
-44.527645	13.201706	112.53109	-7.012986	7.489195	112.271034	45.376221	-15.287309	110.124886	39.023285	44.305862	112.187866	42.199753	14.5092765	111.156376	-56.225725	0.469113500000001	113.385692
-44.415394	13.167188	112.367271	-7.152677	7.518407	112.116943	45.115791	-15.181189	109.947136	38.921227	44.311157	112.005653	42.018509	14.564984	110.9763945	-56.323863	0.471829999999999	113.2574915
-44.265385	13.059049	112.181236	-7.29249	7.565445	111.965729	44.880737	-15.097947	109.809723	38.827328	44.346905	111.852203	41.8540325	14.624479	110.830963	-56.4390125	0.506411	113.100495
-44.057186	12.909105	112.035431	-7.422423	7.652421	111.824844	44.682236	-14.991734	109.724937	38.712292	44.431702	111.702492	41.697264	14.719984	110.7137145	-56.54211	0.584858000000001	112.9359735
-43.791161	12.739888	111.880196	-7.544152	7.787024	111.734962	44.518482	-14.85502	109.724899	38.605328	44.584469	111.566368	41.561905	14.8647245	110.6456335	-56.650209	0.7093235	112.8242905
-43.522789	12.596503	111.703384	-7.656423	7.954808	111.659065	44.384392	-14.699021	109.804878	38.48904	44.775772	111.45784	41.436716	15.0383755	110.631359	-56.749562	0.871240499999999	112.686771
-43.30772	12.513203	111.630508	-7.766688	8.125057	111.617348	44.271786	-14.563602	109.950813	38.399254	44.969078	111.345551	41.33552	15.202738	110.648182	-56.868896	1.047376	112.586514
-42.979816	12.249478	111.370941	-7.925338	8.295609	111.538269	44.118656	-14.423825	110.190117	38.24929	45.195766	111.17424	41.183973	15.3859705	110.6821785	-57.034649	1.2052475	112.3943595
-42.766575	12.101615	111.151207	-8.028262	8.363651	111.447548	44.013264	-14.355445	110.338547	38.179459	45.307964	111.020073	41.0963615	15.4762595	110.67931	-57.1528855	1.2510425	112.215786
-42.577412	11.952797	110.958931	-8.12951	8.39817	111.339188	43.923698	-14.299597	110.461487	38.072933	45.377186	110.81588	40.9983155	15.5387945	110.6386835	-57.2573355	1.2575455	112.0396925
-42.326748	11.768416	110.812294	-8.215851	8.405495	111.228355	43.844067	-14.226839	110.558548	37.928616	45.432182	110.566666	40.8863415	15.6026715	110.562607	-57.3180435	1.2083185	111.894103
-42.057644	11.559195	110.665344	-8.309469	8.391138	111.152756	43.784832	-14.145478	110.640015	37.761616	45.467804	110.304535	40.773224	15.661163	110.472275	-57.392162	1.121113	111.833237
-41.770313	11.364878	110.570992	-8.401223	8.360741	111.10717	43.74054	-14.040184	110.735176	37.580807	45.517506	110.030304	40.6606735	15.738661	110.38274	-57.4631195	0.982821000000003	111.8316
-41.383095	11.163182	110.58905	-8.459234	8.328632	111.09861	43.722496	-13.943493	110.79187	37.410294	45.579453	109.822487	40.566395	15.81798	110.3071785	-57.484863	0.839284000000001	111.8900415
-40.820431	10.936954	110.635521	-8.51816	8.289101	111.131241	43.73703	-13.755742	110.83403	37.193359	45.710155	109.587242	40.4651945	15.9772065	110.210636	-57.5015145	0.6009955	112.051846
-40.432419	10.791938	110.713211	-8.528718	8.294819	111.149551	43.776749	-13.616127	110.813919	37.068466	45.816536	109.451019	40.4226075	16.1002045	110.132469	-57.4800435	0.489433500000001	112.166633
-40.116074	10.706882	110.797562	-8.521555	8.331229	111.139786	43.815552	-13.454647	110.720757	36.96846	45.928078	109.352661	40.392006	16.2367155	110.036709	-57.435116	0.425742500000002	112.242863
-39.797771	10.626536	110.763969	-8.510527	8.374407	111.083839	43.857212	-13.292499	110.546982	36.891682	46.071487	109.310822	40.374447	16.389494	109.928902	-57.395501	0.35932	112.238776
-39.49918	10.539438	110.69632	-8.51074	8.430721	110.970665	43.8769	-13.124794	110.311104	36.826412	46.211979	109.307182	40.351656	16.5435925	109.809143	-57.373136	0.317849500000001	112.132187
-39.166401	10.42164	110.599854	-8.514291	8.537378	110.826279	43.869617	-12.948354	110.022522	36.765469	46.372063	109.314903	40.317543	16.7118545	109.6687125	-57.346125	0.362901500000003	111.9838455
-38.819771	10.319501	110.47702	-8.536129	8.656916	110.675003	43.832005	-12.765893	109.679497	36.690258	46.53231	109.329308	40.2611315	16.8832085	109.5044025	-57.3333895	0.430623499999999	111.8456035
-38.15992	10.189304	110.426292	-8.590213	8.874609	110.508438	43.748863	-12.493794	109.219955	36.590893	46.773636	109.326721	40.169878	17.139921	109.273338	-57.350304	0.609296999999998	111.743538
-37.714462	10.095504	110.41803	-8.604212	9.038208	110.485992	43.713524	-12.328385	109.036598	36.546883	46.922623	109.328888	40.1302035	17.297119	109.182743	-57.3386275	0.779296999999996	111.789241
-37.361603	10.101023	110.545174	-8.616776	9.172435	110.499481	43.730217	-12.191151	109.016541	36.511646	47.052738	109.310822	40.1209315	17.4307935	109.1636815	-57.3544835	0.9140765	111.8352805
-36.883617	9.943156	110.516861	-8.598461	9.259835	110.550728	43.78727	-12.102571	109.118286	36.500862	47.136978	109.271606	40.144066	17.5172035	109.194946	-57.340988	1.0024665	111.90651
-36.444691	9.814455	110.48539	-8.563444	9.287427	110.58445	43.869053	-12.084683	109.32547	36.525852	47.158302	109.19973	40.1974525	17.5368095	109.2626	-57.3243405	1.0380445	111.9063
-36.014496	9.683515	110.443405	-8.509824	9.260465	110.617027	43.952515	-12.136977	109.601654	36.59164	47.120159	109.064247	40.2720775	17.491591	109.3329505	-57.2917255	1.029339	111.9011035
-35.560467	9.529142	110.402954	-8.441089	9.183213	110.64209	44.044834	-12.2247	109.916328	36.649063	47.032799	108.908058	40.3469485	17.4040495	109.412193	-57.2291265	0.962376500000001	111.871987
-34.818607	9.263229	110.377274	-8.381752	9.044737	110.714424	44.15448	-12.371792	110.323975	36.698902	46.866436	108.646095	40.426691	17.247322	109.485035	-57.190195	0.842151999999999	111.943813
-34.284855	9.126634	110.352119	-8.357121	8.98061	110.743652	44.200367	-12.446273	110.551178	36.717293	46.760784	108.493256	40.45883	17.1572555	109.522217	-57.173072	0.803964499999999	111.965087
-33.63625	9.001758	110.334686	-8.3403	8.930898	110.757652	44.245567	-12.489574	110.729393	36.723465	46.709225	108.379242	40.484516	17.1098255	109.5543175	-57.165116	0.751970499999995	111.9609865
-33.025715	8.889864	110.284492	-8.318563	8.895366	110.757767	44.295864	-12.507661	110.867981	36.747612	46.682148	108.338379	40.521738	17.0872435	109.60318	-57.158864	0.703488499999999	111.912354
-32.539463	8.885857	110.279259	-8.302805	8.891626	110.755066	44.328384	-12.50363	110.952911	36.768158	46.680504	108.345306	40.548271	17.088437	109.6491085	-57.153881	0.694815000000002	111.8610235
-32.009003	8.875236	110.270821	-8.274831	8.918265	110.777809	44.359695	-12.48368	111.001457	36.796394	46.6996	108.367409	40.5780445	17.10796	109.684433	-57.1277065	0.728570000000001	111.871185
-31.477547	8.889272	110.30278	-8.237874	8.96893	110.805801	44.398571	-12.442328	111.023392	36.84351	46.739017	108.412956	40.6210405	17.1483445	109.718174	-57.0967885	0.7895155	111.893428
-30.636961	8.911829	110.388901	-8.164612	9.080676	110.875061	44.473343	-12.347906	111.023781	36.923798	46.834778	108.545647	40.6985705	17.243436	109.784714	-57.0277945	0.917916000000002	111.965408
-30.056644	8.976366	110.375237	-8.109384	9.164007	110.913826	44.538223	-12.288109	110.999596	37.010818	46.90649	108.662964	40.7745205	17.3091905	109.83128	-56.9932885	1.0188235	111.996372
-29.350134	9.041444	110.391891	-8.043141	9.23846	110.925972	44.608624	-12.219522	110.936752	37.08276	46.987949	108.790611	40.845692	17.3842135	109.8636815	-56.931974	1.0927065	111.9882625
-28.621384	9.100823	110.355972	-7.980829	9.309055	110.912636	44.666306	-12.147482	110.829231	37.149551	47.058765	108.910522	40.9079285	17.4556415	109.8698765	-56.8695865	1.1624685	111.9553955
-28.074211	9.255961	110.390129	-7.907691	9.376263	110.886612	44.725479	-12.074156	110.68251	37.20216	47.141529	109.013809	40.9638195	17.5336865	109.8481595	-56.7792015	1.2188395	111.9250645
-27.471924	9.385744	110.347664	-7.857589	9.441149	110.859917	44.7733	-11.999173	110.529747	37.242584	47.204323	109.12056	41.007942	17.602575	109.8251535	-56.72312	1.279723	111.8946805
-26.863733	9.514963	110.319725	-7.804214	9.517215	110.828545	44.802689	-11.932861	110.384605	37.291477	47.279911	109.239731	41.047083	17.673525	109.812168	-56.655511	1.360905	111.844922
-25.934633	9.689857	110.261368	-7.787582	9.639116	110.776115	44.840698	-11.81458	110.225937	37.316551	47.397076	109.365044	41.0786245	17.791248	109.7954905	-56.6537885	1.486984	111.7567395
-25.290581	9.834807	110.183403	-7.770236	9.735198	110.746384	44.868671	-11.721208	110.15699	37.300808	47.509182	109.423363	41.0847395	17.893987	109.7901765	-56.6252115	1.576409	111.7025915
-24.525143	9.959149	110.155334	-7.753073	9.830514	110.720573	44.901222	-11.615799	110.139015	37.272739	47.597809	109.416748	41.0869805	17.991005	109.7778815	-56.5931265	1.670023	111.6632645
-23.86278	10.104286	110.188843	-7.758615	9.917741	110.726967	44.941376	-11.518478	110.196236	37.245922	47.692318	109.373878	41.093649	18.08692	109.785057	-56.610879	1.748562	111.668877
-23.215946	10.243679	110.135887	-7.746715	9.976464	110.731209	45.015232	-11.435975	110.279343	37.212776	47.772488	109.321579	41.114004	18.1682565	109.800461	-56.607434	1.7846715	111.661957
-22.551195	10.348867	110.126564	-7.716286	10.005394	110.734352	45.087166	-11.35232	110.373749	37.191292	47.8298	109.276688	41.139229	18.23874	109.8252185	-56.571801	1.772048	111.6434855
-21.843084	10.410866	110.168182	-7.685103	9.99732	110.752785	45.170204	-11.29495	110.452652	37.157143	47.886593	109.222397	41.1636735	18.2958215	109.8375245	-56.5338795	1.6988185	111.6680455
-20.799679	10.516517	110.145905	-7.616946	9.917385	110.798981	45.299774	-11.206891	110.535072	37.107796	48.007126	109.240662	41.203785	18.4001175	109.887867	-56.437677	1.4346525	111.710095
-19.927273	10.575381	110.156921	-7.581931	9.883442	110.82753	45.389542	-11.117103	110.581902	37.062801	48.165741	109.340904	41.2261715	18.524319	109.961403	-56.3900335	1.242565	111.693657
-19.205818	10.694686	110.174789	-7.550516	9.884822	110.828743	45.507412	-11.007658	110.650429	36.996429	48.448666	109.507034	41.2519205	18.720504	110.0787315	-56.3529525	1.04914	111.5787545
-18.486824	10.828305	110.077667	-7.523952	9.936498	110.794815	45.624577	-10.875621	110.73967	36.937504	48.79282	109.592148	41.2810405	18.9585995	110.165909	-56.3289445	0.914396500000002	111.423721
-17.729053	10.942623	109.992111	-7.506637	10.011725	110.719658	45.733936	-10.736818	110.861221	36.878586	49.144451	109.627068	41.306261	19.2038165	110.2441445	-56.319535	0.819633500000002	111.1951715
-16.965689	11.099673	109.911049	-7.471742	10.111031	110.666504	45.832077	-10.602107	110.992882	36.779659	49.377026	109.59716	41.305868	19.3874595	110.295021	-56.249352	0.834602500000003	111.037987
-16.16346	11.227446	109.855804	-7.448518	10.197849	110.663376	45.912388	-10.476499	111.109749	36.67778	49.47506	109.529388	41.295084	19.4992805	110.3195685	-56.19212	0.896417500000002	111.0071835
-14.916879	11.477267	109.945282	-7.384322	10.2745	110.746399	46.048012	-10.329769	111.303123	36.568275	49.479263	109.414673	41.3081435	19.574747	110.358898	-56.0767875	0.974252999999997	111.1339
-14.167542	11.675384	109.966698	-7.338975	10.299687	110.808884	46.139507	-10.229933	111.472168	36.524284	49.502945	109.310089	41.3318955	19.636506	110.3911285	-56.0098455	0.962868000000004	111.2266395
-13.371733	11.854973	110.008469	-7.281097	10.344555	110.840271	46.268402	-10.140633	111.624062	36.482864	49.528103	109.226135	41.375633	19.693735	110.4250985	-55.937827	0.995374999999999	111.2554435
-12.572804	12.013607	109.955322	-7.203368	10.353048	110.84137	46.409874	-10.048209	111.717331	36.444344	49.520706	109.172226	41.427109	19.7362485	110.4447785	-55.833845	0.9698475	111.2379615
-11.736217	12.245424	109.903099	-7.137722	10.346231	110.825119	46.536015	-9.982677	111.744881	36.432285	49.559761	109.162308	41.48415	19.788542	110.4535945	-55.759594	0.903919999999999	111.1966435
-10.778336	12.502192	109.870384	-7.049371	10.339292	110.789955	46.640694	-9.923624	111.66925	36.440201	49.564434	109.218361	41.5404475	19.820405	110.4438055	-55.6391895	0.858179	111.1361045
-9.99115	12.818652	109.840927	-6.970525	10.274627	110.771683	46.724941	-9.894056	111.50322	36.493721	49.526829	109.356621	41.609331	19.8163865	110.4299205	-55.550381	0.732867500000001	111.1134455
-8.727717	13.228548	109.901901	-6.846369	10.264782	110.774193	46.787594	-9.868238	111.214722	36.643337	49.483089	109.74015	41.7154655	19.8074255	110.477436	-55.4082035	0.7221385	111.07095
-7.860179	13.595536	109.907402	-6.778378	10.292311	110.812508	46.831512	-9.858419	110.989357	36.766453	49.487488	110.116745	41.7989825	19.8145345	110.553051	-55.3557385	0.770087499999999	111.071965
-6.876002	13.921684	109.970978	-6.72244	10.358211	110.876862	46.834068	-9.837105	110.748016	36.922245	49.534908	110.525177	41.8781565	19.8489015	110.6365965	-55.3230365	0.867520500000001	111.1171275
-5.969686	14.30327	110.069786	-6.672358	10.462443	110.916122	46.797409	-9.809005	110.509941	37.087311	49.567577	110.882904	41.94236	19.879286	110.6964225	-55.287076	1.0456	111.1358215
-5.124678	14.679114	110.083214	-6.623921	10.603892	110.928474	46.771851	-9.782399	110.319832	37.238625	49.60347	111.160515	42.005238	19.9105355	110.7401735	-55.25308	1.2972485	111.1167745
-4.20454	14.985169	110.141739	-6.606418	10.759206	110.923721	46.758919	-9.750907	110.197784	37.383865	49.610806	111.405357	42.071392	19.9299495	110.8015705	-55.284228	1.5884625	111.0458715
-3.353961	15.279778	110.162529	-6.589655	10.893824	110.971512	46.752563	-9.723461	110.176888	37.492226	49.643311	111.696587	42.1223945	19.959925	110.9367375	-55.3017045	1.827723	111.0062865
-1.856541	15.677307	110.546196	-6.597147	11.031436	111.259331	46.792847	-9.717104	110.36364	37.668911	49.717991	112.456345	42.230879	20.0004435	111.4099925	-55.425173	2.0624285	111.1086695
-0.975573	15.880916	110.936867	-6.643905	11.04356	111.610558	46.862579	-9.745785	110.67675	37.851845	49.791237	113.187004	42.357212	20.022726	111.931877	-55.645022	2.064394	111.289239
-0.07583	15.97355	111.492523	-6.703957	11.037814	112.049232	46.929722	-9.801888	111.094978	38.069309	49.868629	113.988281	42.4995155	20.0333705	112.5416295	-55.9074295	2.0422575	111.5568345
0.801884	16.012049	111.974121	-6.763974	11.007508	112.513412	47.009365	-9.87649	111.598358	38.29409	49.915424	114.718559	42.6517275	20.019467	113.1584585	-56.1796755	1.995549	111.8683655
1.788974	16.014185	112.4814	-6.802742	10.99906	112.956772	47.097115	-9.904149	112.084534	38.464817	49.949467	115.344917	42.780966	20.022659	113.7147255	-56.38645	1.975461	112.1988185
2.683909	15.972781	112.961067	-6.832235	11.016541	113.343002	47.188107	-9.9208	112.607613	38.594421	49.999237	115.879486	42.891264	20.0392185	114.2435495	-56.555734	1.9938635	112.4424545
3.529135	15.877787	113.346687	-6.847752	11.059323	113.682808	47.282841	-9.948786	113.150444	38.692661	50.008518	116.34481	42.987751	20.029866	114.747627	-56.683255	2.08878	112.617989
4.791542	15.587379	113.8862	-6.85376	11.116859	114.131691	47.425396	-9.978812	114.025581	38.826977	50.025017	116.988327	43.1261865	20.0231025	115.506954	-56.8337065	2.2106155	112.756428
5.674866	15.312187	114.263069	-6.853551	11.147058	114.440178	47.518318	-10.000016	114.66951	38.910873	50.026966	117.422501	43.2145955	20.013475	116.0460055	-56.9216975	2.280641	112.8343505
6.440671	15.006653	114.729866	-6.86062	11.161444	114.777077	47.624928	-10.035044	115.325127	38.994297	50.025158	117.877945	43.3096125	19.995057	116.601536	-57.0308525	2.327831	112.952618
7.209597	14.580523	115.133835	-6.854729	11.157702	115.113045	47.731827	-10.064199	115.968361	39.061298	50.028336	118.357834	43.3965625	19.9820685	117.1630975	-57.1060205	2.3333355	113.0629925
7.881358	14.10837	115.560875	-6.84289	11.127244	115.457878	47.82494	-10.089391	116.581085	39.147423	50.012062	118.829346	43.4861815	19.9613355	117.7052155	-57.1719615	2.2931525	113.2105405
8.513597	13.566671	115.944328	-6.823961	11.110142	115.79435	47.938885	-10.110168	117.108658	39.197071	50.014759	119.244049	43.567978	19.9522955	118.1763535	-57.2159	2.2679885	113.4123465
9.117098	12.969634	116.310204	-6.800593	11.115543	116.116226	48.038174	-10.106185	117.595779	39.233395	50.019955	119.555244	43.6357845	19.956885	118.5755115	-57.2369705	2.274201	113.6569405
9.895441	12.064987	116.804352	-6.739282	11.150298	116.551361	48.190182	-10.077198	118.198898	39.318336	50.027542	119.80368	43.754259	19.975172	119.001289	-57.232823	2.325424	114.101433
10.354586	11.409429	117.033859	-6.679686	11.186242	116.806702	48.294254	-10.033499	118.519569	39.385578	50.024708	119.856491	43.839916	19.9956045	119.18803	-57.199288	2.3768795	114.425374
10.784747	10.689243	117.246376	-6.593905	11.23365	117.030266	48.412807	-9.987564	118.787552	39.483341	50.048454	119.854019	43.948074	20.030445	119.3207855	-57.135884	2.436855	114.7397465
11.069699	9.992157	117.397675	-6.490525	11.278172	117.251076	48.556541	-9.926298	118.986305	39.592392	50.077225	119.786278	44.0744665	20.0754635	119.3862915	-57.0555165	2.4808805	115.1158605
11.435254	9.145221	117.50441	-6.341842	11.315506	117.403778	48.73402	-9.835294	119.110069	39.696064	50.136669	119.661713	44.215042	20.1506875	119.385891	-56.898726	2.4803245	115.421665
11.620136	8.436316	117.572189	-6.190121	11.350689	117.487373	48.947525	-9.70812	119.118454	39.796104	50.205467	119.453308	44.3718145	20.2486735	119.285881	-56.7520565	2.4527045	115.688865
11.847709	7.732928	117.492615	-5.996419	11.3636	117.480431	49.17688	-9.556503	118.993248	39.877052	50.306244	119.216347	44.526966	20.3748705	119.1047975	-56.519804	2.3523295	115.8560645
12.016293	6.654769	117.210022	-5.693401	11.352701	117.273041	49.524063	-9.331141	118.593002	40.018826	50.362461	118.803085	44.7714445	20.51566	118.6980435	-56.1582465	2.189742	115.8480385
12.131346	5.849708	116.87056	-5.499556	11.332261	117.035805	49.733047	-9.205021	118.204025	40.096138	50.414669	118.481567	44.9145925	20.604824	118.342796	-55.9137045	2.059698	115.728814
12.163858	5.066354	116.538048	-5.301825	11.32051	116.751328	49.905735	-9.085521	117.778572	40.167507	50.414829	118.100739	45.036621	20.664654	117.9396555	-55.640271	1.976366	115.5630005
12.140589	4.299608	116.202858	-5.121836	11.314902	116.471802	50.061523	-9.016598	117.394043	40.239635	50.421013	117.694534	45.150579	20.7022075	117.5442885	-55.394251	1.9275965	115.3993155
12.098773	3.566444	115.893463	-4.955498	11.342592	116.243874	50.226807	-8.959287	117.079971	40.32399	50.447433	117.301239	45.2753985	20.744073	117.190605	-55.1863945	1.941111	115.297143
11.995763	2.839564	115.667435	-4.769963	11.364557	116.044128	50.389214	-8.912776	116.837898	40.428318	50.471283	116.97049	45.408766	20.7792535	116.904194	-54.948692	1.9498605	115.184062
11.828453	2.118922	115.472923	-4.621401	11.400322	115.892319	50.547131	-8.876629	116.63797	40.51067	50.501602	116.673019	45.5289005	20.8124865	116.6554945	-54.7717025	1.9881575	115.1291435
11.514083	1.0129	115.298592	-4.413579	11.424401	115.712105	50.755501	-8.826123	116.406181	40.600586	50.525539	116.279289	45.6780435	20.849708	116.342735	-54.5052015	1.999094	115.081475
11.259752	0.331632	115.175865	-4.287047	11.441941	115.589233	50.880135	-8.791363	116.259598	40.623138	50.545521	116.042473	45.7516365	20.877079	116.1510355	-54.3257305	2.006803	115.0274305
10.991661	-0.306604	115.04847	-4.170899	11.451999	115.467407	50.982128	-8.741433	116.138542	40.632511	50.569546	115.827415	45.8073195	20.9140565	115.9829785	-54.1491175	1.9899415	114.9518355
10.702802	-0.953286	114.939812	-4.080671	11.460306	115.34333	51.075153	-8.696064	116.042641	40.63662	50.598312	115.660049	45.8558865	20.951124	115.851345	-54.0172285	1.969488	114.835315
10.355161	-1.564949	114.806305	-3.992475	11.453115	115.226318	51.172268	-8.65557	115.957573	40.624775	50.603867	115.53756	45.8985215	20.9741485	115.7475665	-53.8834715	1.9320815	114.7050695
9.956419	-2.15767	114.734436	-3.92987	11.45035	115.145096	51.274197	-8.626025	115.896118	40.611847	50.618076	115.455559	45.943022	20.9960255	115.6758385	-53.802762	1.9046745	114.6143535
9.524574	-2.729486	114.67086	-3.859745	11.448089	115.078773	51.379047	-8.587194	115.841423	40.604462	50.643074	115.406754	45.9917545	21.02794	115.6240885	-53.7112445	1.868238	114.5334575
8.897361	-3.451471	114.56311	-3.774553	11.461198	115.032288	51.522137	-8.533512	115.738281	40.609802	50.682537	115.428177	46.0659695	21.0745125	115.583229	-53.6150755	1.8478835	114.481347
8.429739	-3.890328	114.554955	-3.738359	11.480295	115.039291	51.574959	-8.495833	115.684151	40.595852	50.727474	115.468071	46.0854055	21.1158205	115.576111	-53.5621235	1.8447695	114.502471
7.933663	-4.320433	114.480995	-3.71573	11.519853	115.059891	51.620991	-8.448977	115.635468	40.571064	50.78091	115.532791	46.0960275	21.1659665	115.5841295	-53.5274875	1.8737395	114.5356525
7.323709	-4.66844	114.451309	-3.709139	11.558729	115.084709	51.67395	-8.404305	115.568283	40.526176	50.826447	115.621819	46.100063	21.211071	115.595051	-53.518341	1.906387	114.574367
6.719528	-5.064561	114.414337	-3.719399	11.617207	115.088318	51.694405	-8.354126	115.50882	40.482906	50.88134	115.731194	46.0886555	21.263607	115.620007	-53.5274535	1.970807	114.556629
6.138579	-5.406585	114.334846	-3.768297	11.688146	115.078804	51.69537	-8.29248	115.469551	40.435516	50.944889	115.845146	46.065443	21.3262045	115.6573485	-53.602037	2.0500875	114.5002595
5.567687	-5.704282	114.245583	-3.818882	11.775117	115.048027	51.692547	-8.234376	115.416672	40.372452	50.990677	115.965942	46.0324995	21.3781505	115.691307	-53.6702635	2.1720835	114.404747
4.641972	-6.075526	114.162621	-3.911639	11.931298	114.993584	51.655315	-8.165449	115.320587	40.304333	51.059258	116.073204	45.979824	21.4469045	115.6968955	-53.803102	2.4156915	114.2902725
4.040632	-6.340739	114.014458	-3.963944	12.057821	114.959427	51.625134	-8.124989	115.258766	40.271084	51.102543	116.113876	45.948109	21.488777	115.686321	-53.875997	2.626865	114.232533
3.336913	-6.5895	113.99292	-4.010936	12.184884	114.947655	51.6059	-8.097422	115.211235	40.255455	51.125389	116.128326	45.9306775	21.5139835	115.6697805	-53.9525495	2.8557845	114.2255295
2.637918	-6.841959	114.014435	-4.017536	12.310699	114.959396	51.590794	-8.065331	115.190765	40.265873	51.158066	116.088776	45.9283335	21.5463675	115.6397705	-53.9634055	3.0750305	114.2790215
1.965166	-7.067439	114.009216	-4.023364	12.445387	114.956161	51.595306	-8.02368	115.17086	40.297455	51.177876	115.997612	45.9463805	21.577098	115.584236	-53.9931085	3.313676	114.328086
1.316779	-7.240993	114.008499	-3.996156	12.565097	114.919731	51.62154	-8.002748	115.147614	40.358185	51.175373	115.811707	45.9898625	21.5863125	115.4796605	-53.9821745	3.5438815	114.3598015
0.65709	-7.382277	113.986298	-3.967832	12.669521	114.829575	51.66325	-7.999715	115.086067	40.417767	51.164139	115.514923	46.0405085	21.582212	115.300495	-53.9761725	3.75683	114.358655
-0.42539	-7.61435	113.772499	-3.909085	12.790764	114.568817	51.743378	-8.049691	114.878319	40.532227	51.116051	114.938667	46.1378025	21.53318	114.908493	-53.9559725	4.048348	114.229141
-1.175166	-7.723788	113.61145	-3.858419	12.824401	114.342621	51.786625	-8.121349	114.645195	40.622566	51.060223	114.497986	46.2045955	21.469437	114.5715905	-53.9214335	4.179365	114.1136515
-1.876931	-7.823408	113.399742	-3.797396	12.819618	114.07679	51.781147	-8.218465	114.421555	40.673931	50.977715	114.049828	46.227539	21.379625	114.2356915	-53.822331	4.259611	113.9178885
-2.548859	-7.896	113.178238	-3.739018	12.797425	113.779984	51.772194	-8.334298	114.202515	40.738594	50.859768	113.621315	46.255394	21.262735	113.911915	-53.73343	4.332115	113.648053
-3.233028	-7.898003	112.983231	-3.696014	12.762936	113.458611	51.764427	-8.455421	114.053032	40.805416	50.69381	113.129982	46.2849215	21.1191945	113.591507	-53.6769495	4.4066775	113.325715
-3.901991	-7.874599	112.784218	-3.63786	12.697835	113.123085	51.787113	-8.595261	113.961288	40.781704	50.626118	112.661217	46.2844085	21.0154285	113.3112525	-53.5601285	4.3802415	112.9349175
-4.653756	-7.833453	112.547699	-3.61929	12.628584	112.782135	51.825016	-8.727167	113.879379	40.871925	50.378632	112.145401	46.3484705	20.8257325	113.01239	-53.5870505	4.4314355	112.55188
-5.759483	-7.656526	112.211212	-3.613235	12.504479	112.324654	51.867031	-8.915163	113.746368	40.818565	50.262398	111.602661	46.342798	20.6736175	112.6745145	-53.569268	4.3353405	111.9747935
-6.443285	-7.502574	111.926422	-3.647219	12.459505	112.070061	51.854221	-9.017526	113.633942	40.795582	50.175743	111.338829	46.3249015	20.5791085	112.4863855	-53.6193395	4.3399015	111.6537365
-7.122507	-7.277609	111.67688	-3.675022	12.477592	111.85582	51.801491	-9.073327	113.481842	40.775978	50.138874	111.177353	46.2887345	20.5327735	112.3295975	-53.6387785	4.4224105	111.3820425
-7.799315	-6.950157	111.393379	-3.706551	12.560518	111.665581	51.717846	-9.085827	113.285194	40.788414	50.156605	111.159134	46.25313	20.535389	112.222164	-53.666232	4.585647	111.108998
-8.488043	-6.56361	111.032394	-3.718295	12.699546	111.473907	51.649307	-9.056499	113.03904	40.837032	50.231625	111.270813	46.2431695	20.587563	112.1549265	-53.6797595	4.811529	110.7928875
-9.223516	-6.120817	110.64093	-3.731755	12.898958	111.288307	51.586987	-8.95327	112.747086	40.905678	50.370491	111.455795	46.2463325	20.7086105	112.1014405	-53.7098425	5.0893055	110.4751735
-9.940078	-5.626096	110.267815	-3.719083	13.13349	111.118866	51.528126	-8.793311	112.429642	40.943939	50.543373	111.650482	46.2360325	20.875031	112.040062	-53.6741985	5.391949	110.19767
-10.906773	-4.84071	109.770821	-3.678799	13.562099	110.909607	51.497131	-8.445071	111.950027	40.924614	50.883461	111.927155	46.2108725	21.219195	111.938591	-53.5684705	5.905003	109.880623
-11.54355	-4.272706	109.52597	-3.637923	13.867363	110.786911	51.504982	-8.160674	111.667458	40.878902	51.159836	112.053421	46.191942	21.499581	111.8604395	-53.467788	6.235145	109.7133825
-12.166984	-3.662152	109.282753	-3.631413	14.183784	110.657631	51.542145	-7.872017	111.407043	40.814911	51.441662	112.173019	46.178528	21.7848225	111.790031	-53.441354	6.5827455	109.525231
-12.85443	-3.054621	108.97287	-3.657589	14.490443	110.49398	51.549168	-7.585625	111.149849	40.747894	51.708076	112.295639	46.148531	22.0612255	111.722744	-53.463709	6.9196605	109.265216
-13.546571	-2.43882	108.68119	-3.691268	14.742178	110.312675	51.519138	-7.349469	110.886398	40.693512	51.953079	112.402657	46.106325	22.301805	111.6445275	-53.488861	7.182551	108.9808225
-14.264366	-1.910674	108.366013	-3.728191	14.97698	110.122147	51.453506	-7.152973	110.622871	40.646458	52.135056	112.472534	46.049982	22.4910415	111.5477025	-53.506364	7.4629185	108.6965915
-14.876966	-1.384923	108.083153	-3.767072	15.169019	109.945801	51.384903	-6.966425	110.377167	40.610931	52.299263	112.48938	45.997917	22.666419	111.4332735	-53.532061	7.671619	108.4583285
-15.801373	-0.615089	107.803139	-3.806278	15.394581	109.691559	51.312702	-6.747715	110.076508	40.540184	52.48378	112.428734	45.926443	22.8680325	111.252621	-53.538999	7.9211295	108.130497
-16.422598	-0.115467	107.632446	-3.825474	15.507418	109.536125	51.272297	-6.622782	109.943031	40.502281	52.571041	112.361107	45.887289	22.9741295	111.152069	-53.538237	8.0407065	107.920181
-17.065817	0.353921	107.491913	-3.827661	15.582216	109.414169	51.23793	-6.521429	109.832237	40.489731	52.661972	112.27713	45.8638305	23.0702715	111.0546835	-53.5191525	8.0941605	107.7736545
-17.709246	0.780438	107.381073	-3.797733	15.642569	109.286331	51.210384	-6.443928	109.745934	40.48214	52.714012	112.146881	45.846262	23.135042	110.9464075	-53.441728	8.150096	107.6262545
-18.297338	1.161994	107.249817	-3.772937	15.668729	109.163757	51.175369	-6.362535	109.671364	40.496758	52.755802	112.001297	45.8360635	23.1966335	110.8363305	-53.3819375	8.1408245	107.4911835
-18.848879	1.516447	107.124687	-3.732605	15.670813	109.034859	51.151497	-6.277802	109.573029	40.507034	52.782406	111.856934	45.8292655	23.252302	110.7149815	-53.2944755	8.089324	107.3547365
-19.404877	1.870386	107.002464	-3.682991	15.676398	108.889877	51.112484	-6.158338	109.469162	40.511368	52.807308	111.697701	45.811926	23.324485	110.5834315	-53.177908	8.028311	107.1963225
-20.263449	2.404732	106.747696	-3.621336	15.647583	108.66114	51.074417	-5.944822	109.278831	40.50494	52.889366	111.484322	45.7896785	23.472272	110.3815765	-53.0323505	7.822894	106.9407035
-20.880716	2.730795	106.572632	-3.583611	15.623318	108.487961	51.062542	-5.773109	109.111786	40.43885	52.955566	111.351418	45.750696	23.5912285	110.231602	-52.917918	7.6554075	106.74432
-21.4512	3.012355	106.416023	-3.577765	15.623779	108.342636	51.045895	-5.584352	108.941315	40.356861	53.01516	111.183762	45.701378	23.715404	110.0625385	-52.856908	7.532154	106.6227335
-21.993252	3.279237	106.273102	-3.572296	15.640649	108.196495	51.019287	-5.425457	108.809853	40.260948	53.079575	110.956192	45.6401175	23.827059	109.8830225	-52.7847095	7.454239	106.5099675
-22.531727	3.542461	106.236946	-3.581712	15.660128	108.069054	50.991093	-5.321436	108.714554	40.170826	53.095615	110.679367	45.5809595	23.8870895	109.6969605	-52.7443835	7.4331665	106.4411475
-23.097969	3.818751	106.266174	-3.586941	15.664628	107.977699	50.94278	-5.266761	108.680817	40.118008	53.079021	110.313049	45.530394	23.90613	109.496933	-52.704276	7.423126	106.458465
-23.685472	4.08156	106.267677	-3.619109	15.635994	107.900711	50.887154	-5.267007	108.694496	40.092873	53.040104	109.953758	45.4900135	23.8865485	109.324127	-52.7282315	7.3854395	106.477295
-24.633585	4.449324	106.339478	-3.675661	15.500535	107.792007	50.816982	-5.359314	108.793533	40.036957	52.909927	109.314941	45.4269695	23.7753065	109.054237	-52.7782915	7.2257635	106.529777
-25.243446	4.655737	106.425896	-3.695557	15.331382	107.732857	50.754929	-5.498183	108.875969	39.969967	52.720306	108.768257	45.362448	23.6110615	108.822113	-52.753562	7.0517025	106.643601
-25.800154	4.845648	106.485764	-3.734216	15.104851	107.660507	50.678158	-5.673788	108.894905	39.892452	52.485115	108.247444	45.285305	23.4056635	108.5711745	-52.753737	6.8040385	106.7498395
-26.340092	5.026939	106.596283	-3.793895	14.825247	107.630394	50.591774	-5.888726	108.896873	39.810814	52.23016	107.782539	45.201294	23.170717	108.339706	-52.789084	6.479777	106.921082
-26.90729	5.265354	106.733322	-3.882441	14.509726	107.630013	50.506031	-6.152414	108.863914	39.725368	51.936413	107.424255	45.1156995	22.8919995	108.1440845	-52.8805815	6.1274525	107.1159415
-27.491146	5.575997	106.808899	-3.99284	14.19386	107.638374	50.374161	-6.422155	108.800797	39.641632	51.666267	107.157837	45.0078965	22.622056	107.979317	-52.9935765	5.765664	107.297431
-28.05728	5.942028	106.885696	-4.150383	13.922441	107.637489	50.206661	-6.658622	108.711006	39.522179	51.412373	106.911507	44.86442	22.3768755	107.8112565	-53.165186	5.4680065	107.4637215
-28.866001	6.492641	107.035431	-4.40977	13.579622	107.659134	49.923908	-6.961168	108.58744	39.240299	51.062912	106.474777	44.5821035	22.050872	107.5311085	-53.4016435	5.108372	107.7871595
-29.343897	6.888073	107.174599	-4.589597	13.387868	107.694641	49.722637	-7.141626	108.495102	39.032379	50.849819	106.129837	44.377508	21.8540965	107.3124695	-53.556702	4.9216395	108.0768125
-29.77499	7.397343	107.370468	-4.772054	13.210954	107.749939	49.559784	-7.313707	108.440193	38.826298	50.654976	105.776894	44.193041	21.6706345	107.1085435	-53.737149	4.7512735	108.3913345
-30.194849	7.931164	107.476486	-4.939559	13.032129	107.776772	49.413052	-7.495313	108.425346	38.632225	50.449245	105.440071	44.0226385	21.476966	106.9327085	-53.9017565	4.587292	108.6208355
-30.552328	8.588829	107.463165	-5.102273	12.826416	107.767464	49.272999	-7.699119	108.401093	38.484158	50.247437	105.165436	43.8785785	21.274159	106.7832645	-54.0831245	4.378673	108.7516635
-30.856354	9.176261	107.433281	-5.232142	12.590244	107.693733	49.147446	-7.906726	108.313728	38.340031	50.034428	104.924179	43.7437385	21.063851	106.6189535	-54.2080225	4.116637	108.7685125
-31.151363	9.814751	107.276955	-5.367834	12.344423	107.602516	49.006687	-8.09757	108.149063	38.187675	49.842026	104.745117	43.597181	20.872228	106.44709	-54.332849	3.816618	108.757942
-31.47283	10.901957	107.154594	-5.542212	12.014864	107.457031	48.803158	-8.342839	107.768631	37.985748	49.608341	104.590485	43.394453	20.632751	106.179558	-54.478877	3.396977	108.734504
-31.628582	11.790071	107.086731	-5.640216	11.837574	107.40641	48.696438	-8.460675	107.468506	37.869091	49.517723	104.586899	43.2827645	20.528524	106.0277025	-54.5631965	3.146624	108.7851175
-31.735464	12.649112	107.158302	-5.736531	11.708598	107.405869	48.561935	-8.54245	107.134819	37.753807	49.478523	104.650925	43.157871	20.4680365	105.892872	-54.630933	2.9491595	108.918866
-31.830172	13.548417	107.215164	-5.834262	11.630004	107.427528	48.44154	-8.578302	106.791565	37.666618	49.473839	104.73484	43.054079	20.4477685	105.7632025	-54.722603	2.8122395	109.0918535
-31.828176	14.524363	107.334007	-5.922595	11.585213	107.442322	48.317547	-8.581408	106.465111	37.579475	49.49596	104.873528	42.948511	20.457276	105.6693195	-54.793701	2.71315	109.2153245
-31.771812	15.592784	107.346306	-6.033242	11.556793	107.432961	48.190865	-8.559494	106.117668	37.500591	49.54155	105.084122	42.845728	20.491028	105.600895	-54.912212	2.622558	109.265027
-31.65712	16.590824	107.415924	-6.134904	11.528453	107.399857	48.086662	-8.51597	105.774437	37.423885	49.623264	105.333206	42.7552735	20.553647	105.5538215	-55.0250815	2.503259	109.2458925
-31.451744	18.102522	107.474304	-6.3057	11.530392	107.354988	47.892063	-8.394918	105.260323	37.271801	49.78318	105.746735	42.581932	20.694131	105.503529	-55.193332	2.366653	109.206447
-31.186018	19.216911	107.573441	-6.430873	11.559968	107.320763	47.748959	-8.276581	104.932632	37.139191	49.894146	105.96331	42.444075	20.8087825	105.447971	-55.305821	2.3111535	109.193555
-30.928898	20.21151	107.712135	-6.574465	11.579611	107.320488	47.619419	-8.15083	104.588821	36.970615	50.006157	106.176582	42.295017	20.9276635	105.3827015	-55.443947	2.2315585	109.2582745
-30.605066	21.242479	107.848015	-6.711631	11.609991	107.337212	47.486397	-8.015922	104.28978	36.789963	50.116146	106.37944	42.13818	21.050112	105.33461	-55.561442	2.16987	109.339814
-30.241589	22.192039	108.045708	-6.835192	11.620242	107.370255	47.37318	-7.890795	104.025734	36.610107	50.209946	106.593445	41.9916435	21.1595755	105.3095895	-55.6620275	2.0809085	109.4309205
-29.780069	23.150448	108.235458	-6.954456	11.612513	107.426346	47.266926	-7.779305	103.7724	36.45631	50.292866	106.8022	41.861618	21.2567805	105.2873	-55.77053	1.9682455	109.565392
-29.23159	24.042885	108.436775	-7.073988	11.581668	107.473206	47.162453	-7.687568	103.54493	36.300392	50.366402	106.958939	41.7314225	21.339417	105.2519345	-55.8793985	1.823919	109.6944775
-28.387075	25.274839	108.658539	-7.232249	11.526154	107.534264	47.012333	-7.563801	103.237297	36.045494	50.440945	107.067574	41.5289135	21.438572	105.1524355	-55.9934115	1.613736	109.9160925
-27.690855	26.053005	108.790184	-7.331173	11.49229	107.584023	46.925087	-7.494272	103.104553	35.843063	50.476307	107.078491	41.384075	21.4910175	105.091522	-56.046421	1.4935625	110.076524
-26.940817	26.767609	108.898521	-7.461477	11.428059	107.67028	46.85434	-7.465459	103.029274	35.660496	50.460728	106.995537	41.257418	21.4976345	105.0124055	-56.180372	1.3584835	110.3281545
-26.128139	27.426247	108.953903	-7.549429	11.355951	107.752213	46.770885	-7.50684	103.045181	35.512287	50.407894	106.896126	41.141586	21.450527	104.9706535	-56.240444	1.261375	110.5337725
-25.25338	27.99403	108.997765	-7.645715	11.193956	107.841507	46.689732	-7.611387	103.089569	35.375412	50.31078	106.792465	41.032572	21.3496965	104.941017	-56.324002	1.0382155	110.741997
-24.363337	28.511566	108.911423	-7.749131	11.01319	107.852509	46.61446	-7.783234	103.107712	35.28334	50.168133	106.703018	40.9489	21.1924495	104.905365	-56.447162	0.833930500000001	110.799653
-23.297781	29.004776	108.786758	-7.823403	10.796576	107.802757	46.521141	-7.975348	103.120979	35.21283	50.002892	106.637383	40.8669855	21.013772	104.879181	-56.5137915	0.579379999999997	110.726333
-21.68091	29.574186	108.63092	-7.993363	10.451558	107.696404	46.375141	-8.26341	103.09935	35.126419	49.754227	106.714157	40.75078	20.7454085	104.9067535	-56.737506	0.157707500000001	110.4860545
-20.519741	29.936378	108.534874	-8.108348	10.272479	107.6707	46.265556	-8.422826	103.134308	35.076466	49.628727	106.880249	40.671011	20.6029505	105.0072785	-56.887707	-0.0579924999999974	110.3341215
-19.30455	30.266151	108.603111	-8.238729	10.134951	107.721352	46.189499	-8.528382	103.292061	35.01836	49.55582	107.225677	40.6039295	20.513719	105.258869	-57.0813875	-0.243817	110.183835
-18.051552	30.476078	108.794594	-8.390473	10.054955	107.862816	46.151291	-8.580685	103.564362	34.972057	49.550098	107.707748	40.561674	20.4847065	105.636055	-57.34262	-0.374796499999999	110.089577
-16.701035	30.68668	108.975426	-8.543447	10.010146	108.062935	46.130718	-8.5994	103.890457	34.932114	49.56031	108.285858	40.531416	20.480455	106.0881575	-57.61831	-0.460162999999998	110.0377125
-15.399502	30.833858	109.281944	-8.687321	9.980098	108.279396	46.089386	-8.596313	104.203461	34.877579	49.570297	108.94146	40.4834825	20.486992	106.5724605	-57.8581245	-0.526795999999997	109.9863315
-14.036889	30.859379	109.616745	-8.824452	9.967561	108.485054	46.026295	-8.577451	104.473412	34.829784	49.600689	109.593674	40.4280395	20.511619	107.033543	-58.0769435	-0.576497000000003	109.936565
-11.848401	30.809139	110.029945	-9.013983	9.974268	108.778976	45.907223	-8.514266	104.86795	34.749992	49.661724	110.506226	40.3286075	20.573729	107.687088	-58.3565735	-0.625192999999999	109.870864
-10.433092	30.665964	110.27285	-9.148715	10.025072	109.002029	45.837872	-8.458695	105.132797	34.657974	49.703365	111.055115	40.247923	20.622335	108.093956	-58.545353	-0.572191	109.910102
-8.882046	30.402035	110.440918	-9.275325	10.084414	109.234085	45.762691	-8.414904	105.493904	34.553234	49.750168	111.500679	40.1579625	20.667632	108.4972915	-58.7086125	-0.498804	109.9708785
-7.435472	30.094088	110.608032	-9.410407	10.13353	109.496895	45.704716	-8.385756	105.946205	34.426758	49.751598	111.90033	40.065737	20.682921	108.9232675	-58.886551	-0.415861	110.0705225
-5.969452	29.654295	110.761436	-9.519079	10.144041	109.768593	45.660267	-8.411627	106.530693	34.330292	49.733299	112.290016	39.9952795	20.660836	109.4103545	-59.0334375	-0.372754000000004	110.1268315
-4.421352	29.117691	110.94545	-9.640912	10.114186	110.070801	45.644943	-8.49614	107.236572	34.238354	49.676849	112.695107	39.9416485	20.5903545	109.9658395	-59.2234725	-0.361982499999996	110.1757625
-2.924031	28.469875	111.145866	-9.736034	10.024354	110.409988	45.651474	-8.60698	108.020996	34.147808	49.562988	113.126205	39.899641	20.478004	110.5736005	-59.371709	-0.429295999999997	110.2463755
-0.66099	27.305904	111.569321	-9.841401	9.828236	110.98658	45.707058	-8.852654	109.307358	34.057205	49.357098	113.754547	39.8821315	20.252222	111.5309525	-59.5649335	-0.595749999999999	110.4422075
0.842661	26.397264	111.883415	-9.881665	9.660335	111.384521	45.778923	-9.046264	110.179642	34.026188	49.18578	114.180374	39.9025555	20.069758	112.180008	-59.6658855	-0.749088	110.589034
2.347958	25.400642	112.198578	-9.894254	9.457614	111.754013	45.831017	-9.263218	111.016907	34.015129	48.987091	114.575447	39.923073	19.8619365	112.796177	-59.711581	-0.9467085	110.711849
3.774479	24.380995	112.507286	-9.891099	9.229988	112.067352	45.887276	-9.522187	111.764862	34.015934	48.760746	114.917717	39.951605	19.6192795	113.3412895	-59.733803	-1.1593035	110.7934145
5.198779	23.261316	112.746201	-9.873522	8.989336	112.29422	45.920361	-9.781006	112.434555	34.035202	48.505932	115.188667	39.9777815	19.362463	113.811611	-59.7248255	-1.383791	110.776829
6.561002	22.112375	112.906731	-9.856997	8.737256	112.460121	45.951344	-10.059891	112.996033	34.060555	48.238911	115.370308	40.0059495	19.08951	114.1831705	-59.7199435	-1.614998	110.7370715
7.903513	20.889969	113.080833	-9.850072	8.495306	112.560799	45.968525	-10.328218	113.504959	34.06208	47.963902	115.501495	40.0153025	18.817842	114.503227	-59.7154465	-1.82723	110.618371
9.75782	19.019402	113.227783	-9.852355	8.173154	112.628853	45.983376	-10.695286	114.160225	34.109379	47.62582	115.618118	40.0463775	18.465267	114.8891715	-59.7510875	-2.118959	110.3685345
10.935751	17.738979	113.366783	-9.859275	8.023367	112.64875	45.998112	-10.880518	114.54097	34.130947	47.437225	115.636017	40.0645295	18.2783535	115.0884935	-59.7830795	-2.2316195	110.2090065
12.094452	16.403755	113.476418	-9.831604	7.910868	112.660507	46.042507	-11.021112	114.892914	34.14476	47.283852	115.665176	40.0936335	18.13137	115.279045	-59.7568415	-2.309634	110.041969
13.15008	15.046888	113.610352	-9.770361	7.840998	112.676811	46.111671	-11.084701	115.200302	34.179718	47.182102	115.777031	40.1456945	18.0487005	115.4886665	-59.6864165	-2.3667045	109.8649555
14.101723	13.775772	113.784004	-9.669996	7.799935	112.701103	46.222874	-11.124959	115.49469	34.249458	47.122868	115.985123	40.236166	17.9989545	115.7399065	-59.576158	-2.3990845	109.6622995
14.968036	12.445278	113.963303	-9.539594	7.795085	112.75325	46.356533	-11.141697	115.726433	34.376976	47.101833	116.26915	40.3667545	17.980068	115.9977915	-59.4459425	-2.389898	109.5087085
15.840239	11.019509	114.132568	-9.380997	7.829629	112.823128	46.50309	-11.141397	115.881409	34.550491	47.104733	116.586411	40.5267905	17.981668	116.23391	-59.2887845	-2.32241	109.412346
16.822567	9.007598	114.344444	-9.104196	7.954142	112.896324	46.74287	-11.136024	116.055252	34.871162	47.145142	116.969574	40.807016	18.004559	116.512413	-59.015408	-2.096275	109.280235
17.476923	7.542957	114.376869	-8.900119	8.050389	112.902054	46.904408	-11.118939	116.138649	35.084846	47.168037	117.079399	40.994627	18.024549	116.609024	-58.794865	-1.923771	109.195084
17.982651	6.147238	114.3592	-8.716556	8.159074	112.851105	47.069454	-11.099299	116.266098	35.307453	47.209583	117.00872	41.1884535	18.055142	116.637409	-58.6215655	-1.736994	109.064801
18.349052	4.70506	114.339996	-8.554322	8.260936	112.769188	47.2113	-11.093881	116.423164	35.480457	47.215767	116.769753	41.3458785	18.060943	116.5964585	-58.4545225	-1.539071	108.9419175
18.641729	3.212231	114.343872	-8.422318	8.328126	112.681374	47.319527	-11.116922	116.58474	35.64418	47.160366	116.360214	41.4818535	18.021722	116.472477	-58.3264895	-1.36547	108.890271
18.830656	1.770102	114.327309	-8.293284	8.344111	112.609291	47.404636	-11.189453	116.758636	35.804878	47.080532	115.826286	41.604757	17.9455395	116.292461	-58.191325	-1.2573175	108.926121
18.88122	0.291274	114.380455	-8.192241	8.298947	112.541702	47.473709	-11.315231	116.957436	35.971394	46.930321	115.264084	41.7225515	17.807545	116.11076	-58.1070335	-1.209651	108.972644
18.768501	-1.952264	114.508568	-8.012014	8.103537	112.432251	47.561787	-11.56967	117.220581	36.244457	46.656876	114.44075	41.903122	17.543603	115.8306655	-57.92715	-1.336529	109.0338365
18.624153	-3.336925	114.558662	-7.909734	7.919432	112.378624	47.626808	-11.755548	117.343414	36.395138	46.4328	113.92511	42.010973	17.338626	115.634262	-57.830441	-1.499762	109.122986
18.368059	-4.702148	114.623367	-7.792675	7.727098	112.348259	47.680828	-11.935172	117.434631	36.545315	46.175079	113.426163	42.1130715	17.1199535	115.430397	-57.6984215	-1.6657575	109.266121
18.055141	-6.056566	114.714722	-7.672364	7.530831	112.324181	47.74102	-12.115324	117.49353	36.677795	45.938782	112.984619	42.2094075	16.911729	115.2390745	-57.5541355	-1.850067	109.4092875
17.623493	-7.301796	114.792015	-7.573569	7.360178	112.310669	47.780972	-12.266903	117.549255	36.795658	45.737568	112.625931	42.288315	16.7353325	115.087593	-57.435453	-2.0149765	109.533745
17.155209	-8.409358	114.876915	-7.491686	7.248849	112.307404	47.780666	-12.373777	117.596909	36.897884	45.591362	112.300507	42.339275	16.6087925	114.948708	-57.322647	-2.1110945	109.6661
16.574154	-9.450896	114.953651	-7.425877	7.192607	112.290863	47.869576	-12.460689	117.585793	36.987064	45.481171	111.991058	42.42832	16.510241	114.7884255	-57.280074	-2.125027	109.7933005
15.537381	-10.855511	114.954865	-7.357214	7.173457	112.241302	47.896206	-12.551896	117.489388	37.116238	45.350029	111.551758	42.506222	16.3990665	114.520573	-57.22065	-2.0521525	109.962031
14.790428	-11.635176	114.921082	-7.321038	7.205208	112.186409	47.871269	-12.578447	117.3946	37.198196	45.303425	111.256073	42.5347325	16.362489	114.3253365	-57.1768085	-1.952073	110.0474815
13.946822	-12.294477	114.876266	-7.297972	7.254564	112.131737	47.848	-12.564913	117.262589	37.261932	45.270645	111.009155	42.554966	16.352866	114.135872	-57.15091	-1.843738	110.127602
13.022773	-12.861792	114.782356	-7.275482	7.328727	112.088486	47.812592	-12.519786	117.143486	37.316498	45.275688	110.857811	42.564545	16.377951	114.0006485	-57.115509	-1.720497	110.1763235
12.056517	-13.307883	114.696213	-7.258154	7.423313	112.085831	47.80228	-12.45644	117.045738	37.346504	45.344536	110.801064	42.574392	16.444048	113.923401	-57.0907	-1.597422	110.248261
11.062767	-13.63468	114.646301	-7.25601	7.558908	112.139832	47.807816	-12.370135	116.953316	37.365891	45.445206	110.837791	42.5868535	16.5375355	113.8955535	-57.0988735	-1.4197195	110.3841105
9.993303	-13.804586	114.605438	-7.262609	7.73088	112.259163	47.776123	-12.251438	116.856941	37.394608	45.58078	110.923325	42.5853655	16.664671	113.890133	-57.1105835	-1.202911	110.628193
8.221625	-13.846448	114.468071	-7.285225	8.086506	112.518158	47.689083	-12.072892	116.626831	37.470009	45.831421	111.197807	42.579546	16.8792645	113.912319	-57.149996	-0.706252499999998	111.123997
7.034251	-13.738738	114.324379	-7.362855	8.43945	112.695221	47.540009	-11.918526	116.432831	37.531914	46.069199	111.527618	42.5359615	17.0753365	113.9802245	-57.2616715	-0.196436499999997	111.4102175
5.806608	-13.498993	114.111351	-7.493355	8.855201	112.88443	47.301231	-11.702013	116.219116	37.588501	46.383522	111.961487	42.444866	17.3407545	114.0903015	-57.431576	0.369647499999999	111.6785585
4.490633	-13.214593	113.796829	-7.622442	9.311535	113.04911	47.197784	-11.443834	115.933434	37.563332	46.751793	112.508514	42.380558	17.6539795	114.220974	-57.625442	0.9690905	111.877246
3.152788	-12.858504	113.511887	-7.744152	9.769463	113.165855	47.099682	-11.131254	115.657547	37.498207	47.148212	113.081757	42.2989445	18.008479	114.369652	-57.7872485	1.530447	111.962058
1.849226	-12.473275	113.171555	-7.865792	10.244287	113.218964	47.003304	-10.774556	115.355042	37.409435	47.557781	113.588486	42.2063695	18.3916125	114.471764	-57.9379535	2.0969615	111.966164
0.572784	-12.02656	112.801598	-7.968273	10.698424	113.199295	46.901913	-10.396588	114.997902	37.320335	47.971077	113.982262	42.111124	18.7872445	114.490082	-58.04767	2.6096035	111.908508
-1.516448	-11.280581	112.266365	-8.090805	11.301557	113.095108	46.792774	-9.863253	114.424637	37.157448	48.509331	114.3106	41.975111	19.323039	114.3676185	-58.156721	3.280075	111.8225975
-2.87868	-10.800169	111.978195	-8.137874	11.634116	113.012543	46.747219	-9.56055	114.099869	37.079117	48.809494	114.43232	41.913168	19.624472	114.2660945	-58.188916	3.64376	111.7589915
-4.205404	-10.294047	111.749825	-8.167357	11.892514	112.941444	46.713173	-9.29882	113.827988	37.01561	49.061035	114.49646	41.8643915	19.8811075	114.162224	-58.1991055	3.9039205	111.720664
-5.584089	-9.807139	111.57061	-8.189113	12.101657	112.87236	46.689743	-9.084567	113.603317	36.956604	49.270317	114.495377	41.8231735	20.092875	114.049347	-58.2013995	4.110439	111.695373
-6.940745	-9.333504	111.404335	-8.209872	12.268466	112.798691	46.670464	-8.886183	113.406013	36.909912	49.435364	114.472725	41.790188	20.2745905	113.939369	-58.209932	4.2623415	111.658013
-8.2866	-8.840312	111.28231	-8.226755	12.411555	112.730003	46.65852	-8.721993	113.245247	36.850086	49.583149	114.402557	41.754303	20.430578	113.823902	-58.207813	4.392532	111.636104
-9.688078	-8.348518	111.178246	-8.248041	12.534589	112.668076	46.644215	-8.579539	113.12455	36.798824	49.717667	114.318893	41.7215195	20.569064	113.7217215	-58.2176015	4.500114	111.6144305
-11.727942	-7.644554	111.034409	-8.286244	12.694979	112.539696	46.617363	-8.422234	112.984917	36.746563	49.866596	114.15461	41.681963	20.722181	113.5697635	-58.254451	4.667777	111.5096285
-13.104886	-7.133166	110.937515	-8.307914	12.784563	112.447426	46.573376	-8.329726	112.902618	36.718452	49.945797	114.03669	41.645914	20.8080355	113.469654	-58.261742	4.7610905	111.425198
-14.500112	-6.626251	110.848343	-8.336761	12.865279	112.359177	46.539265	-8.257553	112.817596	36.700329	50.009781	113.897858	41.619797	20.876114	113.357727	-58.293319	4.854444	111.360627
-15.858856	-6.128108	110.767952	-8.337668	12.923093	112.265846	46.50869	-8.190016	112.743065	36.68668	50.073509	113.724831	41.597685	20.9417465	113.233948	-58.273021	4.9044395	111.297744
-17.214146	-5.575042	110.703156	-8.351669	12.954679	112.170471	46.50087	-8.138192	112.628426	36.670055	50.127579	113.521706	41.5854625	20.9946935	113.075066	-58.2888005	4.9146645	111.265876
-18.578876	-5.025512	110.612854	-8.347754	12.957461	112.040352	46.486217	-8.102448	112.421272	36.645889	50.160934	113.219818	41.566053	21.029243	112.820545	-58.261561	4.885679	111.260159
-19.904984	-4.481581	110.471954	-8.343999	12.940184	111.829201	46.447014	-8.081007	112.053802	36.622047	50.154068	112.757561	41.5345305	21.0365305	112.4056815	-58.2225285	4.8438375	111.2527205
-21.922907	-3.604106	110.209419	-8.318658	12.860452	111.353149	46.36095	-8.077854	111.215828	36.581306	50.073856	111.745705	41.471128	20.998001	111.4807665	-58.108444	4.722903	111.2255315
-23.186422	-3.059229	110.040405	-8.279243	12.742	111.001907	46.298222	-8.113413	110.547279	36.552265	49.972401	110.914948	41.4252435	20.929494	110.7311135	-57.9837295	4.554506	111.2727005
-24.456333	-2.471856	110.004219	-8.244264	12.590482	110.700966	46.229465	-8.193199	109.878036	36.502438	49.843807	110.070145	41.3659515	20.825304	109.9740905	-57.8544795	4.35566	111.4278415
-25.730625	-1.849633	110.052582	-8.236726	12.424716	110.48288	46.141941	-8.288388	109.320221	36.450314	49.700413	109.22847	41.2961275	20.7060125	109.2743455	-57.7695795	4.1434195	111.6914145
-26.909355	-1.233879	110.14502	-8.257732	12.26767	110.334633	46.064522	-8.395753	108.88871	36.37122	49.557384	108.495628	41.217871	20.5808155	108.692169	-57.733335	3.9545245	111.977097
-28.084322	-0.543688	110.263123	-8.301771	12.103735	110.228981	45.984383	-8.485982	108.590866	36.281406	49.446167	107.948341	41.1328945	20.4800925	108.2696035	-57.7364365	3.7273775	112.1883585
-29.221149	0.203556	110.353104	-8.377487	11.939686	110.18084	45.90834	-8.597036	108.401741	36.176891	49.345047	107.586464	41.0426155	20.3740055	107.9941025	-57.7975895	3.5053665	112.3675775
-30.792561	1.35251	110.446129	-8.532612	11.714244	110.178581	45.745026	-8.756329	108.206436	36.059841	49.210255	107.352234	40.9024335	20.226963	107.779335	-57.9676575	3.201525	112.577827
-31.826353	2.216148	110.55558	-8.648661	11.594882	110.213722	45.623264	-8.859014	108.106506	35.97681	49.133423	107.275406	40.800037	20.1372045	107.690956	-58.097359	3.0525595	112.736488
-32.771858	3.11617	110.679459	-8.767872	11.506885	110.275902	45.491089	-8.939425	108.018921	35.872734	49.073418	107.236336	40.6819115	20.0669965	107.6276285	-58.2176555	2.9467735	112.9241755
-33.638691	4.045689	110.789803	-8.892034	11.430792	110.34478	45.364704	-8.99055	107.936462	35.765869	49.040993	107.205345	40.5652865	20.0252215	107.5709035	-58.3493545	2.8363625	113.1186565
-34.454742	5.022679	110.892143	-9.007239	11.368949	110.383904	45.25457	-9.040405	107.823708	35.651154	48.99691	107.161156	40.452862	19.9782525	107.492432	-58.46734	2.7596455	113.275376
-35.205059	6.086408	110.94809	-9.115902	11.304263	110.3871	45.145042	-9.089301	107.693192	35.558922	48.954601	107.124619	40.351982	19.93265	107.4089055	-58.583786	2.675876	113.3652945
-35.885284	7.104062	110.881508	-9.221083	11.242179	110.346428	45.019318	-9.155222	107.568573	35.488892	48.904625	107.084236	40.254105	19.8747015	107.3264045	-58.696271	2.6096565	113.3664515
-36.762436	8.756946	110.697449	-9.385948	11.171016	110.177612	44.813747	-9.230144	107.362473	35.381237	48.846104	107.012032	40.097492	19.80798	107.1872525	-58.869388	2.534052	113.1679715
-37.259666	9.929212	110.566856	-9.514859	11.131966	110.03801	44.675957	-9.265384	107.185951	35.311653	48.82346	106.969543	39.993805	19.779038	107.077747	-59.023523	2.484894	112.998273
-37.691254	11.051408	110.438797	-9.656273	11.119075	109.932411	44.522781	-9.287569	106.963089	35.20536	48.804779	106.924507	39.8640705	19.758605	106.943798	-59.1766165	2.479545	112.921024
-38.035847	12.2263	110.46859	-9.777584	11.097722	109.879517	44.356831	-9.292817	106.695053	35.100975	48.794044	106.91272	39.728903	19.7506135	106.8038865	-59.284071	2.4448305	112.9551475
-38.263382	13.471754	110.628952	-9.88627	11.092356	109.907509	44.192142	-9.278414	106.365204	35.003384	48.798431	106.962524	39.597763	19.7600085	106.663864	-59.370303	2.4247035	113.151154
-38.418705	14.645388	110.973045	-9.980719	11.077167	110.009995	44.031357	-9.221459	105.981384	34.896778	48.842163	107.056198	39.4640675	19.810352	106.518791	-59.4255055	2.343982	113.501199
-38.472107	15.848984	111.411682	-10.039289	11.056504	110.177055	43.896305	-9.121117	105.48732	34.767395	48.919357	107.207275	39.33185	19.89912	106.3472975	-59.410428	2.213888	114.0068125
-38.285522	17.626125	112.170944	-10.101691	11.044901	110.39743	43.731083	-8.827477	104.651276	34.50383	49.152668	107.53933	39.1174565	20.1625955	106.095303	-59.3208385	1.9272065	114.699557
-38.100864	18.743156	112.615135	-10.185422	11.115495	110.486069	43.654892	-8.55889	104.148422	34.299271	49.369698	107.758736	38.9770815	20.405404	105.953579	-59.3479255	1.825586	115.018559
-37.801418	19.889364	112.910439	-10.250414	11.249143	110.564911	43.594097	-8.269147	103.753708	34.080444	49.56678	107.913361	38.8372705	20.6488165	105.8335345	-59.3380985	1.8494695	115.2962875
-37.391956	21.014505	113.124359	-10.327933	11.380072	110.62455	43.533318	-8.040439	103.491341	33.892849	49.764233	107.980194	38.7130835	20.861897	105.7357675	-59.3689495	1.898247	115.5133325
-36.936481	22.044306	113.168587	-10.401347	11.519584	110.605606	43.475143	-7.872363	103.302338	33.751221	49.907833	107.968414	38.613182	21.017735	105.635376	-59.415876	2.021433	115.575836
-36.321678	23.042402	113.080421	-10.477238	11.590934	110.498131	43.421474	-7.79917	103.148827	33.655773	49.981377	107.897484	38.5386235	21.0911035	105.5231555	-59.4930995	2.0907645	115.4731065
-35.520439	23.885193	112.842224	-10.552351	11.609106	110.323837	43.332283	-7.821495	103.017342	33.605518	49.967365	107.763634	38.4689005	21.072935	105.390488	-59.5736025	2.145277	115.257186
-34.483295	25.236591	112.378021	-10.683519	11.551266	110.006905	43.154774	-7.983928	102.815079	33.531181	49.813194	107.455681	38.3429775	20.914633	105.13538	-59.7100155	2.187899	114.87843
-33.521278	25.97299	112.086426	-10.800545	11.455885	109.820473	43.012451	-8.153414	102.697014	33.47971	49.656467	107.249657	38.2460805	20.7515265	104.9733355	-59.8471705	2.1602435	114.6676105
-32.494781	26.614067	111.833656	-10.920857	11.336247	109.682884	42.868824	-8.355512	102.63858	33.422768	49.489464	107.087326	38.145796	20.566976	104.862953	-59.98751	2.105518	114.502815
-31.425869	27.216208	111.611641	-11.054102	11.18799	109.583809	42.730282	-8.572967	102.645615	33.379662	49.294617	106.990135	38.054972	20.360825	104.817875	-60.163176	2.015155	114.349743
-30.207201	27.744665	111.397385	-11.174364	11.047644	109.547554	42.599613	-8.800769	102.690994	33.354214	49.102734	106.972794	37.9769135	20.1509825	104.831894	-60.3256415	1.9443055	114.263214
-28.932306	28.169146	111.246399	-11.278254	10.902877	109.531677	42.475723	-9.048343	102.809921	33.351566	48.899685	107.022522	37.9136445	19.925671	104.9162215	-60.4701525	1.880083	114.1471325
-27.608755	28.596872	111.059586	-11.361243	10.753762	109.532188	42.392464	-9.304143	102.983093	33.40567	48.676418	107.119522	37.899067	19.6861375	105.0513075	-60.621553	1.8213865	114.0130685
-25.439838	29.107365	110.774979	-11.448494	10.491409	109.531166	42.315159	-9.701802	103.340622	33.481834	48.389141	107.41272	37.8984965	19.3436695	105.376671	-60.7954845	1.6391485	113.685661
-23.929354	29.359425	110.532089	-11.492327	10.312034	109.472885	42.281933	-9.979066	103.63723	33.59034	48.170872	107.647766	37.9361365	19.095903	105.642498	-60.9207905	1.528165	113.303272
-22.305595	29.58172	110.210373	-11.574339	10.151955	109.382423	42.266228	-10.269943	103.962883	33.684536	47.957088	107.842514	37.975382	18.8435725	105.9026985	-61.12406	1.4603375	112.8621475
-20.678892	29.73423	109.850693	-11.617147	9.999494	109.235977	42.243732	-10.564439	104.314789	33.793457	47.721245	108.028137	38.0185945	18.578403	106.171463	-61.2528885	1.420585	112.300491
-18.95718	29.845758	109.438576	-11.66724	9.879553	109.047531	42.212357	-10.874129	104.705551	33.941414	47.48793	108.195053	38.0768855	18.3069005	106.450302	-61.4113655	1.4522055	111.64476
-17.254061	29.90027	109.099541	-11.731763	9.736254	108.855995	42.173622	-11.175947	105.148804	34.106087	47.253784	108.429314	38.1398545	18.0389185	106.789059	-61.6033805	1.4335895	110.922931
-15.509513	29.852856	108.922806	-11.785304	9.577821	108.778831	42.125347	-11.486049	105.638145	34.267063	46.998161	108.790192	38.196205	17.756056	107.2141685	-61.766813	1.399586	110.3434935
-12.81645	29.679962	109.071053	-11.827311	9.379567	108.978333	42.055927	-11.910357	106.673073	34.531258	46.651394	109.643913	38.2935925	17.3705185	108.158493	-61.9482145	1.3886155	109.798173
-11.044177	29.439402	109.493515	-11.872375	9.266831	109.332947	42.06287	-12.186879	107.544853	34.727539	46.44133	110.467514	38.3952045	17.1272255	109.0061835	-62.1399545	1.4064365	109.6597105
-9.215601	29.177544	110.092865	-11.907501	9.181688	109.824959	42.035877	-12.394062	108.43103	34.874733	46.240215	111.452057	38.455305	16.9230765	109.9415435	-62.270307	1.4402995	109.7083745
-7.495664	28.832977	110.80191	-11.96108	9.12088	110.37339	41.99176	-12.592327	109.360413	34.949371	46.065556	112.481606	38.4705655	16.7366145	110.9210095	-62.3927255	1.5051455	109.8257705
-5.695275	28.401106	111.413597	-12.03464	9.066668	110.894608	41.934784	-12.747499	110.263588	34.984161	45.89835	113.489281	38.4594725	16.5754255	111.8764345	-62.5287525	1.5579105	109.9127815
-4.047806	27.977497	112.075615	-12.107211	9.040328	111.376419	41.866333	-12.8928	111.08371	34.994438	45.752602	114.437866	38.4303855	16.429901	112.760788	-62.6448075	1.650755	109.99205
-2.370925	27.426979	112.661049	-12.197547	9.007549	111.81588	41.800331	-13.043906	111.887062	34.98909	45.602505	115.27047	38.3947105	16.2792995	113.578766	-62.7898045	1.7357985	110.052994
-0.0024	26.526043	113.499626	-12.323383	8.956601	112.374474	41.703854	-13.249447	112.987495	34.979454	45.400108	116.424141	38.341654	16.0753305	114.705818	-62.98842	1.8378715	110.04313
1.560039	25.798994	113.96489	-12.392774	8.940625	112.690796	41.660782	-13.357787	113.642929	34.946579	45.287212	117.054077	38.3036805	15.9647125	115.348503	-63.0892285	1.9165375	110.033089
3.021332	25.044668	114.378906	-12.448342	8.932602	112.967766	41.639622	-13.437273	114.22448	34.930195	45.173351	117.593216	38.2849085	15.868039	115.908848	-63.1815925	1.997165	110.026684
4.430068	24.195524	114.749237	-12.461923	8.923305	113.198494	41.643074	-13.518768	114.731094	34.92371	45.078339	118.039467	38.283392	15.7797855	116.3852805	-63.207238	2.0668245	110.0117075
5.774291	23.293806	115.061523	-12.442246	8.913014	113.417458	41.67606	-13.596246	115.197838	34.936028	45.002254	118.386505	38.306044	15.703004	116.7921715	-63.190536	2.123024	110.0427445
7.018653	22.338554	115.339958	-12.402809	8.906666	113.598679	41.73727	-13.673735	115.611435	34.991379	44.936932	118.65947	38.3643245	15.6315985	117.1354525	-63.1699425	2.1817335	110.0619055
8.21139	21.303276	115.548538	-12.344069	8.906349	113.731453	41.80999	-13.736713	115.977348	35.071392	44.876492	118.827797	38.440691	15.5698895	117.4025725	-63.128829	2.2428085	110.0603335
9.821049	19.672329	115.699806	-12.240077	8.902441	113.812302	41.953995	-13.838291	116.416168	35.192459	44.804504	118.88665	38.573227	15.4831065	117.651409	-63.053381	2.3217755	109.973195
10.789432	18.518671	115.677582	-12.144145	8.893698	113.755013	42.053818	-13.903238	116.630341	35.277596	44.742428	118.785004	38.665707	15.419595	117.7076725	-62.953997	2.367801	109.8023535
11.678505	17.307703	115.596237	-12.057136	8.900177	113.628258	42.151424	-13.977228	116.773438	35.37204	44.662014	118.534348	38.761732	15.342393	117.653893	-62.876004	2.457961	109.602623
12.458177	16.103827	115.425285	-11.955112	8.895388	113.441872	42.220436	-14.039389	116.874146	35.472832	44.581108	118.169655	38.846634	15.2708595	117.5219005	-62.756858	2.5199165	109.3618435
13.104948	14.882734	115.226173	-11.855802	8.864478	113.257385	42.275623	-14.12806	116.897964	35.580425	44.476849	117.72879	38.928024	15.1743945	117.313377	-62.639628	2.5545615	109.201393
13.713948	13.53644	115.006462	-11.736568	8.803533	113.127876	42.331524	-14.235709	116.861633	35.706005	44.35062	117.266891	39.0187645	15.0574555	117.064262	-62.4919005	2.5496105	109.19149
14.206234	12.207301	114.869751	-11.604505	8.699271	113.034996	42.3993	-14.364582	116.785583	35.863918	44.210514	116.890694	39.131609	14.922966	116.8381385	-62.340619	2.475576	109.2318535
14.725354	10.26542	114.704048	-11.409193	8.478449	112.952339	42.556026	-14.553164	116.622864	36.073418	44.013313	116.545197	39.314722	14.7300745	116.5840305	-62.133108	2.2268235	109.3206475
14.939599	8.959419	114.638092	-11.274824	8.351233	112.913406	42.673149	-14.623955	116.509712	36.202919	43.923836	116.403137	39.438034	14.6499405	116.4564245	-61.987682	2.0525255	109.3703875
15.017387	7.665504	114.543022	-11.14561	8.284298	112.859962	42.805332	-14.629604	116.396904	36.299637	43.897049	116.285881	39.5524845	14.6337225	116.3413925	-61.8437045	1.9348735	109.3785315
15.043148	6.445843	114.445961	-11.010095	8.276252	112.786568	42.955051	-14.582849	116.271194	36.367699	43.937038	116.19265	39.661375	14.6770945	116.231922	-61.681565	1.8754095	109.341214
14.999935	5.227739	114.299583	-10.884874	8.317653	112.730804	43.096916	-14.500557	116.131248	36.447533	43.994801	116.101944	39.7722245	14.747122	116.116596	-61.5419725	1.888184	109.345012
14.801047	3.983567	114.176392	-10.753553	8.355576	112.70237	43.230648	-14.405534	115.992676	36.531986	44.077877	116.025772	39.881317	14.8361715	116.009224	-61.388423	1.8749805	109.395516
14.528062	2.802176	114.054718	-10.620634	8.398552	112.711586	43.357559	-14.324735	115.866959	36.631718	44.145641	115.968216	39.9946385	14.910453	115.9175875	-61.2359065	1.886651	109.5055845
13.973019	1.079903	113.929726	-10.458937	8.522079	112.802872	43.505707	-14.169063	115.68396	36.758121	44.279037	115.908371	40.131914	15.054987	115.7961655	-61.049788	1.989171	109.8095785
13.473042	-0.076043	113.869247	-10.381552	8.66573	112.903	43.576214	-14.037998	115.587151	36.832119	44.390652	115.832283	40.2041665	15.176327	115.709717	-60.9672705	2.155133	110.096283
12.841381	-1.175601	113.845787	-10.337796	8.846571	113.037781	43.623531	-13.908763	115.539146	36.867542	44.523895	115.726814	40.2455365	15.307566	115.63298	-60.9211285	2.385576	110.442582
12.132487	-2.227105	113.885345	-10.325121	9.046721	113.202965	43.634571	-13.768684	115.543579	36.902687	44.644211	115.582123	40.268629	15.4377635	115.562851	-60.918871	2.6556785	110.843079
11.333289	-3.295169	113.961411	-10.352017	9.233348	113.384018	43.616142	-13.661243	115.587143	36.912518	44.756332	115.428284	40.26433	15.5475445	115.5077135	-60.968364	2.9191515	111.2603225
10.444236	-4.320888	114.051071	-10.376245	9.407992	113.582169	43.574856	-13.590464	115.627357	36.942722	44.829182	115.24807	40.258789	15.619359	115.4377135	-61.011279	3.196625	111.7266245
9.487942	-5.316401	114.179649	-10.399747	9.567096	113.774155	43.515079	-13.536145	115.673851	36.975201	44.89188	115.032509	40.24514	15.6778675	115.35318	-61.044634	3.4563245	112.19513
7.927886	-6.77144	114.321991	-10.402538	9.780095	114.015511	43.447807	-13.50165	115.666794	37.062607	44.937794	114.712395	40.255207	15.718072	115.1895945	-61.060283	3.842118	112.8414275
6.866166	-7.70478	114.348289	-10.378515	9.893312	114.107254	43.420677	-13.499708	115.584694	37.148994	44.95388	114.482483	40.2848355	15.727086	115.0335885	-61.0418655	4.059538	113.1809195
5.643481	-8.488301	114.292	-10.345937	9.98921	114.113167	43.41275	-13.502916	115.400459	37.237679	44.968563	114.253578	40.3252145	15.7328235	114.8270185	-61.0170885	4.2455965	113.3993155
4.515975	-9.409789	114.086662	-10.300341	10.079897	114.02491	43.419693	-13.503056	115.093384	37.324802	44.974987	114.00312	40.3722475	15.7359655	114.548252	-60.9729295	4.4238285	113.501568
3.372508	-10.200652	113.786407	-10.243275	10.15132	113.850037	43.437508	-13.497313	114.677933	37.418453	44.980927	113.705292	40.4279805	15.741807	114.1916125	-60.9145305	4.560833	113.5084615
2.158991	-10.975315	113.401047	-10.174708	10.213579	113.615692	43.453381	-13.473299	114.160858	37.506599	44.98159	113.380829	40.47999	15.7541455	113.7708435	-60.829406	4.6730125	113.4605405
0.901308	-11.690245	113.058472	-10.107234	10.280645	113.384125	43.485504	-13.440143	113.6315	37.5877	44.987823	113.022087	40.536602	15.77384	113.3267935	-60.75107	4.78745	113.4414565
-0.943607	-12.634005	112.655319	-9.940222	10.371506	113.114525	43.546207	-13.373457	112.959503	37.68536	44.993263	112.420418	40.6157835	15.809903	112.6899605	-60.4962275	4.933109	113.5390895
-2.209929	-13.236061	112.607002	-9.814002	10.429328	113.024925	43.626595	-13.328677	112.653091	37.724567	45.051487	112.050972	40.675581	15.861405	112.3520315	-60.303585	4.997251	113.6978185
-3.442952	-13.771852	112.617615	-9.680681	10.441673	112.994835	43.754475	-13.313601	112.480507	37.846291	45.007736	111.698601	40.800383	15.8470675	112.089554	-60.161745	5.0362785	113.900116
-4.6757	-14.278963	112.732765	-9.528451	10.40124	113.005569	43.901012	-13.33322	112.411476	37.957863	44.96014	111.426521	40.9294375	15.81346	111.9189985	-59.9863395	4.98902	114.0921395
-5.920607	-14.755315	112.900581	-9.392113	10.306221	113.023506	44.047775	-13.409565	112.453285	38.070358	44.879906	111.17469	41.0590665	15.7351705	111.8139875	-59.8432925	4.8772715	114.2330245
-7.137287	-15.174185	113.116302	-9.25698	10.157678	113.042961	44.184155	-13.528454	112.583092	38.180992	44.740936	110.910538	41.1825735	15.606241	111.746815	-59.6965335	4.709115	114.339107
-8.348089	-15.548046	113.371529	-9.151601	9.953408	113.045158	44.300613	-13.700422	112.754906	38.278805	44.554737	110.577583	41.289709	15.4271575	111.6662445	-59.592911	4.4796585	114.4240715
-10.181009	-15.969464	113.686157	-9.040959	9.593053	112.986038	44.433514	-14.007818	113.021317	38.376038	44.23188	109.990677	41.404776	15.112031	111.505997	-59.486694	4.074075	114.466079
-11.366858	-16.129534	113.837303	-8.986662	9.319038	112.897369	44.488831	-14.231144	113.123962	38.422314	43.986259	109.576973	41.4555725	14.8775575	111.3504675	-59.4288965	3.7605185	114.4442705
-12.555368	-16.187824	113.876678	-8.943196	9.040156	112.766075	44.51796	-14.475548	113.124992	38.456257	43.714546	109.169456	41.4871085	14.619499	111.147224	-59.3735005	3.460813	114.384926
-13.743297	-16.18364	113.830292	-8.896416	8.748889	112.594696	44.517494	-14.723311	112.994385	38.500523	43.463562	108.802101	41.5090085	14.3701255	110.898243	-59.3018405	3.1276525	114.291149
-14.884432	-16.117174	113.67849	-8.852262	8.494709	112.415352	44.483452	-14.937317	112.765694	38.5485	43.233948	108.468582	41.515976	14.1483155	110.617138	-59.2205	2.8411025	114.213566
-15.987656	-15.937269	113.538383	-8.80337	8.29718	112.224136	44.453983	-15.082723	112.501526	38.587112	43.052895	108.157692	41.5205475	13.985086	110.329609	-59.1272875	2.609274	114.118663
-17.07618	-15.580949	113.400803	-8.741471	8.18045	112.074173	44.46394	-15.170163	112.252251	38.609425	42.948383	107.898834	41.5366825	13.88911	110.0755425	-59.0196245	2.47179	114.0728035
-18.675924	-14.944447	113.202904	-8.654263	8.137698	111.908463	44.535477	-15.171223	111.933258	38.648369	42.890453	107.611153	41.591923	13.859615	109.7722055	-58.900449	2.415781	114.0447205
-19.63806	-14.376968	113.060997	-8.579179	8.147602	111.819168	44.604622	-15.133296	111.73645	38.705261	42.918182	107.514488	41.6549415	13.892443	109.625469	-58.8132995	2.402761	114.012867
-20.599253	-13.682755	112.868416	-8.493433	8.169171	111.743103	44.662647	-15.100659	111.541031	38.79842	42.971142	107.530167	41.7305335	13.9352415	109.535599	-58.7173995	2.4031005	113.950607
-21.515287	-12.916464	112.596283	-8.405433	8.193883	111.649048	44.745934	-15.069133	111.335304	38.901707	43.029316	107.613228	41.8238205	13.9800915	109.474266	-58.6346865	2.4076745	113.82383
-22.35923	-12.090099	112.295975	-8.317104	8.203403	111.534142	44.832142	-15.039283	111.120972	39.014645	43.101837	107.764877	41.9233935	14.031277	109.4429245	-58.5576015	2.375529	113.6253595
-23.156343	-11.18656	111.996902	-8.238924	8.213261	111.424812	44.903645	-15.002748	110.909584	39.124462	43.160271	107.915878	42.0140535	14.0787615	109.412731	-58.4919015	2.3477605	113.436893
-23.902994	-10.190934	111.706253	-8.152044	8.232112	111.294197	44.990433	-14.959249	110.763763	39.215427	43.2131	108.044792	42.10293	14.1269255	109.4042775	-58.407018	2.3372985	113.1841165
-24.920734	-8.640457	111.206245	-8.025844	8.209229	111.05127	45.170822	-14.880583	110.629333	39.308464	43.291775	108.212624	42.239643	14.205596	109.4209785	-58.291331	2.212862	112.6815615
-25.521786	-7.544271	110.894951	-7.940731	8.183	110.878098	45.307587	-14.8542	110.580482	39.365219	43.325657	108.2369	42.336403	14.2357285	109.408691	-58.217865	2.1302715	112.347505
-26.051855	-6.385165	110.585068	-7.819423	8.112926	110.659027	45.485264	-14.836976	110.535172	39.413574	43.33456	108.221725	42.449419	14.248792	109.3784485	-58.088265	1.97706	111.9396055
-26.596272	-5.242936	110.210785	-7.686163	8.005885	110.432228	45.647572	-14.861309	110.478661	39.48074	43.299847	108.172379	42.564156	14.219269	109.32552	-57.936482	1.792501	111.538936
-27.064732	-4.04891	109.821686	-7.545432	7.883549	110.163704	45.817406	-14.937024	110.375549	39.572006	43.237495	108.061966	42.694706	14.1502355	109.2187575	-57.78557	1.6168625	111.1086505
-27.491941	-2.801964	109.327675	-7.398828	7.722505	109.805771	45.985527	-15.038626	110.17662	39.694534	43.148464	107.935417	42.8400305	14.054919	109.0560185	-57.6376865	1.390091	110.5555235
-27.898773	-1.564693	108.68808	-7.25656	7.5414	109.359268	46.109901	-15.18881	109.759972	39.828197	43.02763	107.819572	42.969049	13.91941	108.789772	-57.482169	1.16339	109.928764
-28.462719	0.452088	107.584976	-7.073675	7.274085	108.486153	46.193539	-15.399003	108.786819	40.036919	42.814713	107.589485	43.115229	13.707855	108.188152	-57.262579	0.840315000000002	108.784154
-28.841274	1.812732	106.854042	-6.979875	7.1544	107.871536	46.212753	-15.514806	107.894768	40.161495	42.715637	107.453835	43.187124	13.6004155	107.6743015	-57.146874	0.708384499999999	108.0687705
-29.153698	3.24646	106.34388	-6.900531	7.137707	107.338631	46.157192	-15.549527	106.912209	40.258247	42.646236	107.196236	43.2077195	13.5483545	107.0542225	-57.0087815	0.727059499999998	107.6230395
-29.430025	4.745846	106.060135	-6.854454	7.231642	106.927124	46.102978	-15.534285	105.955681	40.316982	42.645599	106.819321	43.20998	13.555657	106.387501	-56.918888	0.907627000000002	107.466747
-29.704424	6.238089	105.955742	-6.829447	7.416446	106.619881	45.990097	-15.452915	105.012718	40.363102	42.682026	106.375549	43.1765995	13.6145555	105.6941335	-56.8354935	1.2183365	107.5456285
-29.918501	7.73443	105.99369	-6.847935	7.620423	106.393433	45.852001	-15.333343	104.167366	40.362679	42.759426	105.850266	43.10734	13.7130415	105.008816	-56.80321	1.5278045	107.77805
-30.045488	9.240378	106.105087	-6.882893	7.82644	106.227158	45.70974	-15.210423	103.413979	40.320499	42.856674	105.354523	43.0151195	13.8231255	104.384251	-56.7809055	1.8297545	108.070065
-30.198311	11.398059	106.324509	-6.982329	8.054197	106.068298	45.484493	-15.038888	102.457985	40.189552	43.004276	104.723549	42.8370225	13.982694	103.590767	-56.8016805	2.1257	108.545829
-30.19202	12.795004	106.498169	-7.084866	8.15374	106.011917	45.33987	-14.959788	101.942505	40.062611	43.075974	104.419754	42.7012405	14.058093	103.1811295	-56.8709725	2.249387	108.8427045
-30.065063	14.115209	106.68573	-7.211709	8.203225	105.994415	45.194218	-14.910401	101.493881	39.957218	43.132259	104.199051	42.575718	14.110929	102.846466	-56.999136	2.295521	109.142364
-29.926443	15.417898	106.887863	-7.357215	8.201013	106.013992	44.998829	-14.88763	101.095268	39.823742	43.167461	104.045525	42.4112855	14.1399155	102.5703965	-57.1257155	2.2621105	109.4575875
-29.696733	16.654732	107.126022	-7.515093	8.201263	106.078064	44.789364	-14.880165	100.692596	39.675915	43.183136	103.924347	42.2326395	14.1514855	102.3084715	-57.2628255	2.2510405	109.8476565
-29.357016	17.822121	107.40284	-7.656732	8.145185	106.135193	44.570503	-14.885879	100.298378	39.528973	43.18005	103.818115	42.049738	14.1470855	102.0582465	-57.363202	2.1432845	110.2121395
-28.924501	18.959251	107.652435	-7.807005	8.133321	106.210518	44.350307	-14.899273	99.921951	39.402809	43.165321	103.747154	41.876558	14.133024	101.8345525	-57.490568	2.133618	110.5864835
-28.107851	20.562925	107.933983	-7.996771	8.080432	106.264221	44.051617	-14.907773	99.400848	39.23835	43.163822	103.680885	41.6449835	14.1280245	101.5408665	-57.6385255	2.0328395	110.9875755
-27.441654	21.584572	108.042671	-8.12467	8.039654	106.271362	43.893425	-14.893813	99.112694	39.144707	43.17741	103.663681	41.519066	14.1417985	101.3881875	-57.768406	1.9375095	111.1545365
-26.678102	22.502909	108.059982	-8.226713	8.041026	106.221405	43.772099	-14.852179	98.871628	39.068295	43.208485	103.653419	41.420197	14.178153	101.2625235	-57.873623	1.903899	111.1802865
-25.807995	23.384533	107.95977	-8.305166	8.056761	106.138931	43.71003	-14.808003	98.664925	38.986012	43.268688	103.633011	41.348021	14.2303425	101.148968	-57.958353	1.8831795	111.128894
-24.858156	24.185459	107.782402	-8.376007	8.086938	105.988823	43.676064	-14.742928	98.512581	38.920639	43.334747	103.566872	41.2983515	14.2959095	101.0397265	-58.0503655	1.8779665	110.9379195
-23.773172	24.942415	107.526909	-8.427529	8.120949	105.819305	43.662853	-14.668065	98.39489	38.867126	43.409424	103.483749	41.2649895	14.3706795	100.9393195	-58.1200475	1.8712185	110.6992905
-22.617916	25.624096	107.254135	-8.450217	8.149503	105.656395	43.671223	-14.618468	98.305847	38.83366	43.472767	103.358543	41.2524415	14.4271495	100.832195	-58.1528755	1.8718565	110.480595
-20.730513	26.440069	106.872353	-8.433262	8.182649	105.487885	43.696514	-14.56808	98.256653	38.821255	43.517578	103.137756	41.2588845	14.474749	100.6972045	-58.1254085	1.890549	110.2785655
-19.325695	26.917734	106.688072	-8.428296	8.173062	105.44455	43.723949	-14.559804	98.301971	38.837009	43.522949	103.045425	41.280479	14.4815725	100.673698	-58.137071	1.8645515	110.215402
-17.861589	27.270008	106.609894	-8.384981	8.13957	105.51162	43.784935	-14.579942	98.427971	38.862247	43.517773	103.059677	41.323591	14.4689155	100.743824	-58.093553	1.8102245	110.279416
-16.316763	27.534189	106.593117	-8.343841	8.077091	105.66304	43.845608	-14.610152	98.705139	38.919285	43.508171	103.218124	41.3824465	14.4490095	100.9616315	-58.0701285	1.7051725	110.3644485
-14.662431	27.738625	106.660446	-8.310985	8.02326	105.880798	43.921112	-14.648271	99.123688	39.021465	43.500092	103.520844	41.4712885	14.4259105	101.322266	-58.0932585	1.6206095	110.43933
-13.025391	27.862226	106.799767	-8.282641	7.979176	106.189453	44.016941	-14.688507	99.678085	39.135696	43.503044	103.98185	41.5763185	14.4072685	101.8299675	-58.1416005	1.5510835	110.5489385
-11.205938	27.880886	107.011711	-8.24785	7.945764	106.578697	44.108101	-14.719242	100.40567	39.263069	43.502171	104.582039	41.685585	14.3914645	102.4938545	-58.181285	1.5000635	110.6635395
-8.508613	27.80357	107.471451	-8.226635	7.93998	107.296669	44.274681	-14.783837	101.74968	39.470448	43.483688	105.724022	41.8725645	14.3499255	103.736851	-58.3258345	1.5300345	110.856487
