# Supplementary material for: How to jointly control a ball trajectory on a moving board: Methodological insights into Motor Learning and Rehabilitation
Source: PLoS One. 2025 Oct 15;20(10):e0334588. doi: 10.1371/journal.pone.0334588 (PMC12527165; doi:10.1371/journal.pone.0334588)
Supplement: S2 Data — (ZIP) [file pone.0334588.s002.zip › D1_025.csv]

Ball_X	Ball_Y	Ball_Z	BoardCentre_X	BoardCentre_Y	BoardCentre_Z	P1LeftHand_X	P1LeftHand_Y	P1LeftHand_Z	P1RightHand_X	P1RightHand_Y	P1RightHand_Z	P1MidHands_X	P1MidHands_Y	P1MidHands_Z	P2MidHands_X	P2MidHands_Y	P2MidHands_Z
20.04686	-3.969461	106.209496	-8.074759	9.235383	104.370972	41.210365	-19.224451	110.022484	37.810234	44.685135	107.312714	39.5102995	12.730342	108.667599	-55.6598175	5.740424	100.074345
20.326866	-5.206852	106.450165	-7.92861	9.279151	104.450478	41.333851	-19.281553	110.251869	38.036217	44.629894	107.200584	39.685034	12.6741705	108.7262265	-55.542254	5.8841315	100.1747295
20.581642	-6.337041	106.683182	-7.789086	9.303417	104.526031	41.454674	-19.340157	110.464111	38.246994	44.603043	107.145287	39.850834	12.631443	108.804699	-55.429006	5.975391	100.247363
20.786036	-7.461196	106.816231	-7.666416	9.336101	104.559982	41.55154	-19.380077	110.609863	38.444622	44.572372	107.136665	39.998081	12.5961475	108.873264	-55.330913	6.0760545	100.2467
20.985264	-8.552663	106.944717	-7.552242	9.354393	104.568169	41.650307	-19.419891	110.689606	38.597786	44.552006	107.157074	40.1240465	12.5660575	108.92334	-55.2285305	6.1427285	100.212998
21.091537	-9.495892	107.001053	-7.428596	9.391052	104.548035	41.738766	-19.445145	110.712471	38.745281	44.559109	107.208504	40.2420235	12.556982	108.9604875	-55.0992155	6.225122	100.1355825
21.246149	-10.812543	107.0811	-7.298943	9.467196	104.549469	41.879196	-19.434225	110.715759	38.906261	44.638901	107.411873	40.3927285	12.602338	109.063816	-54.9906145	6.332054	100.035122
21.338779	-11.69442	107.051155	-7.239088	9.548383	104.608154	41.964741	-19.394169	110.723701	38.992737	44.698147	107.595207	40.478739	12.651989	109.159454	-54.956915	6.444777	100.056854
21.291935	-12.459085	107.206306	-7.202406	9.67765	104.707275	42.015633	-19.348984	110.763618	39.053692	44.77977	107.807983	40.5346625	12.715393	109.2858005	-54.9394745	6.639907	100.1287495
21.246141	-13.199984	107.327202	-7.17973	9.827856	104.814056	42.019852	-19.311567	110.837555	39.135799	44.830833	108.030678	40.5778255	12.759633	109.4341165	-54.9372855	6.896079	100.1939955
21.182512	-13.839637	107.430969	-7.187273	10.001913	104.937889	41.985519	-19.289291	110.90789	39.209305	44.891087	108.28614	40.597412	12.800898	109.597015	-54.971958	7.202928	100.278763
21.076202	-14.421363	107.560257	-7.166692	10.17041	105.069366	41.929607	-19.273386	110.992363	39.31131	44.916008	108.528992	40.6204585	12.821311	109.7606775	-54.9538425	7.519509	100.3780545
20.961103	-15.074719	107.68219	-7.150771	10.321028	105.186226	41.881378	-19.258821	111.096588	39.419632	44.961784	108.74691	40.650505	12.8514815	109.921749	-54.952047	7.7905745	100.450703
20.659634	-15.866595	107.798767	-7.098311	10.510245	105.341507	41.885155	-19.261351	111.230873	39.555981	44.984417	108.994652	40.720568	12.861533	110.1127625	-54.91719	8.158957	100.5702515
20.382717	-16.340691	107.963142	-7.05156	10.587147	105.43264	41.911686	-19.269817	111.30619	39.635399	44.979183	109.094711	40.7735425	12.854683	110.2004505	-54.8766625	8.319611	100.6648295
20.155926	-16.840145	108.037445	-6.987685	10.630862	105.512474	41.949062	-19.274462	111.377975	39.717155	44.970482	109.122192	40.8331085	12.84801	110.2500835	-54.8084785	8.413714	100.7748645
19.896702	-17.266701	108.125603	-6.916781	10.651541	105.578735	42.021671	-19.305553	111.444298	39.795105	44.932217	109.079239	40.908388	12.813332	110.2617685	-54.74195	8.48975	100.8957015
19.607374	-17.643282	108.205154	-6.835914	10.654941	105.632034	42.067509	-19.337132	111.542725	39.898109	44.865551	108.966255	40.982809	12.7642095	110.25449	-54.654637	8.5456725	101.009578
19.245436	-17.995993	108.300362	-6.733673	10.6301	105.659935	42.118824	-19.396437	111.625031	40.019272	44.797989	108.82869	41.069048	12.700776	110.2268605	-54.536394	8.559424	101.0930095
18.905323	-18.373512	108.320496	-6.649975	10.605228	105.670525	42.179317	-19.465033	111.695335	40.138577	44.724762	108.690704	41.158947	12.6298645	110.1930195	-54.458897	8.5805915	101.1480305
18.118673	-18.86953	108.349991	-6.522858	10.559602	105.664742	42.255096	-19.548374	111.773598	40.285366	44.635342	108.508003	41.270231	12.543484	110.1408005	-54.315947	8.57572	101.1886835
17.871832	-19.236258	108.182869	-6.471884	10.540569	105.65947	42.313293	-19.581833	111.811737	40.347561	44.60881	108.418289	41.330427	12.5134885	110.115013	-54.274195	8.5676495	101.203927
17.032907	-19.341825	108.405746	-6.434062	10.541332	105.664513	42.379101	-19.584566	111.826241	40.366692	44.601009	108.372475	41.3728965	12.5082215	110.099358	-54.2410205	8.5744425	101.229668
16.462814	-19.482555	108.376083	-6.408028	10.563944	105.689178	42.44202	-19.546894	111.840736	40.358986	44.615398	108.338951	41.400503	12.534252	110.0898435	-54.216559	8.593636	101.2885125
15.863659	-19.58079	108.380722	-6.401639	10.593112	105.737732	42.512306	-19.479965	111.866585	40.323055	44.658718	108.310173	41.4176805	12.5893765	110.088379	-54.2209585	8.5968475	101.387085
15.169087	-19.653481	108.406021	-6.385131	10.616553	105.825981	42.586678	-19.419462	111.867439	40.25938	44.704651	108.318985	41.423029	12.6425945	110.093212	-54.193291	8.5905115	101.55875
14.474918	-19.743368	108.366859	-6.379245	10.639388	105.935432	42.670414	-19.361568	111.852936	40.200069	44.759003	108.357689	41.4352415	12.6987175	110.1053125	-54.1937315	8.5800585	101.7655515
13.328001	-19.838514	108.378349	-6.368167	10.660107	106.116989	42.77721	-19.269955	111.825577	40.148071	44.867844	108.445358	41.4626405	12.7989445	110.1354675	-54.1989745	8.5212695	102.0985105
12.512353	-19.7862	108.326653	-6.365769	10.668007	106.244263	42.846573	-19.220751	111.81028	40.095917	44.9189	108.530571	41.471245	12.8490745	110.1704255	-54.202783	8.4869395	102.3181005
11.699723	-19.730225	108.303574	-6.376265	10.6559	106.341866	42.917244	-19.182093	111.794029	40.046146	44.968079	108.629539	41.481695	12.892993	110.211784	-54.234225	8.418807	102.471948
10.810783	-19.686115	108.272743	-6.394722	10.643912	106.430222	42.980228	-19.153269	111.774864	40.015316	45.036495	108.718643	41.497772	12.941613	110.2467535	-54.287216	8.346211	102.6136905
9.854581	-19.617241	108.194099	-6.412681	10.645698	106.495346	43.036564	-19.131426	111.743141	39.98225	45.095856	108.790657	41.509407	12.982215	110.266899	-54.334769	8.309181	102.723793
8.930759	-19.528738	108.116745	-6.444374	10.649829	106.547188	43.079876	-19.124912	111.679054	39.945927	45.149071	108.846054	41.5129015	13.0120795	110.262554	-54.4016495	8.2875785	102.831822
7.954219	-19.378124	107.927002	-6.466228	10.649805	106.576897	43.097771	-19.118814	111.558342	39.917259	45.194126	108.881905	41.507515	13.037656	110.2201235	-54.439971	8.261954	102.9336705
6.448954	-19.163599	107.647491	-6.468916	10.654678	106.592728	43.092422	-19.078789	111.289421	39.869736	45.228004	108.929886	41.481079	13.0746075	110.1096535	-54.418911	8.2347485	103.0758025
5.333636	-18.991745	107.443665	-6.454714	10.666256	106.590416	43.105392	-19.023592	111.111427	39.849789	45.254673	108.936729	41.4775905	13.1155405	110.024078	-54.3870185	8.2169715	103.156754
4.281316	-18.770683	107.317795	-6.43676	10.688573	106.587875	43.147118	-18.954329	110.988365	39.815697	45.290878	108.918297	41.4814075	13.1682745	109.953331	-54.3549275	8.2088715	103.222419
3.203465	-18.54339	107.224213	-6.420773	10.707383	106.588898	43.204163	-18.892105	110.912201	39.755264	45.303432	108.882225	41.4797135	13.2056635	109.897213	-54.3212595	8.2091025	103.280583
2.108296	-18.373819	107.165459	-6.401738	10.716096	106.597374	43.275654	-18.853748	110.879608	39.691936	45.320038	108.8181	41.483795	13.233145	109.848854	-54.287271	8.199047	103.345894
0.850311	-18.174034	107.156685	-6.388498	10.704355	106.613625	43.325157	-18.827566	110.884567	39.658997	45.310638	108.749809	41.492077	13.241536	109.817188	-54.269073	8.167174	103.410062
-0.298802	-17.936171	107.136658	-6.379735	10.666821	106.638924	43.367325	-18.837759	110.916588	39.629429	45.275879	108.675095	41.498377	13.21906	109.7958415	-54.257847	8.114582	103.4820065
-2.072257	-17.683939	107.12075	-6.361899	10.561559	106.654945	43.428745	-18.893528	110.965851	39.590027	45.188835	108.550705	41.509386	13.1476535	109.758278	-54.233184	7.9754645	103.551612
-3.448075	-17.435934	107.143867	-6.357211	10.462102	106.659142	43.460449	-18.953989	110.99247	39.583183	45.099453	108.469727	41.521816	13.072732	109.7310985	-54.236238	7.851472	103.5871855
-4.708427	-17.202112	107.121262	-6.362408	10.365398	106.656693	43.467121	-19.010574	111.041794	39.57016	45.030151	108.375893	41.5186405	13.0097885	109.7088435	-54.2434565	7.7210075	103.6045425
-6.040252	-16.983429	107.117485	-6.351014	10.279998	106.64048	43.483513	-19.049599	111.069664	39.545937	44.955738	108.278534	41.514725	12.9530695	109.674099	-54.216753	7.6069265	103.606861
-7.397538	-16.728638	107.036339	-6.37428	10.185931	106.610977	43.499287	-19.077082	111.07283	39.478703	44.901459	108.179115	41.488995	12.9121885	109.6259725	-54.237555	7.4596735	103.5959815
-8.708044	-16.431812	106.967148	-6.388434	10.115349	106.569603	43.51199	-19.087978	111.040985	39.404316	44.869198	108.051888	41.458153	12.89061	109.5464365	-54.235021	7.340088	103.5927695
-10.102647	-16.154724	106.917488	-6.43122	10.037414	106.527245	43.503124	-19.077112	110.948349	39.288067	44.827084	107.897141	41.3955955	12.874986	109.422745	-54.2580355	7.199842	103.631745
-12.219041	-15.643409	106.929062	-6.482996	9.93537	106.538727	43.420105	-19.038816	110.681282	39.09211	44.764297	107.536591	41.2561075	12.8627405	109.1089365	-54.2220995	7.0079995	103.9685175
-13.64011	-15.282933	106.946304	-6.542853	9.855645	106.551781	43.303471	-18.994486	110.401169	38.958073	44.682331	107.216438	41.130772	12.8439225	108.8088035	-54.216478	6.8673675	104.2947585
-15.099494	-14.92361	106.900024	-6.626304	9.752677	106.54203	43.160515	-18.991219	109.920837	38.81432	44.584362	106.875053	40.9874175	12.7965715	108.397945	-54.2400255	6.7087825	104.686115
-16.620829	-14.49738	106.928001	-6.762882	9.610507	106.523941	42.928062	-19.006849	109.317062	38.657158	44.479446	106.422302	40.79261	12.7362985	107.869682	-54.318374	6.4847155	105.1782
-18.082481	-14.070484	106.907913	-6.874392	9.498417	106.433464	42.685631	-19.068804	108.584908	38.454361	44.389954	105.933777	40.569996	12.660575	107.2593425	-54.31878	6.336259	105.6075855
-19.55518	-13.642149	106.865288	-7.051572	9.35568	106.368828	42.384136	-19.131037	107.79911	38.242386	44.315693	105.44648	40.313261	12.592328	106.622795	-54.416405	6.119032	106.114861
-21.069263	-13.117959	106.979134	-7.286909	9.208826	106.352173	42.090511	-19.219858	107.007454	37.978729	44.250977	104.996513	40.03462	12.5155595	106.0019835	-54.608438	5.9020925	106.7023625
-23.24617	-12.392824	107.346497	-7.739255	9.042905	106.474213	41.604668	-19.327137	105.975304	37.534733	44.193089	104.385529	39.5697005	12.432976	105.1804165	-55.0482105	5.652834	107.7680095
-24.674116	-11.890615	107.727936	-8.081559	8.954852	106.655205	41.219704	-19.357185	105.461357	37.163548	44.155861	104.007187	39.191626	12.399338	104.734272	-55.354744	5.510366	108.576138
-26.064289	-11.336097	108.260849	-8.456443	8.865242	106.889427	40.827541	-19.389273	105.119835	36.736031	44.106819	103.678917	38.781786	12.358773	104.399376	-55.694672	5.371711	109.379478
-27.342731	-10.807766	108.755768	-8.83279	8.767978	107.1353	40.437386	-19.43017	104.919327	36.316265	44.092663	103.411865	38.3768255	12.3312465	104.165596	-56.0424055	5.2047095	110.105004
-28.603395	-10.223124	109.170273	-9.208979	8.648395	107.305023	40.07975	-19.485006	104.843613	35.898129	44.072189	103.189453	37.9889395	12.2935915	104.016533	-56.4068975	5.0031985	110.593513
-29.828039	-9.774843	109.3881	-9.594241	8.470441	107.37796	39.778469	-19.551352	104.853592	35.473934	44.020237	102.974892	37.6262015	12.2344425	103.914242	-56.8146835	4.7064395	110.841678
-30.941286	-9.20293	109.531128	-9.925287	8.285115	107.343147	39.518536	-19.633045	104.941978	35.072136	43.95142	102.714943	37.295336	12.1591875	103.8284605	-57.14591	4.4110425	110.8578335
-32.434654	-8.352285	109.414467	-10.35426	7.965721	107.072273	39.263336	-19.730831	105.123154	34.5373	43.830425	102.219223	36.900318	12.049797	103.6711885	-57.608838	3.881645	110.4733575
-33.412853	-7.856048	108.939766	-10.568576	7.745763	106.694946	39.185699	-19.768463	105.230309	34.23793	43.755005	101.869537	36.7118145	11.993271	103.549923	-57.8489665	3.498255	109.839969
-34.32156	-7.227703	108.440125	-10.741149	7.533489	106.245338	39.159702	-19.777943	105.331696	33.983715	43.686371	101.498756	36.5717085	11.954214	103.415226	-58.0540065	3.112764	109.07545
-35.124199	-6.565811	107.853714	-10.873329	7.335108	105.785599	39.179672	-19.772253	105.418671	33.748707	43.62405	101.151512	36.4641895	11.9258985	103.2850915	-58.2108475	2.7443175	108.2861065
-35.873611	-5.821705	107.378304	-10.933926	7.183794	105.402687	39.211857	-19.755926	105.481575	33.563976	43.58297	100.849686	36.3879165	11.913522	103.1656305	-58.2557685	2.454066	107.6397435
-36.616505	-5.066325	107.077599	-10.985587	7.071043	105.180298	39.231384	-19.730885	105.541145	33.425236	43.542072	100.530396	36.32831	11.9055935	103.0357705	-58.299484	2.2364925	107.3248255
-37.298618	-4.12752	107.041534	-11.006508	7.013027	105.096588	39.239368	-19.706825	105.516205	33.288567	43.533913	100.265739	36.2639675	11.913544	102.890972	-58.2769835	2.11251	107.302204
-38.202251	-2.62852	107.277443	-11.095597	6.962523	105.182793	39.169754	-19.6408	105.194641	33.039303	43.541988	99.92115	36.1045285	11.950594	102.5578955	-58.2957225	1.974452	107.8076905
-38.792633	-1.586072	107.458649	-11.17372	6.933945	105.284355	39.052723	-19.583508	104.735611	32.804749	43.581417	99.812927	35.928736	11.9989545	102.274269	-58.276176	1.8689355	108.294441
-39.349548	-0.410124	107.729706	-11.310671	6.916455	105.378273	38.851665	-19.509781	104.150154	32.561649	43.670128	99.789093	35.706657	12.0801735	101.9696235	-58.327999	1.7527365	108.7869225
-39.844341	0.79832	107.961639	-11.485133	6.921163	105.456749	38.599934	-19.396677	103.512741	32.300171	43.798016	99.865593	35.4500525	12.2006695	101.689167	-58.4203185	1.6416565	109.224331
-40.300121	2.041697	108.074776	-11.691966	6.988259	105.541313	38.307522	-19.247252	102.883591	32.06638	43.969555	100.050865	35.186951	12.3611515	101.467228	-58.570883	1.6153665	109.615398
-40.699417	3.374627	108.258698	-11.913463	7.086092	105.629662	38.011593	-19.066046	102.285622	31.847795	44.200634	100.352654	34.929694	12.567294	101.319138	-58.75662	1.60489	109.940186
-41.051651	4.739732	108.330788	-12.111001	7.23033	105.668449	37.745438	-18.852196	101.742699	31.668583	44.451408	100.704514	34.7070105	12.799606	101.2236065	-58.9290125	1.661054	110.1132915
-41.427197	6.827042	108.312866	-12.421272	7.493818	105.652367	37.427216	-18.508165	101.086784	31.424496	44.827835	101.232742	34.425856	13.159835	101.159763	-59.2684	1.827801	110.144971
-41.560867	8.286725	108.268723	-12.557051	7.66978	105.559578	37.25716	-18.295879	100.714508	31.309458	45.059738	101.505341	34.283309	13.3819295	101.1099245	-59.397411	1.9576305	110.0092315
-41.621647	9.681128	108.083961	-12.67889	7.830612	105.427101	37.114994	-18.111296	100.381783	31.234491	45.261913	101.683365	34.1747425	13.5753085	101.032574	-59.5325225	2.0859155	109.821628
-41.610886	11.0993	107.874336	-12.78847	7.946904	105.236031	36.991276	-17.958624	100.082886	31.170807	45.398693	101.782944	34.0810415	13.7200345	100.932915	-59.6579815	2.1737735	109.539147
-41.459511	12.469931	107.554588	-12.869486	8.060863	104.979813	36.892418	-17.834387	99.798187	31.108004	45.524612	101.816605	34.000211	13.8451125	100.807396	-59.739183	2.2766135	109.15223
-41.367821	13.907629	107.241249	-12.943316	8.151389	104.734169	36.788471	-17.768064	99.501915	31.059715	45.606186	101.77095	33.924093	13.919061	100.6364325	-59.810725	2.383717	108.8319055
-41.124657	15.28219	106.929527	-13.035406	8.189445	104.43486	36.649288	-17.715816	99.156242	30.986372	45.657188	101.675499	33.81783	13.970686	100.4158705	-59.888642	2.408204	108.4538495
-40.694267	17.349052	106.727531	-13.234498	8.23758	104.094734	36.331669	-17.665499	98.53421	30.80743	45.688896	101.460899	33.5695495	14.0116985	99.9975545	-60.0385455	2.4634615	108.1919135
-40.281342	18.6434	106.709351	-13.378742	8.266867	103.953896	36.074734	-17.614798	98.079216	30.672323	45.692612	101.342499	33.3735285	14.038907	99.7108575	-60.1310125	2.494827	108.1969345
-39.773483	19.955713	106.770134	-13.51547	8.288843	103.871086	35.831554	-17.576368	97.597054	30.558628	45.711517	101.281479	33.195091	14.0675745	99.4392665	-60.226031	2.5101115	108.3029055
-39.260517	21.333487	106.999329	-13.640695	8.300875	103.808975	35.603683	-17.529358	97.100029	30.474743	45.742767	101.275864	33.039213	14.1067045	99.1879465	-60.320603	2.4950455	108.4300035
-38.601582	22.50687	107.003532	-13.745544	8.336992	103.704025	35.394226	-17.439722	96.610809	30.370756	45.775764	101.283989	32.882491	14.168021	98.947399	-60.373579	2.505963	108.460651
-37.909317	23.784567	106.991837	-13.858032	8.396763	103.562187	35.226284	-17.34252	96.140923	30.272511	45.83836	101.233414	32.7493975	14.24792	98.6871685	-60.4654615	2.545606	108.4372055
-37.12569	25.051891	106.874695	-13.961467	8.464874	103.339828	35.065529	-17.2449	95.703323	30.174234	45.895107	101.151512	32.6198815	14.3251035	98.4274175	-60.5428155	2.6046445	108.2522385
-35.797234	26.835135	106.359657	-14.141229	8.599437	102.889046	34.835293	-17.136902	95.133141	30.0313	45.975182	100.918327	32.4332965	14.41914	98.025734	-60.7157545	2.779734	107.752358
-34.855854	28.064024	105.991982	-14.271673	8.682628	102.550545	34.664268	-17.110142	94.839798	29.94603	45.980808	100.716743	32.305149	14.435333	97.7782705	-60.848495	2.929923	107.3228195
-33.790615	29.151192	105.457092	-14.435259	8.748233	102.207626	34.485607	-17.115282	94.593719	29.864534	45.970108	100.519501	32.1750705	14.427413	97.55661	-61.0455885	3.069053	106.858642
-32.627975	30.257378	104.959778	-14.610741	8.811874	101.859055	34.314068	-17.140718	94.39595	29.774326	45.956821	100.310646	32.044197	14.4080515	97.353298	-61.265679	3.2156965	106.364812
-31.438267	31.334051	104.498329	-14.796739	8.857991	101.516983	34.138336	-17.164307	94.210556	29.660484	45.940716	100.105499	31.89941	14.3882045	97.1580275	-61.492888	3.3277775	105.8759385
-30.151501	32.313286	103.995773	-14.988608	8.904185	101.199295	33.96088	-17.182467	93.990173	29.515902	45.927734	99.925713	31.738391	14.3726335	96.957943	-61.715607	3.4357365	105.440647
-28.782963	33.349243	103.603722	-15.163927	8.937796	100.891853	33.782528	-17.18379	93.75808	29.390951	45.922489	99.790977	31.5867395	14.3693495	96.7745285	-61.9145935	3.5062425	105.0091775
-26.576889	34.731968	103.069901	-15.425293	8.968568	100.474968	33.555882	-17.147503	93.469093	29.264603	45.934189	99.855408	31.4102425	14.393343	96.6622505	-62.2608285	3.543793	104.2876855
-24.950869	35.650486	102.866814	-15.544883	9.039087	100.337387	33.516853	-17.101713	93.596527	29.254705	45.987122	100.149307	31.385779	14.4427045	96.872917	-62.475545	3.6354695	103.801857
-23.276884	36.484913	102.750107	-15.624137	9.157043	100.373474	33.640785	-17.055132	94.040558	29.327869	46.076984	100.751968	31.484327	14.510926	97.396263	-62.732601	3.80316	103.350685
-21.512848	37.354515	102.859161	-15.665465	9.311364	100.583115	33.84016	-16.989725	94.799042	29.445669	46.199688	101.557388	31.6429145	14.6049815	98.178215	-62.9738445	4.0177465	102.988015
-19.665722	38.126144	103.044769	-15.631734	9.499081	100.932297	34.097042	-16.925106	95.772186	29.615025	46.325775	102.475822	31.8560335	14.7003345	99.124004	-63.1195015	4.2978275	102.74059
-17.733274	38.92041	103.361343	-15.534155	9.690237	101.358322	34.336357	-16.85701	96.854156	29.819208	46.41095	103.460884	32.0777825	14.77697	100.15752	-63.1460925	4.603504	102.559124
-15.770051	39.606937	103.756508	-15.370872	9.865167	101.83004	34.56691	-16.837856	97.915413	30.083843	46.45874	104.47036	32.3253765	14.810442	101.1928865	-63.0671205	4.919892	102.4671935
-12.692173	40.561935	104.550781	-15.038898	10.0255	102.524651	34.863132	-16.937695	99.310944	30.595089	46.426491	106.02932	32.7291105	14.744398	102.670132	-62.8069065	5.306602	102.37917
-10.632082	41.065262	105.132416	-14.798106	10.075344	102.935623	34.998497	-17.038021	100.028145	30.986351	46.339329	107.049454	32.992424	14.650654	103.5387995	-62.588636	5.500034	102.3324465
-8.581689	41.575779	105.807541	-14.561068	10.117362	103.303337	35.101967	-17.155432	100.591934	31.39924	46.220074	107.95916	33.2506035	14.532321	104.275547	-62.3727395	5.702403	102.331127
-6.511463	41.976902	106.36364	-14.308572	10.168893	103.584145	35.204575	-17.262722	101.022377	31.791718	46.08215	108.749649	33.4981465	14.409714	104.886013	-62.1152905	5.928072	102.282277
-4.433113	42.362099	106.787338	-14.06481	10.239196	103.798294	35.322712	-17.317818	101.362213	32.111435	45.980202	109.440872	33.7170735	14.331192	105.4015425	-61.8466935	6.1472	102.1950455
-2.427805	42.747993	107.230843	-13.828609	10.3396	103.987442	35.477562	-17.352169	101.690445	32.411701	45.912689	110.010254	33.9446315	14.28026	105.8503495	-61.6018495	6.39894	102.1245345
-0.368016	42.9925	107.533585	-13.608196	10.447943	104.156403	35.673332	-17.380953	102.084641	32.702076	45.879528	110.566116	34.187704	14.2492875	106.3253785	-61.404096	6.6465985	101.9874275
2.636135	43.323593	108.11644	-13.313435	10.602081	104.409256	36.002899	-17.439545	102.793777	33.104591	45.886158	111.415627	34.553745	14.2233065	107.104702	-61.180615	6.9808555	101.71381
4.566849	43.43869	108.46447	-13.122508	10.704323	104.561783	36.218971	-17.493967	103.304634	33.383781	45.899277	111.984077	34.801376	14.202655	107.6443555	-61.046392	7.205991	101.4792105
6.570252	43.4669	108.811546	-12.961428	10.787822	104.708954	36.392433	-17.578465	103.831589	33.638027	45.900112	112.50985	35.01523	14.1608235	108.1707195	-60.938086	7.4148205	101.2471885
8.315648	43.465427	109.276627	-12.811195	10.8512	104.842079	36.519245	-17.663252	104.335426	33.914165	45.904644	112.996002	35.216705	14.120696	108.665714	-60.839095	7.581704	101.018444
10.145506	43.398636	109.592346	-12.680666	10.910561	104.971741	36.654476	-17.7873	104.801033	34.190685	45.892376	113.390053	35.4225805	14.052538	109.095543	-60.7839125	7.768584	100.847939
12.101683	43.172112	109.749153	-12.560998	10.979842	105.087807	36.748394	-17.90218	105.244621	34.437908	45.882587	113.71096	35.593151	13.9902035	109.4777905	-60.715147	7.9694805	100.6978235
13.624038	42.99987	110.074379	-12.448445	11.036051	105.213165	36.824482	-17.999121	105.634186	34.678436	45.865467	113.92276	35.751459	13.933173	109.778473	-60.648349	8.138929	100.647857
14.171934	41.745125	110.032669	-12.280023	11.080722	105.360558	36.9431	-18.157513	106.064926	35.026131	45.825741	114.130035	35.9846155	13.834114	110.0974805	-60.5446615	8.32733	100.6236355
14.628264	40.875217	110.005119	-12.16155	11.068004	105.418182	36.996162	-18.260149	106.220818	35.23024	45.777069	114.164139	36.113201	13.75846	110.1924785	-60.436301	8.377548	100.6438855
15.080087	39.908993	109.86055	-12.047074	11.04235	105.424538	37.023209	-18.38241	106.262085	35.445492	45.70499	114.137611	36.2343505	13.66129	110.199848	-60.3284985	8.42341	100.649228
15.481524	38.829407	109.623734	-11.89915	11.02307	105.372025	37.014469	-18.509052	106.203903	35.703526	45.605091	114.059151	36.3589975	13.5480195	110.131527	-60.1572975	8.4981205	100.612523
15.874596	37.697247	109.373711	-11.790609	10.995936	105.300186	36.976749	-18.641775	106.05835	35.902206	45.541611	113.921059	36.4394775	13.449918	109.9897045	-60.0206955	8.541954	100.6106675
16.205776	36.55761	109.124527	-11.672653	11.0024	105.187881	36.920212	-18.729715	105.876686	36.149384	45.423092	113.757469	36.534798	13.3466885	109.8170775	-59.880104	8.6581115	100.5586845
16.539877	35.367889	108.812241	-11.584154	11.069538	105.093613	36.870609	-18.76519	105.717941	36.314774	45.376404	113.534233	36.5926915	13.305607	109.626087	-59.7609995	8.833469	100.561139
16.957666	33.437115	108.277634	-11.458757	11.293366	105.01709	36.87505	-18.693352	105.623367	36.495556	45.448174	113.155617	36.685303	13.377411	109.389492	-59.602817	9.209321	100.644688
17.240772	32.138927	108.019554	-11.384202	11.491249	105.032349	36.931141	-18.584251	105.671249	36.572834	45.573425	112.885986	36.7519875	13.494587	109.2786175	-59.5203915	9.487911	100.7860805
17.468575	30.78653	107.653175	-11.318792	11.738603	105.09063	36.999939	-18.439106	105.819664	36.631222	45.789211	112.574806	36.8155805	13.6750525	109.197235	-59.4531645	9.8021535	100.984025
17.68935	29.383139	107.316338	-11.267333	12.018857	105.169189	37.063095	-18.274012	106.02655	36.698315	46.012608	112.23967	36.880705	13.869298	109.13311	-59.415371	10.168416	101.205268
17.898678	27.925428	107.097244	-11.230714	12.285748	105.261948	37.090054	-18.102194	106.268036	36.73571	46.245224	111.915947	36.912882	14.071515	109.0919915	-59.37431	10.499981	101.4319045
18.063433	26.395596	106.881142	-11.219488	12.503858	105.333817	37.130032	-17.941545	106.510971	36.749443	46.46806	111.680748	36.9397375	14.2632575	109.0958595	-59.3787135	10.7444585	101.5717745
18.220278	24.861643	106.793663	-11.227611	12.672171	105.362282	37.162365	-17.815577	106.754776	36.768837	46.660881	111.499359	36.965601	14.422652	109.1270675	-59.420823	10.92169	101.5974965
18.409039	22.445324	106.573341	-11.257177	12.844282	105.324089	37.189484	-17.644022	107.107285	36.738716	46.916698	111.280647	36.9641	14.636338	109.193966	-59.478454	11.052226	101.454212
18.552973	20.853178	106.468651	-11.279983	12.944569	105.275742	37.207249	-17.526432	107.343307	36.73399	47.081436	111.064888	36.9706195	14.777502	109.2040975	-59.5305855	11.111636	101.3473865
18.656427	19.203917	106.324234	-11.26039	13.031438	105.191086	37.257694	-17.417028	107.567856	36.731995	47.252537	110.849129	36.9948445	14.9177545	109.2084925	-59.5156245	11.1451215	101.1736795
18.803041	17.55142	106.238541	-11.224216	13.107888	105.116081	37.339573	-17.282162	107.788406	36.743881	47.387825	110.649849	37.041727	15.0528315	109.2191275	-59.490159	11.1629445	101.0130345
18.939457	15.89373	106.17379	-11.142552	13.156464	105.048355	37.491421	-17.157898	107.994499	36.77663	47.535236	110.45327	37.1340255	15.188669	109.2238845	-59.4191295	11.124259	100.8728255
19.07608	14.20442	106.135223	-11.03602	13.194503	105.004799	37.689816	-17.051708	108.238289	36.833763	47.674335	110.273697	37.2617895	15.3113135	109.255993	-59.3338295	11.0776925	100.753605
19.244381	12.555907	106.18576	-10.877687	13.219781	104.983841	37.933071	-16.971661	108.503876	36.916496	47.795212	110.115364	37.4247835	15.4117755	109.30962	-59.1801575	11.0277865	100.658062
19.430103	10.063473	106.26458	-10.592121	13.223496	104.973366	38.345501	-16.893538	108.955765	37.094582	47.938465	109.885132	37.7200415	15.5224635	109.4204485	-58.9042835	10.9245285	100.5262835
19.579142	8.425993	106.394722	-10.375031	13.21759	104.984543	38.633255	-16.856676	109.266434	37.249893	47.974064	109.74028	37.941574	15.558694	109.503357	-58.691636	10.876486	100.465729
19.678547	6.810267	106.506432	-10.139098	13.187678	105.017815	38.923882	-16.833906	109.569077	37.427784	47.986134	109.574471	38.175833	15.576114	109.571774	-58.454029	10.799242	100.463856
19.775389	5.165731	106.654633	-9.889264	13.134056	105.063339	39.190872	-16.824776	109.903801	37.626511	47.983967	109.407913	38.4086915	15.5795955	109.655857	-58.1872195	10.6885165	100.470821
19.857172	3.59261	106.868568	-9.638553	13.044307	105.141106	39.482231	-16.845905	110.2201	37.849037	47.961517	109.259964	38.665634	15.557806	109.740032	-57.94274	10.530808	100.54218
19.889374	2.023645	107.081131	-9.399689	12.934175	105.239357	39.787067	-16.903261	110.550919	38.077377	47.943867	109.11264	38.932222	15.520303	109.8317795	-57.7316	10.348047	100.6469345
19.90712	0.474846	107.338867	-9.169168	12.788394	105.298637	40.071121	-16.932673	110.872246	38.287495	47.911488	108.965836	39.179308	15.4894075	109.919041	-57.517644	10.0873805	100.678233
19.895956	-1.731928	107.609711	-8.868571	12.563661	105.286346	40.495651	-16.967558	111.243996	38.521027	47.869469	108.701981	39.508339	15.4509555	109.9729885	-57.245481	9.6763665	100.5997035
19.770149	-3.117659	107.746712	-8.697454	12.424709	105.214798	40.755009	-16.987776	111.435844	38.627361	47.832458	108.48764	39.691185	15.422341	109.961742	-57.086093	9.427077	100.467854
19.664909	-4.471005	107.83136	-8.535012	12.288	105.096886	40.991028	-16.998762	111.549469	38.689957	47.777153	108.272232	39.8404925	15.3891955	109.9108505	-56.9105165	9.1868045	100.2829215
19.539831	-5.781826	107.868286	-8.369168	12.168799	104.985474	41.187992	-17.000046	111.595642	38.750248	47.735474	108.076569	39.96912	15.367714	109.8361055	-56.707456	8.969884	100.1348425
19.349089	-7.021112	107.872047	-8.221696	12.071281	104.895821	41.383816	-17.004349	111.599792	38.80846	47.700817	107.882835	40.096138	15.348234	109.7413135	-56.53953	8.794328	100.0503285
19.132982	-8.215993	107.886887	-8.070183	11.988641	104.824196	41.568825	-16.999298	111.576553	38.880932	47.668999	107.72966	40.2248785	15.3348505	109.6531065	-56.3652445	8.6424315	99.9952855
18.893608	-9.309258	107.903061	-7.917593	11.915353	104.819832	41.771305	-16.989594	111.492714	38.941818	47.64727	107.601776	40.3565615	15.328838	109.547245	-56.1917475	8.501868	100.092419
18.436678	-10.864762	107.889816	-7.666948	11.831353	104.900742	42.054119	-16.971483	111.358597	39.068283	47.63921	107.469131	40.561201	15.3338635	109.413864	-55.895097	8.3288425	100.38762
18.097637	-11.838452	107.932892	-7.506085	11.784217	104.98909	42.253342	-16.970209	111.294846	39.170063	47.624737	107.406723	40.7117025	15.327264	109.3507845	-55.7238725	8.24117	100.6273955
17.723061	-12.741921	108.020317	-7.333692	11.712487	105.109612	42.444637	-16.986294	111.285721	39.271626	47.597435	107.333961	40.8581315	15.3055705	109.309841	-55.5255155	8.1194035	100.909383
17.325836	-13.592222	108.134232	-7.162849	11.628933	105.254601	42.66655	-17.017838	111.309387	39.373253	47.556679	107.235374	41.0199015	15.2694205	109.2723805	-55.3455995	7.9884455	101.2368215
16.919535	-14.393004	108.278023	-6.981206	11.528574	105.424156	42.90163	-17.059744	111.365974	39.47419	47.494061	107.109032	41.18791	15.2171585	109.237503	-55.150322	7.8399895	101.610809
16.486214	-15.138189	108.459236	-6.814982	11.403596	105.572678	43.140659	-17.107878	111.459663	39.575382	47.432152	106.965698	41.3580205	15.162137	109.2126805	-54.9879845	7.645055	101.9326755
16.052561	-15.851958	108.627167	-6.66411	11.243805	105.675468	43.381454	-17.159817	111.561249	39.659042	47.354813	106.851707	41.520248	15.097498	109.206478	-54.848468	7.390112	102.144458
15.34981	-16.789173	108.840858	-6.474573	10.989222	105.786636	43.698494	-17.259691	111.707115	39.720284	47.219719	106.705177	41.709389	14.980014	109.206146	-54.658535	6.99843	102.367126
14.854829	-17.371822	108.893028	-6.369952	10.779262	105.804565	43.892967	-17.35594	111.759277	39.734539	47.110058	106.630447	41.813753	14.877059	109.194862	-54.553657	6.681465	102.414268
14.348689	-17.916864	108.912766	-6.265105	10.564671	105.7948	44.059883	-17.470356	111.773918	39.745682	46.969631	106.588959	41.9027825	14.7496375	109.1814385	-54.4329925	6.3797045	102.4081615
13.812329	-18.409325	108.901993	-6.174062	10.353361	105.787552	44.203072	-17.600594	111.742821	39.778183	46.839195	106.558334	41.9906275	14.6193005	109.1505775	-54.3387515	6.0874215	102.4245265
13.283451	-18.865387	108.832108	-6.074178	10.18957	105.762672	44.313263	-17.709209	111.67865	39.830597	46.734299	106.538239	42.07193	14.512545	109.1084445	-54.220286	5.866595	102.4168995
12.710461	-19.233257	108.744301	-6.010275	10.060571	105.715012	44.394909	-17.779448	111.589836	39.879417	46.65596	106.517372	42.137163	14.438256	109.053604	-54.157713	5.682886	102.37642
12.113628	-19.549677	108.586357	-5.944014	9.99132	105.648315	44.475876	-17.812895	111.476532	39.902149	46.626343	106.514847	42.1890125	14.406724	108.9956895	-54.0770405	5.575916	102.3009405
11.155587	-19.859756	108.351837	-5.872512	10.002208	105.547249	44.58416	-17.769375	111.230972	39.919132	46.682575	106.514702	42.251646	14.4566	108.872837	-53.99667	5.547816	102.221661
10.492875	-20.007824	108.180237	-5.856297	10.064852	105.540062	44.665821	-17.676207	111.066162	39.925941	46.765182	106.483688	42.295881	14.5444875	108.774925	-54.008475	5.5852165	102.305199
9.828327	-20.096817	108.029869	-5.774386	10.161992	105.473671	44.768562	-17.563265	110.900513	39.933693	46.868473	106.442284	42.3511275	14.652604	108.6713985	-53.8998995	5.67138	102.2759435
9.154879	-20.147028	107.87854	-5.705461	10.286506	105.424393	44.887856	-17.414492	110.755219	39.93631	46.976959	106.393074	42.412083	14.7812335	108.5741465	-53.823005	5.7917785	102.2746395
8.431706	-20.152903	107.756599	-5.639116	10.389921	105.384598	45.008053	-17.258614	110.643852	39.930828	47.107105	106.32579	42.4694405	14.9242455	108.484821	-53.7476725	5.8555965	102.284375
7.688194	-20.126881	107.645485	-5.566987	10.476692	105.348572	45.140362	-17.125126	110.535141	39.898914	47.220089	106.26384	42.519638	15.0474815	108.3994905	-53.653612	5.9059025	102.2976535
6.922049	-20.062363	107.591949	-5.504022	10.532637	105.321823	45.264355	-16.995569	110.491943	39.847118	47.30529	106.165291	42.5557365	15.1548605	108.328617	-53.5637805	5.9104135	102.315029
5.737797	-19.919754	107.551399	-5.412365	10.570106	105.301476	45.438538	-16.832983	110.494545	39.771633	47.399784	105.974564	42.6050855	15.2834005	108.2345545	-53.4298155	5.8568115	102.3683975
4.931473	-19.783613	107.570862	-5.347562	10.548545	105.29792	45.563965	-16.768244	110.523293	39.730518	47.429958	105.843712	42.6472415	15.330857	108.1835025	-53.3423655	5.766233	102.4123375
4.090921	-19.612404	107.592842	-5.297201	10.516585	105.309189	45.675819	-16.724813	110.562622	39.698204	47.448368	105.700531	42.6870115	15.3617775	108.1315765	-53.2814135	5.6713925	102.4868015
3.175401	-19.38394	107.63208	-5.240975	10.473468	105.321358	45.744171	-16.691013	110.629066	39.67532	47.449951	105.576691	42.7097455	15.379469	108.1028785	-53.1916955	5.567467	102.5398375
2.276654	-19.110977	107.652031	-5.181764	10.411243	105.324387	45.833672	-16.685097	110.678268	39.671917	47.435482	105.497803	42.7527945	15.3751925	108.0880355	-53.1163225	5.4472935	102.5607385
1.346718	-18.791815	107.625237	-5.145932	10.366294	105.333176	45.906796	-16.663889	110.739174	39.670788	47.434669	105.437729	42.788792	15.38539	108.0884515	-53.080656	5.347198	102.5779005
0.400233	-18.405703	107.556618	-5.08757	10.321765	105.345932	45.991737	-16.625389	110.769485	39.656937	47.44696	105.417442	42.824337	15.4107855	108.0934635	-52.999477	5.2327445	102.5984005
-1.077286	-17.740223	107.446602	-5.011976	10.290983	105.376526	46.128685	-16.546795	110.769608	39.629284	47.495605	105.441704	42.8789845	15.474405	108.105656	-52.9029365	5.107561	102.647396
-2.096968	-17.225695	107.301674	-4.98062	10.29495	105.388535	46.218052	-16.483938	110.73748	39.622505	47.558876	105.513657	42.9202785	15.537469	108.1255685	-52.8815185	5.052431	102.6515015
-3.152768	-16.658098	107.140526	-4.947778	10.316875	105.399994	46.273594	-16.39658	110.673561	39.616093	47.637161	105.629333	42.9448435	15.6202905	108.151447	-52.8403995	5.0134595	102.648541
-4.250519	-16.038271	106.980171	-4.918025	10.358131	105.420151	46.335861	-16.315395	110.574493	39.610401	47.730698	105.724625	42.973131	15.7076515	108.149559	-52.809181	5.0086105	102.690743
-5.366602	-15.384361	106.800461	-4.888444	10.41514	105.414856	46.379852	-16.222466	110.468124	39.604137	47.828682	105.764053	42.9919945	15.803108	108.1160885	-52.7688825	5.027172	102.7136235
-6.547701	-14.686955	106.638542	-4.859732	10.478305	105.386879	46.445293	-16.145212	110.293915	39.591347	47.915691	105.744637	43.01832	15.8852395	108.019276	-52.737784	5.0713705	102.754482
-7.718718	-13.977332	106.416359	-4.841267	10.56614	105.327293	46.488262	-16.050081	110.05381	39.562328	47.970406	105.666145	43.025295	15.9601625	107.8599775	-52.707829	5.1721175	102.7946085
-9.534476	-12.806456	105.97876	-4.803527	10.67194	105.160126	46.519909	-15.932785	109.509636	39.524708	48.011803	105.529907	43.0223085	16.039509	107.5197715	-52.6293625	5.304371	102.8004805
-10.798269	-11.996423	105.626022	-4.795831	10.708035	105.007599	46.501427	-15.856271	108.941177	39.483761	47.974003	105.405258	42.992594	16.058866	107.1732175	-52.584256	5.357204	102.8419805
-12.079444	-11.146871	105.263374	-4.792161	10.723838	104.836952	46.449234	-15.814892	108.216385	39.442703	47.873871	105.210983	42.9459685	16.0294895	106.713684	-52.5302905	5.4181865	102.96022
-13.353799	-10.269344	104.90242	-4.802284	10.724172	104.672005	46.319294	-15.78577	107.356346	39.384747	47.763752	104.968033	42.8520205	15.988991	106.1621895	-52.4565885	5.459353	103.1818205
-14.677013	-9.361688	104.700806	-4.821256	10.72853	104.550613	46.103439	-15.748279	106.438316	39.308083	47.665287	104.678551	42.705761	15.958504	105.5584335	-52.348273	5.498556	103.5427925
-15.983714	-8.407441	104.698517	-4.863253	10.753062	104.530594	45.840942	-15.731588	105.507111	39.203663	47.574253	104.314636	42.5223025	15.9213325	104.9108735	-52.2488085	5.5847915	104.1503145
-17.253229	-7.418401	104.952324	-4.916486	10.806987	104.674446	45.554924	-15.690838	104.636658	39.065685	47.491695	103.889656	42.3103045	15.9004285	104.263157	-52.1432765	5.7135455	105.085735
-19.171944	-5.885921	105.687843	-5.083138	10.879111	105.093704	45.092834	-15.698411	103.60627	38.797024	47.412537	103.408745	41.944929	15.857063	103.5075075	-52.111205	5.901159	106.6799005
-20.381168	-4.86961	106.248772	-5.260506	10.88092	105.441223	44.741119	-15.735883	103.096069	38.581688	47.372501	103.260162	41.6614035	15.818309	103.1781155	-52.1824155	5.943531	107.7043305
-21.544008	-3.843684	106.780365	-5.461668	10.845356	105.798592	44.377666	-15.785477	102.747154	38.325134	47.324352	103.236404	41.3514	15.7694375	102.991779	-52.274736	5.9212745	108.605405
-22.671898	-2.822829	107.202736	-5.734748	10.769516	106.065735	44.061039	-15.849222	102.521881	38.087292	47.276691	103.32016	41.0741655	15.7137345	102.9210205	-52.5436615	5.8252975	109.2104495
-23.712599	-1.823185	107.38678	-5.979319	10.656336	106.213974	43.781628	-15.93193	102.378334	37.863564	47.249981	103.471443	40.822596	15.6590255	102.9248885	-52.781234	5.6536465	109.5030595
-24.693928	-0.824613	107.432213	-6.239327	10.553951	106.245506	43.534542	-16.018751	102.298943	37.664772	47.197021	103.613808	40.599657	15.589135	102.9563755	-53.078311	5.518767	109.5346365
-25.605896	0.185142	107.415115	-6.454883	10.424582	106.210899	43.338409	-16.098286	102.311684	37.485798	47.128616	103.719284	40.4121035	15.515165	103.015484	-53.3218695	5.333999	109.406314
-26.805418	1.685293	107.149246	-6.702249	10.273857	106.026505	43.207493	-16.235676	102.456306	37.286789	47.011738	103.808594	40.247141	15.388031	103.13245	-53.651639	5.159683	108.92056
-27.533335	2.694767	106.904327	-6.787693	10.184918	105.872787	43.190353	-16.332647	102.606499	37.222488	46.928036	103.825363	40.2064205	15.2976945	103.215931	-53.7818065	5.0721415	108.529643
-28.202909	3.703619	106.691063	-6.829601	10.08987	105.699814	43.19173	-16.427113	102.78994	37.188141	46.844311	103.810394	40.1899355	15.208599	103.300167	-53.8491375	4.971141	108.099461
-28.769484	4.732298	106.50325	-6.846644	10.010714	105.563759	43.215485	-16.521942	102.959183	37.187447	46.744831	103.778442	40.201466	15.1114445	103.3688125	-53.894754	4.9099835	107.7587055
-29.282322	5.742839	106.429886	-6.787328	9.929573	105.505409	43.238251	-16.639889	103.126778	37.233776	46.643837	103.689598	40.2360135	15.001974	103.408188	-53.8106695	4.857172	107.60263
-29.750973	6.775393	106.506798	-6.72484	9.840945	105.554237	43.265568	-16.767836	103.228584	37.301125	46.501114	103.568527	40.2833465	14.866639	103.3985555	-53.7330265	4.815251	107.7099185
-30.168503	7.844876	106.71537	-6.632824	9.712956	105.657364	43.27578	-16.891088	103.225983	37.379398	46.360233	103.465477	40.327589	14.7345725	103.34573	-53.593237	4.6913395	107.968998
-30.643154	9.397151	107.096649	-6.516626	9.531522	105.858803	43.26685	-17.084846	103.006744	37.479122	46.118999	103.319717	40.372986	14.5170765	103.1632305	-53.406238	4.5459675	108.5543755
-30.908558	10.450402	107.376953	-6.450523	9.425573	105.978416	43.209343	-17.189451	102.699104	37.507778	46.001949	103.229866	40.3585605	14.406249	102.964485	-53.2596065	4.444897	108.992347
-31.154888	11.595471	107.661697	-6.430258	9.339179	106.051933	43.121788	-17.236664	102.291092	37.465595	45.926556	103.178108	40.2936915	14.344946	102.7346	-53.1542075	4.333412	109.369266
-31.359608	12.667021	107.79953	-6.472112	9.29172	106.046295	42.988853	-17.216419	101.861504	37.387825	45.911274	103.175079	40.188339	14.3474275	102.5182915	-53.132563	4.2360125	109.5742985
-31.509777	13.759099	107.851563	-6.557503	9.285353	106.000183	42.884521	-17.14406	101.440788	37.289604	45.984795	103.230644	40.0870625	14.4203675	102.335716	-53.2020685	4.1503385	109.66465
-31.650007	14.884994	107.834816	-6.65927	9.351228	105.883064	42.735661	-17.004679	101.095093	37.157276	46.100883	103.319611	39.9464685	14.548102	102.207352	-53.2650085	4.154354	109.558776
-31.688265	16.066895	107.752106	-6.814327	9.455683	105.770721	42.604248	-16.8323	100.799477	37.009899	46.250664	103.386536	39.8070735	14.709182	102.0930065	-53.4357275	4.202184	109.4484355
-31.717514	17.79073	107.63739	-7.041635	9.665284	105.607689	42.363472	-16.524673	100.414406	36.753506	46.516464	103.444733	39.558489	14.9958955	101.9295695	-53.641759	4.3346725	109.2858085
-31.663567	18.955853	107.60585	-7.207987	9.876338	105.522301	42.205433	-16.309004	100.223228	36.583847	46.709743	103.4981	39.39464	15.2003695	101.860664	-53.810614	4.5523065	109.183938
-31.528372	20.131294	107.614685	-7.351378	10.036688	105.492851	42.075451	-16.106123	100.10041	36.43671	46.912586	103.589035	39.2560805	15.4032315	101.8447225	-53.9588365	4.6701445	109.1409795
-31.329914	21.2675	107.592796	-7.474714	10.199984	105.47509	41.956093	-15.916549	100.034439	36.319229	47.095013	103.709152	39.137661	15.589232	101.8717955	-54.087089	4.810736	109.0783845
-31.057945	22.387255	107.550346	-7.602339	10.327317	105.463898	41.84729	-15.758806	99.99942	36.21104	47.24929	103.829559	39.029165	15.745242	101.9144895	-54.233843	4.909392	109.0133065
-30.745073	23.502287	107.527985	-7.700037	10.444622	105.449356	41.747494	-15.64212	99.978035	36.132633	47.380505	103.935753	38.9400635	15.8691925	101.956894	-54.3401375	5.0200515	108.941818
-30.377356	24.613901	107.49073	-7.797768	10.522435	105.419098	41.659458	-15.538327	99.921585	36.054504	47.478954	104.017387	38.856981	15.9703135	101.969486	-54.452517	5.0745565	108.86871
-29.661591	26.215771	107.378174	-7.927188	10.611901	105.353569	41.542747	-15.415025	99.842819	35.950211	47.603157	104.0616	38.746479	16.094066	101.9522095	-54.600855	5.129736	108.7549285
-29.140488	27.24859	107.290627	-8.000658	10.67884	105.299927	41.465164	-15.349078	99.771622	35.856937	47.671318	104.077545	38.6610505	16.16112	101.9245835	-54.6623665	5.19656	108.6752705
-28.582806	28.298441	107.233139	-8.080839	10.714655	105.250275	41.39035	-15.287214	99.692993	35.77364	47.724499	104.062126	38.581995	16.2186425	101.8775595	-54.743673	5.2106675	108.6229905
-27.936125	29.339432	107.149376	-8.159057	10.757015	105.212341	41.307564	-15.226863	99.614319	35.679329	47.762562	104.053787	38.4934465	16.2678495	101.834053	-54.8115605	5.2461805	108.590629
-27.243858	30.351994	107.100571	-8.246331	10.765843	105.155983	41.218437	-15.177984	99.509834	35.589825	47.794884	104.069809	38.404131	16.30845	101.7898215	-54.896793	5.223236	108.5221445
-26.530796	31.348129	107.058487	-8.35187	10.767332	105.126442	41.125973	-15.145596	99.426369	35.498211	47.821629	104.098656	38.312092	16.3380165	101.7625125	-55.015832	5.1966475	108.4903715
-25.757536	32.361187	107.055687	-8.440905	10.776024	105.101486	41.031921	-15.123771	99.356827	35.425335	47.847603	104.190933	38.228628	16.361916	101.77388	-55.110438	5.190132	108.429092
-24.535393	33.827671	107.056915	-8.599879	10.787187	105.156967	40.880554	-15.09521	99.394997	35.326721	47.907757	104.498741	38.1036375	16.4062735	101.946869	-55.3033955	5.1681005	108.367065
-23.658709	34.809292	107.158424	-8.707294	10.808412	105.272308	40.798832	-15.082701	99.624886	35.276859	47.961449	104.934929	38.0378455	16.439374	102.2799075	-55.4524335	5.17745	108.2647085
-22.736828	35.794094	107.359993	-8.882028	10.781743	105.479874	40.75753	-15.095627	100.066994	35.281975	48.053024	105.600998	38.0197525	16.4786985	102.833996	-55.7838085	5.0847875	108.125752
-21.798143	36.767006	107.675377	-9.059885	10.793791	105.821648	40.760609	-15.091334	100.698112	35.25259	48.168171	106.453476	38.0065995	16.5384185	103.575794	-56.1263695	5.0491635	108.067502
-20.830908	37.722527	108.055771	-9.287847	10.834246	106.22525	40.760971	-15.059558	101.523018	35.185516	48.276669	107.399879	37.9732435	16.6085555	104.4614485	-56.5489375	5.0599365	107.9890515
-19.846687	38.69249	108.526787	-9.520467	10.883667	106.708237	40.797459	-15.044522	102.419052	35.085724	48.376198	108.388916	37.9415915	16.665838	105.403984	-56.9825255	5.101496	108.01249
-18.850622	39.639366	109.003868	-9.76122	10.934752	107.196785	40.788937	-15.00651	103.386154	34.976711	48.488617	109.388283	37.882824	16.7410535	106.3872185	-57.405264	5.1284505	108.0063515
-17.339352	41.008137	109.722878	-10.071198	10.946507	107.883873	40.815239	-15.019856	104.756676	34.82151	48.589916	110.8825	37.8183745	16.78503	107.819588	-57.9607705	5.107984	107.948158
-16.33325	41.882984	110.217644	-10.251006	10.931837	108.296631	40.819012	-15.035846	105.627487	34.723335	48.61203	111.832024	37.7711735	16.788092	108.7297555	-58.2731855	5.075582	107.8635065
-15.347489	42.736137	110.690269	-10.415246	10.904904	108.661446	40.828201	-15.091337	106.407738	34.647255	48.608173	112.737381	37.737728	16.758418	109.5725595	-58.56822	5.05139	107.7503325
-14.344968	43.536884	111.158516	-10.54705	10.877139	108.961525	40.826714	-15.166739	107.085274	34.585312	48.5793	113.573647	37.706013	16.7062805	110.3294605	-58.800113	5.0479975	107.5935895
-13.41414	44.281528	111.683502	-10.678717	10.850554	109.171249	40.773235	-15.222697	107.656326	34.540771	48.54113	114.383438	37.657003	16.6592165	111.019882	-59.014437	5.0418915	107.322616
-12.550242	45.004528	112.107803	-10.827527	10.85085	109.305885	40.710808	-15.256834	108.061134	34.479515	48.489418	115.131012	37.5951615	16.616292	111.596073	-59.2502155	5.085408	107.015697
-11.656508	45.69072	112.639786	-10.978816	10.892621	109.414612	40.617199	-15.265974	108.324364	34.415756	48.468525	115.771484	37.5164775	16.6012755	112.047924	-59.4741095	5.1839665	106.7813
-10.355155	46.516998	113.380638	-11.185799	11.022453	109.565994	40.405788	-15.171114	108.364082	34.305557	48.478428	116.62458	37.3556725	16.653657	112.494331	-59.7272705	5.391249	106.637657
-9.6708	47.052147	114.071335	-11.319915	11.150081	109.700119	40.242149	-15.0595	108.189789	34.248138	48.501926	117.092659	37.2451435	16.721213	112.641224	-59.8849735	5.578949	106.759014
-8.9835	47.520943	114.666855	-11.443726	11.298359	109.824928	40.058144	-14.900963	107.907394	34.199703	48.551765	117.527481	37.1289235	16.825401	112.7174375	-60.0163755	5.771317	106.9324185
-8.28184	47.899803	115.255997	-11.546219	11.476678	109.935165	39.884903	-14.703167	107.555641	34.154377	48.599621	117.922653	37.01964	16.948227	112.739147	-60.112078	6.005129	107.131183
-7.648566	48.17823	115.785515	-11.62773	11.664907	110.025024	39.766441	-14.490509	107.127151	34.106731	48.667782	118.276718	36.936586	17.0886365	112.7019345	-60.192046	6.2411775	107.3481135
-6.991764	48.338299	116.21727	-11.705876	11.85523	110.094368	39.625175	-14.256721	106.722069	34.074795	48.749813	118.58078	36.849985	17.246546	112.6514245	-60.261737	6.463914	107.5373115
-6.402196	48.406448	116.544655	-11.687164	12.018342	110.071289	39.505161	-14.039537	106.351532	34.057304	48.843864	118.812454	36.7812325	17.4021635	112.581993	-60.1555605	6.6345205	107.560585
-5.49865	48.311661	116.786873	-11.732798	12.294376	110.048088	39.376499	-13.753099	105.959579	34.045937	48.992622	119.038368	36.711218	17.6197615	112.4989735	-60.176814	6.9689905	107.5972025
-4.918656	48.111027	116.791512	-11.74437	12.468801	110.019943	39.343605	-13.595637	105.824158	34.037582	49.095657	119.125763	36.6905935	17.75001	112.4749605	-60.1793335	7.187592	107.5649255
-4.332258	47.774368	116.690636	-11.749406	12.615493	109.998154	39.345699	-13.491755	105.80809	34.02956	49.193497	119.147751	36.6876295	17.850871	112.4779205	-60.1864415	7.380115	107.5183875
-3.76016	47.296463	116.477081	-11.744681	12.71889	109.971474	39.376194	-13.448223	105.91465	34.020329	49.276516	119.102264	36.6982615	17.9141465	112.508457	-60.1876235	7.5236335	107.434491
-3.178192	46.677624	116.174126	-11.742232	12.78387	109.951805	39.407742	-13.45933	106.113373	34.029926	49.330517	119.017349	36.718834	17.9355935	112.565361	-60.203298	7.6321465	107.338249
-2.588934	45.96246	115.810654	-11.730876	12.788913	109.929825	39.438763	-13.513039	106.37056	34.04921	49.366787	118.878487	36.7439865	17.926874	112.6245235	-60.2057385	7.650952	107.2351265
-1.940246	45.141514	115.421906	-11.716506	12.747214	109.896027	39.470337	-13.630019	106.677353	34.072792	49.388206	118.686676	36.7715645	17.8790935	112.6820145	-60.2045765	7.6153345	107.1100395
-0.948196	43.6992	114.767876	-11.820088	12.654479	109.832748	39.457954	-13.856133	107.165421	34.116207	49.393181	118.316521	36.7870805	17.768524	112.740971	-60.4272565	7.540434	106.924525
-0.305258	42.612038	114.256927	-11.850042	12.549752	109.721207	39.390419	-14.023561	107.504486	34.130455	49.375546	117.978493	36.760437	17.6759925	112.7414895	-60.460521	7.4235115	106.7009245
0.356829	41.450714	113.715469	-11.902603	12.446758	109.60157	39.34446	-14.18955	107.7211	34.110115	49.327984	117.590866	36.7272875	17.569217	112.655983	-60.5324935	7.324299	106.547157
1.024378	40.20142	113.201584	-11.965168	12.324121	109.473946	39.273933	-14.35405	107.920242	34.070515	49.248589	117.204079	36.672224	17.4472695	112.5621605	-60.60256	7.2009725	106.3857315
1.700703	38.848461	112.700035	-12.017256	12.199323	109.371231	39.20089	-14.504498	108.141876	34.009026	49.153675	116.835617	36.604958	17.3245885	112.4887465	-60.63947	7.0740575	106.2537155
2.372378	37.435715	112.247589	-12.072453	12.102181	109.29879	39.144402	-14.64168	108.406342	33.954777	49.067379	116.506996	36.5495895	17.2128495	112.456669	-60.6944955	6.9915125	106.140911
3.037653	35.97987	111.882309	-12.125589	12.031927	109.265343	39.11697	-14.765507	108.695625	33.913822	49.006351	116.215088	36.515396	17.120422	112.4553565	-60.766574	6.943432	106.0753295
4.037192	33.672871	111.417938	-12.180333	11.962459	109.273232	39.1754	-14.892869	109.169052	33.870319	48.943554	115.841614	36.5228595	17.0253425	112.505333	-60.8835255	6.8995755	106.041131
4.698902	32.069893	111.185661	-12.207493	11.935925	109.319977	39.263794	-14.944236	109.523544	33.879436	48.94305	115.613846	36.571615	16.999407	112.568695	-60.986601	6.872443	106.071259
5.277637	30.503284	111.066399	-12.189324	11.92867	109.380768	39.392357	-15.013372	109.904114	33.894955	48.959366	115.357399	36.643656	16.972997	112.6307565	-61.022304	6.884343	106.1307795
5.986337	28.82761	110.793915	-12.152098	11.941214	109.432945	39.498745	-15.045853	110.338821	33.907196	48.981876	115.0383	36.7029705	16.9680115	112.6885605	-61.0071665	6.9144165	106.1773295
6.669818	27.119129	110.590004	-12.10644	11.96162	109.473953	39.626442	-15.09054	110.794487	33.943207	48.997452	114.676308	36.7848245	16.953456	112.7353975	-60.9977045	6.969784	106.2125085
7.34004	25.4296	110.38456	-12.037933	11.971489	109.485748	39.766228	-15.136727	111.276543	34.003399	49.010887	114.26722	36.8848135	16.93708	112.7718815	-60.9606795	7.005898	106.1996145
8.006259	23.711475	110.215675	-11.966393	11.974357	109.442749	39.889202	-15.175964	111.788246	34.072529	48.971027	113.83741	36.9808655	16.8975315	112.812828	-60.9136515	7.0511825	106.07267
9.012128	21.154057	109.994659	-11.852407	11.954878	109.326637	40.076138	-15.255382	112.516083	34.202679	48.873291	113.093056	37.1394085	16.8089545	112.8045695	-60.8442225	7.1008015	105.8487045
9.66447	19.47122	109.897789	-11.748255	11.915989	109.201965	40.178699	-15.323128	112.974403	34.338768	48.731144	112.584351	37.2587335	16.704008	112.779377	-60.7552435	7.12797	105.624553
10.315986	17.806013	109.791924	-11.622505	11.848047	109.029259	40.26561	-15.451706	113.399277	34.515327	48.552567	112.062279	37.3904685	16.5504305	112.730778	-60.6354785	7.1456635	105.32774
10.939733	16.184755	109.712181	-11.499076	11.761772	108.843575	40.319359	-15.607597	113.757668	34.694584	48.347355	111.500572	37.5069715	16.369879	112.62912	-60.5051235	7.153665	105.05803
11.554222	14.60161	109.639236	-11.347707	11.650208	108.658257	40.361557	-15.797031	114.016342	34.909348	48.085804	110.934242	37.6354525	16.1443865	112.475292	-60.3308665	7.1560295	104.841222
12.139643	13.069314	109.571304	-11.184454	11.5193	108.486237	40.384525	-16.013374	114.177048	35.152901	47.800137	110.368637	37.768713	15.8933815	112.2728425	-60.137621	7.1452185	104.6996315
12.69322	11.632787	109.4879	-11.01358	11.388528	108.332405	40.40424	-16.238987	114.26339	35.421047	47.494553	109.818123	37.9126435	15.627783	112.0407565	-59.9398035	7.149273	104.6240535
13.465446	9.635653	109.413948	-10.732274	11.215884	108.142487	40.494301	-16.554148	114.272537	35.815998	47.064838	109.108841	38.1551495	15.255345	111.690689	-59.6196975	7.176423	104.594285
13.951236	8.414863	109.390327	-10.472965	11.102542	107.983437	40.609913	-16.750095	114.262733	36.086128	46.824162	108.759239	38.3480205	15.0370335	111.510986	-59.2939505	7.1680505	104.455888
14.453363	7.275159	109.421471	-10.232794	11.006483	107.893578	40.735199	-16.930025	114.30751	36.356689	46.614586	108.524155	38.545944	14.8422805	111.4158325	-59.011532	7.1706855	104.3713235
14.842484	6.282547	109.518608	-10.016739	10.935905	107.82386	40.863026	-17.094193	114.411041	36.626862	46.440514	108.450462	38.744944	14.6731605	111.4307515	-58.778422	7.1986495	104.2169685
15.181306	5.395804	109.671616	-9.819917	10.898395	107.778839	40.963188	-17.246317	114.559433	36.890556	46.294056	108.525887	38.926872	14.5238695	111.54266	-58.566706	7.2729205	104.015018
15.481637	4.627846	109.850189	-9.659406	10.891521	107.789696	41.02726	-17.387844	114.719879	37.163868	46.223827	108.787521	39.095564	14.4179915	111.7537	-58.414376	7.3650505	103.825692
15.758461	3.947371	110.061119	-9.540636	10.919527	107.852997	41.025394	-17.505329	114.858818	37.456432	46.207306	109.213318	39.240913	14.3509885	112.036068	-58.322185	7.4880655	103.669926
16.1359	3.176091	110.375931	-9.434821	11.03843	108.054504	40.950523	-17.699814	114.935875	37.864811	46.231411	110.179314	39.407667	14.2657985	112.5575945	-58.277309	7.8110615	103.5514135
16.39904	2.813035	110.581299	-9.448043	11.188164	108.255257	40.825714	-17.809746	114.883125	38.107952	46.313606	111.00769	39.466833	14.25193	112.9454075	-58.362919	8.124398	103.5651065
16.59729	2.562262	110.80407	-9.49979	11.414359	108.507828	40.642479	-17.836315	114.768578	38.303123	46.441307	111.916222	39.472801	14.302496	113.3424	-58.472381	8.526222	103.673256
16.715588	2.416961	111.051003	-9.60368	11.713582	108.822784	40.453869	-17.79286	114.617851	38.442223	46.582157	112.838638	39.448046	14.3946485	113.7282445	-58.655406	9.0325155	103.9173235
16.791431	2.338474	111.266197	-9.718439	12.05352	109.147682	40.273586	-17.70484	114.483665	38.523178	46.743622	113.710358	39.398382	14.519391	114.0970115	-58.83526	9.587649	104.1983525
16.800396	2.313932	111.445404	-9.835275	12.408264	109.472885	40.097984	-17.56076	114.348053	38.585087	46.922512	114.522316	39.3415355	14.680876	114.4351845	-59.0120855	10.135652	104.5105855
16.746639	2.315504	111.590553	-9.982729	12.741084	109.811081	39.953632	-17.380152	114.228043	38.592522	47.1217	115.310371	39.273077	14.870774	114.769207	-59.238535	10.611394	104.852955
16.561422	2.288628	111.830368	-10.060461	13.152525	110.204849	39.858929	-17.130297	114.185356	38.580208	47.386097	116.323784	39.2195685	15.1279	115.25457	-59.3404905	11.17715	105.155128
16.380932	2.223294	111.99118	-10.095087	13.366207	110.420502	39.862583	-16.991041	114.235893	38.540493	47.538067	116.83606	39.201538	15.273513	115.5359765	-59.391712	11.458901	105.3050275
16.190239	2.143984	112.121094	-10.108876	13.521944	110.59697	39.918934	-16.864468	114.292336	38.485596	47.650497	117.194435	39.202265	15.3930145	115.7433855	-59.420017	11.6508735	105.4505545
15.943358	2.007448	112.19722	-10.101731	13.618091	110.719337	40.002518	-16.761061	114.36274	37.919201	47.918598	117.626175	38.9608595	15.5787685	115.9944575	-59.1643215	11.6574135	105.4442165
15.638298	1.785347	112.196495	-10.062883	13.651107	110.791985	40.111092	-16.698755	114.422333	38.017265	47.933136	117.657387	39.0641785	15.6171905	116.03986	-59.1899445	11.6850235	105.54411
15.2274	1.504079	112.184059	-9.994625	13.621484	110.830582	40.235958	-16.677925	114.496437	38.338116	47.776115	117.473007	39.287037	15.549095	115.984722	-59.276287	11.693873	105.676442
14.714362	1.141796	112.159431	-9.939487	13.54229	110.846985	40.364311	-16.718382	114.597031	38.335808	47.741146	117.416931	39.3500595	15.511382	116.006981	-59.2290335	11.573198	105.686989
13.863653	0.526671	112.142525	-9.83263	13.378295	110.838699	40.522022	-16.830635	114.725266	38.124752	47.729767	117.486214	39.323387	15.449566	116.10574	-58.988647	11.307024	105.571658
13.181299	0.104886	112.012306	-9.776548	13.277676	110.833321	40.575867	-16.911638	114.743057	38.191807	47.615486	117.417549	39.383837	15.351924	116.080303	-58.936933	11.203428	105.586339
12.506698	-0.351702	111.893143	-9.73229	13.212587	110.829529	40.594845	-16.963434	114.671219	38.278736	47.527912	117.41333	39.4367905	15.282239	116.0422745	-58.9013705	11.142935	105.6167835
11.742508	-0.886318	111.71315	-9.706838	13.191578	110.837242	40.593182	-16.99131	114.558617	38.515617	47.408115	117.271492	39.5543995	15.2084025	115.9150545	-58.9680755	11.1747535	105.7594295
10.867208	-1.455586	111.507774	-9.695048	13.239683	110.841629	40.597515	-16.977894	114.44014	38.374115	47.457779	117.334106	39.485815	15.2399425	115.887123	-58.875911	11.2394235	105.796135
9.931861	-2.018118	111.40451	-9.698725	13.347628	110.842789	40.59536	-16.929611	114.311256	38.401855	47.477093	117.186272	39.4986075	15.273741	115.748764	-58.8960575	11.421515	105.936814
8.970799	-2.566874	111.224449	-9.680684	13.484658	110.84021	40.593002	-16.832035	114.147331	38.481937	47.492695	116.914818	39.5374695	15.33033	115.5310745	-58.8988375	11.638986	106.1493455
7.435636	-3.573889	110.856209	-9.634401	13.704679	110.811279	40.610527	-16.647051	113.839592	38.653732	47.54768	116.35836	39.6321295	15.4503145	115.098976	-58.9009315	11.9590435	106.523582
6.322423	-4.251267	110.727539	-9.581407	13.833623	110.775772	40.665665	-16.493864	113.585625	38.761242	47.61924	115.812599	39.7134535	15.562688	114.699112	-58.8762675	12.104558	106.852432
5.273319	-4.979031	110.613586	-9.468225	13.916903	110.733345	40.767323	-16.340986	113.324425	38.857883	47.635765	115.04966	39.812603	15.6473895	114.1870425	-58.749053	12.1864165	107.2796475
4.112892	-5.796984	110.505486	-9.325855	13.916122	110.640671	40.89798	-16.231125	113.108101	38.743969	47.694695	114.012108	39.8209745	15.731785	113.5601045	-58.4726845	12.100459	107.7212375
2.997384	-6.651939	110.459877	-9.138878	13.795708	110.415924	41.074753	-16.215422	112.850037	38.934414	47.492035	112.687256	40.0045835	15.6383065	112.7686465	-58.2823395	11.9531095	108.0632015
1.898076	-7.564076	110.399437	-8.938594	13.497053	110.047112	41.25523	-16.362322	112.551369	38.697655	47.275578	111.33683	39.9764425	15.456628	111.9440995	-57.8536305	11.537478	108.1501245
0.68732	-8.540799	110.188591	-8.754807	13.022796	109.541557	41.384636	-16.634504	112.232971	38.818695	46.790482	109.686157	40.1016655	15.077989	110.959564	-57.6112795	10.967603	108.12355
-1.030993	-9.920725	109.770943	-8.533467	12.149584	108.568214	41.527893	-17.172106	111.566673	38.746265	45.95689	107.243858	40.137079	14.392392	109.4052655	-57.204013	9.906776	107.7311625
-2.136476	-10.840102	109.438004	-8.424995	11.542816	107.899162	41.611679	-17.52862	111.128746	38.618011	45.413364	105.763863	40.114845	13.942372	108.4463045	-56.964835	9.14326	107.3520195
-3.427893	-11.691253	109.208969	-8.36766	10.959232	107.334831	41.672676	-17.855362	110.764503	38.502136	44.928791	104.581627	40.087406	13.5367145	107.673065	-56.822726	8.3817495	106.996597
-4.527421	-12.382178	108.994911	-8.356998	10.454346	106.918037	41.711109	-18.13512	110.503922	38.390858	44.556858	103.71032	40.0509835	13.210869	107.107121	-56.7649795	7.697823	106.728953
-5.626708	-13.021331	108.876656	-8.369937	10.067205	106.609604	41.736362	-18.314613	110.301483	38.273666	44.305374	103.10247	40.005014	12.9953805	106.7019765	-56.744888	7.1390295	106.5172315
-6.89354	-13.518212	108.670471	-8.398589	9.812207	106.369675	41.73925	-18.403049	110.094902	38.143936	44.199978	102.717682	39.941593	12.8984645	106.406292	-56.738771	6.7259495	106.333058
-7.994738	-13.895388	108.479919	-8.443833	9.67511	106.159637	41.771545	-18.394154	109.835457	38.00816	44.218941	102.518188	39.8898525	12.9123935	106.1768225	-56.7775185	6.4378265	106.1424515
-9.622665	-14.313461	108.007751	-8.517942	9.673383	105.853233	41.82943	-18.180996	109.336533	37.814377	44.507893	102.410316	39.8219035	13.1634485	105.8734245	-56.8577875	6.1833175	105.8330415
-10.854491	-14.438828	107.567772	-8.54621	9.794295	105.627502	41.869129	-17.921648	108.917953	37.676991	44.822742	102.387741	39.77306	13.450547	105.652847	-56.86548	6.138043	105.602157
-11.890903	-14.466761	107.20723	-8.55885	9.962613	105.376366	41.935879	-17.631908	108.421982	37.546337	45.15678	102.355621	39.741108	13.762436	105.3888015	-56.858808	6.16279	105.3639305
-12.92689	-14.402864	106.865654	-8.565526	10.142623	105.146049	42.002209	-17.347816	107.943497	37.409626	45.458038	102.213501	39.7059175	14.055111	105.078499	-56.8369695	6.230135	105.213599
-13.979856	-14.396644	106.552628	-8.557338	10.272661	104.925262	42.089916	-17.127377	107.550301	37.272781	45.661964	101.959229	39.6813485	14.2672935	104.754765	-56.7960245	6.2780285	105.095759
-15.136743	-14.262867	106.417915	-8.543881	10.346624	104.698959	42.170162	-16.970684	107.269249	37.149487	45.769691	101.555634	39.6598245	14.3995035	104.4124415	-56.7475865	6.2937445	104.9854765
-16.152765	-14.08432	106.346062	-8.515273	10.326679	104.479408	42.25893	-16.917717	107.061859	37.021645	45.768078	101.031837	39.6402875	14.4251805	104.046848	-56.6708335	6.2281775	104.911968
-17.721706	-13.653862	106.453499	-8.505568	10.136404	104.18396	42.342808	-16.978519	106.836906	36.819542	45.582832	100.11438	39.581175	14.3021565	103.475643	-56.592311	5.9706515	104.892277
-18.724524	-13.485471	106.382904	-8.503221	9.923513	104.004906	42.393036	-17.082655	106.747818	36.683792	45.358021	99.456924	39.538414	14.137683	103.102371	-56.544856	5.709343	104.907441
-19.717949	-13.079786	106.397202	-8.509861	9.669179	103.799095	42.422577	-17.184254	106.70295	36.530968	45.133545	98.833214	39.4767725	13.9746455	102.768082	-56.4964945	5.3637125	104.830108
-20.719784	-12.643994	106.347618	-8.540035	9.397395	103.607162	42.452534	-17.302975	106.68541	36.370586	44.907825	98.280037	39.41156	13.802425	102.4827235	-56.49163	4.992365	104.7316005
-21.747559	-12.145989	106.182098	-8.596662	9.153743	103.42234	42.469372	-17.392996	106.678482	36.18367	44.706177	97.793732	39.326521	13.6565905	102.236107	-56.519845	4.6508955	104.608573
-22.749554	-11.527472	106.092407	-8.673111	8.937998	103.261887	42.462933	-17.486589	106.675545	36.003086	44.535057	97.415421	39.2330095	13.524234	102.045483	-56.5792315	4.351762	104.478291
-23.740015	-10.788279	105.906425	-8.758073	8.739668	103.152374	42.423267	-17.570133	106.656624	35.848568	44.396061	97.170509	39.1359175	13.412964	101.9135665	-56.6520635	4.066372	104.3911815
-25.258064	-9.497687	105.470932	-8.899614	8.518191	103.020035	42.311111	-17.688927	106.462563	35.688648	44.285625	97.03627	38.9998795	13.298349	101.7494165	-56.7991075	3.738033	104.2906535
-26.236534	-8.468092	105.236732	-8.959748	8.431913	102.960732	42.227329	-17.746683	106.192017	35.626575	44.278351	97.047455	38.926952	13.265834	101.619736	-56.846448	3.597992	104.301728
-27.217556	-7.258305	105.023125	-9.001258	8.413642	102.91909	42.145466	-17.782333	105.820129	35.582726	44.306087	97.11338	38.864096	13.261877	101.4667545	-56.866612	3.565407	104.3714255
-28.199738	-6.063385	104.671051	-9.033783	8.447152	102.869125	42.05872	-17.821169	105.354713	35.592106	44.367725	97.20594	38.825413	13.273278	101.2803265	-56.892979	3.621026	104.4579235
-29.181349	-4.660818	104.421127	-9.057738	8.510304	102.789879	41.949364	-17.878895	104.75061	35.632442	44.449799	97.32534	38.790903	13.285452	101.037975	-56.906379	3.735156	104.541783
-30.143925	-3.152281	104.079041	-9.074973	8.591743	102.646103	41.788292	-17.935904	103.964172	35.719456	44.515358	97.468399	38.753874	13.289727	100.7162855	-56.90382	3.893759	104.5759205
-31.042789	-1.678007	103.681778	-9.093786	8.67931	102.447807	41.594471	-18.005449	102.996704	35.799267	44.58942	97.620995	38.696869	13.2919855	100.3088495	-56.884441	4.0666345	104.5867645
-32.439598	0.829188	103.35183	-9.177111	8.80668	102.177727	41.16927	-18.088942	101.235855	35.89135	44.698341	97.865944	38.53031	13.3046995	99.5508995	-56.884532	4.3086605	104.8045545
-33.287228	2.463741	103.37677	-9.276991	8.916866	102.143013	40.747723	-18.072334	100.000473	35.856853	44.774929	98.055496	38.302288	13.3512975	99.0279845	-56.85627	4.4824345	105.2580415
-34.149887	4.239511	103.952515	-9.414154	9.080717	102.381065	40.299019	-17.987003	98.854233	35.749462	44.885345	98.300499	38.0242405	13.449171	98.577366	-56.8525485	4.712263	106.184764
-34.939095	6.015342	104.874657	-9.59346	9.288762	102.898262	39.804035	-17.844395	97.949165	35.601131	45.006954	98.573448	37.702583	13.5812795	98.2613065	-56.889503	4.9962445	107.5352175
-35.621769	7.794034	106.043694	-9.796488	9.520572	103.545441	39.327782	-17.669235	97.302124	35.40168	45.165859	98.976929	37.364731	13.748312	98.1395265	-56.957707	5.292832	108.9513555
-36.28627	9.548601	107.173363	-10.047411	9.73703	104.234627	38.840096	-17.47632	96.920113	35.183941	45.36079	99.510201	37.0120185	13.942235	98.215157	-57.1068405	5.531825	110.254097
-36.866611	11.274127	107.966362	-10.34839	9.944516	104.806152	38.379547	-17.279448	96.673508	34.996468	45.580643	100.094345	36.6880075	14.1505975	98.3839265	-57.3847875	5.7384345	111.2283775
-37.593868	13.770218	108.892868	-10.829533	10.18647	105.313263	37.764938	-16.976128	96.395248	34.683479	45.885685	100.875389	36.2242085	14.4547785	98.6353185	-57.8832745	5.9181615	111.9912075
-37.958111	15.380582	109.103134	-11.148772	10.317239	105.403122	37.425442	-16.81258	96.23214	34.441898	46.043026	101.226898	35.93367	14.615223	98.729519	-58.231214	6.019255	112.076725
-38.266224	16.987953	109.203888	-11.459684	10.424474	105.377075	37.125702	-16.680367	96.061172	34.188282	46.166077	101.411476	35.656992	14.742855	98.736324	-58.57636	6.106093	112.017826
-38.448299	18.48559	109.125008	-11.746345	10.524392	105.224571	36.843826	-16.58082	95.907227	33.930458	46.236298	101.438095	35.387142	14.827739	98.672661	-58.879832	6.221045	111.776481
-38.533604	19.954624	108.986877	-11.994292	10.61097	105.081215	36.58131	-16.52589	95.758621	33.676304	46.273964	101.381096	35.128807	14.874037	98.5698585	-59.117391	6.347903	111.5925715
-38.517265	21.478985	109.075638	-12.240198	10.6455	104.986107	36.314285	-16.506548	95.63945	33.470791	46.271221	101.282539	34.892538	14.8823365	98.4609945	-59.372934	6.4086635	111.5112195
-38.358479	22.699829	109.048126	-12.427389	10.639772	104.962585	36.065136	-16.515465	95.528297	33.280628	46.235203	101.253975	34.672882	14.859869	98.391136	-59.52766	6.419675	111.534034
-37.777821	24.540403	109.253586	-12.696974	10.593666	105.098618	35.685612	-16.557425	95.417419	33.074619	46.183083	101.437119	34.3801155	14.812829	98.427269	-59.7740635	6.374503	111.769967
-37.457386	25.846846	109.607224	-12.87451	10.581062	105.266808	35.428776	-16.581579	95.44754	32.987747	46.172928	101.788139	34.2082615	14.7956745	98.6178395	-59.9572815	6.3664495	111.9157765
-36.959137	26.958519	109.861694	-13.0597	10.586066	105.494438	35.202129	-16.561468	95.617416	32.930721	46.206944	102.368927	34.066425	14.822738	98.9931715	-60.185825	6.349394	111.9957045
-36.287758	28.120804	110.107925	-13.262309	10.652872	105.774162	35.073982	-16.498575	95.949722	32.877056	46.280403	103.169189	33.975519	14.890914	99.5594555	-60.500137	6.41483	111.9888685
-35.594566	29.206434	110.3843	-13.4853	10.746634	106.099449	34.994762	-16.403149	96.456245	32.84222	46.373783	104.113045	33.918491	14.985317	100.284645	-60.889091	6.507951	111.914253
-34.811371	30.175594	110.626396	-13.707294	10.851824	106.464218	34.937958	-16.320707	97.025261	32.80579	46.499905	105.113457	33.871874	15.089599	101.069359	-61.286462	6.614049	111.859077
-33.873158	31.173798	110.941612	-13.922042	10.953323	106.831696	34.861057	-16.23872	97.555222	32.750286	46.594193	106.077286	33.8056715	15.1777365	101.816254	-61.6497555	6.7289095	111.847138
-32.385174	32.421429	111.497818	-14.218569	11.070028	107.374046	34.683533	-16.107353	98.174248	32.643593	46.70026	107.378876	33.663563	15.2964535	102.776562	-62.100701	6.8436025	111.97153
-31.290308	33.172436	111.8927	-14.385645	11.147464	107.695625	34.547569	-16.013931	98.457466	32.560337	46.740978	108.141533	33.553953	15.3635235	103.2994995	-62.325243	6.9314045	112.0917505
-30.071175	33.864616	112.275681	-14.533852	11.217975	107.978836	34.413708	-15.916104	98.683815	32.485008	46.79076	108.846733	33.449358	15.437328	103.765274	-62.517062	6.998622	112.192398
-28.871611	34.405937	112.582741	-14.671328	11.286164	108.252243	34.297482	-15.839773	98.886284	32.410198	46.806442	109.467873	33.35384	15.4833345	104.1770785	-62.696496	7.0889935	112.3274075
-27.549202	34.910557	112.9048	-14.78289	11.350323	108.50856	34.202049	-15.765955	99.119194	32.325016	46.836571	110.083366	33.2635325	15.535308	104.60128	-62.8293125	7.165338	112.41584
-26.135242	35.309353	113.114525	-14.886469	11.443233	108.773849	34.137066	-15.698565	99.472755	32.232113	46.860905	110.675476	33.1845895	15.58117	105.0741155	-62.9575275	7.305296	112.4735825
-24.726526	35.589252	113.247406	-14.983456	11.542848	109.076752	34.114761	-15.658445	100.03054	32.159363	46.898716	111.308922	33.137062	15.6201355	105.669731	-63.103974	7.4655605	112.483773
-22.42634	35.903923	113.444031	-15.197092	11.688888	109.604118	34.12896	-15.674671	101.310524	32.036724	47.003929	112.456284	33.082842	15.664629	106.883404	-63.477026	7.713147	112.324832
-20.891607	35.98793	113.578568	-15.382828	11.774231	110.054802	34.143864	-15.736647	102.47879	31.930733	47.065475	113.351204	33.0372985	15.664414	107.914997	-63.8029545	7.884048	112.194607
-19.301262	36.016323	113.750908	-15.603319	11.864974	110.578575	34.166924	-15.802513	103.89756	31.753334	47.120434	114.347931	32.960129	15.6589605	109.1227455	-64.166767	8.0709875	112.0344045
-17.673288	35.908981	114.010712	-15.84292	11.923758	111.176636	34.166683	-15.908114	105.52639	31.573006	47.131519	115.425476	32.8698445	15.6117025	110.475933	-64.5556845	8.2358135	111.877339
-16.045179	35.729736	114.394402	-16.081406	11.923686	111.83696	34.15855	-16.052673	107.221199	31.390518	47.121014	116.612389	32.774534	15.5341705	111.916794	-64.937346	8.3132015	111.757126
-14.35673	35.405495	114.854172	-16.30064	11.869448	112.496391	34.155067	-16.202686	108.918251	31.165972	47.084072	117.729805	32.6605195	15.440693	113.324028	-65.2617995	8.298203	111.668754
-12.734519	35.071102	115.297714	-16.488111	11.805287	113.134529	34.150078	-16.35058	110.544678	30.94449	47.03104	118.738052	32.547284	15.34023	114.641365	-65.523506	8.270344	111.627693
-10.206186	34.335854	115.903984	-16.720087	11.632185	113.928986	34.143181	-16.590256	112.722954	30.706257	46.946556	120.016968	32.424719	15.17815	116.369961	-65.864893	8.08622	111.488011
-8.422204	33.802254	116.188515	-16.825666	11.495713	114.359261	34.160797	-16.737337	113.959839	30.511475	46.939278	120.758224	32.336136	15.1009705	117.3590315	-65.987468	7.8904555	111.3594905
-6.908501	33.241455	116.600868	-16.878098	11.362381	114.719215	34.204556	-16.843363	115.069344	30.464745	46.882057	121.290276	32.3346505	15.019347	118.17981	-66.0908465	7.705415	111.25862
-5.450776	32.635822	116.895462	-16.908558	11.23672	115.029884	34.261066	-16.965366	116.047791	30.418682	46.875286	121.732201	32.339874	14.95496	118.889996	-66.15699	7.51848	111.169772
-3.916644	31.996941	117.189133	-16.935404	11.136577	115.304375	34.339951	-17.072599	116.942955	30.377817	46.881889	122.084549	32.358884	14.904645	119.513752	-66.229692	7.368509	111.094998
-2.446323	31.320602	117.494652	-16.94161	11.070744	115.546333	34.411003	-17.172007	117.761246	30.409241	46.888744	122.373138	32.410122	14.8583685	120.067192	-66.293342	7.2831195	111.025474
-1.090957	30.693027	117.739632	-16.944782	11.049856	115.753281	34.467758	-17.246531	118.494713	30.528641	46.916855	122.572945	32.4981995	14.835162	120.533829	-66.3877635	7.26455	110.972733
1.007694	29.6348	118.140289	-16.939381	11.060349	116.034912	34.422775	-17.314688	119.447472	30.65486	46.921886	122.903465	32.5388175	14.803599	121.1754685	-66.4175795	7.317099	110.8943555
1.863428	29.109768	118.670692	-16.926142	11.061896	116.24485	34.37088	-17.377575	120.023033	30.797672	46.912968	123.21402	32.584276	14.7676965	121.6185265	-66.43656	7.3560955	110.8711735
3.237057	28.311052	118.92643	-16.969069	11.076282	116.531441	34.322308	-17.449095	120.565094	30.999517	46.917747	123.588654	32.6609125	14.734326	122.076874	-66.5990505	7.418238	110.986008
4.352645	27.551794	119.39666	-16.906786	11.067116	116.736671	34.252487	-17.507671	121.114578	31.216764	46.956253	123.990677	32.7346255	14.724291	122.5526275	-66.5481975	7.409941	110.9207145
5.249639	26.882219	119.909416	-16.966747	11.138403	117.014267	34.186493	-17.549988	121.644447	31.413937	47.001312	124.3834	32.800215	14.725662	123.0139235	-66.733709	7.551144	111.0146105
6.093406	26.237705	120.348183	-16.992807	11.220884	117.22908	34.097721	-17.575861	122.149696	31.614208	47.047127	124.698982	32.8559645	14.735633	123.424339	-66.8415785	7.706135	111.033821
6.871715	25.588322	120.714363	-17.059422	11.346519	117.42659	33.988728	-17.575516	122.68026	31.807709	47.115219	124.923584	32.8982185	14.7698515	123.801922	-67.0170625	7.9231865	111.051258
7.939586	24.51408	121.123398	-17.170216	11.548769	117.633163	33.81144	-17.56669	123.382141	32.004738	47.191654	125.067459	32.908089	14.812482	124.2248	-67.248521	8.285056	111.041526
8.445481	23.871222	121.284889	-17.202139	11.656833	117.673325	33.653198	-17.542305	123.770477	32.078362	47.239506	125.038887	32.86578	14.8486005	124.404682	-67.270058	8.4650655	110.941968
8.921772	23.232151	121.383194	-17.253803	11.802649	117.685608	33.508064	-17.521769	124.056328	32.293224	47.233021	124.905312	32.900644	14.855626	124.48082	-67.40825	8.749672	110.890396
9.213882	22.730062	121.500122	-17.299629	11.960387	117.688263	33.306686	-17.474064	124.26635	32.331753	47.259056	124.763992	32.8192195	14.892496	124.515171	-67.4184775	9.028278	110.861355
9.59776	21.953081	121.41275	-17.372822	12.194407	117.712166	33.108681	-17.39056	124.347916	32.4543	47.295975	124.56514	32.7814905	14.9527075	124.456528	-67.5271345	9.4361065	110.967804
9.807575	21.329828	121.420158	-17.44771	12.470961	117.767357	32.896832	-17.245041	124.259277	32.503654	47.388004	124.465813	32.700243	15.0714815	124.362545	-67.595663	9.8704405	111.172169
9.889977	20.792397	121.412315	-17.551327	12.799764	117.911377	32.691292	-17.034678	123.980881	32.567692	47.506046	124.39827	32.629492	15.235684	124.1895755	-67.732146	10.363844	111.6331785
9.87981	19.953255	121.503593	-17.674351	13.320923	118.22274	32.46331	-16.613897	123.331238	32.39698	47.862141	124.657478	32.430145	15.624122	123.994358	-67.778847	11.017724	112.451122
9.752963	19.447269	121.538292	-17.77482	13.695478	118.507492	32.378136	-16.302328	122.82399	32.54792	48.037727	124.790466	32.463028	15.8676995	123.807228	-68.012668	11.5232565	113.207756
9.558705	18.831266	121.606598	-17.829561	14.045358	118.800064	32.349022	-15.959901	122.327492	32.478409	48.309784	125.072884	32.4137155	16.1749415	123.700188	-68.0728375	11.9157745	113.89994
9.358723	18.195694	121.583817	-17.831945	14.410675	119.087517	32.381035	-15.598377	121.841751	32.415745	48.594826	125.329659	32.39839	16.4982245	123.585705	-68.06228	12.3231255	114.589329
9.128712	17.569872	121.544556	-17.831182	14.801586	119.387123	32.446049	-15.205699	121.43576	32.3521	48.885136	125.500572	32.3990745	16.8397185	123.468166	-68.0614385	12.7634535	115.30608
8.885537	16.786818	121.470985	-17.774212	15.155733	119.624367	32.56411	-14.863588	121.162285	32.343136	49.15678	125.635147	32.453623	17.146596	123.398716	-68.002047	13.16487	115.850018
8.537568	16.104107	121.441093	-17.635082	15.404093	119.735207	32.704353	-14.610514	121.03096	32.460949	49.391865	125.803185	32.582651	17.3906755	123.4170725	-67.852815	13.4175105	116.0533415
8.070812	14.695093	121.329247	-17.468857	15.704846	119.809547	32.972321	-14.402816	121.099281	32.634613	49.631554	126.074661	32.803467	17.614369	123.586971	-67.741181	13.795323	116.032123
7.732567	13.601131	121.224472	-17.340351	15.826405	119.745552	33.166393	-14.334348	121.228615	32.77301	49.725212	126.20314	32.9697015	17.695432	123.7158775	-67.6504035	13.957378	115.7752265
7.220483	12.719059	121.16983	-17.166912	15.878201	119.633293	33.337055	-14.290743	121.325912	32.892609	49.784008	126.224518	33.114832	17.7466325	123.775215	-67.448656	14.0097695	115.491371
6.868432	11.39267	120.819427	-17.037487	15.953255	119.550858	33.481438	-14.265397	121.352921	33.054356	49.851303	126.131073	33.267897	17.792953	123.741997	-67.342871	14.113557	115.359719
6.414735	10.118547	120.584892	-16.878557	15.990316	119.443321	33.60696	-14.234434	121.323547	33.192413	49.881626	125.980461	33.3996865	17.823596	123.652004	-67.1568005	14.157036	115.234638
5.81162	8.998335	120.377922	-16.750574	16.052746	119.365013	33.716656	-14.214735	121.277489	33.353989	49.890793	125.792572	33.5353225	17.838029	123.5350305	-67.0364705	14.267463	115.1949955
5.283713	7.506728	120.053062	-16.591799	16.093159	119.274094	33.847855	-14.20185	121.23877	33.515598	49.904446	125.622269	33.6817265	17.851298	123.4305195	-66.8653245	14.33502	115.1176685
4.642768	5.266895	119.546425	-16.36132	16.202593	119.133308	34.07975	-14.143737	121.255447	33.791119	49.974529	125.41597	33.9354345	17.915396	123.3357085	-66.6580745	14.48979	114.9309075
3.720937	3.824424	119.381355	-16.167999	16.271412	118.970108	34.298637	-14.093791	121.336617	33.969795	50.053001	125.22464	34.134216	17.979605	123.2806285	-66.470214	14.563219	114.6595875
3.041784	2.207752	119.061104	-15.898252	16.259777	118.648613	34.620724	-14.014832	121.441803	34.144249	50.147934	124.964478	34.3824865	18.066551	123.2031405	-66.1789905	14.453003	114.0940855
2.3416	0.600061	118.73008	-15.624344	16.138803	118.161598	35.103603	-13.939468	121.615555	34.280521	50.259705	124.494446	34.692062	18.1601185	123.0550005	-65.94075	14.1174875	113.2681955
1.587935	-1.146104	118.312302	-15.227485	15.817928	117.43528	35.765774	-13.92706	121.901878	34.380257	50.303223	123.651611	35.0730155	18.1880815	122.7767445	-65.5279855	13.4477745	112.0938155
0.950965	-2.996153	117.981758	-14.787549	15.394025	116.678085	36.462868	-13.95416	122.150513	34.486736	50.145679	122.254265	35.474802	18.0957595	122.202389	-65.0499	12.6922905	111.153781
0.022725	-4.861078	117.748596	-14.230059	14.838505	115.912903	37.062603	-14.086071	122.451042	34.74839	49.82616	120.35408	35.9054965	17.8700445	121.402561	-64.3656145	11.8069655	110.423245
-1.335524	-7.732488	117.587982	-13.335907	13.831456	114.935623	37.834515	-14.533545	122.658218	35.325779	48.968895	117.440941	36.580147	17.217675	120.0495795	-63.251961	10.445237	109.8216665
-2.393947	-9.620234	117.508301	-12.814204	13.100062	114.394905	38.311695	-14.90883	122.659515	35.556038	48.413078	115.723694	36.9338665	16.752124	119.1916045	-62.5622745	9.448	109.5982055
-3.409627	-11.419453	117.365005	-12.40121	12.428837	113.89003	38.730495	-15.204498	122.428192	35.784576	47.815998	114.162277	37.2575355	16.30575	118.2952345	-62.0599555	8.551924	109.4848255
-4.630854	-13.086242	117.292	-12.05698	11.851453	113.431168	39.116138	-15.377876	122.020172	35.938026	47.308434	112.541916	37.527082	15.965279	117.281044	-61.641042	7.737627	109.581292
-5.740849	-14.655397	117.196404	-11.775457	11.402152	113.025414	39.489677	-15.46696	121.527863	35.969734	46.955002	111.14743	37.7297055	15.744021	116.3376465	-61.2806195	7.060283	109.7131815
-7.11297	-16.001623	117.173538	-11.547896	11.048503	112.713005	39.845352	-15.492661	120.982147	35.982227	46.715069	109.861305	37.9137895	15.611204	115.421726	-61.0095815	6.485802	110.004284
-8.349447	-17.293118	117.223419	-11.362538	10.7399	112.459648	40.191521	-15.490169	120.450035	35.878899	46.563675	108.807922	38.03521	15.536753	114.6289785	-60.760286	5.943047	110.2903175
-10.613769	-18.83531	117.388763	-11.101686	10.329442	112.19648	40.676292	-15.494333	119.712051	35.841225	46.330334	107.400726	38.2587585	15.4180005	113.5563885	-60.4621305	5.2408835	110.8365715
-11.971649	-19.721373	117.532288	-10.898674	10.08861	112.109932	40.960632	-15.504787	119.300171	35.872314	46.148537	106.662056	38.416473	15.321875	112.9811135	-60.213821	4.855345	111.2387505
-13.364882	-20.484177	117.631767	-10.6769	9.876878	112.122047	41.251827	-15.55818	118.964531	35.92572	46.027779	106.240532	38.5887735	15.2347995	112.6025315	-59.9425735	4.5189565	111.6415625
-14.79332	-21.075907	117.83532	-10.403	9.702599	112.231735	41.562672	-15.608293	118.74173	36.112213	45.956863	106.054047	38.8374425	15.174285	112.3978885	-59.6434425	4.230913	112.0655815
-16.219191	-21.516533	117.973053	-10.101521	9.565761	112.430229	41.916161	-15.62655	118.673325	36.364319	45.952141	106.083252	39.14024	15.1627955	112.3782885	-59.343282	3.9687265	112.4821695
-17.718353	-21.830793	118.194244	-9.789837	9.480853	112.693977	42.324371	-15.619821	118.706299	36.589668	45.989788	106.22728	39.4570195	15.1849835	112.4667895	-59.0366935	3.7767225	112.9211645
-19.154879	-21.966639	118.355469	-9.44708	9.414467	112.938438	42.727402	-15.591125	118.756989	36.843777	46.052299	106.405067	39.7855895	15.230587	112.581028	-58.6797495	3.598347	113.295848
-21.376482	-22.006542	118.425926	-8.907789	9.344935	113.270592	43.325909	-15.553476	118.685875	37.293671	46.146618	106.739594	40.30979	15.296571	112.7127345	-58.125368	3.393299	113.8284495
-22.78754	-21.900278	118.313667	-8.511878	9.276903	113.472557	43.731342	-15.548292	118.518326	37.677097	46.227013	107.035423	40.7042195	15.3393605	112.7768745	-57.7279755	3.2144455	114.1682395
-24.312416	-21.678602	118.116249	-8.095644	9.234031	113.684128	44.157112	-15.526436	118.297623	38.031723	46.36507	107.464149	41.0944175	15.419317	112.880886	-57.2857055	3.048745	114.48737
-25.751219	-21.345705	117.871475	-7.692156	9.222899	113.892761	44.593662	-15.47585	118.025589	38.394451	46.558128	107.951424	41.4940565	15.541139	112.9885065	-56.8783685	2.904659	114.7970155
-27.267365	-20.942343	117.508911	-7.251592	9.259104	114.053619	45.038425	-15.375608	117.688538	38.69297	46.816692	108.490326	41.8656975	15.720542	113.089432	-56.3688815	2.797666	115.017806
-28.72633	-20.378559	117.11377	-6.836302	9.342894	114.16156	45.490341	-15.20423	117.260124	39.120052	47.057812	108.952454	42.3051965	15.926791	113.106289	-55.9778005	2.758997	115.216831
-30.239756	-19.792246	116.553795	-6.421739	9.458648	114.198471	45.961555	-14.992208	116.743683	39.464859	47.379295	109.480217	42.713207	16.1935435	113.11195	-55.556685	2.7237525	115.284992
-32.424911	-18.806356	115.743935	-5.80686	9.683063	114.155998	46.63567	-14.62187	115.968048	39.945431	47.853817	110.214188	43.2905505	16.6159735	113.091118	-54.9042705	2.7501525	115.220878
-32.741577	-17.427	115.189423	-5.402833	9.845335	114.091965	47.094505	-14.369565	115.507057	40.274506	48.163052	110.659561	43.6845055	16.8967435	113.083309	-54.4901715	2.7939265	115.100621
-33.045002	-16.016136	114.656708	-4.999818	9.981097	113.995674	47.581039	-14.135674	115.126778	40.630619	48.464336	111.11541	44.105829	17.164331	113.121094	-54.105465	2.797863	114.870254
-33.381634	-14.715074	113.931572	-4.613396	10.079525	113.863815	48.067204	-13.941209	114.763107	40.977879	48.719036	111.534454	44.5225415	17.3889135	113.1487805	-53.7493335	2.7701365	114.5788495
-33.752026	-13.338913	113.321068	-4.268903	10.147608	113.671555	48.508575	-13.770476	114.358452	41.276615	48.935909	111.856781	44.892595	17.5827165	113.1076165	-53.430401	2.7124995	114.2354935
-34.224541	-11.953349	112.738861	-3.967888	10.191894	113.435745	48.854473	-13.631036	113.866974	41.503788	49.068184	112.019882	45.1791305	17.718574	112.943428	-53.1149065	2.665214	113.928062
-34.673958	-10.570768	112.424042	-3.737294	10.219503	113.213501	49.075764	-13.534209	113.284912	41.675629	49.137074	112.032402	45.3756965	17.8014325	112.658657	-52.8502845	2.6375735	113.768345
-35.477333	-8.419874	112.245438	-3.464506	10.260268	112.955711	49.252869	-13.431013	112.458565	41.87339	49.170792	111.838699	45.5631295	17.8698895	112.148632	-52.4921415	2.6506465	113.76279
-36.0135	-7.126981	112.20108	-3.332865	10.321064	112.835564	49.327869	-13.379681	111.991798	41.973255	49.202404	111.652313	45.650562	17.9113615	111.8220555	-52.316292	2.7307665	113.8490725
-36.58107	-5.783107	112.23407	-3.240745	10.379999	112.741379	49.387512	-13.328722	111.613991	42.04483	49.238937	111.469482	45.716171	17.9551075	111.5417365	-52.197661	2.8048905	113.9410215
-37.138264	-4.532957	112.204948	-3.192184	10.420472	112.654282	49.446327	-13.288476	111.329559	42.080914	49.283249	111.276901	45.7636205	17.9973865	111.30323	-52.1479885	2.8435575	114.005334
-37.873707	-3.164018	112.188805	-3.153378	10.442672	112.524017	49.492939	-13.24739	111.014511	42.066486	49.32629	111.047897	45.7797125	18.03945	111.031204	-52.0864685	2.845894	114.01683
-38.523785	-1.928982	112.075211	-3.181546	10.416142	112.290634	49.501991	-13.216446	110.513947	41.987572	49.355392	110.816208	45.7447815	18.069473	110.6650775	-52.1078735	2.762811	113.9161905
-39.181267	-0.770485	111.782883	-3.24647	10.371846	111.947617	49.389431	-13.203138	109.776375	41.862827	49.348335	110.503197	45.626129	18.0725985	110.139786	-52.119069	2.6710935	113.755448
-40.321922	1.052464	111.385262	-3.452854	10.30936	111.215614	49.013626	-13.203428	108.187691	41.619518	49.275501	109.878502	45.316572	18.0360365	109.0330965	-52.22228	2.5826835	113.3981315
-41.113617	2.347878	111.135887	-3.588712	10.319054	110.613693	48.664112	-13.181576	106.966904	41.473473	49.235241	109.324631	45.0687925	18.0268325	108.1457675	-52.2462165	2.6112755	113.0816185
-41.817272	3.38908	110.797211	-3.754982	10.417011	109.997955	48.32143	-13.122137	105.75013	41.306705	49.244991	108.71434	44.8140675	18.061427	107.232235	-52.3240315	2.772595	112.763675
-42.570534	4.525686	110.604538	-3.958048	10.539134	109.452614	47.976929	-13.052641	104.62986	41.108948	49.28693	108.049454	44.5429385	18.1171445	106.339657	-52.4590345	2.9611235	112.565571
-43.244598	5.599148	110.524811	-4.159932	10.688776	108.94191	47.64336	-12.983964	103.613281	40.907433	49.307842	107.311081	44.2753965	18.161939	105.462181	-52.5952605	3.215613	112.421639
-43.955482	6.734356	110.515488	-4.341657	10.808428	108.459305	47.302784	-12.952031	102.685997	40.715363	49.315834	106.627953	44.0090735	18.1819015	104.656975	-52.6923875	3.4349545	112.261635
-44.501873	7.549479	110.263504	-4.552547	10.927582	107.981445	46.964951	-12.951726	101.850357	40.551517	49.298111	106.007782	43.758234	18.1731925	103.9290695	-52.863328	3.6819715	112.0338205
-45.242195	8.820883	110.019707	-4.880299	10.977491	107.320038	46.461231	-13.004149	100.811028	40.287231	49.228035	105.128838	43.374231	18.111943	102.969933	-53.134829	3.843039	111.670143
-45.870907	9.602616	109.846268	-5.085532	10.96601	106.914612	46.121864	-13.083742	100.204239	40.115398	49.160343	104.557098	43.118631	18.0383005	102.3806685	-53.289695	3.8937195	111.4485555
-46.440331	10.372483	109.740242	-5.285673	10.97757	106.568718	45.80714	-13.16066	99.697655	39.930679	49.077106	103.973495	42.8689095	17.958223	101.835575	-53.4402555	3.996917	111.301861
-46.58844	11.058605	109.665726	-5.497077	10.982922	106.27211	45.516846	-13.226573	99.302032	39.716709	49.003372	103.424179	42.6167775	17.8883995	101.3631055	-53.6109315	4.0774445	111.1811145
-46.464195	11.511926	109.459709	-5.685409	10.964777	106.00753	45.27636	-13.295403	99.021873	39.498852	48.926552	102.909157	42.387606	17.8155745	100.965515	-53.758424	4.1139795	111.049545
-46.295647	11.887067	109.248421	-5.836224	10.927628	105.802788	45.092136	-13.395103	98.8713	39.333389	48.824627	102.460114	42.2127625	17.714762	100.665707	-53.8852105	4.140494	110.939869
-45.89801	12.221195	109.01693	-5.982426	10.848035	105.606781	44.940853	-13.514524	98.809013	39.196609	48.723293	102.090179	42.068731	17.6043845	100.449596	-54.033583	4.0916855	110.763966
-45.086048	12.839809	108.672676	-6.169984	10.770511	105.291275	44.742157	-13.690001	98.770668	38.97226	48.55838	101.606049	41.8572085	17.4341895	100.1883585	-54.1971765	4.1068325	110.3941915
-44.63768	13.155477	108.343338	-6.285934	10.697449	105.133118	44.599064	-13.801716	98.773079	38.843262	48.454998	101.326355	41.721163	17.326641	100.049717	-54.293031	4.068257	110.216519
-44.129204	13.51433	108.034203	-6.39967	10.665491	104.979004	44.460346	-13.914774	98.77449	38.749336	48.347092	101.085953	41.604841	17.216159	99.9302215	-54.404181	4.114823	110.0277865
-43.47448	13.842389	107.796463	-6.485226	10.661645	104.850197	44.318596	-14.010544	98.806725	38.687164	48.275829	100.91481	41.50288	17.1326425	99.8607675	-54.473332	4.1906475	109.8396265
-42.694275	14.2184	107.590508	-6.576817	10.663273	104.772171	44.20282	-14.097139	98.864304	38.656097	48.211288	100.776459	41.4294585	17.0570745	99.8203815	-54.5830925	4.2694715	109.7239605
-41.866528	14.663118	107.371819	-6.653243	10.67585	104.68383	44.138683	-14.167651	98.925346	38.637905	48.16951	100.658401	41.388294	17.0009295	99.7918735	-54.69478	4.3507705	109.5757865
-40.975632	14.985262	107.067169	-6.669725	10.674832	104.591476	44.089718	-14.224861	99.030602	38.616215	48.133923	100.577805	41.3529665	16.954531	99.8042035	-54.6924165	4.395133	109.3787485
-39.566555	15.584752	106.670784	-6.692163	10.678016	104.44442	44.079189	-14.313038	99.18634	38.625214	48.079056	100.478539	41.3522015	16.883009	99.8324395	-54.7365275	4.473023	109.0564005
-38.483688	16.073332	106.459633	-6.675625	10.664442	104.396507	44.082661	-14.384028	99.302467	38.65976	48.026234	100.42952	41.3712105	16.821103	99.8659935	-54.7224605	4.507781	108.9270205
-37.342243	16.524681	106.284142	-6.637339	10.630302	104.386642	44.088505	-14.514677	99.403946	38.723999	47.955101	100.42025	41.406252	16.720212	99.912098	-54.68093	4.540392	108.861186
-36.248207	16.98418	106.179703	-6.584111	10.566528	104.416489	44.070572	-14.671368	99.538574	38.845081	47.859253	100.473198	41.4578265	16.5939425	100.005886	-54.6260485	4.5391135	108.827092
-35.044411	17.592834	106.099747	-6.539296	10.469288	104.473961	44.035679	-14.877892	99.685066	39.009251	47.738438	100.596252	41.522465	16.430273	100.140659	-54.601057	4.508303	108.807263
-33.808346	18.244928	106.062485	-6.4688	10.382439	104.542244	44.013424	-15.12439	99.847481	39.202305	47.583862	100.821068	41.6078645	16.229736	100.3342745	-54.5454645	4.535142	108.7502135
-32.581978	18.833366	105.996681	-6.419319	10.293784	104.65094	43.926052	-15.393463	100.100006	39.43169	47.431126	101.140961	41.678871	16.0188315	100.6204835	-54.517509	4.5687365	108.6813965
-30.557484	19.720116	105.994179	-6.385796	10.145148	104.877304	43.773209	-15.856396	100.596046	39.865807	47.180744	101.811073	41.819508	15.662174	101.2035595	-54.5911	4.628122	108.5510485
-29.251743	20.342367	106.054604	-6.394898	10.059396	105.079224	43.665756	-16.176548	100.967834	40.156479	47.001617	102.355667	41.9111175	15.4125345	101.6617505	-54.7009135	4.7062575	108.4966975
-27.939957	20.904041	106.032837	-6.436824	9.971807	105.302429	43.513973	-16.496805	101.343643	40.466709	46.810513	102.975807	41.990341	15.156854	102.159725	-54.863989	4.78676	108.445133
-26.482361	21.576189	106.034264	-6.482036	9.908638	105.507469	43.333733	-16.810255	101.684662	40.750416	46.598934	103.633049	42.0420745	14.8943395	102.6588555	-55.0061465	4.9229365	108.3560825
-25.07711	22.242876	106.122734	-6.532959	9.837997	105.699715	43.110538	-17.105282	101.92411	41.01939	46.384853	104.319504	42.064964	14.6397855	103.121807	-55.130882	5.0362085	108.277623
-23.649239	22.77491	106.404755	-6.584269	9.768699	105.873444	42.848434	-17.407333	102.036575	41.31258	46.149841	104.993263	42.080507	14.371254	103.514919	-55.249045	5.166144	108.231969
-22.148565	23.355812	106.633423	-6.627228	9.699217	106.068779	42.562546	-17.723518	102.026688	41.584591	45.86795	105.630684	42.0735685	14.072216	103.828686	-55.3280245	5.326218	108.308872
-19.941608	24.128498	106.916748	-6.676228	9.64326	106.376137	42.100189	-18.107571	101.97345	41.927433	45.469521	106.478668	42.013811	13.680975	104.226059	-55.366267	5.605545	108.526215
-18.353983	24.641222	107.200371	-6.730442	9.638178	106.607483	41.829525	-18.293228	101.962074	42.028774	45.265469	107.029633	41.9291495	13.4861205	104.4958535	-55.3900335	5.7902355	108.7191125
-16.802698	25.130766	107.598587	-6.829825	9.654469	106.876793	41.584209	-18.434526	102.006187	42.061794	45.117577	107.580498	41.8230015	13.3415255	104.7933425	-55.4826515	5.9674125	108.9602435
-15.251434	25.552559	107.890404	-6.936302	9.684999	107.141068	41.353573	-18.537712	102.084351	42.296028	44.941746	108.032677	41.8248005	13.202017	105.058514	-55.6974045	6.167981	109.223622
-13.627163	25.987556	108.208679	-7.079739	9.715761	107.41552	41.135025	-18.597965	102.277252	42.070724	44.878277	108.579361	41.6028745	13.140156	105.4283065	-55.7623525	6.291366	109.4027335
-12.053656	26.335669	108.449974	-7.209915	9.774819	107.700348	41.005539	-18.624567	102.637756	42.086212	44.789162	109.039978	41.5458755	13.0822975	105.838867	-55.9657055	6.4673405	109.561829
-10.415868	26.646847	108.769058	-7.333974	9.84788	108.04174	40.946465	-18.584818	103.312721	42.124977	44.782063	109.55632	41.535721	13.0986225	106.4345205	-56.203669	6.5971375	109.6489595
-7.968784	27.037436	109.265587	-7.551179	9.99695	108.758308	41.063999	-18.507408	104.963348	41.972736	44.932083	110.707581	41.5183675	13.2123375	107.8354645	-56.6207255	6.7815625	109.6811515
-6.31523	27.267248	109.775391	-7.727096	10.086456	109.351624	41.170712	-18.423378	106.411385	41.77169	45.080643	111.681389	41.471201	13.3286325	109.046387	-56.925393	6.8442795	109.656861
-4.690772	27.418062	110.32486	-7.940373	10.139881	110.01326	41.263893	-18.415783	107.982971	41.60004	45.232296	112.692772	41.4319665	13.4082565	110.3378715	-57.3127125	6.8715055	109.6886485
-3.087127	27.539536	111.023346	-8.170019	10.150496	110.702148	41.306316	-18.443104	109.542717	41.41885	45.313763	113.7071	41.362583	13.4353295	111.6249085	-57.702621	6.8656625	109.7793875
-1.499652	27.617941	111.752533	-8.371892	10.117589	111.377357	41.266529	-18.479858	110.934341	41.259266	45.325558	114.656197	41.2628975	13.42285	112.795269	-58.0066815	6.812328	109.959445
0.010987	27.672964	112.470451	-8.536366	10.043786	112.023331	41.204834	-18.57954	112.05088	41.137527	45.271751	115.532318	41.1711805	13.3461055	113.791599	-58.2439125	6.7414665	110.255063
1.547664	27.724457	113.236641	-8.671995	9.913721	112.584221	41.074581	-18.731461	112.863182	41.070988	45.16703	116.304169	41.0727845	13.2177845	114.5836755	-58.4167745	6.6096575	110.5847665
3.738039	27.705612	114.145317	-8.835428	9.695721	113.255775	40.857216	-18.939226	113.451027	40.977993	44.958553	117.214714	40.9176045	13.0096635	115.3328705	-58.5884605	6.3817785	111.1786795
5.175396	27.703022	114.681374	-8.932987	9.596995	113.560104	40.720142	-19.0028	113.470886	40.876163	44.861156	117.657745	40.7981525	12.929178	115.5643155	-58.6641265	6.264812	111.5558925
6.498232	27.694994	115.076866	-9.03793	9.563712	113.780128	40.573154	-18.984316	113.320267	40.74456	44.812756	117.990555	40.658857	12.91422	115.655411	-58.734717	6.213204	111.904845
7.850645	27.647825	115.285767	-9.133285	9.583457	113.936974	40.446205	-18.893448	113.020798	40.611668	44.834732	118.282089	40.5289365	12.970642	115.6514435	-58.7955065	6.196272	112.2225045
9.165915	27.638445	115.55191	-9.227386	9.64868	114.042557	40.353214	-18.75095	112.668739	40.461559	44.893204	118.51033	40.4073865	13.071127	115.5895345	-58.8621585	6.226233	112.4955795
10.341226	27.602306	115.803123	-9.318118	9.742296	114.115669	40.276939	-18.582659	112.292328	40.310978	44.976852	118.712845	40.2939585	13.1970965	115.5025865	-58.9301945	6.2874955	112.7287515
11.595412	27.499897	115.852425	-9.398893	9.865747	114.158569	40.211983	-18.391544	111.919548	40.149319	45.086254	118.8964	40.180651	13.347355	115.407974	-58.978437	6.384139	112.909164
13.455791	27.276806	115.962151	-9.530594	10.055945	114.177429	40.130104	-18.086916	111.384735	39.923306	45.276367	119.177071	40.026705	13.5947255	115.280903	-59.087893	6.5171645	113.073955
14.522524	27.103107	116.111649	-9.606961	10.175863	114.171745	40.085102	-17.897451	111.106895	39.797436	45.405422	119.366325	39.941269	13.7539855	115.23661	-59.155191	6.5977405	113.10688
15.675959	26.8316	116.042183	-9.674663	10.305265	114.159653	40.050064	-17.722731	110.903168	39.684692	45.539551	119.522774	39.867378	13.90841	115.212971	-59.216704	6.70212	113.106335
16.827076	26.514351	116.037842	-9.739995	10.423051	114.148689	40.012741	-17.584887	110.809982	39.581291	45.669956	119.63755	39.797016	14.0425345	115.223766	-59.277006	6.8035675	113.073612
17.9923	26.042641	116.039017	-9.798027	10.507746	114.149559	39.989738	-17.503735	110.841286	39.508224	45.798061	119.75647	39.748981	14.147163	115.298878	-59.345035	6.868329	113.00024
19.076235	25.584221	116.007019	-9.859431	10.550801	114.164856	39.981548	-17.470121	110.992493	39.438324	45.928749	119.857872	39.709936	14.229314	115.4251825	-59.428798	6.872288	112.9045295
20.150532	25.046333	116.072083	-9.928491	10.557178	114.191376	39.96423	-17.467144	111.222839	39.35815	46.021782	119.951797	39.66119	14.277319	115.587318	-59.518172	6.837037	112.795434
21.774969	24.000975	116.173851	-10.079039	10.51333	114.236435	39.902092	-17.524677	111.615906	39.225964	46.085434	120.039032	39.564028	14.2803785	115.827469	-59.722106	6.7462815	112.645401
22.815889	23.232517	116.152428	-10.173319	10.435678	114.249977	39.837654	-17.606489	111.852631	39.135006	46.084976	120.083687	39.48633	14.2392435	115.968159	-59.832968	6.6321125	112.531795
23.819187	22.452768	116.162781	-10.262318	10.331729	114.238106	39.748432	-17.683613	112.025162	39.05904	46.033009	120.085777	39.403736	14.174698	116.0554695	-59.928372	6.48876	112.4207425
24.831625	21.534269	116.13166	-10.327904	10.228437	114.206406	39.643597	-17.781187	112.135544	38.993225	45.977455	120.043839	39.318411	14.098134	116.0896915	-59.974219	6.35874	112.3231205
25.781336	20.593773	116.020775	-10.386911	10.147083	114.172318	39.531357	-17.870716	112.207664	38.97707	45.924179	119.938789	39.2542135	14.0267315	116.0732265	-60.0280355	6.2674345	112.2714095
26.736525	19.666437	115.923691	-10.427709	10.093129	114.126801	39.445744	-17.968784	112.226662	38.966118	45.873043	119.774246	39.205931	13.9521295	116.000454	-60.061349	6.2341285	112.253148
27.831129	18.542084	115.57077	-10.449574	10.048551	114.062904	39.357178	-18.044546	112.194191	38.964424	45.822361	119.58152	39.160801	13.8889075	115.8878555	-60.059949	6.2081945	112.2379525
29.121542	17.005247	115.298401	-10.455181	9.994049	113.959396	39.243816	-18.170294	112.060974	38.991589	45.715618	119.296387	39.1177025	13.772662	115.6786805	-60.0280645	6.215436	112.2401115
29.730812	16.084507	115.265694	-10.435406	9.954975	113.887093	39.17178	-18.24728	111.937859	39.030708	45.634911	119.16658	39.101244	13.6938155	115.5522195	-59.972056	6.2161345	112.2219665
31.063499	14.638392	114.90303	-10.407455	9.92317	113.850494	39.104599	-18.339535	111.830643	39.090431	45.547146	119.096733	39.097515	13.6038055	115.463688	-59.912425	6.2425345	112.2373
31.852308	13.491503	114.77195	-10.390817	9.906395	113.849625	39.025993	-18.419582	111.767151	39.156742	45.472168	119.068893	39.0913675	13.526293	115.418022	-59.8730015	6.286497	112.281228
32.855045	12.278405	114.635742	-10.38434	9.902618	113.872063	38.960155	-18.485931	111.712242	39.203606	45.402206	119.088959	39.0818805	13.4581375	115.4006005	-59.8505605	6.3470985	112.3435255
33.795532	10.809372	114.515213	-10.394742	9.905661	113.922813	38.896885	-18.539909	111.688019	39.226856	45.34679	119.102165	39.0618705	13.4034405	115.395092	-59.8513545	6.4078815	112.450534
33.960991	9.93789	114.502441	-10.419589	9.909099	113.989113	38.837276	-18.612501	111.693367	39.235523	45.284061	119.138206	39.0363995	13.33578	115.4157865	-59.8755775	6.482418	112.5624395
33.014862	9.397841	114.577629	-10.475044	9.88689	114.089981	38.706314	-18.728527	111.775574	39.248623	45.147671	119.233322	38.9774685	13.209572	115.504448	-59.9275565	6.564208	112.675514
32.432606	8.953131	114.578819	-10.525158	9.849566	114.14782	38.62624	-18.827757	111.864532	39.252819	45.065819	119.291977	38.9395295	13.119031	115.5782545	-59.9898455	6.580101	112.7173855
31.735294	8.387342	114.654007	-10.572639	9.805382	114.190422	38.546616	-18.935368	111.966133	39.249229	44.959518	119.357704	38.8979225	13.012075	115.6619185	-60.0432005	6.598689	112.7189255
31.449938	7.726564	114.607559	-10.628085	9.753451	114.243279	38.486023	-19.065166	112.095657	39.229156	44.87146	119.407417	38.8575895	12.903147	115.751537	-60.1137595	6.603755	112.735021
30.720469	7.050647	114.65416	-10.676598	9.687561	114.296341	38.428726	-19.219398	112.257469	39.237823	44.758404	119.436172	38.8332745	12.769503	115.8468205	-60.1864705	6.605619	112.7458615
30.207664	6.262626	114.692863	-10.724437	9.598983	114.360718	38.368122	-19.393414	112.433434	39.266209	44.633289	119.460281	38.8171655	12.6199375	115.9468575	-60.2660395	6.5780285	112.7745785
29.69313	5.402411	114.724968	-10.772407	9.491047	114.426804	38.299213	-19.600098	112.586868	39.294586	44.470409	119.472794	38.7968995	12.4351555	116.029831	-60.3417135	6.5469385	112.823777
28.593079	4.26577	114.977242	-10.812351	9.259558	114.498474	38.172768	-19.934704	112.740662	39.371098	44.18082	119.504333	38.771933	12.123058	116.1224975	-60.396635	6.396058	112.8744505
28.320793	2.871217	114.710876	-10.83306	9.085262	114.549866	38.076477	-20.174368	112.776947	39.414948	43.951546	119.508827	38.7457125	11.888589	116.142887	-60.4118325	6.281935	112.956845
27.855703	1.742569	114.609016	-10.856057	8.945588	114.58503	37.980114	-20.397491	112.805435	39.464352	43.733631	119.502678	38.722233	11.66807	116.1540565	-60.434347	6.223106	113.0160035
27.390972	0.553563	114.54332	-10.861438	8.844013	114.586662	37.917557	-20.585674	112.845253	39.498703	43.570915	119.464111	38.70813	11.4926205	116.154682	-60.431006	6.1954055	113.018642
26.841253	-0.503943	114.431366	-10.872561	8.762968	114.551201	37.904495	-20.740894	112.927589	39.51828	43.449642	119.397751	38.7113875	11.354374	116.16267	-60.4565095	6.171562	112.939732
26.326811	-1.853282	114.327118	-10.873777	8.697273	114.545464	37.93037	-20.843206	113.050247	39.496536	43.359653	119.233047	38.713453	11.2582235	116.141647	-60.461007	6.1363225	112.949281
25.864775	-3.123711	114.295471	-10.860105	8.61997	114.574722	37.977905	-20.903698	113.252243	39.467457	43.286457	119.020172	38.722681	11.1913795	116.1362075	-60.442891	6.0485605	113.0132365
25.100857	-5.123094	114.504173	-10.864277	8.52549	114.612869	38.110878	-21.012411	113.829514	39.412136	43.223705	118.729233	38.761507	11.105647	116.2793735	-60.490061	5.945333	112.9463645
24.62129	-6.570326	114.686157	-10.88213	8.426208	114.65683	38.21505	-21.09697	114.328445	39.368946	43.180878	118.515381	38.791998	11.041954	116.421913	-60.556258	5.810462	112.891747
24.17786	-8.082043	114.926971	-10.884735	8.261213	114.785683	38.318279	-21.194584	114.790474	39.294163	43.111938	118.252968	38.806221	10.958677	116.521721	-60.575691	5.563749	113.049645
23.668503	-9.479067	115.287483	-10.889957	8.073434	114.927521	38.398506	-21.292469	115.295326	39.23233	43.00185	117.95887	38.815418	10.8546905	116.627098	-60.595332	5.2921775	113.227944
23.205093	-11.026947	115.682671	-10.89562	7.906264	114.985802	38.486271	-21.441799	115.932098	39.160694	42.930111	117.590286	38.8234825	10.744156	116.761192	-60.6147225	5.068372	113.210412
22.748095	-12.594337	116.121544	-10.938015	7.698912	114.954201	38.588551	-21.611217	116.566635	39.078209	42.787006	117.20314	38.83338	10.5878945	116.8848875	-60.70941	4.8099295	113.0235145
22.231375	-14.00977	116.467987	-10.986497	7.442208	114.900276	38.678257	-21.785231	117.053566	38.943264	42.569004	116.800499	38.8107605	10.3918865	116.9270325	-60.7837545	4.4925295	112.8735195
21.388227	-16.157606	116.727211	-11.038676	7.042049	114.862015	38.708839	-22.007582	117.422333	38.70491	42.174187	116.110207	38.7068745	10.0833025	116.76627	-60.7842265	4.0007955	112.95776
20.762365	-17.585073	116.858337	-11.07657	6.797	114.854523	38.686569	-22.16403	117.558907	38.577339	41.887329	115.711067	38.631954	9.8616495	116.634987	-60.785094	3.7323505	113.074059
20.093048	-18.789606	116.990601	-11.110063	6.56027	114.824127	38.681374	-22.322664	117.644203	38.461475	41.664268	115.365479	38.5714245	9.670802	116.504841	-60.7915505	3.449738	113.143413
19.466578	-20.052074	116.984116	-11.149877	6.349023	114.765457	38.694309	-22.440329	117.643715	38.324539	41.453945	115.07975	38.509424	9.506808	116.3617325	-60.809178	3.191238	113.1691815
18.84911	-21.291937	117.003441	-11.190028	6.188845	114.704964	38.734066	-22.51635	117.589638	38.159534	41.323372	114.746689	38.4468	9.403511	116.1681635	-60.826856	2.974179	113.2417645
18.20941	-22.376133	116.995644	-11.22626	6.085765	114.615097	38.773502	-22.515839	117.485931	37.956039	41.220352	114.296089	38.3647705	9.3522565	115.89101	-60.8172905	2.8192735	113.339184
17.548958	-23.47632	116.972824	-11.249426	6.019939	114.530792	38.827469	-22.476868	117.3311	37.750366	41.106396	113.797462	38.2889175	9.314764	115.564281	-60.7877695	2.725114	113.497303
16.701408	-25.055185	116.916679	-11.233346	5.934532	114.369896	38.949738	-22.386543	117.058159	37.450954	41.029667	112.986549	38.200346	9.321562	115.022354	-60.667038	2.547502	113.717438
16.128403	-25.94021	116.813431	-11.204761	5.867499	114.244781	39.055294	-22.32634	116.775826	37.273132	40.992592	112.595657	38.164213	9.333126	114.6857415	-60.573735	2.401872	113.8038205
15.551154	-26.873529	116.53476	-11.224234	5.772204	114.110687	39.148075	-22.284698	116.470955	37.150795	41.00732	112.356186	38.149435	9.361311	114.4135705	-60.597903	2.183097	113.8078035
15.040943	-27.731937	116.22435	-11.211876	5.685388	113.906502	39.194187	-22.265457	116.124977	37.067196	41.051502	112.25721	38.1306915	9.3930225	114.1910935	-60.5544435	1.9777535	113.6219105
14.521748	-28.636446	115.845367	-11.23251	5.667541	113.715218	39.177967	-22.238941	115.75074	36.98214	41.097164	112.207161	38.0800535	9.4291115	113.9789505	-60.5450735	1.9059705	113.4514855
13.918397	-29.214516	115.575134	-11.279702	5.736771	113.576355	39.116562	-22.168282	115.364944	36.892151	41.13345	112.108086	38.0043565	9.482584	113.736515	-60.5637605	1.990958	113.416195
13.383261	-30.002617	115.291214	-11.324707	5.857112	113.478638	39.042393	-22.068068	115.01049	36.775444	41.18396	111.966599	37.9089185	9.557946	113.4885445	-60.5583325	2.156278	113.4687315
12.652323	-30.889833	115.114166	-11.422589	6.075063	113.392113	38.969528	-21.852875	114.658066	36.551281	41.305557	111.732437	37.7604045	9.726341	113.1952515	-60.6055825	2.423785	113.5889745
12.217558	-31.255043	115.166412	-11.482187	6.198321	113.334274	38.987579	-21.69351	114.572227	36.382805	41.428234	111.562347	37.685192	9.867362	113.067287	-60.649566	2.52928	113.601261
11.775755	-30.741871	115.114548	-11.540285	6.288478	113.251495	39.030479	-21.541168	114.57373	36.229839	41.562439	111.374832	37.630159	10.0106355	112.974281	-60.710729	2.5663205	113.528709
11.380302	-30.269945	115.042725	-11.590172	6.325565	113.164032	39.086056	-21.392601	114.547134	36.048973	41.68425	111.187874	37.5675145	10.1458245	112.867504	-60.7478585	2.5053055	113.46056
10.983317	-29.797577	114.904236	-11.655382	6.329416	113.081718	39.127167	-21.235842	114.457932	35.838734	41.803074	111.059509	37.4829505	10.283616	112.7587205	-60.7937145	2.375216	113.4047155
10.565185	-29.2075	114.725456	-11.72553	6.30504	113.00106	39.163555	-21.084972	114.330742	35.597767	41.947906	111.015793	37.380661	10.431467	112.6732675	-60.831721	2.178613	113.3288525
10.082332	-28.573257	114.454941	-11.819836	6.306128	112.94297	39.185738	-20.911366	114.186684	35.381229	42.124516	111.093918	37.2834835	10.606575	112.640301	-60.9231555	2.005681	113.245639
9.375605	-27.577135	114.262733	-11.957705	6.434278	112.94416	39.173866	-20.58769	114.130577	35.094193	42.464878	111.357033	37.1340295	10.938594	112.743805	-61.0494395	1.929962	113.144515
8.922425	-26.839766	114.166557	-12.044353	6.609967	113.000786	39.164898	-20.325977	114.182648	34.950619	42.761143	111.651634	37.0577585	11.217583	112.917141	-61.1464645	2.002351	113.084431
8.44807	-26.128527	114.113724	-12.144613	6.846277	113.106361	39.159492	-20.04767	114.278587	34.835602	43.118538	112.076965	36.997547	11.535434	113.177776	-61.286773	2.15712	113.034946
7.923187	-25.306648	114.132477	-12.220076	7.111223	113.250206	39.139236	-19.741558	114.41777	34.754242	43.48476	112.571823	36.946739	11.871601	113.4947965	-61.386891	2.350845	113.0056155
7.317538	-24.465754	114.093826	-12.296728	7.377256	113.449013	39.114643	-19.455191	114.602135	34.745647	43.867416	113.167511	36.930145	12.2061125	113.884823	-61.523601	2.5483995	113.013203
6.751943	-23.681988	114.132202	-12.357785	7.63627	113.676598	39.077072	-19.187269	114.827278	34.789581	44.22514	113.774704	36.9333265	12.5189355	114.300991	-61.6488965	2.7536045	113.052205
6.144492	-22.829927	114.231743	-12.407778	7.887839	113.922241	39.063583	-18.924515	115.079102	34.810154	44.559723	114.307045	36.9368685	12.817604	114.6930735	-61.7524245	2.958074	113.1514085
5.244448	-21.688875	114.484879	-12.482216	8.343897	114.268616	39.116154	-18.466331	115.509224	34.797157	45.08572	114.791573	36.9566555	13.3096945	115.1503985	-61.9210875	3.3780995	113.3868335
4.548266	-20.911922	114.769028	-12.509951	8.685359	114.45385	39.188442	-18.118979	115.795013	34.750767	45.463661	114.892113	36.9696045	13.672341	115.343563	-61.9895065	3.698377	113.564137
3.731473	-20.12294	114.957787	-12.505672	8.993086	114.59346	39.272713	-17.804247	116.079559	34.730598	45.839005	114.85704	37.0016555	14.017379	115.4682995	-62.0129995	3.968793	113.7186205
3.068728	-19.396788	115.121414	-12.498226	9.246605	114.706696	39.34993	-17.519901	116.303787	34.816124	46.252228	114.786819	37.083027	14.3661635	115.545303	-62.079479	4.1270465	113.868089
2.378573	-18.673443	115.126778	-12.467134	9.458694	114.781273	39.434322	-17.279263	116.471794	35.037773	46.705883	114.634514	37.2360475	14.71331	115.553154	-62.1703155	4.204078	114.009392
1.765762	-17.814859	115.199402	-12.448122	9.625924	114.854492	39.513397	-17.061144	116.558395	35.442863	47.143486	114.294159	37.47813	15.041171	115.426277	-62.374374	4.210677	114.282707
1.189441	-16.951401	115.102531	-12.423611	9.759727	114.914177	39.592251	-16.872978	116.564095	36.019897	47.539223	113.803986	37.806074	15.3331225	115.1840405	-62.653296	4.1863315	114.6443135
0.163095	-15.603991	114.989105	-12.301527	9.993783	115.027153	39.718544	-16.68498	116.601471	36.78875	47.623634	113.052277	38.253647	15.469327	114.826874	-62.856701	4.518239	115.227432
-0.457915	-14.725834	114.860664	-12.197979	10.18353	115.079971	39.859383	-16.552773	116.692123	37.333443	47.17498	112.765289	38.596413	15.3111035	114.728706	-62.992371	5.0559565	115.431236
-1.001482	-13.753584	114.933655	-12.10923	10.442576	115.08194	40.113464	-16.421095	116.791847	37.701397	46.679489	112.841835	38.9074305	15.129197	114.816841	-63.1258905	5.755955	115.347039
-1.611918	-12.740302	114.892509	-12.036297	10.694453	115.068962	40.477604	-16.272869	116.919235	37.7892	46.479141	113.180969	39.133402	15.103136	115.050102	-63.205996	6.28577	115.087822
-2.283181	-11.761916	114.925133	-12.005836	10.887321	115.119949	40.959385	-16.110361	117.130768	37.87138	46.562473	113.319031	39.4153825	15.226056	115.2248995	-63.4270545	6.548586	115.0149985
-2.88586	-10.798926	114.97496	-12.014686	11.023726	115.233253	41.45533	-15.887539	117.081726	37.971394	46.587105	113.603294	39.713362	15.349783	115.34251	-63.742734	6.697669	115.123996
-3.434491	-9.88693	115.010979	-12.046285	11.126538	115.34201	41.75082	-15.623097	116.852379	38.068672	46.562698	114.013496	39.909746	15.4698005	115.4329375	-64.002316	6.7832755	115.2510825
-4.173353	-8.405719	114.763283	-12.090815	11.343805	115.414009	42.258003	-15.383866	116.37925	38.154568	46.508572	114.66848	40.2062855	15.562353	115.523865	-64.3879155	7.125257	115.304153
-4.764138	-7.420171	114.675072	-12.112491	11.534126	115.483894	42.364075	-15.166526	116.271736	38.228458	46.613258	115.301964	40.2962665	15.723366	115.78685	-64.5212485	7.344886	115.180938
-5.254231	-6.463633	114.74279	-12.139015	11.740419	115.684196	42.476837	-15.0614	116.448463	38.334915	46.7202	116.132973	40.405876	15.8294	116.290718	-64.683906	7.651438	115.077674
-5.769683	-5.575757	115.005409	-12.163926	11.940473	116.036667	42.580883	-15.014455	116.898109	38.44157	46.819748	117.09993	40.5112265	15.9026465	116.9990195	-64.8390785	7.9782995	115.0743145
-6.160898	-4.643967	115.47419	-12.19408	12.127437	116.516769	42.460152	-14.91919	117.525604	38.493355	46.899952	118.084442	40.4767535	15.990381	117.805023	-64.8649135	8.264493	115.228515
-6.644587	-3.723245	115.934357	-12.228587	12.290736	117.006805	42.529984	-14.858979	117.963066	38.481964	47.001282	118.840775	40.505974	16.0711515	118.4019205	-64.963148	8.5103205	115.6116895
-7.229741	-2.848568	116.307404	-12.260933	12.4301	117.384377	42.580978	-14.720075	118.379471	38.412674	47.080143	119.415543	40.496826	16.180034	118.897507	-65.018692	8.680166	115.871247
-7.974534	-1.645064	116.754654	-12.276396	12.584419	117.79364	42.68351	-14.510293	118.925606	38.378048	47.180916	119.751762	40.530779	16.3353115	119.338684	-65.083571	8.8335265	116.248596
-8.40202	-0.952287	117.088654	-12.259479	12.62002	117.955147	42.740543	-14.408255	119.185516	38.343475	47.161175	119.798302	40.542009	16.37646	119.491909	-65.060967	8.86358	116.418385
-8.779437	-0.248961	117.232307	-12.225245	12.568996	118.07914	42.744289	-14.388235	119.410301	38.331604	47.114025	119.665459	40.5379465	16.362895	119.53788	-64.9884365	8.775097	116.6204
-9.321285	0.439264	117.398323	-12.210814	12.448769	118.169365	42.716881	-14.48542	119.586731	38.344288	46.971176	119.411995	40.5305845	16.242878	119.499363	-64.9522125	8.65466	116.839367
-9.867036	1.081817	117.504898	-12.211402	12.286126	118.203476	42.670643	-14.589689	119.786873	38.370705	46.799301	118.95192	40.520674	16.104806	119.3693965	-64.943478	8.467446	117.0375555
-10.422518	1.687869	117.532036	-12.233947	12.125208	118.16449	42.613049	-14.71058	119.963715	38.354637	46.61919	118.509628	40.483843	15.954305	119.2366715	-64.951737	8.296111	117.0923085
-10.948764	2.30009	117.527222	-12.257937	11.928134	118.097099	42.536911	-14.855729	120.10701	38.295078	46.44109	118.100784	40.4159945	15.7926805	119.103897	-64.9318685	8.0635875	117.090301
-11.825872	3.321723	117.33345	-12.283401	11.543727	117.940178	42.550484	-15.111648	120.140038	38.237286	46.15004	117.812561	40.393885	15.519196	118.9762995	-64.960687	7.568258	116.9040565
-12.400382	3.997581	117.219414	-12.287135	11.274864	117.885384	42.522427	-15.237851	120.120476	38.243439	45.997738	117.882416	40.382933	15.3799435	119.001446	-64.957203	7.1697845	116.769322
-13.052122	4.685452	117.145065	-12.300346	11.052632	117.9198	42.512081	-15.338238	120.074783	38.276291	45.872925	118.073723	40.394186	15.2673435	119.074253	-64.994878	6.8379205	116.765347
-13.644673	5.424456	117.240799	-12.330378	10.887788	118.058693	42.448654	-15.4088	120.050339	38.26413	45.797325	118.35675	40.356392	15.1942625	119.2035445	-65.017148	6.5813135	116.9138415
-14.347352	6.25502	117.352165	-12.36256	10.813688	118.288719	42.371716	-15.412782	120.057297	38.257362	45.793282	118.728806	40.314539	15.19025	119.3930515	-65.039659	6.437126	117.1843865
-14.983752	7.039824	117.583824	-12.349309	10.768254	118.554863	42.355007	-15.384664	120.149925	38.258362	45.818638	119.122055	40.3066845	15.216987	119.63599	-65.0053025	6.319521	117.473736
-15.759418	7.850754	117.78138	-12.42334	10.821195	118.852524	42.368393	-15.33096	120.307961	38.117508	45.900623	119.644691	40.2429505	15.2848315	119.976326	-65.0896305	6.3575585	117.728722
-16.671965	9.043498	118.064484	-12.405636	10.854236	119.190804	42.391212	-15.235041	120.620361	38.150551	46.000481	120.202705	40.2708815	15.38272	120.411533	-65.0821535	6.325752	117.970075
-17.676861	9.965056	118.208649	-12.458416	10.914787	119.350174	42.379906	-15.197585	120.824944	38.179443	46.049641	120.456612	40.2796745	15.426028	120.640778	-65.1965065	6.403546	118.05957
-18.313091	10.765043	118.269554	-12.464078	10.927732	119.450676	42.352272	-15.191028	120.98317	38.230595	46.061882	120.591423	40.2914335	15.435427	120.7872965	-65.2195895	6.420037	118.1140555
-19.068342	11.545603	118.333344	-12.463727	10.920817	119.531059	42.305618	-15.201423	121.122551	38.276352	46.025616	120.653114	40.290985	15.4120965	120.8878325	-65.218439	6.4295375	118.1742855
-19.842825	12.348698	118.38298	-12.443273	10.881708	119.611618	42.140694	-15.147821	121.377037	38.374146	45.975479	120.71006	40.25742	15.413829	121.0435485	-65.143966	6.349587	118.1796875
-20.721235	13.140789	118.367973	-12.428329	10.839553	119.706726	42.329803	-15.264921	121.42572	38.449707	45.895939	120.818016	40.389755	15.315509	121.121868	-65.246413	6.363597	118.291584
-21.520424	13.903326	118.409706	-12.382568	10.735629	119.74752	42.227928	-15.321854	121.522125	38.536518	45.798729	120.883652	40.382223	15.2384375	121.2028885	-65.147359	6.2328205	118.2921515
-22.671261	15.015202	118.384529	-12.310451	10.577992	119.691177	42.272522	-15.505278	121.340652	38.676086	45.639549	120.714912	40.474304	15.0671355	121.027782	-65.095206	6.0888485	118.354572
-23.588312	15.799603	118.152451	-12.229662	10.549038	119.549957	42.289341	-15.590708	121.052124	38.745262	45.551228	120.381233	40.5173015	14.98026	120.7166785	-64.9766255	6.117816	118.3832355
-24.393852	16.55549	117.946602	-12.140038	10.465606	119.299057	42.281677	-15.63313	120.560478	38.797836	45.465755	119.854294	40.5397565	14.9163125	120.207386	-64.8198325	6.0148995	118.390728
-25.243429	17.273596	117.69236	-11.99816	10.421823	118.940208	42.230293	-15.597256	119.693886	38.921783	45.361473	119.102074	40.576038	14.8821085	119.39798	-64.572358	5.9615375	118.482436
-26.146498	17.977285	117.390846	-11.825036	10.365607	118.446541	42.068501	-15.473838	118.33992	38.909294	45.28904	118.118095	40.4888975	14.907601	118.2290075	-64.1389695	5.823613	118.6640745
-27.084631	18.686367	117.179337	-11.639977	10.328161	117.823303	41.748322	-15.271703	116.457024	38.651131	45.119583	116.767815	40.1997265	14.92394	116.6124195	-63.4796805	5.732382	119.0341865
-27.961948	19.366714	116.91909	-11.430975	10.29572	117.085541	41.3386	-15.033263	114.208244	38.228703	45.011414	115.315536	39.7836515	14.9890755	114.76189	-62.6456015	5.6023645	119.409192
-29.224413	20.365519	116.567657	-11.159406	10.22143	115.876411	40.799	-14.878609	111.008057	37.487431	44.726135	112.878021	39.1432155	14.923763	111.943039	-61.4620275	5.519097	119.809783
-30.022251	21.027262	116.371605	-11.028852	10.160492	115.151131	40.529549	-14.826427	109.152687	37.092449	44.546616	111.459526	38.810999	14.8600945	110.3061065	-60.868703	5.4608895	119.9961555
-30.712296	21.652296	116.164413	-10.999762	10.110993	114.472305	40.263191	-14.78713	107.646309	36.830734	44.532913	110.321999	38.5469625	14.8728915	108.984154	-60.5464865	5.3490945	119.960456
-31.312269	22.28557	115.989342	-11.035316	10.044352	113.907982	40.057682	-14.782092	106.415436	36.676693	44.527744	109.547722	38.3671875	14.872826	107.981579	-60.4378195	5.215878	119.834385
-31.842825	22.918644	115.851128	-11.108507	10.011104	113.433014	39.821278	-14.796686	105.420776	36.565674	44.523193	109.048126	38.193476	14.8632535	107.234451	-60.41049	5.1589545	119.631577
-32.280045	23.580254	115.632332	-11.228931	9.97813	113.009819	39.598412	-14.819715	104.611755	36.50053	44.553574	108.701744	38.049471	14.8669295	106.6567495	-60.507333	5.0893305	119.3628885
-32.613369	24.202242	115.46022	-11.361066	10.023629	112.659546	39.361347	-14.830435	103.857613	36.403561	44.550831	108.439545	37.882454	14.860198	106.148579	-60.604586	5.18706	119.170513
-32.930065	25.057575	115.116882	-11.607806	10.098781	112.056747	38.972828	-14.806435	102.887177	36.21859	44.574394	107.93705	37.595709	14.8839795	105.4121135	-60.811321	5.3135825	118.7013805
-33.032536	25.55924	114.754524	-11.80148	10.147233	111.626266	38.731888	-14.799614	102.332771	36.040627	44.552219	107.547089	37.3862575	14.8763025	104.93993	-60.9892175	5.4181635	118.312602
-32.932861	25.951008	114.328575	-11.970456	10.213203	111.217239	38.499287	-14.823998	101.887131	35.879429	44.524323	107.125732	37.189358	14.8501625	104.5064315	-61.13027	5.5762435	117.9280465
-32.694443	26.276012	113.758072	-12.14244	10.208646	110.7715	38.345154	-14.914436	101.550911	35.776554	44.468327	106.692551	37.060854	14.7769455	104.121731	-61.345734	5.6403465	117.421269
-32.362514	26.601383	113.186218	-12.295127	10.179486	110.32711	38.191734	-15.043505	101.274063	35.670887	44.367073	106.335358	36.9313105	14.661784	103.8047105	-61.5215645	5.697188	116.8495095
-31.84844	26.884932	112.542221	-12.477979	10.070835	109.91436	38.025028	-15.203897	101.057159	35.575039	44.220222	106.047188	36.8000335	14.5081625	103.5521735	-61.7559915	5.6335075	116.2765465
-31.1567	27.072037	111.887863	-12.705785	9.881386	109.455154	37.85981	-15.397249	100.882935	35.527378	44.051598	105.838989	36.693594	14.3271745	103.360962	-62.105164	5.4355975	115.549346
-30.204588	27.381039	111.086258	-12.927458	9.666168	108.996284	37.601074	-15.734468	100.681778	35.447617	43.727165	105.6427	36.5243455	13.9963485	103.162239	-62.3792615	5.3359875	114.830329
-29.504299	27.264965	110.752426	-13.076419	9.503481	108.772194	37.447842	-15.992412	100.658295	35.43195	43.511723	105.560829	36.439896	13.7596555	103.109562	-62.592734	5.2473065	114.434826
-28.637964	27.166784	110.283516	-13.235138	9.315565	108.541504	37.34148	-16.274849	100.701752	35.467911	43.279289	105.470108	36.4046955	13.50222	103.08593	-62.8749715	5.12891	113.997078
-27.6429	26.990026	109.737434	-13.283207	9.114862	108.330322	37.276516	-16.569323	100.778603	35.53376	43.031105	105.382301	36.405138	13.230891	103.080452	-62.971552	4.998833	113.580192
-26.614498	26.833418	109.254288	-13.306147	8.901985	108.057869	37.260609	-16.880123	100.900505	35.637226	42.7677	105.288971	36.4489175	12.9437885	103.094738	-63.0612115	4.8601815	113.021
-25.552872	26.535637	108.636597	-13.331418	8.645174	107.731018	37.281826	-17.190413	101.13974	35.782688	42.484161	105.228111	36.532257	12.646874	103.1839255	-63.195093	4.643474	112.2781105
-24.401955	26.185337	107.940247	-13.299465	8.432112	107.375732	37.360939	-17.506283	101.42701	35.992508	42.222534	105.269066	36.6767235	12.3581255	103.348038	-63.2756535	4.5060985	111.403426
-22.516569	25.553959	106.957947	-13.22061	8.136482	106.781433	37.501221	-17.994823	102.102707	36.438828	41.895657	105.581512	36.9700245	11.950417	103.8421095	-63.4112445	4.322547	109.7207565
-21.259993	25.157133	106.279633	-13.195874	7.966177	106.409958	37.582912	-18.300953	102.701736	36.792175	41.719681	106.026718	37.1875435	11.709364	104.364227	-63.5792915	4.22299	108.455689
-19.987616	24.79183	105.920937	-13.173807	7.873958	106.168159	37.667786	-18.582508	103.415382	37.177242	41.567005	106.521477	37.422514	11.4922485	104.9684295	-63.770128	4.2556675	107.3678885
-18.693243	24.272943	105.600212	-13.159614	7.834273	106.043663	37.742512	-18.832518	104.228416	37.57011	41.443481	107.095398	37.656311	11.3054815	105.661907	-63.975539	4.3630645	106.425419
-17.387943	23.838268	105.467293	-13.14256	7.828748	106.06192	37.772839	-19.024698	105.076233	37.946678	41.341896	107.701645	37.8597585	11.158599	106.388939	-64.1448785	4.498897	105.734901
-16.187616	23.409245	105.602394	-13.111162	7.836608	106.229065	37.79615	-19.192085	105.978775	38.315281	41.236897	108.281235	38.0557155	11.022406	107.130005	-64.2780395	4.65081	105.328125
-14.908488	22.926191	105.834534	-13.032429	7.808183	106.525017	37.824596	-19.356369	106.892372	38.652107	41.121792	108.883499	38.2383515	10.8827115	107.8879355	-64.3032095	4.7336545	105.1620985
-13.031973	22.125425	106.47049	-12.855129	7.689378	107.153572	37.942989	-19.604815	108.250404	39.133545	40.951012	109.777977	38.538267	10.6730985	109.0141905	-64.248525	4.7056575	105.2929535
-11.912566	21.648642	106.984283	-12.709806	7.562965	107.658745	38.062805	-19.738037	109.150192	39.387875	40.838196	110.381226	38.72534	10.5500795	109.765709	-64.144952	4.5758505	105.551781
-10.7737	21.214502	107.566727	-12.579681	7.421331	108.205856	38.21661	-19.841291	110.021904	39.547138	40.743153	110.976242	38.881874	10.450931	110.499073	-64.041236	4.391731	105.912639
-9.689898	20.640369	108.138229	-12.499844	7.272004	108.751259	38.377682	-19.917953	110.872253	39.644016	40.682072	111.548767	39.010849	10.3820595	111.21051	-64.010537	4.1619485	106.292008
-8.666491	20.156816	108.711197	-12.450435	7.115451	109.28347	38.513077	-19.936071	111.655411	39.64159	40.675949	112.09185	39.0773335	10.369939	111.8736305	-63.9782035	3.860963	106.6933095
-7.787982	19.715809	109.242424	-12.455417	6.946924	109.771217	38.649357	-19.920227	112.340561	39.519695	40.747536	112.59848	39.084526	10.4136545	112.4695205	-63.99536	3.4801935	107.0729135
-6.919173	19.308142	109.749664	-12.483133	6.772252	110.183121	38.773533	-19.884024	112.92038	39.37122	40.780357	113.073769	39.0723765	10.4481665	112.9970745	-64.0386425	3.0963375	107.3691675
-5.668993	18.597988	110.321686	-12.555531	6.52349	110.667435	38.90173	-19.815531	113.544533	39.143658	40.851299	113.623764	39.022694	10.517884	113.5841485	-64.133756	2.529096	107.7507215
-4.921152	18.194244	110.648773	-12.604939	6.383721	110.903725	38.97728	-19.744053	113.753021	38.965027	40.950703	113.960037	38.9711535	10.603325	113.856529	-64.1810315	2.164117	107.950921
-4.29861	17.85622	110.897873	-12.635141	6.276159	111.098816	39.041	-19.659693	113.835907	38.788986	41.049824	114.204834	38.914993	10.6950655	114.0203705	-64.185275	1.8572525	108.1772615
-3.702562	17.50387	111.146614	-12.648204	6.200398	111.258087	39.10833	-19.535845	113.800285	38.624008	41.160816	114.432129	38.866169	10.8124855	114.116207	-64.162577	1.5883105	108.399967
-3.069615	17.216892	111.388802	-12.645899	6.15818	111.415771	39.178856	-19.386269	113.661865	38.452209	41.261272	114.639496	38.8155325	10.9375015	114.1506805	-64.1073305	1.3788585	108.6808615
-2.522733	16.812317	111.606682	-12.641236	6.137837	111.574081	39.250778	-19.214724	113.467766	38.298424	41.377056	114.874413	38.774601	11.081166	114.1710895	-64.057073	1.194508	108.9770725
-1.988444	16.462255	111.862923	-12.639229	6.13434	111.755356	39.327641	-19.012146	113.276657	38.113796	41.510887	115.159775	38.7207185	11.2493705	114.218216	-63.9991765	1.0193095	109.292496
-1.312874	15.994109	112.248596	-12.665759	6.178652	112.077393	39.454525	-18.672966	113.186958	37.836872	41.767757	115.652298	38.6456985	11.5473955	114.419628	-63.9772165	0.809908499999997	109.735158
-0.954006	15.755314	112.513687	-12.706489	6.240217	112.301704	39.532665	-18.431589	113.360199	37.639664	41.978477	115.980125	38.5861645	11.773444	114.670162	-63.9991425	0.706990000000001	109.933246
-0.660354	15.445976	112.785194	-12.770905	6.321923	112.53643	39.610313	-18.209904	113.691673	37.443363	42.191391	116.266418	38.526838	11.9907435	114.9790455	-64.068648	0.653102499999999	110.0938145
-0.362157	15.087978	113.068115	-12.828587	6.404986	112.76059	39.671032	-18.027779	114.134941	37.28746	42.397644	116.497627	38.479246	12.1849325	115.316284	-64.13642	0.6250395	110.204896
-0.09574	14.731712	113.188889	-12.89152	6.460099	112.967644	39.730846	-17.862656	114.622627	37.150677	42.592258	116.672882	38.4407615	12.364801	115.6477545	-64.2238015	0.555396999999999	110.2875335
0.170682	14.289424	113.432991	-12.918366	6.478065	113.164726	39.785686	-17.696051	115.021042	37.029362	42.76104	116.795563	38.407524	12.5324945	115.9083025	-64.244256	0.4236355	110.4211495
0.389779	13.839807	113.622215	-12.926216	6.473491	113.346313	39.857006	-17.525145	115.259445	36.90308	42.900936	116.907204	38.380043	12.6878955	116.0833245	-64.232475	0.259086499999999	110.6093015
0.653865	13.232223	113.805046	-12.916607	6.483514	113.538887	39.977573	-17.26939	115.343246	36.7402	43.118019	117.093674	38.3588865	12.9243145	116.21846	-64.1921005	0.0427135000000032	110.859314
0.766462	12.895836	113.856163	-12.905823	6.529824	113.600067	40.041809	-17.069424	115.252602	36.634663	43.264156	117.227127	38.338236	13.097366	116.2398645	-64.149882	-0.0377179999999999	110.9602695
0.85618	12.579057	113.855835	-12.905876	6.595541	113.612961	40.098747	-16.859501	115.077209	36.531414	43.4165	117.356476	38.3150805	13.2784995	116.2168425	-64.1268325	-0.087417499999999	111.0090795
0.80577	12.232398	113.84082	-12.912694	6.677989	113.593124	40.130356	-16.670658	114.798248	36.42588	43.553383	117.456795	38.278118	13.4413625	116.1275215	-64.103506	-0.0853844999999982	111.0587265
0.712385	11.826275	113.767067	-12.933667	6.767271	113.56646	40.115982	-16.549046	114.412247	36.360775	43.619705	117.506943	38.2383785	13.5353295	115.959595	-64.1057125	-0.000787500000001273	111.173325
0.54534	11.345023	113.634621	-12.957848	6.864921	113.529778	40.017586	-16.484524	113.959763	36.345875	43.627007	117.508354	38.1817305	13.5712415	115.7340585	-64.0974265	0.1586005	111.3254975
0.392556	10.848584	113.487755	-12.968256	6.974493	113.488747	39.863708	-16.449743	113.496086	36.391266	43.633698	117.469574	38.127487	13.5919775	115.48283	-64.063999	0.357008499999999	111.494664
0.17954	9.997355	113.268112	-12.944694	7.175605	113.407455	39.690762	-16.422249	112.838326	36.51749	43.626244	117.356216	38.104126	13.6019975	115.097271	-63.993514	0.749212500000001	111.717639
0.013954	9.444036	113.092339	-12.920019	7.345197	113.367928	39.595421	-16.364143	112.479973	36.614426	43.639439	117.259727	38.1049235	13.637648	114.86985	-63.9449615	1.052746	111.866006
-0.149744	8.906223	112.967491	-12.8814	7.525538	113.321808	39.513805	-16.309235	112.205627	36.71896	43.683277	117.143227	38.1163825	13.687021	114.674427	-63.8791825	1.364055	111.969189
-0.362042	8.293118	112.848175	-12.87851	7.707316	113.283905	39.423351	-16.24872	112.039909	36.795078	43.732189	117.038132	38.1092145	13.7417345	114.5390205	-63.8662345	1.6728975	112.0287895
-0.662709	7.609268	112.705566	-12.897405	7.865645	113.245407	39.336689	-16.20262	111.931015	36.836388	43.776764	116.964325	38.0865385	13.787072	114.44767	-63.8813485	1.944218	112.043144
-0.895565	6.833964	112.645706	-12.936512	7.994406	113.239906	39.221497	-16.176773	111.891006	36.860344	43.818401	116.872429	38.0409205	13.820814	114.3817175	-63.9139445	2.167998	112.0980945
-1.155113	6.052111	112.604645	-13.013588	8.104142	113.282791	39.085373	-16.164812	111.92067	36.859024	43.859154	116.749001	37.9721985	13.847171	114.3348355	-63.9993745	2.361113	112.2307465
-1.573537	4.918213	112.627495	-13.154364	8.212268	113.376961	38.88356	-16.159885	112.048698	36.797775	43.898888	116.622185	37.8406675	13.8695015	114.3354415	-64.1493955	2.5550345	112.4184805
-1.907155	4.047679	112.68177	-13.253942	8.280668	113.482109	38.758301	-16.150173	112.218681	36.747898	43.938274	116.52253	37.7530995	13.8940505	114.3706055	-64.2609835	2.6672855	112.5936125
-2.194062	3.15102	112.752853	-13.324128	8.356071	113.598572	38.671555	-16.126055	112.427185	36.6992	43.985367	116.415512	37.6853775	13.929656	114.4213485	-64.3336335	2.782486	112.7757955
-2.478953	2.2006	112.866531	-13.382885	8.419847	113.725533	38.63773	-16.103275	112.660858	36.640461	44.023193	116.280922	37.6390955	13.959959	114.47089	-64.4048655	2.879735	112.980176
-2.746409	1.317977	112.97644	-13.402806	8.456732	113.852837	38.628197	-16.101034	112.923668	36.611473	44.040321	116.152893	37.619835	13.9696435	114.5382805	-64.425447	2.9438205	113.1673935
-2.999282	0.378283	113.108467	-13.393789	8.460332	113.950851	38.642342	-16.126577	113.166855	36.635269	44.040943	116.058006	37.6388055	13.957183	114.6124305	-64.4263835	2.963481	113.2892715
-3.32895	-0.610977	113.162598	-13.364324	8.438638	114.019333	38.658157	-16.188246	113.38266	36.688976	44.003601	115.960716	37.6735665	13.9076775	114.671688	-64.4022145	2.9695985	113.366978
-3.696587	-2.151101	113.25959	-13.29307	8.402873	114.060257	38.694511	-16.265942	113.692665	36.781166	43.954056	115.715149	37.7378385	13.844057	114.703907	-64.3239785	2.961689	113.416607
-3.947502	-3.078938	113.364136	-13.244097	8.405331	114.08284	38.756802	-16.257479	114.021858	36.815277	43.94252	115.508827	37.7860395	13.8425205	114.7653425	-64.2742335	2.9681415	113.4003375
-4.190473	-4.04862	113.595291	-13.20782	8.409427	114.178177	38.885109	-16.245674	114.456985	36.82338	43.946777	115.32209	37.8542445	13.8505515	114.8895375	-64.2698845	2.9683025	113.4668165
-4.521034	-5.038102	113.917145	-13.180414	8.368003	114.36409	39.008308	-16.288126	114.95327	36.826782	43.928947	115.185593	37.917545	13.8204105	115.0694315	-64.278373	2.9155955	113.6587485
-4.792914	-6.053606	114.367905	-13.156003	8.284369	114.624512	39.086281	-16.383993	115.549377	36.856483	43.85434	115.123833	37.971382	13.7351735	115.336605	-64.283388	2.8335645	113.912419
-5.064062	-7.019644	114.783493	-13.157114	8.176998	114.888596	39.115898	-16.485229	116.227318	36.909439	43.787777	115.161812	38.0126685	13.651274	115.694565	-64.3268965	2.702722	114.082627
-5.338687	-7.892952	115.163437	-13.199471	8.047379	115.149437	39.148075	-16.57571	116.852036	36.924923	43.746731	115.385796	38.036499	13.5855105	116.118916	-64.435441	2.5092475	114.179958
-5.821852	-9.227594	115.622772	-13.240168	7.921254	115.537979	39.149456	-16.673012	117.556046	36.894474	43.732826	115.975655	38.021965	13.529907	116.7658505	-64.502301	2.312601	114.3101075
-6.153066	-10.052516	115.964767	-13.284013	7.972333	115.826942	39.087357	-16.698824	117.994102	36.905609	43.754116	116.355423	37.996483	13.527646	117.1747625	-64.564509	2.41702	114.4791215
-6.480263	-10.83342	116.371155	-13.325773	8.055154	116.189728	39.011253	-16.716583	118.478058	36.976997	43.77198	116.64801	37.994125	13.5276985	117.563034	-64.645671	2.5826095	114.816422
-6.817263	-11.537282	116.756783	-13.326656	8.056781	116.626884	38.977436	-16.787764	118.829681	37.08548	43.779118	116.993477	38.031458	13.495677	117.911579	-64.68477	2.617885	115.342189
-7.184945	-12.184377	117.109619	-13.335259	8.029635	116.969597	38.986473	-16.869617	119.173874	37.138702	43.757904	117.480156	38.0625875	13.4441435	118.327015	-64.7331055	2.6151265	115.612179
-7.536989	-12.874179	117.248169	-13.336505	7.973231	117.067184	38.995735	-17.000605	119.764778	37.237827	43.691433	117.893135	38.116781	13.345414	118.8289565	-64.789791	2.601048	115.3054115
-8.070436	-13.537306	117.300011	-13.354254	7.849657	117.116928	38.988972	-17.159246	120.138359	37.353043	43.62674	118.258987	38.1710075	13.233747	119.198673	-64.8795155	2.465567	115.035183
-8.814604	-14.489301	117.684402	-13.362396	7.647088	117.480576	38.897251	-17.376505	120.359741	37.335987	43.344143	118.421783	38.116619	12.983819	119.390762	-64.841411	2.310357	115.57039
-9.310503	-15.10113	118.081299	-13.403715	7.541636	117.805183	38.809963	-17.506323	120.660164	37.34156	43.189949	118.351601	38.0757615	12.841813	119.5058825	-64.8831915	2.241459	116.1044835
-9.832464	-15.600315	118.567383	-13.478559	7.460561	118.125427	38.754665	-17.610111	121.079506	37.349205	43.08992	118.281029	38.051935	12.7399045	119.6802675	-65.009053	2.1812175	116.5705865
-10.372132	-16.032047	119.041977	-13.577705	7.399027	118.415703	38.719501	-17.701063	121.570251	37.270962	42.985085	118.19519	37.9952315	12.642011	119.8827205	-65.1506415	2.156043	116.9486855
-10.934262	-16.465557	119.496956	-13.697579	7.330355	118.662682	38.675606	-17.76403	122.019234	37.072353	42.913185	118.233475	37.8739795	12.5745775	120.1263545	-65.2691375	2.0861325	117.1990095
-11.557356	-16.893618	119.747627	-13.818773	7.224104	118.847206	38.610016	-17.826799	122.343552	37.031357	42.790089	118.065727	37.8206865	12.481645	120.2046395	-65.4582325	1.966563	117.4897725
-12.277581	-17.262884	119.929031	-13.932649	7.101344	118.957306	38.553288	-17.883438	122.571411	36.893021	42.707859	118.069519	37.7231545	12.4122105	120.320465	-65.5884525	1.7904775	117.594147
-13.241135	-17.695608	120.111992	-14.038214	6.933175	119.020996	38.512688	-17.976744	122.770844	36.672058	42.594025	118.109665	37.592373	12.3086405	120.4402545	-65.668801	1.5577095	117.6017375
-13.892458	-18.002148	120.044838	-14.077394	6.839457	119.014153	38.509613	-18.028254	122.82869	36.654533	42.509792	118.102432	37.582073	12.240769	120.465561	-65.736861	1.438145	117.562745
-14.533522	-18.207281	120.003807	-14.11482	6.795514	119.001686	38.498028	-18.060673	122.871056	36.562725	42.496475	118.169762	37.5303765	12.217901	120.520409	-65.7600165	1.373127	117.482963
-15.25796	-18.343294	120.102928	-14.135365	6.804196	119.018494	38.49789	-18.051329	122.907768	36.564304	42.458649	118.091454	37.531097	12.20366	120.499611	-65.801827	1.404732	117.537377
-15.947056	-18.497433	120.101105	-14.134993	6.833366	119.066933	38.532455	-18.017929	122.930191	36.526176	42.454563	118.042076	37.5293155	12.218317	120.4861335	-65.7993015	1.448415	117.6477325
-16.760725	-18.584209	120.169617	-14.124836	6.865683	119.14563	38.594112	-17.980776	122.949173	36.485847	42.48344	117.984863	37.5399795	12.251332	120.467018	-65.7896515	1.480034	117.824242
-17.503366	-18.592625	120.347893	-14.10256	6.892951	119.244553	38.669258	-17.922005	122.99292	36.443756	42.501804	117.927299	37.556507	12.2898995	120.4601095	-65.761627	1.4960025	118.0289965
-18.697065	-18.522032	120.413277	-14.087831	6.884252	119.375229	38.78537	-17.846891	123.017761	36.359501	42.525028	117.899857	37.5724355	12.3390685	120.458809	-65.7480975	1.4294355	118.291649
-19.553282	-18.445171	120.436119	-14.093026	6.84308	119.435547	38.85997	-17.808697	122.999634	36.277683	42.553856	117.918465	37.5688265	12.3725795	120.4590495	-65.7548785	1.3135805	118.4120445
-20.406719	-18.347429	120.302902	-14.121667	6.778537	119.459534	38.904392	-17.784742	122.945	36.175873	42.579098	117.955544	37.5401325	12.397178	120.450272	-65.7834665	1.159896	118.468796
-21.326344	-18.218349	120.139648	-14.160627	6.694829	119.43483	38.933517	-17.784658	122.837379	36.056511	42.594631	118.040535	37.495014	12.4049865	120.438957	-65.816268	0.984671500000001	118.430703
-22.249569	-17.991404	119.871101	-14.223106	6.640836	119.361267	38.927864	-17.76222	122.704124	35.937969	42.622387	118.110146	37.4329165	12.4300835	120.407135	-65.8791285	0.851588499999998	118.315399
-23.209242	-17.762934	119.623039	-14.301605	6.622312	119.261765	38.895996	-17.704475	122.501457	35.808769	42.687927	118.149879	37.3523825	12.491726	120.325668	-65.9555925	0.752897999999998	118.197862
-24.096846	-17.56942	119.405998	-14.364635	6.63268	119.18763	38.877636	-17.612293	122.24855	35.641365	42.736973	118.109238	37.2595005	12.56234	120.178894	-65.9887705	0.70302	118.196366
-25.744078	-17.026825	119.282738	-14.428334	6.618076	119.122742	38.92683	-17.46328	121.830727	35.371624	42.840244	117.922798	37.149227	12.688482	119.8767625	-66.005895	0.547670000000002	118.3687215
-26.77854	-16.693819	119.140175	-14.450641	6.579976	119.059036	38.987236	-17.355885	121.541534	35.195339	42.919682	117.767044	37.0912875	12.7818985	119.654289	-65.9925695	0.3780535	118.463783
-28.014194	-16.431293	119.053505	-14.467064	6.546967	118.957855	39.063248	-17.250235	121.265945	35.025738	43.004505	117.540207	37.044493	12.877135	119.403076	-65.978621	0.216799	118.512634
-28.97735	-15.935291	118.805168	-14.483704	6.524802	118.779305	39.136932	-17.136494	120.946739	34.853752	43.075756	117.283058	36.995342	12.969631	119.1148985	-65.96275	0.0799730000000007	118.4437115
-30.040449	-15.510617	118.59993	-14.492456	6.498222	118.540489	39.202633	-17.032505	120.582497	34.672771	43.142094	116.924377	36.937702	13.0547945	118.753437	-65.922614	-0.0583504999999995	118.327541
-31.107733	-15.098826	118.349098	-14.531697	6.459084	118.258034	39.253883	-16.941072	120.121552	34.482582	43.224365	116.446877	36.8682325	13.1416465	118.2842145	-65.9316265	-0.223478500000001	118.2318535
-32.251545	-14.662498	118.078209	-14.578073	6.413914	117.937744	39.269192	-16.86437	119.477928	34.262295	43.253006	115.923454	36.7657435	13.194318	117.700691	-65.9218895	-0.366489999999999	118.174797
-33.968849	-13.882414	117.808243	-14.667456	6.373878	117.421555	39.240189	-16.818935	118.266701	33.915375	43.264069	114.871338	36.577782	13.222567	116.5690195	-65.912694	-0.474810999999999	118.2740905
-35.086578	-13.352601	117.538818	-14.727844	6.390573	117.00753	39.143623	-16.750319	117.332031	33.732212	43.285637	114.162048	36.4379175	13.267659	115.7470395	-65.8936055	-0.486513	118.2680205
-36.243256	-12.809645	117.153404	-14.802593	6.432325	116.542862	39.056244	-16.6514	116.29348	33.477695	43.405113	113.493095	36.2669695	13.3768565	114.8932875	-65.8721555	-0.512206500000001	118.1924365
-37.388023	-12.182193	116.748169	-14.870705	6.506993	116.030159	38.948792	-16.510626	115.2146	33.255184	43.543053	112.887062	36.101988	13.5162135	114.050831	-65.843398	-0.502227500000002	118.009487
-38.437675	-11.572602	116.2248	-14.936204	6.587336	115.454971	38.833328	-16.314449	114.182648	33.053776	43.678482	112.367081	35.943552	13.6820165	113.2748645	-65.81596	-0.507344500000002	117.6350775
-39.454502	-10.971334	115.611908	-15.015848	6.692717	114.832214	38.734028	-16.110447	113.214066	32.851234	43.858009	111.933311	35.792631	13.873781	112.5736885	-65.824327	-0.488347000000001	117.0907395
-40.504429	-10.364225	114.936134	-15.125235	6.816586	114.219368	38.62492	-15.894578	112.379623	32.64978	44.07568	111.505463	35.63735	14.090551	111.942543	-65.88782	-0.457379	116.496193
-41.973583	-9.390182	114.429031	-15.322748	7.035246	113.468864	38.416283	-15.547748	111.280785	32.2789	44.391926	110.746384	35.3475915	14.422089	111.0135845	-65.9930875	-0.351597	115.9241435
-42.862465	-8.787474	114.310669	-15.449603	7.210488	113.115501	38.260887	-15.284247	110.707069	31.941519	44.575489	110.142151	35.101203	14.645621	110.42461	-66.000409	-0.224644999999999	115.806392
-43.702869	-8.212549	114.351715	-15.575735	7.341316	112.819717	38.165188	-15.018842	110.295525	31.569183	44.760868	109.465073	34.8671855	14.871013	109.880299	-66.0186555	-0.188381000000001	115.759135
-44.515011	-7.661253	114.258507	-15.699596	7.415521	112.546646	38.14436	-14.816725	110.008194	31.203751	44.905666	108.796272	34.6740555	15.0444705	109.402233	-66.0732475	-0.213428499999999	115.691059
-45.314865	-7.097474	114.081917	-15.80512	7.42368	112.196541	38.166168	-14.65791	109.825203	30.867676	45.008484	108.148575	34.516922	15.175287	108.986889	-66.127162	-0.327927000000001	115.406193
-45.965786	-6.510108	113.747322	-15.92345	7.363208	111.755646	38.187191	-14.526995	109.639038	30.565559	45.106907	107.566849	34.376375	15.289956	108.6029435	-66.223275	-0.56354	114.9083485
-46.599358	-5.978162	113.257507	-16.076967	7.288954	111.266747	38.188816	-14.428012	109.308006	30.136669	45.185917	107.194176	34.1627425	15.3789525	108.251091	-66.3166765	-0.8010445	114.282403
-47.55077	-5.123319	112.281761	-16.320658	7.144371	110.437988	38.094227	-14.33221	108.583008	29.675119	45.319336	106.677666	33.884673	15.493563	107.630337	-66.525989	-1.204821	113.245639
-48.175808	-4.441732	111.677612	-16.518806	7.144174	109.890106	37.960728	-14.215255	107.935562	29.407089	45.444817	106.474831	33.6839085	15.614781	107.2051965	-66.7215205	-1.326433	112.5750155
-48.702286	-3.719577	111.307671	-16.738823	7.30237	109.455421	37.750996	-13.998203	107.21347	29.132021	45.613838	106.228348	33.4415085	15.8078175	106.720909	-66.9191545	-1.2030775	112.189933
-49.164238	-2.934277	111.067879	-16.957211	7.592646	109.124161	37.465485	-13.746551	106.595787	28.831806	45.84193	105.972839	33.1486455	16.0476895	106.284313	-67.0630675	-0.862397499999997	111.964009
-49.571495	-2.186751	110.889122	-17.168673	7.931827	108.854172	37.180984	-13.407175	106.011581	28.680208	46.041386	105.722023	32.930596	16.3171055	105.866802	-67.267942	-0.4534515	111.841542
-49.913544	-1.462936	110.676208	-17.339993	8.229167	108.618736	36.96035	-13.075399	105.514145	28.45368	46.307613	105.608391	32.707015	16.616107	105.561268	-67.387001	-0.157772999999999	111.676204
-50.21619	-0.729318	110.337555	-17.480234	8.461045	108.326843	36.800735	-12.833481	105.152512	28.363317	46.527664	105.570999	32.582026	16.8470915	105.3617555	-67.542494	0.0749984999999995	111.2919305
-50.596489	0.309443	109.530235	-17.633802	8.614048	107.783173	36.639996	-12.633448	104.674614	28.280222	46.763264	105.601265	32.460109	17.064908	105.1379395	-67.727713	0.163188000000002	110.4284065
-50.797348	1.018608	109.053818	-17.701773	8.678548	107.413498	36.561649	-12.556436	104.316483	28.25211	46.882175	105.605576	32.4068795	17.1628695	104.9610295	-67.8104255	0.194226499999999	109.8659665
-50.837708	1.692848	108.660362	-17.7495	8.765504	107.085289	36.445053	-12.43181	104.068436	28.200228	46.961117	105.492188	32.3226405	17.2646535	104.780312	-67.8216405	0.266354499999998	109.390266
-50.971912	2.38037	108.342552	-17.792147	8.889634	106.763268	36.372032	-12.337801	103.963829	28.124439	47.010578	105.230904	32.2482355	17.3363885	104.5973665	-67.8325295	0.442879499999997	108.9291695
-51.021599	3.01045	107.968582	-17.833757	8.965935	106.460571	36.371407	-12.30848	103.957283	28.029779	47.023399	104.872025	32.200593	17.3574595	104.414654	-67.868107	0.574410500000003	108.506488
-51.044445	3.578103	107.630386	-17.851461	8.97708	106.152489	36.407513	-12.328534	103.979614	27.930492	46.979	104.420792	32.1690025	17.325233	104.200203	-67.8719245	0.628927000000001	108.104775
-51.042061	4.138793	107.328712	-17.870255	8.895574	105.880699	36.449787	-12.389891	104.008194	27.815977	46.895988	104.028343	32.132882	17.2530485	104.0182685	-67.873392	0.538099499999998	107.7431295
-50.961418	5.007901	106.985924	-17.897757	8.629946	105.593002	36.501163	-12.542528	104.037735	27.604443	46.698048	103.494453	32.052803	17.07776	103.766094	-67.848317	0.182132000000003	107.41991
-50.785385	5.566485	106.817017	-17.917751	8.416366	105.481232	36.516842	-12.649902	104.056076	27.451927	46.528881	103.144882	31.9843845	16.9394895	103.600479	-67.8198865	-0.106757500000001	107.361985
-50.725536	6.225567	106.724594	-17.975374	8.218515	105.382034	36.52404	-12.759554	104.119934	27.305395	46.361115	102.810516	31.9147175	16.8007805	103.465225	-67.8654655	-0.363750499999998	107.298843
-50.599659	6.813622	106.543526	-18.039761	8.052295	105.274513	36.511223	-12.868573	104.185555	27.159729	46.217777	102.492393	31.835476	16.674602	103.338974	-67.914998	-0.570011999999998	107.210052
-50.456078	7.500628	106.31826	-18.119183	7.925722	105.114388	36.480476	-12.968701	104.190315	26.992947	46.100842	102.252922	31.7367115	16.5660705	103.2216185	-67.9750775	-0.714626500000001	107.0071575
-50.282978	8.276466	105.902039	-18.243605	7.829233	104.87529	36.420467	-13.025169	104.092369	26.847219	46.025311	102.099243	31.633843	16.500071	103.095806	-68.121053	-0.841605000000001	106.654774
-50.042076	9.053717	105.36554	-18.415339	7.763929	104.538681	36.288204	-13.090333	103.837357	26.735262	45.989033	102.043358	31.511733	16.44935	102.9403575	-68.342411	-0.921491999999998	106.1370045
-49.845978	10.379649	104.508385	-18.673727	7.727215	103.842163	35.893719	-13.108349	103.060257	26.637569	46.006233	102.102325	31.265644	16.448942	102.581291	-68.613098	-0.994512000000001	105.103035
-49.657494	11.286123	103.988182	-18.87751	7.737828	103.312012	35.530132	-13.104754	102.269913	26.604132	46.017403	102.229286	31.067132	16.4563245	102.2495995	-68.822152	-0.9806685	104.3744245
-49.384064	12.298138	103.622879	-19.071983	7.802436	102.864876	35.075748	-13.086995	101.366364	26.574739	46.019947	102.342033	30.8252435	16.466476	101.8541985	-68.9692095	-0.861604	103.8755535
-49.029099	13.271667	103.449234	-19.251936	7.935813	102.525772	34.605621	-13.007602	100.422943	26.557545	46.025406	102.364182	30.581583	16.508902	101.3935625	-69.085455	-0.637276	103.6579815
-48.787437	14.362073	103.475616	-19.422085	8.151536	102.254013	34.153339	-12.907738	99.526138	26.541349	46.062668	102.368759	30.347344	16.577465	100.9474485	-69.191514	-0.274393	103.5605775
-48.467712	15.322126	103.478958	-19.574987	8.405534	102.035835	33.738926	-12.734985	98.663857	26.532251	46.16888	102.258209	30.1355885	16.7169475	100.461033	-69.2855625	0.0941204999999989	103.610637
-48.104771	16.279936	103.50058	-19.720192	8.647122	101.799538	33.358528	-12.558497	97.854134	26.505188	46.239677	102.06057	29.931858	16.84059	99.957352	-69.372242	0.453654	103.641724
-47.409016	17.720465	103.169838	-19.9069	8.970722	101.280418	32.904705	-12.296222	96.706146	26.422045	46.30846	101.5924	29.663375	17.006119	99.149273	-69.477175	0.935325000000002	103.411563
-46.961483	18.62603	102.79187	-20.022306	9.154181	100.787231	32.702847	-12.162117	95.96714	26.350706	46.30257	101.144501	29.5267765	17.0702265	98.5558205	-69.5713885	1.2381355	103.0186415
-46.399437	19.410316	102.244629	-20.113676	9.273882	100.250877	32.522453	-12.078792	95.234398	26.273178	46.24918	100.591896	29.3978155	17.085194	97.913147	-69.6251675	1.46257	102.588607
-45.841053	20.12673	101.735481	-20.173059	9.324365	99.714142	32.333748	-12.070563	94.540993	26.223526	46.124947	99.926521	29.278637	17.027192	97.233757	-69.624755	1.621538	102.194527
-45.190098	20.854237	101.336502	-20.214825	9.306774	99.251038	32.140167	-12.161897	93.913834	26.206615	45.9589	99.28495	29.173391	16.8985015	96.599392	-69.603041	1.7150465	101.902684
-44.419983	21.537098	100.957024	-20.241888	9.234583	98.86972	31.96924	-12.320069	93.339577	26.22065	45.763874	98.689339	29.094945	16.7219025	96.014458	-69.578721	1.7472635	101.724982
-43.64912	22.17243	100.727608	-20.269829	9.12408	98.561073	31.808149	-12.523021	92.84893	26.27948	45.55862	98.14476	29.0438145	16.5177995	95.496845	-69.5834725	1.7303605	101.625301
-42.426918	22.978994	100.239609	-20.341093	8.916054	98.126457	31.597038	-12.89077	92.220016	26.343445	45.247051	97.444496	28.9702415	16.1781405	94.832256	-69.6524275	1.6539675	101.420658
-41.462524	23.546555	99.91465	-20.405886	8.768498	97.852409	31.458414	-13.13493	91.842758	26.348377	45.032089	96.999237	28.9033955	15.9485795	94.4209975	-69.7151675	1.5884165	101.2838205
-40.503658	24.083403	99.597397	-20.493422	8.629997	97.578369	31.302887	-13.350287	91.492363	26.347729	44.818089	96.582726	28.825308	15.733901	94.0375445	-69.812152	1.526093	101.1191935
-39.463478	24.560997	99.172356	-20.578264	8.531706	97.305183	31.156305	-13.552878	91.174118	26.322477	44.636032	96.169785	28.739391	15.541577	93.6719515	-69.895919	1.521835	100.9384145
-38.377827	25.062674	98.823212	-20.664146	8.444186	97.039108	31.013166	-13.747546	90.885834	26.307493	44.458385	95.791115	28.6603295	15.3554195	93.3384745	-69.9886215	1.5329525	100.7397415
-37.160198	25.592609	98.453026	-20.722994	8.350764	96.794151	30.896278	-13.946581	90.587143	26.316729	44.300182	95.437248	28.6065035	15.1768005	93.0121955	-70.0524915	1.5247275	100.5761065
-35.894787	26.029903	98.114548	-20.765339	8.253036	96.585144	30.772591	-14.156623	90.285889	26.389202	44.120686	95.163269	28.5808965	14.9820315	92.724579	-70.1115745	1.5240405	100.445709
-33.824242	26.727953	97.808105	-20.770449	8.084702	96.37616	30.577065	-14.535782	89.870659	26.632309	43.851067	94.960274	28.604687	14.6576425	92.4154665	-70.145585	1.5117615	100.3368535
-32.31171	27.20117	97.749474	-20.734114	7.979532	96.318108	30.467453	-14.795043	89.665504	26.869884	43.686886	94.995186	28.6686685	14.4459215	92.330345	-70.1368965	1.5131425	100.305871
-30.743223	27.582159	97.660271	-20.675816	7.903642	96.342873	30.393019	-15.031754	89.560959	27.138969	43.533775	95.177124	28.765994	14.2510105	92.3690415	-70.117626	1.5562735	100.3167045
-29.07476	28.047297	97.766182	-20.607693	7.844657	96.446213	30.384563	-15.252568	89.579414	27.433559	43.392719	95.504784	28.909061	14.0700755	92.542099	-70.124447	1.6192385	100.350327
-27.311874	28.458261	97.893837	-20.510666	7.802662	96.642525	30.450499	-15.450631	89.784927	27.763811	43.260887	95.974754	29.107155	13.905128	92.8798405	-70.128487	1.700196	100.4052095
-25.51701	28.842402	98.150322	-20.404785	7.768909	96.950943	30.592045	-15.645819	90.23954	28.145174	43.169144	96.665337	29.3686095	13.7616625	93.4524385	-70.1781795	1.7761555	100.4494475
-23.546568	29.20483	98.540916	-20.279095	7.729279	97.395378	30.832064	-15.874861	90.988998	28.610626	43.053535	97.587845	29.721345	13.589337	94.2884215	-70.279535	1.869221	100.5023345
-20.547478	29.601076	99.396255	-20.018394	7.648699	98.30851	31.283983	-16.301538	92.660812	29.441345	42.845387	99.389305	30.362664	13.2719245	96.0250585	-70.399452	2.0254735	100.5919615
-18.38616	29.819662	100.117859	-19.802366	7.577	99.065422	31.634655	-16.613977	94.078377	30.068775	42.682671	100.805222	30.851715	13.034347	97.4417995	-70.456447	2.119653	100.6890445
-16.262459	29.952408	100.8993	-19.567429	7.522764	99.901733	32.062618	-16.950104	95.678566	30.675852	42.463909	102.335655	31.369235	12.7569025	99.0071105	-70.504093	2.2886255	100.7963555
-14.044211	30.088434	101.825462	-19.317678	7.455234	100.785652	32.483612	-17.27508	97.433731	31.286055	42.260292	103.848091	31.8848335	12.492606	100.640911	-70.5201895	2.417862	100.930393
-11.879992	30.113285	102.742004	-19.063374	7.381651	101.677361	32.922684	-17.549723	99.25135	31.909931	42.066219	105.357216	32.4163075	12.258248	102.304283	-70.5430555	2.505054	101.050439
-9.683859	30.123043	103.750084	-18.788986	7.260587	102.546799	33.362209	-17.773802	101.010941	32.436161	41.838905	106.836334	32.899185	12.0325515	103.9236375	-70.477157	2.4886225	101.1699605
-7.478945	30.045134	104.724922	-18.475021	7.114219	103.408554	33.802177	-17.965401	102.608429	32.865448	41.610874	108.265579	33.3338125	11.8227365	105.437004	-70.2838545	2.4057015	101.380104
-4.269208	29.933167	106.20816	-17.986219	6.952105	104.625465	34.379955	-18.182144	104.696823	33.453976	41.386982	110.197487	33.9169655	11.602419	107.447155	-69.8894035	2.301791	101.803775
-2.17518	29.841518	107.18486	-17.669394	6.899114	105.366074	34.726681	-18.306622	105.878784	33.850975	41.305115	111.278687	34.288828	11.4992465	108.5787355	-69.627616	2.2989815	102.1534125
-0.111929	29.695368	108.014847	-17.372183	6.909712	106.028389	35.038712	-18.383026	106.857788	34.226219	41.29213	112.285233	34.6324655	11.454552	109.5715105	-69.3768315	2.364872	102.4852675
1.966311	29.572311	108.833923	-17.088457	6.955466	106.605385	35.32692	-18.422184	107.652054	34.547234	41.263721	113.168465	34.937077	11.4207685	110.4102595	-69.113991	2.4901635	102.8005105
3.777884	29.417482	109.539116	-16.826607	7.038035	107.058128	35.590099	-18.436682	108.324753	34.827633	41.29007	113.898102	35.208866	11.426694	111.1114275	-68.86208	2.649376	103.0048285
5.648982	29.232485	110.073456	-16.566576	7.155646	107.363762	35.839645	-18.378443	108.860573	35.100292	41.330627	114.545944	35.4699685	11.476092	111.7032585	-68.6031205	2.8352	103.0242655
7.391387	29.053656	110.598885	-16.328419	7.297155	107.544342	36.090641	-18.302052	109.284248	35.367325	41.392731	115.02713	35.728983	11.5453395	112.155689	-68.385821	3.0489705	102.932995
10.024577	28.736803	110.885117	-15.990607	7.584838	107.592598	36.425243	-18.149122	109.727798	35.713291	41.565903	115.560661	36.069267	11.7083905	112.6442295	-68.050481	3.4612855	102.5409665
11.703455	28.485424	111.133316	-15.766377	7.813688	107.517838	36.62888	-18.006264	109.928879	35.924274	41.633911	115.794624	36.276577	11.8138235	112.8617515	-67.809331	3.8135525	102.1739245
13.293698	28.18911	111.122787	-15.525272	8.075427	107.429398	36.8414	-17.869379	110.09034	36.186619	41.703968	115.923286	36.5140095	11.9172945	113.006813	-67.5645535	4.2335595	101.851983
14.796834	27.940178	111.192047	-15.269764	8.33435	107.405563	37.05056	-17.739197	110.216858	36.460884	41.772339	115.948151	36.755722	12.016571	113.0825045	-67.29525	4.652129	101.7286215
16.400858	27.539978	111.222412	-14.969736	8.567249	107.482056	37.30442	-17.669537	110.305847	36.768093	41.825996	115.964378	37.0362565	12.0782295	113.1351125	-66.9757285	5.0562685	101.8289995
17.786434	27.183147	111.428368	-14.646645	8.757252	107.63224	37.601051	-17.651905	110.413612	37.12006	41.847748	115.987083	37.3605555	12.0979215	113.2003475	-66.6538455	5.4165825	102.0641325
19.143362	26.810806	111.595749	-14.299507	8.885387	107.837082	37.945038	-17.697031	110.570274	37.525993	41.85709	116.061462	37.7355155	12.0800295	113.315868	-66.3345295	5.6907445	102.358296
21.127926	26.125257	111.904869	-13.773006	8.946157	108.171616	38.519264	-17.829082	110.852524	38.158016	41.817638	116.148796	38.33864	11.994278	113.50066	-65.884652	5.898036	102.842572
22.366917	25.604851	112.089943	-13.413366	8.891032	108.38047	38.908165	-17.884762	111.017227	38.533962	41.757378	116.129005	38.7210635	11.936308	113.573116	-65.5477955	5.845756	103.187824
23.527977	25.053776	112.117676	-13.073818	8.802784	108.552109	39.29068	-17.949121	111.192154	38.858559	41.651138	116.027306	39.0746195	11.8510085	113.60973	-65.2222555	5.7545595	103.494488
24.287952	24.415358	112.042747	-12.753386	8.694752	108.681213	39.667423	-18.041822	111.405334	39.108368	41.563499	115.864143	39.3878955	11.7608385	113.6347385	-64.8946675	5.6286655	103.7276875
24.932419	23.699793	111.964371	-12.437233	8.561918	108.804024	40.044212	-18.145245	111.663071	39.364006	41.423435	115.678154	39.704109	11.639095	113.6706125	-64.578575	5.484741	103.9374355
25.536283	22.934532	112.018333	-12.146083	8.385368	108.962044	40.359299	-18.290552	112.014114	39.612438	41.239094	115.535583	39.9858685	11.474271	113.7748485	-64.2780345	5.296465	104.1492395
26.060528	22.152218	112.14653	-11.900533	8.164207	109.139503	40.600372	-18.491669	112.442696	39.878483	41.044624	115.53019	40.2394275	11.2764775	113.986443	-64.0404935	5.0519365	104.292563
26.738497	20.888767	112.541603	-11.58626	7.818267	109.469093	40.869984	-18.833817	113.09301	40.258667	40.755863	115.80452	40.5643255	10.961023	114.448765	-63.7368455	4.675511	104.489421
27.101664	20.066031	112.89756	-11.462535	7.622815	109.739029	40.991203	-19.091364	113.420105	40.504154	40.59362	116.134071	40.7476785	10.751128	114.777088	-63.6727485	4.494502	104.70097
27.372555	19.297747	113.271202	-11.381943	7.479977	110.046265	41.033249	-19.400787	113.664124	40.757011	40.420895	116.49276	40.89513	10.510054	115.078442	-63.659016	4.4499	105.014088
27.602377	18.520514	113.607742	-11.34148	7.357694	110.352219	40.945534	-19.656229	113.749481	41.023289	40.233307	116.880035	40.9844115	10.288539	115.314758	-63.6673715	4.426849	105.38968
27.804752	17.710045	113.933159	-11.329171	7.256938	110.638657	40.771812	-19.885736	113.644531	41.294731	40.005867	117.300644	41.0332715	10.0600655	115.4725875	-63.6916135	4.4538105	105.8047265
27.970478	16.880045	114.2369	-11.299366	7.169439	110.888504	40.594929	-20.1674	113.396027	41.550835	39.768661	117.796669	41.072882	9.8006305	115.596348	-63.671614	4.5382475	106.18066
28.070461	16.026585	114.384171	-11.251332	7.118421	111.155533	40.431847	-20.418447	113.093063	41.824306	39.536537	118.267502	41.1280765	9.559045	115.6802825	-63.6307405	4.677797	106.6307835
28.18746	14.665405	114.565346	-11.088985	7.09733	111.554611	40.218441	-20.665945	112.679443	42.287209	39.291153	118.880333	41.252825	9.312604	115.779888	-63.430795	4.882056	107.329334
28.246614	13.764553	114.612053	-10.946501	7.139046	111.791138	40.180161	-20.793026	112.480843	42.587376	39.181011	119.200424	41.3837685	9.1939925	115.8406335	-63.2767705	5.0840995	107.7416425
28.273785	12.801864	114.658829	-10.781386	7.236925	112.031784	40.211521	-20.874527	112.394524	42.901138	39.115616	119.422791	41.5563295	9.1205445	115.9086575	-63.1191015	5.3533055	108.1549105
28.248039	11.857989	114.629959	-10.612107	7.392682	112.291588	40.27721	-20.884153	112.43721	43.197609	39.09486	119.495239	41.7374095	9.1053535	115.9662245	-62.9616235	5.6800105	108.6169515
28.200981	10.767048	114.613411	-10.406542	7.586557	112.504723	40.404243	-20.860176	112.643204	43.47583	39.12434	119.503471	41.9400365	9.132082	116.0733375	-62.7531205	6.041032	108.9361085
28.22599	9.605263	114.632271	-10.198025	7.762877	112.652336	40.613441	-20.854488	112.993393	43.771099	39.177689	119.433571	42.19227	9.1616005	116.213482	-62.58832	6.3641535	109.09119
28.161177	8.390152	114.719307	-9.996061	7.906297	112.741707	40.839188	-20.877018	113.443687	44.02449	39.208138	119.304321	42.431839	9.16556	116.374004	-62.423961	6.647034	109.10941
28.012041	6.550022	114.819298	-9.6697	8.041076	112.808022	41.172092	-20.907658	114.24791	44.369385	39.232685	119.101395	42.7707385	9.1625135	116.6746525	-62.1101385	6.9196385	108.9413915
27.883381	5.255864	114.947701	-9.473556	8.064856	112.874916	41.413696	-20.905643	114.811111	44.595768	39.283775	118.948235	43.004732	9.189066	116.879673	-61.951844	6.940646	108.870159
27.708986	3.847257	115.173401	-9.281832	8.043473	112.94973	41.664829	-20.917061	115.379761	44.780739	39.317284	118.839302	43.222784	9.2001115	117.1095315	-61.786448	6.8868345	108.7899285
27.495474	2.583111	115.400925	-9.083628	8.012425	113.02272	41.916462	-20.885702	115.931847	44.949345	39.322365	118.730606	43.4329035	9.2183315	117.3312265	-61.6001595	6.8065185	108.7142135
27.307745	1.225145	115.553093	-8.88564	7.96724	113.080704	42.192402	-20.865669	116.439178	45.106808	39.352489	118.50824	43.649605	9.24341	117.473709	-61.420885	6.69107	108.687699
27.079004	-0.207684	115.690163	-8.697688	7.906512	113.086357	42.473656	-20.801567	116.850433	45.198334	39.397316	118.198685	43.835995	9.2978745	117.524559	-61.231371	6.5151495	108.648155
26.766539	-1.489693	115.730682	-8.485619	7.825304	113.046883	42.776646	-20.70372	117.151573	45.283211	39.412487	117.798683	44.0299285	9.3543835	117.475128	-61.0011665	6.2962245	108.618638
26.308802	-3.517829	115.732849	-8.169622	7.677983	112.898018	43.230133	-20.608431	117.522621	45.351582	39.433918	117.075935	44.2908575	9.4127435	117.299278	-60.6301015	5.9432225	108.496758
25.910845	-4.707429	115.792915	-7.956336	7.583272	112.748947	43.509602	-20.496531	117.724625	45.406116	39.472824	116.557816	44.457859	9.4881465	117.1412205	-60.370531	5.6783975	108.3566735
25.476545	-6.041977	115.733253	-7.769643	7.494499	112.582077	43.780785	-20.405289	117.860161	45.489719	39.508648	115.968895	44.635252	9.5516795	116.914528	-60.174538	5.4373185	108.249626
25.065773	-7.258275	115.701828	-7.590393	7.406469	112.408981	44.044186	-20.297758	117.940643	45.519905	39.536545	115.378891	44.7820455	9.6193935	116.659767	-59.9628315	5.1935445	108.158195
24.561535	-8.437064	115.662422	-7.435452	7.330216	112.236061	44.298084	-20.189287	117.986038	45.52742	39.535809	114.69532	44.912752	9.673261	116.340679	-59.783656	4.987171	108.131443
23.978762	-9.486759	115.570427	-7.274481	7.248445	112.08857	44.531914	-20.035824	117.939964	45.506229	39.524452	114.007317	45.0190715	9.744314	115.9736405	-59.5680335	4.752576	108.2034995
23.432693	-10.477186	115.465187	-7.092818	7.180442	111.993614	44.800655	-19.902287	117.81707	45.449768	39.530354	113.326385	45.1252115	9.8140335	115.5717275	-59.3108475	4.5468505	108.4155005
22.562548	-11.896361	115.306221	-6.823967	7.104832	111.912048	45.253052	-19.751097	117.591354	45.342522	39.552101	112.500153	45.297787	9.900502	115.0457535	-58.945721	4.309162	108.7783425
21.90937	-12.689036	115.148521	-6.643213	7.043662	111.904907	45.531998	-19.664896	117.37999	45.238773	39.530384	112.104462	45.3853855	9.932744	114.742226	-58.6718115	4.15458	109.067588
21.292719	-13.409933	114.980492	-6.489727	6.949837	111.87706	45.792294	-19.608784	117.135147	45.198349	39.560398	111.922165	45.4953215	9.975807	114.528656	-58.4747755	3.923867	109.225464
20.678154	-14.152187	114.680862	-6.402057	6.830898	111.786308	45.99868	-19.570267	116.860565	45.163776	39.648827	111.919632	45.581228	10.03928	114.3900985	-58.385342	3.622516	109.1825175
19.924263	-14.791806	114.354179	-6.346609	6.726934	111.601768	46.151577	-19.515045	116.512909	45.128708	39.812599	112.037292	45.6401425	10.148777	114.2751005	-58.3333605	3.305091	108.9284355
19.167355	-15.287378	113.958382	-6.315981	6.707027	111.42218	46.251755	-19.399286	116.089539	45.05714	39.990547	112.134239	45.6544475	10.2956305	114.111889	-58.2864095	3.1184235	108.732471
18.485466	-15.733077	113.639519	-6.287555	6.770426	111.306381	46.33054	-19.205685	115.698196	44.949432	40.162823	112.085854	45.639986	10.478569	113.892025	-58.215096	3.062283	108.720737
17.391777	-16.339525	113.460938	-6.198163	6.924726	111.314476	46.466618	-18.891953	115.318848	44.760002	40.368755	111.858055	45.61331	10.738401	113.5884515	-58.009636	3.111051	109.0405005
16.600327	-16.669336	113.565567	-6.118128	7.005505	111.394432	46.613987	-18.724741	115.248154	44.67458	40.482285	111.709152	45.6442835	10.878772	113.478653	-57.8805395	3.132238	109.310211
15.840133	-16.897989	113.653206	-6.036965	7.061471	111.465904	46.788509	-18.608833	115.313568	44.638054	40.602448	111.576462	45.7132815	10.9968075	113.445015	-57.7872115	3.1261345	109.486793
15.092665	-17.105186	113.790871	-5.968332	7.081537	111.488632	46.950359	-18.49526	115.46286	44.620289	40.700047	111.463608	45.785324	11.1023935	113.463234	-57.721988	3.0606805	109.51403
14.341396	-17.296789	113.83606	-5.902248	7.061058	111.483673	47.096169	-18.400387	115.601227	44.577747	40.764858	111.385345	45.836958	11.1822355	113.493286	-57.641454	2.9398805	109.47406
13.442344	-17.442854	113.90506	-5.85559	7.000492	111.460915	47.215633	-18.310966	115.687904	44.501759	40.833355	111.332382	45.858696	11.2611945	113.510143	-57.569876	2.7397895	109.411687
12.682761	-17.575901	113.803688	-5.857794	6.896496	111.398125	47.307091	-18.22035	115.706566	44.407227	40.923416	111.381676	45.857159	11.351533	113.544121	-57.572747	2.441459	109.252129
11.434965	-17.624247	113.429222	-5.853618	6.748382	111.226395	47.408684	-18.089779	115.590736	44.271549	41.072788	111.674286	45.8401165	11.4915045	113.632511	-57.5473525	2.0052595	108.820279
10.506442	-17.565254	113.154915	-5.899517	6.711083	111.127541	47.427322	-18.031397	115.445496	44.221306	41.192898	111.987091	45.824314	11.5807505	113.7162935	-57.623348	1.8414155	108.5387885
9.676282	-17.551466	112.735245	-5.925004	6.731722	111.051323	47.387966	-17.936865	115.288803	44.206413	41.340172	112.369064	45.7971895	11.7016535	113.8289335	-57.6471975	1.7617905	108.2737125
8.663629	-17.470833	112.450493	-5.984297	6.829487	111.020508	47.333427	-17.845592	115.097252	44.19331	41.524803	112.842834	45.7633685	11.8396055	113.970043	-57.7319625	1.8193685	108.070973
7.631063	-17.276716	112.137154	-6.050661	6.986636	111.033401	47.278107	-17.723352	114.911064	44.167583	41.731037	113.293007	45.722845	12.0038425	114.1020355	-57.824167	1.9694295	107.9647665
6.621967	-17.085938	111.877739	-6.126073	7.204816	111.075424	47.186165	-17.566515	114.72374	44.191631	41.967564	113.666603	45.688898	12.2005245	114.1951715	-57.941044	2.2091075	107.9556765
5.587977	-16.8964	111.620201	-6.196061	7.483273	111.133957	47.071095	-17.339628	114.488541	44.156948	42.197956	113.896118	45.6140215	12.429164	114.1923295	-58.0061435	2.537382	108.0755845
3.789921	-16.576883	111.397911	-6.3424	7.961731	111.239471	46.874836	-16.975069	114.15863	44.012707	42.518032	114.011742	45.4437715	12.7714815	114.085186	-58.1285715	3.1519805	108.393756
2.668392	-16.357334	111.25296	-6.436765	8.26503	111.279068	46.748577	-16.73271	113.977257	43.857719	42.766659	114.051712	45.303148	13.0169745	114.0144845	-58.176678	3.5130855	108.5436515
1.543051	-16.19685	111.17672	-6.542283	8.528006	111.289001	46.649544	-16.534523	113.846458	43.768867	42.884583	114.036499	45.2092055	13.17503	113.9414785	-58.2937715	3.880982	108.6365235
0.374401	-16.078463	111.125648	-6.687808	8.72773	111.309792	46.542187	-16.373829	113.770271	43.554569	43.097118	113.963715	45.048378	13.3616445	113.866993	-58.423994	4.0938155	108.752591
-0.915595	-15.988524	111.186638	-6.806843	8.854864	111.298775	46.401791	-16.2633	113.741043	43.450451	43.155334	113.693306	44.926121	13.446017	113.7171745	-58.539807	4.263711	108.8803755
-2.094403	-15.911624	111.21907	-6.925827	8.882841	111.254433	46.263809	-16.219477	113.705048	42.910255	43.298637	113.565292	44.587032	13.53958	113.63517	-58.438686	4.226102	108.873696
-3.296938	-15.897372	111.315369	-7.015358	8.819998	111.197029	46.141743	-16.227091	113.655281	42.725777	43.254478	113.205315	44.43376	13.5136935	113.430298	-58.464476	4.1263025	108.96376
-5.182089	-15.937363	111.46244	-7.126065	8.595106	111.128723	45.991291	-16.30295	113.607719	42.626297	43.024471	112.514389	44.308794	13.3607605	113.061054	-58.560924	3.8294515	109.196392
-6.398369	-15.9418	111.615372	-7.184509	8.37234	111.110596	45.93259	-16.369558	113.587036	42.399784	42.924232	112.059341	44.166187	13.277337	112.8231885	-58.535205	3.467343	109.3980035
-7.613871	-15.975292	111.83815	-7.249124	8.110233	111.125336	45.891544	-16.436842	113.592003	42.163052	42.827702	111.580338	44.027298	13.19543	112.5861705	-58.525546	3.025036	109.6645015
-8.824496	-16.007843	111.991707	-7.300286	7.850346	111.146317	45.861584	-16.515377	113.622543	41.90263	42.701481	111.085831	43.882107	13.093052	112.354187	-58.482679	2.60764	109.938447
-10.147876	-15.941916	112.240005	-7.376058	7.595702	111.175064	45.837132	-16.575397	113.614845	41.614857	42.601795	110.611435	43.7259945	13.013199	112.11314	-58.4781105	2.178205	110.236988
-11.364353	-15.89859	112.366295	-7.491615	7.354777	111.17662	45.797226	-16.602604	113.559021	41.285419	42.529167	110.155472	43.5413225	12.9632815	111.8572465	-58.5245525	1.7462725	110.4959935
-12.558556	-15.850931	112.389008	-7.614	7.125342	111.133072	45.722263	-16.61079	113.465347	40.94392	42.481838	109.734703	43.3330915	12.935524	111.600025	-58.5610915	1.31516	110.666119
-14.512065	-15.600384	112.406853	-7.853357	6.849768	111.024117	45.54203	-16.549025	113.149086	40.406647	42.47543	109.112396	42.9743385	12.9632025	111.130741	-58.6810525	0.736333499999999	110.917493
-15.731133	-15.380897	112.310837	-8.018052	6.720307	110.911606	45.382515	-16.466223	112.862106	40.018097	42.488056	108.785774	42.700306	13.0109165	110.82394	-58.73641	0.4296975	110.999272
-16.972034	-15.107584	112.200638	-8.205977	6.653712	110.809448	45.235233	-16.335203	112.541893	39.65147	42.534527	108.51413	42.4433515	13.099662	110.5280115	-58.8553055	0.207762000000001	111.0908845
-18.183096	-14.804896	112.052521	-8.379533	6.628756	110.681519	45.125019	-16.182421	112.23764	39.326008	42.63876	108.271217	42.2255135	13.2281695	110.2544285	-58.9845795	0.029342500000002	111.1086095
-19.382568	-14.390755	111.930122	-8.561873	6.653403	110.55368	45.05022	-16.04595	111.953186	39.046474	42.791637	108.04528	42.048347	13.3728435	109.999233	-59.172093	-0.0660375000000002	111.108127
-20.524818	-13.953871	111.870911	-8.733137	6.707664	110.43718	44.967712	-15.909396	111.669769	38.808502	42.918282	107.766602	41.888107	13.504443	109.7181855	-59.354381	-0.0891149999999978	111.1561745
-21.676121	-13.46417	111.789703	-8.871532	6.751815	110.330727	44.863064	-15.768305	111.378326	38.572109	43.018639	107.419312	41.7175865	13.625167	109.398819	-59.4606505	-0.121537000000002	111.262635
-23.34881	-12.661223	111.975845	-9.070323	6.778024	110.283936	44.650211	-15.609607	110.916878	38.181175	43.068546	106.896172	41.415693	13.7294695	108.906525	-59.556339	-0.173421499999998	111.661347
-24.391861	-12.066654	112.113205	-9.212379	6.782194	110.31485	44.478283	-15.517206	110.632721	37.948792	43.060879	106.541397	41.2135375	13.7718365	108.587059	-59.6382955	-0.2074485	112.042641
-25.451496	-11.342183	112.31575	-9.373156	6.743619	110.350166	44.308212	-15.472386	110.385223	37.642334	43.081711	106.283867	40.975273	13.8046625	108.334545	-59.721585	-0.3174245	112.365787
-26.388983	-10.807984	112.304558	-9.558924	6.69479	110.359215	44.125565	-15.430067	110.121712	37.340862	43.122791	105.972412	40.7332135	13.846362	108.047062	-59.8510615	-0.456781999999999	112.671368
-27.410639	-10.070302	112.364731	-9.777595	6.610517	110.29068	43.918896	-15.403524	109.77507	37.020638	43.138897	105.585587	40.469767	13.8676865	107.6803285	-60.024957	-0.6466525	112.9010315
-28.386402	-9.337704	112.241852	-10.04583	6.504334	110.09362	43.699913	-15.420487	109.208771	36.605019	43.180431	105.169273	40.152466	13.879972	107.189022	-60.244126	-0.871303999999999	112.998218
-29.331696	-8.488467	111.964859	-10.321288	6.388332	109.759201	43.396221	-15.415415	108.470703	36.204273	43.18256	104.62986	39.800247	13.8835725	106.5502815	-60.442823	-1.1069085	112.9681205
-30.624025	-7.351545	111.28199	-10.779694	6.219708	109.056747	42.810463	-15.353007	107.167946	35.566711	43.166054	103.858589	39.188587	13.9065235	105.5132675	-60.747975	-1.4671075	112.6002265
-31.524881	-6.407258	110.770096	-11.098063	6.152579	108.558441	42.401463	-15.326464	106.266747	35.177605	43.201675	103.366348	38.789534	13.9376055	104.8165475	-60.98566	-1.6324475	112.3003345
-32.292458	-5.420631	110.245575	-11.432576	6.128555	108.050751	41.995678	-15.240948	105.416595	34.806561	43.268799	102.896202	38.4011195	14.0139255	104.1563985	-61.2662715	-1.7568155	111.9451035
-32.969955	-4.506236	109.60215	-11.749943	6.164302	107.526848	41.595184	-15.132811	104.587471	34.433945	43.356461	102.514885	38.0145645	14.111825	103.551178	-61.5144505	-1.783221	111.502518
-33.751945	-3.321153	109.083977	-12.085535	6.22827	106.985115	41.197845	-15.001373	103.790306	34.103905	43.490887	102.142097	37.650875	14.244757	102.9662015	-61.821945	-1.788217	111.0040285
-34.401211	-2.188417	108.46553	-12.39898	6.329795	106.446281	40.79744	-14.831293	103.084099	33.774021	43.670143	101.753166	37.2857305	14.419425	102.4186325	-62.0836905	-1.759835	110.4739295
-34.953293	-1.001925	108.039543	-12.752146	6.474183	106.003548	40.414989	-14.655571	102.346252	33.407013	43.866356	101.358665	36.911001	14.6053925	101.8524585	-62.415293	-1.6570265	110.1546375
-35.641201	0.832218	107.710709	-13.295036	6.75327	105.560837	39.750065	-14.3442	101.270378	32.746563	44.168102	100.698128	36.248314	14.911951	100.984253	-62.838386	-1.405411	110.137421
-36.119492	2.209538	107.596756	-13.645627	6.933053	105.354988	39.307995	-14.110598	100.606247	32.340141	44.3489	100.226906	35.824068	15.119151	100.4165765	-63.115322	-1.253045	110.2933995
-36.443459	3.520007	107.372871	-13.9627	7.128674	105.042137	38.935337	-13.915462	99.981796	31.979746	44.558414	99.749695	35.4575415	15.321476	99.8657455	-63.3829415	-1.064128	110.2185285
-36.724247	4.890642	106.870605	-14.26152	7.302691	104.600525	38.62291	-13.721652	99.414902	31.704866	44.726612	99.245384	35.163888	15.50248	99.330143	-63.686928	-0.897098000000002	109.870907
-36.981922	6.35354	106.242958	-14.501394	7.492085	104.003098	38.373669	-13.529571	98.923805	31.504398	44.880981	98.687859	34.9390335	15.675705	98.805832	-63.9418215	-0.691534999999997	109.200364
-37.048798	7.688138	105.373672	-14.735642	7.671457	103.340439	38.163223	-13.353779	98.479454	31.339979	45.009193	98.104408	34.751601	15.827707	98.291931	-64.222885	-0.484793000000002	108.388947
-37.086201	9.126221	104.53199	-14.91573	7.851374	102.68103	37.952412	-13.196623	98.112144	31.196993	45.114948	97.558311	34.5747025	15.9591625	97.8352275	-64.4061625	-0.256414499999998	107.5268325
-37.090347	11.428102	103.300964	-15.166603	8.083982	101.774719	37.732349	-13.015419	97.747162	31.086853	45.249229	96.82708	34.409601	16.116905	97.287121	-64.742807	0.0510590000000022	106.262317
-36.914532	12.897925	102.373329	-15.311042	8.227034	101.188217	37.645905	-12.921032	97.550285	31.108782	45.369991	96.50647	34.3773435	16.2244795	97.0283775	-64.9994275	0.229588499999998	105.3480565
-36.691326	14.473465	101.454178	-15.405178	8.358176	100.608215	37.560635	-12.822201	97.299744	31.144485	45.489433	96.34697	34.35256	16.333616	96.823357	-65.162916	0.382736000000001	104.393073
-36.517025	16.144148	100.663841	-15.494622	8.453145	99.996216	37.460548	-12.754789	96.951523	31.269926	45.620045	96.311249	34.365237	16.432628	96.631386	-65.354481	0.473662000000001	103.361046
-36.183281	17.785929	99.854797	-15.540131	8.553705	99.359146	37.330975	-12.660824	96.412811	31.441439	45.749249	96.390083	34.386207	16.5442125	96.401447	-65.466469	0.563197500000001	102.316845
-35.846516	19.511797	99.202904	-15.589312	8.644538	98.76062	37.163631	-12.576593	95.766594	31.644979	45.875298	96.546135	34.404305	16.6493525	96.1563645	-65.582929	0.639723500000002	101.3648755
-35.48209	21.264313	98.822723	-15.653551	8.78677	98.27919	36.919117	-12.521355	95.054047	31.832325	46.002319	96.792007	34.375721	16.740482	95.923027	-65.682823	0.833058000000001	100.635353
-34.855698	23.890247	98.977814	-15.805249	9.06498	97.998161	36.440067	-12.348459	93.933449	32.010548	46.152626	97.246208	34.2253075	16.9020835	95.5898285	-65.8358055	1.2278765	100.4064935
-34.447861	25.682045	99.537949	-15.937432	9.296732	98.114815	36.118515	-12.142395	93.30896	32.031517	46.271515	97.643814	34.075016	17.06456	95.476387	-65.94988	1.528904	100.753243
-33.919601	27.403467	100.309242	-16.0833	9.581585	98.437881	35.819401	-11.858952	92.855545	32.049862	46.458611	98.113892	33.9346315	17.2998295	95.4847185	-66.1012315	1.8633405	101.3910435
-33.353973	29.098951	101.200249	-16.253048	9.915301	98.908844	35.522984	-11.495749	92.622604	32.015755	46.673401	98.793106	33.7693695	17.588826	95.707855	-66.2754655	2.241776	102.109833
-32.78022	30.757601	102.321983	-16.457628	10.24318	99.482559	35.252155	-11.088804	92.558739	31.929667	46.943821	99.738098	33.590911	17.9275085	96.1484185	-66.506167	2.5588515	102.8166995
-32.08564	32.290691	103.479851	-16.663002	10.580498	100.143143	35.029289	-10.6558	92.658058	31.869305	47.221298	100.837158	33.449297	18.282749	96.747608	-66.775301	2.878247	103.538678
-31.346771	33.803066	104.609772	-16.872595	10.951791	100.809563	34.885197	-10.164317	92.885826	31.816948	47.52087	102.028183	33.3510725	18.6782765	97.4570045	-67.0962625	3.2253055	104.1621215
-30.181423	35.888763	106.241249	-17.102415	11.570024	101.748405	34.820385	-9.336283	93.391998	31.68034	48.15387	103.792747	33.2503625	19.4087935	98.5923725	-67.4551925	3.7312545	104.9044375
-29.268879	37.197208	107.096008	-17.202456	12.028473	102.292931	34.89492	-8.755749	93.782875	31.557564	48.635746	104.823112	33.226242	19.9399985	99.3029935	-67.631154	4.1169475	105.2828685
-28.372591	38.432987	107.85527	-17.250473	12.478734	102.75428	35.035889	-8.17998	94.17482	31.411188	49.068119	105.708466	33.2235385	20.4440695	99.941643	-67.7244845	4.5133985	105.566917
-27.38459	39.50742	108.361206	-17.244719	12.889881	103.140762	35.218349	-7.678946	94.568939	31.312773	49.4925	106.442848	33.265561	20.906777	100.5058935	-67.754999	4.872985	105.7756305
-26.313309	40.479954	108.808472	-17.183323	13.212727	103.458893	35.402699	-7.238587	94.936272	31.287151	49.889404	107.084824	33.344925	21.3254085	101.010548	-67.711571	5.1000455	105.907238
-25.203695	41.360664	109.191666	-17.090405	13.494545	103.709457	35.590668	-6.867284	95.23896	31.296587	50.208038	107.642654	33.4436275	21.670377	101.440807	-67.6244375	5.318713	105.978107
-23.998388	42.096115	109.451035	-16.972019	13.709924	103.917107	35.762451	-6.561152	95.495972	31.360659	50.498264	108.099892	33.561555	21.968556	101.797932	-67.505593	5.451292	106.036282
-22.155483	42.967655	109.768211	-16.771973	13.990241	104.120087	36.052765	-6.163677	95.843391	31.516525	50.86153	108.690872	33.784645	22.3489265	102.2671315	-67.328591	5.6315555	105.9730425
-20.843081	43.416718	109.850609	-16.633717	14.149592	104.204414	36.282001	-5.950338	96.051682	31.629166	51.052319	109.015289	33.9555835	22.5509905	102.5334855	-67.2230175	5.7481935	105.8753425
-19.504829	43.75845	109.824387	-16.491739	14.28936	104.231895	36.535896	-5.778656	96.271996	31.724277	51.234581	109.25901	34.1300865	22.7279625	102.765503	-67.1135645	5.8507575	105.698287
-18.101505	44.00526	109.687653	-16.328466	14.42149	104.202225	36.814613	-5.625551	96.469856	31.836233	51.38253	109.42527	34.325423	22.8784895	102.947563	-66.982355	5.9644905	105.456887
-16.614807	44.137905	109.438751	-16.166739	14.538008	104.13784	37.111118	-5.506962	96.710335	31.956573	51.526184	109.510483	34.5338455	23.009611	103.110409	-66.8673235	6.066405	105.165271
-15.110475	44.155594	109.104477	-15.979324	14.653749	104.047516	37.41716	-5.421111	96.992088	32.090263	51.6656	109.565559	34.7537115	23.1222445	103.2788235	-66.7123595	6.1852535	104.8162085
-13.587326	44.068909	108.726608	-15.765638	14.763522	103.974709	37.733124	-5.36097	97.337791	32.265152	51.743759	109.561562	34.999138	23.1913945	103.4496765	-66.530414	6.3356495	104.4997415
-11.106073	43.665134	108.164619	-15.380976	14.874336	103.945335	38.242977	-5.408403	97.980721	32.63353	51.771408	109.580215	35.4382535	23.1815025	103.780468	-66.2002055	6.5671695	104.110202
-9.438454	43.23093	107.959816	-15.096874	14.901851	104.026451	38.584263	-5.489764	98.477539	32.993214	51.748497	109.693024	35.7887385	23.1293665	104.0852815	-65.9824865	6.6743355	103.9676205
-7.707927	42.692818	107.85601	-14.788273	14.884438	104.1707	38.92627	-5.588373	99.030479	33.411324	51.707058	109.894989	36.168797	23.0593425	104.462734	-65.745343	6.7095335	103.878666
-5.84828	41.995705	107.815109	-14.442282	14.871031	104.376434	39.301567	-5.699307	99.618149	33.840233	51.651497	110.162819	36.5709	22.976095	104.890484	-65.455464	6.765967	103.862384
-4.028757	41.251034	107.821869	-14.061599	14.859188	104.613792	39.728466	-5.786646	100.244156	34.268341	51.589249	110.488037	36.9984035	22.9013015	105.3660965	-65.1216015	6.8170745	103.8614875
-2.134591	40.416019	107.861519	-13.675314	14.878139	104.921028	40.192638	-5.838496	100.933746	34.708549	51.552128	110.806885	37.4505935	22.856816	105.8703155	-64.8012215	6.899462	103.9717405
-0.2138	39.481487	107.955238	-13.26287	14.908966	105.276779	40.683758	-5.88764	101.667084	35.133408	51.542694	111.150948	37.908583	22.827527	106.409016	-64.434323	6.990405	104.144542
2.733107	37.94783	108.171776	-12.632792	14.901484	105.900597	41.470699	-5.991761	102.793846	35.772602	51.547577	111.708679	38.6216505	22.777908	107.2512625	-63.8872345	7.02506	104.5499315
4.708129	36.819107	108.394226	-12.218149	14.846858	106.378403	42.019596	-6.08847	103.569969	36.207867	51.505333	112.066566	39.1137315	22.7084315	107.8182675	-63.5500295	6.9852845	104.9385385
6.728114	35.628639	108.662239	-11.789526	14.774836	106.901047	42.556728	-6.216861	104.39119	36.633984	51.445789	112.420189	39.595356	22.614464	108.4056895	-63.174408	6.935208	105.3964045
8.743423	34.357742	108.956131	-11.39603	14.663733	107.425774	43.040035	-6.365616	105.260536	37.048321	51.387932	112.809967	40.044178	22.511158	109.0352515	-62.836238	6.816308	105.8162965
10.783429	33.050312	109.267357	-11.01451	14.53626	107.926956	43.549896	-6.553652	106.150269	37.454102	51.256931	113.174225	40.501999	22.3516395	109.662247	-62.531019	6.7208805	106.191665
12.826774	31.666475	109.628212	-10.654263	14.389859	108.411446	44.078167	-6.748982	107.10791	37.855766	51.123322	113.512886	40.9669665	22.18717	110.310398	-62.2754925	6.592548	106.512494
14.8867	30.248249	109.93837	-10.303615	14.224272	108.865105	44.617371	-6.961772	108.091797	38.241131	50.986671	113.832413	41.429251	22.0124495	110.962105	-62.036481	6.4360945	106.768105
17.942093	28.086105	110.545792	-9.76532	13.910686	109.507713	45.449989	-7.319024	109.661469	38.818306	50.677292	114.194748	42.1341475	21.679134	111.9281085	-61.6647875	6.142238	107.0873175
20.019053	26.566965	110.998489	-9.382996	13.661459	109.88649	45.995415	-7.58958	110.752937	39.176884	50.503357	114.449394	42.5861495	21.4568885	112.6011655	-61.3521415	5.8660295	107.1718145
21.978016	25.101822	111.484436	-8.982493	13.369994	110.214386	46.541847	-7.864001	111.795128	39.572735	50.277519	114.67981	43.057291	21.206759	113.237469	-61.022277	5.533229	107.191303
23.964775	23.569563	112.026939	-8.59136	13.058317	110.494904	47.056007	-8.164396	112.798943	39.960445	50.05682	114.89856	43.508226	20.946212	113.8487515	-60.690946	5.170422	107.1410565
25.841301	22.061104	112.52816	-8.248979	12.744262	110.705101	47.502007	-8.501491	113.728943	40.334915	49.806614	115.070869	43.918461	20.6525615	114.399906	-60.416419	4.8359625	107.010296
27.694109	20.573399	113.013733	-7.934672	12.429463	110.848282	47.888424	-8.863256	114.52063	40.698311	49.522255	115.193199	44.2933675	20.3294995	114.8569145	-60.1627115	4.5294265	106.8396495
29.483482	19.090725	113.464531	-7.672832	12.152546	110.952881	48.168736	-9.212315	115.178856	41.004875	49.235729	115.27562	44.5868055	20.011707	115.227238	-59.9324695	4.293385	106.678524
32.028996	16.998594	114.097786	-7.353825	11.795668	111.074768	48.425156	-9.69632	115.938759	41.437363	48.805927	115.307259	44.9312595	19.5548035	115.623009	-59.6389095	4.0365325	106.526527
33.629482	15.700322	114.491608	-7.19143	11.607334	111.192116	48.554077	-10.009262	116.3116	41.725189	48.561184	115.327263	45.139633	19.275961	115.8194315	-59.522493	3.938707	106.5648005
35.168087	14.481524	114.911819	-7.026724	11.442359	111.330055	48.658005	-10.295166	116.622208	42.011158	48.342972	115.42749	45.3345815	19.023903	116.024849	-59.3880295	3.860815	106.635261
35.918903	13.660871	115.311386	-6.872854	11.303918	111.50901	48.751621	-10.538778	116.859962	42.304382	48.163651	115.618965	45.5280015	18.8124365	116.2394635	-59.2737095	3.7953995	106.7785565
35.158497	13.59248	115.428055	-6.737403	11.209402	111.707642	48.844086	-10.734714	117.007851	42.602615	48.026321	115.909042	45.7233505	18.6458035	116.4584465	-59.1981565	3.7730005	106.9568375
34.490757	13.55652	115.551186	-6.619527	11.157736	111.926964	48.916283	-10.913649	117.100082	42.911209	47.926517	116.244034	45.913746	18.506434	116.672058	-59.1528	3.809038	107.18187
33.692299	13.566091	115.650452	-6.514464	11.14164	112.15918	48.977581	-11.079421	117.104324	43.235977	47.847286	116.597519	46.106779	18.3839325	116.8509215	-59.135707	3.8993475	107.4674385
32.328751	13.690066	115.794418	-6.382419	11.213925	112.526215	49.02306	-11.277601	116.981445	43.714867	47.770882	117.141449	46.3689635	18.2466405	117.061447	-59.1338015	4.1812095	107.990983
31.515509	13.735786	115.809906	-6.286943	11.315803	112.759651	49.045525	-11.382847	116.822029	44.022675	47.733345	117.478004	46.5341	18.175249	117.1500165	-59.107986	4.456357	108.3692855
30.589682	13.872412	115.8144	-6.185958	11.431078	112.99852	49.073467	-11.534143	116.599083	44.345993	47.709282	117.762306	46.70973	18.0875695	117.1806945	-59.081646	4.7745865	108.8163455
29.507387	14.023559	115.736725	-6.06457	11.555959	113.185883	49.082546	-11.672976	116.31427	44.664562	47.643452	118.017151	46.873554	17.985238	117.1657105	-59.002694	5.12668	109.2060555
28.419727	14.153574	115.613388	-5.912213	11.663437	113.299644	49.077541	-11.772081	115.925392	44.984234	47.548927	118.214752	47.0308875	17.888423	117.070072	-58.8553135	5.438451	109.529216
27.362555	14.233196	115.434982	-5.776963	11.753196	113.344994	49.067287	-11.885801	115.45726	45.279568	47.452652	118.342331	47.1734275	17.7834255	116.8997955	-58.7273535	5.7229665	109.7901925
26.221132	14.35344	115.08963	-5.632088	11.817346	113.308762	49.059547	-12.01749	114.959511	45.511402	47.316204	118.364357	47.2854745	17.649357	116.661934	-58.5496505	5.985335	109.95559
24.385908	14.454414	114.569771	-5.441532	11.821397	113.144745	49.053566	-12.231971	114.178673	45.784794	47.083534	118.192505	47.41918	17.4257815	116.185589	-58.302244	6.2170125	110.103901
23.185751	14.476479	114.154854	-5.360102	11.770431	112.980125	49.023186	-12.331424	113.670822	45.908936	46.938377	117.899132	47.466061	17.3034765	115.784977	-58.186265	6.2373855	110.175273
21.818214	14.497796	113.729263	-5.260232	11.689553	112.808311	48.997585	-12.424741	113.318344	45.988937	46.776863	117.476944	47.493261	17.176061	115.397644	-58.013725	6.203045	110.218978
20.503391	14.423461	113.321457	-5.192628	11.615387	112.650146	49.002052	-12.502745	113.06778	46.051327	46.657578	116.994308	47.5266895	17.0774165	115.031044	-57.9119455	6.1533575	110.269248
19.164267	14.406509	113.044502	-5.155651	11.557714	112.52906	49.021278	-12.51368	112.95565	46.038517	46.572987	116.47612	47.5298975	17.0296535	114.715885	-57.8411995	6.0857745	110.342235
17.690922	14.307085	112.807068	-5.163239	11.507166	112.454582	49.043144	-12.50539	112.955688	45.966797	46.528564	116.030075	47.5049705	17.011587	114.4928815	-57.8314485	6.002745	110.4162825
16.258022	14.216	112.639091	-5.197989	11.492465	112.473511	49.053188	-12.487314	112.947784	45.878586	46.492264	115.685593	47.465887	17.002475	114.3166885	-57.861865	5.982455	110.6303335
14.041613	14.120838	112.600159	-5.290391	11.523802	112.735001	48.925026	-12.428827	112.852707	45.720406	46.454205	115.364586	47.322716	17.012689	114.1086465	-57.903498	6.034915	111.3613555
12.541604	14.004122	112.702385	-5.371322	11.549309	113.01622	48.753498	-12.431499	112.701355	45.661034	46.405464	115.292427	47.207266	16.9869825	113.996891	-57.94991	6.1116355	112.035549
11.100072	13.894452	112.902245	-5.444367	11.55084	113.319183	48.551205	-12.493502	112.469772	45.644917	46.326591	115.287575	47.098061	16.9165445	113.8786735	-57.986795	6.1851355	112.7596925
9.618386	13.765608	112.955605	-5.538435	11.551274	113.607132	48.303165	-12.593648	112.157913	45.661301	46.218334	115.298523	46.982233	16.812343	113.728218	-58.059103	6.290205	113.486046
8.11764	13.606216	113.037834	-5.5931	11.543439	113.84951	48.047043	-12.716129	111.70845	45.669388	46.083607	115.31855	46.8582155	16.683739	113.5135	-58.0444155	6.403139	114.18552
6.664791	13.483652	113.117409	-5.630559	11.522156	114.017639	47.773579	-12.866757	111.138222	45.709938	45.91774	115.30304	46.7417585	16.5254915	113.220631	-58.0028765	6.5188205	114.814647
5.253418	13.328446	113.096786	-5.65348	11.477509	114.098129	47.481117	-13.061838	110.489967	45.762505	45.730549	115.244446	46.621811	16.3343555	112.8672065	-57.928771	6.6206625	115.3290515
3.189228	12.970364	112.943329	-5.670334	11.335015	114.051506	46.983997	-13.347146	109.279358	45.840649	45.380432	115.083397	46.412323	16.016643	112.1813775	-57.752991	6.653387	115.9216345
1.88414	12.75865	112.836884	-5.682055	11.238723	113.905121	46.60054	-13.548862	108.412697	45.902786	45.124733	114.960289	46.251663	15.7879355	111.686493	-57.615773	6.6895105	116.123749
0.57335	12.440488	112.63517	-5.725838	11.103289	113.698257	46.171017	-13.751751	107.591187	45.946404	44.857216	114.801636	46.0587105	15.5527325	111.1964115	-57.5103865	6.6538455	116.2001025
-0.651415	12.049124	112.391068	-5.822159	10.96474	113.454842	45.733822	-13.947556	106.871674	45.977249	44.623177	114.652184	45.8555355	15.3378105	110.761929	-57.4998535	6.5916695	116.147755
-1.797129	11.689854	112.192383	-5.936095	10.86858	113.206566	45.320831	-14.184258	106.253853	45.976776	44.369469	114.498505	45.6488035	15.0926055	110.376179	-57.5209935	6.6445545	116.036953
-2.885874	11.271597	111.932289	-6.138099	10.758141	112.951317	44.89571	-14.438976	105.784538	45.924614	44.104427	114.327072	45.410162	14.8327255	110.055805	-57.68636	6.6835565	115.846829
-3.041122	11.020411	111.686684	-6.357539	10.652459	112.68898	44.473095	-14.717234	105.450424	45.828159	43.835037	114.169884	45.150627	14.5589015	109.810154	-57.865705	6.7460165	115.567806
-2.825212	10.625113	111.282944	-6.704195	10.438193	112.315689	43.872696	-15.179917	105.143799	45.637138	43.461998	113.99958	44.754917	14.1410405	109.5716895	-58.163307	6.7353455	115.0596885
-2.656124	10.248663	110.938011	-6.966578	10.306795	112.05999	43.472664	-15.48232	105.076363	45.5373	43.154266	113.896439	44.504982	13.835973	109.486401	-58.438138	6.777617	114.633579
-2.453969	9.795399	110.656906	-7.244807	10.149136	111.846581	43.105442	-15.758687	105.103981	45.375877	42.90118	113.786377	44.2406595	13.5712465	109.445179	-58.7302735	6.7270255	114.247983
-2.139642	9.346736	110.453079	-7.506185	10.007	111.691177	42.764637	-16.033325	105.249367	45.176186	42.676792	113.675735	43.9704115	13.3217335	109.462551	-58.9827815	6.6922665	113.919803
-1.768712	8.808349	110.314987	-7.805685	9.873855	111.566399	42.475334	-16.263458	105.501434	44.951153	42.497124	113.58696	43.7132435	13.116833	109.544197	-59.3246135	6.630877	113.588601
-1.339386	8.151312	110.167786	-8.102545	9.765892	111.50956	42.263531	-16.421059	105.849709	44.69413	42.38216	113.529739	43.4788305	12.9805505	109.689724	-59.6839205	6.5512335	113.329396
-0.840835	7.475807	110.178223	-8.394662	9.682609	111.518059	42.149429	-16.516247	106.303879	44.410549	42.346371	113.574745	43.279989	12.915062	109.939312	-60.069313	6.450156	113.096806
-0.107104	6.435162	110.252419	-8.859996	9.639306	111.645378	42.104908	-16.502645	107.069862	43.947197	42.421024	113.877525	43.0260525	12.9591895	110.4736935	-60.7460445	6.3194225	112.8170625
0.44862	5.773852	110.380646	-9.154549	9.674438	111.833885	42.048817	-16.368193	107.620796	43.610313	42.570705	114.225098	42.829565	13.101256	110.922947	-61.138663	6.24762	112.744823
1.180708	5.040627	110.561119	-9.471768	9.760443	112.080826	41.964893	-16.179972	108.19471	43.200459	42.822395	114.671577	42.582676	13.3212115	111.4331435	-61.526212	6.1996745	112.7285085
1.803896	4.295334	110.818207	-9.771422	9.879213	112.370361	41.903576	-16.007511	108.8125	42.900497	42.990479	115.153076	42.4020365	13.491484	111.982788	-61.9448805	6.266942	112.757934
2.42352	3.586337	111.411858	-10.073172	10.023979	112.682327	41.875072	-15.85293	109.523727	42.556717	43.217525	115.673599	42.2158945	13.6822975	112.598663	-62.3622385	6.3656605	112.765991
3.038084	2.849097	111.686066	-10.37112	10.158384	112.995293	41.85894	-15.73668	110.33577	42.2192	43.511139	116.177284	42.03907	13.8872295	113.256527	-62.78131	6.4295385	112.734059
3.69816	2.042264	112.077652	-10.645781	10.270638	113.288834	41.862347	-15.64398	111.182388	41.963066	43.695202	116.596069	41.9127065	14.025611	113.8892285	-63.2042685	6.515665	112.6884395
4.580643	0.739892	112.665497	-10.977807	10.358993	113.532745	41.875832	-15.577373	112.492836	41.549179	43.890373	116.945587	41.7125055	14.1565	114.7192115	-63.6681195	6.561486	112.3462785
5.162682	-0.249708	112.933365	-11.180804	10.392648	113.566246	41.859062	-15.581725	113.328278	41.287209	43.977856	116.952934	41.5731355	14.1980655	115.140606	-63.9347435	6.5872305	111.991886
5.775409	-1.245121	113.222252	-11.35405	10.374864	113.50367	41.817375	-15.595854	114.121567	41.021301	44.016251	116.78717	41.419338	14.2101985	115.4543685	-64.127438	6.5395295	111.5529715
6.29588	-2.214522	113.351273	-11.509801	10.297338	113.351227	41.755764	-15.65834	114.782669	40.86462	43.905006	116.5476	41.310192	14.123333	115.6651345	-64.329794	6.471343	111.0373195
6.780129	-3.271674	113.491615	-11.658591	10.146996	113.168571	41.66774	-15.772613	115.291527	40.663956	43.797379	116.268753	41.165848	14.012383	115.78014	-64.48303	6.281609	110.557002
7.314074	-4.335365	113.547836	-11.779317	9.964912	112.951218	41.523647	-15.881804	115.638962	40.485703	43.669041	115.989815	41.004675	13.8936185	115.8143885	-64.563309	6.0362055	110.0880475
7.79315	-5.390011	113.570656	-11.895542	9.779702	112.743172	41.359024	-16.006916	115.838982	40.313618	43.52634	115.73378	40.836321	13.759712	115.786381	-64.627405	5.799692	109.699963
8.420399	-6.766105	113.553253	-12.015869	9.545609	112.560913	41.110794	-16.112535	115.953949	40.07877	43.338989	115.388062	40.594782	13.613227	115.6710055	-64.62652	5.477991	109.4508205
8.861386	-7.658	113.605644	-12.080269	9.458381	112.532555	40.988811	-16.121496	115.986275	39.98093	43.289326	115.264359	40.4848705	13.583915	115.625317	-64.6454085	5.332847	109.439793
9.25571	-8.415602	113.674629	-12.133518	9.446329	112.555695	40.916786	-16.075193	116.02594	39.89143	43.3391	115.292892	40.404108	13.6319535	115.659416	-64.671144	5.2607045	109.451974
9.627202	-9.156617	113.816536	-12.183882	9.511119	112.611893	40.918072	-15.958139	116.12191	39.802052	43.47805	115.391144	40.360062	13.7599555	115.756527	-64.727826	5.2622825	109.467259
9.928821	-9.77407	113.886322	-12.234456	9.628092	112.676727	40.965115	-15.793932	116.237259	39.705063	43.709694	115.538513	40.335089	13.957881	115.887886	-64.804001	5.298303	109.465568
10.220151	-10.28764	114.015999	-12.264055	9.760729	112.720833	41.026505	-15.583435	116.324219	39.596264	43.966621	115.636154	40.3113845	14.191593	115.9801865	-64.8394945	5.329865	109.4614795
10.568851	-10.810543	114.124886	-12.295308	9.884958	112.756454	41.095562	-15.369478	116.407898	39.473717	44.260525	115.619049	40.2846395	14.4455235	116.0134735	-64.8752555	5.3243925	109.4994345
10.962523	-11.525626	114.188301	-12.313514	10.051682	112.771202	41.184643	-15.073445	116.481033	39.257801	44.565845	115.454674	40.221222	14.7462	115.9678535	-64.84825	5.357164	109.5745505
11.203633	-12.005767	114.201118	-12.312252	10.137849	112.746574	41.245556	-14.889431	116.470512	39.108166	44.662991	115.190544	40.176861	14.88678	115.830528	-64.801365	5.388918	109.66262
11.388947	-12.428207	114.169838	-12.322771	10.19716	112.674225	41.272007	-14.716981	116.424194	38.978241	44.728878	114.81707	40.125124	15.0059485	115.620632	-64.770666	5.3883715	109.727818
11.50573	-12.764503	114.04055	-12.365751	10.259661	112.554718	41.266277	-14.559166	116.336739	38.838539	44.792248	114.359436	40.052408	15.116541	115.3480875	-64.78391	5.402781	109.7613485
11.551358	-13.030423	113.843109	-12.442086	10.321339	112.360672	41.242992	-14.403996	116.206673	38.68441	44.847698	113.94886	39.963701	15.221851	115.0777665	-64.847873	5.420827	109.6435775
11.610756	-13.263268	113.592239	-12.542258	10.404855	112.100029	41.206951	-14.246741	116.043472	38.461815	44.909523	113.688126	39.834383	15.331391	114.865799	-64.918899	5.478319	109.334259
11.658216	-13.415281	113.297989	-12.6551	10.553525	111.841751	41.171238	-14.021749	115.837769	38.216076	44.938461	113.515915	39.693657	15.458356	114.676842	-65.003857	5.648694	109.00666
11.593839	-13.642308	112.932144	-12.803923	10.884149	111.538109	41.207005	-13.609618	115.474304	37.870979	44.992882	113.178444	39.538992	15.691632	114.326374	-65.146838	6.076666	108.749844
11.541716	-13.812738	112.721756	-12.834313	11.124997	111.407867	41.270527	-13.344953	115.283501	37.662842	44.98225	112.991241	39.4666845	15.8186485	114.137371	-65.1353105	6.4313455	108.678363
11.546358	-13.979689	112.498734	-12.794603	11.329752	111.361	41.369877	-13.095243	115.178909	37.454189	45.048256	112.854095	39.412033	15.9765065	114.016502	-65.001239	6.6829975	108.705498
11.350022	-14.045699	112.603523	-12.696995	11.503055	111.384216	41.560619	-12.889269	115.18042	37.353809	45.19574	112.816238	39.457214	16.1532355	113.998329	-64.851204	6.8528745	108.770103
11.218982	-14.223444	112.718925	-12.566449	11.635615	111.47213	41.790615	-12.669256	115.296234	37.37923	45.464066	112.999138	39.5849225	16.397405	114.147686	-64.7178205	6.873825	108.796574
11.106892	-14.388886	112.892342	-12.408006	11.722944	111.609863	42.040688	-12.503725	115.57933	37.516464	45.936352	113.191689	39.778576	16.7163135	114.3855095	-64.594588	6.7295745	108.8342165
10.960847	-14.489907	113.160828	-12.258582	11.801204	111.754082	42.309216	-12.366603	115.984795	37.740395	46.425499	113.438393	40.0248055	17.029448	114.711594	-64.5419695	6.57296	108.79657
10.591867	-14.550416	113.555229	-12.094827	11.886982	111.916641	42.7062	-12.254051	116.660355	38.06311	47.30917	113.742279	40.384655	17.5275595	115.201317	-64.574309	6.2464045	108.631965
10.259474	-14.493749	113.823593	-12.029445	11.908724	111.981293	42.883007	-12.231291	117.080185	38.304371	47.866909	113.981377	40.593689	17.817809	115.530781	-64.652579	5.999639	108.431805
9.810772	-14.435392	114.059258	-11.98935	11.874633	112.03244	42.976292	-12.247367	117.415428	38.447678	48.171562	114.209328	40.711985	17.9620975	115.812378	-64.690685	5.7871685	108.252502
9.248951	-14.387351	114.205048	-11.983183	11.803617	112.090347	42.967731	-12.264546	117.672714	38.684559	48.194016	114.364693	40.826145	17.964735	116.0187035	-64.792511	5.642499	108.1619905
8.577226	-14.33343	114.249443	-11.962565	11.667642	112.164566	42.896267	-12.349266	117.788445	38.667656	48.229439	114.577293	40.7819615	17.9400865	116.182869	-64.7070915	5.3951975	108.146263
7.896597	-14.319743	114.330421	-11.993149	11.513367	112.284851	42.846069	-12.525241	117.835602	38.519905	48.138943	114.634682	40.682987	17.806851	116.235142	-64.669285	5.219883	108.33456
7.144311	-14.183053	114.261436	-12.046394	11.380028	112.366211	42.812061	-12.645689	117.841316	38.34428	47.828667	114.869141	40.5781705	17.591489	116.3552285	-64.6709585	5.168567	108.3771935
5.964111	-13.971705	114.082298	-12.272289	11.251671	112.471626	42.815762	-12.772578	117.799118	37.957447	47.765629	115.079247	40.3866045	17.4965255	116.4391825	-64.9311825	5.0068165	108.5040695
5.116989	-13.809124	113.927246	-12.467822	11.274089	112.517151	42.830353	-12.768464	117.856583	37.930603	47.794888	115.180183	40.380478	17.513212	116.518383	-65.316122	5.034966	108.515919
4.087622	-13.581811	113.766731	-12.618939	11.324285	112.595924	42.899597	-12.788874	117.994797	37.879814	47.790371	115.469131	40.3897055	17.5007485	116.731964	-65.6275835	5.1478215	108.459884
3.173153	-13.404504	113.693169	-12.73916	11.397316	112.759819	43.058575	-12.888144	118.244957	37.73032	47.844994	115.974655	40.3944475	17.478425	117.109806	-65.8727675	5.316207	108.409832
2.028699	-13.095469	113.650833	-12.845657	11.519343	113.00074	43.250092	-12.906331	118.43808	37.595684	47.989334	116.473473	40.422888	17.5415015	117.4557765	-66.114202	5.4971845	108.5457035
0.971124	-12.804029	113.647446	-12.957808	11.693779	113.299942	43.401951	-12.876257	118.528435	37.546513	48.255562	116.952003	40.474232	17.6896525	117.740219	-66.389848	5.6979055	108.859665
-0.318285	-12.480283	113.74469	-13.057258	11.915739	113.647797	43.496887	-12.828768	118.481384	37.499359	48.556145	117.349876	40.498123	17.8636885	117.91563	-66.612639	5.9677895	109.379964
-2.168661	-12.05054	113.818039	-13.188503	12.305195	114.234283	43.501774	-12.653438	118.286789	37.413326	48.902344	117.770348	40.45755	18.124453	118.0285685	-66.834556	6.485937	110.4399975
-3.458688	-11.716907	114.017319	-13.262465	12.586501	114.637268	43.432396	-12.419491	118.154762	37.397976	49.068607	117.942825	40.415186	18.324558	118.0487935	-66.940116	6.848444	111.2257425
-4.71006	-11.444304	114.203934	-13.323015	12.853488	114.997948	43.362629	-12.225377	118.146469	37.402584	49.249702	118.081177	40.3826065	18.5121625	118.113823	-67.0286365	7.1948135	111.882073
-6.196893	-11.058635	114.485886	-13.36539	13.097408	115.336433	43.337788	-12.04461	118.208405	37.39217	49.402969	118.139946	40.364979	18.6791795	118.1741755	-67.095759	7.5156365	112.4986905
-7.483563	-10.861285	114.785828	-13.40214	13.305426	115.631424	43.346519	-11.899206	118.276489	37.357891	49.538643	118.035545	40.352205	18.8197185	118.156017	-67.156485	7.7911335	113.106831
-8.832856	-10.608597	115.115715	-13.427615	13.456951	115.870644	43.368271	-11.816674	118.318954	37.286777	49.672089	117.811501	40.327524	18.9277075	118.0652275	-67.182754	7.9861945	113.6760605
-10.210135	-10.385947	115.350357	-13.455327	13.562176	116.055008	43.373688	-11.773222	118.310631	37.195118	49.773663	117.4991	40.284403	19.0002205	117.9048655	-67.195057	8.1241315	114.2051505
-12.230125	-10.095596	115.636215	-13.47949	13.588232	116.198013	43.292744	-11.762924	118.266884	37.007381	49.828884	116.916885	40.1500625	19.03298	117.5918845	-67.1090425	8.143484	114.8041415
-13.466703	-9.987734	115.652397	-13.494465	13.544313	116.175293	43.213139	-11.78229	118.169701	36.91193	49.735374	116.607094	40.0625345	18.976542	117.3883975	-67.0514645	8.112084	114.9621885
-14.97057	-9.751891	115.578285	-13.504605	13.451324	116.047028	43.109478	-11.815806	117.988953	36.853065	49.629242	116.343285	39.9812715	18.906718	117.166119	-66.9904815	7.99593	114.927937
-16.28936	-9.583178	115.403954	-13.512842	13.316509	115.8479	43.004852	-11.887463	117.703262	36.804207	49.529709	116.035187	39.9045295	18.821123	116.8692245	-66.9302135	7.811895	114.8265755
-17.603041	-9.440489	115.184845	-13.510041	13.143659	115.568542	42.88184	-11.925232	117.303726	36.756237	49.329346	115.617218	39.8190385	18.702057	116.460472	-66.8391205	7.585261	114.676612
-18.936083	-9.271494	114.915215	-13.492174	12.972596	115.26358	42.778412	-11.953738	116.835129	36.640846	49.072525	115.108917	39.709629	18.5593935	115.972023	-66.693977	7.3857985	114.555137
-20.225603	-9.090678	114.713882	-13.464663	12.805044	114.959251	42.697968	-11.958866	116.383514	36.490078	48.858196	114.583313	39.594023	18.449665	115.4834135	-66.523349	7.160423	114.4350885
-22.12347	-8.735462	114.563248	-13.394613	12.590274	114.600075	42.619209	-11.881069	115.937553	36.370487	48.504345	113.88372	39.494848	18.311638	114.9106365	-66.284074	6.86891	114.2895135
-23.423048	-8.568452	114.495834	-13.342903	12.458269	114.454475	42.618828	-11.829152	115.845833	36.314747	48.353138	113.570641	39.4667875	18.261993	114.708237	-66.1525935	6.654545	114.200713
-24.621733	-8.338473	114.555275	-13.311754	12.340714	114.38179	42.658096	-11.843945	115.910637	36.295677	48.21854	113.350418	39.4768865	18.1872975	114.6305275	-66.1003945	6.4941305	114.1330525
-25.830582	-8.02589	114.680862	-13.286449	12.227953	114.372932	42.694851	-11.883691	116.053543	36.266815	48.093723	113.219429	39.480833	18.105016	114.636486	-66.053731	6.35089	114.109378
-27.10524	-7.789576	114.715134	-13.293958	12.111185	114.388344	42.716881	-11.940258	116.262688	36.211239	47.964016	113.163124	39.46406	18.011879	114.712906	-66.051976	6.210491	114.063782
-28.314251	-7.475492	114.806152	-13.31016	11.991054	114.416077	42.735294	-12.060034	116.498909	36.161709	47.838478	113.156807	39.4485015	17.889222	114.827858	-66.0688215	6.092886	114.004296
-29.499765	-7.126405	114.855827	-13.375251	11.859422	114.459076	42.740337	-12.203081	116.732536	36.107292	47.733753	113.144852	39.4238145	17.765336	114.938694	-66.1743165	5.953508	113.979458
-31.427998	-6.543139	114.892685	-13.522964	11.658072	114.519417	42.637638	-12.397261	117.001518	35.994312	47.555149	113.133369	39.315975	17.578944	115.0674435	-66.361903	5.7372	113.9713905
-32.646637	-6.065201	114.973198	-13.637008	11.537833	114.574135	42.517632	-12.490841	117.148041	35.887154	47.418526	113.050995	39.202393	17.4638425	115.099518	-66.476409	5.6118235	114.048752
-33.845276	-5.55529	115.11747	-13.762133	11.449279	114.645973	42.375046	-12.548672	117.242455	35.757374	47.284061	112.907097	39.06621	17.3676945	115.074776	-66.590476	5.5308635	114.21717
-35.098747	-5.013258	115.348312	-13.875262	11.361798	114.779236	42.246609	-12.629858	117.277718	35.600426	47.143944	112.725304	38.9235175	17.257043	115.001511	-66.6740415	5.466553	114.556961
-36.361435	-4.359961	115.797554	-13.978967	11.243937	114.994957	42.116131	-12.707722	117.261848	35.405876	46.961529	112.507568	38.7610035	17.1269035	114.884708	-66.7189375	5.3609705	115.105206
-37.556004	-3.675455	116.255699	-14.056068	11.092673	115.301476	41.962429	-12.811786	117.14312	35.220303	46.723385	112.350166	38.591366	16.9557995	114.746643	-66.703502	5.2295465	115.856309
-38.749714	-2.953043	116.792938	-14.135093	10.90133	115.679565	41.754578	-12.93025	116.911888	35.107044	46.500671	112.297478	38.430811	16.7852105	114.604683	-66.700997	5.0174495	116.754447
-40.534748	-1.688838	117.627487	-14.25123	10.574488	116.299057	41.376911	-13.157455	116.574982	35.0247	46.19519	112.425652	38.2008055	16.5188675	114.500317	-66.7032655	4.6301085	118.097797
-41.659966	-0.791574	118.240036	-14.330846	10.35691	116.707932	41.090458	-13.277474	116.275383	34.947906	46.03178	112.612953	38.019182	16.377153	114.444168	-66.680874	4.336667	118.971696
-42.820606	0.127906	118.656372	-14.412369	10.185022	117.060432	40.796604	-13.360537	115.921532	34.854263	45.898174	112.812042	37.8254335	16.2688185	114.366787	-66.6501715	4.1012255	119.754077
-43.798847	1.151591	119.088806	-14.497134	10.057433	117.309822	40.521004	-13.386822	115.54451	34.75161	45.813416	112.960945	37.636307	16.213297	114.2527275	-66.630575	3.901569	120.3669165
-44.773815	2.227438	119.436409	-14.577482	9.995332	117.468414	40.285938	-13.35828	115.148804	34.62524	45.772202	113.032043	37.455589	16.206961	114.0904235	-66.610553	3.783703	120.8464045
-45.799683	3.289364	119.629456	-14.671619	9.963651	117.538033	40.079445	-13.286858	114.746025	34.493443	45.767254	113.020119	37.286444	16.240198	113.883072	-66.629682	3.687104	121.192994
-46.618027	4.437017	119.799088	-14.75527	9.965476	117.535721	39.872505	-13.188113	114.307251	34.358784	45.779568	112.95829	37.1156445	16.2957275	113.6327705	-66.6261845	3.6352245	121.4386715
-47.827511	6.129226	119.908371	-14.891827	9.964529	117.431984	39.540695	-13.082459	113.656761	34.176193	45.759029	112.738464	36.858444	16.338285	113.1976125	-66.642098	3.590773	121.6663555
-48.596443	7.335489	119.997444	-14.962855	9.951773	117.336746	39.293213	-12.998974	113.213852	34.033508	45.718189	112.557747	36.6633605	16.3596075	112.8857995	-66.5890705	3.5439385	121.7876925
-49.187382	8.538727	120.050217	-15.047188	9.913405	117.215668	39.058094	-12.943851	112.813965	33.882492	45.697247	112.390053	36.470293	16.376698	112.602009	-66.564669	3.450112	121.829327
-49.740501	9.739811	120.12957	-15.111306	9.892507	117.131844	38.858116	-12.89569	112.414726	33.733139	45.663456	112.20752	36.2956275	16.383883	112.311123	-66.5182395	3.401131	121.952565
-50.278217	10.977283	120.180664	-15.185957	9.819061	117.023041	38.682713	-12.8634	112.068954	33.573353	45.651623	112.059662	36.128033	16.3941115	112.064308	-66.499947	3.2440105	121.981774
-50.653927	12.223897	120.192123	-15.230717	9.751931	116.927841	38.543903	-12.833667	111.746063	33.41711	45.633595	111.925102	35.9805065	16.399964	111.8355825	-66.4419405	3.103898	122.0200995
-50.956924	13.437666	120.173248	-15.30692	9.650341	116.808357	38.422981	-12.805282	111.401787	33.276329	45.642399	111.837196	35.849655	16.4185585	111.6194915	-66.463495	2.8821235	121.9972225
-51.308441	15.366327	119.996284	-15.383122	9.516274	116.520706	38.205666	-12.781687	110.783302	33.110817	45.605381	111.758553	35.6582415	16.411847	111.2709275	-66.4244855	2.620701	121.7704845
-51.443733	16.622595	119.85508	-15.428075	9.42805	116.273567	38.015751	-12.769191	110.289787	33.036156	45.593258	111.736725	35.5259535	16.4120335	111.013256	-66.3821035	2.4440665	121.533878
-51.553108	17.919788	119.720612	-15.488087	9.363043	116.055359	37.797806	-12.754758	109.718719	32.961361	45.562748	111.750969	35.3795835	16.403995	110.734844	-66.3557575	2.322091	121.375874
-51.035206	19.055439	119.73822	-15.527858	9.286138	115.770576	37.571125	-12.743081	109.131065	32.915905	45.566521	111.779335	35.243515	16.41172	110.4552	-66.299231	2.160556	121.085952
-51.32251	20.52845	119.695114	-15.598557	9.222892	115.565201	37.343102	-12.697702	108.560501	32.868896	45.5951	111.852684	35.105999	16.448699	110.2065925	-66.303113	1.997085	120.9238095
-51.090134	21.820789	119.763695	-15.647493	9.232262	115.414574	37.123047	-12.618537	108.075539	32.821636	45.62537	111.960686	34.9723415	16.5034165	110.0181125	-66.2673275	1.9611075	120.8110355
-50.679428	23.116114	119.784096	-15.656286	9.28333	115.318298	36.958046	-12.524329	107.690903	32.78635	45.683887	112.092865	34.872198	16.579779	109.891884	-66.18477	1.986881	120.744712
-50.022091	24.965141	119.877708	-15.716195	9.343333	115.151466	36.824924	-12.393532	107.284355	32.783173	45.800335	112.336266	34.8040485	16.7034015	109.8103105	-66.2364385	1.9832645	120.4926215
-49.467587	26.173243	119.819054	-15.73782	9.378055	115.017937	36.784897	-12.278457	107.086525	32.787674	45.873444	112.533676	34.7862855	16.7974935	109.8101005	-66.2619255	1.9586165	120.2257735
NaN	NaN	NaN	-15.748459	9.39967	114.898338	36.767197	-12.154338	106.949127	32.781124	45.960598	112.753677	34.7741605	16.90313	109.851402	-66.2710785	1.89621	119.945274
-47.517506	28.156086	119.677948	-15.758206	9.434511	114.785233	36.800587	-12.036898	106.860985	32.78672	46.048553	112.987457	34.7936535	17.0058275	109.924221	-66.3100655	1.8631945	119.646245
-46.843605	29.294592	119.582603	-15.765884	9.450746	114.731728	36.850079	-11.909631	106.822716	32.747677	46.158669	113.255287	34.798878	17.124519	110.0390015	-66.330646	1.776973	119.4244545
-46.026306	30.395376	119.559135	-15.75892	9.444912	114.715385	36.909752	-11.791945	106.805511	32.732445	46.211632	113.532898	34.8210985	17.2098435	110.1692045	-66.3389385	1.6799805	119.2615655
-45.145874	31.404772	119.60894	-15.74712	9.421759	114.736351	36.981731	-11.708472	106.80027	32.710938	46.262428	113.83271	34.8463345	17.276978	110.31649	-66.3405745	1.56654	119.156212
-43.394741	32.702782	119.64917	-15.704085	9.357237	114.733398	37.091965	-11.601303	106.773865	32.718319	46.327896	114.215256	34.905142	17.3632965	110.4945605	-66.313312	1.3511775	118.9722355
-42.126762	33.472347	119.667412	-15.660089	9.328506	114.695763	37.177601	-11.525476	106.701889	32.735847	46.353939	114.414703	34.956724	17.4142315	110.558296	-66.276902	1.2427805	118.83323
-40.81279	34.171467	119.576576	-15.6295	9.32277	114.640877	37.251045	-11.470094	106.621979	32.749744	46.398277	114.4897	35.0003945	17.4640915	110.5558395	-66.2593945	1.1814485	118.7259145
-39.264877	34.804665	119.369614	-15.589417	9.347344	114.529404	37.320435	-11.405668	106.50605	32.744144	46.427162	114.495041	35.0322895	17.510747	110.5005455	-66.2111235	1.183941	118.5582625
-37.894173	35.44561	119.190445	-15.530939	9.39887	114.427818	37.370758	-11.357929	106.386475	32.723427	46.42054	114.455673	35.0470925	17.5313055	110.421074	-66.1089705	1.2664345	118.434562
-36.3521	36.043995	118.989113	-15.504603	9.427472	114.324165	37.413986	-11.339888	106.280312	32.748764	46.40731	114.409317	35.081375	17.533711	110.3448145	-66.090581	1.321233	118.3035155
-34.63953	36.528801	118.861259	-15.446893	9.446394	114.236832	37.447914	-11.345435	106.147209	32.803783	46.375023	114.415588	35.1258485	17.514794	110.2813985	-66.0196345	1.377994	118.1922655
-32.008514	37.159088	118.643951	-15.365275	9.426435	114.161156	37.459354	-11.395667	105.954697	32.928284	46.279549	114.526428	35.193819	17.441941	110.2405625	-65.924369	1.410929	118.0817495
-30.101215	37.497726	118.610344	-15.301965	9.393835	114.105499	37.461658	-11.460462	105.819168	33.053925	46.217686	114.645096	35.2577915	17.378612	110.232132	-65.8617215	1.409058	117.978866
-28.120979	37.711559	118.423676	-15.257588	9.378947	114.066681	37.470654	-11.524172	105.704071	33.190308	46.150009	114.776573	35.330481	17.3129185	110.240322	-65.845657	1.4449755	117.89304
-25.877623	37.866566	118.155655	-15.219845	9.385904	114.006104	37.493393	-11.582952	105.641792	33.314823	46.072872	114.929047	35.404108	17.24496	110.2854195	-65.843798	1.526848	117.7267885
-23.93367	38.030403	117.985878	-15.181393	9.41632	113.921371	37.553833	-11.652797	105.655144	33.42939	46.012005	115.089607	35.4916115	17.179604	110.3723755	-65.8543975	1.653036	117.4703665
-21.697655	38.1297	117.612602	-15.123083	9.493683	113.810585	37.67392	-11.710754	105.805565	33.555473	45.95739	115.264809	35.6146965	17.123318	110.535187	-65.8608625	1.864048	117.085983
-19.472513	38.163998	117.158592	-15.07719	9.581758	113.679436	37.881649	-11.775188	106.249641	33.672634	45.921539	115.538666	35.7771415	17.0731755	110.8941535	-65.9315215	2.0903405	116.4647185
-15.94803	38.070351	116.430626	-15.011274	9.742335	113.58017	38.349613	-11.92827	107.585693	33.883144	45.884384	116.24646	36.1163785	16.978057	111.9160765	-66.1389265	2.506613	115.2442635
-13.589356	37.961769	115.99778	-14.994936	9.825433	113.604248	38.661922	-12.074315	108.905853	34.042435	45.8596	116.861633	36.3521785	16.8926425	112.883743	-66.3420505	2.7582235	114.324753
-11.13374	37.705547	115.739655	-14.990039	9.880075	113.717201	38.961094	-12.279059	110.388771	34.224613	45.796604	117.527786	36.5928535	16.7587725	113.9582785	-66.5729315	3.0013775	113.4761235
-8.692984	37.420498	115.554359	-14.982529	9.879446	113.886711	39.194607	-12.484808	111.901184	34.361465	45.710003	118.134605	36.778036	16.6125975	115.0178945	-66.743094	3.1462945	112.7555275
-6.252955	37.052418	115.485123	-14.957042	9.831629	114.072609	39.360874	-12.69153	113.289894	34.506626	45.605743	118.617226	36.93375	16.4571065	115.95356	-66.847834	3.2061515	112.191658
-3.829654	36.639549	115.676247	-14.904198	9.71296	114.245018	39.508892	-12.924417	114.456451	34.676495	45.483337	119.016159	37.0926935	16.27946	116.736305	-66.9010895	3.14646	111.753731
-1.356438	36.111473	115.777245	-14.806056	9.577524	114.38652	39.63089	-13.130778	115.326546	34.847919	45.290016	119.413933	37.2394045	16.079619	117.3702395	-66.8515165	3.075429	111.4028005
2.196789	35.343029	116.280411	-14.669758	9.426005	114.543831	39.739887	-13.397143	116.069946	35.154186	45.045822	119.993233	37.4470365	15.8243395	118.0315895	-66.7865525	3.0276705	111.0560725
4.551506	34.856628	116.586861	-14.581543	9.430725	114.621758	39.748314	-13.500545	116.251884	35.352753	44.907616	120.316299	37.5505335	15.7035355	118.2840915	-66.7136195	3.1579145	110.9594245
6.792036	34.372223	116.933296	-14.481479	9.522018	114.669571	39.736359	-13.552037	116.266907	35.577435	44.825539	120.595764	37.656897	15.636751	118.4313355	-66.619855	3.407285	110.9078065
9.062904	33.894527	117.204498	-14.380935	9.688096	114.674988	39.72403	-13.527817	116.148422	35.743134	44.82608	120.89505	37.733582	15.6491315	118.521736	-66.495452	3.7270605	110.82824
11.2126	33.414658	117.435944	-14.280018	9.917333	114.610794	39.73632	-13.471441	115.941711	36.049976	44.841133	121.029488	37.893148	15.684846	118.4855995	-66.453184	4.14982	110.7359885
13.397175	32.924973	117.563103	-14.16744	10.202625	114.521683	39.761974	-13.380587	115.732681	36.142334	44.895016	121.269058	37.952154	15.7572145	118.5008695	-66.287034	4.6480355	110.5424965
15.459694	32.415161	117.646339	-14.042537	10.509094	114.392708	39.780773	-13.253148	115.59008	36.372047	44.965973	121.362015	38.07641	15.8564125	118.4760475	-66.161484	5.1617755	110.3093685
18.701611	31.523281	117.642464	-13.824102	10.967351	114.192322	39.88063	-13.035572	115.480553	36.797771	45.111847	121.334412	38.3392005	16.0381375	118.4074825	-65.9874045	5.8965645	109.9771615
20.519846	30.972744	117.67939	-13.65159	11.211468	114.065048	40.017326	-12.930517	115.532303	36.969269	45.229427	121.325943	38.4932975	16.149455	118.429123	-65.7964775	6.273481	109.700973
21.631193	29.928347	117.668243	-13.481969	11.376576	113.916351	40.170689	-12.908663	115.668144	37.168724	45.293526	121.291161	38.6697065	16.1924315	118.4796525	-65.6336445	6.5607205	109.3530495
22.442577	28.800287	117.485916	-13.309924	11.462415	113.770279	40.322704	-12.955697	115.864357	37.344749	45.316593	121.217438	38.8337265	16.180448	118.5408975	-65.4535745	6.744382	108.9996605
23.096811	27.625238	117.477463	-13.142769	11.483103	113.604568	40.477242	-13.042135	116.101768	37.49704	45.300228	121.100616	38.987141	16.1290465	118.601192	-65.272679	6.8371595	108.607944
23.883556	26.190546	117.203773	-12.973049	11.442312	113.411865	40.608143	-13.158033	116.336044	37.527	45.295986	121.058807	39.0675715	16.0689765	118.6974255	-65.0136695	6.8156475	108.1263045
24.484001	24.839663	117.103233	-12.816472	11.343501	113.207962	40.724991	-13.295881	116.53212	37.504932	45.27383	121.028091	39.1149615	15.9889745	118.7801055	-64.7479055	6.6980275	107.6358185
25.198254	22.722963	116.905502	-12.604024	11.174486	112.882568	40.910824	-13.523812	116.722122	38.279171	44.914669	120.565796	39.5949975	15.6954285	118.643959	-64.8030455	6.6535435	107.121177
25.62755	21.26186	116.705956	-12.461583	11.075367	112.663803	41.013165	-13.611581	116.72963	38.411179	44.811363	120.398117	39.712172	15.599891	118.5638735	-64.635338	6.550843	106.7637325
25.994041	19.770021	116.541458	-12.319267	11.01027	112.441704	41.136009	-13.653049	116.67601	38.521404	44.756668	120.205986	39.8287065	15.5518095	118.440998	-64.4672405	6.4687305	106.44241
26.25618	18.317036	116.277611	-12.178224	10.967361	112.213722	41.26273	-13.659135	116.577576	38.625595	44.728195	120.028534	39.9441625	15.53453	118.303055	-64.3006105	6.400192	106.124389
26.477131	16.833752	116.036858	-12.044082	10.97645	112.012306	41.39119	-13.635797	116.468681	38.728611	44.731995	119.832924	40.0599005	15.548099	118.1508025	-64.1480645	6.404801	105.8738095
26.65877	15.282962	115.865181	-11.904896	11.011973	111.808929	41.528763	-13.570979	116.37384	38.831055	44.782505	119.609543	40.179909	15.605763	117.9916915	-63.989701	6.418183	105.6261665
26.72204	13.820666	115.562675	-11.765822	11.079067	111.588959	41.707462	-13.49415	116.225937	38.92234	44.834682	119.374977	40.314901	15.670266	117.800457	-63.846545	6.487868	105.377461
26.79427	11.497472	115.127777	-11.527822	11.215816	111.274651	41.977196	-13.307304	115.801468	39.185669	44.874359	118.878433	40.5814325	15.7835275	117.3399505	-63.6370765	6.6481045	105.2093515
26.790539	9.983058	114.622902	-11.338796	11.315657	111.103752	42.102005	-13.126317	115.35257	39.32848	44.855774	118.37854	40.7152425	15.8647285	116.865555	-63.3928345	6.7665855	105.341949
26.830847	8.408881	114.012276	-11.148607	11.413147	110.951172	42.221062	-12.956412	114.787331	39.432571	44.824718	117.711235	40.8268165	15.934153	116.249283	-63.1240305	6.892141	105.653061
26.801121	6.815872	113.40387	-10.924582	11.476295	110.783455	42.322456	-12.805623	114.180016	39.586784	44.774376	116.93261	40.95462	15.9843765	115.556313	-62.803784	6.9682135	106.010597
26.702887	5.188581	112.718582	-10.702889	11.520614	110.603569	42.451851	-12.70215	113.582214	39.613247	44.721054	116.137817	41.032549	16.009452	114.8600155	-62.438327	7.031776	106.3471225
26.618076	3.480096	112.182022	-10.477027	11.533341	110.387711	42.609161	-12.633056	113.059998	39.709282	44.665886	115.396645	41.1592215	16.016415	114.2283215	-62.1132755	7.050267	106.5471005
26.450903	1.873981	111.704445	-10.274815	11.502779	110.11261	42.783066	-12.612195	112.678017	39.803078	44.629681	114.693764	41.293072	16.008743	113.6858905	-61.842702	6.996815	106.5393295
26.224062	-0.71199	111.19989	-9.992242	11.339286	109.571625	43.015175	-12.69899	112.276924	39.879753	44.485725	113.83905	41.447464	15.8933675	113.057987	-61.431948	6.7852045	106.085263
25.990448	-2.366969	110.865005	-9.833386	11.189412	109.163979	43.114822	-12.806746	112.097229	39.888763	44.339859	113.239548	41.5017925	15.7665565	112.6683885	-61.1685645	6.6122675	105.6595695
25.789705	-4.060556	110.564064	-9.692547	10.998584	108.756554	43.188698	-12.948254	111.936081	39.957092	44.143261	112.625359	41.572895	15.5975035	112.28072	-60.957989	6.3996645	105.232388
25.547054	-5.713988	110.391212	-9.582037	10.78785	108.416222	43.263489	-13.108876	111.824013	39.973404	43.916859	112.03141	41.6184465	15.4039915	111.9277115	-60.7825205	6.1717085	104.9047325
25.298401	-7.479702	110.276306	-9.489082	10.568273	108.161034	43.301235	-13.261625	111.812767	39.992859	43.679882	111.467125	41.647047	15.2091285	111.639946	-60.625211	5.9274175	104.682122
25.047789	-9.154842	110.310112	-9.420925	10.347924	107.97319	43.350559	-13.419862	111.833908	39.945316	43.44381	110.990501	41.6479375	15.011974	111.4122045	-60.4897875	5.683874	104.5341755
24.455816	-10.550133	110.32444	-9.378192	10.13025	107.859871	43.384399	-13.577215	111.867966	39.916374	43.218567	110.545898	41.6503865	14.820676	111.206932	-60.4067705	5.439824	104.51281
23.488977	-12.531101	110.352287	-9.353944	9.837495	107.770851	43.383907	-13.797374	111.867508	39.841751	42.926243	109.972466	41.612829	14.5644345	110.919987	-60.320717	5.1105555	104.621715
22.801422	-13.810918	110.30545	-9.355007	9.665382	107.726166	43.367817	-13.910283	111.749268	39.799454	42.772243	109.62117	41.5836355	14.43098	110.685219	-60.2936495	4.899784	104.767113
22.050093	-14.998868	110.093796	-9.3606	9.536337	107.661377	43.330349	-13.975241	111.49894	39.740231	42.649117	109.283958	41.53529	14.336938	110.391449	-60.25649	4.735736	104.931305
21.316864	-16.097967	109.878075	-9.369402	9.434777	107.596413	43.295536	-13.996821	111.1259	39.633266	42.569454	108.949974	41.464401	14.2863165	110.037937	-60.203205	4.5832375	105.154889
20.584927	-17.191467	109.603729	-9.394958	9.384017	107.54911	43.26313	-13.948783	110.731819	39.496502	42.527885	108.594048	41.379816	14.289551	109.6629335	-60.169732	4.478483	105.4352865
19.826647	-18.182371	109.301926	-9.41878	9.377601	107.504547	43.250145	-13.838029	110.359871	39.332863	42.567707	108.271935	41.291504	14.364839	109.315903	-60.129064	4.390363	105.693191
19.117388	-19.119949	109.136009	-9.463743	9.394906	107.458855	43.26762	-13.703649	110.045288	39.144165	42.640244	107.957291	41.2058925	14.4682975	109.0012895	-60.1333785	4.3215145	105.9164205
17.963219	-20.461617	109.075439	-9.553232	9.439583	107.385612	43.310173	-13.518747	109.712776	38.859596	42.740055	107.342171	41.0848845	14.610654	108.5274735	-60.1913485	4.268512	106.2437505
17.254633	-21.300873	109.100517	-9.6127	9.405701	107.299843	43.361073	-13.453094	109.536888	38.650269	42.744408	106.879486	41.005671	14.645657	108.208187	-60.231071	4.165745	106.391499
16.524494	-22.087564	109.227394	-9.662876	9.284777	107.194481	43.417366	-13.450703	109.457909	38.448631	42.698288	106.462265	40.9329985	14.6237925	107.960087	-60.2587505	3.9457615	106.428875
15.781932	-22.863747	109.386314	-9.72449	9.088812	107.072914	43.477104	-13.515951	109.490524	38.286324	42.585632	106.135239	40.881714	14.5348405	107.8128815	-60.330694	3.6427835	106.3329465
15.049593	-23.570938	109.56163	-9.774513	8.826327	106.965553	43.508244	-13.660872	109.602058	38.170593	42.431892	105.913818	40.8394185	14.38551	107.757938	-60.3884445	3.267144	106.173168
14.312768	-24.183264	109.741959	-9.821357	8.531519	106.877937	43.533531	-13.862568	109.743942	38.08643	42.233128	105.763542	40.8099805	14.18528	107.753742	-60.4526945	2.877758	106.002132
13.574224	-24.70433	109.867493	-9.887836	8.209673	106.833755	43.531494	-14.103498	109.860657	38.018196	41.995766	105.635429	40.774845	13.946134	107.748043	-60.550517	2.473212	105.919467
12.342709	-25.386614	110.027565	-9.97599	7.769164	106.826378	43.438713	-14.429295	109.917213	37.902443	41.65572	105.435287	40.670578	13.6132125	107.67625	-60.622558	1.9251155	105.976506
11.563387	-25.713032	110.021973	-10.055409	7.554133	106.798172	43.37941	-14.582917	109.887787	37.801926	41.491707	105.303719	40.590668	13.454395	107.595753	-60.701486	1.653871	106.000591
10.786503	-25.900015	109.921814	-10.143091	7.394796	106.71595	43.317711	-14.659354	109.832512	37.683716	41.389618	105.228279	40.5007135	13.365132	107.5303955	-60.7868955	1.42446	105.9015045
9.95835	-25.975424	109.698502	-10.233719	7.277626	106.568756	43.286499	-14.674369	109.715309	37.542637	41.368317	105.200562	40.414568	13.346974	107.4579355	-60.882006	1.208278	105.6795765
9.201116	-26.056349	109.33651	-10.294072	7.22824	106.330132	43.278656	-14.642122	109.535965	37.415863	41.398613	105.208946	40.3472595	13.3782455	107.3724555	-60.9354035	1.0782345	105.2878085
8.343636	-25.97271	108.98069	-10.332859	7.225676	106.06279	43.275543	-14.573967	109.313965	37.319996	41.463703	105.211891	40.2977695	13.444868	107.262928	-60.9634875	1.006484	104.862652
7.545546	-25.863413	108.632935	-10.344771	7.260163	105.806885	43.300419	-14.497951	109.127556	37.259357	41.543774	105.198586	40.279888	13.5229115	107.163071	-60.96943	0.997414500000001	104.450699
6.279159	-25.471268	108.243111	-10.323482	7.314926	105.535042	43.340851	-14.453225	108.94519	37.290733	41.610413	105.159363	40.315792	13.578594	107.0522765	-60.962756	1.051258	104.0178075
5.40802	-25.190931	108.018982	-10.291472	7.316164	105.456032	43.352608	-14.478861	108.812119	37.333942	41.587807	105.144325	40.343275	13.554473	106.978222	-60.926219	1.077855	103.933842
4.520432	-24.87245	107.884979	-10.266397	7.302461	105.505775	43.332104	-14.550118	108.679344	37.385529	41.525349	105.13369	40.3588165	13.4876155	106.906517	-60.8916105	1.1173065	104.105033
3.622637	-24.50054	107.864891	-10.255816	7.309253	105.660454	43.299324	-14.62951	108.603546	37.436203	41.450768	105.123291	40.3677635	13.410629	106.8634185	-60.8793955	1.207877	104.4574895
2.621697	-24.051655	107.966232	-10.251428	7.354148	105.911743	43.270458	-14.671765	108.579086	37.487278	41.409767	105.137375	40.378868	13.369001	106.8582305	-60.881724	1.339295	104.9652555
1.617511	-23.598158	108.030663	-10.242327	7.412724	106.207565	43.271179	-14.662611	108.561028	37.512173	41.437538	105.22908	40.391676	13.3874635	106.895054	-60.87633	1.4379845	105.520076
0.664154	-23.096615	108.061073	-10.254911	7.485678	106.498123	43.290009	-14.596197	108.516655	37.490112	41.525597	105.435112	40.3900605	13.4647	106.9758835	-60.8998825	1.506656	106.0203625
-0.830776	-22.276705	107.970413	-10.313036	7.620502	106.875206	43.301369	-14.441993	108.377251	37.41848	41.724922	105.971237	40.3599245	13.6414645	107.174244	-60.9859965	1.5995395	106.576168
-1.9078	-21.70446	107.772408	-10.378993	7.738726	107.063354	43.256203	-14.320276	108.259048	37.398956	41.879402	106.479599	40.3275795	13.779563	107.3693235	-61.0855655	1.697889	106.7573845
-2.899414	-21.131987	107.463577	-10.464227	7.874937	107.208908	43.178165	-14.219543	108.100449	37.406662	42.031731	107.081131	40.2924135	13.906094	107.59079	-61.2208675	1.84378	106.827026
-3.971198	-20.543251	107.088539	-10.563736	8.028042	107.286026	43.087463	-14.113222	107.89859	37.437836	42.19006	107.729271	40.2626495	14.038419	107.8139305	-61.3901215	2.017665	106.7581215
-5.062775	-19.978647	106.703926	-10.689044	8.196347	107.333672	42.964577	-14.033735	107.65387	37.470963	42.319683	108.318451	40.21777	14.142974	107.9861605	-61.595858	2.24972	106.6811835
-6.118537	-19.473621	106.326881	-10.784333	8.387564	107.334518	42.826397	-13.978555	107.338104	37.503605	42.392269	108.702217	40.165001	14.206857	108.0201605	-61.733667	2.568271	106.6488755
-7.186658	-18.963139	106.056961	-10.860277	8.605843	107.287361	42.671944	-13.930854	106.997772	37.523647	42.479336	108.789291	40.0977955	14.274241	107.8935315	-61.8183495	2.937445	106.6811905
-8.767797	-18.314631	105.800652	-10.91608	8.889274	107.12104	42.50349	-13.879413	106.373169	37.528023	42.524609	108.511581	40.0157565	14.322598	107.442375	-61.8479165	3.45595	106.799705
-9.763922	-18.003658	105.628906	-10.898884	9.001871	106.935417	42.424236	-13.871535	105.996086	37.533554	42.520439	108.091377	39.978895	14.324452	107.0437315	-61.776663	3.67929	106.8271025
-10.833632	-17.714134	105.549301	-10.869284	9.037742	106.714546	42.386288	-13.907959	105.671486	37.540672	42.469902	107.606903	39.96348	14.2809715	106.6391945	-61.702048	3.7945125	106.7898975
-11.828025	-17.483826	105.501221	-10.806889	8.992366	106.472397	42.39109	-13.980908	105.428078	37.544758	42.393261	107.071388	39.967924	14.2061765	106.249733	-61.581702	3.7785555	106.695061
-12.829262	-17.324083	105.535843	-10.750127	8.860113	106.241211	42.421635	-14.076149	105.289719	37.528927	42.25938	106.556259	39.975281	14.0916155	105.922989	-61.475535	3.6286105	106.559433
-13.770251	-17.295818	105.538513	-10.707954	8.66788	106.043716	42.471233	-14.224495	105.263367	37.485298	42.096916	106.064438	39.9782655	13.9362105	105.6639025	-61.3941735	3.3995495	106.4235295
-14.723839	-17.208513	105.686508	-10.705796	8.426549	105.89373	42.521549	-14.382238	105.348969	37.418407	41.916634	105.569435	39.969978	13.767198	105.459202	-61.38157	3.0859	106.328258
-16.153988	-17.217234	106.101135	-10.752444	8.040301	105.810837	42.579697	-14.631998	105.676201	37.196083	41.611881	104.900703	39.88789	13.4899415	105.288452	-61.392778	2.5906605	106.333222
-17.067646	-17.261168	106.381798	-10.836582	7.752689	105.842842	42.588078	-14.817812	106.003662	37.038494	41.399315	104.582535	39.813286	13.2907515	105.2930985	-61.48645	2.2146265	106.3925855
-18.101744	-17.228533	106.669876	-10.955088	7.471836	105.902504	42.570534	-14.978498	106.35128	36.867847	41.22567	104.397751	39.7191905	13.123586	105.3745155	-61.6293665	1.820086	106.4304925
-19.058094	-17.186041	106.884789	-11.081494	7.207964	105.962517	42.554344	-15.12382	106.664803	36.690678	41.078125	104.294731	39.622511	12.9771525	105.479767	-61.785499	1.4387755	106.445267
-19.961233	-17.149097	107.035301	-11.200552	6.983308	106.013237	42.498749	-15.226836	106.917801	36.514637	40.963139	104.238037	39.506693	12.8681515	105.577919	-61.907797	1.0984645	106.448555
-20.949865	-17.029274	107.161545	-11.319054	6.804194	106.035324	42.437893	-15.296181	107.076714	36.363667	40.878029	104.209267	39.40078	12.790924	105.6429905	-62.038888	0.817464000000001	106.4276575
-21.872744	-16.909336	107.146385	-11.416963	6.671883	106.04335	42.363338	-15.322966	107.14785	36.209198	40.832302	104.17112	39.286268	12.754668	105.659485	-62.120194	0.589098000000002	106.427215
-23.26384	-16.592617	107.210564	-11.5288	6.537369	106.083557	42.259369	-15.301487	107.145882	35.98719	40.812672	104.125259	39.1232795	12.7555925	105.6355705	-62.1808795	0.319145500000001	106.5315435
-24.143393	-16.375851	107.338783	-11.588762	6.486262	106.163216	42.208557	-15.240091	107.164917	35.847565	40.83139	104.107269	39.028061	12.7956495	105.636093	-62.205585	0.1768745	106.690339
-25.093082	-16.076693	107.594788	-11.64932	6.468168	106.320465	42.187069	-15.167624	107.222458	35.705299	40.876667	104.09877	38.946184	12.8545215	105.660614	-62.244824	0.0818145000000019	106.980316
-25.978369	-15.78567	107.804703	-11.693885	6.485029	106.525597	42.158745	-15.069355	107.318436	35.580044	40.935318	104.116203	38.8693945	12.9329815	105.7173195	-62.2571645	0.0370764999999995	107.3338745
-26.857128	-15.394049	108.145546	-11.725948	6.510137	106.779007	42.141193	-14.983747	107.392136	35.454483	41.018036	104.152313	38.797838	13.0171445	105.7722245	-62.249734	0.00312950000000001	107.7857895
-27.706993	-15.015213	108.557365	-11.754952	6.518663	107.092049	42.115223	-14.909059	107.472061	35.387886	41.031559	104.209984	38.7515545	13.06125	105.8410225	-62.2614585	-0.0239240000000009	108.3430755
-28.608576	-14.585423	109.034966	-11.807331	6.505574	107.459274	42.063869	-14.851197	107.580605	35.268299	41.110832	104.353142	38.666084	13.1298175	105.9668735	-62.280746	-0.118669500000001	108.9516745
-29.869846	-13.906416	109.587418	-11.914155	6.49227	107.967354	41.99287	-14.789958	107.725945	35.10321	41.202419	104.569305	38.54804	13.2062305	106.147625	-62.37635	-0.221690499999999	109.787083
-30.704807	-13.369595	109.934761	-12.012837	6.500336	108.269203	41.928188	-14.731648	107.774231	34.960693	41.2948	104.733192	38.4444405	13.281576	106.2537115	-62.4701145	-0.280904000000001	110.2846945
-31.524908	-12.833123	110.292114	-12.139196	6.49786	108.56131	41.848366	-14.682534	107.760201	34.793804	41.363766	104.82457	38.321085	13.340616	106.2923855	-62.599477	-0.344895999999999	110.8302345
-32.380398	-12.234256	110.745659	-12.272955	6.497895	108.872925	41.712376	-14.64346	107.68322	34.627888	41.418613	104.896973	38.170132	13.3875765	106.2900965	-62.716042	-0.391786500000002	111.4557535
-33.089012	-11.644352	111.103355	-12.415588	6.479779	109.207344	41.532032	-14.638694	107.592033	34.461006	41.454784	104.986824	37.996519	13.408045	106.2894285	-62.827695	-0.448486999999998	112.1252595
-33.915546	-10.893705	111.722527	-12.579036	6.48168	109.633194	41.322384	-14.653245	107.515106	34.278568	41.487511	105.086815	37.800476	13.417133	106.3009605	-62.958548	-0.453773	112.9654275
-34.66428	-10.146023	112.43721	-12.740699	6.505807	110.172226	41.062733	-14.672439	107.532463	34.103004	41.493416	105.195213	37.5828685	13.4104885	106.363838	-63.0642665	-0.398874500000002	113.980614
-35.675804	-8.928296	113.680435	-12.980511	6.547259	111.086784	40.678314	-14.754025	107.64048	33.887802	41.49527	105.495201	37.283058	13.3706225	106.5678405	-63.24408	-0.276104499999999	115.6057275
-36.201775	-8.141604	114.407562	-13.114974	6.565481	111.725983	40.426994	-14.829378	107.759438	33.786575	41.491062	105.769333	37.1067845	13.330842	106.7643855	-63.3367325	-0.19988	116.6875805
-36.830917	-7.160244	115.224838	-13.231161	6.561436	112.353409	40.18996	-14.916794	107.892548	33.694973	41.477619	106.091095	36.9424665	13.2804125	106.9918215	-63.4047885	-0.1575405	117.7149965
-37.382561	-6.2034	115.964294	-13.352121	6.54508	112.970772	39.951035	-15.046159	108.009682	33.623535	41.446785	106.459579	36.787285	13.200313	107.2346305	-63.491527	-0.110153	118.7069135
-37.817493	-5.250554	116.698029	-13.465235	6.494761	113.586113	39.697918	-15.162286	108.127556	33.577141	41.392418	106.875145	36.6375295	13.115066	107.5013505	-63.5679995	-0.125544	119.6708755
-37.979595	-4.429619	117.218796	-13.557453	6.425194	114.193115	39.476078	-15.3067	108.264366	33.570911	41.336216	107.357582	36.5234945	13.014758	107.810974	-63.6384005	-0.16437	120.575256
-38.46384	-3.22021	117.857155	-13.643925	6.3404	114.72924	39.308292	-15.462513	108.426987	33.619709	41.281979	107.940628	36.4640005	12.909733	108.1838075	-63.7518505	-0.228933	121.2746725
-38.791801	-1.679026	118.223557	-13.678699	6.12595	115.276146	39.178368	-15.695471	108.614563	33.798031	41.182335	108.94725	36.4881995	12.743432	108.7809065	-63.8455975	-0.491532000000003	121.7713855
-38.906712	-0.610688	118.137726	-13.660109	5.937153	115.410782	39.191067	-15.843143	108.706474	33.990875	41.111691	109.654083	36.590971	12.634274	109.1802785	-63.911189	-0.759968000000001	121.6412855
-38.884106	0.382782	117.710983	-13.577725	5.725494	115.33123	39.283669	-15.993047	108.750549	34.24506	41.023903	110.34124	36.7643645	12.515428	109.5458945	-63.9198145	-1.06444	121.1165655
-38.92754	1.500707	117.168465	-13.515747	5.57233	115.081718	39.393826	-16.137175	108.780464	34.549129	40.945141	110.860046	36.9714775	12.403983	109.820255	-64.0029715	-1.259323	120.343181
-38.866779	2.584516	116.459763	-13.424368	5.495759	114.67347	39.538551	-16.266159	108.8004	34.846249	40.866383	111.258171	37.1924	12.300112	110.0292855	-64.041136	-1.308594	119.3176545
-38.751839	3.720167	115.700699	-13.328232	5.466286	114.187851	39.691223	-16.395163	108.778831	35.11544	40.792568	111.461197	37.4033315	12.1987025	110.120014	-64.0597955	-1.2661305	118.255688
-38.664566	4.928665	115.108994	-13.229876	5.525249	113.724792	39.781479	-16.498095	108.755768	35.323097	40.705299	111.369827	37.552288	12.103602	110.0627975	-64.01204	-1.053104	117.3867865
-38.310909	6.515862	114.281189	-13.081119	5.615745	113.166222	39.864773	-16.680311	108.689903	35.56398	40.51767	110.980858	37.7143765	11.9186795	109.8353805	-63.8766145	-0.687189500000001	116.4970635
-38.055237	7.635485	114.091286	-12.956272	5.628808	112.95166	39.899002	-16.823027	108.612213	35.70929	40.348007	110.67926	37.804146	11.76249	109.6457365	-63.71669	-0.504874000000001	116.2575835
-37.795574	8.755835	114.03949	-12.866731	5.524854	112.887062	39.925282	-16.984999	108.50074	35.832382	40.155865	110.464005	37.878832	11.585433	109.4823725	-63.612294	-0.535724999999999	116.2917515
-37.448391	9.785537	114.188095	-12.761885	5.356334	112.931511	39.941795	-17.148584	108.293915	35.907104	39.95274	110.386147	37.9244495	11.402078	109.340031	-63.4482195	-0.689409999999999	116.522991
-37.082241	10.783238	114.452362	-12.678635	5.147082	113.059082	39.91449	-17.316898	108.050301	35.972836	39.769791	110.415199	37.943663	11.2264465	109.23275	-63.300933	-0.932282499999999	116.885414
-36.694504	11.843162	114.842331	-12.622765	4.957568	113.240585	39.859688	-17.461739	107.760635	36.035809	39.629826	110.534981	37.9477485	11.0840435	109.147808	-63.1932785	-1.1689075	117.333362
-36.296524	12.993817	115.233971	-12.594286	4.806769	113.437889	39.79739	-17.574192	107.446686	36.096344	39.51186	110.756363	37.946867	10.968834	109.1015245	-63.135439	-1.355296	117.7742535
-35.471161	14.470566	115.651237	-12.529926	4.634263	113.645554	39.703068	-17.699562	106.935028	36.248787	39.352108	111.185928	37.9759275	10.826273	109.060478	-63.0357795	-1.557747	118.23063
-34.862957	15.53462	115.912369	-12.465882	4.576948	113.684845	39.648594	-17.760927	106.570473	36.401409	39.252712	111.467514	38.0250015	10.7458925	109.0189935	-62.9567655	-1.5919965	118.3506965
-34.222176	16.666468	116.02594	-12.381396	4.560757	113.652206	39.623035	-17.824398	106.230637	36.612537	39.156456	111.742256	38.117786	10.666029	108.9864465	-62.880578	-1.544515	118.3179655
-33.478199	17.606047	115.963898	-12.277015	4.577839	113.546005	39.641842	-17.901226	105.93573	36.861858	39.063541	111.948334	38.25185	10.5811575	108.942032	-62.80588	-1.4254795	118.149978
-32.686199	18.593481	115.800392	-12.153943	4.627396	113.351883	39.702175	-17.976336	105.706192	37.118675	38.986656	112.092888	38.410425	10.50516	108.89954	-62.718311	-1.250368	117.804226
-31.823692	19.567699	115.516136	-12.027687	4.69472	113.078522	39.806904	-18.050547	105.540703	37.377766	38.911621	112.178101	38.592335	10.430537	108.859402	-62.647709	-1.041097	117.297642
-30.920292	20.529673	115.129623	-11.890866	4.769591	112.759911	39.934578	-18.131018	105.420258	37.648022	38.831963	112.209343	38.7913	10.3504725	108.8148005	-62.573032	-0.8112905	116.7050215
-29.446272	21.790495	114.589584	-11.677181	4.802366	112.297585	40.143135	-18.257349	105.222931	37.987896	38.685555	112.187431	39.0655155	10.214103	108.705181	-62.4198775	-0.609370999999999	115.889989
-28.408966	22.563959	114.447296	-11.556535	4.798078	112.122963	40.236843	-18.319111	105.054306	38.178413	38.591759	112.205376	39.207628	10.136324	108.629841	-62.320698	-0.540168000000001	115.616085
-27.286921	23.312105	114.504585	-11.439954	4.756087	112.087906	40.297756	-18.352457	104.913055	38.325054	38.522156	112.270691	39.311405	10.0848495	108.591873	-62.191313	-0.572675500000001	115.583939
-26.175779	23.952194	114.583984	-11.330661	4.686614	112.088219	40.389519	-18.374311	104.817871	38.490555	38.478596	112.488197	39.440037	10.0521425	108.653034	-62.101359	-0.678914500000003	115.523404
-25.017738	24.521532	114.674248	-11.246005	4.632485	112.066475	40.534954	-18.362909	104.760979	38.649635	38.493752	112.861298	39.5922945	10.0654215	108.8111385	-62.0843045	-0.800451500000001	115.3218115
-23.74486	25.111877	114.712097	-11.197307	4.620399	112.013832	40.692249	-18.284966	104.792046	38.780025	38.56282	113.308563	39.736137	10.138927	109.0503045	-62.130751	-0.898129000000001	114.9773595
-22.554373	25.606833	114.667961	-11.196658	4.677034	111.926529	40.866817	-18.147377	104.95739	38.912037	38.690048	113.839211	39.889427	10.2713355	109.3983005	-62.282743	-0.917267499999999	114.4547575
-20.645159	26.283962	114.526794	-11.26659	4.961602	111.92305	41.137066	-17.872988	105.551186	39.103004	38.996212	114.58564	40.120035	10.561612	110.068413	-62.653215	-0.638408	113.777687
-19.310955	26.682163	114.478302	-11.329376	5.228302	112.035393	41.310932	-17.673241	106.188759	39.174309	39.242996	115.055977	40.2426205	10.7848775	110.622368	-62.9013725	-0.328273499999998	113.448418
-17.972391	27.008438	114.456818	-11.37014	5.479222	112.241615	41.492779	-17.52873	106.914864	39.221046	39.439728	115.55275	40.3569125	10.955499	111.233807	-63.0971925	0.00294499999999864	113.249423
-16.573187	27.281836	114.532448	-11.388235	5.693081	112.511185	41.632832	-17.386749	107.749687	39.284595	39.61544	116.004982	40.4587135	11.1143455	111.8773345	-63.2351835	0.2718165	113.1450355
-15.117586	27.434397	114.651176	-11.366785	5.822569	112.803879	41.765179	-17.300234	108.581039	39.37125	39.787575	116.471497	40.5682145	11.2436705	112.526268	-63.3017845	0.401467500000001	113.08149
-13.711061	27.515734	114.786255	-11.326618	5.887175	113.140617	41.88353	-17.266277	109.385002	39.466328	39.87746	116.910431	40.674929	11.3055915	113.1477165	-63.328165	0.4687585	113.1335175
-12.2542	27.527121	115.032791	-11.27925	5.895283	113.530609	41.973679	-17.278097	110.163406	39.59465	39.932274	117.256294	40.7841645	11.3270885	113.70985	-63.3426645	0.4634775	113.351368
-10.057296	27.389833	115.452042	-11.201186	5.820028	114.20816	42.070107	-17.392628	111.166039	39.764282	39.953739	117.614952	40.9171945	11.2805555	114.3904955	-63.3195665	0.359500499999999	114.0258245
-8.608265	27.245819	115.710434	-11.135962	5.734324	114.704041	42.104519	-17.506382	111.706482	39.856503	39.916477	117.690704	40.980511	11.2050475	114.698593	-63.252435	0.263600499999999	114.709489
-7.149403	27.08132	116.038528	-11.084965	5.626459	115.203201	42.11256	-17.614594	112.173477	39.943375	39.854725	117.711998	41.0279675	11.1200655	114.9427375	-63.1978975	0.132852499999998	115.4636645
-5.677072	26.859907	116.382767	-11.044055	5.528694	115.713326	42.10783	-17.709538	112.606987	40.003994	39.764717	117.781212	41.055912	11.0275895	115.1940995	-63.144022	0.0297985000000001	116.2325525
-4.217174	26.653233	116.697418	-11.03057	5.44875	116.192696	42.100075	-17.798563	113.025871	40.054668	39.685211	117.948952	41.0773715	10.943324	115.4874115	-63.1385115	-0.0458239999999996	116.8979805
-2.722458	26.429325	117.045998	-11.030322	5.397307	116.595337	42.090267	-17.838821	113.496056	40.108101	39.638111	118.251442	41.099184	10.899645	115.873749	-63.159828	-0.105031000000002	117.316925
-1.252814	26.194387	117.472015	-11.068906	5.377671	116.95739	42.101707	-17.835253	114.025177	40.179798	39.672123	118.743423	41.1407525	10.918435	116.3843	-63.2785645	-0.163092999999998	117.53048
0.975937	25.881428	118.137718	-11.129009	5.446375	117.443726	42.181042	-17.728359	114.914444	40.256184	39.806831	119.753395	41.218613	11.039236	117.3339195	-63.476631	-0.146486000000001	117.5535325
2.465655	25.644615	118.668434	-11.17357	5.567701	117.730568	42.268501	-17.613619	115.514183	40.284355	39.903179	120.488037	41.276428	11.14478	118.00111	-63.623568	-0.00937800000000166	117.460026
3.997419	25.38345	119.082405	-11.184918	5.739437	117.977798	42.339218	-17.465105	116.044823	40.308922	40.053253	121.227753	41.32407	11.294074	118.636288	-63.693906	0.184800000000001	117.319308
5.507095	25.129833	119.504166	-11.16528	5.957636	118.17305	42.416416	-17.270767	116.533791	40.40226	40.245884	121.899399	41.409338	11.4875585	119.216595	-63.739898	0.427713500000001	117.129505
6.960465	24.863667	119.941559	-11.111452	6.192758	118.279396	42.54361	-17.063662	116.989449	40.528011	40.481785	122.53553	41.5358105	11.7090615	119.7624895	-63.7587145	0.6764545	116.7963025
8.453889	24.557137	120.213333	-10.999119	6.422884	118.207909	42.712242	-16.861858	117.372421	40.615498	40.728722	123.243698	41.66387	11.933432	120.3080595	-63.662108	0.912336000000002	116.1077585
9.92271	24.214306	120.452812	-10.820504	6.636388	117.989838	42.8988	-16.674883	117.654297	40.776505	40.917076	123.83149	41.8376525	12.1210965	120.7428935	-63.4786605	1.1516795	115.2367825
12.105498	23.583891	120.596336	-10.61861	7.030538	117.346069	43.169964	-16.394009	117.956566	41.052044	41.188465	124.525742	42.111004	12.397228	121.241154	-63.348224	1.663848	113.450984
13.414346	23.199268	120.507034	-10.460514	7.37131	116.803917	43.304016	-16.160416	117.968842	41.160904	41.365742	124.799873	42.23246	12.602663	121.3843575	-63.153488	2.139957	112.2234765
14.776206	22.71641	120.238663	-10.311393	7.76516	116.243408	43.433075	-15.857969	117.952225	41.295601	41.61982	124.783432	42.364338	12.8809255	121.3678285	-62.987124	2.6493945	111.1189875
16.033966	22.194069	119.885002	-10.128439	8.147637	115.625725	43.597408	-15.58357	117.888245	41.432442	41.887337	124.647758	42.514925	13.1518835	121.2680015	-62.771803	3.1433905	109.9834485
17.217476	21.656214	119.464508	-9.903005	8.488743	115.039719	43.774284	-15.307167	117.762733	41.679947	42.122429	124.296165	42.7271155	13.407631	121.029449	-62.5331255	3.569855	109.049989
18.339769	21.035532	119.036636	-9.644936	8.792429	114.455368	43.986465	-15.049352	117.659554	41.876644	42.359825	123.938957	42.9315545	13.6552365	120.7992555	-62.2214265	3.9296215	108.1114805
19.348021	20.367361	118.629715	-9.340652	9.059633	113.906387	44.259747	-14.809771	117.562843	42.081081	42.566174	123.547676	43.170414	13.8782015	120.5552595	-61.851718	4.2410645	107.2575145
20.897564	19.160322	117.919159	-8.845699	9.418087	113.225189	44.743122	-14.386254	117.415176	42.430801	42.919151	122.802116	43.5869615	14.2664485	120.108646	-61.2783595	4.5697255	106.341732
21.760742	18.353477	117.475006	-8.458188	9.606779	112.836884	45.095245	-14.115043	117.317093	42.704048	43.140705	122.208046	43.8996465	14.512831	119.7625695	-60.8160225	4.700727	105.9111985
22.602535	17.370094	117.005219	-8.086215	9.777517	112.488625	45.458389	-13.862449	117.216232	42.980309	43.348827	121.596764	44.219349	14.743189	119.406498	-60.391779	4.811845	105.570752
23.327068	16.427439	116.587494	-7.735323	9.941208	112.159775	45.82745	-13.644481	117.083595	43.174904	43.531273	121.081459	44.501177	14.943396	119.082527	-59.971823	4.93902	105.237023
23.919407	15.526548	116.328239	-7.426251	10.099606	111.814964	46.130875	-13.439462	116.956284	43.361282	43.67844	120.616318	44.7460785	15.119489	118.786301	-59.5985805	5.079723	104.843627
24.430859	14.416364	115.86441	-7.171191	10.253662	111.474716	46.37838	-13.262198	116.80201	43.491421	43.820255	120.212959	44.9349005	15.2790285	118.5074845	-59.2772825	5.2282955	104.4419475
24.808016	13.346617	115.506866	-6.974628	10.4202	111.162033	46.554642	-13.114995	116.616966	43.596184	43.944328	119.863914	45.075413	15.4146665	118.24044	-59.024669	5.4257335	104.083626
25.28319	11.742848	115.054001	-6.828012	10.752271	110.829247	46.697018	-12.879149	116.314163	43.894226	44.097248	119.316849	45.295622	15.6090495	117.815506	-58.951646	5.8954925	103.842988
25.426706	10.571526	114.720329	-6.711335	10.955008	110.652695	46.787338	-12.724708	116.16877	43.997009	44.213562	118.979958	45.3921735	15.744427	117.574364	-58.8148435	6.165589	103.731026
25.494116	9.389084	114.491631	-6.626994	11.142881	110.518372	46.909637	-12.585923	116.049698	44.105976	44.347401	118.666748	45.5078065	15.880739	117.358223	-58.7617945	6.405023	103.678521
25.529491	8.174918	114.292084	-6.527744	11.30259	110.39814	47.100658	-12.455585	115.879486	44.227535	44.489437	118.325829	45.6640965	16.016926	117.1026575	-58.7195845	6.588254	103.6936225
25.48114	7.037544	113.99099	-6.393429	11.436834	110.265091	47.315842	-12.28847	115.63826	44.312397	44.610722	117.765877	45.8141195	16.161126	116.7020685	-58.6009775	6.712542	103.8281135
25.365681	5.736908	113.575317	-6.236202	11.556866	110.058662	47.564789	-12.076654	115.242149	44.423698	44.753437	116.957024	45.9942435	16.3383915	116.0995865	-58.4666475	6.7753405	104.0177375
25.255627	4.437554	113.068222	-6.016635	11.63078	109.760323	47.788548	-11.843882	114.703667	44.521858	44.90308	116.028511	46.155203	16.529599	115.366089	-58.188473	6.731961	104.154557
24.94375	2.524119	112.088966	-5.628025	11.644447	109.09613	48.095543	-11.628104	113.903297	44.46431	44.931351	114.417961	46.2799265	16.6516235	114.160629	-57.5359765	6.6372705	104.031631
24.674793	1.181898	111.459564	-5.367042	11.580023	108.590385	48.310184	-11.561517	113.409653	44.580368	44.890079	113.309731	46.445276	16.664281	113.359692	-57.17936	6.495765	103.821078
24.336901	-0.176514	110.99205	-5.145153	11.475618	108.115646	48.492355	-11.566774	113.064941	44.720043	44.813271	112.279442	46.606199	16.6232485	112.6721915	-56.896505	6.3279875	103.5591005
23.91057	-1.474805	110.616318	-5.004868	11.349308	107.694229	48.625957	-11.604528	112.771286	44.795441	44.718681	111.350288	46.710699	16.5570765	112.060787	-56.720435	6.1415395	103.327671
23.38278	-2.745625	110.275246	-4.906177	11.236626	107.323967	48.71254	-11.654922	112.522209	44.817375	44.634811	110.48037	46.7649575	16.4899445	111.5012895	-56.5773115	5.9833075	103.1466445
22.838966	-4.006382	110.032379	-4.880509	11.152295	106.998375	48.758427	-11.665277	112.284042	44.793339	44.59129	109.662796	46.775883	16.4630065	110.973419	-56.536901	5.8415835	103.023331
22.198599	-5.166448	109.824898	-4.900957	11.115427	106.709145	48.76062	-11.632161	112.035004	44.71431	44.586533	108.923813	46.737465	16.477186	110.4794085	-56.539379	5.753668	102.9388815
21.128471	-6.799143	109.489288	-4.993251	11.121128	106.398048	48.722015	-11.525865	111.600922	44.535492	44.671947	107.93998	46.6287535	16.573041	109.770451	-56.6152555	5.669215	103.025645
20.407734	-7.857139	109.298264	-5.05569	11.170278	106.267464	48.681541	-11.419265	111.263863	44.431568	44.796459	107.387695	46.5565545	16.688597	109.325779	-56.6679345	5.651959	103.209149
19.634075	-8.785294	109.1558	-5.14511	11.283051	106.188187	48.639076	-11.281186	110.946259	44.364773	44.95789	106.92173	46.5019245	16.838352	108.9339945	-56.7921445	5.72775	103.4423795
18.80155	-9.641533	108.966652	-5.232572	11.440267	106.153831	48.605576	-11.093588	110.654022	44.269062	45.186184	106.508865	46.437319	17.046298	108.5814435	-56.902463	5.834236	103.7262185
18.018917	-10.429598	108.878326	-5.300299	11.637296	106.118271	48.604294	-10.838035	110.391953	44.093418	45.511566	106.141785	46.348856	17.3367655	108.266869	-56.949454	5.9378265	103.969673
17.177691	-11.175346	108.858765	-5.334316	11.865444	106.08313	48.645	-10.540093	110.219261	43.937317	45.816399	105.735779	46.2911585	17.638153	107.97752	-56.9597905	6.092735	104.18874
16.331785	-11.797384	108.90416	-5.345091	12.098991	106.053795	48.744209	-10.23432	110.135689	43.80476	46.107311	105.328262	46.2744845	17.9364955	107.7319755	-56.9646665	6.2614865	104.3756145
15.129091	-12.620556	109.090973	-5.246674	12.362051	106.085251	49.007618	-9.886859	110.150467	43.680107	46.478069	104.747223	46.3438625	18.295605	107.448845	-56.8372105	6.428497	104.721657
14.267522	-13.162281	109.335533	-5.118392	12.424035	106.206963	49.246033	-9.734833	110.250542	43.637142	46.615025	104.380836	46.4415875	18.440096	107.315689	-56.6783715	6.407974	105.098237
13.401182	-13.551987	109.650681	-4.986639	12.404312	106.395081	49.490376	-9.665818	110.410248	43.615894	46.690708	104.061447	46.553135	18.512445	107.2358475	-56.526413	6.296179	105.5543145
12.588189	-13.938289	109.953308	-4.870761	12.350675	106.622231	49.685966	-9.653192	110.606995	43.600246	46.711044	103.819641	46.643106	18.528926	107.213318	-56.384628	6.172424	106.031144
11.716768	-14.246405	110.298584	-4.802257	12.2899	106.893013	49.83353	-9.652217	110.807327	43.598003	46.712494	103.667847	46.7157665	18.5301385	107.237587	-56.3202805	6.0496615	106.548439
10.901304	-14.535975	110.636482	-4.769897	12.230066	107.174576	49.944191	-9.669106	111.019814	43.595165	46.720524	103.624878	46.769678	18.525709	107.322346	-56.309472	5.934423	107.026806
9.953591	-14.682026	110.974792	-4.771564	12.158166	107.452881	50.015957	-9.701836	111.247086	43.596954	46.720711	103.652206	46.8064555	18.5094375	107.449646	-56.3495835	5.8068945	107.456116
8.585987	-14.721388	111.339966	-4.838542	12.129377	107.867958	50.008774	-9.726233	111.484818	43.553329	46.731483	103.747429	46.7810515	18.502625	107.6161235	-56.4581355	5.756129	108.1197925
7.7099	-14.632747	111.514114	-4.887892	12.158314	108.10659	49.943466	-9.6817	111.614265	43.452576	46.7854	103.808197	46.698021	18.55185	107.711231	-56.473805	5.764778	108.501949
6.753521	-14.446688	111.690948	-4.97054	12.243246	108.338417	49.919601	-9.609097	111.7108	43.354412	46.893875	103.8237	46.6370065	18.642389	107.76725	-56.5780865	5.844103	108.909584
5.894947	-14.201742	111.84127	-5.038878	12.395315	108.547379	49.897461	-9.476581	111.784805	43.219604	47.043758	103.870621	46.5585325	18.7835885	107.827713	-56.6362885	6.0070415	109.267045
4.876204	-13.756248	111.966072	-5.105691	12.590066	108.777	49.850494	-9.336508	111.841919	43.107136	47.205437	103.952728	46.478815	18.9344645	107.8973235	-56.690197	6.2456675	109.6566765
3.992307	-13.284964	112.023499	-5.16779	12.812431	109.054184	49.756641	-9.213713	111.830727	43.032108	47.38134	104.120651	46.3943745	19.0838135	107.975689	-56.7299545	6.5410485	110.132679
3.058069	-12.734377	112.003288	-5.243344	13.026089	109.362068	49.560795	-9.092542	111.732651	42.996853	47.565304	104.472565	46.278824	19.236381	108.102608	-56.765512	6.815797	110.621528
1.743131	-11.839127	111.642525	-5.479919	13.380843	109.782425	49.191174	-8.943852	111.487152	43.036911	47.919418	105.327736	46.1140425	19.487783	108.407444	-57.0738805	7.273903	111.157406
0.734028	-11.121316	111.325035	-5.690731	13.65987	109.97374	48.915157	-8.807122	111.283836	43.09285	48.214851	106.05307	46.0040035	19.7038645	108.668453	-57.3854655	7.6158755	111.279027
-0.223511	-10.342836	110.940865	-5.931304	13.998881	110.105133	48.648994	-8.604302	111.046982	43.065254	48.547523	106.884338	45.857124	19.9716105	108.96566	-57.719732	8.0261515	111.244606
-1.160639	-9.507179	110.651031	-6.186636	14.438635	110.232719	48.40641	-8.357624	110.874268	42.959534	48.887493	107.669189	45.682972	20.2649345	109.2717285	-58.056244	8.6123355	111.1937095
-2.123228	-8.624596	110.404602	-6.472205	14.970861	110.356178	48.141758	-8.066757	110.787491	42.861107	49.223492	108.463028	45.5014325	20.5783675	109.6252595	-58.4458425	9.3633545	111.0870965
-3.017166	-7.750662	110.044571	-6.73935	15.496967	110.448624	47.814804	-7.775494	110.735786	42.800285	49.601463	109.381279	45.3075445	20.9129845	110.0585325	-58.7862445	10.0809495	110.8387155
-3.932765	-6.921555	109.649109	-7.013625	15.971145	110.520172	47.458691	-7.50668	110.622452	42.769398	49.923561	110.402527	45.1140445	21.2084405	110.5124895	-59.1412945	10.7338495	110.5278545
-5.453916	-5.722977	108.88134	-7.458323	16.593487	110.559784	46.836899	-7.198154	110.341301	42.756008	50.267185	111.959579	44.7964535	21.5345155	111.15044	-59.7130995	11.6524585	109.969128
-6.427412	-4.984259	108.432701	-7.751595	17.016874	110.58506	46.413414	-6.974339	110.07885	42.720978	50.438171	112.87571	44.567196	21.731916	111.47728	-60.070386	12.301832	109.69284
-7.389062	-4.344574	108.209396	-8.017513	17.482399	110.685181	46.057049	-6.699044	109.916832	42.60051	50.651657	113.51104	44.3287795	21.9763065	111.713936	-60.3638055	12.9884915	109.656426
-8.333805	-3.821371	108.121613	-8.251691	17.948067	110.822021	45.796761	-6.415642	109.819771	42.40752	50.883942	113.927963	44.1021405	22.23415	111.873867	-60.6055225	13.661984	109.770175
-9.406692	-3.418199	108.221481	-8.436642	18.334703	110.944008	45.599392	-6.151724	109.816299	42.204479	51.086765	114.191345	43.9019355	22.4675205	112.003822	-60.7752195	14.2018855	109.884194
-10.380395	-3.167065	108.421494	-8.588958	18.617968	111.06517	45.450539	-5.97691	109.916748	41.996853	51.230072	114.282562	43.723696	22.626581	112.099655	-60.901612	14.609355	110.030685
-11.329295	-3.03466	108.630669	-8.724446	18.78495	111.164833	45.310009	-5.913848	110.094498	41.83606	51.30162	114.283775	43.5730345	22.693886	112.1891365	-61.0219265	14.876014	110.1405295
-12.719838	-3.077419	108.892914	-8.919672	18.755508	111.223892	45.056107	-6.049581	110.416481	41.684692	51.201839	114.213394	43.3703995	22.576129	112.3149375	-61.2097435	14.934887	110.1328465
-13.631405	-3.262027	108.884796	-9.055542	18.570921	111.200569	44.83939	-6.264918	110.530983	41.621902	51.015854	114.165024	43.230646	22.375468	112.3480035	-61.34173	14.766374	110.0531345
-14.691327	-3.525292	108.852402	-9.203934	18.301626	111.122215	44.592236	-6.552189	110.568954	41.562374	50.770748	114.105186	43.077305	22.1092795	112.33707	-61.485173	14.4939725	109.90736
-15.693031	-3.890825	108.90641	-9.36021	18.001757	111.053886	44.348255	-6.873361	110.590874	41.451485	50.498253	113.91478	42.89987	21.812446	112.252827	-61.62029	14.191068	109.854945
-16.659487	-4.317286	109.121346	-9.554572	17.706608	111.054016	44.091728	-7.195697	110.710991	41.298355	50.206173	113.577103	42.6950415	21.505238	112.144047	-61.8041855	13.907978	109.963985
-17.634174	-4.805421	109.499992	-9.749253	17.398045	111.121117	43.84164	-7.540545	110.928329	41.086216	49.937984	113.149704	42.463928	21.1987195	112.0390165	-61.962434	13.5973705	110.2032175
-18.603094	-5.364336	110.04995	-9.972479	17.046412	111.273453	43.579605	-7.889855	111.199295	40.838806	49.618851	112.679398	42.2092055	20.864498	111.9393465	-62.1541635	13.228326	110.6075595
-20.108105	-6.322058	111.048447	-10.350477	16.368473	111.675385	43.105621	-8.544927	111.665848	40.448483	48.97295	112.007782	41.777052	20.2140115	111.836815	-62.478006	12.5229345	111.513955
-21.090261	-7.013779	111.772003	-10.608937	15.806532	112.057365	42.702717	-9.103119	111.994576	40.216877	48.47171	111.708817	41.459797	19.6842955	111.8516965	-62.677671	11.9287685	112.2630335
-22.014217	-7.717302	112.503136	-10.906237	15.217735	112.514648	42.263485	-9.690171	112.362823	39.994797	47.966549	111.536957	41.129141	19.138189	111.94989	-62.941615	11.297281	113.079406
-22.936409	-8.390954	113.213112	-11.238718	14.589453	113.012543	41.841019	-10.281254	112.812889	39.771965	47.430073	111.5177	40.806492	18.5744095	112.1652945	-63.283928	10.6044965	113.8597915
-23.827202	-9.046022	113.938057	-11.585596	13.973503	113.517143	41.432018	-10.878487	113.358818	39.518299	46.883194	111.644897	40.4751585	18.0023535	112.5018575	-63.6463505	9.9446525	114.5324285
-24.683649	-9.689299	114.722969	-11.958866	13.405262	114.021088	41.018177	-11.431684	114.039246	39.244835	46.350811	111.771027	40.131506	17.4595635	112.9051365	-64.049238	9.3509605	115.1370395
-25.530546	-10.299371	115.506279	-12.343938	12.905109	114.502785	40.617065	-11.960321	114.89402	38.957294	45.818241	111.870041	39.7871795	16.92896	113.3820305	-64.4750555	8.881258	115.6235395
-26.854536	-11.143311	116.570518	-12.866579	12.236052	115.131035	40.061771	-12.738708	116.232216	38.591759	45.052128	112.042152	39.326765	16.15671	114.137184	-65.059923	8.315394	116.124886
-27.663364	-11.636371	117.165413	-13.156086	11.806772	115.493134	39.720863	-13.208434	117.016754	38.428802	44.612999	112.144722	39.0748325	15.7022825	114.580738	-65.3870045	7.9112615	116.40553
-28.38006	-12.065272	117.675018	-13.399163	11.393493	115.818085	39.414715	-13.667935	117.641281	38.289413	44.174732	112.291565	38.852064	15.2533985	114.966423	-65.65039	7.5335875	116.669747
-29.08119	-12.427518	118.058968	-13.597359	10.982834	116.117859	39.13615	-14.092392	118.079102	38.140945	43.729244	112.439598	38.6385475	14.818426	115.25935	-65.8332655	7.147242	116.976368
-29.755661	-12.736557	118.443474	-13.790443	10.582368	116.42128	38.89502	-14.466196	118.383835	37.992764	43.336899	112.573471	38.443892	14.4353515	115.478653	-66.024778	6.7293845	117.363907
-30.398537	-12.982729	118.863556	-13.951361	10.205027	116.723045	38.674561	-14.798182	118.623482	37.78727	42.985691	112.66214	38.2309155	14.0937545	115.642811	-66.1336375	6.3162995	117.803279
-30.995026	-13.161035	119.389427	-14.130526	9.928525	117.041695	38.457829	-15.047288	118.803741	37.547333	42.683075	112.685692	38.002581	13.8178935	115.7447165	-66.263633	6.0391565	118.3386735
-31.823462	-13.304101	120.142654	-14.385126	9.571585	117.49176	38.205696	-15.31327	119.118011	37.122719	42.320938	112.605286	37.6642075	13.503834	115.8616485	-66.4344595	5.639336	119.1218715
-32.431526	-13.268408	120.580086	-14.53894	9.334362	117.752823	38.089123	-15.478844	119.33783	36.888481	42.084549	112.509003	37.488802	13.3028525	115.9234165	-66.566682	5.3658715	119.5822295
-33.078918	-13.140647	120.974854	-14.697954	9.082788	117.994133	37.972179	-15.665457	119.55143	36.631058	41.847847	112.495781	37.3016185	13.091195	116.0236055	-66.6975265	5.074381	119.9646605
-33.602596	-12.960926	121.273766	-14.839056	8.805191	118.190598	37.845047	-15.866823	119.735809	36.420086	41.631702	112.446548	37.1325665	12.8824395	116.0911785	-66.8106785	4.7279425	120.2900175
-34.116161	-12.699347	121.468819	-14.975836	8.502625	118.357864	37.734715	-16.091801	119.874229	36.225208	41.405399	112.417923	36.9799615	12.656799	116.146076	-66.9316335	4.348451	120.569652
-34.625565	-12.371146	121.621773	-15.089218	8.216794	118.488869	37.634068	-16.308771	119.970047	36.052101	41.199196	112.389969	36.8430845	12.4452125	116.180008	-67.0215205	3.9883755	120.79773
-35.058701	-11.975809	121.710518	-15.191561	7.959448	118.593048	37.560535	-16.487261	120.026764	35.892143	41.003075	112.313416	36.726339	12.257907	116.17009	-67.109461	3.660989	121.016006
-35.884789	-11.033989	121.774582	-15.311384	7.632316	118.706978	37.501213	-16.726727	120.056679	35.664635	40.750591	112.27713	36.582924	12.011932	116.1669045	-67.205692	3.2527	121.2470515
-36.302376	-10.298741	121.701942	-15.352629	7.463135	118.775452	37.487473	-16.837111	120.070633	35.589714	40.6381	112.267044	36.5385935	11.9004945	116.1688385	-67.2438515	3.0257755	121.3820655
-36.719959	-9.484354	121.545265	-15.376729	7.328609	118.80201	37.487648	-16.928001	120.068344	35.548515	40.57188	112.392113	36.5180815	11.8219395	116.2302285	-67.2715395	2.8352785	121.3737915
-37.02948	-8.607476	121.263756	-15.376918	7.220504	118.810806	37.488132	-17.022484	120.012108	35.551022	40.543518	112.521133	36.519577	11.760517	116.2666205	-67.273413	2.680491	121.3549915
-37.541546	-7.468678	121.130081	-15.372415	7.140532	118.824265	37.462593	-17.074081	119.891884	35.546204	40.522987	112.624634	36.5043985	11.724453	116.258259	-67.2492285	2.556611	121.390271
-37.941055	-6.2594	120.999184	-15.39247	7.127532	118.837486	37.444122	-17.088615	119.688713	35.512856	40.534954	112.676155	36.478489	11.7231695	116.182434	-67.263429	2.5318945	121.492538
-38.27047	-5.017125	120.84024	-15.393146	7.121734	118.813637	37.449421	-17.047604	119.406555	35.469074	40.595524	112.580658	36.4592475	11.77396	115.9936065	-67.2455395	2.469508	121.6336675
-38.774128	-2.916396	120.416771	-15.399015	7.109219	118.589699	37.496979	-16.910782	118.73568	35.259911	40.704311	112.304283	36.378445	11.8967645	115.5199815	-67.176475	2.3216735	121.6594165
-39.109146	-1.41632	120.044937	-15.407425	7.081813	118.313065	37.50745	-16.796341	118.131126	35.063953	40.751289	112.054504	36.2857015	11.977474	115.092815	-67.1005515	2.186152	121.533315
-39.404633	0.115496	119.49984	-15.438436	7.006975	117.972076	37.486156	-16.698681	117.462219	34.874474	40.815472	111.787727	36.180315	12.0583955	114.624973	-67.057187	1.9555545	121.319179
-39.663872	1.754998	119.022751	-15.494747	6.940304	117.630676	37.415298	-16.61425	116.72348	34.698708	40.902634	111.623825	36.057003	12.144192	114.1736525	-67.046497	1.736416	121.0876995
-39.923012	3.462649	118.502769	-15.600766	6.869782	117.286682	37.28817	-16.499577	115.976128	34.536007	41.051834	111.581657	35.9120885	12.2761285	113.7788925	-67.1136205	1.4634355	120.7944715
-40.152214	5.244789	117.940628	-15.712312	6.833628	116.90432	37.164734	-16.316576	115.142731	34.364491	41.242313	111.713776	35.7646125	12.4628685	113.4282535	-67.1892365	1.2043875	120.3803865
-40.325115	7.056073	117.438332	-15.839206	6.831186	116.516426	37.038166	-16.035084	114.102051	34.176861	41.490566	111.966133	35.6075135	12.727741	113.034092	-67.2859255	0.934631	119.99876
-40.535812	9.942028	116.723572	-16.011269	6.949287	115.807892	36.809238	-15.494849	112.287331	33.868965	41.9221	112.365463	35.3391015	13.2136255	112.326397	-67.3616395	0.684948500000001	119.289387
-40.61636	11.859566	116.352402	-16.115948	7.054686	115.204987	36.631046	-15.075946	110.727135	33.658772	42.206753	112.557808	35.144909	13.5654035	111.6424715	-67.376805	0.543968500000002	118.7675025
-40.678455	13.815115	116.052315	-16.204042	7.25406	114.478371	36.39991	-14.569698	109.006523	33.409893	42.516064	112.565025	34.9049015	13.973183	110.785774	-67.3129855	0.534937000000001	118.170968
-40.680023	15.740943	115.80658	-16.311213	7.590704	113.724815	36.171703	-13.99454	107.283524	33.133675	42.898937	112.321266	34.652689	14.4521985	109.802395	-67.275115	0.729209500000001	117.647235
-40.566658	17.583136	115.513901	-16.42861	7.991991	112.975433	35.906246	-13.376858	105.630432	32.841404	43.316212	111.902298	34.373825	14.969677	108.766365	-67.231045	1.014305	117.184501
-40.571644	19.494551	115.378937	-16.549381	8.412246	112.259583	35.692425	-12.811337	104.123055	32.552727	43.708778	111.325264	34.122576	15.4487205	107.7241595	-67.221338	1.3757715	116.7950065
-40.42329	21.196699	115.25016	-16.685478	8.765139	111.593231	35.451897	-12.283081	102.745735	32.26556	44.047733	110.766647	33.8587285	15.882326	106.756191	-67.2296845	1.647952	116.430271
-40.075592	23.674076	115.108368	-16.920189	9.202314	110.733917	35.050663	-11.613541	100.96701	31.89987	44.45985	110.006798	33.4752665	16.4231545	105.486904	-67.3156445	1.9814735	115.98093
-39.706799	25.071463	115.025803	-17.090769	9.440459	110.268105	34.781151	-11.221697	99.908897	31.644514	44.67421	109.595917	33.2128325	16.7262565	104.752407	-67.3943705	2.1546615	115.783803
-39.234486	26.431391	115.006615	-17.260189	9.664777	109.872032	34.495171	-10.883286	98.981178	31.421059	44.868542	109.256111	32.958115	16.992628	104.1186445	-67.478493	2.336926	115.6254195
-38.732727	27.741179	115.075684	-17.427057	9.851711	109.52523	34.258331	-10.604027	98.188225	31.254915	45.049503	108.978035	32.756623	17.222738	103.58313	-67.610737	2.480684	115.46733
-38.047146	28.76268	114.995728	-17.565912	10.040194	109.239212	34.023415	-10.352896	97.538124	31.118074	45.196831	108.768059	32.5707445	17.4219675	103.1530915	-67.7025685	2.6584205	115.3253325
-37.291916	29.725901	114.971985	-17.702435	10.203091	108.99736	33.81464	-10.156397	97.033485	31.019773	45.330719	108.563652	32.4172065	17.587161	102.7985685	-67.8220765	2.819021	115.1961515
-36.419209	30.646151	114.893318	-17.816099	10.357433	108.795525	33.649723	-10.019515	96.636276	30.971199	45.432465	108.42527	32.310461	17.706475	102.530773	-67.942659	3.008391	115.060277
-34.932926	31.695005	114.674126	-17.974144	10.534832	108.548714	33.382298	-9.877097	96.189888	30.901062	45.51952	108.290062	32.14168	17.8212115	102.239975	-68.089968	3.2484525	114.857453
-33.791222	32.240234	114.574669	-18.085331	10.634276	108.432999	33.234379	-9.831871	95.956444	30.859592	45.540886	108.29985	32.0469855	17.8545075	102.128147	-68.2176475	3.4140445	114.737851
-32.528591	32.683147	114.486694	-18.186886	10.715719	108.378326	33.09095	-9.771741	95.768562	30.84651	45.567787	108.401581	31.96873	17.898023	102.0850715	-68.342502	3.533415	114.6715805
-31.163546	32.9543	114.404259	-18.286619	10.793483	108.386696	32.96336	-9.712235	95.626381	30.848089	45.591606	108.58345	31.9057245	17.9396855	102.1049155	-68.4789625	3.6472805	114.6684765
-29.643444	33.124577	114.42202	-18.379316	10.87473	108.454361	32.857357	-9.634286	95.535202	30.843527	45.593964	108.824852	31.850442	17.979839	102.180027	-68.609074	3.769621	114.728695
-27.978186	33.173706	114.410675	-18.453001	10.972892	108.606216	32.815056	-9.552334	95.537277	30.836941	45.617104	109.11409	31.8259985	18.032385	102.3256835	-68.7320005	3.913399	114.8867485
-26.274904	33.087414	114.351357	-18.497986	11.104525	108.793617	32.824814	-9.47473	95.713768	30.845837	45.670414	109.535049	31.8353255	18.097842	102.6244085	-68.8312975	4.111208	114.9628255
-23.425133	32.708611	114.13839	-18.521652	11.336324	109.200409	33.06488	-9.407894	96.807991	30.908161	45.809086	110.483192	31.9865205	18.200596	103.6455915	-69.0298245	4.472052	114.7552265
-21.38002	32.329666	113.971199	-18.548162	11.526164	109.607353	33.432178	-9.406016	98.285599	30.947823	45.963413	111.507927	32.1900005	18.2786985	104.896763	-69.2863245	4.7736295	114.317943
-19.290474	31.769625	113.737701	-18.58773	11.716297	110.122589	33.856056	-9.471406	100.476181	30.888897	46.115036	112.982239	32.3724765	18.321815	106.72921	-69.5479365	5.110779	113.515968
-17.104969	31.107548	113.596725	-18.713881	11.88216	110.72155	34.242092	-9.639703	103.307961	30.784269	46.202583	114.85511	32.5131805	18.28144	109.0815355	-69.9409425	5.48288000000001	112.3615645
-14.891179	30.245975	113.779533	-18.89772	11.948251	111.352005	34.535084	-9.923846	106.701241	30.700663	46.226391	117.049835	32.6178735	18.1512725	111.875538	-70.4133135	5.7452295	110.828472
-12.560579	29.173746	114.295746	-19.0965	11.903666	111.992767	34.736984	-10.365953	110.262047	30.658289	46.217136	119.437119	32.6976365	17.9255915	114.849583	-70.8906365	5.8817405	109.135951
-10.390311	28.078234	115.005783	-19.208548	11.753647	112.507607	34.851982	-10.854813	113.727394	30.578936	46.253113	121.716263	32.715459	17.69915	117.7218285	-71.132555	5.808144	107.2933855
-7.182589	26.132744	116.315842	-19.304249	11.516025	113.144127	34.955196	-11.460015	118.121483	30.340248	46.23727	124.463295	32.647722	17.3886275	121.292389	-71.25622	5.6434225	104.995865
-5.142584	24.70612	117.210175	-19.322157	11.362457	113.481628	35.020264	-11.731655	120.227242	30.32991	46.177204	125.718155	32.675087	17.2227745	122.9726985	-71.319401	5.5021395	103.9905575
-3.289258	23.390001	117.994568	-19.224571	11.224663	113.716507	35.120651	-11.941941	121.672798	30.419502	46.122608	126.403442	32.7700765	17.0903335	124.03812	-71.2192185	5.3589925	103.394894
-1.43404	21.866014	118.458954	-19.081093	11.175036	113.87812	35.331841	-12.041316	122.567619	30.546452	46.041046	126.474716	32.9391465	16.999865	124.5211675	-71.1013325	5.350207	103.2350725
0.210809	20.518747	118.663002	-18.875599	11.214685	113.932892	35.577122	-11.926565	122.936714	30.810305	46.039909	126.041901	33.1937135	17.056672	124.4893075	-70.9449115	5.372698	103.3764765
1.858361	19.002396	118.498787	-18.601131	11.339712	113.856194	35.836288	-11.721744	122.872368	31.04957	46.061768	125.373695	33.442929	17.170012	124.1230315	-70.645191	5.509412	103.5893565
3.349332	17.657639	118.204918	-18.267536	11.530876	113.673332	36.145721	-11.503611	122.537315	31.41486	46.023895	124.525604	33.7802905	17.260142	123.5314595	-70.3153625	5.80161	103.8152045
5.421137	15.357505	117.64753	-17.63718	11.789286	113.252411	36.653664	-11.17355	121.89164	32.086311	46.1628	123.315956	34.3699875	17.494625	122.603798	-69.6443475	6.083947	103.901024
6.596966	13.930993	117.248367	-17.223	11.941278	112.838852	37.037041	-11.063183	121.501144	32.597305	46.210983	122.531258	34.817173	17.5739	122.016201	-69.263173	6.308656	103.661503
7.669646	12.317456	116.73716	-16.81955	12.047779	112.211922	37.439503	-10.948617	121.097801	32.961262	46.320854	121.777283	35.2003825	17.6861185	121.437542	-68.8394825	6.4094395	102.986302
8.638072	10.850084	116.194031	-16.326761	12.124228	111.380432	37.932648	-10.825459	120.635132	33.323582	46.460972	120.93573	35.628115	17.8177565	120.785431	-68.281637	6.4306995	101.975433
9.512722	9.277758	115.340271	-15.739346	12.225067	110.461746	38.536324	-10.666668	120.067261	33.823265	46.585949	119.937447	36.1797945	17.9596405	120.002354	-67.6584865	6.4904935	100.921138
10.286492	7.777393	114.425751	-14.983177	12.2926	109.468826	39.194401	-10.489226	119.409203	34.466766	46.692741	118.731079	36.8305835	18.1017575	119.070141	-66.7969375	6.4834425	99.867511
11.031544	6.180008	113.424896	-14.092005	12.368	108.537437	39.910709	-10.288646	118.686256	35.233097	46.748676	117.323921	37.571903	18.230015	118.0050885	-65.755913	6.505985	99.0697855
11.91858	3.943061	111.988052	-12.627061	12.359706	107.416771	41.188683	-10.086828	117.595734	36.587006	46.71772	115.116051	38.8878445	18.315446	116.3558925	-64.1419665	6.403966	98.4776495
12.374474	2.373766	111.323761	-11.629336	12.220502	106.849648	42.031803	-10.083801	116.997147	37.506512	46.596924	113.767731	39.7691575	18.2565615	115.382439	-63.0278295	6.1844425	98.316857
12.636145	0.877661	110.782501	-10.765934	12.048183	106.414017	42.822701	-10.163189	116.523064	38.391674	46.384277	112.575325	40.6071875	18.110544	114.5491945	-62.1390555	5.985822	98.2788395
12.694922	-0.596276	110.338303	-10.044611	11.867317	106.063698	43.521774	-10.248827	116.157486	39.077595	46.218849	111.52507	41.2996845	17.985011	113.841278	-61.3889065	5.749623	98.286118
12.638651	-2.064199	110.044075	-9.448353	11.69791	105.767395	44.10923	-10.280454	115.86692	39.632374	46.100796	110.619949	41.870802	17.910171	113.2434345	-60.767508	5.485649	98.2913555
12.415679	-3.389615	109.780121	-8.935858	11.543906	105.513344	44.646149	-10.293469	115.550491	40.062721	46.01244	109.836052	42.354435	17.8594855	112.6932715	-60.226151	5.2283265	98.3334165
12.079861	-4.683996	109.450623	-8.506161	11.424441	105.312981	45.109062	-10.317822	115.180679	40.419697	45.932575	109.192253	42.7643795	17.8073765	112.186466	-59.7767015	5.0415055	98.439496
11.366262	-6.557882	109.042068	-7.972789	11.340714	105.166992	45.695148	-10.36828	114.56871	40.921841	45.872353	108.482536	43.3084945	17.7520365	111.525623	-59.2540725	4.9293915	98.808361
10.745773	-7.614143	108.825111	-7.679941	11.392466	105.14698	46.032928	-10.36541	114.187096	41.203289	45.906521	108.199059	43.6181085	17.7705555	111.1930775	-58.9779905	5.0143765	99.1008825
10.076325	-8.656228	108.552238	-7.440356	11.510513	105.177429	46.336273	-10.336576	113.755455	41.448017	46.030949	108.027054	43.892145	17.8471865	110.8912545	-58.772857	5.1738395	99.4636035
9.266676	-9.615264	108.243652	-7.268757	11.693703	105.230461	46.662502	-10.29598	113.273537	41.666584	46.207275	107.883492	44.164543	17.9556475	110.5785145	-58.702057	5.4317585	99.8824075
8.335966	-10.475657	107.869598	-7.088085	11.932725	105.243393	47.024532	-10.227275	112.751007	41.873318	46.448753	107.665726	44.448925	18.110739	110.2083665	-58.625095	5.754711	100.2784195
7.44846	-11.332907	107.488953	-6.902101	12.216945	105.26638	47.406582	-10.141508	112.185074	42.064869	46.708126	107.27935	44.7357255	18.283309	109.732212	-58.5399275	6.150581	100.800548
6.43523	-12.106121	107.182014	-6.700305	12.49522	105.289032	47.845562	-10.075699	111.430573	42.263187	46.974033	106.62886	45.0543745	18.449167	109.0297165	-58.4549845	6.541273	101.5483475
4.887306	-13.23336	106.647476	-6.349244	12.81093	105.228485	48.40947	-10.056373	110.201775	42.514759	47.255566	105.241142	45.4621145	18.5995965	107.7214585	-58.1606025	7.0222635	102.7355115
3.79275	-14.004874	106.473282	-6.110005	12.921625	105.194069	48.720768	-9.994106	109.254921	42.635239	47.351593	104.185928	45.6780035	18.6787435	106.7204245	-57.8980135	7.1645065	103.6677135
2.730697	-14.693221	106.378265	-5.861959	12.92887	105.175758	48.918766	-9.977348	108.445862	42.708813	47.360195	103.147255	45.8137895	18.6914235	105.7965585	-57.5377075	7.1663165	104.5549575
1.706132	-15.411006	106.486305	-5.654685	12.859493	105.226982	49.014893	-9.971594	107.687469	42.774681	47.278084	102.22007	45.894787	18.653245	104.9537695	-57.204157	7.065741	105.5001945
0.67238	-16.179754	106.808868	-5.48118	12.741406	105.34861	49.053226	-10.044667	107.11808	42.824959	47.093803	101.415787	45.9390925	18.524568	104.2669335	-56.9014525	6.958244	106.4302865
-0.383447	-16.803091	107.212296	-5.330481	12.561743	105.52137	49.081142	-10.178199	106.81263	42.904625	46.865303	100.844536	45.9928835	18.343552	103.828583	-56.6538455	6.779934	107.214157
-1.285231	-17.471828	107.630363	-5.234848	12.322909	105.746696	49.171783	-10.375515	106.709961	43.02034	46.644188	100.527176	46.0960615	18.1343365	103.6185685	-56.5657575	6.5114815	107.8748235
-2.642437	-18.438629	108.306755	-5.121003	11.915021	106.109497	49.337891	-10.683007	106.877289	43.148197	46.287659	100.470749	46.243044	17.802326	103.674019	-56.48505	6.027716	108.544975
-3.432257	-19.004074	108.709297	-5.081721	11.628799	106.32074	49.44482	-10.900944	107.072876	43.251141	46.051289	100.56012	46.3479805	17.5751725	103.816498	-56.5114225	5.6824255	108.824982
-4.222459	-19.513273	108.940414	-5.044892	11.342381	106.472519	49.500427	-11.150103	107.330132	43.377327	45.771049	100.71434	46.438877	17.310473	104.022236	-56.528661	5.374289	108.922802
-4.93736	-19.98502	109.084259	-4.980999	11.053493	106.536957	49.550663	-11.421737	107.633949	43.53352	45.498802	100.889717	46.5420915	17.0385325	104.261833	-56.5040895	5.0684535	108.812081
-5.60212	-20.403057	109.086487	-4.919133	10.772878	106.480446	49.598976	-11.641751	108.024254	43.707874	45.244823	101.077179	46.653425	16.801536	104.5507165	-56.491691	4.74422	108.4101755
-6.283928	-20.774689	108.937798	-4.846307	10.5142	106.267838	49.71711	-11.786385	108.518539	43.870453	45.05846	101.205658	46.7937815	16.6360375	104.8620985	-56.4863955	4.3923625	107.6735775
-6.954802	-21.070402	108.687386	-4.778711	10.288083	105.867973	49.967758	-11.920519	109.074249	44.000183	44.929245	101.291298	46.9839705	16.504363	105.1827735	-56.5413925	4.071803	106.5531725
-7.866135	-21.351225	108.342018	-4.691847	10.060074	105.137077	50.300926	-12.023806	109.82431	44.080372	44.751049	101.101509	47.190649	16.3636215	105.4629095	-56.574343	3.7565265	104.8112445
-8.478916	-21.42334	108.227493	-4.624307	9.945386	104.659966	50.434433	-12.075483	110.148026	44.127518	44.549759	100.768791	47.2809755	16.237138	105.4584085	-56.5295895	3.653634	103.8615235
-9.110851	-21.430162	108.016464	-4.551359	9.802102	104.179588	50.49852	-12.183985	110.443703	44.246346	44.281662	100.497437	47.372433	16.0488385	105.47057	-56.475151	3.5553655	102.888606
-9.770083	-21.375141	107.60833	-4.493945	9.614844	103.740486	50.480125	-12.388489	110.631325	44.386482	43.981518	100.344215	47.4333035	15.7965145	105.48777	-56.4211935	3.4331735	101.993202
-10.499258	-21.261919	106.967545	-4.431782	9.398731	103.256058	50.443905	-12.680028	110.627594	44.601273	43.717686	100.257263	47.522589	15.518829	105.4424285	-56.386153	3.278633	101.0696875
-11.294829	-21.062513	106.118919	-4.394403	9.194837	102.709244	50.423409	-12.93868	110.489487	44.787594	43.50127	100.181664	47.6055015	15.281295	105.3355755	-56.3943075	3.108379	100.0829125
-12.125854	-20.75351	105.180908	-4.348514	9.041571	102.163025	50.422062	-13.172547	110.16774	44.852135	43.370014	100.165962	47.6370985	15.0987335	105.166851	-56.3341265	2.9844085	99.159199
-13.486963	-20.09993	103.932404	-4.300288	8.957926	101.472282	50.431488	-13.347705	109.544266	44.875278	43.296207	100.068199	47.653383	14.974251	104.8062325	-56.253959	2.941601	98.1383315
-14.425574	-19.568279	103.25576	-4.305227	8.95182	101.152023	50.395954	-13.405007	109.140862	44.820587	43.276642	99.963501	47.6082705	14.9358175	104.5521815	-56.2187245	2.9678225	97.7518645
-15.580935	-18.897818	102.876915	-4.334644	8.924077	101.01622	50.345688	-13.471513	108.701149	44.733311	43.21529	99.813141	47.5394995	14.8718885	104.257145	-56.2087875	2.9762655	97.775295
-16.781992	-18.150301	102.785339	-4.394737	8.885447	101.070526	50.261234	-13.579418	108.264587	44.615139	43.147705	99.598808	47.4381865	14.7841435	103.9316975	-56.2276605	2.9867505	98.2093545
-18.023153	-17.362055	102.937256	-4.525633	8.882365	101.305267	50.149155	-13.704356	107.843124	44.421593	43.094696	99.348991	47.285374	14.69517	103.5960575	-56.33664	3.06956	99.0144765
-19.398108	-16.429932	103.347885	-4.727179	8.859334	101.648346	49.985703	-13.810977	107.513786	44.141651	43.035065	99.115631	47.063677	14.612044	103.3147085	-56.518035	3.106624	99.9819835
-20.848614	-15.463321	103.785255	-5.011072	8.7739	102.017258	49.774784	-13.908108	107.300774	43.774612	42.986118	98.978249	46.774698	14.539005	103.1395115	-56.796842	3.008795	100.8950045
-22.941967	-14.006511	104.10051	-5.463512	8.541885	102.418228	49.44157	-14.118407	107.134583	43.177963	42.801617	98.87645	46.3097665	14.341605	103.0055165	-57.2367905	2.742165	101.8309395
-24.468723	-12.918618	103.927399	-5.760826	8.291784	102.43232	49.224751	-14.331516	107.058228	42.827103	42.655849	98.918747	46.025927	14.1621665	102.9884875	-57.547579	2.4214015	101.8761525
-25.854164	-11.914021	103.358665	-6.051211	7.999688	102.21386	48.969574	-14.536182	106.939819	42.553501	42.500771	98.926888	45.7615375	13.9822945	102.9333535	-57.8639595	2.0170815	101.4943665
-27.408314	-10.754013	102.751717	-6.314823	7.697396	101.819	48.688976	-14.763707	106.719398	42.252705	42.286346	98.76828	45.4708405	13.7613195	102.743839	-58.1004865	1.6334725	100.894161
-28.985973	-9.546838	102.23172	-6.53715	7.413755	101.444313	48.376377	-14.986372	106.291199	41.895172	41.999687	98.357796	45.1357745	13.5066575	102.3244975	-58.2100745	1.3208525	100.5641285
-30.486574	-8.22485	102.439651	-6.715321	7.255757	101.36409	47.987442	-15.155644	105.597961	41.474411	41.664646	97.695419	44.7309265	13.254501	101.64669	-58.1615685	1.257013	101.08149
-32.146324	-6.712565	103.400208	-6.877561	7.172202	101.773537	47.452061	-15.340489	104.701683	41.009972	41.359009	96.96048	44.2310165	13.00926	100.8310815	-57.9861385	1.335144	102.7159925
-34.530113	-4.272154	106.062805	-7.261977	7.042121	103.225266	46.372967	-15.569984	102.970955	40.328197	40.934036	96.384819	43.350582	12.682026	99.677887	-57.874536	1.402216	106.772645
-36.011093	-2.611858	107.974068	-7.668962	6.927101	104.46833	45.36097	-15.746777	101.900497	39.825985	40.675915	96.461334	42.5934775	12.464569	99.1809155	-57.9314015	1.389633	109.7557445
-37.61581	-0.79727	109.80027	-8.18116	6.777857	105.602989	44.226318	-15.917665	100.959587	39.320297	40.491711	96.908882	41.7733075	12.287023	98.9342345	-58.1356275	1.268691	112.2717435
-39.122105	0.980088	111.171661	-8.762511	6.655799	106.507637	43.103413	-16.064831	100.090279	38.846027	40.409111	97.616539	40.97472	12.17214	98.853409	-58.499742	1.139458	114.161865
-40.460342	2.749947	112.354507	-9.381855	6.550247	107.171989	42.066628	-16.158318	99.331436	38.394737	40.387634	98.397224	40.2306825	12.114658	98.86433	-58.9943925	0.985836000000001	115.479648
-41.765179	4.606682	113.137802	-10.030497	6.521914	107.649521	41.124092	-16.19385	98.742317	37.961178	40.432053	99.218575	39.542635	12.1191015	98.980446	-59.603629	0.924726499999998	116.318596
-42.96674	6.373803	113.838768	-10.678103	6.530777	108.003143	40.303566	-16.157804	98.234055	37.525063	40.499695	99.983437	38.9143145	12.1709455	99.108746	-60.2705205	0.890608499999997	116.89754
-44.321236	8.826243	114.787613	-11.529097	6.681045	108.473885	39.166824	-15.998912	97.565773	36.838478	40.616875	100.771942	38.002651	12.3089815	99.1688575	-61.060845	1.0531085	117.7789125
-45.249004	10.69709	115.779968	-12.016928	6.797083	108.764328	38.474949	-15.870573	97.119019	36.324966	40.68504	101.040733	37.3999575	12.4072335	99.079876	-61.4338135	1.1869325	118.44878
-45.866493	12.331769	116.520187	-12.439751	6.885704	109.032036	37.797646	-15.760025	96.661018	35.846691	40.706093	101.209274	36.8221685	12.473034	98.935146	-61.7016705	1.298374	119.128926
-46.405704	13.923635	117.270752	-12.808476	6.907272	109.236511	37.189995	-15.690692	96.207924	35.452541	40.698959	101.36483	36.321268	12.5041335	98.786377	-61.93822	1.3104105	119.686645
-46.731136	15.275208	117.765976	-13.137857	6.845465	109.325584	36.674763	-15.668752	95.770767	35.169678	40.654804	101.567032	35.9222205	12.493026	98.6688995	-62.1979345	1.197904	119.9822685
-47.232315	16.556278	117.996391	-13.410294	6.738223	109.286537	36.263828	-15.686506	95.343422	34.94215	40.577377	101.738129	35.602989	12.4454355	98.5407755	-62.423577	1.0310105	120.0322985
-46.692924	17.673487	118.230759	-13.671181	6.629973	109.126007	35.91243	-15.696343	94.920166	34.731094	40.491848	101.868416	35.321762	12.3977525	98.394291	-62.664124	0.8621935	119.857723
-47.00433	19.846737	118.133804	-14.04909	6.516962	108.798553	35.434231	-15.73783	94.419846	34.471287	40.347939	101.983429	34.952759	12.3050545	98.2016375	-63.050939	0.728869500000004	119.3954685
NaN	NaN	NaN	-14.301661	6.451754	108.562363	35.176754	-15.794772	94.237755	34.317242	40.231094	102.066956	34.746998	12.218161	98.1523555	-63.35032	0.685347000000002	118.9723705
-46.045128	21.848307	117.659935	-14.574356	6.399459	108.324524	34.961224	-15.906952	94.167618	34.182808	40.095402	102.184425	34.572016	12.094225	98.1760215	-63.720728	0.704693000000001	118.4730265
-46.010994	23.135504	117.056313	-14.87644	6.328036	108.103432	34.739212	-16.04567	94.173996	34.048397	39.962242	102.32531	34.3938045	11.958286	98.249653	-64.1466845	0.697785999999999	117.957211
-45.405361	24.094622	116.597221	-15.180305	6.234502	107.897606	34.525799	-16.203045	94.224319	33.867073	39.809052	102.49678	34.196436	11.8030035	98.3605495	-64.557046	0.666000499999999	117.4346625
-44.724159	24.856104	116.23719	-15.504257	6.08791	107.7314	34.283272	-16.343773	94.301796	33.663395	39.658264	102.691589	33.9733335	11.6572455	98.4966925	-64.9818475	0.518574499999998	116.9661075
-43.918018	25.593658	115.811348	-15.844664	5.905959	107.56855	34.044392	-16.509647	94.347542	33.442947	39.485023	102.909897	33.7436695	11.487688	98.6287195	-65.4329975	0.324230000000002	116.5083805
-42.40308	26.565239	115.223953	-16.346033	5.62655	107.351013	33.612648	-16.777231	94.407562	33.072414	39.184986	103.110252	33.342531	11.2038775	98.758907	-66.034597	0.0492224999999991	115.943119
-41.223324	27.084837	114.809891	-16.692636	5.457438	107.207153	33.317001	-16.984957	94.428093	32.79525	38.980137	103.179291	33.0561255	10.99759	98.803692	-66.4413975	-0.0827139999999993	115.610614
-39.928082	27.585932	114.341675	-17.025742	5.269106	107.071617	33.005737	-17.204823	94.443283	32.526821	38.765167	103.213188	32.766279	10.780172	98.8282355	-66.817763	-0.241959999999999	115.3149985
-38.521656	27.982145	113.876747	-17.369154	5.083737	106.945442	32.687912	-17.446177	94.472702	32.298203	38.565296	103.259636	32.4930575	10.5595595	98.866169	-67.2313655	-0.392085499999999	115.024715
-36.919151	28.345287	113.378777	-17.710232	4.890325	106.803528	32.374321	-17.696291	94.499863	32.077465	38.385536	103.335228	32.225893	10.3446225	98.9175455	-67.646357	-0.563972500000002	114.6895105
-35.247387	28.601572	112.832367	-18.040012	4.705015	106.645752	32.0592	-17.92046	94.552902	31.858597	38.202053	103.405502	31.9588985	10.1407965	98.979202	-68.0389225	-0.7307665	114.312302
-33.422813	28.83687	112.251282	-18.399565	4.56558	106.517967	31.773102	-18.138599	94.671974	31.64089	38.049229	103.526222	31.706996	9.955315	99.099098	-68.506126	-0.824154999999999	113.936836
-30.47744	29.048693	111.447716	-18.949049	4.488794	106.478157	31.454002	-18.392839	95.296547	31.338358	37.897499	103.987328	31.39618	9.75233	99.6419375	-69.294278	-0.774742000000002	113.3143765
-28.359959	29.102213	111.083534	-19.301447	4.492092	106.672478	31.372562	-18.527033	96.173073	31.158939	37.867622	104.805229	31.2657505	9.6702945	100.489151	-69.8686445	-0.686110499999998	112.855805
-26.100143	29.093433	111.028	-19.661608	4.542383	107.159065	31.342108	-18.586462	97.608253	31.019089	37.837208	106.003975	31.1805985	9.625373	101.806114	-70.5038145	-0.540606999999998	112.512016
-23.735456	28.978003	111.265038	-20.018902	4.609838	107.894394	31.379217	-18.588346	99.537727	30.922085	37.848568	107.718254	31.150651	9.630111	103.6279905	-71.188455	-0.410435	112.1607975
-21.240225	28.752686	111.811684	-20.342545	4.704723	108.817947	31.458548	-18.593048	101.880791	30.810822	37.868073	109.848465	31.134685	9.6375125	105.864628	-71.819775	-0.228066500000001	111.771266
-18.689709	28.410372	112.652527	-20.625898	4.788096	109.811806	31.541538	-18.562096	104.432419	30.686363	37.947067	112.277809	31.1139505	9.6924855	108.355114	-72.3657465	-0.116293499999998	111.268498
-16.122953	27.993998	113.648758	-20.860428	4.896037	110.778748	31.653446	-18.502117	106.992912	30.504179	38.007908	114.830086	31.0788125	9.7528955	110.911499	-72.7996685	0.0391784999999985	110.645997
-12.125687	27.195013	115.087021	-21.063175	5.201441	112.144814	31.703844	-18.36293	110.716774	30.12426	38.152287	118.388046	30.914052	9.8946785	114.55241	-73.040402	0.508203499999999	109.737218
-9.726403	26.729753	116.297508	-21.031597	5.411301	112.934174	31.752321	-18.196957	113.006294	29.961113	38.234295	120.595764	30.856717	10.018669	116.801029	-72.919911	0.803932999999999	109.067319
-6.961815	25.96744	117.323433	-20.946365	5.635324	113.597153	31.906601	-18.080673	115.154289	29.877222	38.340549	122.676872	30.8919115	10.129938	118.9155805	-72.7846415	1.14071	108.2787255
-4.376772	25.269222	118.43853	-20.78495	5.847269	114.101372	32.078026	-17.937956	117.106926	29.814983	38.504593	124.610649	30.9465045	10.2833185	120.8587875	-72.5164045	1.4112195	107.3439565
-1.965717	24.427778	119.53392	-20.622206	6.032694	114.465118	32.277615	-17.821001	118.748001	29.8244	38.673077	126.246155	31.0510075	10.426038	122.497078	-72.2954195	1.63935	106.433158
0.344149	23.626024	120.452415	-20.406605	6.226254	114.680901	32.536114	-17.729578	120.040581	29.864056	38.857307	127.459953	31.200085	10.5638645	123.750267	-72.013295	1.8886435	105.611535
2.592602	22.751934	121.166901	-20.23344	6.48129	114.781143	32.809593	-17.653234	121.092964	29.93288	39.103008	128.206314	31.3712365	10.724887	124.649639	-71.8381165	2.237693	104.912647
5.800751	21.403635	121.638741	-19.997288	6.859303	114.488281	33.128445	-17.491444	122.088646	30.155584	39.477699	128.533585	31.6420145	10.9931275	125.3111155	-71.6365905	2.7254785	103.6654465
7.74419	20.481627	121.651329	-19.792271	7.053041	113.972733	33.285175	-17.429344	122.417534	30.281139	39.649635	128.414886	31.783157	11.1101455	125.41621	-71.367699	2.9959365	102.529256
9.651855	19.416449	121.527779	-19.570589	7.193899	113.318016	33.404709	-17.357298	122.505821	30.476606	39.708458	128.057739	31.9406575	11.17558	125.28178	-71.0818355	3.212218	101.354252
11.410593	18.372471	121.229874	-19.240643	7.232475	112.528595	33.547222	-17.352421	122.41095	30.674902	39.662273	127.634453	32.111062	11.154926	125.0227015	-70.592348	3.310024	100.0344885
13.050291	17.24851	120.803085	-18.887854	7.235003	111.706139	33.749649	-17.438114	122.265945	30.92733	39.573254	127.007851	32.3384895	11.06757	124.636898	-70.1141975	3.402436	98.77538
14.522961	16.111513	120.303383	-18.470001	7.180548	110.869469	33.937325	-17.487146	122.108673	31.250412	39.48748	126.260139	32.5938685	11.000167	124.184406	-69.5338705	3.360929	97.554532
15.820691	14.970721	119.804474	-18.108797	7.11813	110.162437	34.123756	-17.561518	121.891846	31.55114	39.385178	125.474503	32.837448	10.91183	123.6831745	-69.055042	3.32443	96.6416995
17.350002	13.251178	119.121422	-17.615318	6.931758	109.396835	34.409981	-17.645226	121.528885	32.032333	39.199173	124.163567	33.221157	10.7769735	122.846226	-68.451793	3.0865425	95.947444
18.13212	12.112873	118.751656	-17.324234	6.734014	109.022919	34.55814	-17.759205	121.30188	32.317333	39.037609	123.344124	33.4377365	10.639202	122.323002	-68.0862045	2.828826	95.722836
18.731907	10.936297	118.416367	-17.17136	6.518865	108.810112	34.708752	-17.91535	121.072136	32.511925	38.8167	122.575089	33.6103385	10.450675	121.8236125	-67.9530585	2.587055	95.7966115
19.405437	9.545588	117.956284	-16.987968	6.24094	108.649078	34.902809	-18.095612	120.919716	32.707905	38.614677	121.956703	33.805357	10.2595325	121.4382095	-67.781293	2.2223475	95.8599465
19.791603	8.315479	117.698708	-16.783428	5.953741	108.58284	35.141209	-18.24992	120.870056	32.847733	38.433174	121.4972	33.994471	10.091627	121.183628	-67.561327	1.815855	95.982052
19.870472	7.173059	117.685867	-16.553402	5.656195	108.60556	35.444641	-18.384569	120.903839	32.998093	38.298218	121.167412	34.221367	9.9568245	121.0356255	-67.328171	1.3555655	96.1754945
19.93729	5.955966	117.560661	-16.328693	5.394268	108.68763	35.758942	-18.532553	121.025383	33.208378	38.19231	120.93084	34.48366	9.8298785	120.9781115	-67.141046	0.958657500000001	96.3971485
19.711771	4.057098	117.363678	-15.913224	5.061913	108.867668	36.159645	-18.720776	121.231224	33.632065	38.026558	120.646347	34.895855	9.652891	120.9387855	-66.722303	0.470934999999999	96.7965505
19.407204	2.826046	117.173531	-15.61172	4.903936	109.00618	36.501358	-18.83844	121.240555	33.960182	37.923313	120.46051	35.23077	9.5424365	120.8505325	-66.45421	0.265435499999999	97.1618275
18.961998	1.656669	116.953674	-15.312195	4.825425	109.165405	36.834763	-18.91773	121.115219	34.321514	37.84362	120.316956	35.5781385	9.462945	120.7160875	-66.2025285	0.187904999999999	97.6147225
18.384514	0.458088	116.596733	-14.969587	4.796672	109.323792	37.172325	-18.948671	120.90416	34.699196	37.803875	120.243393	35.9357605	9.427602	120.5737765	-65.8749345	0.165742000000002	98.0738075
17.469807	-0.607624	116.379868	-14.630818	4.827762	109.546783	37.523861	-18.945992	120.606926	35.095478	37.809406	120.224831	36.3096695	9.431707	120.4158785	-65.5713055	0.223816999999999	98.6776875
16.809822	-1.9044	115.930191	-14.369321	4.931021	109.852669	37.831715	-18.939312	120.214607	35.483532	37.811855	120.30909	36.6576235	9.4362715	120.2618485	-65.3962655	0.4257705	99.4434895
15.859066	-3.141123	115.489601	-14.156818	5.064893	110.185501	38.135769	-18.95697	119.74794	35.848442	37.819038	120.404053	36.9921055	9.431034	120.0759965	-65.3057415	0.698751999999999	100.2950055
14.105907	-4.967753	114.865303	-13.939667	5.396986	110.711075	38.560616	-18.987335	118.938515	36.351185	37.930214	120.614838	37.4559005	9.4714395	119.7766765	-65.3352345	1.3225325	101.6454735
12.799397	-6.216616	114.306198	-13.868284	5.730009	111.035744	38.729492	-18.923836	118.340828	36.655426	38.051254	120.631767	37.692459	9.563709	119.4862975	-65.429027	1.896309	102.5851905
11.399497	-7.466824	113.780853	-13.875937	6.127858	111.331955	38.725246	-18.785175	117.713181	36.874401	38.247223	120.467079	37.7998235	9.731024	119.09013	-65.5516975	2.524692	103.57378
9.909259	-8.79542	113.110138	-13.927992	6.565042	111.535416	38.814545	-18.630033	116.91066	37.088188	38.489159	119.975159	37.9513665	9.929563	118.4429095	-65.8073505	3.200521	104.6279225
8.373469	-10.159378	112.385498	-13.910918	6.916954	111.533737	38.815708	-18.320057	116.108795	37.220451	38.745754	119.214973	38.0180795	10.2128485	117.661884	-65.8399155	3.6210595	105.40559
6.782607	-11.60631	111.678825	-13.885374	7.221381	111.404884	38.833954	-17.99229	115.296677	37.28471	39.055805	118.11171	38.059332	10.5317575	116.7041935	-65.83008	3.9110045	106.1055745
5.122756	-13.075831	111.141823	-13.810626	7.471096	111.107025	38.794579	-17.656839	114.479599	37.219414	39.364353	116.641594	38.0069965	10.853757	115.5605965	-65.6282485	4.088435	106.6534535
2.701491	-15.520151	110.478851	-13.675583	7.624503	110.352325	38.735771	-17.307972	113.242996	37.012844	39.461567	113.865402	37.8743075	11.0767975	113.554199	-65.2254735	4.1722085	107.150451
0.995809	-17.21739	110.149406	-13.595043	7.507177	109.649513	38.738014	-17.3456	112.5532	36.867489	39.361374	111.761833	37.8027515	11.007887	112.1575165	-64.9928375	4.006467	107.1415095
-0.625436	-18.947653	109.886871	-13.517061	7.231756	108.820557	38.802887	-17.457661	111.857895	36.6805	39.073196	109.669411	37.7416935	10.8077675	110.763653	-64.7758155	3.6557445	106.877461
-2.287366	-20.68284	109.646049	-13.462641	6.836399	107.925644	38.949574	-17.716381	111.242554	36.5774	38.712166	107.582092	37.763487	10.4978925	109.412323	-64.688769	3.1749055	106.438965
-3.872718	-22.393715	109.371124	-13.39355	6.359622	107.015022	39.09586	-18.072664	110.595581	36.469265	38.310387	105.60125	37.7825625	10.1188615	108.0984155	-64.5696625	2.6003825	105.9316285
-5.464942	-24.064831	108.983078	-13.344082	5.840918	106.159889	39.264172	-18.490747	109.767235	36.425163	37.891598	103.795799	37.8446675	9.7004255	106.781517	-64.5328315	1.9814105	105.538261
-6.982061	-25.666574	108.65332	-13.277489	5.345484	105.380264	39.382206	-18.981766	108.832718	36.217522	37.547184	102.203178	37.799864	9.282709	105.517948	-64.354842	1.408259	105.24258
-9.214668	-27.904167	108.139862	-13.21208	4.765173	104.378937	39.394928	-19.619081	107.340919	36.349007	36.850571	99.85524	37.8719675	8.615745	103.5980795	-64.2961275	0.914600999999999	105.1597945
-10.742218	-29.200851	107.817284	-13.169819	4.510297	103.840866	39.332905	-19.922424	106.257019	36.37553	36.546703	98.737923	37.8542175	8.3121395	102.497471	-64.1938555	0.708454499999998	105.184261
-12.129498	-30.44495	107.431702	-13.163506	4.37211	103.356789	39.256886	-20.036936	105.228409	36.373474	36.398502	97.912827	37.81518	8.180783	101.570618	-64.142192	0.563437	105.14296
-13.370727	-31.553316	107.081139	-13.168812	4.36587	102.908005	39.171074	-19.998581	104.316628	36.39138	36.433304	97.220749	37.781227	8.2173615	100.7686885	-64.118851	0.514378500000001	105.0473215
-14.546472	-32.558338	106.730225	-13.174541	4.43541	102.464745	39.152203	-19.884033	103.451118	36.422119	36.523148	96.621773	37.787161	8.3195575	100.0364455	-64.136243	0.5512625	104.8930445
-15.624995	-33.452248	106.456413	-13.13723	4.523874	102.091454	39.18766	-19.78775	102.721642	36.417938	36.596714	96.034142	37.802799	8.404482	99.377892	-64.077259	0.643266000000001	104.805016
-16.587872	-34.311951	106.304909	-13.082159	4.593738	101.814293	39.271545	-19.698601	102.090904	36.443073	36.687256	95.444656	37.857309	8.4943275	98.76778	-64.021627	0.693148500000001	104.860806
-17.777882	-34.914253	106.232819	-12.950504	4.676613	101.495125	39.42498	-19.537058	101.393417	36.489567	36.81813	94.640526	37.9572735	8.640536	98.0169715	-63.8582815	0.71269	104.9732785
-18.38686	-34.725677	106.296303	-12.851161	4.736595	101.368103	39.592587	-19.419867	101.061615	36.51226	36.880695	94.102005	38.0524235	8.730414	97.58181	-63.7547455	0.742775999999999	105.154396
-18.698257	-34.400429	106.483223	-12.736732	4.773767	101.276421	39.830769	-19.292383	100.820885	36.516701	36.962467	93.623619	38.173735	8.835042	97.222252	-63.647199	0.712492000000003	105.33059
-18.962093	-33.990505	106.529831	-12.640884	4.777628	101.161789	40.072369	-19.121565	100.660896	36.522732	37.074749	93.220894	38.2975505	8.976592	96.940895	-63.5793185	0.578664000000002	105.382683
-19.206219	-33.556461	106.418976	-12.573298	4.784118	101.00206	40.335609	-18.940397	100.516106	36.492931	37.216125	92.917183	38.41427	9.137864	96.7166445	-63.560866	0.430372000000002	105.2874755
-19.313684	-33.057629	106.090942	-12.513971	4.749781	100.838593	40.633945	-18.7813	100.348495	36.418003	37.363895	92.754822	38.525974	9.2912975	96.5516585	-63.553916	0.2082645	105.1255275
-19.435545	-32.471127	105.71344	-12.482528	4.713562	100.682175	40.922119	-18.636263	100.188843	36.37117	37.532642	92.676849	38.6466445	9.4481895	96.432846	-63.6117005	-0.0210655000000024	104.931504
-19.535837	-31.45841	105.133163	-12.489744	4.651533	100.535706	41.183723	-18.491467	100.007774	36.31031	37.726707	92.872925	38.7470165	9.61762	96.4403495	-63.7265045	-0.314553999999999	104.6310625
-19.519796	-30.491539	104.932381	-12.526049	4.632467	100.571762	41.259163	-18.414095	99.864998	36.289261	37.843597	93.066856	38.774212	9.714751	96.465927	-63.82631	-0.449817000000001	104.677597
-19.501257	-29.638689	104.726578	-12.583179	4.666764	100.690422	41.286812	-18.336704	99.770248	36.289768	37.923141	93.347725	38.78829	9.7932185	96.5589865	-63.954648	-0.459690500000001	104.8218575
-19.541552	-28.474771	104.69754	-12.60778	4.773517	100.881157	41.284595	-18.229351	99.732864	36.258621	37.983955	93.676147	38.771608	9.877302	96.7045055	-63.987168	-0.330268	105.0578085
-19.464134	-27.29277	104.750504	-12.640284	4.934245	101.114403	41.274673	-18.059196	99.869133	36.224808	38.138741	93.980957	38.7497405	10.0397725	96.925045	-64.0303085	-0.171282500000002	105.303761
-19.290384	-25.884501	104.819855	-12.674156	5.115859	101.352135	41.298485	-17.889709	100.119354	36.192287	38.355949	94.330505	38.745386	10.23312	97.2249295	-64.093698	-0.00140200000000057	105.4793405
-19.080168	-24.603285	104.752029	-12.711289	5.250817	101.555458	41.333923	-17.775431	100.423523	36.159435	38.512836	94.678207	38.746679	10.3687025	97.550865	-64.169257	0.1329315	105.560051
-18.826532	-22.399122	104.652824	-12.770696	5.379484	101.85791	41.267628	-17.688942	100.948822	36.104046	38.648312	95.274017	38.685837	10.479685	98.1114195	-64.227229	0.279283000000001	105.6044005
-18.572817	-20.818144	104.556931	-12.819176	5.403759	102.091324	41.179817	-17.671627	101.27063	36.059555	38.68301	95.790657	38.619686	10.5056915	98.5306435	-64.258038	0.301826499999999	105.6520045
-18.308331	-19.168463	104.433502	-12.893361	5.400379	102.36721	41.106258	-17.701452	101.601646	36.090023	38.734512	96.458549	38.5981405	10.51653	99.0300975	-64.3848625	0.284227999999999	105.7043225
-17.990191	-17.455105	104.299721	-12.94678	5.410118	102.66317	40.990036	-17.716637	101.942215	36.196903	38.818249	97.32122	38.5934695	10.550806	99.6317175	-64.4870295	0.269429999999998	105.6946225
-17.738636	-15.606342	104.108582	-13.021259	5.45038	102.960945	40.849422	-17.712769	102.28672	36.341896	38.932289	98.350845	38.595659	10.60976	100.3187825	-64.638177	0.291000000000002	105.6031075
-17.380867	-13.873667	103.787529	-13.109022	5.555177	103.235283	40.716217	-17.683289	102.634773	36.453033	39.129829	99.506874	38.584625	10.72327	101.0708235	-64.802669	0.387083999999998	105.3997425
-17.056774	-11.867723	103.566299	-13.228518	5.76344	103.467575	40.579201	-17.56608	102.906288	36.553307	39.358723	100.668648	38.566254	10.8963215	101.787468	-65.02329	0.630558500000001	105.147682
-16.547016	-8.925381	103.430382	-13.37431	6.223359	103.824165	40.329254	-17.223253	103.379593	36.56358	39.756012	102.296898	38.446417	11.2663795	102.8382455	-65.195037	1.1803385	104.8100845
-16.221718	-6.800985	103.521919	-13.472225	6.599463	104.120758	40.190994	-16.972605	103.733955	36.500515	40.043648	103.267197	38.3457545	11.5355215	103.500576	-65.2902045	1.6634045	104.74094
-15.882279	-4.778516	103.711082	-13.552682	6.961084	104.465591	40.062531	-16.731377	104.127075	36.451515	40.313061	104.160034	38.257023	11.790842	104.1435545	-65.362387	2.131326	104.7876275
-15.522547	-2.71639	104.029297	-13.643856	7.293745	104.854462	39.958019	-16.53688	104.557404	36.455559	40.552845	104.953087	38.206789	12.0079825	104.7552455	-65.494501	2.5795075	104.9536785
-15.251514	-0.664621	104.388962	-13.716825	7.55804	105.227997	39.848858	-16.393112	104.996094	36.481361	40.77795	105.600449	38.1651095	12.192419	105.2982715	-65.5987595	2.923661	105.1577225
-14.91407	1.297358	104.712486	-13.776882	7.745596	105.552246	39.758514	-16.271587	105.36721	36.494728	40.948029	106.112968	38.126621	12.338221	105.740089	-65.680385	3.152971	105.364403
-14.674298	3.381833	105.0336	-13.829921	7.865956	105.814995	39.699387	-16.182955	105.724243	36.430725	41.063332	106.491791	38.065056	12.4401885	106.108017	-65.724898	3.2917235	105.521973
-14.535986	4.220501	105.841316	-13.894907	7.97541	106.108536	39.636578	-16.061029	106.232414	36.216152	41.103409	106.845024	37.926365	12.52119	106.538719	-65.716179	3.42963	105.678353
-14.824222	3.892885	105.498123	-13.929822	8.011868	106.269119	39.657333	-16.001743	106.577805	36.075108	41.088131	106.958839	37.8662205	12.543194	106.768322	-65.7258645	3.480542	105.769916
-15.030092	4.001008	106.064095	-13.978817	8.0148	106.390228	39.681847	-15.973973	106.953392	35.960953	41.064934	107.01976	37.8214	12.5454805	106.986576	-65.779034	3.4841195	105.79388
-15.249805	4.115321	105.819611	-14.01617	7.986358	106.498337	39.693775	-15.987685	107.29129	35.872131	41.048519	107.083473	37.782953	12.530417	107.1873815	-65.815293	3.442299	105.8092925
-15.560972	4.282421	106.132996	-14.061692	7.925627	106.55397	39.686047	-16.048466	107.582367	35.808594	41.01955	107.164932	37.7473205	12.485542	107.3736495	-65.8707045	3.365712	105.7342905
-15.795633	4.386176	106.056259	-14.114985	7.874449	106.574615	39.631508	-16.085615	107.818092	35.762917	40.991478	107.284584	37.6972125	12.4529315	107.551338	-65.9271825	3.2959665	105.597892
-15.988069	4.50688	105.897072	-14.160789	7.835983	106.585358	39.552811	-16.065763	108.00238	35.732525	41.010143	107.455887	37.642668	12.47219	107.7291335	-65.964246	3.199776	105.4415825
-16.294069	4.713486	105.828262	-14.302632	7.961496	106.605949	39.398945	-15.964341	108.300385	35.674564	41.124073	107.90242	37.5367545	12.579866	108.1014025	-66.1420185	3.343126	105.1104955
-16.553886	4.815215	105.88633	-14.405565	8.108549	106.617081	39.264046	-15.853097	108.4589	35.641323	41.265167	108.309601	37.4526845	12.706035	108.3842505	-66.2638145	3.511063	104.8499115
-16.858841	4.903811	105.846512	-14.560411	8.327171	106.601204	39.090916	-15.713483	108.542694	35.607166	41.449089	108.843246	37.349041	12.867803	108.69297	-66.469863	3.786539	104.509438
-17.172123	4.975468	105.685745	-14.713995	8.577271	106.527687	38.875629	-15.539093	108.526443	35.556374	41.641148	109.461304	37.2160015	13.0510275	108.9938735	-66.6439915	4.1035145	104.0615005
-17.517012	5.056502	105.490807	-14.861052	8.890054	106.452629	38.591343	-15.325004	108.44709	35.483059	41.83633	110.089424	37.037201	13.255663	109.268257	-66.759305	4.524445	103.637001
-17.880724	5.114616	105.355904	-14.966668	9.213058	106.420425	38.298901	-15.069582	108.38549	35.381519	42.032146	110.617699	36.84021	13.481282	109.5015945	-66.773546	4.944834	103.3392555
-18.266022	5.162384	105.314636	-15.062679	9.547947	106.424164	38.085289	-14.831378	108.3563	35.29953	42.238537	111.001923	36.6924095	13.7035795	109.6791115	-66.8177675	5.3923145	103.1692165
-18.83135	5.170314	105.248711	-15.196533	10.001225	106.457581	37.876194	-14.51844	108.39254	35.152779	42.547565	111.351921	36.5144865	14.0145625	109.8722305	-66.9075525	5.9878875	103.0429315
-19.192392	5.147562	105.226517	-15.259872	10.248041	106.466103	37.746655	-14.324129	108.469582	35.03437	42.719543	111.402702	36.3905125	14.197707	109.936142	-66.9102565	6.298375	102.996064
-19.550833	5.097317	105.211769	-15.337272	10.438693	106.471863	37.629547	-14.135726	108.541229	34.907417	42.858154	111.356628	36.268482	14.361214	109.9489285	-66.943026	6.516172	102.9947975
-19.905546	4.983163	105.208763	-15.399488	10.55079	106.47271	37.560795	-13.967238	108.593193	34.758583	42.963406	111.243462	36.159689	14.498084	109.9183275	-66.958665	6.603496	103.0270925
-20.262417	4.798182	105.229927	-15.485112	10.625479	106.479584	37.535362	-13.853621	108.647774	34.612377	43.064442	110.993385	36.0738695	14.6054105	109.8205795	-67.0440935	6.6455475	103.1385885
-20.637156	4.532163	105.28067	-15.536671	10.687023	106.479797	37.524643	-13.733448	108.689674	34.456799	43.128662	110.560524	35.990721	14.697607	109.625099	-67.064063	6.676439	103.334495
-21.073168	4.213912	105.390022	-15.496048	10.677279	106.479027	37.528706	-13.656518	108.716988	34.295818	43.118935	109.892166	35.912262	14.7312085	109.304577	-66.904358	6.6233495	103.653477
-21.763662	3.692441	105.602562	-15.4671	10.607704	106.472137	37.535297	-13.750686	108.87281	34.115879	42.988251	108.526314	35.825588	14.6187825	108.699562	-66.759788	6.5966255	104.244712
-22.167397	3.309447	105.747131	-15.444059	10.460382	106.421265	37.554775	-13.942385	109.009483	34.01342	42.789719	107.659599	35.7840975	14.423667	108.334541	-66.6722155	6.497097	104.507989
-22.655428	2.967336	105.775871	-15.447211	10.234256	106.318916	37.515717	-14.156487	109.173111	33.927303	42.550346	106.985596	35.72151	14.1969295	108.0793535	-66.615932	6.2715825	104.5584785
-23.007086	2.586434	105.62748	-15.499997	9.960026	106.169006	37.430466	-14.367136	109.32946	33.849072	42.316734	106.581757	35.639769	13.974799	107.9556085	-66.639763	5.945253	104.3824035
-23.45418	2.311748	105.40947	-15.59163	9.664577	105.953003	37.35648	-14.574782	109.444031	33.750298	42.133171	106.417725	35.553389	13.7791945	107.930878	-66.736649	5.5499595	103.975128
-23.810898	2.009777	105.110458	-15.730311	9.405177	105.715607	37.278469	-14.707568	109.488022	33.599136	42.040966	106.479561	35.4388025	13.666699	107.9837915	-66.8994245	5.143655	103.4474225
-24.206123	1.773015	104.87262	-15.877949	9.252932	105.550339	37.154758	-14.725849	109.50824	33.398247	42.021923	106.692711	35.2765025	13.648037	108.1004755	-67.0324005	4.857827	103.0002025
-24.867105	1.513884	104.761246	-16.087904	9.223234	105.540169	36.953194	-14.653895	109.701393	33.105545	42.050117	107.19149	35.0293695	13.698111	108.4464415	-67.2051775	4.748357	102.6338965
-25.354555	1.385041	104.732094	-16.191217	9.254913	105.649628	36.826942	-14.564711	109.923676	32.990032	42.152031	107.69088	34.908487	13.79366	108.807278	-67.290921	4.716166	102.491978
-25.986362	1.369107	104.819038	-16.345837	9.354215	105.818939	36.700764	-14.46108	110.151184	32.933483	42.352169	108.245979	34.8171235	13.9455445	109.1985815	-67.5087975	4.7628855	102.4392965
-26.629374	1.359101	104.866234	-16.475409	9.484493	105.973419	36.573429	-14.32636	110.350594	32.907166	42.576385	108.763901	34.7402975	14.1250125	109.5572475	-67.6911155	4.8439735	102.3895905
-27.257505	1.385919	104.888809	-16.590191	9.642811	106.089439	36.46286	-14.185678	110.480202	32.871113	42.788498	109.186897	34.6669865	14.30141	109.8335495	-67.8473685	4.984212	102.3453285
-27.92078	1.461958	104.897163	-16.672226	9.815413	106.161789	36.395405	-14.018023	110.567963	32.769974	42.987537	109.365868	34.5826895	14.484757	109.9669155	-67.9271415	5.146069	102.3566625
-28.52103	1.54505	104.941475	-16.782112	10.013225	106.217621	36.365082	-13.850927	110.621323	32.640053	43.132191	109.308456	34.5025675	14.640632	109.9648895	-68.0667915	5.385818	102.4703525
-29.371456	1.642398	105.100266	-16.82897	10.213441	106.248161	36.3862	-13.59441	110.655579	32.41893	43.306152	108.866158	34.402565	14.855871	109.7608685	-68.060505	5.571011	102.7354535
-29.976433	1.738276	105.288589	-16.83119	10.246704	106.287323	36.409073	-13.499217	110.662544	32.29361	43.310318	108.392593	34.3513415	14.9055505	109.5275685	-68.0137215	5.5878575	103.0470775
-30.623344	1.749104	105.393433	-16.831038	10.203195	106.338287	36.414944	-13.483869	110.622665	32.167671	43.269859	107.903656	34.2913075	14.892995	109.2631605	-67.9533835	5.513395	103.4134135
-31.381453	1.848974	105.567482	-16.851313	10.074708	106.384422	36.414658	-13.525702	110.553513	32.049961	43.17989	107.454849	34.2323095	14.827094	109.004181	-67.9349355	5.322322	103.764663
-32.034008	1.921105	105.865112	-16.879065	9.923586	106.509377	36.405895	-13.592741	110.44854	31.908215	43.080421	107.04113	34.157055	14.74384	108.744835	-67.915185	5.103332	104.273919
-32.738068	2.041636	106.136871	-16.910313	9.787621	106.6856	36.399662	-13.614173	110.37619	31.722031	42.975571	106.660805	34.0608465	14.680699	108.5184975	-67.8814725	4.894543	104.8527025
-33.388241	2.222105	106.465111	-16.971632	9.669909	106.890213	36.403198	-13.602403	110.394981	31.488689	42.873253	106.371544	33.9459435	14.635425	108.3832625	-67.8892075	4.704393	105.3971635
-34.33514	2.663917	106.994888	-17.083853	9.492562	107.228127	36.421627	-13.643363	110.593651	31.166462	42.725563	106.019333	33.7940445	14.5411	108.306492	-67.9617505	4.444024	106.149762
-35.045631	3.041841	107.244217	-17.160368	9.326468	107.451988	36.403336	-13.743563	110.775078	31.015226	42.582207	105.855049	33.709281	14.419322	108.3150635	-68.030017	4.233614	106.5889125
-35.722385	3.468195	107.565689	-17.239386	9.134451	107.686127	36.337257	-13.917647	110.892883	30.933983	42.403545	105.728104	33.63562	14.242949	108.3104935	-68.114392	4.025953	107.0617605
-36.343636	3.997461	107.911392	-17.286137	8.913721	107.973015	36.244205	-14.149274	110.94854	30.883837	42.165627	105.573441	33.564021	14.0081765	108.2609905	-68.136295	3.8192655	107.6850395
-36.938633	4.559665	108.337425	-17.299612	8.71722	108.293343	36.145557	-14.427379	110.922447	30.884632	41.863251	105.422379	33.5150945	13.717936	108.172413	-68.1143185	3.716504	108.414273
-37.477638	5.232897	108.731689	-17.297367	8.535815	108.610275	36.054714	-14.685681	110.878349	30.911329	41.590343	105.274055	33.4830215	13.452331	108.076202	-68.0777555	3.619299	109.144348
-38.123474	6.036014	109.076607	-17.290516	8.371312	108.878265	36.010288	-14.977032	110.739326	30.965433	41.311455	105.185486	33.4878605	13.1672115	107.962406	-68.0688925	3.5754125	109.794124
-38.835789	7.355897	109.50116	-17.270824	8.133916	109.170113	35.946064	-15.417854	110.003029	31.098989	40.960674	105.165459	33.5225265	12.77141	107.584244	-68.0641745	3.496422	110.755982
-39.24448	8.28249	109.759964	-17.263683	7.982372	109.277534	35.751659	-15.634545	109.26535	31.202122	40.744663	105.148163	33.4768905	12.555059	107.2067565	-68.0042565	3.409685	111.3483115
-39.654736	9.352808	109.901741	-17.247084	7.880561	109.291351	35.478527	-15.826904	108.41188	31.260216	40.553486	105.17627	33.3693715	12.363291	106.794075	-67.8635395	3.397831	111.788627
-39.993134	10.496228	110.062698	-17.270052	7.806165	109.23761	35.148315	-15.945416	107.446991	31.318602	40.436207	105.188461	33.2334585	12.2453955	106.317726	-67.7735625	3.3669345	112.157494
-40.272964	11.671329	110.190407	-17.287542	7.822115	109.140305	34.830956	-16.023958	106.51268	31.34197	40.357662	105.144028	33.086463	12.166852	105.828354	-67.661547	3.477378	112.452256
-40.445793	12.871114	110.460983	-17.341719	7.933842	109.087898	34.512363	-16.02927	105.593788	31.326984	40.321693	105.062828	32.9196735	12.1462115	105.328308	-67.6031115	3.7214725	112.847488
-40.576679	14.187096	110.758591	-17.40015	8.088192	109.095779	34.165699	-15.947737	104.720619	31.284487	40.39341	104.987106	32.725093	12.2228365	104.8538625	-67.525393	3.9535475	113.3376955
-40.557117	16.137501	111.344101	-17.520765	8.322115	109.193947	33.677303	-15.764676	103.512573	31.158403	40.542355	105.028793	32.417853	12.3888395	104.270683	-67.459383	4.2553905	114.117211
-40.45916	17.328817	111.789978	-17.621948	8.414871	109.314934	33.371239	-15.621966	102.768646	31.0009	40.666725	105.133667	32.1860695	12.5223795	103.9511565	-67.4299655	4.3073625	114.6787115
-40.211613	18.584152	112.229202	-17.718508	8.497397	109.407982	33.08147	-15.472402	102.143799	31.011057	40.773739	105.248283	32.0462635	12.6506685	103.696041	-67.4832795	4.3441255	115.119923
-39.797195	19.780989	112.5289	-17.810799	8.590686	109.49453	32.8339	-15.323784	101.599228	30.958891	40.878952	105.408585	31.8963955	12.777584	103.5039065	-67.5179935	4.403788	115.4851535
-39.434204	21.000427	112.86644	-17.903809	8.662246	109.548424	32.61792	-15.186138	101.148315	30.910755	40.982021	105.611778	31.7643375	12.8979415	103.3800465	-67.5719555	4.4265505	115.7168015
-39.090778	22.210842	113.230537	-17.999252	8.720876	109.57943	32.442242	-15.078094	100.800613	30.919765	41.0676	105.866226	31.6810035	12.994753	103.3334195	-67.6795075	4.446999	115.8254405
-38.260006	23.125214	113.058105	-18.08424	8.763353	109.578682	32.311066	-14.996261	100.537445	30.946207	41.156433	106.137993	31.6286365	13.080086	103.337719	-67.7971165	4.44662	115.819645
-37.082844	24.618254	112.982918	-18.184162	8.79185	109.480026	32.193928	-14.918959	100.28286	30.982637	41.252388	106.516197	31.5882825	13.1667145	103.3995285	-67.9566065	4.4169855	115.5605235
-36.1894	25.541311	112.805473	-18.232227	8.798902	109.344933	32.182816	-14.883993	100.172958	31.024765	41.265678	106.693138	31.6037905	13.1908425	103.433048	-68.0682445	4.4069615	115.256818
-35.155506	26.466909	112.458954	-18.258396	8.80357	109.137451	32.211517	-14.879436	100.134636	31.122255	41.259743	106.821716	31.666886	13.1901535	103.478176	-68.183678	4.4169865	114.796726
-34.061375	27.283257	112.09568	-18.260227	8.778816	108.907875	32.28574	-14.882363	100.14151	31.198263	41.266407	106.966057	31.7420015	13.192022	103.5537835	-68.2624555	4.36561	114.2619665
-32.897293	28.007866	111.743782	-18.23917	8.744946	108.685661	32.399338	-14.89581	100.186966	31.294846	41.257404	107.118202	31.847092	13.180797	103.652584	-68.325432	4.309095	113.718738
-31.551287	28.771704	111.46772	-18.197546	8.702703	108.55719	32.5145	-14.912042	100.285706	31.331516	41.280746	107.341827	31.923008	13.184352	103.8137665	-68.3181	4.221054	113.3006135
-30.119757	29.386356	111.317024	-18.135246	8.643433	108.534325	32.638618	-14.948708	100.497993	31.428003	41.289509	107.613899	32.0333105	13.1704005	104.055946	-68.3038025	4.1164655	113.012704
-27.810045	30.193913	111.436333	-18.015476	8.529828	108.710823	32.89418	-15.001173	101.189804	31.745647	41.301537	108.572426	32.3199135	13.150182	104.881115	-68.3508655	3.909474	112.540531
-26.121935	30.648195	111.697517	-17.943611	8.493772	109.031471	33.169781	-14.990532	102.067627	31.959602	41.387386	109.736122	32.5646915	13.198427	105.9018745	-68.4519135	3.789117	112.1610675
-24.461538	31.009901	112.15448	-17.932091	8.494709	109.491524	33.469276	-14.954729	103.408325	32.422958	41.490036	111.306465	32.946117	13.2676535	107.357395	-68.810299	3.7217645	111.625653
-22.67605	31.327394	112.762894	-17.99251	8.576037	110.125267	33.751377	-14.894719	105.127731	32.685963	41.685116	113.167061	33.21867	13.3951985	109.147396	-69.20369	3.7568755	111.103138
-20.937557	31.550329	113.357399	-18.113562	8.745045	110.819328	33.993813	-14.764014	107.157387	32.714375	41.919239	115.125336	33.354094	13.5776125	111.1413615	-69.581218	3.9124775	110.4972945
-19.192396	31.737206	114.014229	-18.291128	8.961563	111.506523	34.217018	-14.679636	109.250031	32.575424	42.173805	117.029251	33.396221	13.7470845	113.139641	-69.978477	4.1760415	109.873405
-17.483974	31.817734	114.520775	-18.45495	9.220278	112.13549	34.345879	-14.52802	111.311295	32.321152	42.4725	118.66835	33.3335155	13.97224	114.9898225	-70.2434155	4.468316	109.2811575
-14.85244	31.804216	115.152779	-18.657007	9.585062	112.976707	34.589355	-14.296553	114.143005	31.937351	42.914055	120.577621	33.263353	14.308751	117.360313	-70.577367	4.861373	108.593101
