# Supplementary material for: How to jointly control a ball trajectory on a moving board: Methodological insights into Motor Learning and Rehabilitation
Source: PLoS One. 2025 Oct 15;20(10):e0334588. doi: 10.1371/journal.pone.0334588 (PMC12527165; doi:10.1371/journal.pone.0334588)
Supplement: S2 Data — (ZIP) [file pone.0334588.s002.zip › D1_026.csv]

Ball_X	Ball_Y	Ball_Z	BoardCentre_X	BoardCentre_Y	BoardCentre_Z	P1LeftHand_X	P1LeftHand_Y	P1LeftHand_Z	P1RightHand_X	P1RightHand_Y	P1RightHand_Z	P1MidHands_X	P1MidHands_Y	P1MidHands_Z	P2MidHands_X	P2MidHands_Y	P2MidHands_Z
20.697752	-0.913438	108.042458	-4.65684	15.917862	106.203674	45.166725	-12.774597	112.374939	44.291161	48.179317	112.086746	44.728943	17.70236	112.2308425	-54.042623	14.133364	100.1765055
20.210674	-1.3126	108.041176	-4.492367	15.958771	106.205574	45.426929	-12.706545	112.497261	44.459438	48.27454	111.944984	44.9431835	17.7839975	112.2211225	-53.9279175	14.1335445	100.1900255
19.668602	-1.75556	108.04747	-4.293056	15.962354	106.208527	45.685421	-12.66355	112.617561	44.585991	48.378468	111.758995	45.135706	17.857459	112.188278	-53.721818	14.067249	100.228776
19.087517	-2.134823	108.116806	-4.11322	15.951715	106.190742	45.945271	-12.606001	112.73774	44.778015	48.460674	111.478683	45.361643	17.9273365	112.1082115	-53.588083	13.9760935	100.2732725
18.475565	-2.487626	108.082077	-3.936622	15.94137	106.193146	46.199959	-12.564984	112.833855	44.956398	48.495338	111.14888	45.5781785	17.965177	111.9913675	-53.4514225	13.917563	100.3949245
17.837589	-2.78475	108.053734	-3.778956	15.911693	106.18856	46.446602	-12.534974	112.86911	45.058395	48.529671	110.829422	45.7524985	17.9973485	111.849266	-53.3104105	13.8260375	100.527854
16.71714	-3.285599	107.91819	-3.570193	15.884463	106.183899	46.758179	-12.477196	112.845291	45.166874	48.583267	110.45327	45.9625265	18.0530355	111.6492805	-53.1029125	13.7158905	100.7185175
15.912578	-3.566556	107.817604	-3.454841	15.900869	106.190857	46.925922	-12.43524	112.739883	45.261047	48.623611	110.261131	46.0934845	18.0941855	111.500507	-53.0031665	13.7075525	100.881207
15.032482	-3.767033	107.636139	-3.391399	15.97857	106.186317	47.045372	-12.378143	112.592575	45.299911	48.691822	110.231735	46.1726415	18.1568395	111.412155	-52.9554395	13.8003005	100.960479
14.156519	-3.90038	107.479668	-3.350225	16.128531	106.187309	47.100182	-12.281665	112.425972	45.372295	48.813057	110.242439	46.2362385	18.265696	111.3342055	-52.9366885	13.991366	101.0404125
13.180264	-4.054979	107.300674	-3.333776	16.328529	106.188904	47.15789	-12.136495	112.257301	45.384933	48.987534	110.287384	46.2714115	18.4255195	111.2723425	-52.9389635	14.2315385	101.1054655
12.118222	-4.120768	107.155518	-3.331385	16.557999	106.191727	47.225346	-11.991262	112.10598	45.395424	49.138378	110.298874	46.310385	18.573558	111.202427	-52.973155	14.54244	101.181027
11.068707	-4.232553	106.978477	-3.324418	16.796089	106.191757	47.294556	-11.837444	111.969101	45.363762	49.30582	110.271477	46.329159	18.734188	111.120289	-52.977995	14.85799	101.263225
9.43981	-4.224108	106.806435	-3.283016	17.122147	106.155846	47.405807	-11.616158	111.764229	45.385406	49.523258	110.184669	46.3956065	18.95355	110.974449	-52.9616385	15.290744	101.337243
8.269499	-4.259694	106.622467	-3.248384	17.280304	106.136528	47.485954	-11.50888	111.662186	45.385979	49.648571	110.108398	46.4359665	19.0698455	110.885292	-52.9327345	15.4907625	101.387764
7.124306	-4.272719	106.51046	-3.177477	17.378204	106.09082	47.577511	-11.44984	111.585258	45.435238	49.717377	109.974625	46.5063745	19.1337685	110.7799415	-52.8613285	15.6226395	101.4016985
5.965715	-4.27861	106.373428	-3.083443	17.409056	106.022598	47.689201	-11.435916	111.501762	45.481777	49.766586	109.807678	46.585489	19.165335	110.65472	-52.752375	15.652777	101.390476
4.663701	-4.267853	106.255219	-2.978105	17.372263	105.93959	47.818878	-11.447058	111.420441	45.513535	49.740623	109.567619	46.6662065	19.1467825	110.49403	-52.6224165	15.5977435	101.38515
3.400152	-4.311901	106.183182	-2.873067	17.298975	105.836853	47.942169	-11.530603	111.378304	45.539902	49.68195	109.30114	46.7410355	19.0756735	110.339722	-52.4871695	15.5222765	101.333984
2.119242	-4.322703	105.997559	-2.791995	17.210323	105.721451	48.03986	-11.61739	111.332954	45.614861	49.609352	109.029434	46.8273605	18.995981	110.181194	-52.4113505	15.424665	101.261708
0.065982	-4.327471	105.744644	-2.679783	17.086025	105.558517	48.16806	-11.736038	111.155556	45.596169	49.509598	108.660172	46.8821145	18.88678	109.907864	-52.2416805	15.28527	101.20917
-1.280952	-4.275082	105.523888	-2.619817	17.053707	105.427765	48.216812	-11.762237	110.984787	45.603798	49.4627	108.425758	46.910305	18.8502315	109.7052725	-52.149939	15.2571825	101.1502575
-2.684865	-4.186749	105.309235	-2.60164	17.057945	105.282379	48.23101	-11.743071	110.780121	45.587875	49.471928	108.229042	46.9094425	18.8644285	109.5045815	-52.1127225	15.2514615	101.0601765
-4.162845	-4.103565	104.998566	-2.593493	17.082767	105.152596	48.251579	-11.67224	110.50351	45.531227	49.538063	108.062531	46.891403	18.9329115	109.2830205	-52.078389	15.2326225	101.0221715
-5.578565	-3.9596	104.808342	-2.565362	17.124269	105.046738	48.275459	-11.55319	110.166992	45.472145	49.605061	107.786964	46.873802	19.0259355	108.976978	-52.004526	15.2226025	101.116498
-7.078078	-3.797292	104.754051	-2.522209	17.136255	104.961288	48.323711	-11.401794	109.758675	45.226845	49.667271	107.379761	46.775278	19.1327385	108.569218	-51.819696	15.1397715	101.353358
-8.582962	-3.711368	104.708656	-2.453542	17.089436	104.906807	48.393745	-11.22183	109.199974	45.123348	49.618969	106.754128	46.7585465	19.1985695	107.977051	-51.6656305	14.9803025	101.836563
-10.787513	-3.509998	104.878403	-2.351924	16.857925	104.790878	48.340038	-11.120158	108.230949	44.922409	49.381889	105.46756	46.6312235	19.1308655	106.8492545	-51.3350715	14.5849845	102.7325015
-12.356453	-3.429179	104.977547	-2.369691	16.598263	104.68383	48.202843	-11.145305	107.431686	44.753021	49.149437	104.594231	46.477932	19.002066	106.0129585	-51.217314	14.19446	103.3547015
-13.862107	-3.300952	105.217957	-2.450579	16.263891	104.62532	47.984234	-11.294891	106.53521	44.566364	48.89436	103.690086	46.275299	18.7997345	105.112648	-51.176457	13.7280475	104.137992
-15.379704	-3.193201	105.644974	-2.632705	15.859592	104.668602	47.656246	-11.546183	105.660439	44.285892	48.567051	102.735222	45.971069	18.510434	104.1978305	-51.236479	13.20875	105.1393735
-16.924353	-3.066885	106.137596	-2.886386	15.405528	104.782761	47.275723	-11.877389	104.784225	43.91489	48.188251	101.763008	45.5953065	18.155431	103.2736165	-51.3680785	12.655625	106.2919055
-18.374531	-2.861923	106.697823	-3.199694	14.955526	104.928139	46.829521	-12.230453	103.967033	43.497734	47.812313	100.856651	45.1636275	17.79093	102.411842	-51.5630155	12.120122	107.444436
-19.748005	-2.667143	107.218109	-3.59439	14.517765	105.075645	46.364235	-12.548748	103.20591	43.040066	47.491623	100.181816	44.7021505	17.4714375	101.693863	-51.8909305	11.5640925	108.457427
-21.782722	-2.255797	107.786476	-4.213712	13.968626	105.289314	45.655365	-12.963383	102.361153	42.412792	47.143311	99.593803	44.0340785	17.089964	100.977478	-52.4615025	10.847288	109.60115
-22.991709	-1.871286	107.981766	-4.565397	13.693439	105.333588	45.258011	-13.192394	101.924408	42.101509	47.001011	99.420471	43.67976	16.9043085	100.6724395	-52.810554	10.4825695	109.9947365
-24.083412	-1.485605	107.913116	-4.878428	13.494344	105.238655	44.918995	-13.340846	101.5308	41.86533	46.956112	99.33075	43.3921625	16.807633	100.430775	-53.1490185	10.181055	110.046535
-25.121567	-1.022756	107.623146	-5.127215	13.398019	104.942131	44.674164	-13.397447	101.092003	41.67947	46.955853	99.201225	43.176817	16.779203	100.146614	-53.431247	10.016835	109.737648
-26.079741	-0.567839	106.980537	-5.31719	13.364593	104.403366	44.508804	-13.364141	100.574303	41.527214	47.035706	98.967476	43.018009	16.8357825	99.7708895	-53.652389	9.8934035	109.0358425
-26.952246	-0.041057	106.26178	-5.443759	13.415668	103.698906	44.399078	-13.27693	99.959694	41.3923	47.149246	98.583084	42.895689	16.936158	99.271389	-53.783207	9.895178	108.126423
-27.65638	0.550806	105.399681	-5.494648	13.498915	102.904961	44.323997	-13.135046	99.314896	41.26408	47.219322	98.041763	42.7940385	17.042138	98.6783295	-53.7833345	9.955692	107.1315925
-28.493616	1.44734	104.377998	-5.519949	13.680623	101.807655	44.232281	-12.974729	98.385101	41.179985	47.279144	97.06752	42.706133	17.1522075	97.7263105	-53.746031	10.2090385	105.8889995
-28.935009	2.111603	103.958069	-5.482986	13.817252	101.239082	44.144707	-12.946503	97.884544	41.171501	47.225601	96.264854	42.658104	17.139549	97.074699	-53.624076	10.494955	105.403465
-29.30949	2.819014	103.601196	-5.426804	13.918198	100.770203	44.081226	-12.991047	97.446991	41.218258	47.079327	95.51973	42.649742	17.04414	96.4833605	-53.50335	10.792256	105.0570455
-29.56916	3.565197	103.353462	-5.371946	13.958007	100.377632	43.993706	-13.045141	97.04229	41.269665	47.022999	94.784172	42.6316855	16.988929	95.913231	-53.3755775	10.927085	104.842033
-29.760864	4.346541	103.084579	-5.339016	13.963924	100.017563	43.897606	-13.124464	96.723473	41.304989	46.899899	94.204178	42.6012975	16.8877175	95.4638255	-53.2793295	11.0401305	104.5713005
-29.869816	5.11623	102.825638	-5.384305	13.930203	99.736961	43.788273	-13.218199	96.426582	41.297676	46.773861	93.751816	42.5429745	16.777831	95.089199	-53.3115845	11.082575	104.384723
-29.913315	5.859441	102.601883	-5.455819	13.861609	99.520935	43.622421	-13.307741	96.12632	41.212757	46.647552	93.441734	42.417589	16.6699055	94.784027	-53.329227	11.0533125	104.257843
-29.830574	7.201277	102.188171	-5.685649	13.73954	99.251846	43.297428	-13.445597	95.68969	41.074078	46.512886	93.256081	42.185753	16.5336445	94.4728855	-53.557051	10.9454355	104.0308065
-29.622597	8.141054	101.8209	-5.871676	13.680715	99.069664	43.077122	-13.543431	95.453598	40.998722	46.449238	93.239052	42.037922	16.4529035	94.346325	-53.781274	10.9085265	103.793003
-29.457504	9.169538	101.311806	-6.05354	13.679923	98.801987	42.857582	-13.62834	95.290962	40.97966	46.419945	93.234619	41.918621	16.3958025	94.2627905	-54.025701	10.9640435	103.3411835
-29.145205	10.21251	100.668457	-6.16828	13.779338	98.406807	42.665565	-13.66085	95.128235	41.028419	46.40897	93.18074	41.846992	16.37406	94.1544875	-54.183552	11.184616	102.6591265
-28.764334	11.401626	99.874344	-6.264725	13.977647	97.92395	42.513092	-13.641702	95.020393	41.115837	46.407757	93.027153	41.8144645	16.3830275	94.023773	-54.3439145	11.5722665	101.824127
-28.213856	12.626891	99.014168	-6.334085	14.249304	97.380356	42.400776	-13.58889	94.973701	41.213043	46.398819	92.827942	41.8069095	16.4049645	93.9008215	-54.4750795	12.0936435	100.8598905
-27.731592	13.979845	98.121582	-6.379387	14.549112	96.840019	42.270702	-13.545507	95.045303	41.360195	46.384274	92.588242	41.8154485	16.4193835	93.8167725	-54.5742225	12.6788405	99.8632655
-26.805452	16.038342	96.778336	-6.451591	15.002462	96.043671	42.049717	-13.619891	95.277832	41.596977	46.281208	92.263954	41.823347	16.3306585	93.770893	-54.726529	13.6742655	98.316449
-26.097301	17.543913	95.835541	-6.547083	15.255274	95.531242	41.818604	-13.733235	95.566643	41.996147	46.116245	91.986298	41.9073755	16.191505	93.7764705	-55.0015415	14.319043	97.2860135
-25.396076	19.064297	95.013351	-6.695022	15.435841	95.099457	41.529213	-13.877125	95.919083	41.978966	45.992756	91.906029	41.7540895	16.0578155	93.912556	-55.1441335	14.8138665	96.286358
-24.669582	20.607084	94.380508	-6.877478	15.518616	94.843658	41.227203	-14.005793	96.245537	42.339993	45.707546	91.578247	41.783598	15.8508765	93.911892	-55.538554	15.1863555	95.775424
-23.918219	22.303638	94.105705	-7.054462	15.486538	94.833984	40.947563	-14.169189	96.47023	42.340851	45.505547	91.73336	41.644207	15.668179	94.101795	-55.753131	15.304897	95.566173
-23.107361	23.958155	94.206627	-7.198881	15.330227	95.131538	40.674973	-14.394383	96.409256	42.211945	45.386787	92.491547	41.443459	15.496202	94.4504015	-55.841221	15.164252	95.8126745
-22.30862	25.819647	94.901291	-7.268722	15.072185	95.679451	40.404125	-14.5955	95.965469	42.316624	45.240467	93.461945	41.3603745	15.3224835	94.713707	-55.8978185	14.8218865	96.645195
-20.922228	28.657154	96.543922	-7.197432	14.68131	96.729164	40.101589	-14.63504	94.743042	NaN	NaN	NaN	NaN	NaN	NaN	NaN	NaN	NaN
-19.97164	30.575249	98.130386	-7.089558	14.533578	97.571281	39.995876	-14.357498	93.811157	42.711212	45.308434	96.528793	41.353544	15.475468	95.169975	-55.53266	13.591688	99.972587
-18.933695	32.557384	99.812538	-6.984895	14.53973	98.452965	39.990837	-13.933775	93.07682	42.70787	45.575378	97.931358	41.3493535	15.8208015	95.504089	-55.3191435	13.2586585	101.401841
-17.900772	34.464928	101.42038	-6.886863	14.73318	99.305565	40.036736	-13.387039	92.619987	42.742012	45.947121	99.318123	41.389374	16.280041	95.969055	-55.1631	13.186319	102.642075
-16.784527	36.432556	102.838425	-6.845774	15.061275	100.10569	40.132504	-12.825727	92.525856	42.730427	46.375977	100.741104	41.4314655	16.775125	96.63348	-55.1230135	13.347425	103.5779
-15.675804	38.293304	104.132988	-6.882357	15.456216	100.855652	40.261467	-12.309497	92.805305	42.740726	46.765171	102.218102	41.5010965	17.227837	97.5117035	-55.2658105	13.684595	104.1996005
-14.480634	40.096054	105.325661	-6.952258	15.824217	101.621376	40.404877	-11.875791	93.414017	42.765522	47.116112	103.775116	41.5851995	17.6201605	98.5945665	-55.4897155	14.0282735	104.6481855
-12.642774	42.51263	107.178291	-7.08613	16.282644	102.969193	40.659599	-11.414124	94.98851	42.799423	47.560646	106.319931	41.729511	18.073261	100.6542205	-55.901771	14.492027	105.2841655
-11.360474	44.048534	108.501266	-7.194503	16.506577	104.03006	40.92503	-11.217081	96.441971	42.760902	47.767796	108.166183	41.842966	18.2753575	102.304077	-56.231972	14.7377965	105.756043
-10.066128	45.312656	109.846344	-7.28776	16.674446	105.173042	41.222618	-11.094072	98.192589	42.911549	47.950695	110.050667	42.0670835	18.4283115	104.121628	-56.6426035	14.9205805	106.224456
-8.734418	46.536102	111.215912	-7.393031	16.748981	106.33503	41.554115	-11.058739	100.130615	42.95327	48.092999	112.050949	42.2536925	18.51713	106.090782	-57.0397545	14.980832	106.579278
-7.402096	47.531815	112.548615	-7.461436	16.77492	107.486511	41.905231	-11.068687	102.143166	42.969547	48.159679	114.067101	42.437389	18.545496	108.1051335	-57.360261	15.004344	106.8678885
-6.047813	48.419987	113.809731	-7.492905	16.725046	108.581985	42.262169	-11.123552	104.112717	43.003456	48.177155	115.9711	42.6328125	18.5268015	110.0419085	-57.6186225	14.9232905	107.1220615
-4.704129	49.166183	115.129677	-7.465855	16.603458	109.624275	42.635536	-11.218637	105.884659	43.047573	48.155106	117.766045	42.8415545	18.4682345	111.825352	-57.7732645	14.7386815	107.423198
-2.783311	50.050198	116.871391	-7.309353	16.342609	111.020401	43.127598	-11.304955	108.124565	43.086082	48.076614	120.011711	43.10684	18.3858295	114.068138	-57.725546	14.2993885	107.972664
-1.449083	50.503262	117.896202	-7.100866	16.085194	111.805855	43.469963	-11.430732	109.372757	43.120918	47.999794	121.245575	43.2954405	18.284531	115.309166	-57.4971725	13.885857	108.302544
-0.205515	50.799294	118.765175	-6.915718	15.815836	112.540604	43.795376	-11.559148	110.45916	43.231136	47.894497	122.246002	43.513256	18.1676745	116.352581	-57.344692	13.4639975	108.728627
0.931017	51.024021	119.591667	-6.753188	15.51378	113.254822	44.150005	-11.718443	111.424675	43.272625	47.816853	123.076988	43.711315	18.049205	117.2508315	-57.217691	12.978355	109.2588125
2.110246	51.143444	120.278564	-6.559621	15.173662	113.940742	44.536526	-11.877728	112.270966	43.3055	47.720985	123.732651	43.921013	17.9216285	118.0018085	-57.040255	12.4256955	109.8796755
3.267343	51.097233	120.899651	-6.33989	14.820482	114.589455	44.942028	-12.099533	113.058983	43.416576	47.601974	124.285507	44.179302	17.7512205	118.672245	-56.859082	11.8897435	110.506665
4.302601	50.973766	121.348358	-6.106972	14.450112	115.143356	45.318813	-12.394571	113.804184	43.611687	47.491467	124.754242	44.46525	17.548448	119.279213	-56.679194	11.351776	111.007499
5.745216	50.688427	121.78508	-5.81662	13.823125	115.827728	45.832458	-12.920855	114.80246	43.96323	47.260624	125.132874	44.897844	17.1698845	119.967667	-56.531084	10.4763655	111.687789
6.867577	50.274406	121.850586	-5.626957	13.337716	116.224289	46.144989	-13.326838	115.400604	44.027649	46.997471	125.224304	45.086319	16.8353165	120.312454	-56.340233	9.8401155	112.136124
7.838691	49.765732	121.93631	-5.449425	12.820293	116.589096	46.389782	-13.746573	115.906776	44.038776	46.717033	125.307404	45.214279	16.48523	120.60709	-56.113129	9.155356	112.571102
8.718493	49.197041	121.908829	-5.279316	12.29768	116.877235	46.590363	-14.197167	116.359589	44.420338	46.338058	125.238655	45.5053505	16.0704455	120.799122	-56.0639825	8.5249145	112.955348
9.611094	48.617947	121.828697	-5.114771	11.942592	117.148277	46.79697	-14.653913	116.739609	44.705772	46.00222	125.135185	45.751371	15.6741535	120.937397	-55.980913	8.2110305	113.359157
10.534425	48.006683	121.673607	-4.79123	11.696881	117.258987	46.996864	-15.032747	116.970352	45.148422	45.766186	124.951408	46.072643	15.3667195	120.96088	-55.655103	8.0270425	113.557094
11.611139	47.349354	121.295212	-4.677401	11.541528	117.324425	47.092472	-15.24048	117.087517	45.541859	45.633339	124.655197	46.3171655	15.1964295	120.871357	-55.6719675	7.8866265	113.777493
12.589995	46.219368	121.227356	-4.612052	11.405681	117.34024	47.032471	-15.418964	117.094292	45.637085	45.292809	124.405602	46.334778	14.9369225	120.749947	-55.558882	7.8744395	113.930533
13.297379	45.427029	121.092247	-4.520041	11.330523	117.319511	47.119392	-15.49116	117.185715	45.771885	45.255257	124.252365	46.4456385	14.8820485	120.71904	-55.4857205	7.7789975	113.919982
14.030192	44.603149	120.947708	-4.388945	11.202855	117.27784	47.352837	-15.574418	117.314232	45.912697	45.210884	124.133301	46.632767	14.818233	120.7237665	-55.410657	7.587477	113.8319135
14.884509	43.648842	120.655998	-4.251863	11.04589	117.287292	47.603577	-15.671288	117.444611	46.005676	45.140457	124.040291	46.8046265	14.7345845	120.742451	-55.3083525	7.3571955	113.832133
15.38243	42.667763	120.650612	-4.177759	10.879753	117.335175	47.739235	-15.7802	117.630829	46.076107	45.053459	123.927284	46.907671	14.6366295	120.7790565	-55.263189	7.1228765	113.8912935
15.998879	41.609592	120.493767	-4.127481	10.73221	117.441391	47.810471	-15.89663	117.782425	46.14959	44.958569	123.845459	46.9800305	14.5309695	120.813942	-55.2349925	6.9334505	114.06884
16.564259	40.57539	120.344902	-4.139708	10.586361	117.571953	47.833595	-16.0539	118.004692	46.178722	44.845509	123.687508	47.0061585	14.3958045	120.8461	-55.2855745	6.7769175	114.297806
17.450596	38.847878	120.106194	-4.157399	10.361161	117.73996	47.786911	-16.316671	118.269577	46.218826	44.596577	123.487709	47.0028685	14.139953	120.878643	-55.3176665	6.582369	114.601277
18.036266	37.603615	119.952629	-4.15292	10.211738	117.801491	47.725929	-16.533672	118.37944	46.272087	44.426228	123.340271	46.999008	13.946278	120.8598555	-55.304848	6.477198	114.7431265
18.526064	36.41256	119.726036	-4.154634	10.071244	117.827904	47.619183	-16.746067	118.446747	46.360493	44.23468	123.144485	46.989838	13.7443065	120.795616	-55.299106	6.3981815	114.860192
19.07613	35.083401	119.543205	-4.18018	9.949023	117.860344	47.479176	-16.921553	118.418976	46.389961	44.032551	122.947243	46.9345685	13.555499	120.6831095	-55.2949285	6.342547	115.0375785
19.576372	33.873455	119.317719	-4.199892	9.825592	117.858849	47.335114	-17.117857	118.436745	46.388672	43.840454	122.74482	46.861893	13.3612985	120.5907825	-55.261677	6.2898855	115.1269155
20.032915	32.580421	119.162727	-4.204112	9.716077	117.795654	47.24736	-17.300024	118.446609	46.449375	43.675041	122.603203	46.8483675	13.1875085	120.524906	-55.2565915	6.2446455	115.066402
20.464388	31.355507	119.059944	-4.183117	9.620038	117.698845	47.228703	-17.443155	118.465996	46.486568	43.572975	122.4468	46.8576355	13.06491	120.456398	-55.2238695	6.175166	114.941292
21.232601	29.321899	118.645988	-4.115324	9.51633	117.554367	47.282455	-17.570473	118.46032	46.565674	43.42749	122.154907	46.9240645	12.9285085	120.3076135	-55.1547125	6.1041515	114.8011205
21.662483	27.993307	118.407318	-4.000528	9.454148	117.474899	47.38863	-17.603369	118.468452	46.570251	43.406128	121.909355	46.9794405	12.9013795	120.1889035	-54.9804965	6.0069165	114.7608945
22.133223	26.682545	118.217537	-3.865047	9.404872	117.415283	47.579792	-17.603355	118.499985	46.620987	43.414734	121.631218	47.1003895	12.9056895	120.0656015	-54.8304835	5.9040545	114.7649645
22.594206	25.370142	117.966774	-3.712483	9.350101	117.357468	47.810112	-17.569395	118.543114	46.626377	43.430473	121.390488	47.2182445	12.930539	119.966801	-54.6432105	5.769663	114.748135
23.033936	24.00791	117.78643	-3.587822	9.289451	117.334816	48.002853	-17.575069	118.60775	46.619987	43.437187	121.132484	47.31142	12.931059	119.870117	-54.487064	5.647843	114.799515
23.465839	22.663084	117.673431	-3.494435	9.205266	117.320099	48.074947	-17.615114	118.668602	46.633511	43.411922	120.948181	47.354229	12.898404	119.8083915	-54.343099	5.512128	114.8318065
23.913216	21.315105	117.549042	-3.441592	9.087853	117.302612	48.046352	-17.698433	118.69516	46.66235	43.373089	120.813004	47.354351	12.837328	119.754082	-54.237535	5.338378	114.851142
24.50366	19.254803	117.501701	-3.477248	8.913643	117.226006	47.849358	-17.879482	118.575378	46.685848	43.283463	120.74015	47.267603	12.7019905	119.657764	-54.222099	5.1252955	114.794248
24.892431	17.929541	117.462395	-3.528061	8.813439	117.109657	47.718388	-17.912451	118.373474	46.677937	43.265404	120.72773	47.1981625	12.6764765	119.550602	-54.2542845	4.9504015	114.668712
25.295231	16.617134	117.2976	-3.604702	8.77609	116.96743	47.632065	-17.944147	118.137764	46.628284	43.276711	120.659294	47.1301745	12.666282	119.398529	-54.3395785	4.885898	114.536331
25.67277	15.289913	117.080429	-3.680693	8.806742	116.827415	47.568558	-17.894117	117.839111	46.523861	43.341515	120.526978	47.0462095	12.723699	119.1830445	-54.4075955	4.889785	114.4717855
26.074961	14.02416	116.871735	-3.729989	8.870511	116.676918	47.503124	-17.767885	117.533455	46.429886	43.45018	120.327415	46.966505	12.8411475	118.930435	-54.426483	4.8998745	114.423401
26.504955	12.754573	116.597031	-3.772754	8.955974	116.528725	47.469315	-17.638657	117.230377	46.385921	43.645451	120.109238	46.927618	13.003397	118.6698075	-54.473126	4.908551	114.3876425
26.89501	11.489233	116.394821	-3.809592	9.036661	116.350677	47.458576	-17.520226	116.974663	46.410221	43.939526	119.792191	46.9343985	13.20965	118.383427	-54.5535825	4.863672	114.317927
27.55349	9.621426	116.040764	-3.943603	9.170371	115.959671	47.449051	-17.320621	116.74234	46.704113	44.647198	119.001831	47.076582	13.6632885	117.8720855	-54.963788	4.6774535	114.0472565
28.03421	8.343525	115.885353	-4.085472	9.256269	115.611061	47.486023	-17.249258	116.732918	46.961315	45.111614	118.326614	47.223669	13.931178	117.529766	-55.394613	4.58136	113.692356
28.413305	7.133871	115.772232	-4.251282	9.32891	115.194473	47.587551	-17.29302	116.787636	47.043205	45.422535	117.69191	47.315378	14.0647575	117.239773	-55.817942	4.5930625	113.149173
28.824234	5.874646	115.594734	-4.437668	9.389259	114.774406	47.749157	-17.357561	116.868378	46.876892	45.631924	117.051544	47.3130245	14.1371815	116.959961	-56.1883605	4.6413365	112.588851
29.224873	4.601779	115.522423	-4.646107	9.445455	114.330864	47.970875	-17.413109	116.873642	46.595234	45.765434	116.414581	47.2830545	14.1761625	116.6441115	-56.5752685	4.7147475	112.0176165
29.532003	3.3857	115.431213	-4.858755	9.482427	113.899864	48.238625	-17.483995	116.841248	46.270607	45.866386	115.776825	47.254616	14.1911955	116.3090365	-56.972126	4.7736585	111.4906915
29.817184	2.174596	115.406731	-5.067922	9.511399	113.527039	48.497303	-17.612917	116.772148	45.945988	45.998085	115.11512	47.2216455	14.192584	115.943634	-57.3574895	4.830214	111.110444
30.199829	0.343949	115.410042	-5.336971	9.546604	113.108994	48.809441	-17.936565	116.796021	45.521347	46.027931	114.36393	47.165394	14.045683	115.5799755	-57.839336	5.047525	110.6380125
30.448446	-0.82432	115.470482	-5.479501	9.564669	112.901054	48.908394	-17.974316	116.898331	45.230747	45.904453	113.99015	47.0695705	13.9650685	115.4442405	-58.0285725	5.1642695	110.3578675
30.608269	-1.993161	115.448586	-5.593018	9.533828	112.755547	48.957104	-18.021685	117.065414	45.014992	45.857063	113.63913	46.986048	13.917689	115.352272	-58.172084	5.149967	110.158822
30.729919	-3.154528	115.534851	-5.654804	9.452445	112.632355	48.960403	-18.087317	117.31398	44.953564	45.864422	113.367676	46.9569835	13.8885525	115.340828	-58.2665915	5.0163375	109.923882
30.852512	-4.235379	115.557602	-5.678286	9.334827	112.546623	48.92292	-18.216356	117.540001	45.002583	45.913231	113.035797	46.9627515	13.8484375	115.287899	-58.3193235	4.8212165	109.805347
30.967035	-5.347021	115.654037	-5.696776	9.213753	112.492844	48.815365	-18.413469	117.727829	44.799568	46.003799	112.963379	46.8074665	13.795165	115.345604	-58.2010185	4.632341	109.640084
30.432201	-5.933953	115.651474	-5.725081	9.097769	112.464249	48.665936	-18.591482	117.850327	44.761608	45.907658	113.015511	46.713772	13.658088	115.432919	-58.163934	4.53745	109.495579
29.649002	-7.046171	115.414597	-5.783621	8.988204	112.447952	48.308868	-18.694382	117.844627	44.574039	45.516296	113.570488	46.4414535	13.410957	115.7075575	-58.0086955	4.565451	109.1883465
29.089849	-7.631994	115.286865	-5.879561	8.996756	112.455383	48.083523	-18.690887	117.708954	44.358524	45.182629	114.120392	46.2210235	13.245871	115.914673	-57.9801455	4.747641	108.996093
28.469902	-8.221989	115.280975	-6.025932	8.959432	112.525475	47.894077	-18.689331	117.598595	44.32856	45.116554	114.300087	46.1113185	13.2136115	115.949341	-58.1631825	4.7052525	109.101609
27.751122	-8.820916	115.431259	-6.16917	8.933876	112.66478	47.67514	-18.664633	117.675293	44.407146	45.081982	114.678131	46.041143	13.2086745	116.176712	-58.379483	4.6590775	109.152848
27.061892	-9.495411	115.742233	-6.288473	8.89469	112.915314	47.48151	-18.662289	117.921898	44.28838	45.053909	115.186058	45.884945	13.19581	116.553978	-58.461891	4.59357	109.27665
26.252478	-10.029306	116.158936	-6.408502	8.843031	113.22805	47.362389	-18.678976	118.31472	44.280933	45.019627	115.618111	45.821661	13.1703255	116.9664155	-58.638665	4.5157365	109.4896845
25.439941	-10.576924	116.613258	-6.530704	8.819462	113.589012	47.282104	-18.72365	118.802223	44.257668	45.008526	116.04866	45.769886	13.142438	117.4254415	-58.831294	4.496486	109.7525825
24.155794	-11.410521	117.234077	-6.695885	8.777677	114.112022	47.226135	-18.787159	119.493713	44.262333	45.005489	116.484222	45.744234	13.109165	117.9889675	-59.136004	4.446189	110.2350765
23.14756	-12.019914	117.569458	-6.80443	8.759269	114.396301	47.198765	-18.830479	119.882286	44.177299	44.981846	116.634285	45.688032	13.0756835	118.2582855	-59.296892	4.4428545	110.5343165
22.158621	-12.51417	117.785408	-6.901677	8.73789	114.625488	47.178642	-18.86183	120.135857	44.079475	44.965096	116.647423	45.6290585	13.051633	118.39164	-59.4324125	4.424147	110.859336
21.139727	-13.013341	117.824707	-6.975829	8.691481	114.780174	47.1381	-18.887184	120.265236	43.937798	44.915543	116.537842	45.537949	13.0141795	118.401539	-59.489607	4.3687825	111.158809
20.12674	-13.544674	117.698944	-7.0197	8.608268	114.83638	47.114708	-18.906881	120.285713	43.816216	44.857864	116.326653	45.465462	12.9754915	118.306183	-59.504862	4.2410445	111.366577
18.949137	-14.138865	117.560005	-7.034568	8.499691	114.798225	47.112316	-18.931572	120.193718	43.704594	44.785561	116.059074	45.408455	12.9269945	118.126396	-59.477591	4.0723875	111.470054
17.779936	-14.599733	117.352486	-7.035139	8.397936	114.677917	47.137245	-18.953123	120.042351	43.675117	44.702877	115.721344	45.406181	12.874877	117.8818475	-59.476459	3.920995	111.4739865
16.053547	-15.294489	116.888115	-7.042936	8.246277	114.371506	47.204975	-18.959831	119.749435	43.553879	44.654217	115.172981	45.379427	12.847193	117.461208	-59.465299	3.645361	111.281804
14.737294	-15.788165	116.637909	-7.023673	8.172488	114.119164	47.237396	-18.965113	119.530998	43.338428	44.600739	114.859756	45.287912	12.817813	117.195377	-59.335258	3.527163	111.042951
13.442089	-16.123245	116.326675	-6.979081	8.093298	113.91684	47.240246	-18.967089	119.340408	43.266174	44.541069	114.457047	45.25321	12.78699	116.8987275	-59.211372	3.399606	110.9349525
12.138376	-16.486519	116.011513	-6.960434	8.019663	113.789879	47.226944	-18.976358	119.177177	43.188148	44.507488	114.088821	45.207546	12.765565	116.632999	-59.128414	3.273761	110.946759
10.698787	-16.882961	115.818611	-6.947454	7.956175	113.747726	47.225483	-18.990669	118.98291	43.116566	44.485748	113.818825	45.1710245	12.7475395	116.4008675	-59.0659325	3.1648105	111.0945845
9.299088	-17.111816	115.662872	-6.954016	7.915253	113.788818	47.24585	-19.013599	118.827316	43.011333	44.501404	113.511787	45.1285915	12.7439025	116.1695515	-59.0366235	3.0866035	111.4080845
7.758018	-17.290888	115.626442	-6.972934	7.918924	113.874626	47.274036	-18.982765	118.65786	42.83873	44.551743	113.199951	45.056383	12.784489	115.9289055	-59.002251	3.053359	111.8203465
5.648439	-17.642233	115.517616	-6.991599	7.946884	113.993027	47.345898	-18.892616	118.398308	42.520512	44.555073	112.790871	44.933205	12.8312285	115.5945895	-58.916403	3.0625395	112.3914645
4.124618	-17.756554	115.465454	-7.001218	7.94646	114.03978	47.402046	-18.800198	118.246582	42.314564	44.568367	112.497688	44.858305	12.8840845	115.372135	-58.860741	3.0088355	112.707425
2.613964	-17.896595	115.381195	-6.999997	7.93302	114.003563	47.457355	-18.703955	118.059006	42.136925	44.577782	112.195953	44.79714	12.9369135	115.1274795	-58.797134	2.9291265	112.8796465
1.107574	-17.975576	115.197052	-6.997081	7.894494	113.866867	47.448231	-18.641756	117.824898	41.928226	44.570126	111.899269	44.6882285	12.964185	114.8620835	-58.6823905	2.824803	112.8716505
-0.368553	-18.050848	114.9217	-6.996252	7.843984	113.638268	47.375664	-18.570055	117.527603	41.760483	44.560425	111.494972	44.5680735	12.995185	114.5112875	-58.5605775	2.692783	112.7652485
-1.94521	-18.13168	114.587112	-7.012273	7.788931	113.352875	47.238995	-18.518066	117.121826	41.543953	44.478775	111.116959	44.391474	12.9803545	114.1193925	-58.41602	2.5975075	112.5863575
-3.422985	-18.139406	114.218605	-7.030334	7.721607	113.067421	47.054363	-18.479986	116.677536	41.377724	44.415432	110.670235	44.2160435	12.967723	113.6738855	-58.2767115	2.475491	112.4609565
-5.61558	-18.164579	113.748787	-7.057264	7.62578	112.657906	46.743851	-18.422104	116.018951	41.154213	44.265755	110.062424	43.949032	12.9218255	113.0406875	-58.06356	2.3297345	112.2751245
-7.149239	-18.095991	113.560341	-7.063095	7.569792	112.431679	46.511875	-18.338089	115.586578	41.04258	44.168941	109.667824	43.7772275	12.915426	112.627201	-57.9034175	2.224158	112.236157
-8.558027	-18.018822	113.311134	-7.051038	7.518851	112.187874	46.235176	-18.230061	115.17569	40.920799	44.076633	109.24913	43.5779875	12.923286	112.21241	-57.6800635	2.114416	112.163338
-9.954618	-17.927362	113.067436	-7.045647	7.472838	111.930908	45.948174	-18.110729	114.729965	40.778748	43.948803	108.836731	43.363461	12.919037	111.783348	-57.454755	2.026639	112.078468
-11.416329	-17.719238	112.922333	-7.04687	7.431095	111.693283	45.686474	-18.000624	114.266609	40.654011	43.849155	108.391335	43.1702425	12.9242655	111.328972	-57.2639825	1.9379245	112.057594
-12.767385	-17.460785	112.759636	-7.051469	7.385036	111.449745	45.416138	-17.893169	113.835762	40.514359	43.743443	107.975449	42.9652485	12.925137	110.9056055	-57.0681865	1.844935	111.9938845
-14.043808	-17.221697	112.585136	-7.101232	7.353545	111.223434	45.167194	-17.813038	113.425125	40.226631	43.69175	107.700874	42.6969125	12.939356	110.5629995	-56.8993765	1.767734	111.8838685
-16.081244	-16.703863	112.544724	-7.1974	7.289789	110.917831	44.805153	-17.714533	112.965027	40.146297	43.452477	106.969048	42.475725	12.868972	109.9670375	-56.870525	1.710606	111.8686245
-17.324232	-16.292309	112.510872	-7.302638	7.255816	110.698235	44.566269	-17.686058	112.753448	39.981693	43.301628	106.554688	42.273981	12.807785	109.654068	-56.879257	1.703847	111.742402
-18.469149	-15.849579	112.459351	-7.417569	7.225499	110.460625	44.329277	-17.652956	112.580666	39.819244	43.134449	106.083145	42.0742605	12.7407465	109.3319055	-56.9093985	1.7102515	111.5893445
-19.717747	-15.30039	112.448898	-7.523127	7.183585	110.19175	44.083096	-17.642754	112.487007	39.635212	42.935978	105.565414	41.859154	12.646612	109.0262105	-56.905408	1.720558	111.3572895
-20.831446	-14.693275	112.34169	-7.651092	7.111666	109.920563	43.876904	-17.689024	112.372101	39.441677	42.734669	105.033195	41.6592905	12.5228225	108.702648	-56.9614745	1.7005095	111.138478
-21.912163	-13.93368	112.276146	-7.754302	7.00681	109.633209	43.684422	-17.743706	112.198853	39.285458	42.550327	104.508461	41.48494	12.4033105	108.353657	-56.993544	1.6103095	110.912761
-22.968323	-13.386149	111.901764	-7.852574	6.890163	109.352264	43.48978	-17.805069	112.001762	39.160332	42.368595	104.025803	41.325056	12.281763	108.0137825	-57.030204	1.498563	110.6907455
-24.553051	-12.200964	111.522606	-7.950242	6.735317	108.918419	43.222107	-17.87945	111.61528	38.900986	42.172966	103.534615	41.0615465	12.146758	107.5749475	-56.9620305	1.323876	110.2618905
-25.559547	-11.355833	111.174072	-7.990695	6.686826	108.618332	43.061607	-17.895699	111.280464	38.82412	42.125988	103.276505	40.9428635	12.1151445	107.2784845	-56.9242535	1.2585075	109.9581795
-26.447163	-10.426962	110.689117	-8.009603	6.698658	108.32132	42.927437	-17.873173	110.926674	38.789471	42.108063	103.074944	40.858454	12.117445	107.000809	-56.87766	1.279871	109.641831
-27.433659	-9.326251	110.317299	-8.02549	6.766465	108.045868	42.821579	-17.829571	110.516655	38.840054	42.085594	102.91053	40.8308165	12.1280115	106.7135925	-56.8817965	1.4049185	109.3781435
-28.342768	-8.198629	109.891106	-8.026365	6.872681	107.787575	42.66917	-17.751446	109.973053	38.861736	42.124424	102.913956	40.765453	12.186489	106.4435045	-56.818183	1.558873	109.1316455
-29.251709	-6.978	109.414848	-8.033384	6.994528	107.561348	42.437557	-17.689915	109.266747	38.983391	42.174103	102.922043	40.710474	12.242094	106.094395	-56.777242	1.746962	109.028301
-30.093485	-5.684589	109.145615	-8.07245	7.136551	107.349419	42.15033	-17.659149	108.329308	39.051811	42.199043	102.909317	40.6010705	12.269947	105.6193125	-56.7459705	2.003155	109.0795255
-31.373764	-3.629446	108.859207	-8.146928	7.405409	107.054077	41.662521	-17.566847	106.620346	39.072071	42.318275	102.752327	40.367296	12.375714	104.6863365	-56.661152	2.435104	109.4218175
-32.153194	-2.160505	108.779549	-8.253918	7.616178	106.938217	41.282356	-17.404579	105.372704	38.925667	42.47451	102.629089	40.1040115	12.5349655	104.0008965	-56.6118475	2.6973905	109.8755375
-32.902203	-0.645559	109.152115	-8.441105	7.886358	106.953033	40.836353	-17.178473	104.15918	38.735668	42.654594	102.336357	39.7860105	12.7380605	103.2477685	-56.6682205	3.0346555	110.6582975
-33.588154	0.853875	109.590981	-8.660513	8.184928	107.072807	40.348282	-16.921331	103.07299	38.443592	42.868896	102.075401	39.395937	12.9737825	102.5741955	-56.716963	3.3960735	111.5714185
-34.236523	2.409062	110.048058	-8.962942	8.458131	107.193672	39.881207	-16.617445	102.088524	38.192322	43.103432	101.856354	39.0367645	13.2429935	101.972439	-56.9626485	3.6732685	112.414905
-34.797291	3.883121	110.469398	-9.279108	8.72088	107.292114	39.419456	-16.305202	101.226929	37.557384	43.437542	101.830635	38.48842	13.56617	101.528782	-57.046636	3.87559	113.055446
-35.246761	5.35184	110.717773	-9.642053	8.931098	107.327255	38.959091	-16.019611	100.493988	37.330292	43.653561	101.661919	38.1446915	13.816975	101.0779535	-57.4287975	4.045221	113.5765565
-35.853271	7.580443	111.002136	-10.196752	9.241076	107.28595	38.302719	-15.64658	99.706772	36.719177	43.954803	101.409653	37.510948	14.1541115	100.5582125	-57.904452	4.3280405	114.0136875
-36.125027	9.022157	110.990417	-10.539928	9.387133	107.167343	37.953125	-15.485355	99.383377	36.10738	44.174229	101.299225	37.0302525	14.344437	100.341301	-58.1101085	4.429829	113.993385
-36.260586	10.387811	110.806931	-10.880158	9.494218	107.013229	37.642616	-15.403623	99.190887	35.795464	44.251408	101.037025	36.71904	14.4238925	100.113956	-58.479356	4.5645435	113.912502
-36.296864	11.773138	110.578796	-11.195562	9.549419	106.823921	37.386494	-15.398743	99.153343	35.506241	44.261051	100.71402	36.4463675	14.431154	99.9336815	-58.8374915	4.667684	113.7141605
-36.294369	13.226606	110.349464	-11.447118	9.539275	106.654449	37.194912	-15.450135	99.243515	35.227802	44.192959	100.349632	36.211357	14.371412	99.7965735	-59.105593	4.707138	113.5123245
-36.058033	14.510017	109.941483	-11.64721	9.499906	106.475655	37.068783	-15.55458	99.404984	35.233543	44.019974	99.896912	36.151163	14.232697	99.650948	-59.445583	4.767115	113.300362
-35.783058	15.821253	109.51918	-11.799338	9.390781	106.279503	36.961296	-15.699824	99.559692	35.070374	43.865955	99.633789	36.015835	14.0830655	99.5967405	-59.614511	4.6984965	112.9622655
-35.151661	17.898808	108.814911	-11.937613	9.157821	105.925797	36.836494	-16.005348	99.520592	35.018967	43.55471	99.414421	35.9277305	13.774681	99.4675065	-59.8029565	4.540961	112.3840875
-34.552002	19.2218	108.423126	-11.963653	8.986912	105.682755	36.73209	-16.233225	99.2752	35.128284	43.346001	99.366447	35.930187	13.556388	99.3208235	-59.857493	4.417436	112.0446865
-33.869461	20.695837	108.187447	-11.967832	8.830112	105.48806	36.526142	-16.441553	98.852432	35.303833	43.152367	99.373985	35.9149875	13.355407	99.1132085	-59.8506515	4.304817	111.8629115
-33.012444	22.104393	108.040787	-11.986622	8.726056	105.330132	36.253521	-16.600353	98.353256	35.425926	43.007206	99.44577	35.8397235	13.2034265	98.899513	-59.8129675	4.2486855	111.760751
-32.080833	23.585541	108.045052	-11.987702	8.676026	105.239975	36.023094	-16.723215	97.799408	35.582851	42.880154	99.51284	35.8029725	13.0784695	98.656124	-59.7783765	4.2735825	111.823826
-31.023067	25.087198	108.176353	-12.034336	8.703455	105.212341	35.780785	-16.739365	97.21479	35.6591	42.866482	99.696754	35.7199425	13.0635585	98.455772	-59.7886145	4.3433515	111.96891
-29.818439	26.547729	108.385941	-12.112052	8.765168	105.272064	35.527046	-16.669458	96.668556	35.691475	42.907738	99.930122	35.6092605	13.11914	98.299339	-59.8333645	4.411196	112.244789
-27.885649	28.747896	108.851265	-12.260224	8.901723	105.428589	35.143864	-16.44507	95.846703	35.696484	43.041431	100.506233	35.420174	13.2981805	98.176468	-59.940622	4.5052655	112.68071
-26.451925	30.149443	109.20887	-12.397008	8.985307	105.541405	34.873722	-16.22835	95.324783	35.683655	43.17347	101.082016	35.2786885	13.47256	98.2033995	-60.0727045	4.498054	112.8794105
-24.867447	31.510792	109.579872	-12.55765	9.079437	105.676857	34.627934	-16.018995	94.925293	35.722279	43.315361	101.837013	35.1751065	13.648183	98.381153	-60.2904065	4.510691	112.972561
-23.156164	32.808765	109.989189	-12.711387	9.192636	105.852463	34.470303	-15.799228	94.782265	35.840298	43.492603	102.809715	35.1553005	13.8466875	98.79599	-60.5780745	4.5385845	112.908936
-21.331877	34.036282	110.452065	-12.871556	9.388928	106.147537	34.490578	-15.603601	95.083359	35.886192	43.720436	104.150795	35.188385	14.0584175	99.617077	-60.931497	4.7194385	112.677997
-19.392208	35.251354	111.052773	-13.040972	9.65028	106.681992	34.74897	-15.423661	96.00164	36.01059	44.035892	105.804657	35.37978	14.3061155	100.9031485	-61.461724	4.9944445	112.4608355
-17.338709	36.337078	111.792198	-13.197417	9.927611	107.468102	35.148956	-15.304799	97.645157	36.334709	44.234871	107.723907	35.7418325	14.465036	102.684532	-62.1366665	5.390186	112.251672
-14.061724	37.72113	113.338112	-13.45831	10.269195	109.122742	35.893597	-15.3429	101.152405	36.581802	44.517319	111.468803	36.2376995	14.5872095	106.310604	-63.1543195	5.9511805	111.93488
-11.785155	38.470116	114.571678	-13.669059	10.394135	110.322098	36.385254	-15.512297	103.978264	36.966713	44.499321	114.283577	36.6759835	14.493512	109.1309205	-64.0141015	6.294758	111.5132755
-9.408988	39.00301	115.967346	-13.881251	10.452027	111.480042	36.785213	-15.680223	107.019897	37.135288	44.403725	117.346336	36.9602505	14.361751	112.1831165	-64.7227525	6.542303	110.7769675
-7.186766	39.471157	117.546585	-14.084477	10.460405	112.561249	37.18782	-15.939875	110.114311	37.109352	44.338348	120.330429	37.148586	14.1992365	115.22237	-65.31754	6.7215735	109.900128
-4.854223	39.748543	118.954765	-14.328073	10.527742	113.528847	37.579956	-16.273369	113.154564	37.066677	44.216854	122.915077	37.3233165	13.9717425	118.0348205	-65.9794625	7.0837415	109.0228735
-2.844111	40.007061	120.428848	-14.530129	10.618984	114.373947	37.93343	-16.52523	115.876091	36.714611	44.246429	125.21373	37.3240205	13.8605995	120.5449105	-66.3842785	7.3773685	108.2029835
-0.801683	40.162674	121.758141	-14.704074	10.745649	115.072075	38.218605	-16.617577	118.191231	36.391945	44.333679	127.013901	37.305275	13.858051	122.602566	-66.713423	7.633247	107.541584
2.007189	40.306656	123.422112	-14.827442	10.930037	115.731087	38.559513	-16.622816	120.621399	35.931519	44.516792	128.802567	37.245516	13.946988	124.711983	-66.9004	7.913086	106.750191
3.770754	40.294693	124.162933	-14.856744	11.024809	115.881256	38.736938	-16.657923	121.550682	35.782944	44.630325	129.408615	37.259941	13.986201	125.4796485	-66.973429	8.063417	106.2828635
5.459042	40.247692	124.551323	-14.796495	11.074078	115.801361	38.855255	-16.576015	121.909317	35.736927	44.746861	129.594604	37.296091	14.085423	125.7519605	-66.889081	8.062733	105.8507615
7.075438	40.135506	124.556503	-14.650559	11.110771	115.538879	38.958874	-16.49749	121.924904	35.809147	44.825058	129.340378	37.3840105	14.163784	125.632641	-66.6851285	8.057758	105.445117
8.542774	39.996395	124.280403	-14.441419	11.165201	115.147957	39.093746	-16.359446	121.651077	36.000282	44.891853	128.845398	37.547014	14.2662035	125.2482375	-66.429852	8.0641985	105.0476765
9.888574	39.829666	123.860535	-14.174986	11.237537	114.71299	39.25584	-16.164671	121.210373	36.255436	44.928215	128.185455	37.755638	14.381772	124.697914	-66.10561	8.093302	104.728066
11.100574	39.57233	123.361015	-13.88824	11.315012	114.303459	39.40802	-15.971814	120.665825	36.538666	44.933109	127.553246	37.973343	14.4806475	124.1095355	-65.749823	8.1493765	104.4973825
12.645634	39.055004	122.731712	-13.444328	11.407542	113.803574	39.61174	-15.796201	119.819092	37.140171	44.914974	126.766441	38.3759555	14.5593865	123.2927665	-65.2646115	8.2556975	104.3143815
13.448206	38.659645	122.382965	-13.174462	11.478769	113.558022	39.737804	-15.70589	119.265808	37.507149	44.888306	126.346497	38.6224765	14.591208	122.8061525	-64.9714005	8.36633	104.3098915
14.076346	38.229328	122.076332	-12.964272	11.629761	113.408554	39.896236	-15.610574	118.753578	37.84623	44.895248	125.983635	38.871233	14.642337	122.3686065	-64.799777	8.617185	104.4485015
14.593305	37.746464	121.762726	-12.7496	11.821628	113.331131	40.009968	-15.454583	118.254303	38.142372	44.951462	125.660851	39.07617	14.7484395	121.957577	-64.57537	8.8948165	104.704685
14.96373	37.167351	121.503517	-12.604356	12.079716	113.335716	40.081165	-15.278522	117.79277	38.427223	45.05822	125.371468	39.254194	14.889849	121.582119	-64.462906	9.269583	105.089313
15.23842	36.485855	121.154427	-12.687805	12.475186	113.574242	40.10133	-15.092307	117.393753	38.736618	45.201248	125.068558	39.418974	15.0544705	121.2311555	-64.794584	9.8959015	105.9173285
15.326386	35.7752	120.892265	-12.387785	12.69651	113.611313	40.097076	-14.895823	117.069153	39.035873	45.379684	124.805031	39.5664745	15.2419305	120.937092	-64.3420445	10.1510895	106.285534
15.331409	34.454609	120.53466	-12.231016	13.167773	114.027489	40.075855	-14.644176	116.754189	39.483791	45.631195	124.482727	39.779823	15.4935095	120.618458	-64.241855	10.8420365	107.43652
15.224093	33.397541	120.404755	-12.140534	13.471677	114.397285	40.066406	-14.527644	116.671349	39.737953	45.784134	124.307381	39.9021795	15.628245	120.489365	-64.1832475	11.315109	108.305205
15.039068	32.372223	120.300995	-12.075735	13.74358	114.83316	40.040916	-14.419484	116.601578	40.042141	45.926094	124.137054	40.0415285	15.753305	120.369316	-64.1929985	11.733855	109.297004
14.771612	31.151697	120.19178	-12.01499	13.985064	115.273239	40.021999	-14.356833	116.530586	40.264313	46.047699	124.041939	40.143156	15.845433	120.2862625	-64.173136	12.124695	110.2602155
14.494761	29.756113	120.062515	-11.98432	14.172113	115.682961	39.978828	-14.318048	116.468666	40.452686	46.144722	123.933922	40.215757	15.913337	120.201294	-64.184397	12.430889	111.164628
14.06344	28.463482	119.865395	-11.966576	14.293816	116.035164	39.923897	-14.302317	116.377365	40.557186	46.200089	123.793182	40.2405415	15.948886	120.0852735	-64.1736935	12.638746	111.9850545
13.634621	26.917717	119.591972	-11.976199	14.380596	116.310356	39.880322	-14.328043	116.254112	40.625114	46.273243	123.593018	40.252718	15.9726	119.923565	-64.205116	12.788592	112.697147
12.895444	24.533422	119.009735	-12.028584	14.455785	116.587654	39.865364	-14.401896	115.973473	40.646648	46.342972	123.068031	40.256006	15.970538	119.520752	-64.313174	12.941032	113.654556
12.374249	22.779217	118.499481	-12.102612	14.494139	116.667198	39.820999	-14.438703	115.725159	40.625477	46.363674	122.574059	40.223238	15.9624855	119.149609	-64.428462	13.0257925	114.184787
11.81539	21.081329	117.887291	-12.101664	14.482063	116.617538	39.759987	-14.448513	115.536774	40.562145	46.394817	121.873138	40.161066	15.973152	118.704956	-64.364394	12.990974	114.53012
11.335783	19.132868	117.259262	-12.06193	14.471899	116.500092	39.766968	-14.460291	115.407051	40.511646	46.323212	121.080078	40.139307	15.9314605	118.2435645	-64.263167	13.0123375	114.7566195
10.761634	17.257647	116.74247	-11.977124	14.399785	116.319656	39.826805	-14.581516	115.443466	40.423054	46.187637	120.18129	40.1249295	15.8030605	117.812378	-64.0791775	12.9965095	114.826934
10.249245	15.249298	116.241989	-11.890826	14.252229	116.055382	39.909698	-14.80145	115.63002	40.387962	46.005531	119.350281	40.14883	15.6020405	117.4901505	-63.930482	12.9024175	114.6206135
9.741638	13.108344	115.838333	-11.810501	14.023738	115.677765	40.013268	-15.09863	115.901947	40.388355	45.73978	118.581535	40.2008115	15.320575	117.241741	-63.8218135	12.726901	114.113789
8.987759	10.01943	115.260506	-11.738339	13.509885	114.824654	40.189278	-15.710107	116.360306	40.41658	45.301273	117.664886	40.302929	14.795583	117.012596	-63.779607	12.224187	112.636712
8.478354	7.849897	114.770767	-11.735997	13.097148	114.099861	40.32885	-16.162937	116.574654	40.357037	44.958088	117.085686	40.3429435	14.3975755	116.83017	-63.8149375	11.7967205	111.369552
7.89609	5.739645	114.247574	-11.761654	12.689434	113.296852	40.487335	-16.595411	116.777435	40.23391	44.646244	116.409592	40.3606225	14.0254165	116.5935135	-63.8839305	11.3534515	110.0001905
7.359349	3.635432	113.80159	-11.766952	12.350302	112.476814	40.653549	-16.948158	116.928307	40.080387	44.307484	115.454826	40.366968	13.679663	116.1915665	-63.900872	11.020941	108.7620615
6.76965	1.657835	113.297867	-11.731965	12.024955	111.721886	40.81295	-17.233723	116.98732	39.951431	43.978008	114.350937	40.3821905	13.3721425	115.6691285	-63.8461205	10.6777675	107.7746435
6.185039	-0.421144	112.940216	-11.650514	11.632463	111.066452	40.947002	-17.532171	117.010345	39.887005	43.556847	113.215195	40.4170035	13.012338	115.11277	-63.7180315	10.252588	107.020134
5.554612	-2.329702	112.723991	-11.538713	11.151118	110.544762	41.053272	-17.874817	116.92424	39.929211	43.070816	112.129784	40.4912415	12.5979995	114.527012	-63.5686675	9.7042365	106.562512
4.548063	-5.246843	112.342049	-11.299926	10.337575	109.876526	41.180313	-18.519081	116.679977	40.026688	42.261967	110.795441	40.6035005	11.871443	113.737709	-63.2033525	8.803707	106.015343
3.791995	-7.175256	112.032631	-11.14875	9.755778	109.452438	41.229271	-19.017698	116.375198	40.138954	41.692352	110.076569	40.6841125	11.337327	113.2258835	-62.9816125	8.174229	105.6789925
3.167509	-8.870989	111.574348	-11.020903	9.201849	108.999924	41.295002	-19.556345	115.926407	40.213768	41.182201	109.485306	40.754385	10.812928	112.7058565	-62.796191	7.59077	105.2939915
2.406262	-10.5539	110.947632	-10.91102	8.720355	108.458725	41.403168	-20.086002	115.263855	40.263508	40.764027	108.973785	40.833338	10.3390125	112.11882	-62.655378	7.1016975	104.79863
1.654516	-12.204268	110.185745	-10.803177	8.331409	107.867477	41.489967	-20.501974	114.401176	40.284885	40.43985	108.487236	40.887426	9.968938	111.444206	-62.49378	6.69388	104.290748
0.879185	-13.637106	109.440887	-10.635173	8.076484	107.258179	41.614914	-20.769691	113.41243	40.313293	40.177601	107.840179	40.9641035	9.703955	110.6263045	-62.2344495	6.449013	103.8900535
0.098592	-15.029497	108.74852	-10.45822	7.933904	106.694344	41.758106	-20.947489	112.430809	40.368999	39.944614	107.098854	41.0635525	9.4985625	109.7648315	-61.9799925	6.3692455	103.6238565
-1.055419	-16.96176	107.875481	-10.090833	7.787225	106.01487	41.966213	-21.028402	111.032379	40.557114	39.68066	105.932953	41.2616635	9.326129	108.482666	-61.4433295	6.248321	103.547074
-1.834545	-18.151869	107.487038	-9.795667	7.678607	105.69606	42.119541	-21.042467	110.25946	40.737247	39.542511	105.212875	41.428394	9.250022	107.7361675	-61.019728	6.107192	103.6559525
-2.56681	-19.333012	107.257416	-9.491235	7.552976	105.453003	42.305614	-21.061852	109.664711	40.939442	39.425007	104.556152	41.622528	9.1815775	107.1104315	-60.604998	5.9243745	103.7955745
-3.297428	-20.44363	107.099403	-9.208806	7.40575	105.227196	42.572514	-21.061123	109.199699	41.132542	39.320858	103.913925	41.852528	9.1298675	106.556812	-60.27014	5.6816325	103.89758
-4.008815	-21.478357	107.03791	-8.931444	7.26413	104.959885	42.894344	-21.032921	108.918037	41.270405	39.223873	103.298721	42.0823745	9.095476	106.108379	-59.9452625	5.432784	103.811391
-4.708451	-22.507589	107.060333	-8.681815	7.089272	104.685417	43.227894	-20.975893	108.776329	41.37748	39.135597	102.729889	42.302687	9.079852	105.753109	-59.666317	5.098692	103.617725
-5.371947	-23.450686	107.150864	-8.451638	6.906798	104.449905	43.577011	-20.925949	108.754578	41.468449	39.029888	102.135445	42.52273	9.0519695	105.4450115	-59.426006	4.7616265	103.4547985
-6.349338	-24.697763	107.405403	-8.150639	6.59916	104.17794	44.054153	-20.914881	108.854797	41.529591	38.833572	101.390778	42.791872	8.9593455	105.1227875	-59.09315	4.2389745	103.2330925
-7.005064	-25.464777	107.614174	-8.006806	6.38786	104.09137	44.330204	-20.97496	108.913719	41.580978	38.706581	100.954094	42.955591	8.8658105	104.9339065	-58.969203	3.9099095	103.2488335
-7.669301	-26.132071	107.786331	-7.898708	6.185693	104.041985	44.552334	-21.06184	108.961914	41.601933	38.544334	100.590393	43.0771335	8.741247	104.7761535	-58.8745495	3.630139	103.3078165
-8.342511	-26.72312	107.838562	-7.850285	5.9817	103.976456	44.692734	-21.166748	108.929619	41.573544	38.395355	100.314453	43.133139	8.6143035	104.622036	-58.833709	3.3490965	103.330876
-9.009012	-27.239918	107.758034	-7.869297	5.781301	103.870514	44.744976	-21.232193	108.842041	41.48576	38.261707	100.145409	43.115368	8.514757	104.493725	-58.853962	3.047845	103.247303
-9.65992	-27.695507	107.593575	-7.928217	5.60465	103.733673	44.749062	-21.273426	108.687866	41.374245	38.159771	100.043419	43.0616535	8.4431725	104.3656425	-58.9180875	2.7661275	103.1017035
-10.321272	-28.046618	107.443443	-8.01215	5.475661	103.605904	44.723953	-21.279861	108.519173	41.253681	38.101311	99.950798	42.988817	8.410725	104.2349855	-59.013117	2.540597	102.9768225
-11.367262	-28.374716	107.338142	-8.105346	5.386755	103.50206	44.680691	-21.220465	108.323074	41.074932	38.08181	99.78611	42.8778115	8.4306725	104.054592	-59.0885035	2.3428375	102.949528
-11.998738	-28.471323	107.302925	-8.129558	5.350523	103.481552	44.724213	-21.192301	108.199814	40.97723	38.091084	99.678177	42.8507215	8.4493915	103.9389955	-59.1098375	2.2516545	103.0241085
-12.614325	-28.500526	107.243942	-8.136218	5.297542	103.459511	44.806156	-21.180494	108.055519	40.894135	38.108208	99.562065	42.8501455	8.463857	103.808792	-59.1225815	2.131227	103.11023
-13.210246	-28.459442	107.173027	-8.111836	5.238791	103.442177	44.872074	-21.163849	107.885208	40.824898	38.087234	99.454666	42.848486	8.4616925	103.669937	-59.072158	2.0158895	103.214417
-13.854615	-28.325132	107.14167	-8.061368	5.172863	103.450394	44.914955	-21.185421	107.664368	40.785877	38.046429	99.369141	42.850416	8.430504	103.5167545	-58.973152	1.915222	103.3840335
-14.460325	-28.124723	107.11129	-7.996828	5.10394	103.506302	44.920334	-21.243128	107.471596	40.786434	37.971851	99.306595	42.853384	8.3643615	103.3890955	-58.84704	1.8435185	103.6235085
-15.060088	-27.84967	107.038895	-7.926397	5.033226	103.632545	44.908085	-21.298777	107.288193	40.812935	37.891682	99.310516	42.86051	8.2964525	103.2993545	-58.713304	1.7699995	103.9657355
-16.045424	-27.267706	107.029411	-7.766506	4.962284	103.865524	44.919594	-21.377441	107.084068	40.939842	37.83231	99.487411	42.929718	8.2274345	103.2857395	-58.46273	1.6971335	104.4453085
-16.671818	-26.811691	106.946671	-7.672294	4.928407	103.998123	44.979698	-21.443531	107.026886	41.033676	37.828724	99.719292	43.006687	8.1925965	103.373089	-58.351275	1.6642175	104.623157
-17.323423	-26.303694	106.776413	-7.573773	4.892779	104.061935	45.020687	-21.465055	106.989433	41.14159	37.860954	100.009247	43.0811385	8.1979495	103.49934	-58.2286845	1.5876085	104.62453
-17.86488	-25.747215	106.535469	-7.491302	4.8921	104.093697	45.030655	-21.454523	106.940933	41.233662	37.885525	100.280045	43.1321585	8.215501	103.610489	-58.1147625	1.568699	104.576905
-18.474474	-25.103155	106.316483	-7.410108	4.929703	104.091873	44.988911	-21.39773	106.963303	41.299042	37.92939	100.483063	43.1439765	8.26583	103.723183	-57.9641925	1.593576	104.460563
-19.150812	-24.368979	106.147003	-7.369709	4.994468	104.081238	44.896675	-21.285995	107.00972	41.339413	37.987892	100.632263	43.118044	8.3509485	103.8209915	-57.857462	1.6379875	104.3414845
-19.790619	-23.619452	106.008865	-7.337973	5.09527	104.074326	44.830177	-21.138222	107.059731	41.35334	38.065807	100.759247	43.0917585	8.4637925	103.909489	-57.7677045	1.7267475	104.239163
-20.662218	-22.440325	105.840981	-7.325478	5.236896	104.099884	44.679649	-20.8615	107.214607	41.333244	38.262436	100.951302	43.0064465	8.700468	104.0829545	-57.6574025	1.773324	104.1168135
-21.291824	-21.567022	105.728722	-7.30096	5.292279	104.125717	44.591976	-20.62204	107.245171	41.270374	38.413612	101.167442	42.931175	8.895786	104.2063065	-57.533095	1.688772	104.0451275
-21.991529	-20.644321	105.67701	-7.288356	5.321583	104.152916	44.483379	-20.315512	107.231125	41.186153	38.575279	101.372574	42.834766	9.1298835	104.3018495	-57.411478	1.5132825	104.0039825
-22.652155	-19.742662	105.6035	-7.28358	5.350989	104.187431	44.357601	-20.014011	107.164047	41.139313	38.729576	101.512787	42.748457	9.3577825	104.338417	-57.315617	1.3441955	104.036445
-23.360054	-18.744854	105.620575	-7.256153	5.411161	104.244438	44.29575	-19.794687	107.092735	41.099709	38.869106	101.553871	42.6977295	9.5372095	104.323303	-57.2100355	1.2851125	104.165573
-23.925375	-17.766432	105.813873	-7.228648	5.481508	104.380478	44.227997	-19.611944	107.087944	41.050484	38.952946	101.45916	42.6392405	9.670501	104.273552	-57.0965365	1.292515	104.487404
-24.649067	-16.670349	106.056618	-7.216323	5.552127	104.562523	44.142487	-19.468058	107.098625	40.992947	39.019142	101.386665	42.567717	9.775542	104.242645	-57.000363	1.328712	104.882401
-25.75515	-14.977588	106.311867	-7.229869	5.638016	104.843941	44.070992	-19.261248	107.046555	40.906189	39.144642	101.346222	42.4885905	9.941697	104.1963885	-56.9483285	1.334335	105.4914935
-26.356993	-13.81972	106.433662	-7.253401	5.667208	105.002739	44.010578	-19.151995	106.914047	40.831703	39.24155	101.389359	42.4211405	10.0447775	104.151703	-56.9279425	1.2896385	105.853775
-27.095572	-12.580332	106.464195	-7.290004	5.680921	105.129036	43.922375	-19.045364	106.63929	40.767349	39.362133	101.525139	42.344862	10.1583845	104.0822145	-56.92487	1.2034575	106.1758575
-27.820063	-11.231086	106.500542	-7.3255	5.706656	105.272255	43.798641	-18.917173	106.240677	40.693092	39.532078	101.680389	42.2458665	10.3074525	103.960533	-56.8968665	1.1058595	106.583977
-28.436779	-10.040765	106.524826	-7.360487	5.771063	105.405975	43.702293	-18.750698	105.757011	40.604736	39.743641	101.869164	42.1535145	10.4964715	103.8130875	-56.8744885	1.0456545	106.9988625
-29.176867	-8.652117	106.621758	-7.392763	5.913812	105.547646	43.602623	-18.509659	105.270477	40.503471	40.011452	102.045799	42.053047	10.7508965	103.658138	-56.838573	1.0767275	107.437154
-29.880424	-7.17971	106.796753	-7.450878	6.125771	105.694893	43.494122	-18.211473	104.849838	40.365887	40.323414	102.20668	41.9300045	11.0559705	103.528259	-56.8317605	1.1955715	107.861527
-30.849531	-5.088114	107.288132	-7.594029	6.518374	106.048347	43.310699	-17.717337	104.3638	40.100861	40.793301	102.377953	41.70578	11.537982	103.3708765	-56.893838	1.498766	108.7258175
-31.487051	-3.622285	107.868919	-7.721026	6.787586	106.437256	43.125359	-17.426861	104.237602	39.878525	41.050571	102.441574	41.501942	11.811855	103.339588	-56.943994	1.763317	109.534924
-32.119972	-2.072257	108.515533	-7.879294	7.018761	106.921539	42.899216	-17.221182	104.23082	39.692474	41.256271	102.577698	41.295845	12.0175445	103.404259	-57.054433	2.0199775	110.438819
-32.712105	-0.660016	109.149254	-8.079492	7.194593	107.378624	42.633377	-17.101175	104.303596	39.553761	41.392933	102.756165	41.093569	12.145879	103.5298805	-57.252553	2.243307	111.2273675
-33.239426	0.800625	109.678062	-8.255788	7.341597	107.80069	42.339928	-17.060932	104.354385	39.418995	41.470184	102.94384	40.8794615	12.204626	103.6491125	-57.3910375	2.478568	111.9522675
-33.780487	2.297954	110.177933	-8.448427	7.443077	108.146645	42.010941	-17.067854	104.324913	39.304287	41.494747	103.141762	40.657614	12.2134465	103.7333375	-57.554468	2.6727075	112.5599525
-34.270386	3.798331	110.574677	-8.635341	7.510915	108.444893	41.66333	-17.102585	104.272697	39.205189	41.486145	103.332855	40.4342595	12.19178	103.802776	-57.7049415	2.83005	113.08701
-34.803268	5.962099	111.012093	-8.936211	7.622375	108.754906	41.191196	-17.165188	104.143784	39.096653	41.48164	103.670692	40.1439245	12.158226	103.907238	-58.0163465	3.086524	113.602574
-35.149487	7.463795	111.173538	-9.141746	7.657235	108.901169	40.899689	-17.194452	104.088783	39.029358	41.486526	103.911148	39.9645235	12.146037	103.9999655	-58.2480155	3.168433	113.8023725
-35.447353	8.949388	111.301949	-9.350005	7.710604	109.006241	40.623062	-17.221237	104.053368	38.930077	41.498749	104.146469	39.7765695	12.138756	104.0999185	-58.4765795	3.282452	113.9125635
-35.633133	10.38076	111.386505	-9.577104	7.765096	109.097328	40.336533	-17.215601	103.969742	38.812527	41.529659	104.39566	39.57453	12.157029	104.182701	-58.728738	3.373163	114.011955
-35.561695	11.659757	111.377884	-9.80636	7.829841	109.195198	40.039425	-17.199995	103.84481	38.666527	41.564899	104.60479	39.352976	12.182452	104.2248	-58.965696	3.47723	114.165596
-35.933651	13.40554	111.805939	-10.022984	7.898092	109.304489	39.729671	-17.143509	103.638412	38.496307	41.617085	104.76725	39.112989	12.236788	104.202831	-59.158957	3.559396	114.406147
-35.910233	14.753901	112.034821	-10.256951	7.900846	109.395126	39.410858	-17.061192	103.313805	38.294807	41.672333	104.915878	38.8528325	12.3055705	104.1148415	-59.3667345	3.4961215	114.6754105
-35.834789	16.942558	112.554565	-10.50886	8.083383	109.598633	38.920155	-16.883013	102.790215	37.978523	41.787415	105.001877	38.449339	12.452201	103.896046	-59.467059	3.714565	115.30122
-35.662395	18.369989	112.869034	-10.685253	8.162598	109.654999	38.613998	-16.737015	102.40197	37.759464	41.893192	104.996399	38.186731	12.5780885	103.6991845	-59.557237	3.7471075	115.6108135
-35.411835	19.720671	113.081169	-10.853755	8.281793	109.684967	38.352028	-16.577906	102.022911	37.546814	42.011478	104.960548	37.949421	12.716786	103.4917295	-59.656931	3.8468	115.8782045
-35.085545	21.133032	113.187172	-10.986835	8.438096	109.647858	38.128593	-16.412783	101.682999	37.360352	42.126404	104.927513	37.7444725	12.8568105	103.305256	-59.7181425	4.0193815	115.99046
-34.727661	22.459982	113.226402	-11.109717	8.557533	109.581825	37.949501	-16.249216	101.390388	37.199112	42.260227	104.938057	37.5743065	13.0055055	103.1642225	-59.7937405	4.1095605	115.9994275
-34.186001	23.782	113.163055	-11.244238	8.688012	109.489212	37.805748	-16.081745	101.182808	37.057026	42.394974	104.995819	37.431387	13.1566145	103.0893135	-59.919863	4.2194095	115.8891105
-33.629368	25.046232	113.103226	-11.383312	8.829542	109.417595	37.671505	-15.911041	101.05262	36.938267	42.549904	105.128845	37.304886	13.3194315	103.0907325	-60.07151	4.3396525	115.7444575
-32.584194	26.955315	113.086021	-11.618486	9.011428	109.396828	37.486298	-15.63032	100.999069	36.749104	42.806095	105.535057	37.117701	13.5878875	103.267063	-60.354673	4.4349685	115.526593
-31.780163	28.119007	113.175583	-11.77833	9.134835	109.520111	37.367065	-15.415189	101.043152	36.582401	43.006058	105.895065	36.974733	13.7954345	103.4691085	-60.531393	4.4742355	115.5711135
-30.838091	29.294964	113.487778	-11.938561	9.290752	109.76503	37.27005	-15.176736	101.138603	36.406754	43.215336	106.299698	36.838402	14.0193	103.7191505	-60.715524	4.562204	115.8109095
-29.821703	30.400881	113.834015	-12.068318	9.416658	110.075653	37.188889	-14.929687	101.292206	36.248104	43.456585	106.788101	36.7184965	14.263449	104.0401535	-60.8551325	4.569867	116.1111525
-28.721991	31.450493	114.204575	-12.186442	9.512769	110.40406	37.13192	-14.68721	101.477898	36.12365	43.676388	107.356918	36.627785	14.494589	104.417408	-61.000669	4.530949	116.390712
-27.513371	32.497536	114.632645	-12.289615	9.597422	110.714272	37.115849	-14.475521	101.660858	36.034012	43.887798	107.983055	36.5749305	14.7061385	104.8219565	-61.1541605	4.4887055	116.6065875
-26.235489	33.39175	114.923073	-12.377242	9.688863	111.020103	37.084206	-14.244446	101.865784	35.95792	44.088177	108.653389	36.521063	14.9218655	105.2595865	-61.275547	4.4558605	116.7806195
-24.090338	34.771454	115.420593	-12.562741	9.859761	111.500565	37.04599	-13.916694	102.292572	35.81501	44.402168	109.687569	36.4305	15.242737	105.9900705	-61.555982	4.476785	117.0110595
-22.601479	35.614105	115.719261	-12.676724	10.026823	111.844872	37.019249	-13.693695	102.735352	35.743553	44.620987	110.458549	36.381401	15.463646	106.5969505	-61.734849	4.59	117.0927935
-20.976782	36.409702	116.028305	-12.818781	10.168583	112.177574	37.037701	-13.517677	103.261276	35.678883	44.81498	111.30085	36.358292	15.6486515	107.281063	-61.995854	4.6885145	117.074085
-19.323298	37.102734	116.286766	-12.960583	10.314938	112.50988	37.032665	-13.355196	103.879654	35.623352	44.988014	112.200996	36.3280085	15.816409	108.040325	-62.2491745	4.813467	116.979435
-17.526855	37.754566	116.498009	-13.104172	10.447457	112.829041	37.0513	-13.232451	104.609726	35.564651	45.137169	113.084534	36.3079755	15.952359	108.84713	-62.5163195	4.942555	116.810952
-15.731387	38.326851	116.677368	-13.241498	10.574086	113.137093	37.113457	-13.13373	105.457794	35.469505	45.26981	113.986717	36.291481	16.06804	109.7222555	-62.774477	5.080132	116.5519305
-13.8396	38.846931	116.809692	-13.357696	10.705285	113.453888	37.174709	-13.047112	106.446747	35.388035	45.392918	114.873573	36.281372	16.172903	110.66016	-62.996764	5.237667	116.247616
-10.895522	39.491806	116.984261	-13.483894	10.891745	113.923454	37.373043	-12.970428	108.267303	35.258396	45.552414	116.252312	36.3157195	16.290993	112.2598075	-63.2835075	5.492497	115.5871005
-8.888592	39.829124	117.084946	-13.528031	11.000071	114.206421	37.559349	-12.95401	109.664825	35.196957	45.625622	117.272163	36.378153	16.335806	113.468494	-63.434215	5.664336	114.944348
-6.814546	40.083557	117.154457	-13.539706	11.089185	114.433601	37.76519	-12.998523	111.212097	35.205421	45.692047	118.269768	36.4853055	16.346762	114.7409325	-63.5647175	5.831608	114.1262695
-4.760154	40.276615	117.243553	-13.528614	11.183834	114.600479	37.957119	-13.009191	112.767982	35.209145	45.772694	119.230209	36.583132	16.3817515	115.9990955	-63.64036	5.9859165	113.2018625
-2.671772	40.412731	117.343208	-13.471434	11.291356	114.751137	38.127888	-13.012195	114.201462	35.226475	45.828434	120.049538	36.6771815	16.4081195	117.1255	-63.6200495	6.1745925	112.376774
-0.523228	40.484612	117.439484	-13.380673	11.401361	114.874718	38.294582	-13.032598	115.617645	35.291626	45.965393	120.721603	36.793104	16.4663975	118.169624	-63.55445	6.3363245	111.579812
1.352518	40.57291	117.723289	-13.310575	11.462567	114.932129	38.442566	-13.082611	116.869423	35.451603	46.069973	121.414444	36.9470845	16.493681	119.1419335	-63.5682345	6.431453	110.7223245
4.269917	40.535786	118.310295	-13.232978	11.474074	114.927742	38.600941	-13.296416	118.35527	35.764175	46.186916	122.406998	37.182558	16.44525	120.381134	-63.648514	6.502898	109.47435
5.980741	40.484028	118.726837	-13.154554	11.475372	114.746109	38.640114	-13.43957	119.036674	35.962711	46.25452	122.972275	37.3014125	16.407475	121.0044745	-63.6105205	6.543269	108.4877435
7.698368	40.411682	119.070099	-13.117862	11.510193	114.494896	38.643597	-13.5467	119.426216	36.10009	46.274204	123.435036	37.3718435	16.363752	121.430626	-63.6075675	6.656634	107.559166
9.235711	40.321632	119.3722	-13.108587	11.613453	114.236023	38.588554	-13.579096	119.600166	36.188446	46.280003	123.717033	37.3885	16.3504535	121.6585995	-63.605674	6.8764525	106.8134465
10.716063	40.222702	119.573952	-13.102984	11.752998	113.98246	38.517742	-13.558846	119.599007	36.294231	46.336716	123.840805	37.4059865	16.388935	121.719906	-63.6119545	7.117061	106.245014
12.126971	40.081696	119.678673	-13.047767	11.903477	113.748932	38.461552	-13.460997	119.417107	36.35059	46.397285	123.88829	37.406071	16.468144	121.6526985	-63.501605	7.33881	105.8451655
13.356871	39.917965	119.814003	-12.997818	12.083769	113.565109	38.435719	-13.333035	119.228745	36.454716	46.492645	123.871841	37.4452175	16.579805	121.550293	-63.4408535	7.587733	105.579925
15.03794	39.595005	119.896614	-12.853932	12.346363	113.371704	38.453918	-13.124074	118.957207	36.621704	46.633007	123.854507	37.537811	16.7544665	121.405857	-63.245675	7.9382595	105.337551
16.044489	39.327038	119.922462	-12.766171	12.526333	113.339317	38.479	-12.991879	118.8041	36.797749	46.727932	123.791031	37.6383745	16.8680265	121.2975655	-63.1707165	8.1846395	105.3810685
16.441633	38.775288	119.816902	-12.633478	12.692523	113.326408	38.540344	-12.877509	118.695999	36.99807	46.812252	123.714958	37.769207	16.9673715	121.2054785	-63.036163	8.4176745	105.4473375
16.78747	38.217648	119.713188	-12.50689	12.838817	113.361832	38.622585	-12.777708	118.583748	37.201027	46.883583	123.629585	37.911806	17.0529375	121.1066665	-62.925586	8.6246965	105.6169975
16.94416	37.60363	119.583534	-12.387264	12.979567	113.418869	38.694618	-12.698373	118.455437	37.418613	46.942677	123.527214	38.0566155	17.122152	120.9913255	-62.8311435	8.836982	105.8464125
16.910891	36.886368	119.444427	-12.274086	13.134694	113.486137	38.774673	-12.625543	118.297638	37.600555	46.99025	123.380402	38.187614	17.1823535	120.83902	-62.735786	9.0870345	106.133254
16.820454	36.194427	119.137215	-12.14025	13.307858	113.550903	38.827686	-12.532975	118.080582	37.819828	47.043888	123.185051	38.323757	17.2554565	120.6328165	-62.604257	9.3602595	106.4689895
16.591536	34.836502	118.740936	-11.977148	13.673186	113.718391	38.923031	-12.320423	117.659904	38.160824	47.1675	122.772751	38.5419275	17.4235385	120.2163275	-62.4962235	9.9228335	107.2204545
16.334673	33.989269	118.403374	-11.868644	13.998103	113.859749	38.982674	-12.131439	117.349991	38.397018	47.290524	122.467384	38.689846	17.5795425	119.9086875	-62.427134	10.4166635	107.8108105
15.932861	33.068447	117.97744	-11.831721	14.374621	114.101448	39.022202	-11.921858	117.025864	38.654739	47.431366	122.139755	38.8384705	17.754754	119.5828095	-62.5019125	10.994488	108.6200865
15.586883	31.950033	117.724564	-11.650462	14.753196	114.30751	39.038074	-11.683134	116.740036	38.946388	47.621082	121.787941	38.992231	17.968974	119.2639885	-62.293155	11.537418	109.3510315
15.163774	30.86676	117.492889	-11.5208	15.168945	114.618492	39.047401	-11.436457	116.546211	39.206184	47.822182	121.452888	39.1267925	18.1928625	118.9995495	-62.1683925	12.1450275	110.2374345
14.630469	29.75947	117.272675	-11.411336	15.577044	114.998268	39.065529	-11.202688	116.42308	39.469795	48.040688	121.103668	39.267662	18.419	118.763374	-62.090334	12.735088	111.233162
14.178758	28.460493	117.079224	-11.32544	15.972016	115.406929	39.076355	-10.974623	116.350571	39.680244	48.254562	120.722115	39.3782995	18.6399695	118.536343	-62.0291795	13.3040625	112.277515
13.359406	26.522415	116.838539	-11.198492	16.491505	116.012955	39.092251	-10.671321	116.300133	39.931541	48.513023	120.125137	39.511896	18.920851	118.212635	-61.90888	14.062159	113.813275
12.787564	25.096786	116.756348	-11.123315	16.782019	116.382339	39.119976	-10.519805	116.318802	40.083309	48.700039	119.696976	39.6016425	19.090117	118.007889	-61.8482725	14.473921	114.756789
12.232833	23.60512	116.591728	-11.037811	17.036972	116.701256	39.181389	-10.37641	116.341339	40.195778	48.897751	119.25428	39.6885835	19.2606705	117.7978095	-61.7642055	14.8132735	115.6047025
11.751922	22.103268	116.496895	-10.910418	17.248663	116.951546	39.294865	-10.228251	116.386307	39.861576	49.195072	119.016838	39.5782205	19.4834105	117.7015725	-61.3990565	15.0139155	116.2015195
11.28299	20.554462	116.45491	-10.781919	17.405214	117.137375	39.486568	-10.101539	116.488663	40.402828	49.204662	118.347801	39.944698	19.5515615	117.418232	-61.508536	15.2588665	116.856518
10.832868	18.987288	116.358498	-10.640356	17.523401	117.234955	39.715172	-9.984776	116.595459	40.509586	49.353348	117.879532	40.112379	19.684286	117.2374955	-61.393091	15.362516	117.2324145
10.454295	17.397511	116.220711	-10.475878	17.596266	117.202171	39.983742	-9.880553	116.744232	40.590469	49.478401	117.382553	40.2871055	19.798924	117.0633925	-61.2388615	15.393608	117.3409495
9.903972	14.938148	115.997604	-10.214784	17.61285	116.902527	40.404133	-9.833559	117.111946	40.744846	49.611271	116.643585	40.5744895	19.888856	116.8777655	-61.0040575	15.336844	116.9272885
9.615077	13.28124	115.820602	-10.057213	17.586596	116.587219	40.661701	-9.821649	117.330536	40.904446	49.664425	116.114662	40.7830735	19.921388	116.722599	-60.8974995	15.251804	116.451839
9.289328	11.713536	115.618813	-9.912109	17.57407	116.243126	40.817703	-9.784575	117.507263	41.033783	49.662849	115.467049	40.925743	19.939137	116.487156	-60.749961	15.209003	115.999096
9.030371	10.065785	115.471077	-9.76948	17.550491	115.859261	40.944702	-9.766668	117.598808	41.164742	49.604401	114.742722	41.054722	19.9188665	116.170765	-60.593682	15.1821155	115.547757
8.797363	8.545389	115.256142	-9.633034	17.501646	115.44104	41.064781	-9.757961	117.599579	41.277458	49.559303	113.98407	41.1711195	19.900671	115.7918245	-60.4371875	15.102621	115.0902555
8.535522	7.047923	115.024101	-9.507324	17.459908	115.032784	41.169487	-9.694218	117.524078	41.327507	49.502911	113.225845	41.248497	19.9043465	115.3749615	-60.263145	15.0154695	114.6906065
8.343213	5.597803	114.856552	-9.406359	17.449968	114.676628	41.259937	-9.609344	117.423264	41.348072	49.465889	112.47258	41.3040045	19.9282725	114.947922	-60.1167225	14.9716635	114.405334
8.074262	3.584073	114.750969	-9.278464	17.418051	114.24556	41.40789	-9.434248	117.348587	41.301785	49.503593	111.511734	41.3548375	20.0346725	114.4301605	-59.9117655	14.8014295	114.0609595
7.937006	2.363829	114.761391	-9.215582	17.391768	114.023277	41.548077	-9.301165	117.300735	41.219997	49.550648	111.029556	41.384037	20.1247415	114.1651455	-59.815201	14.6587945	113.8814085
7.840314	1.229522	114.733627	-9.136749	17.350164	113.788651	41.690853	-9.162302	117.261505	41.156582	49.629494	110.6745	41.4237175	20.233596	113.9680025	-59.6972155	14.466732	113.6092995
7.792552	0.167845	114.665726	-9.059656	17.310833	113.503716	41.838245	-9.026107	117.199181	41.113846	49.710152	110.481003	41.4760455	20.3420225	113.840092	-59.5953575	14.2796435	113.16734
7.754502	-0.789346	114.487793	-8.950429	17.242493	113.173996	42.016743	-8.898284	117.109772	41.122055	49.810078	110.425697	41.569399	20.455897	113.7677345	-59.470257	14.029089	112.5802575
7.734729	-1.762713	114.324173	-8.817703	17.143829	112.811188	42.244137	-8.800303	117.086365	41.172321	49.944405	110.530403	41.708229	20.572051	113.808384	-59.343635	13.715607	111.813992
7.819651	-2.61013	114.116653	-8.665205	17.033054	112.489998	42.502796	-8.744061	117.114685	41.245823	50.083996	110.820732	41.8743095	20.6699675	113.9677085	-59.2047195	13.3961405	111.0122875
7.943959	-3.665804	113.953484	-8.411586	16.873482	112.151047	42.873989	-8.656966	117.284058	41.353821	50.24197	111.383125	42.113905	20.792502	114.3335915	-58.937077	12.954462	109.9685025
8.02024	-4.357615	113.930489	-8.25193	16.77541	111.984291	43.125355	-8.66471	117.490242	41.472034	50.325687	111.806046	42.2986945	20.8304885	114.648144	-58.8025545	12.7203315	109.320438
8.079209	-4.966293	113.89196	-8.091608	16.680462	111.88607	43.317139	-8.693217	117.650307	41.606529	50.339806	112.20108	42.461834	20.8232945	114.9256935	-58.64505	12.5376295	108.8464465
8.074891	-5.462142	113.886787	-7.947993	16.585985	111.816322	43.46608	-8.760669	117.782715	41.761284	50.305134	112.492249	42.613682	20.7722325	115.137482	-58.509668	12.3997375	108.495162
8.050935	-5.956522	113.819656	-7.80418	16.480003	111.74836	43.584095	-8.844876	117.810059	41.917736	50.242584	112.742722	42.7509155	20.698854	115.2763905	-58.3592755	12.261152	108.2203295
8.047703	-6.388922	113.671814	-7.674485	16.401955	111.667374	43.681232	-8.928491	117.783615	42.072414	50.183807	112.914864	42.876823	20.627658	115.3492395	-58.225793	12.176252	107.9855085
8.015512	-6.71398	113.498268	-7.569432	16.331461	111.559258	43.764412	-9.000218	117.725357	42.202805	50.158936	113.101089	42.9836085	20.579359	115.413223	-58.1224725	12.083563	107.705293
7.894536	-7.090446	113.192047	-7.497159	16.296188	111.446289	43.840206	-9.027509	117.563782	42.285137	50.172771	113.351501	43.0626715	20.572631	115.4576415	-58.0569895	12.019745	107.4349365
7.809434	-7.315188	113.146233	-7.471168	16.318842	111.415436	43.905479	-8.976422	117.478355	42.264019	50.213318	113.369942	43.084749	20.618448	115.4241485	-58.027085	12.019236	107.4067235
7.698998	-7.466031	113.157143	-7.467302	16.361996	111.419281	43.973644	-8.896326	117.426537	42.170288	50.246956	113.271568	43.071966	20.675315	115.3490525	-58.00657	12.048677	107.4895095
7.510687	-7.608642	113.234138	-7.475276	16.390015	111.444283	44.022713	-8.820363	117.42923	42.062222	50.258858	113.097824	43.0424675	20.7192475	115.263527	-57.9930195	12.0607825	107.625039
7.330035	-7.761081	113.28257	-7.486491	16.38299	111.46537	44.06258	-8.793237	117.485214	41.957371	50.227386	112.935654	43.0099755	20.7170745	115.210434	-57.9829575	12.0489055	107.720306
7.00893	-7.888155	113.374863	-7.507042	16.32312	111.47274	44.066837	-8.83197	117.585991	41.904362	50.162251	112.873421	42.9855995	20.6651405	115.229706	-57.9996835	11.9810995	107.715774
6.688539	-8.017432	113.383354	-7.523658	16.216284	111.452339	44.065945	-8.950864	117.73336	41.888279	50.063442	112.897148	42.977112	20.556289	115.315254	-58.024428	11.876279	107.589424
6.105497	-8.166561	113.310158	-7.56639	16.042671	111.380409	44.044888	-9.159124	117.909943	41.889183	49.891682	113.07489	42.9670355	20.366279	115.4924165	-58.0998155	11.719063	107.2684015
5.628149	-8.211344	113.193344	-7.588449	15.959586	111.325119	44.014462	-9.293838	117.981384	41.905304	49.776218	113.189957	42.959883	20.24119	115.5856705	-58.136781	11.677982	107.0645675
5.10211	-8.231794	112.995422	-7.572553	15.914247	111.181915	43.980591	-9.412589	117.995033	41.925186	49.686939	113.29467	42.9528885	20.137175	115.6448515	-58.0979945	11.691319	106.7189785
4.494309	-8.202662	112.824905	-7.603026	15.911611	111.097672	43.926689	-9.498279	117.919479	41.917255	49.607552	113.413986	42.921972	20.0546365	115.6667325	-58.128024	11.7685855	106.5286115
3.783584	-8.115259	112.631226	-7.641644	15.951951	111.045197	43.848625	-9.556833	117.809296	41.90456	49.552475	113.520363	42.8765925	19.997821	115.6648295	-58.1598805	11.906081	106.4255645
2.97898	-7.987681	112.426208	-7.701757	16.015615	111.058701	43.779152	-9.600104	117.670059	41.907604	49.513821	113.650497	42.843378	19.9568585	115.660278	-58.246892	12.0743715	106.457124
2.091055	-7.853363	112.222031	-7.721248	16.108891	111.050537	43.70343	-9.631744	117.517242	41.923481	49.496967	113.809113	42.8134555	19.9326115	115.6631775	-58.2559515	12.2851705	106.4378965
0.727724	-7.586034	111.953842	-7.779437	16.297081	111.102295	43.584087	-9.616939	117.231331	41.9175	49.545738	114.083099	42.7507935	19.9643995	115.657215	-58.3096675	12.6297625	106.547375
-0.19688	-7.443573	111.730812	-7.85497	16.42905	111.155441	43.511292	-9.576305	116.998756	41.875008	49.615715	114.264915	42.69315	20.019705	115.6318355	-58.40309	12.838395	106.6790465
-1.210825	-7.315819	111.510574	-7.921265	16.533745	111.185501	43.431129	-9.514122	116.76046	41.799267	49.696617	114.376808	42.615198	20.0912475	115.568634	-58.457728	12.9762425	106.802368
-2.339653	-7.185405	111.275124	-8.008816	16.612633	111.187172	43.370159	-9.467829	116.473213	41.707687	49.762985	114.388	42.538923	20.147578	115.4306065	-58.556555	13.077688	106.9437375
-3.455383	-7.080086	111.040451	-8.102113	16.651249	111.134399	43.327991	-9.443402	116.131767	41.604862	49.809303	114.289032	42.4664265	20.1829505	115.2103995	-58.6706525	13.1195475	107.0583985
-4.610914	-7.032523	110.766891	-8.172456	16.66136	111.030602	43.267281	-9.4123	115.711502	41.523727	49.831726	113.971184	42.395504	20.209713	114.841343	-58.740416	13.113007	107.219861
-5.804641	-7.013191	110.477951	-8.221567	16.630013	110.844437	43.18927	-9.386578	115.200531	41.416615	49.804272	113.492882	42.3029425	20.208847	114.3467065	-58.7460765	13.051179	107.3421675
-7.724152	-7.00377	109.995255	-8.251522	16.477486	110.46553	43.087662	-9.387404	114.24453	41.257477	49.681721	112.594208	42.1725695	20.1471585	113.419369	-58.6756135	12.8078135	107.511691
-8.98576	-7.071095	109.739937	-8.262821	16.302992	110.196579	43.003387	-9.412299	113.5867	41.104336	49.544468	111.848618	42.0538615	20.0660845	112.717659	-58.5795035	12.5398995	107.675499
-10.296166	-7.183846	109.631027	-8.276486	16.078186	109.966553	42.937298	-9.483342	112.972054	40.928909	49.355522	110.998856	41.9331035	19.93609	111.985455	-58.4860755	12.220282	107.947651
-11.694511	-7.282519	109.750511	-8.305271	15.820344	109.826431	42.852116	-9.602669	112.502792	40.719704	49.11478	110.034218	41.78591	19.7560555	111.268505	-58.396452	11.8846325	108.384357
-13.037597	-7.413039	109.9879	-8.36939	15.543644	109.738052	42.737789	-9.752938	112.243942	40.49258	48.835041	109.027649	41.6151845	19.5410515	110.6357955	-58.3539645	11.5462365	108.8403085
-14.38761	-7.565256	110.279633	-8.461798	15.231683	109.658936	42.660271	-9.947589	112.082169	40.268364	48.559788	108.102325	41.4643175	19.3060995	110.092247	-58.3879135	11.1572665	109.225625
-15.836575	-7.657503	110.506653	-8.578588	14.882246	109.550896	42.567638	-10.158569	111.990341	40.020699	48.266796	107.233902	41.2941685	19.0541135	109.6121215	-58.4513445	10.7103785	109.4896705
-17.885529	-7.803203	110.756287	-8.772923	14.325478	109.314034	42.404953	-10.502814	111.770454	39.606728	47.770317	106.003166	41.0058405	18.6337515	108.88681	-58.5516865	10.0172045	109.741258
-19.229572	-7.887485	110.827637	-8.92404	13.934467	109.120239	42.279797	-10.717985	111.536598	39.302044	47.458046	105.252548	40.7909205	18.3700305	108.394573	-58.6390005	9.4989035	109.845905
-20.589781	-7.858874	110.849144	-9.07726	13.55624	108.929062	42.166191	-10.914989	111.233177	38.972904	47.184467	104.583916	40.5695475	18.134739	107.9085465	-58.7240675	8.977741	109.9495775
-21.943302	-7.834314	110.890625	-9.230107	13.218551	108.808411	42.026989	-11.060846	110.878433	38.647068	46.96526	104.022598	40.3370285	17.952207	107.4505155	-58.7972425	8.484895	110.1663065
-23.22933	-7.739368	111.028625	-9.409838	12.936479	108.787033	41.881691	-11.188114	110.499039	38.311214	46.77969	103.605034	40.0964525	17.795788	107.0520365	-58.9161285	8.07717	110.5220295
-24.564018	-7.526254	111.211349	-9.58687	12.700327	108.863556	41.70784	-11.314217	110.12986	37.975502	46.635342	103.284622	39.841671	17.6605625	106.707241	-59.015411	7.7400915	111.019871
-25.827589	-7.238029	111.506859	-9.766479	12.502307	109.019211	41.489208	-11.4287	109.739395	37.658344	46.508102	103.037323	39.573776	17.539701	106.388359	-59.106734	7.464913	111.650063
-27.647356	-6.719478	112.05938	-10.055518	12.287482	109.320496	41.140903	-11.536886	109.107018	37.161671	46.407463	102.759552	39.151287	17.4352885	105.933285	-59.262323	7.1396755	112.707707
-28.800934	-6.274336	112.382652	-10.247865	12.21457	109.525467	40.911777	-11.577819	108.719933	36.823254	46.370228	102.60173	38.8675155	17.3962045	105.6608315	-59.3632455	7.0329355	113.3901025
-29.943449	-5.722616	112.78833	-10.428963	12.155652	109.722687	40.683544	-11.604788	108.362999	36.505329	46.351089	102.444061	38.5944365	17.3731505	105.40353	-59.4523625	6.9381535	114.041844
-31.004662	-5.145825	113.145271	-10.60843	12.104712	109.885132	40.482849	-11.660799	108.072296	36.231487	46.310406	102.258705	38.357168	17.3248035	105.1655005	-59.574028	6.8846205	114.6047635
-32.00108	-4.359089	113.545975	-10.774972	12.045472	110.011566	40.278316	-11.727651	107.786034	35.983994	46.256226	102.123787	38.131155	17.2642875	104.9549105	-59.681099	6.8266565	115.0682215
-32.852406	-3.861874	113.594925	-10.923619	11.990718	110.091522	40.045296	-11.811585	107.529068	35.797596	46.185806	102.010086	37.921446	17.1871105	104.769577	-59.768684	6.7943255	115.413467
-33.813019	-3.118777	113.72905	-11.08299	11.904663	110.143684	39.839512	-11.904157	107.28775	35.626656	46.1278	101.919197	37.733084	17.1118215	104.6034735	-59.899064	6.6975045	115.6838945
-35.06715	-1.943018	113.869156	-11.323196	11.750252	110.174988	39.518333	-12.013174	106.87188	35.339069	46.038853	101.77742	37.428701	17.0128395	104.32465	-60.075093	6.4876645	116.025326
-35.799324	-1.049372	113.987663	-11.494437	11.67115	110.224167	39.300667	-12.049125	106.585022	35.104229	45.991726	101.619934	37.202448	16.9713005	104.102478	-60.191322	6.3709995	116.345856
-36.371376	-0.140685	114.181473	-11.654234	11.63585	110.292389	39.076988	-12.04303	106.288277	34.842121	45.969193	101.441444	36.9595545	16.9630815	103.8648605	-60.2680225	6.3086185	116.7199175
-36.916161	0.847992	114.367249	-11.811971	11.600254	110.383858	38.867748	-12.018843	106.017448	34.578423	45.956226	101.269173	36.7230855	16.9686915	103.6433105	-60.3470275	6.2318165	117.1244055
-37.390949	1.914036	114.483322	-11.922194	11.56098	110.424194	38.717415	-11.982986	105.769768	34.365406	45.966743	101.132225	36.5414105	16.9918785	103.4509965	-60.3857985	6.1300815	117.3973915
-37.828537	3.071678	114.418343	-12.003067	11.509894	110.385071	38.63155	-11.940193	105.511108	34.199253	46.006252	101.072418	36.4154015	17.0330295	103.291763	-60.4215355	5.9867585	117.478379
-38.076492	4.154741	114.208664	-12.056449	11.457452	110.243584	38.576096	-11.890523	105.239258	34.095261	46.055355	101.059135	36.3356785	17.082416	103.1491965	-60.4485765	5.832488	117.3379715
-38.302979	5.94762	113.739517	-12.128849	11.413402	109.991135	38.47596	-11.822216	104.842117	33.994148	46.135426	101.040253	36.235054	17.156605	102.941185	-60.492752	5.670199	117.041085
-38.379459	7.296779	113.476494	-12.187319	11.427207	109.857582	38.395245	-11.782372	104.614937	33.94944	46.187355	101.056564	36.1723425	17.2024915	102.8357505	-60.5469805	5.6519225	116.8794135
-38.318539	8.632243	113.29274	-12.244937	11.452062	109.824303	38.283775	-11.732937	104.449829	33.909615	46.236317	101.118538	36.096695	17.25169	102.7841835	-60.586569	5.652434	116.8644225
-38.193054	10.06305	113.241814	-12.305479	11.476324	109.84491	38.192501	-11.695775	104.343567	33.879086	46.280132	101.272949	36.0357935	17.2921785	102.808258	-60.6467515	5.6604695	116.881562
-37.987209	11.62086	113.186905	-12.368143	11.499537	109.9599	38.098572	-11.666449	104.277779	33.861023	46.358101	101.519333	35.9797975	17.345826	102.898556	-60.7160835	5.653248	117.021244
-37.666924	13.131751	113.141869	-12.43047	11.522789	110.096237	38.014874	-11.622574	104.251862	33.851433	46.435516	101.851967	35.9331535	17.406471	103.0519145	-60.7940935	5.639107	117.1405595
-37.239204	14.780002	113.159492	-12.493838	11.554213	110.243484	37.927387	-11.559894	104.271545	33.860989	46.546982	102.313904	35.894188	17.493544	103.2927245	-60.881864	5.614882	117.1942435
-36.53297	17.279688	113.117981	-12.574875	11.629348	110.528931	37.857655	-11.451505	104.569038	33.950134	46.741444	103.272774	35.9038945	17.6449695	103.920906	-61.0536445	5.6137265	117.136956
-35.896446	18.99229	113.046692	-12.646383	11.692039	110.798355	37.916336	-11.399026	105.102608	34.052715	46.933971	104.317215	35.9845255	17.7674725	104.7099115	-61.2772915	5.6166055	116.8867985
-35.245201	20.776371	113.027016	-12.722947	11.749485	111.185333	38.05595	-11.371263	105.976776	34.261478	47.152908	105.66143	36.158714	17.8908225	105.819103	-61.604608	5.6081475	116.551563
-34.492283	22.565763	113.085136	-12.822644	11.796929	111.685272	38.178329	-11.378218	107.212936	34.48143	47.326694	107.324585	36.3298795	17.974238	107.2687605	-61.9751675	5.61962	116.1017835
-33.723301	24.380823	113.269363	-12.966066	11.811721	112.340164	38.307018	-11.41033	108.660927	34.669685	47.46534	109.26622	36.4883515	18.027505	108.9635735	-62.4204835	5.595937	115.7167545
-32.909046	26.172951	113.67614	-13.145502	11.814891	113.116249	38.32806	-11.420861	110.287941	34.829731	47.637478	111.321571	36.5788955	18.1083085	110.804756	-62.8698995	5.5214735	115.427742
-32.091969	27.988962	114.270386	-13.365751	11.815063	113.984787	38.349159	-11.450581	112.021065	34.900459	47.816612	113.48542	36.624809	18.1830155	112.7532425	-63.356311	5.4471105	115.2163315
-30.896044	30.642488	115.489983	-13.683252	11.828442	115.380157	38.420807	-11.492526	114.549507	34.875957	48.007957	116.569412	36.648382	18.2577155	115.5594595	-64.014886	5.3991685	115.2008545
-30.135441	32.433765	116.456032	-13.860105	11.903214	116.291031	38.495338	-11.436593	116.029228	34.824421	48.178806	118.392517	36.6598795	18.3711065	117.2108725	-64.3800895	5.4353215	115.3711895
-29.364855	34.180321	117.377182	-14.011894	12.009184	117.098404	38.566242	-11.335176	117.217812	34.736259	48.30468	120.031715	36.6512505	18.484752	118.6247635	-64.6750385	5.533616	115.5720445
-28.665522	35.905529	118.277451	-14.13757	12.144615	117.790916	38.606449	-11.203483	118.089317	34.556534	48.446117	121.435806	36.5814915	18.621317	119.7625615	-64.8566315	5.667913	115.8192705
-28.018538	37.542156	119.184372	-14.21947	12.285429	118.337593	38.638329	-11.049491	118.692291	34.54747	48.554073	122.52684	36.5928995	18.752291	120.6095655	-65.0318395	5.818567	116.0656205
-27.304667	39.109753	119.946609	-14.27793	12.437369	118.741524	38.661133	-10.889729	119.027519	34.488724	48.655437	123.463585	36.5749285	18.882854	121.245552	-65.1307885	5.991884	116.237496
-26.823839	40.685879	120.790924	-14.350451	12.600636	119.080055	38.650631	-10.693947	119.171776	34.387062	48.7813	124.271896	36.5188465	19.0436765	121.721836	-65.2197485	6.1575955	116.438274
-26.095739	42.885036	121.934937	-14.422442	12.867719	119.361626	38.570652	-10.384609	119.09623	34.255886	48.963428	125.286079	36.413269	19.2894095	122.1911545	-65.258153	6.4460285	116.5320975
-25.702181	44.277641	122.705994	-14.528263	13.088979	119.500862	38.454933	-10.114096	118.905937	34.156418	49.110558	125.80619	36.3056755	19.498231	122.3560635	-65.3622015	6.679727	116.6456605
-25.427876	45.552547	123.435226	-14.672629	13.344333	119.60833	38.327652	-9.800359	118.616402	34.054802	49.259422	126.21653	36.191227	19.7295315	122.416466	-65.536485	6.9591345	116.800194
-25.234818	46.710484	124.137672	-14.791862	13.598771	119.694939	38.194363	-9.480499	118.276848	33.736641	49.479069	126.665009	35.965502	19.999285	122.4709285	-65.549226	7.198257	116.9189495
-25.071266	47.753227	124.811317	-14.89012	13.839832	119.784081	38.067532	-9.176328	117.96312	33.777027	49.612614	126.878868	35.9222795	20.218143	122.420994	-65.7025195	7.461521	117.147168
-24.942272	48.694942	125.424973	-14.964521	14.062423	119.887177	37.988194	-8.908217	117.67141	33.702953	49.797512	127.108109	35.8455735	20.4446475	122.3897595	-65.7746155	7.6801985	117.3845945
-24.815599	49.49926	125.877312	-14.989595	14.267509	119.997047	37.938984	-8.6654	117.468025	33.73481	49.947651	127.226616	35.836897	20.6411255	122.3473205	-65.816087	7.8938925	117.6467735
-24.827538	50.394768	126.365913	-14.941129	14.506788	120.138336	37.981709	-8.418858	117.29435	33.793213	50.140518	127.244881	35.887461	20.86083	122.2696155	-65.769719	8.152746	118.0070565
-24.893198	50.825645	126.450775	-14.863741	14.6066	120.20047	38.065563	-8.356719	117.287506	33.863533	50.240917	127.114258	35.964548	20.942099	122.200882	-65.69203	8.271101	118.200058
-24.812746	50.938953	126.432327	-14.773796	14.650827	120.219353	38.123367	-8.344121	117.347488	33.973049	50.305893	126.909256	36.048208	20.980886	122.128372	-65.5958	8.320768	118.310334
-24.972963	51.033066	126.234245	-14.704791	14.642638	120.207619	38.172035	-8.380773	117.445801	34.064548	50.358055	126.592003	36.1182915	20.988641	122.018902	-65.5278735	8.296635	118.396336
-25.145876	50.988441	125.86274	-14.666712	14.576973	120.149323	38.209171	-8.472005	117.531586	34.172981	50.383781	126.156189	36.191076	20.955888	121.8438875	-65.5245	8.198058	118.4547585
-25.346148	50.846569	125.365273	-14.66817	14.464018	120.048164	38.225956	-8.585861	117.558029	34.268482	50.409107	125.551735	36.247219	20.911623	121.554882	-65.583559	8.016413	118.541446
-25.649408	50.716175	124.58284	-14.781225	14.377721	119.903694	38.346325	-8.777004	117.378906	34.315018	50.424934	124.577454	36.3306715	20.823965	120.97818	-65.8931215	7.931477	118.829208
-26.043188	50.163342	123.223045	-14.815691	14.246614	119.273613	38.310993	-8.781348	116.558968	34.231739	50.392223	122.406944	36.271366	20.8054375	119.482956	-65.902748	7.6877905	119.06427
-26.246691	49.697712	122.137764	-14.718002	14.209239	118.670586	38.264622	-8.727412	115.686378	34.097759	50.354332	120.790947	36.1811905	20.81346	118.2386625	-65.6171945	7.605018	119.1025095
-26.359114	49.146564	121.004692	-14.561542	14.1513	118.009331	38.276115	-8.729636	114.737213	34.068108	50.333946	119.053757	36.1721115	20.802155	116.895485	-65.2951955	7.500445	119.123177
-26.430836	48.579803	119.824768	-14.37072	14.079197	117.26606	38.315056	-8.804273	113.646759	34.075325	50.266476	117.214394	36.1951905	20.7311015	115.4305765	-64.9366305	7.4272925	119.1015435
-26.445702	47.938663	118.624054	-14.207943	13.953524	116.347794	38.323051	-8.895782	112.345169	34.045906	50.134258	115.193642	36.1844785	20.619238	113.7694055	-64.6003645	7.28781	118.9261825
-26.356533	47.196323	117.150787	-14.069395	13.818701	115.224472	38.312405	-9.044837	110.902214	34.004387	49.964073	113.050354	36.158396	20.459618	111.976284	-64.297186	7.177784	118.47266
-26.304537	46.395481	115.49929	-14.009494	13.693224	113.957848	38.280598	-9.227419	109.365753	33.917007	49.782383	110.797096	36.0988025	20.277482	110.0814245	-64.1177905	7.108966	117.8342715
-26.059565	45.163715	112.843597	-14.040097	13.500931	111.873856	38.133133	-9.511196	107.036713	33.713448	49.450676	107.278534	35.9232905	19.96974	107.1576235	-64.0034845	7.032122	116.5900885
-25.922913	44.357574	111.043182	-14.124674	13.395604	110.492325	38.007729	-9.667772	105.570808	33.536346	49.294369	105.041756	35.7720375	19.8132985	105.306282	-64.0213855	6.9779095	115.678368
-25.661764	43.635719	109.320618	-14.246626	13.310109	109.191063	37.8657	-9.793048	104.210106	33.31926	49.128197	102.898895	35.59248	19.6675745	103.5545005	-64.085732	6.9526435	114.8276255
-25.264376	42.955658	107.798218	-14.382325	13.236888	107.98774	37.762436	-9.910944	102.943001	33.11171	48.967926	101.006805	35.437073	19.528491	101.974903	-64.201723	6.945285	114.000577
-24.754311	42.258892	106.517601	-14.478418	13.159767	107.005226	37.639622	-10.007051	101.80925	32.936249	48.83173	99.395691	35.2879355	19.4123395	100.6024705	-64.2447715	6.9071945	113.4079815
-24.015083	41.595585	105.574501	-14.582598	13.08022	106.231239	37.550751	-10.058026	100.888657	32.740162	48.742035	98.144447	35.1454565	19.3420045	99.516552	-64.3106525	6.8184355	112.945926
-23.224398	40.979919	104.832008	-14.66985	13.031951	105.708145	37.463657	-10.069177	100.197693	32.573727	48.687649	97.270294	35.018692	19.309236	98.7339935	-64.358392	6.754666	112.6822965
-21.848791	40.273289	104.45565	-14.78191	13.009195	105.406273	37.310349	-9.991536	99.694366	32.385963	48.70203	96.795914	34.848156	19.355247	98.24514	-64.411976	6.663143	112.567406
-20.711235	39.905663	104.511902	-14.813857	13.03504	105.537605	37.221382	-9.934195	99.82737	32.393654	48.762199	97.145912	34.807518	19.414002	98.486641	-64.435232	6.656078	112.588569
-19.412739	39.58559	104.964508	-14.815068	13.115041	105.923462	37.211372	-9.889085	100.364075	32.573811	48.843025	98.090126	34.8925915	19.47697	99.2271005	-64.5227275	6.753112	112.6198235
-18.011452	39.342464	105.74572	-14.76278	13.194691	106.559929	37.260864	-9.860657	101.293922	32.864754	48.978264	99.614021	35.062809	19.5588035	100.4539715	-64.588369	6.8305785	112.6658865
-16.523123	39.151718	106.817566	-14.668146	13.297979	107.419434	37.367802	-9.8145	102.625511	33.240883	49.123611	101.655266	35.3043425	19.6545555	102.1403885	-64.6406345	6.9414025	112.6984795
-14.869658	38.960011	108.231018	-14.584711	13.429832	108.444145	37.559425	-9.716472	104.207314	33.596001	49.316769	104.179741	35.577713	19.8001485	104.1935275	-64.747135	7.0595155	112.6947625
-13.214715	38.763584	109.768127	-14.532616	13.592486	109.590462	37.6828	-9.500246	105.978775	33.867596	49.49929	107.052292	35.775198	19.999522	106.5155335	-64.84043	7.18545	112.6653905
-10.692	38.404743	112.47084	-14.49391	13.860127	111.429611	37.746052	-9.10922	109.034645	34.067944	49.804924	111.841705	35.906998	20.347852	110.438175	-64.894818	7.372402	112.421047
-9.043035	38.135456	114.472748	-14.529429	14.065939	112.706306	37.79813	-8.858822	111.194595	34.024509	49.995796	115.146706	35.9113195	20.568487	113.1706505	-64.9701775	7.563391	112.2419615
-7.496234	37.904865	116.473892	-14.582926	14.341214	113.969193	37.806015	-8.596479	113.517487	33.86092	50.253422	118.157043	35.8334675	20.8284715	115.837265	-64.9993195	7.8539565	112.101121
-5.904107	37.58308	118.139626	-14.638045	14.665511	115.215134	37.768734	-8.271057	115.745102	33.686684	50.525486	120.987511	35.727709	21.1272145	118.3663065	-65.003799	8.2038075	112.0639615
-4.50495	37.153625	119.639374	-14.64349	14.962609	116.405396	37.749119	-7.96304	117.886925	33.434135	50.805473	123.333801	35.591627	21.4212165	120.610363	-64.878607	8.5040015	112.200429
-3.134525	36.771477	121.015358	-14.673887	15.314838	117.490425	37.762627	-7.56726	119.801643	33.197628	51.147495	125.240417	35.4801275	21.7901175	122.52103	-64.8279015	8.8395585	112.45982
-1.813984	36.276123	121.844162	-14.664801	15.59767	118.446747	37.820488	-7.280468	121.453598	33.080421	51.436287	126.688431	35.4504545	22.0779095	124.0710145	-64.7800565	9.1174305	112.8224795
0.375432	35.377396	122.993805	-14.454775	15.890948	119.548347	38.018486	-6.883708	123.321487	33.205029	51.843006	127.888992	35.6117575	22.479649	125.6052395	-64.5213075	9.302247	113.4914545
1.765609	34.713161	123.379936	-14.183788	16.046202	120.03157	38.286892	-6.701558	124.159012	33.411846	52.052319	128.205017	35.849369	22.6753805	126.1820145	-64.216945	9.4170235	113.8811255
3.017372	33.96838	123.612854	-13.832176	16.170765	120.305908	38.582623	-6.495492	124.691246	33.746307	52.229839	128.303696	36.164465	22.8671735	126.497471	-63.828817	9.4743565	114.114345
4.277337	33.130844	123.664764	-13.457778	16.277178	120.415672	38.933075	-6.358901	125.119293	34.137039	52.394001	128.333145	36.535057	23.01755	126.726219	-63.450613	9.536806	114.105125
5.528331	32.145275	123.574341	-13.266498	16.441402	120.497849	39.35643	-6.287225	125.476929	34.560009	52.534454	128.416199	36.9582195	23.1236145	126.946564	-63.4912155	9.7591895	114.049134
6.529957	31.206264	123.527359	-12.653327	16.340303	120.11541	39.739758	-6.298879	125.784744	34.934971	52.620697	128.507233	37.3373645	23.160909	127.1459885	-62.6440185	9.519697	113.0848315
7.345474	30.220896	123.385345	-12.368774	16.416718	119.790855	40.010647	-6.304999	126.040123	35.261829	52.69128	128.478149	37.636238	23.1931405	127.259136	-62.373786	9.6402955	112.322574
8.818394	28.453812	122.757324	-12.078857	16.590584	119.185425	40.310513	-6.384624	126.328552	35.705681	52.731998	127.908913	38.008097	23.173687	127.1187325	-62.165811	10.007481	111.2521175
9.44051	27.359941	122.284279	-11.894011	16.699087	118.690956	40.440445	-6.430656	126.366463	36.024689	52.739861	127.264908	38.232567	23.1546025	126.8156855	-62.020589	10.2435715	110.5662265
9.987803	26.166439	121.679138	-11.720395	16.793955	118.180061	40.545902	-6.487603	126.242851	36.330379	52.712597	126.483192	38.4381405	23.112497	126.3630215	-61.8789305	10.475413	109.9971005
10.466823	24.886976	121.097008	-11.557698	16.848446	117.736923	40.616478	-6.541696	125.990059	36.647942	52.654053	125.575104	38.63221	23.0561785	125.7825815	-61.747606	10.6407135	109.6912645
10.700036	23.697107	120.503685	-11.380196	16.857147	117.362785	40.675484	-6.585808	125.586594	36.943687	52.569042	124.696663	38.8095855	22.991617	125.1416285	-61.5699775	10.722677	109.5839415
10.844975	22.430668	119.97789	-11.266804	16.816664	117.085144	40.77412	-6.661438	124.976311	37.169994	52.448593	123.928391	38.972057	22.8935775	124.452351	-61.505665	10.7397505	109.717937
10.859867	21.048296	119.450523	-11.141872	16.765547	116.913155	40.84679	-6.735185	124.226738	37.350216	52.292484	123.303696	39.098503	22.7786495	123.765217	-61.382247	10.7524445	110.061093
10.525381	19.158928	118.931747	-11.395951	17.023983	117.215622	40.982883	-6.824965	123.143219	37.642826	52.154076	122.439659	39.3128545	22.6645555	122.791439	-62.1047565	11.3834105	111.639805
10.214771	17.882702	118.687668	-11.049538	17.005074	117.222771	41.070408	-6.859623	122.536102	37.822586	52.09164	121.888588	39.446497	22.6160085	122.212345	-61.545573	11.3941395	112.233197
9.853017	16.469711	118.479332	-10.998653	17.125721	117.508995	41.15242	-6.939369	121.996368	38.017178	52.012474	121.31469	39.584799	22.5365525	121.655529	-61.582105	11.7148895	113.362461
9.161958	15.284693	118.474319	-10.97057	17.244375	117.902863	41.149628	-7.039654	121.545433	38.23922	51.931591	120.740685	39.694424	22.4459685	121.143059	-61.635564	12.0427815	114.662667
8.580961	13.985072	118.557022	-10.943975	17.376596	118.424454	41.118538	-7.152985	121.21093	38.450321	51.837975	120.030151	39.7844295	22.342495	120.6205405	-61.6723795	12.410697	116.2283675
7.81845	12.672739	118.769577	-10.951554	17.485592	119.033722	41.115265	-7.352876	120.967484	38.606949	51.691776	119.210747	39.861107	22.16945	120.0891155	-61.764215	12.801734	117.9783285
7.091329	11.391603	119.047562	-10.946706	17.515978	119.689682	41.076126	-7.601919	120.758209	38.749676	51.463352	118.348488	39.912901	21.9307165	119.5533485	-61.806313	13.1012395	119.8260155
5.965841	9.496315	119.633171	-10.950257	17.362705	120.604408	41.077862	-8.145213	120.580765	38.891029	50.960003	117.182137	39.9844455	21.407395	118.881451	-61.8849595	13.318015	122.327365
5.19424	8.192453	119.990204	-10.948911	17.129915	121.040092	41.06036	-8.531863	120.417831	38.940018	50.59634	116.497231	40.000189	21.0322385	118.457531	-61.898011	13.2275915	123.622653
4.464119	6.998067	120.141968	-10.958588	16.84873	121.239784	40.992069	-8.896803	120.213959	38.928333	50.205963	115.842804	39.960201	20.65458	118.0283815	-61.877377	13.04288	124.4511865
3.762816	5.865763	120.160225	-10.98148	16.506826	121.230469	40.987194	-9.307506	119.83696	38.870647	49.813793	115.245644	39.9289205	20.2531435	117.541302	-61.8918805	12.7605085	124.919636
3.144219	4.671605	119.954857	-10.987733	16.150455	121.04583	40.945686	-9.644043	119.322014	38.815315	49.431602	114.6642	39.8805005	19.8937795	116.993107	-61.8559665	12.4071305	125.098553
2.511562	3.559395	119.652321	-10.990546	15.790723	120.7005	40.910984	-9.963997	118.765808	38.763653	49.077156	114.098694	39.8373185	19.5565795	116.432251	-61.8184105	12.0248665	124.968749
1.942905	2.54112	119.216408	-10.966442	15.454453	120.267296	40.910416	-10.203928	118.153503	38.696903	48.755032	113.605972	39.8036595	19.275552	115.8797375	-61.7365435	11.633354	124.6548545
1.244916	1.280609	118.653854	-10.892298	15.043747	119.650879	40.935863	-10.46207	117.356636	38.604134	48.409248	113.030663	39.7699985	18.973589	115.1936495	-61.5545945	11.113905	124.1081085
0.912434	0.434473	118.354927	-10.796209	14.814647	119.361961	40.986282	-10.612787	116.992653	38.605179	48.197147	112.798607	39.7957305	18.79218	114.89563	-61.3881485	10.837114	123.828292
0.458123	-0.263374	118.288383	-10.700068	14.635102	119.240677	41.038685	-10.752882	116.8414	38.628635	48.017963	112.683868	39.83366	18.6325405	114.762634	-61.233796	10.6376635	123.71872
0.148842	-0.943866	118.380951	-10.583289	14.49651	119.254562	41.135513	-10.870034	116.949783	38.685364	47.892838	112.736496	39.9104385	18.511402	114.8431395	-61.0770165	10.481618	123.6659845
-0.095258	-1.512534	118.589127	-10.478673	14.385104	119.389252	41.290657	-10.957929	117.235863	38.75172	47.838596	112.972878	40.0211885	18.4403335	115.1043705	-60.9785345	10.3298745	123.6741335
-0.272497	-1.986266	118.874596	-10.388848	14.286834	119.593475	41.45657	-11.032724	117.662964	38.803326	47.80827	113.34082	40.129948	18.387773	115.501892	-60.907644	10.185895	123.685058
-0.381313	-2.354316	119.222549	-10.34016	14.180207	119.835892	41.601147	-11.096693	118.217361	38.849171	47.785912	113.85733	40.225159	18.3446095	116.0373455	-60.905479	10.0158045	123.6344385
-0.564094	-2.725383	119.86039	-10.30056	14.045711	120.288231	41.796307	-11.166259	119.259155	38.906597	47.794949	114.904808	40.351452	18.314345	117.0819815	-60.952572	9.777077	123.4944805
-0.695478	-2.903794	120.321167	-10.311129	13.971376	120.651398	41.936386	-11.219354	120.01207	38.941296	47.835354	115.688118	40.438841	18.308	117.850094	-61.061099	9.634752	123.452702
-0.807266	-3.039275	120.759407	-10.347082	13.901324	121.019028	42.040222	-11.241128	120.713295	38.943462	47.867943	116.508087	40.491842	18.3134075	118.610691	-61.186006	9.4892405	123.427365
-0.919029	-3.126861	121.177315	-10.384048	13.85821	121.417534	42.100819	-11.254084	121.286835	38.925667	47.915966	117.260147	40.513243	18.330941	119.273491	-61.281339	9.385479	123.561577
-1.009495	-3.182899	121.527267	-10.432525	13.847839	121.792587	42.126526	-11.23696	121.749077	38.88438	47.971313	117.918602	40.505453	18.3671765	119.8338395	-61.370503	9.3285015	123.7513345
-1.103167	-3.203096	121.801826	-10.505256	13.89474	122.149147	42.110744	-11.183768	122.080055	38.814762	48.074013	118.550995	40.462753	18.4451225	120.315525	-61.473265	9.3443575	123.982769
-1.176273	-3.189479	122.035507	-10.564487	13.980633	122.485313	42.10461	-11.120678	122.395859	38.710472	48.210175	119.192764	40.407541	18.5447485	120.7943115	-61.536515	9.4165175	124.1763145
-1.328259	-3.126226	122.377243	-10.719305	14.168917	123.03537	42.11726	-11.030246	122.962143	38.611366	48.487385	120.34111	40.364313	18.7285695	121.6516265	-61.802923	9.6092645	124.4191135
-1.352484	-3.139364	122.646461	-10.821978	14.288905	123.488464	42.166004	-11.034339	123.403488	38.535648	48.675735	121.28035	40.350826	18.820698	122.341919	-61.994782	9.757112	124.635009
-1.511258	-3.099757	123.013481	-10.933898	14.397735	124.001823	42.22398	-11.042558	123.927185	38.460373	48.867542	122.279022	40.3421765	18.912492	123.1031035	-62.2099725	9.882978	124.9005425
-1.669806	-3.080104	123.414993	-11.049852	14.493793	124.554062	42.253731	-11.021404	124.416008	38.401283	49.051655	123.284019	40.327507	19.0151255	123.8500135	-62.427211	9.9724605	125.2581105
-1.864021	-3.067132	123.826851	-11.112133	14.550696	125.091339	42.241814	-10.971426	124.895203	38.322376	49.194939	124.168602	40.282095	19.1117565	124.5319025	-62.506361	9.9896355	125.6507755
-2.163193	-3.035348	124.220917	-11.188923	14.605556	125.525787	42.119453	-10.901032	125.432983	38.251034	49.28577	124.947266	40.1852435	19.192369	125.1901245	-62.5630895	10.018743	125.8614495
-2.252171	-3.114799	124.502434	-11.24346	14.645377	125.838867	42.24308	-10.962358	125.833687	38.221783	49.357742	125.59407	40.2324315	19.197692	125.7138785	-62.7193515	10.093062	125.9638555
-2.528367	-3.199972	124.92485	-11.293985	14.713585	126.151802	42.290642	-10.946069	126.630974	38.187279	49.461147	126.226715	40.2389605	19.257539	126.4288445	-62.8269305	10.169631	125.8747595
-2.704258	-3.284633	125.207672	-11.309881	14.740438	126.322678	42.412411	-10.92996	127.127441	38.11639	49.538239	126.505074	40.2644005	19.3041395	126.8162575	-62.8841625	10.1767365	125.8290985
-2.891951	-3.364138	125.536308	-11.328386	14.757609	126.551796	42.389671	-10.837585	127.705109	38.015537	49.584415	126.635696	40.202604	19.373415	127.1704025	-62.859376	10.141803	125.9331895
-3.087008	-3.438452	125.882683	-11.272138	14.699086	126.780006	42.722088	-10.867182	128.022308	37.956722	49.594242	126.80526	40.339405	19.36353	127.413784	-62.883681	10.034642	126.146228
-3.259984	-3.50694	126.199486	-11.230314	14.678371	126.998985	42.737049	-10.814903	128.503601	37.970676	49.58358	126.976822	40.3538625	19.3843385	127.7402115	-62.8144905	9.9724035	126.2577585
-3.406365	-3.542263	126.469292	-11.143045	14.716603	127.147743	43.071369	-10.772745	128.83252	38.062664	49.592857	127.152077	40.5670165	19.410056	127.9922985	-62.8531065	10.02315	126.3031875
-3.516855	-3.577436	126.615929	-11.049577	14.731334	127.262627	43.179615	-10.732619	129.009171	38.200455	49.628361	127.329742	40.690035	19.447871	128.1694565	-62.789189	10.014797	126.3557975
-3.691037	-3.625817	126.473999	-10.962582	14.74861	127.276352	43.012463	-10.710957	128.778702	38.194286	49.521431	127.211929	40.6033745	19.405237	127.9953155	-62.5285385	10.091983	126.5573885
-3.803184	-3.600443	126.219765	-10.875984	14.857032	127.09726	43.090977	-10.557265	128.803726	38.2752	49.615948	127.326759	40.6830885	19.5293415	128.0652425	-62.4350565	10.1847225	126.1292775
-3.851891	-3.58004	125.948944	-10.693204	14.835605	126.997734	43.357147	-10.36307	128.720337	38.380928	49.8381	127.776443	40.8690375	19.737515	128.24839	-62.2554455	9.933695	125.747078
-3.94351	-3.536196	125.813141	-10.55975	14.810127	127.056648	43.505432	-10.307923	128.386551	38.361874	49.875782	128.068909	40.933653	19.7839295	128.22773	-62.053153	9.8363245	125.885566
-4.083195	-3.403034	125.717293	-10.513525	15.016354	127.05513	43.560211	-10.094651	128.319275	38.341782	50.03463	128.101913	40.9509965	19.9699895	128.210594	-61.9780465	10.0627185	125.899666
-4.257761	-3.240002	125.581154	-10.498219	15.202568	127.068878	43.643749	-9.766168	128.062057	38.198643	50.342251	128.410919	40.921196	20.2880415	128.236488	-61.917634	10.1170945	125.901268
-4.472374	-3.109746	125.406876	-10.553518	15.326571	127.123238	43.54776	-9.522016	127.647781	37.959667	50.511158	128.784363	40.7537135	20.494571	128.216072	-61.8607495	10.158571	126.030404
-4.793596	-2.92794	124.915161	-10.685224	15.795873	126.910042	43.57233	-9.244635	127.32122	37.857727	50.806629	129.109192	40.7150285	20.780997	128.215206	-62.0854765	10.810749	125.604878
-5.108569	-2.847404	124.7239	-10.757339	15.969387	126.868423	43.537083	-9.038871	127.020279	37.786755	50.96563	129.277054	40.661919	20.9633795	128.1486665	-62.176597	10.9753945	125.5881795
-5.47929	-2.844152	124.704315	-10.814568	16.056078	126.995636	43.541901	-8.891009	126.755775	37.584297	50.998898	129.292328	40.563099	21.0539445	128.0240515	-62.192235	11.0582115	125.9672205
-5.992277	-2.837828	124.738815	-10.83765	16.221371	126.947426	43.62915	-8.878826	126.738808	37.572029	51.034771	129.274292	40.6005895	21.0779725	128.00655	-62.2758895	11.3647695	125.888302
-6.493804	-2.896106	124.726173	-10.834004	16.368288	126.775742	43.491016	-8.814923	126.979462	37.716549	51.081573	129.067825	40.6037825	21.133325	128.0236435	-62.2717905	11.603251	125.5278405
-6.991375	-3.039965	124.7743	-10.860917	16.360714	126.66494	43.567348	-8.912815	126.962212	37.701321	50.995647	128.659805	40.6343345	21.041416	127.8110085	-62.3561685	11.680012	125.5188715
-7.426292	-3.24103	124.8153	-10.814436	16.246447	126.472649	43.576035	-8.978758	127.078758	37.661781	50.86285	128.179428	40.618908	20.942046	127.629093	-62.24778	11.550848	125.316205
-8.079534	-3.541866	124.733925	-10.793731	16.159613	125.873039	43.628441	-9.078603	127.65081	37.693424	50.719959	127.495659	40.6609325	20.820678	127.5732345	-62.2483945	11.498548	124.1728435
-8.52722	-3.733255	124.554619	-10.835333	16.083988	125.352478	43.790154	-9.182237	128.010132	37.731934	50.658352	126.912163	40.761044	20.7380575	127.4611475	-62.43171	11.4299185	123.2438085
-8.987835	-3.90396	124.222984	-10.937842	15.893213	124.8181	43.602322	-9.261237	128.292603	37.65704	50.491272	126.29747	40.629681	20.6150175	127.2950365	-62.505365	11.1714085	122.3411635
-9.568847	-4.033116	123.75058	-11.007523	15.520976	124.267456	43.488453	-9.448811	128.094147	37.60236	50.25729	125.701996	40.5454065	20.4042395	126.8980715	-62.5604525	10.6377125	121.6368405
-10.161453	-4.170469	123.121765	-11.063411	15.103117	123.765877	43.475677	-9.638294	127.479027	37.499119	50.012081	125.034378	40.487398	20.1868935	126.2567025	-62.61422	10.0193405	121.2750515
-10.78957	-4.248828	122.469772	-11.06098	14.754746	123.324348	43.289402	-9.653126	126.713097	37.391914	49.835857	124.437737	40.340658	20.0913655	125.575417	-62.462618	9.4181265	121.073279
-11.373736	-4.292317	121.940628	-11.056694	14.602987	122.985794	43.174553	-9.496037	125.799088	37.230759	49.816959	123.973778	40.202656	20.160461	124.886433	-62.316044	9.045513	121.085155
-12.281223	-4.188063	121.395683	-11.117208	14.808183	122.67971	42.998474	-9.002619	124.671783	36.920277	50.085419	123.402252	39.9593755	20.5414	124.0370175	-62.1937915	9.074966	121.3224025
-12.872828	-4.14992	121.230247	-11.183174	15.1206	122.585251	42.921944	-8.634674	124.214912	36.732185	50.364273	123.312546	39.8270645	20.8647995	123.763729	-62.1934125	9.3764005	121.406773
-13.560541	-4.138259	121.110344	-11.246567	15.424191	122.542747	42.829193	-8.324573	123.995232	36.67746	50.643093	123.401833	39.7533265	21.15926	123.6985325	-62.2464605	9.689122	121.3869615
-14.138618	-4.258687	120.864502	-11.316652	15.627517	122.532227	42.742718	-8.134826	123.865303	36.590515	50.853634	123.710907	39.6666165	21.359404	123.788105	-62.2999205	9.89563	121.276349
-14.823626	-4.405909	120.595253	-11.386332	15.682994	122.516319	42.676689	-8.026758	123.737953	36.46376	51.000126	124.209801	39.5702245	21.486684	123.973877	-62.3428885	9.879304	121.058761
-15.519966	-4.585443	120.301041	-11.489924	15.712458	122.494446	42.626316	-7.924423	123.636948	36.326412	51.138771	124.73185	39.476364	21.607174	124.184399	-62.456212	9.817742	120.804493
-16.192146	-4.817029	120.019272	-11.611435	15.770075	122.450653	42.578522	-7.799638	123.598694	36.116947	51.273083	125.102951	39.3477345	21.7367225	124.3508225	-62.5706045	9.8034275	120.5504835
-17.216061	-5.119541	119.978928	-11.864756	16.058863	122.36998	42.476402	-7.600523	123.738686	35.788593	51.484966	125.025238	39.1324975	21.9422215	124.381962	-62.8620095	10.1755045	120.357998
-17.959723	-5.378034	120.097366	-12.017035	16.266251	122.227768	42.365231	-7.49502	124.0224	35.721394	51.616825	124.439156	39.0433125	22.0609025	124.230778	-63.0773825	10.4715995	120.224758
-18.833715	-5.669835	120.284294	-12.133753	16.414272	121.974754	42.103237	-7.412766	124.437759	35.646839	51.617168	123.556747	38.875038	22.102201	123.997253	-63.142544	10.726343	119.952255
-19.691265	-6.03876	120.536674	-12.240706	16.417717	121.611168	42.081093	-7.497952	124.770149	35.581264	51.527267	122.358284	38.8311785	22.0146575	123.5642165	-63.3125905	10.8207765	119.6581195
-20.555534	-6.483399	120.773109	-12.32445	16.275452	121.199883	41.963612	-7.525367	125.092255	35.466461	51.377441	120.949242	38.7150365	21.926037	123.0207485	-63.3639365	10.624867	119.3790175
-21.355803	-6.91141	120.93679	-12.406882	16.013189	120.750954	41.889816	-7.556667	125.209724	35.226902	51.123535	119.531311	38.558359	21.783434	122.3705175	-63.372123	10.242944	119.1313905
-22.130079	-7.246346	121.070358	-12.474257	15.687659	120.304451	41.842678	-7.562443	125.152588	34.961868	50.859756	118.089127	38.402273	21.6486565	121.6208575	-63.350787	9.7266615	118.9880445
-23.409031	-7.636395	121.099136	-12.578704	15.167003	119.59684	41.687622	-7.474577	124.739441	34.499733	50.503349	115.945557	38.0936775	21.514386	120.342499	-63.2510855	8.81962	118.851181
-24.31982	-7.692513	121.009865	-12.667845	14.907253	119.076035	41.619694	-7.447309	124.252617	34.131123	50.283157	114.578499	37.8754085	21.417924	119.415558	-63.2110985	8.396582	118.736512
-25.214705	-7.712559	120.837112	-12.764157	14.716991	118.548294	41.459255	-7.354276	123.67067	33.804356	50.129406	113.291565	37.6318055	21.387565	118.4811175	-63.1601195	8.046417	118.6154705
-26.077227	-7.596511	120.613396	-12.880426	14.590878	118.061508	41.286964	-7.244292	123.083542	33.487545	50.039494	112.250626	37.3872545	21.397601	117.667084	-63.1481065	7.784155	118.455932
-26.899437	-7.292028	120.352592	-12.9888	14.542733	117.62899	41.198856	-7.123244	122.573112	33.226978	50.062626	111.450211	37.212917	21.469691	117.0116615	-63.190517	7.615775	118.2463185
-27.807745	-6.902926	119.917885	-13.089897	14.546832	117.211006	41.097328	-6.975837	122.172501	33.016975	50.117546	110.891426	37.0571515	21.5708545	116.5319635	-63.2369455	7.5228095	117.8900485
-28.690355	-6.354956	119.406685	-13.186738	14.599207	116.79541	41.016979	-6.834134	121.818748	32.914654	50.252377	110.551857	36.9658165	21.7091215	116.1853025	-63.3392925	7.4892925	117.4055175
-29.950655	-5.327612	118.284294	-13.239026	14.693999	116.112099	40.933868	-6.624626	121.302048	32.828194	50.555946	110.405205	36.881031	21.96566	115.8536265	-63.359083	7.422338	116.3705715
-30.730518	-4.47844	117.494453	-13.276852	14.774139	115.648033	40.894222	-6.484788	120.935677	32.854046	50.785625	110.488907	36.874134	22.1504185	115.712292	-63.427838	7.3978595	115.583774
-31.640793	-3.482753	116.709755	-13.318878	14.864403	115.250351	40.825546	-6.31241	120.596016	32.842415	51.000809	110.553703	36.8339805	22.3441995	115.5748595	-63.4717365	7.3846065	114.9258425
-32.478802	-2.388072	116.183578	-13.41269	14.966677	114.992393	40.751064	-6.11634	120.318649	32.748219	51.21909	110.513664	36.7496415	22.551375	115.4161565	-63.5750215	7.381979	114.5686295
-33.3592	-1.213035	115.914024	-13.533216	15.101263	114.852669	40.67823	-5.888393	119.977798	32.536793	51.42638	110.372368	36.6075115	22.7689935	115.175083	-63.6739435	7.4335325	114.530255
-34.313137	0.125661	115.696922	-13.676873	15.235747	114.776901	40.550694	-5.672836	119.589569	32.30666	51.594879	110.145126	36.428677	22.9610215	114.8673475	-63.782423	7.5104725	114.6864545
-35.256844	1.576269	115.487549	-13.838875	15.324365	114.690636	40.397961	-5.558117	119.148445	32.134499	51.700764	109.920158	36.26623	23.0713235	114.5343015	-63.94398	7.5774065	114.8469705
-36.66494	3.852482	115.087166	-14.096138	15.388182	114.482712	40.003994	-5.493823	118.213867	31.938616	51.794167	109.643677	35.971305	23.150172	113.928772	-64.163581	7.626192	115.036652
-37.634655	5.539601	114.764534	-14.289476	15.452088	114.29393	39.652988	-5.518814	117.57724	31.842915	51.861465	109.4674	35.7479515	23.1713255	113.52232	-64.3269035	7.7328505	115.06554
-38.558792	7.256361	114.38562	-14.498112	15.563297	114.06456	39.276825	-5.573791	116.775169	31.782427	51.987202	109.383583	35.529626	23.2067055	113.079376	-64.52585	7.9198885	115.049744
-39.591335	9.13025	113.942276	-14.708032	15.738781	113.79969	38.839703	-5.537936	115.851463	31.722816	52.117546	109.23455	35.2812595	23.289805	112.5430065	-64.6973235	8.187757	115.0563735
-40.495941	11.111988	113.763405	-14.902793	15.996547	113.577522	38.4426	-5.462387	114.786697	31.629234	52.33165	109.121582	35.035917	23.4346315	111.9541395	-64.841503	8.5584625	115.2009045
-41.40897	13.17837	113.899933	-15.074091	16.316982	113.495338	38.015755	-5.313612	113.533386	31.519875	52.550392	108.996666	34.767815	23.61839	111.265026	-64.915997	9.015574	115.72565
-42.298813	15.37238	114.480614	-15.216187	16.679945	113.595711	37.519958	-5.125998	112.286041	31.433788	52.764565	108.797302	34.476873	23.8192835	110.5416715	-64.909247	9.5406065	116.6497505
-43.391399	18.648457	115.882065	-15.370068	17.244837	114.091553	36.840107	-4.776319	110.535774	31.270048	53.157108	108.626724	34.0550775	24.1903945	109.581249	-64.7952135	10.2992795	118.601857
-43.990753	20.869963	117.111145	-15.447972	17.605076	114.547089	36.435707	-4.522403	109.475388	31.180456	53.438526	108.533905	33.8080815	24.4580615	109.0046465	-64.7040255	10.7520905	120.0895315
-44.478794	23.024422	118.359459	-15.514724	17.94906	115.007782	36.042049	-4.249648	108.415794	31.057098	53.736042	108.454498	33.5495735	24.743197	108.435146	-64.5790215	11.154923	121.580418
-44.883106	25.248152	119.475937	-15.596488	18.290237	115.406487	35.579185	-3.899427	107.428551	30.906708	54.034073	108.495316	33.2429465	25.067323	107.9619335	-64.4359225	11.513151	122.8510405
-45.188618	27.354225	120.540154	-15.702632	18.614565	115.7369	35.192795	-3.519956	106.548378	30.721092	54.38158	108.694984	32.9569435	25.430812	107.621681	-64.3622075	11.798318	123.852119
-45.42802	29.51696	121.370445	-15.822901	18.956583	116.006325	34.827805	-3.03708	105.896988	30.5291	54.775154	109.165466	32.6784525	25.869037	107.531227	-64.3242545	12.044129	124.481423
-45.533157	31.581375	122.096016	-15.985566	19.289988	116.283737	34.570477	-2.577501	105.526695	30.37956	55.19101	109.919891	32.4750185	26.3067545	107.723293	-64.4461505	12.2732215	124.844181
-45.569221	34.621586	122.832932	-16.329029	19.748644	116.689445	34.293365	-2.002823	105.564026	30.315161	55.768627	111.374153	32.304263	26.882902	108.4690895	-64.962321	12.614386	124.9098005
-45.46339	36.570446	123.183632	-16.57785	20.029673	116.949783	34.18124	-1.736976	105.956688	30.27364	56.084515	112.539185	32.22744	27.1737695	109.2479365	-65.38314	12.8855765	124.6516295
-45.247272	38.437962	123.430756	-16.839989	20.288033	117.2798	34.09396	-1.541735	106.70475	30.201466	56.347889	113.787582	32.147713	27.403077	110.246166	-65.827691	13.172989	124.313434
-44.761734	40.168503	123.613998	-17.126158	20.524441	117.6782	34.041721	-1.449625	107.722008	30.12274	56.524998	115.074097	32.0822305	27.5376865	111.3980525	-66.3345465	13.5111955	123.9583475
-44.492264	41.843285	123.805031	-17.409363	20.648775	118.174103	33.993797	-1.478765	108.923424	30.028353	56.595409	116.36171	32.011075	27.558322	112.642567	-66.829801	13.739228	123.705639
-43.882374	43.375042	124.031738	-17.690134	20.647114	118.685593	33.925373	-1.605736	110.176361	29.922333	56.559532	117.557083	31.923853	27.476898	113.866722	-67.304121	13.81733	123.504464
-43.268063	44.751122	124.3302	-17.942636	20.515854	119.223534	33.819695	-1.80723	111.353508	29.743958	56.444679	118.750854	31.7818265	27.3187245	115.052181	-67.6670985	13.7129835	123.394887
-42.171104	46.572651	124.976524	-18.235163	20.140923	120.056664	33.67503	-2.255588	112.898254	29.737949	56.07122	120.185616	31.7064895	26.907816	116.541935	-68.1768155	13.37403	123.571393
-41.353855	47.632076	125.381592	-18.377594	19.8992	120.587303	33.597935	-2.651064	113.758217	29.694462	55.758644	121.071693	31.6461985	26.55379	117.414955	-68.4013865	13.24461	123.759651
-40.53524	48.610809	125.846931	-18.474092	19.587826	120.987335	33.529922	-3.072469	114.430023	29.716253	55.425465	121.794365	31.6230875	26.176498	118.112194	-68.5712715	12.999154	123.862476
-39.519424	49.529144	126.21981	-18.535557	19.337236	121.291374	33.43539	-3.465621	114.893875	29.802084	55.071022	122.319176	31.618737	25.8027005	118.6065255	-68.689851	12.8717715	123.9762225
-38.537998	50.351006	126.498749	-18.523296	19.141882	121.501266	33.357067	-3.816656	115.121582	29.895067	54.751659	122.662064	31.626067	25.4675015	118.891823	-68.672659	12.8162625	124.110709
-37.561775	51.084549	126.816628	-18.497028	18.970884	121.564194	33.294193	-4.122456	115.093979	30.109072	54.418243	122.851326	31.7016325	25.1478935	118.9726525	-68.6956885	12.7938745	124.1557355
-36.397396	51.723694	127.093948	-18.414371	18.81856	121.556831	33.260071	-4.442619	114.834679	30.374002	54.055511	122.936081	31.8170365	24.806446	118.88538	-68.6457785	12.830674	124.228282
-34.624527	52.431984	127.561256	-18.271988	18.510498	121.444855	33.194138	-4.869234	114.155403	30.739069	53.510784	123.010925	31.9666035	24.320775	118.583164	-68.5105795	12.700221	124.306546
-33.432804	52.707672	127.921364	-18.161131	18.304218	121.354103	33.132778	-5.108326	113.610062	30.927753	53.195213	123.036507	32.0302655	24.0434435	118.3232845	-68.3525275	12.5649925	124.3849215
-32.185482	52.901768	128.251556	-18.065937	18.137774	121.280876	33.089657	-5.331455	113.057922	31.142998	52.888931	122.971603	32.1163275	23.778738	118.0147625	-68.2482015	12.49681	124.5469895
-30.773758	52.952564	128.478104	-17.965593	17.97982	121.189499	33.019741	-5.528983	112.578323	31.356907	52.631153	122.855782	32.188324	23.551085	117.7170525	-68.11951	12.408555	124.6619455
-29.430368	52.907299	128.492599	-17.856422	17.809216	121.042343	33.022976	-5.768311	112.078941	31.579876	52.300251	122.73214	32.301426	23.26597	117.4055405	-68.01427	12.352462	124.6791455
-27.965412	52.796055	128.417023	-17.725199	17.612696	120.877373	33.048157	-6.042482	111.679962	31.729126	51.941742	122.665977	32.3886415	22.94963	117.1729695	-67.8390395	12.275762	124.5817765
-26.399475	52.546223	128.078506	-17.602482	17.421507	120.673058	33.108341	-6.334331	111.387489	31.970978	51.571964	122.50135	32.5396595	22.6188165	116.9444195	-67.7446235	12.2241975	124.4016965
-24.061104	51.942051	127.439209	-17.435911	17.144009	120.338402	33.177277	-6.790814	111.008072	32.141495	51.063251	122.30294	32.659386	22.1362185	116.655506	-67.531208	12.1517995	124.021298
-22.285301	51.399578	126.836136	-17.347305	16.943396	120.125626	33.190411	-7.123384	110.838867	32.315063	50.684048	122.167847	32.752737	21.780332	116.503357	-67.447347	12.10646	123.747895
-20.567219	50.650257	126.498245	-17.233982	16.737593	119.927788	33.196899	-7.489602	110.769798	32.469273	50.302063	122.196152	32.833086	21.4062305	116.482975	-67.30105	12.0689555	123.372601
-18.788757	49.843159	126.099731	-17.138975	16.533089	119.807312	33.248428	-7.886298	110.875237	32.693672	49.940098	122.371529	32.97105	21.0269	116.623383	-67.249	12.039278	122.991241
-16.863718	48.867588	125.72374	-17.044432	16.34878	119.742249	33.33831	-8.260521	111.188545	32.703381	49.706196	122.79937	33.0208455	20.7228375	116.9939575	-67.1097095	11.9747225	122.4905405
-14.93642	47.769386	125.399734	-16.963799	16.153522	119.702698	33.446922	-8.610162	111.622528	33.137676	49.36348	123.144165	33.292299	20.376659	117.3833465	-67.219897	11.930385	122.0220495
-12.907139	46.519741	125.058258	-16.880577	15.962971	119.626877	33.565506	-8.949319	112.234543	33.323513	49.111942	123.641991	33.4445095	20.0813115	117.938267	-67.2056635	11.8446305	121.315487
-9.690259	44.405849	124.306366	-16.785826	15.694988	119.363335	33.850826	-9.4665	113.317253	33.521843	48.829304	124.625183	33.6863345	19.681402	118.971218	-67.2579865	11.708574	119.755452
-7.79831	42.851566	123.848595	-16.661842	15.517963	119.062172	34.074688	-9.845643	114.185417	33.64312	48.677929	125.214874	33.858904	19.416143	119.7001455	-67.182588	11.619783	118.4241985
-5.729424	41.224171	123.181763	-16.629631	15.419489	118.67453	34.319599	-10.297782	115.138771	33.764736	48.540245	125.708328	34.0421675	19.1212315	120.4235495	-67.3014295	11.7177465	116.9255105
-3.691646	39.452068	122.501007	-16.568645	15.320866	118.307137	34.490356	-10.738439	116.073631	33.8297	48.396919	125.920166	34.160028	18.82924	120.9968985	-67.297318	11.812492	115.6173755
-1.629301	37.512585	121.71357	-16.513231	15.21256	117.971657	34.647484	-11.189057	117.06189	33.948986	48.254894	125.726906	34.298235	18.5329185	121.394398	-67.324697	11.8922015	114.548916
0.548962	35.505062	120.919678	-16.410744	15.061903	117.691933	34.838036	-11.637639	117.988312	34.059246	48.038681	125.33419	34.448641	18.200521	121.661251	-67.270129	11.923285	113.722615
2.347336	33.372387	120.32576	-16.228409	14.79617	117.476913	35.081135	-12.068512	118.73465	34.204132	47.737312	124.739037	34.6426335	17.8344	121.7368435	-67.0994515	11.75794	113.2169825
5.245547	29.984947	119.612709	-15.90991	14.241724	117.21151	35.540985	-12.704425	119.54007	34.537918	47.176708	123.75618	35.0394515	17.2361415	121.648125	-66.8592715	11.2473065	112.774895
7.061625	27.723896	119.107689	-15.600531	13.748725	116.97525	35.893082	-13.13678	119.875046	34.726246	46.754009	123.154816	35.309664	16.8086145	121.514931	-66.510726	10.6888355	112.435569
8.889118	25.241285	118.787338	-15.310375	13.243394	116.761551	36.216743	-13.51278	120.085815	34.965427	46.352596	122.548416	35.591085	16.419908	121.3171155	-66.211835	10.06688	112.2059865
10.608645	22.87554	118.462166	-15.046843	12.785962	116.545677	36.520927	-13.820494	120.216072	35.075077	45.99012	122.01326	35.798002	16.084813	121.114666	-65.891688	9.487111	111.976688
12.239596	20.483923	118.20359	-14.804228	12.381474	116.329971	36.788109	-14.051172	120.273842	35.160603	45.678146	121.504631	35.974356	15.813487	120.8892365	-65.582812	8.949461	111.7707055
13.876941	18.053892	118.002487	-14.562023	12.02215	116.089439	37.034302	-14.233587	120.305038	35.227299	45.39547	121.103439	36.1308005	15.5809415	120.7042385	-65.2548465	8.4633585	111.4746395
15.361087	15.701664	117.953636	-14.335568	11.684153	115.815971	37.304676	-14.414048	120.326042	35.362434	45.135948	120.799042	36.333555	15.36095	120.562542	-65.004691	8.007356	111.0694
17.533953	12.198562	117.858757	-13.891959	11.231948	115.376678	37.82193	-14.653031	120.50209	35.718529	44.830803	120.415916	36.7702295	15.088886	120.459003	-64.5541475	7.37501	110.294353
18.955709	9.871778	117.794121	-13.526734	10.917051	115.065453	38.250641	-14.844428	120.686638	35.948353	44.636856	120.272743	37.099497	14.896214	120.4796905	-64.152965	6.937888	109.6512155
20.242994	7.621418	117.854309	-13.137444	10.588304	114.792076	38.689079	-15.078638	120.922173	36.215656	44.387943	120.027542	37.4523675	14.6546525	120.4748575	-63.7272555	6.5219555	109.1092945
21.514923	5.345643	117.944206	-12.726411	10.20845	114.553452	39.119087	-15.335064	121.154892	36.529987	44.109821	119.705223	37.824537	14.3873785	120.4300575	-63.277359	6.0295215	108.6768465
22.714502	3.073189	117.970749	-12.334582	9.794583	114.363358	39.532841	-15.647045	121.339096	36.818798	43.751175	119.332489	38.1758195	14.052065	120.3357925	-62.8449835	5.537101	108.3909235
23.834116	0.75675	118.037369	-11.961887	9.337611	114.183472	39.88678	-15.988649	121.498894	37.113548	43.358406	118.885277	38.500164	13.6848785	120.1920855	-62.423938	4.9903435	108.1748585
24.830767	-1.430132	118.18235	-11.643282	8.864042	114.05307	40.215199	-16.339788	121.63427	37.39595	42.939861	118.446373	38.8055745	13.3000365	120.0403215	-62.0921385	4.4280475	108.0658185
25.971827	-4.544714	118.499863	-11.27657	8.181018	113.911118	40.60804	-16.881845	121.860527	37.751682	42.330074	117.804291	39.179861	12.7241145	119.832409	-61.733001	3.6379215	107.989827
25.245937	-5.469887	118.432327	-11.090552	7.764827	113.856018	40.802296	-17.223921	122.031273	37.941441	41.906166	117.448341	39.3718685	12.3411225	119.739807	-61.5529725	3.1885315	107.972229
24.460638	-6.481108	118.438324	-10.9342	7.372787	113.849304	40.981182	-17.54711	122.196976	38.087086	41.536469	117.184448	39.534134	11.9946795	119.690712	-61.402534	2.7508945	108.007896
23.573278	-7.429948	118.503586	-10.802253	7.017391	113.902298	41.132145	-17.825771	122.35569	38.199303	41.194389	117.038536	39.665724	11.684309	119.697113	-61.27023	2.350473	108.107483
22.710709	-8.3733	118.491425	-10.657559	6.705554	114.031685	41.279202	-18.080462	122.498528	38.31535	40.897713	116.988197	39.797276	11.4086255	119.7433625	-61.112394	2.0024825	108.3200075
21.690893	-9.139408	118.520248	-10.508556	6.448153	114.249374	41.458138	-18.322918	122.565102	38.438408	40.651279	117.105164	39.948273	11.1641805	119.835133	-60.965385	1.7321255	108.663615
20.582224	-9.837759	118.535301	-10.344862	6.238853	114.509476	41.64658	-18.547249	122.623589	38.616428	40.466835	117.37455	40.131504	10.959793	119.9990695	-60.821228	1.517913	109.0198825
18.887812	-10.821709	118.492996	-10.145541	6.019354	114.956596	41.911526	-18.87114	122.657791	38.877754	40.293385	118.030632	40.39464	10.7111225	120.3442115	-60.685722	1.3275855	109.5689805
17.740355	-11.457131	118.194939	-10.044839	5.919837	115.269806	42.043419	-19.060778	122.554924	39.03204	40.234051	118.598351	40.5377295	10.5866365	120.5766375	-60.6274075	1.2530375	109.9629745
16.211533	-11.919716	118.225121	-9.985961	5.880914	115.590111	42.148853	-19.204912	122.398636	39.187775	40.178074	119.113052	40.668314	10.486581	120.755844	-60.640236	1.275247	110.424378
14.790474	-12.328526	118.084976	-9.930767	5.929919	115.891388	42.254055	-19.311707	122.186951	39.332371	40.15749	119.507408	40.793213	10.4228915	120.8471795	-60.654747	1.4369465	110.9355965
13.251096	-12.733708	117.937454	-9.871459	6.046325	116.197716	42.408661	-19.3097	121.902786	39.495323	40.191574	119.696617	40.951992	10.440937	120.7997015	-60.69491	1.651713	111.5957305
11.735582	-13.083527	117.792961	-9.784144	6.212044	116.461479	42.620117	-19.216951	121.603119	39.673405	40.304741	119.623016	41.146761	10.543895	120.6130675	-60.715049	1.880193	112.3098905
10.09882	-13.385614	117.65641	-9.657868	6.418094	116.709732	42.777725	-18.984503	121.221863	39.779354	40.418541	119.318939	41.2785395	10.717019	120.270401	-60.5942755	2.119169	113.149063
7.720872	-13.904474	117.587921	-9.477948	6.751005	117.06456	42.922485	-18.430414	120.422279	39.841179	40.559483	118.373703	41.381832	11.0645345	119.397991	-60.337728	2.4374755	114.731129
5.941736	-14.166911	117.519119	-9.388942	6.962103	117.2202	42.896332	-17.981516	119.750549	39.807827	40.670757	117.555771	41.3520795	11.3446205	118.65316	-60.1299635	2.5795855	115.78724
4.257022	-14.432886	117.378677	-9.347675	7.133467	117.295929	42.799892	-17.586418	118.914886	39.668663	40.774525	116.645256	41.2342775	11.5940535	117.780071	-59.9296275	2.6728805	116.811787
2.49465	-14.669019	117.155396	-9.31744	7.261596	117.26532	42.685444	-17.301504	117.987335	39.420662	40.853134	115.649223	41.053053	11.775815	116.818279	-59.687933	2.747377	117.712361
0.866517	-14.901844	116.918121	-9.265283	7.365626	117.102409	42.546696	-17.021835	116.992844	39.115536	40.940105	114.620781	40.831116	11.959135	115.8068125	-59.361682	2.772117	118.3980055
-0.776185	-15.086367	116.569885	-9.215961	7.419797	116.790237	42.438797	-16.800215	115.981232	38.861473	41.082565	113.661423	40.650135	12.141175	114.8213275	-59.082057	2.698419	118.7591465
-2.408998	-15.287718	116.069054	-9.136168	7.442302	116.339195	42.382843	-16.650003	114.854897	38.655201	41.248905	112.663246	40.519022	12.299451	113.7590715	-58.791358	2.585153	118.9193185
-4.614794	-15.505393	115.210579	-8.985576	7.460018	115.41922	42.27169	-16.362022	112.973724	38.275295	41.440594	111.169456	40.2734925	12.539286	112.07159	-58.2446445	2.38075	118.76685
-5.989312	-15.640465	114.664925	-8.873118	7.499013	114.734337	42.228458	-16.123257	111.912827	38.05687	41.585773	110.163986	40.142664	12.731258	111.0384065	-57.8889	2.266768	118.4302675
-7.158846	-15.7468	114.33152	-8.774335	7.581902	114.072838	42.268353	-15.881676	111.091187	37.923992	41.750977	109.321548	40.0961725	12.9346505	110.2063675	-57.6448425	2.2291535	117.9393085
-8.286281	-15.901711	113.807236	-8.696177	7.650729	113.438271	42.346069	-15.676067	110.569275	37.866627	41.903004	108.575882	40.106348	13.1134685	109.5725785	-57.498702	2.1879895	117.3039635
-9.247522	-16.076361	113.469521	-8.6241	7.707977	112.860779	42.440102	-15.523164	110.283615	37.867374	42.005833	107.919861	40.153738	13.2413345	109.101738	-57.401938	2.1746195	116.61982
-10.154263	-16.155064	113.290665	-8.579565	7.728522	112.390709	42.510883	-15.438957	110.195496	37.894901	42.050537	107.356201	40.202892	13.30579	108.7758485	-57.362022	2.151254	116.0055695
-11.050788	-16.222088	113.185379	-8.531544	7.714764	111.996101	42.583447	-15.409158	110.358582	37.949543	42.023869	106.937477	40.266495	13.3073555	108.6480295	-57.329583	2.1221725	115.3441725
-12.342554	-16.254396	113.28688	-8.505762	7.596575	111.650253	42.672302	-15.47401	111.109589	38.110466	41.933121	106.582977	40.391384	13.2295555	108.846283	-57.402908	1.9635945	114.454223
-13.043137	-16.19956	113.482605	-8.47513	7.494713	111.588249	42.750175	-15.542004	111.894211	38.225014	41.797626	106.478241	40.4875945	13.127811	109.186226	-57.4378545	1.861615	113.990272
-13.720198	-16.015549	113.883377	-8.443356	7.384944	111.598801	42.809425	-15.592175	112.787888	38.331303	41.66901	106.374397	40.570364	13.0384175	109.5811425	-57.457076	1.7314705	113.6164595
-14.358208	-15.782966	114.020691	-8.392428	7.241723	111.596939	42.921047	-15.64277	113.591934	38.400043	41.512604	106.374977	40.660545	12.934917	109.9834555	-57.445401	1.548529	113.2104225
-15.064056	-15.463135	114.197922	-8.288937	7.072587	111.625504	43.066837	-15.67781	114.237488	38.485641	41.415741	106.414223	40.776239	12.8689655	110.3258555	-57.354113	1.2762085	112.9251525
-15.656912	-15.110929	114.111862	-8.165307	6.875887	111.617973	43.250893	-15.710351	114.641701	38.591305	41.373951	106.571243	40.921099	12.8318	110.606472	-57.251713	0.919974	112.629474
-16.119797	-14.735434	114.031616	-8.034963	6.729208	111.529373	43.42321	-15.697903	114.794937	38.716785	41.427776	106.806313	41.0699975	12.8649365	110.800625	-57.1399235	0.593479499999999	112.258121
-16.890665	-14.031109	113.20517	-7.832539	6.669968	111.23835	43.6576	-15.560126	114.682236	38.889198	41.614563	107.093903	41.273399	13.0272185	110.8880695	-56.938477	0.312717500000002	111.5886305
-17.444649	-13.408026	112.631645	-7.71724	6.770028	110.934029	43.81979	-15.387957	114.375267	38.969376	41.838345	107.230904	41.394583	13.225194	110.8030855	-56.829063	0.314862000000002	111.0649725
-17.982212	-12.690584	112.065125	-7.621022	6.991922	110.610786	43.955265	-15.144138	113.905106	39.03862	42.148392	107.323311	41.4969425	13.502127	110.6142085	-56.7389865	0.481716999999998	110.6073635
-18.378563	-11.901915	111.685059	-7.534987	7.304107	110.324356	44.078903	-14.85966	113.328842	39.094784	42.470245	107.282341	41.5868435	13.8052925	110.3055915	-56.6568175	0.8029215	110.3431205
-18.805073	-10.995265	111.357544	-7.432965	7.659256	110.130135	44.183228	-14.595954	112.60347	39.150089	42.773548	107.141754	41.6666585	14.088797	109.872612	-56.5325885	1.229715	110.387658
-19.181988	-10.143867	111.079803	-7.328714	8.008064	110.035278	44.235226	-14.335508	111.799942	39.208733	43.053913	106.892052	41.7219795	14.3592025	109.345997	-56.3794075	1.6569255	110.724559
-19.68194	-9.139058	111.026726	-7.213725	8.334359	110.014763	44.270374	-14.123039	111.018524	39.284618	43.268799	106.582558	41.777496	14.57288	108.800541	-56.204946	2.095838	111.228985
-20.286018	-7.64084	111.080612	-7.037664	8.751341	110.063866	44.253586	-13.875272	109.868477	39.418221	43.542519	106.196419	41.8359035	14.8336235	108.032448	-55.9112315	2.6690585	112.095284
-20.606411	-6.575081	111.13678	-6.916545	8.979127	110.039726	44.232182	-13.699275	109.192673	39.504292	43.724735	105.981682	41.868237	15.01273	107.5871775	-55.701327	2.945524	112.4922745
-20.84594	-5.586333	110.801041	-6.815567	9.182354	109.881866	44.251137	-13.50496	108.640144	39.58445	43.936954	105.856285	41.9177935	15.215997	107.2482145	-55.5489275	3.148711	112.5155175
-21.205385	-4.458878	110.312317	-6.721578	9.357562	109.541092	44.30954	-13.268055	108.238411	39.679539	44.171398	105.778549	41.9945395	15.4516715	107.00848	-55.4376955	3.2634525	112.073704
-21.491432	-3.3838	109.610069	-6.644328	9.550591	109.030342	44.426937	-12.991964	108.057068	39.755756	44.437885	105.703262	42.0913465	15.7229605	106.880165	-55.3800025	3.3782215	111.180519
-21.764364	-2.267154	108.860077	-6.567588	9.763925	108.465088	44.605858	-12.679699	108.079979	39.820877	44.73727	105.623039	42.2133675	16.0287855	106.851509	-55.3485435	3.4990645	110.078667
-21.938852	-1.201959	108.052917	-6.504099	10.003027	107.902374	44.78587	-12.374314	108.279892	39.877151	45.034084	105.467018	42.3315105	16.329885	106.873455	-55.3397085	3.676169	108.931293
-22.449352	0.657892	107.081924	-6.365674	10.307976	107.174126	45.087521	-11.960099	108.817879	39.916836	45.404736	105.226944	42.5021785	16.7223185	107.0224115	-55.2335265	3.8936335	107.3258405
-22.742895	1.821977	106.472435	-6.261149	10.427674	106.777397	45.292358	-11.73703	109.120789	39.971603	45.605553	105.189262	42.6319805	16.9342615	107.1550255	-55.1542785	3.9210865	106.3997685
-23.057308	3.015617	105.755028	-6.14293	10.481376	106.365326	45.480183	-11.615849	109.344063	40.104225	45.751606	105.204239	42.792204	17.0678785	107.274151	-55.078064	3.8948735	105.456501
-23.372488	4.252861	104.977592	-6.038231	10.469963	105.859665	45.61422	-11.583705	109.369209	40.265446	45.82785	105.261658	42.939833	17.1220725	107.3154335	-55.016295	3.8178535	104.4038965
-23.763401	5.521825	104.174805	-5.943916	10.456573	105.312859	45.686829	-11.608703	109.052567	40.410812	45.874432	105.229065	43.0488205	17.1328645	107.140816	-54.9366525	3.7802815	103.484902
-24.248812	6.868896	103.502251	-5.846075	10.515347	104.75473	45.712971	-11.621491	108.431229	40.53323	45.870697	104.966949	43.1231005	17.124603	106.699089	-54.8152505	3.906091	102.810371
-24.730434	8.214437	102.915276	-5.758328	10.624213	104.222832	45.710556	-11.660716	107.508636	40.686115	45.841606	104.501976	43.1983355	17.090445	106.005306	-54.7149915	4.157981	102.440358
-25.624367	10.350228	102.379486	-5.671111	10.8291	103.444969	45.607395	-11.758763	105.628632	40.894287	45.828751	103.539909	43.250841	17.034994	104.5842705	-54.593063	4.623206	102.3056675
-26.256046	11.771833	102.18766	-5.656021	10.969153	103.024063	45.441998	-11.779644	104.174507	40.933521	45.834942	102.739265	43.1877595	17.027649	103.456886	-54.4998015	4.910657	102.59124
-26.978346	13.239305	102.395081	-5.720151	11.146983	102.751816	45.190926	-11.753496	102.67173	40.842728	45.853874	101.926445	43.016827	17.050189	102.2990875	-54.457129	5.243777	103.2045445
-27.678415	14.671358	102.842941	-5.840721	11.34208	102.67012	44.809105	-11.669895	101.297379	40.693222	45.913513	101.168167	42.7511635	17.121809	101.232773	-54.4326055	5.562351	104.107467
-28.30687	16.029671	103.391228	-6.046203	11.497765	102.743958	44.42371	-11.602511	100.109505	40.48682	45.961018	100.606171	42.455265	17.1792535	100.357838	-54.547671	5.8162765	105.130078
-29.062599	17.48155	104.16787	-6.336166	11.625679	102.96376	43.943321	-11.552554	99.181068	40.20364	45.977127	100.223137	42.0734805	17.2122865	99.7021025	-54.7458125	6.0390715	106.2254175
-29.734051	18.827591	104.94809	-6.716479	11.714995	103.288361	43.401554	-11.557664	98.483765	39.883213	45.984558	99.949493	41.6423835	17.213447	99.216629	-55.0753415	6.216543	107.360093
-30.551836	20.724922	106.138443	-7.462895	11.810608	103.858376	42.453274	-11.669569	97.698746	39.25771	45.924999	99.683746	40.855492	17.127715	98.691246	-55.781282	6.493501	109.025506
-31.228527	22.127138	107.011116	-8.009135	11.864841	104.261223	41.72332	-11.776895	97.285904	38.790321	45.851837	99.543694	40.2568205	17.037471	98.414799	-56.2750905	6.692211	110.107647
-31.711906	23.359167	107.714272	-8.59276	11.877384	104.611122	40.987831	-11.874474	96.892944	38.305954	45.784084	99.432053	39.6468925	16.954805	98.1624985	-56.8324125	6.799963	111.0597455
-32.103886	24.56719	108.334351	-9.112972	11.878788	104.869637	40.30632	-11.941354	96.572784	37.809448	45.702026	99.385452	39.057884	16.880336	97.979118	-57.283828	6.87724	111.760156
-32.321728	25.752344	108.673943	-9.578438	11.875271	105.059937	39.754032	-12.007192	96.346771	37.395935	45.635284	99.387451	38.5749835	16.814046	97.867111	-57.7318595	6.936496	112.252763
-32.563477	26.992353	108.933449	-9.94411	11.870058	105.171738	39.325527	-12.067492	96.226662	37.077785	45.559975	99.471191	38.201656	16.7462415	97.8489265	-58.089876	6.9938745	112.4945495
-32.621159	28.096035	109.023834	-10.198405	11.884827	105.207314	39.02887	-12.12013	96.196213	36.885757	45.489788	99.674538	37.9573135	16.684829	97.9353755	-58.3541235	7.084825	112.4792525
-32.453197	29.814438	109.137939	-10.427416	11.877166	105.268501	38.794987	-12.205523	96.265823	36.821632	45.395882	100.195053	37.8083095	16.5951795	98.230438	-58.6631415	7.1591525	112.306564
-32.142803	30.877892	109.282318	-10.492643	11.893995	105.332458	38.724892	-12.243724	96.313515	36.889874	45.349743	100.69355	37.807383	16.5530095	98.5035325	-58.792669	7.2349805	112.1613835
-31.721348	31.84753	109.515823	-10.51678	11.913826	105.447495	38.68285	-12.253292	96.300232	37.016834	45.311428	101.259789	37.849842	16.529068	98.7800105	-58.883402	7.298584	112.1149795
-31.166351	32.780849	109.925438	-10.466868	11.951731	105.617821	38.648193	-12.251079	96.218178	37.188206	45.281345	101.825371	37.9181995	16.515133	99.0217745	-58.8519355	7.388329	112.2138675
-30.499311	33.715385	110.404396	-10.395392	11.980558	105.811905	38.613815	-12.227673	96.079391	37.372555	45.250683	102.379951	37.993185	16.511505	99.229671	-58.783969	7.449611	112.394139
-29.727211	34.595055	110.886971	-10.316173	12.03791	106.022537	38.603783	-12.188852	95.922302	37.559807	45.236095	102.887131	38.081795	16.5236215	99.4047165	-58.714141	7.5521985	112.6403575
-28.848434	35.361042	111.278465	-10.220194	12.133218	106.224144	38.589222	-12.146182	95.7771	37.751041	45.223503	103.368118	38.1701315	16.5386605	99.572609	-58.6105195	7.7277755	112.875679
-27.327209	36.418514	111.856232	-10.056072	12.286115	106.455017	38.575314	-12.083568	95.525024	38.018913	45.194672	104.093323	38.2971135	16.555552	99.8091735	-58.4092575	8.016678	113.1008605
-26.131762	37.060238	112.186584	-9.954269	12.381231	106.584404	38.570332	-12.03216	95.377258	38.246719	45.157608	104.582642	38.4085255	16.562724	99.97995	-58.3170635	8.199738	113.188858
-24.899675	37.589134	112.459969	-9.865042	12.451668	106.706825	38.584118	-11.981308	95.253601	38.469143	45.110352	105.106819	38.5266305	16.564522	100.18021	-58.2567145	8.338814	113.23344
-23.569189	38.020912	112.670853	-9.782114	12.560203	106.832077	38.62075	-11.90979	95.181175	38.677399	45.107304	105.598152	38.6490745	16.598757	100.3896635	-58.2133025	8.521649	113.2744905
-22.116991	38.411125	112.837471	-9.703084	12.68293	106.95932	38.667019	-11.824717	95.165863	38.887344	45.098007	106.02404	38.7771815	16.636645	100.5949515	-58.1833495	8.729215	113.3236885
-20.546913	38.667408	112.871506	-9.639953	12.802333	107.066238	38.731178	-11.746086	95.199829	39.085468	45.108353	106.380638	38.908323	16.6811335	100.7902335	-58.188229	8.9235325	113.3422425
-18.903219	38.856178	112.776138	-9.544484	12.905058	107.132217	38.823147	-11.705609	95.296616	39.274963	45.108574	106.68087	39.049055	16.7014825	100.988743	-58.138023	9.1086335	113.275691
-16.201439	38.909561	112.417648	-9.425223	12.981052	107.146385	38.988495	-11.728927	95.625626	39.547852	45.046646	107.068954	39.2681735	16.6588595	101.34729	-58.1186195	9.3032445	112.94548
-14.34482	38.811565	112.001144	-9.357903	13.025442	107.118454	39.114578	-11.842592	95.990013	39.731552	44.973827	107.29998	39.423065	16.5656175	101.6449965	-58.138871	9.4852665	112.5919115
-12.338556	38.612549	111.502968	-9.333064	13.034153	107.086731	39.211136	-12.005137	96.560371	39.872231	44.850563	107.64209	39.5416835	16.422713	102.1012305	-58.2078115	9.645593	112.0722315
-10.292389	38.26157	111.002037	-9.364629	13.030503	107.176208	39.290344	-12.247917	97.570923	40.042515	44.70549	108.217987	39.6664295	16.2287865	102.894455	-58.3956875	9.8322195	111.457961
-8.140586	37.821465	110.811546	-9.453921	12.97849	107.484558	39.398972	-12.56136	99.077126	40.231495	44.543179	109.138023	39.8152335	15.9909095	104.1075745	-58.7230755	9.9660705	110.8615415
-5.934139	37.199627	110.817589	-9.535057	12.915858	108.074654	39.509167	-12.923145	101.125084	40.391014	44.37376	110.400879	39.9500905	15.7253075	105.7629815	-59.0202045	10.1064085	110.3863265
-3.622241	36.439678	111.270462	-9.580751	12.854184	108.939186	39.641449	-13.247713	103.578697	40.504845	44.236423	111.951492	40.073147	15.494355	107.7650945	-59.234649	10.214013	110.1132775
-0.065539	35.091736	112.350807	-9.493418	12.736602	110.552132	39.932983	-13.629847	107.751801	40.673546	44.111858	114.654747	40.3032645	15.2410055	111.203274	-59.2901005	10.2321985	109.90099
2.269255	34.099682	113.384644	-9.294508	12.679091	111.694946	40.180256	-13.731316	110.548424	40.851273	44.15369	116.685555	40.5157645	15.211187	113.6169895	-59.1047805	10.146995	109.7729025
4.856048	32.957973	114.585411	-9.000484	12.644347	112.776436	40.566986	-13.735698	113.215317	41.084625	44.255337	118.725601	40.8258055	15.2598195	115.970459	-58.8267735	10.0288745	109.582413
7.042021	31.954151	115.913857	-8.614787	12.631042	113.721909	41.076298	-13.710872	115.593063	41.382282	44.408493	120.68129	41.22929	15.3488105	118.1371765	-58.458864	9.9132735	109.3066415
9.438005	30.827164	117.062508	-8.179394	12.674534	114.46154	41.625072	-13.635156	117.508759	41.790054	44.593132	122.383545	41.707563	15.478988	119.946152	-58.066351	9.87008	108.976928
11.683691	29.76063	117.993546	-7.677282	12.79556	114.962753	42.246895	-13.542355	118.941788	42.264984	44.825161	123.658279	42.2559395	15.641403	121.3000335	-57.6105035	9.949717	108.6254725
14.07848	28.595909	118.576828	-7.032013	12.924158	115.116676	42.893963	-13.459261	119.87648	42.813396	45.037151	124.427917	42.8536795	15.788945	122.1521985	-56.9177055	10.059371	108.0811535
17.313967	26.982733	118.809822	-6.204486	13.218379	114.964951	43.81044	-13.285738	120.428513	43.601227	45.414257	124.745628	43.7058335	16.0642595	122.5870705	-56.1148055	10.3724985	107.3428315
19.405041	25.888065	118.695427	-5.627096	13.415707	114.630867	44.441944	-13.128598	120.375786	44.11478	45.628262	124.556854	44.278362	16.249832	122.46632	-55.532554	10.581582	106.795414
21.466551	24.795187	118.39447	-4.983842	13.56138	114.218353	45.065681	-12.910425	120.149323	44.626572	45.80307	124.275635	44.8461265	16.4463225	122.212479	-54.8138105	10.6764375	106.224227
23.465303	23.587557	118.192879	-4.347062	13.676691	113.847397	45.673119	-12.718739	119.983688	45.135117	45.964169	124.04435	45.404118	16.622715	122.014019	-54.098242	10.730667	105.680775
25.272655	22.460678	118.059555	-3.750169	13.724041	113.494453	46.265842	-12.593185	119.836403	45.652153	46.127174	123.81189	45.9589975	16.7669945	121.8241465	-53.4593355	10.6810875	105.1647595
27.072001	21.18154	117.851761	-3.824064	14.028771	113.450089	46.815292	-12.401815	119.626381	46.06266	46.295643	123.472931	46.438976	16.946914	121.549656	-54.087104	11.110628	105.350522
28.603107	20.026123	117.627266	-3.039999	14.109549	113.068115	47.32299	-12.109609	119.403366	46.431015	46.526718	122.98925	46.8770025	17.2085545	121.196308	-52.9570005	11.0105435	104.939922
30.876225	18.190228	117.262741	-2.395884	14.393383	112.591156	48.028721	-11.591532	119.154739	46.882343	46.957062	122.223137	47.455532	17.682765	120.688938	-52.2473	11.104001	104.493374
32.195934	17.033985	117.096008	-1.898338	14.49194	112.370682	48.488853	-11.272607	119.105972	46.899532	47.363476	121.996925	47.6941925	18.0454345	120.5514485	-51.4908685	10.9384455	104.1899155
33.462955	15.747876	117.020187	-1.377666	14.63312	111.710953	48.903816	-11.030663	119.160759	47.455494	47.516823	121.622932	48.179655	18.24308	120.3918455	-50.934987	11.02316	103.0300605
34.59251	14.505674	116.91407	-0.993443	14.739871	111.219444	49.273674	-10.859274	119.345047	47.813152	47.700386	121.281906	48.543413	18.420556	120.3134765	-50.530299	11.059186	102.1254115
35.594769	13.32257	116.874672	-0.682553	14.819352	110.777283	49.648296	-10.751355	119.514404	48.087418	47.848545	120.884644	48.867857	18.548595	120.199524	-50.232963	11.090109	101.355042
36.518509	11.94064	116.709267	-0.282178	14.770971	110.216316	49.997726	-10.680912	119.610764	48.376106	47.918514	120.446709	49.186916	18.618801	120.0287365	-49.751272	10.923141	100.4038955
37.334026	10.637416	116.563293	0.173314	14.67798	109.648155	50.349628	-10.641799	119.706512	48.713158	47.974323	119.948914	49.531393	18.666262	119.827713	-49.184765	10.689698	99.468597
38.273518	8.790696	116.363441	0.768894	14.538124	108.917976	50.869854	-10.59325	119.805145	49.212379	48.002258	119.150665	50.0411165	18.704504	119.477905	-48.5033285	10.371744	98.358047
38.709229	7.412738	116.168869	1.137089	14.46389	108.510742	51.225292	-10.524337	119.788612	49.510418	48.036037	118.67527	50.367855	18.75585	119.231941	-48.093677	10.17193	97.789543
39.029083	6.211683	116.016426	1.461475	14.43029	108.193779	51.555763	-10.405175	119.792244	49.791939	48.15097	118.222618	50.673851	18.8728975	119.007431	-47.750901	9.9876825	97.380127
39.23299	5.000999	115.908745	1.735692	14.461459	107.948593	51.853138	-10.220284	119.788673	49.970379	48.296356	117.825851	50.9117585	19.038036	118.807262	-47.4403745	9.884882	97.089924
39.223125	3.921909	115.79628	1.963537	14.527398	107.789268	52.129059	-9.989158	119.745842	50.112389	48.487144	117.530975	51.120724	19.248993	118.6384085	-47.19365	9.805803	96.9401275
39.096813	2.815003	115.641769	2.147912	14.623401	107.730362	52.365643	-9.726451	119.708656	50.221508	48.716537	117.325768	51.2935755	19.495043	118.517212	-46.9977515	9.751759	96.943512
38.869293	1.739369	115.559212	2.291264	14.758578	107.72879	52.576328	-9.434981	119.660568	50.293171	48.996052	117.247215	51.4347495	19.7805355	118.4538915	-46.8522215	9.7366205	97.0036885
38.182934	0.223704	115.325104	2.425141	15.015732	107.80175	52.869797	-8.970901	119.489861	50.307762	49.448818	117.197861	51.5887795	20.2389585	118.343861	-46.7384975	9.7925055	97.259639
37.600864	-0.746	115.070808	2.483316	15.196854	107.860519	53.031849	-8.652017	119.325928	50.281612	49.754742	117.159904	51.6567305	20.5513625	118.242916	-46.6900985	9.8423455	97.478122
36.878773	-1.787865	114.776268	2.513079	15.383698	107.91172	53.162498	-8.304557	119.132599	50.201561	50.06258	117.126511	51.6820295	20.8790115	118.129555	-46.6558715	9.8883845	97.693885
36.005562	-2.712997	114.45018	2.521971	15.557584	107.960876	53.292561	-7.967389	118.907928	50.117176	50.368385	117.037476	51.7048685	21.200498	117.972702	-46.6609265	9.91467	97.94905
35.077339	-3.667737	114.059868	2.531571	15.703999	108.005165	53.441925	-7.665771	118.642296	50.038139	50.689243	116.95137	51.740032	21.511736	117.796833	-46.67689	9.896262	98.213497
33.977997	-4.697989	113.6549	2.541002	15.822662	108.037994	53.604084	-7.399342	118.38205	49.96344	50.967674	116.870102	51.783762	21.784166	117.626076	-46.701758	9.861158	98.449912
32.754448	-5.646947	113.194885	2.575363	15.920679	108.067299	53.775089	-7.180008	118.186569	49.909153	51.188332	116.714836	51.842121	22.004162	117.4507025	-46.691395	9.837196	98.6838955
30.750761	-7.2205	112.620888	2.605785	16.028984	108.06456	54.118664	-6.923312	117.887138	49.880688	51.510113	116.382965	51.999676	22.2934005	117.1350515	-46.788106	9.76456750000001	98.9940685
29.238882	-8.210443	112.141907	2.593687	16.066881	107.973114	54.312687	-6.76904	117.690575	49.874397	51.673115	116.06797	52.093542	22.4520375	116.8792725	-46.906168	9.68172449999999	99.0669555
27.654625	-9.34724	111.642662	2.571196	16.081915	107.774178	54.406811	-6.616307	117.438766	49.815132	51.785641	115.6698	52.1109715	22.584667	116.554283	-46.9685795	9.579163	98.994073
25.949371	-10.38236	111.090599	2.537826	16.058867	107.496735	54.438717	-6.453768	117.050598	49.744465	51.852894	115.174309	52.091591	22.699563	116.1124535	-47.015939	9.418171	98.8810165
24.144773	-11.524077	110.521317	2.48372	15.988334	107.194305	54.422272	-6.297423	116.583778	49.662369	51.863361	114.536057	52.0423205	22.782969	115.5599175	-47.0748805	9.193699	98.8286925
22.240717	-12.593034	109.869293	2.423444	15.892627	106.83358	54.405426	-6.206824	116.05983	49.533264	51.831062	113.881622	51.969345	22.812119	114.970726	-47.122457	8.973135	98.696434
20.256802	-13.772312	109.231522	2.365881	15.755336	106.486038	54.404419	-6.169834	115.473701	49.42136	51.75312	113.156357	51.9128895	22.791643	114.315029	-47.1811275	8.719029	98.657047
17.083349	-15.427731	108.201767	2.302817	15.517536	105.915108	54.424416	-6.215234	114.456024	49.236237	51.61792	111.972664	51.8303265	22.701343	113.214344	-47.2246925	8.333729	98.615872
14.900109	-16.601732	107.454575	2.258739	15.342909	105.554306	54.427647	-6.287797	113.62188	49.143024	51.462841	111.196205	51.7853355	22.587522	112.4090425	-47.2678575	8.098296	98.6995695
12.664686	-17.812817	106.74263	2.234686	15.176206	105.242477	54.44659	-6.374123	112.780121	49.07481	51.251472	110.444855	51.7607	22.4386745	111.612488	-47.291328	7.9137375	98.872466
10.265925	-18.914848	106.236137	2.204781	15.011735	105.009712	54.428993	-6.525883	112.052559	48.962257	51.036148	109.811447	51.695625	22.2551325	110.932003	-47.286063	7.7683375	99.087421
7.82342	-20.11367	105.879807	2.122396	14.834751	104.885986	54.370201	-6.697144	111.398361	48.860409	50.862358	109.25753	51.615305	22.082607	110.3279455	-47.370513	7.586895	99.4440265
5.302727	-21.237022	105.586983	1.99604	14.642925	104.849915	54.260002	-6.869942	110.870827	48.732731	50.667316	108.816696	51.4963665	21.898687	109.8437615	-47.5042865	7.387163	99.8560685
2.693699	-22.409355	105.534073	1.820857	14.459054	104.870918	54.076637	-7.094599	110.489189	48.551376	50.467354	108.510506	51.3140065	21.6863775	109.4998475	-47.6722925	7.2317305	100.2419885
-1.238388	-24.167002	105.4366	1.455086	14.138847	104.938164	53.708988	-7.491062	110.075531	48.205837	50.175369	108.233246	50.9574125	21.3421535	109.1543885	-48.0472405	6.9355405	100.7219395
-4.031688	-25.291189	105.51722	1.148772	13.884113	105.031181	53.42548	-7.777389	109.842064	47.894413	49.936386	108.057312	50.6599465	21.0794985	108.949688	-48.3624025	6.6887275	101.112674
-6.750405	-26.42108	105.589851	0.820919	13.626568	105.113136	53.101097	-8.096037	109.627892	47.555569	49.684422	107.834641	50.328333	20.7941925	108.7312665	-48.686495	6.4589435	101.4950055
-9.635672	-27.496719	105.796219	0.449192	13.358654	105.197273	52.745609	-8.423242	109.404861	47.214252	49.447094	107.565102	49.9799305	20.511926	108.4849815	-49.0815465	6.205382	101.9095645
-12.424626	-28.577402	105.979797	0.117546	13.094945	105.231133	52.36565	-8.722163	109.15918	46.856533	49.179726	107.252121	49.6110915	20.2287815	108.2056505	-49.3759995	5.9611085	102.2566155
-15.191534	-29.178249	106.18309	-0.242134	12.836411	105.277061	51.962864	-9.005733	108.932114	46.447815	48.897942	106.922699	49.2053395	19.9461045	107.9274065	-49.6896075	5.7267175	102.6267155
-16.159739	-28.484594	106.584892	-0.613419	12.620549	105.329857	51.554523	-9.298282	108.696434	46.02766	48.633747	106.536659	48.7910915	19.6677325	107.6165465	-50.0179295	5.5733655	103.0431675
-16.406301	-26.623213	106.732536	-1.154572	12.343495	105.442963	50.947372	-9.601873	108.354424	45.452454	48.276508	106.025986	48.199913	19.3373175	107.190205	-50.509057	5.3496725	103.695721
-16.863194	-25.414223	106.881546	-1.509791	12.17356	105.492821	50.56628	-9.752183	108.153625	45.052685	48.085621	105.770424	47.8094825	19.166719	106.9620245	-50.8290645	5.180401	104.0236175
-17.301136	-24.160646	106.892441	-1.866916	12.025866	105.512825	50.238781	-9.873599	107.979057	44.66597	47.932114	105.586693	47.4523755	19.0292575	106.782875	-51.1862075	5.0224745	104.242775
-17.758844	-22.869987	106.758354	-2.211182	11.925484	105.49556	49.920227	-9.94679	107.82589	44.296001	47.824692	105.466805	47.108114	18.938951	106.6463475	-51.530478	4.912017	104.3447725
-18.259182	-21.521463	106.642357	-2.518353	11.84375	105.443527	49.63546	-9.98391	107.638313	43.968945	47.739868	105.390381	46.8022025	18.877979	106.514347	-51.8389085	4.809521	104.372707
-18.716129	-20.155357	106.391991	-2.776318	11.766982	105.355606	49.394863	-10.03864	107.437477	43.679256	47.661469	105.354057	46.5370595	18.8114145	106.395767	-52.0896955	4.7225495	104.315445
-19.215435	-18.73349	106.159424	-2.966271	11.684124	105.285431	49.173374	-10.135339	107.19516	43.454624	47.572224	105.337921	46.313999	18.7184425	106.2665405	-52.246541	4.6498055	104.3043215
-19.936995	-16.516247	105.87429	-3.207387	11.565551	105.237488	48.895462	-10.309063	106.740906	43.21693	47.422054	105.344772	46.056196	18.5564955	106.042839	-52.47097	4.5746065	104.432137
-20.461048	-15.013808	105.695175	-3.345693	11.472761	105.210091	48.709255	-10.461242	106.393898	43.080341	47.328655	105.392159	45.894798	18.4337065	105.8930285	-52.586184	4.5118155	104.5271535
-20.963646	-13.512018	105.467117	-3.483115	11.380783	105.128548	48.508244	-10.614446	106.024216	42.929256	47.211235	105.439186	45.71875	18.2983945	105.731701	-52.68498	4.4631715	104.525395
-21.481098	-12.002046	105.167076	-3.650668	11.270821	105.014626	48.291061	-10.755333	105.602142	42.754028	47.094296	105.459442	45.5225445	18.1694815	105.530792	-52.8238805	4.3721605	104.49846
-22.057707	-10.458272	104.884232	-3.835418	11.163448	104.853546	48.051819	-10.879358	105.168427	42.548698	46.953331	105.439079	45.3002585	18.0369865	105.303753	-52.9710945	4.2899095	104.403339
-22.584257	-8.915538	104.616455	-4.054633	11.066868	104.668617	47.798584	-11.013185	104.76693	42.31002	46.807819	105.342148	45.054302	17.897317	105.054539	-53.163568	4.236419	104.282695
-23.18227	-7.351302	104.432632	-4.296077	10.981412	104.479858	47.547466	-11.126306	104.377045	42.052002	46.674091	105.172226	44.799734	17.7738925	104.7746355	-53.391888	4.1889315	104.1850805
-23.993183	-5.038639	104.115341	-4.661752	10.858414	104.200294	47.151615	-11.286643	103.865387	41.611759	46.491615	104.92598	44.381687	17.602486	104.3956835	-53.705191	4.114342	104.0049045
-24.596964	-3.472003	103.90934	-4.925288	10.754434	103.991425	46.891914	-11.384383	103.625381	41.318874	46.383888	104.782127	44.105394	17.4997525	104.203754	-53.95597	4.0091155	103.779096
-25.127558	-1.918774	103.614067	-5.195433	10.673703	103.75631	46.646755	-11.480519	103.445793	41.041611	46.295197	104.650024	43.844183	17.407339	104.0479085	-54.235049	3.940067	103.4647115
-25.706381	-0.360033	103.331848	-5.472773	10.614516	103.503693	46.389736	-11.563399	103.374931	40.760387	46.203922	104.48333	43.5750615	17.3202615	103.9291305	-54.5206075	3.9087705	103.0782555
-26.301443	1.217131	102.907333	-5.754495	10.578858	103.183975	46.140011	-11.63396	103.393997	40.477844	46.131649	104.285919	43.3089275	17.2488445	103.839958	-54.8179175	3.9088715	102.527992
-26.856024	2.771887	102.399323	-6.04424	10.55095	102.820679	45.894184	-11.690885	103.432724	40.195358	46.083683	104.084373	43.044771	17.196399	103.7585485	-55.133251	3.905501	101.8828095
-27.491442	4.382096	101.933838	-6.333776	10.518916	102.456245	45.622768	-11.763692	103.429588	39.935844	46.020802	103.87291	42.779306	17.128555	103.651249	-55.446858	3.909277	101.261241
-28.359079	6.760986	101.249298	-6.723318	10.462994	101.975441	45.174564	-11.88483	103.271866	39.587612	45.905823	103.60836	42.381088	17.0104965	103.440113	-55.827724	3.9154915	100.510769
-29.028971	8.417108	100.929024	-6.954695	10.435821	101.701904	44.869946	-11.960535	103.064499	39.408875	45.835159	103.433357	42.1394105	16.937312	103.248928	-56.0488005	3.93433	100.15488
-29.597755	10.025193	100.623283	-7.164279	10.418183	101.466576	44.567513	-12.013576	102.81646	39.240837	45.775417	103.199814	41.904175	16.8809205	103.008137	-56.232733	3.9554455	99.925015
-30.262682	11.70774	100.499702	-7.379251	10.400208	101.275726	44.293274	-12.045541	102.463875	39.046936	45.702496	102.946068	41.670105	16.8284775	102.7049715	-56.428607	3.9719385	99.8464805
-30.907091	13.327557	100.379326	-7.578271	10.384465	101.099792	44.040913	-12.052249	101.997566	38.793159	45.652912	102.694832	41.417036	16.8003315	102.346199	-56.573578	3.9685985	99.853385
-31.55793	14.963727	100.33976	-7.76192	10.375212	100.919106	43.762253	-12.017194	101.466492	38.518177	45.571613	102.380013	41.140215	16.7772095	101.9232525	-56.664055	3.9732145	99.9149595
-32.250683	16.659918	100.336746	-7.976622	10.371964	100.744614	43.483734	-11.980995	100.91246	38.232258	45.520306	102.103767	40.857996	16.7696555	101.5081135	-56.81124	3.9742725	99.9811145
-33.207764	19.136978	100.236107	-8.315613	10.388429	100.458923	43.062443	-11.960609	100.12722	37.804523	45.456699	101.752342	40.433483	16.748045	100.939781	-57.064709	4.028813	99.978065
-33.860023	20.830698	100.147987	-8.571983	10.402657	100.236702	42.775841	-11.962234	99.677788	37.537991	45.417355	101.590347	40.156916	16.7275605	100.6340675	-57.300882	4.0777535	99.8393365
-34.463425	22.475307	99.996613	-8.840181	10.418698	100.014732	42.471008	-11.958826	99.291878	37.285431	45.395451	101.472404	39.8782195	16.7183125	100.382141	-57.5585815	4.1190835	99.647323
-35.144802	24.161787	99.895844	-9.09317	10.452651	99.803612	42.183716	-11.958353	98.995995	37.031567	45.389523	101.347969	39.6076415	16.715585	100.171982	-57.7939815	4.189717	99.435242
-35.682713	25.788017	99.749336	-9.360108	10.479226	99.629997	41.922554	-11.9573	98.754051	36.761345	45.352844	101.229248	39.3419495	16.697772	99.9916495	-58.0621655	4.26068	99.2683445
-36.303013	27.382582	99.762901	-9.649571	10.511086	99.536057	41.643398	-11.94098	98.579742	36.467434	45.35857	101.159439	39.055416	16.708795	99.8695905	-58.354558	4.313377	99.2025235
-36.919151	29.027704	99.906754	-9.946502	10.513436	99.541107	41.354973	-11.9315	98.432358	36.179214	45.364399	101.129044	38.7670935	16.7164495	99.780701	-58.6600975	4.3104225	99.301513
-37.74966	31.325182	100.44651	-10.399774	10.476397	99.801445	40.908165	-11.948798	98.274612	35.703896	45.320538	101.166344	38.3060305	16.68587	99.720478	-59.1055785	4.266924	99.882412
-38.333973	32.912506	101.02092	-10.719317	10.446806	100.111214	40.592178	-12.017565	98.219696	35.41449	45.236813	101.227127	38.003334	16.609624	99.7234115	-59.441968	4.283988	100.4990165
-38.800251	34.381737	101.628922	-11.031779	10.3816	100.457611	40.248928	-12.103125	98.134315	35.129486	45.155941	101.358902	37.689207	16.526408	99.7466085	-59.752765	4.236792	101.1686135
-39.318546	35.843597	102.394661	-11.350429	10.293518	100.795128	39.899662	-12.192879	98.000626	34.857338	45.046398	101.563797	37.3785	16.4267595	99.7822115	-60.079358	4.1602765	101.8080445
-39.765484	37.317097	103.038071	-11.663222	10.209952	101.069603	39.526218	-12.258514	97.845261	34.593491	44.957836	101.79081	37.0598545	16.349661	99.8180355	-60.3862985	4.070243	102.3211705
-40.119465	38.712288	103.59417	-11.966569	10.139888	101.258423	39.184204	-12.314137	97.646675	34.336407	44.883629	102.011635	36.7603055	16.284746	99.829155	-60.6934435	3.99503	102.687691
-40.766636	40.088249	103.979561	-12.25053	10.075885	101.326927	38.874184	-12.365551	97.425186	34.089542	44.807983	102.216255	36.481863	16.221216	99.8207205	-60.982923	3.930554	102.8331335
NaN	NaN	NaN	-12.654143	10.038012	101.233505	38.433853	-12.410513	97.060219	33.769348	44.714706	102.452324	36.1016005	16.1520965	99.7562715	-61.4098865	3.9239275	102.7107385
NaN	NaN	NaN	-12.876188	10.061105	101.066544	38.154118	-12.426192	96.774933	33.588837	44.652073	102.522896	35.8714775	16.1129405	99.6489145	-61.6238535	4.0092695	102.4841735
-39.643269	43.543903	104.498077	-13.053593	10.118963	100.8629	37.906784	-12.440838	96.478912	33.449421	44.599396	102.512108	35.6781025	16.079279	99.49551	-61.7852885	4.158647	102.23029
-39.104874	44.424992	104.294563	-13.192286	10.179891	100.681961	37.694733	-12.469404	96.182251	33.348766	44.528	102.432739	35.5217495	16.029298	99.307495	-61.9063215	4.330484	102.056427
-38.783058	45.081104	104.473114	-13.280349	10.233955	100.554314	37.510521	-12.494742	95.894012	33.299522	44.448997	102.354141	35.4050215	15.9771275	99.1240765	-61.9657195	4.4907825	101.9845515
NaN	NaN	NaN	-13.331282	10.270727	100.507568	37.353592	-12.514813	95.635414	33.285664	44.389118	102.319359	35.319628	15.9371525	98.9773865	-61.982192	4.6043015	102.0377495
-37.171185	45.471947	104.776215	-13.366435	10.312147	100.492989	37.226711	-12.545839	95.410271	33.302177	44.333996	102.326332	35.264444	15.8940785	98.8683015	-61.997314	4.7302155	102.1176765
-35.833618	45.52549	104.830429	-13.402375	10.36809	100.527313	37.066456	-12.550886	95.158234	33.310699	44.278973	102.338943	35.1885775	15.8640435	98.7485885	-61.9933275	4.8721365	102.3060375
-34.915634	45.532681	104.787315	-13.422606	10.433457	100.556839	36.993481	-12.547702	95.033127	33.288116	44.273308	102.322578	35.1407985	15.862803	98.6778525	-61.9860105	5.004111	102.4358255
-33.85738	45.444126	104.700127	-13.463397	10.488471	100.558159	36.918869	-12.532862	94.929314	33.233685	44.276463	102.312958	35.076277	15.8718005	98.621136	-62.003071	5.1051415	102.495182
-32.746948	45.310219	104.589043	-13.502058	10.529758	100.539444	36.847427	-12.537323	94.8256	33.19598	44.265728	102.3013	35.0217035	15.8642025	98.56345	-62.0258195	5.1953135	102.515438
-31.628841	45.10751	104.52272	-13.546003	10.565981	100.489021	36.751991	-12.542379	94.72023	33.130566	44.253105	102.299461	34.9412785	15.855363	98.5098455	-62.0332845	5.276599	102.4681965
-30.417494	44.902309	104.377106	-13.612191	10.599199	100.420334	36.646046	-12.549092	94.6147	33.22327	44.213974	102.232193	34.934658	15.832441	98.4234465	-62.15904	5.365957	102.4172215
-29.111538	44.610268	104.125069	-13.690559	10.631779	100.322868	36.530308	-12.556091	94.506386	33.148457	44.215012	102.180008	34.8393825	15.8294605	98.343197	-62.2205005	5.4340975	102.302539
-27.061308	44.101585	103.717896	-13.823824	10.695052	100.207428	36.357353	-12.561412	94.42778	33.017876	44.205238	101.99752	34.6876145	15.821913	98.21265	-62.3352625	5.568191	102.202206
-25.643745	43.723915	103.406296	-13.912911	10.737561	100.156578	36.243187	-12.56522	94.462555	32.833408	44.222485	101.935837	34.5382975	15.8286325	98.199196	-62.3641195	5.6464895	102.11396
-24.141689	43.29184	103.069687	-14.024756	10.775103	100.119797	36.141788	-12.571925	94.610687	32.744171	44.228302	101.877617	34.4429795	15.8281885	98.244152	-62.4924915	5.7220175	101.995442
-22.582748	42.7981	102.759422	-14.159245	10.801072	100.09153	36.063034	-12.589701	94.889221	32.637024	44.289684	101.96862	34.350029	15.8499915	98.4289205	-62.668519	5.7521525	101.7541395
-20.991421	42.273212	102.449142	-14.314747	10.83152	100.099228	36.016827	-12.620741	95.314873	32.389606	44.414413	102.314568	34.2032165	15.896836	98.8147205	-62.8327105	5.766204	101.3837355
-19.317692	41.688744	102.247917	-14.488051	10.856624	100.131798	35.985931	-12.679519	95.949463	32.383678	44.525944	102.776077	34.1848045	15.9232125	99.36277	-63.1609065	5.7900355	100.900826
-17.622784	41.065655	102.095428	-14.662649	10.897346	100.228706	35.945911	-12.730549	96.727577	32.368073	44.633774	103.411888	34.156992	15.9516125	100.0697325	-63.48229	5.8430795	100.3876795
-15.01082	40.091194	102.049789	-14.976676	10.987182	100.519035	35.878319	-12.842953	98.168839	32.293243	44.795963	104.434921	34.085781	15.976505	101.30188	-64.039133	5.997859	99.73619
-13.224379	39.380341	102.073395	-15.164816	11.039927	100.768517	35.818405	-12.925194	99.192528	32.254929	44.875977	105.126312	34.036667	15.9753915	102.15942	-64.366299	6.1044625	99.377614
-11.403175	38.606689	102.201256	-15.322764	11.078665	101.035988	35.787373	-13.029236	100.196983	32.275162	44.945099	105.864548	34.0312675	15.9579315	103.0307655	-64.6767955	6.1993985	99.0412105
-9.602511	37.816013	102.462601	-15.452848	11.097786	101.316818	35.772011	-13.133062	101.162529	32.31068	44.991657	106.564537	34.0413455	15.9292975	103.863533	-64.9470415	6.2662745	98.770103
-7.780756	36.981045	102.778625	-15.540534	11.089368	101.632645	35.747742	-13.240396	102.074089	32.381504	44.993717	107.265007	34.064623	15.8766605	104.669548	-65.145691	6.3020755	98.595742
-5.998192	36.122993	103.182472	-15.583259	11.054997	101.987091	35.741291	-13.377206	102.938202	32.493397	44.96841	107.958748	34.117344	15.795602	105.448475	-65.283862	6.314392	98.525707
-4.15819	35.235527	103.69471	-15.587014	11.011395	102.382721	35.766956	-13.513941	103.735588	32.672749	44.938831	108.666908	34.2198525	15.712445	106.201248	-65.3938805	6.310345	98.564194
-1.509401	33.850578	104.555702	-15.536058	10.968209	102.979172	35.839825	-13.703855	104.837212	33.017429	44.887768	109.707664	34.428627	15.5919565	107.272438	-65.500743	6.3444615	98.685906
0.212798	32.87751	105.102097	-15.490704	10.952961	103.341606	35.917393	-13.819538	105.4804	33.242996	44.855312	110.363663	34.5801945	15.517887	107.9220315	-65.5616025	6.388035	98.7611805
1.862899	31.890446	105.654335	-15.444827	10.965585	103.659294	36.003944	-13.896955	105.986916	33.434837	44.84639	110.945236	34.7193905	15.4747175	108.466076	-65.6090445	6.4564525	98.852512
3.585633	30.752628	106.034019	-15.390156	11.015593	103.905853	36.080662	-13.89477	106.371666	33.600658	44.846153	111.428818	34.84066	15.4756915	108.900242	-65.620972	6.5554945	98.911464
5.128091	29.744009	106.376091	-15.334816	11.081328	104.076698	36.157372	-13.838596	106.632591	33.730721	44.871338	111.802887	34.9440465	15.516371	109.217739	-65.6136785	6.646285	98.935657
6.636137	28.678905	106.639038	-15.263994	11.166203	104.14827	36.246254	-13.781418	106.817841	33.848545	44.903461	112.071693	35.0473995	15.5610215	109.444767	-65.5753875	6.7713845	98.851773
8.096915	27.576256	106.785736	-15.202424	11.26365	104.144958	36.322716	-13.692858	106.933464	33.935539	44.938496	112.285866	35.1291275	15.622819	109.609665	-65.5339755	6.904481	98.680251
10.188152	25.757915	106.916412	-15.087226	11.452628	104.053642	36.432777	-13.52973	107.092979	34.037392	45.050449	112.523972	35.2350845	15.7603595	109.8084755	-65.4095365	7.1448965	98.2988085
11.451332	24.554209	106.943451	-14.9976	11.621078	103.977165	36.563499	-13.412555	107.240318	34.110287	45.172737	112.599876	35.336893	15.880091	109.920097	-65.332093	7.362065	98.034233
12.708648	23.257578	106.927742	-14.871493	11.808693	103.898415	36.713799	-13.261831	107.406639	34.196617	45.303562	112.592545	35.455208	16.0208655	109.999592	-65.198194	7.5965205	97.797238
13.894622	21.966497	106.859818	-14.713761	12.002604	103.845253	36.884697	-13.10109	107.570198	34.303078	45.43969	112.478111	35.5938875	16.1693	110.0241545	-65.0214095	7.835908	97.6663515
15.042941	20.605427	106.795631	-14.517459	12.17973	103.804657	37.073689	-12.958315	107.744087	34.449978	45.554287	112.291313	35.7618335	16.297986	110.0177	-64.7967515	8.061474	97.591614
16.117306	19.180218	106.714417	-14.294876	12.310091	103.778198	37.285225	-12.852244	107.940948	34.641254	45.622845	112.079002	35.9632395	16.3853005	110.009975	-64.5529915	8.2348815	97.546421
17.121656	17.73633	106.664215	-14.047946	12.389646	103.760841	37.524048	-12.811952	108.136414	34.877171	45.671082	111.826172	36.2006095	16.429565	109.981293	-64.2965015	8.349727	97.540389
18.485952	15.46004	106.583237	-13.668656	12.437805	103.747299	37.869801	-12.811025	108.392075	35.236271	45.660858	111.423874	36.553036	16.4249165	109.9079745	-63.890348	8.4506935	97.5866235
19.301928	13.949741	106.531158	-13.40414	12.438769	103.707909	38.09721	-12.826337	108.523582	35.489075	45.650528	111.110641	36.7931425	16.4120955	109.8171115	-63.6014225	8.4654425	97.5987065
20.043364	12.362918	106.439423	-13.155956	12.425668	103.632927	38.334091	-12.857398	108.61747	35.741241	45.611809	110.781464	37.037666	16.3772055	109.699467	-63.349578	8.4741305	97.566387
20.726484	10.83364	106.325005	-12.893045	12.417754	103.502998	38.576473	-12.887232	108.688263	36.107067	45.567024	110.37574	37.34177	16.339896	109.5320015	-63.12786	8.495612	97.4739945
21.329941	9.324039	106.216728	-12.632328	12.418608	103.357651	38.802387	-12.889001	108.724884	36.233334	45.586491	110.019943	37.5178605	16.348745	109.3724135	-62.7825165	8.488471	97.3428885
21.861025	7.757547	106.056511	-12.354379	12.427386	103.22287	39.029209	-12.892687	108.720795	36.47781	45.490311	109.504166	37.7535095	16.298812	109.1124805	-62.4622675	8.55596	97.3332595
22.344213	6.244236	105.953178	-12.070577	12.438109	103.128052	39.25349	-12.898503	108.712029	36.747856	45.409889	109.057785	38.000673	16.255693	108.884907	-62.141827	8.620525	97.371197
22.905695	4.005051	105.936722	-11.634911	12.469121	103.103088	39.574467	-12.908204	108.733078	37.213566	45.245243	108.393181	38.3940165	16.1685195	108.5631295	-61.6638385	8.7697225	97.6430465
23.222836	2.563832	105.918884	-11.349479	12.460871	103.149689	39.770142	-12.943055	108.73674	37.529236	45.129566	108.029152	38.649689	16.0932555	108.382946	-61.348647	8.8284865	97.916432
23.475542	1.165717	105.967567	-11.070813	12.424982	103.207382	39.940651	-12.988564	108.696915	37.850891	45.011692	107.714783	38.895771	16.011564	108.205849	-61.037397	8.8384	98.208915
23.639164	-0.203219	105.969597	-10.82788	12.38083	103.253212	40.12331	-13.030847	108.60006	38.144985	44.90163	107.436562	39.1341475	15.9353915	108.018311	-60.7899075	8.8262685	98.488113
23.737106	-1.523315	105.886009	-10.603219	12.347855	103.268135	40.290474	-13.052929	108.463684	38.388371	44.836052	107.16925	39.3394225	15.8915615	107.816467	-60.5458605	8.8041485	98.719803
23.810909	-2.756835	105.82296	-10.416671	12.338329	103.238152	40.43832	-13.033748	108.302155	38.579086	44.803066	106.929817	39.508703	15.884659	107.615986	-60.342045	8.791999	98.860318
23.835722	-3.948163	105.731224	-10.254395	12.336888	103.152451	40.591125	-12.990107	108.134331	38.719131	44.807835	106.757286	39.655128	15.908864	107.4458085	-60.163918	8.764912	98.8590935
23.711432	-5.616516	105.553093	-10.067697	12.422236	103.020081	40.771694	-12.851917	107.892227	38.864819	44.919403	106.608078	39.8182565	16.033743	107.2501525	-59.9536505	8.810729	98.7900095
23.601561	-6.644469	105.530083	-9.971581	12.525283	102.953026	40.880093	-12.722852	107.826233	38.926579	45.034779	106.547485	39.903336	16.1559635	107.186859	-59.846498	8.8946025	98.719193
23.477547	-7.620369	105.58046	-9.880094	12.653518	102.920898	40.970371	-12.590483	107.824364	38.986328	45.148869	106.522072	39.9783495	16.279193	107.173218	-59.7385375	9.027843	98.668578
23.27635	-8.575954	105.669067	-9.780244	12.787306	102.926849	41.068729	-12.474994	107.913719	39.073479	45.2537	106.460251	40.071104	16.389353	107.186985	-59.631592	9.185259	98.666713
23.108116	-9.450655	105.792175	-9.657331	12.883867	102.942764	41.20285	-12.408198	108.042038	39.185886	45.328045	106.402122	40.194368	16.4599235	107.22208	-59.50903	9.3078105	98.663448
22.914902	-10.304778	105.979393	-9.508604	12.926321	102.971207	41.349289	-12.365298	108.195587	39.320164	45.357208	106.301651	40.3347265	16.495955	107.248619	-59.3519345	9.356687	98.693795
22.699461	-11.158644	106.203392	-9.33313	12.901458	103.020187	41.521217	-12.388929	108.396515	39.47921	45.314568	106.124413	40.5002135	16.4628195	107.260464	-59.1664735	9.3400965	98.77991
22.283232	-12.346113	106.589951	-9.034545	12.741859	103.090195	41.779957	-12.501964	108.778885	39.71595	45.118851	105.834068	40.7479535	16.3084435	107.3064765	-58.8170435	9.1752745	98.8739135
22.000761	-13.070959	106.906258	-8.859202	12.57391	103.170944	41.954395	-12.614803	109.10907	39.887135	44.955723	105.647133	40.920765	16.17046	107.3781015	-58.639169	8.97736	98.9637865
21.699278	-13.744288	107.31028	-8.697416	12.379194	103.312218	42.128647	-12.74305	109.502121	40.028511	44.782116	105.545822	41.078579	16.019533	107.5239715	-58.473411	8.738855	99.1004645
21.349693	-14.367208	107.783218	-8.542052	12.159116	103.52832	42.313679	-12.873989	109.969452	40.14864	44.607559	105.527809	41.2311595	15.866785	107.7486305	-58.3152635	8.451447	99.3080095
20.958652	-14.903582	108.299164	-8.423855	11.942995	103.818222	42.486576	-13.004659	110.474541	40.227879	44.44342	105.620789	41.3572275	15.7193805	108.047665	-58.2049375	8.1666095	99.588779
20.504112	-15.380258	108.757607	-8.307982	11.717744	104.146698	42.633392	-13.162992	110.943512	40.292679	44.256618	105.804573	41.4630355	15.546813	108.3740425	-58.0789995	7.888675	99.9193535
20.03513	-15.783972	109.134186	-8.21396	11.519096	104.474876	42.703358	-13.330407	111.341904	40.383186	44.0779	106.020119	41.543272	15.3737465	108.6810115	-57.971192	7.6644455	100.2687405
19.250996	-16.279633	109.45665	-8.131042	11.27765	104.885544	42.733467	-13.590175	111.731186	40.485432	43.853798	106.45015	41.6094495	15.1318115	109.090668	-57.8715335	7.4234885	100.68042
18.631865	-16.509865	109.51371	-8.088726	11.159528	105.113777	42.740448	-13.761303	111.841629	40.539482	43.726639	106.788719	41.639965	14.982668	109.315174	-57.817417	7.336388	100.91238
18.070637	-16.694792	109.391548	-8.076134	11.091502	105.29361	42.749172	-13.880847	111.858665	40.595009	43.702126	107.140839	41.6720905	14.9106395	109.499752	-57.8243585	7.2723645	101.087468
17.330774	-16.758072	109.291306	-8.095975	11.052979	105.425262	42.767109	-13.957132	111.755226	40.631557	43.792061	107.538177	41.699333	14.9174645	109.6467015	-57.891283	7.1884935	101.2038225
16.586485	-16.737192	109.087059	-8.124991	11.073075	105.532585	42.8088	-13.95709	111.62468	40.667191	43.924126	107.825294	41.7379955	14.983518	109.724987	-57.9879775	7.162632	101.340183
15.831659	-16.672512	108.859657	-8.159434	11.155484	105.624786	42.841663	-13.913216	111.426651	40.683189	44.090382	108.063034	41.762426	15.088583	109.7448425	-58.081294	7.222385	101.5047295
15.045324	-16.530413	108.631859	-8.15805	11.281116	105.714249	42.855709	-13.800819	111.229172	40.686378	44.234581	108.223213	41.7710435	15.216881	109.7261925	-58.0871435	7.345351	101.7023055
13.819478	-16.242594	108.254196	-8.098656	11.546978	105.881622	42.947208	-13.483689	110.983589	40.609131	44.458397	108.416679	41.7781695	15.487354	109.700134	-57.9754815	7.606602	102.06311
12.913571	-15.950293	108.139786	-8.040784	11.739783	106.019699	43.07935	-13.214457	110.876373	40.532566	44.648258	108.650719	41.805958	15.7169005	109.763546	-57.887526	7.7626655	102.275852
12.006364	-15.628737	108.055672	-7.960283	11.905087	106.195297	43.236565	-12.991592	110.889481	40.560089	44.900776	108.975533	41.898327	15.954592	109.932507	-57.818893	7.855582	102.458087
11.039166	-15.263301	108.052803	-7.906486	12.071009	106.3815	43.36779	-12.825889	110.945236	40.648006	45.162865	109.307991	42.007898	16.168488	110.1266135	-57.82087	7.97353	102.6363865
10.06476	-14.927565	107.982567	-7.842836	12.226147	106.530464	43.484509	-12.709287	110.967232	40.7644	45.346161	109.51368	42.1244545	16.318437	110.240456	-57.8101265	8.133857	102.820472
9.041519	-14.552355	107.881035	-7.779283	12.377493	106.627594	43.586994	-12.589155	110.9431	40.853252	45.449932	109.548607	42.220123	16.4303885	110.2458535	-57.778689	8.3245975	103.0093345
7.987928	-14.14845	107.812584	-7.696738	12.50485	106.671585	43.662209	-12.485095	110.885429	40.907242	45.50742	109.483292	42.2847255	16.5111625	110.1843605	-57.6782015	8.4985375	103.1588095
6.393949	-13.548764	107.733177	-7.564654	12.6241	106.717468	43.796089	-12.389771	110.860481	40.913654	45.492928	109.343483	42.3548715	16.5515785	110.101982	-57.4841795	8.6966215	103.332954
5.234695	-13.165533	107.73777	-7.480855	12.613331	106.78154	43.872448	-12.418971	110.94725	40.92424	45.438766	109.293221	42.398344	16.5098975	110.1202355	-57.360054	8.7167645	103.4428445
4.037903	-12.78145	107.757797	-7.419401	12.53888	106.852409	43.938236	-12.50826	111.034927	40.942516	45.389545	109.297028	42.440376	16.4406425	110.1659775	-57.279178	8.6371175	103.5388405
2.8331	-12.407044	107.718674	-7.409036	12.426987	106.920586	43.986095	-12.615631	111.0765	40.936489	45.336552	109.323593	42.461292	16.3604605	110.2000465	-57.279364	8.4935135	103.6411255
1.536037	-12.01536	107.693039	-7.419072	12.326468	106.95472	43.991798	-12.697106	111.055206	40.876446	45.276627	109.305489	42.434122	16.2897605	110.1803475	-57.272266	8.3631755	103.7290925
0.220684	-11.580064	107.656059	-7.476302	12.265349	106.945847	43.948658	-12.734678	110.991135	40.79562	45.214359	109.230515	42.372139	16.2398405	110.110825	-57.324743	8.2908575	103.780869
-1.074026	-11.157937	107.483826	-7.543121	12.275531	106.902122	43.861118	-12.72699	110.912529	40.689487	45.173889	109.157036	42.2753025	16.2234495	110.0347825	-57.3615445	8.3276125	103.7694615
-3.155393	-10.445479	107.346725	-7.716403	12.353262	106.88028	43.69128	-12.683845	110.814331	40.493484	45.171928	109.074593	42.092382	16.2440415	109.944462	-57.525188	8.4624825	103.816098
-4.551229	-9.946069	107.305573	-7.852314	12.44793	106.92942	43.536228	-12.637661	110.769501	40.352726	45.203342	109.049545	41.944477	16.2828405	109.909523	-57.649105	8.6130195	103.949317
-5.944334	-9.44803	107.305573	-7.983651	12.582323	107.024178	43.380505	-12.594337	110.735001	40.236919	45.253109	109.049316	41.808712	16.329386	109.8921585	-57.776014	8.83526	104.1561975
-7.450973	-8.889773	107.352188	-8.126394	12.723495	107.147339	43.205643	-12.554669	110.7304	40.246727	45.280109	109.06205	41.726185	16.36272	109.896225	-57.978973	9.08427	104.398453
-8.936129	-8.332129	107.362076	-8.254526	12.854735	107.257988	43.035416	-12.513563	110.711372	40.181637	45.314671	109.117653	41.6085265	16.400554	109.9145125	-58.1175785	9.308916	104.6014635
-10.381496	-7.812758	107.300446	-8.362895	12.95073	107.332611	42.886238	-12.486682	110.654388	40.085648	45.358158	109.240936	41.485943	16.435738	109.947662	-58.211733	9.465722	104.71756
-11.922307	-7.263389	107.209869	-8.457794	13.001047	107.38829	42.760899	-12.486531	110.550583	40.077209	45.346188	109.351875	41.419054	16.4298285	109.951229	-58.334642	9.5722655	104.825351
-14.173333	-6.475119	107.008278	-8.563107	12.973474	107.406281	42.608269	-12.516464	110.30748	39.959621	45.341469	109.526947	41.283945	16.4125025	109.9172135	-58.410159	9.5344455	104.8953485
-15.666143	-5.979698	106.862953	-8.606558	12.924169	107.394859	42.543991	-12.547565	110.101959	39.903687	45.30127	109.552193	41.223839	16.3768525	109.827076	-58.436955	9.4714855	104.962642
-17.265432	-5.509847	106.783714	-8.659256	12.838263	107.381882	42.503159	-12.576217	109.906975	39.85939	45.247532	109.46608	41.1812745	16.3356575	109.6865275	-58.4997865	9.3408685	105.0772365
-18.777777	-5.0743	106.802322	-8.680542	12.742874	107.38559	42.487099	-12.62122	109.708389	39.802742	45.170498	109.264877	41.1449205	16.274639	109.486633	-58.5060045	9.211109	105.284547
-20.378777	-4.632876	106.894341	-8.681326	12.590946	107.399284	42.484482	-12.711594	109.500862	39.6894	45.0243	108.955475	41.086941	16.156353	109.2281685	-58.449593	9.025539	105.5703995
-21.932285	-4.21951	107.07415	-8.696804	12.378455	107.435692	42.519627	-12.884299	109.230209	39.544533	44.840958	108.543228	41.03208	15.9783295	108.8867185	-58.425688	8.7785805	105.9846655
-23.462149	-3.872577	107.39045	-8.706994	12.099061	107.524895	42.514347	-13.127765	108.823624	39.495613	44.537926	107.944679	41.00498	15.7050805	108.3841515	-58.418968	8.4930415	106.6656385
-25.828194	-3.288155	108.135818	-8.724845	11.588285	107.750488	42.367329	-13.595001	108.029686	39.149334	44.01524	106.903755	40.7583315	15.2101195	107.4667205	-58.2080215	7.9664505	108.0342555
-27.302658	-2.967216	108.711517	-8.768864	11.18049	107.962692	42.200996	-13.949495	107.407555	38.986698	43.622696	106.240807	40.593847	14.8366005	106.824181	-58.131575	7.5243795	109.101203
-28.85026	-2.556103	109.3657	-8.823475	10.776898	108.189285	42.010628	-14.291057	106.754128	38.779289	43.273594	105.64492	40.3949585	14.4912685	106.199524	-58.0419085	7.0625275	110.179046
-30.281538	-2.179477	110.019073	-8.940226	10.422638	108.402657	41.749798	-14.604727	106.1259	38.505821	42.956291	105.06263	40.1278095	14.175782	105.594265	-58.0082615	6.669494	111.211049
-31.667858	-1.777065	110.506523	-9.10672	10.15706	108.530952	41.441025	-14.850019	105.526199	38.170258	42.672775	104.550133	39.8056415	13.911378	105.038166	-58.0190815	6.402742	112.023738
-33.072376	-1.287948	110.832024	-9.28447	9.927415	108.523621	41.116249	-15.022553	104.971649	37.879688	42.481346	104.091934	39.4979685	13.7293965	104.5317915	-58.0669085	6.1254335	112.5154505
-34.384216	-0.80176	110.95134	-9.464339	9.793545	108.388176	40.834953	-15.146097	104.428802	37.621181	42.348587	103.750542	39.228067	13.601245	104.089672	-58.156745	5.985845	112.68668
-36.215199	-0.02924	110.809967	-9.774826	9.719349	108.057297	40.409626	-15.21944	103.719353	37.31208	42.2901	103.409279	38.860853	13.53533	103.564316	-58.410505	5.903368	112.550278
-37.388351	0.556658	110.65947	-9.995322	9.734796	107.810226	40.157749	-15.222051	103.285172	37.139069	42.289959	103.236198	38.648409	13.533954	103.260685	-58.639053	5.935638	112.359767
-38.42194	1.142109	110.54686	-10.198227	9.801499	107.589516	39.877953	-15.177991	102.883514	36.976563	42.334915	103.094391	38.427258	13.578462	102.9889525	-58.823712	6.024536	112.1900795
-39.346901	1.774451	110.540535	-10.389795	9.882442	107.45195	39.599545	-15.115304	102.580093	36.792641	42.389519	102.980087	38.196093	13.6371075	102.78009	-58.975683	6.1277765	112.12381
-40.18404	2.336482	110.570908	-10.577156	9.977887	107.408058	39.328419	-15.018664	102.366531	36.614246	42.471542	102.943146	37.9713325	13.726439	102.6548385	-59.1256445	6.229335	112.1612775
-40.947571	2.923933	110.695778	-10.780066	10.096888	107.433296	39.078323	-14.927753	102.236511	36.460926	42.582096	102.954628	37.7696245	13.8271715	102.5955695	-59.3297565	6.3666045	112.2710225
-41.62125	3.546392	110.876106	-10.956693	10.231449	107.505707	38.843365	-14.825991	102.180649	36.285076	42.700203	102.97506	37.5642205	13.937106	102.5778545	-59.4776065	6.525792	112.4335595
-42.445114	4.50836	111.131798	-11.219775	10.422717	107.621208	38.530479	-14.660176	102.090034	36.028854	42.886658	103.008339	37.2796665	14.113241	102.5491865	-59.7192165	6.732193	112.6932295
-42.840214	5.114086	111.289726	-11.393033	10.5245	107.682671	38.324287	-14.549622	101.943466	35.854767	42.999428	102.981712	37.089527	14.224903	102.462589	-59.875593	6.824097	112.902753
-43.151505	5.715366	111.435364	-11.554543	10.612936	107.707108	38.091583	-14.438113	101.763657	35.6479	43.104336	102.917549	36.8697415	14.3331115	102.340603	-59.9788275	6.8927605	113.073613
-43.37986	6.346746	111.556053	-11.706955	10.696198	107.694969	37.88097	-14.312646	101.56691	35.429718	43.229126	102.823685	36.655344	14.45824	102.1952975	-60.069254	6.934156	113.1946405
-43.550438	6.972159	111.589981	-11.854197	10.773847	107.666519	37.708687	-14.178535	101.381767	35.227486	43.355854	102.741875	36.4680865	14.5886595	102.061821	-60.1764805	6.9590345	113.271217
-43.595222	7.627173	111.520912	-11.998315	10.860445	107.589958	37.566082	-14.039551	101.225021	35.060158	43.486309	102.685036	36.31312	14.723379	101.9550285	-60.30975	6.997511	113.2248875
-43.507122	8.283281	111.324097	-12.143356	10.93733	107.478844	37.465126	-13.913612	101.07682	34.897911	43.618237	102.635483	36.1815185	14.8523125	101.8561515	-60.4682305	7.0223475	113.1015365
-43.190285	9.22562	110.787773	-12.323477	10.977345	107.160721	37.34848	-13.761754	100.795677	34.674831	43.812233	102.685013	36.0116555	15.0252395	101.740345	-60.6586095	6.9294505	112.581097
-42.863491	9.855644	110.376587	-12.422603	10.986667	106.895981	37.265686	-13.693805	100.572586	34.732582	43.855049	102.65255	35.999134	15.080622	101.612568	-60.84434	6.892712	112.179394
-42.474129	10.555519	109.95108	-12.548258	10.940545	106.647827	37.131413	-13.666801	100.396385	34.664799	43.879593	102.612236	35.898106	15.106396	101.5043105	-60.994622	6.774694	111.7913435
-41.991512	11.279094	109.578049	-12.669155	10.942788	106.408371	36.999237	-13.660515	100.263931	34.531212	43.89682	102.606346	35.7652245	15.1181525	101.4351385	-61.1035345	6.7674235	111.3816035
-41.445839	11.996412	109.147087	-12.810681	10.949876	106.208755	36.896118	-13.681826	100.287506	34.424519	43.889854	102.57196	35.6603185	15.104014	101.429733	-61.2816805	6.795738	110.987777
-40.80209	12.713228	108.721352	-12.96508	10.956756	106.056122	36.842613	-13.736536	100.441299	34.320377	43.87381	102.582672	35.581495	15.068637	101.5119855	-61.511655	6.844875	110.6002585
-40.059982	13.493711	108.263588	-13.073789	10.937829	105.928436	36.809029	-13.798721	100.689247	34.126186	43.860142	102.677788	35.4676075	15.0307105	101.6835175	-61.6151855	6.8449475	110.1733545
-38.854736	14.709863	107.659599	-13.21386	10.8904	105.767082	36.769188	-13.895138	101.276489	34.228519	43.725994	102.83886	35.4988535	14.915428	102.0576745	-61.9265735	6.865372	109.4764895
-37.951813	15.506573	107.272217	-13.324428	10.805774	105.745102	36.715405	-14.025903	101.809181	34.25996	43.622246	103.127762	35.4876825	14.7981715	102.4684715	-62.1365385	6.8133765	109.0217325
-36.981342	16.385679	106.998352	-13.437383	10.730567	105.845238	36.6525	-14.195904	102.41243	34.345493	43.518734	103.510521	35.4989965	14.661415	102.9614755	-62.3737625	6.799719	108.7290005
-35.962627	17.321556	106.863914	-13.559237	10.633929	105.994797	36.567574	-14.395818	103.043388	34.451591	43.419998	103.95018	35.5095825	14.51209	103.496784	-62.6280565	6.755768	108.49281
-34.917709	18.225147	106.71946	-13.666428	10.538795	106.185738	36.499207	-14.63458	103.636063	34.582321	43.281639	104.388657	35.540764	14.3235295	104.01236	-62.87362	6.7540605	108.359116
-33.82703	19.199936	106.622314	-13.743593	10.453439	106.347038	36.428253	-14.880978	104.158295	34.714298	43.152767	104.787376	35.5712755	14.1358945	104.4728355	-63.0584615	6.7709835	108.2212405
-32.683895	20.250879	106.533447	-13.806976	10.342947	106.459618	36.370255	-15.085429	104.549881	34.84882	43.033112	105.157402	35.6095375	13.9738415	104.8536415	-63.2234895	6.7120525	108.0655945
-30.913111	21.81772	106.359528	-13.853231	10.212336	106.511894	36.328331	-15.351942	104.835579	35.049026	42.888027	105.686661	35.6886785	13.7680425	105.26112	-63.3951405	6.6566295	107.762668
-29.692507	22.958673	106.320122	-13.853977	10.106487	106.478691	36.290043	-15.46772	104.757057	35.093929	42.816051	106.009445	35.691986	13.6741655	105.383251	-63.39994	6.5388085	107.574131
-28.419193	24.061613	106.350876	-13.808786	10.025625	106.447937	36.249031	-15.527023	104.427528	35.325668	42.697906	106.191017	35.7873495	13.5854415	105.3092725	-63.4049215	6.4658085	107.5866015
-27.16049	25.21332	106.596687	-13.749419	9.971076	106.483612	36.175732	-15.533954	103.964005	35.40921	42.626606	106.462524	35.792471	13.546326	105.2132645	-63.291309	6.395826	107.7539595
-25.856321	26.390827	106.974533	-13.713987	9.954791	106.595787	36.082027	-15.467138	103.460587	35.51395	42.621624	106.875488	35.7979885	13.577243	105.1680375	-63.2259625	6.332339	108.0235365
-24.523888	27.576151	107.472717	-13.710235	9.982651	106.792068	35.979904	-15.350479	103.115616	35.509254	42.697464	107.562782	35.744579	13.6734925	105.339199	-63.165049	6.2918095	108.244937
-23.20388	28.744602	108.118202	-13.766098	10.054276	107.064461	35.917866	-15.194057	103.037033	35.578178	42.798199	108.498741	35.748022	13.802071	105.767887	-63.280218	6.306481	108.361035
-21.238844	30.470282	109.265091	-13.969013	10.30461	107.763466	35.891567	-14.793234	103.538956	35.691143	43.151211	110.276939	35.791355	14.1789885	106.9079475	-63.729381	6.4302315	108.6189845
-19.909296	31.589403	110.139778	-14.164883	10.549465	108.351639	35.904652	-14.509267	104.228828	35.614204	43.541718	111.665176	35.759428	14.5162255	107.947002	-64.089194	6.5827045	108.756276
-18.607149	32.653591	111.048294	-14.347808	10.782529	108.98539	35.941177	-14.224582	105.019615	35.544151	43.938377	112.981346	35.742664	14.8568975	109.0004805	-64.43828	6.7081605	108.9702995
-17.270061	33.679871	111.965584	-14.504889	10.988688	109.623421	36.000572	-13.960697	105.797089	35.531628	44.316978	114.172997	35.7661	15.1781405	109.985043	-64.775878	6.7992355	109.261799
-15.956686	34.592793	112.821579	-14.598957	11.138498	110.181282	36.092815	-13.737798	106.477486	35.51733	44.592754	115.264572	35.8050725	15.427478	110.871029	-65.0029865	6.849518	109.491535
-14.61785	35.439537	113.585258	-14.650196	11.23311	110.628822	36.209522	-13.521439	107.004295	35.525188	44.845135	116.256653	35.867355	15.661848	111.630474	-65.167747	6.804372	109.62717
-13.285775	36.192028	114.340843	-14.632299	11.309793	110.988869	36.336788	-13.31509	107.424034	35.536255	45.011883	117.122421	35.9365215	15.8483965	112.2732275	-65.2011195	6.7711895	109.7045105
-11.282385	37.101276	115.288315	-14.544993	11.425586	111.429749	36.533527	-13.008407	107.917618	35.496311	45.23489	118.306824	36.014919	16.1132415	113.112221	-65.104905	6.7379305	109.747277
-9.93588	37.598003	115.854942	-14.454926	11.522243	111.722015	36.686222	-12.805285	108.2957	35.592182	45.303291	119.009033	36.139202	16.249003	113.6523665	-65.049054	6.795483	109.7916635
-8.678989	38.026337	116.398407	-14.319983	11.64468	112.023735	36.917465	-12.644012	108.656715	35.669785	45.408596	119.679855	36.293625	16.382292	114.168285	-64.933591	6.907068	109.879185
-7.306757	38.284512	116.790375	-14.165963	11.773068	112.354889	37.129223	-12.521336	109.07811	35.755775	45.536392	120.265793	36.442499	16.507528	114.6719515	-64.774425	7.038608	110.0378265
-5.96461	38.470451	117.156509	-14.002673	11.907761	112.696899	37.315445	-12.393845	109.504059	35.891251	45.639275	120.742012	36.603348	16.622715	115.1230355	-64.608694	7.192807	110.2707625
-4.802656	38.625671	117.580368	-13.7373	11.99173	112.925758	37.520935	-12.29371	109.906296	36.047611	45.722198	121.188965	36.784273	16.714244	115.5476305	-64.258873	7.269216	110.3038855
-3.522217	38.603111	117.817772	-13.549614	12.080956	113.152084	37.715939	-12.2264	110.323807	36.158092	45.861713	121.67749	36.9370155	16.8176565	116.0006485	-64.0362435	7.3442555	110.3035195
-1.69325	38.297596	118.128876	-13.289227	12.161397	113.37233	38.011364	-12.153651	110.898422	36.381489	45.966339	122.297752	37.1964265	16.906344	116.598087	-63.7748805	7.41645	110.146573
-0.507273	37.975861	118.304741	-13.131471	12.186469	113.461433	38.203835	-12.091335	111.205276	36.484859	46.045624	122.692215	37.344347	16.9771445	116.9487455	-63.607289	7.3957935	109.9741205
0.644546	37.538979	118.437958	-12.961043	12.181016	113.513229	38.411186	-12.040166	111.453354	36.584522	46.116508	123.041084	37.497854	17.038171	117.247219	-63.41994	7.323861	109.779239
1.758287	36.980976	118.497993	-12.779655	12.174361	113.550163	38.630726	-12.01245	111.654213	36.723877	46.182892	123.298729	37.6773015	17.085221	117.476471	-63.2366115	7.263501	109.623855
2.865783	36.331707	118.451759	-12.585923	12.173412	113.580193	38.848545	-11.99462	111.86441	36.854259	46.259796	123.447586	37.851402	17.132588	117.655998	-63.023248	7.214236	109.504388
3.978201	35.563313	118.346748	-12.401409	12.174902	113.612556	39.075645	-12.005424	112.079224	36.97422	46.299515	123.469009	38.0249325	17.1470455	117.7741165	-62.8277505	7.2027585	109.4509955
5.075111	34.705494	118.118164	-12.17743	12.18685	113.64962	39.306355	-12.038676	112.317574	37.146885	46.377274	123.350906	38.22662	17.169299	117.83424	-62.58148	7.204401	109.465
6.709974	33.227356	117.612648	-11.831861	12.184376	113.66378	39.678146	-12.102717	112.715042	37.41581	46.498936	123.009781	38.546978	17.1981095	117.8624115	-62.2107	7.1706425	109.4651485
7.777643	32.089069	117.206558	-11.556542	12.159066	113.620552	39.965897	-12.177623	112.99379	37.603943	46.548809	122.660721	38.78492	17.185593	117.8272555	-61.898004	7.132539	109.4138485
8.849771	30.86363	116.744064	-11.2911	12.104678	113.525162	40.235935	-12.254079	113.284241	37.763565	46.553043	122.289742	38.99975	17.149482	117.7869915	-61.58195	7.059874	109.2633325
9.873791	29.577187	116.259071	-10.999665	12.009612	113.371254	40.511471	-12.361195	113.591835	37.948975	46.532391	121.864937	39.230223	17.085598	117.728386	-61.229553	6.933626	109.014122
10.907014	28.12418	115.779625	-10.795752	11.93498	113.221481	40.85183	-12.497479	113.781525	38.147659	46.471363	121.457123	39.4997445	16.986942	117.619324	-61.0912485	6.883018	108.823638
11.924505	26.632013	115.334534	-10.499039	11.78933	112.999557	41.143681	-12.63054	113.947723	38.325829	46.38142	121.037552	39.734755	16.87544	117.4926375	-60.732833	6.70322	108.5064765
12.922846	25.078276	114.906013	-10.231381	11.644188	112.824867	41.420834	-12.773138	114.096939	38.536541	46.250496	120.628418	39.9786875	16.738679	117.3626785	-60.4414495	6.549697	108.2870555
14.334689	22.626795	114.480148	-9.841084	11.408584	112.613968	41.799042	-13.008195	114.315247	38.871338	46.009499	120.080566	40.33519	16.500652	117.1979065	-60.017358	6.316516	108.0300295
15.268106	20.938047	114.230537	-9.605512	11.246515	112.507721	42.042751	-13.183968	114.46093	39.133308	45.847355	119.780624	40.5880295	16.3316935	117.120777	-59.7990535	6.1613365	107.894665
16.162025	19.166647	114.027451	-9.357609	11.083504	112.386879	42.30814	-13.345456	114.596031	39.40271	45.695957	119.518074	40.855425	16.1752505	117.0570525	-59.570643	5.9917575	107.7167055
17.062099	17.412661	113.839462	-9.103484	10.943665	112.238335	42.592255	-13.485205	114.723076	39.663692	45.518715	119.227837	41.1279735	16.016755	116.9754565	-59.3349415	5.870575	107.5012135
17.918709	15.592962	113.621521	-8.854456	10.82128	112.052711	42.880474	-13.602108	114.817787	39.927414	45.326607	118.928062	41.403944	15.8622495	116.8729245	-59.112856	5.7803105	107.2324975
18.769693	13.779285	113.422485	-8.599134	10.683158	111.829124	43.176506	-13.706313	114.88578	40.260845	45.146858	118.547913	41.7186755	15.7202725	116.7168465	-58.9169435	5.6460435	106.9414015
19.590534	11.937893	113.170715	-8.359335	10.559998	111.562325	43.517475	-13.872783	114.968697	40.713291	44.999893	118.052376	42.115383	15.563555	116.5105365	-58.834053	5.556441	106.6141135
20.73455	9.15849	112.837532	-8.010255	10.354273	111.0858	44.257202	-14.414557	115.114891	41.690243	44.68605	117.085075	42.9737225	15.1357465	116.099983	-58.9942325	5.5727995	106.071617
21.45072	7.302693	112.634468	-7.81016	10.187331	110.766258	44.964397	-14.95266	115.199684	42.525467	44.476994	116.328827	43.744932	14.762167	115.7642555	-59.365252	5.612495	105.7682605
22.114887	5.401853	112.515556	-7.600785	9.946464	110.447418	45.754684	-15.461024	115.299187	43.306305	44.321789	115.544258	44.5304945	14.4303825	115.4217225	-59.7320645	5.4625455	105.4731135
22.751978	3.484039	112.412247	-7.412656	9.577406	110.13002	46.67067	-15.769443	115.300011	43.935539	43.920074	114.805412	45.3031045	14.0753155	115.0527115	-60.1284165	5.0794965	105.2073285
23.350407	1.541623	112.277969	-7.197238	9.155588	109.818604	47.601707	-15.807281	115.137955	44.535522	43.380939	114.037308	46.0686145	13.786829	114.5876315	-60.4630905	4.524347	105.0495765
23.92449	-0.304192	112.188148	-6.954803	8.804389	109.519554	48.378582	-15.722163	114.986099	45.043007	42.833252	113.181267	46.7107945	13.5555445	114.083683	-60.6204005	4.0532335	104.955425
24.492437	-2.043163	112.115158	-6.635039	8.621463	109.248436	48.771763	-15.629692	115.00499	45.388359	42.387581	112.401642	47.080061	13.3789445	113.703316	-60.350139	3.8639815	104.793556
25.152069	-4.47552	112.090919	-6.209699	8.414673	108.910286	49.260784	-15.379331	114.99884	45.745953	42.017044	111.369446	47.5033685	13.3188565	113.184143	-59.9227665	3.5104895	104.636429
25.56077	-6.113611	112.02018	-5.999958	8.226716	108.673622	49.465759	-15.071453	114.876869	45.963646	41.809044	110.897133	47.7147025	13.3687955	112.887001	-59.7146185	3.0846365	104.460243
25.842699	-7.649365	111.896988	-5.829928	8.036543	108.408096	49.567097	-14.970678	114.764488	46.120251	41.670044	110.535278	47.843674	13.349683	112.649883	-59.50353	2.723403	104.166309
26.055109	-9.164036	111.753937	-5.742314	7.862409	108.143112	49.565304	-14.933878	114.584732	46.190613	41.534389	110.249641	47.8779585	13.3002555	112.4171865	-59.3625865	2.4245625	103.8690375
26.215284	-10.606076	111.554214	-5.721964	7.702214	107.876862	49.439297	-14.748049	114.268997	46.237286	41.402031	110.037025	47.8382915	13.326991	112.153011	-59.2822195	2.077437	103.600713
26.281891	-11.968028	111.283958	-5.759038	7.593347	107.627724	49.276794	-14.537242	113.999413	46.285179	41.293518	109.845924	47.7809865	13.378138	111.9226685	-59.2990625	1.808556	103.3327795
26.253361	-13.261348	111.030922	-5.830362	7.507407	107.433701	49.276779	-14.256833	113.797592	46.381821	41.169422	109.65934	47.8293	13.4562945	111.728466	-59.490024	1.5585195	103.138936
26.194769	-15.158421	110.57296	-5.904221	7.362108	107.180443	49.732849	-13.537561	113.505844	46.775753	40.822327	109.243332	48.254301	13.642383	111.374588	-60.062743	1.081833	102.986298
26.117273	-16.368139	110.220573	-5.881174	7.264108	107.003693	50.280022	-12.878437	113.302147	47.044899	40.439754	108.994118	48.6624605	13.7806585	111.1481325	-60.4248085	0.747557499999999	102.8592535
26.035568	-17.473484	109.953354	-5.759137	7.198716	106.88604	50.756557	-12.556259	113.269936	47.276417	40.162582	108.711716	49.016487	13.8031615	110.990826	-60.534761	0.5942705	102.781254
26.017212	-18.454809	109.858727	-5.534089	7.283988	106.831314	51.129848	-12.505345	113.019653	47.482574	39.784153	108.268318	49.306211	13.639404	110.6439855	-60.374389	0.928571999999997	103.0186425
25.7784	-19.210905	109.788445	-5.30656	7.411431	106.851402	51.388573	-12.232966	112.716949	47.79512	39.536701	107.66066	49.5918465	13.6518675	110.1888045	-60.2049665	1.1709945	103.5139995
25.528151	-19.928835	109.73922	-5.106867	7.548318	106.89254	51.707626	-11.913491	112.606834	48.243214	39.494606	107.183075	49.97542	13.7905575	109.8949545	-60.189154	1.3060785	103.8901255
25.275528	-20.675587	109.623001	-4.97189	7.740644	106.860863	52.081001	-11.540797	112.6297	48.724308	39.340717	107.10981	50.4026545	13.89996	109.869755	-60.3464345	1.581328	103.851971
24.756601	-21.509699	109.700539	-4.902623	8.143829	106.730064	52.609657	-11.066612	112.662697	49.167522	39.188461	107.544075	50.8885895	14.0609245	110.103386	-60.6938355	2.2267335	103.356742
24.376274	-22.114777	109.872421	-4.918673	8.351499	106.715096	52.690392	-10.748574	112.795982	48.962074	39.238667	108.062675	50.826233	14.2450465	110.4293285	-60.663579	2.4579515	103.0008635
23.908272	-22.687048	110.218025	-5.086133	8.444727	106.838539	52.617706	-10.519704	113.056824	48.790806	39.269444	108.404778	50.704256	14.37487	110.730801	-60.876522	2.514584	102.946277
23.38657	-23.302618	110.589012	-5.375262	8.438271	107.000801	52.670151	-10.356445	113.238335	48.633087	39.197273	108.913788	50.651619	14.420414	111.0760615	-61.402143	2.456128	102.9255405
22.799562	-23.904165	110.894142	-5.742087	8.372993	107.109879	52.651768	-10.128752	113.378334	48.501522	39.009071	109.403168	50.576645	14.4401595	111.390751	-62.060819	2.3058265	102.829007
22.184267	-24.390844	111.10157	-6.12992	8.310847	107.171646	52.520496	-9.763803	113.487579	48.447262	38.812771	109.709572	50.483879	14.524484	111.5985755	-62.743719	2.09721	102.7447165
21.530285	-24.858603	111.195992	-6.50115	8.319986	107.182762	52.390038	-9.365839	113.579704	48.398975	38.465424	109.840538	50.3945065	14.5497925	111.710121	-63.3968065	2.0901795	102.655403
20.59869	-25.505081	111.059746	-6.846168	8.345709	107.129684	52.208519	-8.579115	113.457726	48.257011	38.11446	109.578026	50.232765	14.7676725	111.517876	-63.925101	1.9237455	102.741492
20.002859	-25.921532	110.811302	-6.91709	8.303254	107.101677	52.152889	-8.223554	113.352707	47.96323	38.102177	109.415588	50.0580595	14.9393115	111.3841475	-63.8922395	1.6671965	102.8192065
19.389456	-26.35482	110.483337	-6.949943	8.229342	107.109131	52.007683	-7.96207	113.299751	47.82428	38.083126	109.33371	49.9159815	15.060528	111.3167305	-63.8158675	1.398156	102.9015315
18.739344	-26.819559	110.160149	-6.894917	8.172665	107.139412	51.899986	-7.773953	113.060654	47.700607	38.131645	109.467659	49.8002965	15.178846	111.2641565	-63.5901305	1.166484	103.0146675
18.048105	-27.158525	109.919022	-6.809131	8.14213	107.149033	51.707912	-7.481677	112.802528	47.652473	38.175549	109.537254	49.6801925	15.346936	111.169891	-63.2984545	0.937324000000002	103.128175
17.308363	-27.45145	109.563576	-6.713763	8.163679	107.142815	51.427101	-7.124209	112.398407	47.673737	38.24485	109.510872	49.550419	15.5603205	110.9546395	-62.977945	0.767037500000001	103.3309905
16.601561	-27.8043	109.102371	-6.62256	8.210843	107.083771	51.163452	-6.809316	111.897614	47.724377	38.253922	109.370407	49.4439145	15.722303	110.6340105	-62.6890345	0.699382999999999	103.5335315
15.435884	-28.339607	108.319023	-6.476952	8.329146	106.889511	50.840778	-6.430933	110.991272	47.808308	38.24984	108.984688	49.324543	15.9094535	109.98798	-62.278447	0.7488385	103.791042
14.596325	-28.526937	107.863197	-6.424135	8.434536	106.725548	50.63644	-6.271761	110.427162	47.844845	38.272877	108.702408	49.2406425	16.000558	109.564785	-62.0889125	0.868513999999998	103.886311
13.787891	-28.383404	107.392036	-6.397798	8.544598	106.579498	50.474762	-6.133344	109.951874	47.840908	38.315315	108.455063	49.157835	16.0909855	109.2034685	-61.953431	0.998210500000003	103.9555275
13.092218	-28.230753	107.180115	-6.390244	8.656425	106.505417	50.336815	-6.001339	109.649063	47.848507	38.371075	108.254776	49.092661	16.184868	108.9519195	-61.873149	1.127982	104.0589145
12.5204	-28.022362	107.127174	-6.372962	8.757363	106.508133	50.229965	-5.89841	109.556557	47.843658	38.417835	108.124352	49.0368115	16.2597125	108.8404545	-61.7827355	1.2550135	104.1758115
11.832915	-27.816265	107.327271	-6.340407	8.838959	106.585899	50.209976	-5.786854	109.666992	47.809044	38.470238	108.010742	49.00951	16.341692	108.838867	-61.690324	1.336226	104.332931
11.147872	-27.667225	107.695648	-6.329093	8.909023	106.692245	50.257164	-5.687048	109.989311	47.77422	38.497368	107.951691	49.015692	16.40516	108.970501	-61.673878	1.412886	104.413989
10.039931	-27.366722	108.571304	-6.347134	8.918277	106.852211	50.336964	-5.614605	110.750259	47.757847	38.519176	107.887444	49.0474055	16.4522855	109.3188515	-61.7416735	1.3842685	104.3855705
9.311515	-27.16535	109.161987	-6.376485	8.865282	106.952492	50.418465	-5.602078	111.304138	47.7145	38.485493	107.883286	49.0664825	16.4417075	109.593712	-61.8194525	1.2888565	104.311272
8.586752	-26.871511	109.687233	-6.413994	8.781251	107.056084	50.468803	-5.614472	111.801849	47.67313	38.441734	107.857216	49.0709665	16.413631	109.8295325	-61.8989545	1.148871	104.2826355
7.778172	-26.501986	110.17878	-6.493208	8.679983	107.170906	50.51297	-5.661858	112.189171	47.590111	38.350452	107.807838	49.0515405	16.344297	109.9985045	-62.0379565	1.015669	104.3433075
6.920013	-26.111719	110.443481	-6.572748	8.558185	107.302513	50.493477	-5.729906	112.467766	47.500896	38.241558	107.740593	48.9971865	16.255826	110.1041795	-62.1426825	0.860544000000001	104.5008465
6.041701	-25.643337	110.646416	-6.650971	8.402781	107.434967	50.464928	-5.826208	112.578987	47.436638	38.135735	107.709801	48.950783	16.1547635	110.144394	-62.252725	0.650798500000001	104.72554
5.143805	-25.13044	110.658821	-6.689861	8.230309	107.534027	50.437267	-5.94303	112.577126	47.378765	38.032089	107.737579	48.908016	16.0445295	110.1573525	-62.287738	0.416088500000001	104.9107015
3.74479	-24.275858	110.404541	-6.717687	8.016292	107.651962	50.410549	-6.134578	112.469971	47.366299	37.89122	107.824387	48.888424	15.878321	110.147179	-62.323798	0.154263000000002	105.156745
2.777297	-23.628193	110.176941	-6.714172	7.921729	107.703651	50.410538	-6.25022	112.363945	47.400101	37.828606	107.965363	48.9053195	15.789193	110.164654	-62.3336635	0.0542649999999991	105.242648
1.774535	-22.907078	109.895348	-6.671914	7.870233	107.748726	50.414467	-6.302905	112.289139	47.471592	37.824242	108.114326	48.9430295	15.7606685	110.2017325	-62.2868575	-0.0202024999999999	105.2957195
0.734854	-22.119265	109.686188	-6.641154	7.899152	107.804512	50.440346	-6.298149	112.228653	47.524132	37.854591	108.285263	48.982239	15.778221	110.256958	-62.264547	0.0200830000000014	105.352066
-0.38847	-21.277988	109.464455	-6.603612	7.995294	107.880066	50.451859	-6.217509	112.179306	47.564453	37.923275	108.441887	49.008156	15.852883	110.3105965	-62.21538	0.137705000000002	105.4495355
-1.435954	-20.355316	109.286102	-6.560564	8.123533	107.984558	50.476883	-6.09766	112.11718	47.586231	38.055874	108.612633	49.031557	15.979107	110.3649065	-62.152685	0.267958999999999	105.6042095
-2.574396	-19.417154	109.105751	-6.556384	8.26615	108.11377	50.490063	-5.953107	112.042046	47.598083	38.208485	108.848892	49.044073	16.127689	110.445469	-62.156841	0.404610999999999	105.782071
-4.354253	-17.962528	108.647331	-6.582562	8.495404	108.298134	50.46159	-5.707457	111.899857	47.5798	38.498566	109.353241	49.020695	16.3955545	110.626549	-62.185819	0.595253500000002	105.969719
-5.549197	-16.962759	108.267334	-6.672504	8.710789	108.397583	50.375366	-5.535465	111.782822	47.532448	38.708614	109.745857	48.953907	16.5865745	110.7643395	-62.298915	0.835003500000003	106.0308265
-6.851298	-15.965425	107.844688	-6.859308	8.997149	108.46875	50.204723	-5.363976	111.611366	47.46703	38.941906	110.155281	48.8358765	16.788965	110.8833235	-62.5544925	1.205333	106.0541765
-8.245245	-14.930386	107.407532	-7.104458	9.389168	108.494583	49.961018	-5.154222	111.345276	47.37574	39.218002	110.495583	48.668379	17.03189	110.9204295	-62.877295	1.746446	106.0687365
-9.58989	-13.882318	106.954613	-7.407548	9.877278	108.485046	49.641331	-4.885328	111.016823	47.215714	39.542152	110.704063	48.4285225	17.328412	110.860443	-63.2436185	2.426144	106.109649
-11.01569	-12.853223	106.558464	-7.714206	10.399855	108.39534	49.329014	-4.569277	110.566628	46.9669	39.869125	110.770439	48.147957	17.649924	110.6685335	-63.576369	3.149786	106.1221465
-12.420673	-11.91022	106.060722	-7.973815	10.897602	108.198929	48.915169	-4.20394	109.968529	46.70047	40.153301	110.636093	47.8078195	17.9746805	110.302311	-63.7554495	3.8205235	106.095547
-14.527196	-10.596231	105.375031	-8.264873	11.486665	107.724884	48.563049	-3.74064	108.702812	46.251221	40.548462	110.167923	47.407135	18.403911	109.4353675	-63.936881	4.569419	106.0144005
-15.939638	-9.848828	104.88839	-8.379807	11.757168	107.276833	48.356548	-3.501294	107.658295	45.960094	40.732273	109.645531	47.158321	18.6154895	108.651913	-63.917935	4.8988465	105.901753
-17.350254	-9.259686	104.35363	-8.474998	11.921192	106.787346	48.134605	-3.317081	106.547226	45.665173	40.850655	108.961365	46.899889	18.766787	107.7542955	-63.849885	5.075597	105.8203965
-18.684105	-8.745358	103.968063	-8.57149	11.983089	106.270096	47.915176	-3.219191	105.37709	45.374031	40.93129	108.192513	46.6446035	18.8560495	106.7848015	-63.7875835	5.1101285	105.7553905
-20.033487	-8.371326	103.58812	-8.679368	11.933365	105.736031	47.680252	-3.184062	104.242455	45.038517	40.990932	107.37513	46.3593845	18.903435	105.8087925	-63.7181205	4.963295	105.6632695
-21.385183	-8.144186	103.204643	-8.846663	11.804755	105.220924	47.426674	-3.189173	103.138313	44.726902	40.901802	106.52356	46.076788	18.8563145	104.8309365	-63.770114	4.7531955	105.6109115
-22.721642	-7.958381	103.059021	-9.057714	11.636119	104.753281	47.111614	-3.23507	102.169182	44.316082	40.805382	105.624687	45.713848	18.785156	103.8969345	-63.829276	4.487082	105.6096275
-24.624943	-7.949862	103.078972	-9.448483	11.269415	104.27449	46.62059	-3.439226	101.002541	43.659065	40.576355	104.371498	45.1398275	18.5685645	102.6870195	-64.0367935	3.9702655	105.8619605
-25.875866	-8.08791	103.256119	-9.755453	10.954682	104.111351	46.260056	-3.641033	100.357071	43.175301	40.349777	103.603958	44.7176785	18.354372	101.9805145	-64.2285845	3.554992	106.2421875
-27.147203	-8.281941	103.647194	-10.066927	10.631318	104.031647	45.872463	-3.928945	99.847839	42.714958	40.052624	102.851311	44.2937105	18.0618395	101.349575	-64.4275645	3.2007965	106.713719
-28.227335	-8.501279	104.080238	-10.41229	10.287972	104.020226	45.477261	-4.263391	99.467506	42.279881	39.694138	102.237892	43.878571	17.7153735	100.852699	-64.703151	2.8605705	107.187753
-29.271656	-8.805636	104.401489	-10.797724	9.947803	104.017365	45.077984	-4.629402	99.275299	41.876431	39.338284	101.777031	43.4772075	17.354441	100.526165	-65.0726555	2.541165	107.508565
-30.242821	-9.147771	104.684677	-11.168883	9.601417	104.001846	44.731598	-5.038727	99.226425	41.495495	38.968575	101.389816	43.1135465	16.964924	100.3081205	-65.4513125	2.23791	107.6955715
-31.159424	-9.503586	104.923668	-11.546752	9.285378	103.925636	44.398624	-5.448194	99.224838	41.155624	38.601875	101.038727	42.777124	16.5768405	100.1317825	-65.870628	1.9939155	107.7194895
-32.404072	-10.109208	105.057945	-12.041714	8.854165	103.738228	43.9202	-6.005351	99.215027	40.682545	38.076252	100.507927	42.3013725	16.0354505	99.861477	-66.3848005	1.6728795	107.614979
-33.244976	-10.470683	105.177177	-12.330748	8.580381	103.593353	43.627594	-6.356397	99.241806	40.403057	37.722622	100.14151	42.0153255	15.6831125	99.691658	-66.6768215	1.4776495	107.495048
-33.80994	-10.794009	105.246162	-12.594664	8.302673	103.454056	43.394165	-6.692154	99.278656	40.17577	37.394394	99.794296	41.7849675	15.35112	99.536476	-66.9742955	1.254226	107.371636
-34.369873	-11.168623	105.27507	-12.80099	8.075945	103.299545	43.186005	-6.985945	99.303246	39.983799	37.089333	99.462395	41.584902	15.051694	99.3828205	-67.186882	1.100196	107.2162695
-34.852524	-11.481944	105.259911	-13.008642	7.860227	103.107941	43.005844	-7.24537	99.290756	39.809017	36.810104	99.108391	41.4074305	14.782367	99.1995735	-67.4247145	0.938086999999999	107.0163085
-35.183056	-11.755434	105.111359	-13.167527	7.680507	102.842178	42.838669	-7.472835	99.263344	39.641357	36.554523	98.741234	41.240013	14.540844	99.002289	-67.575067	0.820169999999999	106.682067
-35.413425	-11.996547	104.891144	-13.30365	7.513343	102.525139	42.684879	-7.659245	99.222839	39.494793	36.331223	98.402184	41.089836	14.335989	98.8125115	-67.697136	0.690696999999998	106.2377665
-35.560234	-12.214888	104.509224	-13.523685	7.27005	102.101456	42.50655	-7.88265	99.419403	39.331123	36.034878	98.04216	40.9188365	14.076114	98.7307815	-67.9662065	0.463986	105.4721305
-35.550068	-12.241624	104.376205	-13.657933	7.127822	101.959	42.425064	-8.029704	99.759865	39.262424	35.858433	97.939011	40.843744	13.9143645	98.849438	-68.15961	0.341279500000002	105.068562
-35.430332	-12.165901	104.358437	-13.803157	7.002996	101.906548	42.362839	-8.176155	100.226891	39.207394	35.664459	97.880142	40.7851165	13.744152	99.0535165	-68.3914305	0.261840000000001	104.7595795
-35.240707	-11.972765	104.390167	-13.915033	6.872416	101.90873	42.310856	-8.320997	100.752914	39.156933	35.466751	97.81823	40.7338945	13.572877	99.285572	-68.5639605	0.171954999999999	104.531888
-35.003765	-11.704321	104.441833	-13.995767	6.737147	101.928238	42.280975	-8.463292	101.243004	39.103996	35.26646	97.756691	40.6924855	13.401584	99.4998475	-68.6840195	0.0727099999999989	104.3566285
-34.64352	-11.372377	104.491676	-14.047502	6.593415	101.941322	42.290844	-8.611596	101.663506	39.074265	35.058716	97.663155	40.6825545	13.22356	99.6633305	-68.7775585	-0.0367299999999986	104.2193135
-34.368332	-10.915994	104.441277	-14.041409	6.406473	101.90535	42.300961	-8.762516	101.989487	39.056568	34.847584	97.568687	40.6787645	13.042534	99.779087	-68.7615825	-0.229588	104.031613
-33.881496	-10.225328	103.995667	-14.024011	6.059364	101.71888	42.366772	-9.003412	102.201828	39.091515	34.587593	97.542435	40.7291435	12.7920905	99.8721315	-68.7771655	-0.673362499999998	103.5656285
-33.515316	-9.603072	103.552017	-13.987602	5.830222	101.5093	42.408455	-9.148657	102.165054	39.116837	34.467632	97.568581	40.762646	12.6594875	99.8668175	-68.73785	-0.999043500000001	103.1517825
-33.182163	-8.798783	103.005539	-13.961892	5.653081	101.242569	42.421173	-9.256654	101.987518	39.128296	34.371651	97.589073	40.7747345	12.5574985	99.7882955	-68.6985185	-1.2513365	102.6968425
-32.761707	-7.908197	102.500961	-13.932395	5.527309	100.967422	42.445526	-9.355863	101.719627	39.150402	34.290752	97.579491	40.797964	12.4674445	99.649559	-68.662754	-1.4128265	102.285285
-32.409534	-6.970509	101.943184	-13.907078	5.467046	100.687263	42.441395	-9.445129	101.367317	39.173939	34.209156	97.577927	40.807667	12.3820135	99.472622	-68.621823	-1.4479215	101.901904
-32.044277	-5.909791	101.474716	-13.877718	5.4341	100.426506	42.431892	-9.560308	100.954056	39.239414	34.153759	97.572205	40.835653	12.2967255	99.2631305	-68.591089	-1.4285255	101.5898815
-31.651077	-4.678766	100.935387	-13.833289	5.435603	100.18084	42.409767	-9.703152	100.464211	39.347	34.08997	97.598686	40.8783835	12.193409	99.0314485	-68.5449615	-1.322203	101.3302315
-30.997864	-2.728685	100.308563	-13.738264	5.470206	99.873093	42.363007	-9.97932	99.633736	39.59893	33.953575	97.575966	40.9809685	11.9871275	98.604851	-68.4574965	-1.0467155	101.141335
-30.627743	-1.318596	100.015656	-13.669131	5.524061	99.681374	42.365913	-10.203755	99.045761	39.787838	33.820442	97.488625	41.0768755	11.8083435	98.267193	-68.4151375	-0.7602215	101.095555
-30.221371	0.216273	99.655525	-13.594368	5.590741	99.486687	42.323433	-10.411043	98.382912	39.98629	33.684116	97.339722	41.1548615	11.6365365	97.861317	-68.3435975	-0.455054500000001	101.112057
-29.783571	1.791509	99.355621	-13.531076	5.660841	99.275711	42.243652	-10.565729	97.674088	40.182964	33.553143	97.104088	41.213308	11.493707	97.389088	-68.27546	-0.172025000000001	101.162334
-29.404472	3.339851	99.145416	-13.488949	5.721536	99.068245	42.140434	-10.676295	96.86795	40.31934	33.431904	96.812851	41.229887	11.3778045	96.8404005	-68.207785	0.0652674999999991	101.2960895
-28.985701	4.984486	98.914322	-13.46265	5.783763	98.855415	41.997475	-10.69593	95.958984	40.376431	33.317329	96.490799	41.186953	11.3106995	96.2248915	-68.112253	0.256826500000001	101.4859385
-28.521973	6.629565	98.771477	-13.44857	5.851547	98.654388	41.822605	-10.65682	94.97715	40.383331	33.263294	96.216873	41.102968	11.303237	95.5970115	-68.000108	0.399856999999999	101.7117645
-27.750191	9.16539	98.74855	-13.453451	5.986845	98.456596	41.57605	-10.426209	93.548058	40.351528	33.375496	95.856628	40.963789	11.4746435	94.702343	-67.870691	0.4990465	102.210849
-27.11286	10.831445	98.828857	-13.51335	6.098379	98.375923	41.4347	-10.190189	92.689697	40.22401	33.542297	95.632133	40.829355	11.676054	94.160915	-67.856055	0.520704000000002	102.590931
-26.455616	12.470442	98.906143	-13.591433	6.242046	98.296867	41.27219	-9.894836	91.941742	40.059052	33.750175	95.355782	40.665621	11.9276695	93.648762	-67.848487	0.5564225	102.944972
-25.689749	14.121483	98.887428	-13.735694	6.359674	98.162621	41.105721	-9.61605	91.243172	39.859879	33.935974	95.02697	40.4828	12.159962	93.135071	-67.954188	0.559386	103.190171
-24.959955	15.651059	98.696861	-13.923572	6.447919	97.935226	40.898628	-9.384586	90.56691	39.597328	34.086998	94.642174	40.247978	12.351206	92.604542	-68.095122	0.544631999999998	103.26591
-24.098652	17.227552	98.433319	-14.145249	6.511908	97.632149	40.664799	-9.18211	89.942886	39.32338	34.239357	94.161255	39.9940895	12.5286235	92.0520705	-68.2845875	0.495192500000002	103.2122275
-23.165497	18.661673	98.008003	-14.398222	6.546394	97.266731	40.429409	-9.037833	89.337822	39.005474	34.350758	93.607101	39.7174415	12.6564625	91.4724615	-68.5138855	0.436325500000001	103.0610005
-21.597162	20.788591	97.419861	-14.8151	6.540445	96.696594	40.031319	-8.880064	88.370979	38.480816	34.455273	92.72628	39.2560675	12.7876045	90.5486295	-68.8862675	0.293285500000001	102.8445585
-20.534348	22.106009	97.002724	-15.074169	6.533365	96.329697	39.759365	-8.777452	87.765236	38.180862	34.5429	92.187782	38.9701135	12.882724	89.976509	-69.1184515	0.184005999999998	102.682885
-19.304441	23.417038	96.553558	-15.337746	6.514555	95.998459	39.478706	-8.651772	87.237167	37.903557	34.617252	91.75486	38.6911315	12.98274	89.4960135	-69.3666235	0.0463699999999996	102.5009045
-17.922348	24.634706	96.162292	-15.588589	6.515268	95.730148	39.226799	-8.535078	86.792809	37.714577	34.738194	91.559052	38.470688	13.101558	89.1759305	-69.647866	-0.071022000000001	102.2843655
-16.526875	25.888491	95.93779	-15.837932	6.559779	95.491318	39.033318	-8.382427	86.575172	37.601009	34.894436	91.549164	38.3171635	13.2560045	89.062168	-69.9930275	-0.1364465	101.920468
-14.912311	27.046377	95.864075	-16.057409	6.690063	95.314629	38.919304	-8.155103	86.686913	37.524258	35.091099	91.86692	38.221781	13.467998	89.2769165	-70.336599	-0.0878719999999991	101.3523415
-13.272166	28.177679	95.826904	-16.243351	6.92441	95.300804	38.865574	-7.821345	87.196167	37.531063	35.391525	92.622284	38.1983185	13.78509	89.9092255	-70.6850205	0.0637299999999996	100.6923825
-10.468555	29.753786	96.249794	-16.411127	7.427496	95.722771	39.089912	-7.322519	88.81366	37.542458	35.880379	94.451263	38.316185	14.27893	91.6324615	-71.138439	0.576062	99.8130805
-8.378109	30.669706	96.826607	-16.474173	7.826266	96.420929	39.303272	-6.994201	90.540527	37.62923	36.265858	96.003639	38.466251	14.6358285	93.272083	-71.414597	1.0167035	99.569775
-6.391107	31.56234	97.782593	-16.528231	8.223307	97.350868	39.547546	-6.713986	92.610603	37.638008	36.539112	97.742104	38.592777	14.912563	95.1763535	-71.649239	1.534051	99.5253825
-4.175563	32.294937	98.682373	-16.568287	8.607556	98.42292	39.781578	-6.426124	94.842438	37.656109	36.884903	99.46405	38.7188435	15.2293895	97.153244	-71.8554175	1.9857225	99.692596
-2.129536	32.993351	99.697815	-16.541737	8.934557	99.508682	40.025131	-6.166462	97.035179	37.708546	37.218872	101.07869	38.8668385	15.526205	99.0569345	-71.9503125	2.342909	99.9604295
0.129209	33.580833	100.719223	-16.472536	9.172339	100.553963	40.284821	-5.968267	99.097809	37.777142	37.514305	102.736298	39.0309815	15.773019	100.9170535	-71.9760535	2.571659	100.1908725
2.225222	34.114178	101.780281	-16.342842	9.295134	101.527428	40.557648	-5.854832	100.960411	37.909084	37.765114	104.335144	39.233366	15.955141	102.6477775	-71.91905	2.635127	100.4070785
5.583756	34.754665	103.423561	-16.134613	9.343383	102.739944	40.964291	-5.775916	103.249825	38.173218	37.97131	106.514297	39.5687545	16.097697	104.882061	-71.8379805	2.589069	100.597827
7.744117	35.073807	104.509422	-15.959459	9.324274	103.359474	41.204609	-5.753273	104.374718	38.37183	38.064083	107.741478	39.7882195	16.155405	106.058098	-71.7071375	2.493143	100.66085
9.880303	35.467789	105.356659	-15.777694	9.312526	103.85939	41.425465	-5.711073	105.292381	38.583675	38.155041	108.762024	40.00457	16.221984	107.0272025	-71.559958	2.403068	100.6915775
11.950703	35.731804	106.20916	-15.59318	9.342362	104.304062	41.661839	-5.653259	106.055161	38.768715	38.265408	109.655853	40.215277	16.3060745	107.855507	-71.401637	2.3786495	100.752617
14.023654	36.020168	106.933853	-15.41064	9.414165	104.744652	41.928947	-5.587332	106.771805	38.921467	38.442902	110.428871	40.425207	16.427785	108.600338	-71.246487	2.400545	100.888966
14.52782	35.447083	107.584229	-15.262407	9.529176	105.176865	42.255741	-5.571962	107.462585	39.138107	38.56707	111.073219	40.696924	16.497554	109.267902	-71.221738	2.560798	101.085828
15.11693	34.891571	108.092735	-15.137116	9.667143	105.599144	42.624168	-5.572416	108.12825	39.356155	38.799786	111.559883	40.9901615	16.613685	109.8440665	-71.2643935	2.720601	101.3542215
16.247467	34.073177	108.711853	-14.988901	9.894699	106.1147	43.068447	-5.293282	108.960617	39.522533	39.214062	112.052704	41.29549	16.96039	110.5066605	-71.273292	2.829008	101.7227395
16.826771	33.578892	108.833755	-14.92597	10.052618	106.390953	43.338696	-4.891481	109.381401	39.588432	39.518185	112.096642	41.463564	17.313352	110.7390215	-71.315504	2.791884	102.0428845
17.284853	32.935287	108.905174	-14.916966	10.211773	106.594215	43.619518	-4.499332	109.777809	39.65041	39.852432	111.960625	41.634964	17.67655	110.869217	-71.468896	2.746996	102.319213
17.732819	32.319645	108.889641	-14.936641	10.356194	106.739494	43.837658	-4.075341	110.088936	39.775364	40.24572	111.569305	41.806511	18.0851895	110.8291205	-71.679793	2.6271985	102.6498675
18.024605	31.693855	108.915779	-14.991069	10.47574	106.800667	44.073452	-3.592866	110.33844	39.877331	40.582298	111.115608	41.9753915	18.494716	110.727024	-71.9575295	2.456764	102.87431
18.382549	31.133249	108.772385	-15.090828	10.569858	106.78257	44.351151	-3.036347	110.510483	39.885052	40.801811	110.648384	42.1181015	18.882732	110.5794335	-72.2997575	2.256984	102.9857065
18.586945	30.479012	108.675697	-15.213937	10.642774	106.763161	44.560341	-2.418969	110.532951	39.784714	40.977146	110.153687	42.1725275	19.2790885	110.343319	-72.6004015	2.0064595	103.183003
18.77281	29.492056	108.474777	-15.403954	10.817474	106.738747	44.629772	-1.750166	110.502876	39.625748	41.142212	109.654442	42.12776	19.696023	110.078659	-72.935668	1.938925	103.398835
18.824364	28.841681	108.539543	-15.525309	10.986179	106.789948	44.498661	-1.463615	110.529312	39.610664	41.337769	109.575462	42.0546625	19.937077	110.052387	-73.1052805	2.035281	103.527509
18.888929	28.282032	108.587555	-15.604682	11.166344	106.906151	44.34713	-1.106646	110.698166	39.554398	41.635712	109.705399	41.950764	20.264533	110.2017825	-73.160128	2.068155	103.6105195
18.873383	27.665611	108.823181	-15.664166	11.378812	107.084068	44.325176	-0.804976	110.95768	39.477348	41.928982	109.88604	41.901262	20.562003	110.42186	-73.229594	2.195621	103.746276
18.680912	27.026213	109.067261	-15.694708	11.599017	107.276573	44.317333	-0.497358	111.264229	39.455666	42.170696	110.134979	41.8864995	20.836669	110.699604	-73.2759155	2.361365	103.853542
18.579103	26.376284	109.231361	-15.700409	11.79528	107.476509	44.288948	-0.240715	111.565956	39.495033	42.367821	110.312584	41.8919905	21.063553	110.93927	-73.2928085	2.527007	104.013748
18.370602	25.744953	109.467018	-15.675463	11.966837	107.678032	44.278519	-0.056783	111.82605	39.582397	42.517479	110.400711	41.930458	21.230348	111.1133805	-73.281384	2.703326	104.2426835
18.049202	24.916172	109.494781	-15.575809	12.149012	107.914825	44.34193	0.132604	111.997772	39.75536	42.63805	110.491432	42.048645	21.385327	111.244602	-73.200263	2.912697	104.585048
17.722834	24.306961	109.520111	-15.495509	12.214742	108.017288	44.343834	0.221723	112.106995	39.884415	42.625927	110.512688	42.1141245	21.423825	111.3098415	-73.1051425	3.005659	104.7247345
17.312115	23.685637	109.461716	-15.415163	12.229156	108.074333	44.409103	0.212295	112.109482	40.004211	42.577576	110.537674	42.206657	21.3949355	111.323578	-73.036983	3.0633765	104.825088
16.888302	23.039364	109.431908	-15.342766	12.216929	108.082855	44.355694	0.221952	112.218056	40.127174	42.485004	110.552826	42.241434	21.353478	111.385441	-72.926966	3.08038	104.780269
16.46542	22.442644	109.354507	-15.287824	12.220287	108.070053	44.45013	0.143021	112.205421	40.241871	42.396351	110.59761	42.3460005	21.269686	111.4015155	-72.9216485	3.170888	104.7385905
15.961192	21.953327	109.325668	-15.243369	12.228764	108.047661	44.472687	0.098015	112.207726	40.336411	42.318665	110.628143	42.404549	21.20834	111.4179345	-72.891287	3.249188	104.6773875
15.387198	21.431435	109.242844	-15.200047	12.258119	108.006454	44.482903	0.036489	112.156631	40.418018	42.243607	110.654259	42.4504605	21.140048	111.405445	-72.8505545	3.37619	104.607463
14.409363	20.643612	109.041763	-15.162415	12.38718	107.968353	44.379536	-0.05366	111.94503	40.539272	42.067249	110.777542	42.459404	21.0067945	111.361286	-72.784234	3.7675655	104.57542
13.72828	20.134838	108.937088	-15.140681	12.531729	108.041023	44.272606	-0.131425	111.638054	40.641846	41.985306	110.827469	42.457226	20.9269405	111.2327615	-72.738588	4.1365175	104.8492845
13.06031	19.704693	108.885468	-15.12391	12.705194	108.238556	44.230671	-0.20584	111.221123	40.740196	41.937523	110.91095	42.4854335	20.8658415	111.0660365	-72.7332535	4.5445465	105.4110755
12.287888	19.312725	108.992043	-15.089817	12.903028	108.579163	44.111725	-0.188359	110.938202	40.843975	41.941433	110.999023	42.47785	20.876537	110.9686125	-72.657484	4.929519	106.1897135
11.49577	18.845007	109.134209	-15.067056	13.126884	108.978676	44.063545	-0.153846	110.67511	40.928196	41.965588	111.183846	42.4958705	20.905871	110.929478	-72.6299825	5.347897	107.027874
10.668596	18.376953	109.335861	-15.064814	13.365543	109.373428	44.028576	-0.105292	110.451981	40.977642	41.997314	111.435577	42.503109	20.946011	110.943779	-72.632737	5.785075	107.803077
9.881445	17.9597	109.506134	-15.089054	13.603356	109.732178	43.963684	-0.037985	110.261391	41.018208	42.053638	111.721458	42.490946	21.0078265	110.9914245	-72.669054	6.1988855	108.4729315
8.648982	17.26396	109.723305	-15.147882	13.906961	110.147186	43.820946	0.021028	109.963486	41.08099	42.076847	112.249306	42.450968	21.0489375	111.106396	-72.746732	6.7649845	109.187976
7.768795	16.660944	109.813454	-15.208215	14.032502	110.334183	43.71254	-0.03057	109.695885	41.140114	41.996578	112.552711	42.426327	20.983004	111.124298	-72.842757	7.082	109.544068
6.97175	15.980005	109.76564	-15.262752	14.094946	110.428978	43.567989	-0.177147	109.307159	41.190632	41.83548	112.759315	42.3793105	20.8291665	111.033237	-72.9048145	7.3607255	109.824719
6.213619	15.33142	109.610519	-15.272074	14.120281	110.461494	43.383919	-0.324675	108.883438	41.254856	41.647144	112.788483	42.3193875	20.6612345	110.8359605	-72.8635355	7.5793275	110.0870275
5.433984	14.565818	109.387589	-15.245846	14.153755	110.439445	43.255028	-0.460844	108.553467	41.313118	41.478668	112.648979	42.284073	20.508912	110.601223	-72.775765	7.798598	110.277667
4.641088	13.703893	109.201065	-15.190798	14.222548	110.393761	43.212627	-0.507128	108.366692	41.362549	41.364925	112.438873	42.287588	20.4288985	110.4027825	-72.669184	8.0161975	110.3847395
3.92816	12.810887	109.004333	-15.144275	14.296783	110.30574	43.270683	-0.520715	108.379219	41.396416	41.371155	112.135078	42.3335495	20.42522	110.2571485	-72.6220995	8.168346	110.3543315
2.889732	11.424218	108.743202	-15.096203	14.460061	110.066696	43.373302	-0.441005	108.706642	41.325424	41.441719	111.653244	42.349363	20.500357	110.179943	-72.541769	8.419765	109.953449
2.194166	10.302072	108.652863	-15.103416	14.523031	109.850693	43.448589	-0.4137	109.077072	41.225224	41.481564	111.274025	42.3369065	20.533932	110.1755485	-72.5437385	8.51213	109.5258375
1.580888	9.177244	108.566048	-15.144806	14.506413	109.645172	43.511955	-0.446662	109.48317	41.127647	41.450588	110.985374	42.319801	20.501963	110.234272	-72.609413	8.510863	109.056072
0.941045	8.020967	108.598862	-15.223038	14.410978	109.483482	43.593372	-0.592276	109.847679	41.047321	41.350262	110.745857	42.3203465	20.378993	110.296768	-72.7664225	8.442963	108.670196
0.240277	6.766428	108.636818	-15.294576	14.266706	109.392311	43.581932	-0.757425	110.243584	40.975128	41.193752	110.524223	42.27853	20.2181635	110.3839035	-72.867682	8.3152485	108.4007185
-0.432804	5.506326	108.720123	-15.38097	14.090258	109.345886	43.528961	-0.963529	110.594269	40.925262	40.995361	110.375908	42.2271115	20.015916	110.4850885	-72.9890515	8.1646	108.2066835
-1.114574	4.362045	108.821907	-15.445168	13.917886	109.333565	43.482544	-1.157654	110.904694	40.901489	40.793316	110.298538	42.1920165	19.817831	110.601616	-73.0823525	8.017941	108.065514
-2.199457	2.579736	108.994087	-15.51545	13.727633	109.350204	43.393234	-1.39523	111.403099	40.91032	40.52084	110.305656	42.151777	19.562805	110.8543775	-73.182677	7.892461	107.8460305
-2.91415	1.402197	109.110573	-15.526106	13.650854	109.367607	43.401505	-1.541926	111.688576	40.938766	40.379452	110.353004	42.1701355	19.418763	111.02079	-73.2223475	7.882945	107.714424
-3.628643	0.37069	109.235512	-15.520801	13.608782	109.366013	43.369331	-1.623548	112.068832	40.971737	40.283283	110.435448	42.170534	19.3298675	111.25214	-73.212136	7.8876965	107.479886
-4.374934	-0.69218	109.342278	-15.512368	13.565069	109.34594	43.400982	-1.69799	112.403091	41.022915	40.233337	110.566475	42.2119485	19.2676735	111.484783	-73.2366845	7.8624645	107.207097
-5.206155	-1.76001	109.5093	-15.499631	13.519197	109.317741	43.474453	-1.774351	112.750748	41.031734	40.150417	110.665092	42.2530935	19.188033	111.70792	-73.2523555	7.850361	106.927562
-5.99047	-2.735653	109.643921	-15.488667	13.458724	109.264374	43.567814	-1.881268	113.101173	41.051601	40.047813	110.715469	42.3097075	19.0832725	111.908321	-73.2870415	7.8341755	106.620427
-6.828188	-3.629463	109.837654	-15.470566	13.368991	109.18692	43.62019	-1.995207	113.487076	41.078285	39.929993	110.733604	42.3492375	18.967393	112.11034	-73.2903695	7.770589	106.2635
-8.111741	-5.051237	109.941307	-15.417101	13.235662	108.971916	43.6922	-2.179431	114.087364	41.145603	39.733074	110.677322	42.4189015	18.7768215	112.382343	-73.2531035	7.6945025	105.561489
-8.984	-5.901754	109.922447	-15.351103	13.115064	108.774361	43.751537	-2.318264	114.376053	41.212635	39.593395	110.595726	42.482086	18.6375655	112.4858895	-73.184292	7.5925625	105.0628325
-9.889999	-6.633176	109.922195	-15.259853	12.955473	108.586739	43.823807	-2.446565	114.531685	41.267666	39.425285	110.489571	42.5457365	18.48936	112.510628	-73.0654425	7.421586	104.66285
-10.855406	-7.370456	109.867538	-15.136983	12.768558	108.434891	43.922215	-2.549542	114.673592	41.33849	39.257862	110.301804	42.6303525	18.35416	112.487698	-72.9043185	7.182956	104.382084
-11.916986	-8.005683	109.91819	-15.005959	12.582109	108.343102	44.054771	-2.666471	114.749252	41.405357	39.096436	110.078011	42.730064	18.2149825	112.4136315	-72.741982	6.9492355	104.2725725
-12.942837	-8.506058	110.067963	-14.883256	12.410815	108.321671	44.180492	-2.730878	114.857826	41.467083	38.946659	109.805504	42.8237875	18.1078905	112.331665	-72.5902995	6.7137395	104.311677
-14.054133	-8.906099	110.30204	-14.777385	12.236939	108.304367	44.309052	-2.792021	115.020355	41.505249	38.802086	109.450867	42.9071505	18.0050325	112.235611	-72.4619205	6.4688455	104.373123
-15.905699	-9.359232	110.553429	-14.68837	11.997252	108.221558	44.438179	-2.839153	115.251831	41.506565	38.602901	108.955299	42.972372	17.881874	112.103565	-72.349112	6.11263	104.339551
-17.078871	-9.47851	110.564636	-14.684999	11.838353	108.096985	44.486904	-2.8985	115.289642	41.470734	38.461487	108.580505	42.978819	17.7814935	111.9350735	-72.348817	5.8952125	104.2588965
-18.409586	-9.60882	110.417847	-14.692458	11.67871	107.92453	44.490658	-3.014001	115.093399	41.438896	38.326611	108.272484	42.964777	17.656305	111.6829415	-72.349693	5.701115	104.1661185
-19.799124	-9.544033	110.084381	-14.711912	11.512163	107.730232	44.4347	-3.135323	114.807533	41.40884	38.200027	107.989159	42.92177	17.532352	111.398346	-72.345594	5.491974	104.062118
-21.210171	-9.475783	109.651268	-14.708617	11.364738	107.57766	44.358288	-3.260138	114.418137	41.41021	38.10038	107.792999	42.884249	17.420121	111.105568	-72.301483	5.309355	104.049752
-22.599216	-9.235313	109.180977	-14.720157	11.262898	107.502602	44.310581	-3.354799	113.874199	41.427902	38.071331	107.729553	42.8692415	17.358266	110.801876	-72.3095555	5.16753	104.203328
-24.152193	-8.840792	108.759438	-14.70725	11.25707	107.490814	44.254578	-3.383425	113.343742	41.448982	38.135006	107.674393	42.85178	17.3757905	110.5090675	-72.26628	5.1383495	104.4725605
-26.387077	-7.967296	108.332779	-14.644638	11.471413	107.564461	44.25737	-3.263401	112.393257	41.509399	38.426434	107.659637	42.8833845	17.5815165	110.026447	-72.1726605	5.3613095	105.102475
-27.97772	-7.254557	108.068428	-14.557634	11.703512	107.621086	44.322529	-3.105993	111.56942	41.549301	38.648575	107.563698	42.935915	17.771291	109.566559	-72.051183	5.635733	105.675613
-29.521042	-6.478003	107.917229	-14.43109	11.949837	107.639679	44.379868	-3.001505	110.630707	41.647697	38.811108	107.255219	43.0137825	17.9048015	108.942963	-71.8759625	5.9948725	106.336395
-31.082836	-5.597987	107.995033	-14.266035	12.175167	107.659401	44.418392	-3.019971	109.414032	41.725517	38.924511	106.684174	43.0719545	17.95227	108.049103	-71.6040245	6.398064	107.269699
-32.703644	-4.635348	108.281448	-14.091984	12.344137	107.662201	44.38232	-3.065915	108.08799	41.772953	38.92374	105.745399	43.0776365	17.9289125	106.9166945	-71.2616045	6.7593615	108.4077075
-34.178623	-3.61237	108.806564	-13.961848	12.416901	107.650223	44.303741	-3.28687	106.677261	41.759403	38.772903	104.473541	43.031572	17.7430165	105.575401	-70.955268	7.0907855	109.725045
-35.759205	-2.566725	109.361969	-13.895133	12.394914	107.608078	44.061825	-3.536685	105.269241	41.617302	38.481678	103.10376	42.8395635	17.4724965	104.1865005	-70.6298295	7.3173315	111.0296555
-37.93502	-0.945339	110.433426	-13.966772	12.259323	107.657394	43.50404	-3.992595	103.274139	41.244453	37.986889	101.046898	42.3742465	16.997147	102.1605185	-70.3077905	7.521499	113.1542695
-39.32753	0.303745	111.199524	-14.143101	12.110132	107.790039	43.013206	-4.289491	101.997826	40.88023	37.679337	99.886208	41.946718	16.694923	100.942017	-70.23292	7.525341	114.638061
-40.676472	1.47944	111.866905	-14.415158	11.938414	107.930733	42.472996	-4.524957	100.789856	40.443932	37.42223	98.910835	41.458464	16.4486365	99.8503455	-70.28878	7.4281915	116.0111205
-41.885632	2.841441	112.475418	-14.735044	11.786844	108.047783	41.880356	-4.679245	99.604103	39.96175	37.24316	98.126038	40.921053	16.2819575	98.8650705	-70.391141	7.2917305	117.2304955
-42.974739	4.208543	112.932861	-15.09299	11.683353	108.128265	41.2589	-4.731219	98.558434	39.419964	37.168797	97.540192	40.339432	16.218789	98.049313	-70.525412	7.147917	118.207217
-43.86248	5.629477	113.316879	-15.448877	11.640407	108.19368	40.675316	-4.709723	97.726807	38.990742	37.160267	97.171646	39.833029	16.225272	97.4492265	-70.730783	7.055542	118.9381335
-44.719753	7.181291	113.53849	-15.778394	11.687659	108.256065	40.197609	-4.641847	97.186516	38.649303	37.208824	97.090431	39.423456	16.2834885	97.1384735	-70.980244	7.0918295	119.3736565
-45.61404	9.492753	113.667007	-16.200331	11.866994	108.291473	39.728992	-4.46912	96.890556	38.324776	37.353882	97.306946	39.026884	16.442381	97.098751	-71.427546	7.291607	119.484195
-46.050407	11.11607	113.589165	-16.393446	12.005515	108.313881	39.54401	-4.346373	96.97538	38.204571	37.466736	97.592911	38.8742905	16.5601815	97.2841455	-71.6611825	7.4508485	119.3436165
-46.273197	12.736802	113.544083	-16.540367	12.128262	108.370987	39.483608	-4.23502	97.265213	38.158146	37.570633	97.970001	38.820877	16.6678065	97.617607	-71.901611	7.5887175	119.124367
-46.352726	14.267382	113.356163	-16.641851	12.244571	108.471474	39.519058	-4.175486	97.697815	38.186241	37.632793	98.38768	38.8526495	16.7286535	98.0427475	-72.1363515	7.7604885	118.9002005
-46.243687	15.901451	113.260742	-16.713848	12.269206	108.626724	39.583424	-4.183862	98.170868	38.244324	37.635986	98.817207	38.913874	16.726062	98.4940375	-72.34157	7.81235	118.7594105
-45.96405	17.498459	113.142181	-16.770231	12.195469	108.801796	39.647232	-4.275805	98.618134	38.322803	37.561413	99.255058	38.9850175	16.642804	98.936596	-72.5254795	7.748134	118.666996
-45.540905	18.972351	113.077927	-16.786436	12.065437	108.994255	39.691078	-4.435657	98.988625	38.436951	37.432133	99.685684	39.0640145	16.498238	99.3371545	-72.6368865	7.632636	118.6513555
-44.575687	21.363997	112.954506	-16.82094	11.752165	109.209755	39.693661	-4.73525	99.444603	38.645489	37.14307	100.392113	39.169575	16.20391	99.918358	-72.811455	7.30042	118.501152
-43.806164	22.893105	112.942085	-16.875868	11.562002	109.310066	39.677429	-4.958262	99.591927	38.785534	36.965191	100.927841	39.2314815	16.0034645	100.259884	-72.9832175	7.1205395	118.360248
-42.826138	24.462069	112.887123	-16.95137	11.441198	109.437469	39.565964	-5.074921	99.918037	38.905163	36.831863	101.592491	39.2355635	15.878471	100.755264	-73.1383035	7.003925	118.119674
-41.802303	25.99715	112.981674	-17.101486	11.434672	109.749565	39.582462	-5.104614	100.533905	38.989838	36.769764	102.51738	39.28615	15.832575	101.5256425	-73.489122	7.036769	117.9734875
-40.579643	27.5751	113.189522	-17.306692	11.531866	110.296227	39.570972	-4.960602	101.80246	38.98328	36.813721	103.878571	39.277126	15.9265595	102.8405155	-73.89051	7.1371725	117.7519385
-39.33083	29.117834	113.48938	-17.557392	11.78982	111.157898	39.716679	-4.669107	103.577805	38.849365	36.94421	105.809235	39.283022	16.1375515	104.69352	-74.397806	7.4420885	117.622276
-37.94228	30.630392	113.859879	-17.886435	11.967625	112.139252	39.886536	-4.335691	105.814087	38.688469	37.171631	108.058968	39.2875025	16.41797	106.9365275	-75.0603725	7.51728	117.3419765
-35.824852	32.822056	114.518394	-18.491274	12.23931	113.771019	39.991203	-3.927769	109.526405	38.33157	37.500183	111.74073	39.1613865	16.786207	110.6335675	-76.1439345	7.692413	116.9084705
-34.269802	34.173332	115.055862	-18.871933	12.310413	114.772263	40.016243	-3.82338	111.934349	38.119854	37.621784	114.224327	39.0680485	16.899202	113.079338	-76.8119145	7.721624	116.465188
-32.747696	35.452721	115.677811	-19.228045	12.299247	115.672005	40.018223	-3.850209	114.142311	37.940884	37.619671	116.559349	38.9795535	16.884731	115.35083	-77.4356435	7.713763	115.99318
-31.153166	36.662228	116.349014	-19.536295	12.192572	116.364655	40.000919	-3.975856	116.064034	37.791958	37.554382	118.725052	38.8964385	16.789263	117.394543	-77.9690285	7.595881	115.334767
-29.644827	37.790527	117.040359	-19.807692	12.043678	116.907433	39.949852	-4.135448	117.546295	37.607681	37.394249	120.666885	38.7787665	16.6294005	119.10659	-78.3941505	7.4579555	114.708276
-28.072775	38.857372	117.755905	-20.03322	11.962661	117.401672	39.910568	-4.249104	118.775703	37.43679	37.28532	122.209846	38.673679	16.518108	120.4927745	-78.740119	7.407214	114.3105695
-26.55834	39.850319	118.446335	-20.245712	11.972369	117.891266	39.86768	-4.268122	119.743393	37.311134	37.204308	123.541214	38.589407	16.468093	121.6423035	-79.080831	7.476645	114.1402285
-24.478289	41.318016	119.771751	-20.39654	12.001471	118.472626	39.826393	-4.26681	120.885643	37.1647	37.149544	125.185097	38.4955465	16.441367	123.03537	-79.2886265	7.561575	113.909882
-23.215836	42.158035	120.725868	-20.548079	12.046401	118.813766	39.765949	-4.258157	121.487404	37.087605	37.14695	126.176392	38.426777	16.4443965	123.831898	-79.522935	7.6484055	113.795634
-22.004251	42.95549	121.728424	-20.738129	12.105231	119.078781	39.638718	-4.259669	121.869087	36.908772	37.128403	127.040421	38.273745	16.434367	124.454754	-79.750003	7.776095	113.702808
-20.895155	43.595909	122.666084	-20.942402	12.212249	119.295586	39.486919	-4.216504	122.13504	36.706139	37.156521	127.67215	38.096529	16.4700085	124.903595	-79.981333	7.9544895	113.687577
-19.98189	44.173477	123.493874	-21.170202	12.341502	119.449905	39.286522	-4.102237	122.253059	36.496845	37.237499	128.083832	37.8916835	16.567631	125.1684455	-80.2320875	8.115373	113.7313645
-19.03491	44.678764	124.125603	-21.376715	12.503745	119.504738	39.09787	-3.964288	122.181557	36.270744	37.347961	128.371353	37.684307	16.6918365	125.276455	-80.437737	8.3156535	113.733021
-18.217585	45.047779	124.530266	-21.549221	12.717255	119.482597	38.96019	-3.780014	121.980011	36.036499	37.481644	128.38649	37.4983445	16.850815	125.1832505	-80.5967865	8.583695	113.7819435
-17.091703	45.419243	124.616531	-21.716005	13.112138	119.293762	38.753654	-3.407282	121.235619	35.856354	37.799011	127.954796	37.305004	17.1958645	124.5952075	-80.737014	9.0284115	113.9923165
-16.337124	45.588596	124.418915	-21.799732	13.402687	119.032906	38.602768	-3.171066	120.420609	35.779686	38.024361	127.123764	37.191227	17.4266475	123.7721865	-80.790691	9.3787265	114.2936255
-15.658304	45.659958	123.898819	-21.868988	13.714869	118.663979	38.444569	-2.919809	119.268204	35.804443	38.288219	125.996971	37.124506	17.684205	122.6325875	-80.862482	9.745533	114.6953705
-15.048806	45.62854	123.122849	-21.881828	14.004202	118.234848	38.27113	-2.692433	117.907272	35.802025	38.493778	124.581863	37.0365775	17.9006725	121.2445675	-80.8002335	10.1077315	115.2251285
-14.524179	45.501068	122.263611	-21.880032	14.288409	117.802307	38.026688	-2.521079	116.457321	35.860836	38.649494	123.065331	36.943762	18.0642075	119.761326	-80.703826	10.5126105	115.843288
-14.062815	45.195061	121.512161	-21.905983	14.573259	117.581268	37.77692	-2.4575	115.094963	35.959927	38.6903	121.510887	36.8684235	18.1164	118.302925	-80.6803895	11.030118	116.859611
-13.597176	44.700397	120.901779	-21.835869	14.743638	117.469994	37.515656	-2.491477	114.029358	36.115341	38.630463	120.191322	36.8154985	18.069493	117.11034	-80.4872365	11.417783	117.829648
-12.996743	43.657299	120.517006	-21.82148	14.837116	117.649368	37.184978	-2.743716	113.032982	36.240082	38.34771	118.992027	36.71253	17.801997	116.0125045	-80.35549	11.872235	119.2862315
-12.760572	42.900543	120.500481	-21.894035	14.816481	117.891296	36.948307	-2.980527	112.764381	36.251266	38.085983	118.615257	36.5997865	17.552728	115.689819	-80.3878565	12.080234	120.092773
-12.464797	42.02993	120.530319	-22.022514	14.779392	118.157349	36.664509	-3.246722	112.704659	36.228573	37.821354	118.481735	36.446541	17.287316	115.593197	-80.491569	12.271468	120.721501
-12.145178	40.960861	120.581352	-22.199642	14.738022	118.449532	36.379093	-3.49804	112.841881	36.169899	37.603153	118.497559	36.274496	17.0525565	115.66972	-80.67378	12.4234875	121.229344
-11.950948	39.840389	120.758247	-22.42432	14.686664	118.746292	36.085613	-3.745868	113.142776	36.075684	37.401115	118.675377	36.0806485	16.8276235	115.9090765	-80.9292885	12.5457045	121.5835075
-11.680607	38.631958	120.916542	-22.674837	14.656694	119.083405	35.791351	-3.975346	113.603165	35.962673	37.239761	118.97435	35.877012	16.6322075	116.2887575	-81.226686	12.6811805	121.8780525
-11.439721	37.329681	121.137978	-22.937168	14.656283	119.452644	35.553802	-4.185726	114.267601	35.874432	37.096222	119.47966	35.714117	16.455248	116.8736305	-81.588453	12.857318	122.0316575
-11.159054	35.164005	121.708382	-23.323349	14.635118	120.076225	35.259396	-4.513516	115.66571	35.739052	36.842083	120.656242	35.499224	16.1642835	118.160976	-82.145922	13.1059525	121.991474
-10.816987	33.613625	121.987282	-23.561617	14.576806	120.518257	35.078228	-4.732438	116.845337	35.680378	36.636642	121.677528	35.379303	15.952102	119.2614325	-82.502537	13.20151	121.7750815
-10.61777	31.961832	122.417343	-23.766562	14.526579	121.011604	34.923599	-4.94464	118.080757	35.578602	36.420925	122.798241	35.2511005	15.7381425	120.439499	-82.7842245	13.3150155	121.583709
-10.380488	30.19706	122.843376	-23.922384	14.491895	121.555038	34.831188	-5.100389	119.327904	35.517727	36.292782	123.816048	35.1744575	15.5961965	121.571976	-83.0192255	13.3875935	121.5381
-10.296392	28.512033	123.232529	-24.005655	14.487735	122.10746	34.800545	-5.18455	120.536697	35.462292	36.23605	124.673782	35.1314185	15.52575	122.6052395	-83.1427285	13.44972	121.6096805
-10.031167	26.57688	123.474251	-24.044628	14.501794	122.645905	34.824154	-5.223289	121.687912	35.418999	36.244759	125.39064	35.1215765	15.510735	123.539276	-83.2108325	13.492853	121.752534
-10.127975	24.822245	123.831009	-24.059286	14.522589	123.062225	34.954937	-5.20114	122.769272	35.396465	36.339062	126.006195	35.175701	15.568961	124.3877335	-83.294273	13.476217	121.7367165
-10.152698	21.896536	123.961296	-24.032555	14.443427	123.175087	35.13448	-5.148882	124.280418	35.332222	36.509338	126.789345	35.233351	15.680228	125.5348815	-83.298461	13.206626	120.8152925
-10.323679	20.039345	123.748543	-24.245438	14.483849	123.027359	35.22702	-5.106879	125.11319	35.21748	36.58503	127.176857	35.22225	15.7390755	126.1450235	-83.713126	13.2286225	119.9096945
-10.47715	17.99444	123.292969	-24.099277	14.302338	122.310982	35.261055	-5.071214	125.724861	35.116257	36.678207	127.367081	35.188656	15.8034965	126.545971	-83.38721	12.8011795	118.075993
-10.765827	16.081512	122.652817	-24.169445	14.306831	121.659531	35.258022	-5.012529	125.99971	34.965801	36.757824	127.177879	35.1119115	15.8726475	126.5887945	-83.4508015	12.7410145	116.7302675
-11.202848	14.141726	121.981384	-24.09687	14.334906	120.915184	35.306583	-4.85567	126.034988	34.905117	36.882233	126.554634	35.10585	16.0132815	126.294811	-83.29959	12.6565305	115.535557
-11.598563	12.216187	121.155945	-23.99509	14.436579	120.172287	35.416744	-4.641299	125.915619	34.979546	37.082806	125.709808	35.198145	16.2207535	125.8127135	-83.188325	12.6524045	114.5318605
-12.229252	10.335266	120.402672	-23.832775	14.484061	119.382683	35.620373	-4.44111	125.569153	35.05825	37.238564	124.774323	35.3393115	16.398727	125.171738	-83.0048615	12.569395	113.593628
-13.397501	7.650125	119.231308	-23.469662	14.413116	118.176949	35.956375	-4.173479	124.737488	35.252808	37.424553	123.252472	35.6045915	16.625537	123.99498	-82.5439155	12.200695	112.358918
-14.211078	5.699948	118.480156	-23.189484	14.313774	117.521606	36.202721	-4.09136	123.959564	35.435852	37.518406	121.999809	35.8192865	16.713523	122.9796865	-82.1982545	11.914025	112.0635255
-15.186277	4.028868	117.871834	-22.857418	14.190292	116.951576	36.463089	-4.03544	123.136009	35.697701	37.576256	120.593391	36.080395	16.770408	121.8647	-81.795231	11.610176	112.038452
-16.30522	2.32442	117.353401	-22.492134	14.026523	116.464211	36.73621	-4.028771	122.191307	36.025059	37.624741	119.208786	36.3806345	16.797985	120.7000465	-81.3649025	11.255061	112.2283755
-17.444239	0.793502	116.871368	-22.098471	13.848509	116.00528	37.119083	-4.116615	121.129051	36.296772	37.610771	117.823982	36.7079275	16.747078	119.4765165	-80.9048695	10.94994	112.5340435
-18.742281	-0.714801	116.391243	-21.697252	13.661182	115.520897	37.450676	-4.189754	119.973167	36.541786	37.596626	116.454163	36.996231	16.703436	118.213665	-80.390735	10.618928	112.828129
-20.025372	-2.040979	115.938484	-21.337383	13.511743	115.020058	37.749561	-4.265307	118.67527	36.766468	37.574188	114.967285	37.2580145	16.6544405	116.8212775	-79.9327805	10.3690455	113.2188385
-22.171776	-3.878797	115.233826	-20.80489	13.310152	114.174103	38.140205	-4.33091	116.528954	36.949173	37.514668	112.731552	37.544689	16.591879	114.630253	-79.154469	10.028425	113.717953
-23.571825	-4.934574	114.697861	-20.491125	13.135706	113.553093	38.416656	-4.393791	114.986504	37.054573	37.461708	111.229637	37.7356145	16.5339585	113.1080705	-78.7178645	9.7374535	113.9981155
-25.062756	-5.904578	114.097298	-20.191816	12.93353	112.875786	38.642097	-4.446688	113.423363	37.139313	37.421597	109.753716	37.890705	16.4874545	111.5885395	-78.274337	9.3796055	114.1630325
-26.459778	-6.665468	113.524666	-19.896252	12.740181	112.163231	38.873867	-4.505817	111.802551	37.208347	37.382839	108.365044	38.041107	16.438511	110.0837975	-77.833611	9.041851	114.2426645
-27.954016	-7.486754	112.96357	-19.627579	12.58119	111.467728	39.062912	-4.53845	110.244095	37.28265	37.387562	107.055305	38.172781	16.424556	108.6497	-77.427939	8.737824	114.285756
-29.337641	-8.04505	112.456619	-19.404417	12.461493	110.785744	39.191811	-4.560114	108.761169	37.334297	37.38802	105.80603	38.263054	16.413953	107.2835995	-77.071888	8.509033	114.2878885
-30.789238	-8.553197	111.972298	-19.190905	12.363261	110.15699	39.313862	-4.586215	107.370018	37.343628	37.369545	104.701782	38.328745	16.391665	106.0359	-76.710555	8.334857	114.27808
-32.809612	-9.056479	111.409935	-18.959492	12.235694	109.35128	39.421036	-4.533256	105.717834	37.359417	37.39875	103.36425	38.3902265	16.432747	104.541042	-76.3092105	8.038641	114.161518
-34.107677	-9.251869	111.071953	-18.832298	12.152216	108.886017	39.464939	-4.476558	104.891144	37.349056	37.435158	102.724861	38.4069975	16.4793	103.8080025	-76.0715935	7.825132	113.9640315
-35.3806	-9.370577	110.826027	-18.741673	12.07063	108.483849	39.500725	-4.427393	104.222557	37.335968	37.464642	102.182411	38.4183465	16.5186245	103.202484	-75.9016925	7.6226355	113.765214
-36.521652	-9.377585	110.613464	-18.679501	11.957569	108.160339	39.514534	-4.375407	103.725853	37.290279	37.4893	101.72728	38.4024065	16.5569465	102.7265665	-75.7614085	7.3581915	113.5941115
-37.593502	-9.256148	110.498703	-18.645147	11.870276	107.915131	39.519047	-4.327023	103.362129	37.229424	37.512188	101.397148	38.3742355	16.5925825	102.3796385	-75.6645295	7.1479695	113.4506235
-38.645451	-9.063672	110.440048	-18.623604	11.789602	107.725311	39.527721	-4.294673	103.173508	37.18549	37.529373	101.145233	38.3566055	16.61735	102.1593705	-75.6038135	6.961854	113.2912515
-39.590561	-8.807775	110.355171	-18.620201	11.674508	107.586792	39.537518	-4.291151	103.104362	37.150566	37.523537	100.980797	38.344042	16.616193	102.0425795	-75.584444	6.732823	113.1310045
-40.813728	-8.246276	110.270882	-18.628939	11.491342	107.439575	39.532776	-4.331322	103.046326	37.132446	37.515381	100.848839	38.332611	16.5920295	101.9475825	-75.590489	6.3906545	112.9315675
-41.555656	-7.695871	110.261772	-18.619158	11.409624	107.391098	39.515667	-4.354495	102.985451	37.097866	37.507275	100.767113	38.3067665	16.57639	101.876282	-75.5450825	6.242858	112.905914
-42.210938	-7.044572	110.304008	-18.604048	11.363712	107.388962	39.494713	-4.365796	102.862404	37.061932	37.523766	100.690094	38.2783225	16.578985	101.776249	-75.4864185	6.148439	113.001675
-42.739464	-6.330924	110.330025	-18.575815	11.344148	107.400932	39.467319	-4.364318	102.68792	37.039124	37.546818	100.596359	38.2532215	16.59125	101.6421395	-75.4048515	6.097046	113.1597245
-43.166275	-5.548378	110.307022	-18.539394	11.332156	107.400406	39.437832	-4.355888	102.48214	37.031719	37.567341	100.53154	38.2347755	16.6057265	101.50684	-75.3135635	6.0585855	113.293972
-43.537235	-4.621809	110.276138	-18.502415	11.341514	107.387253	39.404945	-4.349477	102.218864	37.045826	37.586384	100.484726	38.2253855	16.6184535	101.351795	-75.2302155	6.0645745	113.422711
-43.788982	-3.596279	110.134415	-18.469658	11.357985	107.343033	39.343498	-4.339143	101.932144	37.081978	37.612919	100.4375	38.212738	16.636888	101.184822	-75.152054	6.079082	113.501244
-44.071507	-2.024165	109.809219	-18.440216	11.40547	107.193413	39.241539	-4.288672	101.469543	37.150993	37.674362	100.421837	38.196266	16.692845	100.94569	-75.076698	6.118095	113.441136
-44.11031	-0.924403	109.525894	-18.436724	11.487605	107.037819	39.175583	-4.227319	101.182365	37.175541	37.733685	100.446609	38.175562	16.753183	100.814487	-75.04901	6.222027	113.261151
-44.033737	0.314277	109.208488	-18.467628	11.582829	106.862701	39.113541	-4.170815	100.935493	37.180958	37.790192	100.44278	38.1472495	16.8096885	100.6891365	-75.0825055	6.3559695	113.0362655
-43.861641	1.569602	108.895645	-18.507479	11.696741	106.676521	39.037342	-4.120137	100.717751	37.172764	37.837524	100.417831	38.105053	16.8586935	100.567791	-75.120011	6.5347885	112.785251
-43.660049	2.822105	108.550491	-18.555939	11.819728	106.495354	38.939404	-4.080768	100.559631	37.159863	37.872871	100.370232	38.0496335	16.8960515	100.4649315	-75.1615115	6.7434045	112.5257765
-43.33757	4.095382	108.241631	-18.609203	11.898155	106.306625	38.872269	-4.090959	100.441345	37.153141	37.870945	100.303207	38.012705	16.889993	100.372276	-75.231111	6.906317	112.240974
-42.848221	5.441035	107.878067	-18.644945	11.959323	106.103409	38.818939	-4.16278	100.370773	37.170349	37.820213	100.195541	37.994644	16.8287165	100.283157	-75.284534	7.0899295	111.923661
-42.059917	7.453342	107.230667	-18.678513	12.003719	105.721962	38.758595	-4.369384	100.372635	37.264996	37.657978	99.936737	38.0117955	16.644297	100.154686	-75.3688215	7.363141	111.289238
-41.350937	8.889857	106.698738	-18.698439	12.028332	105.407654	38.718182	-4.575593	100.439606	37.351807	37.476875	99.692924	38.0349945	16.450641	100.066265	-75.4318725	7.606023	110.749043
-40.641872	10.318098	106.033066	-18.743294	12.092007	105.032265	38.643436	-4.827766	100.581802	37.45195	37.245678	99.383705	38.047693	16.208956	99.9827535	-75.534281	7.975058	110.0817765
-39.898167	11.826636	105.251907	-18.841379	12.17753	104.603683	38.530945	-5.106579	100.788116	37.540226	36.972561	99.036133	38.0355855	15.932991	99.9121245	-75.7183435	8.422069	109.2952415
-39.012753	13.388146	104.395233	-18.958273	12.217996	104.128387	38.391598	-5.404812	101.018883	37.598827	36.656322	98.698715	37.9952125	15.625755	99.858799	-75.9117585	8.810237	108.397975
-38.105618	14.982799	103.463768	-19.078058	12.176869	103.66745	38.241497	-5.700038	101.167717	37.647854	36.350578	98.402321	37.9446755	15.32527	99.785019	-76.1007915	9.028468	107.549881
-37.098442	16.621546	102.66571	-19.153717	12.020709	103.2444	38.132114	-5.995764	101.195381	37.686382	36.045143	98.159904	37.909248	15.0246895	99.6776425	-76.216682	9.0167285	106.8111575
-35.490818	19.142927	101.776169	-19.154537	11.596433	102.850655	38.049076	-6.423362	100.954018	37.735947	35.63805	97.921875	37.8925115	14.607344	99.4379465	-76.2015855	8.585522	106.2633635
-34.241505	20.968588	101.499664	-19.076818	11.263097	102.803352	38.066338	-6.652318	100.645218	37.767334	35.415367	97.858032	37.916836	14.3815245	99.251625	-76.070472	8.1446695	106.355079
-32.946217	22.883884	101.510529	-18.962517	10.943587	102.909073	38.094547	-6.799547	100.235916	37.795788	35.274757	97.916862	37.9451675	14.237605	99.076389	-75.8702015	7.649569	106.741757
-31.581699	24.892002	101.774963	-18.832937	10.647589	103.125175	38.116337	-6.881374	99.674088	37.816544	35.201256	98.109955	37.9664405	14.159941	98.8920215	-75.6323145	7.135237	107.3583285
-30.13061	26.951672	102.36586	-18.712755	10.390539	103.420219	38.110535	-6.870545	98.981926	37.808544	35.182392	98.442154	37.9595395	14.1559235	98.71204	-75.3850495	6.6251545	108.128398
-28.586998	29.105007	103.226921	-18.593979	10.167385	103.771042	38.032112	-6.752934	98.25856	37.802517	35.25346	98.89122	37.9173145	14.250263	98.57489	-75.1052725	6.084507	108.967194
-26.904795	31.275961	104.314529	-18.508045	10.015874	104.190704	37.956425	-6.515761	97.58474	37.748192	35.42168	99.539169	37.8523085	14.4529595	98.5619545	-74.8683985	5.5787885	109.8194535
-24.253151	34.484867	106.15094	-18.451517	10.045865	104.89566	37.884338	-5.84274	96.878494	37.622295	35.917965	100.620232	37.7533165	15.0376125	98.749363	-74.6563505	5.0541175	111.041957
-22.416496	36.53896	107.25827	-18.475746	10.24416	105.363396	37.820496	-5.209254	96.659676	37.442242	36.397331	101.372948	37.631369	15.5940385	99.016312	-74.582861	4.8942815	111.71048
-20.465508	38.622917	108.315399	-18.539412	10.507051	105.825386	37.822781	-4.558434	96.539413	37.219231	36.903599	102.08268	37.521006	16.1725825	99.3110465	-74.59983	4.8415195	112.3397255
-18.437525	40.61623	109.147003	-18.632551	10.765033	106.259384	37.808434	-3.96895	96.504768	36.97538	37.374485	102.726982	37.391907	16.7027675	99.615875	-74.657009	4.8272985	112.902893
-16.359657	42.432617	109.919342	-18.736734	10.944678	106.62355	37.750149	-3.502719	96.531387	36.763973	37.736824	103.298637	37.257061	17.1170525	99.915012	-74.730529	4.7723035	113.332088
-14.108938	44.17017	110.440636	-18.853539	11.100756	106.923866	37.663498	-3.229003	96.557655	36.578152	37.958813	103.797173	37.120825	17.364905	100.177414	-74.827903	4.836607	113.670318
-11.761303	45.777985	110.788857	-18.973001	11.194263	107.159683	37.554596	-3.089587	96.577957	36.45079	38.063545	104.132378	37.002693	17.486979	100.3551675	-74.948695	4.901547	113.9641985
-8.03194	47.841091	111.205551	-19.134039	11.239506	107.329071	37.401859	-3.01065	96.583794	36.307804	38.07032	104.57032	36.8548315	17.529835	100.577057	-75.1229095	4.949177	114.081085
-5.401253	48.974152	111.269127	-19.212904	11.210467	107.329773	37.350399	-3.012606	96.589302	36.234058	38.005863	104.866814	36.7922285	17.4966285	100.728058	-75.2180365	4.9243055	113.931488
-2.580619	49.849533	111.239151	-19.28266	11.163686	107.261024	37.358238	-3.032228	96.647476	36.180897	37.937389	105.118134	36.7695675	17.4525805	100.882805	-75.3348875	4.8747915	113.639243
0.114648	50.969368	110.885445	-19.340315	11.123573	107.157196	37.412239	-3.043766	96.850624	36.153912	37.875736	105.288086	36.7830755	17.415985	101.069355	-75.4637055	4.831161	113.245037
0.417013	50.118301	111.204025	-19.380659	11.082269	107.091568	37.533848	-3.11932	97.188004	36.106304	37.764286	105.406555	36.820076	17.322483	101.2972795	-75.581394	4.842055	112.8858565
-0.587777	48.435394	111.109207	-19.412128	11.033907	107.093964	37.703262	-3.255455	97.680298	36.122982	37.66758	105.504333	36.913122	17.2060625	101.5923155	-75.737378	4.8617515	112.5956125
-1.441289	46.769272	109.858261	-19.410681	10.975653	107.199287	37.928841	-3.502346	98.324966	36.172199	37.534832	105.62886	37.05052	17.016243	101.976913	-75.871882	4.935063	112.421661
-1.773249	44.15099	109.975777	-19.375799	10.84868	107.442841	38.342697	-3.989138	99.386017	36.412148	37.402954	105.860374	37.3774225	16.706908	102.6231955	-76.1290205	4.990452	112.2624865
-1.909167	42.422451	109.208511	-19.350286	10.732594	107.554611	38.583458	-4.292408	100.073898	36.632645	37.25975	106.057251	37.6080515	16.483671	103.0655745	-76.3086235	4.981517	112.0436475
-2.01839	40.554337	109.340584	-19.294514	10.624318	107.600845	38.775379	-4.574453	100.686935	36.803322	37.092426	106.283783	37.7893505	16.2589865	103.485359	-76.3783785	4.9896495	111.716331
-2.157113	38.643234	108.359055	-19.236679	10.482182	107.598221	38.86985	-4.800115	101.186165	36.917538	36.932495	106.475433	37.893694	16.06619	103.830799	-76.367052	4.898174	111.365643
-2.094406	36.68586	108.646713	-19.165871	10.348948	107.584404	38.926773	-5.014627	101.574364	37.059536	36.782509	106.652962	37.9931545	15.883941	104.113663	-76.3248965	4.813955	111.055145
-2.09998	34.650448	107.927551	-19.094212	10.22541	107.6054	38.99192	-5.291113	101.990166	37.230595	36.653439	106.847549	38.1112575	15.681163	104.4188575	-76.2996815	4.769657	110.7919425
-1.961125	32.64093	108.268951	-19.014481	10.108705	107.704483	39.122372	-5.505024	102.470573	37.418919	36.556801	107.084862	38.2706455	15.5258885	104.7777175	-76.2996075	4.6915215	110.6312485
-1.720467	29.48204	107.903961	-18.888227	10.008212	107.977417	39.391647	-5.751464	103.334259	37.642609	36.403984	107.437813	38.517128	15.32626	105.386036	-76.293582	4.690164	110.568798
-1.453702	27.405733	108.132103	-18.811964	9.965922	108.159348	39.590736	-5.872931	103.924034	37.776581	36.358269	107.703362	38.6836585	15.242669	105.813698	-76.3075865	4.689175	110.504998
-1.237522	25.258934	107.752823	-18.764309	9.9323	108.298042	39.762165	-5.951478	104.531609	37.917534	36.370911	107.940765	38.8398495	15.2097165	106.236187	-76.3684675	4.6548835	110.359897
-0.934245	23.132372	107.9991	-18.733833	9.887385	108.405518	39.922855	-6.023973	105.104599	38.005196	36.402702	108.146759	38.9640255	15.1893645	106.625679	-76.4316915	4.5854055	110.185357
-0.642216	20.941704	107.688995	-18.723248	9.839351	108.444656	40.028458	-6.068964	105.675186	38.067036	36.42379	108.330177	39.047747	15.177413	107.0026815	-76.494243	4.501289	109.8866305
-0.342072	18.802965	107.857773	-18.751143	9.772762	108.478798	40.12072	-6.104745	106.212936	38.123711	36.46315	108.481689	39.1222155	15.1792025	107.3473125	-76.6245015	4.3663215	109.6102835
-0.024192	16.58604	107.725159	-18.799103	9.732773	108.529541	40.248569	-6.06581	106.665871	38.160999	36.515209	108.599876	39.204784	15.2246995	107.6328735	-76.80299	4.2408465	109.4262085
0.441084	13.25936	107.672058	-18.861004	9.755714	108.651825	40.386845	-6.029623	107.513222	38.07859	36.690365	108.736053	39.2327175	15.330371	108.1246375	-76.9547255	4.181057	109.1790125
0.784731	11.038789	107.864021	-18.882292	9.802433	108.820816	40.512035	-5.937444	107.955025	38.012211	36.803192	108.923706	39.262123	15.432874	108.4393655	-77.026707	4.171992	109.2022665
1.136496	8.796467	108.100891	-18.875677	9.886889	109.088875	40.527172	-5.691897	108.260689	38.009224	37.015533	109.249245	39.268198	15.661818	108.754967	-77.019552	4.11196	109.422783
1.509387	6.602336	108.485535	-18.852806	9.97727	109.342743	40.402939	-5.240806	108.651398	38.057335	37.245159	109.619797	39.230137	16.0021765	109.1355975	-76.935749	3.9523635	109.5498885
1.873665	4.371605	108.595482	-18.800207	10.083632	109.52755	40.335709	-4.917412	109.007858	38.065388	37.496857	109.967766	39.2005485	16.2897225	109.487812	-76.8009625	3.8775415	109.567288
2.234499	2.233621	108.577797	-18.737492	10.173855	109.599396	40.391811	-4.67404	109.224556	38.028145	37.754936	110.204384	39.209978	16.540448	109.71447	-76.684962	3.807262	109.484322
2.598801	-0.051022	108.673477	-18.627354	10.276434	109.60054	40.458691	-4.428463	109.482697	38.031227	38.001076	110.348846	39.244959	16.7863065	109.9157715	-76.499667	3.7665615	109.2853085
3.144978	-3.354773	108.930847	-18.426714	10.440002	109.641876	40.774574	-4.133907	109.902321	38.065414	38.355175	110.567513	39.419994	17.110634	110.234917	-76.273422	3.76937	109.048835
3.540916	-5.517445	109.250412	-18.282288	10.547872	109.767242	41.100388	-3.981685	110.246826	38.15374	38.537651	110.668434	39.627064	17.277983	110.45763	-76.19164	3.817761	109.076854
3.931107	-7.781605	109.589401	-18.12225	10.620551	109.917686	41.431721	-3.880561	110.511467	38.248711	38.614956	110.711739	39.840216	17.3671975	110.611603	-76.084716	3.8739045	109.223769
4.275542	-9.943124	109.939728	-17.942451	10.646505	110.024223	41.69556	-3.892629	110.700142	38.366608	38.592209	110.704651	40.031084	17.34979	110.7023965	-75.915986	3.94322	109.3460495
4.607498	-12.152056	110.261238	-17.805321	10.578394	110.080719	41.946747	-4.050297	110.745277	38.543243	38.525654	110.629868	40.244995	17.2376785	110.6875725	-75.855637	3.9191095	109.4738655
4.91101	-14.271911	110.403595	-17.685881	10.451366	110.043701	42.119072	-4.246657	110.64502	38.673107	38.462666	110.557762	40.3960895	17.1080045	110.601391	-75.7678515	3.7947275	109.486011
5.199024	-16.417997	110.299049	-17.583588	10.309057	109.923935	42.220722	-4.441463	110.499786	38.789059	38.367329	110.476852	40.5048905	16.962933	110.488319	-75.6720665	3.655181	109.359551
5.525754	-19.513929	110.193184	-17.443123	10.129948	109.711647	42.270325	-4.672731	110.466728	38.913933	38.263275	110.482391	40.592129	16.795272	110.4745595	-75.478375	3.464624	108.9487345
5.733008	-21.607594	110.30352	-17.370441	10.094628	109.669624	42.342628	-4.766863	110.702011	38.990856	38.266327	110.615623	40.666742	16.749732	110.658817	-75.407624	3.439524	108.680431
5.886625	-23.492537	110.691002	-17.313997	10.11587	109.741402	42.446938	-4.764053	111.125633	39.081657	38.347355	110.881844	40.7642975	16.791651	111.0037385	-75.3922915	3.440089	108.4790655
6.005454	-25.385254	111.35218	-17.256701	10.178885	109.91011	42.596695	-4.671728	111.628632	39.132969	38.506046	111.13768	40.864832	16.917159	111.383156	-75.378234	3.440611	108.437064
6.120657	-26.942448	111.933395	-17.214705	10.254682	110.117661	42.751541	-4.494592	112.148682	39.141258	38.706467	111.288742	40.9463995	17.1059375	111.718712	-75.3758095	3.4034265	108.51661
5.936825	-25.788059	112.496971	-17.181902	10.309013	110.312569	42.878471	-4.291136	112.606644	39.116291	38.870483	111.396172	40.997381	17.2896735	112.001408	-75.361185	3.3283525	108.62373
5.719337	-24.883333	112.952805	-17.160086	10.328721	110.469269	42.938103	-4.108319	113.01873	39.094223	38.982834	111.483208	41.016163	17.4372575	112.250969	-75.336335	3.2201845	108.687569
5.235179	-23.598879	113.217293	-17.13966	10.271707	110.621933	42.914314	-3.934858	113.596298	39.115437	39.008877	111.63868	41.0148755	17.5370095	112.617489	-75.2941955	3.0064045	108.626377
4.78148	-22.689018	113.316849	-17.120211	10.20728	110.683296	42.939205	-3.883262	113.852676	39.150597	38.993099	111.761002	41.044901	17.5549185	112.806839	-75.285323	2.8596415	108.559753
4.433075	-21.805387	113.238998	-17.079922	10.132231	110.739388	42.951542	-3.84838	114.002502	39.17767	38.968857	111.877419	41.064606	17.5602385	112.9399605	-75.22445	2.7042235	108.5388155
4.033854	-20.91394	113.087318	-17.018381	10.090549	110.819199	42.98806	-3.832662	114.070213	39.173672	38.940849	112.03891	41.080866	17.5540935	113.0545615	-75.117628	2.6270045	108.5838365
3.427878	-19.893274	112.897285	-16.946629	10.083565	110.918129	43.049049	-3.81281	114.081871	39.230412	38.92823	112.247826	41.1397305	17.55771	113.1648485	-75.0329885	2.60942	108.6714095
2.855624	-18.851608	112.56871	-16.831621	10.091457	111.008713	43.121803	-3.757382	114.094475	39.325829	38.99334	112.598907	41.223816	17.617979	113.346691	-74.887058	2.564935	108.670735
2.283075	-17.772341	112.171265	-16.731333	10.146646	111.125771	43.147449	-3.615033	114.166496	39.456577	39.111774	113.096222	41.302013	17.7483705	113.631359	-74.764679	2.5449215	108.620183
1.146518	-16.071329	111.668503	-16.581907	10.390977	111.342178	43.235233	-3.29416	114.351318	39.641479	39.395672	114.159607	41.438356	18.050756	114.2554625	-74.60217	2.731198	108.4288935
0.400548	-14.940962	111.398987	-16.509274	10.662508	111.593399	43.231483	-2.974704	114.498772	39.71682	39.598343	114.914444	41.4741515	18.3118195	114.706608	-74.4926995	3.0131965	108.48019
-0.471054	-13.809294	111.332909	-16.461349	11.012716	111.932159	43.203121	-2.577546	114.663803	39.770664	39.845211	115.581429	41.4868925	18.6338325	115.122616	-74.4095905	3.3915995	108.741702
-1.279884	-12.790203	111.364952	-16.418774	11.400539	112.30854	43.276466	-2.186071	114.864494	39.814388	40.1227	116.101013	41.545427	18.9683145	115.4827535	-74.382975	3.8327635	109.1343265
-2.281482	-11.757071	111.487434	-16.38517	11.763094	112.658714	43.346657	-1.782835	115.055	39.832802	40.434036	116.55204	41.5897295	19.3256005	115.80352	-74.3600695	4.2005875	109.513908
-3.287713	-10.818357	111.626259	-16.353458	12.086333	112.957764	43.418892	-1.414421	115.212357	39.808331	40.710533	116.916946	41.6136115	19.648056	116.0646515	-74.3205275	4.52461	109.8508765
-4.288923	-10.018497	111.664452	-16.321148	12.347496	113.164055	43.531116	-1.136779	115.289604	39.829559	40.948425	117.217361	41.6803375	19.905823	116.2534825	-74.3226335	4.789169	110.0746275
-5.997488	-8.976879	111.596085	-16.274324	12.584157	113.292328	43.655624	-0.889748	115.310944	39.900303	41.180744	117.542992	41.7779635	20.145498	116.426968	-74.3266115	5.022816	110.157688
-7.145282	-8.390877	111.50975	-16.238516	12.675458	113.295815	43.716129	-0.790031	115.250793	39.967979	41.271172	117.617249	41.842054	20.2405705	116.434021	-74.319086	5.1103455	110.157609
-8.27816	-7.939141	111.421135	-16.192526	12.726836	113.26841	43.80389	-0.706749	115.162552	39.993946	41.347103	117.541183	41.898918	20.320177	116.3518675	-74.28397	5.133495	110.1849525
-9.539702	-7.555923	111.397575	-16.095476	12.778881	113.232086	43.886776	-0.607728	115.125481	40.053482	41.405033	117.335526	41.970129	20.3986525	116.2305035	-74.161081	5.1591095	110.2336685
-10.776315	-7.245986	111.520233	-15.959701	12.812787	113.200035	44.053085	-0.495956	115.085724	40.130283	41.475353	117.025673	42.091684	20.4896985	116.0556985	-74.011086	5.1358755	110.3443715
-11.978828	-7.063032	111.734917	-15.767212	12.856089	113.175369	44.233112	-0.393915	115.147377	40.255856	41.535934	116.601051	42.244484	20.5710095	115.874214	-73.778908	5.1411685	110.476524
-13.316716	-6.93761	112.016235	-15.562021	12.864182	113.141609	44.400726	-0.334387	115.232933	40.356358	41.552418	116.052925	42.378542	20.6090155	115.642929	-73.502584	5.1193485	110.640289
-15.240099	-6.852126	112.598755	-15.208456	12.76633	113.049606	44.782902	-0.440357	115.31472	40.599117	41.392288	114.928818	42.6910095	20.4759655	115.121769	-73.1079215	5.0566945	110.977443
-16.566299	-6.87396	112.84536	-14.998211	12.577025	112.964378	44.888264	-0.617335	115.239021	40.767643	41.135616	114.112328	42.8279535	20.2591405	114.6756745	-72.8243755	4.8949095	111.2530815
-17.973186	-6.873347	112.986633	-14.806125	12.287755	112.847282	44.947361	-0.911669	115.004471	40.949135	40.813484	113.353088	42.948248	19.9509075	114.1787795	-72.560498	4.6246025	111.5157845
-19.347282	-6.907335	112.846283	-14.661471	11.939581	112.656311	44.926876	-1.229577	114.697144	41.098312	40.460743	112.760307	43.012594	19.615583	113.7287255	-72.335536	4.263579	111.5838965
-20.793589	-6.943455	112.427452	-14.585592	11.581282	112.388992	45.033947	-1.620579	114.142082	41.185375	40.143932	112.452629	43.109661	19.2616765	113.2973555	-72.280845	3.9008875	111.4806285
-22.232939	-6.901585	111.938904	-14.568065	11.292668	112.104668	44.932331	-1.900116	113.597359	41.203098	39.91732	112.246956	43.0677145	19.008602	112.9221575	-72.2038445	3.576734	111.2871785
-23.660681	-6.843769	111.498154	-14.59345	11.146663	111.85762	44.788532	-2.068087	112.978432	41.169392	39.791676	112.064659	42.978962	18.8617945	112.5215455	-72.165862	3.4315315	111.1936945
-25.930208	-6.626398	111.286255	-14.592793	11.220665	111.73568	44.4398	-1.962991	112.107376	41.077187	39.851868	111.710823	42.7584935	18.9444385	111.9090995	-71.9440795	3.4968915	111.5622605
-27.323923	-6.467186	111.513374	-14.536802	11.393194	111.869621	44.454594	-1.761644	111.579803	40.977036	40.047741	111.388931	42.715815	19.1430485	111.484367	-71.789419	3.6433395	112.254875
-28.733578	-6.339409	112.045494	-14.426086	11.608122	112.160744	44.52351	-1.47389	111.123917	40.898209	40.291382	110.949532	42.7108595	19.408746	111.0367245	-71.5630315	3.807498	113.2847635
-30.083778	-6.202522	112.813354	-14.319571	11.805209	112.548294	44.592373	-1.151162	110.75975	40.752674	40.582008	110.419861	42.6725235	19.715423	110.5898055	-71.3116655	3.894995	114.5067825
-31.358185	-6.104648	113.561653	-14.210622	11.963495	112.910881	44.662601	-0.888962	110.401001	40.606339	40.846344	109.940079	42.63447	19.978691	110.17054	-71.055714	3.948299	115.651222
-32.639393	-6.043595	114.215851	-14.140762	12.064636	113.199593	44.699455	-0.667206	110.126556	40.452492	41.044785	109.497246	42.5759735	20.1887895	109.811901	-70.8574975	3.9404825	116.587285
-33.883205	-5.961195	114.759445	-14.100502	12.117784	113.375946	44.719193	-0.524131	110.001633	40.318619	41.177593	109.1194	42.518906	20.326731	109.5605165	-70.71991	3.908837	117.1913755
-35.602463	-5.905699	115.280617	-14.169611	12.094477	113.45742	44.676476	-0.449949	110.037354	40.105324	41.233028	108.709419	42.3909	20.3915395	109.3733865	-70.730122	3.7974145	117.5414535
-36.734306	-5.869476	115.492455	-14.253007	12.039265	113.446381	44.659363	-0.449685	110.297188	39.959816	41.204788	108.401726	42.3095895	20.3775515	109.349457	-70.8156035	3.7009785	117.543305
-37.863251	-5.770874	115.709015	-14.359076	11.94919	113.405525	44.645378	-0.47278	110.638367	39.820637	41.135941	108.149208	42.2330075	20.3315805	109.3937875	-70.9511595	3.5667995	117.4172625
-38.836025	-5.646199	115.884247	-14.465603	11.838349	113.367569	44.65044	-0.49845	111.075058	39.686199	41.062649	107.868576	42.1683195	20.2820995	109.471817	-71.0995255	3.3945985	117.263321
-39.787056	-5.572245	115.996529	-14.547976	11.676992	113.335274	44.682304	-0.518838	111.521866	39.552212	40.955017	107.680771	42.117258	20.2180895	109.6013185	-71.21321	3.1358945	117.0692295
-40.673161	-5.443358	116.02346	-14.618858	11.490715	113.326416	44.724468	-0.54205	111.919846	39.457714	40.867527	107.562111	42.091091	20.1627385	109.7409785	-71.328807	2.8186915	116.9118535
-41.589642	-5.198182	116.031647	-14.655272	11.286118	113.331841	44.735622	-0.55746	112.250778	39.374382	40.788441	107.495522	42.055002	20.1154905	109.87315	-71.365546	2.4567455	116.790532
-42.855453	-4.665565	116.097702	-14.68914	11.006239	113.382172	44.741135	-0.618354	112.446991	39.29744	40.701851	107.451965	42.0192875	20.0417485	109.949478	-71.3975675	1.9707295	116.814866
-43.692032	-4.217316	116.128731	-14.687684	10.855791	113.422302	44.73259	-0.654978	112.416283	39.249512	40.6693	107.470108	41.991051	20.007161	109.9431955	-71.366419	1.704421	116.9014085
-44.366272	-3.740758	116.048286	-14.688026	10.748561	113.479271	44.732727	-0.664146	112.235703	39.218174	40.69529	107.499718	41.9754505	20.015572	109.8677105	-71.3515025	1.48155	117.0908315
-45.155125	-3.059534	116.133591	-14.681789	10.716499	113.550987	44.710522	-0.633085	111.962936	39.171032	40.769508	107.506599	41.940777	20.0682115	109.7347675	-71.304355	1.3647865	117.3672065
-45.900784	-2.293724	116.291237	-14.670984	10.736692	113.619247	44.675079	-0.5477	111.597336	39.098515	40.882603	107.477257	41.886797	20.1674515	109.5372965	-71.228765	1.3059325	117.7011975
-46.645622	-1.462749	116.454269	-14.646703	10.812546	113.689003	44.635674	-0.417293	111.166939	39.029598	41.048325	107.437386	41.832636	20.315516	109.3021625	-71.126042	1.309576	118.0758435
-47.163929	-0.644916	116.46608	-14.624018	10.901494	113.728821	44.588581	-0.254229	110.696121	38.966412	41.252541	107.430328	41.7774965	20.499156	109.0632245	-71.0255325	1.303832	118.3944175
-48.106953	0.880085	116.601418	-14.596022	11.087734	113.721718	44.496704	0.039735	109.945145	38.889107	41.582123	107.401344	41.6929055	20.810929	108.6732445	-70.8849495	1.364539	118.7701915
-48.723351	1.943694	116.633629	-14.591948	11.228312	113.657631	44.414757	0.233224	109.424255	38.830833	41.798706	107.365242	41.622795	21.015965	108.3947485	-70.806691	1.440659	118.9205135
-49.244347	3.103848	116.65554	-14.600964	11.376452	113.568893	44.319946	0.397995	108.951477	38.759766	41.989063	107.304123	41.539856	21.193529	108.1278	-70.741784	1.559375	119.009986
-49.586662	4.092574	116.516304	-14.630227	11.532455	113.474258	44.24939	0.536605	108.573914	38.701038	42.15556	107.228264	41.475214	21.3460825	107.901089	-70.735668	1.7188275	119.047427
-50.011044	5.274504	116.445015	-14.652872	11.662775	113.361023	44.158821	0.688607	108.265396	38.647385	42.294022	107.199669	41.403103	21.4913145	107.7325325	-70.708847	1.8342355	118.9895135
-50.506592	6.485447	116.382179	-14.704576	11.74723	113.277649	44.102634	0.76946	108.081711	38.619293	42.394577	107.201859	41.3609635	21.5820185	107.641785	-70.7701155	1.9124415	118.913513
-50.679207	7.529733	116.190872	-14.72991	11.773363	113.212517	44.01786	0.872152	107.981979	38.588287	42.442017	107.246674	41.3030735	21.6570845	107.6143265	-70.7628935	1.8896415	118.8107075
-51.277603	9.549932	116.333923	-14.788188	11.730619	113.221535	43.908058	0.820239	107.862724	38.565937	42.410366	107.347557	41.2369975	21.6153025	107.6051405	-70.8133735	1.8459355	118.8379295
-51.457268	10.68749	116.319565	-14.852648	11.624374	113.287613	43.822594	0.716774	107.782814	38.566147	42.315575	107.449379	41.1943705	21.5161745	107.6160965	-70.8996665	1.7325735	118.9591295
-51.423637	11.759602	116.284927	-14.912477	11.485922	113.354836	43.720291	0.550803	107.685104	38.569809	42.179611	107.566238	41.14505	21.365207	107.625671	-70.970004	1.606637	119.084001
-51.599586	13.120702	116.494438	-14.984324	11.329637	113.450417	43.577255	0.348248	107.561577	38.57822	41.998898	107.689629	41.0777375	21.173573	107.625603	-71.0463855	1.485701	119.275231
-51.789337	14.488416	116.716156	-15.066455	11.173008	113.531898	43.413895	0.119472	107.417892	38.578457	41.7911	107.823517	40.996176	20.955286	107.6207045	-71.129086	1.39073	119.4430915
-51.801693	15.854229	116.88858	-15.159813	11.013517	113.610252	43.239128	-0.097652	107.275963	38.580532	41.572998	107.987869	40.90983	20.737673	107.631916	-71.229456	1.289361	119.588588
-51.820286	17.23642	117.078926	-15.235707	10.85088	113.692917	43.07407	-0.317687	107.196747	38.591843	41.36137	108.181763	40.8329565	20.5218415	107.689255	-71.3043705	1.1799185	119.696579
-51.560307	19.06414	117.371178	-15.399326	10.682847	113.832184	42.883762	-0.604853	107.255234	38.574917	41.085243	108.65686	40.7293395	20.240195	107.956047	-71.5279915	1.125499	119.708321
-51.800613	20.35285	117.277084	-15.497795	10.595718	113.975952	42.790897	-0.750434	107.409737	38.588772	40.918156	109.03318	40.6898345	20.083861	108.2214585	-71.6854245	1.107575	119.7304455
-50.883884	21.490606	117.587425	-15.614778	10.494181	114.122841	42.730095	-0.899081	107.582939	38.592697	40.770535	109.436882	40.661396	19.935727	108.5099105	-71.890952	1.052635	119.7357715
-51.053333	23.118532	117.733276	-15.716861	10.379825	114.292099	42.648163	-1.026972	107.759918	38.572601	40.622952	109.819176	40.610382	19.79799	108.789547	-72.044104	0.961660000000002	119.794651
NaN	NaN	NaN	-15.825644	10.264714	114.457787	42.56662	-1.167109	107.886971	38.503712	40.470501	110.147903	40.535166	19.651696	109.017437	-72.186454	0.877731999999998	119.898137
-50.599468	25.640932	118.20356	-15.950944	10.152444	114.624855	42.452831	-1.298745	107.976982	38.420082	40.306	110.435722	40.4364565	19.5036275	109.206352	-72.3383445	0.801260499999998	120.043358
-49.967709	26.972019	118.634033	-16.070389	10.035506	114.868835	42.288998	-1.385579	108.130226	38.314552	40.148811	110.711159	40.301775	19.381616	109.4206925	-72.442553	0.689395999999999	120.3169775
-49.561062	28.705994	119.327881	-16.237467	9.886551	115.410233	42.172249	-1.565397	108.468796	38.069847	39.909492	111.247841	40.121048	19.1720475	109.8583185	-72.595982	0.6010545	120.9621475
-48.778988	29.987644	119.940414	-16.381001	9.796908	115.936348	42.075775	-1.60795	108.93116	37.890697	39.82703	111.687241	39.983236	19.10954	110.3092005	-72.745238	0.484276000000001	121.5634955
-48.076229	31.22263	120.485016	-16.554689	9.708787	116.534065	42.060886	-1.610901	109.444115	37.680241	39.764965	112.2323	39.8705635	19.077032	110.8382075	-72.9799415	0.340541999999999	122.2299225
-47.748871	32.262638	121.107819	-16.719007	9.643873	117.155754	42.037491	-1.600998	109.967674	37.475266	39.753899	112.753059	39.7563785	19.0764505	111.3603665	-73.1943925	0.211295499999999	122.9511415
-46.538376	33.296623	121.672043	-16.890747	9.549349	117.695107	42.002125	-1.665507	110.392487	37.265358	39.723145	113.24527	39.6337415	19.028819	111.8188785	-73.4152355	0.0698789999999967	123.5713355
-45.650204	34.51519	122.03138	-17.064449	9.439354	118.152603	41.866573	-1.721115	110.661522	37.060078	39.62862	113.631508	39.4633255	18.9537525	112.146515	-73.5922235	-0.0750445000000006	124.158691
-45.22797	35.709881	122.636642	-17.210009	9.305749	118.510307	41.693462	-1.84504	110.729668	36.920376	39.477806	113.91758	39.306919	18.816383	112.323624	-73.726937	-0.204885000000001	124.69699
-43.740879	37.322922	123.224129	-17.364714	9.087584	118.808403	41.377899	-2.137192	110.608376	36.85178	39.159904	114.196861	39.1148395	18.511356	112.4026185	-73.8442675	-0.336188	125.2141875
-42.748867	38.472618	123.759865	-17.430735	8.943875	118.914352	41.199684	-2.317728	110.390388	36.837543	38.935486	114.357864	39.0186135	18.308879	112.374126	-73.8800835	-0.421128999999997	125.454578
-41.550152	39.375763	123.953178	-17.446949	8.842593	118.937263	41.09874	-2.48234	110.092094	36.850552	38.739735	114.479271	38.974646	18.1286975	112.2856825	-73.868544	-0.4435115	125.5888435
-40.286766	40.410213	124.195732	-17.458883	8.746315	118.914078	40.960609	-2.549505	109.839417	36.87558	38.593109	114.612625	38.9180945	18.021802	112.226021	-73.8358605	-0.529172000000003	125.602135
-39.041016	41.34473	124.449028	-17.439287	8.699382	118.847427	40.934937	-2.57835	109.59008	36.902828	38.495358	114.76796	38.9188825	17.958504	112.17902	-73.7974565	-0.559740000000001	125.515834
-37.714134	42.296913	124.530113	-17.402689	8.678061	118.747116	40.951355	-2.569797	109.416077	36.961823	38.42976	114.9254	38.956589	17.9299815	112.1707385	-73.761967	-0.573859500000001	125.3234935
-36.279011	43.154945	124.595001	-17.364511	8.685319	118.672836	40.988258	-2.550043	109.305634	37.033253	38.397682	115.073219	39.0107555	17.9238195	112.1894265	-73.7397775	-0.553181500000001	125.1562455
-33.927013	44.459026	124.448921	-17.284327	8.707188	118.568634	41.080826	-2.541126	109.203171	37.139832	38.374905	115.244972	39.110329	17.9168895	112.2240715	-73.678983	-0.502513499999999	124.9131965
-32.203682	45.236565	124.353302	-17.221107	8.698374	118.530724	41.154827	-2.563793	109.13308	37.211662	38.345142	115.299286	39.1832445	17.8906745	112.216183	-73.6254585	-0.493926500000004	124.845265
NaN	NaN	NaN	-17.133152	8.691461	118.54982	41.204048	-2.597448	109.085464	37.273579	38.289143	115.305206	39.2388135	17.8458475	112.195335	-73.5051175	-0.462925500000001	124.904305
NaN	NaN	NaN	-17.04792	8.691152	118.599525	41.215076	-2.599446	109.101997	37.349789	38.227741	115.261444	39.2824325	17.8141475	112.1817205	-73.3782725	-0.431843499999999	125.0173295
NaN	NaN	NaN	-16.940065	8.687897	118.636551	41.314705	-2.655938	109.157578	37.466511	38.173405	115.219971	39.390608	17.7587335	112.1887745	-73.270738	-0.382939500000003	125.0843275
NaN	NaN	NaN	-16.808832	8.67069	118.622879	41.485657	-2.704994	109.222771	37.611694	38.136543	115.217033	39.5486755	17.7157745	112.219902	-73.1663395	-0.374394500000001	125.025856
NaN	NaN	NaN	-16.674007	8.653792	118.595329	41.640099	-2.744394	109.236374	37.740025	38.104763	115.189728	39.690062	17.6801845	112.213051	-73.038076	-0.372600500000001	124.977607
-19.509333	45.792381	122.580292	-16.484121	8.681742	118.683968	41.762726	-2.807555	109.239174	37.861706	38.058586	115.019814	39.812216	17.6255155	112.129494	-72.780458	-0.262031499999999	125.238442
-17.170187	45.798969	121.960983	-16.343731	8.707714	118.723312	41.889111	-2.851868	109.339943	38.013603	38.030491	114.935875	39.951357	17.5893115	112.137909	-72.638819	-0.173883499999999	125.308715
-14.730692	45.718624	121.564232	-16.177092	8.665562	118.724487	42.101906	-2.86709	109.426178	38.177143	38.024555	114.913521	40.1395245	17.5787325	112.1698495	-72.4937085	-0.247608500000002	125.2791245
-12.169906	45.53183	121.304108	-15.983579	8.625243	118.84922	42.244453	-2.894893	109.381638	38.301338	37.987701	114.899185	40.2728955	17.546404	112.1404115	-72.2400535	-0.295918	125.5580285
-9.515961	45.374527	120.846085	-15.81264	8.670015	118.875847	42.402382	-2.930251	109.502533	38.543053	37.963684	114.863945	40.4727175	17.5167165	112.183239	-72.0979975	-0.176686500000002	125.568455
-6.70994	45.148373	120.295296	-15.661722	8.72683	118.722359	42.65519	-2.92968	109.69603	38.806213	37.997513	114.978851	40.7307015	17.5339165	112.3374405	-72.0541455	-0.0802565000000008	125.1072775
-3.80497	44.854889	120.025185	-15.497014	8.691088	118.760666	42.783413	-2.91839	109.590828	38.938374	37.990799	115.021622	40.8608935	17.5362045	112.306225	-71.8549215	-0.154028499999999	125.215107
0.782755	44.33147	119.486069	-15.340636	8.780205	119.078018	42.766155	-2.959302	109.658836	39.127708	37.941212	115.020523	40.9469315	17.490955	112.3396795	-71.6282035	0.0694550000000014	125.8163565
3.903442	43.960846	119.154533	-15.216891	8.825482	119.03746	43.055843	-2.925181	110.032059	39.376526	37.995945	115.270889	41.2161845	17.535382	112.651474	-71.6499665	0.115582	125.423446
7.139256	43.485485	118.916367	-15.061946	8.775987	119.122055	43.334656	-2.835924	110.180176	39.506077	38.081177	115.538872	41.4203665	17.6226265	112.859524	-71.5442585	-0.0706524999999978	125.384586
8.943205	42.290695	118.764221	-14.922079	8.83283	119.379974	43.449833	-2.762633	110.386932	39.58688	38.136959	115.645073	41.5183565	17.687163	113.0160025	-71.3625145	-0.0215029999999992	125.7439455
9.586927	40.499535	118.452095	-14.827567	9.030311	119.434013	43.723888	-2.69719	110.99044	39.817142	38.24435	115.824234	41.770515	17.77358	113.407337	-71.425649	0.287042	125.460689
10.689411	38.74036	118.084808	-14.740435	9.153598	119.321892	44.105255	-2.59905	111.53479	39.993942	38.409931	116.010956	42.0495985	17.9054405	113.772873	-71.5304685	0.4017555	124.870911
11.960672	36.900417	117.654732	-14.651978	9.15596	119.30571	44.344349	-2.547985	111.623833	40.04129	38.522263	115.918121	42.1928195	17.987139	113.770977	-71.4967755	0.324780999999998	124.840443
14.005031	34.088943	116.68676	-14.518991	9.15034	119.254372	44.382648	-2.611527	111.432945	40.081615	38.508862	115.387703	42.2321315	17.9486675	113.410324	-71.2701135	0.352012500000001	125.09842
15.477164	32.204727	115.994728	-14.41593	9.171892	119.014702	44.495453	-2.793126	111.263893	40.199104	38.421371	114.992821	42.3472785	17.8141225	113.128357	-71.1791385	0.5296615	124.901047
17.102423	30.245638	115.268311	-14.313335	9.214046	118.576363	44.601494	-2.911296	111.213531	40.366684	38.335972	114.64949	42.484089	17.712338	112.9315105	-71.110759	0.715754	124.2212155
18.813879	28.300682	114.607224	-14.230101	9.21732	118.008545	44.751282	-3.029462	111.180748	40.536015	38.254845	114.376724	42.6436485	17.6126915	112.778736	-71.1038505	0.821948500000001	123.238354
20.606468	26.370951	113.908539	-14.161375	9.259893	117.52243	44.801781	-3.14873	111.048851	40.660946	38.149158	114.075638	42.7313635	17.500214	112.5622445	-71.0541135	1.019572	122.4826155
22.530266	24.401833	113.28331	-14.092736	9.3444	117.182686	44.809132	-3.254984	110.941521	40.798412	38.072521	113.781357	42.803772	17.4087685	112.361439	-70.989244	1.2800315	122.003933
24.558331	22.450638	112.903214	-13.998924	9.428456	116.984604	44.863995	-3.333002	110.910072	40.978741	38.006191	113.608978	42.921368	17.3365945	112.259525	-70.919216	1.5203175	121.709683
27.788755	19.592064	112.561241	-13.809417	9.581753	116.678894	45.090637	-3.372924	110.929123	41.38155	38.027237	113.614067	43.2360935	17.3271565	112.271595	-70.8549275	1.8363495	121.086193
29.425081	17.459362	112.329521	-13.692999	9.762252	116.385307	45.232346	-3.274505	110.922577	41.577141	38.156555	113.65844	43.4047435	17.441025	112.2905085	-70.7907415	2.083479	120.4801055
31.243267	15.336198	111.940407	-13.619511	10.032351	116.121605	45.322216	-3.08937	110.959099	41.672207	38.288574	113.681702	43.4972115	17.599602	112.3204005	-70.7362335	2.4651	119.9228095
30.574059	14.441212	111.957596	-13.538935	10.334066	116.010597	45.484535	-2.901355	111.059464	41.738529	38.470383	113.635376	43.611532	17.784514	112.34742	-70.689402	2.883618	119.673774
28.759295	14.165202	112.3423	-13.461264	10.634507	116.003357	45.596172	-2.660028	111.371437	41.846569	38.681271	113.667252	43.7213705	18.0106215	112.5193445	-70.6438985	3.2583925	119.4873695
27.68384	13.507256	112.626839	-13.399808	10.888197	116.062714	45.79155	-2.440153	111.781487	41.950287	38.902008	113.762535	43.8709185	18.2309275	112.772011	-70.6705345	3.5454665	119.353417
26.644411	12.853144	112.934723	-13.320822	11.062385	116.084503	46.026276	-2.242671	112.230942	42.03817	39.121315	113.888863	44.032223	18.439322	113.0599025	-70.673867	3.685448	119.1091035
25.202721	11.776403	113.264442	-13.206884	11.191833	116.041771	46.390301	-2.030668	112.709084	42.141079	39.371727	113.975754	44.26569	18.6705295	113.342419	-70.679458	3.7131365	118.741123
24.296776	11.03184	113.402046	-13.145912	11.205074	115.913353	46.527012	-1.928926	112.98188	42.190491	39.465122	113.970856	44.3587515	18.768098	113.476368	-70.6505755	3.64205	118.350338
23.433531	10.227658	113.479088	-13.105642	11.165937	115.76413	46.636917	-1.886178	113.161972	42.222084	39.495121	113.921059	44.4295005	18.8044715	113.5415155	-70.6407845	3.5274025	117.9867445
22.635242	9.438755	113.514648	-13.100131	11.079177	115.591873	46.720596	-1.916653	113.267281	42.252384	39.478359	113.840553	44.48649	18.780853	113.553917	-70.686752	3.377501	117.629829
21.888136	8.600073	113.495842	-13.089373	10.983789	115.434372	46.727859	-1.976497	113.308182	42.290646	39.423649	113.725769	44.5092525	18.723576	113.5169755	-70.6879985	3.244002	117.3517685
21.194057	7.7515	113.466553	-13.082896	10.885541	115.334068	46.680515	-2.031396	113.292076	42.308144	39.35915	113.606071	44.4943295	18.663877	113.4490735	-70.6601215	3.107205	117.2190625
20.565695	6.949818	113.428902	-13.061671	10.829969	115.288055	46.665413	-2.091451	113.256706	42.340145	39.300953	113.512909	44.502779	18.604751	113.3848075	-70.626121	3.055187	117.1913025
19.744129	5.73286	113.477798	-13.011958	10.847756	115.313576	46.66605	-2.063408	113.273285	42.41235	39.333118	113.452759	44.5392	18.634855	113.363022	-70.563116	3.060657	117.26413
19.279503	4.976699	113.551056	-12.973334	10.952247	115.367462	46.734612	-1.97987	113.291321	42.443184	39.438709	113.463081	44.588898	18.7294195	113.377201	-70.535566	3.1750745	117.357723
18.867851	4.286157	113.651207	-12.929466	11.105294	115.451752	46.741478	-1.772975	113.39389	42.465275	39.603134	113.481094	44.6033765	18.9150795	113.437492	-70.4623085	3.2955085	117.466012
18.501577	3.570602	113.745689	-12.895881	11.298298	115.521095	46.79866	-1.549372	113.443771	42.477982	39.822346	113.453255	44.638321	19.136487	113.448513	-70.430083	3.460109	117.593677
18.194376	2.923321	113.80056	-12.867085	11.508996	115.581726	46.882114	-1.312482	113.441422	42.473267	40.054214	113.402901	44.6776905	19.370866	113.4221615	-70.4118605	3.647126	117.7412905
17.935905	2.326875	113.834129	-12.823767	11.729589	115.602234	46.928932	-1.040217	113.444748	42.484039	40.314503	113.280441	44.7064855	19.637143	113.3625945	-70.3540195	3.822035	117.8418735
17.714638	1.736608	113.874664	-12.798837	11.946805	115.604149	47.00882	-0.785994	113.395729	42.565422	40.61953	113.053871	44.787121	19.916768	113.2248	-70.384795	3.976842	117.983498
17.495235	0.90634	113.926872	-12.812464	12.255079	115.615044	47.008106	-0.412139	113.39959	42.962475	41.216377	112.360207	44.9852905	20.402119	112.8798985	-70.6102185	4.108039	118.3501895
17.40661	0.370462	113.947662	-12.832098	12.444342	115.65992	46.996777	-0.256841	113.388206	43.330147	41.576134	111.747452	45.163462	20.6596465	112.567829	-70.827658	4.2290375	118.752011
17.202173	-0.122798	114.031342	-12.839404	12.570791	115.73999	46.984707	-0.188244	113.276184	43.552647	41.83424	111.138367	45.268677	20.822998	112.2072755	-70.947485	4.318584	119.2727045
17.06563	-0.598153	113.918327	-12.8565	12.671168	115.803055	47.096184	-0.112626	112.879631	43.542568	41.7971	110.621391	45.319376	20.842237	111.750511	-71.032376	4.500099	119.855599
17.008106	-1.06058	113.536926	-12.854238	12.72479	115.730499	47.121532	-0.081055	112.320137	43.405895	41.674587	110.213348	45.2637135	20.796766	111.2667425	-70.9721895	4.652814	120.1942555
16.998043	-1.496176	112.896965	-12.859295	12.754759	115.514122	47.091259	0.110615	111.794533	43.243477	41.585217	109.765182	45.167368	20.847916	110.7798575	-70.885958	4.661602	120.2483865
17.03738	-1.944707	112.258743	-12.871033	12.782299	115.188728	47.18502	0.307387	111.335541	43.091431	41.54591	109.262024	45.1382255	20.9266485	110.2987825	-70.8802915	4.6379495	120.0786735
17.339523	-2.505647	111.622093	-12.903811	12.936565	114.616203	47.282303	0.575473	110.996185	42.985031	41.693119	108.688652	45.133667	21.134296	109.8424185	-70.941289	4.738834	119.3899875
17.677017	-2.830146	111.529854	-12.96113	13.135184	114.244736	47.272171	0.78497	111.05101	42.962627	41.890438	108.508011	45.117399	21.337704	109.7795105	-71.039659	4.932664	118.7099615
18.089376	-3.107052	111.660553	-13.041931	13.336782	113.826599	47.340714	1.002898	111.360886	42.951752	42.085823	108.446014	45.146233	21.5443605	109.90345	-71.230095	5.1292035	117.749748
18.507139	-3.321744	111.916161	-13.149311	13.511326	113.31929	47.451939	1.152395	111.875916	42.958443	42.183067	108.515419	45.205191	21.667731	110.1956675	-71.503813	5.354921	116.4429125
18.961308	-3.537604	112.190033	-13.276993	13.618946	112.88414	47.460117	1.219684	112.482536	42.965733	42.17271	108.640465	45.212925	21.696197	110.5615005	-71.766911	5.541695	115.2067795
19.440756	-3.704078	112.510933	-13.382522	13.633188	112.648079	47.33363	1.239144	113.060638	42.985775	42.098194	108.776184	45.1597025	21.668669	110.918411	-71.9247465	5.597707	114.377747
19.989172	-3.853014	112.904129	-13.47114	13.579819	112.70108	47.198936	1.135075	113.525452	43.048038	41.967072	108.933296	45.123487	21.5510735	111.229374	-72.065767	5.6085645	114.172786
20.694508	-3.897039	113.465141	-13.535563	13.44133	113.139305	47.11071	0.861348	113.966629	43.156513	41.710316	109.121849	45.1336115	21.285832	111.544239	-72.2047375	5.596828	114.734371
21.19479	-3.865987	113.601685	-13.548821	13.324716	113.396523	47.089203	0.664773	114.027611	43.205738	41.545479	109.267632	45.1474705	21.105126	111.6476215	-72.2451125	5.544306	115.1454245
21.744623	-3.9313	113.639259	-13.529192	13.243876	113.579849	47.125275	0.474237	114.003906	43.267765	41.399529	109.466423	45.19652	20.936883	111.7351645	-72.254904	5.550869	115.4245335
22.039227	-3.875885	113.608238	-13.49646	13.232652	113.734749	47.187141	0.395444	113.915253	43.34848	41.419224	109.691048	45.2678105	20.907334	111.8031505	-72.2607305	5.55797	115.6663475
21.981859	-3.62782	113.504013	-13.452744	13.303847	113.84877	47.236385	0.460315	113.776886	43.420975	41.540291	109.94191	45.32868	21.000303	111.859398	-72.234168	5.607391	115.838142
21.949009	-3.280406	113.259567	-13.396926	13.466887	113.904633	47.281696	0.609644	113.508163	43.48159	41.707497	110.15377	45.381643	21.1585705	111.8309665	-72.175495	5.7752035	115.9782995
21.91955	-2.868297	112.827469	-13.3339	13.693316	113.861443	47.271618	0.809643	113.20105	43.538204	41.951935	110.184875	45.404911	21.380789	111.6929625	-72.072711	6.005843	116.0299235
21.891609	-2.091644	111.895477	-13.21563	14.126028	113.610992	47.281982	1.156615	112.680969	43.550526	42.372303	110.099518	45.416254	21.764459	111.3902435	-71.847514	6.487597	115.8317405
21.892683	-1.521566	111.327515	-13.149932	14.458719	113.36306	47.348427	1.473547	112.426842	43.554428	42.673714	110.083176	45.4514275	22.0736305	111.255009	-71.7512915	6.8438075	115.471111
21.94034	-0.908428	111.012558	-13.102659	14.85255	113.178787	47.400787	1.901256	112.324867	43.574898	43.022171	110.081253	45.4878425	22.4617135	111.20306	-71.6931605	7.2433865	115.154514
22.021408	-0.312211	111.006332	-13.044405	15.25703	113.124313	47.393223	2.384175	112.342903	43.596535	43.380608	110.20771	45.494879	22.8823915	111.2753065	-71.583689	7.6316685	114.9733195
22.132275	0.27177	111.197662	-13.0202	15.61607	113.188812	47.333126	2.884039	112.558731	43.635258	43.70472	110.427498	45.484192	23.2943795	111.4931145	-71.524592	7.9377605	114.8845095
22.224756	0.800112	111.527824	-13.029873	15.870124	113.337944	47.268276	3.253458	112.913368	43.715946	43.955265	110.791794	45.492111	23.6043615	111.852581	-71.551857	8.1358865	114.823307
22.260735	1.281611	112.056732	-13.098599	16.011719	113.527069	47.188625	3.436615	113.456787	43.728176	44.065777	111.215805	45.4584005	23.751196	112.336296	-71.6555985	8.272242	114.717842
22.492205	1.804842	112.796822	-13.295852	16.052061	113.829483	47.023506	3.444213	114.457214	43.623291	44.013756	112.065971	45.3233985	23.7289845	113.2615925	-71.9151025	8.3751375	114.3973735
22.557917	2.117144	113.361702	-13.500208	16.025097	114.055107	46.847092	3.378489	115.170944	43.542873	43.875484	112.754311	45.1949825	23.6269865	113.9626275	-72.1953985	8.4232075	114.1475865
22.63541	2.443138	113.911758	-13.723193	15.958937	114.283134	46.633511	3.308081	115.864738	43.447552	43.719074	113.408043	45.0405315	23.5135775	114.6363905	-72.4869175	8.4042965	113.9298775
22.742281	2.827419	114.423691	-13.952661	15.911825	114.505173	46.386223	3.23431	116.492844	43.322483	43.538998	113.985458	44.854353	23.386654	115.239151	-72.759675	8.436996	113.771195
22.908411	3.18206	114.789391	-14.133557	15.871649	114.674355	46.167393	3.153525	116.994354	43.187038	43.354107	114.412056	44.6772155	23.253816	115.703205	-72.9443295	8.489482	113.645505
23.081026	3.58317	115.050385	-14.294484	15.851119	114.768456	46.004028	3.089425	117.332649	43.055214	43.218559	114.718964	44.529621	23.153992	116.0258065	-73.118589	8.548246	113.5111055
23.239309	4.000114	115.184845	-14.401552	15.823032	114.727715	45.879848	3.045132	117.535233	42.945339	43.126453	114.98983	44.4125935	23.0857925	116.2625315	-73.2156975	8.5602715	113.1928985
23.404514	4.5725	115.225006	-14.509487	15.758199	114.383591	45.819069	2.950653	117.743362	42.859585	43.024925	115.28653	44.339327	22.987789	116.514946	-73.358301	8.528609	112.252236
23.496023	4.924429	115.122643	-14.566088	15.736336	114.081741	45.760132	2.856151	117.773727	42.810936	42.937016	115.436218	44.285534	22.8965835	116.6049725	-73.41771	8.5760885	111.5585095
23.538809	5.251874	114.992775	-14.581219	15.707368	113.977539	45.639393	2.813022	117.709076	42.75621	42.82729	115.391159	44.1978015	22.820156	116.5501175	-73.3602395	8.59458	111.4049605
23.56019	5.61884	114.91964	-14.593455	15.670155	114.042595	45.559578	2.754083	117.604469	42.749569	42.710732	115.408875	44.1545735	22.7324075	116.506672	-73.3414835	8.6079025	111.578518
23.550941	6.012263	115.044891	-14.61425	15.62269	114.20652	45.526279	2.66573	117.632141	42.787277	42.608898	115.633751	44.156778	22.637314	116.632946	-73.385278	8.608066	111.780094
23.514977	6.481514	115.219986	-14.640221	15.59218	114.404785	45.498276	2.554599	117.756256	42.872318	42.550663	115.949394	44.185297	22.552631	116.852825	-73.465739	8.631729	111.956745
23.467081	6.97002	115.347244	-14.689692	15.570264	114.606728	45.437748	2.455284	117.797531	42.966454	42.501804	116.388336	44.202101	22.478544	117.0929335	-73.581485	8.661984	112.1205225
23.361986	7.659902	115.371994	-14.786564	15.613423	114.888443	45.26173	2.372687	117.756927	43.054733	42.464645	117.03273	44.1582315	22.418666	117.3948285	-73.7313595	8.80818	112.3820575
23.179827	8.12256	115.422203	-14.858101	15.694511	115.060173	45.09071	2.392515	117.654671	43.098724	42.476234	117.455116	44.094717	22.4343745	117.5548935	-73.810919	8.9546475	112.5654525
22.980892	8.520083	115.416397	-14.940897	15.81826	115.241089	44.904797	2.476787	117.525925	43.104576	42.504257	117.889191	44.0046865	22.490522	117.707558	-73.8864805	9.145998	112.77462
22.783571	8.846945	115.411247	-15.017811	15.985908	115.41877	44.80843	2.572003	117.419876	43.112873	42.57597	118.281601	43.9606515	22.5739865	117.8507385	-73.9962735	9.3978295	112.9868015
22.58016	9.108777	115.43499	-15.067137	16.154564	115.589973	44.7509	2.717258	117.310158	43.132847	42.688881	118.629875	43.9418735	22.7030695	117.9700165	-74.0761475	9.6060585	113.2099295
22.305008	9.354568	115.459274	-15.091722	16.334457	115.726891	44.732094	2.90505	117.23777	43.13588	42.842735	118.864731	43.933987	22.8738925	118.0512505	-74.117431	9.7950215	113.4025315
22.117855	9.679626	115.423225	-15.078831	16.526182	115.792671	44.758572	3.127105	117.171768	43.117859	43.044621	118.907867	43.9382155	23.085863	118.0398175	-74.0958775	9.966501	113.5455245
21.926224	10.128406	115.317642	-15.034695	16.821003	115.724541	44.858574	3.54943	117.061722	43.027363	43.35038	118.85154	43.9429685	23.449905	117.956631	-74.0123585	10.192101	113.492451
21.725979	10.292961	115.2827	-14.989064	17.001865	115.593384	44.982319	3.791299	117.097458	42.97448	43.542149	118.68634	43.9783995	23.666724	117.891899	-73.9565275	10.337006	113.294869
21.479153	10.342462	115.305649	-14.945464	17.097132	115.383186	45.132557	3.929521	117.211998	42.939049	43.662388	118.523834	44.035803	23.7959545	117.867916	-73.926731	10.3983095	112.898456
21.176702	10.286931	115.316132	-14.909694	17.112745	115.140686	45.258076	3.958017	117.365578	42.930485	43.711956	118.290779	44.0942805	23.8349865	117.8281785	-73.9136685	10.3905035	112.4531935
20.830803	10.116385	115.255226	-14.87374	17.00909	114.892075	45.310387	3.909137	117.466064	42.9454	43.681686	118.023064	44.1278935	23.7954115	117.744564	-73.8753735	10.2227685	112.039586
20.438225	9.861205	115.092552	-14.841032	16.809889	114.64994	45.360016	3.76636	117.433098	42.954479	43.553562	117.792007	44.1572475	23.659961	117.6125525	-73.8393115	9.959817	111.6873275
20.042444	9.561909	114.843819	-14.811357	16.549025	114.401924	45.361458	3.598716	117.31498	42.982193	43.408817	117.587212	44.1718255	23.5037665	117.451096	-73.7945395	9.5942835	111.352752
19.458521	9.064257	114.55011	-14.794156	16.18647	113.979813	45.345245	3.426497	117.115959	43.006905	43.241764	117.426979	44.176075	23.3341305	117.271469	-73.764387	9.0388095	110.688157
19.048061	8.709231	114.296234	-14.769654	16.062016	113.666496	45.36771	3.419905	117.008591	42.979031	43.22673	117.398514	44.1733705	23.3233175	117.2035525	-73.7126785	8.8007145	110.1294395
18.664526	8.325316	114.049232	-14.760942	16.039131	113.317322	45.389301	3.501051	116.95433	42.929317	43.281433	117.311119	44.159309	23.391242	117.1327245	-73.681193	8.68702	109.5019195
18.190741	7.914571	113.839149	-14.741937	16.097754	113.038338	45.403801	3.636614	116.8843	42.851391	43.373711	117.143837	44.127596	23.5051625	117.0140685	-73.61147	8.6903455	109.0626075
17.707455	7.404942	113.618805	-14.705424	16.179184	112.884071	45.402424	3.77715	116.787895	42.773846	43.461472	116.964508	44.088135	23.619311	116.8762015	-73.498983	8.739057	108.8919405
17.188995	6.943545	113.524178	-14.681724	16.251812	112.903046	45.443317	3.890668	116.729752	42.74287	43.543678	116.766441	44.0930935	23.717173	116.7480965	-73.4565415	8.786451	109.0579955
16.66581	6.300264	113.554291	-14.641483	16.308386	113.034988	45.484898	3.980319	116.714493	42.733658	43.614178	116.593254	44.109278	23.7972485	116.6538735	-73.392244	8.8195235	109.4161025
15.882814	5.363445	113.552155	-14.632111	16.377882	113.271759	45.553303	4.132829	116.680824	42.667793	43.747349	116.394508	44.110548	23.940089	116.537666	-73.37477	8.815675	110.005852
15.300019	4.65886	113.538445	-14.634233	16.439896	113.383904	45.572605	4.266205	116.642082	42.590607	43.858318	116.218658	44.081606	24.0622615	116.43037	-73.350072	8.8175305	110.337438
14.737444	4.000466	113.508156	-14.636938	16.525562	113.485077	45.575912	4.410715	116.575668	42.476833	43.96442	116.000786	44.0263725	24.1875675	116.288227	-73.3002485	8.8635565	110.681927
14.179378	3.199548	113.579453	-14.627663	16.593399	113.510529	45.574425	4.559252	116.580109	42.384682	44.049164	115.682861	43.9795535	24.304208	116.131485	-73.2348795	8.88259	110.889573
13.633222	2.419489	113.583755	-14.618242	16.62484	113.399635	45.613052	4.669338	116.599976	42.323551	44.087685	115.355598	43.9683015	24.3785115	115.977787	-73.2047855	8.8711685	110.821483
13.07178	1.615918	113.551186	-14.592139	16.593998	113.146385	45.686226	4.733919	116.59362	42.247887	44.09108	114.949226	43.9670565	24.4124995	115.771423	-73.1513345	8.7754965	110.521347
12.523516	0.719163	113.336052	-14.529702	16.483515	112.720192	45.766457	4.719406	116.53421	42.246262	44.048832	114.474716	44.0063595	24.384119	115.504463	-73.0657635	8.582911	109.935921
11.631014	-0.485736	112.936462	-14.448719	16.216116	111.914551	45.870049	4.576141	116.239311	42.178131	43.844315	113.569664	44.02409	24.210228	114.9044875	-72.921528	8.222004	108.9246145
11.05197	-1.293693	112.570763	-14.39502	15.98141	111.384651	45.908619	4.418618	115.948257	42.086372	43.687008	112.803719	43.9974955	24.052813	114.375988	-72.7875355	7.910007	108.393314
10.462546	-2.094273	112.269211	-14.330774	15.741041	110.923943	45.949535	4.230548	115.598618	41.987373	43.475216	112.073372	43.968454	23.852882	113.835995	-72.630002	7.6292	108.011891
9.788002	-2.915317	112.037132	-14.255494	15.497765	110.553589	46.239559	3.990589	115.144791	41.932098	43.264404	111.318504	44.0858285	23.6274965	113.2316475	-72.5968165	7.3680335	107.8755305
9.187128	-3.630622	111.880554	-14.186676	15.269814	110.261688	46.343559	3.779402	114.792542	41.89278	43.10022	110.608841	44.1181695	23.439811	112.7006915	-72.4915215	7.099817	107.8226845
8.511233	-4.277681	111.668167	-14.101616	15.06158	110.037766	46.468632	3.551345	114.386345	41.853897	42.901562	110.069534	44.1612645	23.2264535	112.2279395	-72.3644965	6.8967065	107.8475925
7.893182	-4.897405	111.475693	-13.998084	14.862932	109.885002	46.581802	3.30326	114.055344	41.856949	42.758106	109.562744	44.2193755	23.030683	111.809044	-72.2155435	6.695181	107.96096
6.822272	-5.705109	111.219894	-13.892557	14.639576	109.707535	46.723949	2.957157	113.619598	41.876957	42.555367	109.118843	44.300453	22.756262	111.3692205	-72.085567	6.52289	108.0458495
6.173613	-6.264492	110.940979	-13.848784	14.532784	109.61071	46.833061	2.708637	113.335464	41.916576	42.48753	108.91777	44.3748185	22.5980835	111.126617	-72.0723865	6.4674845	108.094803
5.552212	-6.699813	110.672287	-13.831101	14.468707	109.532509	46.929882	2.51511	113.026619	41.945282	42.4613	108.825661	44.437582	22.488205	110.92614	-72.099784	6.449209	108.138878
4.881759	-7.067309	110.258232	-13.84001	14.45542	109.44841	47.009125	2.365133	112.723267	41.95504	42.460186	108.853134	44.4820825	22.4126595	110.7882005	-72.1621025	6.4981805	108.1086195
4.247171	-7.379647	109.850349	-13.880284	14.508507	109.348785	47.075439	2.257254	112.471481	41.96151	42.550514	108.92308	44.5184745	22.403884	110.6972805	-72.2790425	6.61313	108.0002895
3.62967	-7.684603	109.473549	-13.930612	14.641736	109.255241	47.13047	2.214477	112.262344	41.939186	42.700314	109.0616	44.534828	22.4573955	110.661972	-72.396052	6.8260765	107.84851
2.939827	-7.94169	109.192505	-13.971551	14.850052	109.171448	47.217789	2.254529	112.073914	41.890285	42.878048	109.213112	44.554037	22.5662885	110.643513	-72.497139	7.1338155	107.699383
2.077539	-8.225719	109.040344	-13.995544	15.24467	109.064865	47.362953	2.387575	111.93898	41.802887	43.218689	109.253464	44.58292	22.803132	110.596222	-72.574008	7.686208	107.533508
1.534	-8.485824	108.997658	-13.979753	15.493213	108.963631	47.492947	2.478084	111.921295	41.742741	43.402176	109.16259	44.617844	22.94013	110.5419425	-72.57735	8.046296	107.3853195
1.025349	-8.684	109.032394	-13.917449	15.668765	108.809601	47.655636	2.545135	111.938354	41.687889	43.561584	108.997902	44.6717625	23.0533595	110.468128	-72.5066605	8.2841705	107.151074
0.541243	-8.937332	109.079765	-13.836366	15.752782	108.575996	47.812496	2.581445	111.988045	41.65564	43.618221	108.826088	44.734068	23.099833	110.4070665	-72.4068	8.405731	106.7449255
0.088091	-9.222404	109.048508	-13.725336	15.765788	108.207108	47.935837	2.546915	112.091957	41.691383	43.555618	108.668839	44.81361	23.0512665	110.380398	-72.264282	8.4803095	106.033818
-0.49802	-9.504213	108.884789	-13.584251	15.670574	107.691124	48.099949	2.409366	112.167778	41.812847	43.416351	108.410789	44.956398	22.9128585	110.2892835	-72.1249	8.4282895	105.0929645
-1.038301	-9.806659	108.536682	-13.427258	15.498725	107.03949	48.220825	2.240991	112.186073	41.967861	43.208805	108.121719	45.094343	22.724898	110.153896	-71.948859	8.272552	103.925084
-1.811449	-10.187366	107.90831	-13.153943	15.189157	106.085602	48.381432	2.020446	112.099632	42.166477	42.849453	107.576004	45.2739545	22.4349495	109.837818	-71.5818405	7.9433645	102.333386
-2.334105	-10.389187	107.657005	-12.931493	14.998605	105.589554	48.491833	1.895781	112.028679	42.290668	42.597271	107.122169	45.3912505	22.246526	109.575424	-71.2542365	7.750684	101.603684
-2.892909	-10.530988	107.563293	-12.69261	14.819032	105.252922	48.628895	1.818361	111.983017	42.41333	42.390583	106.740746	45.5211125	22.104472	109.3618815	-70.9063325	7.533592	101.1439625
-3.447834	-10.633261	107.457008	-12.459694	14.660847	105.065224	48.814976	1.727246	111.946609	42.5495	42.238747	106.359695	45.682238	21.9829965	109.153152	-70.601626	7.3386975	100.977296
-4.217629	-10.63404	107.401779	-12.257775	14.536938	104.950211	48.997051	1.682357	111.893318	42.64558	42.137882	106.087555	45.8213155	21.9101195	108.9904365	-70.3368655	7.1637565	100.9099855
-4.899515	-10.549285	107.274483	-12.127453	14.465296	104.839966	49.130817	1.664464	111.846603	42.699604	42.07996	105.922821	45.9152105	21.872212	108.884712	-70.1701165	7.05838	100.79522
-5.617611	-10.426092	107.044662	-12.050332	14.419319	104.707336	49.218861	1.680655	111.800529	42.742542	42.067348	105.774513	45.9807015	21.8740015	108.787521	-70.0813655	6.9646365	100.627151
-6.818092	-10.122264	106.519867	-12.041992	14.436216	104.394547	49.247551	1.77778	111.687889	42.673698	42.132168	105.760513	45.9606245	21.954974	108.724201	-70.0446085	6.917458	100.064893
-7.718338	-9.847086	106.02179	-12.060706	14.500506	104.144035	49.247726	1.874302	111.588577	42.594482	42.218678	105.770203	45.921104	22.04649	108.67939	-70.042516	6.954522	99.60868
-8.661871	-9.488284	105.518509	-12.110227	14.610633	103.872177	49.249737	1.996066	111.473801	42.499992	42.350208	105.788696	45.8748645	22.173137	108.6312485	-70.0953185	7.048129	99.1131055
-9.599117	-9.085284	105.015244	-12.148406	14.758121	103.613518	49.27037	2.12791	111.342033	42.372223	42.514141	105.86145	45.8212965	22.3210255	108.6017415	-70.1181085	7.1952165	98.6252945
-10.570656	-8.652739	104.567513	-12.184847	14.903439	103.370621	49.288944	2.28166	111.230659	42.280361	42.7239	105.853416	45.7846525	22.50278	108.5420375	-70.1543465	7.304098	98.1992045
-11.667898	-8.170919	104.236046	-12.200125	15.053938	103.189911	49.334984	2.410752	111.112785	42.183296	42.921078	105.806908	45.75914	22.665915	108.4598465	-70.15939	7.441961	97.9199755
-12.846594	-7.632889	104.010475	-12.217704	15.173835	103.060043	49.378109	2.518459	111.027802	42.070095	43.071507	105.749657	45.724102	22.794983	108.3887295	-70.15951	7.552687	97.7313565
-14.690118	-6.820192	103.834709	-12.218891	15.25207	102.980331	49.449829	2.573059	110.901367	41.938816	43.230091	105.514755	45.6943225	22.901575	108.208061	-70.1321045	7.602565	97.752601
-16.001146	-6.271695	103.861702	-12.215088	15.20046	103.058754	49.490707	2.53925	110.802185	41.838451	43.217323	105.338715	45.664579	22.8782865	108.07045	-70.094755	7.5226335	98.047058
-17.387098	-5.684661	104.04493	-12.218641	15.059562	103.270592	49.512344	2.417374	110.711761	41.762478	43.086216	105.118576	45.637411	22.751795	107.9151685	-70.074693	7.367329	98.6260155
-18.868504	-5.064706	104.286743	-12.227252	14.820908	103.555107	49.51495	2.210279	110.619545	41.686878	42.887787	104.988464	45.600914	22.549033	107.8040045	-70.055418	7.092783	99.3062095
-20.322521	-4.492664	104.476334	-12.234709	14.507569	103.864243	49.502361	1.947961	110.506233	41.608868	42.624352	104.962242	45.5556145	22.2861565	107.7342375	-70.0250325	6.7289815	99.9942485
-21.846298	-3.810192	104.70961	-12.210196	14.138625	104.200294	49.489071	1.621931	110.302498	41.568653	42.337627	104.953575	45.528862	21.979779	107.6280365	-69.949254	6.297471	100.7725515
-23.398874	-3.153374	104.956833	-12.188854	13.766435	104.593674	49.444099	1.253614	109.945473	41.527779	42.046539	104.971138	45.485939	21.6500765	107.4583055	-69.863647	5.8827935	101.7290425
-25.899305	-1.896183	105.966164	-12.16993	13.248783	105.487801	49.330856	0.526704	109.182892	41.500015	41.544594	104.904427	45.4154355	21.035649	107.0436595	-69.7552955	5.461917	103.9319425
-27.501764	-1.151913	106.956017	-12.158238	12.906544	106.361855	49.082432	0.126289	108.557785	41.489635	41.154633	104.788879	45.2860335	20.640461	106.673332	-69.6025095	5.172627	106.050378
-29.126198	-0.261459	108.293938	-12.143682	12.604484	107.427345	48.719563	-0.331381	108.034325	41.503845	40.800625	104.820572	45.111704	20.234622	106.4274485	-69.399068	4.974346	108.4272415
-30.694679	0.627851	109.728172	-12.15977	12.348721	108.559334	48.396885	-0.761797	107.387947	41.536884	40.529221	105.016777	44.9668845	19.883712	106.202362	-69.2864245	4.81373	110.916306
-32.247078	1.588813	111.162743	-12.180529	12.112795	109.567657	48.104229	-1.175606	106.775703	41.593983	40.229805	105.169403	44.849106	19.5270995	105.972553	-69.210164	4.6984905	113.162761
-33.662548	2.471178	112.274254	-12.159478	11.880771	110.344276	47.758644	-1.574174	106.434395	41.631077	39.919147	105.288246	44.6948605	19.1724865	105.8613205	-69.0138165	4.5890555	114.8272315
-35.132774	3.456274	113.151108	-12.155586	11.677066	110.859428	47.469761	-1.852036	106.029274	41.687634	39.603382	105.484566	44.5786975	18.875673	105.75692	-68.8898695	4.478459	115.961936
-37.061718	4.788835	113.979744	-12.217479	11.462461	111.269272	47.003246	-2.255797	105.573997	41.842121	39.203388	105.782745	44.4226835	18.4737955	105.678371	-68.8576415	4.4511265	116.860173
-38.345684	5.745922	114.520393	-12.317669	11.32156	111.480858	46.626945	-2.488386	105.353424	41.876038	38.941566	105.914131	44.2514915	18.22659	105.6337775	-68.8868295	4.41653	117.3279385
-39.474316	6.655341	115.042534	-12.467811	11.167553	111.676743	46.130363	-2.677828	105.101929	41.845558	38.739075	105.927071	43.9879605	18.0306235	105.5145	-68.9235825	4.3044825	117.838986
-40.375805	7.409631	115.509888	-12.633138	11.077027	111.858353	45.78072	-2.874289	104.809258	41.697514	38.575329	105.823776	43.739117	17.85052	105.316517	-69.005393	4.303534	118.400189
-41.321674	8.275603	116.152596	-12.832748	11.027722	112.023308	45.375248	-2.998575	104.506218	41.410522	38.452087	105.590942	43.392885	17.726756	105.04858	-69.058381	4.328688	118.998036
-42.133976	9.075123	116.799721	-13.020219	10.997025	112.211311	44.964333	-3.079983	104.21524	41.05471	38.361889	105.329216	43.0095215	17.640953	104.772228	-69.0499595	4.353097	119.650394
-42.798542	9.809303	117.331955	-13.243811	10.959766	112.377823	44.59206	-3.122981	103.99498	40.736355	38.312672	105.074867	42.6642075	17.5948455	104.5349235	-69.1518295	4.3246865	120.2207225
-43.547878	10.859866	117.889915	-13.556129	10.899948	112.526962	44.160648	-3.156146	103.687164	40.305508	38.273609	104.71077	42.233078	17.5587315	104.198967	-69.345336	4.2411645	120.854957
-43.788986	11.406059	118.026779	-13.744121	10.886332	112.538765	43.881348	-3.151532	103.429863	39.994003	38.313873	104.480049	41.9376755	17.5811705	103.954956	-69.4259175	4.1914935	121.122574
-44.095196	12.101744	118.170357	-13.943085	10.866528	112.441124	43.590088	-3.085768	103.09668	39.67276	38.392006	104.244377	41.631424	17.653119	103.6705285	-69.517594	4.079937	121.2117195
-44.295475	12.784137	118.187569	-14.140506	10.900865	112.281929	43.302242	-2.989413	102.713478	39.354271	38.505127	104.023682	41.3282565	17.757857	103.36858	-69.6092685	4.043873	121.195278
-44.266392	13.363728	118.07283	-14.336639	10.949637	112.113525	43.009659	-2.868817	102.341118	39.072609	38.626953	103.855598	41.041134	17.879068	103.098358	-69.714412	4.020206	121.128692
-44.137817	13.923964	117.972473	-14.539756	11.00771	111.969971	42.705605	-2.725947	101.998245	38.840885	38.766319	103.702461	40.773245	18.020186	102.850353	-69.852757	3.995234	121.089589
-43.830009	14.510769	117.811356	-14.718381	11.078132	111.821114	42.390026	-2.563893	101.745453	38.637886	38.8993	103.589073	40.513956	18.1677035	102.667263	-69.950718	3.9885605	120.974965
-43.045082	15.454915	117.437325	-14.920839	11.201239	111.537468	42.091511	-2.377079	101.336861	38.427593	39.09502	103.447304	40.259552	18.3589705	102.3920825	-70.10123	4.0435075	120.6828535
-42.344372	16.068737	117.031395	-15.00477	11.313412	111.279358	41.998924	-2.26558	101.070831	38.336056	39.199154	103.301582	40.16749	18.466787	102.1862065	-70.17703	4.160037	120.3725095
-41.518669	16.620085	116.445671	-15.079686	11.435732	110.956932	41.908157	-2.191106	100.834099	38.264854	39.272453	103.1119	40.0865055	18.5406735	101.9729995	-70.2458775	4.3307905	119.9408645
-40.544899	17.202532	115.848068	-15.150632	11.572375	110.616066	41.720451	-2.151221	100.660393	38.208916	39.304138	102.846718	39.9646835	18.5764585	101.7535555	-70.2659475	4.5682915	119.4785765
-39.371124	17.8162	115.114418	-15.231191	11.684466	110.235718	41.66814	-2.231277	100.471306	38.163361	39.264721	102.524734	39.9157505	18.516722	101.49802	-70.3781325	4.85221	118.973416
-38.147732	18.378405	114.260529	-15.322054	11.782379	109.796654	41.598736	-2.372067	100.384117	38.161423	39.132584	102.202415	39.8800795	18.3802585	101.293266	-70.5241875	5.1844995	118.300042
-36.803329	18.937691	113.171295	-15.427465	11.873363	109.30703	41.542156	-2.607215	100.438522	38.231239	38.908321	101.924255	39.8866975	18.150553	101.1813885	-70.7416275	5.596173	117.4326715
-34.527248	19.87837	111.228409	-15.611817	11.932735	108.390793	41.613335	-2.994039	100.94162	38.558739	38.443932	101.998459	40.086037	17.7249465	101.4700395	-71.309671	6.1405235	115.3115465
