# Supplementary material for: How to jointly control a ball trajectory on a moving board: Methodological insights into Motor Learning and Rehabilitation
Source: PLoS One. 2025 Oct 15;20(10):e0334588. doi: 10.1371/journal.pone.0334588 (PMC12527165; doi:10.1371/journal.pone.0334588)
Supplement: S2 Data — (ZIP) [file pone.0334588.s002.zip › D1_027.csv]

Ball_X	Ball_Y	Ball_Z	BoardCentre_X	BoardCentre_Y	BoardCentre_Z	P1LeftHand_X	P1LeftHand_Y	P1LeftHand_Z	P1RightHand_X	P1RightHand_Y	P1RightHand_Z	P1MidHands_X	P1MidHands_Y	P1MidHands_Z	P2MidHands_X	P2MidHands_Y	P2MidHands_Z
7.021671	-4.820229	108.317207	-5.844151	13.750243	108.595123	48.346062	-12.758395	113.968132	43.359993	46.96077	112.63533	45.8530275	17.1011875	113.301731	-57.5413295	10.3992985	103.888515
5.6619	-4.585722	108.326958	-6.068594	14.170398	108.76664	48.135635	-12.388212	113.907684	43.1726	47.360886	112.886284	45.6541175	17.486337	113.396984	-57.7913055	10.854459	104.136296
4.174905	-4.383577	108.309616	-6.266534	14.592584	108.920883	47.973869	-11.985733	113.838638	42.939613	47.788109	113.063957	45.456741	17.901188	113.4512975	-57.989809	11.28398	104.3904685
2.800261	-4.225281	108.304123	-6.402095	14.983335	109.025215	47.896515	-11.57567	113.750053	42.687752	48.208237	113.116814	45.2921335	18.3162835	113.4334335	-58.0963235	11.6503865	104.6169965
1.452794	-4.04531	108.267128	-6.526883	15.322861	109.064659	47.875103	-11.206846	113.583588	42.479088	48.618317	113.05957	45.1770955	18.7057355	113.321579	-58.2308615	11.9399865	104.807739
0.056956	-3.900764	108.106743	-6.60441	15.643673	108.996307	47.868107	-10.874705	113.350365	42.251205	49.028542	112.839439	45.059656	19.0769185	113.094902	-58.268476	12.2104275	104.897712
-1.955016	-3.790839	107.771858	-6.685908	16.022932	108.628952	47.880287	-10.457804	112.673828	41.828442	49.661682	112.107704	44.8543645	19.601939	112.390766	-58.2261805	12.443925	104.867138
-3.178701	-3.757201	107.433228	-6.741861	16.223982	108.17363	47.848354	-10.297109	111.940613	41.566322	50.01931	111.272644	44.707338	19.8611005	111.6066285	-58.19106	12.5868635	104.7406315
-4.571685	-3.741137	106.751999	-6.778846	16.374685	107.56311	47.713848	-10.174473	110.961876	41.290329	50.312042	110.135864	44.5020885	20.0687845	110.54887	-58.0597805	12.6805855	104.57735
-5.696646	-3.864587	106.173347	-6.824066	16.492697	106.832954	47.49239	-10.063213	109.704315	40.944862	50.504364	108.873276	44.218626	20.2205755	109.2887955	-57.866758	12.7648185	104.3771125
-6.768383	-3.936458	105.431328	-6.876612	16.569239	106.009293	47.173492	-9.988143	108.397842	40.549278	50.588451	107.555557	43.861385	20.300154	107.9766995	-57.614609	12.838324	104.0418865
-7.720922	-4.156829	104.728615	-6.93324	16.622179	105.188026	46.816711	-9.897605	107.125343	40.127277	50.705372	106.170181	43.471994	20.4038835	106.647762	-57.338474	12.8404745	103.72829
-8.987375	-4.303465	104.15332	-6.999102	16.652618	104.38707	46.42033	-9.825134	106.06176	39.723175	50.769997	104.740608	43.0717525	20.4724315	105.401184	-57.0699565	12.8328045	103.372956
-9.920694	-4.761476	103.667305	-7.16971	16.565739	103.367554	46.087196	-9.785378	104.948761	39.151909	50.673115	102.608131	42.6195525	20.4438685	103.778446	-56.9589725	12.6876095	102.956662
-10.552348	-4.99088	103.504654	-7.275128	16.433235	102.816101	45.980324	-9.826675	104.651772	38.786594	50.499271	101.234497	42.383459	20.336298	102.9431345	-56.933715	12.530172	102.6890675
-11.157803	-5.168874	103.577103	-7.380038	16.232283	102.343109	45.945091	-9.938834	104.757622	38.509895	50.163322	100.114456	42.227493	20.112244	102.436039	-56.987569	12.352322	102.250179
-11.746224	-5.316699	103.717422	-7.470192	15.954285	101.999352	45.918884	-10.050343	105.255821	38.398064	49.814449	99.328712	42.158474	19.882053	102.2922665	-57.098858	12.026517	101.7064375
-12.179968	-5.489171	103.987907	-7.568636	15.625431	101.855537	45.951462	-10.217883	106.105209	38.34972	49.456314	98.920006	42.150591	19.6192155	102.5126075	-57.287863	11.6316465	101.1984665
-12.655335	-5.521247	104.40519	-7.672886	15.253231	101.932617	46.003563	-10.446701	107.253242	38.329151	49.068851	98.90287	42.166357	19.311075	103.078056	-57.512129	11.195387	100.787178
-13.052848	-5.520457	104.792847	-7.766265	14.88314	102.165604	46.055733	-10.664255	108.550682	38.405178	48.762424	99.239723	42.2304555	19.0490845	103.8952025	-57.7629855	10.7171955	100.4360055
-13.480237	-5.346863	105.296432	-7.900421	14.376959	102.677788	46.10503	-10.98187	110.50264	38.663258	48.508869	100.326035	42.384144	18.7634995	105.4143375	-58.184986	9.9904185	99.9412385
-13.68974	-5.039094	105.429337	-7.91449	14.127062	103.021179	46.118111	-11.143846	111.620621	38.767071	48.497437	101.420036	42.442591	18.6767955	106.5203285	-58.271571	9.5773285	99.5220295
-13.860848	-4.56692	105.360291	-7.917003	13.954796	103.295135	46.14122	-11.235419	112.510803	38.855804	48.557465	102.532066	42.498512	18.661023	107.5214345	-58.332518	9.248569	99.0688355
-14.088312	-3.967143	105.093826	-7.899427	13.886137	103.475235	46.155571	-11.271956	113.089325	39.767311	48.596527	103.439949	42.961441	18.6622855	108.264637	-58.760295	9.1099885	98.685833
-14.30556	-3.229676	104.832375	-7.819114	13.980989	103.579666	46.133293	-11.189864	113.449417	40.107109	48.777973	104.4394	43.120201	18.7940545	108.9444085	-58.758429	9.1679235	98.2149235
-14.471086	-2.406468	104.46167	-7.703282	14.210759	103.595123	46.169662	-11.02277	113.660347	40.346146	49.056232	105.280067	43.257904	19.016731	109.470207	-58.664468	9.404787	97.720039
-14.665373	-1.523068	104.01696	-7.564703	14.538317	103.522957	46.244823	-10.798339	113.744804	40.537453	49.390839	106.00312	43.391138	19.29625	109.873962	-58.520544	9.780384	97.171952
-14.975405	0.084263	103.27047	-7.388721	15.140529	103.265549	46.438141	-10.302707	113.721298	40.78989	49.977718	106.807663	43.6140155	19.8375055	110.2644805	-58.3914575	10.4435525	96.2666175
-15.336105	1.247452	102.794075	-7.270757	15.552324	103.059135	46.570621	-9.894753	113.595184	40.853073	50.461758	107.183647	43.711847	20.2835025	110.3894155	-58.253361	10.8211455	95.7288545
-15.670137	2.466998	102.453461	-7.142376	15.935101	102.90773	46.710598	-9.486053	113.374779	40.803101	50.926136	107.419464	43.7568495	20.7200415	110.3971215	-58.0416015	11.1501605	95.4183385
-16.07065	3.64247	102.292847	-7.013726	16.28397	102.868866	46.82457	-9.11589	113.104187	40.747261	51.313065	107.433609	43.7859155	21.0985875	110.268898	-57.8133675	11.4693525	95.468834
-16.515177	4.882358	102.280029	-6.912256	16.578804	102.880981	46.960476	-8.804385	112.82988	40.657852	51.595783	107.275414	43.809164	21.395699	110.052647	-57.633676	11.761909	95.709315
-17.191528	6.138835	102.266869	-6.837626	16.795727	102.919891	47.05014	-8.553918	112.557236	40.527058	51.801216	107.002953	43.788599	21.623649	109.7800945	-57.463851	11.967805	96.0596875
-17.748756	7.407828	102.335014	-6.783806	16.914392	102.961937	47.154354	-8.413606	112.190498	40.467644	51.987839	106.583595	43.810999	21.7871165	109.3870465	-57.378611	12.0416675	96.5368275
-18.664522	9.311473	102.390411	-6.716972	16.919371	102.932693	47.222797	-8.347836	111.432755	40.223076	52.162327	105.853394	43.7229365	21.9072455	108.6430745	-57.1568805	11.9314965	97.2223115
-19.369308	10.661325	102.370201	-6.682144	16.801748	102.850304	47.186775	-8.327172	110.805511	40.092995	52.19215	105.217621	43.639885	21.932489	108.011566	-57.004173	11.671007	97.689042
-19.978605	11.925557	102.456917	-6.64641	16.666914	102.699127	47.123253	-8.425444	110.107674	39.973213	52.106392	104.565788	43.548233	21.840474	107.336731	-56.841053	11.493354	98.061523
-20.478809	13.214326	102.445641	-6.645713	16.480268	102.479469	47.013985	-8.525747	109.44754	39.820717	51.985836	103.956818	43.417351	21.7300445	106.702179	-56.708777	11.2304915	98.256759
-20.985817	14.516973	102.101372	-6.694244	16.269175	102.237473	46.852951	-8.594136	108.769737	39.784718	51.888691	103.379082	43.3188345	21.6472775	106.0744095	-56.7073225	10.8910725	98.4005365
-21.447927	15.760796	101.877403	-6.69474	16.088924	101.947639	46.695923	-8.768018	108.054802	39.765503	51.808548	102.849701	43.230713	21.520265	105.4522515	-56.620193	10.657583	98.4430265
-21.927378	17.201715	101.626587	-6.710019	15.900781	101.712036	46.468887	-8.865869	107.3172	39.705994	51.717663	102.396866	43.0874405	21.425897	104.857033	-56.5074785	10.375665	98.567039
-22.592888	19.403202	101.562248	-6.831496	15.617746	101.548752	46.061901	-9.027342	106.034401	39.66851	51.564823	101.948044	42.8652055	21.2687405	103.9912225	-56.5281975	9.9667515	99.1062815
-22.980104	20.9967	101.667313	-6.96731	15.412511	101.582542	45.72485	-9.143527	105.099915	39.680195	51.46637	101.887344	42.7025225	21.1614215	103.4936295	-56.6371425	9.6636005	99.6714545
-23.371607	22.604477	101.997086	-7.145039	15.205738	101.690063	45.299232	-9.127915	104.204407	39.642288	51.366352	102.057793	42.47076	21.1192185	103.1311	-56.760838	9.2922575	100.249026
-23.662504	24.170099	102.298561	-7.334342	15.040127	101.796875	44.869736	-9.268596	103.290596	39.685295	51.326275	102.379799	42.2775155	21.0288395	102.8351975	-56.9461995	9.0514145	100.7585525
-23.922199	25.842384	102.66423	-7.522935	14.897682	101.86882	44.453743	-9.380728	102.391922	39.824009	51.302074	102.767799	42.138876	20.960673	102.5798605	-57.184746	8.834691	101.1577795
-24.137547	27.435007	103.084473	-7.67105	14.818411	101.920059	44.009041	-9.366542	101.566277	39.929344	51.262676	103.170395	41.9691925	20.948067	102.368336	-57.3112925	8.688755	101.471782
-24.164747	29.085312	103.539024	-7.819113	14.811656	101.968094	43.641724	-9.371207	100.793198	39.884663	51.315369	103.607033	41.7631935	20.972081	102.2001155	-57.4014195	8.651231	101.7360725
-24.133141	31.443647	104.072807	-8.021825	14.859293	101.970016	43.216335	-9.294886	99.954758	39.965965	51.346695	104.120255	41.59115	21.0259045	102.0375065	-57.6348	8.6926815	101.9025255
-23.899542	32.941479	104.427765	-8.125345	14.916282	101.967117	42.977448	-9.224485	99.559555	40.005157	51.369812	104.464767	41.4913025	21.0726635	102.012161	-57.7419925	8.7599005	101.922073
-23.593914	34.380966	104.770599	-8.216928	14.961079	101.979042	42.951534	-9.202046	99.229172	39.966393	51.418018	104.881165	41.4589635	21.107986	102.0551685	-57.8928195	8.814172	101.9029155
-23.336819	35.734871	105.157135	-8.296542	15.010331	102.04586	42.884537	-9.117414	98.964577	40.011024	51.451004	105.298233	41.4477805	21.166795	102.131405	-58.0408645	8.853867	101.960315
-22.918362	36.996166	105.605148	-8.384018	15.034149	102.125229	42.830952	-9.061461	98.753891	39.999245	51.443958	105.801895	41.4150985	21.1912485	102.277893	-58.1831345	8.8770495	101.972565
-22.387718	38.207279	106.085526	-8.467227	15.051145	102.238998	42.782124	-9.025517	98.604622	40.018509	51.421211	106.28965	41.4003165	21.197847	102.447136	-58.3347705	8.904443	102.03086
-21.835718	39.263412	106.531021	-8.536929	15.010823	102.369858	42.750523	-9.01279	98.461479	40.070869	51.392235	106.749939	41.410696	21.1897225	102.605709	-58.484554	8.8319235	102.134007
-20.832893	40.615849	107.242798	-8.582326	14.986574	102.551987	42.746811	-9.021549	98.197182	40.182831	51.308823	107.410118	41.464821	21.143637	102.80365	-58.629473	8.829511	102.300324
-19.968563	41.427959	107.615898	-8.572145	14.960516	102.658424	42.746178	-9.056434	98.047668	40.279675	51.221073	107.718803	41.5129265	21.0823195	102.8832355	-58.6572165	8.8387125	102.4336125
-19.140505	42.126801	107.89061	-8.540359	14.918609	102.741577	42.77269	-9.1016	97.899544	40.338661	51.126194	108.000755	41.5556755	21.012297	102.9501495	-58.6363935	8.824921	102.5330045
-18.225061	42.642105	108.047997	-8.492554	14.882192	102.798256	42.826237	-9.191205	97.775116	40.482235	51.016544	108.166954	41.654236	20.9126695	102.971035	-58.639344	8.8517145	102.625477
-17.2246	43.109695	108.179901	-8.44427	14.824665	102.848137	42.91642	-9.329617	97.710823	40.518475	50.889542	108.268379	41.7174475	20.7799625	102.989601	-58.6059875	8.8693675	102.706673
-16.080641	43.472691	108.216331	-8.395963	14.739747	102.906021	43.021088	-9.510298	97.674957	40.612125	50.712894	108.328461	41.8166065	20.601298	103.001709	-58.6085325	8.878196	102.810333
-14.928786	43.625431	108.160149	-8.35972	14.613255	102.979683	43.129013	-9.71071	97.676262	40.714691	50.527393	108.369354	41.921852	20.4083415	103.022808	-58.641292	8.8181685	102.936558
-13.088449	43.685177	108.200478	-8.32082	14.36789	103.090012	43.314976	-10.058599	97.749855	40.847061	50.207638	108.530334	42.0810185	20.0745195	103.1400945	-58.7226585	8.6612605	103.0399295
-11.68641	43.5536	108.139313	-8.288455	14.174004	103.170624	43.443966	-10.278095	97.880005	40.994549	49.964451	108.683105	42.2192575	19.843178	103.281555	-58.7961675	8.50483	103.059693
-10.276186	43.274147	108.06781	-8.249936	13.996776	103.301811	43.607491	-10.435444	98.145058	41.060734	49.742805	108.926537	42.3341125	19.6536805	103.5357975	-58.8339845	8.3398715	103.0678245
-8.816615	42.971264	108.141884	-8.191141	13.850806	103.53949	43.814503	-10.520123	98.69487	41.063889	49.582592	109.318855	42.439196	19.5312345	104.0068625	-58.821478	8.1703775	103.0721175
-7.232706	42.466846	108.143745	-8.142118	13.763733	103.892883	44.096874	-10.558001	99.64566	41.346661	49.355038	109.6092	42.7217675	19.3985185	104.62743	-59.0060035	8.1289475	103.158336
-5.618262	41.916298	108.154213	-8.079166	13.733424	104.386375	44.528088	-10.574816	101.052856	41.341335	49.247829	110.250595	42.9347115	19.3365065	105.6517255	-59.0930435	8.1303415	103.1210245
-3.983387	41.255005	108.367729	-8.024267	13.742764	105.002274	45.096378	-10.601331	102.842583	41.304619	49.194901	111.212715	43.2004985	19.296785	107.027649	-59.2490325	8.188743	102.976899
-1.432961	40.038116	108.957657	-7.905016	13.747629	106.141388	46.015625	-10.609829	106.048622	41.273083	49.212883	113.155785	43.644354	19.301527	109.6022035	-59.454386	8.193731	102.6805725
0.355487	39.094082	109.652687	-7.773688	13.713113	107.006477	46.619179	-10.616117	108.320869	41.276054	49.236401	114.637009	43.9476165	19.310142	111.478939	-59.4949925	8.116084	102.534015
2.093489	38.041077	110.422775	-7.602578	13.653989	107.88591	47.15498	-10.597327	110.531548	41.276192	49.332542	116.195213	44.215586	19.3676075	113.3633805	-59.420742	7.9403705	102.4084395
3.88269	36.922855	111.217819	-7.42031	13.593377	108.730957	47.723068	-10.590159	112.523697	41.400955	49.501945	117.61171	44.5620115	19.455893	115.0677035	-59.4026315	7.730861	102.3942105
5.633159	35.700066	111.943993	-7.265238	13.60936	109.514389	48.323498	-10.713432	114.281288	41.507782	49.715923	118.911934	44.91564	19.5012455	116.596611	-59.446116	7.7174745	102.432167
7.269617	34.562691	112.617638	-6.950152	13.513243	110.062218	48.818333	-10.773523	115.73938	41.7075	49.886349	119.889114	45.2629165	19.556413	117.814247	-59.1632205	7.470073	102.310189
8.967093	33.157402	113.208748	-6.755865	13.480878	110.53141	49.278389	-10.85681	116.883293	41.99617	49.991669	120.500038	45.6372795	19.5674295	118.6916655	-59.1490095	7.3943265	102.3711545
11.33355	31.16674	113.714279	-6.496155	13.433099	110.935783	49.85038	-10.881708	118.12606	42.341084	50.118809	121.068665	46.095732	19.6185505	119.5973625	-59.088042	7.2476475	102.2742035
12.833489	29.769083	113.821854	-6.353521	13.490808	111.088089	50.228054	-10.802207	118.693962	42.54425	50.145222	121.102272	46.386152	19.6715075	119.898117	-59.093194	7.3101085	102.278061
14.244292	28.464529	113.839722	-6.161463	13.567936	111.138191	50.542282	-10.74035	119.154587	42.652859	50.169987	120.982254	46.5975705	19.7148185	120.0684205	-58.9204965	7.4210535	102.2079615
15.66508	26.951767	113.746223	-5.974042	13.649738	111.093124	50.799717	-10.728486	119.482788	42.750397	50.190758	120.677696	46.775057	19.731136	120.080242	-58.723141	7.56834	102.106006
16.978628	25.569141	113.607117	-5.994479	13.850718	111.118271	51.042896	-10.778337	119.621262	42.839031	50.221886	120.211433	46.9409635	19.7217745	119.9163475	-58.9299215	7.9796615	102.3201945
18.246101	24.055298	113.225189	-5.729373	13.865884	110.794113	51.258938	-10.876577	119.570282	42.966305	50.212055	119.606255	47.1126215	19.667739	119.5882685	-58.5713675	8.064029	101.9999575
19.337378	22.597927	112.830994	-5.586352	13.90103	110.527763	51.365543	-10.925792	119.403961	43.108349	50.146027	118.926346	47.236946	19.6101175	119.1651535	-58.40965	8.1919425	101.8903725
21.006565	20.310797	112.333633	-5.384295	13.882867	110.17984	51.497585	-11.011066	119.009438	43.345455	49.947758	117.918465	47.42152	19.468346	118.4639515	-58.19011	8.297388	101.8957285
21.931366	18.839266	112.074089	-5.255999	13.837798	110.01226	51.57745	-11.084316	118.850304	43.491104	49.79911	117.324516	47.534277	19.357397	118.08741	-58.046275	8.318199	101.93711
22.8521	17.404465	111.897369	-5.104592	13.783698	109.89537	51.683712	-11.201825	118.786987	43.624489	49.648075	116.838394	47.6541005	19.223125	117.8126905	-57.8632845	8.344271	101.9780495
23.730534	15.868594	111.852303	-4.94841	13.717103	109.822594	51.761131	-11.332788	118.817581	43.76931	49.520081	116.440834	47.7652205	19.0936465	117.6292075	-57.6620405	8.3405595	102.0159805
24.491264	14.461435	111.829506	-4.785996	13.63874	109.746613	51.856815	-11.470417	118.941177	43.927917	49.416023	116.112068	47.892366	18.972803	117.5266225	-57.464358	8.304677	101.9666035
25.21879	13.134113	111.850761	-4.626394	13.556857	109.639565	51.950245	-11.614803	119.136688	44.095184	49.297951	115.873863	48.0227145	18.841574	117.5052755	-57.2755025	8.27214	101.7738545
25.926252	11.696572	111.962509	-4.46436	13.468331	109.497833	52.034264	-11.787622	119.371735	44.315411	49.148323	115.695641	48.1748375	18.6803505	117.533688	-57.1035575	8.2563115	101.461978
26.743963	9.7864	112.082184	-4.281006	13.292573	109.176079	52.130825	-12.046188	119.672791	44.573727	48.914719	115.602386	48.352276	18.4342655	117.6375885	-56.914288	8.1508805	100.7145695
27.240187	8.610127	112.110046	-4.188697	13.184929	108.900627	52.164753	-12.207127	119.784332	44.716068	48.799603	115.626587	48.4404105	18.296238	117.7054595	-56.8178045	8.07362	100.0957945
27.704838	7.348324	112.159645	-4.103142	13.097492	108.592094	52.184837	-12.315714	119.858887	44.844261	48.719711	115.706551	48.514549	18.2019985	117.782719	-56.720833	7.9929855	99.401469
28.01086	6.264924	112.160858	-4.031724	13.073158	108.305862	52.19553	-12.363895	119.914581	44.927227	48.696632	115.755989	48.5613785	18.1663685	117.835285	-56.6248265	7.9799475	98.776439
28.258068	5.243663	112.211319	-3.959396	13.081784	108.03492	52.246803	-12.348359	119.972946	45.021667	48.751926	115.787933	48.634235	18.2017835	117.8804395	-56.553027	7.9617845	98.1894005
28.431681	4.358592	112.209229	-3.867062	13.145998	107.775642	52.338791	-12.265106	120.037498	45.123291	48.833897	115.799919	48.731041	18.2843955	117.9187085	-56.465165	8.0076005	97.6325755
28.533566	3.341622	112.244415	-3.754914	13.255426	107.546936	52.512665	-12.156206	120.072472	45.121784	48.981483	115.785492	48.8172245	18.4126385	117.928982	-56.3270525	8.0982135	97.16489
28.611469	2.050579	112.065231	-3.560412	13.431306	107.246315	52.739887	-11.951703	120.061996	45.199646	49.175381	115.62545	48.9697665	18.611839	117.843723	-56.0905905	8.250773	96.648907
28.567175	1.196503	111.929337	-3.415822	13.542482	107.049477	52.899326	-11.807528	119.99501	45.262234	49.299232	115.477036	49.08078	18.745852	117.736023	-55.912424	8.339112	96.362931
28.594473	0.351655	111.554718	-3.274409	13.632224	106.838203	53.04612	-11.696503	119.91243	45.360191	49.430473	115.284088	49.2031555	18.866985	117.598259	-55.7519735	8.397463	96.078147
28.006014	-0.339483	111.570503	-3.135964	13.704185	106.639816	53.142365	-11.567764	119.816399	45.420246	49.562569	115.096176	49.2813055	18.9974025	117.4562875	-55.5532335	8.4109675	95.8233445
27.63319	-1.094692	111.303772	-2.99313	13.754206	106.440147	53.25536	-11.464785	119.6903	45.495983	49.673248	114.881874	49.3756715	19.1042315	117.286087	-55.3619315	8.4041805	95.594207
27.185041	-1.787608	111.088715	-2.872134	13.824294	106.262634	53.34354	-11.366694	119.581711	45.568111	49.783665	114.630486	49.4558255	19.2084855	117.1060985	-55.2000935	8.4401025	95.4191695
26.608585	-2.520561	110.786484	-2.773168	13.896688	106.102776	53.432625	-11.294644	119.479118	45.619793	49.880508	114.35878	49.526209	19.292932	116.918949	-55.072545	8.500444	95.286603
25.42037	-3.448551	110.501587	-2.658827	13.993576	105.893517	53.517818	-11.177928	119.342377	45.67519	50.007504	113.925888	49.596504	19.414788	116.6341325	-54.914158	8.572364	95.1529015
24.615993	-4.039988	110.216537	-2.605976	14.042963	105.793213	53.578018	-11.129973	119.228424	45.693081	50.051094	113.639465	49.6355495	19.4605605	116.4339445	-54.8475015	8.6253655	95.1524815
23.675213	-4.63893	109.979996	-2.551617	14.089262	105.740234	53.638481	-11.093262	119.126556	45.696346	50.089691	113.353088	49.6674135	19.4982145	116.239822	-54.7706475	8.6803095	95.240646
22.603127	-5.273556	109.786835	-2.512311	14.120492	105.730568	53.671341	-11.045081	119.051514	45.681789	50.136356	113.070572	49.676565	19.5456375	116.061043	-54.701187	8.6953465	95.400093
21.467403	-5.730639	109.576759	-2.466785	14.142717	105.748512	53.726662	-10.991502	118.976341	45.674751	50.141006	112.845016	49.7007065	19.574752	115.9106785	-54.6342765	8.710682	95.5863455
20.27733	-6.214973	109.398163	-2.420652	14.156842	105.801453	53.797958	-10.955807	118.908287	45.667133	50.198978	112.637878	49.7325455	19.6215855	115.7730825	-54.5738495	8.6920985	95.8298235
18.868219	-6.691597	109.224174	-2.373722	14.177404	105.85511	53.873497	-10.90995	118.853546	45.687603	50.256859	112.466919	49.78055	19.6734545	115.6602325	-54.527994	8.6813535	96.0499875
16.746153	-7.2282	108.970108	-2.339424	14.240355	105.962982	53.998047	-10.80925	118.735168	45.681862	50.336491	112.337982	49.8399545	19.7636205	115.536575	-54.5188025	8.7170895	96.389389
15.183508	-7.604726	108.756424	-2.313118	14.331323	106.040833	54.054375	-10.725726	118.67614	45.686905	50.427174	112.25914	49.87064	19.850724	115.46764	-54.496876	8.811922	96.614026
13.558139	-7.878672	108.589325	-2.316993	14.442876	106.113312	54.129593	-10.632762	118.613777	45.673367	50.535362	112.214157	49.90148	19.9513	115.413967	-54.535466	8.934452	96.812657
11.923024	-8.153283	108.434906	-2.293874	14.580033	106.18557	54.195427	-10.509084	118.570282	45.631672	50.68428	112.170944	49.9135495	20.087598	115.370613	-54.5012975	9.072468	97.000527
10.094723	-8.403273	108.363579	-2.302973	14.716324	106.265083	54.283176	-10.355782	118.537857	45.615986	50.822098	112.045601	49.949581	20.233158	115.291729	-54.555527	9.19949	97.238437
8.211166	-8.540411	108.204285	-2.276753	14.842793	106.309509	54.401081	-10.220148	118.498634	45.532955	50.937607	111.921455	49.967018	20.3587295	115.2100445	-54.520524	9.3268565	97.4089735
6.333514	-8.809598	107.994934	-2.261314	14.955894	106.350281	54.512417	-10.080428	118.448082	45.452145	51.060463	111.740791	49.982281	20.4900175	115.0944365	-54.504909	9.4217705	97.6061255
3.344934	-8.999287	107.834541	-2.182896	15.035094	106.387756	54.721386	-9.933999	118.21537	45.351204	51.240517	111.251343	50.036295	20.653259	114.7333565	-54.402087	9.416929	98.0421555
1.311731	-9.150571	107.683334	-2.106286	15.039899	106.360733	54.833687	-9.859376	117.948982	45.228992	51.280315	110.777679	50.0313395	20.7104695	114.3633305	-54.2439115	9.3693285	98.3581355
-0.798005	-9.278585	107.513512	-2.0233	14.988914	106.266357	54.916382	-9.833566	117.606926	45.128189	51.273392	110.166534	50.0222855	20.719913	113.88673	-54.0688855	9.257915	98.645984
-2.961646	-9.383312	107.315292	-1.937629	14.878991	106.116501	54.94725	-9.852435	117.139267	45.058735	51.239639	109.426865	50.0029925	20.693602	113.283066	-53.8782505	9.06438	98.949936
-5.175035	-9.471334	107.124557	-1.868317	14.725134	105.905769	54.944199	-9.884587	116.577446	44.939098	51.167011	108.60965	49.9416485	20.641212	112.593548	-53.6782825	8.809056	99.21799
-7.506062	-9.420443	106.951996	-1.832184	14.5361	105.658188	54.900406	-9.923596	115.953568	44.867939	51.073044	107.703491	49.8841725	20.574724	111.8285295	-53.5485405	8.497476	99.4878465
-9.756384	-9.477475	106.794296	-1.81221	14.322045	105.418922	54.848946	-9.951025	115.236893	44.731544	50.9902	106.741211	49.790245	20.5195875	110.989052	-53.414665	8.1245025	99.848792
-13.113229	-9.365484	106.727577	-1.873584	13.969753	105.075386	54.793667	-9.93457	114.097748	44.319618	50.808346	105.199707	49.5566425	20.436888	109.6487275	-53.3038105	7.502618	100.5020445
-15.490982	-9.15707	107.079575	-2.032227	13.679268	104.952515	54.778362	-9.90639	113.361809	44.040928	50.646297	104.008781	49.409645	20.3699535	108.685295	-53.474099	6.9885825	101.219735
-17.766026	-8.949825	107.513809	-2.237927	13.390417	104.942581	54.71452	-9.920109	112.734894	43.581154	50.380623	102.761009	49.147837	20.230257	107.7479515	-53.623691	6.550577	102.1372105
-20.145508	-8.569024	108.347466	-2.571966	13.055234	105.110466	54.580585	-10.02439	112.113503	43.096622	50.040646	101.583817	48.8386035	20.008128	106.84866	-53.9825355	6.10234	103.372272
-22.435585	-8.147154	109.404922	-2.973333	12.66118	105.518295	54.261768	-10.168339	111.531433	42.606346	49.698933	100.556755	48.434057	19.765297	106.044094	-54.380723	5.557063	104.992496
-24.757423	-7.572402	110.648056	-3.450292	12.192144	106.108131	53.856457	-10.37877	110.975182	42.098202	49.20937	99.758461	47.9773295	19.4153	105.3668215	-54.8779135	4.968988	106.8494405
-26.984537	-6.95313	111.726883	-3.953811	11.69041	106.77507	53.371822	-10.728791	110.399422	41.664799	48.857319	99.277199	47.5183105	19.064264	104.8383105	-55.4259325	4.316556	108.7118295
-30.281868	-5.631274	113.351753	-4.641227	11.017306	107.740364	52.272903	-11.195121	109.579178	41.113522	48.505791	99.088249	46.6932125	18.655335	104.3337135	-55.9756665	3.379277	111.1470145
-32.240757	-4.83595	114.111305	-5.019523	10.687602	108.331932	51.460056	-11.422697	108.933723	40.817009	48.42952	99.260292	46.1385325	18.5034115	104.0970075	-56.1775785	2.8717925	112.5668565
-34.220703	-3.617838	114.983841	-5.356772	10.471073	108.854294	50.715256	-11.686854	108.239761	40.629349	48.503239	99.611481	45.6723025	18.4081925	103.925621	-56.3858465	2.5339535	113.782967
-35.920952	-2.598819	115.635635	-5.633074	10.362144	109.335068	50.021469	-11.806163	107.507179	40.494877	48.668011	100.094162	45.258173	18.430924	103.8006705	-56.524321	2.293364	114.8694655
-37.653015	-1.23399	116.435501	-5.893948	10.403051	109.790764	49.364586	-11.755867	106.78302	40.38216	48.874092	100.632477	44.873373	18.5591125	103.7077485	-56.661269	2.2469895	115.8737795
-39.054367	0.08992	117.094063	-6.110563	10.559775	110.198853	48.818607	-11.640582	106.144356	40.284634	49.113544	101.186394	44.5516205	18.736481	103.665375	-56.7727465	2.383069	116.732331
-40.444508	1.563183	117.737671	-6.278	10.785792	110.509827	48.379059	-11.500548	105.610191	40.23674	49.440716	101.74791	44.3078995	18.970084	103.6790505	-56.8638995	2.6015	117.3406035
-42.165264	3.717083	118.189255	-6.480758	11.136254	110.764137	47.865978	-11.204936	104.948174	40.268425	49.897587	102.663231	44.0672015	19.3463255	103.8057025	-57.0287175	2.9261825	117.7225715
-43.26305	5.238434	118.355583	-6.622713	11.3474	110.823296	47.59127	-11.051915	104.584328	40.374741	50.177498	103.201553	43.9830055	19.5627915	103.8929405	-57.2284315	3.1320085	117.7536515
-43.995449	6.580827	118.269745	-6.780258	11.520904	110.780678	47.311794	-10.916235	104.270935	40.501236	50.413059	103.665161	43.906515	19.748412	103.968048	-57.467031	3.293396	117.593308
-44.801666	8.128814	118.212387	-6.933499	11.661067	110.677734	47.043777	-10.847857	103.985474	40.611492	50.574539	104.0215	43.8276345	19.863341	104.003487	-57.6946325	3.458793	117.351981
-45.486622	9.617109	118.075157	-7.09708	11.758739	110.524872	46.792213	-10.782812	103.738976	40.648777	50.690575	104.277954	43.720495	19.9538815	104.008465	-57.914655	3.5635965	117.041279
-45.763885	10.778564	117.707428	-7.228327	11.830504	110.316719	46.611366	-10.740445	103.549324	40.646523	50.749313	104.403961	43.6289445	20.004434	103.9766425	-58.0855985	3.656574	116.6567955
-46.087234	12.262493	117.417229	-7.323956	11.880093	110.043121	46.522121	-10.70511	103.420189	40.641949	50.79422	104.398941	43.582035	20.044555	103.909565	-58.229947	3.715631	116.176677
-46.551723	14.303303	116.585732	-7.435239	11.91401	109.446373	46.571014	-10.669726	103.220024	40.662827	50.88308	104.287811	43.6169205	20.106677	103.7539175	-58.4873985	3.721343	115.1388285
-46.643597	15.568486	115.805672	-7.502656	11.899473	109.024284	46.565548	-10.678069	103.073433	40.669804	50.871033	104.108879	43.617676	20.096482	103.591156	-58.622988	3.702464	114.457412
-46.61998	16.817513	115.306198	-7.574613	11.840178	108.623466	46.52047	-10.713558	102.888634	40.662682	50.779861	103.980186	43.591576	20.0331515	103.43441	-58.740802	3.6472045	113.812522
-46.210484	18.005062	114.796555	-7.676376	11.733197	108.26844	46.414375	-10.792861	102.686813	40.671768	50.68409	103.866066	43.5430715	19.9456145	103.2764395	-58.8958235	3.5207795	113.2604405
-45.717602	19.250017	114.351448	-7.759996	11.615335	107.99662	46.214951	-10.907257	102.492821	40.694775	50.566387	103.786934	43.454863	19.829565	103.1398775	-58.974855	3.401105	112.8533625
-45.568634	20.24349	113.962723	-7.882553	11.464338	107.769096	45.982414	-11.040068	102.295181	40.742867	50.456566	103.796364	43.3626405	19.708249	103.0457725	-59.1277465	3.220427	112.4924195
-44.698601	21.407864	113.798729	-7.99707	11.315643	107.623436	45.745201	-11.14277	102.045486	40.805717	50.373482	103.906158	43.275459	19.615356	102.975822	-59.269599	3.01593	112.27105
-43.444336	23.080536	113.560356	-8.12237	11.134342	107.547363	45.371994	-11.215593	101.772453	40.959064	50.244499	104.219246	43.165529	19.514453	102.9958495	-59.410269	2.754231	112.0988765
-42.176731	23.839012	113.660172	-8.210466	11.063877	107.597557	45.211872	-11.215842	101.756737	41.117645	50.167572	104.593208	43.1647585	19.475865	103.1749725	-59.5856905	2.651889	112.0201415
-41.599628	25.080433	113.341644	-8.269714	11.081739	107.749535	45.192673	-11.110547	102.015434	41.283627	50.124939	105.141922	43.23815	19.507196	103.578678	-59.777578	2.656282	111.920392
-40.419815	26.117832	113.099121	-8.358438	11.193946	108.052757	45.361717	-10.923159	102.73851	41.481125	50.095123	106.035973	43.421421	19.585982	104.3872415	-60.138297	2.80191	111.7182725
-39.314926	27.074352	112.863937	-8.466386	11.381108	108.523224	45.748539	-10.746363	103.93586	41.63567	50.143791	107.273712	43.6921045	19.698714	105.604786	-60.6248765	3.063502	111.441662
-38.099651	28.002113	112.612869	-8.59804	11.623306	109.131599	46.217617	-10.576979	105.571274	41.719757	50.208633	108.827782	43.968687	19.815827	107.199528	-61.164767	3.430785	111.06367
-36.790318	28.971523	112.476395	-8.82051	11.824187	109.820786	46.64296	-10.407989	107.438751	41.703842	50.321251	110.584854	44.173401	19.956631	109.0118025	-61.814421	3.691743	110.6297695
-34.87579	30.237722	112.58744	-9.116437	12.09041	111.010674	47.109016	-10.205365	110.348595	41.586189	50.52985	113.23893	44.3476025	20.1622425	111.7937625	-62.5804765	4.0185775	110.2275855
-33.511524	31.041912	112.955246	-9.290957	12.20781	111.847855	47.295162	-10.163407	112.083054	41.490429	50.679596	114.843727	44.3927955	20.2580945	113.4633905	-62.9747095	4.1575255	110.2323195
-32.212341	31.762293	113.456917	-9.447412	12.268833	112.641991	47.369678	-10.227372	113.523422	41.355442	50.840092	116.18824	44.36256	20.30636	114.855831	-63.257384	4.231306	110.428151
-30.888483	32.453339	114.086067	-9.579198	12.254877	113.33065	47.377235	-10.308019	114.499344	41.254467	50.893402	117.15226	44.315851	20.2926915	115.825802	-63.474247	4.2170625	110.835498
-29.61404	33.075542	114.728096	-9.703639	12.158689	113.814079	47.294857	-10.389475	115.004417	41.121078	50.948429	117.749573	44.2079675	20.279477	116.376995	-63.6152455	4.037901	111.251163
-28.399881	33.595879	115.103218	-9.834141	12.038503	114.069878	47.145252	-10.463241	115.11129	40.968861	50.868576	117.991493	44.0570565	20.2026675	116.5513915	-63.7253385	3.8743385	111.5883645
-27.142832	34.147461	115.329376	-9.968321	11.876425	114.123512	46.969681	-10.5317	114.982162	40.813713	50.736786	117.96434	43.891697	20.102543	116.473251	-63.828339	3.650307	111.773773
-25.395035	34.849705	115.345833	-10.158231	11.661319	114.032936	46.689396	-10.580376	114.690247	40.61433	50.424133	117.670296	43.651863	19.9218785	116.1802715	-63.968325	3.4007595	111.8856005
-24.221966	35.31638	115.225288	-10.279717	11.549444	113.931427	46.533436	-10.66175	114.613869	40.523319	50.245823	117.486069	43.5283775	19.7920365	116.049969	-64.0878115	3.3068515	111.812885
-23.033318	35.769806	115.178368	-10.386995	11.462776	113.915977	46.393459	-10.801283	114.649414	40.497303	50.04837	117.395058	43.445381	19.6235435	116.022236	-64.219371	3.3020085	111.809718
-21.906771	36.200531	115.227577	-10.493011	11.382631	114.008377	46.286324	-10.962863	114.816353	40.531147	49.856346	117.417191	43.4087355	19.4467415	116.116772	-64.3947575	3.3185205	111.899982
-20.788414	36.575638	115.48246	-10.571167	11.324512	114.211021	46.20705	-11.11699	115.072502	40.589966	49.699108	117.607758	43.398508	19.291059	116.34013	-64.540842	3.357965	112.081912
-19.687218	36.948574	115.904274	-10.671927	11.270224	114.500793	46.12674	-11.262435	115.352478	40.647057	49.594227	117.982224	43.3868985	19.165896	116.667351	-64.7307525	3.374552	112.334235
-18.623438	37.22953	116.483032	-10.790006	11.209074	114.83445	46.0755	-11.401516	115.569176	40.695019	49.483421	118.478905	43.3852595	19.0409525	117.0240405	-64.9652715	3.3771955	112.6448595
-17.14467	37.601532	117.582741	-10.966422	11.096057	115.325188	45.952934	-11.558571	115.626671	40.682022	49.307121	119.361305	43.317478	18.874275	117.493988	-65.250322	3.317839	113.156388
-16.121431	37.75227	118.304298	-11.104261	11.031096	115.567307	45.813648	-11.59362	115.459587	40.616341	49.174271	119.953133	43.2149945	18.7903255	117.70636	-65.4235165	3.2718665	113.428254
-15.24342	37.905357	119.00872	-11.237918	10.990809	115.706047	45.663696	-11.572637	115.117249	40.517151	49.062317	120.451775	43.0904235	18.74484	117.784512	-65.5662595	3.236778	113.627582
-14.321181	37.988846	119.515945	-11.357124	11.004507	115.740654	45.516319	-11.506861	114.659309	40.361149	48.983341	120.841743	42.938734	18.73824	117.750526	-65.652982	3.270774	113.730782
-13.390911	38.010487	119.862198	-11.473679	11.051376	115.701996	45.350922	-11.421822	114.137199	40.230415	48.933609	121.124077	42.7906685	18.7558935	117.630638	-65.7380265	3.3468585	113.773354
-12.497872	37.978424	120.065964	-11.57478	11.11141	115.612495	45.199417	-11.383239	113.590134	40.059143	48.903877	121.296867	42.62928	18.760319	117.4435005	-65.77884	3.462501	113.7814895
-11.512261	37.789955	120.039726	-11.694226	11.148528	115.438972	45.033615	-11.346725	112.976303	39.933525	48.857334	121.247353	42.48357	18.7553045	117.111828	-65.872022	3.5417515	113.766116
-10.15712	37.435455	119.628799	-11.897212	11.174263	114.996445	44.69532	-11.406461	111.977707	39.756245	48.793228	120.832275	42.2257825	18.6933835	116.404991	-66.0202065	3.6551425	113.587899
-9.1986	37.069355	119.118286	-12.039442	11.142362	114.615036	44.426884	-11.444532	111.207458	39.572941	48.65744	120.307076	41.9999125	18.606454	115.757267	-66.0787965	3.67827	113.472805
-8.169568	36.551838	118.436562	-12.15275	11.082983	114.200272	44.165195	-11.541149	110.407593	39.438103	48.45229	119.65889	41.801649	18.4555705	115.0332415	-66.107149	3.7103955	113.3673025
-7.182003	35.969872	117.801117	-12.243174	10.980832	113.79583	43.954037	-11.759119	109.692406	39.344891	48.220932	118.99115	41.649464	18.2309065	114.341778	-66.135812	3.7307575	113.249882
-6.118148	35.2645	117.137466	-12.296941	10.829247	113.450409	43.761909	-12.007201	109.169838	39.344959	47.965759	118.383171	41.553434	17.979279	113.7765045	-66.147316	3.679215	113.1243135
-4.936983	34.407928	116.544083	-12.336611	10.664348	113.17662	43.630295	-12.29492	108.817589	39.373417	47.718418	117.921738	41.501856	17.711749	113.3696635	-66.175078	3.616947	112.9835765
-3.675964	33.431988	115.998016	-12.35644	10.485157	113.007225	43.541668	-12.596418	108.665871	39.452286	47.463734	117.562721	41.496977	17.433658	113.114296	-66.209857	3.536656	112.900154
-1.740737	31.816938	115.427994	-12.352751	10.229213	112.947701	43.518574	-12.981362	108.796135	39.65102	47.141132	117.255524	41.584797	17.079885	113.0258295	-66.290299	3.378541	112.8695725
-0.293614	30.57279	115.180031	-12.300435	10.132362	113.003555	43.637871	-13.182178	109.18647	39.811962	46.972363	117.272659	41.7249165	16.8950925	113.2295645	-66.3257865	3.3696315	112.7775455
1.134953	29.318186	115.115669	-12.195643	10.121222	113.148689	43.955879	-13.297789	109.854004	39.986279	46.856453	117.506279	41.971079	16.779332	113.6801415	-66.362365	3.463112	112.6172365
2.762597	27.884966	115.151642	-12.004205	10.183162	113.356224	44.46529	-13.358301	110.778191	40.221806	46.843468	117.978844	42.343548	16.7425835	114.3785175	-66.351958	3.6237405	112.3339305
4.339798	26.443275	115.338074	-11.751457	10.30251	113.543404	45.108753	-13.387832	111.942001	40.497162	46.912212	118.665169	42.8029575	16.76219	115.303585	-66.3058715	3.84283	111.783223
5.990893	24.901459	115.575897	-11.398988	10.427579	113.609566	45.797527	-13.365035	113.246323	40.849514	47.030777	119.511482	43.3235205	16.832871	116.3789025	-66.1214965	4.022287	110.8402295
7.66679	23.282141	115.734085	-10.925625	10.545674	113.491249	46.574074	-13.344418	114.593491	41.243599	47.144257	120.388962	43.9088365	16.8999195	117.4912265	-65.7600865	4.1914285	109.4912715
10.170335	20.736563	115.710999	-10.138828	10.81916	113.000397	47.730022	-13.29284	116.613029	41.967121	47.391174	121.482254	44.8485715	17.049167	119.0476415	-65.1262275	4.589153	106.9531525
11.814282	19.009672	115.581047	-9.476731	11.049864	112.58432	48.466953	-13.332426	117.885521	42.569988	47.482952	121.809921	45.5184705	17.075263	119.847721	-64.4719325	5.024465	105.320919
13.386544	17.142353	115.418961	-8.745707	11.259885	112.156036	49.126644	-13.382767	119.01313	43.266464	47.556721	121.753822	46.196554	17.086977	120.383476	-63.687968	5.432793	103.928596
14.963621	15.260948	115.145554	-7.952225	11.355173	111.643181	49.783005	-13.535707	119.862381	44.027561	47.609554	121.360626	46.905283	17.0369235	120.6115035	-62.809733	5.6734225	102.6748585
16.407225	13.225119	114.737465	-7.192385	11.339008	111.016441	50.36739	-13.736886	120.422401	44.772533	47.566795	120.749077	47.5699615	16.9149545	120.585739	-61.9547315	5.7630615	101.447143
17.747742	11.263741	114.213219	-6.493151	11.182297	110.243973	50.85038	-13.964589	120.656265	45.421955	47.47905	119.883415	48.1361675	16.7572305	120.26984	-61.1224695	5.6073635	100.218106
18.942327	9.158753	113.584473	-6.038424	11.034925	109.566605	51.238811	-14.169836	120.526543	45.907932	47.29063	118.884369	48.5733715	16.560397	119.705456	-60.6502195	5.509453	99.427754
20.498264	6.1657	112.669373	-5.343616	10.651638	108.415176	51.720108	-14.41194	119.99617	46.434093	46.894341	117.20034	49.0771005	16.2412005	118.598255	-59.7643325	5.0620755	98.232097
21.340033	4.141811	112.181152	-5.001283	10.4234	107.699203	52.017731	-14.537154	119.61721	46.752838	46.624245	116.1623	49.3852845	16.0435455	117.889755	-59.3878505	4.8032545	97.508651
22.071236	2.249357	111.799896	-4.703635	10.169492	106.966194	52.339775	-14.669247	119.189133	47.056583	46.39901	115.243958	49.698179	15.8648815	117.2165455	-59.105449	4.4741025	96.7158425
22.681831	0.285337	111.371002	-4.357988	9.887222	106.148529	52.696262	-14.867805	118.762276	47.360672	46.230598	114.342758	50.028467	15.6813965	116.552517	-58.744443	4.0930475	95.744541
23.223482	-1.587729	110.806786	-3.933922	9.570142	105.143486	53.009804	-14.991588	118.273117	47.68903	46.015297	113.516129	50.349417	15.5118545	115.894623	-58.217261	3.6284295	94.392349
23.652481	-3.297881	110.092461	-3.44602	9.222285	103.983345	53.332764	-15.174244	117.74939	48.095112	45.873161	112.519798	50.713938	15.3494585	115.134594	-57.605978	3.0951115	92.832096
23.99213	-5.160855	109.234222	-2.920783	8.8677	102.689888	53.630974	-15.364653	117.228386	48.5271	45.660625	111.305367	51.079037	15.147986	114.2668765	-56.920603	2.587414	91.1128995
24.394606	-7.756478	107.666138	-2.037475	8.294757	100.631966	54.111744	-15.594541	116.198395	49.136158	45.220894	109.327866	51.623951	14.8131765	112.7631305	-55.698901	1.7763375	88.5008015
24.390471	-9.255398	106.663361	-1.475476	7.898756	99.219009	54.461567	-15.724796	115.470924	49.577557	44.920834	107.911934	52.019562	14.598019	111.691429	-54.970514	1.199493	86.746589
24.272503	-10.896007	105.584648	-0.92784	7.53701	97.85244	54.744698	-15.851274	114.748856	49.986977	44.586182	106.439796	52.3658375	14.367454	110.594326	-54.2215175	0.706566	85.110554
24.022877	-12.367846	104.550682	-0.39411	7.201486	96.627411	55.106949	-15.994022	113.930405	50.346947	44.221703	105.002342	52.726948	14.1138405	109.4663735	-53.515168	0.289131500000002	83.7884485
23.587122	-13.706891	103.583145	0.138022	6.848266	95.48365	55.476772	-16.161697	113.150833	50.710529	43.852325	103.641495	53.0936505	13.845314	108.396164	-52.8176065	-0.148782000000001	82.571136
22.963806	-14.941366	102.600082	0.611947	6.495331	94.468819	55.723293	-16.313721	112.41925	51.04723	43.535347	102.434067	53.3852615	13.610813	107.4266585	-52.1613675	-0.620151	81.5109795
22.232428	-16.141735	101.620697	0.974126	6.184716	93.67775	56.122082	-16.521767	111.59375	51.294292	43.262596	101.335739	53.708187	13.3704145	106.4647445	-51.759935	-1.0009825	80.8907555
20.717318	-17.653564	100.24791	1.42135	5.72954	92.740044	56.531734	-16.785353	110.26622	51.528645	42.833172	99.977921	54.0301895	13.0239095	105.1220705	-51.1874895	-1.5648295	80.3580175
19.581118	-18.574284	99.303513	1.630263	5.509958	92.344727	56.731163	-16.921322	109.362289	51.661705	42.678062	99.277763	54.196434	12.87837	104.320026	-50.935908	-1.858454	80.369428
18.210329	-19.389694	98.484108	1.780967	5.344347	92.114204	56.92548	-17.01174	108.42379	51.696415	42.587814	98.795021	54.3109475	12.788037	103.6094055	-50.7490135	-2.099343	80.6190025
16.711981	-20.051086	97.719833	1.893914	5.253475	92.055824	57.147652	-17.006107	107.532799	51.707047	42.599003	98.44799	54.4273495	12.796448	102.9903945	-50.6395215	-2.289498	81.1212535
15.082269	-20.675478	97.165825	1.995214	5.249534	92.164726	57.362862	-16.920904	106.826759	51.715637	42.699913	98.224937	54.5392495	12.8895045	102.525848	-50.5488215	-2.3904365	81.803604
13.287157	-21.089262	96.808762	2.099561	5.333484	92.440369	57.621498	-16.777637	106.315788	51.690422	42.847652	98.125061	54.65596	13.0350075	102.2204245	-50.456838	-2.3680395	82.6603135
11.338827	-21.453127	96.687218	2.157305	5.472475	92.847855	57.956009	-16.592726	105.881523	51.60939	43.066811	98.076759	54.7826995	13.2370425	101.979141	-50.4680895	-2.2920925	83.716569
8.243151	-21.853069	96.743851	2.211589	5.641932	93.630211	58.318974	-16.255861	105.319611	51.337116	43.361748	98.048035	54.828045	13.5529435	101.683823	-50.404867	-2.2690795	85.576599
5.97883	-22.020872	96.924881	2.21257	5.684823	94.184875	58.502274	-16.148926	104.914948	51.144863	43.535137	97.990501	54.8235685	13.6931055	101.4527245	-50.3984285	-2.3234595	86.9170255
3.645656	-22.176268	97.120834	2.210232	5.681992	94.721069	58.623631	-16.103128	104.457939	50.951641	43.64698	97.96904	54.787636	13.771926	101.2134895	-50.367172	-2.407942	88.2286485
1.310737	-22.302416	97.432243	2.17619	5.616322	95.305527	58.532124	-16.109116	103.990746	50.762993	43.722912	97.921272	54.6475585	13.806898	100.956009	-50.2951785	-2.574254	89.655045
-1.123207	-22.394243	97.819206	2.083867	5.499659	95.955215	58.506119	-16.198919	103.491959	50.564522	43.766224	97.861465	54.5353205	13.7836525	100.676712	-50.3675865	-2.7843345	91.233718
-3.553713	-22.440178	98.413063	1.957648	5.362006	96.634918	58.354412	-16.31674	103.046204	50.311234	43.700939	97.787506	54.332823	13.6920995	100.416855	-50.417527	-2.9680875	92.852981
-6.083886	-22.427732	99.277267	1.806555	5.205611	97.401909	58.143784	-16.455221	102.637413	50.039871	43.585281	97.683235	54.0918275	13.56503	100.160324	-50.4787175	-3.153808	94.643494
-9.903753	-22.314528	101.038071	1.487978	4.928141	98.731544	57.605057	-16.780209	102.245117	49.668179	43.305077	97.591873	53.636618	13.262434	99.918495	-50.660662	-3.406152	97.544593
-12.401691	-22.175512	102.476753	1.22465	4.777948	99.74707	57.13163	-17.019215	102.238449	49.449173	43.08215	97.598564	53.2904015	13.0314675	99.9185065	-50.8411015	-3.4755715	99.5756335
-14.900944	-21.937782	104.017845	0.96844	4.638373	100.83934	56.650955	-17.306429	102.422073	49.284988	42.901344	97.729141	52.9679715	12.7974575	100.075607	-51.0310915	-3.5207115	101.603073
-17.304777	-21.673594	105.554131	0.701245	4.569055	101.941193	56.18457	-17.602869	102.812706	49.170471	42.777424	98.022095	52.6775205	12.5872775	100.4174005	-51.2750305	-3.4491675	103.4649855
-19.672201	-21.33745	106.998459	0.449138	4.558157	103.012489	55.760109	-17.840549	103.309402	49.123329	42.710476	98.42057	52.441719	12.4349635	100.864986	-51.543443	-3.3186495	105.159992
-21.923061	-20.943537	108.365883	0.224905	4.612984	104.054428	55.383575	-17.97331	103.831467	49.111374	42.694798	98.998199	52.2474745	12.360744	101.414833	-51.7976645	-3.134776	106.694023
-24.143892	-20.496437	109.530708	0.021819	4.713397	105.027596	55.119019	-18.050341	104.362427	49.125351	42.779953	99.693825	52.122185	12.364806	102.028126	-52.078547	-2.938012	108.027066
-27.214342	-19.765625	110.865227	-0.223227	4.978172	106.274643	54.842056	-17.930861	105.157936	49.274529	43.072777	100.843605	52.0582925	12.570958	103.0007705	-52.5047465	-2.614614	109.5485155
-29.207224	-19.204224	111.503052	-0.368143	5.20586	106.953026	54.736225	-17.783205	105.580666	49.342857	43.349316	101.582382	52.039541	12.7830555	103.581524	-52.775827	-2.3713355	110.324528
-30.444553	-18.375671	111.961914	-0.457945	5.452213	107.476952	54.644871	-17.609879	105.849968	49.335171	43.586826	102.215103	51.990021	12.9884735	104.0325355	-52.905911	-2.0840475	110.9213685
-30.66766	-17.103842	112.171387	-0.568905	5.689078	107.878479	54.53146	-17.378958	105.961731	49.274815	43.800278	102.71138	51.9031375	13.21066	104.3365555	-53.0409475	-1.832504	111.4204025
-30.904982	-15.869687	112.364944	-0.653259	5.893931	108.173668	54.396523	-17.154833	105.924713	49.19136	44.050312	103.038719	51.7939415	13.4477395	104.481716	-53.1004595	-1.6598775	111.86562
-31.121359	-14.494074	112.551094	-0.748673	6.061451	108.360672	54.230263	-16.930441	105.800377	49.049614	44.276897	103.268639	51.6399385	13.673228	104.534508	-53.1372845	-1.550326	112.186836
-31.233736	-13.251318	112.560677	-0.843883	6.215025	108.481636	54.063267	-16.729692	105.638184	48.894741	44.424061	103.425468	51.479004	13.8471845	104.531826	-53.16677	-1.4171345	112.431446
-31.277552	-11.267104	112.548019	-1.073373	6.377412	108.564781	53.814095	-16.487179	105.406281	48.638126	44.622841	103.558136	51.2261105	14.067831	104.4822085	-53.3728565	-1.313007	112.6473535
-31.26659	-9.756819	112.510872	-1.236593	6.449694	108.575974	53.621948	-16.362766	105.291214	48.451012	44.733715	103.649208	51.03648	14.1854745	104.470211	-53.509666	-1.2860865	112.681737
-31.128565	-8.477119	112.364601	-1.420376	6.515475	108.605644	53.425251	-16.263529	105.208733	48.253471	44.820995	103.736427	50.839361	14.278733	104.47258	-53.680113	-1.247783	112.738708
-30.92016	-7.089673	112.260422	-1.620627	6.568975	108.631348	53.245331	-16.191502	105.137039	48.055717	44.905186	103.809296	50.650524	14.356842	104.4731675	-53.891778	-1.218892	112.7895285
-30.698956	-5.530343	112.098907	-1.817865	6.577487	108.614883	53.072922	-16.145029	105.053986	47.895203	44.954128	103.910126	50.4840625	14.4045495	104.482056	-54.1197925	-1.2495755	112.74771
-30.355947	-4.169148	111.755943	-2.005195	6.572244	108.552887	52.908642	-16.116074	104.939484	47.76775	44.992695	104.030945	50.338196	14.4383105	104.4852145	-54.348586	-1.2938225	112.6205595
-29.908142	-2.644822	111.366249	-2.171479	6.589892	108.402023	52.740128	-16.105314	104.796791	47.676735	45.018242	104.169777	50.2084315	14.456464	104.483284	-54.5513895	-1.27668	112.320762
-29.202372	-0.353321	110.646843	-2.382605	6.656824	108.049751	52.435898	-16.12162	104.563812	47.621201	45.026783	104.266586	50.0285495	14.4525815	104.415199	-54.7937595	-1.1389335	111.684303
-28.600159	1.217938	110.039482	-2.50484	6.742381	107.690224	52.24374	-16.156343	104.426323	47.648041	45.022964	104.271996	49.9458905	14.4333105	104.3491595	-54.9555705	-0.948548500000001	111.0312885
-27.969959	2.894259	109.296402	-2.601163	6.898705	107.215248	52.064831	-16.210093	104.327049	47.733475	45.010868	104.226288	49.899153	14.4003875	104.2766685	-55.101479	-0.602977500000001	110.1538275
-27.257427	4.508416	108.34137	-2.671061	7.072213	106.660698	51.889729	-16.252899	104.29261	47.887009	44.972824	104.148804	49.888369	14.3599625	104.220707	-55.230491	-0.215536500000002	109.100689
-26.487122	6.204877	107.291626	-2.773657	7.277464	105.999313	51.739811	-16.325048	104.33036	48.063904	44.930519	104.062126	49.9018575	14.3027355	104.196243	-55.4491715	0.252192500000001	107.802383
-25.696823	7.961594	106.217339	-2.886978	7.518892	105.37088	51.559128	-16.355688	104.485237	48.221386	44.846104	103.95726	49.890257	14.245208	104.2212485	-55.664213	0.792576000000002	106.5205115
-24.87986	9.657084	105.273781	-3.035026	7.736763	104.852554	51.368767	-16.366673	104.804596	48.339695	44.723656	103.920174	49.854231	14.1784915	104.362385	-55.924283	1.2950345	105.342723
-23.554586	12.334039	104.490578	-3.271331	8.010897	104.628624	50.985413	-16.348568	105.623878	48.50312	44.550602	104.192009	49.7442665	14.101017	104.9079435	-56.2869285	1.920777	104.3493045
-22.659357	14.112436	104.428467	-3.431128	8.1488	104.912163	50.706787	-16.310648	106.569458	48.629204	44.404835	104.669846	49.6679955	14.0470935	105.619652	-56.5302515	2.2505065	104.204674
-21.793858	15.950174	104.591003	-3.63512	8.2213	105.469002	50.51825	-16.345921	107.783234	48.794582	44.291611	105.357025	49.656416	13.972845	106.5701295	-56.926656	2.469755	104.3678745
-20.935162	17.755697	104.930153	-3.850813	8.240763	106.169891	50.35078	-16.392931	109.197449	48.896114	44.180225	106.302414	49.623447	13.893647	107.7499315	-57.325073	2.587879	104.5898505
-20.155521	19.660482	105.395866	-4.118635	8.250365	106.95752	50.177734	-16.439339	110.644516	48.920273	44.100494	107.359184	49.5490035	13.8305775	109.00185	-57.7862735	2.6701525	104.91319
-19.412935	21.522993	105.972565	-4.422699	8.233833	107.795944	49.963577	-16.453447	112.037323	48.844624	44.092072	108.444702	49.4041005	13.8193125	110.2410125	-58.2494985	2.6483535	105.3508755
-18.71937	23.523258	106.651672	-4.755777	8.196948	108.651817	49.764832	-16.489029	113.251915	48.659481	44.166626	109.47905	49.2121565	13.8387985	111.3654825	-58.7237105	2.5550975	105.9381515
-17.842756	26.52072	107.973991	-5.242345	8.124121	109.892319	49.445648	-16.569864	114.477005	48.19883	44.403603	110.840584	48.822239	13.9168695	112.6587945	-59.306929	2.3313725	107.1258435
-17.31678	28.512171	108.984039	-5.627122	8.069919	110.733246	49.176945	-16.512814	114.764114	47.794403	44.594559	111.629105	48.485674	14.0408725	113.1966095	-59.739918	2.0989655	108.2698825
-16.87496	30.668873	110.125282	-5.977848	8.065467	111.460342	48.915928	-16.392227	114.705887	47.333847	44.894035	112.220848	48.1248875	14.250904	113.4633675	-60.0805835	1.88003	109.4573165
-16.465479	32.723354	111.256645	-6.353195	8.104704	112.099922	48.659214	-16.194208	114.316116	46.80785	45.196568	112.667465	47.733532	14.50118	113.4917905	-60.439922	1.708228	110.7080535
-16.110283	34.917412	112.425018	-6.73926	8.186455	112.63797	48.387928	-15.873796	113.64325	46.214569	45.480553	113.013527	47.3012485	14.8033785	113.3283885	-60.7797685	1.5695315	111.9475515
-15.755457	37.013592	113.555336	-7.126503	8.314274	113.038231	48.105835	-15.517414	112.781868	45.585762	45.733555	113.305573	46.8457985	15.1080705	113.0437205	-61.0988045	1.5204775	113.0327415
-15.39796	39.180138	114.657448	-7.468496	8.460873	113.30484	47.819214	-15.129091	111.766365	44.971931	45.95422	113.63623	46.3955725	15.4125645	112.7012975	-61.3325645	1.5091815	113.9083825
-14.763594	42.262657	116.188286	-7.873806	8.716745	113.499962	47.331161	-14.471602	110.208771	44.31498	46.230579	114.176453	45.8230705	15.8794885	112.192612	-61.5706825	1.5540015	114.807312
-14.167222	44.218346	117.053368	-8.050998	8.933239	113.5494	46.990219	-14.08205	109.311844	44.044647	46.422333	114.609909	45.517433	16.1701415	111.9608765	-61.619429	1.6963365	115.1379235
-13.659781	46.144588	118.016754	-8.175015	9.153667	113.589417	46.700466	-13.708058	108.618942	43.916573	46.615047	114.98555	45.3085195	16.4534945	111.802246	-61.6585495	1.8538395	115.376588
NaN	NaN	NaN	-8.222144	9.401988	113.634407	46.523506	-13.396046	108.130409	43.895115	46.79274	115.333221	45.2093105	16.698347	111.731815	-61.6535985	2.105629	115.536999
-12.502069	46.600342	119.000267	-8.214526	9.669992	113.700737	46.484192	-13.169348	107.854065	43.887722	46.996918	115.609535	45.185957	16.913785	111.7318	-61.615009	2.426199	115.669674
-11.874576	45.960827	118.992767	-8.142892	9.931651	113.746117	46.54734	-12.975121	107.796463	43.960014	47.133465	115.81279	45.253677	17.079172	111.8046265	-61.539461	2.78413	115.6876075
-11.055605	45.342545	118.717621	-8.044549	10.145515	113.759674	46.709625	-12.825988	107.86042	44.013985	47.244122	115.961113	45.361805	17.209067	111.9107665	-61.450903	3.081963	115.6085815
-9.88003	44.266014	118.217728	-7.870419	10.376809	113.698364	47.001682	-12.654749	108.119453	44.108276	47.408573	116.098595	45.554979	17.376912	112.109024	-61.295817	3.376706	115.287704
-9.185782	43.489872	117.756142	-7.758971	10.423038	113.579773	47.181183	-12.629988	108.353111	44.15295	47.482903	116.155121	45.6670665	17.4264575	112.254116	-61.1850085	3.4196185	114.90543
-8.338783	42.413174	117.271164	-7.698835	10.418909	113.448265	47.327736	-12.634204	108.618607	44.188438	47.484577	116.159042	45.758087	17.4251865	112.3888245	-61.155757	3.4126315	114.5077055
-7.406154	41.211159	116.699158	-7.675453	10.390616	113.338066	47.434303	-12.653134	108.933975	44.163132	47.426067	116.176079	45.7987175	17.3864665	112.555027	-61.1496235	3.3947655	114.121105
-6.509255	39.965412	116.201782	-7.688481	10.326962	113.248131	47.519554	-12.689352	109.358826	44.098026	47.313503	116.260193	45.80879	17.3120755	112.8095095	-61.185752	3.3418485	113.6867525
-5.608149	38.569454	115.833626	-7.705087	10.250707	113.218842	47.588497	-12.765171	109.908676	44.066601	47.185329	116.339584	45.827549	17.210079	113.12413	-61.237723	3.291335	113.313554
-4.617045	37.023075	115.483368	-7.72353	10.165407	113.210968	47.657272	-12.909251	110.582542	44.056053	47.068508	116.524628	45.8566625	17.0796285	113.553585	-61.3037225	3.2511855	112.868351
-3.146179	34.645096	114.954292	-7.735796	9.971232	113.173737	47.759651	-13.144941	111.720993	44.137581	46.93914	116.889587	45.948616	16.8970995	114.30529	-61.420208	3.0453645	112.042184
-2.080538	32.878361	114.69529	-7.773452	9.825537	113.154099	47.814957	-13.326913	112.561867	44.172092	46.886959	117.141045	45.9935245	16.780023	114.851456	-61.5404285	2.871051	111.456742
-1.094333	31.201088	114.4627	-7.822505	9.680223	113.176308	47.854836	-13.559425	113.400803	44.171711	46.832481	117.291328	46.0132735	16.636528	115.3460655	-61.6582835	2.723918	111.0065505
0.037679	29.346519	114.061646	-7.90395	9.543363	113.242577	47.860584	-13.780538	114.251198	44.129288	46.743217	117.303558	45.994936	16.4813395	115.777378	-61.802836	2.6053865	110.707776
1.002238	27.538645	113.781891	-8.015862	9.394797	113.287857	47.857601	-14.059637	115.085472	44.072952	46.619938	117.231407	45.9652765	16.2801505	116.1584395	-61.9970005	2.5094435	110.4172745
2.11245	25.622808	113.562752	-8.142204	9.218316	113.328018	47.843246	-14.37718	115.906761	44.000187	46.489403	117.084351	45.9217165	16.0561115	116.495556	-62.2061245	2.3805205	110.16048
3.099814	23.737499	113.398598	-8.265804	8.989772	113.333893	47.827278	-14.672483	116.648544	43.93129	46.297859	116.905853	45.879284	15.812688	116.7771985	-62.410892	2.166856	109.8905875
4.659059	20.802248	113.31813	-8.477011	8.555905	113.307106	47.84203	-15.134789	117.558311	43.757011	45.946419	116.670952	45.7995205	15.405815	117.1146315	-62.7535425	1.705995	109.4995805
5.566964	18.925493	113.281311	-8.585343	8.243995	113.255905	47.848972	-15.430741	118.024536	43.62989	45.702301	116.464821	45.739431	15.13578	117.2446785	-62.910117	1.35221	109.2671315
6.556097	16.982014	113.194748	-8.67607	7.949585	113.184608	47.852966	-15.701239	118.415199	43.498375	45.446426	116.20536	45.6756705	14.8725935	117.3102795	-63.0278105	1.0265765	109.0589365
7.408935	15.161943	113.14592	-8.711747	7.710916	113.124756	47.876915	-15.911508	118.765808	43.377632	45.184372	115.937767	45.6272735	14.636432	117.3517875	-63.0507675	0.785399999999997	108.8977245
8.326437	13.35871	113.189445	-8.709886	7.495215	113.092842	47.964664	-16.108435	119.074295	43.288403	44.996395	115.658653	45.6265335	14.44398	117.366474	-63.0463055	0.54645	108.81921
9.213903	11.603132	113.265923	-8.663046	7.29137	113.102409	48.104752	-16.314369	119.345345	43.220665	44.800369	115.48246	45.6627085	14.243	117.4139025	-62.9888005	0.339739999999997	108.7909155
10.091335	9.936235	113.520195	-8.588314	7.102864	113.154732	48.248051	-16.509283	119.600311	43.213699	44.590927	115.375641	45.730875	14.040822	117.487976	-62.907503	0.164906	108.821488
11.316828	7.473759	113.773323	-8.432333	6.823418	113.29026	48.397694	-16.796139	119.952477	43.329411	44.290138	115.444656	45.8635525	13.7469995	117.6985665	-62.7282185	-0.100163499999999	108.8819535
12.068545	5.993895	114.07415	-8.324033	6.663547	113.412842	48.437195	-17.022303	120.204315	43.432362	44.081303	115.590584	45.9347785	13.5295	117.8974495	-62.5828445	-0.202405999999998	108.9282345
12.822684	4.502243	114.33493	-8.240664	6.512608	113.550529	48.43977	-17.28125	120.455704	43.564293	43.877377	115.778328	46.0020315	13.2980635	118.117016	-62.4833595	-0.272847500000001	108.984042
13.528125	3.100985	114.619759	-8.179255	6.378722	113.695457	48.410172	-17.539959	120.736183	43.66814	43.669281	116.028999	46.039156	13.064661	118.382591	-62.397666	-0.307217	109.008323
14.215157	1.761816	114.954826	-8.14488	6.262468	113.870499	48.362324	-17.797956	121.046341	43.914642	43.434296	116.293953	46.138483	12.81817	118.670147	-62.428243	-0.293234000000002	109.070851
14.832699	0.53942	115.358353	-8.128952	6.153091	114.060143	48.316631	-18.024124	121.383141	44.050529	43.23922	116.585335	46.18358	12.607548	118.984238	-62.441484	-0.301366000000002	109.136048
15.442491	-0.702543	115.774414	-8.117031	6.062431	114.25457	48.249706	-18.227997	121.727577	44.207005	43.036587	116.919174	46.2283555	12.404295	119.3233755	-62.4624175	-0.279432999999999	109.1857645
16.15971	-2.271192	116.377129	-8.143522	5.967588	114.561356	48.289841	-18.585485	122.223488	44.338573	42.831783	117.424538	46.314207	12.123149	119.824013	-62.601251	-0.187973000000001	109.298699
16.610212	-3.159455	116.770813	-8.168905	5.923227	114.742516	48.219746	-18.741659	122.564224	44.144257	42.811974	117.852524	46.1820015	12.0351575	120.208374	-62.5198115	-0.188703500000001	109.276658
17.017662	-4.18154	117.090263	-8.196759	5.893013	114.892723	48.167992	-18.873615	122.840462	44.51461	42.596008	118.049789	46.341301	11.8611965	120.4451255	-62.734819	-0.0751704999999987	109.3403205
17.36554	-5.039959	117.35656	-8.225575	5.875246	115.006195	48.135502	-18.989048	123.071327	44.53783	42.541061	118.343544	46.336666	11.7760065	120.7074355	-62.787816	-0.0255144999999999	109.3049545
17.647196	-5.767832	117.535614	-8.255105	5.86446	115.058861	48.07518	-19.051685	123.221169	44.614315	42.501842	118.630455	46.3447475	11.7250785	120.925812	-62.8549575	0.00384149999999828	109.19191
17.882568	-6.45305	117.648384	-8.279387	5.88745	115.062462	48.006832	-19.075302	123.293495	44.645927	42.503502	118.969368	46.3263795	11.7141	121.1314315	-62.8851535	0.0608000000000022	108.9934925
18.097557	-7.110772	117.768791	-8.291985	5.945219	115.031242	47.944729	-19.074747	123.333649	44.75956	42.509556	119.217827	46.3521445	11.7174045	121.275738	-62.9361145	0.173033499999997	108.786746
18.24369	-7.952656	117.757401	-8.275671	6.104777	114.94577	47.883091	-19.053289	123.299957	44.934845	42.550659	119.507408	46.408968	11.748685	121.4036825	-62.96031	0.460868999999999	108.4878575
18.336792	-8.488581	117.718864	-8.240583	6.278865	114.909935	47.862286	-18.986507	123.243378	45.030499	42.586029	119.603874	46.4463925	11.799761	121.423626	-62.9275585	0.757968999999997	108.396244
18.381245	-8.932722	117.674507	-8.172272	6.488302	114.897049	47.852001	-18.887068	123.208366	45.1241	42.655098	119.650101	46.4880505	11.884015	121.4292335	-62.8325945	1.092589	108.3648645
18.345228	-9.288259	117.636536	-8.100838	6.727742	114.944061	47.908157	-18.784721	123.128166	45.227478	42.73851	119.701027	46.5678175	11.9768945	121.4145965	-62.7694935	1.4785895	108.4735255
18.165926	-9.574155	117.621574	-8.007252	6.958429	115.042938	47.956089	-18.636135	123.077736	45.35775	42.843414	119.751907	46.6569195	12.1036395	121.4148215	-62.6714235	1.8132185	108.6710545
17.897751	-9.87604	117.607117	-7.917568	7.166995	115.188644	48.016556	-18.492176	123.047218	45.452927	42.98595	119.860603	46.7347415	12.246887	121.4539105	-62.5698775	2.087103	108.9233775
17.525288	-10.231276	117.619118	-7.834902	7.352162	115.353264	48.097309	-18.357681	123.027328	45.545052	43.116165	120.018768	46.8211805	12.379242	121.523048	-62.4909845	2.325082	109.18348
16.890816	-10.657148	117.681816	-7.756939	7.585958	115.581978	48.197945	-18.14469	123.052261	45.650196	43.34383	120.281509	46.9240705	12.59957	121.666885	-62.4379485	2.572346	109.497071
16.389288	-10.957236	117.670456	-7.749519	7.735754	115.701607	48.234783	-18.023338	123.07106	45.693398	43.495033	120.489929	46.9640905	12.7358475	121.7804945	-62.4631285	2.7356605	109.6227195
15.900791	-11.239141	117.633614	-7.769041	7.895792	115.805229	48.213264	-17.886814	123.100281	45.718193	43.668461	120.683716	46.9657285	12.8908235	121.8919985	-62.5038105	2.9007605	109.7184595
15.334839	-11.508697	117.585983	-7.807063	8.070108	115.880676	48.179226	-17.723404	123.080238	45.733452	43.843819	120.880196	46.956339	13.0602075	121.980217	-62.570465	3.0800085	109.781135
14.683594	-11.806225	117.505707	-7.88045	8.275191	115.962898	48.120953	-17.527464	123.059486	45.703888	44.042419	121.056747	46.9124205	13.2574775	122.0581165	-62.6733205	3.2929045	109.8676795
13.934962	-12.157865	117.401932	-7.94764	8.519593	116.0457	48.070835	-17.337994	123.036148	45.667885	44.251968	121.157692	46.86936	13.456987	122.09692	-62.76464	3.582199	109.99448
13.173981	-12.409412	117.443535	-8.01754	8.804391	116.130318	48.062305	-17.103077	123.003365	45.62011	44.499352	121.155121	46.8412075	13.6981375	122.079243	-62.8762875	3.9106445	110.181393
11.931172	-12.848747	117.344452	-8.102295	9.222753	116.181274	48.120506	-16.699894	122.951874	45.484543	44.886635	120.859482	46.8025245	14.0933705	121.905678	-63.0071145	4.3521355	110.45687
11.074184	-13.157548	117.313087	-8.121346	9.449265	116.136322	48.218285	-16.420404	122.876915	45.342445	45.102524	120.46199	46.780365	14.34106	121.6694525	-63.023057	4.55747	110.6031915
10.094137	-13.558495	117.305649	-8.105041	9.615219	116.026863	48.326336	-16.139288	122.81321	45.168449	45.293381	119.849709	46.7473925	14.5770465	121.3314595	-62.9574745	4.6533915	110.7222665
9.10573	-13.850331	117.439186	-8.07497	9.710172	115.841522	48.450069	-15.944717	122.790321	45.029022	45.382355	119.037247	46.7395455	14.718819	120.913784	-62.8894855	4.701525	110.76926
8.107009	-14.215058	117.526306	-8.031631	9.716104	115.594467	48.580853	-15.826087	122.818962	44.860458	45.396591	118.123558	46.7206555	14.785252	120.47126	-62.7839175	4.646956	110.717674
7.081076	-14.587991	117.608536	-7.970945	9.61112	115.317322	48.666344	-15.730894	122.89772	44.69838	45.361256	117.134071	46.682362	14.815181	120.0158955	-62.624252	4.407059	110.6187485
6.002275	-15.028485	117.625832	-7.910989	9.446419	115.057945	48.724377	-15.6887	122.961891	44.550468	45.281898	116.184975	46.6374225	14.796599	119.573433	-62.4594005	4.096239	110.542457
4.293842	-15.360101	117.70433	-7.865375	9.167513	114.784798	48.736607	-15.627003	122.966194	44.310524	45.09449	114.870621	46.5235655	14.7337435	118.9184075	-62.2543155	3.6012825	110.6511885
3.118974	-15.556343	117.777382	-7.880663	9.032903	114.652161	48.677044	-15.545435	122.999702	44.127701	45.025932	114.127686	46.4023725	14.7402485	118.563694	-62.1636985	3.3255575	110.740628
1.80038	-15.6907	117.814957	-7.91422	8.964153	114.529022	48.651211	-15.45389	123.038864	43.985031	44.93853	113.525627	46.318121	14.74232	118.2822455	-62.146561	3.185986	110.7757985
0.595905	-15.586075	117.77607	-7.957568	8.961345	114.424118	48.606907	-15.33472	123.111107	43.822144	44.97509	113.040779	46.2145255	14.820185	118.075943	-62.1296615	3.102505	110.772293
-0.866291	-15.273352	117.855087	-7.991961	9.011157	114.334702	48.583252	-15.174946	123.128426	43.726013	45.025562	112.70652	46.1546325	14.925308	117.917473	-62.1385545	3.097006	110.751931
-2.140505	-15.134872	117.589066	-8.022602	9.121035	114.243195	48.562187	-15.016365	123.083458	43.671417	45.135464	112.510826	46.116802	15.0595495	117.797142	-62.162006	3.1825205	110.689248
-3.473213	-14.737638	117.335464	-8.038488	9.262448	114.13343	48.55043	-14.835772	122.97403	43.597267	45.340599	112.433601	46.0738485	15.2524135	117.7038155	-62.1508245	3.2724825	110.5630445
-5.406074	-14.044982	116.703941	-8.048748	9.567027	113.963913	48.516972	-14.552452	122.575844	43.592548	45.712196	112.498688	46.05476	15.579872	117.537266	-62.152256	3.554182	110.39056
-6.965241	-13.419003	116.218887	-8.052114	9.822499	113.819443	48.513412	-14.35619	122.11776	43.632221	46.053375	112.595276	46.0728165	15.8485925	117.356518	-62.1770445	3.7964055	110.282368
-8.336975	-12.706637	115.588364	-8.054742	10.130475	113.634018	48.523411	-14.135315	121.46785	43.610191	46.425629	112.71846	46.066801	16.145157	117.093155	-62.176285	4.115793	110.174881
-9.725853	-11.990822	114.820015	-8.061102	10.478352	113.364792	48.548557	-13.912308	120.603546	43.622494	46.81319	112.775513	46.0855255	16.450441	116.6895295	-62.2077295	4.506263	110.0400545
-11.323563	-11.137836	114.016411	-8.069185	10.856376	112.994209	48.551498	-13.705206	119.494904	43.583443	47.211311	112.758568	46.0674705	16.7530525	116.126736	-62.2058405	4.9596995	109.861682
-12.805536	-10.238488	113.136932	-8.110504	11.2642	112.547935	48.492996	-13.501959	118.209564	43.520641	47.567154	112.58149	46.0068185	17.0325975	115.395527	-62.2278265	5.4958025	109.700343
-14.324592	-9.345535	112.278214	-8.171316	11.678299	112.060211	48.298641	-13.261217	116.76445	43.412685	47.889305	112.257675	45.855663	17.314044	114.5110625	-62.198295	6.042554	109.6093595
-16.755686	-7.910663	111.349297	-8.307729	12.271904	111.412369	47.833126	-12.873263	114.48542	43.271019	48.227646	111.49926	45.5520725	17.6771915	112.99234	-62.1675305	6.8666165	109.832398
-18.265776	-7.031229	111.030983	-8.47727	12.585235	111.135086	47.424889	-12.637666	113.071655	43.149662	48.391937	110.811447	45.2872755	17.8771355	111.941551	-62.2418155	7.2933345	110.328621
-19.957031	-6.104691	111.126495	-8.609975	12.874636	110.982391	47.016514	-12.465198	111.795761	42.881012	48.51564	110.063171	44.948763	18.025221	110.929466	-62.168713	7.724051	111.035316
-21.45175	-5.218186	111.583122	-8.819876	13.080633	111.040619	46.548992	-12.33974	110.788979	42.527245	48.550724	109.187721	44.5381185	18.105492	109.98835	-62.1778705	8.055774	112.092888
-22.828636	-4.442654	112.392487	-9.079582	13.22413	111.312088	46.064186	-12.307286	110.054588	42.120506	48.477425	108.283302	44.092346	18.0850695	109.168945	-62.25151	8.3631905	113.455231
-24.337582	-3.549063	113.463081	-9.381032	13.289235	111.769379	45.553104	-12.332411	109.629784	41.628265	48.374702	107.47361	43.5906845	18.0211455	108.551697	-62.3527485	8.5573245	114.987061
-25.610739	-2.727254	114.606842	-9.700511	13.257411	112.326469	45.086308	-12.430054	109.515083	41.1036	48.232494	106.87764	43.094954	17.90122	108.1963615	-62.495976	8.613602	116.4565765
-27.331528	-1.631872	115.931114	-10.193717	13.047435	113.107231	44.506733	-12.623795	109.772156	40.546227	48.037552	106.353783	42.52648	17.7068785	108.0629695	-62.913914	8.3879915	118.1514925
-28.494226	-0.738828	116.50753	-10.498853	12.863022	113.478554	44.251213	-12.761073	110.096344	40.215683	47.931637	106.290817	42.233448	17.585282	108.1935805	-63.231154	8.140762	118.7635275
-29.514282	0.145572	116.863647	-10.790977	12.710579	113.734558	44.006924	-12.840077	110.498917	39.979889	47.850121	106.312248	41.9934065	17.505022	108.4055825	-63.5753605	7.916136	119.0635335
-30.427902	1.029655	116.992012	-11.004104	12.595452	113.854004	43.871014	-12.917126	110.899796	39.824009	47.804893	106.41246	41.8475115	17.4438835	108.656128	-63.8557195	7.7470205	119.05188
-31.253477	1.963269	116.862762	-11.14065	12.495646	113.856865	43.785732	-12.96487	111.258842	39.783623	47.77169	106.525826	41.7846775	17.40341	108.892334	-64.0659775	7.587882	118.821396
-31.921772	2.975032	116.644905	-11.209863	12.427862	113.753906	43.72419	-12.99724	111.568054	39.819622	47.736061	106.674026	41.771906	17.3694105	109.12104	-64.191632	7.4863135	118.386772
-32.548431	4.05616	116.321732	-11.256323	12.386516	113.600243	43.664104	-13.030812	111.808167	39.971306	47.672523	106.758568	41.817705	17.3208555	109.2833675	-64.330351	7.4521765	117.9171185
-33.306213	5.77405	115.768417	-11.26146	12.372771	113.335762	43.574432	-13.092965	112.046524	40.182259	47.577263	106.809326	41.8783455	17.242149	109.427925	-64.4012655	7.503393	117.243599
-33.683559	7.040211	115.491524	-11.262665	12.395373	113.164093	43.463688	-13.111859	112.043701	40.328453	47.538219	106.830597	41.8960705	17.21318	109.437149	-64.4214005	7.577566	116.891037
-34.036594	8.361135	115.293457	-11.292953	12.433146	113.072083	43.274025	-13.135793	111.913971	40.395164	47.508419	106.809258	41.8345945	17.186313	109.3616145	-64.4205005	7.679979	116.7825515
-34.308552	9.748339	115.261864	-11.35675	12.475289	113.042107	43.023991	-13.182046	111.666847	40.405083	47.460724	106.776901	41.714537	17.139339	109.221874	-64.428037	7.811239	116.86234
-34.424583	11.198313	115.263008	-11.430452	12.518454	113.064453	42.720505	-13.262391	111.279419	40.404224	47.419846	106.747726	41.5623645	17.0787275	109.0135725	-64.4232685	7.9581805	117.1153335
-34.584087	12.752037	115.404633	-11.533073	12.537686	113.125717	42.413624	-13.34508	110.729813	40.332649	47.365616	106.796455	41.3731365	17.010268	108.763134	-64.4392825	8.065104	117.4883
-34.609188	14.263453	115.687965	-11.60269	12.50676	113.226173	42.064087	-13.393564	110.052315	40.300369	47.307194	106.897018	41.182228	16.956815	108.4746665	-64.387608	8.056705	117.9776795
-34.4384	16.668972	116.099701	-11.782156	12.515168	113.410103	41.485176	-13.351204	108.928574	40.265083	47.290466	107.24678	40.8751295	16.969631	108.087677	-64.4394415	8.060705	118.732529
-34.180649	18.276373	116.326859	-11.869143	12.528314	113.481888	41.127785	-13.21866	108.20179	40.314529	47.337757	107.602432	40.721157	17.0595485	107.902111	-64.459443	7.9970795	119.061665
-33.928818	19.894897	116.46669	-11.940834	12.579353	113.496399	40.820953	-12.987128	107.596695	40.350769	47.388733	108.102943	40.585861	17.2008025	107.849819	-64.467529	7.9579035	119.142979
-33.451115	21.495132	116.589523	-11.991055	12.742126	113.502411	40.62212	-12.74436	107.155014	40.4953	47.449303	108.622101	40.55871	17.3524715	107.8885575	-64.54082	8.1317805	119.1162645
-32.8936	23.113358	116.634903	-12.044213	12.986964	113.530769	40.385609	-12.427523	107.03759	40.645981	47.514427	109.182167	40.515795	17.543452	108.1098785	-64.604221	8.430476	118.9516595
-32.175346	24.638103	116.643333	-12.053955	13.258184	113.604713	40.423855	-12.22129	107.159508	40.731335	47.586132	109.828354	40.577595	17.682421	108.493931	-64.685505	8.833947	118.715495
-31.588272	26.280169	116.74852	-12.102661	13.556928	113.827255	40.499756	-12.085613	107.577477	40.861084	47.668148	110.503319	40.68042	17.7912675	109.040398	-64.885742	9.3225885	118.614112
-30.352503	28.506924	117.011368	-12.128585	13.808107	114.279305	40.856319	-12.077333	108.507027	41.102745	47.67363	111.54287	40.979532	17.7981485	110.0249485	-65.236702	9.8180655	118.5336615
-29.423956	29.876328	117.243103	-11.62604	13.443026	114.751839	41.009834	-12.130179	109.243103	41.210556	47.603191	112.208603	41.110195	17.736506	110.725853	-64.362275	9.149546	118.777825
-28.419935	31.104311	117.538788	-12.132664	13.753766	115.099861	41.173386	-12.246361	109.98336	41.39204	47.487461	112.813278	41.282713	17.62055	111.398319	-65.548041	9.886982	118.801403
-27.358898	32.339607	117.906013	-12.130199	13.594691	115.522911	41.318531	-12.391402	110.678062	41.408253	47.314178	113.46917	41.363392	17.461388	112.073616	-65.62379	9.727994	118.972206
-26.261307	33.381073	118.275307	-12.114206	13.432405	115.954529	41.335247	-12.526375	111.371567	41.514683	47.107922	114.104034	41.424965	17.2907735	112.7378005	-65.653377	9.5740365	119.1712575
-25.102095	34.454788	118.729065	-12.147799	13.141256	116.34185	41.464157	-12.728815	112.002548	41.613579	46.874153	114.781952	41.538868	17.072669	113.39225	-65.834466	9.209843	119.29145
-23.894333	35.457878	119.175995	-12.244513	12.929295	116.743149	41.45755	-12.845051	112.689301	41.626263	46.621738	115.630768	41.5419065	16.8883435	114.1600345	-66.0309325	8.9702465	119.3262635
-22.050991	36.76965	120.159599	-12.48312	12.66654	117.508064	41.39724	-12.981452	113.96389	41.703224	46.274853	117.301369	41.550232	16.6467005	115.6326295	-66.516472	8.6863795	119.3834985
-20.815842	37.579109	121.012688	-12.694123	12.57548	118.162987	41.439896	-13.051937	115.007904	41.688202	46.103539	118.690941	41.564049	16.525801	116.8494225	-66.952295	8.625159	119.4765515
-19.607832	38.316689	122.061203	-12.917322	12.555485	118.945732	41.542179	-13.100057	116.149811	41.717529	45.943344	120.216393	41.629854	16.4216435	118.183102	-67.464498	8.6893265	119.708362
-18.192169	38.930885	123.157585	-13.149343	12.599389	119.798637	41.688271	-13.124216	117.275871	41.719055	45.866753	121.738411	41.703663	16.3712685	119.507141	-68.002349	8.8275095	120.090133
-17.067629	39.544666	124.291847	-13.299346	12.656683	120.589767	41.83773	-13.108966	118.238678	NaN	NaN	NaN	NaN	NaN	NaN	NaN	NaN	NaN
-15.793091	40.052353	125.340927	-13.425324	12.741621	121.346268	41.997845	-13.121478	118.940842	NaN	NaN	NaN	NaN	NaN	NaN	NaN	NaN	NaN
-14.500575	40.454098	126.312126	-13.502763	12.830403	121.997963	42.160015	-13.095493	119.428169	NaN	NaN	NaN	NaN	NaN	NaN	NaN	NaN	NaN
-12.739714	40.929298	127.455795	-13.570185	13.002139	122.818375	42.418892	-12.970064	119.723877	NaN	NaN	NaN	NaN	NaN	NaN	NaN	NaN	NaN
-11.536491	41.158978	128.063461	-13.606438	13.147987	123.316284	42.540844	-12.851329	119.789696	NaN	NaN	NaN	NaN	NaN	NaN	NaN	NaN	NaN
-10.342221	41.276585	128.56424	-13.570338	13.253731	123.745468	42.623459	-12.71961	119.788361	NaN	NaN	NaN	NaN	NaN	NaN	NaN	NaN	NaN
-9.037649	41.234833	129.002594	-13.779487	13.458403	124.23056	42.630939	-12.609218	119.878723	NaN	NaN	NaN	NaN	NaN	NaN	NaN	NaN	NaN
-7.758016	41.087608	129.357498	-13.714952	13.437664	124.645386	42.640629	-12.623284	120.038139	NaN	NaN	NaN	NaN	NaN	NaN	NaN	NaN	NaN
-6.454051	40.794216	129.744339	-13.770106	13.402024	125.022842	42.555012	-12.701297	120.319916	NaN	NaN	NaN	NaN	NaN	NaN	NaN	NaN	NaN
-5.210519	40.411877	130.052231	-13.921529	13.391388	125.416885	42.47504	-12.844793	120.624855	NaN	NaN	NaN	NaN	NaN	NaN	NaN	NaN	NaN
-3.273475	39.56921	130.403717	-14.012405	13.214742	125.845444	42.382698	-13.130487	121.123245	NaN	NaN	NaN	NaN	NaN	NaN	NaN	NaN	NaN
-1.970971	38.849968	130.520981	-14.067461	13.086989	126.067123	42.376335	-13.347022	121.553108	NaN	NaN	NaN	NaN	NaN	NaN	NaN	NaN	NaN
-0.600708	38.036335	130.55394	-14.121426	12.969934	126.283005	42.409248	-13.576272	122.019234	NaN	NaN	NaN	NaN	NaN	NaN	NaN	NaN	NaN
0.781918	37.079369	130.510101	-14.135779	12.851201	126.473007	42.475651	-13.798089	122.605827	NaN	NaN	NaN	NaN	NaN	NaN	NaN	NaN	NaN
2.15348	36.019676	130.448334	-14.081963	12.729552	126.685371	42.659115	-14.052063	123.302124	NaN	NaN	NaN	NaN	NaN	NaN	NaN	NaN	NaN
3.51069	34.9039	130.426788	-14.010605	12.593966	126.943329	42.846565	-14.294936	124.111305	NaN	NaN	NaN	NaN	NaN	NaN	NaN	NaN	NaN
4.928607	33.57486	130.434204	-13.903451	12.450339	127.236557	43.047066	-14.598545	125.034294	NaN	NaN	NaN	NaN	NaN	NaN	NaN	NaN	NaN
7.00286	31.500399	130.587631	-13.750367	12.193552	127.74662	43.333851	-15.05376	126.431671	40.61322	44.269989	132.059021	41.9735355	14.6081145	129.245346	-69.4742695	9.7789895	126.247894
8.422094	29.917515	130.70224	-13.725966	12.011523	128.154205	43.452095	-15.388691	127.278625	40.681694	44.030823	132.415512	42.0668945	14.321066	129.8470685	-69.5188265	9.70198	126.4613415
9.798985	28.338306	130.832855	-13.479018	11.743652	128.374786	43.540924	-15.744164	128.066116	40.832901	43.759632	132.723053	42.1869125	14.007734	130.3945845	-69.1449485	9.47957	126.3549875
11.22182	26.579433	130.912048	-13.358903	11.511135	128.622711	43.624722	-16.099539	128.745453	40.854408	43.512581	133.000107	42.239565	13.706521	130.87278	-68.957371	9.315749	126.372642
12.560657	24.832272	130.978973	-13.266158	11.26914	128.783875	43.705616	-16.416897	129.276108	41.013481	43.273163	133.250885	42.3595485	13.428133	131.2634965	-68.8918645	9.110147	126.3042535
13.879773	23.025667	130.984283	-13.203883	11.052572	128.811798	43.782265	-16.683002	129.754013	41.043137	43.052544	133.467377	42.412701	13.184771	131.610695	-68.820467	8.920373	126.012901
15.211124	21.153936	130.947357	-13.091159	10.836803	128.63707	43.917397	-16.995659	130.168289	41.111519	42.829884	133.581482	42.514458	12.9171125	131.8748855	-68.696776	8.7564935	125.3992545
17.138659	18.258598	130.709854	-12.965608	10.559225	127.943001	44.121273	-17.443977	130.683716	41.260052	42.540146	133.615906	42.6906625	12.5480845	132.149811	-68.6218785	8.5703655	123.736191
18.310535	16.359577	130.403976	-12.804413	10.311377	127.157364	44.227959	-17.804337	130.902664	41.367676	42.435707	133.385925	42.7978175	12.315685	132.1442945	-68.4066435	8.307069	122.1704335
19.615042	14.226723	129.869247	-12.673926	10.072363	126.237823	44.309406	-18.134615	130.993393	41.506241	42.211746	132.826996	42.9078235	12.0385655	131.9101945	-68.2556755	8.1061605	120.5654515
20.683044	12.235487	129.364319	-12.302465	9.560105	124.945297	44.404263	-18.421764	131.068237	41.589882	41.882217	132.043213	42.9970725	11.7302265	131.555725	-67.6020025	7.3899835	118.334869
21.755903	10.113472	128.763458	-12.358398	9.468119	123.991898	44.476299	-18.707483	131.034058	41.722443	41.523479	131.18158	43.099371	11.407998	131.107819	-67.816167	7.52824	116.875977
22.692406	8.054042	128.303101	-12.235947	9.176267	122.911621	44.517101	-18.912788	130.993622	41.83345	41.123878	130.339478	43.1752755	11.105545	130.66655	-67.6471695	7.246989	115.156692
23.519333	5.970093	127.875496	-12.232852	8.922995	121.925697	44.613369	-19.112129	130.987503	41.907265	40.758942	129.615799	43.260317	10.8234065	130.301651	-67.726021	7.0225835	113.549743
24.750496	2.856276	127.428436	-11.99944	8.364355	120.762291	44.728985	-19.413652	130.950485	42.023373	40.304901	128.609329	43.376179	10.4456245	129.779907	-67.375059	6.2830855	111.744675
25.143957	0.903196	127.282669	-11.823988	7.972896	120.256424	44.8232	-19.57645	130.897202	42.135429	40.047562	128.09758	43.4793145	10.235556	129.497391	-67.1272905	5.710236	111.015457
25.699913	-1.100781	127.187897	-11.293453	7.246089	119.658424	44.994137	-19.731066	130.828934	42.222641	39.858997	127.723419	43.608389	10.0639655	129.2761765	-66.195295	4.4282125	110.0406715
25.948256	-2.99082	127.046951	-11.450458	7.233119	119.69136	45.197971	-19.879488	130.778534	42.320538	39.673759	127.42598	43.7592545	9.8971355	129.102257	-66.6601705	4.5691025	110.280463
26.100424	-4.870661	126.906944	-11.279511	6.950688	119.473946	45.409237	-19.937321	130.64743	42.302895	39.540089	127.152847	43.856066	9.801384	128.9001385	-66.415088	4.099992	110.0477535
26.285336	-6.719004	126.703072	-11.113453	6.737828	119.271866	45.631634	-19.932175	130.465057	42.332649	39.417709	126.795403	43.9821415	9.742767	128.63023	-66.2090475	3.732889	109.913502
25.517309	-7.914081	126.291359	-10.947657	6.543207	119.038963	45.853619	-19.888657	130.214233	42.398548	39.313805	126.341545	44.1260835	9.712574	128.277889	-66.0213975	3.37384	109.800037
24.421144	-9.837976	125.592842	-10.726411	6.321066	118.730461	46.19228	-19.825224	129.718506	42.506409	39.229168	125.541054	44.3493445	9.701972	127.62978	-65.8021665	2.94016	109.831142
23.76078	-11.066159	124.980637	-10.495522	6.141293	118.480072	46.411373	-19.791891	129.382141	42.579842	39.176498	124.96624	44.4956075	9.6923035	127.1741905	-65.4866515	2.5902825	109.7859535
22.782896	-12.234802	124.517616	-10.255508	5.961435	118.289253	46.625366	-19.74807	129.039719	42.726994	39.075981	124.372971	44.67618	9.6639555	126.706345	-65.187196	2.2589145	109.872161
21.757442	-13.510368	124.075554	-10.053868	5.789409	118.159554	46.791996	-19.733545	128.794128	42.840912	38.989998	123.8992	44.816454	9.6282265	126.346664	-64.92419	1.9505915	109.972444
20.60257	-14.554916	123.753036	-9.873484	5.660411	118.110786	46.923565	-19.712368	128.635727	42.96093	38.950657	123.527481	44.9422475	9.6191445	126.081604	-64.6892155	1.7016775	110.139968
19.328121	-15.656769	123.537949	-9.739469	5.576195	118.145432	46.998451	-19.654428	128.533096	43.081284	38.957451	123.27874	45.0398675	9.6515115	125.905918	-64.5188055	1.5008785	110.384946
17.988052	-16.694715	123.387291	-9.650181	5.528734	118.187805	47.078777	-19.591124	128.473007	43.230629	38.987946	123.118034	45.154703	9.698411	125.7955205	-64.455065	1.359057	110.5800895
15.850975	-18.175396	122.93589	-9.559554	5.509668	118.141022	47.197487	-19.425264	128.323227	43.359852	39.127182	123.044823	45.2786695	9.850959	125.684025	-64.3977775	1.168377	110.598019
14.222309	-19.036432	122.531914	-9.519323	5.530655	118.010422	47.273708	-19.286945	128.067902	43.327377	39.278854	123.093163	45.3005425	9.9959545	125.5805325	-64.3391885	1.0653555	110.4403115
12.607095	-19.914282	121.949478	-9.483921	5.590101	117.819389	47.31332	-19.11846	127.71608	43.333054	39.43132	123.036507	45.323187	10.15643	125.3762935	-64.291029	1.023772	110.2624845
10.877869	-20.765881	121.359024	-9.368328	5.672373	117.609047	47.37254	-18.910051	127.299141	43.350838	39.608429	122.857056	45.361689	10.349189	125.0780985	-64.098345	0.995557	110.1399955
9.162713	-21.538033	120.686134	-9.188395	5.742122	117.40097	47.571762	-18.689346	126.773087	43.393135	39.781536	122.541473	45.4824485	10.546095	124.65728	-63.8592385	0.938148999999999	110.14466
7.293262	-22.320383	120.142426	-8.938536	5.776261	117.195961	47.843006	-18.490919	126.271019	43.127651	40.090305	122.245956	45.4853285	10.799693	124.2584875	-63.3624005	0.752829	110.1334345
5.507352	-23.101498	119.549332	-8.646214	5.792883	116.97892	48.163265	-18.286354	125.761833	43.308277	40.180698	121.609604	45.735771	10.947172	123.6857185	-63.028199	0.638593999999999	110.2721215
2.475409	-24.127529	118.999031	-8.172388	5.736838	116.65361	48.495247	-17.978355	125.004219	43.472012	40.305908	120.506081	45.9836295	11.1637765	122.75515	-62.3284055	0.309899499999998	110.55207
0.359966	-24.851402	118.876625	-7.868303	5.640891	116.488625	48.69072	-17.853838	124.598969	43.496262	40.333729	119.667603	46.093491	11.2399455	122.133286	-61.830097	0.0418365000000005	110.843964
-1.817499	-25.519381	118.833687	-7.578353	5.491399	116.357803	48.843002	-17.781809	124.296799	43.355415	40.346642	118.920815	46.0992085	11.2824165	121.608807	-61.2559145	-0.299618500000001	111.106799
-3.940249	-26.174141	118.902878	-7.357726	5.306495	116.257599	49.012039	-17.755404	123.990013	43.19516	40.397778	118.160355	46.1035995	11.321187	121.075184	-60.8190515	-0.708197000000002	111.440014
-6.313487	-26.780418	119.122589	-7.201845	5.132002	116.148338	49.108704	-17.725277	123.669907	43.614769	40.206112	117.114494	46.3617365	11.2404175	120.3922005	-60.7654265	-0.9764135	111.9044755
-8.665977	-27.203358	119.239059	-7.101401	4.95391	115.972862	49.07748	-17.682957	123.333336	43.547535	40.185593	116.270256	46.3125075	11.251318	119.801796	-60.5153095	-1.343498	112.143928
-10.947104	-27.694738	119.152245	-7.039718	4.799707	115.70507	49.019096	-17.678305	122.844467	43.486259	40.211807	115.353821	46.2526775	11.266751	119.099144	-60.3321135	-1.667337	112.310996
-14.471486	-28.257347	118.74411	-6.979569	4.662241	115.137245	48.843792	-17.602221	121.968269	43.256142	40.194714	114.127754	46.049967	11.2962465	118.0480115	-60.009105	-1.9717645	112.2264785
-16.760883	-28.486834	118.290176	-6.969905	4.668688	114.721802	48.677498	-17.508142	121.241165	43.118332	40.299763	113.438583	45.897915	11.3958105	117.339874	-59.837725	-2.0584345	112.10373
-19.159151	-28.657124	117.726959	-6.984316	4.749901	114.269409	48.541565	-17.395969	120.488617	43.057297	40.467323	112.866737	45.799431	11.535677	116.677677	-59.768063	-2.035875	111.861141
-21.460903	-28.734776	117.089531	-7.017796	4.942906	113.837364	48.400589	-17.22401	119.770279	42.95945	40.692818	112.43541	45.6800195	11.734404	116.1028445	-59.7156115	-1.848592	111.5718835
-23.866085	-28.685757	116.572144	-7.062559	5.21043	113.458099	48.296032	-17.023348	118.981262	42.923546	40.972912	111.995529	45.609789	11.974782	115.4883955	-59.734907	-1.553922	111.4278025
-26.168398	-28.608421	116.154709	-7.171342	5.497461	113.124641	48.11285	-16.806421	118.19117	42.789936	41.281666	111.522034	45.451393	12.2376225	114.856602	-59.794077	-1.2427005	111.39268
-28.475693	-28.443575	115.87442	-7.228539	5.699422	112.798599	47.931656	-16.562956	117.354057	42.621613	41.573608	111.000824	45.2766345	12.505326	114.1774405	-59.7337125	-1.106482	111.4197575
-31.030304	-27.797096	115.593269	-7.331159	5.910116	112.35067	47.730087	-16.308334	115.96862	42.373611	41.847336	110.106133	45.051849	12.769501	113.0373765	-59.714167	-0.949268999999999	111.6639635
-31.229378	-26.675177	115.236877	-7.454989	6.024848	112.051308	47.508438	-16.097311	115.149223	42.148018	42.047501	109.542801	44.828228	12.975095	112.346012	-59.738206	-0.925398999999997	111.756604
-31.479698	-25.456997	114.788559	-7.621285	6.149841	111.680923	47.350864	-15.860722	114.375092	41.541122	42.375763	109.258224	44.445993	13.2575205	111.816658	-59.688563	-0.957838499999998	111.545188
-31.79174	-24.316238	114.19693	-7.806562	6.272692	111.230103	47.262768	-15.645969	113.730309	41.467232	42.558769	108.703651	44.365	13.4564	111.21698	-59.978124	-0.911015999999998	111.243226
-32.117035	-23.040075	113.664398	-7.993645	6.432518	110.796036	47.167744	-15.459207	113.165047	41.302444	42.705185	108.233368	44.235094	13.622989	110.6992075	-60.222384	-0.757953000000001	110.8928645
-32.255875	-21.777199	113.324905	-8.174298	6.62583	110.408424	47.005157	-15.28313	112.641632	41.104897	42.847332	107.770729	44.055027	13.782101	110.2061805	-60.403623	-0.530441000000001	110.6106675
-32.553898	-20.467543	112.949249	-8.34626	6.831917	110.04776	46.696697	-15.107086	112.239349	40.953156	42.971584	107.323959	43.8249265	13.932249	109.781654	-60.5174465	-0.268414999999999	110.313866
-32.566456	-18.262554	112.488426	-8.49437	7.135592	109.601059	46.507969	-15.049453	111.636986	40.828983	43.099621	106.730637	43.668476	14.025084	109.1838115	-60.657216	0.2461	110.0183065
-32.593113	-16.736956	112.178947	-8.504655	7.381935	109.383049	46.362179	-15.002087	111.286903	40.831577	43.24057	106.395828	43.596878	14.1192415	108.8413655	-60.606188	0.644628500000001	109.9247325
-32.459557	-15.375684	111.885429	-8.558938	7.521128	109.118401	46.267216	-14.952008	110.909615	40.826382	43.352608	106.068634	43.546799	14.2003	108.4891245	-60.664675	0.841956000000001	109.7476775
-32.602104	-13.57499	111.573303	-8.552998	7.706904	108.892822	46.196297	-14.906873	110.486305	40.812222	43.441895	105.773041	43.5042595	14.267511	108.129673	-60.6102555	1.146297	109.655971
-32.515221	-11.892478	111.315987	-8.556132	7.865993	108.669174	46.106113	-14.838961	110.045074	40.806286	43.561062	105.482162	43.4561995	14.3610505	107.763618	-60.5684635	1.3709355	109.57473
-32.573528	-10.233023	110.965874	-8.538882	7.995279	108.453354	46.017956	-14.767797	109.562233	40.823795	43.643433	105.25341	43.4208755	14.437818	107.4078215	-60.4986395	1.55274	109.4988865
-32.299881	-8.503586	110.599091	-8.533324	8.093269	108.251724	45.894699	-14.674878	109.143639	40.850277	43.719746	105.070473	43.372488	14.522434	107.107056	-60.439136	1.664104	109.396392
-32.087955	-5.804101	110.017868	-8.497455	8.221935	107.906929	45.782391	-14.537708	108.615349	40.981052	43.849346	104.892517	43.3817215	14.655819	106.753933	-60.3766315	1.788051	109.059925
-31.692617	-3.935022	109.49678	-8.438219	8.300055	107.642616	45.763931	-14.442441	108.34005	41.105049	43.907009	104.856155	43.43449	14.732284	106.5981025	-60.310928	1.867826	108.6871295
-31.342676	-1.975232	108.957054	-8.364199	8.39119	107.344345	45.784275	-14.359037	108.189545	41.287273	43.977444	104.898026	43.535774	14.8092035	106.5437855	-60.264172	1.9731765	108.1449045
-30.973595	-0.084857	108.312477	-8.264173	8.504413	107.035622	45.870045	-14.277803	108.081612	41.504375	44.042217	104.971107	43.68721	14.882207	106.5263595	-60.215556	2.126619	107.5448845
-30.597137	1.927161	107.649979	-8.140828	8.633989	106.68309	45.965214	-14.178114	108.017937	42.058899	43.987835	105.064011	44.0120565	14.9048605	106.540974	-60.2937125	2.3631175	106.825206
-30.202135	3.930521	106.919418	-7.983801	8.801101	106.338287	46.07056	-14.11617	107.910904	42.381714	44.009243	105.360031	44.226137	14.9465365	106.6354675	-60.193739	2.6556655	106.0411065
-29.765072	5.982298	106.323517	-7.799713	9.020079	106.04187	46.105133	-14.093265	107.778488	42.680367	43.989479	105.77446	44.39275	14.948107	106.776474	-59.992176	3.092051	105.307266
-29.118237	9.199325	105.518211	-7.535866	9.405158	105.684784	46.032097	-14.072577	107.545975	43.540382	43.820454	106.41053	44.7862395	14.8739385	106.9782525	-59.8579715	3.9363775	104.3913155
-28.689608	11.354274	105.294189	-7.371121	9.722279	105.583481	45.986771	-13.987777	107.383713	44.09399	43.683826	106.892685	45.0403805	14.8480245	107.138199	-59.7826225	4.5965335	104.028763
-28.281122	13.543874	105.218033	-7.21441	10.093439	105.631386	45.916103	-13.879381	107.372414	44.632866	43.526817	107.4832	45.2744845	14.823718	107.427807	-59.7033045	5.36316	103.834965
-27.872021	15.677865	105.289116	-7.098082	10.495636	105.842804	45.893227	-13.75707	107.580971	45.148705	43.403389	108.154297	45.520966	14.8231595	107.867634	-59.71713	6.1681125	103.817974
-27.539063	17.838278	105.543625	-7.026033	10.884062	106.177925	45.90815	-13.71909	108.085381	45.603752	43.335403	108.91819	45.755951	14.8081565	108.5017855	-59.808017	6.9599675	103.8540645
-27.18635	19.931154	105.970291	-6.975389	11.265789	106.680954	45.934135	-13.713427	108.739281	45.977928	43.263496	109.766151	45.9560315	14.7750345	109.252716	-59.9068095	7.7565435	104.109192
-26.885473	21.902565	106.618988	-6.924334	11.594846	107.331192	45.93066	-13.679436	109.432281	46.337555	43.243408	110.669998	46.1341075	14.781986	110.0511395	-59.9827755	8.407706	104.6112445
-26.580736	24.860359	107.742073	-6.965792	12.012128	108.379601	45.979652	-13.61656	110.524178	46.735237	43.367229	112.175247	46.3574445	14.8753345	111.3497125	-60.2890285	9.1489215	105.4094895
-26.447222	26.665064	108.491943	-7.072856	12.253159	109.058258	46.030521	-13.615465	111.245941	46.83876	43.472816	113.123512	46.4346405	14.9286755	112.1847265	-60.5803525	9.5776425	105.9317895
-26.436741	28.502872	109.303268	-7.211306	12.434629	109.667358	46.071907	-13.633262	111.778938	46.876144	43.620728	113.859962	46.4740255	14.993733	112.81945	-60.8966375	9.875525	106.515266
-26.393557	30.192003	109.878708	-7.429572	12.590144	110.113075	46.036537	-13.62098	112.085983	46.733761	43.803047	114.467911	46.385149	15.0910335	113.276947	-61.244293	10.0892545	106.949203
-26.450714	31.842371	110.312531	-7.676023	12.699342	110.331085	45.921406	-13.641744	112.143898	46.51017	43.989326	114.804337	46.215788	15.173791	113.4741175	-61.567834	10.224893	107.1880525
-26.585787	33.485134	110.497353	-8.01215	12.785006	110.297226	45.696301	-13.750349	111.963913	46.370697	44.12701	114.854813	46.033499	15.1883305	113.409363	-62.057799	10.3816815	107.185089
-26.72518	34.989033	110.474815	-8.360526	12.818919	110.099152	45.336403	-13.88326	111.580399	46.085503	44.209789	114.733101	45.710953	15.1632645	113.15675	-62.432005	10.4745735	107.041554
-27.050751	37.229473	110.539009	-8.791559	12.812078	109.771553	44.781853	-14.017822	110.746506	45.593025	44.11055	114.113594	45.187439	15.046364	112.43005	-62.770557	10.577792	107.113056
-27.211056	38.556526	110.592819	-8.947983	12.734977	109.627403	44.501816	-14.089182	110.120964	45.392464	43.99073	113.654778	44.94714	14.950774	111.887871	-62.843106	10.51918	107.366935
-27.424181	39.810978	110.842491	-9.001293	12.584565	109.539558	44.321556	-14.172334	109.53125	45.274925	43.840935	113.229416	44.7982405	14.8343005	111.380333	-62.8008265	10.3348295	107.698783
-27.666664	40.965546	111.230492	-8.966396	12.361388	109.439812	44.278111	-14.322969	108.849045	45.211601	43.634178	112.988373	44.744856	14.6556045	110.918709	-62.677648	10.0671715	107.960915
-27.821857	42.040028	111.643364	-8.895096	12.141286	109.326447	44.22604	-14.483945	108.069702	45.17889	43.410183	112.860153	44.702465	14.463119	110.4649275	-62.492657	9.819453	108.1879665
-28.040426	43.035351	112.282303	-8.802865	11.944415	109.265579	44.084969	-14.566048	107.212067	45.315742	43.109871	112.699341	44.7003555	14.2719115	109.955704	-62.3060855	9.6169185	108.575454
-28.251017	43.91526	113.076782	-8.681009	11.758919	109.240913	43.902363	-14.532928	106.362358	45.421837	42.815113	112.58783	44.6621	14.1410925	109.475094	-62.024118	9.3767455	109.006732
-28.484434	45.028324	114.315353	-8.509006	11.534682	109.259972	43.807022	-14.465605	105.245338	45.572758	42.519402	112.616539	44.68989	14.0268985	108.9309385	-61.707902	9.0424655	109.5890055
-28.621574	45.57584	115.256813	-8.384664	11.410447	109.303139	43.824253	-14.35172	104.702446	45.668747	42.428673	112.797478	44.7465	14.0384765	108.749962	-61.515828	8.7824175	109.856316
NaN	NaN	NaN	-8.233638	11.319963	109.374657	43.933044	-14.291431	104.318237	45.748184	42.395508	113.005424	44.840614	14.0520385	108.6618305	-61.30789	8.5878875	110.0874835
NaN	NaN	NaN	-8.055744	11.291742	109.426239	44.082439	-14.240524	104.089096	45.867302	42.402901	113.213326	44.9748705	14.0811885	108.651211	-61.0863585	8.5022955	110.201267
NaN	NaN	NaN	-7.854906	11.349315	109.397041	44.285641	-14.220235	104.018509	46.045685	42.455246	113.303848	45.165663	14.1175055	108.6611785	-60.875475	8.5811245	110.1329035
NaN	NaN	NaN	-7.7396	11.423073	109.240723	44.517967	-14.259184	104.063545	46.209862	42.518761	113.188721	45.3639145	14.1297885	108.626133	-60.8431145	8.7163575	109.855313
NaN	NaN	NaN	-7.729488	11.416648	108.994987	44.709442	-14.338471	104.166618	46.154594	42.555904	113.049721	45.432018	14.1087165	108.6081695	-60.890994	8.7245795	109.3818045
NaN	NaN	NaN	-7.867893	11.208523	108.595848	44.80304	-14.620988	104.427353	45.864399	42.487221	112.606743	45.3337195	13.9331165	108.517048	-61.0695055	8.4839295	108.674648
NaN	NaN	NaN	-8.006798	10.900125	108.337761	44.808369	-14.930698	104.630028	45.723465	42.345947	112.210976	45.265917	13.7076245	108.420502	-61.279513	8.0926255	108.25502
NaN	NaN	NaN	-8.144902	10.467384	108.100365	44.781979	-15.308052	104.849228	45.494896	42.142227	111.804321	45.1384375	13.4170875	108.3267745	-61.4282415	7.5176805	107.8739555
NaN	NaN	NaN	-8.259869	9.928215	107.914368	44.770931	-15.710613	105.028412	45.252079	41.858517	111.422119	45.011505	13.073952	108.2252655	-61.531243	6.782478	107.6034705
-28.579897	45.827129	111.65435	-8.341709	9.373106	107.76268	44.809937	-16.082277	105.168823	45.013069	41.597961	111.01165	44.911503	12.757842	108.0902365	-61.594921	5.98837	107.4351235
-28.401434	45.284401	111.179855	-8.393136	8.863217	107.668198	44.895153	-16.374596	105.289314	44.75169	41.373131	110.644356	44.8234215	12.4992675	107.966835	-61.6096935	5.2271665	107.369561
-28.143162	44.585945	110.75193	-8.39334	8.436129	107.650932	45.049	-16.564463	105.429039	44.504887	41.206459	110.266541	44.7769435	12.320998	107.84779	-61.5636235	4.55126	107.454074
-27.760967	43.445057	110.344025	-8.368556	8.001208	107.632301	45.340477	-16.742926	105.605408	44.242744	41.100998	109.742699	44.7916105	12.179036	107.6740535	-61.5287225	3.82338	107.5905485
-27.410004	42.674046	110.077118	-8.308863	7.816888	107.660553	45.547695	-16.761314	105.629112	44.072186	41.052425	109.467995	44.8099405	12.1455555	107.5485535	-61.4276665	3.4882205	107.7725525
-26.989281	41.782776	109.980461	-8.237962	7.650006	107.667137	45.731346	-16.746992	105.585777	43.941544	41.017818	109.238792	44.836445	12.135413	107.4122845	-61.312369	3.164599	107.9219895
-26.540705	40.977997	109.997284	-8.168732	7.518084	107.651833	45.888794	-16.710251	105.430534	43.841492	41.019295	109.109642	44.865143	12.154522	107.270088	-61.202607	2.881646	108.033578
-26.012548	40.22876	110.050186	-8.096058	7.414965	107.597267	45.966919	-16.645645	105.216599	43.786495	41.045399	109.021469	44.876707	12.199877	107.119034	-61.068823	2.630053	108.0755
-25.33432	39.575363	110.123932	-8.050392	7.361095	107.530991	46.003933	-16.580748	104.948257	43.749168	41.070374	108.976662	44.8765505	12.244813	106.9624595	-60.9773345	2.477377	108.0995225
-24.619709	38.808834	110.063087	-8.019472	7.326005	107.445679	45.999462	-16.514557	104.70871	43.70385	41.101768	108.952019	44.851656	12.2936055	106.8303645	-60.8906	2.3584045	108.0609935
-23.455805	37.726879	109.91404	-8.052917	7.356311	107.34668	45.984344	-16.381479	104.454079	43.57103	41.198486	108.871826	44.777687	12.4085035	106.6629525	-60.883521	2.3041185	108.0304075
-22.679693	36.955227	109.72934	-8.083472	7.403346	107.317368	45.979195	-16.250235	104.434181	43.426403	41.312859	108.785103	44.702799	12.531312	106.609642	-60.869743	2.27538	108.025094
-21.836334	36.104092	109.389481	-8.132697	7.46623	107.267403	46.02425	-16.127659	104.54686	43.252689	41.453728	108.650276	44.6384695	12.6630345	106.598568	-60.9038635	2.2694255	107.936238
-20.946423	35.161907	109.015503	-8.202157	7.481953	107.224106	46.113159	-15.998077	104.748451	43.036427	41.593246	108.534454	44.574793	12.7975845	106.6414525	-60.979107	2.1663215	107.8067595
-20.040535	34.281639	108.7127	-8.249532	7.438605	107.198647	46.218433	-15.902244	104.954269	42.814346	41.711166	108.466164	44.5163895	12.904461	106.7102165	-61.0154535	1.972749	107.6870775
-19.048063	33.321983	108.405266	-8.306066	7.297081	107.170891	46.292889	-15.802412	105.159233	42.648785	41.814484	108.429459	44.470837	13.006036	106.794346	-61.082969	1.588126	107.547436
-17.986708	32.238178	108.102837	-8.361614	7.113476	107.111992	46.326485	-15.782463	105.345062	42.538853	41.827545	108.414459	44.432669	13.022541	106.8797605	-61.155897	1.204411	107.3442235
-16.323368	30.783674	107.895363	-8.435116	6.796887	107.11644	46.260174	-15.831325	105.589386	42.438126	41.753433	108.420624	44.34915	12.961054	107.005005	-61.219382	0.632719999999999	107.227875
-15.106477	29.699888	107.816109	-8.468893	6.602271	107.241142	46.158947	-15.828498	105.848206	42.417606	41.667225	108.463409	44.2882765	12.9193635	107.1558075	-61.2260625	0.285178499999999	107.3264765
-13.893409	28.706726	107.870674	-8.516541	6.478718	107.501457	46.140266	-15.789105	106.286598	42.407761	41.604008	108.647713	44.2740135	12.9074515	107.4671555	-61.3070955	0.049984499999999	107.5357585
-12.608388	27.786219	108.086288	-8.53278	6.408237	107.89666	46.247971	-15.730639	107.039116	42.428852	41.592613	109.01828	44.3384115	12.930987	108.028698	-61.4039715	-0.114513000000001	107.764622
-11.264513	26.713472	108.255371	-8.584581	6.39378	108.330582	46.483109	-15.658877	108.041618	42.471851	41.644581	109.574295	44.47748	12.992852	108.8079565	-61.646642	-0.205292000000002	107.8532075
-9.941256	25.815746	108.438065	-8.632621	6.425151	108.739769	46.795883	-15.568264	109.147629	42.532288	41.777199	110.159592	44.6640855	13.1044675	109.6536105	-61.9293275	-0.254165500000003	107.8259275
-8.518408	24.854986	108.791985	-8.658338	6.431381	109.203735	47.020592	-15.482567	110.1931	42.517857	41.920723	110.728561	44.7692245	13.219078	110.4608305	-62.0859005	-0.356316000000001	107.9466395
-6.411683	23.461527	109.621635	-8.647626	6.347888	110.090363	47.25713	-15.25533	111.337875	42.400162	42.098446	111.627731	44.828646	13.421558	111.482803	-62.123898	-0.725782000000001	108.697923
-4.939867	22.525194	110.173714	-8.657001	6.280284	110.621132	47.407963	-15.13211	112.037506	42.358028	42.268772	112.232887	44.8829955	13.568331	112.1351965	-62.1969975	-1.007763	109.1070675
-3.507746	21.599752	110.554611	-8.668661	6.233662	110.992088	47.573284	-15.043465	112.759567	42.345818	42.408314	112.824272	44.959551	13.6824245	112.7919195	-62.296873	-1.2151005	109.1922565
-2.067104	20.805071	110.946205	-8.693888	6.238509	111.293091	47.715649	-14.941799	113.404152	42.333668	42.568916	113.338852	45.0246585	13.8135585	113.371502	-62.4124345	-1.3365405	109.21468
-0.58289	19.867554	111.30439	-8.684682	6.322906	111.666718	47.825321	-14.733712	113.926765	42.259125	42.747112	113.765541	45.042223	14.0067	113.846153	-62.411587	-1.360888	109.487283
0.822551	19.099838	111.710777	-8.679125	6.44869	112.118683	47.94445	-14.44792	114.41729	42.181488	42.952	114.087952	45.062969	14.25204	114.252621	-62.421219	-1.35466	109.984745
2.309716	18.281504	112.1745	-8.656612	6.573927	112.595642	48.138412	-14.160097	114.972305	42.079567	43.193562	114.395546	45.1089895	14.5167325	114.6839255	-62.4222135	-1.3688785	110.5073585
4.420527	17.153423	112.822723	-8.643009	6.720998	113.212646	48.55006	-13.770667	115.884766	41.883545	43.506138	114.877129	45.2168025	14.8677355	115.3809475	-62.5028205	-1.4257395	111.0443445
5.886481	16.382586	113.183334	-8.646325	6.783658	113.486794	48.807251	-13.537677	116.497765	41.762375	43.718658	115.16172	45.284813	15.0904905	115.8297425	-62.577463	-1.5231745	111.1438455
7.286092	15.621736	113.470612	-8.65673	6.829201	113.687241	49.019634	-13.310356	117.031654	41.636909	43.894924	115.383545	45.3282715	15.292284	116.2075995	-62.6417315	-1.633882	111.1668825
8.632318	14.978414	113.754883	-8.67052	6.888659	113.877251	49.172707	-13.073323	117.456841	41.510735	44.032921	115.505302	45.341721	15.479799	116.4810715	-62.682761	-1.702481	111.2734305
10.022451	14.242352	114.056076	-8.660834	6.951478	114.085175	49.271542	-12.83221	117.873535	41.393688	44.130543	115.614532	45.332615	15.6491665	116.7440335	-62.654283	-1.7462105	111.4263165
11.360107	13.599367	114.367355	-8.60984	7.022974	114.293968	49.369808	-12.587696	118.349121	41.312656	44.229256	115.844109	45.341232	15.82078	117.096615	-62.560912	-1.774832	111.491321
12.651545	13.072433	114.863289	-8.532942	7.123069	114.526077	49.520161	-12.291124	118.880753	41.240589	44.345455	116.26873	45.380375	16.0271655	117.5747415	-62.446259	-1.7810275	111.4774125
14.626233	12.224809	115.731918	-8.403151	7.392978	114.921341	49.81855	-11.953102	119.814659	41.187973	44.696434	117.328384	45.5032615	16.371666	118.5715215	-62.3095635	-1.58571	111.2711605
15.806643	11.805287	116.373398	-8.308379	7.644246	115.247597	50.035995	-11.777946	120.425835	41.229534	44.998432	118.103233	45.6327645	16.610243	119.264534	-62.2495225	-1.321751	111.23066
17.010271	11.350154	117.028603	-8.206287	7.900369	115.5298	50.205238	-11.632488	120.996925	41.318169	45.249512	118.809875	45.7617035	16.808512	119.9034	-62.1742775	-1.007774	111.1562
18.216675	10.846654	117.510162	-8.081513	8.167118	115.691879	50.377209	-11.51519	121.4617	41.450748	45.461384	119.409264	45.9139785	16.973097	120.435482	-62.0770045	-0.638861000000002	110.948276
19.266729	10.445542	117.796074	-7.972578	8.427176	115.693428	50.522507	-11.394475	121.778191	41.59129	45.68	119.825745	46.0568985	17.1427625	120.801968	-62.0020545	-0.288410500000001	110.584888
20.273771	10.071115	117.941727	-7.842819	8.645868	115.519775	50.613392	-11.312146	121.941849	41.785809	45.803852	120.042488	46.1996005	17.245853	120.9921685	-61.8852385	0.0458829999999999	110.0473815
21.286354	9.591963	117.831108	-7.702999	8.830513	115.229202	50.675083	-11.244074	121.893784	41.92749	45.877602	120.072556	46.3012865	17.316764	120.98317	-61.7072845	0.344261999999997	109.475234
22.645109	8.952633	117.39975	-7.467572	9.02566	114.707825	50.74284	-11.104595	121.496094	42.078556	45.956455	119.781075	46.410698	17.42593	120.6385845	-61.345842	0.625389999999999	108.7770655
23.442005	8.547395	117.016518	-7.287174	9.113491	114.384331	50.847824	-11.03215	121.1436	42.166187	45.93243	119.451591	46.5070055	17.45014	120.2975955	-61.0813535	0.776842000000002	108.4710665
24.166527	8.173277	116.715385	-7.09054	9.169567	114.124596	50.937992	-10.972278	120.835602	42.309303	45.851448	119.115852	46.6236475	17.439585	119.975727	-60.8047275	0.899549	108.273465
24.847601	7.779174	116.53595	-6.891211	9.203286	113.911835	51.072002	-10.961169	120.61956	42.481075	45.78537	118.899628	46.7765385	17.4121005	119.759594	-60.5589605	0.9944715	108.064076
25.460867	7.304982	116.440674	-6.676269	9.20456	113.763725	51.204155	-10.985036	120.521187	42.692013	45.683167	118.798843	46.948084	17.3490655	119.660015	-60.300622	1.0600545	107.867435
26.058853	6.830517	116.466972	-6.488193	9.19733	113.66172	51.347332	-11.060437	120.564339	42.891392	45.593636	118.7994	47.119362	17.2665995	119.6818695	-60.095748	1.1280605	107.6415705
26.509527	6.426646	116.60997	-6.345374	9.21411	113.610336	51.457321	-11.151069	120.690132	43.068638	45.516758	118.898796	47.2629795	17.1828445	119.794464	-59.9537275	1.2453755	107.426208
27.021166	5.852498	116.82901	-6.167204	9.294948	113.602242	51.5718	-11.335176	120.983574	43.27726	45.415241	119.160439	47.42453	17.0400325	120.0720065	-59.758938	1.5498635	107.1324775
27.20229	5.518814	116.985474	-6.116985	9.380629	113.636864	51.541264	-11.477254	121.193001	43.562744	45.371967	119.382896	47.552004	16.9473565	120.2879485	-59.785974	1.8139015	106.9857795
27.29941	5.186937	117.096832	-6.10463	9.54925	113.727776	51.462738	-11.60833	121.264778	43.716122	45.336185	119.663033	47.58943	16.8639275	120.4639055	-59.79869	2.2345725	106.9916465
27.223751	4.862595	117.131172	-6.14385	9.791791	113.877312	51.269955	-11.695188	121.224663	43.90176	45.333405	119.958153	47.5858575	16.8191085	120.591408	-59.8735575	2.7644735	107.163216
27.052059	4.512435	117.114708	-6.222105	10.087893	114.09874	51.053875	-11.729109	121.025642	44.066826	45.333858	120.226578	47.5603505	16.8023745	120.62611	-60.0045605	3.3734115	107.57137
26.85227	4.045332	117.003677	-6.297012	10.427335	114.357735	50.82708	-11.719457	120.746758	44.23103	45.379002	120.493591	47.529055	16.8297725	120.6201745	-60.123079	4.0248975	108.0952955
26.45636	3.640966	116.870323	-6.371873	10.793085	114.65477	50.656094	-11.672634	120.427193	44.356297	45.443558	120.706215	47.5061955	16.885462	120.566704	-60.2499415	4.700708	108.742836
25.871758	2.955865	116.736099	-6.442064	11.432128	115.092552	50.460487	-11.454053	120.037903	44.444828	45.642509	120.903336	47.4526575	17.094228	120.4706195	-60.3367855	5.770028	109.7144845
25.464424	2.449984	116.610352	-6.435001	11.834874	115.307579	50.474655	-11.257452	119.842484	44.463524	45.840027	120.995018	47.4690895	17.2912875	120.418751	-60.3390915	6.3784605	110.196407
25.063133	1.89803	116.457237	-6.388761	12.188464	115.420448	50.579292	-11.061622	119.697914	44.46661	46.064575	120.970711	47.522951	17.5014765	120.3343125	-60.300473	6.8754515	110.5065835
24.539898	1.235481	116.305077	-6.32905	12.468624	115.423729	50.744946	-10.876324	119.595894	44.470814	46.311916	120.790611	47.60788	17.717796	120.1932525	-60.26598	7.219452	110.6542055
24.00989	0.560869	116.131065	-6.237428	12.680587	115.266975	50.968849	-10.692124	119.488922	44.548763	46.578224	120.427254	47.758806	17.94305	119.958088	-60.233662	7.418124	110.575862
23.488926	-0.228615	115.81633	-6.109622	12.766391	114.920784	51.223385	-10.578897	119.357193	44.627777	46.800694	119.87661	47.925581	18.1108985	119.6169015	-60.144825	7.4218835	110.2246665
22.998636	-1.048166	115.44883	-5.952335	12.735692	114.41703	51.437145	-10.479851	119.23114	44.671028	46.866207	119.162537	48.0540865	18.193178	119.1968385	-59.9587565	7.278206	109.6372215
22.017006	-2.389858	114.906967	-5.677451	12.500104	113.555779	51.690887	-10.419414	119.035378	44.706573	46.754353	117.833099	48.19873	18.1674695	118.4342385	-59.553632	6.8327385	108.6773195
21.360701	-3.403603	114.592949	-5.52913	12.267495	112.999008	51.811707	-10.448137	119.040932	44.738941	46.631725	116.923347	48.275324	18.091794	117.9821395	-59.333584	6.443196	108.0158765
20.682369	-4.289541	114.371147	-5.317347	12.019729	112.467468	51.955532	-10.487912	119.091652	44.747459	46.474831	116.030952	48.3514955	17.9934595	117.561302	-58.9861895	6.0459985	107.373634
19.907291	-5.208202	114.220596	-5.174394	11.775595	112.030533	52.093769	-10.568415	119.258102	44.67984	46.378632	115.144058	48.3868045	17.9051085	117.20108	-58.7355925	5.6460815	106.859986
19.025349	-6.008138	114.176559	-5.068807	11.572744	111.672058	52.196701	-10.625371	119.450439	44.39587	46.346684	114.460625	48.2962855	17.8606565	116.955532	-58.4338995	5.2848315	106.388584
18.164803	-6.885303	114.132057	-4.992861	11.408155	111.393394	52.261543	-10.664443	119.586304	44.729137	46.096577	113.581512	48.49534	17.716067	116.583908	-58.481062	5.100243	106.20288
17.241577	-7.579341	114.104668	-4.954269	11.296207	111.14798	52.250809	-10.699257	119.728218	44.757366	46.009029	112.950607	48.5040875	17.654886	116.3394125	-58.4126255	4.937528	105.9565475
15.711676	-8.601136	113.827431	-4.963401	11.227218	110.768738	52.20076	-10.717276	119.755295	44.719696	45.869732	112.337997	48.460228	17.576228	116.046646	-58.38703	4.878208	105.49083
14.635279	-9.149187	113.626671	-4.991857	11.280129	110.543015	52.112217	-10.687135	119.632133	44.630577	45.858299	112.071777	48.371397	17.585582	115.851955	-58.355111	4.974676	105.234075
13.526366	-9.550515	113.409851	-5.01549	11.423072	110.383263	51.991589	-10.610192	119.445145	44.597099	45.89257	111.872169	48.294344	17.641189	115.658657	-58.325324	5.204955	105.107869
12.373755	-9.930107	113.223969	-5.016132	11.624412	110.329605	51.908951	-10.508808	119.20372	44.597816	45.969273	111.677696	48.2533835	17.7302325	115.440708	-58.2856475	5.5185915	105.218502
11.155045	-10.212966	113.2715	-4.994706	11.84376	110.404602	51.900951	-10.420627	119.046638	44.587372	46.015263	111.469124	48.2441615	17.797318	115.257881	-58.2335735	5.890202	105.551323
9.894863	-10.388262	113.297859	-4.944741	12.049692	110.570862	51.931103	-10.35672	118.985153	44.595001	46.032131	111.335037	48.263052	17.8377055	115.160095	-58.152534	6.2616785	105.981629
8.676292	-10.525711	113.427231	-4.858052	12.220378	110.840645	51.969177	-10.284681	118.983818	44.674015	46.073997	111.31382	48.321596	17.894658	115.148819	-58.0377	6.546098	106.532471
6.579368	-10.547778	113.820961	-4.71136	12.396385	111.313721	52.127232	-10.232101	119.111809	44.887688	46.093811	111.455368	48.50746	17.930855	115.2835885	-57.93018	6.861915	107.3438535
5.236699	-10.488086	113.939346	-4.602144	12.43507	111.57547	52.228451	-10.21524	119.254616	45.13464	46.110298	111.618736	48.6815455	17.947529	115.436676	-57.8858335	6.922611	107.714264
3.846885	-10.440376	114.010605	-4.480997	12.457482	111.783386	52.322948	-10.19297	119.337372	45.268867	46.157932	111.803726	48.7959075	17.982481	115.570549	-57.7579015	6.932483	107.996223
2.430702	-10.286478	114.028641	-4.376994	12.464723	111.904999	52.425117	-10.188009	119.331131	45.458748	46.164204	111.859726	48.9419325	17.9880975	115.5954285	-57.6959205	6.9413485	108.2145695
1.008893	-10.071822	113.948944	-4.236891	12.456461	111.899124	52.501976	-10.188775	119.241539	45.566082	46.192265	111.801384	49.034029	18.001745	115.5214615	-57.507811	6.911177	108.2767865
-0.48671	-9.843082	113.70813	-4.122924	12.467124	111.78299	52.575535	-10.169368	119.049202	45.737839	46.202206	111.61084	49.156687	18.016419	115.330021	-57.402535	6.917829	108.235959
-1.917043	-9.497545	113.413177	-3.960617	12.484443	111.582436	52.672035	-10.104877	118.76432	45.839214	46.204353	111.351135	49.2556245	18.049738	115.0577275	-57.1768585	6.919148	108.1071445
-4.15173	-8.904	112.855217	-3.751636	12.556905	111.303329	52.819931	-9.958291	118.305244	45.962811	46.28191	111.092758	49.391371	18.1618095	114.699001	-56.894643	6.9520005	107.907657
-5.660308	-8.373651	112.494507	-3.594043	12.631114	111.184715	52.95232	-9.814417	118.056145	46.093605	46.398544	111.07402	49.5229625	18.2920635	114.5650825	-56.7110485	6.9701645	107.8043475
-7.087047	-7.846312	112.09539	-3.468129	12.758461	111.099472	53.106194	-9.661025	117.879234	46.262169	46.605515	111.252022	49.6841815	18.472245	114.565628	-56.6204395	7.044677	107.633316
-8.764167	-7.144835	111.777557	-3.349323	12.953218	111.099411	53.260422	-9.446421	117.703545	46.446133	46.86718	111.551903	49.8532775	18.7103795	114.627724	-56.5519235	7.1960565	107.571098
-10.315494	-6.41275	111.526466	-3.243339	13.158676	111.17247	53.421391	-9.213572	117.583801	46.589043	47.164036	111.931702	50.005217	18.975232	114.7577515	-56.491895	7.34212	107.5871885
-11.948199	-5.647811	111.444092	-3.113114	13.405774	111.343445	53.566242	-8.993777	117.460144	46.711304	47.447109	112.291359	50.138773	19.226666	114.8757515	-56.365001	7.584882	107.8111385
-13.553362	-4.818888	111.673119	-2.989854	13.606087	111.693695	53.708202	-8.816167	117.364265	46.778061	47.705578	112.471558	50.2431315	19.4447055	114.9179115	-56.2228395	7.7674685	108.4694785
-16.129225	-3.59459	112.615051	-2.894656	13.751632	112.434341	53.859795	-8.713676	117.20488	46.796513	47.897816	112.396835	50.328154	19.59207	114.8008575	-56.117466	7.911194	110.0678245
-17.763987	-2.761258	113.476669	-2.909534	13.687394	112.997841	53.925957	-8.799803	116.873184	46.669243	47.927929	112.041183	50.2976	19.564063	114.4571835	-56.116668	7.810725	111.5384985
-19.482555	-1.975995	114.341507	-2.972939	13.481665	113.480965	53.897388	-9.01535	116.159416	46.534203	47.873093	111.401817	50.2157955	19.4288715	113.7806165	-56.1616735	7.5344585	113.1813135
-21.205536	-1.144047	115.25016	-3.050635	13.178468	113.829597	53.762459	-9.276068	115.164528	46.224705	47.705315	110.612785	49.993582	19.2146235	112.8886565	-56.094852	7.1423125	114.7705375
-22.874687	-0.357385	115.885147	-3.140095	12.806067	114.040947	53.463913	-9.629048	114.164673	46.000572	47.367802	109.883209	49.7322425	18.869377	112.023941	-56.0124325	6.742757	116.057953
-24.472828	0.482087	116.447174	-3.247553	12.374907	114.186249	53.14682	-9.975546	113.204231	45.68063	47.03429	109.447929	49.413725	18.529372	111.32608	-55.908831	6.220442	117.046418
-26.035557	1.397488	116.834846	-3.409443	11.936562	114.308334	52.757084	-10.238655	112.342224	45.468258	46.802158	109.248581	49.112671	18.2817515	110.7954025	-55.931557	5.5913725	117.8212655
-28.188627	2.637878	117.176079	-3.702023	11.37269	114.430771	52.185993	-10.484138	111.144241	45.181934	46.583607	109.313538	48.6839635	18.0497345	110.2288895	-56.0880095	4.6956455	118.6326525
-29.559401	3.526419	117.412552	-3.923925	11.094441	114.526192	51.857639	-10.548922	110.494125	45.026299	46.521397	109.488152	48.441969	17.9862375	109.9911385	-56.289819	4.2026445	119.0612455
-30.731846	4.466239	117.812538	-4.133956	10.929225	114.675697	51.588238	-10.536201	110.011604	44.861488	46.499271	109.764992	48.224863	17.981535	109.888298	-56.492775	3.876915	119.463096
-31.854069	5.523135	118.216644	-4.320692	10.813408	114.889503	51.354015	-10.523421	109.681442	44.751202	46.512794	110.091415	48.0526085	17.9946865	109.8864285	-56.6939925	3.6321295	119.8925775
-32.798717	6.307304	118.491348	-4.454732	10.727928	115.084137	51.156322	-10.526324	109.457481	44.711124	46.566341	110.453186	47.933723	18.0200085	109.9553335	-56.843187	3.4358475	120.2129405
-33.764755	7.299201	118.810226	-4.546275	10.667612	115.20224	50.998722	-10.546371	109.269295	44.713184	46.593285	110.79409	47.855953	18.023457	110.0316925	-56.948503	3.311767	120.3727875
-34.601696	8.221464	118.975235	-4.616799	10.562671	115.221809	50.835018	-10.593859	109.080551	44.780075	46.609032	111.04631	47.8075465	18.0075865	110.0634305	-57.0411445	3.1177555	120.3801875
-35.485535	9.361056	119.035652	-4.683562	10.426205	115.109421	50.631134	-10.608946	108.694633	44.824417	46.673927	111.266937	47.7277755	18.0324905	109.980785	-57.0948995	2.8199195	120.238057
-36.070839	10.180766	119.084885	-4.745808	10.354175	114.93856	50.498276	-10.587118	108.38015	44.783653	46.739601	111.258675	47.6409645	18.0762415	109.8194125	-57.1325805	2.6321085	120.0577075
-36.575821	10.92859	119.152428	-4.850038	10.305989	114.762642	50.33157	-10.5275	108.042656	44.64399	46.812252	111.145355	47.48778	18.142376	109.5940055	-57.187856	2.469602	119.9312785
-36.936241	11.586903	119.181595	-4.975907	10.332503	114.625153	50.125145	-10.396667	107.732559	44.424503	46.876518	110.999298	47.274824	18.2399255	109.3659285	-57.226638	2.4250805	119.8843775
-37.198597	12.200423	119.286774	-5.138493	10.398277	114.544724	49.91288	-10.26243	107.487106	44.173252	46.978493	110.842445	47.043066	18.3580315	109.1647755	-57.320052	2.4385225	119.9246725
-37.339478	12.804636	119.385933	-5.358861	10.504544	114.521584	49.710331	-10.134237	107.36264	43.905487	47.118355	110.691795	46.807909	18.492059	109.0272175	-57.525631	2.517029	120.0159505
-37.402473	13.361953	119.50824	-5.56072	10.609814	114.581635	49.543114	-9.999185	107.319153	43.639938	47.24789	110.540237	46.591526	18.6243525	108.929695	-57.712966	2.5952755	120.233575
-37.359974	14.16861	119.773148	-5.862801	10.737781	114.731812	49.288788	-9.826113	107.374062	43.191032	47.401718	110.32357	46.23991	18.7878025	108.848816	-57.965512	2.6877595	120.614808
-37.187115	14.632564	119.888817	-6.042109	10.769588	114.834717	49.124863	-9.752864	107.457092	42.921394	47.480213	110.206642	46.0231285	18.8636745	108.831867	-58.1073465	2.6755015	120.837567
-36.902863	15.056595	119.865692	-6.206038	10.759966	114.92189	48.985825	-9.721939	107.567749	42.728687	47.523056	110.096916	45.857256	18.9005585	108.8323325	-58.269332	2.6193735	121.0114475
-36.526402	15.455747	119.763092	-6.342238	10.698187	114.952896	48.868599	-9.742415	107.709541	42.593929	47.51086	110.001579	45.731264	18.8842225	108.85556	-58.41574	2.5121515	121.050232
-36.013191	15.906943	119.589806	-6.462444	10.660711	114.944244	48.745064	-9.796403	107.86097	42.507889	47.465279	109.927071	45.6264765	18.834438	108.8940205	-58.5513645	2.486984	120.9944675
-35.398544	16.370407	119.276917	-6.577952	10.568658	114.900528	48.620071	-9.859134	108.030548	42.475273	47.38995	109.830185	45.547672	18.765408	108.9303665	-58.703576	2.371908	120.8706895
-34.69656	16.821495	118.963707	-6.655649	10.49223	114.798035	48.532589	-9.929702	108.209053	42.454262	47.300522	109.746483	45.4934255	18.68541	108.977768	-58.8047235	2.29905	120.618302
-33.454056	17.503431	118.192688	-6.779123	10.404298	114.598259	48.452957	-10.062739	108.582962	42.486221	47.162189	109.640182	45.469589	18.549725	109.111572	-59.027835	2.258871	120.084946
-32.479095	17.998247	117.605721	-6.861018	10.390903	114.423584	48.431362	-10.135906	108.90033	42.531921	47.061359	109.573112	45.4816415	18.4627265	109.236721	-59.2036775	2.3190795	119.610447
-31.391502	18.575203	116.913368	-6.907729	10.420709	114.185783	48.4496	-10.218128	109.197342	42.594345	46.967361	109.503731	45.5219725	18.3746165	109.3505365	-59.3374305	2.4668015	119.0210295
-30.280766	19.082682	116.166618	-6.966755	10.457602	113.888863	48.436424	-10.268097	109.417702	42.690563	46.847446	109.42894	45.5634935	18.2896745	109.423321	-59.4970035	2.6255295	118.354405
-29.047838	19.646149	115.338669	-7.00026	10.48703	113.5056	48.375599	-10.315967	109.503845	42.841591	46.685078	109.392715	45.608595	18.1845555	109.44828	-59.609115	2.7895045	117.56292
-27.706551	20.303297	114.48674	-7.015759	10.549877	113.030258	48.238621	-10.370182	109.517227	43.07933	46.480713	109.324768	45.6589755	18.0552655	109.4209975	-59.6904935	3.0444885	116.6395185
-26.303986	20.956078	113.698807	-7.021619	10.602043	112.548317	48.086441	-10.452862	109.557045	43.368965	46.284088	109.348663	45.727703	17.915613	109.452854	-59.770941	3.288473	115.64378
-24.07291	21.993481	112.749802	-7.045261	10.78531	112.012222	47.88813	-10.595177	109.721886	43.840538	46.090443	109.638657	45.864334	17.747633	109.6802715	-59.954856	3.822987	114.3441725
-22.522343	22.732855	112.480736	-7.111663	10.895547	111.880264	47.757767	-10.587869	109.939217	44.088425	45.9744	109.932732	45.923096	17.6932655	109.9359745	-60.146422	4.0978285	113.8245535
-20.972822	23.407169	112.48822	-7.177243	10.947641	111.976395	47.674042	-10.563807	110.190987	44.206375	45.901615	110.432281	45.9402085	17.668904	110.311634	-60.2946945	4.226378	113.641156
-19.379953	24.082474	112.93441	-7.261294	10.920179	112.356293	47.576897	-10.49228	110.537079	44.219036	45.860813	111.136292	45.8979665	17.6842665	110.8366855	-60.4205545	4.1560915	113.8759005
-17.755358	24.706196	113.552818	-7.412273	10.869146	112.946404	47.48455	-10.408894	111.04052	44.217213	45.824093	112.01123	45.8508815	17.7075995	111.525875	-60.6754275	4.0306925	114.366933
-16.112202	25.345867	114.34655	-7.591663	10.757662	113.66172	47.43243	-10.382245	111.699089	44.163197	45.786083	113.066193	45.7978135	17.701919	112.382641	-60.9811395	3.813405	114.940799
-14.50972	25.915007	115.242538	-7.798494	10.665912	114.422882	47.407742	-10.344944	112.482048	44.057198	45.786224	114.233673	45.73247	17.72064	113.3578605	-61.329458	3.611184	115.4879035
-12.057676	26.764706	116.490593	-8.158324	10.577561	115.506104	47.37994	-10.282542	113.787369	43.727528	45.928909	115.941452	45.553734	17.8231835	114.8644105	-61.870382	3.3319385	116.1477975
-10.448131	27.265799	117.13269	-8.408967	10.581585	116.107544	47.4105	-10.261744	114.615486	43.468266	46.037968	116.915283	45.439383	17.888112	115.7653845	-62.257317	3.275058	116.4497035
-8.829466	27.776775	117.635071	-8.659207	10.60985	116.591751	47.407658	-10.259271	115.351654	43.200157	46.203987	117.737617	45.3039075	17.972358	116.5446355	-62.6223215	3.247342	116.6388665
-7.210228	28.224594	118.013382	-8.894303	10.62388	116.963646	47.3414	-10.239408	115.969978	42.934834	46.313839	118.427917	45.138117	18.0372155	117.1989475	-62.926723	3.2105445	116.7283445
-5.551411	28.656105	118.38913	-9.118711	10.633589	117.288971	47.223495	-10.208978	116.576645	42.704647	46.334797	118.993202	44.964071	18.0629095	117.7849235	-63.201493	3.2042685	116.7930185
-3.933293	29.001328	118.789719	-9.347147	10.607738	117.597183	47.149845	-10.230682	117.178223	42.50869	46.334831	119.668404	44.8292675	18.0520745	118.4233135	-63.5235615	3.1634015	116.7710525
-2.165948	29.211674	119.274521	-9.555792	10.552841	117.938911	47.080669	-10.245093	117.796265	42.30658	46.272495	120.44548	44.6936245	18.013701	119.1208725	-63.8052085	3.091981	116.7569495
0.092573	29.583916	120.314117	-9.849591	10.467198	118.551003	46.97319	-10.253227	118.703438	NaN	NaN	NaN	NaN	NaN	NaN	NaN	NaN	NaN
1.785712	29.651833	120.982468	-10.004195	10.415222	119.000153	46.97068	-10.275453	119.262352	NaN	NaN	NaN	NaN	NaN	NaN	NaN	NaN	NaN
3.139201	29.767149	121.784355	-10.105775	10.373386	119.382286	46.981155	-10.282613	119.753006	NaN	NaN	NaN	NaN	NaN	NaN	NaN	NaN	NaN
4.63655	29.769293	122.442398	-10.196735	10.353967	119.701942	47.000401	-10.257635	120.091988	NaN	NaN	NaN	NaN	NaN	NaN	NaN	NaN	NaN
6.167716	29.686768	122.946564	-10.265203	10.368176	119.917229	47.048248	-10.208305	120.28273	NaN	NaN	NaN	NaN	NaN	NaN	NaN	NaN	NaN
7.581491	29.571655	123.316193	-10.275153	10.405299	120.030365	47.115025	-10.078799	120.358658	NaN	NaN	NaN	NaN	NaN	NaN	NaN	NaN	NaN
9.052414	29.40089	123.504402	-10.284046	10.489224	120.072784	47.228043	-9.923861	120.331169	NaN	NaN	NaN	NaN	NaN	NaN	NaN	NaN	NaN
11.109745	29.01959	123.647217	-10.2465	10.619014	120.07251	47.364788	-9.682977	120.294106	40.248852	46.629498	126.570953	43.80682	18.4732605	123.4325295	-64.29982	2.7647675	116.7124905
12.52026	28.635853	123.621681	-10.240772	10.696154	120.053444	47.466198	-9.567862	120.328285	40.13588	46.798454	126.698433	43.801039	18.615296	123.513359	-64.282583	2.777012	116.593529
13.902492	28.10829	123.538498	-10.237044	10.735438	120.023582	47.564613	-9.484907	120.396515	40.127419	46.945244	126.765129	43.846016	18.7301685	123.580822	-64.320104	2.7407075	116.466342
15.176523	27.508671	123.450043	-10.242467	10.737462	119.992134	47.670273	-9.43826	120.523163	40.102837	47.088413	126.716782	43.886555	18.8250765	123.6199725	-64.371489	2.6498475	116.3642955
16.517984	26.769062	123.296249	-10.26039	10.706919	119.943497	47.766884	-9.435035	120.700546	39.962898	47.220943	126.668953	43.864891	18.892954	123.6847495	-64.385671	2.520884	116.2022445
17.807251	25.914053	123.128555	-10.234593	10.600964	119.864883	47.886669	-9.465451	120.874336	39.82679	47.260136	126.619934	43.8567295	18.8973425	123.747135	-64.3259155	2.3045855	115.982631
19.056988	25.004011	122.919121	-10.186843	10.456754	119.737007	48.031025	-9.528141	121.109055	39.719425	47.311398	126.506699	43.875225	18.8916285	123.807877	-64.248911	2.0218795	115.666137
20.982756	23.399662	122.586182	-10.070635	10.151009	119.389137	48.329342	-9.744447	121.623459	39.666317	47.336708	126.36248	43.9978295	18.7961305	123.9929695	-64.1390995	1.5058875	114.7853045
22.180439	22.248079	122.397789	-9.960591	9.925676	119.068466	48.526291	-9.960021	122.097252	39.668728	47.291599	126.149773	44.0975095	18.665789	124.1235125	-64.0186915	1.185563	114.0134195
23.382689	21.057199	122.214958	-9.869199	9.665084	118.640015	48.852333	-10.242906	122.592178	39.70134	47.196285	125.845398	44.2768365	18.4766895	124.218788	-64.0152345	0.853478499999998	113.061242
24.612423	19.735783	121.982849	-9.792728	9.373837	118.222763	49.033966	-10.528813	123.023521	39.713696	47.011829	125.454033	44.373831	18.241508	124.238777	-63.959287	0.506166	112.206749
25.66469	18.450117	121.770859	-9.727974	9.062195	117.891602	49.104919	-10.774736	123.294876	39.666573	46.745499	124.992622	44.385746	17.9853815	124.143749	-63.841694	0.139008499999996	111.639455
26.753044	17.074221	121.504677	-9.796797	8.793152	117.714691	49.127602	-11.053642	123.434387	39.634998	46.41526	124.59462	44.3813	17.680809	124.0145035	-63.974894	-0.0945050000000052	111.4148785
27.789125	15.639098	121.308624	-9.555674	8.380329	117.398056	49.091072	-11.328078	123.503258	39.763588	46.098896	124.169968	44.42733	17.385409	123.836613	-63.538678	-0.624751000000003	110.959499
29.160713	13.524452	121.102158	-9.397864	7.860255	117.132935	49.124477	-11.765635	123.52636	39.967297	45.612148	123.695145	44.545887	16.9232565	123.6107525	-63.341615	-1.2027465	110.6551175
29.978451	12.079798	121.031189	-9.292698	7.551908	116.991318	49.182747	-12.032786	123.497482	40.069275	45.289837	123.452126	44.626011	16.6285255	123.474804	-63.211407	-1.5247095	110.507832
30.867523	10.587184	120.841309	-9.19652	7.296228	116.882813	49.232231	-12.266664	123.459541	40.150059	45.01461	123.177635	44.691145	16.373973	123.318588	-63.084185	-1.781517	110.447038
31.600254	9.214221	120.703102	-9.166317	7.144464	116.872299	49.258904	-12.470334	123.424599	40.221729	44.726578	122.891113	44.7403165	16.128122	123.157856	-63.0729505	-1.839194	110.586742
32.284611	7.829902	120.622871	-9.064296	6.994533	116.798294	49.296494	-12.647051	123.422112	40.308086	44.461208	122.595726	44.80229	15.9070785	123.008919	-62.930882	-1.9180125	110.587669
32.94952	6.372467	120.521393	-8.979399	6.848787	116.80658	49.33279	-12.849064	123.483597	40.396893	44.216503	122.348198	44.8648415	15.6837195	122.9158975	-62.8236395	-1.9861455	110.6972625
33.399487	5.065593	120.529915	-8.909627	6.69598	116.889801	49.357559	-13.062111	123.586212	40.466808	43.967896	122.156883	44.9121835	15.4528925	122.8715475	-62.7314375	-2.0609325	110.9080545
32.502178	4.113401	120.5019	-8.847992	6.4052	117.119751	49.39436	-13.407804	123.744522	40.549667	43.596462	121.996078	44.9720135	15.094329	122.8703	-62.6679975	-2.283929	111.369202
31.873993	3.394472	120.563148	-8.80657	6.198275	117.314552	49.414555	-13.6439	123.834099	40.626221	43.335854	121.932961	45.020388	14.845977	122.88353	-62.633528	-2.449427	111.745574
31.33007	2.455122	120.426979	-8.787457	5.98585	117.504921	49.41497	-13.872705	123.870789	40.696991	43.08485	121.933662	45.0559805	14.6060725	122.9022255	-62.6308945	-2.6343725	112.1076165
30.62365	1.722735	120.453087	-8.764024	5.785644	117.654869	49.402908	-14.093506	123.832443	40.765804	42.846485	121.981064	45.084356	14.3764895	122.9067535	-62.612404	-2.8052015	112.4029845
29.945925	0.863033	120.321098	-8.748223	5.607315	117.75576	49.381565	-14.282004	123.720444	40.829472	42.592968	122.043777	45.1055185	14.155482	122.8821105	-62.6019645	-2.940852	112.6294095
29.211786	0.249173	120.344856	-8.741751	5.476733	117.839905	49.346333	-14.459319	123.549583	40.875809	42.37109	122.157837	45.111071	13.9558855	122.85371	-62.594573	-3.0024195	112.8261
28.405916	-0.386107	120.11409	-8.755959	5.399095	117.913528	49.288334	-14.624479	123.352119	40.932819	42.20517	122.288979	45.1105765	13.7903455	122.820549	-62.6224945	-2.9921555	113.006507
27.245506	-1.381918	119.802681	-8.80407	5.412269	118.016342	49.137218	-14.806242	123.018524	41.019341	42.025787	122.501671	45.0782795	13.6097725	122.7600975	-62.6864195	-2.7852345	113.2725865
26.432219	-2.089545	119.498589	-8.867255	5.490364	118.087219	49.030979	-14.889338	122.773315	41.034786	41.955555	122.632477	45.0328825	13.5331085	122.702896	-62.7673925	-2.5523805	113.471542
25.54838	-2.77489	119.256828	-8.927183	5.616642	118.162628	48.94508	-14.927059	122.498917	41.039215	41.910416	122.692909	44.9921475	13.4916785	122.595913	-62.8465135	-2.2583945	113.729343
24.579643	-3.579336	118.977104	-8.97621	5.766551	118.234596	48.858986	-14.942095	122.242065	41.076473	41.874702	122.675537	44.9677295	13.4663035	122.458801	-62.9201495	-1.9332015	114.010391
23.622818	-4.346994	118.800797	-9.017994	5.920016	118.33165	48.777832	-14.939272	122.016373	41.123371	41.856541	122.57122	44.9506015	13.4586345	122.2937965	-62.9865895	-1.6186025	114.3695035
22.662142	-5.149925	118.641937	-9.04937	6.058872	118.420624	48.701855	-14.950903	121.851257	41.169926	41.867428	122.421921	44.9358905	13.4582625	122.136589	-63.0346305	-1.3405185	114.704659
21.692144	-6.137004	118.470192	-9.090766	6.180828	118.482651	48.66605	-15.005009	121.735786	41.231133	41.879932	122.234512	44.9485915	13.4374615	121.985149	-63.1301235	-1.0758055	114.980153
20.210337	-7.565474	118.33004	-9.107707	6.269379	118.49427	48.628372	-15.111362	121.647598	41.335583	41.901054	121.851135	44.9819775	13.394846	121.7493665	-63.1973915	-0.856088000000002	115.2391735
19.279205	-8.57653	118.228806	-9.113982	6.284448	118.405128	48.609173	-15.182503	121.648232	41.371101	41.909775	121.571854	44.990137	13.363636	121.610043	-63.218101	-0.794740000000001	115.200213
18.27397	-9.5031	118.192223	-9.124148	6.262963	118.227005	48.647682	-15.263484	121.677818	41.396648	41.913647	121.24691	45.022165	13.3250815	121.462364	-63.270461	-0.799155499999999	114.991646
17.304668	-10.778456	118.039253	-9.141181	6.229713	117.943657	48.676872	-15.329567	121.762589	41.378361	41.899223	120.844589	45.0276165	13.284828	121.303589	-63.3099785	-0.825401999999999	114.583725
16.332636	-11.901849	117.985939	-9.146453	6.201788	117.619385	48.727409	-15.373405	121.845749	41.34549	41.849155	120.379219	45.0364495	13.237875	121.112484	-63.3293555	-0.834299000000003	114.126286
15.34157	-12.957279	117.993378	-9.150275	6.171315	117.265549	48.764233	-15.393027	121.952675	41.298565	41.801216	119.78215	45.031399	13.2040945	120.8674125	-63.331949	-0.861464499999999	113.6636855
14.315712	-14.206823	117.945717	-9.147357	6.143431	116.91729	48.83012	-15.415753	122.071014	41.253738	41.737682	119.157959	45.041929	13.1609645	120.6144865	-63.336643	-0.874102499999999	113.2200935
12.773124	-15.937053	117.973999	-9.115849	6.056837	116.504776	48.903679	-15.421269	122.228729	41.213341	41.645763	118.239281	45.05851	13.112247	120.234005	-63.290208	-0.998573	112.775547
11.699941	-16.986086	118.034813	-9.091874	5.991779	116.302834	48.942059	-15.406777	122.286263	41.224712	41.582813	117.734512	45.0833855	13.088018	120.0103875	-63.2671335	-1.10446	112.5952805
10.690742	-18.040825	118.057953	-9.051898	5.936509	116.143837	48.94978	-15.361646	122.328606	41.19149	41.540291	117.334702	45.070635	13.0893225	119.831654	-63.174431	-1.2163045	112.45602
9.603158	-19.089376	118.12558	-9.009445	5.916733	116.017578	48.964596	-15.298632	122.361458	41.149097	41.555874	117.012611	45.0568465	13.128621	119.6870345	-63.0757365	-1.295155	112.3481215
8.47738	-20.019167	118.157211	-8.964829	5.951962	115.90799	49.000111	-15.200027	122.378395	41.126968	41.628368	116.728165	45.0635395	13.2141705	119.55328	-62.9931975	-1.3102465	112.2627
7.410111	-20.917084	118.204353	-8.913447	6.03735	115.835381	49.04126	-15.045552	122.362411	41.135921	41.710876	116.441406	45.0885905	13.332662	119.4019085	-62.9154845	-1.257962	112.2688535
6.275512	-21.671442	118.320343	-8.863904	6.164339	115.768921	49.081223	-14.872705	122.358597	41.099293	41.840343	116.195465	45.090258	13.483819	119.277031	-62.818066	-1.155141	112.260811
4.635777	-22.91713	118.269455	-8.75943	6.373993	115.727089	49.138088	-14.57905	122.295395	41.084126	42.063435	115.870682	45.111107	13.7421925	119.0830385	-62.629967	-0.994206499999999	112.3711395
3.511499	-23.706999	118.335739	-8.677319	6.495889	115.729996	49.19062	-14.404471	122.265564	41.074459	42.232487	115.65477	45.1325395	13.914008	118.960167	-62.4871775	-0.922229999999999	112.499825
2.336349	-24.283268	118.652283	-8.601863	6.598516	115.784004	49.242279	-14.24604	122.262886	41.016613	42.370991	115.375313	45.129446	14.0624755	118.8190995	-62.333172	-0.865443499999998	112.7489085
1.185418	-24.856413	119.12352	-8.526484	6.636372	115.898422	49.337807	-14.0837	122.295059	40.836697	42.478161	114.947594	45.087252	14.1972305	118.6213265	-62.14022	-0.9244865	113.1755175
-0.053739	-25.44418	119.733582	-8.464928	6.577377	116.02639	49.474052	-13.997529	122.407318	40.903709	42.377056	114.31456	45.1888805	14.1897635	118.360939	-62.1187365	-1.0350095	113.691841
-1.164054	-25.900909	120.371925	-8.402428	6.436761	116.183647	49.59404	-13.959354	122.539497	40.826988	42.246914	113.753273	45.210514	14.14378	118.146385	-62.01537	-1.270258	114.220909
-2.34342	-26.288864	121.038651	-8.348599	6.263552	116.388763	49.680534	-13.974913	122.649887	40.771057	42.088245	113.213417	45.2257955	14.056666	117.931652	-61.9229935	-1.529562	114.845874
-4.193591	-26.787605	121.934853	-8.265913	5.982865	116.711189	49.71941	-14.035567	122.836853	40.749123	41.821991	112.693001	45.2342665	13.893212	117.764927	-61.7660925	-1.927482	115.657451
-5.318451	-26.94408	122.243729	-8.212228	5.820544	116.912865	49.723263	-14.117238	122.928093	40.797379	41.683517	112.506958	45.260321	13.7831395	117.7175255	-61.684777	-2.1420515	116.1082045
-6.508267	-27.02026	122.388336	-8.154572	5.679118	117.076981	49.744598	-14.201649	122.941193	40.861748	41.608215	112.465073	45.303173	13.703283	117.703133	-61.612317	-2.345047	116.450829
-7.848898	-26.96088	122.43824	-8.093045	5.592104	117.191757	49.748234	-14.249201	122.832405	40.955589	41.601418	112.479691	45.3519115	13.6761085	117.656048	-61.5380015	-2.4919005	116.727466
-8.914005	-26.86241	122.248772	-8.045365	5.589546	117.252937	49.703819	-14.242842	122.637726	40.973808	41.657711	112.528847	45.3388135	13.7074345	117.5832865	-61.4295435	-2.5283425	116.9225875
-10.108994	-26.590521	122.014786	-8.00511	5.656848	117.261864	49.662167	-14.213644	122.369682	41.042233	41.764462	112.554741	45.3522	13.775409	117.4622115	-61.36242	-2.461713	117.0615165
-11.188973	-26.280018	121.659149	-7.975964	5.765659	117.223	49.617596	-14.1443	122.038589	41.013191	41.924107	112.603142	45.3153935	13.8899035	117.3208655	-61.2673215	-2.3585855	117.1251345
-12.984718	-25.534666	121.133911	-7.943062	5.964316	117.095329	49.581192	-13.99917	121.466469	41.031837	42.145645	112.553192	45.3065145	14.0732375	117.0098305	-61.1926385	-2.1446055	117.1808275
-14.102955	-24.946373	120.855484	-7.918126	6.13715	116.993866	49.545513	-13.910437	121.041283	40.955208	42.305328	112.503098	45.2503605	14.1974455	116.7721905	-61.0866125	-1.9231455	117.2155415
-15.154865	-24.324949	120.644012	-7.907754	6.277996	116.925369	49.453362	-13.816142	120.676041	40.900658	42.397011	112.409904	45.17701	14.2904345	116.5429725	-60.992518	-1.7344425	117.3077655
-16.365135	-23.551891	120.547714	-7.914004	6.364731	116.899559	49.407135	-13.781031	120.363617	40.857983	42.430603	112.33931	45.132559	14.324786	116.3514635	-60.960567	-1.595324	117.4476545
-17.472303	-22.745028	120.470558	-7.915247	6.393795	116.905418	49.364082	-13.781196	120.135025	40.838287	42.453362	112.258339	45.1011845	14.336083	116.196682	-60.9316785	-1.548493	117.614154
-18.462387	-21.935213	120.391762	-7.915789	6.392787	116.915764	49.321476	-13.808474	119.957504	40.857933	42.443893	112.174629	45.0897045	14.3177095	116.0660665	-60.9212825	-1.5321355	117.7654615
-19.560324	-20.958195	120.333374	-7.906772	6.386753	116.934464	49.257465	-13.853544	119.79847	40.770817	42.421459	112.105469	45.014141	14.2839575	115.9519695	-60.827685	-1.5104515	117.9169585
-21.121237	-19.383394	120.305885	-7.870476	6.361766	116.939529	49.200516	-13.974576	119.513031	40.862656	42.301918	111.876038	45.031586	14.163671	115.6945345	-60.772538	-1.440139	118.1845235
-22.034	-18.291309	120.15493	-7.817163	6.319017	116.919724	49.139679	-14.067025	119.300522	40.815449	42.219864	111.787865	44.977564	14.0764195	115.5441935	-60.61189	-1.4383855	118.2952545
-23.060663	-17.067625	120.017876	-7.778826	6.268945	116.887344	49.096741	-14.177266	119.018425	40.916443	42.120098	111.700653	45.006592	13.971416	115.359539	-60.564244	-1.433526	118.415149
-23.991035	-15.797955	119.821953	-7.752498	6.221437	116.850105	49.006386	-14.296731	118.669128	41.00132	42.051361	111.675453	45.003853	13.877315	115.1722905	-60.508849	-1.434441	118.5279195
-24.819817	-14.529429	119.523788	-7.731328	6.178133	116.783569	48.861534	-14.417958	118.245384	41.08567	41.975739	111.692047	44.973602	13.7788905	114.9687155	-60.436258	-1.4226245	118.5984225
-25.780981	-13.116375	119.325211	-7.736749	6.163738	116.717888	48.652401	-14.541382	117.703178	41.14003	41.920555	111.753609	44.8962155	13.6895865	114.7283935	-60.3697135	-1.3621105	118.7073825
-26.531523	-11.7462	119.023407	-7.735602	6.175114	116.646561	48.387699	-14.646191	117.149231	41.233635	41.8671	111.823181	44.810667	13.6104545	114.486206	-60.281871	-1.2602265	118.806916
-27.850542	-9.36458	118.665932	-7.769806	6.232853	116.544975	48.0103	-14.79658	116.294014	41.373158	41.85741	112.053322	44.691729	13.530415	114.173668	-60.231341	-1.064709	118.916282
-28.589821	-7.757093	118.4739	-7.786017	6.303112	116.45211	47.767967	-14.824831	115.728401	41.507294	41.886009	112.228897	44.6376305	13.530589	113.978649	-60.2096645	-0.924365000000002	118.925571
-29.213873	-6.153617	118.188011	-7.8243	6.4321	116.360703	47.515388	-14.826626	115.255226	41.673233	41.925369	112.396004	44.5943105	13.5493715	113.825615	-60.2429105	-0.685171500000003	118.895791
-29.910284	-4.461147	117.968712	-7.862967	6.567142	116.26226	47.239536	-14.798265	114.759705	41.839554	41.99828	112.580658	44.539545	13.6000075	113.6701815	-60.265479	-0.465723500000001	118.8543385
-30.521021	-2.739026	117.8246	-7.911607	6.743341	116.144585	46.974323	-14.706579	114.246475	41.953133	42.113781	112.746338	44.463728	13.703601	113.4964065	-60.286942	-0.216919000000003	118.7927635
-30.973757	-1.117755	117.63678	-8.005919	6.961739	116.023697	46.711071	-14.561219	113.736404	41.977215	42.279636	112.89978	44.344143	13.8592085	113.318092	-60.355981	0.0642694999999982	118.729302
-31.481155	0.569166	117.62886	-8.07884	7.200219	115.924408	46.457611	-14.372124	113.201797	41.989281	42.468227	112.979958	44.223446	14.0480515	113.0908775	-60.381126	0.3523865	118.7579385
-31.915653	2.977785	117.63195	-8.165862	7.558224	115.768196	46.095676	-14.05335	112.396599	41.877701	42.775036	112.984421	43.9866885	14.360843	112.69051	-60.3184125	0.755605000000001	118.845882
-32.268051	4.646421	117.704559	-8.258687	7.664141	115.638092	45.874275	-13.850798	111.866272	41.77227	42.935585	112.906311	43.8232725	14.5423935	112.3862915	-60.3406465	0.785888499999997	118.8898925
-32.497631	6.216704	117.821297	-9.032273	8.464014	116.237656	45.59309	-13.649361	111.395309	41.710186	43.05854	112.794136	43.651638	14.7045895	112.0947225	-61.716184	2.2234385	120.3805895
-32.486046	7.645844	117.722702	-8.31443	7.901296	115.349899	45.494801	-13.519163	110.912193	41.611626	43.178345	112.708687	43.5532135	14.829591	111.81044	-60.1820735	0.973001	118.889358
-32.645477	9.21203	117.724991	-8.32652	7.96603	115.166389	45.37006	-13.408463	110.505569	41.598656	43.237148	112.608482	43.484358	14.9143425	111.5570255	-60.137398	1.0177175	118.7757525
-32.631802	10.653671	117.671715	-8.325481	8.065985	114.98114	45.233879	-13.29054	110.15786	41.609573	43.312881	112.521408	43.421726	15.0111705	111.339634	-60.072688	1.1207995	118.622646
-32.405018	11.938695	117.41468	-8.351421	8.148761	114.772224	45.11272	-13.192707	109.842934	41.572525	43.419456	112.486221	43.3426225	15.1133745	111.1645775	-60.0454645	1.1841475	118.3798705
-32.305733	14.112377	117.280914	-8.446334	8.290751	114.505814	44.926258	-13.033538	109.460495	41.609146	43.540787	112.350014	43.267702	15.2536245	110.9052545	-60.16037	1.3278775	118.1063735
-32.018013	15.431674	117.211136	-8.561206	8.366219	114.361252	44.788559	-12.884617	109.235939	41.474342	43.686199	112.3358	43.1314505	15.400791	110.7858695	-60.2538625	1.331647	117.9366345
-31.71994	16.732635	117.205681	-8.687325	8.506164	114.288589	44.647156	-12.708187	109.048439	41.47258	43.799866	112.272713	43.059868	15.5458395	110.660576	-60.434518	1.4664885	117.916602
-31.27762	17.989748	117.293259	-8.839752	8.616099	114.313568	44.478271	-12.537018	108.876945	41.279984	43.977261	112.309814	42.8791275	15.7201215	110.5933795	-60.5586315	1.5120765	118.0337565
-30.810162	19.173878	117.509888	-8.991254	8.820901	114.464821	44.276024	-12.370884	108.727112	41.196396	44.108643	112.258316	42.73621	15.8688795	110.492714	-60.718718	1.7729225	118.436928
-30.155212	20.423218	117.844917	-9.158559	9.027272	114.735481	44.016075	-12.209461	108.652176	41.085388	44.253422	112.16626	42.5507315	16.0219805	110.409218	-60.8678495	2.0325635	119.061744
-29.511806	21.536835	118.227509	-9.263524	9.222108	115.029297	43.78426	-12.093683	108.602234	40.985107	44.339336	112.080673	42.3846835	16.1228265	110.3414535	-60.9117315	2.3213895	119.7171405
-28.19837	23.223778	118.553017	-9.33671	9.449032	115.429916	43.519253	-12.009505	108.538017	41.030548	44.396065	111.895157	42.2749005	16.19328	110.216587	-60.9483205	2.704784	120.643245
-27.186733	24.329071	118.76757	-9.360799	9.563131	115.690437	43.361683	-12.015974	108.501076	41.165878	44.380413	111.721779	42.2637805	16.1822195	110.1114275	-60.9853785	2.9440425	121.2694465
-26.127499	25.425953	118.918991	-9.377314	9.641701	115.902901	43.21521	-12.014784	108.503914	41.213562	44.366909	111.584618	42.214386	16.1760625	110.044266	-60.969014	3.1073395	121.761536
-24.954939	26.449841	118.837975	-9.39998	9.699133	116.060211	43.107414	-12.042297	108.529076	41.293953	44.340942	111.41832	42.2006835	16.1493225	109.973698	-61.0006435	3.2489435	122.146724
-23.667747	27.521976	118.673447	-9.422516	9.762169	116.146866	43.032753	-12.07687	108.587814	41.397049	44.300045	111.20813	42.214901	16.1115875	109.897972	-61.059933	3.4127505	122.39576
-22.332655	28.584808	118.403122	-9.4269	9.802341	116.161575	43.025375	-12.127815	108.681152	41.430809	44.269966	110.985611	42.228092	16.0710755	109.8333815	-61.081892	3.5336065	122.4897685
-20.866985	29.601038	118.007019	-9.40764	9.816714	116.120293	43.093105	-12.185058	108.758652	41.47744	44.236565	110.76181	42.2852725	16.0257535	109.760231	-61.1005525	3.6076745	122.480355
-18.482071	31.157732	117.521027	-9.381544	9.740956	116.048012	43.229439	-12.192429	108.800102	41.568089	44.185593	110.596466	42.398764	15.996582	109.698284	-61.161852	3.48533	122.39774
-16.720484	32.171555	117.419342	-9.372375	9.692456	116.15062	43.290855	-12.054382	108.920456	41.719151	44.07394	110.819557	42.505003	16.009779	109.8700065	-61.249753	3.375133	122.4312335
-14.805174	33.22662	117.725815	-9.374911	9.730337	116.571999	43.395237	-11.812883	109.544495	41.939308	43.85017	111.5793	42.6672725	16.0186435	110.5618975	-61.4170945	3.4420305	122.5821005
-12.784186	34.299515	118.64389	-9.071832	10.137176	117.473434	43.793594	-11.568645	110.910309	42.002106	43.783867	113.225647	42.89785	16.107611	112.067978	-61.041514	4.166741	122.87889
-10.684022	35.412144	119.999016	-9.590836	10.158363	118.49247	44.28619	-11.185598	112.838837	NaN	NaN	NaN	NaN	NaN	NaN	NaN	NaN	NaN
-8.495958	36.524544	121.754242	-9.818414	10.564651	119.868149	44.784378	-10.695081	115.059349	NaN	NaN	NaN	NaN	NaN	NaN	NaN	NaN	NaN
-6.317584	37.601711	123.720421	-10.001377	11.081072	121.392822	45.314278	-10.16426	117.348602	NaN	NaN	NaN	NaN	NaN	NaN	NaN	NaN	NaN
-2.932083	39.159195	126.787804	-10.201847	11.89024	123.724915	46.143909	-9.290192	120.575119	NaN	NaN	NaN	NaN	NaN	NaN	NaN	NaN	NaN
-0.690527	40.119015	128.750153	-10.358022	12.411283	125.092354	46.756569	-8.735391	122.270348	NaN	NaN	NaN	NaN	NaN	NaN	NaN	NaN	NaN
1.491426	40.990891	130.395172	-10.492311	12.858774	126.158226	47.303722	-8.266897	123.562897	NaN	NaN	NaN	NaN	NaN	NaN	NaN	NaN	NaN
3.718371	41.745842	131.852631	-10.607084	13.240608	126.999878	47.768341	-7.790187	124.572266	NaN	NaN	NaN	NaN	NaN	NaN	NaN	NaN	NaN
5.904666	42.436546	133.078201	-10.72547	13.58047	127.571068	48.259518	-7.416474	125.373291	NaN	NaN	NaN	NaN	NaN	NaN	NaN	NaN	NaN
8.082349	43.020103	134.109253	-10.800623	13.917348	127.944588	48.806484	-7.064147	126.011848	NaN	NaN	NaN	NaN	NaN	NaN	NaN	NaN	NaN
10.228077	43.510422	134.990906	-10.793991	14.230307	128.168137	49.320107	-6.607739	126.517548	NaN	NaN	NaN	NaN	NaN	NaN	NaN	NaN	NaN
13.388671	44.101974	135.860229	-10.756806	14.7726	128.234756	50.090324	-5.96094	127.180824	NaN	NaN	NaN	NaN	NaN	NaN	NaN	NaN	NaN
15.434924	44.334557	136.239166	-10.692925	15.109044	128.151123	50.526516	-5.606601	127.525604	NaN	NaN	NaN	NaN	NaN	NaN	NaN	NaN	NaN
16.066742	43.887646	136.066055	-10.621146	15.418521	127.963493	50.910759	-5.28421	127.86689	NaN	NaN	NaN	NaN	NaN	NaN	NaN	NaN	NaN
16.340805	43.138596	135.502182	-10.474566	15.62705	127.67141	51.340885	-5.025062	128.101379	NaN	NaN	NaN	NaN	NaN	NaN	NaN	NaN	NaN
16.777529	42.320728	134.806641	-10.273725	15.717337	127.30246	51.799469	-4.874446	128.300522	NaN	NaN	NaN	NaN	NaN	NaN	NaN	NaN	NaN
17.22785	41.361248	133.856659	-9.998313	15.668222	126.853241	52.225136	-4.707708	128.402405	NaN	NaN	NaN	NaN	NaN	NaN	NaN	NaN	NaN
17.626898	40.264149	132.815552	-9.709447	15.500837	126.370499	52.62746	-4.584083	128.434174	NaN	NaN	NaN	NaN	NaN	NaN	NaN	NaN	NaN
18.093086	38.387966	131.229172	-9.350067	15.166222	125.717422	53.222935	-4.56789	128.604355	NaN	NaN	NaN	NaN	NaN	NaN	NaN	NaN	NaN
18.351006	36.983372	130.303955	-9.410721	15.187818	125.619972	53.591339	-4.627394	128.726501	NaN	NaN	NaN	NaN	NaN	NaN	NaN	NaN	NaN
18.512367	35.476471	129.485168	-8.579576	14.427889	124.901154	53.899162	-4.770141	128.841492	NaN	NaN	NaN	NaN	NaN	NaN	NaN	NaN	NaN
18.56023	33.909184	128.81424	-8.394456	14.131439	124.678551	54.090565	-4.958565	128.866638	39.100883	52.348442	130.754349	46.595724	23.6949385	129.8104935	-63.384636	4.5679395	119.5466085
18.554901	32.245964	128.248642	-8.285654	13.878023	124.453285	54.116608	-5.233195	128.771454	39.465206	52.144138	130.095261	46.790907	23.4554715	129.4333575	-63.362215	4.3005745	119.4732125
18.385578	30.564302	127.807579	-8.182549	13.633001	124.178375	54.054459	-5.43391	128.626343	39.76717	51.911652	129.615402	46.9108145	23.238871	129.1208725	-63.2759125	4.027131	119.2358775
18.20656	28.835886	127.32489	-8.119308	13.42628	123.914192	53.969807	-5.639582	128.384644	39.918739	51.704071	129.272003	46.944273	23.0322445	128.8283235	-63.182889	3.8203155	119.0000605
17.768055	26.208538	126.693703	-8.055269	13.238573	123.55658	53.843224	-5.844315	127.773842	40.092297	51.472221	128.877151	46.9677605	22.813953	128.3254965	-63.0782985	3.663193	118.7876635
17.429733	24.441153	126.1399	-8.205382	13.370965	123.423973	53.804749	-5.812225	127.373413	39.980404	51.444645	128.626419	46.8925765	22.81621	127.999916	-63.3033405	3.92572	118.84803
17.109383	22.622942	125.620338	-8.037859	13.396078	123.068214	53.821255	-5.719643	127.027222	39.72366	51.603031	128.385574	46.7724575	22.941694	127.706398	-62.8481755	3.850462	118.43003
16.54632	20.898727	125.034477	-7.918405	13.502381	122.729813	53.912209	-5.617272	126.730286	NaN	NaN	NaN	NaN	NaN	NaN	NaN	NaN	NaN
16.00062	19.064011	124.506126	-7.844135	13.664134	122.378029	54.005135	-5.512084	126.461662	NaN	NaN	NaN	NaN	NaN	NaN	NaN	NaN	NaN
15.443571	17.177286	123.825302	-7.80497	13.855892	121.976677	54.031693	-5.416441	126.254143	NaN	NaN	NaN	NaN	NaN	NaN	NaN	NaN	NaN
14.865969	15.227647	123.224983	-7.787886	14.059467	121.569397	54.005844	-5.36082	126.137772	40.926788	51.885818	126.30217	47.466316	23.262499	126.219971	-63.042088	4.856435	116.918823
13.778872	12.313231	122.367188	-7.642726	14.281504	120.77285	53.920345	-5.348558	126.011154	41.237926	51.971458	125.312759	47.5791355	23.31145	125.6619565	-62.8645875	5.251558	115.8837435
12.963313	10.338873	121.973694	-7.616854	14.455299	120.386078	53.844307	-5.331538	125.985786	41.371822	52.004337	124.541542	47.6080645	23.3363995	125.263664	-62.8417725	5.5741985	115.508492
12.020831	8.43461	121.643852	-7.556315	14.595565	120.051003	53.766884	-5.302302	126.031387	41.511917	51.956772	123.820404	47.6394005	23.327235	124.9258955	-62.7520305	5.863895	115.1761105
11.038916	6.491206	121.4226	-7.459467	14.699478	119.750679	53.762901	-5.264885	126.128647	41.683052	51.920151	123.209358	47.7229765	23.327633	124.6690025	-62.6419105	6.071323	114.8323555
10.00612	4.597768	121.214088	-7.320522	14.767179	119.519165	53.831352	-5.227381	126.196083	41.837456	51.943016	122.679993	47.834404	23.3578175	124.438038	-62.475448	6.1765405	114.600292
8.887525	2.70895	121.10524	-7.165722	14.773798	119.38369	53.932571	-5.217365	126.157883	42.0084	51.913116	122.089478	47.9704855	23.3478755	124.1236805	-62.3019295	6.1997205	114.6436995
7.729501	0.844776	120.935585	-7.01792	14.710816	119.256386	53.987652	-5.179261	126.041344	42.101433	51.857281	121.508835	48.0445425	23.33901	123.7750895	-62.0803825	6.082622	114.7376825
5.908216	-1.879457	120.653496	-6.74134	14.508303	118.999741	54.034454	-5.045134	125.807594	42.209198	51.760437	120.78669	48.121826	23.3576515	123.297142	-61.604506	5.6589545	114.70234
4.635563	-3.693933	120.445908	-6.547903	14.332726	118.812386	54.13364	-5.015194	125.671127	42.317486	51.741337	120.301865	48.225563	23.3630715	122.986496	-61.321369	5.3023805	114.638276
3.313282	-5.40742	120.221123	-6.364831	14.124245	118.623924	54.263378	-4.995514	125.525452	42.38871	51.701176	119.780472	48.326044	23.352831	122.652962	-61.055706	4.895659	114.594886
1.930363	-7.124517	120.115242	-6.200806	13.907486	118.445297	54.374741	-4.939861	125.376343	42.363064	51.61829	119.262337	48.3689025	23.3392145	122.31934	-60.7705145	4.4757575	114.571254
0.497983	-8.730479	120.023598	-6.070892	13.709118	118.280136	54.486973	-4.912566	125.242294	42.317223	51.524265	118.764023	48.402098	23.3058495	122.0031585	-60.543882	4.1123865	114.5571135
-0.976068	-10.337724	120.008827	-5.9533	13.531809	118.105316	54.613853	-4.927075	125.140999	42.298782	51.444721	118.329552	48.4563175	23.258823	121.7352755	-60.3629175	3.804795	114.4753565
-2.493741	-11.810226	119.882118	-5.839557	13.384597	117.903099	54.73497	-4.965461	125.024483	42.325279	51.38055	117.982414	48.5301245	23.2075445	121.5034485	-60.2092385	3.5616495	114.3027495
-4.886239	-13.942642	119.638336	-5.684697	13.252625	117.47364	54.874813	-5.056988	124.60865	42.436516	51.334221	117.427528	48.6556645	23.1386165	121.018089	-60.0250585	3.3666335	113.929191
-6.515132	-15.264427	119.376198	-5.598222	13.18222	117.040512	54.898579	-5.045408	124.33773	42.546291	51.253223	116.882965	48.722435	23.1039075	120.6103475	-59.918879	3.2605325	113.4706765
-8.218746	-16.489151	119.150307	-5.460638	13.146246	116.659775	54.906105	-5.175064	123.952034	42.699493	51.105709	116.2127	48.802799	22.9653225	120.082367	-59.724075	3.3271695	113.237183
-9.934032	-17.597626	119.075096	-5.274212	13.133332	116.442787	54.869015	-5.307668	123.296402	42.943375	50.961994	115.470825	48.906195	22.827163	119.3836135	-59.454619	3.439501	113.5019605
-11.663821	-18.641375	119.036354	-5.030037	13.127687	116.351021	54.81395	-5.332456	122.635635	43.209435	50.868183	114.805099	49.0116925	22.7678635	118.720367	-59.0717665	3.4875105	113.981675
-13.362329	-19.606977	118.903946	-4.791464	13.095346	116.33197	54.855694	-5.299373	121.966591	43.408413	50.839222	114.337143	49.1320535	22.7699245	118.151867	-58.7149815	3.4207675	114.512073
-15.080425	-20.507151	118.702698	-4.568068	13.039758	116.359222	55.010956	-5.223673	121.33493	43.518627	50.89085	114.057816	49.2647915	22.8335885	117.696373	-58.4009275	3.2459275	115.022071
-17.625507	-21.765291	118.224701	-4.247634	13.019387	116.179016	55.280758	-4.878531	120.665215	43.540131	51.155121	113.903687	49.4104445	23.138295	117.284451	-57.9057125	2.900479	115.073581
-19.261806	-22.527191	118.055664	-3.985067	12.988504	116.064247	55.556702	-4.669798	120.273521	43.484898	51.379322	113.693832	49.5208	23.354762	116.9836765	-57.490934	2.622246	115.1448175
-20.916113	-23.20838	118.192909	-3.642156	13.006309	116.04377	55.87281	-4.461906	119.83886	43.443264	51.505489	113.404846	49.658037	23.5217915	116.621853	-56.942349	2.4908265	115.465687
-22.526682	-23.770552	118.529762	-3.377093	13.108357	116.051277	56.123798	-4.178539	119.54361	43.508141	51.602108	113.061478	49.8159695	23.7117845	116.302544	-56.5701555	2.5049295	115.80001
-22.524824	-23.057291	119.078156	-3.249291	13.284661	116.098007	56.337196	-3.976833	119.503334	43.563931	51.719685	112.690582	49.9505635	23.871426	116.096958	-56.4491455	2.697896	116.099056
-22.350533	-22.097851	119.408989	-3.242511	13.507663	116.190376	56.445683	-3.924556	119.689598	43.544537	51.710712	112.402	49.99511	23.893078	116.045799	-56.480132	3.122248	116.334953
-22.296104	-21.140347	119.849838	-3.332757	13.71479	116.307007	56.413704	-3.895773	119.963753	43.527565	51.639885	112.127663	49.9706345	23.872056	116.045708	-56.6361485	3.557524	116.568306
-22.143715	-19.541079	120.138786	-3.591794	13.894558	116.410378	56.247967	-4.00601	120.533585	43.490906	51.516556	111.733521	49.8694365	23.755273	116.133553	-57.0530245	4.033843	116.687203
-22.320734	-18.25799	120.306168	-3.775296	13.885789	116.395676	56.088795	-4.164529	120.97554	43.424263	51.289768	111.510551	49.756529	23.5626195	116.2430455	-57.307121	4.2089585	116.5483065
-22.346033	-17.101475	120.250404	-3.952403	13.806579	116.368958	55.933727	-4.311471	121.406555	43.260227	51.058781	111.325409	49.596977	23.373655	116.365982	-57.501783	4.239503	116.371934
-22.317448	-15.794541	119.998337	-4.09507	13.664721	116.33284	55.782993	-4.443423	121.814278	43.151699	50.844776	111.06179	49.467346	23.2006765	116.438034	-57.657486	4.1287655	116.227646
-22.39776	-14.371588	119.883263	-4.180854	13.457739	116.275108	55.698139	-4.476927	122.169533	42.962315	50.65757	110.729301	49.330227	23.0903215	116.449417	-57.691935	3.8251565	116.100799
-22.45402	-12.945616	119.653282	-4.346065	13.218452	116.22081	55.647289	-4.547288	122.502243	42.603092	50.581272	110.328186	49.1251905	23.016992	116.4152145	-57.8173205	3.419912	116.0264055
-22.460812	-11.378082	119.340935	-4.485647	12.939734	116.138672	55.557587	-4.567436	122.81662	42.227451	50.559299	109.71035	48.892519	22.9959315	116.263485	-57.863813	2.8835365	116.013859
-22.728531	-8.667642	119.061386	-4.6238	12.653354	115.953377	55.497879	-4.461441	123.180092	41.604256	50.376778	109.03907	48.5510675	22.9576685	116.109581	-57.7986675	2.3490395	115.797173
-22.903553	-6.676658	118.868507	-4.739386	12.522882	115.921608	55.603035	-4.353118	123.455467	41.322685	50.39624	108.556198	48.46286	23.021561	116.0058325	-57.941632	2.024203	115.8373835
-23.056831	-4.597012	118.634521	-4.73218	12.368852	115.898605	55.759979	-4.258803	123.725548	41.095268	50.45488	108.284653	48.4276235	23.0980385	116.0051005	-57.8919835	1.6396655	115.7921095
-23.298933	-2.375852	118.174652	-4.736574	12.222889	116.00679	55.914001	-4.207549	123.989105	40.852726	50.371914	108.367798	48.3833635	23.0821825	116.1784515	-57.8565115	1.3635955	115.8351285
-23.54969	-0.061357	117.57766	-4.707631	12.033687	116.114494	56.080158	-4.228833	124.187759	40.776291	50.419212	108.763374	48.4282245	23.0951895	116.4755665	-57.8434865	0.972184500000001	115.7534215
-23.794027	2.36266	116.669312	-4.630595	11.813359	116.13681	56.229176	-4.321605	124.167892	40.928524	50.582035	109.426407	48.57885	23.130215	116.7971495	-57.84004	0.496503000000001	115.4764705
-24.143719	4.958819	115.741745	-4.522711	11.574859	116.056023	56.252087	-4.469483	123.859154	41.174419	50.801754	110.265419	48.713253	23.1661355	117.0622865	-57.758675	-0.0164175000000029	115.0497595
-24.776501	9.134564	114.563683	-4.343368	11.333309	115.807533	56.191368	-4.786002	122.998688	41.571732	51.109158	111.691544	48.88155	23.161578	117.345116	-57.568286	-0.494959999999999	114.26995
-25.343025	12.144716	114.113701	-4.269228	11.33891	115.665451	56.078442	-4.955802	122.282875	41.82151	51.242401	112.547348	48.949976	23.1432995	117.4151115	-57.488432	-0.465479500000001	113.9157905
-25.900677	15.267049	113.89357	-4.227551	11.461723	115.604355	55.972416	-5.0328	121.599945	42.074211	51.346062	113.186646	49.0233135	23.156631	117.3932955	-57.4784155	-0.233185000000002	113.8154145
-26.547718	18.464577	113.775047	-4.205627	11.672403	115.587784	55.902378	-5.025188	121.105751	42.240704	51.421513	113.601921	49.071541	23.1981625	117.353836	-57.482795	0.1466435	113.821732
-27.238932	21.720951	113.716339	-4.170013	11.899318	115.590034	55.924202	-5.009478	120.74469	42.291729	51.494686	113.901924	49.1079655	23.242604	117.323307	-57.4479915	0.556031999999998	113.856761
-27.857992	24.914238	113.591743	-4.142436	12.076389	115.619728	55.980186	-4.982624	120.47731	42.265068	51.537163	114.096405	49.122627	23.2772695	117.2868575	-57.407499	0.875508500000002	113.9525985
-28.735329	28.283422	113.61898	-4.112034	12.175749	115.666702	56.053577	-4.973181	120.313026	42.209152	51.536613	114.197662	49.1313645	23.281716	117.255344	-57.3554325	1.069782	114.07806
-29.85462	33.077831	113.441727	-4.063173	12.1091	115.736946	56.182045	-5.077842	120.148972	42.153374	51.407822	114.310715	49.1677095	23.16499	117.2298435	-57.2940555	1.05321	114.2440485
-30.834377	36.436646	113.450005	-4.041653	11.920611	115.756645	56.224358	-5.221848	120.022842	42.16008	51.276058	114.483856	49.192219	23.027105	117.253349	-57.275525	0.814117	114.259941
-31.729469	39.664845	113.385025	-4.024564	11.632703	115.730156	56.244087	-5.448762	119.833267	42.199516	51.075912	114.732864	49.2218015	22.813575	117.2830655	-57.2709295	0.451830999999999	114.1772465
-32.291752	42.723949	113.450409	-4.036237	11.303988	115.667603	56.178387	-5.721178	119.579468	42.251579	50.796425	115.02845	49.214983	22.5376235	117.303959	-57.287457	0.070352500000002	114.031247
-31.692106	44.813637	113.987579	-4.070296	10.982988	115.63015	56.05545	-6.017889	119.271866	42.330284	50.459164	115.299858	49.192867	22.2206375	117.285862	-57.333459	-0.254661500000001	113.974438
-29.484686	44.66045	114.082184	-4.123418	10.685253	115.584587	55.891567	-6.333052	118.953583	42.417881	50.189217	115.59864	49.154724	21.9280825	117.2761115	-57.40156	-0.5575765	113.8930625
-27.359543	44.202358	114.40966	-4.182098	10.431962	115.550545	55.707859	-6.624938	118.630753	42.49847	49.936985	115.905655	49.1031645	21.6560235	117.268204	-57.4673605	-0.792099499999999	113.832886
-24.693163	44.013561	114.980522	-4.214983	10.111244	115.522591	55.516521	-7.01136	118.137833	42.55637	49.597927	116.255257	49.0364455	21.2932835	117.196545	-57.4664115	-1.0707955	113.848637
-22.971186	44.07188	115.169731	-4.216912	9.94255	115.48259	55.406689	-7.264382	117.82148	42.554047	49.414436	116.443542	48.980368	21.075027	117.132511	-57.414192	-1.189927	113.832669
-21.218433	44.148018	115.243439	-4.182961	9.786528	115.408394	55.322773	-7.499898	117.547394	42.570599	49.208584	116.564117	48.946686	20.854343	117.0557555	-57.312608	-1.281287	113.7610325
-19.435728	44.265659	115.314011	-4.108706	9.645432	115.281784	55.278694	-7.766695	117.266037	42.645657	49.017891	116.603065	48.9621755	20.625598	116.934551	-57.1795875	-1.334734	113.629017
-17.613974	44.365074	115.322708	-4.048721	9.484128	115.139137	55.249702	-8.014504	116.953293	42.736507	48.841537	116.611267	48.9931045	20.4135165	116.78228	-57.0905465	-1.4452605	113.495994
-15.835062	44.470428	115.381119	-4.002386	9.327216	115.006973	55.192314	-8.216663	116.610062	42.78582	48.653866	116.612495	48.989067	20.2186015	116.6112785	-56.993839	-1.5641695	113.4026675
-13.984192	44.585373	115.386581	-3.941978	9.21841	114.915634	55.099804	-8.388231	116.301407	42.811394	48.454052	116.595612	48.955599	20.0329105	116.4485095	-56.839555	-1.5960905	113.3827585
-11.311493	44.758545	115.427017	-3.887392	9.049434	114.802238	55.001896	-8.642488	115.963074	42.877327	48.13591	116.615677	48.9396115	19.746711	116.2893755	-56.7143955	-1.647843	113.3151005
-9.467855	44.877617	115.442253	-3.837681	8.943723	114.731194	54.968906	-8.852133	115.761879	42.951538	47.918133	116.693481	48.960222	19.533	116.22768	-56.635584	-1.645554	113.234708
-7.592768	44.993851	115.490952	-3.77193	8.793856	114.645256	54.956711	-9.026003	115.572105	43.045597	47.681732	116.840744	49.001154	19.3278645	116.2064245	-56.545014	-1.7401525	113.0840875
-5.734106	45.091103	115.545151	-3.707384	8.622357	114.616074	54.930515	-9.215673	115.44075	43.162952	47.426308	117.021347	49.0467335	19.1053175	116.2310485	-56.4615015	-1.8606035	113.0010995
-3.867275	45.202457	115.637062	-3.655973	8.424257	114.619614	54.891003	-9.442108	115.424225	43.292763	47.133587	117.20182	49.091883	18.8457395	116.3130225	-56.403829	-1.9972255	112.9262055
-1.954509	45.278019	115.746964	-3.6092	8.228772	114.690887	54.872643	-9.691003	115.468109	43.438988	46.841927	117.38607	49.1558155	18.575462	116.4270895	-56.3742155	-2.117918	112.9546845
-0.068723	45.363384	115.858482	-3.578003	8.013649	114.807114	54.872513	-9.920151	115.571342	43.590195	46.559845	117.600693	49.231354	18.319847	116.5860175	-56.38736	-2.292549	113.0282105
2.76749	45.451527	116.132629	-3.545877	7.660606	114.981529	54.920517	-10.269822	115.812706	43.822086	46.129269	118.005219	49.3713015	17.9297235	116.9089625	-56.4630555	-2.6085115	113.0540955
4.664694	45.469059	116.356911	-3.575779	7.422513	115.085602	54.944546	-10.504848	115.983643	43.943855	45.844757	118.323662	49.4442005	17.6699545	117.1536525	-56.5957585	-2.8249285	113.0175515
6.535889	45.467583	116.574417	-3.640789	7.187644	115.208374	54.928856	-10.697492	116.15918	44.040359	45.560123	118.645203	49.4846075	17.4313155	117.4021915	-56.7661855	-3.0560275	113.0145565
8.405356	45.443752	116.810486	-3.709551	6.964646	115.339325	54.871525	-10.850555	116.335175	44.101791	45.305256	118.960464	49.486658	17.2273505	117.6478195	-56.90576	-3.2980585	113.0308305
10.255741	45.417274	116.998711	-3.783386	6.774253	115.497574	54.802979	-10.96333	116.540016	44.131504	45.105446	119.224739	49.4672415	17.071058	117.8823775	-57.0340135	-3.522552	113.1127705
12.09735	45.388748	117.210426	-3.854417	6.637464	115.6745	54.768002	-11.061563	116.756485	44.134346	44.975071	119.455673	49.451174	16.956754	118.106079	-57.160008	-3.681826	113.242921
13.886602	45.370476	117.435051	-3.906478	6.538668	115.851151	54.761154	-11.115006	116.986481	44.13134	44.885178	119.670631	49.446247	16.885086	118.328556	-57.259203	-3.80775	113.373746
15.679722	44.66608	117.912933	-3.95099	6.459104	116.083595	54.836739	-11.178514	117.329422	44.126049	44.863148	119.990906	49.481394	16.842317	118.660164	-57.383374	-3.924109	113.507026
15.738882	43.240852	118.022812	-3.95814	6.432958	116.195404	54.905647	-11.1739	117.530731	44.120934	44.889076	120.210281	49.5132905	16.857588	118.870506	-57.4295705	-3.991672	113.520302
15.999414	41.945107	118.159798	-3.966973	6.428883	116.295792	54.931404	-11.124965	117.709938	44.110424	44.932644	120.422424	49.520914	16.9038395	119.066181	-57.45486	-4.0460735	113.525403
16.256964	40.660591	118.26973	-3.985574	6.436621	116.386505	54.950897	-11.058792	117.867813	44.103889	44.971432	120.640739	49.527393	16.95632	119.254276	-57.498541	-4.083078	113.518734
16.526552	39.304287	118.392685	-4.003291	6.452187	116.484192	54.948116	-11.010425	118.063477	44.110451	44.993725	120.87915	49.5292835	16.99165	119.4713135	-57.5358655	-4.087276	113.4970705
16.774773	37.947727	118.596291	-4.052515	6.47169	116.634201	54.92009	-11.00423	118.326744	44.124569	45.025852	121.165596	49.5223295	17.010811	119.74617	-57.6273595	-4.067431	113.522232
17.033991	36.563049	118.839989	-4.138772	6.487957	116.849289	54.860775	-11.0172	118.68557	44.1604	45.05188	121.462692	49.5105875	17.01734	120.074131	-57.7881315	-4.041426	113.624447
17.405672	34.360394	119.247612	-4.261087	6.509336	117.273857	54.795666	-11.118041	119.286987	44.189255	45.05061	121.909332	49.4924605	16.9662845	120.5981595	-58.0146345	-3.9476125	113.9495545
17.631323	32.879223	119.53373	-4.358712	6.535434	117.580673	54.754299	-11.190578	119.704948	44.186871	45.049198	122.165993	49.470585	16.92931	120.9354705	-58.188009	-3.858442	114.2258755
17.841694	31.347469	119.710876	-4.426254	6.544262	117.872978	54.704506	-11.252409	120.091232	44.180115	45.045769	122.351303	49.4423105	16.89668	121.2212675	-58.2948185	-3.808156	114.5246885
18.054422	29.810917	119.77166	-4.486249	6.564162	118.140259	54.673946	-11.320877	120.415619	44.174393	45.019829	122.443947	49.4241695	16.849476	121.429783	-58.3966675	-3.721152	114.850735
18.250166	28.234819	119.813934	-4.538218	6.583256	118.375229	54.619747	-11.369566	120.7052	44.1525	44.986897	122.427818	49.3861235	16.8086655	121.566509	-58.4625595	-3.6421535	115.183949
18.409351	26.650568	119.765541	-4.576358	6.592391	118.548134	54.562336	-11.454367	120.917038	44.159531	44.935562	122.354767	49.3609335	16.7405975	121.6359025	-58.5136495	-3.5558155	115.4603655
18.603752	25.027925	119.73877	-4.622025	6.574314	118.666672	54.498608	-11.56888	121.072159	44.174652	44.862427	122.274376	49.33663	16.6467735	121.6732675	-58.58068	-3.4981455	115.6600765
18.829836	22.539139	119.654533	-4.704585	6.478598	118.731583	54.35759	-11.778056	121.1576	44.215004	44.737816	122.217026	49.286297	16.47988	121.687313	-58.695467	-3.522684	115.775853
19.007982	20.839243	119.629761	-4.76896	6.381126	118.739044	54.236752	-11.916965	121.100822	44.224087	44.625454	122.223175	49.2304195	16.3542445	121.6619985	-58.7683395	-3.5919925	115.8160895
19.14925	19.117369	119.522385	-4.804447	6.299002	118.748436	54.099445	-12.060063	120.973373	44.25037	44.547302	122.202232	49.1749075	16.2436195	121.5878025	-58.7838015	-3.6456155	115.9090695
19.299747	17.427322	119.416939	-4.828352	6.242631	118.754875	53.96743	-12.177312	120.781258	44.260578	44.491215	122.16169	49.114004	16.1569515	121.471474	-58.770708	-3.6716895	116.038276
19.439152	15.715525	119.233849	-4.828523	6.234624	118.75267	53.866756	-12.225776	120.553551	44.254375	44.447056	122.095421	49.0605655	16.11064	121.324486	-58.7176115	-3.641392	116.180854
19.578167	14.032553	119.046272	-4.812371	6.29249	118.732132	53.793358	-12.213392	120.352997	44.241585	44.44421	121.939346	49.0174715	16.115409	121.1461715	-58.6422135	-3.530429	116.3180925
19.728596	12.320755	118.812622	-4.78984	6.41126	118.674049	53.779358	-12.158409	120.187912	44.237171	44.451954	121.741829	49.0082645	16.1467725	120.9648705	-58.5879445	-3.3242525	116.3832275
20.000963	9.742006	118.442657	-4.747287	6.653052	118.501938	53.749039	-12.031837	120.022667	44.226189	44.499691	121.405724	48.987614	16.233927	120.7141955	-58.482188	-2.927823	116.2896805
20.153767	7.976229	118.190216	-4.738189	6.808902	118.348137	53.716587	-11.953999	119.955971	44.236122	44.517754	121.145821	48.9763545	16.2818775	120.550896	-58.4527325	-2.6640735	116.145378
20.311039	6.213477	117.986801	-4.735763	6.951486	118.214645	53.658546	-11.912539	119.886864	44.237621	44.500713	120.868111	48.9480835	16.294087	120.3774875	-58.4196095	-2.391115	116.0518025
20.436354	4.417583	117.836296	-4.753643	7.071738	118.132332	53.571541	-11.905495	119.827698	44.222603	44.507065	120.549965	48.897072	16.300785	120.1888315	-58.404358	-2.157309	116.0758325
20.581806	2.602267	117.764854	-4.775896	7.161175	118.113884	53.455181	-11.916205	119.8228	44.202995	44.454029	120.229759	48.829088	16.268912	120.0262795	-58.38088	-1.946562	116.2014885
20.71118	0.793573	117.780174	-4.815375	7.244334	118.128395	53.349983	-11.934986	119.876419	44.197777	44.400715	119.980278	48.77388	16.2328645	119.9283485	-58.40463	-1.7441965	116.3284415
20.841274	-0.976826	117.823097	-4.851109	7.286608	118.15847	53.278107	-11.997266	120.042404	44.200447	44.394337	119.725609	48.739277	16.1985355	119.8840065	-58.441495	-1.6253195	116.4329335
21.036158	-3.632493	118.110275	-4.890049	7.339569	118.187729	53.21965	-12.117708	120.46418	44.191807	44.411858	119.381462	48.7057285	16.147075	119.922821	-58.4858265	-1.467937	116.452637
21.210623	-5.358552	118.347382	-4.913917	7.36737	118.194153	53.198479	-12.200656	120.874908	44.174427	44.397778	119.128838	48.686453	16.098561	120.001873	-58.514287	-1.363821	116.386433
21.37093	-7.067472	118.756508	-4.94583	7.368687	118.183258	53.194202	-12.283702	121.370438	44.116371	44.41193	118.898216	48.6552865	16.064114	120.134327	-58.5469465	-1.32674	116.232189
21.527569	-8.736539	119.186874	-4.976374	7.342974	118.184189	53.211739	-12.367922	121.903191	44.145977	44.310844	118.681526	48.678858	15.971461	120.2923585	-58.631606	-1.285513	116.0760195
21.672386	-10.322092	119.733658	-5.026594	7.301883	118.227592	53.232376	-12.432933	122.406746	44.084396	44.262352	118.551895	48.658386	15.9147095	120.4793205	-58.711574	-1.3109435	115.9758635
21.787214	-11.870625	120.15625	-5.092984	7.268178	118.339935	53.195923	-12.441497	122.823044	44.01347	44.227402	118.485748	48.6046965	15.8929525	120.654396	-58.7906645	-1.3565965	116.025474
21.908686	-13.296103	120.563293	-5.171492	7.255519	118.542572	53.14175	-12.438486	123.117157	43.942696	44.205875	118.489822	48.542223	15.8836945	120.8034895	-58.885207	-1.3726565	116.2816545
22.032497	-15.351872	121.08474	-5.295063	7.325307	118.899658	53.049164	-12.417285	123.400665	43.903732	44.287373	118.719055	48.476448	15.935044	121.05986	-59.066574	-1.28443	116.739456
22.105255	-16.582474	121.32856	-5.380643	7.443979	119.119179	53.004093	-12.387033	123.581764	43.902111	44.400227	118.949104	48.453102	16.006597	121.265434	-59.214388	-1.118639	116.972924
22.180517	-17.739853	121.567581	-5.46982	7.616138	119.292412	52.985512	-12.335521	123.725677	43.931244	44.53957	119.265388	48.458378	16.1020245	121.4955325	-59.398018	-0.869748499999999	117.0892915
22.152109	-18.853859	121.718048	-5.557233	7.837536	119.454102	52.946037	-12.23282	123.872231	43.848419	44.722687	119.628952	48.397228	16.2449335	121.7505915	-59.511694	-0.569861500000002	117.1576125
22.155602	-19.849222	121.929642	-5.65291	8.106526	119.632851	52.912003	-12.129315	124.04673	43.817806	44.87183	119.910194	48.3649045	16.3712575	121.978462	-59.6707245	-0.158205500000001	117.28724
22.153675	-20.79949	122.304512	-5.73547	8.374985	119.8414	52.878441	-12.02304	124.282387	43.795921	45.036053	120.115898	48.337181	16.5065065	122.1991425	-59.808121	0.243463500000001	117.4836575
22.051004	-21.702948	122.73481	-5.822232	8.634507	120.078674	52.870148	-11.903507	124.581871	43.810127	45.186497	120.269989	48.3401375	16.641495	122.42593	-59.9846015	0.627518999999996	117.731418
21.986126	-22.911533	123.491631	-5.935169	8.958583	120.407166	52.869297	-11.715611	125.16053	43.741226	45.40448	120.479012	48.3052615	16.8444345	122.819771	-60.1755995	1.0727315	117.994561
21.898272	-23.670271	124.111351	-6.021547	9.101842	120.581009	52.873539	-11.612172	125.586426	43.688679	45.523716	120.579979	48.281109	16.955772	123.0832025	-60.324203	1.247912	118.0788155
21.682476	-24.339136	124.732971	-6.123617	9.202136	120.730713	52.876003	-11.548421	126.003349	43.678474	45.596241	120.614288	48.2772385	17.02391	123.3088185	-60.5244725	1.380362	118.1526075
21.511177	-24.998777	125.220718	-6.236481	9.246213	120.859039	52.83065	-11.516108	126.380539	43.581535	45.630573	120.612572	48.2060925	17.0572325	123.4965555	-60.6790545	1.4351935	118.2215225
20.996096	-25.393381	125.577423	-6.375673	9.274687	120.990013	52.718449	-11.51928	126.698212	43.460941	45.616604	120.598724	48.089695	17.048662	123.648468	-60.841041	1.500712	118.331558
20.468512	-25.734365	125.857964	-6.501755	9.266565	121.136559	52.584648	-11.545518	126.900116	43.396664	45.566166	120.605873	47.990656	17.010324	123.7529945	-60.994166	1.522806	118.5201235
19.845879	-26.10124	125.989464	-6.619554	9.255146	121.290253	52.442688	-11.575656	127.03447	43.354511	45.529854	120.692398	47.8985995	16.977099	123.863434	-61.1377075	1.533193	118.717072
18.982244	-26.52002	125.932625	-6.727889	9.23793	121.518372	52.296947	-11.645523	127.179459	43.385124	45.542503	121.005157	47.8410355	16.94849	124.092308	-61.2968135	1.52737	118.944436
18.398327	-26.69779	125.835442	-6.789796	9.261951	121.702217	52.242542	-11.657706	127.240013	43.377209	45.563484	121.298195	47.8098755	16.952889	124.269104	-61.3894675	1.571013	119.13533
17.788342	-26.845169	125.86026	-6.823802	9.301082	121.930542	52.213741	-11.646757	127.305923	43.442249	45.563866	121.536758	47.827995	16.9585545	124.4213405	-61.475599	1.6436095	119.4397435
17.106194	-26.951874	125.999657	-6.845397	9.365107	122.208313	52.200336	-11.615499	127.421715	43.458748	45.583298	121.751831	47.829542	16.9838995	124.586773	-61.520336	1.7463145	119.829853
16.331247	-27.017847	126.303932	-6.867967	9.454968	122.528091	52.213757	-11.59065	127.620209	43.519737	45.572926	121.906044	47.866747	16.991138	124.7631265	-61.602681	1.918798	120.2930555
15.60563	-27.016882	126.613297	-6.862858	9.525835	122.835609	52.250534	-11.584299	127.923241	43.626068	45.529579	122.027634	47.938301	16.97264	124.9754375	-61.664017	2.07903	120.6957805
14.865448	-26.947874	126.98423	-6.850857	9.537467	123.105179	52.30254	-11.611695	128.28508	43.684483	45.489811	122.135376	47.9935115	16.939058	125.210228	-61.6952255	2.135876	121.00013
13.677205	-26.471621	127.618965	-6.907971	9.540903	123.444855	52.314514	-11.700237	128.818893	43.729782	45.402431	122.18425	48.022148	16.851097	125.5015715	-61.83809	2.230709	121.3881385
12.788399	-26.112001	127.825798	-6.974316	9.452277	123.608139	52.245213	-11.797512	129.02771	43.687775	45.323372	122.143051	47.966494	16.76293	125.5853805	-61.915126	2.141624	121.6308975
11.875212	-25.75746	127.886841	-7.051699	9.306486	123.701096	52.170681	-11.919348	129.105286	43.605568	45.184494	122.068764	47.8881245	16.632573	125.587025	-61.9915225	1.980399	121.815167
11.019643	-25.372204	127.745644	-7.144255	9.124693	123.726151	52.091061	-12.056275	129.122177	43.513012	45.046139	121.984032	47.8020365	16.494932	125.5531045	-62.0905465	1.754454	121.8991975
10.091784	-24.897715	127.562248	-7.218381	8.90577	123.656044	52.026905	-12.219082	129.065262	43.424942	44.926487	121.944405	47.7259235	16.3537025	125.5048335	-62.1626855	1.4578375	121.8072545
9.050474	-24.3657	127.132782	-7.303169	8.703908	123.550812	51.921642	-12.357888	128.906433	43.353367	44.80505	121.942879	47.6375045	16.223581	125.424656	-62.2438425	1.184235	121.676968
8.006002	-23.826956	126.688347	-7.361197	8.535943	123.421204	51.822369	-12.464088	128.66066	43.273926	44.6931	121.914383	47.5481475	16.114506	125.2875215	-62.2705415	0.957380000000001	121.5548865
6.38184	-22.856743	125.993835	-7.408072	8.396522	123.258461	51.72485	-12.551972	128.172882	43.219231	44.510197	121.902443	47.4720405	15.9791125	125.0376625	-62.2881845	0.813931499999999	121.4792595
5.155779	-22.12669	125.51886	-7.383122	8.369946	123.186279	51.705761	-12.574333	127.84333	43.243172	44.450115	121.946907	47.4744665	15.937891	124.8951185	-62.2407105	0.802001000000002	121.4774395
4.046954	-21.35747	125.023636	-7.327769	8.38956	123.146164	51.733704	-12.588217	127.578796	43.258286	44.471527	122.075562	47.495995	15.941655	124.827179	-62.151533	0.837464999999998	121.465149
2.841882	-20.548141	124.528419	-7.228855	8.420034	123.109138	51.81004	-12.617561	127.324104	43.345116	44.510365	122.319458	47.577578	15.946402	124.821781	-62.035288	0.893666	121.396495
1.530775	-19.735687	123.960388	-7.134681	8.462398	123.090302	51.901333	-12.642004	127.043449	43.515873	44.547417	122.624901	47.708603	15.9527065	124.834175	-61.977965	0.972089499999999	121.346429
0.223669	-18.876692	123.270485	-6.998816	8.455874	123.000702	52.015804	-12.683101	126.698219	43.618965	44.624401	123.006989	47.8173845	15.97065	124.852604	-61.8150165	0.941098	121.1488
-1.055952	-18.087463	122.431305	-6.912808	8.443611	122.907349	52.085598	-12.728444	126.220093	43.706558	44.66679	123.546623	47.896078	15.969173	124.883358	-61.721694	0.918049000000002	120.93134
-3.199735	-16.923622	121.578453	-6.82516	8.451192	122.819351	52.128624	-12.729618	125.436653	43.81485	44.61298	124.176498	47.971737	15.941681	124.8065755	-61.622057	0.960703000000002	120.8321265
-4.616006	-16.236248	121.198013	-6.817687	8.506207	122.767273	52.14975	-12.756957	125.058105	43.816711	44.577744	124.4226	47.9832305	15.9103935	124.7403525	-61.6186045	1.1020205	120.7941935
-6.211951	-15.569481	121.003998	-6.837386	8.599184	122.711037	52.160229	-12.778961	124.760605	43.784523	44.552849	124.603394	47.972376	15.886944	124.6819995	-61.647148	1.311424	120.7400745
-7.772097	-14.959015	121.094574	-6.870045	8.68913	122.690269	52.169407	-12.811399	124.650726	43.791962	44.543053	124.476601	47.9806845	15.865827	124.5636635	-61.7207745	1.512433	120.8168745
-9.376657	-14.471581	121.314896	-6.886741	8.73027	122.691193	52.219063	-12.911336	124.689392	43.739746	44.46175	124.129654	47.9794045	15.775207	124.409523	-61.7528865	1.685333	120.972863
-11.002859	-14.014144	121.568871	-6.861468	8.658985	122.665085	52.257954	-13.049257	124.792778	43.699265	44.227264	123.68541	47.9786095	15.5890035	124.239094	-61.7015455	1.7289665	121.091076
-12.572713	-13.665602	121.77459	-6.79886	8.446455	122.617279	52.338554	-13.258018	124.919601	43.697403	43.9366	123.204826	48.0179785	15.339291	124.0622135	-61.6156985	1.553619	121.1723445
-15.095051	-13.135013	121.724869	-6.640083	7.906397	122.441063	52.46257	-13.705889	124.971558	43.738461	43.477486	122.714684	48.1005155	14.8857985	123.843121	-61.3806815	0.9269955	121.039005
-16.713743	-12.867221	121.471527	-6.552962	7.469872	122.254158	52.516712	-14.035569	124.8284	43.794441	43.152988	122.473076	48.1555765	14.5587095	123.650738	-61.2615005	0.3810345	120.857578
-18.465143	-12.548131	121.188293	-6.477964	7.072715	122.024071	52.504356	-14.331764	124.479256	43.837643	42.832851	122.257324	48.1709995	14.2505435	123.36829	-61.1269275	-0.1051135	120.679852
-20.113125	-12.278459	120.917114	-6.428625	6.736646	121.760895	52.395367	-14.616151	123.94973	43.846989	42.531429	121.996857	48.121178	13.957639	122.9732935	-60.978428	-0.484347	120.5484965
-21.964052	-11.935761	120.817474	-6.435676	6.495679	121.479416	52.232277	-14.894952	123.301826	43.846512	42.236755	121.591782	48.0393945	13.6709015	122.446804	-60.9107465	-0.679543500000001	120.512028
-23.63509	-11.630481	120.805145	-6.444491	6.284624	121.202728	52.056194	-15.141296	122.575356	43.836689	41.86425	120.988274	47.9464415	13.361477	121.781815	-60.8354235	-0.792228999999999	120.623641
-25.478247	-11.30877	121.053505	-6.48541	6.074293	120.952019	51.871128	-15.387797	121.787621	43.691158	41.495121	120.100021	47.781143	13.053662	120.943821	-60.751963	-0.905075999999999	120.960217
-27.948767	-10.802752	121.602211	-6.551634	5.628095	120.641914	51.591919	-15.772709	120.860756	43.512871	40.729679	118.449661	47.552395	12.478485	119.6552085	-60.655663	-1.222295	121.6286195
-29.693264	-10.473406	121.94413	-6.608611	5.248384	120.466003	51.443066	-16.171696	120.451805	43.301868	40.146862	117.437027	47.372467	11.987583	118.944416	-60.589689	-1.490815	121.98759
-31.284861	-10.111784	122.202591	-6.665415	4.785657	120.339798	51.322632	-16.567741	120.098831	43.177078	39.579952	116.639069	47.249855	11.5061055	118.36895	-60.580685	-1.9347915	122.310646
-32.854828	-9.768501	122.498665	-6.723309	4.251665	120.281624	51.163628	-16.897984	119.996452	43.059967	38.987564	115.954865	47.1117975	11.04479	117.9756585	-60.5584155	-2.54146	122.5875895
-34.443615	-9.358166	122.793808	-6.788515	3.704302	120.296715	51.018948	-17.334568	119.967842	42.936611	38.40213	115.464226	46.9777795	10.533781	117.716034	-60.5548095	-3.125177	122.877396
-35.933365	-8.925068	122.965324	-6.849739	3.170997	120.352921	50.849682	-17.733011	119.964172	42.841385	37.912212	115.148163	46.8455335	10.0896005	117.5561675	-60.5450115	-3.7476065	123.1496745
-37.475842	-8.374887	123.098099	-6.892717	2.671376	120.397141	50.715523	-18.059961	120.011749	42.76638	37.534809	114.89563	46.7409515	9.737424	117.4536895	-60.5263855	-4.394672	123.3405925
-39.529865	-7.484388	123.115067	-6.971668	2.0882	120.369324	50.532608	-18.465199	119.91317	42.535019	37.199436	114.758362	46.5338135	9.3671185	117.335766	-60.4771495	-5.1907185	123.402882
-40.967361	-6.707931	123.059372	-7.041943	1.818477	120.277168	50.44278	-18.636562	119.699356	42.444229	37.028683	114.651573	46.4435045	9.1960605	117.1754645	-60.5273905	-5.5591065	123.3788715
-42.266144	-5.895847	122.898712	-7.121804	1.605715	120.137024	50.317543	-18.76836	119.378891	42.293453	36.921547	114.621674	46.305498	9.0765935	117.0002825	-60.549106	-5.8651635	123.2737655
-43.506248	-5.055552	122.747734	-7.235077	1.440129	119.958176	50.187046	-18.892929	118.872406	42.203331	36.83313	114.565445	46.1951885	8.9701005	116.7189255	-60.6653425	-6.0898425	123.1974265
-44.79134	-4.038233	122.646606	-7.371639	1.340594	119.766579	49.988991	-18.94309	118.292961	42.067242	36.738457	114.535072	46.0281165	8.8976835	116.4140165	-60.7713945	-6.2164955	123.1191415
-45.947647	-2.99111	122.629417	-7.504181	1.311023	119.601845	49.764252	-18.994133	117.67907	41.858147	36.661827	114.540657	45.8111995	8.833847	116.1098635	-60.8195615	-6.211801	123.0938265
-47.05304	-1.882142	122.720421	-7.629296	1.305288	119.465508	49.522175	-19.064625	117.041183	41.694855	36.633278	114.59626	45.608515	8.7843265	115.8187215	-60.867107	-6.1737505	123.1122945
-48.383312	-0.256222	123.110023	-7.757462	1.270632	119.327507	49.156822	-19.072746	116.000618	41.541245	36.702312	114.870308	45.3490335	8.814783	115.435463	-60.8639575	-6.273519	123.219551
NaN	NaN	NaN	-7.827373	1.272677	119.307671	48.922829	-19.053911	115.343498	41.49902	36.795105	115.129456	45.2109245	8.870597	115.236477	-60.8656705	-6.325243	123.378865
NaN	NaN	NaN	-7.854763	1.306794	119.365372	48.682899	-18.99831	114.735947	41.403103	36.872173	115.393867	45.043001	8.9369315	115.064907	-60.752527	-6.3233435	123.665837
NaN	NaN	NaN	-7.872878	1.326822	119.435074	48.516956	-18.913294	114.197884	41.409229	36.931992	115.621986	44.9630925	9.009349	114.909935	-60.7088485	-6.355705	123.960213
-47.140736	1.731694	124.303886	-7.875604	1.32718	119.522324	48.423882	-18.829315	113.736916	41.425346	36.994637	115.868233	44.924614	9.082661	114.8025745	-60.675822	-6.428301	124.2420735
-46.332878	2.078974	124.341705	-7.879825	1.315995	119.58342	48.346989	-18.757627	113.397339	41.37051	37.031017	116.13765	44.8587495	9.136695	114.7674945	-60.6183995	-6.504705	124.3993455
-45.391953	2.370405	124.289215	-7.901178	1.302203	119.613731	48.273869	-18.705629	113.151779	41.403557	37.015785	116.363083	44.838713	9.155078	114.757431	-60.641069	-6.550672	124.470031
-43.752285	2.580654	123.842171	-7.959166	1.220998	119.438889	48.263992	-18.668142	112.856056	41.414928	37.004017	116.660286	44.83946	9.1679375	114.758171	-60.757792	-6.7259415	124.119607
-42.592068	2.723521	123.097595	-8.011043	1.128661	119.11557	48.314888	-18.719656	112.782272	41.392803	37.001835	116.695427	44.8538455	9.1410895	114.7388495	-60.8759315	-6.8837675	123.4922905
-41.306927	2.829826	122.300705	-8.11855	1.044815	118.679276	48.336563	-18.842358	112.669395	41.282227	36.979996	116.566254	44.809395	9.068819	114.6178245	-61.046495	-6.979189	122.7407275
-40.093594	2.943643	121.510223	-8.190929	0.959262	118.253708	48.227798	-18.913069	112.59922	41.257	36.850178	116.253212	44.742399	8.9685545	114.426216	-61.124257	-7.0500305	122.0812
-38.61137	2.967863	120.839058	-8.229713	0.821581	117.884697	48.124676	-19.090172	112.559471	41.154121	36.637558	115.87912	44.6393985	8.773693	114.2192955	-61.0988245	-7.130531	121.5500985
-37.064232	2.992594	120.13385	-8.206109	0.659644	117.576897	48.03891	-19.33267	112.656128	41.292145	36.316681	115.347397	44.6655275	8.4920055	114.0017625	-61.0777455	-7.1727175	121.1520315
-35.464905	3.029082	119.455399	-8.146144	0.483871	117.308212	48.03286	-19.621086	112.90686	41.470646	35.986256	114.81881	44.751753	8.182585	113.862835	-61.044041	-7.214843	120.753589
-32.827656	2.997778	118.301079	-8.033345	0.106691	116.902527	48.128613	-20.072716	113.518669	41.761162	35.399567	114.108978	44.9448875	7.6634255	113.8138235	-61.0115775	-7.4500435	119.9912305
-31.047449	2.991196	117.582535	-7.969099	-0.173228	116.643013	48.227329	-20.412987	114.020798	41.873669	35.034691	113.768974	45.050499	7.310852	113.894886	-60.988697	-7.657308	119.39114
-29.182846	3.082963	116.949806	-7.931005	-0.417766	116.412804	48.254147	-20.720285	114.529823	42.069553	34.674	113.501419	45.16185	6.9768575	114.015621	-61.02386	-7.8123895	118.809987
-27.298494	3.12668	116.353905	-7.941643	-0.614613	116.251816	48.196568	-20.936316	115.065681	42.186974	34.406685	113.327301	45.191771	6.7351845	114.196491	-61.075057	-7.9644105	118.307141
-25.304981	3.292166	115.991463	-7.984249	-0.772499	116.19648	48.156868	-21.106758	115.519249	42.322063	34.180115	113.231277	45.2394655	6.5366785	114.375263	-61.2079635	-8.0816765	118.017697
-23.383101	3.544734	115.811646	-8.03363	-0.893088	116.236511	48.101215	-21.153444	115.907715	42.417885	34.011089	113.256958	45.25955	6.4288225	114.5823365	-61.32681	-8.2149985	117.8906855
-21.343573	3.925202	115.714088	-8.093787	-0.97358	116.327942	48.097218	-21.111792	116.20575	42.413403	33.933342	113.368118	45.2553105	6.410775	114.786934	-61.4428845	-8.357935	117.86895
-18.334324	4.588089	115.686058	-8.191778	-1.049213	116.545341	48.107967	-20.929045	116.589226	42.415001	33.983707	113.378166	45.261484	6.527331	114.983696	-61.64504	-8.625757	118.106986
-16.257355	5.145151	115.734222	-8.252752	-1.063136	116.694595	48.131611	-20.729502	116.727051	42.391109	34.241234	113.320709	45.26136	6.755866	115.02388	-61.766864	-8.882138	118.36531
-14.197816	5.73895	115.838852	-8.303735	-1.057267	116.860199	48.221371	-20.496212	116.677383	42.377018	34.631275	113.090935	45.2991945	7.0675315	114.884159	-61.9066645	-9.1820655	118.836239
-12.081424	6.428475	116.011765	-8.309162	-1.057647	117.024765	48.345013	-20.284319	116.488075	42.461109	34.946285	112.652924	45.403061	7.330983	114.5704995	-62.021385	-9.446277	119.4790305
-9.95705	7.125951	116.036018	-8.237264	-1.070321	117.195961	48.499252	-20.143829	116.223785	42.357342	35.294735	112.343178	45.428297	7.575453	114.2834815	-61.902825	-9.716095	120.1084405
-7.758948	7.894702	116.147957	-8.102517	-1.080245	117.32373	48.767429	-19.905077	115.804527	42.253353	35.307266	112.052063	45.510391	7.7010945	113.928295	-61.715425	-9.8615845	120.719165
-5.537074	8.665468	116.116127	-7.959011	-1.047887	117.361191	48.913338	-19.63588	115.455368	42.02058	35.203388	112.130722	45.466959	7.783754	113.793045	-61.384981	-9.879528	120.929337
-2.301217	9.930047	116.253403	-7.849246	-0.872003	117.359039	49.134087	-19.326887	114.989296	41.635818	35.304398	112.253975	45.3849525	7.9887555	113.6216355	-61.0834445	-9.7327615	121.0964425
-0.123167	10.828199	116.049538	-7.858139	-0.776797	117.340553	49.256168	-19.067183	114.852654	41.504517	35.655148	112.307716	45.3803425	8.2939825	113.580185	-61.0966205	-9.8475765	121.100921
1.995509	11.67942	116.01046	-7.940193	-0.66273	117.286453	49.267944	-18.771544	114.811722	41.314247	36.070686	112.594055	45.2910955	8.649571	113.7028885	-61.1714815	-9.975031	120.8700175
4.175906	12.622446	116.040627	-8.08379	-0.505537	117.231667	49.286877	-18.430248	114.6978	41.103264	36.430923	112.931015	45.1950705	9.0003375	113.8144075	-61.3626505	-10.0114115	120.6489265
5.926257	13.636412	116.824043	-8.269328	-0.289657	117.146637	49.238304	-18.011019	114.538101	40.897072	36.827877	113.317749	45.067688	9.408429	113.927925	-61.606344	-9.987743	120.365349
7.613332	14.770545	117.16272	-8.491065	-0.024817	117.018143	49.120724	-17.554998	114.305862	40.665195	37.246151	113.661087	44.8929595	9.8455765	113.9834745	-61.8750895	-9.8952105	120.0528115
9.220875	15.83449	116.466309	-8.713462	0.28717	116.807343	48.99715	-17.065992	113.925728	40.378674	37.66198	113.942017	44.687912	10.297994	113.9338725	-62.114836	-9.723654	119.6808135
11.6867	17.510015	116.041634	-8.960991	0.834981	116.245758	48.881893	-16.249729	113.034531	39.850368	38.220577	114.210419	44.3661305	10.985424	113.622475	-62.2881125	-9.315462	118.869041
13.364896	18.6334	115.540207	-9.011717	1.252818	115.730438	48.77166	-15.548839	112.297417	39.372818	38.657734	114.126625	44.072239	11.5544475	113.212021	-62.095673	-9.0488115	118.248855
15.006134	19.774242	113.80249	-8.971954	1.717629	115.140297	48.730087	-14.745092	111.690697	38.852943	39.075218	113.781807	43.791515	12.165063	112.736252	-61.735423	-8.729805	117.544342
16.390566	20.809477	114.144539	-8.933628	2.244685	114.555099	48.769672	-13.870296	111.336159	38.423122	39.626526	113.224884	43.596397	12.878115	112.2805215	-61.463653	-8.388745	116.8296765
17.827435	21.850569	113.73111	-8.906742	2.856802	114.004723	48.942997	-13.037893	111.247345	37.94796	40.18639	112.699173	43.4454785	13.5742485	111.973259	-61.2589625	-7.8606445	116.036187
19.199852	22.853193	112.15097	-8.952644	3.502777	113.527443	49.15102	-12.199777	111.470703	37.441711	40.837227	112.077454	43.2963655	14.318725	111.7740785	-61.2016535	-7.313171	115.2808075
20.620729	23.98539	111.850998	-9.028194	4.090575	113.130058	49.324848	-11.312512	111.83857	36.90416	41.534832	111.490845	43.114504	15.11116	111.6647075	-61.170892	-6.93001	114.5954085
22.885822	25.721397	111.00209	-9.206184	4.838105	112.717018	49.497066	-10.051776	112.56459	36.117699	42.469467	110.846565	42.8073825	16.2088455	111.7055775	-61.2197505	-6.5326355	113.7284585
24.115034	26.936775	111.259476	-9.317959	5.2154	112.535049	49.610161	-9.335165	113.092697	35.794994	43.094799	110.766861	42.7025775	16.879817	111.929779	-61.3384955	-6.449017	113.140319
23.781898	27.054266	111.968575	-9.428046	5.502575	112.424576	49.70269	-8.788118	113.658127	35.662102	43.627098	111.022606	42.682396	17.41949	112.3403665	-61.538488	-6.41434	112.5087855
23.542377	27.095678	111.350616	-9.474858	5.703487	112.408981	49.780849	-8.444851	114.219894	35.701614	43.995701	111.343277	42.7412315	17.775425	112.7815855	-61.6909475	-6.368451	112.0363765
23.409821	27.436981	112.407074	-9.504632	5.84467	112.495026	49.733837	-8.255288	114.790855	35.868881	44.213772	111.60936	42.801359	17.979242	113.2001075	-61.810623	-6.289902	111.7899445
23.268671	27.782434	112.772141	-9.502425	5.958099	112.624825	49.670753	-8.197919	115.277611	36.126701	44.321911	111.878296	42.898727	18.061996	113.5779535	-61.903577	-6.145798	111.6716965
23.124071	28.135479	112.179527	-9.467683	6.053134	112.777863	49.649014	-8.21905	115.778137	36.395569	44.319973	111.925674	43.0222915	18.0504615	113.8519055	-61.9576575	-5.9441935	111.7038205
22.802341	28.499901	112.921974	-9.418359	6.16704	113.010117	49.646629	-8.343133	116.481529	36.7187	44.175282	111.681625	43.1826645	17.9160745	114.081577	-62.0193825	-5.5819945	111.938657
22.591612	28.764339	112.045036	-9.389136	6.190526	113.150314	49.682281	-8.458984	116.810295	36.8708	44.003174	111.356018	43.2765405	17.772095	114.0831565	-62.0548125	-5.391043	112.2174715
22.367781	29.11335	112.377419	-9.374164	6.152144	113.293663	49.666641	-8.602596	117.005219	36.934994	43.793713	110.929474	43.3008175	17.5955585	113.9673465	-62.0491455	-5.2912705	112.6199795
22.142906	29.460087	111.682175	-9.389529	6.057324	113.456604	49.601227	-8.759105	117.012741	36.920624	43.544479	110.596176	43.2609255	17.392687	113.8044585	-62.0399835	-5.278039	113.1087495
21.886742	30.003429	111.806396	-9.428672	5.960799	113.603554	49.546539	-8.945715	116.932426	36.883617	43.324688	110.433983	43.215078	17.1894865	113.6832045	-62.072422	-5.2678885	113.5239035
21.423391	30.496109	111.501205	-9.490618	5.864037	113.702095	49.471493	-9.127747	116.791275	36.853779	43.199928	110.510345	43.162636	17.0360905	113.65081	-62.143872	-5.3080165	113.75338
20.756296	31.013605	111.682983	-9.594802	5.811292	113.697624	49.400139	-9.302826	116.483978	36.844097	43.153591	110.828926	43.122118	16.9253825	113.656452	-62.311722	-5.3027985	113.738796
19.827723	31.879478	111.899361	-9.741727	5.817681	113.45575	49.164101	-9.536097	115.628143	36.867729	43.12022	111.652756	43.015915	16.7920615	113.6404495	-62.499369	-5.1566995	113.2710505
19.244686	32.489944	112.288879	-9.817008	5.929206	113.225677	48.93103	-9.653402	114.835678	37.022545	43.136971	112.268448	42.9767875	16.7417845	113.552063	-62.6108035	-4.8833725	112.899291
18.623608	33.127205	112.551292	-9.836926	6.147309	113.033035	48.720272	-9.735987	113.963295	37.216942	43.179802	112.903809	42.968607	16.7219075	113.433552	-62.642459	-4.4272895	112.632518
18.074432	33.8508	112.699593	-9.813349	6.448807	112.915802	48.559162	-9.781323	113.154938	37.450901	43.275333	113.438644	43.0050315	16.747005	113.296791	-62.6317295	-3.849391	112.534813
17.449478	34.527718	112.887283	-9.729157	6.796957	112.86837	48.446926	-9.777799	112.480865	37.757217	43.325584	113.822845	43.1020715	16.7738925	113.151855	-62.5603855	-3.1799785	112.584885
16.904135	35.284592	113.001549	-9.591969	7.140406	112.814545	48.43224	-9.75631	111.999062	38.058914	43.391262	114.020714	43.245577	16.817476	113.009888	-62.429515	-2.536664	112.619202
16.484194	35.864708	113.130188	-9.445222	7.424912	112.733963	48.471855	-9.768265	111.595581	38.38871	43.409161	114.068367	43.4302825	16.820448	112.831974	-62.3207265	-1.970624	112.635952
16.079298	36.503574	112.839333	-9.174908	7.702498	112.578285	48.414959	-9.850766	110.830215	38.751255	43.311302	113.891235	43.583107	16.730268	112.360725	-61.932923	-1.325272	112.795845
15.633577	36.905609	112.518707	-8.964213	7.771803	112.456856	48.348522	-9.949832	110.240791	39.005558	43.185364	113.653374	43.67704	16.617766	111.9470825	-61.605466	-1.07416	112.9666295
15.318486	37.176353	112.332703	-8.786628	7.762034	112.328247	48.26852	-10.062535	109.617722	39.272633	43.036556	113.357674	43.7705765	16.4870105	111.487698	-61.3438325	-0.962942499999997	113.168796
14.949476	37.477104	112.166046	-8.652025	7.702315	112.186607	48.158676	-10.166656	109.063889	39.497368	42.873844	113.153687	43.828022	16.353594	111.108788	-61.132072	-0.948964000000003	113.264426
14.758429	37.6492	112.070526	-8.565157	7.639123	112.028191	48.011044	-10.293002	108.63652	39.669804	42.712547	112.937401	43.840424	16.2097725	110.7869605	-60.970738	-0.9315265	113.2694215
14.735434	37.783558	111.752533	-8.559758	7.603746	111.841431	47.84108	-10.396648	108.270988	39.745796	42.558987	112.724411	43.793438	16.0811695	110.4976995	-60.912954	-0.8736775	113.1851625
14.645817	37.913876	111.405899	-8.584537	7.555732	111.627724	47.644737	-10.510019	107.928238	39.748325	42.376705	112.431801	43.696531	15.933343	110.1800195	-60.865605	-0.821879000000002	113.0754285
14.575583	38.038986	110.857559	-8.632418	7.363222	111.232231	47.331028	-10.78901	107.57196	39.782421	42.082253	111.979233	43.5567245	15.6466215	109.7755965	-60.8215605	-0.920177500000001	112.6888655
14.570803	38.051987	110.623024	-8.663204	7.137521	111.00856	47.179119	-11.010584	107.282707	39.805737	41.85112	111.795807	43.492428	15.420268	109.539257	-60.818836	-1.145226	112.477863
14.525923	38.046925	110.483971	-8.663183	6.894661	110.786949	46.996948	-11.224945	106.969681	39.874889	41.600986	111.583389	43.4359185	15.1880205	109.276535	-60.7622845	-1.3986985	112.297363
14.486944	38.007145	110.380875	-8.672645	6.646385	110.607681	46.826458	-11.397625	106.607971	39.933544	41.382969	111.508095	43.380001	14.992672	109.058033	-60.725291	-1.699902	112.157329
14.447758	37.90583	110.32003	-8.662327	6.446384	110.466026	46.66851	-11.545118	106.252373	39.977951	41.192581	111.45285	43.3232305	14.8237315	108.8526115	-60.6478845	-1.9309635	112.0794405
14.438459	37.773209	110.312393	-8.628939	6.297788	110.353516	46.56184	-11.6939	105.964005	40.024296	41.043114	111.475098	43.293068	14.674607	108.7195515	-60.550946	-2.079031	111.9874805
14.458804	37.582935	110.338997	-8.587359	6.17891	110.239555	46.513512	-11.781721	105.749176	40.085819	40.972092	111.568031	43.2996655	14.5951855	108.6586035	-60.4743835	-2.2373655	111.8205065
14.533297	37.181934	110.434128	-8.51098	6.027297	109.988281	46.615376	-11.88586	105.629005	40.197235	40.897469	111.799469	43.4063055	14.5058045	108.714237	-60.4282655	-2.4512105	111.262325
14.609952	36.850716	110.463058	-8.478022	5.949153	109.726036	46.760345	-11.916222	105.689743	40.253464	40.897064	112.036003	43.5069045	14.490421	108.862873	-60.4629485	-2.592115	110.589199
14.701798	36.450687	110.408867	-8.443552	5.895186	109.362854	46.90435	-11.924369	105.789055	40.30344	40.933022	112.270119	43.603895	14.5043265	109.029587	-60.490999	-2.7139545	109.696121
14.83748	36.035156	110.315239	-8.431548	5.871293	109.004189	47.002834	-11.927374	105.854988	40.321941	40.923901	112.447105	43.6623875	14.4982635	109.1510465	-60.5254835	-2.7556775	108.8573315
14.905346	35.595345	110.140251	-8.421032	5.896386	108.695114	47.022541	-11.918177	105.849991	40.341507	40.938377	112.487885	43.682024	14.5101	109.168938	-60.524088	-2.717328	108.22129
15.051772	35.123383	109.921898	-8.402809	5.918512	108.499161	46.992676	-11.875216	105.788055	40.49506	40.910072	112.30587	43.743868	14.517428	109.0469625	-60.549486	-2.680404	107.9513595
15.144418	34.626404	109.790909	-8.366699	5.930053	108.429131	46.966202	-11.778569	105.674973	40.366768	40.948761	112.321831	43.666485	14.585096	108.998402	-60.399883	-2.72499	107.85986
15.264267	33.684589	109.709694	-8.328683	5.935862	108.42218	47.039894	-11.637901	105.687401	40.314083	41.084404	112.277641	43.6769885	14.7232515	108.982521	-60.3343545	-2.8515275	107.861839
15.341285	32.937351	109.658264	-8.335727	5.917778	108.374496	47.149677	-11.531243	105.839066	40.253391	41.180138	112.330818	43.701534	14.8244475	109.084942	-60.372988	-2.9888915	107.66405
15.364419	32.120895	109.50428	-8.372972	5.898916	108.24958	47.259983	-11.444861	106.073891	40.127487	41.305222	112.346138	43.693735	14.9301805	109.2100145	-60.439679	-3.1323485	107.2891455
15.426643	31.293449	109.237038	-8.426824	5.868669	108.088127	47.340687	-11.388222	106.319153	39.955982	41.388424	112.252632	43.6483345	15.000101	109.2858925	-60.5019825	-3.262763	106.8903615
15.430349	30.472092	108.951439	-8.504301	5.803181	107.92395	47.356403	-11.391601	106.540009	39.793579	41.405289	112.073074	43.574991	15.006844	109.3065415	-60.583593	-3.400482	106.5413585
15.385463	29.536079	108.68219	-8.571219	5.699242	107.786324	47.314568	-11.463919	106.735672	39.774696	41.3489	111.806236	43.544632	14.9424905	109.270954	-60.68707	-3.5440065	106.301694
15.42946	28.430704	108.433739	-8.660418	5.548433	107.688187	47.255161	-11.615013	106.880013	39.577198	41.245209	111.702118	43.4161795	14.815098	109.2910655	-60.7370155	-3.718232	106.0853085
15.381794	26.748514	108.126366	-8.784856	5.29984	107.61721	47.083626	-11.915976	107.046059	39.495846	41.009624	111.413589	43.289736	14.546824	109.229824	-60.859448	-3.947144	106.004596
15.312825	25.696997	107.927094	-8.852585	5.141255	107.585892	46.956364	-12.109916	107.164726	39.458336	40.855045	111.207726	43.20735	14.3725645	109.186226	-60.91252	-4.0900545	105.985558
15.148333	24.608841	107.80114	-8.916816	5.018349	107.533386	46.863529	-12.28191	107.302925	39.417606	40.711662	111.008957	43.1405675	14.214876	109.155941	-60.9741995	-4.178178	105.910831
15.087578	23.387157	107.546844	-8.998417	4.923524	107.455322	46.80682	-12.414796	107.476852	39.363205	40.621353	110.83139	43.0850125	14.1032785	109.154121	-61.0818465	-4.2562305	105.756523
14.91227	22.174213	107.404587	-9.072026	4.858151	107.347397	46.74176	-12.480596	107.656769	39.310085	40.572174	110.686562	43.0259225	14.045789	109.1716655	-61.1699745	-4.329487	105.5231285
14.749226	21.085985	107.249199	-9.149884	4.811758	107.222389	46.672447	-12.492756	107.781067	39.233753	40.564793	110.605621	42.9531	14.0360185	109.193344	-61.252868	-4.4125025	105.251434
14.514774	19.960373	107.152786	-9.228223	4.798767	107.132851	46.602097	-12.459723	107.81723	39.120533	40.580318	110.546234	42.861315	14.0602975	109.181732	-61.317761	-4.4627635	105.08397
14.087028	18.202553	107.106956	-9.378078	4.819132	107.130417	46.445007	-12.327244	107.803261	38.942493	40.696602	110.54847	42.69375	14.184679	109.1758655	-61.449906	-4.546415	105.0849685
13.74591	17.084221	107.125984	-9.495802	4.864588	107.223831	46.342995	-12.202136	107.747032	38.804661	40.81937	110.612785	42.573828	14.308617	109.1799085	-61.565432	-4.579441	105.2677535
13.313997	16.065187	107.293961	-9.647746	4.954647	107.345451	46.216507	-12.031348	107.744911	38.651257	40.998711	110.744942	42.433882	14.4836815	109.2449265	-61.729374	-4.5743875	105.4459755
12.934711	14.863481	107.347801	-9.821222	5.096279	107.475533	46.073349	-11.820783	107.744476	38.485161	41.225182	110.933594	42.279255	14.7021995	109.339035	-61.921699	-4.5096415	105.612031
12.487017	13.739824	107.444832	-10.049251	5.304116	107.569611	45.891502	-11.546871	107.730827	38.280235	41.503963	111.136185	42.0858685	14.978546	109.433506	-62.1843705	-4.370314	105.705716
11.987741	12.707591	107.482948	-10.320283	5.553298	107.638573	45.699657	-11.238891	107.720055	38.026855	41.83268	111.295357	41.863256	15.2968945	109.507706	-62.503822	-4.1902985	105.76944
11.467464	11.556942	107.422981	-10.622301	5.852286	107.670403	45.473965	-10.893234	107.792831	37.702034	42.18771	111.388458	41.5879995	15.647238	109.5906445	-62.8326015	-3.942666	105.7501615
10.603776	9.901752	107.452644	-11.153537	6.326592	107.767937	45.160206	-10.405023	108.098755	37.128006	42.754131	111.435852	41.144106	16.174554	109.7673035	-63.45118	-3.52137	105.7685705
9.994174	8.696585	107.516098	-11.526777	6.585014	107.875679	44.987488	-10.142734	108.450974	36.701042	43.104721	111.464157	40.844265	16.4809935	109.9575655	-63.897819	-3.3109655	105.7937925
9.348382	7.503516	107.703934	-11.884979	6.766237	108.002213	44.791195	-9.901975	108.866409	36.288708	43.413006	111.510315	40.5399515	16.7555155	110.188362	-64.3099095	-3.2230415	105.816064
8.644915	6.248034	107.857979	-12.215264	6.847995	108.111443	44.633263	-9.732807	109.3591	35.902687	43.634098	111.550713	40.267975	16.9506455	110.4549065	-64.698503	-3.2546555	105.7679795
7.976645	4.90433	107.992569	-12.504156	6.852166	108.155754	44.515316	-9.622424	109.90152	35.563934	43.78886	111.465141	40.039625	17.083218	110.6833305	-65.047937	-3.378886	105.6281775
7.179338	3.653793	108.157623	-12.754486	6.803987	108.113731	44.435486	-9.530862	110.436783	35.246284	43.869862	111.367561	39.840885	17.1695	110.902172	-65.349857	-3.561526	105.32529
6.361024	2.382637	108.278069	-12.947122	6.720003	108.032249	44.36581	-9.444682	110.998703	34.966103	43.907185	111.124596	39.6659565	17.2312515	111.0616495	-65.5602005	-3.7912455	105.0028485
5.334561	0.381129	108.391762	-13.133216	6.57843	107.894196	44.367188	-9.329267	111.905518	34.569736	43.928329	110.554459	39.468462	17.299531	111.2299885	-65.734894	-4.142671	104.5584035
4.32656	-0.803319	108.648216	-13.183973	6.448704	107.859169	44.425892	-9.266645	112.490868	34.336845	43.873463	110.123672	39.3813685	17.303409	111.30727	-65.7493145	-4.406001	104.411068
3.385231	-1.896449	108.88308	-13.1769	6.294773	107.879547	44.490921	-9.208167	113.012573	34.17955	43.82893	109.664703	39.3352355	17.3103815	111.338638	-65.6890355	-4.7208355	104.420456
2.515721	-3.040438	108.995949	-13.146914	6.152501	107.934738	44.549664	-9.161294	113.425507	34.066704	43.756042	109.328499	39.308184	17.297374	111.377003	-65.602012	-4.992372	104.492473
1.387979	-4.021549	109.19548	-13.112556	6.040781	108.023926	44.584076	-9.141724	113.735367	34.006523	43.677555	109.084488	39.2952995	17.2679155	111.4099275	-65.5204115	-5.1863535	104.6379245
0.229208	-4.826689	109.304665	-13.121941	6.007553	108.115707	44.587879	-9.137678	113.890434	33.989178	43.662842	108.926537	39.2885285	17.262582	111.4084855	-65.5324105	-5.247476	104.8229285
-0.841595	-5.634387	109.219345	-13.214156	6.097037	108.18676	44.48056	-9.099097	113.844681	33.949684	43.732513	108.945587	39.215122	17.316708	111.395134	-65.643434	-5.122634	104.978386
-2.899387	-6.516097	109.071335	-13.509986	6.493512	108.262871	44.152634	-8.899349	113.492584	33.813667	44.064484	109.123886	38.9831505	17.5825675	111.308235	-66.0031225	-4.5955435	105.217507
-4.334451	-6.855013	108.987534	-13.789195	6.918695	108.302559	43.882286	-8.637192	113.19838	33.634918	44.38147	109.308746	38.758602	17.872139	111.253563	-66.336992	-4.034749	105.351555
-5.827184	-7.217064	108.779106	-14.094763	7.43817	108.350525	43.649017	-8.313242	112.898193	33.379627	44.759605	109.509193	38.514322	18.2231815	111.203693	-66.703848	-3.3468415	105.497357
-7.304927	-7.50967	108.657921	-14.378691	7.973957	108.402809	43.45686	-7.957162	112.627304	33.119751	45.172302	109.64962	38.2883055	18.60757	111.138462	-67.0456875	-2.659656	105.667156
-8.799858	-7.63023	108.575378	-14.616807	8.462708	108.448112	43.293255	-7.589992	112.385048	32.867794	45.555347	109.777641	38.0805245	18.9826775	111.0813445	-67.3141385	-2.0572615	105.8148795
-10.387769	-7.832484	108.439674	-14.781284	8.863128	108.497299	43.191158	-7.254752	112.171761	32.661068	45.878677	109.855011	37.926113	19.3119625	111.013386	-67.488681	-1.5857065	105.981212
-11.945227	-7.989608	108.390221	-14.872355	9.154955	108.564163	43.133301	-6.955405	111.992798	32.48761	46.156303	109.835609	37.8104555	19.600449	110.9142035	-67.5551655	-1.290539	106.2141225
-14.270501	-8.110854	108.534882	-14.822186	9.384437	108.684555	43.256695	-6.672315	111.77298	32.290112	46.329334	109.543594	37.7734035	19.8285095	110.658287	-67.4177755	-1.0596355	106.710823
-15.853212	-8.190763	108.666245	-14.69899	9.396014	108.748314	43.419628	-6.612123	111.679626	32.242062	46.341003	109.178986	37.830845	19.86444	110.429306	-67.228825	-1.072412	107.067322
-17.371664	-8.1999	108.88195	-14.499556	9.294736	108.800255	43.602146	-6.608649	111.57489	32.233871	46.249371	108.769394	37.9180085	19.820361	110.172142	-66.9171205	-1.230889	107.428368
-18.943844	-8.19882	109.043381	-14.251598	9.092895	108.82814	43.81797	-6.692483	111.472191	32.297554	46.086231	108.250641	38.057762	19.696874	109.861416	-66.560958	-1.511084	107.794864
-20.449812	-8.142049	109.175659	-13.980627	8.826731	108.815193	44.01561	-6.820397	111.35627	32.375885	45.858295	107.741013	38.1957475	19.518949	109.5486415	-66.1570015	-1.865487	108.0817445
-21.977888	-7.990429	109.282959	-13.696962	8.522867	108.778824	44.205265	-6.994727	111.170021	32.496208	45.589241	107.246376	38.3507365	19.297257	109.2081985	-65.7446605	-2.251523	108.3494495
-23.486595	-7.774504	109.324387	-13.41912	8.20628	108.739662	44.329987	-7.199442	110.944977	32.656067	45.302608	106.789886	38.493027	19.051583	108.8674315	-65.331267	-2.639023	108.6118925
-25.728029	-7.21452	109.41349	-13.071489	7.747668	108.707405	44.496952	-7.573118	110.480209	32.970455	44.881119	106.252815	38.7337035	18.6540005	108.366512	-64.8766815	-3.1586645	109.048298
-27.179554	-6.741251	109.449615	-12.851702	7.478796	108.727028	44.522835	-7.831903	110.10759	33.209774	44.628735	106.009422	38.8663045	18.398416	108.058506	-64.5697085	-3.440824	109.39555
-28.629948	-6.113615	109.531639	-12.665195	7.238992	108.755699	44.511162	-8.075615	109.737038	33.464577	44.410313	105.824951	38.9878695	18.167349	107.7809945	-64.3182595	-3.689365	109.7304035
-30.046213	-5.394014	109.593185	-12.514286	7.0234	108.798668	44.508949	-8.342315	109.359863	33.724342	44.184422	105.737434	39.1166455	17.9210535	107.5486485	-64.1452175	-3.8742535	110.0486875
-31.362745	-4.587139	109.701302	-12.403399	6.818212	108.857452	44.480728	-8.601559	108.966873	33.974514	43.967979	105.682564	39.227621	17.68321	107.3247185	-64.034419	-4.046786	110.3901855
-32.716572	-3.635448	109.789131	-12.303979	6.60278	108.925888	44.360054	-8.88526	108.680092	34.217701	43.712029	105.628624	39.2888775	17.4133845	107.154358	-63.8968355	-4.2078245	110.697418
-33.97543	-2.669335	109.859619	-12.260201	6.380954	109.022499	44.275131	-9.225988	108.292221	34.444462	43.484108	105.706642	39.3597965	17.12906	106.9994315	-63.8801985	-4.367152	111.0455665
-35.766792	-0.96633	110.189697	-12.198184	6.087874	109.221283	43.946217	-9.614632	107.371773	34.800358	43.176384	105.999863	39.3732875	16.780876	106.685818	-63.7696555	-4.605128	111.756748
-36.849682	0.214399	110.660347	-12.17129	5.93266	109.485291	43.612186	-9.794219	106.625328	35.004974	43.040962	106.317474	39.30858	16.6233715	106.471401	-63.65116	-4.7580515	112.499181
-37.806957	1.532079	111.373543	-12.155225	5.881412	109.867981	43.257408	-9.898042	105.790817	35.164471	42.994171	106.735352	39.2109395	16.5480645	106.2630845	-63.5213895	-4.7852405	113.4728775
-38.661526	2.910495	112.162781	-12.175717	5.896023	110.285233	42.885208	-9.873228	105.092072	35.304352	43.045193	107.234612	39.09478	16.5859825	106.163342	-63.446214	-4.7939365	114.407124
-39.399651	4.248951	112.913803	-12.213037	5.995622	110.657822	42.600304	-9.730441	104.479874	35.405209	43.169659	107.869614	39.0027565	16.719609	106.174744	-63.4288305	-4.728365	115.1409
-40.027668	5.666549	113.58403	-12.247477	6.175851	110.970284	42.357929	-9.48541	104.020096	35.471352	43.344326	108.501991	38.9146405	16.929458	106.2610435	-63.4095945	-4.577756	115.6795245
-40.501095	7.071251	114.142479	-12.289743	6.430301	111.206566	42.070709	-9.15407	103.742538	35.487103	43.552353	109.079781	38.778906	17.1991415	106.4111595	-63.358392	-4.3385395	116.0019725
-41.035252	9.04487	114.687325	-12.364321	6.890193	111.467552	42.012691	-8.751497	103.533867	35.505077	43.907196	109.749619	38.758884	17.5778495	106.641743	-63.487526	-3.7974635	116.293361
-41.210548	10.340273	114.914772	-12.420618	7.161313	111.550987	42.019791	-8.538253	103.54068	35.51181	44.135895	110.087051	38.7658005	17.798821	106.8138655	-63.6070365	-3.476195	116.2881085
-41.231934	11.539942	115.073036	-12.479853	7.358693	111.59935	42.004078	-8.346652	103.528084	35.500633	44.292648	110.412308	38.7523555	17.972998	106.970196	-63.7120615	-3.255612	116.228504
-41.145412	12.61336	115.223923	-12.549913	7.497542	111.633064	41.943493	-8.177134	103.487526	35.452324	44.403683	110.644844	38.6979085	18.1132745	107.066185	-63.7977345	-3.1181905	116.199943
-40.97073	13.598965	115.368439	-12.629707	7.59528	111.674858	41.84259	-8.069001	103.419197	35.398857	44.465275	110.806122	38.6207235	18.198137	107.1126595	-63.8801375	-3.007577	116.2370565
-40.620289	14.485793	115.478958	-12.717149	7.670424	111.722443	41.739933	-8.012596	103.383949	35.328266	44.482582	110.884766	38.5340995	18.234993	107.1343575	-63.9683975	-2.894145	116.3105285
-40.204517	15.22968	115.464211	-12.789527	7.695807	111.741135	41.674805	-8.029962	103.403641	35.273304	44.469872	110.932877	38.4740545	18.219955	107.168259	-64.0531085	-2.828341	116.314011
-39.29311	16.175463	115.325035	-12.886471	7.618902	111.689064	41.631977	-8.199839	103.506424	35.237129	44.346474	110.923622	38.434553	18.0733175	107.215023	-64.207495	-2.8355135	116.163105
-38.551624	16.670271	115.077629	-12.9286	7.522165	111.596046	41.610935	-8.380211	103.605438	35.231243	44.194569	110.840836	38.421089	17.907179	107.223137	-64.278289	-2.862849	115.968955
-37.706554	17.055399	114.790657	-12.972799	7.387324	111.493408	41.591396	-8.619372	103.732063	35.224854	44.002216	110.650894	38.408125	17.691422	107.1914785	-64.353723	-2.916774	115.7953375
-36.831379	17.321344	114.427147	-12.983349	7.245528	111.367165	41.561314	-8.925067	103.88887	35.24337	43.749126	110.388184	38.402342	17.4120295	107.138527	-64.36904	-2.9209735	115.595803
-35.683025	17.535189	114.041664	-12.971778	7.088925	111.278305	41.552841	-9.304116	104.144325	35.320744	43.44746	110.031906	38.4367925	17.071672	107.0881155	-64.3803485	-2.893822	115.4684945
-34.548725	17.698896	113.561096	-12.944274	6.93406	111.216736	41.590881	-9.777475	104.575882	35.466476	43.098263	109.674309	38.5286785	16.660394	107.1250955	-64.4172265	-2.792274	115.3083765
-33.356823	17.761187	113.027695	-12.909622	6.809613	111.184288	41.692696	-10.334258	105.254066	35.690308	42.700165	109.379768	38.691502	16.1829535	107.316917	-64.510746	-2.5637275	115.051659
-31.318653	17.809328	111.989891	-12.96334	6.625996	111.173782	41.954288	-11.295678	106.840668	36.125252	42.025352	109.109352	39.03977	15.364837	107.97501	-64.96645	-2.112845	114.372554
-29.987474	17.833605	111.307358	-13.037022	6.454085	111.191978	42.044937	-11.924024	108.11322	36.465496	41.532169	109.079277	39.2552165	14.8040725	108.5962485	-65.3292605	-1.8959025	113.7877075
-28.608673	17.737684	110.722862	-13.121377	6.215572	111.226044	42.093567	-12.585796	109.409317	36.79298	41.002716	109.171761	39.4432735	14.20846	109.290539	-65.6860275	-1.777316	113.161549
-27.064186	17.643957	110.309509	-13.190511	5.875287	111.309608	42.093063	-13.242796	110.583839	37.145191	40.424454	109.273972	39.619127	13.590829	109.9289055	-66.000149	-1.840255	112.6903105
-25.599194	17.551844	110.105179	-13.224215	5.468917	111.44693	42.065598	-13.882274	111.533691	37.502113	39.809357	109.403923	39.7838555	12.9635415	110.468807	-66.2322855	-2.0257075	112.425053
-24.103056	17.419758	110.067238	-13.208521	5.00202	111.618698	41.999863	-14.518039	112.240265	37.809113	39.207436	109.572014	39.904488	12.3446985	110.9061395	-66.32153	-2.3406585	112.3312565
-22.470652	17.326857	110.202576	-13.144403	4.52018	111.802505	41.933338	-15.046813	112.756279	38.085186	38.62355	109.768822	40.009262	11.7883685	111.2625505	-66.298068	-2.7480085	112.3424595
-20.150957	17.229509	110.53656	-13.033276	3.896219	112.087204	41.973469	-15.661064	113.225876	38.34045	37.937092	110.226425	40.1569595	11.138014	111.7261505	-66.2235115	-3.345576	112.4482575
-18.513288	17.236658	110.743179	-12.968487	3.612648	112.285828	41.985176	-15.87774	113.484238	38.391445	37.624523	110.631821	40.1883105	10.8733915	112.0580295	-66.1252845	-3.6480955	112.5136265
-16.989096	17.325178	110.981712	-12.908112	3.409329	112.483505	42.168747	-16.019987	113.658012	38.382851	37.473183	111.033989	40.275799	10.726598	112.3460005	-66.092023	-3.90794	112.6210095
-15.471071	17.397604	111.185165	-12.887338	3.26615	112.635567	42.372002	-16.059032	113.774529	38.303741	37.479538	111.459335	40.3378715	10.710253	112.616932	-66.1125475	-4.177953	112.654202
-13.840258	17.535139	111.394051	-12.904363	3.194951	112.779961	42.550964	-15.977551	113.77317	38.117908	37.536095	111.935471	40.334436	10.779272	112.8543205	-66.143162	-4.38937	112.7056015
-12.342915	17.69812	111.660576	-12.951125	3.165416	112.9123	42.714928	-15.82136	113.730965	37.911339	37.682922	112.44043	40.3131335	10.930781	113.0856975	-66.2153835	-4.599949	112.7389025
-10.783624	17.84462	111.975006	-13.025959	3.130436	113.034882	42.835609	-15.638817	113.539291	37.757183	37.828388	113.114822	40.296396	11.0947855	113.3270565	-66.348314	-4.8339135	112.7427075
-8.487977	18.067654	112.620461	-13.150459	3.11463	113.170563	42.850231	-15.484293	112.876602	37.601002	37.969749	114.097153	40.2256165	11.242728	113.4868775	-66.5265345	-5.013468	112.8542485
-6.930875	18.149647	112.947845	-13.219105	3.118695	113.176216	42.709427	-15.424533	112.181648	37.609303	37.991016	114.621696	40.159365	11.2832415	113.401672	-66.597575	-5.0458515	112.95076
-5.36393	18.217533	113.20752	-13.252768	3.173342	113.142693	42.521713	-15.369201	111.376549	37.602016	37.941036	114.979729	40.0618645	11.2859175	113.178139	-66.5674005	-4.9392335	113.107247
-3.797368	18.203403	113.338303	-13.241143	3.274556	113.08979	42.398918	-15.312745	110.625435	37.635334	37.893776	115.216339	40.017126	11.2905155	112.920887	-66.499412	-4.7414035	113.258693
-2.098612	18.100111	113.334885	-13.156698	3.368106	113.021721	42.390144	-15.257708	109.967514	37.717003	37.860535	115.4767	40.0535735	11.3014135	112.722107	-66.3669695	-4.5652015	113.321335
-0.516056	17.906446	113.39756	-13.043244	3.417197	112.953911	42.441727	-15.232706	109.440247	37.860218	37.805225	115.733253	40.1509725	11.2862595	112.58675	-66.2374605	-4.4518655	113.321072
1.142542	17.547564	113.42025	-12.901185	3.408648	112.896469	42.510315	-15.211001	108.955788	37.986195	37.771027	116.008987	40.248255	11.280013	112.4823875	-66.050625	-4.462717	113.3105505
3.649859	16.841169	113.34523	-12.707361	3.394566	112.833893	42.620918	-15.152328	108.306374	38.204777	37.61338	116.315826	40.4128475	11.230526	112.3111	-65.8275695	-4.441394	113.356686
5.307104	16.189917	113.22821	-12.612945	3.392756	112.771034	42.697071	-15.101847	108.015694	38.289257	37.580055	116.502022	40.493164	11.239104	112.258858	-65.719054	-4.453592	113.28321
7.000907	15.415187	113.057884	-12.555462	3.427427	112.704002	42.774311	-15.032871	107.851067	38.339886	37.585224	116.708984	40.5570985	11.2761765	112.2800255	-65.6680225	-4.4213225	113.1279785
8.6503	14.508031	112.858665	-12.540462	3.509129	112.638054	42.859001	-14.926663	107.84153	38.351166	37.64032	116.865623	40.6050835	11.3568285	112.3535765	-65.6860075	-4.3385705	112.9225315
10.301343	13.480175	112.637962	-12.536386	3.627625	112.548782	42.968727	-14.803282	107.909355	38.295074	37.736027	117.031883	40.6319005	11.4663725	112.470619	-65.7046725	-4.2111225	112.626945
11.941643	12.342444	112.384155	-12.536287	3.764681	112.463966	43.080017	-14.626832	108.073151	38.205112	37.866066	117.197784	40.6425645	11.619617	112.6354675	-65.7151385	-4.090255	112.2924645
13.624236	11.058331	112.141327	-12.530114	3.932836	112.387596	43.235168	-14.42612	108.333862	38.113995	38.055973	117.324341	40.6745815	11.8149265	112.8291015	-65.7348095	-3.9492545	111.9460905
16.08457	8.941533	111.861145	-12.468708	4.172398	112.278069	43.514988	-14.083104	108.783043	37.996769	38.33667	117.539955	40.7558785	12.126783	113.161499	-65.6932945	-3.781987	111.394639
17.747671	7.329022	111.67318	-12.377942	4.305782	112.196945	43.745358	-13.853337	109.120537	37.958637	38.526432	117.652824	40.8519975	12.3365475	113.3866805	-65.6078815	-3.7249835	111.0072095
19.349556	5.626095	111.545334	-12.2768	4.424001	112.105705	44.005531	-13.639946	109.445229	37.945683	38.726238	117.743599	40.975607	12.543146	113.594414	-65.529207	-3.695144	110.616996
20.938696	3.776815	111.333015	-12.129437	4.545152	111.980118	44.267696	-13.431003	109.744453	37.948914	38.897861	117.741966	41.108305	12.733429	113.7432095	-65.367179	-3.643125	110.2170265
22.567215	1.768039	111.134064	-11.949601	4.652889	111.788086	44.556435	-13.257239	110.01458	37.976067	39.082844	117.585014	41.266251	12.9128025	113.799797	-65.165453	-3.6070245	109.776375
24.004738	-0.197221	111.019897	-11.758434	4.749287	111.543915	44.830837	-13.114776	110.237335	38.162186	39.221809	117.292419	41.4965115	13.0535165	113.764877	-65.0133795	-3.5549425	109.322953
25.627193	-2.419393	110.636673	-11.562428	4.802985	111.266396	45.080029	-13.039244	110.424164	38.265831	39.290924	116.861702	41.67293	13.12584	113.642933	-64.797786	-3.51987	108.889859
27.362066	-5.619895	110.132706	-11.27414	4.731643	110.898331	45.403923	-13.043014	110.601189	38.407497	39.304905	116.080879	41.90571	13.1309455	113.341034	-64.45399	-3.6676595	108.455628
26.676474	-6.799894	110.015678	-11.109141	4.59412	110.70887	45.569221	-13.142154	110.704567	38.475922	39.213688	115.569351	42.0225715	13.035767	113.136959	-64.2408535	-3.847527	108.280781
26.165428	-8.158732	109.905334	-10.986439	4.367802	110.558716	45.681568	-13.258854	110.850525	38.533314	39.116596	115.069069	42.107441	12.928871	112.959797	-64.080319	-4.193267	108.157635
25.543558	-9.456091	109.832092	-10.857159	4.061291	110.439941	45.828148	-13.358977	110.962204	38.502735	38.990158	114.613808	42.1654415	12.8155905	112.788006	-63.8797595	-4.6930085	108.091876
24.890375	-10.898234	109.804497	-10.728946	3.704925	110.335136	45.993992	-13.429133	111.085258	38.407211	38.832397	114.199493	42.2006015	12.701632	112.6423755	-63.6584935	-5.291782	108.0278965
24.288086	-12.270946	109.828735	-10.590622	3.344484	110.19313	46.220287	-13.527814	111.25544	38.314808	38.713909	113.827026	42.2675475	12.5930475	112.541233	-63.4487915	-5.9040795	107.845027
23.537041	-13.699037	109.847275	-10.482211	3.006889	110.050713	46.380119	-13.616869	111.432007	38.239414	38.600712	113.473	42.3097665	12.4919215	112.4525035	-63.2741885	-6.4781435	107.6489225
22.404875	-15.847081	109.997322	-10.425531	2.601444	109.966255	46.469803	-13.803865	111.68792	38.040287	38.370029	112.913528	42.255045	12.283082	112.300724	-63.106107	-7.080194	107.631786
21.499779	-17.253172	110.223785	-10.419622	2.395003	110.006798	46.44635	-13.919891	111.915207	37.968147	38.211807	112.562943	42.2072485	12.145958	112.239075	-63.0464925	-7.355952	107.774521
20.620085	-18.698757	110.518707	-10.39682	2.18431	110.095581	46.486317	-14.072548	112.209473	37.948589	38.04528	112.294647	42.217453	11.986366	112.25206	-63.011093	-7.617746	107.939102
19.680449	-19.999762	110.862473	-10.390137	1.996843	110.202263	46.542263	-14.236997	112.521805	37.970013	37.862961	112.115967	42.256138	11.812982	112.318886	-63.036412	-7.819296	108.08564
18.66559	-21.365452	111.134827	-10.396797	1.827107	110.284546	46.53809	-14.379353	112.815666	37.967224	37.715527	112.025742	42.252657	11.668087	112.420704	-63.046251	-8.013873	108.148388
17.692934	-22.645378	111.309074	-10.424867	1.673266	110.322533	46.51553	-14.47057	113.031944	37.937141	37.607235	111.985901	42.2263355	11.5683325	112.5089225	-63.0760695	-8.2218005	108.1361435
16.607637	-23.864805	111.415085	-10.467496	1.565787	110.315689	46.488575	-14.505609	113.134109	37.884323	37.545254	111.896049	42.186449	11.5198225	112.515079	-63.121441	-8.3882485	108.116299
15.014026	-25.610123	111.558464	-10.469514	1.482203	110.230827	46.496571	-14.445689	113.144424	37.738575	37.4837	111.576294	42.117573	11.5190055	112.360359	-63.056601	-8.5545995	108.101295
13.853814	-26.652632	111.674713	-10.450251	1.466039	110.155174	46.548393	-14.336959	113.145294	37.596668	37.479195	111.220657	42.0725305	11.571118	112.1829755	-62.9730325	-8.63904	108.1273725
12.701475	-27.66881	111.887466	-10.398732	1.464885	110.041679	46.631371	-14.193374	113.163101	37.469875	37.507599	110.739815	42.050623	11.6571125	111.951458	-62.848087	-8.7273425	108.1319
11.503783	-28.502829	112.145935	-10.352714	1.498016	109.904114	46.717518	-14.015347	113.19474	37.319439	37.54665	110.160446	42.0184785	11.7656515	111.677593	-62.7239065	-8.7696195	108.130635
10.241444	-29.305511	112.451279	-10.322186	1.523103	109.748924	46.770794	-13.831613	113.244453	37.134556	37.590572	109.549751	41.952675	11.8794795	111.397102	-62.597047	-8.8332735	108.100746
9.024007	-30.018631	112.678787	-10.315351	1.514871	109.606064	46.80526	-13.658116	113.255882	36.930988	37.66111	108.995224	41.868124	12.001497	111.125553	-62.498826	-8.971755	108.086575
7.69721	-30.622959	112.80687	-10.325208	1.479676	109.479889	46.851967	-13.49183	113.228882	36.707253	37.730217	108.484497	41.77961	12.1191935	110.8566895	-62.430026	-9.1598415	108.1030885
5.725722	-31.390524	112.897095	-10.366421	1.409128	109.330917	46.883945	-13.23227	113.101898	36.366329	37.877167	107.804123	41.625137	12.3224485	110.4530105	-62.357979	-9.5041925	108.2088235
4.374937	-31.733109	112.904945	-10.410835	1.42007	109.251808	46.899502	-12.988146	112.955856	36.111927	38.041374	107.422813	41.5057145	12.526614	110.1893345	-62.3273845	-9.686474	108.3142815
3.00878	-32.005363	112.877289	-10.449728	1.504893	109.163902	46.911652	-12.691132	112.82605	35.846626	38.247505	107.076416	41.379139	12.7781865	109.951233	-62.278595	-9.7684005	108.376571
1.522907	-31.946659	112.911308	-10.489485	1.6513	109.075188	46.951294	-12.349902	112.687668	35.595062	38.5037	106.769157	41.273178	13.076899	109.7284125	-62.252148	-9.774299	108.4219635
0.157564	-31.981035	112.701736	-10.524483	1.847959	108.946861	46.993301	-11.973454	112.512169	35.374046	38.80439	106.5467	41.1836735	13.415468	109.5294345	-62.2326395	-9.71955	108.3642875
-1.237672	-31.874573	112.44471	-10.554175	2.064561	108.792412	47.024555	-11.607138	112.298134	35.187054	39.111214	106.312431	41.1058045	13.752038	109.3052825	-62.2141545	-9.622916	108.2795415
-2.565637	-31.626106	112.070862	-10.575001	2.290958	108.617783	47.028378	-11.252136	112.019257	34.988178	39.404125	106.168388	41.008278	14.0759945	109.0938225	-62.15828	-9.4940785	108.1417435
-4.681637	-31.080124	111.561119	-10.602242	2.637279	108.3992	47.01133	-10.751493	111.591339	34.73642	39.825069	105.935081	40.873875	14.536788	108.76321	-62.078359	-9.26223	108.03519
-6.043257	-30.54055	111.362251	-10.612329	2.879261	108.313988	47.019543	-10.450258	111.360847	34.585735	40.094521	105.825272	40.802639	14.8221315	108.5930595	-62.027297	-9.0636095	108.0349165
-7.504918	-29.864967	111.217346	-10.616355	3.110387	108.277473	47.025879	-10.151454	111.191154	34.467239	40.34185	105.727074	40.746559	15.095198	108.459114	-61.979269	-8.874424	108.095832
-8.848372	-29.153336	111.206009	-10.621087	3.310854	108.270859	47.066833	-9.903915	111.091949	34.363373	40.565609	105.625381	40.715103	15.330847	108.358665	-61.957277	-8.709139	108.183053
-10.244879	-28.312922	111.183357	-10.618627	3.46538	108.255638	47.087513	-9.701159	111.038383	34.261696	40.738789	105.536942	40.6746045	15.518815	108.2876625	-61.9118585	-8.588055	108.2236135
-11.65209	-27.36558	111.188171	-10.621102	3.547344	108.23822	47.115295	-9.5901	110.984108	34.172253	40.848827	105.434586	40.643774	15.6293635	108.209347	-61.885978	-8.5346755	108.267093
-13.012663	-26.420382	111.202194	-10.612932	3.587323	108.226486	47.092461	-9.555953	110.930397	34.104794	40.882328	105.230583	40.5986275	15.6631875	108.08049	-61.8244915	-8.4885415	108.372482
-15.049116	-24.743345	111.138153	-10.612503	3.53896	108.195755	47.006142	-9.666471	110.815964	34.066685	40.813984	104.92511	40.5364135	15.5737565	107.870537	-61.7614195	-8.4958365	108.520973
-16.483877	-23.542568	110.98262	-10.628274	3.474771	108.164665	46.955635	-9.813603	110.670677	34.09391	40.760288	104.787788	40.5247725	15.4733425	107.7292325	-61.7813205	-8.5238005	108.6000975
-17.784203	-22.238871	110.683372	-10.63721	3.387215	108.11515	46.873714	-9.973173	110.438286	34.153252	40.683052	104.717018	40.513483	15.3549395	107.577652	-61.787903	-8.5805095	108.652648
-19.076189	-20.864267	110.247467	-10.644296	3.3116	108.033836	46.761707	-10.119214	110.102989	34.249149	40.617008	104.739037	40.505428	15.248897	107.421013	-61.79402	-8.625697	108.646659
-20.345692	-19.332409	109.722519	-10.625501	3.263297	107.898293	46.621311	-10.26346	109.609772	34.380127	40.616711	104.867401	40.500719	15.1766255	107.2385865	-61.751721	-8.6500315	108.5579995
-21.559464	-17.799591	109.048225	-10.598372	3.260024	107.692322	46.465431	-10.395334	109.012512	34.552853	40.643757	105.017517	40.509142	15.1242115	107.0150145	-61.705886	-8.6041635	108.3696295
-22.751976	-16.077917	108.326744	-10.548573	3.319088	107.417236	46.317482	-10.474575	108.269943	34.739918	40.689919	105.24514	40.5287	15.107672	106.7575415	-61.625846	-8.469496	108.0769305
-24.387884	-13.433192	107.248474	-10.479411	3.516867	106.892273	46.078503	-10.543145	106.992615	35.100925	40.86499	105.659309	40.589714	15.1609225	106.325962	-61.548536	-8.1271885	107.458584
-25.458637	-11.516519	106.604752	-10.432279	3.728695	106.549538	45.87714	-10.492388	106.107201	35.344349	40.992432	105.942024	40.6107445	15.250022	106.0246125	-61.4753025	-7.792632	107.0744635
-26.452177	-9.694805	106.197205	-10.376064	4.026069	106.314728	45.684849	-10.440145	105.248299	35.563614	41.112202	106.145844	40.6242315	15.3360285	105.6970715	-61.3763595	-7.2838905	106.9323845
-27.386141	-7.678845	106.110748	-10.334813	4.372439	106.19397	45.480576	-10.299818	104.508141	35.759346	41.246155	106.179276	40.619961	15.4731685	105.3437085	-61.289587	-6.7282905	107.0442315
-28.255623	-5.753469	106.236206	-10.280756	4.761093	106.169952	45.345886	-10.184045	103.998863	35.895508	41.386871	106.085541	40.620697	15.601413	105.042202	-61.182209	-6.079227	107.297702
-29.008574	-3.783754	106.516945	-10.244549	5.131997	106.238213	45.259193	-10.103354	103.718506	36.014824	41.478981	105.915848	40.6370085	15.6878135	104.817177	-61.1261065	-5.4238195	107.659249
-29.671017	-1.807436	106.945549	-10.236421	5.436189	106.411812	45.1875	-10.082138	103.60434	36.090046	41.567688	105.580032	40.638773	15.742775	104.592186	-61.111615	-4.870397	108.231438
-30.492029	1.033783	107.697853	-10.204281	5.628948	106.801651	45.011055	-10.182923	103.554108	36.077755	41.505142	105.088791	40.544405	15.6611095	104.3214495	-60.952967	-4.4032135	109.2818525
-30.925734	2.894313	108.119431	-10.207484	5.578642	107.075592	44.914497	-10.32248	103.519997	36.093754	41.400154	104.863701	40.5041255	15.538837	104.191849	-60.9190935	-4.381553	109.959335
-31.265896	4.716693	108.404961	-10.217081	5.488172	107.247246	44.820549	-10.51624	103.531242	36.14566	41.257103	104.704964	40.4831045	15.3704315	104.118103	-60.9172665	-4.3940875	110.376389
-31.499445	6.601499	108.53183	-10.230303	5.340959	107.351288	44.725285	-10.744102	103.52961	36.201729	41.078312	104.611565	40.463507	15.167105	104.0705875	-60.924113	-4.485187	110.6319885
-31.708654	8.427869	108.497414	-10.243284	5.215942	107.362488	44.618134	-10.985023	103.536118	36.315285	40.894474	104.608093	40.4667095	14.9547255	104.0721055	-60.9532775	-4.5228415	110.6528705
-31.745205	10.341664	108.376083	-10.246493	5.056162	107.286766	44.546326	-11.234695	103.538406	36.448063	40.693848	104.674591	40.4971945	14.7295765	104.1064985	-60.9901805	-4.6172525	110.4670335
-31.761349	12.211445	108.259628	-10.267103	4.902102	107.253883	44.472389	-11.499416	103.454414	36.454548	40.632351	105.176041	40.4634685	14.5664675	104.3152275	-60.9976745	-4.7622635	110.1925385
-31.475227	15.11569	108.440125	-10.260173	4.690277	107.333084	44.234112	-11.899361	103.264252	36.994076	40.209366	105.280136	40.614094	14.1550025	104.272194	-61.13444	-4.7744485	110.393974
-31.154755	17.030453	108.81488	-10.239525	4.600325	107.52536	44.037399	-12.17333	103.106712	37.296059	40.02882	105.677948	40.666729	13.927745	104.39233	-61.145779	-4.727095	110.65839
-30.6626	18.977121	109.345222	-10.225543	4.5722	107.799896	43.857189	-12.379388	103.013275	37.619514	39.90892	106.193909	40.7383515	13.764766	104.603592	-61.1894375	-4.620366	110.9962
-30.128033	20.917742	109.872925	-10.218132	4.622136	108.104088	43.714844	-12.489621	103.030952	37.885124	39.823608	106.803001	40.799984	13.6669935	104.9169765	-61.236248	-4.4227215	111.2911995
-29.419502	22.814724	110.412254	-10.226066	4.75496	108.422852	43.646873	-12.503405	103.189789	38.221516	39.834698	107.519196	40.9341945	13.6656465	105.3544925	-61.3863265	-4.1557265	111.4912115
-28.61116	24.687923	110.955536	-10.240047	4.921139	108.750214	43.674232	-12.443895	103.470444	38.398518	39.896019	108.319603	41.036375	13.726062	105.8950235	-61.516469	-3.883784	111.6054045
-27.742512	26.463709	111.574173	-10.257358	5.097581	109.134827	43.71397	-12.319092	103.804764	38.619518	40.01696	109.252205	41.166744	13.848934	106.5284845	-61.68146	-3.653772	111.7411695
-26.182949	28.986347	112.699104	-10.310392	5.358616	109.730354	43.829224	-12.054302	104.414307	38.80415	40.287495	110.816147	41.316687	14.1165965	107.615227	-61.937471	-3.3993645	111.845481
-25.092545	30.515278	113.444092	-10.360925	5.53994	110.135101	43.929428	-11.863229	104.78759	38.908363	40.45528	111.862091	41.4188955	14.2960255	108.3248405	-62.1407455	-3.2161455	111.9453615
-23.831776	31.94508	114.234123	-10.41371	5.735226	110.491623	43.991447	-11.615705	105.090393	38.997173	40.659096	112.81768	41.49431	14.5216955	108.9540365	-62.32173	-3.0512435	112.0292095
-22.599182	33.233917	114.938881	-10.478785	5.949787	110.798775	44.045105	-11.353155	105.28479	38.976051	40.884792	113.714691	41.510578	14.7658185	109.4997405	-62.468148	-2.8662445	112.0978095
-21.234741	34.43581	115.64962	-10.568046	6.176028	111.060318	43.899967	-11.008534	105.491104	38.942814	41.102886	114.479996	41.4213905	15.047176	109.98555	-62.5574825	-2.69512	112.135086
-19.84271	35.456245	116.265762	-10.642249	6.400483	111.260429	43.973438	-10.726213	105.588486	38.653217	41.425926	115.211693	41.3133275	15.3498565	110.4000895	-62.5978255	-2.5488905	112.1207685
-18.330931	36.357464	116.678665	-10.702171	6.636883	111.39492	44.049519	-10.413254	105.635391	38.751316	41.584854	115.7267	41.4004175	15.5858	110.6810455	-62.8047595	-2.312034	112.1087945
-16.111507	37.425362	117.127205	-10.763555	7.004359	111.458275	44.144451	-9.909761	105.686775	38.718544	41.907825	116.306862	41.4314975	15.999032	110.9968185	-62.9586075	-1.990314	111.9197315
-14.429988	37.980919	117.251137	-10.753872	7.233757	111.428772	44.255848	-9.563766	105.694237	38.612247	42.15237	116.694954	41.4340475	16.294302	111.1945955	-62.9417915	-1.826788	111.6629485
-12.818651	38.351433	117.322449	-10.686185	7.435039	111.357521	44.427937	-9.237178	105.724037	38.550785	42.384235	116.979813	41.489361	16.5735285	111.351925	-62.861731	-1.7034505	111.363117
-11.149492	38.502636	117.142929	-10.573372	7.595827	111.229729	44.681465	-8.924339	105.824829	38.478394	42.634628	117.260567	41.5799295	16.8551445	111.542698	-62.7266735	-1.6634905	110.91676
-9.340654	38.523964	116.84256	-10.426555	7.726955	110.998657	45.004051	-8.657245	105.991272	38.472004	42.859097	117.515266	41.7380275	17.100926	111.753269	-62.5911375	-1.647016	110.244045
-7.652669	38.373909	116.366539	-10.252659	7.844062	110.618462	45.389458	-8.411503	106.252716	38.518444	43.078369	117.709587	41.953951	17.333433	111.9811515	-62.459269	-1.645309	109.2557725
-5.766738	38.020916	115.598679	-10.063952	7.956199	110.054245	45.832996	-8.236695	106.680977	38.551285	43.306053	117.860374	42.1921405	17.534679	112.2706755	-62.3200445	-1.622281	107.8378145
-3.176336	37.356846	114.177467	-9.742446	8.095087	109.056458	46.50692	-8.047025	107.403984	38.48848	43.603142	117.876312	42.4977	17.7780585	112.640148	-61.982592	-1.5878845	105.472768
-1.419228	36.732521	113.184227	-9.452184	8.174728	108.372307	46.929359	-7.990512	107.933701	38.601013	43.732647	117.656532	42.765186	17.8710675	112.7951165	-61.669554	-1.5216115	103.9494975
0.418985	35.809948	112.243927	-9.049413	8.232484	107.783806	47.372047	-7.92712	108.329201	38.823807	43.84127	117.352509	43.097927	17.957075	112.840855	-61.196753	-1.492107	102.726757
2.168589	34.756367	111.392784	-8.510336	8.26051	107.245377	47.911797	-7.864457	108.647491	39.23101	43.961056	116.967819	43.5714035	18.0482995	112.807655	-60.5920755	-1.5272795	101.683099
3.892424	33.559193	110.581337	-7.893827	8.276644	106.689964	48.122593	-7.630308	109.105362	39.725227	44.036106	116.535011	43.92391	18.202899	112.8201865	-59.711564	-1.649611	100.5597415
5.517538	32.236618	109.800636	-7.211166	8.273263	106.106552	49.140827	-7.795479	109.059021	40.292702	44.109478	116.094223	44.7167645	18.1569995	112.576622	-59.1390965	-1.6104735	99.636482
7.063002	30.763929	109.07943	-6.52585	8.277375	105.496643	49.789955	-7.71969	109.062553	40.819717	44.177227	115.631699	45.304836	18.2287685	112.347126	-58.356536	-1.6740185	98.64616
9.134633	28.364906	107.975006	-5.610634	8.329875	104.630409	50.66663	-7.524934	108.810516	41.546001	44.239502	114.826897	46.1063155	18.357284	111.8187065	-57.3275835	-1.697534	97.4421115
10.387479	26.626265	107.310394	-5.048121	8.424461	104.129097	51.170315	-7.315601	108.531693	41.979237	44.302238	114.274467	46.574776	18.4933185	111.40308	-56.671018	-1.6443965	96.855114
11.429478	24.846786	106.668869	-4.611251	8.565943	103.714523	51.612877	-7.10363	108.270111	42.35302	44.387699	113.705956	46.9829485	18.6420345	110.9880335	-56.2054505	-1.5101485	96.4410125
12.426218	22.913776	106.062874	-4.280873	8.752035	103.344475	51.957615	-6.895905	108.031097	42.630798	44.528	113.147079	47.2942065	18.8160475	110.589088	-55.8559525	-1.3119775	96.099862
13.192256	20.93207	105.484924	-4.028358	8.929218	103.045235	52.238552	-6.686707	107.770073	42.838676	44.698803	112.608932	47.538614	19.006048	110.1895025	-55.59533	-1.147612	95.9009675
13.897312	18.794483	104.966232	-3.853389	9.102958	102.829948	52.412231	-6.446657	107.501862	43.049465	44.896282	111.93718	47.730848	19.2248125	109.719521	-55.437626	-1.0188965	95.940375
14.440891	16.638245	104.424728	-3.713265	9.251283	102.637077	52.562054	-6.214257	107.232582	43.207798	45.123486	111.296608	47.884926	19.4546145	109.264595	-55.311456	-0.952048499999997	96.009559
15.041926	13.188559	103.752266	-3.577159	9.423127	102.449844	52.79261	-5.860556	106.906891	43.386215	45.48101	110.138786	48.0894125	19.810227	108.5228385	-55.2437305	-0.963972999999999	96.3768495
15.253801	10.82601	103.382835	-3.494608	9.532364	102.392151	52.923279	-5.625198	106.702171	43.417301	45.632843	109.253265	48.17029	20.0038225	107.977718	-55.159506	-0.939094500000003	96.806584
15.466052	8.342203	103.027199	-3.418247	9.600103	102.425621	53.03014	-5.441126	106.57209	43.460419	45.739944	108.299828	48.2452795	20.149409	107.435959	-55.0817735	-0.949203000000001	97.415283
15.512856	5.815263	102.971603	-3.335571	9.619911	102.552605	53.113079	-5.414399	106.548836	43.511856	45.716972	107.286072	48.3124675	20.1512865	106.917454	-54.9836095	-0.911464499999997	98.187756
15.436676	3.257292	103.102264	-3.250557	9.587324	102.813065	53.129715	-5.519471	106.589676	43.635349	45.556458	106.339821	48.382532	20.0184935	106.4647485	-54.883646	-0.843845499999997	99.1613815
15.275453	0.678795	103.5056	-3.209433	9.506469	103.177666	53.089558	-5.778654	106.853195	43.824543	45.290955	105.517555	48.4570505	19.7561505	106.185375	-54.8759165	-0.743212499999998	100.169957
14.993477	-1.886223	104.079926	-3.170443	9.360874	103.547707	53.055645	-6.122929	107.255997	44.023853	44.940979	104.907516	48.539749	19.409025	106.0817565	-54.880635	-0.687276999999998	101.0136575
14.521712	-5.707968	104.868492	-3.08394	9.013165	103.932167	53.047401	-6.634829	107.802925	44.290684	44.419155	104.295708	48.6690425	18.892163	106.0493165	-54.8369225	-0.865833000000002	101.8150175
14.133738	-8.154277	105.280342	-2.986836	8.709576	103.967194	53.100117	-6.927511	108.082756	44.422283	44.113056	104.007042	48.7612	18.5927725	106.044899	-54.734872	-1.1736205	101.889489
13.723495	-10.545839	105.498802	-2.850707	8.419117	103.831657	53.197819	-7.135349	108.276054	44.576824	43.865498	103.719162	48.8873215	18.3650745	105.997608	-54.5887355	-1.5268405	101.665706
13.237641	-12.818304	105.70533	-2.642835	8.140116	103.574768	53.380554	-7.258598	108.419022	44.722649	43.681789	103.377357	49.0516015	18.2115955	105.8981895	-54.3372715	-1.9313635	101.2513465
12.755528	-14.982642	105.762016	-2.38122	7.894559	103.204262	53.662998	-7.312236	108.523903	44.878761	43.533169	102.998566	49.2708795	18.1104665	105.7612345	-54.0333195	-2.3213485	100.6472895
12.190426	-17.056185	105.78936	-2.055869	7.701035	102.755676	53.952152	-7.300684	108.583748	45.059959	43.451344	102.576935	49.5060555	18.07533	105.5803415	-53.6177935	-2.67326	99.9310105
11.547676	-18.99118	105.748581	-1.744263	7.527907	102.288986	54.257298	-7.263464	108.608475	45.25486	43.397209	102.159431	49.756079	18.0668725	105.383953	-53.244605	-3.0110585	99.194019
10.447777	-21.703844	105.566284	-1.333078	7.271651	101.577057	54.658653	-7.167261	108.59417	45.505608	43.400909	101.68116	50.0821305	18.116824	105.137665	-52.7482865	-3.573522	98.016449
9.588237	-23.307493	105.500664	-1.103472	7.144428	101.182999	54.869823	-7.06595	108.571075	45.609962	43.418159	101.356743	50.2398925	18.1761045	104.963909	-52.4468365	-3.8872485	97.402089
8.646927	-24.805643	105.506012	-0.92526	7.045314	100.894753	55.061592	-6.973983	108.566582	45.683998	43.419628	100.995575	50.372795	18.2228225	104.7810785	-52.223315	-4.1321945	97.0084275
7.559097	-26.14245	105.687126	-0.787893	6.950877	100.688263	55.193077	-6.927682	108.617279	45.728649	43.367401	100.620911	50.460863	18.2198595	104.619095	-52.036649	-4.3181055	96.757431
6.364994	-27.328264	105.912872	-0.71594	6.846826	100.550476	55.287056	-6.93479	108.756165	45.764431	43.253002	100.248444	50.5257435	18.159106	104.5023045	-51.9576235	-4.465454	96.5986475
5.059668	-28.384239	106.091949	-0.680999	6.727695	100.471291	55.321384	-6.991261	108.847	45.793949	43.125961	99.966789	50.5576665	18.06735	104.4068945	-51.9196645	-4.61196	96.5356875
3.662476	-29.28266	106.23175	-0.658478	6.586594	100.463486	55.335773	-7.097867	108.843758	45.810589	42.980686	99.779556	50.573181	17.9414095	104.311657	-51.890137	-4.7682215	96.615315
1.41114	-30.351057	106.318535	-0.696518	6.409	100.607422	55.263145	-7.290617	108.761856	45.826843	42.78849	99.690231	50.544994	17.7489365	104.2260435	-51.93803	-4.9309365	96.9888005
-0.121707	-30.877417	106.274673	-0.735277	6.30563	100.823914	55.1964	-7.418482	108.649048	45.830235	42.703388	99.739876	50.5133175	17.642453	104.194462	-51.9838715	-5.031193	97.453366
-1.795119	-31.195099	106.324982	-0.788623	6.278977	101.122749	55.148483	-7.511441	108.47683	45.799965	42.657539	99.843719	50.474224	17.573049	104.1602745	-52.05147	-5.015095	98.0852235
-3.504515	-31.330372	106.355728	-0.870416	6.287772	101.49678	55.087364	-7.541087	108.300972	45.717545	42.671467	99.999542	50.4024545	17.56519	104.150257	-52.1432865	-4.989646	98.843303
-5.261892	-31.310564	106.401169	-1.004475	6.349439	101.921463	55.01017	-7.499835	108.114815	45.579914	42.759384	100.220085	50.295042	17.6297745	104.16745	-52.303992	-4.9308965	99.675476
-7.036901	-31.134373	106.492302	-1.158829	6.437111	102.391197	54.918308	-7.414052	107.886902	45.379665	42.869682	100.481285	50.1489865	17.727815	104.1840935	-52.4666445	-4.853593	100.5983005
-9.066648	-30.598116	106.82505	-1.36109	6.541394	102.866432	54.781796	-7.308087	107.675262	45.080368	43.04538	100.698051	49.931082	17.8686465	104.1866565	-52.653262	-4.7858585	101.5462075
-11.737911	-29.947117	106.977821	-1.737616	6.700844	103.475426	54.472794	-7.164188	107.449409	44.630966	43.231808	100.973801	49.55188	18.03381	104.211605	-53.027112	-4.632122	102.739247
-13.691224	-29.227266	107.07798	-2.035047	6.788702	103.764748	54.251766	-7.117248	107.305824	44.304356	43.317104	101.07589	49.278061	18.099928	104.190857	-53.348155	-4.522524	103.338639
-15.552421	-28.467152	107.046089	-2.329483	6.85079	103.928543	53.976738	-7.110508	107.130203	43.97525	43.350513	101.094925	48.975994	18.1200025	104.112564	-53.63496	-4.4184225	103.744522
-17.475822	-27.543444	106.991409	-2.650812	6.864406	103.98436	53.684544	-7.165519	106.895897	43.649681	43.329586	101.057014	48.6671125	18.0820335	103.9764555	-53.9687365	-4.3532215	103.9922645
-19.369347	-26.585388	106.790176	-2.999516	6.828054	103.982712	53.348148	-7.281334	106.607368	43.315269	43.274082	101.026749	48.3317085	17.996374	103.8170585	-54.3307405	-4.340266	104.1483655
-21.231434	-25.522158	106.504669	-3.335524	6.736521	103.945885	53.003956	-7.461605	106.224289	42.995209	43.172516	101.026413	47.9995825	17.8554555	103.625351	-54.6706305	-4.3824135	104.266419
-23.079844	-24.356665	106.179176	-3.671351	6.603652	103.904892	52.616577	-7.681801	105.734924	42.698906	43.04166	101.062225	47.6577415	17.6799295	103.3985745	-55.0004435	-4.4726255	104.4112095
-25.759584	-22.455709	105.826736	-4.159026	6.373064	103.901505	52.015751	-8.05779	104.857483	42.256966	42.769489	101.091766	47.1363585	17.3558495	102.9746245	-55.4544105	-4.6097215	104.8283855
-27.502733	-21.053541	105.672874	-4.491895	6.211835	103.95005	51.561119	-8.332452	104.214096	41.985611	42.568245	101.124886	46.773365	17.1178965	102.669491	-55.757155	-4.6942265	105.230609
-29.178205	-19.554338	105.600441	-4.811534	6.050885	103.995537	51.064579	-8.616609	103.610588	41.716953	42.356052	101.174232	46.390766	16.8697215	102.39241	-56.013834	-4.7679515	105.598664
-30.817955	-17.97876	105.575249	-5.149226	5.944756	104.064583	50.49638	-8.873224	103.085503	41.488503	42.141605	101.218071	45.9924415	16.6341905	102.151787	-56.2908935	-4.7446785	105.977379
-32.383293	-16.289434	105.740013	-5.501132	5.923095	104.163483	50.007523	-9.153767	102.589584	41.294552	41.927647	101.255074	45.6510375	16.38694	101.922329	-56.6533015	-4.54075	106.404637
-33.881252	-14.531207	105.923012	-5.831603	5.925732	104.308449	49.480515	-9.41898	102.191368	41.10886	41.727455	101.282211	45.2946875	16.1542375	101.7367895	-56.9578935	-4.3027735	106.8801085
-35.259811	-12.733717	106.30722	-6.168909	5.912971	104.541039	48.969036	-9.669226	101.824677	40.932865	41.527531	101.326141	44.9509505	15.9291525	101.575409	-57.2887685	-4.1032105	107.506669
-37.16877	-9.938671	107.154335	-6.700035	5.934199	105.046143	48.152508	-9.968078	101.366951	40.59412	41.290733	101.408539	44.373314	15.6613275	101.387745	-57.773384	-3.7929295	108.704541
-38.263134	-8.048401	107.905151	-7.075574	5.970387	105.488815	47.605331	-10.127297	101.097466	40.28891	41.177341	101.481262	43.9471205	15.525022	101.289364	-58.0982685	-3.584248	109.688266
-39.275787	-6.122291	108.764458	-7.476671	6.001134	106.012329	47.020905	-10.234052	100.870178	39.945965	41.094395	101.537109	43.483435	15.4301715	101.2036435	-58.436777	-3.4279035	110.8210145
-40.125225	-4.21844	109.685623	-7.905659	6.060989	106.52108	46.439434	-10.325112	100.704956	39.540043	41.020676	101.629929	42.9897385	15.347782	101.1674425	-58.8010565	-3.225804	111.8747175
-40.874718	-2.221789	110.491264	-8.34833	6.133374	107.035912	45.870335	-10.409275	100.650131	39.139984	40.977547	101.770714	42.5051595	15.284136	101.2104225	-59.2018195	-3.017388	112.8614015
-41.541702	-0.301891	111.114922	-8.805023	6.198804	107.450172	45.344223	-10.492133	100.696884	38.770763	40.929394	101.921783	42.057493	15.2186305	101.3093335	-59.667539	-2.8210225	113.5910105
-42.020725	1.676687	111.589386	-9.25223	6.246568	107.829178	44.891644	-10.582432	100.798714	38.416161	40.871517	102.104774	41.6539025	15.1445425	101.451744	-60.1583625	-2.6514065	114.206612
-42.541077	4.576789	112.172554	-9.813542	6.168306	108.270142	44.276619	-10.775908	101.044418	37.92992	40.742538	102.369949	41.1032695	14.983315	101.7071835	-60.7303535	-2.646703	114.8331005
-42.614769	6.502689	112.463318	-10.134534	6.070495	108.567833	43.937904	-10.938196	101.259743	37.69672	40.610199	102.616653	40.817312	14.8360015	101.938198	-61.08638	-2.6950115	115.197468
-42.65572	8.394502	112.59861	-10.399578	5.941406	108.785011	43.690681	-11.143876	101.468864	37.567989	40.444191	102.891144	40.629335	14.6501575	102.180004	-61.428491	-2.7673455	115.390018
-42.454247	10.312737	112.629608	-10.587618	5.863768	108.991364	43.469006	-11.385803	101.682388	37.494011	40.245461	103.202202	40.4815085	14.429829	102.442295	-61.6567445	-2.702293	115.540433
-42.169617	12.179019	112.620071	-10.782269	5.665624	109.069656	43.243618	-11.647151	101.871262	37.491386	40.034405	103.5653	40.367502	14.193627	102.718281	-61.93204	-2.862379	115.421031
-41.692589	14.070638	112.672768	-10.916264	5.476709	109.206215	43.022675	-11.91494	102.005592	37.530216	39.821022	103.938118	40.2764455	13.953041	102.971855	-62.1089735	-2.999623	115.440575
-41.064533	15.920889	112.804543	-11.045965	5.325868	109.407593	42.798897	-12.173862	102.178314	37.563984	39.580841	104.395508	40.1814405	13.7034895	103.286911	-62.2733705	-3.0517535	115.528275
-39.866169	18.683729	113.116135	-11.271849	5.188319	109.815125	42.55143	-12.47327	102.794075	37.711586	39.34586	105.390991	40.131508	13.436295	104.092533	-62.675206	-3.059657	115.537717
-38.922707	20.517784	113.313103	-11.453904	5.197686	110.250595	42.501263	-12.523211	103.612206	37.806583	39.282272	106.357262	40.153923	13.3795305	104.984734	-63.061731	-2.9841585	115.516456
-37.88623	22.322496	113.476028	-11.642691	5.329005	110.782669	42.538925	-12.478371	104.767242	37.901928	39.342766	107.598839	40.2204265	13.4321975	106.1830405	-63.5058085	-2.7741875	115.3822975
-36.716373	24.12126	113.625252	-11.858342	5.481038	111.38768	42.660122	-12.374182	106.160065	37.993633	39.488438	108.979919	40.3268775	13.557128	107.569992	-64.0435615	-2.595052	115.205368
-35.512943	25.834578	113.797089	-12.077851	5.642087	112.012016	42.81369	-12.259337	107.642258	38.102196	39.640869	110.352448	40.457943	13.690766	108.997353	-64.613645	-2.406592	115.026679
-34.185585	27.516619	114.022102	-12.266837	5.78582	112.660431	42.931458	-12.137612	109.047874	38.087482	39.84919	111.788223	40.50947	13.855789	110.4180485	-65.043144	-2.284149	114.9028135
-32.79808	29.089212	114.329979	-12.37255	5.864189	113.27182	43.067944	-12.012998	110.329674	38.211853	39.951706	112.809898	40.6398985	13.969354	111.569786	-65.3849985	-2.240976	114.973854
-30.557308	31.305651	114.893936	-12.435865	5.880382	114.083031	43.333851	-11.866234	111.898979	38.240387	40.073456	114.424026	40.787119	14.103611	113.1615025	-65.658849	-2.342847	115.0045595
-28.991314	32.721775	115.314758	-12.426737	5.834906	114.540527	43.562595	-11.816578	112.662933	38.301094	40.13839	115.356384	40.9318445	14.160906	114.0096585	-65.7853185	-2.491094	115.0713955
-27.358929	33.999889	115.806725	-12.384615	5.75336	114.848244	43.751766	-11.81071	113.176476	38.393291	40.148022	116.218735	41.0725285	14.168656	114.6976055	-65.8417585	-2.661936	114.9988825
-25.711525	35.265236	116.330505	-12.345464	5.702051	115.054359	43.840073	-11.815645	113.369621	38.502674	40.123951	116.97155	41.1713735	14.154153	115.1705855	-65.8623015	-2.750051	114.9381325
-24.018772	36.399967	116.903961	-12.315357	5.713181	115.178894	43.860699	-11.776649	113.359283	38.61808	40.13446	117.537201	41.2393895	14.1789055	115.448242	-65.8701035	-2.7525435	114.909546
-22.321302	37.508568	117.545853	-12.305096	5.827979	115.264534	43.822781	-11.687942	113.132248	38.701694	40.155273	118.031952	41.2622375	14.2336655	115.5821	-65.8724295	-2.5777075	114.946968
-20.663906	38.491325	118.310287	-12.312839	6.023695	115.362	43.724121	-11.543218	112.76194	38.752426	40.219189	118.378426	41.2382735	14.3379855	115.570183	-65.8639515	-2.2905955	115.153817
-17.928263	39.797115	119.121895	-12.38108	6.416292	115.496811	43.511501	-11.215425	112.109169	38.78915	40.364952	118.750595	41.1503255	14.5747635	115.429882	-65.9124855	-1.7421795	115.56374
-16.147671	40.505455	119.555901	-12.435308	6.708243	115.539841	43.402252	-11.0019	111.699417	38.783653	40.493729	118.955925	41.0929525	14.7459145	115.327671	-65.9635685	-1.3294285	115.752011
-14.33786	41.142418	119.846191	-12.501322	6.984047	115.540611	43.265457	-10.796857	111.40345	38.779823	40.591423	119.094406	41.02264	14.897283	115.248928	-66.025284	-0.929188999999999	115.832294
-12.519876	41.623592	119.964073	-12.556966	7.219117	115.521408	43.188866	-10.644572	111.215736	38.78511	40.690716	119.224655	40.986988	15.023072	115.2201955	-66.10092	-0.584838000000001	115.8226205
-10.716661	41.948219	119.956779	-12.596163	7.387529	115.482437	43.183594	-10.558939	111.202942	38.785633	40.751331	119.30661	40.9846135	15.096196	115.254776	-66.1769395	-0.321137999999999	115.710098
-8.84919	42.141956	119.77034	-12.608129	7.494669	115.441254	43.208237	-10.515174	111.297134	38.793098	40.818115	119.3545	41.0006675	15.1514705	115.325817	-66.2169255	-0.162132499999998	115.556691
-7.057275	42.215797	119.521545	-12.604679	7.558733	115.434822	43.228046	-10.527638	111.492882	38.802879	40.843983	119.281372	41.0154625	15.1581725	115.387127	-66.2248205	-0.0407065000000006	115.482517
-4.226484	42.003021	119.072548	-12.558785	7.535981	115.517029	43.276615	-10.607525	111.895882	38.833912	40.833424	119.112541	41.0552635	15.1129495	115.5042115	-66.1728335	-0.0409875	115.5298465
-2.370095	41.681446	118.894974	-12.522554	7.449702	115.668335	43.330853	-10.674283	112.265396	38.850395	40.82021	119.06015	41.090624	15.0729635	115.662773	-66.135732	-0.1735595	115.673897
-0.508944	41.218712	118.776024	-12.479793	7.328188	115.887604	43.415359	-10.735596	112.745392	38.846008	40.804871	119.080696	41.1306835	15.0346375	115.913044	-66.0902695	-0.378261499999999	115.862164
1.326138	40.618282	118.705872	-12.44163	7.206953	116.171852	43.514023	-10.774443	113.271698	38.820938	40.786423	119.166504	41.1674805	15.00599	116.219101	-66.0507405	-0.592084	116.124603
3.169382	39.916927	118.651871	-12.393167	7.101794	116.481056	43.617535	-10.766266	113.819	38.754227	40.820072	119.258461	41.185881	15.026903	116.5387305	-65.972215	-0.823315000000001	116.4233815
4.971897	39.121349	118.602158	-12.342342	7.011546	116.794731	43.750526	-10.718698	114.372101	38.67733	40.87645	119.354782	41.213928	15.078876	116.8634415	-65.898612	-1.055784	116.7260205
6.778637	38.237614	118.546799	-12.266299	6.935571	117.113129	43.913109	-10.660057	114.910164	38.632576	40.938614	119.403717	41.2728425	15.1392785	117.1569405	-65.8054405	-1.2681365	117.0693175
9.492195	36.75745	118.426636	-12.136829	6.865003	117.517731	44.160435	-10.575447	115.66256	38.590492	41.028481	119.431854	41.3754635	15.226517	117.547207	-65.6491215	-1.496511	117.488255
11.279331	35.678909	118.320427	-12.039908	6.863385	117.743614	44.317593	-10.48529	116.086983	38.604103	41.12109	119.397888	41.460848	15.3179	117.7424355	-65.540664	-1.59113	117.7447925
13.020384	34.563244	118.203712	-11.932601	6.881752	117.941841	44.455185	-10.388314	116.439888	38.623413	41.21394	119.341492	41.539299	15.412813	117.89069	-65.404501	-1.649309	117.992992
14.780976	33.351177	118.140396	-11.818247	6.900135	118.131744	44.590672	-10.306918	116.734589	38.65789	41.293468	119.316696	41.624281	15.493275	118.0256425	-65.260775	-1.693005	118.2378455
16.483467	32.104351	118.125328	-11.713945	6.938575	118.285606	44.713051	-10.214435	117.019188	38.728065	41.372364	119.351135	41.720558	15.5789645	118.1851615	-65.148448	-1.7018145	118.3860505
18.149408	30.815815	118.248833	-11.613759	6.989907	118.39489	44.833359	-10.108486	117.279221	38.797737	41.497021	119.520546	41.815548	15.6942675	118.3998835	-65.043066	-1.7144535	118.3898965
19.78817	29.463842	118.37252	-11.548633	7.054094	118.488647	44.949375	-9.981152	117.506012	38.847816	41.643517	119.727982	41.8985955	15.8311825	118.616997	-64.9958615	-1.7229945	118.360297
22.153736	27.382622	118.543518	-11.450049	7.231502	118.604675	45.068665	-9.747663	117.796387	38.904182	41.878353	119.954826	41.9864235	16.065345	118.8756065	-64.8865215	-1.602341	118.3337435
23.698568	25.956648	118.581093	-11.388673	7.425933	118.701889	45.137775	-9.578008	117.977844	38.941391	42.037956	120.00042	42.039583	16.229974	118.989132	-64.816929	-1.378108	118.414646
25.186821	24.504622	118.604897	-11.319288	7.640792	118.824455	45.218067	-9.407551	118.210999	38.99456	42.202751	120.033859	42.1063135	16.3976	119.122429	-64.7448895	-1.116016	118.526481
26.64185	22.994356	118.724358	-11.247201	7.857703	118.968407	45.322033	-9.26982	118.52388	39.081169	42.361694	120.097969	42.201601	16.545937	119.3109245	-64.696003	-0.830531000000001	118.6258895
28.040876	21.422665	118.91967	-11.172939	8.055213	119.128159	45.463966	-9.181018	118.949036	39.199963	42.515224	120.205246	42.3319645	16.667103	119.577141	-64.6778425	-0.556677000000001	118.679177
29.380638	19.821775	119.189178	-11.077231	8.232155	119.277206	45.615273	-9.098883	119.451797	39.343113	42.648304	120.321129	42.479193	16.7747105	119.886463	-64.633655	-0.3104005	118.667949
30.642017	18.206244	119.468475	-10.968115	8.399768	119.41819	45.760101	-9.01197	120.003784	39.483616	42.766193	120.344864	42.6218585	16.8771115	120.174324	-64.5580885	-0.0775755000000018	118.662056
32.423164	15.815001	119.936844	-10.768884	8.571006	119.631577	46.115036	-8.998446	120.794228	39.750057	42.864929	120.311913	42.9325465	16.9332415	120.5530705	-64.4703145	0.208770500000004	118.7100835
33.540417	14.183622	120.237526	-10.629147	8.611855	119.796005	46.323669	-9.024035	121.297432	39.970978	42.919174	120.306671	43.1473235	16.9475695	120.8020515	-64.4056175	0.2761405	118.7899585
34.622204	12.520308	120.630051	-10.505708	8.607821	120.006836	46.478157	-9.059784	121.794167	40.201153	42.961681	120.357635	43.339655	16.9509485	121.075901	-64.351071	0.2646935	118.937771
34.006165	11.79699	120.941284	-10.401928	8.576426	120.252403	46.651833	-9.133626	122.222687	40.396782	43.022011	120.513306	43.5243075	16.9441925	121.3679965	-64.3281635	0.2086595	119.1368095
33.256363	11.14869	121.295975	-10.321606	8.542751	120.526489	46.774006	-9.191279	122.652283	40.646832	43.069645	120.662819	43.710419	16.939183	121.657551	-64.353631	0.146319000000002	119.395427
32.671192	10.545934	121.688759	-10.260722	8.510664	120.80777	46.922367	-9.294646	123.060516	40.951538	43.14341	120.834015	43.9369525	16.924382	121.9472655	-64.4583965	0.0969459999999991	119.6682745
31.790968	10.115124	122.14196	-10.23615	8.52242	121.064674	47.016323	-9.36474	123.444511	41.334877	43.258999	120.946594	44.1756	16.9471295	122.1955525	-64.6479	0.097710499999998	119.9337955
30.553917	9.432254	122.667053	-10.256614	8.628503	121.397766	47.162247	-9.375681	123.85424	42.036343	43.44603	120.683685	44.599295	17.0351745	122.2689625	-65.112523	0.2218315	120.5265695
29.7847	9.091326	122.962914	-10.295351	8.776762	121.610474	47.311954	-9.334398	123.950447	42.414101	43.568604	120.325172	44.8630275	17.117103	122.1378095	-65.4537295	0.436420999999999	121.0831385
28.85446	8.866053	123.16301	-10.330153	8.964179	121.813545	47.435318	-9.230439	123.858345	42.609032	43.543598	120.124016	45.022175	17.1565795	121.9911805	-65.682481	0.7717785	121.6359095
27.884388	8.626306	123.242523	-10.32527	9.17487	122.008751	47.719788	-9.061952	123.468292	42.687328	43.402534	120.116066	45.203558	17.170291	121.792179	-65.854098	1.179449	122.225323
27.016577	8.364216	123.244225	-10.285284	9.384368	122.158524	48.042862	-8.627524	122.877716	42.678246	43.361557	120.284996	45.360554	17.3670165	121.581356	-65.931122	1.4017195	122.735692
26.044718	8.246191	123.133072	-10.231684	9.594384	122.25032	48.40123	-8.043113	122.137222	42.676033	43.454327	120.46257	45.5386315	17.705607	121.299896	-66.0019995	1.483161	123.200744
25.02721	8.094997	122.924385	-10.170053	9.801478	122.307587	48.674774	-7.417639	121.586571	42.719448	43.653889	120.438591	45.697111	18.118125	121.012581	-66.037217	1.484831	123.602593
23.5965	7.870992	122.705551	-10.04961	10.208648	122.426727	48.903378	-6.836855	121.116341	42.828674	43.993816	120.381905	45.866026	18.5784805	120.749123	-65.965246	1.8388155	124.104331
22.51293	7.825168	122.662941	-9.983408	10.488635	122.599411	49.002094	-6.640912	120.99868	42.862511	44.207428	120.31604	45.9323025	18.783258	120.65736	-65.8991185	2.194012	124.541462
21.408901	7.692931	122.722588	-9.94366	10.708554	122.851959	49.038494	-6.506582	121.019531	42.898846	44.360729	120.30928	45.96867	18.9270735	120.6644055	-65.85599	2.4900345	125.0395125
20.374882	7.538346	122.869431	-9.916498	10.861103	123.142418	49.055264	-6.44132	121.110107	42.948917	44.434071	120.351204	46.0020905	18.9963755	120.7306555	-65.8350865	2.7258305	125.5541805
19.293671	7.479831	123.018417	-9.887303	10.957917	123.440826	49.054947	-6.403595	121.190575	43.006397	44.479134	120.459579	46.030672	19.0377695	120.825077	-65.805278	2.8780645	126.056575
18.148045	7.396614	123.176025	-9.884089	11.024228	123.695778	49.051353	-6.376595	121.256218	43.061913	44.519379	120.635696	46.056633	19.071392	120.945957	-65.824811	2.977064	126.445599
17.119289	7.265557	123.301025	-9.879475	11.061564	123.885689	49.042343	-6.351993	121.269943	43.103947	44.568348	120.795715	46.073145	19.1081775	121.032829	-65.832095	3.0149505	126.738549
15.436962	7.192953	123.351982	-9.919975	11.100272	124.081169	49.015869	-6.305541	121.220016	43.108093	44.649658	121.078682	46.061981	19.1720585	121.149349	-65.901931	3.0284855	127.012989
14.312975	7.109062	123.346413	-9.975701	11.141647	124.167107	48.958363	-6.269781	121.141006	43.086155	44.705288	121.233345	46.022259	19.2177535	121.1871755	-65.973661	3.0655405	127.1470385
13.253051	7.054035	123.332512	-10.030294	11.209476	124.234131	48.870686	-6.219466	120.999016	43.061089	44.761242	121.443878	45.9658875	19.270888	121.221447	-66.0264755	3.148064	127.246815
12.167684	7.037245	123.260559	-10.097185	11.326283	124.302719	48.754726	-6.180005	120.742538	43.049458	44.826561	121.706184	45.902092	19.323278	121.224361	-66.096462	3.329288	127.381077
10.999596	7.008343	123.161552	-10.173551	11.45145	124.345711	48.586399	-6.1278	120.394882	43.058987	44.894039	122.023544	45.822693	19.3831195	121.209213	-66.169795	3.5197805	127.482209
9.973818	6.892038	123.007545	-10.264609	11.582199	124.361656	48.40519	-6.038031	119.940315	43.051445	44.969818	122.365273	45.7283175	19.4658935	121.152794	-66.2575355	3.6985045	127.570518
8.960295	6.827498	122.752609	-10.32088	11.72335	124.332832	48.2551	-5.873752	119.432198	42.998867	45.090977	122.641541	45.6269835	19.6086125	121.0368695	-66.2687435	3.8380875	127.6287945
7.360473	6.671409	122.428825	-10.399261	12.000951	124.267319	48.104286	-5.443479	118.723419	42.846554	45.3997	122.887398	45.47542	19.9781105	120.8054085	-66.273942	4.0237915	127.7292295
6.43139	6.472728	122.240509	-10.414474	12.238222	124.220154	48.092583	-5.099714	118.392143	42.712933	45.668644	122.87648	45.402758	20.284465	120.6343115	-66.231706	4.191979	127.8059965
5.501337	6.251558	122.071266	-10.414453	12.470642	124.148712	48.12851	-4.762796	118.215408	42.610474	45.930542	122.835175	45.369492	20.583873	120.5252915	-66.198398	4.357411	127.7721325
4.544304	5.9127	122.027435	-10.410516	12.669055	124.080193	48.20277	-4.489385	118.23069	42.536701	46.172894	122.681282	45.3697355	20.8417545	120.455986	-66.1907675	4.4963555	127.7044
3.704314	5.445963	121.98571	-10.424002	12.818973	123.965622	48.295597	-4.316602	118.374046	42.479408	46.345417	122.52375	45.3875025	21.0144075	120.448898	-66.2355065	4.6235385	127.482346
2.861961	4.994678	121.944931	-10.452545	12.903248	123.82959	48.352604	-4.222283	118.58271	42.402683	46.413177	122.314812	45.3776435	21.095447	120.448761	-66.2827335	4.711049	127.210419
1.958456	4.412126	121.894852	-10.534918	12.931545	123.701347	48.356758	-4.198348	118.819786	42.314373	46.458782	122.095322	45.3355655	21.130217	120.457554	-66.4054015	4.732873	126.94514
0.675185	3.398125	121.850082	-10.658247	12.862453	123.453835	48.320148	-4.256023	119.16938	42.164444	46.323902	121.700119	45.242296	21.0339395	120.4347495	-66.55879	4.6909665	126.4729205
-0.141751	2.763054	121.844795	-10.731807	12.775856	123.314835	48.321873	-4.365355	119.459061	42.086914	46.221596	121.475998	45.2043935	20.9281205	120.4675295	-66.6680075	4.6235915	126.1621405
-1.02487	2.025001	121.855141	-10.784418	12.668618	123.163246	48.329922	-4.506019	119.790497	42.037674	46.074833	121.340393	45.183798	20.784407	120.565445	-66.752634	4.552829	125.761047
-1.880118	1.241889	121.879623	-10.860875	12.566575	123.0401	48.307716	-4.667921	120.14595	42.007771	45.925323	121.185196	45.1577435	20.628701	120.665573	-66.8794935	4.504449	125.414627
-2.716854	0.538835	121.93811	-10.948581	12.468413	122.962547	48.24778	-4.831419	120.449409	41.971802	45.762413	121.038353	45.109791	20.465497	120.743881	-67.006953	4.471329	125.181213
-3.564788	-0.169783	121.933327	-11.020558	12.385396	122.889122	48.177273	-4.996071	120.677773	41.946068	45.578217	120.82399	45.0616705	20.291073	120.7508815	-67.1027865	4.479719	125.0273625
-4.476836	-0.898799	121.989182	-11.072742	12.322365	122.823189	48.090553	-5.133165	120.89341	41.942692	45.436527	120.613266	45.0166225	20.151681	120.753338	-67.1621065	4.493049	124.89304
-5.749891	-1.928779	121.932175	-11.13418	12.2329	122.633255	48.03672	-5.329635	121.110359	41.926964	45.235577	120.324181	44.981842	19.952971	120.71727	-67.250202	4.512829	124.54924
-6.62568	-2.5762	121.760384	-11.171021	12.187992	122.434296	47.988297	-5.423455	121.174278	41.895714	45.115341	120.095268	44.9420055	19.845943	120.634773	-67.2840475	4.530041	124.233819
-7.579949	-3.223497	121.602203	-11.212596	12.138995	122.19043	47.926754	-5.501034	121.142517	41.839794	45.017769	119.861893	44.883274	19.7583675	120.502205	-67.308466	4.5196225	123.878655
-8.509922	-3.86424	121.409927	-11.266359	12.075282	121.93	47.846378	-5.592207	121.038521	41.762661	44.887306	119.54924	44.8045195	19.6475495	120.2938805	-67.3372375	4.5030145	123.5661195
-9.419863	-4.418434	121.277191	-11.331161	12.011387	121.698105	47.76786	-5.719332	120.92588	41.659649	44.719425	119.158554	44.7137545	19.5000465	120.042217	-67.3760765	4.5227275	123.353993
-10.410175	-4.933929	121.183205	-11.387279	11.913392	121.499893	47.676357	-5.864209	120.827744	41.559753	44.527214	118.737007	44.618055	19.3315025	119.7823755	-67.392613	4.4952815	123.2174105
-11.419808	-5.4455	121.189026	-11.437273	11.791729	121.357765	47.599037	-6.017369	120.771133	41.460033	44.326584	118.287109	44.529535	19.1546075	119.529121	-67.404081	4.4288505	123.186409
-12.839542	-6.112201	121.305359	-11.500108	11.568284	121.234024	47.50177	-6.278075	120.715607	41.305573	43.951374	117.607941	44.4036715	18.8366495	119.161774	-67.4038875	4.2999185	123.306274
-13.803299	-6.471854	121.385399	-11.528351	11.391561	121.183815	47.430782	-6.458349	120.673409	41.195061	43.686836	117.172264	44.3129215	18.6142435	118.9228365	-67.3696235	4.1688785	123.4447935
-14.872728	-6.766527	121.522629	-11.54433	11.204782	121.14917	47.379776	-6.656572	120.625664	41.085236	43.422935	116.734634	44.232506	18.3831815	118.680149	-67.321166	4.0263825	123.618191
-15.81454	-7.031786	121.635483	-11.552451	11.003038	121.097458	47.333622	-6.868394	120.557999	40.982098	43.119404	116.2966	44.15786	18.125505	118.4272995	-67.262762	3.880571	123.7676165
-16.730553	-7.196409	121.747635	-11.551022	10.790907	121.064438	47.29372	-7.100774	120.465401	40.905804	42.853546	115.925346	44.099762	17.876386	118.1953735	-67.201806	3.705428	123.9335025
-17.660322	-7.253901	121.895363	-11.536491	10.592591	121.061447	47.299244	-7.346786	120.350861	40.855347	42.594891	115.526878	44.0772955	17.6240525	117.9388695	-67.1502775	3.5611295	124.1840245
-18.647884	-7.207757	122.067238	-11.526501	10.420789	121.070465	47.244968	-7.540526	120.350609	40.797207	42.341648	115.133331	44.0210875	17.400561	117.74197	-67.0740895	3.441017	124.39896
-19.966347	-7.029842	122.260544	-11.508023	10.202191	121.067444	47.213627	-7.848528	120.347572	40.764896	42.002518	114.704201	43.9892615	17.076995	117.5258865	-67.0053075	3.327387	124.6090015
-20.797215	-6.774652	122.275223	-11.494281	10.057466	121.023819	47.207794	-8.024117	120.346107	40.76651	41.812431	114.531837	43.987152	16.894157	117.438972	-66.975714	3.220775	124.608666
-21.662001	-6.42209	122.073616	-11.481753	9.905603	120.915688	47.206947	-8.174272	120.272079	40.784912	41.664577	114.521805	43.9959295	16.7451525	117.396942	-66.9594355	3.0660535	124.434434
-22.472324	-5.983621	121.724686	-11.469986	9.747527	120.747864	47.176193	-8.300211	120.140984	40.83308	41.557636	114.633736	44.0046365	16.6287125	117.38736	-66.9446085	2.8663415	124.108368
-23.246346	-5.534074	121.190201	-11.454848	9.579823	120.509041	47.174183	-8.444706	119.858154	40.900978	41.501656	114.880539	44.0375805	16.528475	117.3693465	-66.9472765	2.631171	123.6487355
-23.964037	-4.979112	120.57785	-11.445014	9.458713	120.220856	47.123493	-8.539383	119.501915	41.000546	41.478634	115.188934	44.0620195	16.4696255	117.3454245	-66.9520475	2.4478005	123.0962875
-24.70686	-4.28135	119.927513	-11.455255	9.415353	119.917084	47.067268	-8.591928	119.07177	41.081741	41.495457	115.497498	44.0745045	16.4517645	117.284634	-66.9850145	2.3789415	122.549534
-25.774782	-3.093723	119.252838	-11.48353	9.556137	119.545258	46.932964	-8.529876	118.358971	41.165154	41.608093	115.791428	44.049059	16.5391085	117.0751995	-67.016119	2.5731655	122.0153165
-26.417377	-2.254848	118.960014	-11.476995	9.74542	119.366814	46.835308	-8.429708	117.893127	41.193954	41.725044	115.81472	44.014631	16.647668	116.8539235	-66.968621	2.843172	121.8797045
-27.015055	-1.3315	118.832207	-11.450798	9.976144	119.249435	46.758961	-8.309423	117.456711	41.244881	41.835396	115.691086	44.001921	16.7629865	116.5738985	-66.903517	3.1893015	121.9249715
-27.647104	-0.329987	118.776169	-11.406559	10.178036	119.163147	46.720089	-8.195136	117.129601	41.285248	41.923042	115.552185	44.0026685	16.863953	116.340893	-66.8157865	3.492119	121.985401
-28.221142	0.62471	118.788872	-11.330647	10.331842	119.112434	46.71096	-8.091049	116.938171	41.338615	41.995899	115.419327	44.0247875	16.952425	116.178749	-66.6860815	3.711259	122.046119
-28.705332	1.520715	118.721771	-11.232497	10.425379	119.059647	46.765701	-8.01802	116.778328	41.415138	42.054264	115.324661	44.0904195	17.018122	116.0514945	-66.5554135	3.832636	122.0677995
-29.158991	2.461259	118.714691	-11.12275	10.477435	119.009331	46.84169	-7.966135	116.673836	41.486366	42.094925	115.194763	44.164028	17.064395	115.9342995	-66.409528	3.890475	122.0843625
-29.799667	3.928973	118.681107	-10.972901	10.467691	118.934692	47.008373	-7.930555	116.508629	41.570911	42.123653	115.031601	44.289642	17.096549	115.770115	-66.235444	3.838833	122.099269
-30.20986	4.824494	118.588791	-10.873808	10.429159	118.857468	47.105469	-7.9045	116.450134	41.622257	42.136936	114.923302	44.363863	17.116218	115.686718	-66.111479	3.7421	122.028218
-30.555054	5.792707	118.543625	-10.782854	10.387418	118.798981	47.181126	-7.889434	116.377701	41.682495	42.133354	114.827881	44.4318105	17.12196	115.602791	-65.9975185	3.652876	121.995171
-30.873245	6.849656	118.534424	-10.685655	10.352748	118.771515	47.22097	-7.886734	116.196739	41.744934	42.11356	114.703857	44.482952	17.113413	115.450298	-65.854262	3.592083	122.092732
-31.165371	7.870295	118.718811	-10.581519	10.300706	118.810844	47.189842	-7.923318	115.898216	41.817303	42.048737	114.508888	44.5035725	17.0627095	115.203552	-65.6666105	3.5387025	122.418136
-31.373709	8.891309	118.930626	-10.478352	10.212358	118.884918	47.071854	-8.045242	115.445854	41.960537	41.953484	114.278618	44.5161955	16.954121	114.862236	-65.4728995	3.470595	122.9076
-31.513279	9.980027	119.244362	-10.329227	10.109744	118.965782	46.930191	-8.220051	114.91568	42.159122	41.828709	114.006844	44.5446565	16.804329	114.461262	-65.2031105	3.415159	123.470302
-31.589737	11.67724	119.762566	-10.116342	10.048876	119.100418	46.741619	-8.542206	114.080299	42.489056	41.669579	113.717667	44.6153375	16.5636865	113.898983	-64.8480215	3.5340655	124.301853
-31.595465	12.78871	120.021461	-9.96019	10.072021	119.164337	46.651154	-8.689222	113.562523	42.735008	41.630421	113.490532	44.693081	16.4705995	113.5265275	-64.613461	3.6734425	124.8021465
-31.478809	13.939114	120.228401	-9.818597	10.180633	119.169579	46.554363	-8.737392	113.145981	42.917671	41.615421	113.3535	44.736017	16.4390145	113.2497405	-64.373211	3.9222515	125.0894175
-31.289989	15.126727	120.228065	-9.678713	10.331152	119.114326	46.577713	-8.733368	112.731789	43.090313	41.644852	113.260506	44.834013	16.455742	112.9961475	-64.191439	4.206562	125.2325045
-31.01111	16.230663	120.248924	-9.575023	10.46279	118.961693	46.565128	-8.633991	112.419533	43.247562	41.709824	113.18541	44.906345	16.5379165	112.8024715	-64.056391	4.3876635	125.1209145
-30.662266	17.311266	120.11702	-9.465801	10.554736	118.793358	46.615974	-8.537437	112.150726	43.337013	41.772156	113.178673	44.9764935	16.6173595	112.6646995	-63.9080955	4.4921125	124.9220165
-30.202929	18.36672	120.016983	-9.390183	10.585102	118.63903	46.674301	-8.452311	111.941269	43.431709	41.835068	113.081657	45.053005	16.6913785	112.511463	-63.833371	4.4788255	124.766597
-29.414793	19.817574	119.941116	-9.278189	10.606883	118.538437	46.798996	-8.339376	111.72625	43.465046	41.91293	113.04792	45.132021	16.786777	112.387085	-63.688399	4.426989	124.689789
-28.697691	20.718647	120.00016	-9.202407	10.575802	118.578743	46.847244	-8.275118	111.749779	43.505882	41.939865	113.056732	45.176563	16.8323735	112.4032555	-63.581377	4.3192305	124.7542305
-27.907202	21.598595	120.109848	-9.133679	10.551451	118.712791	46.969109	-8.24552	111.839592	43.531883	41.959362	113.134743	45.250496	16.856921	112.4871675	-63.517854	4.245981	124.9384145
-27.059156	22.415062	120.144501	-9.046199	10.490698	118.878876	47.114883	-8.212842	112.026741	43.587635	41.981483	113.146576	45.351259	16.8843205	112.5866585	-63.443657	4.0970755	125.1710935
-26.062361	23.187418	120.214211	-8.949254	10.469859	119.050667	47.300072	-8.171375	112.282539	43.634617	42.009991	113.214447	45.4673445	16.919308	112.748493	-63.3658525	4.02041	125.352841
-25.035372	23.923206	120.226738	-8.838749	10.441339	119.22554	47.498711	-8.136215	112.588547	43.704861	42.026325	113.312897	45.601786	16.945055	112.950722	-63.279284	3.937623	125.500358
-23.943501	24.671696	120.180984	-8.726061	10.397096	119.416641	47.669312	-8.131205	112.925995	43.8162	42.033108	113.435158	45.742756	16.9509515	113.1805765	-63.194878	3.8432405	125.6527055
-22.070848	25.702858	120.110359	-8.567709	10.350648	119.615768	47.910263	-8.190059	113.315796	43.993534	42.01685	113.712929	45.9518985	16.9133955	113.5143625	-63.0873165	3.7879005	125.7171735
-20.742256	26.314949	120.065842	-8.470365	10.28777	119.669762	48.029015	-8.284866	113.480804	44.177402	41.960178	113.887421	46.1032085	16.837656	113.6841125	-63.0439385	3.737884	125.6554115
-19.399849	26.927128	119.927528	-8.356537	10.190348	119.646629	48.04887	-8.370061	113.564873	44.368561	41.869667	114.058624	46.2087155	16.749803	113.8117485	-62.9217895	3.630893	125.4815095
-17.90453	27.498644	119.873604	-8.298005	10.051875	119.559883	48.07962	-8.491852	113.525139	44.540058	41.779888	114.251884	46.309839	16.644018	113.8885115	-62.905849	3.459732	125.2312545
-16.380917	27.978006	119.911133	-8.240719	9.951914	119.48246	48.11697	-8.583442	113.44944	44.685085	41.723148	114.511856	46.4010275	16.569853	113.980648	-62.8824655	3.333975	124.984272
-14.798331	28.475925	119.920242	-8.236551	9.93455	119.496628	48.113972	-8.545247	113.623894	44.790234	41.757195	114.905258	46.452103	16.605974	114.264576	-62.925205	3.263126	124.72868
-13.217227	28.959751	120.145264	-8.278704	9.998284	119.688011	48.215858	-8.433517	113.98764	44.856869	41.886467	115.520546	46.5363635	16.726475	114.754093	-63.0937715	3.270093	124.621929
-10.64074	29.509148	120.644012	-8.408661	10.176371	120.214058	48.389008	-8.129364	114.937447	44.885117	42.174141	116.787788	46.6370625	17.0223885	115.8626175	-63.4543845	3.3303535	124.5654985
-8.986359	29.879576	121.137619	-8.505653	10.320396	120.677063	48.51651	-7.882671	115.751007	44.852463	42.395775	117.759743	46.6844865	17.256552	116.755375	-63.6957925	3.38424	124.598751
-7.245766	30.118364	121.611877	-8.596106	10.472157	121.186958	48.733658	-7.628956	116.600395	44.79565	42.65086	118.824448	46.764654	17.510952	117.7124215	-63.956866	3.433362	124.6614945
-5.43649	30.324707	122.149124	-8.658424	10.644438	121.715912	48.947872	-7.320918	117.599724	44.690792	42.961323	119.88118	46.819332	17.8202025	118.740452	-64.13618	3.4686735	124.691372
-3.688092	30.422031	122.722366	-8.715877	10.770926	122.248184	49.147015	-6.998186	118.687561	44.624432	43.280102	120.965874	46.8857235	18.140958	119.8267175	-64.3174775	3.400894	124.6696505
-1.746981	30.445253	123.338547	-8.745115	10.897863	122.800957	49.369236	-6.7364	119.696579	44.533516	43.547329	122.128464	46.951376	18.4054645	120.9125215	-64.441606	3.3902615	124.6893925
-0.021165	30.411533	123.978554	-8.777051	11.051132	123.381889	49.525562	-6.444596	120.810196	44.453468	43.775574	123.150993	46.989515	18.665489	121.9805945	-64.543617	3.436775	124.7831835
2.815877	30.216444	124.831833	-8.764085	11.279834	124.188461	49.838413	-6.124666	122.313675	44.451393	44.085361	124.499069	47.144903	18.9803475	123.406372	-64.673073	3.5793205	124.97055
4.545165	29.986614	125.382996	-8.726012	11.409174	124.645271	50.033768	-5.968465	123.200546	44.454075	44.235535	125.212883	47.2439215	19.133535	124.2067145	-64.6959455	3.684813	125.0838275
6.422279	29.712957	125.778748	-8.618855	11.478786	124.979439	50.222099	-5.829404	123.928726	44.48679	44.348537	125.777138	47.3544445	19.2595665	124.852932	-64.5921545	3.6980055	125.105946
8.162755	29.345015	126.129257	-8.524668	11.512836	125.170921	50.375652	-5.721885	124.537514	44.567875	44.435158	126.263138	47.4717635	19.3566365	125.400326	-64.5210995	3.6690355	124.941516
9.902933	28.9006	126.399956	-8.380408	11.520398	125.216469	50.547523	-5.62263	125.0373	44.664341	44.50264	126.73539	47.605932	19.440005	125.886345	-64.366748	3.600791	124.546593
11.521811	28.433701	126.68074	-8.243131	11.533037	125.143387	50.787724	-5.520091	125.431694	44.776131	44.570705	127.304962	47.7819275	19.525307	126.368328	-64.2681895	3.540767	123.918446
12.974541	27.913689	127.031776	-8.059407	11.550218	124.965683	51.00565	-5.375987	125.762268	44.869621	44.632648	128.018204	47.9376355	19.6283305	126.890236	-64.0564495	3.4721055	123.04113
15.487451	26.903927	127.372375	-7.757775	11.606304	124.68412	51.385254	-5.131424	126.157501	45.019035	44.771828	129.083664	48.2021445	19.820202	127.6205825	-63.7176945	3.392406	121.7476575
16.873051	26.158131	127.676819	-7.570191	11.700905	124.517456	51.625198	-4.914887	126.378761	45.078545	44.920139	129.747101	48.3518715	20.002626	128.062931	-63.4922535	3.399184	120.971981
18.263281	25.332127	127.897301	-7.400946	11.884752	124.407593	51.882423	-4.682499	126.542686	45.154713	45.09206	130.245895	48.518568	20.2047805	128.3942905	-63.32046	3.5647235	120.4208955
19.50416	24.502834	128.002899	-7.251747	12.133044	124.314011	52.115013	-4.412345	126.672569	45.238464	45.309467	130.499405	48.6767385	20.448561	128.585987	-63.1802325	3.817527	120.042035
20.593571	23.600328	128.013458	-7.084881	12.389242	124.166275	52.332901	-4.155105	126.748978	45.348473	45.53009	130.54512	48.840687	20.6874925	128.647049	-63.010449	4.0909915	119.685501
21.656572	22.575935	127.871048	-6.966409	12.677477	123.979584	52.565975	-3.906804	126.772713	45.468788	45.741058	130.407135	49.0173815	20.917127	128.589924	-62.9501995	4.437827	119.369244
22.659391	21.488735	127.523849	-6.901088	12.949806	123.7556	52.786808	-3.679442	126.787125	45.569214	45.93552	130.101913	49.178011	21.128039	128.444519	-62.980187	4.771573	119.066681
23.827875	19.684589	127.005836	-6.731246	13.17365	123.321114	53.076286	-3.494373	126.661896	45.787918	46.093437	129.451019	49.432102	21.299532	128.0564575	-62.894594	5.047768	118.5857705
24.58007	18.31551	126.559128	-6.920448	13.269819	123.075775	53.2897	-3.477857	126.540062	45.959637	46.122105	128.886597	49.6246685	21.322124	127.7133295	-63.4655645	5.217514	118.4382205
25.042149	16.966627	126.205841	-5.997169	12.887823	122.486687	53.469116	-3.543788	126.373901	46.174465	46.049488	128.319885	49.8217905	21.25285	127.346893	-61.8161285	4.522796	117.626481
25.450483	15.481215	125.812042	-5.777657	12.738312	122.224083	53.671665	-3.65898	126.158943	46.417923	45.961536	127.732506	50.044794	21.151278	126.9457245	-61.600108	4.325346	117.5024415
25.795269	13.91654	125.385963	-5.511403	12.577271	121.953705	53.868019	-3.720837	125.941994	46.647991	45.88728	127.060997	50.258005	21.0832215	126.5014955	-61.280811	4.0713205	117.4059145
25.938293	12.4885	124.929359	-5.273938	12.460506	121.670021	54.107773	-3.74124	125.582077	46.864536	45.848553	126.380028	50.4861545	21.0536565	125.9810525	-61.0340305	3.8673555	117.3589895
26.018847	10.925789	124.401176	-5.689775	12.637444	121.59861	54.365105	-3.761384	125.138428	47.125114	45.797993	125.570251	50.7451095	21.0183045	125.3543395	-62.1246595	4.2565835	117.8428805
25.967363	8.612351	123.39592	-4.55473	12.227423	120.63221	54.763191	-3.805954	124.343193	47.571831	45.734875	124.301758	51.167511	20.9644605	124.3224755	-60.276971	3.4903855	116.9419445
25.824434	7.073798	122.678253	-4.206635	12.137231	120.116516	55.056686	-3.864264	123.750626	47.847301	45.662792	123.428085	51.4519935	20.899264	123.5893555	-59.8652635	3.375198	116.6436765
25.534681	5.528731	121.998474	-3.826325	12.068671	119.565796	55.346321	-3.882692	123.216286	48.123844	45.613983	122.600662	51.7350825	20.8656455	122.908474	-59.3877325	3.2716965	116.223118
25.156256	4.050758	121.356079	-3.495171	12.00182	119.110199	55.63385	-3.905667	122.72583	48.374741	45.552673	121.824371	52.0042955	20.823503	122.2751005	-58.9946375	3.180137	115.9452975
24.608852	2.567313	120.879662	-3.213681	11.918264	118.747925	55.907665	-3.974669	122.284637	48.619961	45.469742	121.090057	52.263813	20.7475365	121.687347	-58.691175	3.0889915	115.808503
24.0406	1.047109	120.486595	-2.980802	11.790712	118.471466	56.091164	-4.083115	121.934685	48.832397	45.377605	120.426392	52.4617805	20.647245	121.1805385	-58.4233845	2.934179	115.7623935
23.289692	-0.333858	120.154762	-2.821954	11.646031	118.280258	56.221382	-4.253487	121.584641	49.009895	45.210052	119.785774	52.6156385	20.4782825	120.6852075	-58.2595465	2.8137795	115.8753085
21.951937	-2.472138	119.793167	-2.642751	11.408542	118.057266	56.456081	-4.659305	121.044495	49.24506	44.876453	118.813179	52.8505705	20.108574	119.928837	-58.1360725	2.70851	116.185695
20.966778	-3.794041	119.546822	-2.552569	11.247661	117.940475	56.523335	-4.915535	120.720718	49.34549	44.634647	118.183365	52.9344125	19.859556	119.4520415	-58.0395505	2.635766	116.4289085
19.881746	-5.062947	119.336853	-2.47573	11.092543	117.800819	56.604912	-5.169552	120.386719	49.401699	44.436146	117.594398	53.0033055	19.633297	118.9905585	-57.9547655	2.551789	116.6110795
18.737116	-6.319739	119.083237	-2.397705	10.952434	117.61924	56.70042	-5.398412	120.040527	49.461555	44.255699	116.986061	53.0809875	19.4286435	118.513294	-57.8763975	2.4762245	116.725186
17.48097	-7.41403	118.820969	-2.316213	10.804399	117.381226	56.797241	-5.614804	119.648018	49.50317	44.08176	116.403648	53.1502055	19.233478	118.025833	-57.7826315	2.37532	116.736619
16.213257	-8.511378	118.480148	-2.233617	10.662874	117.104378	56.897999	-5.812935	119.174065	49.532284	43.903534	115.769829	53.2151415	19.0452995	117.471947	-57.6823755	2.2804485	116.736809
14.932161	-9.561705	118.063614	-2.146016	10.497267	116.811417	56.927269	-5.97458	118.685959	49.559025	43.717064	115.124634	53.243147	18.871242	116.9052965	-57.535179	2.123292	116.7175375
12.875594	-10.90218	117.575958	-1.983212	10.249372	116.425362	56.952267	-6.204714	117.935493	49.606365	43.406765	114.171898	53.279316	18.6010255	116.0536955	-57.24574	1.8977185	116.7970285
11.466713	-11.730317	117.347893	-1.874376	10.113112	116.251793	56.952702	-6.324848	117.496635	49.65696	43.218132	113.566299	53.304831	18.446642	115.531467	-57.053583	1.779582	116.972119
10.02816	-12.372912	117.289925	-1.772839	9.975572	116.154953	56.998039	-6.451146	117.151985	49.706779	43.058659	113.03241	53.352409	18.3037565	115.0921975	-56.898087	1.6473875	117.2177085
8.499395	-13.000105	117.231857	-1.69646	9.868875	116.090538	57.044792	-6.583987	116.891396	49.768867	42.905006	112.6026	53.4068295	18.1605095	114.746998	-56.7997495	1.5772405	117.434078
7.030438	-13.518093	117.228256	-1.638368	9.762517	116.03006	57.070129	-6.70729	116.666397	49.825634	42.7766	112.236145	53.4478815	18.034655	114.451271	-56.7246175	1.490379	117.608849
5.511139	-13.927404	117.102142	-1.57093	9.661071	115.923141	57.088585	-6.81041	116.425453	49.870285	42.651047	111.914619	53.479435	17.9203185	114.170036	-56.621295	1.4018235	117.676246
4.013149	-14.257664	116.991333	-1.520359	9.591825	115.790306	57.102085	-6.890083	116.175636	49.903889	42.566097	111.604485	53.502987	17.838007	113.8900605	-56.543705	1.345643	117.6905515
1.822374	-14.483245	116.749611	-1.445283	9.537757	115.619255	57.131916	-6.941614	115.761139	49.914749	42.498833	111.122963	53.5233325	17.7786095	113.442051	-56.4138985	1.2969045	117.796459
0.320375	-14.51899	116.652443	-1.395864	9.526424	115.548111	57.160259	-6.941006	115.51162	49.906654	42.47467	110.848282	53.5334565	17.766832	113.179951	-56.3251845	1.286016	117.916271
-1.148316	-14.462146	116.600967	-1.334477	9.499538	115.514122	57.198788	-6.915521	115.313278	49.906731	42.465466	110.672104	53.5527595	17.7749725	112.992691	-56.2217135	1.2241035	118.035553
-2.60101	-14.272033	116.576172	-1.287566	9.476676	115.506279	57.243431	-6.897451	115.147629	49.905846	42.478325	110.516251	53.5746385	17.790437	112.83194	-56.1497705	1.162915	118.180618
-4.061607	-13.991393	116.559662	-1.238277	9.451603	115.475883	57.299625	-6.89057	114.98777	49.891762	42.478485	110.356689	53.5956935	17.7939575	112.6722295	-56.0722475	1.1092485	118.2795365
-5.456127	-13.657295	116.479813	-1.181329	9.403384	115.40036	57.334034	-6.884423	114.809204	49.86528	42.479931	110.193344	53.599657	17.797754	112.501274	-55.962315	1.009014	118.299446
-6.869937	-13.177888	116.376236	-1.1391	9.348408	115.310135	57.337891	-6.88436	114.644859	49.837051	42.462807	110.015511	53.587471	17.7892235	112.330185	-55.865671	0.9075925	118.290085
-8.889392	-12.372127	116.141747	-1.103434	9.221604	115.14975	57.357918	-6.931982	114.361618	49.796097	42.418144	109.855415	53.5770075	17.743081	112.1085165	-55.7838755	0.700126999999998	118.1909835
-10.213185	-11.692012	115.984535	-1.089497	9.160299	115.064835	57.321751	-6.93038	114.184273	49.762024	42.400291	109.775162	53.5418875	17.7349555	111.9797175	-55.7208815	0.585642499999999	118.1499525
-11.515507	-10.912601	115.83345	-1.112882	9.100581	114.968071	57.261192	-6.915217	114.010063	49.70557	42.398045	109.728561	53.483381	17.741414	111.869312	-55.709145	0.459747999999998	118.06683
-12.783019	-10.087128	115.597893	-1.150543	9.0593	114.862801	57.206322	-6.906659	113.831459	49.636322	42.412064	109.730423	53.421322	17.7527025	111.780941	-55.722408	0.365897499999999	117.944661
-14.030581	-9.148151	115.354622	-1.212164	9.0553	114.740685	57.12545	-6.863944	113.709366	49.56213	42.448662	109.766769	53.34379	17.792359	111.7380675	-55.768118	0.318241000000004	117.7433025
-15.231959	-8.154133	115.041969	-1.290513	9.061813	114.593147	57.047863	-6.818311	113.587036	49.481441	42.506172	109.832062	53.264652	17.8439305	111.709549	-55.845678	0.279695500000003	117.476745
-16.389542	-7.11544	114.735519	-1.393381	9.091023	114.43454	56.937099	-6.767153	113.454781	49.381767	42.573254	109.888504	53.159433	17.9030505	111.6716425	-55.946195	0.278995500000001	117.1974375
-18.111084	-5.379741	114.299866	-1.565479	9.140354	114.186981	56.756126	-6.693253	113.252129	49.217285	42.664013	109.954956	52.9867055	17.98538	111.6035425	-56.1176635	0.295328000000001	116.7704195
-19.168583	-4.178889	114.061646	-1.675764	9.187436	114.077652	56.615871	-6.639802	113.121605	49.108456	42.717216	109.984993	52.8621635	18.038707	111.553299	-56.2136915	0.336165000000001	116.602005
-20.206127	-2.890191	113.940025	-1.795179	9.240157	114.015289	56.480999	-6.587753	113.053581	48.999268	42.769386	109.999977	52.7401335	18.0908165	111.526779	-56.3304915	0.389497500000001	116.503799
-21.204502	-1.532757	113.875809	-1.925609	9.303603	113.998627	56.371628	-6.551063	113.011894	48.880367	42.808205	110.032761	52.6259975	18.128571	111.5223275	-56.4772155	0.478635000000001	116.4749265
-22.137495	-0.159107	113.879982	-2.031939	9.351524	114.053558	56.259895	-6.525912	113.018211	48.759624	42.834793	110.037109	52.5097595	18.1544405	111.52766	-56.5736375	0.548607499999999	116.579456
-23.033876	1.309478	113.983215	-2.145659	9.403943	114.158455	56.118893	-6.515866	113.093231	48.646549	42.816456	110.068665	52.382721	18.150295	111.580948	-56.674039	0.657591	116.735962
-23.877113	2.794845	114.136398	-2.27933	9.40932	114.349792	55.947166	-6.533953	113.247726	48.567265	42.805161	110.222565	52.2572155	18.135604	111.7351455	-56.8158755	0.683035999999998	116.9644385
-25.068695	5.117079	114.415489	-2.471853	9.382689	114.757156	55.727226	-6.619503	113.664452	48.466248	42.739807	110.644066	52.096737	18.060152	112.154259	-57.040443	0.705226	117.360053
-25.794769	6.713915	114.619514	-2.630513	9.355145	115.089157	55.559071	-6.668928	114.07325	48.374577	42.719921	111.177361	51.966824	18.0254965	112.6253055	-57.22785	0.684793500000001	117.5530085
-26.505398	8.349088	114.805641	-2.834681	9.318607	115.465927	55.380356	-6.715741	114.575813	48.304447	42.712967	111.869637	51.8424015	17.998613	113.222725	-57.5117635	0.638601000000001	117.709129
-27.151876	10.081326	115.070251	-3.07011	9.290404	115.912247	55.177486	-6.738217	115.203217	48.180519	42.698662	112.784866	51.6790025	17.9802225	113.9940415	-57.8192225	0.600585500000001	117.8304525
-27.81814	11.777008	115.404579	-3.383179	9.296433	116.479515	54.771549	-6.684656	116.07103	48.042427	42.72258	113.88224	51.406988	18.018962	114.976635	-58.173346	0.573903999999999	117.982395
-28.439909	13.591665	115.955818	-3.731044	9.328928	117.192139	54.490028	-6.705357	116.975571	47.876053	42.764194	115.160179	51.1830405	18.0294185	116.067875	-58.6451285	0.628437499999997	118.316403
-29.045837	15.396237	116.765808	-4.126928	9.435993	118.106102	54.194038	-6.697344	117.973396	47.648884	42.834831	116.506325	50.921461	18.0687435	117.2398605	-59.175317	0.8032425	118.9723435
-29.887211	18.21615	118.37455	-4.745419	9.674896	119.750259	53.688259	-6.629708	119.559822	47.246723	42.957775	118.472763	50.467491	18.1640335	119.0162925	-59.958329	1.1857585	120.4842255
-30.443462	20.03512	119.731606	-5.198252	9.842153	120.997581	53.364937	-6.568767	120.530495	46.898117	43.042477	119.82843	50.131527	18.236855	120.1794625	-60.528031	1.447451	121.8156995
-30.94619	21.872484	121.205925	-5.656275	9.979005	122.311272	52.981644	-6.517975	121.349922	46.547897	43.143421	121.132492	49.7647705	18.312723	121.241207	-61.0773205	1.645287	123.381337
-31.402063	23.691124	122.879005	-6.133772	10.059619	123.631905	52.583813	-6.523722	121.964836	46.167164	43.194672	122.389267	49.3754885	18.335475	122.1770515	-61.6430325	1.783763	125.0867585
-31.791199	25.375916	124.598396	-6.591356	10.061939	124.860527	52.14703	-6.530342	122.251259	45.774658	43.214958	123.568817	48.960844	18.342308	122.910038	-62.143556	1.78157	126.811016
-32.250301	27.151421	126.43	-6.982239	10.007579	125.928116	51.706482	-6.526205	122.248077	45.405369	43.227139	124.662254	48.5559255	18.350467	123.4551655	-62.5204035	1.664691	128.4010665
-32.592308	28.7341	128.270874	-7.356144	9.949734	126.787392	51.277	-6.435431	122.026634	45.051407	43.291931	125.648293	48.1642035	18.42825	123.8374635	-62.8764915	1.471218	129.7373205
-33.027615	31.141806	130.89476	-7.838258	9.919945	127.771416	50.699192	-6.14516	121.283913	44.506531	43.389698	126.978615	47.6028615	18.622269	124.131264	-63.2793775	1.217621	131.411568
-33.05793	32.399155	132.450836	-8.114557	9.963065	128.28656	50.349087	-5.854027	120.783661	44.14679	43.508743	127.655266	47.2479385	18.827358	124.2194635	-63.4770525	1.098772	132.3536565
-33.154438	33.744617	133.808716	-8.332772	10.038863	128.698273	50.060577	-5.500482	120.38063	43.849636	43.683567	128.194122	46.9551065	19.0915425	124.287376	-63.6206505	0.986183499999999	133.10917
-33.079021	34.972771	134.772141	-8.483779	10.150775	129.016998	49.858418	-5.206893	120.075119	43.609585	43.842514	128.606689	46.7340015	19.3178105	124.340904	-63.7015595	0.983739499999999	133.693092
-33.038818	36.175026	135.491028	-8.627938	10.297834	129.272247	49.697746	-4.986607	119.971939	43.400532	43.976791	128.798553	46.549139	19.495092	124.385246	-63.805015	1.100576	134.159248
-32.958168	37.267143	135.877747	-8.748393	10.454882	129.4384	49.538319	-4.832597	119.97049	43.256516	44.082207	128.837479	46.3974175	19.624805	124.4039845	-63.8942035	1.284959	134.4728155
-32.70734	38.236706	135.877838	-8.868008	10.586546	129.528091	49.447113	-4.816628	120.077309	43.148678	44.112396	128.742218	46.2978955	19.647884	124.4097635	-64.0339115	1.525208	134.6464185
-32.189064	39.476357	135.51619	-9.027351	10.649198	129.518051	49.24287	-4.944451	120.281387	43.020542	44.057175	128.401611	46.131706	19.556362	124.341499	-64.186408	1.742034	134.694603
-31.934813	40.112755	135.297119	-9.163698	10.600579	129.436127	49.058773	-5.098782	120.348465	42.913357	43.949512	128.146393	45.986065	19.425365	124.247429	-64.313461	1.775793	134.624825
-31.503046	40.529282	135.124969	-9.348774	10.514493	129.350174	48.850971	-5.24776	120.393074	42.783306	43.837578	127.927193	45.8171385	19.294909	124.1601335	-64.5146865	1.734077	134.5402145
-30.932564	40.792793	134.943665	-9.518608	10.421777	129.25177	48.643429	-5.349237	120.361435	42.630295	43.742031	127.824997	45.636862	19.196397	124.093216	-64.674078	1.647157	134.410324
-30.322498	40.891735	134.866959	-9.761345	10.410957	129.180939	48.375526	-5.383905	120.309189	42.430332	43.689445	127.813911	45.402929	19.15277	124.06155	-64.925619	1.669144	134.300328
-29.654608	40.870449	134.861801	-10.001931	10.420459	129.10997	48.129173	-5.363523	120.222	42.212761	43.695812	127.858101	45.170967	19.1661445	124.0400505	-65.174829	1.6747735	134.1798895
-28.909801	40.720081	134.860596	-10.213223	10.473511	129.070419	47.87661	-5.276861	120.154106	42.001579	43.742844	127.975403	44.9390945	19.2329915	124.0647545	-65.3655405	1.7140305	134.0760835
-27.754951	40.221878	134.733246	-10.533524	10.663461	129.08017	47.627266	-5.103455	120.186821	41.719887	43.874065	128.206497	44.6735765	19.385305	124.196659	-65.7406245	1.941617	133.963681
-26.957855	39.710983	134.551178	-10.691336	10.802499	129.119324	47.513947	-4.997151	120.331802	41.551506	43.972263	128.344772	44.5327265	19.487556	124.338287	-65.9153985	2.117442	133.900361
-26.10743	39.080063	134.25235	-10.845585	10.906448	129.170944	47.418911	-4.934588	120.597633	41.39463	44.061363	128.463272	44.4067705	19.5633875	124.5304525	-66.0979405	2.2495085	133.8114355
-25.22023	38.312145	133.847076	-11.036843	10.985209	129.252792	47.335499	-4.9389	121.037628	41.255699	44.110271	128.603058	44.295599	19.5856855	124.820343	-66.369285	2.3847325	133.685241
-24.362173	37.411789	133.371933	-11.247541	10.977175	129.333145	47.246983	-5.008767	121.717903	41.141197	44.107529	128.793518	44.19409	19.549381	125.2557105	-66.689172	2.404969	133.4105795
-23.455732	36.375057	132.764954	-11.481272	10.904199	129.401596	47.15884	-5.219231	122.598358	41.007549	44.014091	129.065796	44.0831945	19.39743	125.832077	-67.0457385	2.410968	132.971115
-22.550045	35.225086	132.135757	-11.810439	10.7652	129.496262	46.932446	-5.535089	123.729073	40.889244	43.845837	129.326096	43.910845	19.155374	126.5275845	-67.531723	2.375026	132.4649395
-21.243002	33.270382	131.223709	-12.41308	10.518562	129.702698	46.441315	-6.15122	125.59478	40.633984	43.458332	129.611832	43.5376495	18.653556	127.603306	-68.3638095	2.383568	131.80209
-20.409107	31.875065	130.626053	-12.782015	10.345808	129.819046	46.150917	-6.557354	126.817467	40.41951	43.177387	129.753265	43.2852135	18.3100165	128.285366	-68.8492435	2.3815995	131.352726
-19.694332	30.425941	130.076172	-13.089003	10.164104	129.853607	45.912231	-6.867959	127.980721	40.211727	42.97253	129.789108	43.061979	18.0522855	128.8849145	-69.239985	2.2759225	130.8222995
-18.897652	28.856827	129.457977	-13.381624	10.047817	129.807861	45.697506	-7.098471	128.97728	40.010334	42.810215	129.797089	42.85392	17.855872	129.3871845	-69.617168	2.239762	130.2285375
-18.19219	27.278233	128.89032	-13.593578	9.914864	129.641098	45.543571	-7.248995	129.756653	39.811947	42.711758	129.6922	42.677759	17.7313815	129.7244265	-69.864915	2.0983465	129.5577695
-17.573345	25.656759	128.427475	-13.825178	9.803497	129.426254	45.381413	-7.309591	130.313171	39.641121	42.650406	129.535522	42.511267	17.6704075	129.9243465	-70.161623	1.9365865	128.9281615
-17.036938	24.074482	128.09346	-13.988757	9.676862	129.198807	45.202396	-7.374839	130.57959	39.456924	42.565128	129.386322	42.32966	17.5951445	129.982956	-70.307174	1.7585795	128.414658
-16.441418	21.674145	127.85511	-14.160061	9.479439	128.894928	44.988766	-7.441942	130.673264	39.275394	42.468864	129.137451	42.13208	17.513461	129.9053575	-70.452202	1.445417	127.8844985
-16.120792	20.100033	127.817131	-14.280367	9.397161	128.795654	44.891602	-7.491168	130.51973	39.172806	42.42646	129.072601	42.032204	17.467646	129.7961655	-70.592938	1.326676	127.7951425
-15.885186	18.528091	127.821838	-14.143472	9.172459	128.650528	44.796375	-7.488819	130.317886	39.077873	42.437634	129.011322	41.937124	17.4744075	129.664604	-70.224068	0.870510499999998	127.636452
-15.756977	16.962946	127.862694	-14.443088	9.330416	128.712799	44.732281	-7.426143	130.098572	38.98098	42.504951	128.970093	41.8566305	17.539404	129.5343325	-70.7428065	1.121428	127.8912655
-15.676403	15.431559	127.863167	-14.485955	9.370494	128.693329	44.783905	-7.336349	129.820816	38.916618	42.644501	128.886246	41.8502615	17.654076	129.353531	-70.8221715	1.086912	128.033127
-15.706754	13.952768	127.764549	-14.287498	9.308574	128.530869	44.832664	-7.18503	129.526688	38.849918	42.807968	128.647263	41.841291	17.811469	129.0869755	-70.416287	0.805678999999998	127.9747625
-15.805984	12.431086	127.566704	-14.454412	9.553659	128.415115	44.883881	-7.013292	129.15416	38.832394	42.964466	128.261917	41.8581375	17.975587	128.7080385	-70.7669615	1.131731	128.1221915
-16.158653	13.24395	126.992348	-14.584318	9.877093	128.088348	45.010452	-6.815634	128.395691	38.873829	43.089745	127.348114	41.9421405	18.1370555	127.8719025	-71.1107765	1.6171305	128.3047935
-16.482807	13.742638	126.494537	-14.334266	9.905167	127.553246	45.067055	-6.688693	127.869308	38.97403	43.12001	126.59845	42.0205425	18.2156585	127.233879	-70.6890745	1.5946755	127.872613
-16.72802	14.226162	125.898788	-14.046621	9.925243	126.999664	45.197662	-6.64209	127.352654	39.108368	43.106316	125.839111	42.153015	18.232113	126.5958825	-70.246257	1.618373	127.4034455
-17.247316	14.812708	125.549591	-13.795259	9.942307	126.525101	45.324047	-6.622044	126.910522	39.284851	43.08654	125.164589	42.304449	18.232248	126.0375555	-69.894967	1.652366	127.0126465
-17.450661	15.245035	125.077995	-13.598911	9.951786	126.17569	45.456764	-6.618597	126.524017	39.444904	43.068474	124.609306	42.450834	18.2249385	125.5666615	-69.648656	1.6786335	126.7847185
-17.719408	15.701318	124.726883	-13.424073	9.946964	125.90065	45.542439	-6.617342	126.172256	39.573166	43.054462	124.193596	42.5578025	18.21856	125.182926	-69.4059485	1.675368	126.618374
-18.181171	16.357294	124.508263	-13.306102	9.92611	125.673889	45.642216	-6.617896	125.778435	39.674397	43.058929	123.876663	42.6583065	18.2205165	124.827549	-69.2705105	1.6317035	126.520229
-18.957754	17.259554	124.184502	-13.168123	9.871045	125.308823	45.688271	-6.642862	125.00795	39.729221	43.077583	123.470032	42.708746	18.2173605	124.238991	-69.044992	1.5247295	126.378655
-19.469933	17.80407	123.951599	-13.133742	9.833859	125.00547	45.641621	-6.661955	124.318459	39.718121	43.089687	123.063004	42.679871	18.213866	123.6907315	-68.947355	1.453852	126.3202085
-20.036304	18.366722	123.661377	-13.135936	9.829669	124.604309	45.6432	-6.695101	123.412361	39.657661	43.142006	122.499969	42.6504305	18.2234525	122.956165	-68.9223025	1.4358855	126.252453
-20.661303	18.943619	123.193039	-13.186315	9.888859	124.077728	45.569679	-6.656186	122.440002	39.524166	43.231087	121.663734	42.5469225	18.2874505	122.051868	-68.9195525	1.4902675	126.103588
-21.216185	19.511246	122.614479	-13.215025	9.998476	123.425423	45.466648	-6.484964	121.42588	39.370152	43.375347	120.654488	42.4184	18.4451915	121.040184	-68.84845	1.5517605	125.810662
-21.860338	20.106251	121.977409	-13.18824	10.172507	122.718048	45.420719	-6.262283	120.404472	39.201382	43.53479	119.628311	42.3110505	18.6362535	120.0163915	-68.6875305	1.7087605	125.4197045
-22.425125	20.675901	121.348763	-13.151108	10.36072	122.072136	45.437012	-6.046908	119.505287	39.036736	43.712746	118.524658	42.236874	18.832919	119.0149725	-68.53909	1.888521	125.1292995
-23.220415	21.460238	120.633247	-13.058667	10.623236	121.337875	45.466621	-5.727083	118.461624	38.847809	43.902782	117.163979	42.157215	19.0878495	117.8128015	-68.274549	2.1586225	124.8629485
-23.813444	21.984138	120.326698	-12.99655	10.736944	121.005539	45.500469	-5.568829	117.976418	38.75985	44.013718	116.415642	42.1301595	19.2224445	117.19603	-68.1232595	2.2514435	124.815048
-24.255089	22.482279	119.974724	-12.955837	10.796293	120.722839	45.524685	-5.451869	117.576515	38.682106	44.096203	115.812958	42.1033955	19.322167	116.6947365	-68.0150695	2.270419	124.7509415
-24.841043	23.002945	119.752525	-12.938502	10.84585	120.442856	45.507793	-5.348344	117.2006	38.580421	44.181576	115.236511	42.044107	19.416616	116.2185555	-67.921111	2.275084	124.6671565
-25.364277	23.517607	119.427444	-12.95699	10.881304	120.097908	45.476204	-5.275002	116.746353	38.429432	44.257187	114.695755	41.952818	19.4910925	115.721054	-67.866798	2.2715155	124.474762
-25.85685	23.992039	119.04789	-12.987143	10.904072	119.673645	45.392673	-5.202348	116.210007	38.268757	44.301701	114.102028	41.830715	19.5496765	115.1560175	-67.805001	2.2584675	124.1912725
-26.315704	24.464659	118.586578	-13.028836	10.925708	119.168816	45.295982	-5.143662	115.585983	38.15918	44.335548	113.461159	41.727581	19.595943	114.523571	-67.785253	2.255473	123.814061
-27.015083	25.275867	117.986557	-13.11733	10.972491	118.38707	45.112839	-5.049256	114.611092	37.953537	44.403706	112.604866	41.533188	19.677225	113.607979	-67.767848	2.267757	123.166161
-27.301565	25.737795	117.523483	-13.159264	11.028941	117.909065	45.006847	-4.969266	113.961456	37.81757	44.474506	112.072731	41.4122085	19.75262	113.0170935	-67.7307365	2.305262	122.8010365
-27.721352	26.354834	117.234108	-13.208158	11.109791	117.497704	44.894947	-4.857089	113.321114	37.683399	44.563499	111.582169	41.289173	19.853205	112.4516415	-67.705489	2.366377	122.5437665
-28.101635	26.945395	117.057266	-13.227053	11.182561	117.170921	44.79821	-4.727067	112.711243	37.535042	44.666294	111.109116	41.166626	19.9696135	111.9101795	-67.620732	2.3955085	122.4316625
-28.396883	27.487818	116.948357	-13.228992	11.200381	116.883347	44.730419	-4.597482	112.064575	37.396652	44.7728	110.728264	41.0635355	20.087659	111.3964195	-67.5215195	2.313103	122.3702745
-28.605362	27.978533	116.888336	-13.220133	11.196871	116.604271	44.669838	-4.48632	111.397461	37.27705	44.880188	110.416771	40.973444	20.196934	110.907116	-67.41371	2.196808	122.301426
-28.763014	28.452419	116.858765	-13.211982	11.160596	116.310349	44.605221	-4.368874	110.752281	37.172909	44.974537	110.138229	40.889065	20.3028315	110.445255	-67.313029	2.0183605	122.175443
-28.845951	29.2726	116.826584	-13.220353	11.164319	115.862022	44.512844	-4.180258	109.811607	37.068222	45.158829	109.86985	40.790533	20.4892855	109.8407285	-67.231239	1.8393525	121.8833155
-28.89168	29.829948	116.805359	-13.233547	11.256029	115.568398	44.446087	-4.030335	109.22245	37.00425	45.323498	109.68531	40.7251685	20.6465815	109.45388	-67.1922625	1.8654765	121.682916
-28.784218	30.324211	116.721497	-13.247108	11.389836	115.335884	44.376102	-3.856812	108.675591	36.918835	45.491566	109.482506	40.6474685	20.817377	109.0790485	-67.1416845	1.962295	121.5927195
-28.864044	30.97842	116.780685	-13.259907	11.511066	115.123352	44.261368	-3.653465	108.210754	36.830715	45.655598	109.244392	40.5460415	21.0010665	108.727573	-67.0658555	2.0210655	121.519131
-28.683445	31.439358	116.723167	-13.2494	11.648035	114.997955	44.287399	-3.517663	107.776619	36.742134	45.805435	109.007919	40.5147665	21.143886	108.392269	-67.0135665	2.152184	121.603641
-28.484512	31.866074	116.669342	-13.242769	11.666643	114.873993	44.305874	-3.405758	107.473053	36.68539	45.910732	108.793686	40.495632	21.252487	108.1333695	-66.98117	2.080799	121.6146165
-28.226793	32.24044	116.603973	-13.18681	11.694222	114.80336	44.299049	-3.310716	107.288506	36.694439	45.979172	108.586334	40.496744	21.334228	107.93742	-66.870364	2.054216	121.6693
-27.535337	32.647934	116.447937	-13.420516	11.905018	115.051689	44.391182	-3.311541	107.072189	36.722385	45.976025	108.303596	40.5567835	21.332242	107.6878925	-67.3978155	2.477794	122.4154855
-26.93494	32.878357	116.336151	-13.010149	11.587977	114.664063	44.44154	-3.366869	106.951523	36.753834	45.922626	108.136299	40.597687	21.2778785	107.543911	-66.617985	1.8980755	121.784215
-26.237574	33.133442	116.19339	-12.947234	11.489927	114.586136	44.493286	-3.441038	106.81237	36.80888	45.83387	107.990799	40.651083	21.196416	107.4015845	-66.545551	1.783438	121.7706875
-25.490671	33.439636	116.053482	-12.887234	11.369589	114.487206	44.538826	-3.529528	106.691452	36.864159	45.74725	107.919464	40.7014925	21.108861	107.305458	-66.4759605	1.630317	121.668954
-24.684645	33.739391	115.857803	-12.847158	11.252109	114.354149	44.621643	-3.633549	106.573776	36.923607	45.655174	107.942711	40.772625	21.0108125	107.2582435	-66.466941	1.4934055	121.4500545
-23.876858	34.029156	115.672791	-12.837303	11.15657	114.217224	44.634491	-3.692318	106.55172	37.017479	45.582436	108.042587	40.825985	20.945059	107.2971535	-66.500591	1.368081	121.1372945
-22.963772	34.375076	115.53894	-12.839058	11.061954	114.068619	44.702263	-3.750927	106.551064	37.084347	45.550716	108.25119	40.893305	20.8998945	107.401127	-66.571421	1.2240135	120.736111
-21.418962	34.913635	115.523544	-12.867517	11.036807	113.967339	44.719227	-3.79376	106.598648	37.151966	45.517952	108.740379	40.9355965	20.862096	107.6695135	-66.6706305	1.211518	120.2651645
-20.326136	35.257545	115.612099	-12.919331	11.036579	114.093933	44.714108	-3.777137	106.858864	37.201317	45.53241	109.215225	40.9577125	20.8776365	108.0370445	-66.7963745	1.1955215	120.1508215
-19.141535	35.572392	115.901741	-12.939517	11.053411	114.384933	44.79353	-3.7576	107.372749	37.306797	45.575371	110.004738	41.0501635	20.9088855	108.6887435	-66.9291975	1.1979365	120.0811225
-17.85541	35.902309	116.405022	-12.971181	11.061992	114.86499	44.963116	-3.738703	108.21949	37.513302	45.617886	111.106094	41.238209	20.9395915	109.662792	-67.180571	1.1843925	120.067188
-16.507215	36.213146	117.151985	-12.957643	11.09354	115.516434	45.169716	-3.69971	109.39566	37.755703	45.665066	112.501587	41.4627095	20.982678	110.9486235	-67.3779955	1.204402	120.0842445
-15.139752	36.420113	117.992126	-12.955286	11.094208	116.297531	45.378841	-3.670838	110.788216	37.977867	45.687546	114.144753	41.678354	21.008354	112.4664845	-67.588926	1.180062	120.1285775
-13.715408	36.603676	119.012154	-12.945525	11.129886	117.165649	45.605995	-3.584406	112.378273	38.163368	45.712177	115.924583	41.8846815	21.0638855	114.151428	-67.7757315	1.1958865	120.17987
-11.519083	36.758892	120.454277	-12.913503	11.226273	118.477318	46.001976	-3.421177	114.909706	38.3587	45.798115	118.65686	42.180338	21.188469	116.783283	-68.007344	1.264077	120.171353
-10.11223	36.826736	121.363174	-12.918054	11.305933	119.246658	46.251305	-3.305956	116.631462	38.404987	45.868118	120.389771	42.328146	21.281081	118.5106165	-68.164254	1.330785	119.9826995
-8.446684	36.752655	122.053955	-12.9405	11.391349	119.871246	46.422569	-3.200807	118.2547	38.358009	45.931351	122.077011	42.390289	21.365272	120.1658555	-68.271289	1.417426	119.5766365
-7.168724	36.732548	122.758392	-13.001023	11.483315	120.404747	46.534012	-3.086699	119.712326	38.249668	45.994644	123.486618	42.39184	21.4539725	121.599472	-68.393886	1.5126575	119.210022
-5.806368	36.6502	123.320114	-12.974339	11.551723	120.755219	46.593758	-2.916673	120.965698	38.11145	46.097603	124.69088	42.352604	21.590465	122.828289	-68.301282	1.512981	118.682149
-4.317067	36.455574	123.757446	-13.023892	11.683186	121.096992	46.632431	-2.79496	121.921989	38.004826	46.176311	125.737808	42.3186285	21.6906755	123.8298985	-68.3664125	1.6756965	118.3640855
-3.118592	36.263142	124.222374	-13.055875	11.83116	121.399666	46.658169	-2.714252	122.786583	37.95842	46.240856	126.53421	42.3082945	21.763302	124.6603965	-68.4200445	1.899018	118.1389355
-1.250334	35.835518	124.896912	-13.047634	12.028972	121.781281	46.692848	-2.64315	123.900902	38.015266	46.314503	127.604065	42.354057	21.8356765	125.7524835	-68.449325	2.2222675	117.8100785
0.03921	35.409378	125.335838	-13.021825	12.14094	121.94767	46.805374	-2.645474	124.524963	38.081898	46.322178	128.287582	42.443636	21.838352	126.4062725	-68.487286	2.443528	117.4890675
1.026047	34.985416	125.737038	-12.978435	12.265355	121.989883	46.860641	-2.630185	125.103973	38.155819	46.333382	128.885223	42.50823	21.8515985	126.994598	-68.4651	2.6791115	116.985168
2.007836	34.579006	125.892815	-12.955898	12.418658	121.842979	46.931248	-2.636862	125.59935	38.234432	46.358788	129.358093	42.58284	21.860963	127.4787215	-68.494636	2.976353	116.2072365
3.064257	33.934868	125.768135	-13.13833	12.709599	121.710678	46.962006	-2.624171	125.940788	38.297508	46.387951	129.641174	42.629757	21.88189	127.790981	-68.906417	3.537308	115.630375
3.919548	33.313225	125.562927	-12.858796	12.77914	121.159676	46.97979	-2.583305	126.133453	38.385521	46.446697	129.721451	42.6826555	21.931696	127.927452	-68.4002475	3.626584	114.3919
4.684705	32.694401	125.202225	-12.803745	12.982655	120.641563	46.999542	-2.564899	126.227585	38.445339	46.522015	129.639786	42.7224405	21.978558	127.9336855	-68.3299305	3.986752	113.3494405
5.789274	31.649208	124.48983	-12.723017	13.252664	119.771645	46.975086	-2.571789	126.051689	38.632389	46.568901	129.226501	42.8037375	21.998556	127.639095	-68.2497715	4.506772	111.904195
6.166983	30.760872	124.132713	-12.704039	13.440514	119.256714	46.911533	-2.584406	125.545158	38.674366	46.584419	128.833466	42.7929495	22.0000065	127.189312	-68.2010275	4.8810215	111.324116
6.528902	29.89992	123.633698	-12.821352	13.784337	119.024826	46.747276	-2.535705	124.735558	38.725559	46.635315	128.292709	42.7364175	22.049805	126.5141335	-68.3791215	5.518869	111.5355185
6.873602	28.979626	123.243698	-12.960358	14.233629	119.14576	46.532383	-2.376539	123.836502	38.79734	46.820915	127.514908	42.6648615	22.222188	125.675705	-68.5855775	6.24507	112.615815
6.881066	28.102552	122.993729	-13.141665	14.803404	119.633255	46.284885	-2.10528	123.012039	38.877686	47.092602	126.723518	42.5812855	22.493661	124.8677785	-68.8646155	7.113147	114.3987315
7.064827	26.940779	122.854706	-13.325085	15.340088	120.473206	45.971905	-1.827509	122.462692	38.864601	47.372879	125.990784	42.418253	22.772685	124.226738	-69.068423	7.907491	116.719674
7.167752	25.718916	123.094223	-13.461942	15.699838	121.579636	45.674515	-1.6479	122.213921	38.863438	47.564117	125.347343	42.2689765	22.9581085	123.780632	-69.1928605	8.4415675	119.37864
7.104828	23.618124	123.729897	-13.637789	15.870133	123.429062	45.372829	-1.773469	122.274193	38.837688	47.485413	124.65937	42.1052585	22.855972	123.4667815	-69.3808365	8.884294	123.3913425
7.034957	22.178879	124.303459	-13.675119	15.710972	124.656906	45.2001	-2.016026	122.492516	38.827541	47.281765	124.264015	42.0138205	22.6328695	123.3782655	-69.3640585	8.7890745	125.9355465
7.044252	20.579149	124.903717	-13.619797	15.392928	125.843964	45.045479	-2.322522	122.789909	38.804085	46.980511	123.9282	41.924782	22.3289945	123.3590545	-69.164376	8.4568615	128.3288735
7.130651	18.928732	125.543228	-13.661951	15.061465	126.966026	44.939896	-2.681238	123.148392	38.749619	46.63409	123.705612	41.8447575	21.976426	123.427002	-69.1686595	8.146504	130.50505
7.250019	17.289577	126.152382	-13.665745	14.667742	127.916824	44.8927	-3.053882	123.626915	38.675144	46.289837	123.642715	41.783922	21.6179775	123.634815	-69.115412	7.7175065	132.198833
7.554867	15.623599	126.800827	-13.717224	14.279357	128.703064	44.846058	-3.412254	124.198891	38.610832	45.94894	123.728439	41.728445	21.268343	123.963665	-69.162893	7.290371	133.442463
7.660884	14.07898	127.345551	-13.797053	13.939555	129.291031	44.807392	-3.74716	124.8405	38.545616	45.620579	123.948875	41.676504	20.9367095	124.3946875	-69.27061	6.9424005	134.1873745
8.147619	11.695513	128.012924	-13.906897	13.529173	129.763931	44.839024	-4.1375	125.788429	38.545643	45.257122	124.481026	41.6923335	20.559811	125.1347275	-69.5061275	6.498535	134.3931345
8.661265	10.142198	128.298874	-13.954289	13.310809	129.720337	44.919048	-4.343813	126.369835	38.639061	45.071373	124.975586	41.7790545	20.36378	125.6727105	-69.6876325	6.257838	133.7679635
8.809449	8.800099	128.417984	-14.005549	13.155993	129.387756	45.038418	-4.504777	126.796402	38.778625	44.941128	125.52433	41.9085215	20.2181755	126.160366	-69.9196195	6.0938105	132.615146
9.010438	7.513355	128.394028	-13.994482	13.013418	128.74086	45.174999	-4.620576	127.095222	38.903	44.86594	126.006683	42.0389995	20.122682	126.5509525	-70.0279635	5.904154	130.9307675
9.987164	5.852127	127.777397	-13.997993	12.854451	127.774467	45.284893	-4.699773	127.204109	39.017342	44.80928	126.447441	42.1511175	20.0547535	126.825775	-70.1471035	5.6541485	128.723159
10.365129	4.494178	127.031693	-14.008677	12.730757	126.525116	45.380581	-4.837466	127.051529	39.094524	44.708786	126.817848	42.2375525	19.93566	126.9346885	-70.2549065	5.525854	126.1155435
10.785811	3.049334	126.106766	-14.088784	12.736116	125.18808	45.406868	-4.926898	126.785599	39.085079	44.622772	126.808548	42.2459735	19.847937	126.7970735	-70.4235415	5.624295	123.5790865
11.362815	1.02395	124.556435	-13.845539	12.777972	122.85688	45.437084	-4.948978	126.212204	39.179943	44.589146	126.301003	42.3085135	19.820084	126.2566035	-69.9995915	5.73586	119.4571565
11.676702	-0.311011	123.539162	-13.640714	12.860656	121.554527	45.568287	-4.94902	125.628876	39.301323	44.548096	125.663101	42.434805	19.799538	125.6459885	-69.716233	5.921774	117.4630655
11.973938	-1.707545	122.519646	-13.386703	12.880063	120.406296	45.69865	-5.027938	125.101944	39.53627	44.481808	124.925507	42.61746	19.726935	125.0137255	-69.390866	6.033191	115.7988665
12.174012	-3.155059	121.759048	-13.154578	12.859953	119.534615	45.785618	-5.148875	124.547943	39.757034	44.333939	124.214485	42.771326	19.592532	124.381214	-69.080482	6.127374	114.688016
12.21988	-4.523265	121.210876	-12.934284	12.774521	118.931488	45.992699	-5.291233	124.1586	39.99633	44.180275	123.353363	42.9945145	19.444521	123.7559815	-68.8630825	6.104521	114.1069945
12.234064	-6.049875	120.847702	-12.636452	12.581575	118.359848	46.166618	-5.442317	123.89119	40.231277	44.00547	122.568764	43.1989475	19.2815765	123.229977	-68.4718515	5.8815735	113.489719
12.187479	-7.508561	120.59269	-12.368407	12.328594	117.871323	46.380882	-5.637094	123.708412	40.441956	43.766777	121.708611	43.411419	19.0648415	122.7085115	-68.148233	5.5923465	113.0341345
11.877805	-9.680728	120.251259	-12.006106	11.840127	116.971191	46.672379	-5.960336	123.517349	40.741131	43.407707	120.236931	43.706755	18.7236855	121.87714	-67.718967	4.9565685	112.065242
11.591634	-11.170594	120.042099	-11.776793	11.523894	116.290298	46.789963	-6.128587	123.331497	40.859898	43.112808	119.111229	43.8249305	18.4921105	121.221363	-67.3785165	4.5556775	111.359233
11.288901	-12.56557	119.841789	-11.546109	11.198092	115.567841	47.001144	-6.312424	123.071251	40.969597	42.809532	117.764641	43.9853705	18.248554	120.417946	-67.0775885	4.14763	110.717736
11.056424	-13.96553	119.422516	-11.322374	10.854213	114.848457	47.191864	-6.531717	122.646011	41.114826	42.454823	116.468002	44.153345	17.961553	119.5570065	-66.798093	3.746873	110.1399075
10.327183	-15.155586	119.310127	-11.072562	10.463427	114.19603	47.377697	-6.79087	122.195564	41.286419	42.066429	115.183411	44.332058	17.6377795	118.6894875	-66.477182	3.2890745	109.7025725
9.803542	-16.356783	118.844482	-10.821842	10.049537	113.663689	47.572002	-7.076283	121.626213	41.43605	41.697376	114.028992	44.504026	17.3105465	117.8276025	-66.14771	2.7885275	109.4997755
9.283923	-17.534842	118.297318	-10.588147	9.678026	113.266693	47.78857	-7.359746	120.88652	41.548271	41.34573	113.058853	44.6684205	16.992992	116.9726865	-65.8447145	2.36306	109.5606995
8.211758	-18.973722	117.642281	-10.254066	9.257919	112.837639	48.145588	-7.658782	119.834435	41.697411	41.000671	111.71447	44.9214995	16.6709445	115.7744525	-65.4296315	1.8448935	109.9008255
7.45245	-19.785618	117.094505	-10.108305	9.090411	112.623978	48.369896	-7.739982	119.126663	41.717117	40.912258	111.005592	45.0435065	16.586138	115.0661275	-65.2601165	1.594684	110.1818285
6.729619	-20.58289	116.441025	-9.939274	8.951132	112.318756	48.579979	-7.786302	118.432655	41.682133	40.92025	110.40509	45.131056	16.566974	114.4188725	-65.009604	1.33529	110.2186395
5.778811	-21.252905	115.958145	-9.830502	8.867267	112.042877	48.739113	-7.757256	117.7407	41.566158	40.972622	109.83963	45.1526355	16.607683	113.790165	-64.8136395	1.126851	110.295589
4.871941	-21.718424	115.472046	-9.747616	8.828847	111.769638	48.993984	-7.743744	117.071747	41.425243	40.994434	109.321129	45.2096135	16.625345	113.196438	-64.7048455	1.032349	110.342838
3.993439	-22.189774	115.105209	-9.670756	8.806315	111.551033	49.120461	-7.713627	116.575218	41.34753	40.995491	108.809975	45.2339955	16.640932	112.6925965	-64.5755075	0.971698	110.4094695
2.935502	-22.628189	114.920128	-9.614471	8.784225	111.392235	49.222401	-7.707192	116.231903	41.285774	40.97739	108.432625	45.2540875	16.635099	112.332264	-64.4830295	0.933350999999998	110.452206
1.331003	-23.0275	114.850029	-9.532969	8.672421	111.281418	49.35321	-7.746529	115.972389	41.237526	40.92601	108.135239	45.295368	16.5897405	112.053814	-64.361306	0.755101500000002	110.509022
