# Supplementary material for: How to jointly control a ball trajectory on a moving board: Methodological insights into Motor Learning and Rehabilitation
Source: PLoS One. 2025 Oct 15;20(10):e0334588. doi: 10.1371/journal.pone.0334588 (PMC12527165; doi:10.1371/journal.pone.0334588)
Supplement: S2 Data — (ZIP) [file pone.0334588.s002.zip › D1_028.csv]

Ball_X	Ball_Y	Ball_Z	BoardCentre_X	BoardCentre_Y	BoardCentre_Z	P1LeftHand_X	P1LeftHand_Y	P1LeftHand_Z	P1RightHand_X	P1RightHand_Y	P1RightHand_Z	P1MidHands_X	P1MidHands_Y	P1MidHands_Z	P2MidHands_X	P2MidHands_Y	P2MidHands_Z
-5.525051	-14.278528	101.095406	-3.53496	11.561261	100.408867	50.674564	-9.435461	105.403099	43.876022	45.200653	102.515495	47.275293	17.882596	103.959297	-54.345213	5.239926	96.858437
-6.920278	-13.707888	101.037766	-3.652389	11.58833	100.343765	50.552551	-9.376399	105.158195	43.73362	45.233227	102.259552	47.1430855	17.928414	103.7088735	-54.4478635	5.248246	96.9786565
-8.391106	-13.17784	100.999283	-3.757661	11.567993	100.259491	50.387486	-9.372259	104.86747	43.563889	45.221451	101.967796	46.9756875	17.924596	103.417633	-54.4910095	5.21139	97.101349
-9.880397	-12.624579	100.878159	-3.889926	11.507473	100.180695	50.18549	-9.41145	104.510674	43.376541	45.157902	101.635948	46.7810155	17.873226	103.073311	-54.5608675	5.14172	97.288079
-11.288603	-12.012124	100.786819	-4.031291	11.416532	100.0718	49.940048	-9.463361	104.097939	43.198723	45.07	101.275314	46.5693855	17.8033195	102.6866265	-54.6319675	5.0297445	97.4569735
-12.767768	-11.450684	100.634789	-4.203198	11.300803	99.91938	49.679447	-9.525026	103.622101	43.006836	44.974564	100.936958	46.3431415	17.724769	102.2795295	-54.7495375	4.876837	97.5592305
-14.930069	-10.499098	100.204231	-4.457311	11.108608	99.568222	49.261421	-9.654747	102.884148	42.746014	44.839546	100.4524	46.0037175	17.5923995	101.668274	-54.9183395	4.6248165	97.46817
-16.349554	-9.856205	99.762085	-4.63345	10.986381	99.21814	49.005562	-9.719016	102.308693	42.581577	44.781792	100.156021	45.7935695	17.531388	101.232357	-55.0604695	4.441374	97.203923
-17.795134	-9.192023	99.236275	-4.799186	10.894157	98.805885	48.739086	-9.762257	101.724831	42.412071	44.749401	99.819336	45.5755785	17.493572	100.7720835	-55.1739505	4.294742	96.8396865
-19.196264	-8.457195	98.827164	-4.981627	10.871081	98.382507	48.478161	-9.754254	101.09185	42.206921	44.750912	99.406197	45.342541	17.498329	100.2490235	-55.305795	4.243833	96.5159905
-20.55398	-7.69389	98.478996	-5.128408	10.897238	97.974396	48.203133	-9.705552	100.509392	41.990093	44.751904	98.879066	45.096613	17.523176	99.694229	-55.353429	4.2713	96.254563
-21.929617	-6.922687	98.217766	-5.298433	10.970397	97.648933	47.935806	-9.620187	100.018906	41.532352	44.793613	98.397125	44.734079	17.586713	99.2080155	-55.330945	4.354081	96.0898505
-23.261122	-6.092524	98.258957	-5.478673	11.061759	97.420746	47.732178	-9.544421	99.621201	41.466541	44.773956	97.608025	44.5993595	17.6147675	98.614613	-55.5567055	4.5087505	96.226879
-25.18329	-4.80234	98.606689	-5.752182	11.176057	97.321022	47.424904	-9.419366	99.153465	41.011696	44.780121	96.630768	44.2183	17.6803775	97.8921165	-55.722664	4.6717365	96.7499275
-26.423714	-3.924139	98.982735	-5.921319	11.2195	97.436142	47.20322	-9.336698	98.867081	40.477173	44.761978	96.115433	43.8401965	17.71264	97.491257	-55.6828345	4.72636	97.381027
-27.620453	-2.965527	99.49968	-6.133336	11.226106	97.605896	46.937431	-9.287487	98.541985	40.131516	44.651855	95.550552	43.5344735	17.682184	97.0462685	-55.8011455	4.770028	98.1655235
-28.783115	-2.008048	99.923912	-6.398006	11.180443	97.755585	46.588387	-9.262089	98.084671	39.803268	44.540249	95.085213	43.1958275	17.63908	96.584942	-55.9918395	4.721806	98.926228
-29.958355	-1.043692	100.071991	-6.720774	11.08657	97.796394	46.12117	-9.233555	97.443947	39.689613	44.349049	94.570251	42.9053915	17.557747	96.007099	-56.3469395	4.615393	99.585689
-31.050417	-0.012626	100.136116	-7.093703	10.979205	97.695663	45.561852	-9.284166	96.720665	39.355927	44.248878	94.246193	42.4588895	17.482356	95.483429	-56.6462955	4.476054	99.907897
-32.122986	1.062667	100.032173	-7.508415	10.88152	97.506439	44.943756	-9.319841	95.866814	38.984505	44.190426	93.970222	41.9641305	17.4352925	94.918518	-56.9809605	4.3277475	100.09436
-33.65226	2.728299	99.762672	-8.137477	10.791162	97.146568	43.985012	-9.300576	94.521324	38.454201	44.219849	93.606773	41.2196065	17.4596365	94.0640485	-57.4945605	4.1226875	100.2290875
-34.528275	3.919884	99.626907	-8.54411	10.808323	96.883621	43.399273	-9.222536	93.68647	38.100269	44.286137	93.391922	40.749771	17.5318005	93.539196	-57.837991	4.0848455	100.228046
-35.359173	5.149077	99.430428	-8.96032	10.880603	96.611511	42.892483	-9.092137	92.974358	37.711281	44.402081	93.195518	40.301882	17.654972	93.084938	-58.222522	4.106234	100.138084
-36.115025	6.410157	99.2248	-9.339382	11.018196	96.347412	42.439362	-8.954753	92.421844	37.338631	44.529999	92.982796	39.8889965	17.787623	92.70232	-58.5677605	4.248769	99.992504
-36.696465	7.687663	98.974503	-9.694467	11.19192	96.091499	42.029907	-8.811104	92.029106	37.016319	44.672649	92.732529	39.523113	17.9307725	92.3808175	-58.912047	4.4530675	99.8021805
-37.280682	9.0541	98.829079	-10.012059	11.366696	95.880638	41.699303	-8.694008	91.730568	36.712711	44.792919	92.505646	39.206007	18.0494555	92.118107	-59.230125	4.6839365	99.643169
-37.714634	10.372811	98.768326	-10.29484	11.506123	95.75444	41.393742	-8.587519	91.509209	36.418968	44.890053	92.293571	38.906355	18.151267	91.90139	-59.496035	4.860979	99.60749
-38.158367	12.358416	98.674622	-10.630031	11.616225	95.688683	40.997162	-8.454465	91.218269	36.03014	44.976761	92.091377	38.513651	18.261148	91.654823	-59.773713	4.971302	99.722543
-38.379414	13.723845	98.742363	-10.833591	11.62614	95.68811	40.769924	-8.382877	90.974777	35.819592	45.011425	92.062553	38.294758	18.314274	91.518665	-59.96194	4.938006	99.857555
-38.457638	15.046374	98.836067	-11.016307	11.593821	95.698128	40.498188	-8.324928	90.687683	35.658432	45.048504	92.124352	38.07831	18.361788	91.4060175	-60.110924	4.825854	99.9902385
-38.414265	16.33761	98.909294	-11.18708	11.532901	95.752159	40.224102	-8.278999	90.31691	35.512074	45.091423	92.270523	37.868088	18.406212	91.2937165	-60.242248	4.65959	100.2106015
-38.349243	17.767365	99.100502	-11.36162	11.481077	95.794403	39.91412	-8.226182	89.903816	35.38068	45.134018	92.460846	37.6474	18.453918	91.182331	-60.37064	4.508236	100.406475
-38.100903	19.157171	99.364967	-11.526315	11.462	95.875877	39.605297	-8.168225	89.474663	35.269764	45.185787	92.649963	37.4375305	18.508781	91.062313	-60.4901605	4.415219	100.689441
-37.729492	20.480177	99.521973	-11.674334	11.492287	95.931992	39.311611	-8.079756	89.062813	35.17915	45.270119	92.854225	37.2453805	18.5951815	90.958519	-60.5940485	4.3893925	100.905465
-37.136585	22.651115	99.789803	-11.932943	11.602087	95.962898	38.89447	-7.894059	88.484695	35.031437	45.419483	93.159676	36.9629535	18.762712	90.8221855	-60.8288395	4.441462	101.1036105
-36.536091	24.071583	99.850548	-12.081674	11.710204	95.934906	38.625751	-7.736835	88.130661	34.922844	45.553432	93.317253	36.7742975	18.9082985	90.723957	-60.9376455	4.5121095	101.145855
-35.861526	25.47397	99.909058	-12.251332	11.827358	95.881271	38.387142	-7.566561	87.78299	34.811584	45.686184	93.452568	36.599363	19.0598115	90.617779	-61.102027	4.5949045	101.144763
-35.05455	26.757727	99.918015	-12.409399	11.958885	95.837334	38.147385	-7.391976	87.434296	34.691113	45.821911	93.59951	36.419249	19.2149675	90.516903	-61.238047	4.7028025	101.157765
-34.132721	28.137144	99.977249	-12.575886	12.070374	95.840218	37.894009	-7.238358	87.116425	34.542664	45.927361	93.782036	36.2183365	19.3445015	90.4492305	-61.3701085	4.7962465	101.2312055
-33.093925	29.390564	100.075272	-12.735488	12.169117	95.896317	37.617065	-7.12248	86.866066	34.367683	46.057083	94.078156	35.992374	19.4673015	90.472111	-61.46335	4.8709325	101.320523
-31.917656	30.640274	100.201012	-12.924126	12.255384	95.996964	37.34552	-7.054152	86.663734	34.302612	46.107021	94.243935	35.824066	19.5264345	90.4538345	-61.672318	4.9843335	101.5400935
-29.920065	32.415443	100.356438	-13.174227	12.349209	96.196136	36.952389	-7.039946	86.453209	34.210865	46.090382	94.520798	35.581627	19.525218	90.4870035	-61.930081	5.1732	101.9052685
-28.415197	33.557098	100.436958	-13.320226	12.354009	96.330589	36.71101	-7.081278	86.374733	34.189911	46.057316	94.743233	35.4504605	19.488019	90.558983	-62.0909125	5.219999	102.102195
-26.799879	34.581638	100.49353	-13.48246	12.306181	96.442757	36.504375	-7.143704	86.311531	34.226185	45.992016	95.039955	35.36528	19.424156	90.675743	-62.3302	5.188206	102.209771
-25.065781	35.561859	100.569626	-13.614405	12.247072	96.544533	36.307587	-7.171195	86.286064	34.281006	45.909794	95.472008	35.2942965	19.3692995	90.879036	-62.5231065	5.1248445	102.21003
-23.164135	36.445545	100.699219	-13.751665	12.175172	96.697411	36.212822	-7.241377	86.449417	34.339478	45.80373	96.141159	35.27615	19.2811765	91.295288	-62.77948	5.0691675	102.099534
-21.133516	37.278664	101.087608	-13.88676	12.150762	97.033035	36.198288	-7.195001	87.060944	34.465279	45.689384	97.175018	35.3317835	19.2471915	92.117981	-63.1053035	5.0543325	101.948089
-18.955582	37.942791	101.738647	-13.999428	12.190173	97.682632	36.444588	-7.064644	88.300674	34.742641	45.596992	98.744347	35.5936145	19.266174	93.5225105	-63.5924705	5.114172	101.8427535
-15.414882	38.803909	103.472961	-14.066476	12.398308	99.392471	37.215309	-6.815097	91.518311	35.097267	45.663025	102.32177	36.156288	19.423964	96.9200405	-64.28924	5.372652	101.8649015
-12.897031	39.269577	104.980995	-14.033615	12.60021	100.857819	37.953804	-6.610253	94.412445	35.261154	45.787025	105.271057	36.607479	19.588386	99.841751	-64.674709	5.612034	101.873887
-10.337224	39.522251	106.763245	-13.915771	12.814954	102.464355	38.843231	-6.389758	97.590759	35.426273	45.966202	108.343292	37.134752	19.788222	102.9670255	-64.966294	5.841686	101.9616845
-7.761697	39.657764	108.402718	-13.745585	13.009627	104.051483	39.636166	-6.145545	100.771973	35.58012	46.30117	111.381065	37.608143	20.0778125	106.076519	-65.099313	5.9414415	102.026447
-5.190384	39.665398	110.275146	-13.492409	13.187814	105.562439	40.472404	-5.949074	103.770981	35.662052	46.603626	114.085861	38.067228	20.327276	108.928421	-65.052046	6.048352	102.196457
-2.561017	39.535053	111.514702	-13.197142	13.392379	106.962349	41.254505	-5.723014	106.530396	35.707611	46.904224	116.253593	38.481058	20.590605	111.3919945	-64.875342	6.194153	102.5327035
-0.007094	39.399246	112.881996	-12.900818	13.609425	108.173218	41.927246	-5.533825	109.021828	35.79314	47.194675	117.891884	38.860193	20.830425	113.456856	-64.661829	6.388425	102.88958
3.701019	39.113243	114.044846	-12.355939	13.672159	109.411987	42.896664	-5.449457	112.054527	36.084862	47.501949	119.597137	39.490763	21.026246	115.825832	-64.202641	6.318072	102.998142
6.180943	38.741844	114.481232	-12.102302	13.622633	109.935608	43.360313	-5.47212	113.543526	36.356792	47.569935	120.352936	39.8585525	21.0489075	116.948231	-64.0631565	6.1963585	102.922985
8.516731	38.353394	115.130844	-11.929505	13.503474	110.155884	43.687447	-5.60584	114.531303	36.544399	47.53009	120.809494	40.115923	20.962125	117.6703985	-63.974933	6.044823	102.6413695
10.835815	37.835495	115.127335	-11.833478	13.341677	110.057678	43.821136	-5.773967	115.038765	36.694073	47.385654	120.982674	40.2576045	20.8058435	118.0107195	-63.9245605	5.8775105	102.1046365
12.981172	37.323853	115.315041	-11.781469	13.18194	109.685646	43.904503	-5.986542	115.120026	36.824989	47.221535	120.931267	40.364746	20.6174965	118.0256465	-63.927684	5.7463835	101.3456455
15.082376	36.692379	114.885948	-11.757321	13.073587	109.201004	43.91581	-6.148167	114.999435	36.87537	47.048523	120.82869	40.39559	20.450178	117.9140625	-63.910232	5.696996	100.4879455
16.953037	36.060909	115.180885	-11.725817	13.006104	108.729172	43.92498	-6.298223	114.866653	36.888283	46.854519	120.709457	40.4066315	20.278148	117.788055	-63.8582655	5.73406	99.670289
19.591345	34.978783	115.053467	-11.620796	12.964606	108.242226	43.94236	-6.550962	114.859077	37.01487	46.605812	120.60759	40.478615	20.027425	117.7333335	-63.720207	5.901787	98.7511185
21.288082	34.269337	114.878502	-11.497324	12.96269	108.104683	43.98341	-6.746557	114.981987	37.2104	46.473866	120.527588	40.596905	19.8636545	117.7547875	-63.591553	6.0617255	98.4545785
21.745682	33.01791	114.90686	-11.335941	12.959482	108.090698	44.043003	-6.931738	115.201019	37.450466	46.380013	120.411072	40.7467345	19.7241375	117.8060455	-63.4186165	6.1948265	98.3753505
22.048231	31.794647	114.605042	-11.191938	12.931366	108.125153	44.108017	-7.101151	115.444565	37.733711	46.307217	120.276215	40.920864	19.603033	117.86039	-63.30474	6.259699	98.389916
22.439327	30.424953	114.349243	-11.04835	12.854796	108.146095	44.186802	-7.279888	115.628502	37.993595	46.212452	120.109512	41.0901985	19.466282	117.869007	-63.1868985	6.24331	98.423183
22.802263	29.058069	114.102135	-10.914661	12.706612	108.135139	44.364075	-7.517488	115.648521	38.218124	46.062897	119.916985	41.2910995	19.2727045	117.782753	-63.1204215	6.1405195	98.487525
22.92355	27.696594	113.898514	-10.791785	12.503989	108.075989	44.415874	-7.747398	115.540657	38.426132	45.886604	119.717346	41.421003	19.069603	117.6290015	-63.004573	5.938375	98.5229765
23.012112	25.468752	113.468231	-10.602769	12.191955	108.000267	44.456985	-8.039517	115.201042	38.717224	45.583359	119.427872	41.5871045	18.771921	117.314457	-62.7926425	5.611989	98.686077
23.043388	23.913153	113.204933	-10.596873	12.083573	108.034554	44.431744	-8.183467	114.916138	38.924423	45.431686	119.25824	41.6780835	18.6241095	117.087189	-62.8718295	5.5430365	98.981919
22.571653	22.590458	113.23217	-10.457739	11.945762	108.040031	44.499119	-8.307422	114.600243	39.2379	45.341206	119.108452	41.8685095	18.516892	116.8543475	-62.7839875	5.374632	99.2257145
22.666052	20.939676	112.656448	-10.3693	11.886691	108.092705	44.55912	-8.369137	114.26152	39.394691	45.297287	119.042625	41.9769055	18.464075	116.6520725	-62.7155055	5.309307	99.5333375
22.480356	19.315077	112.459526	-10.309077	11.864447	108.169113	44.628532	-8.380779	113.95166	39.510715	45.278194	119.013962	42.0696235	18.4487075	116.482811	-62.6877775	5.2801865	99.855415
22.171915	17.741398	112.230347	-10.256594	11.89031	108.256516	44.689987	-8.337445	113.713821	39.616295	45.322807	118.964615	42.153141	18.492681	116.339218	-62.666329	5.287939	100.173814
21.6856	16.043951	111.941696	-10.206633	11.965069	108.328499	44.794025	-8.252599	113.519455	39.583317	45.435482	118.883858	42.188671	18.5914415	116.2016565	-62.601937	5.3386965	100.4553415
20.875233	13.771245	112.039474	-10.128725	12.135545	108.352768	44.980431	-8.071625	113.41922	39.608208	45.626305	118.51487	42.2943195	18.77734	115.967045	-62.5517695	5.49375	100.738491
20.212421	12.383512	111.763466	-10.057166	12.250559	108.305443	45.153011	-7.972027	113.458397	39.640285	45.804985	118.140701	42.396648	18.916479	115.799549	-62.51098	5.584639	100.811337
19.650745	11.002705	111.053047	-9.969513	12.316586	108.189758	45.352291	-7.884614	113.588966	39.6661	45.947533	117.69574	42.5091955	19.0314595	115.642353	-62.4482215	5.6017125	100.737163
19.036272	9.42822	111.19976	-9.851531	12.304646	108.037186	45.591198	-7.914824	113.813446	39.701084	46.01585	117.206062	42.646141	19.050513	115.509754	-62.349203	5.558779	100.564618
18.45015	7.84763	110.53331	-9.712318	12.197222	107.877228	45.817924	-7.980749	114.07785	39.78363	46.043556	116.645554	42.800777	19.0314035	115.361702	-62.225413	5.3630405	100.392754
17.743168	6.286668	110.913147	-9.542011	12.018625	107.69873	46.033184	-8.096827	114.334534	39.914188	45.997993	115.9897	42.973686	18.950583	115.162117	-62.057708	5.086667	100.235343
16.949514	4.660665	110.195419	-9.335529	11.760662	107.483841	46.353542	-8.325138	114.577271	40.072529	45.848743	115.26619	43.2130355	18.7618025	114.9217305	-61.8840935	4.7595215	100.0459515
15.631761	2.381343	110.435616	-9.007277	11.256811	107.147995	46.771469	-8.742283	114.882492	40.37043	45.509571	114.014542	43.5709495	18.383644	114.448517	-61.5855035	4.129978	99.847473
14.691456	0.811296	109.60244	-8.772594	10.871782	106.925354	47.006302	-9.039486	114.981949	40.569687	45.189365	113.159874	43.7879945	18.0749395	114.0709115	-61.3331825	3.6686245	99.7797965
13.627495	-0.631047	109.897423	-8.555711	10.467013	106.699715	47.219158	-9.36337	114.963509	40.730366	44.879669	112.263779	43.974762	17.7581495	113.613644	-61.086184	3.1758765	99.785786
12.566483	-1.991879	109.225586	-8.386281	10.107637	106.462227	47.376358	-9.644999	114.854347	40.86208	44.545277	111.395035	44.119219	17.450139	113.124691	-60.891781	2.765135	99.799763
11.293797	-3.345321	109.268311	-8.267303	9.816604	106.231483	47.489342	-9.910807	114.662636	40.966343	44.258987	110.56179	44.2278425	17.17409	112.612213	-60.7624485	2.459118	99.850753
10.08128	-4.559955	108.539986	-8.20074	9.598444	106.006561	47.529343	-10.137635	114.395271	41.026909	44.016369	109.850929	44.278126	16.939367	112.1231	-60.679606	2.257521	99.890022
8.558025	-5.734724	108.312073	-8.183942	9.524709	105.826523	47.558701	-10.310648	114.069344	41.055241	43.844112	109.290169	44.306971	16.766732	111.6797565	-60.674855	2.282686	99.9732895
6.303004	-7.150882	108.166412	-8.260974	9.638146	105.715179	47.493317	-10.390392	113.615845	41.042381	43.7477	108.716049	44.267849	16.678654	111.165947	-60.789797	2.597638	100.264411
4.850181	-7.971589	108.330582	-8.358369	9.832363	105.769989	47.272976	-10.33088	113.382126	41.012707	43.765266	108.550392	44.1428415	16.717193	110.966259	-60.8595795	2.947533	100.573719
3.459116	-8.743131	108.119156	-8.4727	10.038829	105.876411	47.21373	-10.285925	113.102844	40.988823	43.86145	108.504425	44.1012765	16.7877625	110.8036345	-61.0466765	3.2898955	100.9491875
1.982692	-9.221373	108.319344	-8.579868	10.265173	105.990181	47.096432	-10.242882	112.813721	40.961952	43.992996	108.527412	44.029192	16.875057	110.6705665	-61.188928	3.655289	101.3097955
0.517778	-9.797676	107.741951	-8.665689	10.462708	106.074631	46.987255	-10.211211	112.518074	40.932034	44.087269	108.593002	43.9596445	16.938029	110.555538	-61.2910225	3.987387	101.593724
-0.959908	-10.290065	107.802162	-8.702641	10.6294	106.132523	46.917679	-10.161073	112.214111	40.91024	44.216885	108.62999	43.9139595	17.027906	110.4220505	-61.3192415	4.230894	101.8429955
-2.491906	-10.640101	107.502663	-8.690281	10.735914	106.143822	46.895493	-10.112591	111.888214	40.887936	44.35014	108.615044	43.8917145	17.1187745	110.251629	-61.2722765	4.3530535	102.036015
-4.833054	-11.365876	107.216133	-8.582262	10.770772	106.088577	46.978111	-10.031678	111.385086	40.863495	44.475494	108.419945	43.920803	17.221908	109.9025155	-61.085327	4.319636	102.2746385
-6.364503	-11.700584	107.052658	-8.448085	10.702272	106.014046	47.08334	-10.021971	111.094597	40.866821	44.491001	108.148994	43.9750805	17.234515	109.6217955	-60.8712505	4.170029	102.4062965
-7.959758	-12.029682	106.897942	-8.277955	10.590987	105.896637	47.220127	-10.055145	110.884598	40.89463	44.446182	107.858597	44.0573785	17.1955185	109.3715975	-60.6132885	3.9864555	102.4216765
-9.516853	-12.357421	106.784836	-8.080593	10.418433	105.759094	47.416016	-10.10817	110.727051	40.96664	44.365181	107.547989	44.191328	17.1285055	109.13752	-60.352514	3.7083605	102.380668
-11.125141	-12.623085	106.665268	-7.88104	10.194905	105.600014	47.643486	-10.182904	110.656616	41.064903	44.252205	107.227219	44.3541945	17.0346505	108.9419175	-60.1162745	3.3551595	102.2581105
-12.750583	-12.840784	106.54628	-7.657022	9.93523	105.442856	47.8783	-10.292038	110.629868	41.165482	44.099594	106.919563	44.521891	16.903778	108.7747155	-59.835935	2.966682	102.1109965
-14.357288	-12.939795	106.516968	-7.43264	9.651946	105.309692	48.095539	-10.434852	110.594955	41.259415	43.912991	106.606903	44.677477	16.7390695	108.600929	-59.542757	2.5648225	102.018455
-16.824446	-13.065094	106.461189	-7.097425	9.188972	105.206917	48.356987	-10.643892	110.516609	41.429192	43.611084	106.157974	44.8930895	16.483596	108.3372915	-59.0879395	1.894348	102.0765425
-18.360224	-12.997829	106.711922	-6.897121	8.88168	105.251564	48.52203	-10.782575	110.408989	41.521297	43.422382	105.881561	45.0216635	16.3199035	108.145275	-58.8159055	1.4434565	102.357853
-19.965126	-12.85253	106.874702	-6.737343	8.582274	105.379379	48.643196	-10.886606	110.291145	41.575111	43.251274	105.647385	45.1091535	16.182334	107.969265	-58.5838395	0.982213999999999	102.789493
-21.334324	-12.559957	107.47657	-6.607705	8.298877	105.572639	48.741852	-10.97505	110.107735	41.589794	43.105694	105.437698	45.165823	16.065322	107.7727165	-58.381233	0.532431999999996	103.3725615
-22.649578	-12.155207	107.665443	-6.513434	8.019275	105.821335	48.754002	-11.018407	109.842155	41.559292	42.951668	105.251106	45.156647	15.9666305	107.5466305	-58.183515	0.0719195000000017	104.0960395
-23.891645	-11.675769	108.127831	-6.46699	7.774722	106.11795	48.648922	-11.051444	109.566948	41.508629	42.771336	105.110062	45.0787755	15.859946	107.338505	-58.0127555	-0.310502	104.897395
-25.127884	-11.079555	108.455124	-6.459271	7.553515	106.453407	48.463703	-11.098819	109.225235	41.479256	42.599407	105.056038	44.9714795	15.750294	107.1406365	-57.8900215	-0.643263999999999	105.7661775
-27.055922	-10.027299	108.952675	-6.486466	7.293603	106.906868	48.045341	-11.171489	108.587715	41.534168	42.413635	105.150368	44.7897545	15.621073	106.8690415	-57.7626865	-1.033867	106.9446945
-28.27569	-9.229941	109.042595	-6.540689	7.191981	107.153641	47.75375	-11.282739	108.159897	41.596073	42.354813	105.297592	44.6749115	15.536037	106.7287445	-57.7562895	-1.152075	107.5785375
-29.651672	-8.283689	108.996437	-6.57023	7.156646	107.317604	47.484558	-11.381961	107.684502	41.677959	42.304184	105.443405	44.5812585	15.4611115	106.5639535	-57.7217185	-1.1478195	108.0712545
-30.831766	-7.254833	109.16021	-6.584304	7.188154	107.373497	47.225624	-11.45149	107.251595	41.766823	42.286499	105.544731	44.4962235	15.4175045	106.398163	-57.6648315	-1.0411965	108.348831
-31.705608	-6.296285	109.601555	-6.616683	7.297975	107.384338	47.032715	-11.455412	106.80497	41.851448	42.320919	105.626549	44.4420815	15.4327535	106.2157595	-57.6754475	-0.836803499999999	108.5529165
-32.537983	-5.357371	109.42099	-6.622198	7.440135	107.350014	46.869888	-11.404852	106.374046	41.920872	42.425964	105.659401	44.39538	15.510556	106.0167235	-57.639776	-0.630286000000002	108.6833045
-33.258095	-4.33855	109.634003	-6.679063	7.60358	107.354103	46.702271	-11.310227	105.988647	41.95356	42.530258	105.606438	44.3279155	15.6100155	105.7975425	-57.6860415	-0.402855500000002	108.9106635
-34.232208	-2.798908	109.830078	-6.750071	7.85876	107.521561	46.459579	-11.178764	105.466011	41.860561	42.655354	105.476067	44.16007	15.738295	105.471039	-57.660212	-0.0207750000000004	109.572083
-34.759514	-1.685736	110.343376	-6.810125	8.011354	107.779984	46.257381	-11.119019	105.189445	41.770634	42.697926	105.359962	44.0140075	15.7894535	105.2747035	-57.6342575	0.233254500000001	110.2852645
-35.299446	-0.50201	110.998276	-6.834229	8.105503	108.111122	46.059307	-11.087455	104.921234	41.707001	42.739017	105.323265	43.883154	15.825781	105.1222495	-57.551612	0.385225000000002	111.0999945
-35.633717	0.711166	111.315979	-6.870665	8.17947	108.42276	45.869358	-11.05462	104.65258	41.684666	42.788654	105.347229	43.777012	15.867017	104.9999045	-57.518342	0.491923	111.8456155
-35.880684	1.838887	111.943069	-6.893493	8.242912	108.684174	45.691746	-11.013834	104.347786	41.660183	42.823185	105.402924	43.6759645	15.9046755	104.875355	-57.4629505	0.581148499999999	112.492993
-36.051186	3.110466	112.263809	-6.901231	8.343637	108.884453	45.484077	-10.958204	104.037834	41.643898	42.85001	105.455948	43.5639875	15.945903	104.746891	-57.3664495	0.741371000000001	113.022015
-36.185379	4.422088	112.341866	-6.926452	8.419672	109.013069	45.306812	-10.919466	103.755821	41.643639	42.891174	105.512871	43.4752255	15.985854	104.634346	-57.3281295	0.853490000000001	113.391792
-36.053661	6.336152	112.545822	-6.919003	8.569514	109.080589	45.124279	-10.883791	103.403244	41.664318	42.954689	105.573967	43.3942985	16.035449	104.4886055	-57.2323045	1.103579	113.6725725
-35.693176	7.568664	112.506233	-6.908152	8.65734	109.054245	45.039322	-10.844083	103.232811	41.711391	43.001221	105.565796	43.3753565	16.078569	104.3993035	-57.1916605	1.236111	113.7091865
-35.192364	8.890096	112.335381	-6.868009	8.75989	108.97226	45.015507	-10.791555	103.064133	41.768684	43.05307	105.554916	43.3920955	16.1307575	104.3095245	-57.1281135	1.3890225	113.6349955
-34.629166	10.162805	112.145149	-6.79812	8.849068	108.846985	45.029175	-10.73244	102.886726	41.837349	43.109474	105.532799	43.433262	16.188517	104.2097625	-57.029502	1.509619	113.4842075
-33.833664	11.299261	111.811409	-6.716206	8.953546	108.71122	45.064949	-10.659921	102.709702	41.930225	43.164757	105.515648	43.497587	16.252418	104.112675	-56.929999	1.654674	113.309765
-32.784306	12.538838	111.58242	-6.598941	9.053924	108.611008	45.090618	-10.595669	102.531883	42.058964	43.190792	105.533623	43.574791	16.2975615	104.032753	-56.772673	1.8102865	113.189263
-31.606806	13.742876	111.384666	-6.483916	9.129644	108.55455	45.117565	-10.562021	102.34417	42.250061	43.20583	105.640289	43.683813	16.3219045	103.9922295	-56.651645	1.9373835	113.1168705
-29.742464	15.259258	111.432732	-6.281336	9.256335	108.526611	45.132824	-10.563444	102.122726	42.68111	43.168255	105.99762	43.906967	16.3024055	104.060173	-56.469639	2.2102645	112.993049
-28.27273	16.151737	111.174942	-6.150406	9.338691	108.529663	45.180382	-10.580817	102.025925	43.054893	43.13464	106.367722	44.1176375	16.2769115	104.1968235	-56.4184495	2.4004705	112.8625025
-26.947636	17.133642	110.824928	-5.995831	9.466865	108.544449	45.228317	-10.576708	102.005234	43.483238	43.09893	106.795357	44.3557775	16.261111	104.4002955	-56.3474395	2.672619	112.6886025
-25.461792	17.852942	111.165031	-5.819926	9.616893	108.467308	45.369751	-10.550282	102.089157	43.940113	43.080986	107.303741	44.654932	16.265352	104.696449	-56.294784	2.968434	112.238167
-23.771259	18.452324	110.465874	-5.632678	9.730655	108.224556	45.689274	-10.485136	102.249001	44.424389	43.119358	107.977234	45.0568315	16.317111	105.1131175	-56.3221875	3.144199	111.3359945
-22.393066	19.187311	109.878014	-5.431127	9.920971	107.921829	46.013714	-10.398393	102.458084	44.933773	43.195282	108.701981	45.4737435	16.3984445	105.5800325	-56.3359975	3.4434975	110.2636255
-20.766338	19.789392	109.361198	-5.249215	10.041501	107.529007	46.362347	-10.313289	102.785835	45.336723	43.291752	109.469009	45.849535	16.4892315	106.127422	-56.347965	3.5937705	108.930592
-18.237623	20.500463	108.505119	-5.115456	10.18361	107.115616	46.934155	-10.224488	103.657242	46.032238	43.393383	110.606888	46.4831965	16.5844475	107.132065	-56.7141085	3.7827725	107.099167
-16.57185	20.829947	108.009628	-5.040248	10.316494	107.168869	47.306694	-10.188643	104.48558	46.30085	43.486691	111.367889	46.803772	16.649024	107.9267345	-56.884268	3.983964	106.4110035
-14.732446	21.077026	108.198151	-5.007808	10.387333	107.429848	47.704983	-10.130284	105.375862	46.483162	43.599903	112.258278	47.0940725	16.7348095	108.81707	-57.1096885	4.0398565	106.042626
-12.988644	21.2073	108.64048	-4.968546	10.450336	107.875595	48.067085	-10.025377	106.284859	46.665688	43.719429	113.098869	47.3663865	16.847026	109.691864	-57.3034785	4.053646	106.059326
-11.242395	21.288958	109.033028	-4.950825	10.488566	108.388176	48.36834	-9.929738	107.190475	46.780224	43.835129	113.917099	47.574282	16.9526955	110.553787	-57.475932	4.0244365	106.222565
-9.459958	21.199932	109.498856	-4.969594	10.489699	108.893539	48.658768	-9.867081	108.004105	46.876259	43.900314	114.580795	47.7675135	17.0166165	111.29245	-57.7067015	3.9627815	106.494628
-7.768758	21.050169	109.835136	-4.990679	10.503773	109.343842	48.879173	-9.810743	108.73951	46.912014	44.006222	115.078796	47.8955935	17.0977395	111.909153	-57.8769515	3.9098065	106.778531
-5.177741	20.716507	110.210587	-5.095347	10.559921	109.771255	49.107185	-9.701667	109.708916	46.867649	44.19566	115.50547	47.987417	17.2469965	112.607193	-58.178111	3.8728455	106.935317
-3.576597	20.419226	110.264679	-5.191373	10.634812	109.914795	49.228863	-9.630676	110.238716	46.793739	44.319519	115.555153	48.011301	17.3444215	112.8969345	-58.394047	3.9252025	106.9326555
-1.860199	20.037329	110.094391	-5.317657	10.722837	109.944366	49.29377	-9.59593	110.745537	46.684162	44.419636	115.467903	47.988966	17.411853	113.10672	-58.62428	4.033821	106.782012
-0.308482	19.653988	109.99556	-5.44855	10.802336	109.884026	49.312267	-9.588526	111.229279	46.602081	44.476501	115.331505	47.957174	17.4439875	113.280392	-58.854274	4.1606845	106.48766
1.262686	19.237549	109.866776	-5.587606	10.849555	109.822586	49.300705	-9.577853	111.676369	46.446156	44.528847	115.193054	47.8734305	17.475497	113.4347115	-59.0486425	4.223613	106.2104605
2.846467	18.716454	109.939804	-5.745554	10.874908	109.799744	49.289158	-9.597985	112.091042	46.339245	44.56007	115.070633	47.8142015	17.4810425	113.5808375	-59.3053095	4.2687735	106.0186505
4.285428	18.203793	110.050079	-5.861776	10.890216	109.871223	49.273766	-9.610864	112.427696	46.218449	44.585323	115.029419	47.7461075	17.4872295	113.7285575	-59.4696595	4.2932025	106.0138885
6.515713	17.331242	110.368034	-5.966333	10.910151	110.123573	49.313484	-9.534169	112.883247	46.052223	44.699322	115.069519	47.6828535	17.5825765	113.976383	-59.6155195	4.2377255	106.270763
7.846383	16.776745	110.726532	-5.991317	10.944133	110.326469	49.420979	-9.448716	113.218735	46.000069	44.816704	115.24118	47.710524	17.683994	114.2299575	-59.693158	4.204272	106.4229805
9.152794	16.154768	111.052429	-6.001152	11.001156	110.547974	49.586342	-9.353299	113.587746	45.907497	44.982136	115.48848	47.7469195	17.8144185	114.538113	-59.7492235	4.1878935	106.557835
10.420253	15.514983	111.40554	-5.982737	11.10195	110.752121	49.814766	-9.234168	114.009499	45.837563	45.170761	115.742432	47.8261645	17.9682965	114.8759655	-59.7916385	4.2356035	106.6282765
11.53798	14.916558	111.594833	-5.959956	11.229073	110.881104	50.061459	-9.107605	114.445755	45.781937	45.35865	115.96682	47.921698	18.1255225	115.2062875	-59.84161	4.3326235	106.5559205
12.638725	14.206074	111.731407	-5.907714	11.414247	110.934975	50.302864	-8.95526	114.830467	45.745399	45.566685	116.07914	48.0241315	18.3057125	115.4548035	-59.8395595	4.5227815	106.4151465
13.731688	13.431853	111.85746	-5.857567	11.635894	110.897003	50.49947	-8.796423	115.187408	45.722538	45.778542	116.043365	48.111004	18.4910595	115.6153865	-59.826138	4.7807285	106.1786195
15.092177	12.339522	111.825539	-5.750998	11.953304	110.637436	50.749935	-8.632691	115.651001	45.754475	45.958755	115.804039	48.252205	18.663032	115.72752	-59.754201	5.243576	105.547352
15.969339	11.540152	111.788963	-5.670514	12.109302	110.446754	50.876842	-8.600601	115.891472	45.812435	45.988266	115.574409	48.3446385	18.6938325	115.7329405	-59.6856665	5.5247715	105.1605675
16.785412	10.674624	111.774277	-5.588134	12.199948	110.283554	50.961601	-8.621926	116.07325	45.885002	45.983513	115.419098	48.4233015	18.6807935	115.746174	-59.5995695	5.7191025	104.820934
17.460552	9.907483	111.725006	-5.500186	12.254927	110.168137	51.009106	-8.692692	116.138519	45.97554	45.928684	115.341797	48.492323	18.617996	115.740158	-59.492695	5.891858	104.596116
18.012329	9.104402	111.762558	-5.423607	12.293938	110.143723	51.049191	-8.770977	116.095062	46.088589	45.864994	115.334915	48.56889	18.5470085	115.7149885	-59.416104	6.0408675	104.5724575
18.515862	8.327569	111.724808	-5.345197	12.351212	110.172066	51.033897	-8.80213	115.988747	46.187237	45.820145	115.439095	48.610567	18.5090075	115.713921	-59.300961	6.1934165	104.630211
18.968664	7.48688	111.81263	-5.301437	12.449947	110.225021	51.019295	-8.808873	115.856377	46.284801	45.813854	115.643417	48.652048	18.5024905	115.749897	-59.254922	6.3974035	104.700145
19.427792	6.365718	111.854515	-5.329828	12.690698	110.302673	50.960381	-8.76683	115.777718	46.392742	45.882633	116.037033	48.6765615	18.5579015	115.9073755	-59.3362175	6.8234945	104.6979705
19.603132	5.682518	111.919067	-5.392641	12.899613	110.306374	50.927216	-8.709374	115.791771	46.398857	45.959705	116.30024	48.6630365	18.6251655	116.0460055	-59.4483185	7.1740605	104.5667425
19.697701	4.904695	111.924377	-5.462676	13.131766	110.252831	50.914032	-8.637053	115.842613	46.372406	46.059181	116.460205	48.643219	18.711064	116.151409	-59.568571	7.552468	104.354253
19.748718	4.164368	111.908447	-5.507294	13.347808	110.116936	50.937523	-8.55892	115.877785	46.333767	46.184399	116.505905	48.635645	18.8127395	116.191845	-59.650233	7.8828765	104.042027
19.729645	3.3889	111.794601	-5.522729	13.521854	109.905899	50.953079	-8.464682	115.903198	46.267319	46.274288	116.435966	48.610199	18.904803	116.169582	-59.655657	8.138905	103.642216
19.66523	2.581688	111.606667	-5.526321	13.646914	109.638321	51.001198	-8.410542	115.923332	46.211998	46.30621	116.22937	48.606598	18.947834	116.076351	-59.65924	8.345994	103.200291
19.472698	1.811543	111.508736	-5.502038	13.683913	109.332741	51.037514	-8.405956	115.965317	46.147545	46.290707	115.956474	48.5925295	18.9423755	115.9608955	-59.5966055	8.4254505	102.7045865
18.98341	0.538983	111.248161	-5.412274	13.589417	108.932304	51.126652	-8.505418	115.992317	46.163948	46.12484	115.378487	48.6453	18.809711	115.685402	-59.469848	8.369123	102.179206
18.570717	-0.290439	111.115112	-5.305632	13.440615	108.719543	51.175571	-8.624825	115.978447	46.178444	45.969398	114.960182	48.6770075	18.6722865	115.4693145	-59.2882715	8.2089435	101.9697715
18.126493	-1.195349	110.92337	-5.196147	13.254009	108.580162	51.25795	-8.777662	115.899323	46.137112	45.791279	114.602264	48.697531	18.5068085	115.2507935	-59.089825	8.0012095	101.9095305
17.632706	-1.988786	110.764168	-5.082471	13.071717	108.49353	51.332111	-8.956896	115.802834	46.217098	45.584915	114.223274	48.7746045	18.3140095	115.013054	-58.9395465	7.8294245	101.974006
17.016769	-2.774125	110.606041	-5.007503	12.919016	108.439301	51.377876	-9.100197	115.699387	46.447899	45.33334	113.880516	48.9128875	18.1165715	114.7899515	-58.9278935	7.7214605	102.0886505
16.240967	-3.583717	110.431267	-4.967354	12.819582	108.400597	51.369263	-9.206949	115.586662	46.410831	45.222626	113.727531	48.890047	18.0078385	114.6570965	-58.824755	7.6313255	102.1440975
15.408225	-4.30597	110.299751	-4.964602	12.781255	108.369003	51.355778	-9.263627	115.466415	46.262436	45.195621	113.672829	48.809107	17.965997	114.569622	-58.738311	7.596513	102.168384
14.073231	-5.268362	110.052452	-5.020864	12.828837	108.349625	51.303886	-9.268366	115.281105	45.953865	45.229568	113.678047	48.6288755	17.980601	114.479576	-58.6706035	7.677073	102.219674
13.014547	-5.891243	109.917221	-5.091522	12.92105	108.36158	51.236515	-9.24716	115.159714	45.808838	45.265141	113.636635	48.5226765	18.0089905	114.3981745	-58.7057205	7.8331095	102.3249855
11.866566	-6.461411	109.809792	-5.161092	13.035892	108.382454	51.177616	-9.217995	115.014603	45.680782	45.310497	113.600121	48.429199	18.046251	114.307362	-58.751383	8.025533	102.457546
10.702709	-7.036457	109.634819	-5.242449	13.14657	108.397354	51.107609	-9.197414	114.88842	45.565968	45.366817	113.555275	48.3367885	18.0847015	114.2218475	-58.8216865	8.2084385	102.5728605
9.448901	-7.543609	109.45797	-5.316834	13.230244	108.394264	51.036091	-9.183082	114.737259	45.502396	45.394825	113.494934	48.2692435	18.1058715	114.1160965	-58.9029115	8.3546165	102.6724315
8.14322	-8.05575	109.18956	-5.395523	13.297044	108.36438	50.979073	-9.169347	114.547241	45.439079	45.394093	113.413445	48.209076	18.112373	113.980343	-59.000122	8.481715	102.748417
6.776196	-8.619832	108.917091	-5.4604	13.327019	108.293472	50.934864	-9.173054	114.321449	45.375137	45.385033	113.253578	48.1550005	18.1059895	113.7875135	-59.0758005	8.5480485	102.7994305
4.682169	-9.374376	108.464554	-5.51116	13.330757	108.09462	50.864433	-9.15425	113.896599	45.185452	45.321255	112.852715	48.0249425	18.0835025	113.374657	-59.0472625	8.5780115	102.814583
3.156838	-9.889441	108.189949	-5.509181	13.296616	107.919647	50.841896	-9.143402	113.593246	45.417118	45.107841	112.25264	48.129507	17.9822195	112.922943	-59.147869	8.6110125	102.916351
1.659078	-10.373169	107.987274	-5.502666	13.240041	107.735458	50.820034	-9.170644	113.339684	45.257904	45.028996	111.748383	48.038969	17.929176	112.5440335	-59.044301	8.550906	102.9268825
0.073833	-10.908459	107.866631	-5.485745	13.137044	107.587685	50.834042	-9.227014	113.11618	45.08366	44.93742	111.243439	47.958851	17.855203	112.1798095	-58.930341	8.418885	102.9955605
-1.528026	-11.423614	107.970001	-5.452868	13.022447	107.549652	50.847782	-9.288149	112.989426	45.018768	44.798279	110.520027	47.933275	17.755065	111.7547265	-58.839011	8.289829	103.3445775
-3.048346	-11.934883	108.255127	-5.398252	12.864145	107.600021	50.865089	-9.368119	112.955353	44.840958	44.598961	109.907463	47.8530235	17.615421	111.431408	-58.6495275	8.112869	103.768634
-4.77852	-12.344225	108.792625	-5.350424	12.655088	107.776794	50.88858	-9.52523	113.012383	44.74025	44.353294	109.316635	47.814415	17.414032	111.164509	-58.515263	7.896144	104.389079
-7.25479	-13.041553	109.808052	-5.281291	12.243479	108.289825	50.91288	-9.875286	113.244423	44.691231	43.842293	108.559967	47.8020555	16.9835035	110.902195	-58.3646375	7.5034545	105.677455
-9.132332	-13.382572	110.654022	-5.24895	11.88652	108.76825	50.871014	-10.179743	113.463852	44.671204	43.437733	108.236244	47.771109	16.628995	110.850048	-58.269009	7.144045	106.686452
-10.783072	-13.667774	111.568916	-5.257483	11.501084	109.331726	50.812614	-10.537217	113.725838	44.614075	43.005062	108.015106	47.7133445	16.2339225	110.870472	-58.2283105	6.7682455	107.79298
-12.511091	-13.914226	112.472008	-5.295683	11.081354	109.926376	50.701744	-10.934402	114.022171	44.596146	42.536152	107.851433	47.648945	15.800875	110.936802	-58.240311	6.361833	108.91595
-14.283231	-14.013168	113.430939	-5.37647	10.656351	110.546494	50.556023	-11.343525	114.268021	44.530342	42.097008	107.716797	47.5431825	15.3767415	110.992409	-58.2961225	5.9359605	110.100579
-16.011009	-14.052601	114.374779	-5.454797	10.223837	111.154747	50.387318	-11.742712	114.481422	44.182404	41.734268	107.729805	47.284861	14.995778	111.1056135	-58.194455	5.451896	111.2038805
-17.741312	-13.960937	115.245758	-5.573079	9.834775	111.75412	50.191872	-12.125632	114.650177	44.257591	41.253044	107.40979	47.2247315	14.563706	111.0299835	-58.3708895	5.105844	112.4782565
-20.197027	-13.60839	116.557503	-5.778865	9.318279	112.606743	49.799381	-12.552028	114.801445	43.739353	40.77058	107.338287	46.769367	14.109276	111.069866	-58.327097	4.527282	114.14362
-21.849787	-13.198503	117.334892	-5.921275	9.021035	113.135841	49.494164	-12.793769	114.789772	43.520309	40.451832	107.203438	46.5072365	13.8290315	110.996605	-58.3497865	4.2130385	115.275077
-23.379633	-12.654504	118.015167	-6.062763	8.759081	113.627075	49.140232	-12.980514	114.687347	43.45882	40.118809	106.985214	46.299526	13.5691475	110.8362805	-58.425052	3.9490145	116.4178695
-24.866407	-12.031451	118.590057	-6.199245	8.515667	114.062653	48.70002	-13.133534	114.553093	43.325649	39.879292	106.97683	46.0128345	13.372879	110.7649615	-58.4113245	3.658455	117.3603445
-26.387867	-11.248199	119.056511	-6.361548	8.31147	114.462639	48.30019	-13.261846	114.268517	43.165524	39.723473	107.040131	45.732857	13.2308135	110.654324	-58.455953	3.3921265	118.270954
-27.724812	-10.355244	119.440414	-6.52126	8.138982	114.855637	47.840168	-13.338925	113.982201	42.977123	39.619293	107.161652	45.4086455	13.140184	110.5719265	-58.4511655	3.13778	119.1393475
-29.051954	-9.379185	119.8218	-6.697391	8.015616	115.273109	47.271244	-13.358739	113.673615	42.77935	39.577206	107.374321	45.025297	13.1092335	110.523968	-58.420079	2.9219985	120.02225
-30.895916	-7.619306	120.39183	-6.970735	7.907423	115.908112	46.7369	-13.394894	113.109764	42.529263	39.641537	107.804123	44.6330815	13.1233215	110.4569435	-58.5745515	2.6915245	121.3592805
-31.982365	-6.377573	120.700928	-7.132372	7.876302	116.273499	46.391644	-13.350465	112.741341	42.368622	39.759308	108.148506	44.380133	13.2044215	110.4449235	-58.644877	2.5481825	122.1020745
-32.992207	-4.937177	121.041199	-7.288548	7.885447	116.599884	46.098129	-13.244875	112.354851	42.20512	39.922386	108.499039	44.1516245	13.3387555	110.426945	-58.7287205	2.4321385	122.772823
-33.92049	-3.519353	121.310913	-7.421554	7.942681	116.889297	45.83847	-13.114988	111.999702	42.052044	40.096786	108.820633	43.945257	13.490899	110.4101675	-58.788365	2.394463	123.3684265
-34.720131	-1.97297	121.562172	-7.526703	8.018989	117.132355	45.587574	-12.946664	111.676575	41.924675	40.298035	109.085312	43.7561245	13.6756855	110.3809435	-58.8095305	2.3622925	123.8837665
-35.358608	-0.372202	121.760689	-7.611237	8.129935	117.316643	45.37838	-12.763037	111.388985	41.820179	40.499226	109.307396	43.5992795	13.8680945	110.3481905	-58.8217535	2.3917755	124.2850955
-35.836887	1.240849	121.896683	-7.702008	8.239996	117.442284	45.221703	-12.564892	111.137344	41.708641	40.689438	109.45916	43.465172	14.062273	110.298252	-58.869188	2.417719	124.586316
-36.539543	3.845355	121.989693	-7.85035	8.364519	117.53949	45.009888	-12.275742	110.791718	41.492249	40.956539	109.609413	43.2510685	14.3403985	110.2005655	-58.9517685	2.3886395	124.8784145
-36.82151	5.574528	122.009102	-7.968023	8.400355	117.573486	44.857285	-12.096313	110.545227	41.333549	41.130409	109.749565	43.095417	14.517048	110.147396	-59.031463	2.283662	124.999576
-36.922398	7.315084	121.984306	-8.100076	8.362642	117.605232	44.672333	-11.949253	110.276474	41.174927	41.283058	109.931351	42.92363	14.6669025	110.1039125	-59.123782	2.0583815	125.1065515
-37.022644	9.070844	121.901093	-8.22875	8.263348	117.609764	44.473404	-11.8223	109.964417	41.040836	41.424896	110.20192	42.75712	14.801298	110.0831685	-59.21462	1.725398	125.1363595
-36.890705	10.860723	121.774384	-8.372568	8.117105	117.577705	44.291927	-11.705392	109.567955	40.947159	41.579369	110.583565	42.619543	14.9369885	110.07576	-59.364679	1.2972215	125.07965
-36.743607	12.633901	121.723724	-8.500062	7.988375	117.503372	44.077354	-11.562977	109.133186	40.890144	41.741776	111.07576	42.483749	15.0893995	110.104473	-59.483873	0.887350499999998	124.902271
-36.399017	14.435774	121.614708	-8.630137	7.859891	117.411232	43.858364	-11.366992	108.692123	40.862919	41.930962	111.692253	42.3606415	15.281985	110.192188	-59.6209155	0.437797	124.630276
-35.68177	17.016434	121.61628	-8.813643	7.762159	117.216667	43.601624	-10.971769	108.057961	40.857922	42.253117	112.777039	42.229773	15.640674	110.4175	-59.857059	-0.116356000000001	124.015834
-34.982449	18.748196	121.609367	-8.97435	7.753724	117.101456	43.478775	-10.627466	107.833672	40.779346	42.528706	113.61042	42.1290605	15.95062	110.722046	-60.0777605	-0.443172000000001	123.480866
-34.383476	20.4349	121.631264	-9.131366	7.872736	117.03186	43.552052	-10.172631	107.935059	40.811874	42.866005	114.584419	42.181963	16.346687	111.259739	-60.444695	-0.601215	122.803981
-33.464314	22.063793	121.625809	-9.319922	8.131384	117.159546	43.874012	-9.684775	108.430458	40.672779	43.300774	115.688034	42.2733955	16.8079995	112.059246	-60.9132395	-0.545231499999996	122.259846
-32.763393	23.744816	121.734299	-9.518492	8.48858	117.461655	44.268009	-9.214285	109.373543	40.499924	43.752254	116.861252	42.3839665	17.2689845	113.1173975	-61.4209505	-0.291824500000001	121.8059125
-31.815868	25.327015	121.915031	-9.785886	8.840478	117.954483	44.679214	-8.779822	110.535522	39.999184	44.286823	118.179535	42.339199	17.7535005	114.3575285	-61.910971	-0.0725445000000029	121.5514375
-30.835035	26.651558	122.190453	-10.06432	9.134124	118.571999	45.05621	-8.382177	111.733604	40.064457	44.61652	119.203583	42.5603335	18.1171715	115.4685935	-62.6889735	0.151076499999999	121.6754045
-29.190302	28.612459	122.827843	-10.483237	9.338248	119.447174	45.491402	-7.954217	113.368698	39.613983	45.092068	120.964096	42.5526925	18.5689255	117.166397	-63.5191665	0.107570500000001	121.727951
-28.058853	29.616695	123.311806	-10.746476	9.32341	119.894577	45.699032	-7.719181	114.168533	39.39238	45.319225	122.117569	42.545706	18.800022	118.143051	-64.038658	-0.153202	121.646103
-26.868025	30.609602	123.761215	-10.987713	9.277366	120.220306	45.820084	-7.532272	114.797867	39.249298	45.480064	123.170349	42.534691	18.973896	118.984108	-64.510117	-0.419163999999999	121.456504
-25.659561	31.451134	124.234787	-11.241172	9.242812	120.377647	45.889942	-7.355793	115.229843	39.10775	45.63018	124.174225	42.498846	19.1371935	119.702034	-64.98119	-0.651569500000001	121.05326
-24.520002	32.257183	124.653862	-11.443317	9.27287	120.463882	45.935768	-7.08308	115.434937	38.866714	45.763168	124.974014	42.401241	19.340044	120.2044755	-65.287875	-0.794304	120.7232885
-23.240332	32.965408	124.964775	-11.716487	9.461967	120.504745	45.934753	-6.737707	115.690216	38.52449	45.986652	125.507774	42.2296215	19.6244725	120.598995	-65.6625955	-0.7005385	120.410495
-22.108315	33.630558	125.090302	-12.027418	9.798534	120.556602	45.942204	-6.365687	115.908417	38.133621	46.282375	126.011467	42.0379125	19.958344	120.959942	-66.0927485	-0.361276	120.153262
-20.240297	34.47438	125.181046	-12.48177	10.430583	120.695457	45.958309	-5.798668	116.251137	37.517941	46.791046	126.45842	41.738125	20.496189	121.3547785	-66.701665	0.364977	120.0361355
-19.102057	34.83453	125.20623	-12.731788	10.83242	120.767487	45.949226	-5.473171	116.496864	37.211163	47.125347	126.687912	41.5801945	20.826088	121.592388	-67.0437705	0.838752000000003	119.942586
-17.945871	35.119301	125.159286	-12.949345	11.147542	120.743858	45.941116	-5.255694	116.666809	37.001381	47.395561	126.871956	41.4712485	21.0699335	121.7693825	-67.3699385	1.2251505	119.7183335
-16.599701	35.148422	124.936203	-13.131955	11.371432	120.559189	45.901863	-5.153347	116.731003	36.856045	47.573368	126.88475	41.378954	21.2100105	121.8078765	-67.642864	1.5328535	119.3105015
-15.454142	35.076466	124.494232	-13.33462	11.548716	120.164635	45.793133	-5.098617	116.640602	36.724655	47.650642	126.804817	41.258894	21.2760125	121.7227095	-67.928134	1.8214195	118.6065605
-14.315416	34.959057	123.940208	-13.509194	11.654682	119.654015	45.623009	-5.12148	116.397705	36.587116	47.672176	126.482346	41.1050625	21.275348	121.4400255	-68.1234505	2.034016	117.8680045
-13.055054	34.616665	123.213753	-13.701812	11.730172	119.123459	45.383568	-5.194484	116.081512	36.447422	47.647495	125.854401	40.915495	21.2265055	120.9679565	-68.319119	2.2338385	117.2789615
-11.177828	33.853695	122.030975	-13.998953	11.873104	118.702568	44.930416	-5.386534	115.507004	36.273891	47.464615	124.56945	40.6021535	21.0390405	120.038227	-68.6000595	2.7071675	117.366909
-9.940671	33.26923	121.419998	-14.167025	12.011564	118.917229	44.522564	-5.592941	115.500893	36.237892	47.346977	123.447739	40.380228	20.877018	119.474316	-68.714278	3.14611	118.360142
-8.6828	32.526062	121.08567	-14.155345	12.090691	119.524536	44.196095	-5.863517	115.782677	36.292805	47.146156	122.443436	40.24445	20.6413195	119.1130565	-68.55514	3.5400625	119.9360155
-7.357672	31.684542	121.093689	-14.077322	12.015743	120.426964	43.972076	-6.278801	116.379845	36.506798	46.824188	121.601715	40.239437	20.2726935	118.99078	-68.394081	3.7587925	121.863148
-5.900339	30.707642	121.325348	-13.961917	11.799906	121.401344	43.821644	-6.848034	117.232964	36.791454	46.364532	121.102203	40.306549	19.758249	119.1675835	-68.230383	3.841563	123.6351045
-4.449569	29.642185	121.682503	-13.872775	11.494116	122.299942	43.718166	-7.454096	118.233345	37.113857	45.89241	121.010803	40.4160115	19.219157	119.622074	-68.1615615	3.769075	124.97781
-3.020764	28.618816	122.127106	-13.844466	11.136622	123.046028	43.681194	-8.092208	119.275078	37.421169	45.482872	121.236763	40.5511815	18.695332	120.2559205	-68.2401135	3.577912	125.8361355
-0.750734	27.085724	122.876083	-13.915001	10.631747	123.893723	43.716496	-8.935448	120.647919	37.856434	45.004803	121.931267	40.786465	18.0346775	121.289593	-68.616467	3.2288165	126.497853
0.689499	26.139345	123.366562	-14.055874	10.375917	124.273941	43.706657	-9.314646	121.353897	37.972168	44.812561	122.452011	40.8394125	17.7489575	121.902954	-68.9511605	3.0028765	126.644928
2.210132	25.22625	123.795937	-14.161221	10.21247	124.4599	43.687759	-9.527842	121.908173	37.915291	44.746067	123.06192	40.801525	17.6091125	122.4850465	-69.123967	2.8158275	126.4347535
3.678205	24.360743	124.078346	-14.307711	10.191687	124.496819	43.725048	-9.536884	122.32637	37.958069	44.805519	123.574188	40.8415585	17.6343175	122.950279	-69.4569805	2.7490565	126.043359
5.135499	23.599443	124.419334	-14.438356	10.290724	124.341515	43.854603	-9.423118	122.771873	38.005363	44.979927	124.166	40.929983	17.7784045	123.4689365	-69.806695	2.8030435	125.2140935
6.707446	22.787453	124.620941	-14.432517	10.455238	123.993874	44.150074	-9.21135	123.239075	38.084179	45.188133	124.892174	41.1171265	17.9883915	124.0656245	-69.9821605	2.9220845	123.9221235
8.127459	22.121723	124.910545	-14.308198	10.69396	123.483681	44.609009	-8.988706	123.826263	38.217442	45.427376	125.625908	41.4132255	18.219335	124.7260855	-70.0296215	3.168585	122.2412765
10.507992	20.915815	125.041794	-14.070084	11.183704	122.458206	45.460911	-8.645465	124.698746	38.517647	45.932774	126.715378	41.989279	18.6436545	125.707062	-70.129447	3.7237535	119.20935
11.900303	20.266968	125.097481	-13.603687	11.514378	121.558441	45.955814	-8.401273	125.18364	38.642479	46.257515	127.15052	42.2991465	18.928121	126.16708	-69.5065205	4.100635	116.949802
13.373512	19.444307	124.847054	-13.292813	11.953533	120.788551	46.427353	-8.078514	125.508324	38.802589	46.651043	127.210854	42.614971	19.2862645	126.359589	-69.200597	4.6208015	115.217513
14.631799	18.702961	124.544632	-12.913561	12.388384	120.051598	46.824768	-7.803979	125.612816	39.038982	47.061131	127.121201	42.931875	19.628576	126.3670085	-68.758997	5.148192	113.7361875
15.856762	18.023808	124.206856	-12.523866	12.811005	119.433167	47.177296	-7.5222	125.592102	39.320423	47.341599	126.61972	43.2488595	19.9096995	126.105911	-68.2965915	5.7123105	112.760423
17.02117	17.036495	123.673042	-12.20057	13.141001	118.837723	47.435669	-7.300926	125.477585	39.728821	47.590961	125.960754	43.582245	20.1450175	125.7191695	-67.983385	6.1369845	111.9562765
17.912527	16.191187	123.240768	-11.887932	13.359224	118.20929	47.635532	-7.185924	125.238609	40.094158	47.708977	125.294815	43.864845	20.2615265	125.266712	-67.640709	6.4569215	111.151868
19.193138	14.962627	122.546806	-11.477482	13.50944	117.335655	47.904701	-7.083972	124.868355	40.523865	47.759022	124.23098	44.214283	20.337525	124.5496675	-67.169247	6.681355	110.1216425
19.832815	14.01501	121.988701	-11.14819	13.496828	116.80732	48.148441	-7.055838	124.52681	40.89547	47.684174	123.618027	44.5219555	20.314168	124.0724185	-66.8183355	6.679488	109.5422215
20.367332	13.098153	121.590508	-10.870552	13.473487	116.426277	48.42728	-7.070109	124.249443	41.113934	47.594795	123.078087	44.770607	20.262343	123.663765	-66.511711	6.684631	109.188789
20.787352	12.261243	121.269478	-10.600292	13.40425	116.135704	48.665974	-7.091738	124.015633	41.374741	47.553242	122.661652	45.0203575	20.230752	123.3386425	-66.2209415	6.577748	108.9327655
21.110666	11.412292	121.025337	-10.332179	13.334715	115.96067	48.884853	-7.135314	123.757294	41.599846	47.462635	122.377838	45.2423495	20.1636605	123.067566	-65.9067075	6.5057695	108.853774
21.308332	10.506056	120.853149	-10.17994	13.342566	115.962425	49.092365	-7.187737	123.566414	41.804401	47.366943	122.117981	45.448383	20.089603	122.8421975	-65.808263	6.595529	109.0826525
21.345478	9.802992	120.62677	-9.922574	13.300356	115.895164	49.30249	-7.24757	123.390022	42.04879	47.280865	121.940063	45.67564	20.0166475	122.6650425	-65.520788	6.5840645	109.1252855
21.24077	8.511915	120.399879	-9.62604	13.267621	115.802994	49.537022	-7.352311	123.132576	42.354927	47.136055	121.787621	45.9459745	19.891872	122.4600985	-65.1980545	6.64337	109.1458895
21.065088	7.693067	120.154747	-9.462518	13.243336	115.684212	49.688019	-7.437647	122.958122	42.524101	47.058037	121.736893	46.10606	19.810195	122.3475075	-65.031096	6.676477	109.0209165
20.835028	6.877086	119.882439	-9.308548	13.228445	115.537201	49.826221	-7.517307	122.760963	42.634323	47.004486	121.708679	46.230272	19.7435895	122.234821	-64.847368	6.7133005	108.839581
20.413673	6.029037	119.520042	-9.155074	13.22381	115.374199	49.966194	-7.581772	122.549561	42.788033	46.923958	121.602608	46.3771135	19.671093	122.0760845	-64.6872615	6.776527	108.6723135
19.892349	5.349391	119.215187	-8.994017	13.217266	115.211502	50.117695	-7.636656	122.339424	42.889412	46.887348	121.502068	46.5035535	19.625346	121.920746	-64.4915875	6.809186	108.502258
19.308641	4.468555	118.861687	-8.825584	13.214737	115.095009	50.241978	-7.673443	122.089752	43.015549	46.833725	121.380768	46.6287635	19.580141	121.73526	-64.2799315	6.849333	108.454758
18.669142	3.635342	118.555763	-8.662462	13.228466	115.090004	50.367092	-7.712449	121.833191	43.137329	46.752079	121.195351	46.7522105	19.519815	121.514271	-64.0771345	6.937117	108.665737
17.374397	2.305402	118.141449	-8.484304	13.349316	115.276756	50.535603	-7.803658	121.443665	43.388924	46.672829	120.941795	46.9622635	19.4345855	121.19273	-63.9308715	7.2640465	109.360782
16.421907	1.539328	117.980209	-8.416741	13.55764	115.529922	50.568188	-7.8528	121.186272	43.545559	46.637344	120.722137	47.0568735	19.392272	120.9542045	-63.8903555	7.723008	110.1056395
15.335697	0.735417	117.923607	-8.377966	13.828521	115.835976	50.549965	-7.838462	120.954086	43.754288	46.640594	120.478165	47.1521265	19.401066	120.7161255	-63.9080585	8.255976	110.9558265
14.198709	-0.065442	117.868843	-8.340212	14.110544	116.102615	50.524033	-7.83041	120.764938	43.892982	46.688396	120.261276	47.2085075	19.428993	120.513107	-63.8889315	8.792095	111.692123
13.007458	-0.93505	117.768944	-8.326434	14.370296	116.308235	50.49395	-7.860409	120.547379	43.996899	46.739918	120.068382	47.2454245	19.4397545	120.3078805	-63.8982925	9.3008375	112.3085895
11.742515	-1.820177	117.604401	-8.32655	14.562291	116.389122	50.443111	-7.892381	120.244263	44.100674	46.778358	119.801865	47.2718925	19.4429885	120.023064	-63.9249925	9.6815935	112.75518
10.471398	-2.660729	117.260384	-8.331535	14.669992	116.290054	50.358707	-7.938887	119.805573	44.17049	46.797432	119.460701	47.2645985	19.4292725	119.633137	-63.9276685	9.9107115	112.946971
8.496576	-4.117316	116.411713	-8.307366	14.686807	115.866295	50.17374	-8.005766	118.933487	44.260921	46.674156	118.769493	47.2173305	19.334195	118.85149	-63.8320625	10.039419	112.8811
7.120695	-5.155244	115.794006	-8.280731	14.601648	115.427826	50.064617	-8.059325	118.327919	44.259163	46.652336	118.184898	47.16189	19.2965055	118.2564085	-63.723352	9.9067905	112.5992435
5.762003	-6.097965	115.154114	-8.216233	14.47894	114.908112	49.997414	-8.080276	117.703987	44.28371	46.604263	117.522385	47.140562	19.2619935	117.613186	-63.573028	9.6958865	112.203038
4.382883	-7.16808	114.516045	-8.126995	14.308744	114.318909	49.999538	-8.060562	117.079666	44.22757	46.555309	116.773399	47.113554	19.2473735	116.9265325	-63.367544	9.3701145	111.7112855
3.057049	-8.210852	113.888908	-8.01247	14.081584	113.672112	50.052486	-8.054371	116.512718	44.146805	46.516781	115.869453	47.0996455	19.231205	116.1910855	-63.1245855	8.931963	111.1531385
1.723541	-9.27445	113.240639	-7.856806	13.81114	112.956001	50.132076	-8.030049	115.933273	43.737473	46.543564	115.016983	46.9347745	19.2567575	115.475128	-62.6483865	8.3655225	110.436874
0.316429	-10.394072	112.666428	-7.695344	13.487518	112.13089	50.233246	-7.972167	115.36367	43.695164	46.414375	113.779282	46.964205	19.221104	114.571476	-62.354893	7.753932	109.690304
-1.671516	-12.026383	111.748383	-7.400011	12.933105	110.791336	50.428917	-7.956189	114.550468	43.38187	46.080364	111.972298	46.9053935	19.0620875	113.261383	-61.7054155	6.8041225	108.321289
-3.086272	-13.140038	111.397491	-7.2201	12.512382	110.021904	50.523735	-8.020407	114.002182	43.324913	45.770882	110.714996	46.924324	18.8752375	112.358589	-61.364524	6.1495265	107.685219
-4.43152	-14.154341	111.194054	-7.025408	12.082965	109.387184	50.500443	-8.128243	113.543617	43.160435	45.311222	109.469833	46.830439	18.5914895	111.506725	-60.881255	5.5744405	107.267643
-5.888422	-15.18973	111.218056	-6.834141	11.633063	108.928421	50.447113	-8.309772	113.083771	43.045471	44.756264	108.326401	46.746292	18.223246	110.705086	-60.414574	5.04288	107.151756
-7.237755	-16.114687	111.28273	-6.698856	11.160081	108.631393	50.30912	-8.554598	112.704895	43.00972	44.205772	107.321297	46.65942	17.825587	110.013096	-60.057132	4.494575	107.24969
-8.573322	-17.023197	111.40374	-6.566345	10.662437	108.474052	50.095158	-8.848966	112.385262	42.966194	43.655876	106.607803	46.530676	17.403455	109.4965325	-59.663366	3.921419	107.4515715
-10.029161	-17.853621	111.563896	-6.485702	10.206051	108.437561	49.831276	-9.098647	111.998581	42.951317	43.145149	106.105591	46.3912965	17.023251	109.052086	-59.3627005	3.388851	107.823036
-12.018702	-18.90214	111.707268	-6.409453	9.632989	108.487152	49.391842	-9.377694	111.440994	42.91563	42.606701	105.665924	46.153736	16.6145035	108.553459	-58.972642	2.6514745	108.420845
-13.40605	-19.525696	111.809174	-6.392381	9.333322	108.555962	49.182865	-9.506103	111.095451	42.85561	42.363937	105.520355	46.0192375	16.428917	108.307903	-58.8039995	2.237727	108.804021
-14.696689	-20.019806	111.905396	-6.385351	9.086737	108.646545	49.001541	-9.574419	110.660149	42.769196	42.212543	105.434296	45.8853685	16.319062	108.0472225	-58.6560705	1.854412	109.2458675
-15.933664	-20.457449	111.964783	-6.389242	8.884459	108.749542	48.80109	-9.624017	110.304344	42.678799	42.118282	105.3396	45.7399445	16.2471325	107.821972	-58.5184285	1.5217855	109.677112
-17.172459	-20.837963	112.074936	-6.383468	8.733999	108.866501	48.643337	-9.641243	109.897316	42.574074	42.056992	105.268623	45.6087055	16.2078745	107.5829695	-58.3756415	1.2601235	110.1500325
-18.381245	-21.124962	112.186203	-6.395956	8.611409	108.961761	48.477352	-9.64479	109.517464	42.473835	42.001335	105.216003	45.4755935	16.1782725	107.3667335	-58.2675055	1.0445455	110.5567885
-19.518398	-21.343271	112.214455	-6.421664	8.48554	109.044228	48.336674	-9.659337	109.192787	42.348949	41.951336	105.199501	45.3428115	16.1459995	107.196144	-58.1861395	0.825080500000002	110.892312
-21.088726	-21.608013	112.258492	-6.480461	8.343722	109.123672	48.155914	-9.652618	108.734619	42.167759	41.891872	105.198799	45.1618365	16.119627	106.966709	-58.1227585	0.567816999999998	111.280635
-22.231411	-21.682539	112.4328	-6.527282	8.270531	109.206024	48.063194	-9.650481	108.517746	42.046783	41.845123	105.167511	45.0549885	16.097321	106.8426285	-58.1095525	0.443740999999999	111.5694195
-23.139198	-21.68026	112.660194	-6.561869	8.2226	109.309532	48.004841	-9.636687	108.393303	41.930927	41.812984	105.120239	44.967884	16.0881485	106.756771	-58.091622	0.357051500000001	111.862293
-23.983524	-21.648077	112.954033	-6.587761	8.184385	109.456703	47.973129	-9.632417	108.378448	41.849998	41.774742	105.063179	44.9115635	16.0711625	106.7208135	-58.0870855	0.297607500000002	112.1925925
-24.775282	-21.56389	113.326218	-6.592613	8.156214	109.619644	47.977402	-9.633472	108.429161	41.784454	41.730003	105.000977	44.880928	16.0482655	106.715069	-58.066154	0.264162499999998	112.524219
-25.505409	-21.439318	113.613113	-6.586594	8.122393	109.765915	48.017208	-9.637436	108.501938	41.731678	41.684498	104.932747	44.874443	16.023531	106.7173425	-58.047631	0.221255000000003	112.8144875
-26.290915	-21.238167	113.93412	-6.573468	8.057275	109.898865	48.064186	-9.65711	108.545387	41.697834	41.646858	104.871765	44.88101	15.994874	106.708576	-58.027946	0.119676	113.089154
-27.197048	-20.859879	114.204826	-6.533679	7.929979	110.020355	48.10704	-9.704551	108.51339	41.637726	41.580864	104.758713	44.872383	15.9381565	106.6360515	-57.939741	-0.0781984999999983	113.4046585
-27.735584	-20.566658	114.251282	-6.520089	7.809286	110.032013	48.140621	-9.735783	108.391739	41.588047	41.532303	104.693069	44.864334	15.89826	106.542404	-57.904512	-0.279688	113.521622
-28.241884	-20.221891	114.245819	-6.497041	7.687428	110.019623	48.147404	-9.741112	108.235802	41.520992	41.516579	104.615166	44.834198	15.8877335	106.425484	-57.82828	-0.512877499999999	113.613762
-28.557974	-19.849865	114.142967	-6.481201	7.599249	109.98584	48.149536	-9.721334	108.100548	41.447594	41.507118	104.523682	44.798565	15.892892	106.312115	-57.760967	-0.694393999999999	113.659565
-29.006672	-19.290205	114.176628	-6.483665	7.552201	109.979263	48.186676	-9.665508	108.079506	41.365643	41.538116	104.442825	44.7761595	15.936304	106.2611655	-57.7434895	-0.831901999999999	113.6973605
-29.381142	-18.653765	114.275894	-6.490396	7.556277	110.008194	48.269756	-9.576244	108.187904	41.283054	41.594398	104.362419	44.776405	16.009077	106.2751615	-57.757197	-0.896522999999998	113.7412265
-29.75856	-17.927063	114.450623	-6.501842	7.599631	110.080322	48.35857	-9.467948	108.411469	41.205769	41.64418	104.257164	44.7821695	16.088116	106.3343165	-57.7858535	-0.888854000000001	113.8263275
-30.069265	-16.69985	114.769211	-6.501719	7.667537	110.239861	48.507336	-9.341674	108.885834	41.102455	41.679325	104.057655	44.8048955	16.1688255	106.4717445	-57.8083335	-0.833751500000001	114.0079775
-30.2943	-15.82408	114.915977	-6.495495	7.649443	110.345695	48.640858	-9.272305	109.226761	41.030552	41.659798	103.944527	44.835705	16.1937465	106.585644	-57.826695	-0.894860500000004	114.105746
-30.493048	-14.878003	114.894249	-6.47736	7.544532	110.41552	48.784229	-9.240292	109.577667	40.982021	41.60128	103.866127	44.883125	16.180494	106.721897	-57.837845	-1.09143	114.109143
-30.571753	-13.885851	114.79071	-6.442851	7.392309	110.430504	48.935207	-9.252993	109.84185	40.970306	41.540127	103.842636	44.9527565	16.143567	106.842243	-57.8384585	-1.358949	114.018765
-30.628941	-12.718344	114.610687	-6.404498	7.2118	110.405289	49.039059	-9.307778	109.975266	40.988575	41.46225	103.847359	45.013817	16.077236	106.9113125	-57.822813	-1.653636	113.8992655
-30.76218	-11.560793	114.169647	-6.320784	7.050554	110.332764	49.089432	-9.386037	109.976891	41.035225	41.35424	103.871368	45.0623285	15.9841015	106.9241295	-57.7038965	-1.8829935	113.7413985
-30.762026	-10.219051	113.824043	-6.250288	6.899876	110.252213	49.130421	-9.486322	109.818146	41.122219	41.272945	103.96347	45.12632	15.8933115	106.890808	-57.626896	-2.0935595	113.613618
-30.785488	-8.019047	113.064529	-6.094239	6.771246	110.107872	49.138023	-9.615838	109.434044	41.367767	41.222584	104.23629	45.252895	15.803373	106.835167	-57.441373	-2.260881	113.380577
-30.764532	-6.320736	112.720695	-5.977879	6.748279	110.036697	49.132828	-9.676783	109.066597	41.591908	41.271622	104.530991	45.362368	15.7974195	106.798794	-57.318126	-2.3008615	113.2746
-30.623745	-4.500089	112.317726	-5.86745	6.763409	109.97715	49.122395	-9.727598	108.678993	41.822083	41.323513	104.846069	45.472239	15.7979575	106.762531	-57.207139	-2.2711395	113.191769
-30.660027	-2.688022	111.939301	-5.752018	6.811083	109.920418	49.136082	-9.757391	108.271469	42.062778	41.408699	105.204155	45.59943	15.825654	106.737812	-57.103466	-2.203488	113.103024
-30.495846	-0.806757	111.629066	-5.609166	6.861311	109.851242	49.142643	-9.759602	107.824242	42.304771	41.500675	105.587601	45.723707	15.8705365	106.7059215	-56.942039	-2.1479145	112.9965625
-30.365402	1.210087	111.342773	-5.5193	6.883808	109.805176	49.145908	-9.77783	107.406425	42.525921	41.573776	106.018044	45.8359145	15.897973	106.7122345	-56.8745145	-2.130357	112.8981175
-30.170282	3.224083	111.141228	-5.383823	6.898551	109.796158	49.139538	-9.821781	107.096466	42.790077	41.61256	106.537819	45.9648075	15.8953895	106.8171425	-56.7324535	-2.0982875	112.7751735
-29.901928	6.418481	111.09259	-5.246274	6.904664	109.973549	49.232246	-9.834086	106.975769	43.30933	41.744129	107.654831	46.270788	15.9550215	107.3153	-56.763336	-2.1456935	112.631798
-29.576698	8.431443	111.259499	-5.246022	6.930467	110.296082	49.320534	-9.787152	107.212402	43.551102	41.875854	108.664703	46.435818	16.044351	107.9385525	-56.927862	-2.183417	112.6536115
-29.407707	10.623294	111.611893	-5.316513	7.015644	110.767685	49.401886	-9.734993	107.706902	43.817425	41.972061	109.788452	46.6096555	16.118534	108.747677	-57.2426815	-2.087246	112.787693
-29.115185	12.66572	112.016487	-5.431916	7.129627	111.305298	49.438061	-9.728358	108.381424	44.090698	42.090027	111.008141	46.7643795	16.1808345	109.6947825	-57.6282115	-1.9215805	112.9158135
-28.896236	14.794652	112.541985	-5.556559	7.219584	111.906288	49.456139	-9.733733	109.068024	44.267731	42.154198	112.177124	46.861935	16.2102325	110.622574	-57.975053	-1.7710645	113.190002
-28.617907	16.81636	113.119614	-5.695038	7.298622	112.511444	49.473583	-9.747919	109.857964	44.45945	42.192703	113.227592	46.9665165	16.222392	111.542778	-58.3565925	-1.625148	113.48011
-28.35873	18.829874	113.742027	-5.853529	7.3463	113.144974	49.491844	-9.812964	110.7043	44.622974	42.216496	114.30101	47.057409	16.201766	112.502655	-58.764467	-1.509166	113.787293
-27.975794	21.760502	114.767014	-6.155459	7.413644	114.120308	49.485462	-9.841391	112.033569	44.746185	42.261345	115.900864	47.1158235	16.209977	113.9672165	-59.4267415	-1.382689	114.2733995
-27.819538	23.659294	115.553978	-6.377677	7.44185	114.768372	49.468353	-9.801808	112.799332	44.727024	42.267361	116.877876	47.0976885	16.2327765	114.838604	-59.8530425	-1.3490765	114.69814
-27.597383	25.416368	116.406944	-6.599208	7.447312	115.390373	49.480278	-9.738912	113.427437	44.605629	42.340069	117.856766	47.0429535	16.3005785	115.6421015	-60.2413695	-1.4059545	115.1386445
-27.418488	27.108803	117.290855	-6.8134	7.440116	115.925392	49.503822	-9.599027	113.877594	44.466377	42.422436	118.802979	46.9850995	16.4117045	116.3402865	-60.6118995	-1.5314725	115.5104975
-27.318148	28.751236	118.24987	-7.053235	7.457303	116.405396	49.479816	-9.461954	114.164749	44.267933	42.534649	119.765259	46.8738745	16.5363475	116.965004	-60.9803445	-1.6217415	115.845788
-27.155262	30.274443	119.1959	-7.31181	7.529285	116.816689	49.405785	-9.282325	114.383087	44.049953	42.69133	120.607414	46.727869	16.7045025	117.4952505	-61.351489	-1.6459325	116.1381275
-26.916224	31.580198	119.927475	-7.530629	7.662547	117.177055	49.389069	-9.069384	114.535202	43.747978	42.899254	121.454796	46.5685235	16.914935	117.994999	-61.6297815	-1.589841	116.359111
-26.972706	33.734657	121.198723	-7.821136	7.973496	117.687454	49.447746	-8.697847	114.790253	43.371086	43.297451	122.422432	46.409416	17.299802	118.6063425	-62.051688	-1.35281	116.7685655
-26.816696	34.952652	121.835098	-7.984188	8.225779	118.029282	49.531902	-8.422767	114.951553	43.268375	43.590034	122.829994	46.4001385	17.5836335	118.8907735	-62.3685145	-1.1320755	117.1677905
-26.702829	35.98827	122.295776	-8.024929	8.431622	118.268982	49.611576	-8.181887	115.064301	43.123585	43.871098	123.189125	46.3675805	17.8446055	119.126713	-62.4174385	-0.981361499999998	117.411251
-26.727566	36.997269	122.898575	-8.090477	8.627657	118.515121	49.652229	-7.989555	115.060822	43.053101	44.073433	123.418892	46.352665	18.041939	119.239857	-62.533619	-0.786625000000001	117.790385
-26.715527	37.848644	123.362663	-8.141564	8.764186	118.677429	49.630131	-7.84601	114.939293	43.021328	44.213924	123.551857	46.3257295	18.183957	119.245575	-62.6088575	-0.655584999999999	118.109283
-26.708096	38.517208	123.708931	-8.182423	8.833068	118.728622	49.567566	-7.768689	114.742912	43.028625	44.273113	123.510742	46.2980955	18.252212	119.126827	-62.6629415	-0.586075999999998	118.330417
-26.706329	39.045677	123.889069	-8.188055	8.86336	118.651009	49.473625	-7.748389	114.43927	43.04179	44.272739	123.331116	46.2577075	18.262175	118.885193	-62.6338175	-0.535454999999999	118.416825
-26.678463	39.679115	123.685623	-8.267555	8.961044	118.396294	49.304974	-7.756417	113.965103	43.091034	44.246132	122.735237	46.198004	18.2448575	118.35017	-62.733114	-0.322769500000003	118.442418
-26.725119	39.959774	123.253319	-8.256569	9.022949	118.085907	49.219204	-7.810281	113.684357	43.114738	44.212582	122.216324	46.166971	18.2011505	117.9503405	-62.680109	-0.155252499999996	118.2214735
-26.766914	40.153778	122.665283	-8.243793	9.058671	117.75563	49.141201	-7.883035	113.427864	43.178967	44.184189	121.592903	46.160084	18.150577	117.5103835	-62.64767	-0.0332350000000012	118.0008765
-26.834986	40.206165	122.003571	-8.240808	9.054564	117.39682	49.035133	-7.98933	113.20182	43.187946	44.116108	120.889069	46.1115395	18.063389	117.0454445	-62.5931555	0.0457390000000011	117.7481955
-26.887575	40.13607	121.311501	-8.243185	9.013218	117.01635	48.87529	-8.085462	112.89904	43.18639	44.024246	120.134308	46.03084	17.969392	116.516674	-62.51721	0.0570440000000012	117.516026
-26.966843	39.950924	120.661568	-8.256643	8.945286	116.640045	48.664978	-8.181623	112.49794	43.18536	43.89156	119.334702	45.925169	17.8549685	115.916321	-62.438455	0.0356035000000006	117.363769
-27.001556	39.666294	120.032623	-8.278245	8.870026	116.259781	48.39402	-8.261488	112.082825	43.207142	43.729397	118.555382	45.800581	17.7339545	115.3191035	-62.357071	0.0060974999999992	117.2004585
-27.122519	39.138199	119.193733	-8.325836	8.781164	115.798546	48.021053	-8.269469	111.438217	43.244343	43.504543	117.512856	45.632698	17.617537	114.4755365	-62.28437	-0.0552089999999978	117.1215555
-27.15052	38.747356	118.583702	-8.349198	8.809577	115.531937	47.83614	-8.268348	111.143967	43.219646	43.397392	116.732491	45.527893	17.564522	113.938229	-62.226289	0.054631999999998	117.125645
-27.160921	38.347515	117.938934	-8.350674	8.900127	115.258835	47.675049	-8.240959	110.771751	43.121044	43.329391	115.896416	45.3980465	17.544216	113.3340835	-62.0993945	0.256038	117.1835865
-27.131725	37.849339	117.337059	-8.319683	9.020009	114.984955	47.519405	-8.208763	110.356926	43.032593	43.247051	114.87162	45.275999	17.519144	112.614273	-61.915365	0.520873999999999	117.355637
-27.073389	37.257858	116.684235	-8.232607	9.132537	114.706871	47.421066	-8.191741	109.954628	42.978111	43.161507	113.847855	45.1995885	17.484883	111.9012415	-61.6648025	0.780190999999999	117.5125005
-27.048349	36.621384	116.099808	-8.123166	9.212977	114.419235	47.361977	-8.198009	109.586922	42.999397	43.094437	112.835968	45.180687	17.448214	111.211445	-61.427019	0.977740000000001	117.627025
-26.917612	35.948509	115.472755	-7.999411	9.295952	114.070175	47.335167	-8.222919	109.196259	43.009563	42.977524	111.737076	45.172365	17.3773025	110.4666675	-61.171187	1.2146015	117.6736825
-26.71172	34.966503	114.519516	-7.82005	9.33275	113.462685	47.337185	-8.268608	108.52491	43.0215	42.836739	110.369255	45.1793425	17.2840655	109.4470825	-60.8194425	1.3814345	117.4782875
-26.460096	34.323208	113.936844	-7.699375	9.333736	113.052414	47.355446	-8.269761	108.167732	43.022518	42.743607	109.560539	45.188982	17.236923	108.8641355	-60.587732	1.430549	117.2406925
-26.161304	33.631519	113.429764	-7.593619	9.348481	112.726746	47.400856	-8.277268	107.900848	43.028893	42.679932	109.047958	45.2148745	17.201332	108.474403	-60.4021125	1.49563	116.979089
-25.828182	32.913567	113.0298	-7.52365	9.33833	112.484726	47.457848	-8.27855	107.81926	43.090916	42.664005	108.659515	45.274382	17.1927275	108.2393875	-60.321682	1.48393249999999	116.7300645
-25.395494	32.190807	112.690758	-7.450178	9.349836	112.324013	47.527027	-8.276099	107.824768	43.139	42.680264	108.46286	45.3330135	17.2020825	108.143814	-60.2333695	1.4975895	116.504212
-24.993919	31.540833	112.474823	-7.43053	9.384681	112.193855	47.556633	-8.244924	107.873032	43.183479	42.710079	108.297287	45.370056	17.2325775	108.0851595	-60.231116	1.5367845	116.3025505
-24.54517	30.908173	112.163651	-7.432281	9.451262	112.069977	47.564339	-8.205293	107.912399	43.20924	42.732834	108.084579	45.3867895	17.2637705	107.998489	-60.2513515	1.6387535	116.141465
-23.815464	29.969549	111.765686	-7.393973	9.556153	111.837051	47.552727	-8.156302	107.846115	43.203796	42.749249	107.680496	45.3782615	17.2964735	107.7633055	-60.1662075	1.8158325	115.9107965
-23.24369	29.343664	111.460938	-7.356776	9.623589	111.673187	47.529594	-8.119074	107.776001	43.202469	42.735928	107.345161	45.3660315	17.308427	107.560581	-60.0795835	1.938751	115.785793
-22.619238	28.758093	111.182236	-7.330123	9.704296	111.49955	47.533207	-8.090763	107.749901	43.215294	42.711441	107.016945	45.3742505	17.310339	107.383423	-60.0344965	2.098253	115.615677
-21.979748	28.222015	110.810242	-7.290128	9.777212	111.353516	47.545757	-8.072238	107.803604	43.256836	42.688786	106.683243	45.4012965	17.308274	107.2434235	-59.9815525	2.24615	115.4636085
-21.314953	27.708998	110.434784	-7.259518	9.84963	111.200462	47.580582	-8.058424	107.922508	43.301052	42.650585	106.373367	45.440817	17.2960805	107.1479375	-59.959853	2.4031795	115.2529865
-20.607195	27.205816	110.11113	-7.218708	9.88523	111.047134	47.657787	-8.058448	108.055237	43.3386	42.614594	106.111145	45.4981935	17.278073	107.083191	-59.9356095	2.492387	115.011077
-19.838915	26.726463	109.776283	-7.162914	9.881437	110.926331	47.724785	-8.078979	108.198906	43.388905	42.562122	105.900482	45.556845	17.2415715	107.049694	-59.882673	2.5213025	114.802968
-18.611118	26.097452	109.558151	-7.113519	9.915303	110.853447	47.771137	-8.094142	108.447922	43.463894	42.525635	105.772995	45.6175155	17.2157465	107.1104585	-59.8445535	2.6148595	114.5964355
-17.76144	25.77644	109.494125	-7.098081	9.969499	110.910942	47.78809	-8.086065	108.665421	43.516521	42.547935	105.903175	45.6523055	17.230935	107.284298	-59.8484675	2.708063	114.537586
-16.920042	25.493845	109.625069	-7.107134	10.057818	111.074707	47.806324	-8.041074	108.96479	43.583675	42.663338	106.241333	45.6949995	17.311132	107.6030615	-59.9092675	2.804504	114.5463525
-16.06328	25.244926	109.877716	-7.144825	10.175898	111.332466	47.818359	-7.967737	109.314903	43.660275	42.823074	106.761421	45.739317	17.4276685	108.038162	-60.028967	2.9241275	114.62677
-14.992579	25.023859	110.202789	-7.213093	10.306516	111.628738	47.816044	-7.869055	109.676483	43.724991	43.003838	107.37606	45.7705175	17.5673915	108.5262715	-60.1967035	3.0456405	114.7312045
-14.157475	24.99435	110.616623	-7.308271	10.491903	111.947784	47.780197	-7.749446	109.995865	43.767326	43.203114	107.955254	45.7737615	17.726834	108.9755595	-60.3903035	3.256972	114.9200085
-13.215491	24.911242	110.958138	-7.416371	10.706573	112.267944	47.69582	-7.630499	110.281609	43.785446	43.387836	108.42041	45.740633	17.8786685	109.3510095	-60.573375	3.5344775	115.1848785
-11.748645	24.809589	111.354897	-7.581511	11.049686	112.654831	47.532951	-7.448498	110.584572	43.738525	43.61599	108.864868	45.635738	18.083746	109.72472	-60.79876	4.015626	115.584942
-10.780644	24.811035	111.57634	-7.700215	11.275875	112.845757	47.414188	-7.324624	110.69709	43.677734	43.748161	109.026756	45.545961	18.2117685	109.861923	-60.946391	4.3399815	115.829591
-9.718962	24.771908	111.626945	-7.787069	11.459801	112.974548	47.314198	-7.224642	110.733284	43.616375	43.849815	109.120514	45.4652865	18.3125865	109.926899	-61.0394245	4.6070155	116.022197
-8.655599	24.728201	111.705444	-7.859725	11.602107	113.040421	47.214336	-7.14279	110.711517	43.560429	43.92535	109.129456	45.3873825	18.39128	109.9204865	-61.1068325	4.812934	116.1603555
-7.533675	24.738867	111.610603	-7.934191	11.702672	113.07148	47.099968	-7.108657	110.641121	43.498184	43.958199	109.080757	45.299076	18.424771	109.860939	-61.167458	4.980573	116.282021
-6.429304	24.782188	111.578499	-7.995249	11.809887	113.05722	46.979961	-7.087783	110.501564	43.453579	43.969734	108.942009	45.21677	18.4409755	109.7217865	-61.207268	5.1787985	116.3926535
-5.269184	24.81086	111.416412	-8.065392	11.925285	113.017319	46.838165	-7.052285	110.32914	43.41341	43.972969	108.773026	45.1257875	18.460342	109.551083	-61.2565715	5.390228	116.483555
-3.426107	24.896843	111.266685	-8.143227	12.11904	112.982643	46.645374	-6.994961	110.115326	43.390667	44.023346	108.658066	45.0180205	18.5141925	109.386696	-61.3044745	5.7238875	116.57859
-2.134093	25.025457	111.330284	-8.187283	12.258741	113.059547	46.550312	-6.953137	110.217247	43.451572	44.148399	108.973946	45.000942	18.597631	109.5955965	-61.375508	5.919851	116.5234975
-0.8247	25.14098	111.658684	-8.238677	12.422514	113.338783	46.560802	-6.91336	110.708046	43.657078	44.398422	109.812042	45.10894	18.742531	110.260044	-61.586294	6.102497	116.417522
0.548778	25.309399	112.398552	-8.287285	12.648879	113.898293	46.675194	-6.80658	111.654686	43.961231	44.724102	111.156288	45.3182125	18.958761	111.405487	-61.8927825	6.338997	116.391099
1.967635	25.542126	113.590416	-8.354944	12.954958	114.699852	46.889477	-6.626483	112.957741	44.259235	45.128899	113.04274	45.574356	19.251208	113.0002405	-62.284244	6.658708	116.3994635
3.39893	25.698366	114.828728	-8.448635	13.278146	115.629807	47.107101	-6.37217	114.33976	44.628841	45.503788	115.015793	45.867971	19.565809	114.6777765	-62.765241	6.990483	116.5818375
4.77454	25.858303	116.217934	-8.552116	13.628563	116.61235	47.289116	-6.120204	115.611336	44.866695	45.854179	116.929367	46.0779055	19.8669875	116.2703515	-63.1821375	7.3901385	116.9543485
6.884376	26.016811	118.077431	-8.680527	14.072025	117.815628	47.376297	-5.820256	117.130043	45.10424	46.166454	119.448868	46.2402685	20.173099	118.2894555	-63.6013225	7.970951	117.3418005
8.321376	25.949543	119.113777	-8.731983	14.305115	118.353676	47.416981	-5.675577	117.769646	45.175083	46.288555	120.994736	46.296032	20.306489	119.382191	-63.759998	8.303741	117.325161
9.652638	25.958797	119.879913	-8.773354	14.490133	118.684624	47.437954	-5.57453	118.187248	45.264076	46.335369	122.251144	46.351015	20.3804195	120.219196	-63.897723	8.5998465	117.150052
10.946398	25.847431	120.4888	-8.817286	14.678905	118.902435	47.425968	-5.47363	118.440475	45.337051	46.318989	123.297707	46.3815095	20.4226795	120.869091	-64.0160815	8.9351305	116.935779
12.198454	25.627714	120.973381	-8.756087	14.867297	118.995262	47.473129	-5.330861	118.584991	45.337276	46.357208	124.109222	46.4052025	20.5131735	121.3471065	-63.9173765	9.2214205	116.6434175
13.429226	25.359884	121.255318	-8.771084	15.14256	119.093872	47.541798	-5.14172	118.711899	45.331772	46.441299	124.665962	46.436785	20.6497895	121.6889305	-63.978953	9.6353305	116.4988135
14.580398	25.020615	121.428825	-8.748907	15.435648	119.133911	47.62812	-4.940423	118.842911	45.284142	46.576725	125.070488	46.456131	20.818151	121.9566995	-63.953945	10.053145	116.3111225
16.201445	24.281179	121.468063	-8.7145	15.806585	119.085625	47.791294	-4.687217	119.179138	45.247154	46.7738	125.438515	46.519224	21.0432915	122.3088265	-63.948224	10.5698785	115.8624235
17.244772	23.601286	121.455536	-8.677114	15.971332	118.939819	47.934479	-4.587163	119.467888	45.271957	46.841183	125.697937	46.603218	21.12701	122.5829125	-63.957446	10.815654	115.2967255
18.166451	22.777126	121.480927	-8.636459	16.066189	118.689537	48.101608	-4.549853	119.876602	45.31044	46.855812	125.936928	46.706024	21.1529795	122.906765	-63.978942	10.9793985	114.472309
18.993475	21.921057	121.455215	-8.590817	16.088717	118.272827	48.289318	-4.54095	120.382484	45.378448	46.830074	126.235428	46.833883	21.144562	123.308956	-64.015517	11.032872	113.236698
19.674376	20.919292	121.437248	-8.511277	16.078539	117.674782	48.539719	-4.639836	120.992569	45.415081	46.759953	126.539146	46.9774	21.0600585	123.7658575	-63.999954	11.0970195	111.5837065
20.34112	19.787889	121.279419	-8.444798	16.111464	116.999176	48.779434	-4.784475	121.655945	45.453747	46.700687	126.687561	47.1165905	20.958106	124.171753	-64.0061865	11.264822	109.826599
20.825846	18.699472	121.017693	-8.250833	16.13562	116.220596	49.002743	-4.9629	122.288445	45.515728	46.713097	126.634766	47.2592355	20.8750985	124.4616055	-63.7609015	11.3961415	107.9795865
21.338892	16.972425	120.547546	-7.91434	16.163385	115.184692	49.22023	-5.083027	123.005692	45.625015	46.779457	126.122978	47.4226225	20.848215	124.564335	-63.2513025	11.478555	105.805049
21.504881	15.702492	120.180748	-7.668841	16.144764	114.615631	49.342018	-5.141164	123.329308	45.776337	46.77758	125.506142	47.5591775	20.818208	124.417725	-62.8968595	11.47132	104.813537
21.498226	14.428324	119.714043	-7.417643	16.043079	114.146492	49.447315	-5.270426	123.448074	46.024036	46.67852	124.693466	47.7356755	20.704047	124.07077	-62.5709615	11.382111	104.222214
21.326265	13.200336	119.203964	-7.188141	15.870798	113.714638	49.560108	-5.393927	123.370087	46.220303	46.534515	123.871803	47.8902055	20.570294	123.620945	-62.2664875	11.171302	103.808331
20.985863	11.860079	118.593643	-7.023907	15.667486	113.304283	49.515434	-5.474703	123.159813	46.32349	46.358036	123.053673	47.919462	20.4416665	123.106743	-61.967276	10.8933055	103.501823
20.429321	10.563416	117.989731	-6.933284	15.465045	112.954285	49.464176	-5.557783	122.801819	46.360588	46.169209	122.362328	47.912382	20.305713	122.5820735	-61.77895	10.624377	103.3264965
19.726551	9.37981	117.371346	-6.921601	15.323961	112.689468	49.393581	-5.601551	122.389999	46.338226	46.018673	121.794746	47.8659035	20.208561	122.0923725	-61.7091055	10.439361	103.2865635
18.239317	7.606636	116.677567	-7.139345	15.38003	112.631035	49.191711	-5.550466	121.80191	46.197937	45.982193	121.316193	47.694824	20.2158635	121.5590515	-61.973514	10.5441965	103.7030185
17.043104	6.489198	116.302452	-7.287326	15.509386	112.696091	49.039536	-5.446102	121.465424	46.063137	46.053242	121.148369	47.5513365	20.30357	121.3068965	-62.1259885	10.715202	104.0852855
15.677567	5.440673	116.024353	-7.470898	15.702045	112.870804	48.886967	-5.287934	121.170151	45.898724	46.199299	121.096512	47.3928455	20.4556825	121.1333315	-62.3346415	10.9484075	104.6082765
14.145637	4.385668	115.766953	-7.663703	15.9592	113.100731	48.742622	-5.098846	120.870018	45.740986	46.386887	121.047997	47.241804	20.6440205	120.9590075	-62.56921	11.2743795	105.2424545
12.532705	3.411411	115.490105	-8.175064	16.426649	113.566147	48.563946	-4.864473	120.581757	45.580246	46.617054	120.943954	47.072096	20.8762905	120.7628555	-63.422224	11.9770075	106.3694385
10.731186	2.380677	115.245544	-8.073038	16.629337	113.568344	48.369553	-4.614435	120.292107	45.403767	46.893166	120.725586	46.88666	21.1393655	120.5088465	-63.032736	12.1193085	106.6278415
8.895301	1.423183	114.959953	-8.285918	16.979134	113.718796	48.168018	-4.364254	119.992569	45.242405	47.165321	120.312164	46.7052115	21.4005335	120.1523665	-63.2770475	12.5577345	107.2852255
5.787468	-0.086232	114.541283	-8.577212	17.421532	113.759979	47.829521	-4.082971	119.377365	45.018005	47.588753	119.366119	46.423763	21.752891	119.371742	-63.578187	13.090173	108.148216
3.662834	-1.082168	114.314499	-8.762264	17.617842	113.648781	47.573029	-3.981611	118.773842	44.843006	47.721195	118.194153	46.2080175	21.869792	118.4839975	-63.7325455	13.365892	108.8135645
1.471979	-2.107512	114.006569	-8.90519	17.707205	113.357697	47.270096	-3.960168	117.986771	44.58213	47.635818	116.547867	45.926113	21.837825	117.267319	-63.736493	13.576585	109.448075
-0.813705	-3.10808	113.812935	-9.017193	17.620319	112.904396	47.009624	-4.058829	116.980652	44.359444	47.404766	114.500595	45.684534	21.6729685	115.7406235	-63.71892	13.5676695	110.0681685
-3.073357	-4.11453	113.599304	-9.100418	17.358643	112.330566	46.789494	-4.263067	115.827652	44.025757	46.984055	112.196396	45.4076255	21.360494	114.012024	-63.6084615	13.356792	110.649108
-5.391787	-5.038752	113.452148	-9.180183	16.92745	111.704277	46.59404	-4.598652	114.595879	43.678856	46.346474	109.810089	45.136448	20.873911	112.202984	-63.496814	12.980989	111.20557
-7.620248	-5.88593	113.384628	-9.282052	16.362432	111.104965	46.402729	-5.01964	113.398483	43.288673	45.670158	107.538734	44.845701	20.325259	110.4686085	-63.409805	12.399605	111.7413215
-10.981422	-6.951581	113.062241	-9.467399	15.359773	110.335175	46.158817	-5.700563	111.644272	42.717422	44.750805	104.92717	44.4381195	19.525121	108.285721	-63.3729175	11.194425	112.384629
-13.05808	-7.489341	112.859283	-9.605083	14.677416	110.000023	45.997738	-6.086582	110.63076	42.299633	44.264694	103.673233	44.1486855	19.089056	107.1519965	-63.3588515	10.265776	112.8480495
-15.238651	-7.845657	112.815903	-9.769537	14.045508	109.813622	45.843582	-6.389459	109.824898	41.892513	43.867683	102.847969	43.8680475	18.739112	106.3364335	-63.4071215	9.351904	113.2908105
-17.243313	-8.002116	112.788704	-9.931243	13.510607	109.765884	45.707813	-6.594536	109.171272	41.530819	43.646111	102.48159	43.619316	18.5257875	105.826431	-63.481802	8.4954265	113.705337
-19.309996	-8.0217	112.8116	-10.084908	13.080192	109.892525	45.557121	-6.720096	108.711182	41.203457	43.530636	102.374496	43.380289	18.40527	105.542839	-63.550105	7.755114	114.242211
-21.188877	-7.830703	113.107788	-10.221395	12.759871	110.170364	45.428982	-6.809081	108.412514	40.901939	43.463085	102.411125	43.1654605	18.327002	105.4118195	-63.6082505	7.19274	114.9289085
-23.08803	-7.455177	113.593033	-10.322353	12.541708	110.595451	45.31279	-6.867204	108.253136	40.653271	43.428677	102.500275	42.9830305	18.2807365	105.3767055	-63.6277365	6.8026795	115.8141965
-25.642719	-6.612979	114.513138	-10.429701	12.285013	111.387047	45.167019	-6.960461	108.30275	40.369461	43.38821	102.806709	42.76824	18.2138745	105.5547295	-63.627642	6.3561515	117.2193645
-27.303082	-5.863645	115.059898	-10.512109	12.121532	111.935425	45.108627	-7.027442	108.431152	40.24229	43.38084	103.185547	42.6754585	18.176699	105.8083495	-63.6996765	6.066365	118.0625005
-28.786114	-5.070707	115.571175	-10.59566	11.961378	112.457573	45.018311	-7.136139	108.543327	40.164993	43.35173	103.676247	42.591652	18.1077955	106.109787	-63.782972	5.8149605	118.805359
-30.294222	-4.078799	116.034164	-10.675434	11.793424	112.966812	44.858692	-7.289629	108.600342	40.126961	43.276794	104.221214	42.4928265	17.9935825	106.410778	-63.8436945	5.5932655	119.522846
-31.644184	-3.103494	116.37709	-10.789023	11.598536	113.436798	44.644215	-7.482208	108.612976	40.147282	43.13776	104.810104	42.3957485	17.827776	106.71154	-63.9737945	5.369296	120.162056
-32.900723	-1.974686	116.710869	-10.89138	11.387849	113.863625	44.408653	-7.711562	108.566071	40.184242	42.973728	105.449203	42.2964475	17.631083	107.007637	-64.0792075	5.144615	120.719613
-34.0909	-0.774715	116.939247	-11.000733	11.191111	114.230331	44.160881	-7.922861	108.494698	40.250313	42.827911	106.077408	42.205597	17.452525	107.286053	-64.207063	4.929697	121.174609
-35.604649	1.086165	117.218552	-11.172921	10.929805	114.677025	43.827904	-8.217803	108.375717	40.346127	42.632591	107.102951	42.0870155	17.207394	107.739334	-64.4328575	4.652216	121.614716
-36.506813	2.444414	117.306099	-11.308552	10.792878	114.915779	43.62888	-8.332808	108.434586	40.406631	42.543133	107.771973	42.0177555	17.1051625	108.1032795	-64.6348595	4.4805935	121.7282785
-37.285973	3.740592	117.301056	-11.428896	10.734674	115.111198	43.509842	-8.416575	108.617607	40.463589	42.495613	108.481514	41.9867155	17.039519	108.5495605	-64.8445075	4.429829	121.6728355
-37.950439	5.169578	117.307076	-11.567558	10.673831	115.2845	43.444	-8.455287	108.927872	40.485893	42.493736	109.16729	41.9649465	17.0192245	109.047581	-65.1000625	4.3284375	121.521419
-38.522751	6.564666	117.297592	-11.739739	10.657028	115.463928	43.416492	-8.4627	109.304153	40.460423	42.522743	109.781433	41.9384575	17.0300215	109.542793	-65.4179355	4.2840345	121.385063
-38.983719	7.882945	117.328918	-11.893056	10.588655	115.655518	43.391037	-8.45595	109.673843	40.36726	42.553158	110.326218	41.8791485	17.048604	110.0000305	-65.6652605	4.128706	121.3110055
-39.306751	9.293497	117.447136	-12.039506	10.462649	115.861092	43.375095	-8.454781	109.979225	40.216061	42.586494	110.877319	41.795578	17.0658565	110.428272	-65.87459	3.8594415	121.293912
-39.645187	11.198055	117.648872	-12.243024	10.197599	116.138222	43.314194	-8.457935	110.205933	40.035088	42.590965	111.575996	41.674641	17.066515	110.8909645	-66.160689	3.328683	121.3854795
-39.72757	12.480522	117.860481	-12.373302	9.999265	116.275772	43.230011	-8.441849	110.208496	39.890995	42.587185	111.942932	41.560503	17.072668	111.075714	-66.307107	2.925862	121.47583
-39.685467	13.724716	118.088211	-12.47648	9.843961	116.392372	43.14373	-8.38051	110.110786	39.749432	42.626953	112.216843	41.446581	17.1232215	111.1638145	-66.399541	2.5647005	121.6209295
-39.606319	14.92681	118.22139	-12.572159	9.730995	116.439568	43.078659	-8.28046	109.976433	39.603252	42.711155	112.434662	41.3409555	17.2153475	111.2055475	-66.4852735	2.2466425	121.6735885
-39.398609	16.154648	118.365059	-12.639716	9.700276	116.45343	43.039883	-8.13075	109.835419	39.443104	42.833019	112.60128	41.2414935	17.3511345	111.2183495	-66.5209255	2.0494175	121.6885105
-39.089897	17.287479	118.485489	-12.717032	9.726059	116.455376	43.010769	-7.948216	109.733795	39.300953	42.977901	112.71048	41.155861	17.5148425	111.2221375	-66.589925	1.9372755	121.6886145
-38.718815	18.426538	118.530212	-12.79449	9.779843	116.47258	42.990215	-7.750264	109.653946	39.150715	43.148449	112.842987	41.070465	17.6990925	111.2484665	-66.659445	1.8605935	121.6966935
-37.977238	20.013704	118.689217	-12.914024	9.877551	116.514862	42.94907	-7.417853	109.567299	38.930779	43.428341	113.032951	40.9399245	18.005244	111.300125	-66.7679725	1.749858	121.729599
-37.412251	20.917236	118.804619	-12.995195	9.946557	116.551147	42.923195	-7.20672	109.512421	38.799561	43.611988	113.164391	40.861378	18.202634	111.338406	-66.851768	1.69048	121.763888
-36.674339	21.812687	118.860863	-13.055431	10.023684	116.559448	42.895569	-7.014412	109.476997	38.661175	43.79179	113.289955	40.778372	18.388689	111.383476	-66.889234	1.658679	121.73542
-35.908421	22.590809	118.892845	-13.125507	10.075091	116.566254	42.869377	-6.843512	109.450996	38.531773	43.943153	113.377464	40.700575	18.5498205	111.41423	-66.951589	1.6003615	121.718278
-35.042187	23.331032	118.798279	-13.188003	10.131606	116.539856	42.836708	-6.725893	109.464561	38.413765	44.068901	113.392044	40.6252365	18.671504	111.4283025	-67.0012425	1.591708	121.6514095
-34.048733	23.953894	118.632057	-13.260138	10.196133	116.503403	42.815571	-6.63837	109.551239	38.315056	44.159843	113.339508	40.5653135	18.7607365	111.4453735	-67.0855895	1.6315295	121.5614325
-33.066689	24.534752	118.397964	-13.33868	10.260825	116.449036	42.805973	-6.599599	109.680771	38.236416	44.213276	113.248932	40.5211945	18.8068385	111.4648515	-67.1985545	1.7148115	121.4332205
-31.456364	25.251902	117.972588	-13.435639	10.360037	116.375854	42.781967	-6.606138	109.975754	38.161545	44.25082	113.046059	40.471756	18.822341	111.5109065	-67.343034	1.897733	121.2408015
-30.14883	25.645313	117.645119	-13.483831	10.395256	116.290726	42.777802	-6.642567	110.160172	38.138363	44.258125	112.931694	40.4580825	18.807779	111.545933	-67.4257445	1.982733	121.035519
-28.946199	25.970089	117.357925	-13.537004	10.386946	116.235207	42.750759	-6.692991	110.372803	38.131329	44.242489	112.834717	40.441044	18.774749	111.60376	-67.515052	1.999143	120.866654
-27.662918	26.160303	117.114197	-13.584111	10.345811	116.166092	42.732666	-6.751461	110.614014	38.156902	44.230358	112.86615	40.444784	18.7394485	111.740082	-67.613006	1.9521735	120.592102
-26.162392	26.313623	116.862656	-13.630576	10.290631	116.142365	42.730473	-6.830015	110.924866	38.221912	44.214718	113.039383	40.4761925	18.6923515	111.9821245	-67.7373445	1.8889105	120.3026055
-24.820362	26.449362	116.720795	-13.700335	10.210922	116.157509	42.725765	-6.905601	111.354912	38.328735	44.215836	113.33754	40.52725	18.6551175	112.346226	-67.92792	1.7667265	119.968792
-23.414862	26.456202	116.62545	-13.786846	10.153105	116.214584	42.738098	-6.994483	111.86763	38.457363	44.22649	113.793358	40.5977305	18.6160035	112.830494	-68.1714225	1.6902065	119.598674
-21.11775	26.439936	116.551414	-13.972738	10.092345	116.34436	42.714806	-7.150426	112.833534	38.642868	44.253819	114.552017	40.678837	18.5516965	113.6927755	-68.624313	1.6329935	118.9959445
-19.668333	26.321007	116.504272	-14.123434	10.065523	116.345909	42.693653	-7.258601	113.489792	38.746132	44.222206	115.178009	40.7198925	18.4818025	114.3339005	-68.9667605	1.6492435	118.3579175
-18.028149	26.146646	116.391167	-14.30517	10.086951	116.307976	42.612602	-7.36445	114.115891	38.817959	44.204174	115.794304	40.7152805	18.419862	114.9550975	-69.3256205	1.75404	117.6608545
-16.661768	25.998329	116.373276	-14.559557	10.132977	116.235886	42.460793	-7.423695	114.712059	38.827599	44.177872	116.34066	40.644196	18.3770885	115.5263595	-69.76331	1.8888655	116.9454125
-15.247509	25.692451	116.461029	-14.892745	10.190314	116.210045	42.192669	-7.417036	115.186249	38.713329	44.130562	116.969009	40.452999	18.356763	116.077629	-70.238489	2.023865	116.342461
-13.828667	25.352856	116.721619	-15.258966	10.294511	116.339088	41.857796	-7.352792	115.603653	38.461052	44.114464	117.622459	40.159424	18.380836	116.613056	-70.677356	2.208186	116.06512
-12.547946	24.940231	117.07122	-15.641202	10.485369	116.619431	41.533749	-7.265097	116.231827	38.149094	44.163818	118.301605	39.8414215	18.4493605	117.266716	-71.1238255	2.5213775	115.972146
-10.564284	24.201921	117.798553	-16.054987	10.893934	117.308952	41.284191	-6.941914	117.517433	37.702366	44.446224	119.497871	39.4932785	18.752155	118.507652	-71.6032525	3.035713	116.110252
-9.323759	23.605648	118.385078	-16.204237	11.188542	117.87188	41.335327	-6.67055	118.618515	37.457428	44.757515	120.397484	39.3963775	19.0434825	119.5079995	-71.8048515	3.3336015	116.2357605
-8.009422	22.878227	118.954887	-16.258339	11.468153	118.438133	41.464729	-6.406281	119.724724	37.244942	45.057842	121.438828	39.3548355	19.3257805	120.581776	-71.8715135	3.6105255	116.29449
-6.870018	22.151094	119.56546	-16.283129	11.683307	119.001862	41.593441	-6.176837	120.892441	37.086098	45.316364	122.379219	39.3397695	19.5697635	121.63583	-71.9060275	3.7968505	116.367894
-5.828571	21.318352	120.209717	-16.306561	11.840156	119.548157	41.69413	-5.995785	121.989807	36.974052	45.539818	123.286224	39.334091	19.7720165	122.6380155	-71.947213	3.9082955	116.4582985
-4.959761	20.440445	120.913841	-16.365969	11.953325	120.095779	41.753323	-5.895257	122.976288	36.875755	45.676052	124.029602	39.314539	19.8903975	123.502945	-72.046477	4.0162525	116.688613
-3.979087	19.452785	121.357834	-16.475546	12.019038	120.577065	41.76165	-5.884413	123.855522	36.803135	45.785095	124.613808	39.2823925	19.950341	124.234665	-72.2334845	4.087735	116.919465
-2.866113	17.876232	121.969536	-16.853262	12.146043	121.147156	41.715874	-5.94452	124.853493	36.681587	45.824959	125.248398	39.1987305	19.9402195	125.0509455	-72.9052545	4.3518665	117.2433665
-2.242899	16.786783	122.210983	-16.64679	11.943758	121.013519	41.683136	-6.017881	125.263916	36.597183	45.817417	125.525322	39.1401595	19.899768	125.394619	-72.4337395	3.987748	116.632419
-1.732159	15.697676	122.250534	-16.755772	11.959147	120.941414	41.61755	-6.046565	125.492989	36.513416	45.812546	125.67984	39.065483	19.8829905	125.5864145	-72.577027	4.0353035	116.2964135
-1.326227	14.575232	122.157135	-16.792892	12.003708	120.719734	41.611229	-6.013527	125.550591	36.450474	45.842384	125.760056	39.0308515	19.9144285	125.6553235	-72.6166355	4.0929875	115.7841445
-0.958407	13.429773	121.9403	-16.807674	12.122238	120.416168	41.616299	-5.896376	125.513855	36.425793	45.937328	125.746117	39.021046	20.020476	125.629986	-72.636394	4.224	115.20235
-0.719547	12.312449	121.58387	-16.72883	12.281263	120.07692	41.678951	-5.758102	125.342499	36.412849	46.06554	125.64502	39.0459	20.153719	125.4937595	-72.50356	4.408807	114.6600805
-0.674105	11.220705	121.277214	-16.649796	12.500202	119.827881	41.774731	-5.586596	125.021996	36.451252	46.192989	125.457047	39.1129915	20.3031965	125.2395215	-72.4125835	4.6972075	114.4162405
-0.676537	9.401321	120.733299	-16.480709	12.851143	119.533989	41.885784	-5.322041	124.496147	36.566948	46.388729	125.009712	39.226366	20.533344	124.7529295	-72.187784	5.168942	114.3150485
-0.913429	8.298958	120.422134	-17.06838	13.373537	119.724182	41.956551	-5.178725	124.108849	36.685951	46.505787	124.791779	39.321251	20.663531	124.450314	-73.458011	6.083543	114.99805
-1.336265	7.133102	120.198952	-16.528006	13.452127	119.53672	42.049934	-5.087546	123.744751	36.770432	46.583782	124.641129	39.410183	20.748118	124.19294	-72.466195	6.156136	114.8805
-1.73285	5.838752	119.94101	-16.354378	13.611513	119.444809	42.054813	-4.98294	123.470818	36.826347	46.656521	124.58429	39.44058	20.8367905	124.027554	-72.149336	6.3862355	114.862064
-2.281284	4.646941	119.698227	-16.296453	13.812521	119.446098	42.036137	-4.90627	123.251198	36.868938	46.725189	124.577309	39.4525375	20.9094595	123.9142535	-72.0454435	6.7155825	114.9779425
-3.112417	3.424297	119.58506	-16.321815	14.033783	119.50679	41.972015	-4.841589	123.104736	36.872326	46.77734	124.558113	39.4221705	20.9678755	123.8314245	-72.0658005	7.0996905	115.1821555
-3.905692	2.118787	119.375526	-16.368059	14.237415	119.550446	41.879948	-4.785363	123.001572	36.809593	46.841877	124.512497	39.3447705	21.028257	123.7570345	-72.0808885	7.446573	115.3438575
-5.31691	0.160374	119.141235	-16.497629	14.507893	119.586266	41.737209	-4.72319	122.837425	36.741768	46.865513	124.252716	39.2394885	21.0711615	123.5450705	-72.2347465	7.9446245	115.6274615
-6.385746	-1.231535	118.951706	-16.611134	14.66745	119.590996	41.674774	-4.70616	122.703896	36.683292	46.846256	123.873154	39.179033	21.070048	123.288525	-72.401301	8.264852	115.893467
-7.474962	-2.598482	118.742844	-16.562241	14.706808	119.422508	41.655411	-4.727606	122.46096	36.646	46.779659	123.243729	39.1507055	21.0260265	122.8523445	-72.2751875	8.3875895	115.9926715
-8.769575	-4.003292	118.50399	-16.4529	14.674913	119.144585	41.662144	-4.793225	122.069	36.576782	46.663742	122.362732	39.119463	20.9352585	122.215866	-72.025263	8.4145675	116.073304
-9.931608	-5.448844	118.083206	-16.245464	14.519681	118.69149	41.715385	-4.963213	121.431442	36.648693	46.411938	121.261253	39.182039	20.7243625	121.3463475	-71.672967	8.3149995	116.0366325
-11.185797	-6.917442	117.492714	-15.955576	14.235856	118.038956	41.807095	-5.210197	120.530411	36.987579	45.998909	119.811615	39.397337	20.394356	120.171013	-71.308489	8.077356	115.906899
-12.432837	-8.406613	116.728256	-15.600902	13.805381	117.158661	41.953453	-5.544571	119.408646	37.18116	45.507874	118.186043	39.5673065	19.9816515	118.7973445	-70.7691105	7.6291105	115.5199775
-14.389339	-10.62273	115.436974	-15.01262	12.99972	115.613106	42.225475	-6.086929	117.311768	37.432785	44.694614	115.448364	39.82913	19.3038425	116.380066	-69.85437	6.6955975	114.846146
-15.728339	-11.990422	114.732071	-14.645679	12.432941	114.564087	42.425201	-6.451149	115.941002	37.535934	44.16856	113.398254	39.9805675	18.8587055	114.669628	-69.2719255	6.0071765	114.458546
-17.10903	-13.319437	114.216949	-14.292389	11.872814	113.609955	42.651741	-6.765784	114.654625	37.570755	43.653721	111.364807	40.111248	18.4439685	113.009716	-68.696026	5.3016595	114.210194
-18.486006	-14.506033	114.036346	-13.996792	11.329593	112.832687	42.910572	-7.021428	113.622414	37.55595	43.198711	109.405968	40.233261	18.0886415	111.514191	-68.226845	4.5705445	114.151183
-19.904541	-15.586885	114.069855	-13.735743	10.788806	112.205437	43.157234	-7.257316	112.870499	37.483353	42.788418	107.675636	40.3202935	17.765551	110.2730675	-67.7917795	3.812061	114.1378065
-21.324972	-16.544678	114.246475	-13.539876	10.26813	111.71563	43.300472	-7.447744	112.371948	37.392513	42.372353	106.140694	40.3464925	17.4623045	109.256321	-67.4262445	3.0739555	114.174939
-22.715719	-17.318581	114.53862	-13.391333	9.780256	111.332199	43.540794	-7.643034	112.018539	37.255737	41.9594	104.80822	40.3982655	17.158183	108.4133795	-67.1809315	2.402329	114.2510185
-24.853912	-18.212482	114.992508	-13.298495	9.126817	110.919441	43.72073	-7.83137	111.812378	36.978783	41.439869	103.346252	40.3497565	16.8042495	107.579315	-66.9467465	1.4493845	114.259567
-26.23777	-18.595663	115.258026	-13.321455	8.752556	110.768959	43.804775	-7.906707	111.867233	36.728771	41.213711	102.776169	40.266773	16.653502	107.321701	-66.909683	0.851609999999997	114.216217
-27.641779	-18.788437	115.448891	-13.384348	8.421701	110.696304	43.86602	-7.948189	111.949196	36.494972	41.046478	102.374313	40.180496	16.5491445	107.1617545	-66.949192	0.294257500000001	114.2308535
-29.000401	-18.816225	115.482727	-13.474391	8.111976	110.641182	43.872154	-7.996395	111.958481	36.273037	40.932137	102.157555	40.0725955	16.467871	107.058018	-67.0213775	-0.243918999999998	114.224346
-30.311689	-18.683659	115.428139	-13.54989	7.818574	110.618141	43.832306	-8.105022	111.80751	36.085594	40.82362	102.083412	39.95895	16.359299	106.945461	-67.05873	-0.722151	114.290821
-31.634579	-18.341318	115.244438	-13.599399	7.542309	110.598061	43.744408	-8.280276	111.524078	35.97739	40.708656	102.118744	39.860899	16.21419	106.821411	-67.059697	-1.129572	114.374711
-32.897076	-17.862949	114.923538	-13.616151	7.289807	110.572899	43.663929	-8.559236	111.092468	35.952534	40.578583	102.268219	39.8082315	16.0096735	106.6803435	-67.0405335	-1.4300595	114.4654545
-34.690121	-16.824511	114.360085	-13.586237	7.022671	110.541763	43.467106	-8.935848	110.297714	36.095936	40.415646	102.59967	39.781521	15.739899	106.448692	-66.953995	-1.694557	114.634834
-35.813309	-15.893808	113.940933	-13.558775	6.938059	110.543274	43.37529	-9.146559	109.765312	36.225086	40.370991	102.915634	39.800188	15.612216	106.340473	-66.917738	-1.736098	114.746075
-36.859325	-14.83727	113.593948	-13.538445	6.934219	110.538986	43.26825	-9.243891	109.232071	36.328442	40.399597	103.196022	39.798346	15.577853	106.2140465	-66.875236	-1.709415	114.8639255
-37.87508	-13.617227	113.275612	-13.539794	6.98286	110.502419	43.17802	-9.276664	108.734856	36.396355	40.470558	103.410423	39.7871875	15.596947	106.0726395	-66.8667755	-1.631227	114.9321985
-38.782475	-12.299747	112.930473	-13.55998	7.044975	110.4058	43.041222	-9.230408	108.190407	36.39793	40.592247	103.535828	39.719576	15.6809195	105.8631175	-66.839536	-1.5909695	114.9484825
-39.605377	-10.900385	112.599419	-13.60858	7.116865	110.243713	42.900043	-9.135663	107.604645	36.339142	40.721832	103.5159	39.6195925	15.7930845	105.5602725	-66.8367525	-1.5593545	114.9271535
-40.374298	-9.398274	112.315727	-13.67186	7.18046	110.04512	42.690849	-8.962502	107.021179	36.191086	40.869453	103.408516	39.4409675	15.9534755	105.2148475	-66.7846875	-1.5925555	114.8753925
-41.327461	-7.09244	111.986687	-13.824402	7.263681	109.81488	42.466755	-8.683306	106.243637	35.901089	41.108307	103.206841	39.183922	16.2125005	104.725239	-66.832726	-1.6851385	114.904521
-41.860966	-5.447855	111.866798	-13.949215	7.302953	109.708115	42.338215	-8.506757	105.858063	35.664455	41.287888	103.119888	39.001335	16.3905655	104.4889755	-66.899765	-1.7846595	114.9272545
-42.319893	-3.803821	111.737167	-14.098289	7.307599	109.625648	42.213787	-8.358241	105.477119	35.435886	41.46101	103.059303	38.8248365	16.5513845	104.268211	-67.0214145	-1.9361865	114.983085
-42.644562	-2.10672	111.615669	-14.237225	7.280846	109.53466	42.061863	-8.241947	105.047432	35.210274	41.602417	103.034294	38.6360685	16.680235	104.040863	-67.1105185	-2.118543	115.028457
-42.907982	-0.382561	111.468872	-14.373246	7.241864	109.421745	41.904953	-8.169852	104.561844	35.027336	41.719498	103.004692	38.4661445	16.774823	103.783268	-67.2126365	-2.291095	115.060222
-43.018444	1.372168	111.341324	-14.498021	7.174555	109.28019	41.724442	-8.10469	104.068039	34.87236	41.783665	102.971695	38.298401	16.8394875	103.519867	-67.294443	-2.4903775	115.040513
-43.02227	3.155724	111.215904	-14.605416	7.135737	109.127342	41.532139	-8.074936	103.566193	34.753998	41.820862	102.925827	38.1430685	16.872963	103.24601	-67.3539005	-2.601489	115.008674
-42.84914	5.892924	110.917366	-14.755782	7.060643	108.860626	41.287548	-8.054495	102.852394	34.621555	41.838108	102.885773	37.9545515	16.8918065	102.8690835	-67.4661155	-2.7705205	114.8521685
-42.613438	7.670403	110.664749	-14.850605	7.05588	108.626266	41.123669	-8.024502	102.440025	34.561069	41.865246	102.906563	37.842369	16.920372	102.673294	-67.543579	-2.808612	114.579238
-42.246178	9.500398	110.382332	-14.96066	7.069163	108.379379	40.974937	-7.987997	102.065704	34.509041	41.917439	102.90786	37.741989	16.964721	102.486782	-67.663309	-2.826395	114.271976
-41.762062	11.28473	110.058884	-15.066096	7.071724	108.095123	40.856632	-7.939455	101.744293	34.459045	41.964901	102.876045	37.6578385	17.012723	102.310169	-67.7900305	-2.869275	113.880077
-41.240028	13.083723	109.643936	-15.182045	7.10976	107.795128	40.751492	-7.869454	101.503525	34.403831	42.027195	102.817245	37.5776615	17.0788705	102.160385	-67.9417515	-2.8593505	113.429871
-40.526756	14.834526	109.237579	-15.270885	7.138272	107.500587	40.692673	-7.813215	101.302567	34.331806	42.091446	102.777435	37.5122395	17.1391155	102.040001	-68.0540095	-2.8625715	112.961173
-39.784943	16.566904	108.837875	-15.348281	7.157696	107.235252	40.648277	-7.777462	101.151505	34.271709	42.165886	102.791237	37.459993	17.194212	101.971371	-68.156555	-2.87882	112.499133
-38.428696	19.087414	108.55378	-15.455844	7.137541	107.022392	40.513062	-7.7877	100.996056	34.290344	42.25375	103.061821	37.401703	17.233025	102.0289385	-68.313391	-2.957943	112.0158455
-37.410507	20.72345	108.617416	-15.515828	7.058109	107.072495	40.386581	-7.861295	100.997284	34.360004	42.258762	103.513924	37.3732925	17.1987335	102.255604	-68.4049485	-3.0825155	111.889386
-36.291622	22.317003	108.976028	-15.585391	6.999199	107.328239	40.254135	-7.930577	101.277206	34.439533	42.23027	104.349937	37.346834	17.1498465	102.8135715	-68.517616	-3.1514485	111.8429065
-35.098808	23.857176	109.617928	-15.722947	6.986926	107.875214	40.206684	-7.954806	102.088638	34.57555	42.239304	105.597916	37.391117	17.142249	103.843277	-68.837011	-3.168397	111.907151
-33.837288	25.353518	110.49942	-15.928899	7.05617	108.744583	40.248531	-7.892402	103.380203	34.647858	42.266403	107.399246	37.4481945	17.1870005	105.3897245	-69.3059925	-3.0746605	112.0994415
-32.483704	26.750004	111.675598	-16.161419	7.163268	109.879257	40.284203	-7.786552	105.060913	34.686737	42.337082	109.550987	37.48547	17.275265	107.30595	-69.808308	-2.948729	112.452564
-31.078249	27.9865	113.035835	-16.430071	7.264042	111.188316	40.360771	-7.734128	106.981575	34.696682	42.384411	111.887146	37.5287265	17.3251415	109.4343605	-70.3888685	-2.7970575	112.9422715
-28.913355	29.680437	115.367004	-16.812092	7.387629	113.266182	40.419895	-7.619867	109.918556	34.607594	42.483181	115.456429	37.5137445	17.431657	112.6874925	-71.1379285	-2.656399	113.8448715
-27.487772	30.671703	116.984924	-17.036119	7.437752	114.617584	40.446362	-7.589383	111.706757	34.514019	42.535393	117.722321	37.4801905	17.473005	114.714539	-71.5524285	-2.597501	114.520629
-25.993752	31.486542	118.650581	-17.241535	7.472576	115.892067	40.4286	-7.518268	113.244041	34.399567	42.60144	119.749359	37.4140835	17.541586	116.4967	-71.8971535	-2.596434	115.287434
-24.539223	32.131222	120.189812	-17.359606	7.465821	117.029861	40.418968	-7.446433	114.471687	34.272297	42.638008	121.556213	37.3456325	17.5957875	118.01395	-72.0648445	-2.6641455	116.045772
-23.068819	32.699699	121.636284	-17.49028	7.496603	118.040871	40.398708	-7.371331	115.384499	34.130989	42.645634	123.00531	37.2648485	17.6371515	119.1949045	-72.2454085	-2.6439455	116.8868375
-21.624668	33.10677	122.909691	-17.630274	7.578605	118.906868	40.340252	-7.277883	116.026344	33.984901	42.676838	124.153542	37.1625765	17.6994775	120.089943	-72.4231245	-2.5422675	117.723793
-20.196777	33.438454	123.946274	-17.773304	7.678256	119.659378	40.221691	-7.099534	116.506516	33.831512	42.72731	124.936615	37.0266015	17.813888	120.7215655	-72.5732095	-2.457376	118.5971905
-18.112452	33.643017	125.092804	-18.048372	7.860187	120.598747	39.942226	-6.920543	116.921326	33.547092	42.871483	125.680527	36.744659	17.97547	121.3009265	-72.841403	-2.255096	119.8965675
-16.734188	33.59462	125.696037	-18.303623	7.97813	121.182182	39.681213	-6.848423	117.054626	33.322697	42.912773	125.952507	36.501955	18.032175	121.5035665	-73.109201	-2.075915	120.8607975
-15.40678	33.386223	126.180817	-18.616579	8.078502	121.724716	39.356361	-6.81522	117.141273	33.080727	42.939919	126.161446	36.218544	18.0623495	121.6513595	-73.451702	-1.9053455	121.7980725
-14.091865	32.976692	126.610985	-18.918776	8.115986	122.226204	38.985886	-6.851918	117.173515	32.864147	42.891155	126.404251	35.9250165	18.0196185	121.788883	-73.7625685	-1.7876465	122.663525
-12.741711	32.398533	126.953247	-19.252911	8.089833	122.673988	38.623775	-6.956915	117.238472	32.609985	42.7505	126.585678	35.61688	17.8967925	121.912075	-74.122702	-1.7171265	123.435901
-11.411083	31.655594	127.198044	-19.541676	8.023134	123.040215	38.293911	-7.096708	117.289993	32.444641	42.572994	126.905655	35.369276	17.738143	122.097824	-74.452628	-1.691875	123.982606
-10.043644	30.712219	127.41877	-19.720837	7.933174	123.417915	38.086849	-7.243461	117.539581	32.332493	42.380836	127.264038	35.209671	17.5686875	122.4018095	-74.651345	-1.7023395	124.4340205
-8.015505	29.051416	127.741554	-19.824255	7.915456	124.117233	38.13166	-7.385498	118.419731	32.313454	42.255966	128.082199	35.222557	17.435234	123.250965	-74.871067	-1.604322	124.983501
-6.585062	27.716478	127.96357	-19.762367	7.955967	124.660431	38.364307	-7.445005	119.394211	32.43906	42.248447	128.778214	35.4016835	17.401721	124.0862125	-74.9264175	-1.489787	125.2346495
-5.208511	26.245667	128.245819	-19.604565	8.008278	125.197754	38.725979	-7.502873	120.699692	32.600071	42.301872	129.594437	35.663025	17.3994995	125.1470645	-74.872155	-1.3829435	125.2484435
-3.850724	24.581341	128.56514	-19.39559	8.051339	125.701866	39.20319	-7.592974	122.150505	32.803204	42.418682	130.520279	36.003197	17.412854	126.335392	-74.794377	-1.310176	125.06834
-2.5266	22.801577	128.833893	-19.146366	8.08446	126.127541	39.681221	-7.663929	123.652878	33.080769	42.499996	131.442032	36.380995	17.4180335	127.547455	-74.673727	-1.2491135	124.707627
-1.250385	20.857719	129.058533	-18.866409	8.125988	126.380386	40.207527	-7.755947	125.233856	33.319118	42.608166	132.360367	36.7633225	17.4261095	128.7971115	-74.4961405	-1.1741335	123.9636605
-0.112731	18.834475	129.225677	-18.523685	8.121614	126.407516	40.695263	-7.824028	126.742577	33.60276	42.671566	133.203369	37.1490115	17.423769	129.972973	-74.1963815	-1.180541	122.842059
1.636815	15.545691	129.116791	-17.999481	8.130574	126.187111	NaN	NaN	NaN	33.980495	42.662098	133.918076	NaN	NaN	NaN	NaN	NaN	NaN
2.598393	13.269054	128.884903	-17.66243	8.143926	125.862099	NaN	NaN	NaN	34.299927	42.66621	133.910782	NaN	NaN	NaN	NaN	NaN	NaN
3.469825	10.904956	128.514725	-17.399765	8.143568	125.515793	41.708149	-8.138297	130.504181	34.532822	42.692081	133.493896	38.1204855	17.276892	131.9990385	-72.9200155	-0.989756	119.0325475
4.168868	8.442677	128.166107	-17.204498	8.114481	125.249527	NaN	NaN	NaN	34.754826	42.654827	132.590622	NaN	NaN	NaN	NaN	NaN	NaN
4.683805	5.965495	127.716446	-17.032791	8.012819	124.975243	NaN	NaN	NaN	35.00375	42.500015	131.41983	NaN	NaN	NaN	NaN	NaN	NaN
5.081797	3.341508	127.257477	-16.945934	7.868123	124.712326	NaN	NaN	NaN	35.130249	42.28075	130.235886	NaN	NaN	NaN	NaN	NaN	NaN
5.320287	0.739837	126.804886	-16.837574	7.644629	124.420341	NaN	NaN	NaN	35.320816	41.900398	128.969757	NaN	NaN	NaN	NaN	NaN	NaN
5.394483	-3.205132	126.161102	-16.684746	7.344842	123.974655	NaN	NaN	NaN	35.527222	41.367878	127.323341	NaN	NaN	NaN	NaN	NaN	NaN
5.207586	-5.756164	125.82132	-16.709393	7.25619	123.753677	NaN	NaN	NaN	35.646648	41.014072	126.318977	NaN	NaN	NaN	NaN	NaN	NaN
4.933596	-8.291674	125.418236	-16.58984	7.0861	123.298851	NaN	NaN	NaN	35.765083	40.722179	125.413216	NaN	NaN	NaN	NaN	NaN	NaN
4.575564	-10.881269	125.069717	-16.519348	6.909918	122.832848	NaN	NaN	NaN	35.876328	40.393356	124.470284	NaN	NaN	NaN	NaN	NaN	NaN
4.12007	-13.356336	124.597824	-16.408382	6.646398	122.23053	41.845608	-10.413265	127.074219	35.956047	40.003784	123.384857	38.9008275	14.7952595	125.229538	-71.7175915	-1.5024635	119.231522
3.520201	-15.845042	124.087646	-16.274174	6.266427	121.457253	41.928814	-10.792091	126.284622	36.040142	39.594131	122.132874	38.984478	14.40102	124.208748	-71.532826	-1.868166	118.705758
2.900168	-18.261259	123.586403	-16.077093	5.794241	120.477966	41.971653	-11.120141	125.480927	36.224503	39.090008	120.524582	39.098078	13.9849335	123.0027545	-71.252264	-2.3964515	117.9531775
1.764524	-21.803148	122.792587	-15.741067	4.883295	118.59729	42.211044	-11.639482	124.360779	36.366982	38.244038	117.860245	39.289013	13.302278	121.110512	-70.771147	-3.535688	116.084068
0.888326	-23.966955	122.476768	-15.498585	4.194122	117.323395	42.464104	-11.950698	123.67247	36.365768	37.71265	115.995682	39.414936	12.880976	119.834076	-70.412106	-4.492732	114.812714
-0.112611	-26.005968	122.426559	-15.270575	3.504048	116.184067	42.695358	-12.211123	123.134018	36.457386	37.105946	113.984589	39.576372	12.4474115	118.5593035	-70.117522	-5.4393155	113.8088305
-1.181452	-27.792761	122.642876	-15.045913	2.816207	115.304886	42.846554	-12.442072	122.729324	36.46133	36.477722	112.150047	39.653942	12.017825	117.4396855	-69.745768	-6.385411	113.1700865
-2.433812	-29.373112	123.051392	-14.819683	2.143982	114.754227	43.189377	-12.767299	122.375992	36.487823	35.840466	110.665222	39.8386	11.5365835	116.520607	-69.477966	-7.2486195	112.987847
-3.715226	-30.747097	123.447403	-14.616561	1.507493	114.485191	43.395241	-13.083003	122.191978	36.475353	35.287811	109.760597	39.935297	11.102404	115.9762875	-69.168419	-8.087418	112.9940945
-5.095575	-31.941742	123.577774	-14.465685	0.951662	114.40123	43.546711	-13.411103	122.009209	36.486454	34.847607	109.19899	40.0165825	10.718252	115.6040995	-68.9479525	-8.814928	113.1983605
-7.313306	-33.351852	123.290337	-14.352901	0.397202	114.373375	43.666656	-13.835608	121.404053	36.478035	34.455643	108.7733	40.0723455	10.3100175	115.0886765	-68.7781475	-9.5156135	113.6580735
-8.86747	-34.052406	122.726608	-14.337714	0.28616	114.336441	43.674156	-13.994798	120.804298	36.438133	34.424992	108.63707	40.0561445	10.215097	114.720684	-68.7315725	-9.642777	113.952198
-10.502571	-34.501465	121.967293	-14.334486	0.350727	114.293991	43.66048	-14.025338	120.025887	36.374645	34.564835	108.635262	40.0175625	10.2697485	114.3305745	-68.6865345	-9.5682945	114.2574075
-12.177092	-34.762871	121.004532	-14.34937	0.553785	114.233734	43.649387	-13.982985	119.076263	36.31255	34.868404	108.809975	39.9809685	10.4427095	113.943119	-68.6797085	-9.3351395	114.524349
-13.933927	-34.796055	119.975471	-14.355106	0.882525	114.190292	43.568245	-13.845271	118.077599	36.328533	35.21183	108.954407	39.948389	10.6832795	113.516003	-68.658601	-8.9182295	114.864581
-15.692693	-34.627884	118.868279	-14.343916	1.318503	114.114716	43.469498	-13.584963	116.996017	36.383938	35.658245	109.127136	39.926718	11.036641	113.0615765	-68.61455	-8.399635	115.1678555
-17.493938	-34.279793	117.823914	-14.334202	1.809338	114.036003	43.39925	-13.280993	115.911865	36.396271	36.15435	109.353027	39.8977605	11.4366785	112.632446	-68.5661645	-7.8180025	115.43956
-20.289944	-33.48262	116.479919	-14.300018	2.581731	113.901924	43.254284	-12.687637	114.412354	36.399235	36.92334	109.59594	39.8267595	12.1178515	112.004147	-68.4267955	-6.9543895	115.799701
-22.104589	-32.83342	115.722778	-14.271523	3.09187	113.788605	43.279552	-12.317202	113.415253	36.399632	37.417664	109.646591	39.839592	12.550231	111.530922	-68.382638	-6.366491	116.046288
-23.881187	-32.139252	115.027191	-14.239354	3.549282	113.622284	43.253052	-11.937835	112.445221	36.401466	37.859348	109.539703	39.827259	12.9607565	110.992462	-68.305967	-5.8621925	116.252106
-25.667635	-31.371874	114.440498	-14.18931	3.981497	113.360168	43.20121	-11.558313	111.49894	36.404385	38.251106	109.346245	39.8027975	13.3463965	110.4225925	-68.1814175	-5.3834025	116.2977435
-27.417856	-30.552813	113.817917	-14.153693	4.358573	113.012741	43.148056	-11.22121	110.625923	36.468826	38.536514	109.070435	39.808441	13.657652	109.848179	-68.115827	-4.940506	116.177303
-29.119593	-29.677794	113.352898	-14.096789	4.668948	112.642517	43.106251	-10.950963	109.793457	36.471348	38.833195	108.636986	39.7887995	13.941116	109.2152215	-67.9823775	-4.60322	116.0698125
-30.757204	-28.738695	113.075554	-14.011296	4.927691	112.306335	43.052536	-10.76269	108.991135	36.566673	38.943596	108.118484	39.8096045	14.090453	108.5548095	-67.8321965	-4.235071	116.0578605
-33.039974	-27.266207	112.971939	-13.824942	5.234522	111.955551	42.993336	-10.476036	107.748398	36.582996	39.192997	107.225891	39.788166	14.3584805	107.4871445	-67.43805	-3.8894365	116.4239575
-34.426163	-26.228163	112.891937	-13.663256	5.406168	111.723564	43.08271	-10.322159	106.953453	36.620636	39.342133	106.650497	39.851673	14.509987	106.801975	-67.178185	-3.697651	116.645153
-35.771881	-25.133572	112.549614	-13.499684	5.610089	111.366013	43.131618	-10.12527	106.235634	36.747673	39.522137	106.196426	39.9396455	14.6984335	106.21603	-66.9390135	-3.4782555	116.515996
-37.053761	-23.990309	112.102654	-13.315268	5.915054	110.927025	43.214417	-9.867716	105.500877	36.900997	39.755383	105.833366	40.057707	14.9438335	105.6671215	-66.688243	-3.1137255	116.1869285
-38.232967	-22.787514	111.752869	-13.106111	6.280472	110.464821	43.336037	-9.572098	104.778603	37.063972	40.050529	105.32888	40.2000045	15.2392155	105.0537415	-66.4122265	-2.6782715	115.8759005
-39.284618	-21.582348	111.658844	-12.876783	6.609237	110.101959	43.424068	-9.2945	104.070114	37.233181	40.274132	104.802773	40.3286245	15.489816	104.4364435	-66.0821905	-2.271342	115.7674745
-40.23341	-20.295372	111.72934	-12.702277	6.856666	109.90963	43.465469	-9.104577	103.507042	37.384575	40.48069	104.322136	40.425022	15.6880565	103.914589	-65.829576	-1.9747245	115.904671
-41.52364	-18.3395	111.895477	-12.684032	7.230522	109.745499	43.346493	-8.940878	103.008667	37.448368	40.728382	103.760849	40.3974305	15.893752	103.384758	-65.7654945	-1.432708	116.10624
-42.274864	-17.020329	111.766861	-12.79753	7.456236	109.510674	43.256592	-8.813642	102.781105	37.356281	40.892597	103.535011	40.3064365	16.0394775	103.158058	-65.9014965	-1.1270055	115.86329
-42.95269	-15.719363	111.268974	-12.944768	7.601283	109.096443	43.209728	-8.65984	102.603317	37.224327	41.1273	103.356445	40.2170275	16.23373	102.979881	-66.1065635	-1.031164	115.213005
-43.51498	-14.425349	110.524544	-13.101771	7.716124	108.471313	43.1535	-8.487803	102.40036	37.035622	41.371788	103.280426	40.094561	16.4419925	102.840393	-66.298103	-1.0097445	114.102233
-43.998203	-13.125946	109.702194	-13.28571	7.839622	107.739151	43.072006	-8.346451	102.186882	36.872261	41.615131	103.177132	39.9721335	16.63434	102.682007	-66.5435535	-0.955095999999998	112.796295
-44.319172	-11.756833	109.067139	-13.420832	7.99387	107.013275	42.938763	-8.285971	102.000084	36.715858	41.888557	103.037819	39.8273105	16.801293	102.5189515	-66.6689745	-0.813553	111.5075985
-44.4725	-10.388824	108.686485	-13.514872	8.055662	106.489708	42.803204	-8.320861	101.803551	36.628361	41.944256	102.72007	39.7157825	16.8116975	102.2618105	-66.7455265	-0.700373500000001	110.7176055
-44.44529	-8.388623	108.621452	-13.494783	7.885328	106.254303	42.657166	-8.587621	101.537872	36.540142	41.908878	102.462448	39.598654	16.6606285	102.00016	-66.58822	-0.8899725	110.508446
-44.244652	-7.009669	108.718964	-13.429387	7.724445	106.293488	42.600578	-8.819524	101.416931	36.589588	41.794197	102.387199	39.595083	16.4873365	101.902065	-66.453857	-1.0384465	110.684911
-43.988247	-5.600039	108.691597	-13.356848	7.594059	106.303894	42.564491	-9.032063	101.231873	36.65015	41.699593	102.394806	39.6073205	16.333765	101.8133395	-66.3210165	-1.145647	110.7944485
-43.632763	-4.191308	108.497986	-13.304983	7.523894	106.179581	42.51609	-9.16209	100.83847	36.69178	41.609623	102.384804	39.603935	16.2237665	101.611637	-66.213901	-1.1759785	110.747525
-43.157238	-2.710999	108.218559	-13.249614	7.514505	105.911049	42.431301	-9.197376	100.293991	36.697205	41.634487	102.315727	39.564253	16.2185555	101.304859	-66.063481	-1.1895455	110.517239
-42.581524	-1.22357	107.866646	-13.20917	7.587128	105.571022	42.315926	-9.145817	99.653282	36.674583	41.660248	102.162468	39.4952545	16.2572155	100.907875	-65.9135945	-1.0829595	110.234169
-41.942654	0.268746	107.482872	-13.18461	7.732295	105.225624	42.193092	-9.077762	99.048874	36.649052	41.698284	102.002762	39.421072	16.310261	100.525818	-65.790292	-0.845671	109.92543
-40.772297	2.574031	106.948601	-13.165816	7.958713	104.80468	42.031948	-8.998335	98.443626	36.670311	41.864967	101.806305	39.3511295	16.433316	100.1249655	-65.6827615	-0.515889999999998	109.4843945
-39.866249	4.054916	106.645218	-13.166714	8.090473	104.601219	41.935341	-8.986283	98.209641	36.691086	41.979557	101.693855	39.3132135	16.496637	99.951748	-65.6466415	-0.315691000000001	109.25069
-38.851673	5.544145	106.402931	-13.168865	8.243139	104.453293	41.842972	-9.007181	98.126778	36.688457	42.070423	101.605202	39.2657145	16.531621	99.86599	-65.6034445	-0.0453430000000026	109.040596
-37.722466	7.014391	106.125023	-13.158217	8.33998	104.346169	41.787857	-9.044312	98.185333	36.661148	42.121597	101.567749	39.2245025	16.5386425	99.876541	-65.5409365	0.1413175	108.815797
-36.499386	8.46478	105.818382	-13.133091	8.424206	104.251518	41.773869	-9.141048	98.447395	36.651318	42.126759	101.633194	39.2125935	16.4928555	100.0402945	-65.4787755	0.355556499999999	108.4627415
-35.158077	9.888048	105.482147	-13.105221	8.483085	104.21846	41.816677	-9.286789	98.921082	36.690125	42.190613	101.836739	39.253401	16.451912	100.3789105	-65.463843	0.514258000000002	108.0580095
-33.736755	11.309429	105.115959	-13.072822	8.505023	104.21196	41.92371	-9.492508	99.612137	36.800751	42.269062	102.075005	39.3622305	16.388277	100.843571	-65.5078745	0.621769	107.580349
-31.404396	13.411657	104.594124	-12.963909	8.543967	104.218651	42.10928	-9.903091	100.946342	37.032978	42.30566	102.489761	39.571129	16.2012845	101.7180515	-65.498947	0.886649500000001	106.7192505
-29.736086	14.802137	104.304932	-12.872524	8.57354	104.261101	42.233742	-10.181289	101.756836	37.220459	42.316887	102.720413	39.7271005	16.067799	102.2386245	-65.4721485	1.079281	106.2835775
-27.959663	16.175102	104.127327	-12.758814	8.56718	104.3489	42.320328	-10.438443	102.465889	37.432659	42.281849	102.99295	39.8764935	15.921703	102.7294195	-65.3941215	1.212657	105.9683805
-26.119713	17.550852	104.057243	-12.611458	8.534988	104.517578	42.435371	-10.720883	103.048851	37.713329	42.245731	103.305733	40.07435	15.762424	103.177292	-65.297266	1.307552	105.857864
-24.171324	18.916285	104.161499	-12.444787	8.492286	104.775093	42.556622	-10.876378	103.470299	38.04174	42.23402	103.716866	40.299181	15.678821	103.5935825	-65.188755	1.305751	105.9566035
-22.18512	20.318424	104.434547	-12.286486	8.491529	105.131058	42.688175	-10.914246	103.804192	38.448761	42.270142	104.214691	40.568468	15.677948	104.0094415	-65.14144	1.30511	106.2526745
-20.131006	21.702156	104.838196	-12.153249	8.535196	105.561615	42.857235	-10.857593	104.237198	38.898422	42.361732	104.86692	40.8778285	15.7520695	104.552059	-65.1843265	1.3183225	106.571171
-16.956381	23.805197	105.808411	-12.044441	8.77566	106.475189	43.174107	-10.449347	105.354485	39.625923	42.610455	106.4366	41.400015	16.080554	105.8955425	-65.488897	1.470766	107.0548355
-14.782965	25.209167	106.717316	-12.037142	9.025543	107.31028	43.566208	-10.157971	106.470657	40.052353	42.822044	107.837929	41.8092805	16.3320365	107.154293	-65.8835645	1.7190495	107.466267
-12.577679	26.555231	107.839294	-12.036935	9.295213	108.281136	43.97427	-9.835195	107.825378	40.382702	43.002548	109.413467	42.178486	16.5836765	108.6194225	-66.252356	2.0067495	107.9428495
-10.373859	27.863348	108.995117	-12.001197	9.540006	109.273636	44.305622	-9.511107	109.273636	40.692989	43.18824	110.96904	42.4993055	16.8385665	110.121338	-66.5016995	2.2414455	108.425934
-8.128157	29.09654	110.176399	-11.948495	9.715522	110.238503	44.618546	-9.296721	110.743675	41.076748	43.219707	112.418236	42.847647	16.961493	111.5809555	-66.744637	2.469551	108.8960505
-5.904386	30.230736	111.309036	-11.874502	9.801422	111.140373	44.934006	-9.214564	112.189995	41.37825	43.222012	113.746941	43.156128	17.003724	112.968468	-66.905132	2.59912	109.312278
-3.671377	31.299284	112.339569	-11.788839	9.80365	111.956642	45.234127	-9.216743	113.562439	41.660603	43.12994	114.976479	43.447365	16.9565985	114.269459	-67.025043	2.6507015	109.643825
-0.401142	32.741585	113.833466	-11.644052	9.667599	113.029099	45.669018	-9.377058	115.290596	42.097919	42.828106	116.560471	43.8834685	16.725524	115.9255335	-67.1715725	2.609674	110.1326645
1.823757	33.579063	114.741745	-11.521583	9.499998	113.636864	45.889954	-9.584548	116.17907	42.346634	42.508205	117.468666	44.118294	16.4618285	116.823868	-67.16146	2.5381675	110.44986
3.936834	34.359341	115.629021	-11.381899	9.283261	114.167007	46.063095	-9.81539	116.751816	42.591503	42.094559	118.169144	44.327299	16.1395845	117.46048	-67.091097	2.4269375	110.873534
6.02135	35.112686	116.36319	-11.239465	9.043341	114.597168	46.192188	-10.115638	117.053459	42.839558	41.667538	118.652702	44.515873	15.77595	117.8530805	-66.994803	2.310732	111.3412555
8.04428	35.764511	116.978561	-11.075168	8.794547	114.892044	46.284904	-10.454544	117.11805	43.077606	41.302696	118.904182	44.681255	15.424076	118.011116	-66.831591	2.165018	111.772972
10.045649	36.454792	117.250443	-10.939335	8.5918	115.034653	46.349018	-10.718827	116.913155	43.288635	41.052891	118.906425	44.8188265	15.167032	117.90979	-66.6974965	2.016568	112.159516
11.998217	37.051102	117.280815	-10.818	8.453465	115.008614	46.382557	-10.872826	116.544273	43.421352	40.934242	118.700302	44.9019545	15.030708	117.6222875	-66.5379545	1.876222	112.3949405
14.818427	38.013332	116.939232	-10.669868	8.391576	114.715424	46.470535	-10.895871	115.819077	43.437992	40.924408	118.177139	44.9542635	15.0142685	116.998108	-66.2939995	1.7688835	112.43274
16.647139	38.566093	116.676796	-10.587466	8.425231	114.437019	46.530819	-10.762209	115.385651	43.403236	41.045876	117.848244	44.9670275	15.1418335	116.6169475	-66.1419595	1.7086285	112.2570905
16.496193	37.956833	116.36174	-10.515968	8.511689	114.172707	46.613079	-10.582335	115.074852	43.370739	41.223068	117.556122	44.991909	15.3203665	116.315487	-66.023845	1.7030115	112.029927
16.551157	37.283066	116.018822	-10.435484	8.617369	113.956261	46.721848	-10.395409	114.83226	43.346352	41.399063	117.311775	45.0341	15.501827	116.0720175	-65.905068	1.732911	111.8405045
16.435268	36.710514	115.798279	-10.360423	8.726995	113.798378	46.826736	-10.226219	114.611099	43.304779	41.596825	117.07531	45.0657575	15.685303	115.8432045	-65.7866035	1.768687	111.7535515
16.499386	36.102299	115.378296	-10.289088	8.809351	113.667549	46.911518	-10.071858	114.377281	43.269245	41.740711	116.870758	45.0903815	15.8344265	115.6240195	-65.6685575	1.7842755	111.7110785
16.39146	35.44466	115.076004	-10.217406	8.858047	113.567688	47.003479	-9.970558	114.143921	43.234501	41.833405	116.707695	45.11899	15.9314235	115.425808	-65.553802	1.7846705	111.709568
16.215437	34.255905	114.762665	-10.074123	8.861162	113.493202	47.136028	-9.942606	113.948288	43.250237	41.90593	116.541656	45.1931325	15.981662	115.244972	-65.3413785	1.740662	111.741432
16.079294	33.450718	114.637909	-9.993173	8.83356	113.488556	47.220932	-9.964754	113.903831	43.298641	41.925606	116.44368	45.2597865	15.980426	115.1737555	-65.2461325	1.686694	111.8033565
15.901028	32.72419	114.504471	-9.907911	8.79182	113.496956	47.294708	-9.988503	113.906158	43.350254	41.930557	116.343452	45.322481	15.971027	115.124805	-65.138303	1.612613	111.869107
15.674609	31.919523	114.379311	-9.850511	8.745738	113.505234	47.366455	-10.016422	113.930954	43.379635	41.898445	116.285156	45.373045	15.9410115	115.108055	-65.074067	1.5504645	111.902413
15.368316	31.05253	114.26561	-9.799301	8.693062	113.5149	47.427677	-10.056	113.953484	43.400368	41.852684	116.212173	45.4140225	15.898342	115.0828285	-65.0126245	1.487782	111.9469715
15.150754	30.168474	114.154907	-9.750128	8.630454	113.524963	47.481178	-10.129159	113.964249	43.415848	41.793934	116.136192	45.448513	15.8323875	115.0502205	-64.948769	1.4285205	111.9997055
14.82694	29.318258	114.073349	-9.72673	8.56361	113.527748	47.478588	-10.209725	113.943886	43.416397	41.717487	116.069031	45.4474925	15.753881	115.0064585	-64.9009525	1.373339	112.0490375
14.35038	28.03714	113.874199	-9.748955	8.443482	113.528969	47.404163	-10.362622	113.776756	43.395596	41.609871	115.891945	45.3998795	15.6236245	114.8343505	-64.8977895	1.2633395	112.2235875
13.903077	27.144224	113.791145	-9.77529	8.361086	113.544418	47.3083	-10.469616	113.475922	43.370525	41.523293	115.761772	45.3394125	15.5268385	114.618847	-64.8899925	1.1953335	112.469989
13.527491	26.197683	113.710045	-9.81194	8.255136	113.555161	47.199051	-10.618279	113.021683	43.351669	41.415718	115.628502	45.27536	15.3987195	114.3250925	-64.89924	1.1115525	112.7852295
13.178292	25.270382	113.59314	-9.827966	8.115608	113.564728	47.054676	-10.768656	112.378677	43.345795	41.265335	115.530014	45.2002355	15.2483395	113.9543455	-64.8561675	0.9828765	113.1751105
12.750699	24.410936	113.574326	-9.849207	7.966743	113.557938	46.831795	-10.907897	111.674026	43.327549	41.08815	115.402008	45.079672	15.0901265	113.538017	-64.778086	0.8433595	113.577859
12.379712	23.402737	113.371979	-9.861142	7.842663	113.527214	46.603588	-11.028254	110.941277	43.307228	40.940735	115.249763	44.955408	14.9562405	113.09552	-64.677692	0.729085500000002	113.958908
11.970852	22.39398	113.224373	-9.890898	7.775738	113.483559	46.344749	-11.059391	110.211205	43.262871	40.843498	115.104362	44.80381	14.8920535	112.6577835	-64.585606	0.6594225	114.3093345
11.458588	20.945421	112.958969	-9.925309	7.787014	113.44503	46.001888	-10.991769	109.454475	43.168362	40.812637	114.942146	44.585125	14.910434	112.1983105	-64.435743	0.663593999999998	114.6917495
11.138008	19.91301	112.850296	-9.970269	7.874821	113.464828	45.885735	-10.866917	109.253166	43.095493	40.877785	114.935326	44.490614	15.005434	112.094246	-64.431152	0.744207999999999	114.83541
10.775417	18.821026	112.840927	-10.016919	8.001452	113.532898	45.877342	-10.731915	109.304726	43.005905	41.006966	114.94162	44.4416235	15.1375255	112.123173	-64.4754615	0.865378500000002	114.942623
10.490185	17.714247	112.765213	-10.084805	8.119883	113.559616	45.934761	-10.578307	109.508804	42.876423	41.166889	114.943695	44.405592	15.294291	112.2262495	-64.575202	0.945475000000002	114.8929825
10.265716	16.541332	112.690414	-10.171545	8.2402	113.54895	46.019344	-10.427065	109.760033	42.687626	41.328415	114.895844	44.353485	15.450675	112.3279385	-64.696575	1.029725	114.7699615
9.946481	15.331364	112.537254	-10.288256	8.329443	113.48127	46.074116	-10.284913	110.063599	42.462055	41.464249	114.783249	44.2680855	15.589668	112.423424	-64.8445975	1.069218	114.539116
9.694584	14.091551	112.382736	-10.406957	8.365579	113.35273	46.100681	-10.196713	110.353317	42.244564	41.548397	114.724899	44.1726225	15.675842	112.539108	-64.9865365	1.055316	114.166352
9.334059	12.108651	112.177193	-10.632884	8.312101	113.122871	46.058044	-10.279342	110.856522	41.998009	41.559284	114.626633	44.0280265	15.639971	112.7415775	-65.2937945	0.984231000000001	113.5041645
9.070333	10.684834	112.125084	-10.80756	8.240642	112.954643	45.963051	-10.396059	111.277985	41.854935	41.501419	114.618423	43.908993	15.55268	112.948204	-65.524113	0.928604	112.961082
8.806969	9.323369	112.068542	-10.982637	8.206115	112.817024	45.849331	-10.513291	111.781227	41.709202	41.450195	114.594902	43.7792665	15.468452	113.1880645	-65.7445405	0.943778000000002	112.4459835
8.519995	7.956129	112.14006	-11.183334	8.205691	112.687599	45.761902	-10.568524	112.41301	41.565781	41.45573	114.607933	43.6638415	15.443603	113.5104715	-66.0305095	0.967778999999998	111.8647265
8.127143	6.597466	112.280617	-11.368113	8.254221	112.579369	45.702473	-10.579981	113.098999	41.409081	41.508022	114.647606	43.555777	15.4640205	113.8733025	-66.292003	1.0444215	111.2854355
7.770236	5.321244	112.336433	-11.560243	8.345633	112.50415	45.61795	-10.548822	113.810287	41.230663	41.600971	114.680244	43.4243065	15.5260745	114.2452655	-66.5447925	1.1651915	110.7630345
7.415113	3.998736	112.568237	-11.772438	8.452738	112.458145	45.514935	-10.511422	114.462624	41.04147	41.692543	114.731216	43.2782025	15.5905605	114.59692	-66.8230785	1.3149155	110.31937
6.631453	2.090592	112.875511	-12.084975	8.559753	112.481758	45.243271	-10.481465	115.225327	40.784283	41.806831	114.854774	43.013777	15.662683	115.0400505	-67.183727	1.456823	109.9234655
6.089061	0.910857	113.058449	-12.282022	8.583904	112.56086	45.028915	-10.484976	115.592888	40.646587	41.850166	114.998581	42.837751	15.682595	115.2957345	-67.401795	1.485213	109.8259855
5.511673	-0.326329	113.23069	-12.459394	8.582095	112.657585	44.841984	-10.499675	115.867958	40.519829	41.898254	115.169205	42.6809065	15.6992895	115.5185815	-67.5996945	1.4649005	109.7965885
4.876313	-1.526468	113.41214	-12.61965	8.598118	112.760139	44.694664	-10.496188	116.096703	40.387894	41.941357	115.318001	42.541279	15.7225845	115.707352	-67.780579	1.4736515	109.812926
4.222929	-2.60917	113.526192	-12.743004	8.653302	112.824272	44.577465	-10.419033	116.316795	40.233768	42.021011	115.415619	42.4056165	15.800989	115.866207	-67.8916245	1.505615	109.782337
3.515791	-3.624509	113.668167	-12.851021	8.754932	112.837944	44.528942	-10.266281	116.555298	40.054192	42.18631	115.393959	42.291567	15.9600145	115.9746285	-67.993609	1.5498495	109.7012595
2.739829	-4.653439	113.744095	-12.929355	8.905719	112.787201	44.527561	-10.03109	116.803955	39.860992	42.424728	115.33831	42.1942765	16.196819	116.0711325	-68.0529865	1.614619	109.5032695
1.592545	-5.95615	113.82959	-13.012454	9.174065	112.667503	44.605591	-9.675399	117.222633	39.600201	42.782272	115.175224	42.102896	16.5534365	116.1989285	-68.127804	1.7946935	109.1360775
0.693426	-6.728343	113.961861	-13.045509	9.350697	112.612823	44.634541	-9.473969	117.475876	39.52129	42.991726	115.06263	42.0779155	16.7588785	116.269253	-68.1689335	1.9425155	108.956393
-0.291068	-7.527883	114.042191	-13.080759	9.515911	112.601685	44.603691	-9.306018	117.703781	39.470955	43.186188	114.99369	42.037323	16.940085	116.3487355	-68.198841	2.091737	108.8546345
-1.227861	-8.1986	114.119247	-13.116828	9.661957	112.628952	44.557484	-9.168182	117.862282	39.444405	43.360977	114.91523	42.0009445	17.0963975	116.388756	-68.2346005	2.2275165	108.869148
-2.273009	-8.689558	114.261559	-13.138753	9.80246	112.677444	44.499012	-9.039178	117.979279	39.423512	43.492313	114.810516	41.961262	17.2265675	116.3948975	-68.238768	2.3783525	108.9599905
-3.395437	-9.239829	114.280998	-13.164001	9.938993	112.713226	44.447891	-8.90594	118.056778	39.405746	43.61039	114.652237	41.9268185	17.352225	116.3545075	-68.2548205	2.525761	109.0719445
-4.572934	-9.674808	114.309074	-13.181753	10.068947	112.722443	44.414009	-8.749166	118.098083	39.391632	43.736549	114.449944	41.9028205	17.4936915	116.2740135	-68.2663265	2.6442025	109.1708725
-6.309684	-10.082076	114.404999	-13.140376	10.243937	112.70826	44.500656	-8.486527	118.140121	39.324535	43.942684	113.964211	41.9125955	17.7280785	116.052166	-68.1933475	2.7597955	109.364354
-7.626558	-10.257433	114.543304	-13.049761	10.334588	112.738083	44.640766	-8.272266	118.188263	39.256496	44.115063	113.49118	41.948631	17.9213985	115.8397215	-68.048153	2.7477775	109.6364445
-8.891342	-10.360506	114.810921	-12.900548	10.379057	112.853073	44.837986	-8.067447	118.225014	39.239616	44.200447	112.993301	42.038801	18.0665	115.6091575	-67.839897	2.691614	110.0969885
-10.145966	-10.322447	115.150925	-12.746332	10.390402	113.045074	45.045021	-7.879309	118.28344	39.223549	44.284977	112.525391	42.134285	18.202834	115.4044155	-67.626949	2.57797	110.6857325
-11.562887	-10.132514	115.411674	-12.580475	10.37006	113.287117	45.237686	-7.682005	118.356255	39.219601	44.361916	112.140587	42.2286435	18.3399555	115.248421	-67.3895935	2.4001645	111.325813
-12.916168	-9.91673	115.698792	-12.450741	10.348664	113.540039	45.328514	-7.477206	118.42382	39.20546	44.44062	111.907806	42.266987	18.481707	115.165813	-67.168469	2.215621	111.914265
-14.266332	-9.546629	115.817154	-12.350942	10.308947	113.781563	45.633038	-7.374281	118.356941	39.192879	44.557686	111.77771	42.4129585	18.5917025	115.0673255	-67.1148425	2.0261915	112.4958005
-16.434153	-8.814486	115.676903	-12.267187	10.268479	114.019798	45.787125	-7.188682	118.081093	39.189655	44.795303	111.88266	42.48839	18.8033105	114.9818765	-67.022764	1.7336475	113.0577195
-17.866703	-8.147168	115.411736	-12.245604	10.268558	114.107216	45.801765	-7.074563	117.729416	39.204098	44.964878	112.122108	42.5029315	18.9451575	114.925762	-66.9941395	1.5919585	113.28867
-19.366594	-7.352787	115.009964	-12.227829	10.29506	114.135803	45.80505	-6.99766	117.190674	39.229927	45.134644	112.5103	42.5174885	19.068492	114.850487	-66.9731465	1.521628	113.421119
-20.845825	-6.588478	114.5224	-12.20221	10.35832	114.11438	45.71666	-6.924099	116.481842	39.3437	45.274006	112.972488	42.53018	19.1749535	114.727165	-66.9346	1.5416865	113.501595
-22.327852	-5.617992	114.097153	-12.151947	10.462092	114.105141	45.634846	-6.863208	115.680847	39.479801	45.388077	113.426765	42.5573235	19.2624345	114.553806	-66.8612175	1.6617495	113.656476
-23.80714	-4.587257	113.836708	-12.087882	10.651584	114.166153	45.481876	-6.742175	114.857437	39.637974	45.487431	113.788589	42.559925	19.372628	114.323013	-66.735689	1.93054	114.009293
-25.18907	-3.498683	113.843323	-11.978403	10.898456	114.279572	45.363472	-6.582638	114.000282	39.801373	45.625546	113.975906	42.5824225	19.521454	113.988094	-66.5392285	2.275458	114.57105
-27.356693	-1.729805	114.180771	-11.808615	11.326241	114.594902	45.094254	-6.226007	112.856804	39.973827	45.750134	113.924942	42.5340405	19.7620635	113.390873	-66.1512705	2.8904185	115.798931
-28.629797	-0.581794	114.699295	-11.697891	11.602483	114.867493	44.979374	-5.953767	112.096748	39.948544	45.917717	113.689461	42.463959	19.981975	112.8931045	-65.859741	3.222991	116.8418815
-29.952829	0.660172	115.250717	-11.589375	11.867058	115.116776	44.849251	-5.677392	111.470161	39.931049	46.009701	113.314285	42.39015	20.1661545	112.392223	-65.5689	3.5679615	117.841329
-31.163624	1.763479	115.829956	-11.517719	12.070593	115.337196	44.727245	-5.451766	110.97702	39.843525	46.119522	112.984375	42.285385	20.333878	111.9806975	-65.320823	3.807308	118.6936945
-32.288948	2.91163	116.373978	-11.490181	12.208249	115.537369	44.614349	-5.286434	110.643242	39.771492	46.193336	112.606956	42.1929205	20.453451	111.625099	-65.1732825	3.963047	119.449639
-33.395473	4.118288	116.889503	-11.488866	12.27518	115.713135	44.494038	-5.188648	110.416862	39.649784	46.212574	112.361954	42.071911	20.511963	111.389408	-65.049643	4.038397	120.036862
-34.439816	5.162264	117.254623	-11.496154	12.271758	115.867271	44.369545	-5.149599	110.238335	39.558174	46.202885	112.156662	41.9638595	20.526643	111.1974985	-64.9561675	4.016873	120.5370435
-35.805237	6.896669	117.665169	-11.561652	12.16126	116.019012	44.197231	-5.177441	110.050537	39.455582	46.152763	111.976875	41.8264065	20.487661	111.013706	-64.9497105	3.834859	121.024318
-36.616703	7.990016	117.878937	-11.604456	12.078722	116.083321	44.064529	-5.239612	109.948326	39.409203	46.072643	111.940659	41.736866	20.4165155	110.9444925	-64.945778	3.7409285	121.2221495
-37.293507	9.073236	118.058182	-11.667009	11.963588	116.13562	43.933823	-5.301609	109.887718	39.362324	46.003532	111.932358	41.6480735	20.3509615	110.910038	-64.9820915	3.5762145	121.361202
-37.883259	10.273285	118.163704	-11.73238	11.867521	116.172028	43.827362	-5.384525	109.782967	39.321541	45.92049	111.977402	41.5744515	20.2679825	110.8801845	-65.0392115	3.4670595	121.4638715
-38.380592	11.437391	118.350792	-11.784866	11.781	116.228546	43.699692	-5.453992	109.701004	39.288872	45.842365	111.992302	41.494282	20.1941865	110.846653	-65.064014	3.3678135	121.610439
-38.758316	12.523866	118.455246	-11.827774	11.721065	116.261337	43.592422	-5.514633	109.612862	39.276485	45.777103	111.99337	41.4344535	20.131235	110.803116	-65.0900015	3.310895	121.719558
-39.022537	13.70359	118.564537	-11.871612	11.689931	116.295555	43.494221	-5.554304	109.511055	39.242264	45.728348	112.069954	41.3682425	20.087022	110.7905045	-65.1114665	3.29284	121.8006055
-39.218895	15.468752	118.662392	-11.915857	11.677683	116.267029	43.391724	-5.600358	109.329155	39.239616	45.660038	112.144257	41.31567	20.02984	110.736706	-65.147384	3.325526	121.797352
-39.242821	16.567625	118.662941	-11.938175	11.659101	116.211998	43.31028	-5.606116	109.159424	39.259045	45.628651	112.232697	41.2846625	20.0112675	110.6960605	-65.1610125	3.3069345	121.7279355
-39.114208	17.688278	118.678299	-11.961998	11.663665	116.167923	43.226139	-5.597695	108.973015	39.28241	45.620422	112.321747	41.2542745	20.0113635	110.647381	-65.1782705	3.3159665	121.688465
-38.913715	18.846985	118.711555	-11.983134	11.673116	116.139397	43.132637	-5.580651	108.775436	39.32415	45.608791	112.419701	41.2283935	20.01407	110.5975685	-65.1946615	3.332162	121.6812255
-38.515873	19.940941	118.818489	-12.297353	11.902428	116.423477	43.050213	-5.552415	108.595573	39.346031	45.607994	112.596619	41.198122	20.0277895	110.596096	-65.792828	3.7770665	122.250858
-38.073479	20.959295	118.93045	-12.022512	11.769256	116.183159	42.995525	-5.507472	108.493019	39.356525	45.622272	112.785995	41.176025	20.0574	110.639507	-65.221049	3.481112	121.726811
-37.504036	21.96064	119.058907	-12.033448	11.840648	116.256142	42.964813	-5.448647	108.455658	39.35041	45.653084	112.989769	41.1576115	20.1022185	110.7227135	-65.2245075	3.5790775	121.7895705
-36.393261	23.355385	119.092682	-12.061591	11.918691	116.34668	42.973648	-5.402401	108.483871	39.309822	45.670612	113.325294	41.141735	20.1341055	110.9045825	-65.264917	3.7032765	121.7887775
-35.633087	24.210855	119.015312	-12.069971	11.910316	116.350761	43.000172	-5.434494	108.541313	39.33075	45.625439	113.466713	41.165461	20.0954725	111.004013	-65.305403	3.7251595	121.697509
-34.731285	25.018152	118.88385	-12.084929	11.834181	116.310059	43.015018	-5.541121	108.628502	39.345535	45.52887	113.572021	41.1802765	19.9938745	111.1002615	-65.3501345	3.6744875	121.5198565
-33.682327	25.709427	118.639664	-12.12166	11.731845	116.255081	43.009434	-5.69252	108.750244	39.349953	45.399223	113.649109	41.1796935	19.8533515	111.1996765	-65.4230135	3.6103385	121.3104855
-32.602634	26.393431	118.376518	-12.151989	11.662438	116.217827	43.002186	-5.883013	108.919525	39.366047	45.254471	113.709831	41.1841165	19.685729	111.314678	-65.4880945	3.639147	121.120976
-31.453833	26.986542	118.089767	-12.229085	11.477803	116.127312	43.008995	-6.114976	109.145859	39.38649	45.090191	113.774719	41.1977425	19.4876075	111.460289	-65.6559125	3.4679985	120.794335
-30.173216	27.535995	117.688477	-12.310793	11.311892	116.023674	43.013222	-6.351749	109.419334	39.383869	44.907467	113.829567	41.1985455	19.277859	111.6244505	-65.8201315	3.345925	120.4228975
-28.186535	28.29084	117.055534	-12.443786	11.060145	115.857224	43.004665	-6.715749	109.906784	39.439625	44.644855	113.944611	41.222145	18.964553	111.9256975	-66.109717	3.155737	119.7887505
-26.801952	28.730419	116.578087	-12.564281	10.911268	115.679482	42.99168	-6.931745	110.303413	39.475365	44.480267	114.057198	41.2335225	18.774261	112.1803055	-66.3620845	3.048275	119.1786585
-25.270452	29.12772	116.153542	-12.672995	10.744661	115.52787	42.997696	-7.124475	110.856339	39.59803	44.328941	114.327873	41.297863	18.602233	112.592106	-66.643853	2.887089	118.463634
-23.765724	29.478327	115.827576	-12.835489	10.622504	115.434853	43.029652	-7.285166	111.643372	39.690571	44.241135	114.729225	41.3601115	18.4779845	113.1862985	-67.0310895	2.7670235	117.6834075
-22.16013	29.771763	115.596008	-13.055964	10.55892	115.492836	43.101124	-7.320207	112.606575	39.744553	44.26178	115.286423	41.4228385	18.4707865	113.946499	-67.5347665	2.6470535	117.039173
-20.720831	30.09285	115.646172	-13.321571	10.543537	115.668823	43.155647	-7.279485	113.663147	39.765842	44.313545	115.979004	41.4607445	18.51703	114.8210755	-68.1038865	2.570044	116.5165705
-19.168892	30.334532	115.86068	-13.585566	10.54823	115.979507	43.170891	-7.184768	114.676979	39.689781	44.384975	116.653526	41.430336	18.6001035	115.6652525	-68.601468	2.4963565	116.2937615
-16.841049	30.634304	116.421829	-13.965358	10.579469	116.537201	43.148815	-6.981937	116.068077	39.41296	44.473572	117.576469	41.2808875	18.7458175	116.822273	-69.2116035	2.4131205	116.252129
-15.281749	30.778488	116.866341	-14.163025	10.597445	116.92659	43.145485	-6.858291	116.866745	39.197422	44.54604	118.219315	41.1714535	18.8438745	117.54303	-69.4975035	2.3510155	116.31015
-13.847627	30.926531	117.27697	-14.340401	10.613599	117.296394	43.138302	-6.756331	117.595276	39.006908	44.604877	118.80587	41.072605	18.924273	118.200573	-69.753407	2.302925	116.392215
-12.433464	30.993956	117.596642	-14.484798	10.617803	117.595291	43.134811	-6.700704	118.240631	38.877182	44.652348	119.368935	41.0059965	18.975822	118.804783	-69.9755925	2.259784	116.385799
-10.903347	31.028795	117.959824	-14.637229	10.601223	117.824509	43.112789	-6.685118	118.765976	38.750587	44.666367	119.886017	40.931688	18.9906245	119.3259965	-70.206146	2.2118215	116.3230215
-9.530983	31.022104	118.217041	-14.782066	10.582816	117.987335	43.039436	-6.698041	119.196747	38.627396	44.64185	120.298347	40.833416	18.9719045	119.747547	-70.397548	2.1937275	116.227123
-8.196057	30.935049	118.425354	-14.946413	10.574536	118.116013	42.9333	-6.714839	119.499992	38.509548	44.633179	120.669617	40.721424	18.95917	120.0848045	-70.61425	2.189902	116.1472215
-6.212712	30.788797	118.896034	-15.182694	10.619659	118.268272	42.753189	-6.704485	119.755486	38.306328	44.646057	121.125397	40.5297585	18.970786	120.4404415	-70.8951465	2.268532	116.0961025
-4.963532	30.547258	119.10701	-15.344434	10.679938	118.345413	42.630924	-6.660815	119.811127	38.181149	44.684387	121.376022	40.4060365	19.011786	120.5935745	-71.0949045	2.34809	116.0972515
-3.709208	30.369469	119.361221	-15.48229	10.767575	118.398537	42.52351	-6.566775	119.774071	38.039017	44.734409	121.622681	40.2812635	19.083817	120.698376	-71.2458435	2.451333	116.098698
-2.567346	30.138334	119.571663	-15.606964	10.895197	118.43251	42.441795	-6.435868	119.741074	37.909462	44.802223	121.859932	40.1756285	19.1831775	120.800503	-71.3895565	2.6072165	116.064517
-1.50055	29.814518	119.796547	-15.712786	11.058899	118.431732	42.367069	-6.271228	119.702705	37.792881	44.893162	122.162247	40.079975	19.310967	120.932476	-71.505547	2.806831	115.930988
-0.429429	29.46682	120.015205	-15.790767	11.259308	118.412544	42.322887	-6.085793	119.686981	37.723675	45.001129	122.522804	40.023281	19.457668	121.1048925	-71.604815	3.060948	115.7201955
0.546243	29.064947	120.24839	-15.850753	11.49459	118.382095	42.282116	-5.889248	119.699608	37.670563	45.139912	122.903419	39.9763395	19.625332	121.3015135	-71.6778455	3.363848	115.4626765
1.871158	28.350285	120.487358	-15.867932	11.915373	118.337234	42.248962	-5.535929	119.683838	37.578835	45.395546	123.427727	39.9138985	19.9298085	121.5557825	-71.6497625	3.9009375	115.1186855
2.712811	27.740618	120.569862	-15.913332	12.267459	118.316437	42.220573	-5.261933	119.724289	37.551723	45.613468	123.70002	39.886148	20.1757675	121.7121545	-71.712812	4.3591505	114.9207195
3.440232	27.102476	120.660378	-15.933217	12.610395	118.271698	42.221535	-5.053695	119.711891	37.584137	45.807144	123.933426	39.902836	20.3767245	121.8226585	-71.76927	4.8440655	114.7207375
4.116325	26.393703	120.63166	-15.965038	12.959722	118.233192	42.21759	-4.908122	119.62825	37.611	45.955093	124.092232	39.914295	20.5234855	121.860241	-71.844371	5.3959585	114.606143
4.689901	25.56743	120.561897	-15.969506	13.287656	118.203094	42.146225	-4.747172	119.568565	37.642578	46.082623	124.141823	39.8944015	20.6677255	121.855194	-71.8334135	5.9075865	114.550994
5.415413	24.520224	120.381584	-16.020468	13.61661	118.215881	42.060925	-4.618674	119.422279	37.67701	46.203701	124.100372	39.8689675	20.7925135	121.7613255	-71.9099035	6.4407065	114.6704365
5.639085	23.642906	120.281662	-16.080259	13.911936	118.23465	41.980927	-4.51077	119.260178	37.678844	46.295311	123.987366	39.8298855	20.8922705	121.623772	-71.9904035	6.9316015	114.845528
6.102242	21.94684	120.027603	-16.144688	14.239635	118.286308	41.852596	-4.358798	119.071732	37.651749	46.429955	123.812843	39.7521725	21.0355785	121.4422875	-72.0415485	7.4436915	115.1303285
6.235378	20.731932	119.947067	-16.185246	14.390759	118.339706	41.80315	-4.280793	118.980667	37.621353	46.490307	123.724983	39.7122515	21.104757	121.352825	-72.0827435	7.676761	115.326587
6.452358	19.400518	119.70224	-16.23435	14.517432	118.380722	41.768494	-4.236632	118.931725	37.589268	46.532269	123.607651	39.678881	21.1478185	121.269688	-72.147581	7.8870455	115.491756
6.535042	17.952234	119.516876	-16.250856	14.594419	118.395027	41.737808	-4.211197	118.913254	37.567181	46.548443	123.426964	39.6524945	21.168623	121.170109	-72.1542065	8.020215	115.619945
6.453411	16.499502	119.383255	-16.294323	14.661646	118.379745	41.768723	-4.221791	118.935143	37.56432	46.54047	123.114624	39.6665215	21.1593395	121.0248835	-72.2551675	8.1639525	115.7346065
6.471539	14.933046	119.052612	-16.216093	14.62113	118.2192	41.857925	-4.284593	118.96788	37.597946	46.501194	122.725403	39.7279355	21.1083005	120.8466415	-72.1601215	8.1339595	115.5917585
6.410738	13.234743	118.738869	-16.095747	14.50865	117.990204	41.991173	-4.377918	119.07843	37.631805	46.386902	122.158173	39.811489	21.004492	120.6183015	-72.002983	8.012808	115.3621065
6.039317	10.779642	118.407562	-15.800017	14.247796	117.459694	42.268559	-4.569533	119.291222	37.767418	46.130989	121.075478	40.0179885	20.780728	120.18335	-71.6180225	7.714864	114.736038
5.845324	8.993234	117.955841	-15.553565	13.990633	117.039886	42.472904	-4.763504	119.443825	37.8988	45.839844	120.121315	40.185852	20.53817	119.78257	-71.292982	7.443096	114.297202
5.505416	7.200848	117.66684	-15.276821	13.684029	116.595505	42.682236	-5.039073	119.558014	38.053257	45.500118	119.145676	40.3677465	20.2305225	119.351845	-70.9213885	7.1375355	113.839165
5.072502	5.560023	117.374741	-14.999027	13.34828	116.173492	42.850349	-5.34383	119.59095	38.236214	45.118286	118.131897	40.5432815	19.887228	118.8614235	-70.5413355	6.809332	113.4855605
4.564938	3.827308	117.092598	-14.742945	13.02532	115.779831	43.007637	-5.635269	119.535271	38.393219	44.756264	117.129807	40.700428	19.5604975	118.332539	-70.186318	6.4901425	113.227123
3.975179	2.170957	116.836639	-14.546037	12.749929	115.42112	43.113728	-5.842579	119.413467	38.499512	44.47805	116.227936	40.80662	19.3177355	117.8207015	-69.898694	6.1821225	113.0215385
3.24722	0.759027	116.677856	-14.418286	12.573616	115.118729	43.186543	-5.969021	119.240723	38.564404	44.247223	115.433838	40.8754735	19.139101	117.3372805	-69.7120455	6.008131	112.9001775
1.995096	-1.302969	116.45845	-14.341681	12.531101	114.77047	43.229031	-5.97441	119.00679	38.559155	44.126762	114.553978	40.894093	19.076176	116.780384	-69.577455	5.986026	112.760556
1.047439	-2.384418	116.396248	-14.369075	12.671895	114.599442	43.206806	-5.874165	118.889709	38.516571	44.19606	114.178085	40.8616885	19.1609475	116.533897	-69.5998385	6.1828425	112.664987
-0.020932	-3.42952	116.329422	-14.427425	12.912936	114.4757	43.15572	-5.716906	118.752136	38.452972	44.362293	113.932213	40.804346	19.3226935	116.3421745	-69.659196	6.5031785	112.6092255
-1.144453	-4.367519	116.215157	-14.50839	13.20868	114.394127	43.07938	-5.532936	118.575371	38.38345	44.563496	113.791443	40.731415	19.51528	116.183407	-69.748195	6.90208	112.604847
-2.312284	-5.117862	116.130653	-14.57365	13.516224	114.347801	43.007694	-5.353031	118.350876	38.342495	44.766701	113.712082	40.6750945	19.706835	116.031479	-69.8223945	7.325613	112.664123
-3.557962	-5.866779	115.984383	-14.594975	13.789646	114.322914	42.957104	-5.180747	118.10849	38.34412	44.96101	113.64077	40.650612	19.8901315	115.87463	-69.840562	7.6891605	112.771198
-4.820273	-6.519629	115.885666	-14.566027	14.003425	114.315353	42.949696	-5.056176	117.863174	38.38327	45.10141	113.477921	40.666483	20.022617	115.6705475	-69.798537	7.984233	112.9601585
-6.769946	-7.274242	115.891563	-14.3768	14.199446	114.321152	43.066742	-4.913591	117.49575	38.549591	45.177849	112.981483	40.8081665	20.132129	115.2386165	-69.5617665	8.266763	113.4036875
-8.072882	-7.724456	116.004524	-14.161284	14.229562	114.360931	43.21154	-4.833858	117.310127	38.683296	45.15876	112.522926	40.947418	20.162451	114.9165265	-69.269986	8.296673	113.8053355
-9.342427	-8.026327	116.252029	-13.900643	14.168999	114.438202	43.44162	-4.810832	117.202446	38.813259	45.077141	112.051186	41.1274395	20.1331545	114.626816	-68.9287255	8.2048435	114.249588
-10.732894	-8.280381	116.470131	-13.623023	13.985374	114.544464	43.702732	-4.84122	117.139748	38.950241	44.945232	111.642311	41.3264865	20.052006	114.3910295	-68.5725325	7.918742	114.6978985
-12.033342	-8.473804	116.671501	-13.346282	13.719124	114.687363	43.914093	-4.910999	117.08963	39.06744	44.773979	111.314682	41.4907665	19.93149	114.202156	-68.1833305	7.506758	115.17257
-13.352299	-8.515008	116.827988	-13.096462	13.416243	114.837692	44.230175	-5.065381	116.967377	39.177551	44.57568	111.064148	41.703863	19.7551495	114.0157625	-67.896787	7.0773365	115.6596215
-14.722451	-8.449448	116.948875	-12.893978	13.117501	115.003571	44.400772	-5.215694	116.849174	39.260654	44.378784	110.938034	41.830713	19.581545	113.893604	-67.618669	6.653457	116.113538
-16.720098	-8.10427	117.099487	-12.672242	12.736334	115.308739	44.579418	-5.452958	116.673447	39.365467	44.143291	110.965988	41.9724425	19.3451665	113.8197175	-67.3169265	6.1275015	116.7977605
-18.131571	-7.704559	117.204269	-12.578185	12.5662	115.554192	44.666393	-5.586781	116.568077	39.435497	44.042305	111.067108	42.050945	19.227762	113.8175925	-67.207315	5.904638	117.2907915
-19.396969	-7.206118	117.334007	-12.48744	12.481926	115.835968	44.7365	-5.68484	116.437492	39.497723	43.972046	111.216751	42.1171115	19.143603	113.8271215	-67.0919915	5.820249	117.8448145
-20.678829	-6.52922	117.554726	-12.38105	12.437705	116.120056	44.847214	-5.760918	116.291237	39.589222	43.943985	111.385262	42.218218	19.0915335	113.8382495	-66.980318	5.7838765	118.4018625
-21.949957	-5.775268	117.597282	-12.265424	12.425533	116.384796	44.946732	-5.81551	116.050629	39.700817	43.939499	111.598076	42.3237745	19.0619945	113.8243525	-66.8546225	5.7890715	118.9452395
-23.127108	-4.964159	117.607437	-12.11184	12.410737	116.57354	45.054722	-5.865867	115.655029	39.813755	43.957325	111.817848	42.4342385	19.045729	113.7364385	-66.6579185	5.775745	119.4106415
-24.27261	-4.011314	117.496323	-11.92557	12.389647	116.649925	45.132397	-5.893967	115.128204	40.051888	43.962906	111.984634	42.5921425	19.0344695	113.556419	-66.4432825	5.7448245	119.743431
-25.868412	-2.512148	117.109009	-11.649384	12.397615	116.556183	45.139164	-5.870427	114.014664	40.342758	43.974018	112.138077	42.740961	19.0517955	113.0763705	-66.039729	5.7434345	120.0359955
-26.870567	-1.37281	116.787804	-11.462387	12.433072	116.359802	45.183235	-5.856186	113.203812	40.588188	43.990517	112.170647	42.8857115	19.0671655	112.6872295	-65.8104855	5.7989785	120.0323745
-27.833935	-0.197669	116.368378	-11.29008	12.497125	116.073051	45.199398	-5.828556	112.40065	40.834522	44.02137	112.198708	43.01696	19.096407	112.299679	-65.59712	5.897843	119.846423
-28.669724	0.991184	115.918663	-11.150646	12.618601	115.728783	45.210552	-5.793641	111.684105	41.07795	44.06562	112.179138	43.144251	19.1359895	111.9316215	-65.445543	6.1012125	119.5259445
-29.497114	2.275858	115.518356	-11.034928	12.764317	115.343765	45.19759	-5.784543	111.052582	41.247845	44.082047	112.124016	43.2227175	19.148752	111.588299	-65.2925735	6.379882	119.099231
-30.239073	3.571771	115.22049	-10.937066	12.918307	114.989487	45.131878	-5.802485	110.483849	41.430092	44.034363	111.967377	43.280985	19.115939	111.225613	-65.155117	6.720675	118.753361
-30.89916	4.756162	115.007378	-10.842941	13.002831	114.722633	45.038418	-5.881821	110.004257	41.618919	43.928707	111.742661	43.3286685	19.023443	110.873459	-65.0145505	6.982219	118.571807
-31.735214	6.612019	115.061035	-10.723096	12.995151	114.582359	44.890968	-6.083287	109.433571	41.87455	43.696285	111.466003	43.382759	18.806499	110.449787	-64.828951	7.183803	118.714931
-32.171364	7.791945	115.290489	-10.650963	12.91714	114.606522	44.804459	-6.250543	109.147156	41.950417	43.515408	111.321114	43.377438	18.6324325	110.234135	-64.679364	7.2018475	118.978909
-32.531338	8.865434	115.522263	-10.60426	12.802012	114.703667	44.70792	-6.431832	108.902588	42.013359	43.318462	111.197044	43.3606395	18.443315	110.049816	-64.5691595	7.160709	119.357518
-32.791897	10.002582	115.819016	-10.581532	12.655015	114.802612	44.626781	-6.608986	108.72525	42.036774	43.130981	111.050461	43.3317775	18.2609975	109.8878555	-64.4948415	7.0490325	119.7173685
-32.947456	11.129355	116.092598	-10.59221	12.507775	114.915024	44.533775	-6.780604	108.619568	42.054321	42.95628	110.93676	43.294048	18.087838	109.778164	-64.478468	6.927712	120.051884
-33.066181	12.169313	116.321167	-10.605984	12.378533	115.051888	44.457165	-6.95809	108.587708	42.076874	42.777061	110.845825	43.2670195	17.9094855	109.7167665	-64.4789875	6.8475805	120.3870095
-33.037586	13.189253	116.530487	-10.632612	12.276403	115.175804	44.376682	-7.123633	108.641052	42.050362	42.608643	110.79583	43.213522	17.742505	109.718441	-64.478746	6.810301	120.633167
-32.847397	14.773828	116.703674	-10.712946	12.138941	115.332603	44.264977	-7.351007	108.849442	42.044022	42.389359	110.71196	43.1544995	17.519176	109.780701	-64.5803915	6.758706	120.884505
-32.569748	15.779436	116.759277	-10.762743	12.065514	115.416168	44.197159	-7.476334	109.039673	42.02528	42.266071	110.702347	43.1112195	17.3948685	109.87101	-64.6367055	6.7361595	120.961326
-32.26506	16.750031	116.73822	-10.837877	11.997848	115.488411	44.151573	-7.601617	109.25692	41.989372	42.169426	110.720467	43.0704725	17.2839045	109.9886935	-64.7462265	6.7117915	120.9881285
-31.807062	17.746071	116.675911	-10.902913	11.926585	115.509247	44.123322	-7.697523	109.467171	41.992424	42.069138	110.736488	43.057873	17.1858075	110.1018295	-64.863699	6.6673625	120.9166645
-31.298586	18.634739	116.542091	-10.965022	11.870524	115.506836	44.101765	-7.797117	109.646751	41.974068	41.993584	110.759377	43.0379165	17.0982335	110.203064	-64.9679605	6.6428145	120.810608
-30.676285	19.572201	116.355469	-11.023108	11.845662	115.465691	44.061016	-7.862811	109.834908	41.948845	41.919197	110.748741	43.0049305	17.028193	110.2918245	-65.0511465	6.663131	120.6395575
-29.983097	20.472395	116.201042	-11.056057	11.828842	115.41526	44.050037	-7.934355	110.018448	41.947174	41.839134	110.679771	42.9986055	16.9523895	110.3491095	-65.1107195	6.7052945	120.4814105
-28.790001	21.813774	115.909027	-11.115538	11.825296	115.407852	44.008335	-8.020526	110.369255	41.968822	41.695095	110.556076	42.9885785	16.8372845	110.4626655	-65.2196545	6.8133075	120.3530385
-27.852472	22.713354	115.764023	-11.153696	11.812248	115.472672	44.016918	-8.09383	110.708214	41.980171	41.611229	110.538223	42.9985445	16.7586995	110.6232185	-65.3059365	6.8657965	120.3221255
-26.841427	23.549171	115.703979	-11.148454	11.769562	115.585258	44.018219	-8.197266	111.074997	41.89801	41.526859	110.71904	42.9581145	16.6647965	110.8970185	-65.2550225	6.8743275	120.2734975
-25.826582	24.400593	115.620758	-11.171686	11.690885	115.742424	43.993484	-8.348497	111.432854	41.965683	41.376873	110.859978	42.9795835	16.514188	111.146416	-65.3229555	6.867582	120.338432
-24.651529	25.259041	115.582504	-11.212878	11.570213	115.898148	43.9217	-8.56838	111.741188	42.054565	41.168896	111.108078	42.9881325	16.300258	111.424633	-65.4138885	6.840168	120.371663
-23.434679	26.058601	115.672386	-11.274637	11.380836	116.080582	43.796764	-8.867603	111.950096	42.192791	40.906353	111.463837	42.9947775	16.019375	111.7069665	-65.5440515	6.742297	120.4541975
-22.197535	26.876131	115.760971	-11.353518	11.179106	116.243973	43.607555	-9.205069	112.070313	42.342922	40.599834	111.866501	42.9752385	15.6973825	111.968407	-65.6822745	6.6608295	120.519539
-20.142124	28.099787	116.112984	-11.478706	10.922948	116.469261	43.321312	-9.684215	112.059174	42.509121	40.171547	112.567589	42.9152165	15.243666	112.3133815	-65.8726285	6.60223	120.6251405
-18.733688	28.933598	116.369202	-11.581078	10.814369	116.615677	43.114925	-9.910023	111.988602	42.594765	39.949356	113.034821	42.854845	15.0196665	112.5117115	-66.017001	6.6090715	120.7196425
-17.238188	29.744783	116.661957	-11.682502	10.763245	116.745087	42.931717	-10.060802	111.895081	42.67094	39.800518	113.527588	42.8013285	14.869858	112.7113345	-66.1663325	6.656632	120.7788395
-15.709334	30.484825	117.02951	-11.795139	10.741892	116.879463	42.767105	-10.147646	111.857292	42.71946	39.711937	114.104202	42.7432825	14.7821455	112.980747	-66.3335605	6.7016385	120.778179
-14.063452	31.237694	117.463554	-11.904578	10.776143	117.09362	42.655418	-10.149615	112.039757	42.752605	39.699944	114.803223	42.7040115	14.7751645	113.42149	-66.5131675	6.7771215	120.76575
-12.501539	31.853348	118.08239	-12.049862	10.877579	117.46241	42.641739	-10.061783	112.536835	42.74839	39.767967	115.77256	42.6950645	14.853092	114.1546975	-66.7947885	6.902066	120.7701225
-10.764024	32.469402	118.787849	-12.267143	11.019354	117.999741	42.716583	-9.891985	113.383469	42.689087	39.939808	117.093124	42.702835	15.0239115	115.2382965	-67.237121	7.0147965	120.7611855
-8.408006	33.152138	120.372414	-12.712179	11.2967	119.100418	42.82674	-9.540725	115.092041	42.412601	40.329197	119.478485	42.6196705	15.394236	117.285263	-68.0440285	7.199164	120.915573
-6.656476	33.541397	121.462692	-13.057391	11.519667	119.890961	42.861073	-9.245784	116.266884	42.04528	40.697525	121.093819	42.4531765	15.7258705	118.6803515	-68.5679585	7.3134635	121.1015705
-5.065098	33.738632	122.486389	-13.398367	11.751351	120.625542	42.874615	-8.907471	117.300926	41.674217	41.070972	122.659836	42.274416	16.0817505	119.980381	-69.07115	7.4209515	121.270703
-3.316212	33.923904	123.445251	-13.667221	11.943922	121.315857	42.888561	-8.633349	118.197205	41.318771	41.411915	124.073257	42.103666	16.389283	121.135231	-69.438108	7.498561	121.496483
-1.712149	33.887447	124.369934	-13.84681	12.046958	121.86319	42.87801	-8.383718	118.880966	41.029278	41.671406	125.330673	41.953644	16.643844	122.1058195	-69.647264	7.450072	121.6205605
0.038189	33.788197	125.069641	-14.006027	12.143513	122.294678	42.872086	-8.183909	119.376465	40.840687	41.830162	126.395905	41.8563865	16.8231265	122.886185	-69.8684405	7.4638995	121.703171
1.652497	33.537285	125.758026	-14.118319	12.22806	122.653534	42.907936	-8.057594	119.78067	40.698414	41.934376	127.220177	41.803175	16.938391	123.5004235	-70.039813	7.517729	121.8066445
4.141039	32.920521	126.475616	-14.204123	12.323057	123.049522	42.956924	-7.899833	120.234177	40.611088	42.04052	128.077911	41.784006	17.0703435	124.156044	-70.192252	7.5757705	121.943
5.724043	32.34193	126.745842	-14.217985	12.371125	123.195335	43.037354	-7.849265	120.414581	40.579426	42.056561	128.470245	41.80839	17.103648	124.442413	-70.24436	7.638602	121.948257
7.337129	31.631031	126.880478	-14.157356	12.384768	123.272453	43.13599	-7.803465	120.618011	40.592678	42.083694	128.731369	41.864334	17.1401145	124.67469	-70.179046	7.6294215	121.870216
8.911085	30.791384	126.840141	-14.09066	12.399236	123.27317	43.268787	-7.768761	120.847092	40.612255	42.102909	128.873917	41.940521	17.167074	124.8605045	-70.121841	7.631398	121.6858355
10.38438	29.835627	126.684906	-13.969064	12.397339	123.184059	43.425102	-7.741914	121.106171	40.618004	42.1082	128.905685	42.021553	17.183143	125.005928	-69.959681	7.611535	121.36219
11.8585	28.783651	126.373734	-13.83561	12.380735	123.008202	43.622746	-7.72001	121.400688	40.650986	42.108978	128.796783	42.136866	17.194484	125.0987355	-69.808086	7.566986	120.9176685
13.282454	27.583733	125.964844	-13.635114	12.324355	122.719833	43.920734	-7.839525	121.703461	40.748913	42.071892	128.564148	42.3348235	17.1161835	125.1338045	-69.6050515	7.5325265	120.3058615
15.327567	25.560089	125.193878	-13.281587	12.137578	122.084724	44.307945	-8.11246	122.166916	41.042423	41.921127	127.824745	42.675184	16.9043335	124.9958305	-69.238358	7.3708225	119.1736175
16.576815	24.100557	124.551682	-13.029324	11.925562	121.550919	44.563065	-8.367638	122.387848	41.219711	41.744064	127.141808	42.891388	16.688213	124.764828	-68.950036	7.162911	118.33701
17.806717	22.523235	123.859871	-12.771342	11.672807	121.002426	44.79221	-8.644133	122.489479	41.401718	41.471493	126.301537	43.096964	16.41368	124.395508	-68.639648	6.931934	117.609344
18.921091	20.882601	123.151848	-12.57997	11.405391	120.526039	45.003834	-8.934637	122.535431	41.530273	41.178417	125.411179	43.2670535	16.12189	123.973305	-68.4269935	6.688892	117.078773
19.931839	19.133724	122.587524	-12.310629	11.039839	120.080185	45.171741	-9.264272	122.597107	41.748764	40.802109	124.516823	43.4602525	15.7689185	123.556965	-68.0815105	6.3107595	116.603405
20.780529	17.360373	122.217026	-12.081083	10.64693	119.789055	45.321606	-9.64963	122.689758	41.950081	40.409016	123.701843	43.6358435	15.379693	123.1958005	-67.7980095	5.914167	116.3823095
21.534296	15.55348	121.905968	-11.868911	10.22882	119.620422	45.451035	-10.05595	122.810341	42.130375	39.99263	122.992409	43.790705	14.96834	122.901375	-67.528527	5.4893	116.339469
22.408865	12.839742	121.675812	-11.592919	9.586878	119.504654	45.612953	-10.670988	122.976372	42.440414	39.344025	122.103546	44.0266835	14.3365185	122.539959	-67.2125215	4.8372375	116.469349
22.871174	11.018665	121.593155	-11.41039	9.152653	119.426384	45.71619	-11.066465	123.006989	42.579269	38.938309	121.647606	44.1477295	13.935922	122.3272975	-66.9685095	4.369384	116.5254705
23.24461	9.276958	121.415291	-11.226369	8.737294	119.301437	45.873203	-11.451606	122.951416	42.755318	38.539494	121.185684	44.3142605	13.543944	122.06855	-66.7669985	3.930644	116.534324
23.51232	7.595707	121.223686	-11.076217	8.390744	119.139053	45.952492	-11.790028	122.832825	42.875385	38.17593	120.751991	44.4139385	13.192951	121.792408	-66.5663725	3.588537	116.485698
23.653378	5.958425	121.059074	-10.969695	8.126752	118.979599	45.968224	-12.071161	122.682487	42.924644	37.858139	120.346512	44.446434	12.893489	121.5144995	-66.385824	3.360015	116.4446985
23.718122	4.424084	120.913986	-10.879312	7.937283	118.860748	46.008717	-12.304939	122.544716	43.005226	37.612377	119.997475	44.5069715	12.653719	121.2710955	-66.2655955	3.220847	116.4504005
23.72377	2.967572	120.837021	-10.791006	7.79349	118.76786	46.074902	-12.501399	122.429169	43.093254	37.411774	119.728745	44.584078	12.4551875	121.078957	-66.16609	3.1317925	116.456763
23.502396	0.882209	120.723381	-10.684839	7.648371	118.603539	46.12886	-12.686698	122.229073	43.153336	37.207569	119.426117	44.641098	12.2604355	120.827595	-66.010776	3.0363065	116.379483
23.269947	-0.348604	120.616234	-10.633593	7.56133	118.456421	46.13979	-12.763371	122.092567	43.124916	37.123512	119.301285	44.632353	12.1800705	120.696926	-65.899539	2.9425895	116.215916
22.971518	-1.544216	120.492851	-10.587731	7.463827	118.310501	46.153534	-12.831913	121.980301	43.164108	37.026001	119.190178	44.658821	12.097044	120.5852395	-65.834283	2.83061	116.0357625
22.523233	-2.687267	120.409462	-10.546937	7.362647	118.192116	46.189308	-12.906406	121.8573	43.114471	36.943172	119.148613	44.6518895	12.018383	120.5029565	-65.7457635	2.706911	115.8812755
22.004555	-3.740849	120.314445	-10.537128	7.274398	118.124535	46.210392	-12.972598	121.762383	43.124817	36.848377	119.065544	44.6676045	11.9378895	120.4139635	-65.7418605	2.6109065	115.8351065
21.407246	-4.675869	120.262123	-10.527888	7.206189	118.08902	46.19698	-13.024325	121.697113	43.074844	36.798141	118.955658	44.635912	11.886908	120.3263855	-65.691688	2.52547	115.8516545
20.728954	-5.517684	120.258888	-10.518247	7.152718	118.085968	46.221462	-13.058557	121.649017	43.004082	36.759399	118.852684	44.612772	11.850421	120.2508505	-65.649266	2.455015	115.9210855
19.562254	-6.663128	120.255188	-10.512068	7.123634	118.130363	46.251114	-13.065626	121.605125	43.001747	36.740898	118.691681	44.6264305	11.837636	120.148403	-65.6505665	2.409632	116.112323
18.740852	-7.320704	120.230949	-10.496217	7.112167	118.151138	46.271626	-13.069312	121.577705	42.959904	36.726524	118.627144	44.615765	11.828606	120.1024245	-65.608199	2.395728	116.1998515
17.859655	-7.859923	120.182564	-10.483502	7.109727	118.133949	46.294014	-13.068602	121.531738	42.974949	36.713074	118.548515	44.6344815	11.822236	120.0401265	-65.6014855	2.397218	116.2277715
16.864819	-8.30843	120.068893	-10.474654	7.120558	118.080093	46.315807	-13.054005	121.41864	42.962456	36.744236	118.539986	44.6391315	11.8451155	119.979313	-65.5884395	2.3960005	116.180873
15.836784	-8.706347	119.863983	-10.479772	7.149021	118.013954	46.296806	-13.0208	121.269417	42.935658	36.819492	118.599594	44.616232	11.899346	119.9345055	-65.575776	2.398696	116.0934025
14.781321	-9.033853	119.598579	-10.533046	7.235933	117.949936	46.238029	-12.975824	121.058182	42.976715	36.907482	118.76252	44.607372	11.965829	119.910351	-65.673464	2.506037	115.989521
13.660487	-9.231193	119.323135	-10.616813	7.420506	117.916634	46.114872	-12.866142	120.825935	42.987869	37.079906	119.017258	44.5513705	12.106882	119.9215965	-65.7849965	2.73413	115.9116715
11.841464	-9.347732	118.989052	-10.804011	7.926699	118.00544	45.916634	-12.581031	120.462128	42.888306	37.475658	119.429932	44.40247	12.4473135	119.94603	-66.010492	3.4060845	116.06485
10.542023	-9.34207	118.794975	-10.961066	8.422221	118.163177	45.719494	-12.278358	120.245674	42.892792	37.792732	119.653305	44.306143	12.757187	119.9494895	-66.228275	4.087255	116.3768645
9.249607	-9.276783	118.629837	-11.11712	8.970667	118.344009	45.525803	-11.922735	120.038559	42.805817	38.18829	119.907509	44.16581	13.1327775	119.973034	-66.40005	4.8085565	116.714984
7.866043	-9.142133	118.488022	-11.247226	9.505461	118.523285	45.379875	-11.524151	119.819954	42.684174	38.607502	120.213249	44.0320245	13.5416755	120.0166015	-66.5264765	5.4692465	117.0299685
6.464034	-9.014196	118.374481	-11.362124	9.989944	118.676613	45.275772	-11.140549	119.66777	42.605877	39.00069	120.465302	43.9408245	13.9300705	120.066536	-66.6650725	6.0498175	117.28669
5.069129	-8.894639	118.237946	-11.4474	10.418332	118.79673	45.198818	-10.776413	119.556831	42.547562	39.36541	120.656822	43.87319	14.2944985	120.1068265	-66.76799	6.5421655	117.4866335
3.668781	-8.736693	118.126251	-11.527853	10.760939	118.859825	45.147972	-10.450106	119.427444	42.400646	39.735306	120.853714	43.774309	14.6426	120.140579	-66.830015	6.879278	117.579071
1.44957	-8.571994	117.911171	-11.621984	11.124653	118.847824	45.106724	-10.035278	119.222816	42.266129	40.154793	120.879051	43.6864265	15.0597575	120.0509335	-66.9303945	7.1895485	117.6447145
-0.008365	-8.45883	117.768967	-11.667348	11.279937	118.774094	45.109592	-9.790351	119.10511	42.146683	40.393875	120.790161	43.6281375	15.301762	119.9476355	-66.9628335	7.258112	117.6005525
-1.499943	-8.336968	117.617058	-11.699505	11.397142	118.65815	45.157833	-9.559855	119.008186	42.003204	40.62413	120.668861	43.5805185	15.5321375	119.8385235	-66.9795285	7.2621465	117.4777765
-2.997577	-8.226464	117.494522	-11.739055	11.481707	118.522881	45.1688	-9.314425	118.953255	41.874931	40.83519	120.478592	43.5218655	15.7603825	119.7159235	-66.9999755	7.2030315	117.3298385
-4.497932	-8.09687	117.413284	-11.747002	11.561918	118.382332	45.191647	-9.091657	118.922592	41.785908	41.005051	120.217789	43.4887775	15.956697	119.5701905	-66.9827815	7.167139	117.1944735
-6.033614	-7.948938	117.369095	-11.758644	11.654726	118.272339	45.235085	-8.889677	118.914963	41.625977	41.196667	119.935669	43.430531	16.153495	119.425316	-66.947819	7.155957	117.119362
-7.578765	-7.783762	117.303505	-11.743103	11.76597	118.19706	45.273487	-8.659145	118.888474	41.558121	41.416885	119.640205	43.415804	16.37887	119.2643395	-66.90201	7.15307	117.1297805
-9.887424	-7.445342	117.117401	-11.680582	12.041764	118.101944	45.339672	-8.234732	118.683861	41.544868	41.835449	119.342781	43.44227	16.8003585	119.013321	-66.803434	7.2831695	117.190567
-11.464827	-7.182153	116.837883	-11.633201	12.310599	118.019295	45.376198	-7.886776	118.405983	41.549728	42.198528	119.228981	43.462963	17.155876	118.817482	-66.729365	7.465322	117.221108
-13.027215	-6.870614	116.554535	-11.601548	12.650019	117.916473	45.375732	-7.474452	118.0326	41.566612	42.580879	119.110016	43.471172	17.5532135	118.571308	-66.674268	7.7468245	117.261638
-14.634795	-6.523569	116.313263	-11.602949	13.035626	117.819237	45.380329	-7.009243	117.67244	41.432762	43.038906	119.003891	43.4065455	18.0148315	118.3381655	-66.6124435	8.0564205	117.3003085
-16.229122	-6.155009	116.164375	-11.605277	13.458572	117.719795	45.379379	-6.499012	117.404137	41.395332	43.507839	118.848824	43.3873555	18.5044135	118.1264805	-66.5979095	8.4127305	117.3131095
-17.816107	-5.741931	116.087662	-11.621734	13.850721	117.644135	45.437943	-6.010893	117.216827	41.192818	44.003262	118.674706	43.3153805	18.9961845	117.9457665	-66.5588485	8.7052575	117.3425035
-19.419344	-5.387335	116.111877	-11.6473	14.163258	117.577431	45.494209	-5.543967	117.100235	41.02359	44.469845	118.355324	43.2588995	19.462939	117.7277795	-66.5534995	8.863577	117.4270825
-21.81027	-4.860553	116.338264	-11.667474	14.467963	117.470085	45.565147	-4.941987	116.981438	40.778397	45.023312	117.612907	43.171772	20.0406625	117.2971725	-66.50672	8.8952635	117.6429975
-23.393349	-4.529717	116.601196	-11.668572	14.54073	117.407715	45.642014	-4.629234	116.9515	40.591145	45.311798	116.947578	43.1165795	20.341282	116.949539	-66.4537235	8.740178	117.865891
-24.933189	-4.191823	116.942955	-11.655479	14.544451	117.3591	45.674408	-4.355306	117.02021	40.420578	45.511139	116.177055	43.047493	20.5779165	116.5986325	-66.358451	8.5109855	118.1195675
-26.459009	-3.801947	117.336586	-11.634159	14.484866	117.33812	45.75275	-4.153211	117.184593	40.259933	45.648075	115.386917	43.0063415	20.747432	116.285755	-66.2746595	8.2223	118.390485
-27.942244	-3.366949	117.775688	-11.610067	14.37517	117.340836	45.865536	-3.989037	117.412392	40.072678	45.739674	114.581589	42.969107	20.8753185	115.9969905	-66.189241	7.8750215	118.6846815
-29.380718	-2.867656	118.190323	-11.580491	14.24121	117.350151	45.959316	-3.82694	117.656136	39.871643	45.758045	113.825203	42.9154795	20.9655525	115.7406695	-66.0764615	7.5168675	118.9596325
-30.801355	-2.269638	118.51857	-11.573217	14.081304	117.363037	46.030724	-3.676682	117.8843	39.598015	45.795517	113.230064	42.8143695	21.0594175	115.557182	-65.9608035	7.1031905	119.168892
-32.847069	-1.199041	118.881989	-11.555765	13.837123	117.386581	46.085102	-3.511197	118.087349	39.366325	45.756046	112.388588	42.7257135	21.1224245	115.2379685	-65.8372435	6.5518215	119.5351935
-34.246048	-0.361712	118.946709	-11.570856	13.676201	117.373192	46.063694	-3.444882	118.077507	39.244648	45.725945	111.966431	42.654171	21.1405315	115.021969	-65.795883	6.2118705	119.724415
-35.560818	0.586069	118.94516	-11.596398	13.499755	117.347374	46.015976	-3.420863	117.966148	39.173534	45.670376	111.566422	42.594755	21.1247565	114.766285	-65.787551	5.8747535	119.928463
-36.880913	1.696464	118.896568	-11.633432	13.335914	117.340088	45.903107	-3.421413	117.741646	39.078465	45.630146	111.375366	42.490786	21.1043665	114.558506	-65.75765	5.5674615	120.12167
-38.119572	2.930496	118.808556	-11.693716	13.221561	117.360893	45.726807	-3.435907	117.444679	39.011696	45.620667	111.342682	42.3692515	21.09238	114.3936805	-65.7566835	5.350742	120.3281055
-39.32737	4.368851	118.796417	-11.754509	13.195853	117.446709	45.518322	-3.444108	117.152191	38.994015	45.645123	111.440887	42.2561685	21.1005075	114.296539	-65.7651865	5.2911985	120.596879
-40.454525	5.922422	118.880753	-11.815659	13.244338	117.616714	45.309601	-3.409322	116.799011	38.993961	45.722015	111.669876	42.151781	21.1563465	114.2344435	-65.783099	5.3323295	120.9989845
-42.008175	8.588797	119.298599	-11.899239	13.403858	118.013046	45.014015	-3.292345	116.214958	38.976486	45.929565	112.098	41.9952505	21.31861	114.156479	-65.7937285	5.489106	121.869613
-42.954128	10.451933	119.762253	-11.966828	13.580831	118.360153	44.82478	-3.122913	115.755081	38.864742	46.16856	112.544571	41.844761	21.5228235	114.149826	-65.778417	5.6388385	122.57048
-43.830509	12.462317	120.369675	-12.030432	13.806704	118.738007	44.593658	-2.886559	115.311966	38.801243	46.444687	112.887833	41.6974505	21.779064	114.0998995	-65.7583145	5.834344	123.3761145
-44.596912	14.488419	120.980087	-12.116484	14.060638	119.115273	44.416641	-2.621547	114.856743	38.81731	46.705009	113.159798	41.6169755	22.041731	114.0082705	-65.8499435	6.079545	124.2222755
-45.278343	16.596682	121.549667	-12.182014	14.314654	119.40451	44.196693	-2.310544	114.416458	38.711403	47.018337	113.528564	41.454048	22.3538965	113.972511	-65.818076	6.2754115	124.836509
-45.856312	18.727776	121.955528	-12.258079	14.5702	119.57457	44.002846	-1.97537	113.982605	38.673065	47.325348	113.840057	41.3379555	22.674989	113.911331	-65.8541135	6.465411	125.237809
-46.287731	20.804502	122.222672	-12.340966	14.796398	119.62204	43.834393	-1.621804	113.586273	38.540314	47.657608	114.14006	41.1873535	23.017902	113.8631665	-65.8692855	6.574894	125.3809135
-46.836929	23.953142	122.410271	-12.491072	15.194857	119.533813	43.603767	-1.073781	113.016739	38.358643	48.145866	114.466949	40.981205	23.5360425	113.741844	-65.963349	6.8536715	125.325782
-47.07642	26.096016	122.518875	-12.639785	15.453984	119.439194	43.442978	-0.751456	112.687599	38.219688	48.427319	114.561752	40.831333	23.8379315	113.6246755	-66.110903	7.0700365	125.2537125
-47.029175	28.086987	122.632965	-12.801406	15.698983	119.349411	43.25547	-0.473992	112.40934	38.007118	48.673798	114.58812	40.631294	24.099903	113.49873	-66.234106	7.298063	125.200092
-46.813522	29.981426	122.860565	-12.988737	15.874889	119.318161	43.050667	-0.248516	112.184761	37.844704	48.865604	114.590477	40.4476855	24.308544	113.387619	-66.4251595	7.441234	125.248703
NaN	NaN	NaN	-13.181602	16.004192	119.378242	42.839954	-0.094833	112.036003	37.636139	49.023796	114.666679	40.2380465	24.4644815	113.351341	-66.6012505	7.5439025	125.405143
NaN	NaN	NaN	-13.382246	16.058243	119.472412	42.626133	-0.006823	111.937286	37.477684	49.104893	114.777061	40.0519085	24.549035	113.3571735	-66.8164005	7.567451	125.5876505
NaN	NaN	NaN	-13.549818	16.092453	119.570862	42.42852	0.028801	111.832108	37.318275	49.165249	114.92424	39.8733975	24.597025	113.378174	-66.9730335	7.587881	125.76355
NaN	NaN	NaN	-13.791964	16.12306	119.624756	42.082527	0.065974	111.675087	37.180042	49.188171	115.129898	39.6312845	24.6270725	113.4024925	-67.2152125	7.6190475	125.8470195
NaN	NaN	NaN	-13.930387	16.131577	119.623169	41.952682	0.046278	111.571884	37.137413	49.17078	115.315079	39.5450475	24.608529	113.4434815	-67.4058215	7.654625	125.8028565
NaN	NaN	NaN	-14.062659	16.165405	119.596031	41.825642	0.001686	111.519371	37.044762	49.157608	115.560867	39.435202	24.579647	113.540119	-67.56052	7.751163	125.651943
NaN	NaN	NaN	-14.185768	16.227642	119.52829	41.701904	-0.057755	111.495209	37.028217	49.120163	115.798805	39.3650605	24.531204	113.647007	-67.7365965	7.92408	125.409573
-40.434246	43.628151	123.628807	-14.341142	16.232378	119.490051	41.574852	-0.145193	111.503258	37.027359	49.055099	116.040276	39.3011055	24.454953	113.771767	-67.9833895	8.009803	125.208335
-38.980953	44.794525	123.529259	-14.468689	16.234287	119.442688	41.435017	-0.282631	111.53933	37.081337	48.946617	116.287231	39.258177	24.331993	113.9132805	-68.195555	8.136581	124.9720955
-37.483486	45.944145	123.502983	-14.630739	16.19458	119.452415	41.287483	-0.463594	111.615685	37.045002	48.822083	116.55648	39.1662425	24.1792445	114.0860825	-68.4277205	8.2099155	124.8187475
-35.10918	47.447201	123.417953	-14.894481	16.08881	119.527794	41.064419	-0.766101	111.902153	36.996414	48.598099	116.96196	39.0304165	23.915999	114.4320565	-68.8193785	8.261621	124.6235315
-33.412231	48.367073	123.339859	-15.248722	16.143497	119.796112	40.968529	-0.995079	112.230431	36.954689	48.422958	117.208984	38.961609	23.7139395	114.7197075	-69.459053	8.5730545	124.8725165
-31.645119	49.187908	123.174431	-15.284527	15.942613	119.751953	40.886654	-1.25217	112.631927	36.89122	48.227524	117.437958	38.888937	23.487677	115.0349425	-69.457991	8.397549	124.4689635
-29.747698	49.910316	122.923149	-15.492424	15.831968	119.865158	40.800026	-1.542926	113.092957	36.835289	48.030899	117.623116	38.8176575	23.2439865	115.3580365	-69.8025055	8.4199495	124.3722795
-27.861336	50.549	122.629501	-15.671371	15.692549	119.906403	40.722275	-1.845717	113.567337	36.648567	47.854595	117.854919	38.685421	23.004439	115.711128	-70.028163	8.380659	124.101678
-25.897676	51.134777	122.219337	-15.84094	15.528266	119.926331	40.663849	-2.169836	113.993477	36.559219	47.64711	117.971893	38.611534	22.738637	115.982685	-70.293414	8.317895	123.869977
-23.845774	51.651226	121.755707	-15.997325	15.367208	119.885727	40.63913	-2.51964	114.424385	36.559177	47.408314	117.949333	38.5991535	22.444337	116.186859	-70.5938035	8.290079	123.584595
-20.726681	52.253574	121.036507	-16.158733	15.120689	119.759239	40.671162	-3.042274	115.048912	36.524143	47.099186	118.131851	38.5976525	22.028456	116.5903815	-70.9151185	8.212922	122.9280965
-18.565924	52.681084	120.670891	-16.246929	14.953462	119.630203	40.705006	-3.349924	115.407814	36.514576	46.911652	118.229828	38.609791	21.780864	116.818821	-71.103649	8.12606	122.441585
-16.544237	52.972675	120.298706	-16.314611	14.814487	119.453827	40.765095	-3.602291	115.721527	36.527645	46.7728	118.291435	38.64637	21.5852545	117.006481	-71.275592	8.0437195	121.901173
-14.041781	53.192562	119.887756	-16.3673	14.689103	119.268623	40.852089	-3.827478	115.93988	36.529942	46.591484	118.374741	38.6910155	21.382003	117.1573105	-71.4256155	7.996203	121.3799355
-11.922908	53.444099	119.668053	-16.380545	14.610359	119.112526	40.94202	-4.058796	116.169312	36.558041	46.424625	118.455849	38.7500305	21.1829145	117.3125805	-71.5111205	8.0378035	120.9124715
-9.586024	53.629459	119.474792	-16.401875	14.519188	119.017303	41.009537	-4.288863	116.426849	36.632355	46.27903	118.577919	38.820946	20.9950835	117.502384	-71.624696	8.0432925	120.532222
-7.731247	53.918774	119.566635	-16.390682	14.465191	119.029259	41.096478	-4.52036	116.665558	36.726963	46.087582	118.744865	38.9117205	20.783611	117.7052115	-71.6930845	8.146771	120.3533065
-3.778362	53.905117	119.46344	-16.339792	14.381629	119.23407	41.210133	-4.788106	117.08313	36.907795	45.871696	119.060013	39.058964	20.541795	118.0715715	-71.738548	8.221463	120.3965685
-1.607275	54.080902	119.752678	-16.283035	14.290452	119.455399	41.33152	-4.954407	117.356506	37.017979	45.731682	119.29631	39.1747495	20.3886375	118.326408	-71.7408195	8.1922665	120.58439
0.759292	54.06102	119.850777	-16.197906	14.1982	119.676353	41.464622	-5.111746	117.630371	37.142708	45.614223	119.55397	39.303665	20.2512385	118.5921705	-71.699477	8.1451615	120.7605355
3.100848	54.113815	119.996384	-16.109901	14.099124	119.858719	41.582211	-5.241443	117.928635	37.27483	45.496407	119.778999	39.4285205	20.127482	118.853817	-71.6483225	8.070766	120.863621
4.325367	53.489048	120.007515	-16.041468	14.012014	119.973183	41.719135	-5.394144	118.199005	37.382198	45.37265	119.965065	39.5506665	19.989253	119.082035	-71.6336025	8.034775	120.864331
4.093956	51.849663	119.88063	-15.995214	13.91957	120.02388	41.834621	-5.552063	118.431053	37.47179	45.241207	120.080147	39.6532055	19.844572	119.2556	-71.6436335	7.994568	120.79216
4.108534	50.507538	119.97554	-15.952805	13.852705	120.043121	41.900589	-5.682656	118.608688	37.545475	45.125645	120.109154	39.723032	19.7214945	119.358921	-71.628642	7.9839155	120.727321
4.194201	48.349701	119.726357	-15.883811	13.734174	120.048058	41.979034	-5.88314	118.815254	37.632374	44.924698	120.069084	39.805704	19.520779	119.442169	-71.573326	7.947569	120.653947
4.194498	47.028076	119.659195	-15.83924	13.628901	120.05291	42.057262	-6.02964	118.961777	37.709091	44.798283	120.028015	39.8831765	19.3843215	119.494896	-71.5616565	7.8734805	120.610924
4.197836	45.592045	119.591995	-15.786041	13.521507	120.076241	42.143749	-6.167275	119.12632	37.792866	44.698483	119.98069	39.9683075	19.265604	119.553505	-71.5403895	7.77741	120.598977
4.309022	44.252384	119.462677	-15.735868	13.426937	120.126152	42.282967	-6.288107	119.298157	37.940468	44.656601	119.870247	40.1117175	19.184247	119.584202	-71.5834535	7.669627	120.668102
4.114711	42.916943	119.465843	-15.670387	13.336079	120.199883	42.418854	-6.388761	119.472336	38.201538	44.70504	119.593552	40.310196	19.1581395	119.532944	-71.65097	7.5140185	120.866822
4.047033	41.509464	119.629478	-15.629043	13.272131	120.31134	42.577621	-6.4869	119.593338	38.63858	44.814911	119.067238	40.6081005	19.1640055	119.330288	-71.8661865	7.3802565	121.292392
4.152256	40.200607	119.633087	-15.564229	13.232165	120.425346	42.804741	-6.650296	119.545242	39.082684	44.731476	118.573227	40.9437125	19.04059	119.0592345	-72.0721705	7.42374	121.7914575
4.143252	38.136639	119.796585	-15.414342	13.175905	120.595421	43.364178	-6.960399	118.894325	39.760227	44.107685	117.874214	41.5622025	18.573643	118.3842695	-72.3908865	7.778167	122.8065725
3.901648	37.049961	119.941223	-15.216676	13.1281	120.628372	43.652336	-6.44942	118.220451	40.172928	43.425285	117.39138	41.912632	18.4879325	117.8059155	-72.345984	7.7682675	123.4508285
3.889097	35.72744	119.553314	-14.99059	13.080919	120.560822	43.985317	-5.733041	117.426697	40.487988	42.851837	116.856575	42.2366525	18.559398	117.141636	-72.2178325	7.60244	123.980008
3.897802	34.402596	119.199669	-14.774389	13.029753	120.469154	44.403507	-5.15725	116.897858	40.622318	42.472385	116.344498	42.5129125	18.6575675	116.621178	-72.0616905	7.4019385	124.31713
3.88204	33.247505	119.273636	-14.594537	12.95809	120.606003	44.904762	-4.851655	116.865608	40.895157	42.346565	116.071449	42.8999595	18.747455	116.4685285	-72.0890335	7.168725	124.7434775
3.904126	31.961241	119.599358	-14.411883	12.888947	120.964432	45.290199	-4.963064	116.892921	41.227821	42.317078	115.942146	43.25901	18.677007	116.4175335	-72.082776	7.100887	125.5113305
3.903057	30.679306	119.792854	-14.227276	12.786263	121.171631	45.212448	-5.108039	116.754517	41.363155	42.200962	115.596413	43.2878015	18.5464615	116.175465	-71.7423535	7.0260645	126.167797
3.974933	28.854319	119.035233	-14.082031	12.562728	120.891319	45.070751	-5.227224	116.483154	41.589008	41.524609	115.030052	43.3298795	18.1486925	115.756603	-71.4939415	6.9767635	126.026035
4.002073	27.632799	118.664635	-13.986204	12.482654	120.627304	45.315315	-5.16838	116.312233	42.156071	41.072208	114.619301	43.735693	17.951914	115.465767	-71.708101	7.013394	125.788841
4.076507	26.486706	118.137466	-13.921578	12.382757	120.236053	45.597057	-4.743053	116.082726	42.831211	40.539417	114.124702	44.214134	17.898182	115.103714	-72.05729	6.867332	125.368392
4.188908	25.300322	117.266884	-13.846763	12.222383	119.611061	45.683113	-4.381908	115.469826	43.176033	40.14164	113.505341	44.429573	17.879866	114.4875835	-72.123099	6.5649	124.7345385
4.323037	24.138561	116.435692	-13.739663	12.069598	118.896011	45.654507	-4.410526	115.049889	43.09964	39.773647	112.84584	44.3770735	17.6815605	113.9478645	-71.8563995	6.4576355	123.8441575
4.539438	23.11009	116.094063	-13.610265	11.949095	118.418289	45.729782	-4.430016	114.770081	43.021969	39.590004	112.585472	44.3758755	17.579994	113.6777765	-71.5964055	6.318196	123.1588015
4.840257	22.151108	116.105331	-13.560833	11.865018	118.224426	45.888779	-4.387828	114.774612	43.12001	39.669174	112.756332	44.5043945	17.640673	113.765472	-71.6260605	6.089363	122.68338
5.215576	20.758814	116.517601	-13.584122	11.833069	118.224022	46.05167	-4.257988	115.024673	43.171661	39.920624	113.444794	44.6116655	17.831318	114.2347335	-71.7799095	5.83482	122.2133105
5.514684	19.922997	116.719185	-13.65048	11.898832	118.281998	46.045147	-4.078374	115.170609	43.155144	40.093281	114.006973	44.6001455	18.0074535	114.588791	-71.9011055	5.7902105	121.975205
5.826938	19.077385	116.834305	-13.7016	12.058273	118.318069	45.993717	-3.813174	115.314613	43.150761	40.29208	114.458359	44.572239	18.239453	114.886486	-71.975439	5.877093	121.749652
6.187197	18.241568	116.97905	-13.746254	12.242283	118.376839	46.000683	-3.549723	115.401962	43.139717	40.495232	114.877449	44.5702	18.4727545	115.1397055	-72.062708	6.0118115	121.6139725
6.575154	17.440739	117.138161	-13.7658	12.377213	118.457649	46.060791	-3.329507	115.51989	43.134098	40.636299	115.210556	44.5974445	18.653396	115.365223	-72.1290445	6.10103	121.550075
6.989835	16.584328	117.261948	-13.781205	12.444463	118.576088	46.11541	-3.223569	115.619576	43.128773	40.732128	115.377792	44.6220915	18.7542795	115.498684	-72.1845015	6.1346465	121.653492
7.398075	15.68749	117.270386	-13.760081	12.416358	118.644669	46.113148	-3.182803	115.673805	43.090054	40.721981	115.395462	44.601601	18.769589	115.5346335	-72.121763	6.063127	121.7547045
8.059377	14.373342	117.34034	-13.728887	12.290181	118.664948	46.212353	-3.170318	115.893433	43.118523	40.604	115.436081	44.665438	18.716841	115.664757	-72.123212	5.863521	121.665139
8.563275	13.412024	117.431168	-13.700472	12.176019	118.703125	46.345249	-3.19499	116.177307	43.171204	40.544979	115.529778	44.7582265	18.6749945	115.8535425	-72.1591705	5.6770435	121.5527075
9.059227	12.438683	117.426476	-13.697119	12.042696	118.664917	46.323891	-3.241399	116.298653	43.13018	40.470726	115.432358	44.7270355	18.6146635	115.8655055	-72.1212735	5.4707285	121.4643285
9.541203	11.500537	117.187859	-13.728313	11.911181	118.491043	46.197086	-3.278128	116.398323	42.986412	40.291637	115.233398	44.591749	18.5067545	115.8158605	-72.048375	5.3156075	121.1662255
10.065343	10.638097	117.195618	-13.752188	11.838682	118.425705	46.276588	-3.259714	116.740189	42.970528	40.165787	115.290474	44.623558	18.4530365	116.0153315	-72.127934	5.2243275	120.8360785
10.49043	9.765024	117.728279	-13.729051	11.771824	118.656433	46.534779	-3.183567	117.316498	43.061192	40.195385	115.68396	44.7979855	18.505909	116.500229	-72.2560875	5.037739	120.812637
11.074945	8.873515	118.218948	-13.675886	11.663997	118.950203	46.681534	-3.144429	117.797768	43.056149	40.171894	116.040825	44.8688415	18.5137325	116.9192965	-72.2206135	4.8142615	120.9811095
11.804332	7.62001	118.552711	-13.622212	11.550987	119.205513	46.818214	-3.074924	118.279282	43.024025	40.11636	116.308258	44.9211195	18.520718	117.29377	-72.1655435	4.581256	121.117256
12.215824	6.825635	118.770203	-13.577398	11.525859	119.326874	46.925812	-2.960112	118.530914	43.060646	40.213963	116.459404	44.993229	18.6269255	117.495159	-72.148025	4.4247925	121.158589
12.719159	6.048318	118.956291	-13.526471	11.51692	119.379021	47.042297	-2.843328	118.699738	43.088669	40.329086	116.676857	45.065483	18.742879	117.6882975	-72.118425	4.290961	121.0697445
13.1763	5.32882	118.985901	-13.455097	11.482462	119.352875	47.138588	-2.757855	118.737961	43.117321	40.410999	116.84549	45.1279545	18.826572	117.7917255	-72.0381485	4.138352	120.9140245
13.638769	4.595385	118.881081	-13.386838	11.430526	119.286407	47.195454	-2.693688	118.667427	43.141563	40.461071	116.868805	45.1685085	18.8836915	117.768116	-71.9421845	3.9773605	120.804698
14.021995	3.867476	118.689682	-13.322383	11.40413	119.203773	47.229652	-2.608793	118.534241	43.159203	40.540741	116.813065	45.1944275	18.965974	117.673653	-71.8391935	3.842286	120.733893
14.491984	3.183562	118.544151	-13.257502	11.40591	119.095863	47.251331	-2.504294	118.26239	43.150227	40.640915	116.682838	45.200779	19.0683105	117.472614	-71.715783	3.7435095	120.719112
15.087925	2.24313	118.096947	-13.190673	11.434607	118.788376	47.267895	-2.341936	117.96907	43.056358	40.769009	116.29155	45.1621265	19.2135365	117.13031	-71.5434725	3.6556775	120.446442
15.528868	1.567961	118.049065	-13.124611	11.473611	118.695084	47.424255	-2.200194	117.980431	43.122173	40.879665	116.387764	45.273214	19.3397355	117.1840975	-71.522436	3.6074865	120.2060705
15.916862	0.912409	118.350204	-13.021059	11.483715	118.778816	47.652355	-2.11752	118.166519	43.212547	41.0448	116.542961	45.432451	19.46364	117.35474	-71.474569	3.50379	120.202892
16.364319	0.254563	118.390488	-12.939703	11.448358	118.788567	47.7174	-2.128332	117.911514	43.168812	41.308537	116.135323	45.443106	19.5901025	117.0234185	-71.322512	3.3066135	120.5537155
16.79125	-0.367678	117.477119	-12.911156	11.424978	118.345451	47.5518	-2.169587	116.824127	42.850811	41.689087	114.871552	45.2013055	19.75975	115.8478395	-71.0236175	3.090206	120.8430625
17.162907	-0.979698	115.65126	-12.90831	11.422937	117.275742	47.202896	-2.242338	115.158165	42.507286	42.043964	113.250877	44.855091	19.900813	114.204521	-70.671711	2.945061	120.346963
17.582645	-1.612634	113.691238	-12.807062	11.453482	115.906799	46.936848	-2.176426	113.35051	42.180351	42.21706	111.791504	44.5585995	20.020317	112.571007	-70.1727235	2.886647	119.242591
18.450535	-2.484777	111.613045	-12.605635	11.452411	114.056396	46.953358	-2.094548	111.111961	41.809887	42.439529	109.807541	44.3816225	20.1724905	110.459751	-69.5928925	2.7323315	117.653041
19.004807	-2.948067	110.271729	-12.47585	11.506267	112.904144	46.953506	-2.129616	109.890327	41.693748	42.567886	108.552597	44.323627	20.219135	109.221462	-69.275327	2.793399	116.586826
19.587305	-3.467969	108.899483	-12.322322	11.601273	111.823021	46.834599	-2.173849	108.419456	41.499714	42.74028	107.128372	44.1671565	20.2832155	107.773914	-68.8118005	2.9193305	115.872128
20.216192	-3.954546	107.253632	-12.151185	11.677649	110.710182	46.588455	-2.296122	106.87764	41.140598	42.836754	105.535484	43.8645265	20.270316	106.206562	-68.1668965	3.084982	115.213802
20.996635	-4.422511	105.562508	-11.917703	11.745986	109.640419	46.284924	-2.418268	105.194237	40.719158	42.793671	103.95491	43.502041	20.1877015	104.5745735	-67.337447	3.3042705	114.7062645
21.815783	-4.810192	103.889481	-11.678759	11.753526	108.658722	45.957592	-2.565066	103.521599	40.368305	42.745274	102.36528	43.1629485	20.090104	102.9434395	-66.5204665	3.416948	114.3740045
22.67244	-5.201523	102.313553	-11.398433	11.759634	107.721092	45.54052	-2.587302	102.211678	40.055767	42.642422	100.896599	42.7981435	20.02756	101.5541385	-65.5950095	3.491708	113.8880455
23.774035	-5.599417	100.591301	-11.005649	11.775633	106.631813	45.22353	-2.528487	100.709412	39.628731	42.232876	99.604462	42.4261305	19.8521945	100.156937	-64.4374285	3.6990715	113.106689
23.605591	-5.441032	100.106239	-10.811522	11.760133	106.077934	45.169346	-2.505062	100.346329	39.747913	42.223518	99.1203	42.4586295	19.859228	99.7333145	-64.0816735	3.661038	112.4225535
23.605024	-5.122113	100.039635	-10.653298	11.808604	105.582214	45.383053	-2.47102	100.324997	39.938526	42.246952	99.051094	42.6607895	19.887966	99.6880455	-63.9673855	3.729242	111.4763825
23.810154	-4.945839	100.11927	-10.559014	11.848911	105.17765	45.818398	-2.524317	100.518105	40.190514	42.294121	99.163956	43.004456	19.884902	99.8410305	-64.122484	3.81292	110.5142695
24.144463	-4.763834	100.252571	-10.496314	11.838665	104.928017	46.237244	-2.607617	100.850227	40.479786	42.330025	99.309425	43.358515	19.861204	100.079826	-64.351143	3.816126	109.776208
24.661741	-4.632127	100.389923	-10.412566	11.810833	104.827095	46.535606	-2.698383	101.184967	40.66206	42.237888	99.482742	43.598833	19.7697525	100.3338545	-64.423965	3.8519135	109.3203355
25.241301	-4.397362	100.569878	-10.340682	11.740312	104.789734	46.705772	-2.76404	101.569069	40.870461	42.057007	99.776535	43.7881165	19.6464835	100.672802	-64.4694805	3.8341405	108.906666
25.617832	-3.903579	101.055161	-10.348271	11.494678	104.741463	46.966736	-2.861576	102.240738	41.48653	41.762085	100.542412	44.226633	19.4502545	101.391575	-64.923175	3.5391015	108.091351
25.724724	-3.646747	101.376534	-10.462177	11.265994	104.676651	47.235661	-3.078402	102.738968	42.082199	41.49696	101.275826	44.65893	19.209279	102.007397	-65.583284	3.322709	107.345905
25.838593	-3.411956	101.694954	-10.626672	11.027819	104.54644	47.456848	-3.328172	103.234467	42.751457	41.164734	102.066246	45.1041525	18.918281	102.6503565	-66.3574965	3.137357	106.4425235
25.906509	-3.005972	102.006439	-10.819519	10.836905	104.350792	47.566257	-3.563455	103.58567	43.303238	40.819817	102.92672	45.4347475	18.628181	103.256195	-67.0737855	3.045629	105.445389
26.033369	-2.587605	102.087471	-11.030478	10.649952	104.089043	47.567265	-3.800397	103.849915	43.607113	40.464169	103.716301	45.587189	18.331886	103.783108	-67.648145	2.968018	104.394978
26.153704	-2.182644	101.958511	-11.238978	10.499581	103.735031	47.492138	-3.963382	104.015244	43.719009	40.119205	104.335693	45.6055735	18.0779115	104.1754685	-68.0835295	2.9212505	103.2945935
26.288023	-1.76795	101.756989	-11.410448	10.440044	103.37027	47.429115	-4.145256	104.019424	43.669189	39.761353	104.732002	45.549152	17.8080485	104.375713	-68.370048	3.0720395	102.364827
26.494179	-1.236944	101.380203	-11.520572	10.518448	102.963432	47.238983	-4.435731	103.77877	43.53627	39.626141	104.629288	45.3876265	17.595205	104.204029	-68.4287705	3.441691	101.722835
26.641985	-0.931107	101.167336	-11.442417	10.595383	102.819702	47.229259	-4.513715	103.588997	43.460167	39.785385	104.396523	45.344713	17.635835	103.99276	-68.229547	3.554931	101.646644
26.843756	-0.633984	101.0774	-11.255799	10.636267	102.811775	47.351109	-4.525298	103.475914	43.49678	39.946102	104.253029	45.4239445	17.710402	103.8644715	-67.9355425	3.562132	101.7590785
27.032337	-0.282016	101.227631	-10.971457	10.595534	102.913307	47.607853	-4.529218	103.517403	43.658909	40.035378	104.247559	45.633381	17.75308	103.882481	-67.576295	3.437988	101.944133
27.269163	0.048108	101.494957	-10.616406	10.445468	103.176704	47.973412	-4.570962	103.705132	43.865479	40.068279	104.357109	45.9194455	17.7486585	104.0311205	-67.1522575	3.1422775	102.3222875
27.531195	0.327449	101.820992	-10.236661	10.192944	103.587463	48.420574	-4.641019	103.95063	44.066528	40.009834	104.536018	46.243551	17.6844075	104.243324	-66.716873	2.7014805	102.931602
27.852127	0.485424	102.2341	-9.877522	9.935347	104.120361	48.846169	-4.78968	104.266235	44.227352	39.930897	104.800072	46.5367605	17.5706085	104.5331535	-66.2918045	2.3000855	103.7075685
28.301291	0.727972	103.150574	-9.489582	9.604422	104.893829	49.414509	-5.073273	104.904053	44.38958	39.740391	105.406952	46.9020445	17.333559	105.1555025	-65.8812085	1.875285	104.6321555
28.544298	0.80722	103.697731	-9.389857	9.428296	105.239044	49.70002	-5.269977	105.365944	44.428448	39.542385	105.910065	47.064234	17.136204	105.6380045	-65.843948	1.720388	104.8400835
28.812794	0.828793	104.114105	-9.41645	9.290516	105.390633	49.87476	-5.430184	105.789314	44.453606	39.380161	106.452095	47.164183	16.9749885	106.1207045	-65.997083	1.6060435	104.6605615
29.037834	0.792582	104.353973	-9.545114	9.146777	105.395653	49.923233	-5.516836	106.113747	44.446705	39.245827	106.970871	47.184969	16.8644955	106.542309	-66.275197	1.4290585	104.248997
29.282776	0.714998	104.498695	-9.695293	8.970933	105.518044	49.854481	-5.562841	106.333336	44.288933	39.16679	107.218361	47.071707	16.8019745	106.7758485	-66.462293	1.1398915	104.2602395
29.561251	0.553133	104.759071	-9.849314	8.76488	105.818619	49.76265	-5.661856	106.509689	44.046242	39.081425	107.445908	46.904446	16.7097845	106.9777985	-66.603074	0.819975499999998	104.6594395
29.670116	0.381578	105.187813	-10.066655	8.535907	106.235146	49.650158	-5.758847	106.834671	43.88435	38.980076	107.947968	46.767254	16.6106145	107.3913195	-66.900564	0.461199500000003	105.0789725
29.259508	0.286537	106.181892	-10.474557	8.216187	107.029495	49.416538	-5.93843	107.762802	43.734428	38.864933	109.052238	46.575483	16.4632515	108.40752	-67.524597	-0.030877499999999	105.65147
28.989765	0.120233	106.928207	-10.773822	8.048612	107.588516	49.214161	-6.082617	108.496712	43.630264	38.755146	109.857391	46.4222125	16.3362645	109.1770515	-67.9698565	-0.239040500000002	105.9999805
28.676563	-0.109995	107.588104	-11.106182	7.909801	108.048836	48.8932	-6.214134	109.231277	43.485336	38.573753	110.720085	46.189268	16.1798095	109.975681	-68.401632	-0.360207500000001	106.121991
28.258797	-0.348014	108.181419	-11.452203	7.811499	108.378372	48.553871	-6.35414	109.877357	43.266373	38.375519	111.545204	45.910122	16.0106895	110.7112805	-68.814528	-0.387691499999996	106.0454635
27.849403	-0.667568	108.728828	-11.799526	7.739799	108.591888	48.25489	-6.516616	110.527931	43.044121	38.120552	112.323807	45.6495055	15.801968	111.425869	-69.2485575	-0.322370000000003	105.757907
27.439161	-1.068028	109.263161	-12.130929	7.664556	108.749794	48.019268	-6.700325	111.258278	42.849678	37.866386	113.015106	45.434473	15.5830305	112.136692	-69.696331	-0.253918499999999	105.362896
26.922375	-1.50075	109.877419	-12.449096	7.545809	108.86972	47.839104	-6.910368	112.025261	42.681095	37.669746	113.684669	45.2600995	15.379689	112.854965	-70.1582915	-0.288071000000002	104.884475
26.0672	-2.2123	110.658409	-12.811954	7.279243	109.095695	47.561314	-7.161924	113.026443	42.355076	37.317188	114.63517	44.958195	15.077632	113.8308065	-70.582103	-0.519146000000001	104.3605835
25.558142	-2.698725	111.063065	-12.956794	7.060084	109.459343	47.437935	-7.273634	113.411423	42.155312	37.111897	114.976013	44.7966235	14.9191315	114.193718	-70.7102115	-0.798963499999999	104.724968
25.060221	-3.331503	111.340454	-13.00167	6.883848	109.872726	47.425358	-7.302676	113.654175	42.080475	36.995251	115.120293	44.7529165	14.8462875	114.387234	-70.7562565	-1.0785915	105.358218
24.574209	-3.899076	111.555687	-13.036177	6.765049	110.137238	47.463207	-7.371118	113.846565	42.076962	36.922085	115.188126	44.7700845	14.7754835	114.5173455	-70.8424385	-1.2453855	105.7571305
24.103189	-4.49542	111.670235	-13.058453	6.72051	110.152969	47.451939	-7.433004	114.068748	42.067818	36.869495	115.243362	44.7598785	14.7182455	114.656055	-70.8767845	-1.2772255	105.649883
23.63612	-5.176788	111.490295	-13.031116	6.732439	110.085594	47.417118	-7.439614	114.088348	42.055492	36.815067	115.137482	44.736305	14.6877265	114.612915	-70.798537	-1.2228485	105.558273
22.983017	-5.780355	111.250343	-12.943824	6.749078	110.07093	47.423141	-7.437319	113.872704	42.097328	36.760159	114.814163	44.7602345	14.66142	114.3434335	-70.6478825	-1.163264	105.7984265
22.132318	-6.869828	110.912117	-12.717572	6.735159	110.246361	47.525391	-7.422675	113.436005	42.237827	36.684795	114.251778	44.881609	14.63106	113.8438915	-70.316753	-1.160742	106.6488305
21.577169	-7.573057	110.898232	-12.552236	6.716977	110.512665	47.633408	-7.430212	113.265564	42.398956	36.661945	113.89238	45.016182	14.6158665	113.578972	-70.120654	-1.1819125	107.446358
21.009478	-8.399135	110.883797	-12.405233	6.725163	110.857269	47.739601	-7.42403	113.164886	42.555759	36.672066	113.582787	45.14768	14.624018	113.3738365	-69.958146	-1.173692	108.3407015
20.243814	-9.050077	111.109505	-12.265844	6.727127	111.203041	47.85191	-7.43637	113.101753	42.665794	36.65855	113.332916	45.258852	14.61109	113.2173345	-69.79054	-1.156836	109.1887475
19.633625	-9.973508	111.236282	-12.153748	6.724641	111.49614	47.938286	-7.454254	113.051247	42.761021	36.631863	113.057755	45.3496535	14.5888045	113.054501	-69.6571495	-1.1395225	109.937779
19.030729	-10.740631	111.33448	-12.042136	6.707448	111.670372	47.972279	-7.453317	113.024437	42.843426	36.634209	112.730202	45.4078525	14.590446	112.8773195	-69.4921245	-1.17555	110.4634245
18.434647	-11.576521	111.365364	-11.949166	6.675207	111.686203	48.008816	-7.454729	112.981293	42.903404	36.611164	112.39444	45.45611	14.5782175	112.6878665	-69.354442	-1.2278035	110.6845395
17.449028	-12.781405	111.415245	-11.844759	6.569024	111.445808	48.05991	-7.40948	112.9048	42.908928	36.521751	111.870911	45.484419	14.5561355	112.3878555	-69.173937	-1.4180875	110.5037605
16.847637	-13.610092	111.325821	-11.78995	6.457757	111.226288	48.085632	-7.374671	112.834251	42.875282	36.483131	111.511887	45.480457	14.55423	112.173069	-69.060357	-1.638716	110.279507
16.328016	-14.366147	111.295166	-11.71519	6.327721	111.05143	48.064819	-7.343524	112.793098	42.815121	36.434135	111.189583	45.43997	14.5453055	111.9913405	-68.87035	-1.8898635	110.1115195
15.785131	-15.151575	111.321472	-11.681885	6.190533	110.953117	48.081532	-7.328484	112.812233	42.755177	36.383389	110.943184	45.4183545	14.5274525	111.8777085	-68.7821245	-2.1463865	110.0285255
15.191628	-15.892859	111.454704	-11.653388	6.053815	110.864258	48.14426	-7.315913	112.936996	42.711674	36.371471	110.77845	45.427967	14.527779	111.857723	-68.734743	-2.420149	109.870793
14.607455	-16.586311	111.743484	-11.668408	5.922674	110.708061	48.203869	-7.293756	113.148514	42.662586	36.380909	110.696968	45.4332275	14.5435765	111.922741	-68.7700435	-2.6982285	109.493381
14.063258	-17.236637	111.901459	-11.681293	5.799733	110.478828	48.245483	-7.251947	113.409935	42.56485	36.394615	110.584068	45.4051665	14.571334	111.9970015	-68.7677525	-2.971868	108.9606545
13.319747	-18.113966	112.179413	-11.760714	5.638991	110.067139	48.290157	-7.159078	113.789536	42.33466	36.407372	110.174652	45.3124085	14.624147	111.982094	-68.8338365	-3.346165	108.152184
12.737282	-18.679327	112.369598	-11.780822	5.501607	109.916855	48.272999	-7.132617	113.919685	42.163151	36.351669	109.879921	45.218075	14.609526	111.899803	-68.779719	-3.606312	107.933907
12.336187	-19.245541	112.428238	-11.791101	5.335622	109.908882	48.246365	-7.152991	114.008949	42.05872	36.253685	109.651054	45.1525425	14.550347	111.8300015	-68.7347445	-3.879103	107.9877625
11.602298	-19.585276	112.869598	-11.787484	5.148901	110.01223	48.24091	-7.234712	114.130661	42.02005	36.121582	109.504959	45.13048	14.443435	111.81781	-68.705448	-4.145633	108.20665
10.994736	-19.94495	112.972984	-11.778361	4.952414	110.188797	48.24144	-7.370681	114.208328	42.037544	35.990547	109.460007	45.139492	14.309933	111.8341675	-68.696214	-4.405105	108.5434265
10.447916	-20.213205	112.98822	-11.778419	4.759523	110.389397	48.222275	-7.518411	114.190331	42.052589	35.872543	109.523239	45.137432	14.177066	111.856785	-68.69427	-4.65802	108.922009
9.875925	-20.423244	112.855743	-11.802148	4.59969	110.585571	48.122997	-7.635382	114.112602	42.054863	35.809071	109.66684	45.08893	14.0868445	111.889721	-68.693226	-4.8874645	109.281421
8.934232	-20.596998	112.544235	-11.878227	4.540998	110.767235	48.003803	-7.67269	113.922165	42.025894	35.874161	109.919739	45.0148485	14.1007355	111.920952	-68.7713025	-5.0187395	109.613518
8.209571	-20.597315	112.357124	-11.94015	4.621638	110.807373	47.788021	-7.477209	113.836632	41.949337	36.000435	110.025917	44.868679	14.261613	111.9312745	-68.748979	-5.018337	109.6834715
7.561818	-20.457886	112.183586	-12.006913	4.77806	110.787498	47.85561	-7.413204	113.656708	41.851311	36.189522	110.043945	44.8534605	14.388159	111.8503265	-68.8672865	-4.832039	109.7246695
6.878625	-20.374035	111.959663	-12.056863	4.974827	110.715187	48.017185	-7.302032	113.403473	41.720779	36.391994	110.035828	44.868982	14.544981	111.7196505	-68.982708	-4.595327	109.7107235
6.229403	-20.177219	111.722496	-12.116792	5.175015	110.631477	48.177414	-7.209671	113.167892	41.601936	36.577614	110.029091	44.889675	14.6839715	111.5984915	-69.123259	-4.3339415	109.6644625
5.589819	-19.930235	111.53923	-12.160964	5.353974	110.597107	48.2831	-7.191054	112.932632	41.492523	36.757889	110.067581	44.8878115	14.7834175	111.5001065	-69.2097395	-4.0754695	109.6941075
4.957654	-19.68392	111.380753	-12.216322	5.494553	110.630264	47.586178	-6.622075	113.165512	41.430061	36.891262	110.206154	44.5081195	15.1345935	111.685833	-68.9407635	-4.1454875	109.574695
3.934468	-19.235418	111.211349	-12.30572	5.685805	110.763657	47.487389	-6.494873	113.103088	41.375404	37.052254	110.486198	44.4313965	15.2786905	111.794643	-69.0428365	-3.9070805	109.732671
3.152245	-18.87628	111.1819	-12.387822	5.806644	110.87265	47.429581	-6.429631	113.132057	41.332333	37.13171	110.683609	44.380957	15.3510395	111.907833	-69.156601	-3.7377515	109.837467
2.435848	-18.534849	111.240211	-12.474723	5.933115	110.95649	47.370956	-6.363668	113.191917	41.264809	37.208237	110.878006	44.3178825	15.4222845	112.0349615	-69.2673285	-3.5560545	109.8780185
1.745895	-18.121836	111.196503	-12.578029	6.058125	111.025856	47.300812	-6.28851	113.260201	41.167416	37.285267	111.021675	44.234114	15.4983785	112.140938	-69.390172	-3.3821285	109.910774
1.0685	-17.740269	111.126411	-12.658504	6.182861	111.044846	47.228535	-6.191544	113.2826	41.055645	37.365044	111.117958	44.14209	15.58675	112.200279	-69.459098	-3.221028	109.889413
0.383926	-17.350992	110.943733	-12.743873	6.31171	111.011543	47.153004	-6.080581	113.219284	40.946556	37.463322	111.252357	44.04978	15.6913705	112.2358205	-69.537526	-3.0679505	109.7872655
-0.213208	-16.993767	110.551979	-12.8418	6.449247	110.90934	47.077667	-5.943406	113.067543	40.84803	37.614998	111.420235	43.9628485	15.835796	112.243889	-69.6464485	-2.937302	109.574791
-1.541713	-16.247637	110.004295	-12.984118	6.727907	110.67984	46.929844	-5.651906	112.744072	40.695267	37.908901	111.634956	43.8125555	16.1284975	112.189514	-69.7807915	-2.6726835	109.170166
-2.281968	-15.818795	109.635757	-13.091641	6.974305	110.475876	46.851234	-5.407373	112.503159	40.581085	38.169067	111.817513	43.7161595	16.380847	112.160336	-69.8994415	-2.432237	108.791416
-3.036179	-15.374806	109.236511	-13.210437	7.271267	110.319832	46.826981	-5.144226	112.258568	40.428406	38.462612	111.944962	43.6276935	16.659193	112.101765	-70.0485675	-2.116659	108.537899
-3.750548	-14.983916	109.019974	-13.342336	7.617536	110.239136	46.708855	-4.822402	112.081543	40.242065	38.773041	112.017715	43.47546	16.9753195	112.049629	-70.160132	-1.7402475	108.428643
-4.494165	-14.620235	108.993233	-13.466144	7.979888	110.240425	46.598251	-4.520979	111.943832	40.062172	39.06089	112.03669	43.3302115	17.2699555	111.990261	-70.2624995	-1.3101795	108.490589
-5.158343	-14.349431	108.976997	-13.578014	8.331654	110.278526	46.480591	-4.266832	111.870872	39.923878	39.318935	112.000336	43.2022345	17.5260515	111.935604	-70.3582625	-0.862743500000001	108.621448
-6.002238	-14.047615	108.990738	-13.705824	8.64718	110.321556	46.343689	-4.056497	111.811234	39.823879	39.531853	111.953712	43.083784	17.737678	111.882473	-70.495432	-0.443317999999998	108.760639
-7.25071	-13.697824	108.956421	-13.856856	9.056114	110.307884	46.129654	-3.811262	111.693336	39.696903	39.780842	111.885056	42.9132785	17.98479	111.789196	-70.6269905	0.127438000000001	108.826572
-7.926646	-13.505527	108.94101	-13.955276	9.289146	110.261246	45.988152	-3.672088	111.637161	39.625221	39.947903	111.784721	42.8066865	18.1379075	111.710941	-70.7172385	0.440384500000004	108.811551
-8.634497	-13.359043	108.895508	-14.056778	9.499157	110.18586	45.862125	-3.527549	111.596382	39.543007	40.094006	111.700417	42.702566	18.2832285	111.6483995	-70.816122	0.715085500000001	108.7233205
-9.277174	-13.265553	108.867264	-14.159341	9.686598	110.115776	45.745979	-3.40525	111.572495	39.449406	40.231209	111.594131	42.5976925	18.4129795	111.583313	-70.9163745	0.960216500000001	108.648239
-9.937135	-13.205232	108.886421	-14.250766	9.849655	110.063568	45.680527	-3.328385	111.54184	39.334194	40.363918	111.461655	42.5073605	18.5177665	111.5017475	-71.0088925	1.1815435	108.6253885
-10.575174	-13.19696	108.864334	-14.341582	9.982875	110.015762	45.569916	-3.19079	111.526581	39.207691	40.48151	111.316299	42.3888035	18.64536	111.42144	-71.0719675	1.32039	108.610084
-11.29898	-13.248578	108.947929	-14.430607	10.080342	109.986427	45.465034	-3.081416	111.516785	39.089413	40.585835	111.155907	42.2772235	18.7522095	111.336346	-71.1384375	1.4084745	108.636508
-12.317557	-13.264688	109.058533	-14.57058	10.177874	109.921875	45.32357	-2.977841	111.515739	38.92664	40.710102	110.957405	42.125105	18.8661305	111.236572	-71.266265	1.4896175	108.607178
-12.952909	-13.368084	109.061218	-14.658509	10.220747	109.865952	45.200558	-2.93309	111.504486	38.860107	40.758305	110.804451	42.0303325	18.9126075	111.1544685	-71.3473505	1.5288865	108.5774355
-13.576272	-13.440106	109.00042	-14.74539	10.251391	109.779289	45.088814	-2.930732	111.495796	38.812065	40.798794	110.651123	41.9504395	18.934031	111.0734595	-71.4412195	1.568751	108.4851185
-14.185962	-13.487885	108.903923	-14.82715	10.299215	109.680222	44.959305	-2.909948	111.501312	38.801579	40.82967	110.509171	41.880442	18.959861	111.0052415	-71.534742	1.638569	108.3552025
-14.760118	-13.59597	108.768379	-14.895026	10.369023	109.575287	44.861366	-2.884975	111.482498	38.77795	40.897476	110.39933	41.819658	19.0062505	110.940914	-71.60971	1.7317955	108.20966
-15.291693	-13.731469	108.603966	-14.96491	10.475011	109.480789	44.779648	-2.837007	111.44104	38.721333	40.958466	110.300781	41.7504905	19.0607295	110.8709105	-71.6803105	1.8892925	108.0906675
-15.979941	-13.828763	108.588196	-15.007588	10.603157	109.403778	44.718716	-2.759437	111.417068	38.642654	41.027607	110.165535	41.680685	19.134085	110.7913015	-71.695861	2.072229	108.0162545
-16.854202	-13.977739	108.630096	-15.058923	10.768059	109.286057	44.701427	-2.669637	111.42868	38.518017	41.129517	110.030663	41.609722	19.22994	110.7296715	-71.727568	2.306178	107.8424425
-17.431839	-14.171932	108.62323	-15.096317	10.820298	109.178474	44.696175	-2.626571	111.480545	38.45314	41.164352	109.93383	41.5746575	19.2688905	110.7071875	-71.7672915	2.3717055	107.6497605
-17.957224	-14.325474	108.531532	-15.115606	10.826451	109.015823	44.679741	-2.612539	111.558403	38.39621	41.17672	109.836105	41.5379755	19.2820905	110.697254	-71.7691875	2.3708115	107.334392
-18.452156	-14.483505	108.413925	-15.146118	10.787396	108.794106	44.566891	-2.622846	111.685883	38.350239	41.14032	109.743858	41.458565	19.258737	110.7148705	-71.750801	2.316055	106.8733415
-18.96035	-14.635168	108.26651	-15.178593	10.678915	108.543335	44.619637	-2.708725	111.702477	38.297596	41.079773	109.610733	41.4586165	19.185524	110.656605	-71.8158025	2.172306	106.430065
-19.538279	-14.744566	108.112907	-15.217669	10.559569	108.275864	44.715317	-2.833115	111.724831	38.209637	40.986805	109.452232	41.462477	19.076845	110.5885315	-71.897815	2.042293	105.9631965
-19.99679	-14.94886	107.992897	-15.264489	10.439473	108.059708	44.509884	-2.843211	111.908867	38.093185	40.882755	109.22686	41.3015345	19.019772	110.5678635	-71.8305125	1.859174	105.5515525
-21.069017	-15.008955	108.223129	-15.315059	10.289559	107.895348	44.607777	-2.90471	111.99913	37.88216	40.760376	108.725014	41.2449685	18.927833	110.362072	-71.8750865	1.651285	105.428624
-21.61482	-15.049908	108.624687	-15.342166	10.207459	107.907745	44.73597	-2.92337	112.09568	37.728634	40.682941	108.381859	41.232302	18.8797855	110.2387695	-71.916634	1.5351325	105.5767205
-22.271753	-15.029573	108.969894	-15.360981	10.136374	107.986816	44.798042	-2.914553	112.294266	37.618069	40.637558	108.060776	41.2080555	18.8615025	110.177521	-71.9300175	1.4112455	105.796111
-22.868994	-14.974735	109.369133	-15.361145	10.073057	108.102844	44.85788	-2.913114	112.481049	37.533848	40.583935	107.798088	41.195864	18.8354105	110.1395685	-71.918154	1.3107035	106.0661195
-23.481743	-14.876665	109.701599	-15.359531	10.000922	108.21109	44.883316	-2.936358	112.609276	37.469925	40.495647	107.588684	41.1766205	18.7796445	110.09898	-71.8956825	1.2221995	106.3232
-24.14056	-14.685829	109.889091	-15.326428	9.92222	108.273674	44.916378	-2.995037	112.669357	37.44931	40.405083	107.434593	41.182844	18.705023	110.051975	-71.8357	1.139417	106.495373
-24.80327	-14.49502	109.865402	-15.297264	9.84846	108.263718	44.92609	-3.034789	112.678741	37.476616	40.329388	107.333183	41.201353	18.6472995	110.005962	-71.795881	1.0496205	106.521474
-25.834805	-14.026361	109.550667	-15.225143	9.808204	108.089706	44.944355	-3.038044	112.605881	37.588581	40.35815	107.319794	41.266468	18.660053	109.9628375	-71.716754	0.956354999999999	106.2165745
-26.526901	-13.627299	109.176361	-15.164174	9.869669	107.888855	44.94669	-2.942201	112.540459	37.678078	40.467068	107.294594	41.312384	18.7624335	109.9175265	-71.640732	0.9769045	105.8601835
-27.196842	-13.156012	108.834526	-15.101083	9.992822	107.68042	45.009659	-2.802105	112.45369	37.751614	40.647663	107.239822	41.3806365	18.922779	109.846756	-71.5828025	1.062865	105.514084
-27.928976	-12.610104	108.470284	-15.035239	10.181167	107.486877	45.077126	-2.5887	112.366425	37.794003	40.869186	107.149277	41.4355645	19.140243	109.757851	-71.5060425	1.222091	105.215903
-28.743538	-11.906623	108.332947	-14.948155	10.434694	107.357315	45.157818	-2.309129	112.284637	37.807362	41.129654	106.985199	41.48259	19.4102625	109.634918	-71.3789	1.4591255	105.079712
-29.438934	-11.121799	108.367287	-14.862868	10.717989	107.327438	45.277725	-2.02737	112.213005	37.811176	41.396694	106.791557	41.5444505	19.684662	109.502281	-71.2701865	1.751316	105.152595
-30.200371	-10.296928	108.593285	-14.772028	10.989978	107.458244	45.387817	-1.758542	112.198982	37.815865	41.637959	106.636238	41.601841	19.9397085	109.41761	-71.145897	2.0402475	105.498878
-31.423382	-8.981974	109.067085	-14.65756	11.294612	107.849312	45.566849	-1.453245	112.32338	37.933384	42.02866	106.580475	41.7501165	20.2877075	109.4519275	-71.0652365	2.3015165	106.2466965
-32.283611	-7.979549	109.391449	-14.57914	11.4376	108.127274	45.714794	-1.35116	112.399422	38.027264	42.225464	106.602135	41.871029	20.437152	109.5007785	-71.029309	2.438048	106.7537695
-33.10416	-6.928302	109.463287	-14.5024	11.536831	108.306801	45.801796	-1.321323	112.354996	38.090908	42.357491	106.670975	41.946352	20.518084	109.5129855	-70.951152	2.555578	107.1006165
-33.937218	-5.830336	109.383102	-14.414938	11.575718	108.357323	45.79388	-1.332525	112.106834	38.197918	42.422653	106.734085	41.995899	20.545064	109.4204595	-70.825775	2.606372	107.2941865
-34.853329	-4.729829	109.07663	-14.280447	11.569238	108.259216	45.642323	-1.364622	111.656738	38.36565	42.406872	106.725838	42.0039865	20.521125	109.191288	-70.5648805	2.617351	107.327144
-35.688572	-3.506809	108.663055	-14.135326	11.5097	108.060585	45.400166	-1.490629	111.00795	38.597122	42.322254	106.647751	41.998644	20.4158125	108.8278505	-70.269296	2.6035875	107.2933195
-36.5644	-2.25269	108.372154	-13.990639	11.46568	107.890663	45.159927	-1.704564	110.108551	38.852074	42.176483	106.465736	42.0060005	20.2359595	108.2871435	-69.9872785	2.6954005	107.4941825
-37.928757	-0.077838	108.70681	-13.795885	11.529731	107.956932	44.677238	-2.002244	108.56826	39.170452	41.936188	105.947205	41.923845	19.966972	107.2577325	-69.515615	3.09249	108.6561315
-38.80368	1.403407	109.372818	-13.739819	11.666797	108.25676	44.351936	-2.134597	107.519295	39.284317	41.859444	105.648125	41.8181265	19.8624235	106.58371	-69.2977645	3.4711705	109.92981
-39.728802	2.949068	110.259796	-13.743427	11.831435	108.733475	43.960918	-2.186057	106.649803	39.316578	41.830334	105.342308	41.638748	19.8221385	105.9960555	-69.125602	3.8407315	111.4708945
-40.521389	4.548313	111.383881	-13.804978	12.042033	109.333893	43.601894	-2.197319	105.961227	39.255638	41.85223	105.034149	41.428766	19.8274555	105.497688	-69.038722	4.2566105	113.170098
-41.264908	6.088494	112.567314	-13.913558	12.259346	109.972672	43.164806	-2.144755	105.468452	39.131962	41.930561	104.836533	41.148384	19.892903	105.1524925	-68.9755	4.625789	114.7928515
-41.982487	7.675926	113.594749	-14.059083	12.459846	110.574661	42.852184	-2.072644	105.101357	38.950153	42.052574	104.706062	40.9011685	19.989965	104.9037095	-69.0193345	4.929727	116.2456125
-42.589813	9.247122	114.563683	-14.210568	12.650007	111.105331	42.554497	-1.990204	104.890915	38.722702	42.165485	104.649643	40.6385995	20.0876405	104.770279	-69.0597355	5.2123735	117.440383
-43.362301	11.522312	115.575279	-14.432623	12.844576	111.740982	42.222168	-1.891187	104.825989	38.458344	42.284344	104.667259	40.340256	20.1965785	104.746624	-69.205502	5.4925735	118.73534
-43.753929	13.052055	116.04837	-14.529335	12.893259	112.051903	42.105709	-1.874519	104.90419	38.332653	42.298378	104.785049	40.219181	20.2119295	104.8446195	-69.277851	5.5745885	119.2591865
-44.091743	14.546676	116.32869	-14.596781	12.89223	112.263512	42.061893	-1.917347	105.035355	38.280727	42.260803	104.952011	40.17131	20.171728	104.993683	-69.364872	5.612732	119.533341
-44.273544	16.032154	116.390594	-14.619629	12.840775	112.413361	42.049606	-2.025453	105.210182	38.323803	42.154613	105.140732	40.1867045	20.06458	105.175457	-69.4259625	5.61697	119.651265
-44.3531	17.559813	116.43325	-14.565361	12.749592	112.491241	42.07568	-2.189191	105.403137	38.453602	42.003399	105.307541	40.264641	19.907104	105.355339	-69.395363	5.59208	119.627143
-44.330227	19.011341	116.307053	-14.48662	12.589892	112.469017	42.170395	-2.404253	105.567825	38.631798	41.801956	105.508354	40.4010965	19.6988515	105.5380895	-69.3743365	5.4809325	119.3999445
-44.211197	20.500067	116.051208	-14.365376	12.416797	112.387154	42.269173	-2.661381	105.661705	38.868759	41.574947	105.746819	40.568966	19.456783	105.704262	-69.299718	5.376811	119.070046
-43.853439	22.75107	115.824318	-14.169754	12.159915	112.247086	42.371307	-3.096267	105.715202	39.263611	41.149887	106.041588	40.817459	19.02681	105.878395	-69.156967	5.29302	118.615777
-43.447655	24.287895	115.701103	-14.06129	11.993441	112.19001	42.353924	-3.415123	105.704071	39.528908	40.845596	106.259445	40.941416	18.7152365	105.981758	-69.063996	5.2716455	118.398262
-42.973007	25.828609	115.757477	-13.987287	11.824835	112.177185	42.34473	-3.740766	105.61882	39.752647	40.563019	106.545792	41.0486885	18.4111265	106.082306	-69.0232625	5.2385435	118.272064
-42.387543	27.315989	115.922607	-13.945	11.684731	112.196007	42.320652	-4.057548	105.478348	40.008972	40.272408	106.848129	41.164812	18.10743	106.1632385	-69.054812	5.262032	118.2287755
-41.650478	28.815142	116.188522	-13.887344	11.570968	112.340187	42.250011	-4.337583	105.305542	40.246685	40.00383	107.182144	41.248348	17.8331235	106.243843	-69.023036	5.3088125	118.436531
-40.943535	30.349419	116.667	-13.872931	11.498636	112.551102	42.14341	-4.559272	105.189529	40.458187	39.761238	107.571556	41.3007985	17.600983	106.3805425	-69.0466605	5.396289	118.7216615
-40.047054	31.82815	117.188904	-13.85072	11.417184	112.790848	42.0868	-4.738357	105.173813	40.6698	39.561867	108.078209	41.3783	17.411755	106.626011	-69.07974	5.422613	118.955685
-38.580463	33.961441	117.917038	-13.841905	11.347718	113.218964	42.152355	-4.886976	105.453827	40.976082	39.378242	109.039268	41.5642185	17.245633	107.2465475	-69.2480285	5.449803	119.1913805
-37.475574	35.358856	118.298195	-13.83005	11.363047	113.516083	42.297932	-4.92761	105.796371	41.175095	39.303585	109.778252	41.7365135	17.1879875	107.7873115	-69.3966135	5.5381065	119.2448545
-36.320988	36.711987	118.602715	-13.810966	11.404075	113.791618	42.513073	-4.939602	106.235611	41.36475	39.260395	110.492065	41.9389115	17.1603965	108.363838	-69.5608435	5.6477535	119.219398
-35.058983	37.945236	118.696449	-13.746192	11.46128	113.985802	42.780502	-4.92147	106.759247	41.56588	39.256123	111.17382	42.173191	17.1673265	108.9665335	-69.665575	5.7552335	119.0050705
-33.755882	39.24229	118.705276	-13.6575	11.480305	114.090858	43.1101	-4.914443	107.263626	41.780704	39.247246	111.860703	42.445402	17.1664015	109.5621645	-69.760402	5.7942085	118.6195515
-32.342049	40.316837	118.493996	-13.547733	11.456538	114.034737	43.461632	-4.911687	107.77494	42.021591	39.21278	112.501022	42.7416115	17.1505465	110.137981	-69.8370775	5.7625295	117.931493
-30.868731	41.415741	118.245842	-13.436544	11.408757	113.883385	43.802124	-4.937414	108.228516	42.246387	39.136086	113.106247	43.0242555	17.099336	110.6673815	-69.8973435	5.718178	117.0993885
-28.635418	42.845699	117.795349	-13.273348	11.327672	113.587227	44.232555	-5.038979	108.848747	42.559441	38.931957	113.862289	43.395998	16.946489	111.355518	-69.942694	5.708855	115.818936
-27.024391	43.764359	117.468117	-13.177475	11.267907	113.38588	44.478016	-5.170639	109.26236	42.741932	38.749714	114.292206	43.609974	16.7895375	111.777283	-69.964924	5.7462765	114.994477
-25.44323	44.547951	117.141899	-13.117941	11.190833	113.212692	44.681995	-5.32354	109.66201	42.930691	38.589546	114.613258	43.806343	16.633003	112.137634	-70.042225	5.748663	114.28775
-23.738468	45.249493	116.766266	-13.048697	11.116477	113.078781	44.867874	-5.506029	110.031769	43.085335	38.429478	114.891449	43.9766045	16.4617245	112.461609	-70.0739985	5.7712295	113.695953
-22.031532	45.926464	116.475212	-13.003306	11.021276	112.964668	45.033707	-5.708794	110.379364	43.22644	38.224712	115.136543	44.1300735	16.257959	112.7579535	-70.1366855	5.784593	113.1713825
-20.436951	46.485603	116.252434	-12.949117	10.880405	112.895348	45.191677	-5.938238	110.685791	43.374352	38.04435	115.30999	44.2830145	16.053056	112.9978905	-70.1812485	5.707754	112.7928055
-18.727301	47.002998	116.129593	-12.877919	10.700069	112.836731	45.35033	-6.181418	110.900452	43.522644	37.818741	115.473114	44.436487	15.8186615	113.186783	-70.192325	5.5814765	112.486679
-16.246683	47.605045	115.992722	-12.729786	10.394762	112.717804	45.585487	-6.56736	111.055756	43.771465	37.480434	115.598503	44.678476	15.456537	113.3271295	-70.138048	5.332987	112.1084785
-14.601968	47.893723	116.042366	-12.586316	10.178144	112.588692	45.745678	-6.80084	111.035088	43.947132	37.258194	115.627228	44.846405	15.228677	113.331158	-70.019037	5.127611	111.846226
-12.787953	48.002522	115.951851	-12.424253	9.977485	112.42807	45.913353	-7.024764	110.940399	44.114876	37.034725	115.630409	45.0141145	15.0049805	113.285404	-69.8626205	4.9499895	111.570736
-11.686701	48.182529	116.161133	-12.243583	9.814278	112.25766	46.087303	-7.219646	110.813293	44.305222	36.84108	115.561523	45.1962625	14.810717	113.187408	-69.6834285	4.817839	111.327912
NaN	NaN	NaN	-12.05813	9.675407	112.068665	46.273609	-7.406708	110.658302	44.518936	36.654144	115.485275	45.3962725	14.623718	113.0717885	-69.5125325	4.727096	111.0655415
-7.76169	47.857094	115.48513	-11.854227	9.571672	111.849571	46.464539	-7.58783	110.501945	44.735157	36.471352	115.361771	45.599848	14.441761	112.931858	-69.308302	4.701583	110.767284
-6.503409	47.849388	115.374687	-11.631734	9.467854	111.619446	46.665958	-7.769689	110.358086	44.96946	36.30114	115.23185	45.817709	14.2657255	112.794968	-69.081177	4.6699825	110.443924
-3.876119	47.351921	114.83271	-11.279963	9.279158	111.314796	46.989964	-8.07611	110.175026	45.335617	36.011826	115.063026	46.1627905	13.967858	112.619026	-68.7227165	4.590458	110.010566
-2.203772	46.973404	114.45488	-11.049557	9.137061	111.157692	47.208916	-8.297354	110.103477	45.605202	35.807789	114.940559	46.407059	13.7552175	112.522018	-68.506173	4.5189045	109.793366
-0.603385	46.554176	114.228043	-10.801332	8.958673	111.028816	47.422623	-8.542773	110.026314	45.869122	35.570629	114.828369	46.6458725	13.513928	112.4273415	-68.2485365	4.403418	109.6302905
1.092185	45.930199	113.999008	-10.561552	8.762815	110.923538	47.631718	-8.810798	109.96225	46.150162	35.320236	114.693436	46.89094	13.254719	112.327843	-68.014044	4.270911	109.519233
2.672164	45.336689	113.738129	-10.328271	8.57677	110.833572	47.824993	-9.079063	109.903038	46.421307	35.067802	114.548515	47.12315	12.9943695	112.2257765	-67.779692	4.1591705	109.4413675
4.266373	44.744759	113.57225	-10.112413	8.388916	110.764503	48.018379	-9.340594	109.881523	46.67654	34.837578	114.409348	47.3474595	12.748492	112.1454355	-67.5722855	4.02934	109.3835705
5.925086	43.978127	113.292694	-9.900707	8.212158	110.698662	48.222904	-9.576617	109.91819	46.919258	34.647282	114.270386	47.571081	12.5353325	112.094288	-67.372495	3.8889835	109.303036
8.176893	42.975975	112.877106	-9.627047	7.958554	110.575989	48.562386	-9.866014	110.071815	47.20668	34.409191	114.098465	47.884533	12.2715885	112.08514	-67.138627	3.6455195	109.066838
9.795225	42.253479	112.452255	-9.470937	7.809797	110.465157	48.803234	-10.018824	110.278236	47.359486	34.30584	113.922569	48.08136	12.143508	112.1004025	-67.023234	3.476086	108.8299115
11.294371	41.515598	112.117874	-9.32275	7.659837	110.357681	49.03495	-10.128268	110.51178	47.480667	34.236721	113.767242	48.2578085	12.0542265	112.139511	-66.9033085	3.2654475	108.575851
12.821958	40.786823	111.786667	-9.188414	7.518003	110.28743	49.265518	-10.214372	110.794495	47.560146	34.170921	113.615814	48.412832	11.9782745	112.2051545	-66.78966	3.0577315	108.3697055
14.476615	39.937157	111.451164	-9.04257	7.373104	110.242203	49.490295	-10.264802	111.102524	47.642712	34.130745	113.50325	48.5665035	11.9329715	112.302887	-66.6516435	2.8132365	108.181519
15.837969	39.212486	111.343124	-8.901851	7.215321	110.225067	49.720634	-10.323301	111.372063	47.722153	34.095982	113.437103	48.7213935	11.8863405	112.404583	-66.5250955	2.5443015	108.045551
17.312519	38.479218	111.218918	-8.750181	7.053436	110.244225	49.945877	-10.370578	111.617134	47.770607	34.054478	113.415077	48.858242	11.84195	112.5161055	-66.358604	2.264922	107.9723445
18.929283	37.101707	111.116264	-8.552584	6.831553	110.333313	50.260998	-10.460541	111.873917	47.85318	33.951328	113.441887	49.057089	11.7453935	112.657902	-66.162257	1.9177125	108.008724
19.468847	36.026203	111.113632	-8.418853	6.716324	110.444847	50.433586	-10.527239	111.935661	47.959106	33.886482	113.49131	49.196346	11.6796215	112.7134855	-66.034052	1.7530265	108.1762085
19.982143	34.939369	111.139336	-8.274819	6.643998	110.527802	50.547947	-10.588668	111.932289	48.097282	33.810989	113.542221	49.3226145	11.6111605	112.737255	-65.8722525	1.6768355	108.318349
20.548422	33.734623	111.29303	-8.137133	6.601592	110.580215	50.610184	-10.637413	111.81208	48.264233	33.749695	113.622978	49.4372085	11.556141	112.717529	-65.7114745	1.647043	108.442901
21.097063	32.65419	111.346222	-8.021601	6.590839	110.577728	50.63485	-10.688878	111.579788	48.446873	33.70282	113.743118	49.5408615	11.506971	112.661453	-65.5840635	1.674707	108.494003
21.585297	31.491739	111.448647	-7.906854	6.596778	110.521866	50.639183	-10.744305	111.278664	48.614407	33.631027	113.841461	49.626795	11.443361	112.5600625	-65.440503	1.750195	108.4836695
22.222425	30.352842	111.473915	-7.802493	6.647336	110.435738	50.60907	-10.77846	110.931908	48.778671	33.596127	113.903511	49.6938705	11.4088335	112.4177095	-65.2988565	1.8858385	108.4537665
22.943199	28.720947	111.434326	-7.663252	6.784038	110.323227	50.567715	-10.742868	110.496452	48.97715	33.601555	113.9459	49.7724325	11.4293435	112.221176	-65.0989365	2.1387325	108.425278
23.529249	27.570776	111.386093	-7.583672	6.89697	110.294952	50.597225	-10.646517	110.300529	49.064018	33.679955	113.970123	49.8306215	11.516719	112.135326	-64.9979655	2.277221	108.454578
24.120001	26.39476	111.289474	-7.510769	7.014843	110.294769	50.681995	-10.506441	110.224091	49.106094	33.817829	113.950455	49.8940445	11.655694	112.087273	-64.9155825	2.373992	108.502265
24.696596	25.226667	111.301277	-7.450037	7.120804	110.288193	50.796192	-10.334487	110.236679	49.098907	33.971714	113.904404	49.9475495	11.8186135	112.0705415	-64.8476235	2.4229945	108.5058445
25.319008	24.025858	111.066521	-7.390368	7.217507	110.263168	50.931679	-10.155016	110.367714	49.044941	34.154232	113.799393	49.98831	11.999608	112.0835535	-64.769046	2.435406	108.4427825
25.882339	22.893105	110.911407	-7.339499	7.300028	110.214592	51.099525	-9.971272	110.613228	48.984608	34.345192	113.665344	50.0420665	12.18696	112.139286	-64.7210645	2.413096	108.289898
26.502949	21.656309	110.697678	-7.304183	7.354198	110.149147	51.293774	-9.793414	110.980072	48.882744	34.563019	113.524437	50.088259	12.3848025	112.2522545	-64.696625	2.3235935	108.0460395
27.373716	19.8578	110.55983	-7.263969	7.410554	110.015022	51.579231	-9.516612	111.675713	48.686489	34.88018	113.336609	50.13286	12.681784	112.506161	-64.660798	2.139324	107.523883
27.842049	18.731634	110.745529	-7.249252	7.399683	109.93644	51.734776	-9.353796	112.209061	48.528667	35.024391	113.229813	50.1317215	12.8352975	112.719437	-64.6302255	1.9640685	107.153443
28.184551	17.654243	110.574875	-7.237973	7.346638	109.899353	51.866901	-9.232364	112.757072	48.427494	35.141743	113.154434	50.1471975	12.9546895	112.955753	-64.6231435	1.7385865	106.842953
28.577137	16.545387	110.882889	-7.225121	7.262341	109.896469	51.958954	-9.1585	113.30056	48.373058	35.202381	113.11705	50.166006	13.0219405	113.208805	-64.616248	1.5027415	106.584133
28.736479	15.543118	110.950729	-7.232045	7.170288	109.913399	52.016903	-9.133574	113.80291	48.343403	35.207333	113.09893	50.180153	13.0368795	113.45092	-64.644243	1.3036965	106.375878
28.58857	14.475729	110.964874	-7.229246	7.067536	109.922638	52.045788	-9.136334	114.236366	48.314758	35.203335	113.069023	50.180273	13.0335005	113.6526945	-64.638765	1.1015715	106.1925815
28.415352	13.614347	111.142303	-7.244539	6.950021	109.928429	52.050911	-9.159968	114.579857	48.336391	35.18232	113.104393	50.193651	13.011176	113.842125	-64.682729	0.888866	106.014733
28.146601	12.201585	111.367142	-7.286253	6.80216	109.884575	52.013493	-9.224427	114.90593	48.317318	35.131115	113.178612	50.1654055	12.953344	114.042271	-64.7379115	0.650975999999998	105.726879
27.906593	11.428249	111.384056	-7.318012	6.73981	109.786819	51.935566	-9.279066	115.058601	48.298508	35.07999	113.240646	50.117037	12.900462	114.1496235	-64.753061	0.579158	105.4240145
27.509317	10.725142	111.40686	-7.397604	6.696074	109.66996	51.824051	-9.3415	115.133026	48.278576	35.025997	113.349495	50.0513135	12.8422485	114.2412605	-64.8465215	0.549899500000002	105.0986595
27.112946	9.977066	111.407898	-7.482754	6.674997	109.550346	51.68885	-9.413464	115.139267	48.243145	34.966213	113.46624	49.9659975	12.7763745	114.3027535	-64.9315055	0.573619499999998	104.7979385
26.6994	9.394533	111.393272	-7.560487	6.68215	109.478363	51.526581	-9.479933	115.089165	48.209415	34.919037	113.607445	49.867998	12.719552	114.348305	-64.988972	0.644748	104.608421
26.284468	8.724421	111.331726	-7.644408	6.729391	109.481773	51.357109	-9.531052	114.984665	48.17514	34.862598	113.759979	49.7661245	12.665773	114.372322	-65.0549405	0.793009000000001	104.591224
25.861158	8.179735	111.317207	-7.73301	6.805806	109.53244	51.184319	-9.575577	114.877274	48.160973	34.827179	113.924385	49.672646	12.625801	114.4008295	-65.138666	0.985810999999998	104.6640505
25.098503	7.423989	111.336044	-7.852882	6.942913	109.68924	50.924778	-9.648701	114.620064	48.143227	34.740143	114.230621	49.5340025	12.545721	114.4253425	-65.2397665	1.340105	104.9531375
24.537464	6.884628	111.299881	-7.933743	7.022337	109.791275	50.750996	-9.726344	114.432869	48.135628	34.669216	114.404274	49.443312	12.471436	114.4185715	-65.310798	1.573238	105.1639785
23.895031	6.367213	111.259056	-8.032521	7.113106	109.882614	50.569057	-9.787514	114.242348	48.130684	34.619041	114.586006	49.3498705	12.4157635	114.414177	-65.4149125	1.8104485	105.351051
23.269167	5.886001	111.205276	-8.13451	7.24485	109.984268	50.378025	-9.835298	114.024902	48.109676	34.579811	114.738312	49.2438505	12.3722565	114.381607	-65.5128705	2.1174435	105.586929
22.659681	5.363466	111.106277	-8.268783	7.412545	110.093643	50.159515	-9.854589	113.812897	48.086636	34.571514	114.813187	49.1230755	12.3584625	114.313042	-65.6606415	2.4666275	105.874244
22.072786	4.847974	110.999832	-8.409126	7.62305	110.212799	49.898163	-9.822003	113.547539	48.04541	34.604038	114.876465	48.9717865	12.3910175	114.212002	-65.7900385	2.8550825	106.213596
21.444645	4.268064	110.909744	-8.580169	7.849085	110.334923	49.656116	-9.770289	113.265076	47.959423	34.677845	114.931259	48.8077695	12.453778	114.0981675	-65.9681075	3.244392	106.5716785
20.413538	3.409945	110.72242	-8.873724	8.23563	110.524857	49.286804	-9.587841	112.882912	47.760128	34.866108	114.980545	48.523466	12.6391335	113.9317285	-66.270914	3.8321265	107.1179855
19.758623	2.790016	110.603271	-9.089295	8.528736	110.659004	49.054207	-9.376613	112.672714	47.575874	35.056866	115.00341	48.3150405	12.8401265	113.838062	-66.4936305	4.2173455	107.479946
19.157808	2.161585	110.546516	-9.308942	8.842136	110.801788	48.845669	-9.130127	112.548378	47.348976	35.29488	115.016792	48.0973225	13.0823765	113.782585	-66.7152065	4.6018955	107.820991
18.529381	1.444163	110.551086	-9.516946	9.151234	110.930511	48.671299	-8.831592	112.491943	47.101921	35.566978	115.049957	47.88661	13.367693	113.77095	-66.920502	4.934775	108.090072
17.90687	0.745617	110.551834	-9.710825	9.428108	111.018707	48.546017	-8.529028	112.547264	46.852348	35.856838	115.039734	47.6991825	13.663905	113.793499	-67.1208325	5.192311	108.243915
17.332666	-0.046182	110.552658	-9.885818	9.65772	111.02375	48.4659	-8.246927	112.682083	46.611832	36.157661	115.050301	47.538866	13.955367	113.866192	-67.310502	5.360073	108.181308
16.818501	-0.867275	110.594521	-10.025282	9.828444	110.947815	48.443367	-8.01269	112.89016	46.382473	36.420094	115.045097	47.41292	14.203702	113.9676285	-67.463484	5.453186	107.9280015
15.980445	-2.232934	110.664368	-10.200727	9.939687	110.674904	48.455372	-7.781815	113.346672	46.105038	36.706429	114.968155	47.280205	14.462307	114.1574135	-67.681659	5.417067	107.1923945
15.425632	-3.243554	110.751259	-10.308161	9.934868	110.432137	48.449726	-7.689497	113.735855	45.937866	36.84026	114.858917	47.193796	14.5753815	114.297386	-67.810118	5.2943545	106.566888
14.933537	-4.247083	110.854301	-10.414796	9.874151	110.157837	48.448624	-7.646387	114.178764	45.793022	36.92458	114.665581	47.120823	14.6390965	114.4221725	-67.950415	5.1092055	105.8935015
14.447459	-5.36698	111.024475	-10.499454	9.744805	109.867241	48.414497	-7.636681	114.630798	45.667316	36.952324	114.427315	47.0409065	14.6578215	114.5290565	-68.0398145	4.8317885	105.2054255
13.876788	-6.273323	111.231544	-10.564663	9.55293	109.633469	48.417198	-7.695571	115.051315	45.556435	36.913074	114.139297	46.9868165	14.6087515	114.595306	-68.1161425	4.4971085	104.671632
13.299759	-7.437344	111.382332	-10.589459	9.318756	109.440849	48.426071	-7.778494	115.432251	45.437408	36.828781	113.809357	46.9317395	14.5251435	114.620804	-68.1106575	4.1123685	104.260894
12.740496	-8.449698	111.611603	-10.58075	9.039511	109.28476	48.458946	-7.901488	115.771225	45.388004	36.706406	113.501945	46.923475	14.402459	114.636585	-68.084975	3.676563	103.932935
11.779284	-9.980114	111.974564	-10.557835	8.635735	109.133614	48.525299	-8.07586	116.242851	45.327595	36.516846	113.009407	46.926447	14.220493	114.626129	-68.042117	3.050977	103.641099
11.117028	-10.772963	112.240013	-10.52859	8.39052	109.035912	48.571552	-8.14217	116.511604	45.291115	36.395733	112.685799	46.9313335	14.1267815	114.5987015	-67.9885135	2.6542585	103.4731225
10.38011	-11.664586	112.417183	-10.508966	8.198185	108.971573	48.583557	-8.182355	116.753639	45.241676	36.301468	112.39016	46.9126165	14.0595565	114.5718995	-67.9305485	2.3368135	103.3712465
9.656107	-12.405278	112.620964	-10.491652	8.045928	108.942047	48.63892	-8.224779	116.948975	45.199398	36.223213	112.146774	46.919159	13.999217	114.5478745	-67.902463	2.092639	103.3362195
8.81963	-13.114403	112.792778	-10.4725	7.939569	108.949661	48.687466	-8.26982	117.109367	45.197918	36.161476	111.996208	46.942692	13.945828	114.5527875	-67.887692	1.93331	103.3465345
7.965978	-13.732244	112.9375	-10.461499	7.893841	109.02314	48.683243	-8.296961	117.226326	45.232254	36.110714	111.913971	46.9577485	13.9068765	114.5701485	-67.8807465	1.8808055	103.4761315
7.05582	-14.177587	112.994644	-10.450528	7.896398	109.141029	48.662586	-8.320066	117.262077	45.288715	36.096386	111.909607	46.9756505	13.88816	114.585842	-67.8767065	1.904636	103.696216
5.657679	-14.75819	112.936234	-10.434476	7.986047	109.364113	48.629292	-8.308307	117.193558	45.397835	36.143127	112.004913	47.0135635	13.91741	114.5992355	-67.8825155	2.054684	104.1289905
4.583516	-15.057227	112.844513	-10.441448	8.123932	109.558296	48.619019	-8.252337	117.084839	45.438671	36.25082	112.123856	47.028845	13.9992415	114.6043475	-67.911741	2.2486225	104.5122445
3.536779	-15.218329	112.803589	-10.464916	8.332875	109.780968	48.595982	-8.124829	116.989876	45.451588	36.389854	112.261162	47.023785	14.1325125	114.625519	-67.953617	2.5332375	104.936417
2.423853	-15.266053	112.754356	-10.500727	8.617776	110.015953	48.604374	-7.953922	116.943481	45.447449	36.609505	112.367508	47.0259115	14.3277915	114.6554945	-68.0273655	2.9077605	105.3764115
1.310899	-15.287265	112.797783	-10.546185	8.943811	110.237869	48.617508	-7.744785	116.917595	45.445511	36.85746	112.411568	47.0315095	14.5563375	114.6645815	-68.1238795	3.3312845	105.8111565
0.029658	-15.264858	112.778664	-10.586646	9.275859	110.384491	48.623547	-7.513753	116.882637	45.442726	37.113087	112.418655	47.0331365	14.799667	114.650646	-68.2064285	3.752051	106.118336
-1.182185	-15.098561	112.708031	-10.630399	9.57463	110.461411	48.628254	-7.283576	116.83667	45.397152	37.36747	112.427841	47.012703	15.041947	114.6322555	-68.273501	4.107313	106.2905665
-3.090824	-14.833337	112.549118	-10.67592	9.925971	110.483459	48.646866	-6.973258	116.707161	45.30344	37.689941	112.435791	46.975153	15.3583415	114.571476	-68.326993	4.4936005	106.395442
-4.42641	-14.657895	112.306366	-10.694836	10.094709	110.442139	48.676857	-6.810228	116.590668	45.239178	37.85865	112.437614	46.9580175	15.524211	114.514141	-68.3476895	4.665207	106.370137
-5.749915	-14.389753	112.137962	-10.698729	10.208282	110.40226	48.711716	-6.663275	116.483734	45.176178	38.006065	112.362122	46.943947	15.671395	114.422928	-68.341405	4.745169	106.381592
-7.104492	-14.119762	112.070755	-10.67189	10.274702	110.37558	48.729527	-6.52843	116.383652	45.115749	38.116905	112.251617	46.922638	15.7942375	114.3176345	-68.266418	4.7551665	106.4335255
-8.500294	-13.817082	112.055672	-10.615587	10.298732	110.447731	48.794456	-6.439089	116.282822	45.046894	38.152817	112.089577	46.920675	15.856864	114.1861995	-68.151849	4.7406	106.7092625
-9.910538	-13.423337	112.260178	-10.531209	10.28002	110.637177	48.874966	-6.385849	116.241707	45.000935	38.141468	111.851654	46.9379505	15.8778095	114.0466805	-68.0003685	4.6822305	107.2276735
-11.336958	-13.077392	112.614891	-10.406785	10.222103	110.921524	48.984707	-6.357673	116.252724	45.005211	38.076382	111.606895	46.994959	15.8593545	113.9298095	-67.808529	4.5848515	107.9132385
-13.653423	-12.399109	113.233498	-10.219273	10.039602	111.439171	49.182667	-6.442647	116.374992	45.046974	37.907875	111.332153	47.1148205	15.732614	113.8535725	-67.5533665	4.34659	109.0247695
-15.227047	-11.909845	113.557068	-10.099906	9.850365	111.741547	49.247612	-6.524323	116.453278	45.105946	37.780365	111.230911	47.176779	15.628021	113.8420945	-67.376591	4.072709	109.6409995
-16.766907	-11.399594	113.584671	-10.001432	9.619479	111.943581	49.347584	-6.62752	116.426277	45.18008	37.678337	111.186958	47.263832	15.5254085	113.8066175	-67.266696	3.7135495	110.0805445
-18.331861	-10.832052	113.448608	-9.906364	9.352884	112.018143	49.385433	-6.708735	116.302765	45.247391	37.607365	111.168144	47.316412	15.449315	113.7354545	-67.12914	3.256453	110.3008315
-19.926617	-10.265474	113.041367	-9.819156	9.096974	111.975456	49.456177	-6.778572	116.042374	45.303764	37.603821	111.213173	47.3799705	15.4126245	113.6277735	-67.0182825	2.7813235	110.3231385
-21.528337	-9.576376	112.653992	-9.753385	8.924554	111.860886	49.499817	-6.780005	115.712799	45.335659	37.654537	111.228477	47.417738	15.437266	113.470638	-66.924508	2.411842	110.251134
-23.14369	-8.845611	112.308968	-9.697339	8.866939	111.763741	49.482727	-6.709702	115.309776	45.326939	37.754051	111.176262	47.404833	15.5221745	113.243019	-66.799511	2.2117035	110.284463
-25.668331	-7.497106	112.410675	-9.596705	8.995968	111.817039	49.41798	-6.567842	114.435074	45.247196	37.849308	110.866425	47.332588	15.640733	112.6507495	-66.525998	2.351203	110.9833285
-27.310545	-6.557833	112.7743	-9.481759	9.132639	112.030182	49.311932	-6.51193	113.733711	45.201855	37.892799	110.508331	47.2568935	15.6904345	112.121021	-66.2204115	2.5748435	111.939343
-28.944851	-5.504207	113.593994	-9.379366	9.268704	112.462601	49.128784	-6.532699	112.815979	45.190914	37.871983	110.068069	47.159849	15.669642	111.442024	-65.918581	2.867766	113.483178
-30.504715	-4.477421	114.582947	-9.284791	9.340363	113.026443	49.008179	-6.698904	111.801186	45.179157	37.756493	109.574493	47.093668	15.5287945	110.6878395	-65.66325	3.1519315	115.3650465
-32.135944	-3.365444	115.719734	-9.258275	9.306064	113.679695	48.454926	-6.831304	110.937096	45.189938	37.620132	109.200691	46.822432	15.394414	110.0688935	-65.338982	3.217714	117.2904965
-33.721806	-2.171233	116.828476	-9.309702	9.199172	114.313339	48.097832	-7.029611	109.936272	45.168991	37.526154	108.994331	46.6334115	15.2482715	109.4653015	-65.2528155	3.1500725	119.1613765
-35.143253	-1.235416	117.725334	-9.448799	9.077835	114.849106	47.544464	-7.12842	109.122108	45.060795	37.491997	108.87674	46.3026295	15.1817885	108.999424	-65.2002275	2.9738815	120.698788
-37.279354	0.579421	119.050858	-9.812368	9.059013	115.480232	46.752689	-7.114888	108.211792	44.817299	37.581547	108.939804	45.784994	15.2333295	108.575798	-65.40973	2.8846965	122.384666
-38.545383	1.44659	119.554138	-10.054221	9.096606	115.827751	46.39114	-7.001568	107.876755	44.641487	37.706093	109.083832	45.5163135	15.3522625	108.4802935	-65.6247555	2.8409495	123.1752085
-39.789787	2.493306	120.079651	-10.25698	9.228933	116.078903	46.186211	-6.853076	107.706474	44.490166	37.850929	109.240471	45.3381885	15.4989265	108.4734725	-65.8521485	2.9589395	123.6843335
-40.944309	3.613251	120.567032	-10.423959	9.407521	116.234497	45.998302	-6.698634	107.733902	44.329247	37.999252	109.256516	45.1637745	15.650309	108.495209	-66.0116925	3.164733	123.973785
-41.744347	4.502604	120.813057	-10.570238	9.566792	116.324463	45.886215	-6.591083	107.791367	44.150944	38.145161	109.118629	45.0185795	15.777039	108.454998	-66.1590555	3.356545	124.193928
-42.607639	5.510169	121.135201	-10.657837	9.701853	116.355583	45.794937	-6.510397	107.857681	43.956612	38.232048	108.859268	44.8757745	15.8608255	108.3584745	-66.1914485	3.5428805	124.3526915
-43.318951	6.431761	121.348846	-10.736985	9.750742	116.343391	45.763157	-6.47952	107.873955	43.777992	38.319359	108.536339	44.7705745	15.9199195	108.205147	-66.2445445	3.5815645	124.481635
-44.072567	7.641305	121.455597	-10.914781	9.709208	116.246727	45.618801	-6.441065	107.837067	43.485958	38.369488	107.949127	44.5523795	15.9642115	107.893097	-66.3819415	3.4542045	124.600357
-44.566319	8.586919	121.501556	-11.030577	9.664675	116.143654	45.493553	-6.436571	107.731888	43.248386	38.370193	107.646408	44.3709695	15.966811	107.689148	-66.4321235	3.362539	124.59816
-44.916267	9.445699	121.485329	-11.184561	9.588649	116.076454	45.342674	-6.411119	107.638443	43.047844	38.394737	107.421623	44.195259	15.991809	107.530033	-66.564381	3.185489	124.622875
-45.224304	10.337951	121.500191	-11.346502	9.551793	116.028358	45.198109	-6.353904	107.554337	42.868343	38.439747	107.3256	44.033226	16.0429215	107.4399685	-66.72623	3.0606645	124.6167475
-45.318707	11.238655	121.498489	-11.520857	9.518324	116.040527	45.06134	-6.278258	107.508781	42.701614	38.513088	107.333412	43.881477	16.117415	107.4210965	-66.923191	2.919233	124.6599575
-45.352791	12.260762	121.53051	-11.675953	9.567583	116.104469	44.915436	-6.152094	107.501373	42.565063	38.635742	107.415161	43.7402495	16.241824	107.458267	-67.0921555	2.893342	124.750671
-45.257614	13.229137	121.601059	-11.821551	9.648431	116.21479	44.789974	-5.999437	107.51252	42.457447	38.785503	107.56308	43.6237105	16.393033	107.5378	-67.2668125	2.903829	124.89178
-44.8377	14.701097	121.634224	-11.939694	9.830715	116.388702	44.679214	-5.712972	107.542404	42.369606	39.074619	107.868576	43.52441	16.6808235	107.70549	-67.403798	2.9806065	125.071914
-44.368401	15.769236	121.632065	-11.989151	9.95901	116.460869	44.65876	-5.495548	107.542992	42.363377	39.284779	108.107208	43.5110685	16.8946155	107.8251	-67.4893705	3.0234045	125.096638
-43.865009	16.887892	121.586693	-12.005494	10.081982	116.487564	44.649105	-5.286012	107.512726	42.372929	39.488224	108.363403	43.511017	17.101106	107.9380645	-67.522005	3.062858	125.0370635
-43.195206	17.907827	121.419922	-12.041299	10.178857	116.461739	44.634315	-5.089789	107.441582	42.397766	39.677383	108.608269	43.5160405	17.293797	108.0249255	-67.5986385	3.063917	124.8985525
-42.45787	18.95369	121.206161	-12.089714	10.307762	116.39286	44.622639	-4.914625	107.356979	42.406662	39.83968	108.837257	43.5146505	17.4625275	108.097118	-67.6940785	3.1529965	124.688602
-41.551994	20.133215	121.00856	-12.139475	10.388106	116.289154	44.582821	-4.769447	107.268944	42.399235	39.970406	109.04213	43.491028	17.6004795	108.155537	-67.769978	3.1757325	124.422771
-40.643074	21.137051	120.689728	-12.247524	10.435123	116.18898	44.522324	-4.649413	107.197334	42.368252	40.073097	109.204353	43.445288	17.711842	108.2008435	-67.940336	3.158404	124.1771165
-39.016335	22.696743	120.244766	-12.412542	10.49716	116.057816	44.40921	-4.549232	107.172897	42.279491	40.175079	109.379349	43.3443505	17.8129235	108.276123	-68.1694345	3.1813965	123.839509
-37.840435	23.7855	120.015976	-12.537443	10.547408	116.02224	44.326572	-4.507463	107.225632	42.208374	40.226177	109.498276	43.267473	17.859357	108.361954	-68.342359	3.235459	123.682526
-36.538872	24.795107	119.705109	-12.707226	10.561349	116.017937	44.234612	-4.499504	107.364563	42.130123	40.249176	109.637955	43.1823675	17.874836	108.501259	-68.5968195	3.247862	123.534615
-35.112381	25.884623	119.472336	-12.85904	10.596525	116.083649	44.147717	-4.525538	107.619736	42.081486	40.24678	109.857544	43.1146015	17.860621	108.73864	-68.8326815	3.332429	123.428658
-33.62933	26.912476	119.198479	-13.02344	10.578099	116.229919	44.094944	-4.59701	108.069244	42.076511	40.209309	110.227371	43.0857275	17.8061495	109.1483075	-69.1326075	3.3500485	123.3115305
-32.002666	27.97715	119.063141	-13.236527	10.532475	116.420113	44.089081	-4.626992	108.863686	42.113239	40.147243	110.859207	43.10116	17.7601255	109.8614465	-69.574214	3.3048245	122.9787795
-30.351442	28.97735	118.924377	-13.467348	10.46294	116.758453	44.21497	-4.605611	109.9991	42.177868	40.110947	111.902931	43.196419	17.752668	110.9510155	-70.131115	3.173212	122.5658905
-27.681318	30.470535	119.24279	-13.889174	10.381883	117.610657	44.467087	-4.438262	112.308479	42.293964	40.071564	114.123497	43.3805255	17.816651	113.215988	-71.1588735	2.947115	122.005326
-25.842699	31.423422	119.765007	-14.301875	10.298841	118.318321	44.610008	-4.214557	114.040604	42.321404	40.062103	115.908173	43.465706	17.923773	114.9743885	-72.069456	2.673909	121.6622535
-24.010906	32.3433	120.497421	-14.706527	10.286886	119.09845	44.72097	-3.985573	115.678978	42.214127	40.087669	117.690002	43.4675485	18.051048	116.68449	-72.8806025	2.522724	121.51241
-22.109846	33.269646	121.361542	-15.056257	10.330549	119.849373	44.776005	-3.732815	117.197571	41.945759	40.167141	119.229385	43.360882	18.217163	118.213478	-73.473396	2.443935	121.485268
-20.212748	34.140362	122.003494	-15.369402	10.406715	120.465973	44.87072	-3.483489	118.354759	41.659138	40.328197	120.456383	43.264929	18.422354	119.405571	-74.003733	2.391076	121.526375
-18.253044	35.044003	122.583282	-15.609567	10.513752	120.880104	44.949711	-3.215626	119.195732	41.405849	40.50539	121.400002	43.17778	18.644882	120.297867	-74.396914	2.382622	121.462341
-16.308186	35.821411	122.824898	-15.807504	10.630106	121.053078	45.009266	-2.959182	119.749855	41.183472	40.708031	121.985199	43.096369	18.8744245	120.867527	-74.711377	2.3857875	121.238629
-13.410205	37.012302	122.928741	-16.007795	10.781157	120.853676	45.055588	-2.662914	120.050262	40.949802	40.861176	122.504402	43.002695	19.099131	121.277332	-75.018285	2.463183	120.43002
-11.407259	37.739201	122.831879	-16.100683	10.885059	120.558586	45.043564	-2.530811	120.067451	40.786091	40.853519	122.707924	42.9148275	19.161354	121.3876875	-75.1161935	2.608764	119.7294845
-9.606009	38.426926	122.785164	-16.17964	10.994431	120.242859	45.010109	-2.417517	120.114159	40.709053	40.892021	122.857414	42.859581	19.237252	121.4857865	-75.218861	2.75161	118.9999315
-7.698418	39.060764	122.766876	-16.255508	11.129979	120.001831	44.953068	-2.299791	120.184853	40.622173	40.915829	123.093094	42.7876205	19.308019	121.6389735	-75.2986365	2.951939	118.3646885
-5.962713	39.62339	122.848953	-16.272497	11.237032	119.787384	44.882751	-2.186016	120.344482	40.52129	40.962418	123.299286	42.7020205	19.388201	121.821884	-75.2470145	3.085863	117.752884
-4.226366	40.156151	123.021523	-16.393475	11.41013	119.696602	44.765633	-2.07096	120.549179	40.405273	41.053829	123.576797	42.585453	19.4914345	122.062988	-75.372403	3.3288255	117.330216
-2.547324	40.636982	123.312965	-16.532772	11.598329	119.65361	44.655544	-1.964572	120.766724	40.282597	41.121502	123.934677	42.4690705	19.578465	122.3507005	-75.5346145	3.618193	116.9565195
-0.20435	41.298721	123.737289	-16.79418	11.934387	119.552887	44.484348	-1.77707	121.187233	40.049667	41.297234	124.540016	42.2670075	19.760082	122.8636245	-75.8553675	4.108692	116.2421495
1.286236	41.657879	124.038803	-16.974195	12.160446	119.327751	44.365715	-1.646884	121.491432	39.853905	41.421432	124.970505	42.10981	19.887274	123.2309685	-76.0582	4.433618	115.4245335
2.672713	41.994114	124.275818	-17.162109	12.389214	118.954124	44.232292	-1.493035	121.759842	39.668755	41.521938	125.428543	41.9505235	20.0144515	123.5941925	-76.2747415	4.7639765	114.3140555
4.038459	42.236343	124.419319	-17.324184	12.614815	118.429337	44.11964	-1.351105	121.953545	39.447041	41.656139	125.80204	41.7833405	20.152517	123.8777925	-76.4317085	5.077113	112.9808815
5.27318	42.417423	124.396721	-17.445396	12.837008	117.793404	44.010143	-1.232957	122.011742	39.212894	41.799698	126.04921	41.6115185	20.2833705	124.030476	-76.5023105	5.3906455	111.556332
6.441319	42.574799	124.166023	-17.545643	13.062366	117.164841	43.928074	-1.085542	121.884178	38.971649	41.900108	126.065971	41.4498615	20.407283	123.9750745	-76.5411475	5.717449	110.3546075
7.607778	42.639618	123.731567	-17.57011	13.238112	116.638863	43.876534	-0.892348	121.636559	38.819004	42.035927	125.718758	41.347769	20.5717895	123.6776585	-76.487989	5.9044345	109.6000675
9.176739	42.573132	122.972725	-17.48382	13.376139	116.040825	43.93441	-0.700251	121.075211	38.866989	42.216412	124.822929	41.4006995	20.7580805	122.94907	-76.3683395	5.9941975	109.13258
9.807099	42.298958	122.340683	-17.35895	13.362781	115.755798	44.044415	-0.665222	120.697571	38.944389	42.30365	124.135742	41.494402	20.819214	122.4166565	-76.212302	5.906348	109.0949395
10.130672	41.829453	121.663788	-17.220495	13.287733	115.504875	44.150726	-0.623145	120.364395	39.047909	42.386471	123.471359	41.5993175	20.881663	121.917877	-76.0403075	5.693803	109.091873
10.344049	41.284431	120.982025	-17.068178	13.163937	115.282692	44.270645	-0.624868	120.102051	39.159222	42.46534	122.851692	41.7149335	20.920236	121.4768715	-75.8512895	5.407638	109.0885125
10.262165	40.69838	120.398781	-16.942383	13.015063	115.061401	44.394215	-0.626892	119.852982	39.228241	42.514015	122.280838	41.811228	20.9435615	121.06691	-75.695994	5.0865645	109.055892
10.073668	39.966038	119.802734	-16.823956	12.866992	114.798737	44.502968	-0.632998	119.620384	39.272327	42.575455	121.777473	41.8876475	20.9712285	120.6989285	-75.5355595	4.7627555	108.8985455
9.876216	39.187103	119.128586	-16.736979	12.749897	114.537323	44.59243	-0.600976	119.407639	39.270489	42.634781	121.368202	41.9314595	21.0169025	120.3879205	-75.4054175	4.4828915	108.6867255
9.367577	37.943089	118.387184	-16.614368	12.6384	114.209854	44.688164	-0.509897	119.08004	39.229382	42.739113	120.798256	41.958773	21.114608	119.939148	-75.187509	4.162192	108.48056
8.987102	37.114616	117.947197	-16.606493	12.656033	114.127136	44.727177	-0.393726	118.859085	39.181213	42.85675	120.473633	41.954195	21.231512	119.666359	-75.167181	4.080554	108.587913
8.478701	36.216194	117.616989	-16.533272	12.67564	114.131119	44.775566	-0.23835	118.634727	39.135841	42.970142	120.16188	41.9557035	21.365896	119.3983035	-75.0222475	3.985384	108.8639345
7.862517	35.308029	117.32032	-16.4757	12.723732	114.234184	44.811935	-0.104189	118.407547	39.106712	43.092796	119.924042	41.9593235	21.4943035	119.1657945	-74.9107235	3.9531605	109.3025735
7.319122	34.20599	117.118919	-16.429249	12.80951	114.430527	44.818249	0.014176	118.180153	39.082111	43.20895	119.684669	41.95018	21.611563	118.932411	-74.808678	4.007457	109.928643
6.699655	33.185146	116.971146	-16.426886	12.920147	114.683022	44.788685	0.10901	117.947372	39.073078	43.31596	119.401421	41.9308815	21.712485	118.6743965	-74.7846535	4.127809	110.6916475
5.923943	32.10656	116.783989	-16.432787	13.041812	114.971413	44.697632	0.157678	117.624474	39.085491	43.402214	119.082726	41.8915615	21.779946	118.3536	-74.7571355	4.303678	111.589226
4.973219	30.256945	116.469994	-16.491053	13.134684	115.375031	44.474159	0.065172	116.782394	39.173264	43.402718	118.309738	41.8237115	21.733945	117.546066	-74.8058175	4.535423	113.203996
4.219159	28.999084	116.232918	-16.508392	13.071478	115.556267	44.268005	-0.194821	115.864479	39.295452	43.253674	117.611992	41.7817285	21.5294265	116.7382355	-74.7985125	4.6135295	114.3742985
3.510423	27.632069	115.836166	-16.486732	12.890631	115.61232	44.028656	-0.571931	114.580521	39.398476	42.926575	116.756248	41.713566	21.177322	115.6683845	-74.68703	4.60394	115.5562555
2.898303	26.168957	115.303932	-16.402241	12.660882	115.544685	43.680687	-0.951414	113.499466	39.439243	42.520935	115.859268	41.559965	20.7847605	114.679367	-74.364447	4.5370035	116.410003
2.32182	24.696789	114.903702	-16.282732	12.466461	115.502586	43.387215	-1.199117	112.66246	39.488094	42.106705	115.101311	41.4376545	20.453794	113.8818855	-74.0031185	4.479128	117.1232865
1.744102	23.163879	114.693245	-16.178062	12.335488	115.575699	43.24852	-1.356603	112.253204	39.507778	41.837303	114.677826	41.378149	20.24035	113.465515	-73.734273	4.430626	117.685883
1.28729	21.60416	114.686836	-16.089191	12.247695	115.742096	43.210491	-1.3872	112.252937	39.523796	41.720917	114.657761	41.3671435	20.1668585	113.455349	-73.5455255	4.3285315	118.028843
0.637091	19.220778	114.775467	-16.057281	12.175228	115.939522	43.300732	-1.408337	112.604736	39.519184	41.738575	114.810905	41.409958	20.165119	113.7078205	-73.52452	4.185337	118.1712235
0.298189	17.58334	114.684586	-16.086506	12.149121	115.925156	43.322849	-1.403524	112.951897	39.447441	41.762516	114.954521	41.385145	20.179496	113.953209	-73.558157	4.118746	117.897103
-0.035155	15.930069	114.646935	-16.152287	12.142416	115.826462	43.350159	-1.388936	113.343765	39.365814	41.78495	115.065147	41.3579865	20.198007	114.204456	-73.6625605	4.086825	117.448468
-0.28769	14.244906	114.506081	-16.243776	12.144863	115.710854	43.394413	-1.348491	113.822304	39.277012	41.841549	115.217781	41.3357125	20.246529	114.5200425	-73.8232645	4.043197	116.9016655
-0.468329	12.632283	114.54213	-16.337944	12.165465	115.617348	43.480907	-1.265211	114.424309	39.144611	41.952713	115.421722	41.312759	20.343751	114.9230155	-73.988647	3.987179	116.3116805
-0.619339	10.943527	114.644135	-16.439135	12.208327	115.543518	43.623528	-1.149621	115.194359	39.055561	42.061066	115.605453	41.3395445	20.4557225	115.399906	-74.2178145	3.9609315	115.68713
-0.723222	9.220605	114.74321	-16.529446	12.26297	115.425507	43.815498	-1.035437	116.027855	38.990257	42.197289	115.892944	41.4028775	20.580926	115.9603995	-74.4617695	3.945014	114.8906145
-0.832463	6.714959	114.864204	-16.634617	12.312544	115.056763	44.075851	-0.876687	117.269836	38.896255	42.343246	116.243446	41.486053	20.7332795	116.756641	-74.755287	3.8918085	113.356885
-0.910413	4.977654	114.799866	-16.661623	12.306593	114.669075	44.206833	-0.870045	117.851379	38.869652	42.355789	116.36647	41.5382425	20.742872	117.1089245	-74.8614885	3.870314	112.2292255
-0.952734	3.289298	114.770805	-16.641918	12.275724	114.223656	44.288292	-0.895663	118.285141	38.850315	42.258827	116.163841	41.5693035	20.681582	117.224491	-74.8531395	3.869866	111.222821
-1.036491	1.594992	114.602295	-16.569981	12.199597	113.753044	44.335018	-0.991297	118.512962	38.914127	42.113857	115.74675	41.6245725	20.56128	117.129856	-74.7645345	3.837914	110.376232
-1.117501	-0.044452	114.49453	-16.416021	12.060154	113.33979	44.429668	-1.225249	118.467155	39.058178	41.806221	115.189186	41.743923	20.290486	116.8281705	-74.575965	3.829822	109.8514095
-1.214605	-1.739145	114.401054	-16.214188	11.810858	113.021385	44.499802	-1.51982	118.376137	39.266109	41.448246	114.4496	41.8829555	19.964213	116.4128685	-74.3113315	3.657503	109.6299015
-1.305367	-3.297987	114.201103	-15.978477	11.503529	112.71254	44.650478	-1.884668	118.107498	39.496784	41.072151	113.874649	42.073631	19.5937415	115.9910735	-74.030585	3.4133165	109.4340065
-1.472567	-5.624398	113.765167	-15.652138	10.990678	112.265099	44.80962	-2.453335	117.559502	39.765484	40.488712	113.089455	42.287552	19.0176885	115.3244785	-73.591828	2.9636675	109.2057195
-1.659312	-7.118013	113.412155	-15.473405	10.695959	111.946342	44.827354	-2.750768	117.114571	39.871895	40.217316	112.685883	42.3496245	18.733274	114.900227	-73.2964345	2.658644	108.992457
-1.86243	-8.44186	113.009201	-15.34964	10.493178	111.635399	44.81514	-3.00747	116.579628	39.958271	40.01535	112.301567	42.3867055	18.50394	114.4405975	-73.0859855	2.482416	108.8302005
-2.073918	-9.748658	112.599739	-15.254076	10.389493	111.34288	44.836636	-3.184893	116.023323	39.995365	39.887054	111.82177	42.4160005	18.3510805	113.9225465	-72.9241525	2.4279055	108.7632135
-2.29165	-10.910932	112.25264	-15.17792	10.350246	111.041832	44.835777	-3.295917	115.418335	40.019035	39.809277	111.338638	42.427406	18.25668	113.3784865	-72.783246	2.443812	108.7051775
-2.629745	-12.078346	111.919662	-15.117194	10.360144	110.764603	44.839134	-3.335056	114.799355	40.027451	39.74696	110.811005	42.4332925	18.205952	112.80518	-72.6676805	2.514336	108.724026
-2.850502	-13.10774	111.633194	-15.058962	10.413513	110.486816	44.872589	-3.312258	114.243164	40.024967	39.699757	110.217415	42.448778	18.1937495	112.2302895	-72.566702	2.6332765	108.7433425
-3.242133	-14.553995	111.238731	-14.946638	10.484221	109.977005	44.944962	-3.289232	113.539825	40.02383	39.648975	109.352455	42.484396	18.1798715	111.44614	-72.377672	2.7885705	108.50787
-3.526997	-15.474248	110.999725	-14.85633	10.514709	109.589592	45.006199	-3.260794	113.184395	40.024673	39.62896	108.833755	42.515436	18.184083	111.009075	-72.228096	2.845335	108.170109
-3.800905	-16.278776	110.697083	-14.758572	10.521198	109.179543	45.128906	-3.263946	112.907516	40.034775	39.601879	108.392044	42.5818405	18.1689665	110.64978	-72.0989845	2.8734295	107.709306
-4.110785	-17.135658	110.419258	-14.647053	10.510647	108.766495	45.261116	-3.284034	112.689629	40.077831	39.553463	108.054161	42.6694735	18.1347145	110.371895	-71.9635795	2.8865795	107.161095
-4.349936	-17.885469	110.085854	-14.521577	10.485792	108.349159	45.388966	-3.300538	112.52446	40.133701	39.482826	107.798279	42.7613335	18.091144	110.1613695	-71.8044875	2.88044	106.5369485
-4.611103	-18.54833	109.778305	-14.409328	10.429839	107.920036	45.499245	-3.342126	112.413849	40.210617	39.402077	107.601402	42.854931	18.0299755	110.0076255	-71.673587	2.8297025	105.8324465
-4.893467	-19.191092	109.512558	-14.294102	10.357957	107.530739	45.604607	-3.421217	112.322823	40.322456	39.299049	107.432922	42.9635315	17.938916	109.8778725	-71.5517355	2.776998	105.1836055
-5.394331	-20.102337	109.129272	-14.102962	10.242553	107.01799	45.777348	-3.599455	112.134239	40.479736	39.099064	107.169868	43.128542	17.7498045	109.6520535	-71.334466	2.7353015	104.3839265
-5.683059	-20.564625	109.003738	-13.959341	10.170085	106.766617	45.891731	-3.73111	111.990952	40.592636	38.940639	106.965866	43.2421835	17.6047645	109.478409	-71.1608655	2.7354055	104.054825
-6.046512	-21.082081	108.933868	-13.785943	10.106863	106.615677	46.019028	-3.86952	111.883881	40.743687	38.760437	106.739822	43.3813575	17.4454585	109.3118515	-70.9532435	2.7682675	103.9195025
-6.375791	-21.474911	108.918594	-13.611687	10.025438	106.561638	46.159111	-4.038384	111.786331	40.917961	38.576916	106.596741	43.538536	17.269266	109.191536	-70.76191	2.78161	103.93174
-6.695802	-21.806658	108.907463	-13.442844	9.926057	106.575226	46.273956	-4.217626	111.659706	41.13081	38.38517	106.476471	43.702383	17.083772	109.0680885	-70.588071	2.768342	104.0823635
-7.080177	-22.103258	108.824219	-13.293783	9.832846	106.576454	46.38319	-4.422071	111.490723	41.310795	38.208981	106.437096	43.8469925	16.893455	108.9639095	-70.4345585	2.772237	104.1889985
-7.483228	-22.360334	108.641777	-13.184047	9.751204	106.529579	46.469585	-4.641806	111.271606	41.491287	38.042782	106.407181	43.980436	16.700488	108.8393935	-70.34853	2.80192	104.2197645
-8.15826	-22.684475	108.061134	-13.065351	9.642332	106.351089	46.631596	-4.973425	110.735573	41.748684	37.855103	106.306267	44.19014	16.440839	108.52092	-70.320842	2.843825	104.181258
-8.761156	-22.833733	107.586708	-12.995908	9.622708	106.165955	46.697636	-5.12564	110.370697	41.864307	37.772568	106.203934	44.2809715	16.323464	108.2873155	-70.2727875	2.921952	104.0445945
-9.217903	-22.885136	107.112671	-12.945348	9.664639	105.955803	46.74485	-5.196279	109.976112	41.928501	37.739326	106.059669	44.3366755	16.2715235	108.0178905	-70.2273715	3.0577545	103.8937155
-9.725982	-22.995817	106.693741	-12.905431	9.769377	105.74939	46.78405	-5.162623	109.638275	41.923512	37.763752	105.859032	44.353781	16.3005645	107.7486535	-70.164643	3.2381895	103.7501265
-10.213964	-23.00004	106.426514	-12.877657	9.92148	105.584274	46.841553	-5.061025	109.362778	41.853397	37.852566	105.649658	44.347475	16.3957705	107.506218	-70.102789	3.4471895	103.66233
-10.674972	-22.980406	106.307152	-12.852195	10.0834	105.467461	46.926136	-4.930271	109.157738	41.779049	37.972565	105.412148	44.3525925	16.521147	107.284943	-70.0569825	3.645653	103.649979
-11.127587	-22.969986	106.263268	-12.817211	10.211803	105.374931	46.999489	-4.815013	109.009041	41.695393	38.096985	105.17981	44.347441	16.640986	107.0944255	-69.981863	3.78262	103.6554365
-11.799041	-22.980219	106.246277	-12.733367	10.298081	105.246948	47.122131	-4.71984	108.843597	41.622284	38.186188	104.881981	44.3722075	16.733174	106.862789	-69.8389415	3.862988	103.631107
-12.343155	-22.965538	106.203674	-12.660689	10.272668	105.162918	47.199844	-4.708082	108.785286	41.620914	38.194618	104.72065	44.410379	16.743268	106.752968	-69.731757	3.802068	103.572868
-12.91888	-22.953653	106.179794	-12.593748	10.204341	105.080772	47.273441	-4.712288	108.756699	41.635937	38.166344	104.615997	44.454689	16.727028	106.686348	-69.642185	3.681654	103.475196
-13.44064	-22.930769	106.227684	-12.517335	10.121796	105.009285	47.347527	-4.735097	108.770836	41.656002	38.120125	104.48835	44.5017645	16.692514	106.629593	-69.5364345	3.551078	103.388977
-13.955204	-22.905155	106.34285	-12.440911	10.044188	104.95089	47.430096	-4.779988	108.808769	41.664715	38.045753	104.326675	44.5474055	16.6328825	106.567722	-69.4292275	3.4554935	103.334058
-14.484887	-22.858431	106.516876	-12.361238	9.942617	104.906319	47.496281	-4.844876	108.869003	41.686375	37.936924	104.137894	44.591328	16.546024	106.5034485	-69.313804	3.33921	103.3091895
-15.073355	-22.767826	106.698738	-12.298742	9.81214	104.886116	47.532455	-4.942914	108.93055	41.712059	37.789421	103.956497	44.622257	16.4232535	106.4435235	-69.219741	3.2010265	103.3287085
-15.925841	-22.596792	106.832993	-12.209373	9.591044	104.89241	47.560455	-5.120455	109.007553	41.782658	37.545265	103.74987	44.6715565	16.212405	106.3787115	-69.0903025	2.969683	103.4061085
-16.577057	-22.415785	106.879402	-12.163869	9.438298	104.915527	47.58131	-5.241092	109.056808	41.822605	37.408371	103.674683	44.7019575	16.0836395	106.3657455	-69.0296955	2.7929565	103.4653085
-17.268072	-22.175631	106.895256	-12.126744	9.328547	104.943146	47.598621	-5.322343	109.061493	41.84491	37.310768	103.637054	44.7217655	15.9942125	106.3492735	-68.9752535	2.6628815	103.5370185
-17.924547	-21.929403	106.829742	-12.107422	9.239292	104.947495	47.605492	-5.359303	109.031151	41.848686	37.268906	103.629074	44.727089	15.9548015	106.3301125	-68.941933	2.5237825	103.5648775
-18.632919	-21.635687	106.711319	-12.088237	9.188667	104.940117	47.618664	-5.373523	108.943916	41.833572	37.273796	103.633965	44.726118	15.9501365	106.2889405	-68.902592	2.4271975	103.5912935
-19.272385	-21.33573	106.506439	-12.077402	9.167932	104.921486	47.612034	-5.337868	108.830048	41.78278	37.310829	103.641724	44.697407	15.9864805	106.235886	-68.852211	2.3493835	103.607086
-20.05855	-20.935154	106.342987	-12.073455	9.183694	104.904686	47.593124	-5.272338	108.682457	41.719616	37.384686	103.636078	44.65637	16.056174	106.1592675	-68.80328	2.311214	103.6501045
-21.282112	-20.207678	106.250191	-12.079797	9.248281	104.907051	47.564068	-5.149415	108.457458	41.588474	37.505821	103.574219	44.576271	16.178203	106.0158385	-68.735865	2.318359	103.7982635
-22.069023	-19.739799	106.289551	-12.08662	9.30933	104.946068	47.539257	-5.073504	108.291481	41.493164	37.574024	103.482452	44.5162105	16.25026	105.8869665	-68.6894505	2.3684	104.0051695
-22.934906	-19.197105	106.471718	-12.108994	9.363783	105.023178	47.500286	-5.016752	108.132744	41.389065	37.619164	103.325615	44.4446755	16.301206	105.7291795	-68.6626635	2.42636	104.3171765
-23.693148	-18.668013	106.665314	-12.125454	9.400611	105.130898	47.449364	-4.981017	108.011452	41.288673	37.628384	103.112579	44.3690185	16.3236835	105.5620155	-68.6199265	2.4775385	104.6997805
-24.571516	-18.056219	106.924942	-12.167216	9.40729	105.220268	47.36927	-4.970827	107.840797	41.202766	37.612328	102.913757	44.286018	16.3207505	105.377277	-68.62045	2.4938295	105.063259
-25.452232	-17.416306	107.08548	-12.229774	9.370127	105.251289	47.274868	-4.971354	107.554398	41.124828	37.561123	102.71257	44.199848	16.2948845	105.133484	-68.659396	2.4453695	105.369094
-26.383278	-16.763735	107.071533	-12.300832	9.298527	105.206802	47.103809	-5.026121	107.368317	41.049244	37.487362	102.506958	44.0765265	16.2306205	104.9376375	-68.6781905	2.3664335	105.4759665
-27.614916	-15.763156	106.779655	-12.429969	9.149083	105.066406	46.765701	-5.117737	106.925835	40.951023	37.371864	102.277267	43.858362	16.1270635	104.601551	-68.7183	2.1711025	105.531261
-28.541275	-14.99902	106.592308	-12.518856	9.051117	104.96051	46.493999	-5.160499	106.607857	40.879936	37.328682	102.118599	43.6869675	16.0840915	104.363228	-68.7246795	2.0181425	105.557792
-29.47213	-14.199105	106.366257	-12.623138	8.999721	104.858635	46.228825	-5.156312	106.225517	40.772392	37.334087	101.993263	43.5006085	16.0888875	104.10939	-68.7468845	1.9105545	105.60788
-30.395046	-13.24271	106.185493	-12.740304	9.014636	104.757713	45.989857	-5.109642	105.834023	40.64687	37.400761	101.880386	43.3183635	16.1455595	103.8572045	-68.7989715	1.8837125	105.6582215
-31.176689	-12.504736	105.936226	-12.85465	9.101634	104.66291	45.748501	-4.980789	105.515968	40.504372	37.527908	101.751038	43.1264365	16.2735595	103.633503	-68.8357365	1.9297085	105.692317
-32.106499	-11.528375	105.865982	-12.975821	9.240794	104.569069	45.56715	-4.819778	105.228493	40.32296	37.693813	101.657486	42.945055	16.4370175	103.4429895	-68.896697	2.0445705	105.6951485
-33.005016	-10.559479	105.809212	-13.104083	9.406049	104.50853	45.405758	-4.635696	105.047096	40.144802	37.893986	101.531342	42.77528	16.629145	103.289219	-68.983446	2.182953	105.727841
-34.245373	-9.075674	105.705963	-13.305628	9.622514	104.446098	45.194382	-4.388829	104.847954	39.841007	38.163235	101.32518	42.5176945	16.887203	103.086567	-69.1289505	2.357825	105.805629
-35.07999	-8.058022	105.70266	-13.457654	9.7289	104.382637	45.028973	-4.226045	104.734695	39.622551	38.324375	101.184555	42.325762	17.049165	102.959625	-69.24107	2.408635	105.805649
-35.939102	-7.00509	105.568054	-13.622419	9.808614	104.264595	44.857742	-4.060328	104.565285	39.39933	38.494106	101.030853	42.128536	17.216889	102.798069	-69.373374	2.400339	105.731121
-36.790699	-5.855316	105.338966	-13.783635	9.856274	104.05513	44.639347	-3.887635	104.283348	39.158092	38.654613	100.863991	41.8987195	17.383489	102.5736695	-69.4659895	2.329059	105.5365905
-37.499802	-4.94964	104.944672	-13.941256	9.859049	103.765846	44.410641	-3.728177	103.889832	38.893978	38.808994	100.657677	41.6523095	17.5404085	102.2737545	-69.5348215	2.1776895	105.2579375
-38.356926	-3.828274	104.608475	-14.093837	9.848833	103.438652	44.173065	-3.573744	103.424324	38.628822	38.950169	100.419441	41.4009435	17.6882125	101.9218825	-69.5886175	2.0094535	104.9554215
-39.159592	-2.662763	104.310402	-14.244871	9.823962	103.131554	43.931297	-3.457781	102.94474	38.382046	39.079048	100.189117	41.1566715	17.8106335	101.5669285	-69.6464135	1.8372905	104.6961795
-40.288467	-1.091911	103.868523	-14.492234	9.767987	102.732552	43.546276	-3.31842	102.234055	38.02401	39.217342	99.943901	40.785143	17.949461	101.088978	-69.769611	1.586513	104.376126
-41.095188	0.06938	103.803894	-14.682036	9.722157	102.575218	43.285446	-3.248144	101.730347	37.773041	39.36335	99.838844	40.5292435	18.057603	100.7845955	-69.8933155	1.386711	104.3658405
-41.849628	1.334912	104.103935	-14.868461	9.737814	102.58223	42.971481	-3.187685	101.237167	37.497883	39.548458	99.785057	40.234682	18.1803865	100.511112	-69.971604	1.2952415	104.653348
-42.409355	2.392509	104.635811	-15.027712	9.809855	102.833344	42.609951	-3.170104	100.76722	37.228077	39.724262	99.650314	39.919014	18.277079	100.208767	-69.974438	1.342631	105.457921
-43.141396	3.690837	105.694672	-15.174289	9.884748	103.324821	42.247185	-3.130303	100.400368	36.950737	39.908978	99.526291	39.598961	18.3893375	99.9633295	-69.947539	1.3801585	106.6863125
-43.721474	4.901839	106.688713	-15.322661	9.947072	103.905701	41.917809	-3.121293	100.192795	36.680367	40.008068	99.531815	39.299088	18.4433875	99.862305	-69.94441	1.4507565	107.949097
-44.127319	6.025771	107.449593	-15.490373	9.963555	104.445244	41.649189	-3.170373	100.106445	36.47377	40.098839	99.619202	39.0614795	18.464233	99.8628235	-70.0422255	1.462877	109.0276645
-44.927029	7.975377	108.208298	-15.769175	9.916626	104.932144	41.307693	-3.307057	100.115501	36.244907	40.172779	99.866913	38.7763	18.432861	99.991207	-70.31465	1.400391	109.873081
-45.313915	9.170157	108.276237	-15.962378	9.866569	105.001083	41.074581	-3.418495	100.146225	36.115734	40.155098	100.070999	38.5951575	18.3683015	100.108612	-70.5199135	1.3648365	109.893554
-45.535915	10.281525	108.005753	-16.14101	9.811493	104.927002	40.866123	-3.498957	100.144066	36.023624	40.139763	100.272766	38.4448735	18.320403	100.208416	-70.7268935	1.302583	109.645588
-45.975697	11.718422	107.897102	-16.336697	9.753057	104.767181	40.651989	-3.589132	100.127602	35.936554	40.105827	100.40535	38.2942715	18.2583475	100.266476	-70.9676655	1.2477665	109.267886
-46.102619	12.876849	107.633949	-16.50631	9.741404	104.607368	40.445839	-3.650059	100.056801	35.825565	40.062073	100.439499	38.135702	18.206007	100.24815	-71.148322	1.276801	108.966586
-46.207531	14.140285	107.61026	-16.622278	9.693434	104.555046	40.227577	-3.706538	99.963531	35.701294	40.005142	100.452614	37.9644355	18.149302	100.2080725	-71.2089915	1.237566	108.9020195
-46.26144	15.482141	107.785019	-16.705755	9.642747	104.64399	40.026848	-3.747933	99.908134	35.576244	39.966316	100.474358	37.801546	18.1091915	100.191246	-71.213056	1.1763025	109.096734
-46.056282	17.273256	108.138512	-16.816586	9.538774	104.931999	39.876965	-3.77418	99.839005	35.454033	39.9585	100.661377	37.665499	18.09216	100.250191	-71.298671	0.985388	109.613807
-45.672832	18.344666	108.333382	-16.85849	9.497103	105.187759	39.790638	-3.767639	99.811554	35.400093	39.99453	100.832893	37.5953655	18.1134455	100.3222235	-71.3123455	0.880760500000001	110.0532945
-45.637554	19.836248	108.951721	-16.905939	9.41073	105.443283	39.64679	-3.65578	99.734131	35.325188	40.073906	101.049065	37.485989	18.209063	100.391598	-71.297867	0.612396999999998	110.494968
-45.230091	21.068707	109.42659	-16.950056	9.353316	105.737808	39.483372	-3.554775	99.651276	35.249332	40.152195	101.338196	37.366352	18.29871	100.494736	-71.266464	0.407921999999999	110.98088
-44.819233	22.325274	109.919739	-16.997921	9.341354	105.990578	39.363018	-3.424416	99.551186	35.205559	40.27623	101.663185	37.2842885	18.425907	100.6071855	-71.2801305	0.256801000000003	111.3739705
-44.31226	23.601786	110.339333	-17.068861	9.344172	106.233261	39.251507	-3.235481	99.461197	35.182457	40.436016	102.034546	37.216982	18.6002675	100.7478715	-71.354704	0.0880764999999997	111.7186505
-43.654938	24.856524	110.700455	-17.117134	9.376793	106.414856	39.164181	-3.039343	99.368179	35.154499	40.629593	102.413628	37.15934	18.795125	100.8909035	-71.393608	-0.0415390000000002	111.9388085
-42.588581	26.739273	111.215042	-17.223587	9.514455	106.603371	39.059456	-2.66045	99.198997	35.077961	40.938515	102.986053	37.0687085	19.1390325	101.092525	-71.5158825	-0.110122500000003	112.114217
-41.765591	27.955965	111.455658	-17.302217	9.645359	106.70282	38.937687	-2.333709	99.169662	35.003246	41.186115	103.310219	36.9704665	19.426203	101.2399405	-71.5749005	-0.135485000000003	112.1656995
-40.872559	29.144213	111.623215	-17.373671	9.816443	106.78669	38.896412	-2.022683	99.139366	34.932625	41.442333	103.628838	36.9145185	19.709825	101.384102	-71.6618605	-0.0769389999999994	112.189278
-39.861332	30.34153	111.783508	-17.438858	9.986641	106.839813	38.894073	-1.730708	99.155571	34.862991	41.678566	103.980995	36.878532	19.973929	101.568283	-71.756248	-0.00064700000000073	112.111343
-38.793716	31.426498	111.814667	-17.515627	10.120038	106.867889	38.930435	-1.453815	99.227318	34.82732	41.912399	104.348412	36.8788775	20.229292	101.787865	-71.9101315	0.0107839999999975	111.947913
-37.621918	32.50729	111.836243	-17.579184	10.267259	106.892899	38.996983	-1.198845	99.399239	34.831139	42.117535	104.795097	36.914061	20.459345	102.097168	-72.072429	0.0751729999999995	111.68863
-36.370033	33.546219	111.902191	-17.648596	10.3909	106.94606	39.116009	-0.970835	99.744064	34.882999	42.298458	105.362823	36.999504	20.6638115	102.5534435	-72.296696	0.117988500000003	111.3386765
-34.317619	34.910881	112.066093	-17.756592	10.564629	107.206192	39.454884	-0.664561	100.672005	35.10294	42.48938	106.586098	37.278912	20.9124095	103.6290515	-72.792096	0.216848500000001	110.7833325
-32.829258	35.751446	112.375809	-17.84977	10.68257	107.530365	39.797775	-0.468141	101.572166	35.324306	42.635502	107.600021	37.5610405	21.0836805	104.5860935	-73.2605805	0.2814595	110.4746365
-31.282625	36.473511	112.772629	-17.932871	10.796739	107.962837	40.170536	-0.260774	102.640259	35.517601	42.768612	108.773743	37.8440685	21.253919	105.707001	-73.7098105	0.339559000000001	110.218673
-29.616585	37.118401	113.362381	-18.000792	10.905506	108.500793	40.50774	-0.014278	103.729591	35.68161	42.834808	110.050163	38.094675	21.410265	106.889877	-74.096259	0.400746999999999	110.111709
-27.915018	37.630459	113.988838	-18.070738	11.011421	109.122673	40.794579	0.225635	104.874908	35.769444	42.865623	111.347389	38.2820115	21.545629	108.1111485	-74.4234875	0.477213000000003	110.1341975
-26.122379	38.035847	114.629517	-18.11171	11.124278	109.774223	41.09087	0.43729	106.032158	35.880169	42.897545	112.603691	38.4855195	21.6674175	109.3179245	-74.7089395	0.581138500000002	110.2305215
-24.31918	38.359676	115.216148	-18.129076	11.247391	110.414948	41.391487	0.659669	107.141914	36.021305	42.956821	113.781822	38.706396	21.808245	110.461868	-74.964548	0.686537000000001	110.368028
-21.520306	38.762905	115.890419	-18.106583	11.475762	111.296188	41.707588	0.98784	108.620193	36.121666	43.106483	115.216301	38.914627	22.0471615	111.918247	-75.127793	0.904362500000001	110.674129
-19.609087	38.9203	116.191483	-18.082188	11.616242	111.787857	41.877934	1.168837	109.394768	36.130772	43.240047	116.015228	39.004353	22.204442	112.704998	-75.168729	1.028042	110.870716
-17.684866	38.988419	116.431305	-18.054598	11.74489	112.188278	42.072392	1.28642	110.014687	36.121502	43.386093	116.580704	39.096947	22.3362565	113.2976955	-75.206143	1.1535235	111.0788605
-15.75281	38.937698	116.625504	-18.05234	11.803537	112.463905	42.247665	1.328687	110.419373	36.11404	43.520458	116.986015	39.1808525	22.4245725	113.702694	-75.2855325	1.1825015	111.225116
-13.789914	38.78064	116.786339	-18.068617	11.802117	112.600159	42.309319	1.327167	110.64489	36.078148	43.603237	117.276405	39.1937335	22.465202	113.9606475	-75.3309675	1.139032	111.2396705
-11.779586	38.480873	116.870079	-18.144529	11.73992	112.611176	42.307346	1.300232	110.729095	36.051308	43.585011	117.490158	39.179327	22.4426215	114.1096265	-75.468385	1.0372185	111.1127255
-9.809363	38.07653	117.018639	-18.267792	11.641038	112.531136	42.26511	1.255043	110.673737	36.06144	43.536682	117.804024	39.163275	22.3958625	114.2388805	-75.698859	0.8862135	110.8233915
-6.815345	37.252419	117.104027	-18.48307	11.465872	112.215111	42.169064	1.234783	110.774574	36.07214	43.343945	118.346802	39.120602	22.289364	114.560688	-76.086742	0.642379999999999	109.869534
-4.832296	36.565571	117.101875	-18.584909	11.36239	111.845016	42.25193	1.208692	111.052414	36.067577	43.216309	118.879768	39.1597535	22.2125005	114.966091	-76.3295715	0.512279499999998	108.723941
-2.835252	35.830143	116.935051	-18.665869	11.421907	111.397087	42.405373	1.239871	111.562881	36.128529	43.102245	119.42675	39.266951	22.171058	115.4948155	-76.598689	0.672755999999996	107.2993585
-0.83824	35.02681	116.487679	-18.695604	11.59289	110.746384	42.604687	1.302087	112.296272	36.133804	43.062286	119.997429	39.3692455	22.1821865	116.1468505	-76.7604535	1.0035935	105.3459175
1.188573	34.186325	115.745148	-18.61635	11.869314	109.962357	42.848389	1.323468	113.102615	36.039974	43.050674	120.39093	39.4441815	22.187071	116.7467725	-76.6768815	1.551557	103.1779415
3.182191	33.293324	114.892258	-18.422829	12.171188	109.127602	43.130131	1.38314	113.824142	35.930054	43.054436	120.293999	39.5300925	22.218788	117.0590705	-76.3757505	2.123588	101.1961335
5.201216	32.302361	113.918472	-18.088284	12.433146	108.231148	43.389835	1.456141	114.338013	35.955135	43.134602	119.822243	39.672485	22.2953715	117.080128	-75.849053	2.5709205	99.382168
8.098729	30.65365	112.469124	-17.33712	12.676305	106.758163	43.85741	1.527609	114.699379	36.333958	43.249252	118.729744	40.095684	22.3884305	116.7145615	-74.769924	2.9641795	96.8017645
9.705068	29.571074	111.683914	-16.714842	12.724477	105.717262	44.292622	1.503898	114.665451	36.773853	43.256226	117.916298	40.5332375	22.380062	116.2908745	-73.9629215	3.068892	95.1436495
11.762999	28.136126	110.649452	-16.025963	12.685317	104.705742	44.7644	1.391392	114.524986	37.279095	43.150734	117.165291	41.0217475	22.271063	115.8451385	-73.0736735	3.099571	93.5663455
13.415773	26.779955	109.919067	-15.348845	12.636495	103.7547	45.299809	1.256752	114.33493	37.830509	43.083687	116.545319	41.565159	22.1702195	115.4401245	-72.262849	3.1027705	92.0692755
14.899978	25.415874	109.30394	-14.73442	12.62508	102.865807	45.759289	1.169266	114.133537	38.3466	43.034996	116.025719	42.0529445	22.102131	115.079628	-71.5217845	3.148029	90.651986
16.242897	24.030382	108.750916	-14.21078	12.681584	102.098595	46.182384	1.067811	113.851616	38.806866	43.032265	115.52739	42.494625	22.050038	114.689503	-70.916185	3.31313	89.507687
17.379768	22.632837	108.255219	-13.764709	12.793252	101.442169	46.447556	1.083689	113.671753	39.211544	43.051952	115.0672	42.82955	22.0678205	114.3694765	-70.358968	3.5186835	88.5148615
18.855209	20.511431	107.566162	-13.222651	13.039139	100.635231	46.91143	1.056275	113.377693	39.794304	43.073536	114.398483	43.352867	22.0649055	113.888088	-69.798169	4.0133725	87.382374
19.642405	19.054913	107.128273	-12.910853	13.224791	100.157181	47.173588	0.999921	113.203064	40.122265	43.028347	113.996628	43.6479265	22.014134	113.599846	-69.4696325	4.435448	86.714516
20.296741	17.554564	106.750893	-12.588492	13.376637	99.754074	47.38858	0.944271	113.018158	40.48336	42.990829	113.609077	43.93597	21.96755	113.3136175	-69.112954	4.785724	86.1945305
20.826765	16.051786	106.435982	-12.404235	13.521001	99.445671	47.697216	0.8363	112.776245	40.912216	42.982613	113.262871	44.304716	21.9094565	113.019558	-69.113186	5.1325455	85.871784
21.22805	14.527914	106.0951	-11.541582	13.466701	99.006752	47.944065	0.775082	112.610329	41.342209	42.909527	112.872124	44.643137	21.8423045	112.7412265	-67.726301	5.0910975	85.2722775
21.532837	12.975457	105.733582	-11.023829	13.554933	98.734398	48.243916	0.726285	112.339554	41.710674	42.832005	112.462547	44.977295	21.779145	112.4010505	-67.024953	5.330721	85.0677455
21.696884	11.422256	105.379395	-10.786655	13.819033	98.802979	48.509968	0.783996	112.010826	42.101105	42.778763	111.930153	45.3055365	21.7813795	111.9704895	-66.8788465	5.8566865	85.6354685
21.713732	9.103129	104.784454	-9.836653	13.949098	98.599091	48.90807	0.8485	111.502815	42.682159	42.781712	111.160851	45.7951145	21.815106	111.331833	-65.4684205	6.08309	85.866349
21.568996	7.519695	104.462524	-9.373253	14.099839	98.668205	49.290718	0.920088	111.146179	43.10817	42.830719	110.690651	46.199444	21.8754035	110.918415	-64.94595	6.3242745	86.417995
21.265268	5.964689	104.153618	-8.965898	14.259047	98.820633	49.608551	1.009374	110.804688	43.502769	42.908928	110.355934	46.55566	21.959151	110.580311	-64.487456	6.558943	87.060955
20.866644	4.317256	103.939316	-8.631204	14.440261	99.0634	49.911289	1.137357	110.496437	43.864975	43.023899	110.120537	46.888132	22.080628	110.308487	-64.15054	6.799894	87.818313
20.297348	2.777901	103.79586	-8.368495	14.650827	99.318474	50.173801	1.290877	110.322914	44.177498	43.168213	109.952965	47.1756495	22.229545	110.1379395	-63.9126395	7.072109	88.4990085
19.644234	1.161605	103.654053	-8.1557	14.878856	99.58284	50.383335	1.465999	110.20504	44.435555	43.340092	109.888443	47.409445	22.4030455	110.0467415	-63.720845	7.3546665	89.1189385
18.849928	-0.416842	103.569984	-7.97148	15.096004	99.840256	50.589836	1.62776	110.134277	44.647129	43.495876	109.841324	47.6184825	22.561818	109.9878005	-63.5614425	7.63019	89.6927115
17.491575	-2.883973	103.545998	-7.698793	15.350092	100.213371	50.855106	1.807963	110.133507	45.010452	43.685703	109.730675	47.932779	22.746833	109.932091	-63.330365	7.953351	90.494651
16.445074	-4.521097	103.631271	-7.500221	15.437433	100.481819	51.074875	1.872027	110.156288	45.257725	43.80072	109.553238	48.1663	22.8363735	109.854763	-63.166742	8.0384925	91.108875
15.333502	-6.246924	103.825226	-7.277155	15.437439	100.745239	51.32283	1.889944	110.204933	45.524586	43.798004	109.155945	48.423708	22.843974	109.680439	-62.978018	8.030904	91.810039
14.151682	-7.932992	104.021599	-7.038437	15.379148	100.957832	51.540821	1.881879	110.172668	45.787056	43.768105	108.646667	48.6639385	22.824992	109.4096675	-62.7408125	7.933304	92.5059965
12.895483	-9.690591	104.291977	-6.785691	15.252254	101.116539	51.767845	1.845656	110.040199	46.075062	43.724163	107.893967	48.9214535	22.7849095	108.967083	-62.4928355	7.7195985	93.265995
11.593674	-11.363667	104.545471	-6.528808	15.079704	101.166557	52.125858	1.790054	109.81778	46.312641	43.646412	106.986092	49.2192495	22.718233	108.401936	-62.2768655	7.441175	93.931178
10.255136	-13.075632	104.826859	-6.278836	14.847624	101.112427	52.384544	1.75092	109.593369	46.502113	43.502403	106.110451	49.4433285	22.6266615	107.85191	-62.0010005	7.0685865	94.372944
8.147529	-15.536835	105.202065	-5.939582	14.432442	100.998566	52.731758	1.622469	109.391701	46.722923	43.253239	105.029381	49.7273405	22.437854	107.210541	-61.6065045	6.42703	94.786591
6.652007	-17.090792	105.510918	-5.754421	14.125628	101.017746	52.930935	1.49629	109.291313	46.849476	43.110546	104.508759	49.8902055	22.303418	106.900036	-61.3990475	5.947838	95.135456
5.143476	-18.608765	105.918694	-5.603864	13.818817	101.19648	53.112	1.315506	109.17482	46.943867	42.964096	104.160522	50.0279335	22.139801	106.667671	-61.2356615	5.497833	95.725289
3.552132	-20.016022	106.338135	-5.467572	13.52005	101.500999	53.2229	1.1076	109.07695	47.022362	42.80986	103.921654	50.122631	21.95873	106.499302	-61.057775	5.08137	96.502696
1.93873	-21.366322	106.807816	-5.407197	13.241428	101.934113	53.28706	0.911604	108.977592	47.081627	42.678619	103.790436	50.1843435	21.7951115	106.384014	-60.9987375	4.6877445	97.484212
0.279927	-22.622305	107.34861	-5.381908	12.977828	102.485573	53.284824	0.733709	108.856842	47.066887	42.573582	103.73468	50.1758555	21.6536455	106.295761	-60.9396715	4.3020105	98.675385
-1.459041	-23.752918	107.97905	-5.433841	12.730002	103.11557	53.195824	0.621819	108.764969	46.936398	42.485359	103.760101	50.066111	21.553589	106.262535	-60.933793	3.906415	99.968605
-3.999387	-25.342485	108.872375	-5.632507	12.441424	104.055199	53.060745	0.499646	108.736465	46.601223	42.357189	103.955017	49.830984	21.4284175	106.345741	-61.095998	3.4544305	101.764657
-5.718888	-26.290359	109.443771	-5.833727	12.313617	104.589523	52.930958	0.445349	108.772888	46.387177	42.297092	104.136215	49.6590675	21.3712205	106.4545515	-61.3265215	3.2560135	102.7244945
-7.442323	-27.131098	109.926758	-6.0453	12.202241	105.041206	52.722748	0.373971	108.819267	46.158577	42.218132	104.31395	49.4406625	21.2960515	106.5666085	-61.5312625	3.1084305	103.5158035
-9.114776	-27.419085	110.198509	-6.274302	12.101713	105.421982	52.479118	0.240372	108.813599	45.934334	42.096012	104.47049	49.206726	21.168192	106.6420445	-61.75533	3.035234	104.2019195
-10.784781	-27.613077	110.370468	-6.481157	11.98326	105.736633	52.223576	0.052797	108.733681	45.751617	41.944374	104.66188	48.9875965	20.9985855	106.6977805	-61.9499105	2.9679345	104.7754855
-12.496057	-27.755621	110.409439	-6.663041	11.849288	106.042656	51.913589	-0.1695	108.690834	45.619118	41.740601	104.939804	48.7663535	20.7855505	106.815319	-62.0924355	2.9130255	105.269993
-14.184923	-27.781872	110.427284	-6.838988	11.712516	106.376373	51.658337	-0.446347	108.689919	45.554214	41.523613	105.333031	48.6062755	20.538633	107.011475	-62.2842515	2.886399	105.741271
-16.630043	-27.767429	110.479233	-7.056309	11.529957	107.013145	51.358253	-0.901685	108.838829	45.586391	41.221706	106.149582	48.472322	20.1600105	107.4942055	-62.58494	2.8999035	106.5320845
-18.34304	-27.623085	110.507332	-7.209165	11.427238	107.473396	51.208138	-1.226306	109.000648	45.661407	41.054092	106.80027	48.4347725	19.913893	107.900459	-62.8531025	2.940583	107.046333
-19.953199	-27.417347	110.474098	-7.367976	11.328859	107.893311	51.081146	-1.581938	109.125671	45.774376	40.842278	107.432709	48.427761	19.63017	108.27919	-63.163713	3.027548	107.507432
-21.553915	-27.198578	110.446869	-7.519862	11.21582	108.240463	50.797714	-1.860752	109.20546	45.890083	40.612118	107.974205	48.3438985	19.375683	108.5898325	-63.3836225	3.055957	107.8910935
-23.190931	-26.942223	110.30661	-7.65982	11.088959	108.547043	50.744534	-2.224428	108.950439	45.988361	40.349072	108.383438	48.3664475	19.062322	108.6669385	-63.6860875	3.115596	108.4271475
-24.759974	-26.63941	110.189972	-7.795105	10.961637	108.80072	50.342243	-2.475307	108.740005	46.04068	40.05302	108.677635	48.1914615	18.7888565	108.70882	-63.7816715	3.1344175	108.89262
-26.288378	-26.354786	110.07489	-7.912533	10.821878	108.990608	50.121189	-2.787621	108.379066	46.067173	39.75489	108.901299	48.094181	18.4836345	108.6401825	-63.919247	3.1601215	109.3410335
-28.562439	-25.881275	109.80127	-8.08519	10.634026	109.224365	49.682682	-3.05121	107.936432	46.058701	39.459126	109.181236	47.8706915	18.203958	108.558834	-64.0410715	3.064094	109.889896
-29.963017	-25.55056	109.697876	-8.196581	10.576491	109.339951	49.46315	-3.127825	107.745552	46.030727	39.382092	109.319519	47.7469385	18.1271335	108.5325355	-64.1401005	3.0258485	110.1473665
-30.497196	-24.839043	109.637222	-8.360273	10.587645	109.435257	49.286308	-3.112521	107.666847	45.948799	39.410522	109.394051	47.6175535	18.1490005	108.530449	-64.3380995	3.0262895	110.340065
-30.959621	-24.082905	109.682701	-8.530188	10.655954	109.48671	49.160423	-3.004188	107.690765	45.789234	39.510105	109.373299	47.4748285	18.2529585	108.532032	-64.5352045	3.0589495	110.441388
-31.349104	-23.314758	109.865395	-8.712968	10.741783	109.477486	49.143471	-2.869299	107.712761	45.549946	39.627365	109.240128	47.3467085	18.379033	108.4764445	-64.7726445	3.104533	110.4785275
-31.765753	-22.559128	110.071198	-8.897067	10.803455	109.436646	49.040539	-2.703936	107.793442	45.25021	39.719589	109.089134	47.1453745	18.5078265	108.441288	-64.9395085	3.0990835	110.432004
-32.094444	-21.839821	110.210052	-9.07892	10.802581	109.350967	49.035721	-2.647632	107.785904	44.95285	39.745594	108.832611	46.9942855	18.548981	108.3092575	-65.1521255	3.056181	110.3926765
-32.637344	-20.786167	110.185982	-9.412468	10.656848	109.13868	48.82082	-2.622816	107.7006	44.526909	39.714287	108.473709	46.6738645	18.5457355	108.0871545	-65.4988005	2.7679605	110.1902055
-32.979057	-20.094023	110.086945	-9.662676	10.497081	108.99514	48.588791	-2.686612	107.557938	44.245174	39.652912	108.312462	46.4169825	18.48315	107.9352	-65.7423345	2.511012	110.05508
-33.373024	-19.363443	109.83342	-9.9254	10.316636	108.873924	48.319332	-2.735981	107.479584	43.974945	39.542915	108.243546	46.1471385	18.403467	107.861565	-65.9979385	2.229805	109.886283
-33.699123	-18.585184	109.560928	-10.220499	10.146875	108.807884	48.022533	-2.774674	107.556091	43.729088	39.429005	108.269547	45.8758105	18.3271655	107.912819	-66.3168085	1.9665845	109.702949
-34.065701	-17.82509	109.344078	-10.507379	10.015705	108.776619	47.719048	-2.861893	107.846809	43.522308	39.32159	108.326218	45.620678	18.2298485	108.0865135	-66.635436	1.8015615	109.4667245
-34.399734	-17.00424	109.244431	-10.790382	9.957965	108.788429	47.36805	-2.981329	108.150887	43.31842	39.279888	108.428955	45.343235	18.1492795	108.289921	-66.923999	1.7666505	109.286937
-34.769516	-16.193968	109.156441	-11.056548	9.94412	108.834122	46.951324	-2.917739	108.33477	43.103878	39.306362	108.566902	45.027601	18.1943115	108.450836	-67.140697	1.6939285	109.217408
-35.173615	-14.988357	109.117279	-11.452415	9.953732	108.821999	46.377487	-2.688361	108.465019	42.732235	39.446354	108.597015	44.554861	18.3789965	108.531017	-67.459691	1.5284675	109.112981
-35.462364	-14.195275	109.056389	-11.67945	9.953176	108.686462	46.053127	-2.45889	108.464348	42.446152	39.566132	108.422241	44.2496395	18.553621	108.4432945	-67.6085395	1.352731	108.9296295
-35.708763	-13.368207	108.990356	-11.879416	9.926566	108.483017	45.798004	-2.291165	108.412148	42.144337	39.662258	108.168045	43.9711705	18.6855465	108.2900965	-67.7300025	1.1675855	108.6759375
-36.013077	-12.638333	108.875526	-12.024937	9.904415	108.249153	45.636662	-2.189476	108.425415	41.859547	39.668766	107.911278	43.7481045	18.739645	108.1683465	-67.7979785	1.069185	108.3299595
-36.211216	-11.856632	108.72599	-12.151859	9.864557	108.037804	45.583195	-2.165666	108.55719	41.642319	39.620354	107.666359	43.612757	18.727344	108.1117745	-67.916475	1.00177	107.9638335
-36.444557	-11.042867	108.669617	-12.229172	9.827178	107.918457	45.603096	-2.231963	108.727554	41.525208	39.510769	107.492981	43.564152	18.639403	108.1102675	-68.022496	1.014953	107.7266465
-36.678719	-10.192676	108.750572	-12.263506	9.778489	107.878403	45.616989	-2.325374	108.88784	41.497482	39.358227	107.331207	43.5572355	18.5164265	108.1095235	-68.0842475	1.0405515	107.6472825
-37.039398	-8.878057	108.722778	-12.214128	9.678155	107.813835	45.602776	-2.579357	109.154114	41.590828	39.094204	107.194504	43.596802	18.2574235	108.174309	-68.025058	1.0988865	107.453361
-37.228546	-7.974097	108.594765	-12.147331	9.570069	107.754829	45.606197	-2.762331	109.209908	41.709633	38.903942	107.141388	43.657915	18.0708055	108.175648	-67.952577	1.0693325	107.33401
-37.446846	-7.031493	108.508774	-12.077687	9.446554	107.690384	45.596317	-2.961839	109.138107	41.818913	38.69405	107.11573	43.707615	17.8661055	108.1269185	-67.862989	1.0270025	107.2538495
-37.713303	-5.971369	108.4869	-12.028835	9.300915	107.67205	45.541225	-3.173782	108.984314	41.879059	38.500664	107.064377	43.710142	17.663441	108.0243455	-67.767812	0.938389000000001	107.3197545
-37.981735	-5.038543	108.534454	-11.98856	9.171925	107.707726	45.457439	-3.390289	108.795021	41.915565	38.308823	107.043503	43.686502	17.459267	107.919262	-67.663622	0.884583000000003	107.49619
-38.242184	-3.98576	108.617851	-11.98331	9.038975	107.826614	45.342525	-3.568722	108.601639	41.944519	38.145226	107.077583	43.643522	17.288252	107.839611	-67.610142	0.789698000000001	107.813617
-38.547714	-2.898546	108.915581	-11.986235	8.941941	108.03125	45.217834	-3.728096	108.40609	41.964817	38.000141	107.161415	43.5913255	17.1360225	107.7837525	-67.5637955	0.747859500000001	108.2787475
-39.009941	-1.159452	109.524406	-12.01231	8.851257	108.517334	45.034534	-3.936959	108.147499	41.992207	37.83445	107.334328	43.5133705	16.9487455	107.7409135	-67.5379905	0.753768500000003	109.2937545
-39.237202	0.056388	109.953346	-12.01763	8.840675	108.87767	44.908707	-4.02685	107.959053	42.016388	37.754696	107.519958	43.4625475	16.863923	107.7395055	-67.4978075	0.817426999999999	110.0158345
-39.560352	1.249597	110.3909	-12.039861	8.84384	109.195831	44.794994	-4.120159	107.761765	42.053043	37.71447	107.739174	43.4240185	16.7971555	107.7504695	-67.5037405	0.890524500000001	110.6411925
-39.862869	2.565245	110.758987	-12.058503	8.862823	109.447136	44.687019	-4.188563	107.510414	42.094048	37.675919	107.914902	43.3905335	16.743678	107.712658	-67.5075395	0.981968000000002	111.181614
-40.023003	3.737468	110.978745	-12.064059	8.923857	109.60865	44.533291	-4.21363	107.215332	42.127277	37.64497	108.039215	43.330284	16.71567	107.6272735	-67.458402	1.132044	111.5900265
-40.206566	5.005621	111.15097	-12.069294	9.001309	109.66761	44.394024	-4.218525	106.896889	42.167847	37.638905	108.151581	43.2809355	16.71019	107.524235	-67.4195235	1.292428	111.810985
-40.36364	6.291543	111.240509	-12.065526	9.104782	109.653877	44.305592	-4.221541	106.593147	42.21101	37.649895	108.198715	43.258301	16.714177	107.395931	-67.389353	1.495387	111.911823
-40.549999	8.121284	111.188904	-12.072001	9.268117	109.516487	44.197498	-4.216288	106.205475	42.294476	37.696438	108.231995	43.245987	16.740075	107.218735	-67.389989	1.796159	111.814239
-40.602196	9.3134	111.151672	-12.061056	9.383427	109.433327	44.130836	-4.203739	106.037758	42.352043	37.743073	108.22821	43.2414395	16.769667	107.132984	-67.3635515	1.997187	111.73367
-40.649529	10.489361	111.204025	-12.089639	9.453457	109.409241	44.085903	-4.165233	105.96579	42.400585	37.805695	108.278801	43.243244	16.820231	107.1222955	-67.422522	2.086683	111.6961865
-40.670509	11.677309	111.313858	-12.102949	9.533154	109.456993	44.064552	-4.098575	105.947174	42.417671	37.893852	108.326782	43.2411115	16.8976385	107.136978	-67.4470095	2.1686695	111.777008
-40.64109	12.728448	111.473122	-12.143646	9.579902	109.596291	44.039101	-4.007342	105.958618	42.392174	37.998169	108.402573	43.2156375	16.9954135	107.1805955	-67.5029295	2.1643905	112.0119865
-40.553413	13.775147	111.700203	-12.174891	9.603127	109.755501	43.988316	-3.885401	105.983803	42.352242	38.116932	108.462952	43.170279	17.1157655	107.2233775	-67.520061	2.0904885	112.2876245
-40.471432	14.826115	112.021973	-12.216741	9.622662	109.912193	43.939808	-3.75157	105.978775	42.297928	38.261463	108.527481	43.118868	17.2549465	107.253128	-67.55235	1.9903775	112.571258
-40.28392	16.340858	112.393036	-12.272026	9.6411	110.161163	43.848766	-3.526762	105.931152	42.23064	38.480919	108.706596	43.039703	17.4770785	107.318874	-67.583755	1.8051215	113.003452
-40.083324	17.323277	112.623093	-12.309513	9.656974	110.313347	43.817059	-3.385688	105.876923	42.212875	38.609653	108.898949	43.014967	17.6119825	107.387936	-67.633993	1.7019655	113.238758
-39.858982	18.289637	112.838112	-12.352775	9.655972	110.391106	43.783043	-3.258599	105.847015	42.204662	38.760532	109.077156	42.9938525	17.7509665	107.4620855	-67.6994025	1.5609775	113.3201265
-39.613552	19.222237	113.015762	-12.392876	9.696158	110.452011	43.750351	-3.11442	105.806305	42.191711	38.923981	109.24498	42.971031	17.9047805	107.5256425	-67.756783	1.4875355	113.3783795
-39.310642	20.156204	113.081802	-12.425055	9.760793	110.466316	43.714252	-2.931458	105.767891	42.150597	39.106514	109.382843	42.9324245	18.087528	107.575367	-67.7825345	1.434058	113.357265
-38.948223	21.028461	113.11618	-12.457996	9.828763	110.461723	43.683849	-2.721223	105.721596	42.086838	39.302212	109.441124	42.8853435	18.2904945	107.58136	-67.8013355	1.3670315	113.342086
-38.569153	21.862108	113.135101	-12.480069	9.925956	110.450073	43.678528	-2.49653	105.664536	41.998245	39.518173	109.434929	42.8383865	18.5108215	107.5497325	-67.7985245	1.3410905	113.3504135
-37.869602	23.078394	113.189407	-12.54583	10.022727	110.402298	43.67065	-2.165191	105.513123	41.805172	39.824596	109.34478	42.737911	18.8297025	107.4289515	-67.829571	1.2157515	113.3756445
-37.411518	23.818235	113.203133	-12.581449	10.062241	110.345207	43.577187	-1.939851	105.36673	41.603954	40.03022	109.165298	42.5905705	19.0451845	107.266014	-67.7534685	1.0792975	113.4244
-36.852348	24.529032	113.146767	-12.658477	10.129477	110.262047	43.53738	-1.7421	105.083611	41.408524	40.2076	108.99736	42.472952	19.23275	107.0404855	-67.789906	1.026204	113.4836085
-36.279739	25.239092	113.132683	-12.740324	10.185731	110.183884	43.419704	-1.521414	104.802773	41.190903	40.420387	108.834541	42.3053035	19.4494865	106.818657	-67.7859515	0.921975500000002	113.549111
-35.611458	25.946293	113.142601	-12.846598	10.244326	110.096451	43.295704	-1.305153	104.536629	40.973629	40.601604	108.715569	42.1346665	19.6482255	106.626099	-67.8278625	0.840426499999996	113.566803
-34.912636	26.64123	113.190208	-12.96325	10.312758	110.05278	43.145187	-1.081813	104.31398	40.774998	40.780312	108.663193	41.9600925	19.8492495	106.4885865	-67.8865925	0.776266499999998	113.6169735
-34.133366	27.271294	113.192078	-13.095678	10.423268	110.041061	42.9519	-0.852524	104.197395	40.597168	40.965851	108.645035	41.774534	20.0566635	106.421215	-67.96589	0.789872500000001	113.660907
-32.784302	28.219976	113.274719	-13.273891	10.631045	110.121025	42.775188	-0.560114	104.084442	40.396656	41.239376	108.714989	41.585922	20.339631	106.3997155	-68.133704	0.922459	113.8423345
-31.778538	28.859919	113.294579	-13.368365	10.810443	110.201332	42.71553	-0.406585	104.021576	40.307404	41.392933	108.7845	41.511467	20.493174	106.403038	-68.248197	1.127712	113.999626
-30.703074	29.425579	113.279045	-13.447189	10.943637	110.259094	42.625805	-0.267285	104.010757	40.256332	41.516941	108.82428	41.4410685	20.624828	106.4175185	-68.3354465	1.262446	114.1006695
-29.526182	29.953861	113.248238	-13.481505	11.074842	110.295418	42.568279	-0.188913	103.97937	40.224033	41.598248	108.862457	41.396156	20.7046675	106.4209135	-68.359166	1.4450165	114.1699225
-28.23649	30.45575	113.173805	-13.505115	11.143407	110.311806	42.536503	-0.141937	103.931595	40.222572	41.639267	108.872047	41.3795375	20.748665	106.401821	-68.3897675	1.538149	114.221791
-26.899693	30.900856	113.015602	-13.498339	11.203117	110.279762	42.526707	-0.129815	103.926125	40.250622	41.65345	108.859726	41.3886645	20.7618175	106.3929255	-68.3853425	1.6444165	114.1665985
-25.466867	31.30756	112.737724	-13.473697	11.254787	110.224701	42.503529	-0.134045	104.013397	40.300426	41.6292	108.861816	41.4019775	20.7475775	106.4376065	-68.3493715	1.7619965	114.0117955
-23.152246	31.900984	112.228203	-13.413896	11.315595	110.112701	42.696705	-0.289816	104.266144	40.47427	41.508377	108.920586	41.5854875	20.6092805	106.593365	-68.4132795	2.0219095	113.632037
-21.515411	32.223431	111.82933	-13.360538	11.320957	110.060104	42.882591	-0.483175	104.727493	40.679939	41.392738	109.085915	41.781265	20.4547815	106.906704	-68.502341	2.1871325	113.213504
-19.757252	32.535679	111.537376	-13.310154	11.284154	110.067047	43.127598	-0.751013	105.49437	41.001095	41.185246	109.491226	42.0643465	20.2171165	107.492798	-68.6846545	2.3511915	112.641296
-17.965265	32.786842	111.449501	-13.292928	11.217293	110.247826	43.396317	-1.044541	106.573341	41.401661	40.977295	110.131775	42.398989	19.966377	108.352558	-68.984845	2.468209	112.143094
-16.107311	33.020824	111.597916	-13.323625	11.131315	110.553909	43.643219	-1.288846	107.927811	41.900356	40.696274	111.052727	42.7717875	19.703714	109.490269	-69.4190375	2.558916	111.617549
-14.226678	33.215637	111.941681	-13.410295	11.069836	110.879303	43.907291	-1.511539	109.446335	42.344814	40.401207	112.318169	43.1260525	19.444834	110.882252	-69.9466425	2.694838	110.876354
-12.312969	33.377995	112.425293	-13.51641	11.091611	111.275063	44.147526	-1.665683	111.011818	42.677357	40.098595	113.701454	43.4124415	19.216456	112.356636	-70.4452615	2.966766	110.19349
-9.473898	33.643875	113.274887	-13.688588	11.345195	111.830986	44.528793	-1.773047	113.457954	42.957573	39.810867	115.718773	43.743183	19.01891	114.5883635	-71.120359	3.67148	109.0736085
-7.532802	33.780334	113.765289	-13.775139	11.591578	112.000916	44.806942	-1.790533	115.024483	43.065178	39.615803	117.064575	43.93606	18.912635	116.044529	-71.486338	4.270521	107.957303
-5.714014	33.943192	114.17131	-13.799414	11.877337	111.99057	45.050117	-1.757216	116.325607	43.139416	39.537968	118.237015	44.0947665	18.890376	117.281311	-71.6935945	4.864298	106.699829
-3.913354	34.035316	114.388908	-13.716454	12.149911	111.827942	45.2397	-1.697061	117.292191	43.207661	39.477089	119.199791	44.2236805	18.890014	118.245991	-71.6565885	5.409808	105.409893
-2.076173	34.049885	114.608406	-13.591268	12.452011	111.671806	45.369087	-1.619308	117.989365	43.310799	39.447632	119.830147	44.339943	18.914162	118.909756	-71.522479	5.98986	104.433856
-0.501848	34.049377	114.832069	-13.395311	12.713939	111.488663	45.558727	-1.5603	118.351105	43.485916	39.428097	120.278313	44.5223215	18.9338985	119.314709	-71.3129435	6.4939795	103.662617
1.05666	33.974377	115.072762	-13.188481	12.935998	111.301628	45.693485	-1.503619	118.475021	43.688328	39.379501	120.599518	44.6909065	18.937941	119.5372695	-71.0678685	6.934055	103.0659865
3.22282	33.752995	115.455589	-12.914605	13.284786	111.166992	45.91114	-1.40569	118.196426	43.949017	39.399105	120.838371	44.9300785	18.9967075	119.5173985	-70.7592885	7.5728645	102.8165855
4.455977	33.577122	115.663895	-12.77255	13.596604	111.11116	45.983047	-1.318671	117.961548	44.150818	39.444794	120.91864	45.0669325	19.0630615	119.440094	-70.6120325	8.1301465	102.782226
5.577129	33.353836	115.869865	-12.707207	13.926485	111.006821	45.987629	-1.221643	117.645058	44.322144	39.496681	121.023438	45.1548865	19.137519	119.334248	-70.5693005	8.715451	102.679394
6.631449	33.009434	116.020378	-12.687593	14.255899	110.790886	45.930302	-1.120985	117.284668	44.445145	39.54388	121.175316	45.1877235	19.2114475	119.229992	-70.5629095	9.3003505	102.35178
7.586421	32.603985	116.082855	-12.677412	14.615551	110.46991	45.866367	-1.028199	116.841911	44.540726	39.551487	121.35334	45.2035465	19.261644	119.0976255	-70.5583705	9.969458	101.8421945
8.415251	32.161156	116.00901	-12.634234	15.022412	110.125824	45.821854	-0.915661	116.40313	44.632156	39.595997	121.433701	45.227005	19.340168	118.9184155	-70.495473	10.704656	101.3332325
9.179916	31.632826	115.84066	-12.562574	15.463935	109.778687	45.788246	-0.761471	115.954399	44.808151	39.692139	121.430183	45.2981985	19.465334	118.692291	-70.4233465	11.462536	100.865083
10.16945	30.549484	115.41848	-12.393182	16.102726	109.283104	45.780899	-0.540102	115.167297	45.088978	39.793972	121.375809	45.4349385	19.626935	118.271553	-70.2213025	12.578517	100.294655
10.746215	29.659472	114.999794	-12.280298	16.496967	108.960358	45.787075	-0.423224	114.546371	45.264225	39.82111	121.216545	45.52565	19.698943	117.881458	-70.086246	13.294991	100.039258
11.282464	28.650829	114.47052	-12.163512	16.876694	108.63826	45.765125	-0.31433	113.822044	45.474903	39.860828	120.916237	45.620014	19.773249	117.3691405	-69.947038	13.980139	99.9073795
11.68587	27.519428	113.79715	-12.054922	17.232294	108.35289	45.729977	-0.197146	113.105736	45.690453	39.922394	120.548485	45.710215	19.862624	116.8271105	-69.820059	14.601964	99.8786695
12.049551	26.172361	113.070831	-11.932187	17.612421	108.17041	45.700436	-0.069634	112.509239	45.925922	40.016575	120.189034	45.813179	19.9734705	116.3491365	-69.677553	15.2513715	99.9916835
12.425815	24.677256	112.498093	-11.82337	18.002031	108.125984	45.685898	0.050809	112.141869	46.173088	40.108635	119.857834	45.929493	20.079722	115.9998515	-69.576233	15.92434	100.2521165
12.529644	23.02976	111.912979	-11.705626	18.41794	108.255783	45.700977	0.175733	112.034454	46.405037	40.228737	119.605812	46.053007	20.202235	115.820133	-69.464259	16.633645	100.691433
12.700774	20.201815	111.374496	-11.527701	19.024849	108.716537	45.881042	0.408246	112.486397	46.720764	40.572296	119.181	46.300903	20.490271	115.8336985	-69.356305	17.559427	101.5993755
12.762184	18.053217	111.195084	-11.356206	19.355152	109.085297	46.116863	0.62191	113.117851	46.911129	40.903294	118.890869	46.513996	20.762602	116.00436	-69.226408	17.947702	102.166234
12.749	15.754698	111.061821	-11.124786	19.523708	109.426895	46.46122	0.827598	113.858162	47.056175	41.230495	118.460754	46.7586975	21.0290465	116.159458	-69.0082695	18.0183695	102.694332
12.74558	13.255795	111.051521	-10.825593	19.476023	109.623894	46.926785	0.934168	114.563873	47.249966	41.456707	117.894676	47.0883755	21.1954375	116.2292745	-68.7395615	17.7566085	103.0185135
12.66529	10.615466	111.06942	-10.415431	19.164705	109.604851	47.44574	0.926654	115.290741	47.523262	41.532143	117.161133	47.484501	21.2293985	116.225937	-68.315363	17.1000115	102.983765
12.603842	7.897173	111.150848	-9.897223	18.60734	109.292534	48.067818	0.784123	115.901924	47.842224	41.434978	116.213295	47.955021	21.1095505	116.0576095	-67.749467	16.1051295	102.5274585
12.462271	4.997993	111.054276	-9.325117	17.898911	108.695923	48.739132	0.539919	116.286255	48.178448	41.165432	115.076385	48.45879	20.8526755	115.68132	-67.109024	14.9451465	101.710526
12.16221	0.680453	110.996094	-8.526088	16.537638	107.466888	49.574223	0.007315	116.766426	48.651512	40.496826	112.954437	49.1128675	20.2520705	114.8604315	-66.1650435	12.8232055	100.0733445
11.90502	-2.200947	110.964439	-7.986901	15.392648	106.821526	50.053013	-0.437484	116.640511	48.91666	39.864094	111.553085	49.4848365	19.713305	114.096798	-65.4586385	11.071991	99.546254
11.578061	-5.010715	111.008919	-7.413509	14.169118	106.635666	50.589962	-1.064255	116.257568	49.19339	39.049713	110.143921	49.891676	18.992729	113.2007445	-64.718694	9.345507	100.0705875
11.232845	-7.738264	111.197365	-6.876848	13.044512	106.978241	51.117718	-1.690353	115.697601	49.48716	38.290085	109.031448	50.302439	18.299866	112.3645245	-64.056135	7.789158	101.5919575
10.777874	-10.218931	111.769554	-6.410049	12.075318	107.72493	51.618011	-2.201987	115.056335	49.69397	37.723385	108.183228	50.6559905	17.760699	111.6197815	-63.4760885	6.389937	103.8300785
10.269776	-12.608878	112.545082	-6.07511	11.359716	108.85466	52.021282	-2.558116	114.423958	49.66851	37.329067	107.509445	50.844896	17.3854755	110.9667015	-62.995116	5.3339565	106.7426185
9.730264	-14.699859	113.609329	-5.810043	10.869483	110.156296	52.345623	-2.743896	113.915421	49.523911	37.140556	107.034576	50.934767	17.19833	110.4749985	-62.554853	4.540636	109.8375935
8.97367	-17.676207	115.278374	-5.504378	10.397116	112.004349	52.764996	-2.739798	113.445938	49.231865	37.103279	106.716179	50.9984305	17.1817405	110.0810585	-62.0071865	3.6124915	113.9276395
8.492989	-19.453012	116.271545	-5.337086	10.155499	112.936722	53.01516	-2.668529	113.275551	49.028175	37.156906	106.619194	51.0216675	17.2441885	109.9473725	-61.6958395	3.0668095	115.9260715
8.03226	-21.108185	116.998817	-5.133651	9.910913	113.557137	53.272034	-2.611004	113.162956	48.847889	37.178455	106.548759	51.0599615	17.2837255	109.8558575	-61.3272635	2.5381005	117.2584165
7.688685	-22.682974	117.474709	-4.888251	9.657528	113.873337	53.54718	-2.57315	113.049805	48.806427	37.185505	106.501961	51.1768035	17.3061775	109.775883	-60.9533055	2.0088785	117.970791
7.385483	-24.241903	117.723755	-4.633883	9.397004	113.900467	53.870159	-2.568447	113.039207	48.882034	37.175495	106.425224	51.3760965	17.303524	109.7322155	-60.6438625	1.490484	118.0687185
7.16041	-25.630024	117.955292	-4.388568	9.172512	113.674805	54.172379	-2.590436	113.092384	49.009075	37.083256	106.306389	51.590727	17.24641	109.6993865	-60.367863	1.098614	117.6502235
6.99807	-26.799519	118.135025	-4.17781	8.985881	113.311646	54.463417	-2.678782	113.211288	49.161137	36.920502	106.095161	51.812277	17.12086	109.6532245	-60.167897	0.850901999999998	116.9700675
6.764416	-28.624035	118.13549	-3.936695	8.653546	112.687683	54.832363	-2.910928	113.37439	49.407188	36.599316	105.867302	52.1197755	16.844194	109.620846	-59.9931655	0.462897999999999	115.75452
6.652734	-29.217827	117.982277	-3.832101	8.396528	112.338341	54.972542	-3.169255	113.404381	49.548767	36.348625	105.799057	52.2606545	16.589685	109.601719	-59.9248565	0.203371000000001	115.074963
6.537142	-29.214169	117.641136	-3.788031	8.133873	112.068649	55.014412	-3.449028	113.430695	49.654945	36.075016	105.736526	52.3346785	16.312994	109.5836105	-59.9107405	-0.0452480000000008	114.5536875
6.453482	-29.113991	117.13427	-3.744562	7.840649	111.776794	55.030693	-3.741932	113.413773	49.766396	35.829361	105.853905	52.3985445	16.0437145	109.633839	-59.8876685	-0.362416500000001	113.919749
6.408069	-28.874121	116.503586	-3.728569	7.570772	111.498116	55.060894	-4.046203	113.325607	49.890854	35.609653	106.02491	52.475874	15.781725	109.6752585	-59.933012	-0.640181000000002	113.3209735
6.3831	-28.472525	115.819885	-3.710583	7.380826	111.248909	55.064613	-4.324891	113.191437	50.002563	35.400124	106.136719	52.533588	15.5376165	109.664078	-59.954754	-0.7759645	112.83374
6.366303	-27.912367	115.119362	-3.698576	7.27834	111.006912	55.059273	-4.5643	113.027641	50.120937	35.248512	106.262886	52.590105	15.342106	109.6452635	-59.987257	-0.785425999999999	112.3685605
6.408282	-26.81678	114.211761	-3.633337	7.308244	110.722305	55.056686	-4.806966	112.697426	50.29055	35.116535	106.46212	52.673618	15.1547845	109.579773	-59.940292	-0.5382965	111.864837
6.451799	-26.001247	113.644661	-3.567994	7.454398	110.557556	55.075691	-4.879311	112.48262	50.427948	35.089367	106.567444	52.7518195	15.105028	109.525032	-59.8878075	-0.196232	111.59008
6.537645	-25.042416	113.039795	-3.490634	7.671094	110.381615	55.113594	-4.901235	112.304237	50.595211	35.117455	106.797157	52.8544025	15.10811	109.550697	-59.8356705	0.234078	111.212533
6.692767	-23.98254	112.274704	-3.392121	7.888313	110.175774	55.189037	-4.898823	112.191978	50.786419	35.224213	107.244995	52.987728	15.162695	109.7184865	-59.77197	0.613931000000001	110.6330615
6.857809	-22.872719	111.407791	-3.281519	8.112649	109.957443	55.250381	-4.909845	112.204132	50.994183	35.332035	108.003128	53.122282	15.211095	110.10363	-59.68532	1.014203	109.811256
6.983891	-21.712387	110.505417	-3.225489	8.287169	109.790436	55.251457	-4.98065	112.368835	51.25671	35.394676	109.123016	53.2540835	15.207013	110.7459255	-59.7050615	1.367325	108.8349465
7.078015	-20.607252	109.761131	-3.267941	8.439064	109.761047	55.160107	-5.111257	112.680206	51.512753	35.402855	110.419395	53.33643	15.145799	111.5498005	-59.872312	1.732329	107.9722935
7.259888	-18.816656	109.174438	-3.443889	8.690955	110.034012	54.93737	-5.265627	113.226868	51.657642	35.274826	112.41671	53.297506	15.0045995	112.821789	-60.185284	2.3773105	107.246235
7.357018	-17.642632	109.206268	-3.578875	8.907399	110.372452	54.806225	-5.255944	113.568413	51.634453	35.227623	113.516617	53.220339	14.9858395	113.542515	-60.378089	2.8289585	107.202389
7.379211	-16.540627	109.386528	-3.73771	9.14537	110.740372	54.689713	-5.173465	113.862869	51.551228	35.245193	114.321671	53.1204705	15.035864	114.09227	-60.5958905	3.254876	107.388474
7.373247	-15.479186	109.69931	-3.919874	9.356184	111.049011	54.550934	-5.082745	114.144745	51.431351	35.301201	114.853111	52.9911425	15.109228	114.498928	-60.8308905	3.60314	107.599094
7.370763	-14.430912	109.91906	-4.110319	9.513621	111.231018	54.402752	-5.059296	114.469231	51.285309	35.331711	115.241066	52.8440305	15.1362075	114.8551485	-61.0646685	3.8910345	107.6068875
7.318038	-13.470461	110.178581	-4.340615	9.589066	111.353386	54.235302	-5.062419	114.772842	51.15015	35.302444	115.617661	52.692726	15.1200125	115.1952515	-61.373956	4.0581195	107.5115205
7.221288	-12.549602	110.354164	-4.608821	9.57763	111.469688	54.001259	-5.104851	115.099083	51.001785	35.242813	115.986969	52.501522	15.068981	115.543026	-61.719164	4.086279	107.39635
7.008323	-11.379357	110.541595	-5.006813	9.453685	111.684395	53.663166	-5.173974	115.414879	50.739079	35.155594	116.503059	52.2011225	14.99081	115.958969	-62.2147485	3.91656	107.409821
6.856636	-10.583171	110.677086	-5.257797	9.37055	111.835419	53.475101	-5.179894	115.544891	50.527275	35.168015	116.768768	52.001188	14.9940605	116.1568295	-62.516782	3.7470395	107.5140085
6.690363	-9.849578	110.789177	-5.477009	9.328112	111.981155	53.310238	-5.118512	115.647034	50.294773	35.204762	116.96199	51.8025055	15.043125	116.304512	-62.7565235	3.613099	107.657798
6.497596	-9.172059	110.99073	-5.656521	9.313358	112.127327	53.16658	-4.999358	115.719643	50.068455	35.292816	117.113922	51.6175175	15.146729	116.4167825	-62.9305595	3.479987	107.8378715
6.263669	-8.515545	111.105469	-5.809919	9.342621	112.282288	53.041683	-4.837289	115.760742	49.866302	35.411087	117.217766	51.4539925	15.286899	116.489254	-63.0738305	3.398343	108.075322
6.012848	-7.963608	111.220955	-5.942356	9.388847	112.429878	52.93824	-4.667238	115.790703	49.670681	35.539673	117.284157	51.3044605	15.4362175	116.53743	-63.1891725	3.3414765	108.322326
5.760332	-7.461108	111.316574	-6.057408	9.426063	112.563011	52.821362	-4.52448	115.801407	49.487324	35.642113	117.374298	51.154343	15.5588165	116.5878525	-63.269159	3.2933095	108.5381695
5.320269	-6.763961	111.414482	-6.279521	9.462101	112.760841	52.563923	-4.394366	115.791641	49.248428	35.743614	117.595161	50.9061755	15.674624	116.693401	-63.4652175	3.249578	108.828281
