# Supplementary material for: How to jointly control a ball trajectory on a moving board: Methodological insights into Motor Learning and Rehabilitation
Source: PLoS One. 2025 Oct 15;20(10):e0334588. doi: 10.1371/journal.pone.0334588 (PMC12527165; doi:10.1371/journal.pone.0334588)
Supplement: S2 Data — (ZIP) [file pone.0334588.s002.zip › D1_029.csv]

Ball_X	Ball_Y	Ball_Z	BoardCentre_X	BoardCentre_Y	BoardCentre_Z	P1LeftHand_X	P1LeftHand_Y	P1LeftHand_Z	P1RightHand_X	P1RightHand_Y	P1RightHand_Z	P1MidHands_X	P1MidHands_Y	P1MidHands_Z	P2MidHands_X	P2MidHands_Y	P2MidHands_Z
-10.498955	-3.743921	92.118492	-4.157485	11.955353	93.00132	48.463562	-10.305628	95.391121	44.11747	42.04575	95.681854	46.290516	15.870061	95.5364875	-54.605486	8.040645	90.4661525
-11.294792	-3.421271	92.611656	-4.258224	11.708447	93.440506	48.454067	-10.421115	95.706299	43.948929	41.924252	95.803871	46.201498	15.7515685	95.755085	-54.717946	7.6653255	91.125927
-12.060811	-3.072548	93.162468	-4.358384	11.432292	93.874931	48.428593	-10.555201	96.052902	43.792389	41.786404	95.974724	46.110491	15.6156015	96.013813	-54.827259	7.2489825	91.736049
-12.831587	-2.665465	93.704926	-4.484086	11.156301	94.330612	48.380527	-10.703978	96.378967	43.616055	41.651863	96.210526	45.998291	15.4739425	96.2947465	-54.966463	6.8386595	92.3664775
-13.566844	-2.221207	94.178505	-4.625657	10.871634	94.770378	48.314545	-10.838231	96.702393	43.435574	41.508839	96.519058	45.8750595	15.335304	96.6107255	-55.1263735	6.407964	92.9300305
-14.261974	-1.884305	94.593788	-4.779402	10.595209	95.168648	48.233536	-10.968521	97.017014	43.252068	41.389801	96.901512	45.742802	15.21064	96.959263	-55.301606	5.979778	93.378033
-15.1733	-1.337886	95.139198	-5.010105	10.248472	95.721992	48.108498	-11.115336	97.475967	42.995132	41.25391	97.513626	45.551815	15.069287	97.4947965	-55.572025	5.427657	93.9491875
-15.749206	-0.90514	95.521843	-5.141347	10.030903	96.078217	48.031086	-11.195231	97.786789	42.824188	41.199574	97.925903	45.427637	15.0021715	97.856346	-55.710331	5.0596345	94.300088
-16.287762	-0.419197	95.882362	-5.25471	9.846816	96.461189	47.986965	-11.242988	98.12693	42.66523	41.15509	98.317184	45.3260975	14.956051	98.222057	-55.8355175	4.737581	94.700321
-16.742115	0.066213	96.326408	-5.378718	9.68452	96.853561	47.97998	-11.269064	98.505554	42.486828	41.118935	98.694511	45.233404	14.9249355	98.6000325	-55.99084	4.4441045	95.1070895
-17.194839	0.474277	96.791183	-5.465442	9.557382	97.290901	47.980976	-11.284659	98.929939	42.302822	41.077595	99.007324	45.141899	14.896468	98.9686315	-56.072783	4.218296	95.6131705
-17.54056	0.881932	97.24884	-5.49481	9.422753	97.715118	48.014244	-11.27841	99.406609	42.132965	41.043915	99.294319	45.0736045	14.8827525	99.350464	-56.0632245	3.9627535	96.079772
-17.823978	1.298255	97.691086	-5.518873	9.315461	98.11824	48.085751	-11.286921	99.89669	41.981091	41.011932	99.618652	45.033421	14.8625055	99.757671	-56.071167	3.7684165	96.478809
-18.206831	2.036875	98.22934	-5.567338	9.126147	98.646423	48.111187	-11.343072	100.783669	41.855015	40.934937	100.216888	44.983101	14.7959325	100.5002785	-56.117777	3.4563615	96.7925675
-18.44322	2.580665	98.435631	-5.61247	8.940489	98.958481	48.121101	-11.438147	101.394585	41.810318	40.844883	100.769592	44.9657095	14.703368	101.0820885	-56.1906495	3.17761	96.8348735
-18.59391	3.029027	98.774109	-5.651948	8.733784	99.312393	48.088421	-11.579839	102.046608	41.795815	40.743729	101.420616	44.942118	14.581945	101.733612	-56.246014	2.885623	96.891174
-18.739098	3.503005	99.160149	-5.672915	8.492651	99.797073	48.039848	-11.723633	102.706818	41.766857	40.611629	102.182983	44.9033525	14.443998	102.4449005	-56.2491825	2.541304	97.1492455
-18.819311	3.905127	99.710876	-5.66379	8.210913	100.408112	47.998531	-11.851201	103.398811	41.73201	40.458115	103.016953	44.8652705	14.303457	103.207882	-56.1928505	2.118369	97.608342
-18.834656	4.322012	100.361397	-5.649903	7.903666	101.098	48.015656	-11.988097	104.128647	41.712997	40.338947	103.924309	44.8643265	14.175425	104.026478	-56.1641325	1.631907	98.169522
-18.879389	4.810315	101.049423	-5.66329	7.602299	101.817085	48.075615	-12.089926	104.865387	41.672585	40.263248	104.844872	44.8741	14.086661	104.8551295	-56.20068	1.117937	98.7790405
-18.890497	5.533965	102.049828	-5.734293	7.219047	102.868042	48.158516	-12.222915	105.880737	41.573868	40.16011	106.070618	44.866192	13.9685975	105.9756775	-56.334778	0.469496499999998	99.7604065
-18.838873	6.037269	102.727219	-5.77048	7.04156	103.525269	48.191597	-12.280942	106.438705	41.507885	40.122757	106.743225	44.849741	13.9209075	106.590965	-56.390701	0.162212499999999	100.459573
-18.809086	6.487019	103.418671	-5.793249	6.916121	104.186249	48.210423	-12.334008	106.929695	41.468071	40.074753	107.268272	44.839247	13.8703725	107.0989835	-56.425745	-0.0381304999999994	101.2735145
-18.713409	6.939074	104.126724	-5.80326	6.836066	104.855278	48.196518	-12.407306	107.409286	41.466206	40.002544	107.720932	44.831362	13.797619	107.565109	-56.437882	-0.125487000000001	102.145447
-18.59712	7.434849	104.841255	-5.821477	6.760333	105.497551	48.196747	-12.495821	107.859184	41.508724	39.909538	108.160614	44.8527355	13.7068585	108.009899	-56.4956895	-0.186192499999999	102.985203
-18.44569	7.967227	105.469803	-5.863548	6.673522	106.106445	48.185684	-12.580362	108.315849	41.566982	39.845959	108.621109	44.876333	13.6327985	108.468479	-56.603429	-0.285754499999999	103.744411
-18.310318	8.507015	106.025764	-5.928292	6.581749	106.674286	48.201859	-12.689993	108.706963	41.632671	39.792927	109.04068	44.917265	13.551467	108.8738215	-56.773849	-0.387968999999998	104.4747505
-17.998341	9.225534	106.867073	-6.086311	6.386139	107.453789	48.162971	-12.828609	109.221283	41.65646	39.750446	109.59108	44.9097155	13.4609185	109.4061815	-57.0823375	-0.688640499999998	105.5013965
-17.822474	9.663244	107.251106	-6.201149	6.239934	107.852936	48.144867	-12.892432	109.526085	41.630424	39.720375	109.889893	44.8876455	13.4139715	109.707989	-57.2899435	-0.934103499999999	105.997883
-17.633667	10.089015	107.471001	-6.35291	6.148668	108.110298	48.08297	-12.930224	109.835075	41.59169	39.745312	110.001541	44.83733	13.407544	109.918308	-57.54315	-1.110208	106.302288
-17.390739	10.573201	107.517532	-6.50514	6.118396	108.192757	48.034763	-12.871064	110.072304	41.504593	39.844822	109.932076	44.769678	13.486879	110.00219	-57.779958	-1.250087	106.383324
-17.080214	11.093067	107.330513	-6.574597	6.137508	108.075737	48.035793	-12.713792	110.189529	41.350338	39.973244	109.661865	44.6930655	13.629726	109.925697	-57.8422595	-1.35471	106.225777
-16.773151	11.606038	107.121292	-6.603655	6.164872	107.922424	48.101856	-12.514475	110.135101	41.163982	40.108795	109.275452	44.632919	13.79716	109.7052765	-57.840229	-1.467416	106.1395715
-16.338333	12.105927	107.086884	-6.611441	6.209012	107.867744	48.141567	-12.278051	109.972778	40.954945	40.256741	108.957733	44.548256	13.989345	109.4652555	-57.771138	-1.571321	106.2702325
-15.734643	12.899561	107.40155	-6.52369	6.277836	108.086014	48.224678	-11.843914	109.752144	40.674503	40.57053	108.758904	44.4495905	14.363308	109.255524	-57.4969705	-1.807636	106.916504
-15.31264	13.382177	107.787643	-6.487235	6.328696	108.430328	48.341831	-11.530275	109.696785	40.541561	40.846432	108.943893	44.441696	14.6580785	109.320339	-57.416166	-2.0006865	107.540317
-14.797704	13.89308	108.267334	-6.461729	6.366001	108.826782	48.468506	-11.215538	109.747101	40.456242	41.147369	109.312294	44.462374	14.9659155	109.5296975	-57.385832	-2.2339135	108.1238665
-14.233631	14.467218	108.648537	-6.429292	6.394939	109.19632	48.593784	-10.903428	109.818352	40.38921	41.465958	109.809998	44.491497	15.281265	109.814175	-57.350081	-2.491387	108.578465
-13.616152	14.972644	108.980621	-6.428294	6.440739	109.481606	48.701794	-10.616969	109.915947	40.344982	41.77906	110.373817	44.523388	15.5810455	110.144882	-57.379976	-2.6995675	108.81833
-12.921926	15.510774	109.266151	-6.437346	6.525669	109.714035	48.782993	-10.350167	110.039673	40.338169	42.094921	110.894836	44.560581	15.872377	110.4672545	-57.435273	-2.821039	108.9608155
-12.328463	16.027203	109.511826	-6.483051	6.601403	109.931419	48.833763	-10.094508	110.149719	40.311848	42.383633	111.353775	44.5728055	16.1445625	110.751747	-57.5389075	-2.9417565	109.111091
-11.257811	16.697922	109.900574	-6.627479	6.719127	110.258247	48.826611	-9.742319	110.332123	40.225647	42.735165	111.893593	44.526129	16.496423	111.112858	-57.781087	-3.058169	109.403636
-10.560349	17.1078	110.094872	-6.735869	6.79997	110.477982	48.769958	-9.551942	110.396507	40.150215	42.936848	112.071953	44.4600865	16.692453	111.23423	-57.9318245	-3.092513	109.721734
-9.639241	17.483585	110.297775	-6.875346	6.874936	110.672394	48.683693	-9.355618	110.359367	40.025764	43.083279	112.141289	44.3547285	16.8638305	111.250328	-58.1054205	-3.1139585	110.09446
-8.911775	17.858034	110.408829	-7.000648	6.941667	110.808647	48.556587	-9.16046	110.200157	39.879887	43.19128	112.053047	44.218237	17.01541	111.126602	-58.219533	-3.132076	110.490692
-8.058162	18.154936	110.435867	-7.121692	7.000847	110.828827	48.404846	-8.936019	109.832069	39.682762	43.294552	111.80484	44.043804	17.1792665	110.8184545	-58.287188	-3.1775725	110.8391995
-7.192396	18.425222	110.232391	-7.198714	7.039805	110.708328	48.219536	-8.738061	109.293732	39.441532	43.369614	111.392738	43.830534	17.3157765	110.343235	-58.227962	-3.2361665	111.073421
-6.106532	18.650917	109.907661	-7.289674	7.086637	110.457764	48.019676	-8.532302	108.588219	39.156712	43.439335	110.904861	43.588194	17.4535165	109.74654	-58.167542	-3.2802425	111.168988
-4.675748	18.966316	109.285263	-7.412432	7.098682	109.897636	47.683556	-8.261166	107.35096	38.76049	43.565212	110.174301	43.222023	17.652023	108.7626305	-58.046887	-3.454659	111.0326415
-3.611925	19.066006	108.786606	-7.557773	7.070418	109.468208	47.413136	-8.131897	106.498459	38.50201	43.605946	109.770966	42.957573	17.7370245	108.1347125	-58.073119	-3.5961885	110.8017035
-2.344226	19.137651	108.205177	-7.724783	7.047465	108.973167	47.113659	-8.026621	105.596588	38.265663	43.661674	109.415802	42.689661	17.8175265	107.506195	-58.139227	-3.7225965	110.440139
-1.189626	19.193871	107.613708	-7.914691	7.037435	108.411728	46.741234	-7.937177	104.789101	38.057457	43.708878	109.101021	42.3993455	17.8858505	106.945061	-58.2287275	-3.8109805	109.878395
0.052365	19.140247	107.000481	-8.144768	7.090785	107.842888	46.382324	-7.868044	104.043045	37.879593	43.760033	108.861885	42.1309585	17.9459945	106.452465	-58.4204945	-3.7644245	109.233311
1.473118	19.077259	106.27787	-8.387653	7.175407	107.183006	46.059982	-7.825922	103.348587	37.71312	43.790497	108.667419	41.886551	17.9822875	106.008003	-58.661857	-3.6314735	108.358009
2.810336	18.981224	105.529251	-8.636704	7.296525	106.398987	45.765274	-7.80206	102.755737	37.59634	43.802101	108.483841	41.680807	18.0000205	105.619789	-58.954215	-3.4069705	107.178185
5.034531	18.675869	104.367722	-9.003567	7.546941	105.276466	45.36282	-7.791455	102.022491	37.462936	43.854382	108.196236	41.412878	18.0314635	105.1093635	-59.420012	-2.9375815	105.4435685
6.583241	18.365566	103.830109	-9.219822	7.772255	104.671188	45.169983	-7.76857	102.092979	37.396908	43.87466	108.251801	41.2834455	18.053045	105.17239	-59.7230895	-2.508535	104.169986
8.201264	17.916939	103.678383	-9.438797	8.042159	104.302147	45.154499	-7.827731	102.825996	37.435337	43.956245	108.774902	41.294918	18.064257	105.800449	-60.172512	-1.979939	102.803845
9.849334	17.362587	103.924835	-9.673808	8.295718	104.149536	45.235367	-7.964585	104.093781	37.634544	44.026245	109.7052	41.4349555	18.03083	106.8994905	-60.7825715	-1.439394	101.3995815
11.497186	16.628355	104.417511	-9.879086	8.528037	104.125702	45.318142	-8.158972	105.663635	37.843914	44.093533	110.83934	41.581028	17.9672805	108.2514875	-61.3392	-0.911206500000002	99.9999165
13.12077	15.901279	105.128708	-10.0157	8.764433	104.204155	45.376484	-8.316341	107.305023	38.056065	44.113846	111.960617	41.7162745	17.8987525	109.63282	-61.7476745	-0.3698865	98.77549
14.715609	14.991721	105.910362	-10.088877	8.953382	104.326225	45.450611	-8.489368	108.888519	38.237972	44.103992	113.01088	41.8442915	17.807312	110.9496995	-62.0220455	0.0994519999999994	97.7027505
16.981462	13.609141	106.99884	-10.044977	9.156689	104.414536	45.641579	-8.735821	110.873756	38.573158	44.087772	114.249756	42.1073685	17.6759755	112.561756	-62.1973225	0.6374025	96.267316
18.375885	12.545736	107.533112	-9.96666	9.246607	104.415634	45.784863	-8.853996	111.782967	38.796841	44.090958	114.701927	42.290852	17.618481	113.242447	-62.224172	0.874732999999999	95.588821
19.733074	11.45695	107.846031	-9.844407	9.307071	104.421616	45.914986	-8.928457	112.251404	38.953785	44.05109	114.800179	42.4343855	17.5613165	113.5257915	-62.1231995	1.0528255	95.3174405
20.962769	10.387044	107.91465	-9.675293	9.317114	104.353477	46.05933	-8.940919	112.367477	39.095383	43.982475	114.569832	42.5773565	17.520778	113.4686545	-61.9279425	1.11345	95.2382995
22.143381	9.226442	107.747223	-9.479649	9.315656	104.149269	46.234859	-8.969128	112.294403	39.256321	43.902023	114.141785	42.74559	17.4664475	113.218094	-61.704888	1.1648645	95.080444
23.23959	7.993816	107.499649	-9.238838	9.313036	103.751503	46.464626	-9.022922	112.10289	39.435623	43.807621	113.626694	42.9501245	17.3923495	112.864792	-61.4278005	1.2337225	94.638214
24.188637	6.822443	107.102898	-8.973618	9.299842	103.217926	46.707172	-9.072301	111.837769	39.63522	43.749657	113.08857	43.171196	17.338678	112.4631695	-61.118432	1.261006	93.9726825
25.392862	4.948036	106.474388	-8.542089	9.309487	102.311157	47.040775	-9.067429	111.367645	39.919037	43.720428	112.245193	43.479906	17.3264995	111.806419	-60.564084	1.2924745	92.815895
26.044178	3.627268	106.079224	-8.246784	9.295173	101.68824	47.265141	-9.091505	111.128189	40.188251	43.680973	111.67054	43.726696	17.294734	111.3993645	-60.220264	1.295612	91.9771155
26.54018	2.398511	105.695831	-7.940104	9.24174	101.128975	47.489052	-9.199029	110.91626	40.458652	43.590954	111.152016	43.973852	17.1959625	111.034138	-59.85406	1.2875175	91.223812
26.846828	1.107268	105.339851	-7.648034	9.149062	100.699913	47.708691	-9.326294	110.710754	40.723522	43.450356	110.656944	44.2161065	17.062031	110.683849	-59.5121745	1.236093	90.715977
27.086285	-0.268807	105.071426	-7.357108	9.026765	100.387253	47.930603	-9.445941	110.504173	40.991199	43.31311	110.152519	44.460901	16.9335845	110.328346	-59.175117	1.1199455	90.44616
27.171513	-1.629342	104.782127	-7.077732	8.901291	100.189758	48.144566	-9.549001	110.31543	41.237728	43.159542	109.649361	44.691147	16.8052705	109.9823955	-58.846611	0.997311500000002	90.3971205
27.048645	-2.807639	104.677475	-6.79537	8.790589	100.091843	48.331841	-9.635113	110.196648	41.50576	42.975891	109.089195	44.9188005	16.670389	109.6429215	-58.5095405	0.910789000000001	90.5407645
26.696564	-4.765828	104.481888	-6.374139	8.584903	100.001083	48.65733	-9.835812	110.059372	41.882931	42.639481	108.303436	45.2701305	16.4018345	109.181404	-58.0184085	0.767971500000002	90.820762
26.336735	-6.042057	104.310783	-6.113635	8.44762	99.913467	48.860245	-9.985153	109.955421	42.129284	42.425797	107.782257	45.4947645	16.220322	108.868839	-57.7220345	0.674917999999998	90.958095
25.845448	-7.132621	104.122673	-5.844088	8.306418	99.767288	49.049839	-10.124631	109.782173	42.347698	42.202595	107.254623	45.6987685	16.038982	108.518398	-57.3869445	0.573854000000001	91.016178
25.145811	-8.260058	103.867737	-5.592005	8.171309	99.569756	49.214413	-10.241248	109.542297	42.551891	41.997692	106.735626	45.883152	15.878222	108.1389615	-57.067162	0.464396000000001	91.0005505
24.407717	-9.310415	103.528954	-5.359781	8.046043	99.344948	49.386909	-10.3456	109.242035	42.755192	41.835899	106.221405	46.0710505	15.7451495	107.73172	-56.7906125	0.346936499999998	90.958176
23.556314	-10.23374	103.12114	-5.157681	7.965712	99.175613	49.524128	-10.383603	108.903442	42.915691	41.715515	105.742409	46.2199095	15.665956	107.3229255	-56.5352715	0.265467999999998	91.0283005
22.575504	-11.101252	102.823997	-5.004021	7.939207	99.110435	49.636333	-10.392511	108.57341	43.043686	41.668503	105.321442	46.3400095	15.637996	106.947426	-56.3480515	0.240417999999998	91.273444
20.872366	-12.261916	102.516731	-4.847594	8.0179	99.169189	49.75494	-10.334033	108.212807	43.210705	41.64909	104.806137	46.4828225	15.6575285	106.509472	-56.1780105	0.378271499999997	91.828906
19.637087	-12.878245	102.404083	-4.805666	8.100739	99.260506	49.818619	-10.250451	108.020226	43.258961	41.690235	104.564919	46.53879	15.719892	106.2925725	-56.150122	0.481586	92.2284395
18.326988	-13.50642	102.242134	-4.785466	8.232472	99.346809	49.867718	-10.150148	107.848206	43.281944	41.753273	104.378639	46.574831	15.8015625	106.1134225	-56.145763	0.6633815	92.5801955
16.854782	-13.998313	102.091705	-4.77945	8.378217	99.410667	49.874039	-10.002782	107.695732	43.295238	41.837692	104.255913	46.5846385	15.917455	105.9758225	-56.1435385	0.838979	92.8455115
15.359049	-14.411359	101.945473	-4.784445	8.547815	99.472076	49.86475	-9.856893	107.58036	43.291985	41.957474	104.210136	46.5783675	16.0502905	105.895248	-56.1472575	1.0453395	93.048904
13.739025	-14.723897	101.762566	-4.80254	8.730039	99.514328	49.860008	-9.705353	107.500626	43.297577	42.112728	104.257294	46.5787925	16.2036875	105.87896	-56.1838725	1.2563905	93.149696
12.118948	-14.997439	101.603806	-4.833766	8.914932	99.575783	49.862762	-9.546895	107.463753	43.294659	42.296692	104.347626	46.5787105	16.3748985	105.9056895	-56.2462425	1.4549655	93.2458765
9.45368	-15.227578	101.492523	-4.887644	9.177942	99.742821	49.840511	-9.30208	107.504501	43.261341	42.551067	104.457581	46.550926	16.6244935	105.981041	-56.326214	1.7313905	93.504601
7.691862	-15.336121	101.460091	-4.931209	9.329834	99.878418	49.82859	-9.136791	107.585106	43.205219	42.700653	104.507568	46.5169045	16.781931	106.046337	-56.3793225	1.877737	93.710499
5.798504	-15.327909	101.452705	-4.970903	9.444021	100.037674	49.830013	-8.991679	107.689491	43.136265	42.823879	104.544281	46.483139	16.9161	106.116886	-56.424945	1.971942	93.958462
3.855925	-15.298382	101.508591	-4.997338	9.526093	100.195656	49.86002	-8.874521	107.814919	43.053993	42.956059	104.56134	46.4570065	17.040769	106.1881295	-56.4516825	2.011417	94.2031825
1.9078	-15.176948	101.518608	-5.032764	9.576063	100.381508	49.887917	-8.760614	107.939545	42.954395	43.074978	104.536865	46.421156	17.157182	106.238205	-56.486684	1.994944	94.524811
-0.148283	-15.009062	101.626457	-5.044641	9.587079	100.612534	49.950455	-8.663287	108.03051	42.889233	43.121002	104.452774	46.419844	17.2288575	106.241642	-56.509126	1.9453005	94.983426
-2.22776	-14.73261	101.817169	-5.042392	9.576526	100.868591	50.009525	-8.562482	108.111969	42.777393	43.174973	104.319824	46.393459	17.3062455	106.2158965	-56.478243	1.8468065	95.5212855
-5.404823	-14.257418	102.128792	-5.04942	9.484439	101.295769	50.107159	-8.4463	108.21521	42.616596	43.212387	104.104683	46.3618775	17.3830435	106.1599465	-56.4607175	1.5858345	96.4315915
-7.576367	-13.803566	102.400276	-5.054551	9.366095	101.660278	50.148594	-8.411194	108.235359	42.493061	43.2034	103.986588	46.3208275	17.396103	106.1109735	-56.4299295	1.336087	97.2095825
-9.714379	-13.332788	102.747742	-5.052309	9.207736	102.111351	50.183945	-8.393363	108.166122	42.35704	43.176849	103.914299	46.2704925	17.391743	106.0402105	-56.3751105	1.023729	98.1824915
-11.957789	-12.720328	103.300308	-5.078526	9.015517	102.676247	50.198711	-8.410415	108.053467	42.224964	43.121754	103.837563	46.2118375	17.3556695	105.945515	-56.3688895	0.675364499999997	99.406979
-14.1071	-12.084482	104.054131	-5.102565	8.792362	103.411697	50.181335	-8.463107	107.854698	42.06279	43.011688	103.774155	46.1220625	17.2742905	105.8144265	-56.3271925	0.310433500000002	101.0089675
-16.352692	-11.308386	105.000473	-5.157528	8.531807	104.254593	50.096565	-8.556145	107.590141	41.865173	42.861782	103.751251	45.980869	17.1528185	105.670696	-56.295925	-0.0892044999999975	102.83849
-18.502304	-10.483589	106.132042	-5.268453	8.234674	105.200386	49.942741	-8.708594	107.287231	41.638535	42.693146	103.769051	45.790638	16.992276	105.528141	-56.327544	-0.522928	104.872631
-21.679071	-9.103889	108.023048	-5.553786	7.768451	106.677284	49.555264	-8.976666	106.672653	41.163616	42.432232	103.937614	45.35944	16.727783	105.3051335	-56.467012	-1.190881	108.0494345
-23.767481	-8.043634	109.310982	-5.794173	7.437676	107.67894	49.178703	-9.163257	106.220375	40.789597	42.282928	104.170784	44.98415	16.5598355	105.1955795	-56.572496	-1.6844835	110.1623005
-25.714844	-6.977738	110.540329	-6.123815	7.092136	108.61393	48.689724	-9.349973	105.795944	40.391495	42.131615	104.535744	44.5406095	16.390821	105.165844	-56.7882395	-2.206549	112.062016
-27.6266	-5.785618	111.710693	-6.487621	6.788388	109.461128	48.105312	-9.55462	105.476273	40.030243	41.980675	104.98465	44.0677775	16.2130275	105.2304615	-57.0430195	-2.6362515	113.6917945
-29.394236	-4.579075	112.758446	-6.886919	6.559406	110.203209	47.503395	-9.768283	105.170525	39.723595	41.827477	105.463768	43.613495	16.029597	105.3171465	-57.387333	-2.910785	115.0892715
-31.07136	-3.260431	113.719154	-7.247552	6.358981	110.86879	46.889099	-9.981934	104.927063	39.472984	41.65078	105.948105	43.1810415	15.834423	105.437584	-57.6761455	-3.116461	116.299996
-32.55582	-1.950922	114.602768	-7.575321	6.170459	111.411903	46.312775	-10.184714	104.72171	39.270218	41.487465	106.39193	42.7914965	15.6513755	105.55682	-57.9421385	-3.3104575	117.266986
-34.535553	0.143642	115.816963	-7.982426	5.951069	112.13623	45.55685	-10.432106	104.464066	39.015755	41.287292	107.020485	42.2863025	15.427593	105.7422755	-58.2511545	-3.525455	118.5301845
-35.619976	1.500066	116.545021	-8.272727	5.810229	112.5252	45.089378	-10.555763	104.364288	38.860058	41.169792	107.396576	41.974718	15.3070145	105.880432	-58.520172	-3.6865565	119.169968
-36.542294	2.945985	117.287132	-8.565639	5.675112	112.917648	44.667339	-10.669832	104.270638	38.651638	41.079823	107.745186	41.6594885	15.2049955	106.007912	-58.7907665	-3.8547715	119.827384
-37.311092	4.271447	117.856453	-8.829213	5.579607	113.26487	44.250114	-10.725797	104.204346	38.421032	41.011791	108.084778	41.335573	15.142997	106.144562	-58.993999	-3.983783	120.385178
-37.889587	5.603962	118.279778	-9.10156	5.448213	113.465843	43.904995	-10.753351	104.14357	38.190762	40.998009	108.412865	41.0478785	15.122329	106.2782175	-59.2509985	-4.225903	120.6534685
-38.28289	6.926095	118.485619	-9.352143	5.36908	113.534286	43.653767	-10.747054	104.085625	37.983177	41.017395	108.679283	40.818472	15.1351705	106.382454	-59.522758	-4.3970105	120.686118
-38.602516	8.205736	118.433525	-9.597932	5.304617	113.457108	43.469498	-10.725368	104.023407	37.784943	41.047657	108.87207	40.6272205	15.1611445	106.4477385	-59.8230845	-4.5519105	120.4664775
-38.677208	10.138725	118.163872	-9.933802	5.295876	113.242149	43.179642	-10.675408	103.98259	37.473709	41.087723	108.999802	40.3266755	15.2061575	106.491196	-60.1942795	-4.6144055	119.993102
-38.535969	11.335786	117.914078	-10.156337	5.334473	113.083817	43.013882	-10.648794	103.99939	37.286724	41.123428	109.02375	40.150303	15.237317	106.51157	-60.462977	-4.568371	119.656064
-38.236008	12.517211	117.641129	-10.360835	5.385404	112.959465	42.857346	-10.620551	104.057762	37.116547	41.157703	109.022797	39.9869465	15.268576	106.5402795	-60.7086165	-4.497768	119.3786505
-37.72419	13.627565	117.386559	-10.546342	5.395346	112.854233	42.741508	-10.611885	104.14566	36.983547	41.172935	109.027039	39.8625275	15.280525	106.5863495	-60.9552115	-4.489833	119.1221165
-37.062424	14.621828	117.209068	-10.701105	5.396341	112.829651	42.626278	-10.617739	104.246796	36.867805	41.186516	109.082047	39.7470415	15.2843885	106.6644215	-61.1492515	-4.4917065	118.9948805
-36.201477	15.572746	117.054474	-10.844125	5.358063	112.846695	42.519733	-10.654408	104.354713	36.779293	41.178276	109.186409	39.649513	15.261934	106.770561	-61.337763	-4.545808	118.922829
-35.178864	16.471764	116.934929	-10.982392	5.299205	112.903831	42.402409	-10.713543	104.469009	36.696857	41.141468	109.304932	39.549633	15.2139625	106.8869705	-61.514417	-4.6155525	118.9206915
-33.398403	17.630207	116.696785	-11.152885	5.241339	112.985123	42.224064	-10.784422	104.649315	36.599045	41.100552	109.472443	39.4115545	15.158065	107.060879	-61.7173245	-4.675387	118.909367
-32.064262	18.27906	116.467285	-11.261127	5.207444	112.996826	42.121403	-10.853143	104.770004	36.562984	41.082161	109.552299	39.3421935	15.114509	107.1611515	-61.8644475	-4.699621	118.8325005
-30.548567	18.913385	116.055252	-11.352142	5.186918	112.932182	42.040688	-10.904784	104.89724	36.534863	41.067551	109.600517	39.2877755	15.0813835	107.2488785	-61.9920595	-4.7075475	118.6154855
-28.916904	19.521423	115.611313	-11.469131	5.130264	112.826454	41.985111	-10.969057	105.012962	36.500835	41.052124	109.6521	39.242973	15.0415335	107.332531	-62.181235	-4.7810055	118.320377
-27.191357	19.983833	115.100952	-11.561797	5.09763	112.69088	41.919682	-11.039633	105.12648	36.482468	41.024792	109.715675	39.201075	14.9925795	107.4210775	-62.324669	-4.7973195	117.9606825
-25.312933	20.448797	114.587227	-11.664845	5.061444	112.529228	41.854088	-11.101163	105.299141	36.48489	41.015141	109.835159	39.169489	14.956989	107.56715	-62.499179	-4.834101	117.491306
-23.340269	20.805592	114.031044	-11.784726	5.032932	112.359703	41.828972	-11.17003	105.57637	36.536701	40.998341	110.065521	39.1828365	14.9141555	107.8209455	-62.7522885	-4.8482915	116.8984605
-20.209219	21.25852	113.291779	-11.965087	5.07252	112.177917	41.833523	-11.31733	106.433228	36.759907	41.023003	110.758064	39.296715	14.8528365	108.595646	-63.226889	-4.7077965	115.760188
-17.95874	21.495293	112.879524	-12.149137	5.123209	112.092468	41.911629	-11.367165	107.31263	36.979279	41.082088	111.544922	39.445454	14.8574615	109.428776	-63.743728	-4.6110435	114.75616
-15.707396	21.617598	112.614799	-12.403123	5.21077	112.063362	42.015465	-11.410791	108.356812	37.157753	41.168861	112.543228	39.586609	14.879035	110.45002	-64.392855	-4.457495	113.676704
-13.408746	21.717873	112.507141	-12.703291	5.339517	112.059692	42.025013	-11.359181	109.541031	37.258434	41.277905	113.631477	39.6417235	14.959362	111.586254	-65.0483055	-4.280328	112.53313
-11.006851	21.66416	112.471054	-13.084093	5.503991	112.036385	42.00679	-11.272313	110.794189	37.216969	41.42907	114.813103	39.6118795	15.0783785	112.803646	-65.7800655	-4.0703965	111.269124
-8.773263	21.614487	112.61512	-13.496232	5.753923	112.045631	41.923492	-11.132327	111.968208	36.969528	41.56823	115.796768	39.44651	15.2179515	113.882488	-66.438974	-3.7101055	110.208774
-6.451602	21.484426	112.73278	-13.90513	6.082036	112.037552	41.774071	-10.904705	113.011719	36.580547	41.736488	116.50071	39.177309	15.4158915	114.7562145	-66.987569	-3.2518195	109.3188895
-3.030635	21.097931	112.881973	-14.431479	6.601003	111.973717	41.503868	-10.505157	114.187744	36.000057	42.054787	117.30851	38.7519625	15.774815	115.748127	-67.6149205	-2.572809	108.199307
-0.747149	20.696749	112.94117	-14.681819	6.935549	111.891922	41.347237	-10.260345	114.810478	35.738174	42.229225	117.487808	38.5427055	15.98444	116.149143	-67.9063435	-2.113342	107.634701
1.466136	20.260427	112.975601	-14.865507	7.219161	111.72525	41.238461	-10.062881	115.318718	35.538364	42.406216	117.585121	38.3884125	16.1716675	116.4519195	-68.1194265	-1.7333455	106.9985805
3.627965	19.710876	113.030174	-15.006497	7.446513	111.477348	41.206039	-9.904165	115.652489	35.375561	42.509911	117.575668	38.2908	16.302873	116.6140785	-68.303794	-1.409847	106.3406175
5.706324	19.12442	113.013336	-15.110975	7.691644	111.169937	41.171902	-9.728624	115.833839	35.245056	42.655926	117.501152	38.208479	16.463651	116.6674955	-68.430429	-1.080363	105.6723785
7.789591	18.435102	112.868477	-15.144393	7.933304	110.832237	41.130142	-9.518235	115.906235	35.166637	42.774754	117.257332	38.1483895	16.6282595	116.5817835	-68.4371755	-0.761651499999999	105.0826905
9.778834	17.706032	112.727562	-15.075339	8.180854	110.511017	41.16436	-9.369274	115.862823	34.748856	43.013859	117.178955	37.956608	16.8222925	116.520889	-68.107286	-0.460584499999996	104.501145
12.612781	16.555986	112.477684	-14.780272	8.557849	110.000946	41.301689	-9.246476	115.802216	35.444305	42.881454	116.30632	38.372997	16.817489	116.054268	-67.933541	0.298209	103.947624
14.491434	15.64285	112.206802	-14.517215	8.750927	109.571365	41.448082	-9.230289	115.717934	35.650108	42.923573	115.919838	38.549095	16.846642	115.818886	-67.583525	0.655212000000002	103.323844
16.185844	14.725971	111.977676	-14.243986	8.888905	109.047401	41.595295	-9.243575	115.590202	35.926971	42.878021	115.518616	38.761133	16.817223	115.554409	-67.249105	0.960587	102.540393
17.820913	13.744938	111.639442	-13.991867	8.972862	108.443939	41.74604	-9.265494	115.406479	36.175606	42.836731	115.145912	38.960823	16.7856185	115.2761955	-66.944557	1.1601055	101.6116825
19.268257	12.767835	111.325546	-13.735066	9.020025	107.841812	41.887238	-9.290329	115.195953	36.356827	42.80949	114.768753	39.1220325	16.7595805	114.982353	-66.5921645	1.2804695	100.701271
20.663334	11.723473	111.036644	-13.540901	9.07009	107.363251	41.994225	-9.304958	114.984985	36.546227	42.723618	114.271866	39.270226	16.70933	114.6284255	-66.352028	1.43085	100.0980765
21.865284	10.68314	110.851898	-13.378652	9.111257	107.068993	42.069897	-9.323635	114.821037	36.681072	42.642818	113.722786	39.3754845	16.6595915	114.2719115	-66.1327885	1.5629225	99.8660745
23.547539	9.024902	110.75853	-13.152432	9.075157	106.895622	42.207275	-9.412768	114.746628	36.901417	42.500217	113.074409	39.554346	16.5437245	113.9105185	-65.85921	1.6065895	99.8807255
24.395916	7.952943	110.839058	-13.029796	8.985068	106.900009	42.318424	-9.503278	114.742302	37.048428	42.414307	112.784134	39.683426	16.4555145	113.763218	-65.743018	1.5146215	100.0368
25.129128	6.835209	110.883224	-12.911267	8.884207	106.937042	42.413242	-9.592236	114.725433	37.153519	42.340012	112.610802	39.7833805	16.373888	113.6681175	-65.6059145	1.394526	100.2059665
25.865358	5.698504	110.906982	-12.7981	8.802955	106.987297	42.497917	-9.630166	114.701698	37.228382	42.292572	112.479614	39.8631495	16.331203	113.590656	-65.4593495	1.274707	100.383938
26.437681	4.581283	110.933319	-12.694173	8.735943	107.038536	42.59705	-9.625483	114.657715	37.261269	42.270687	112.425888	39.9291595	16.322602	113.5418015	-65.3175055	1.149284	100.5352705
26.813358	3.569778	110.986076	-12.592014	8.679443	107.067299	42.724983	-9.600942	114.604721	37.26968	42.272865	112.455765	39.9973315	16.3359615	113.530243	-65.1813595	1.02292449999999	100.604355
27.091223	2.558591	111.041428	-12.498357	8.652891	107.060638	42.857048	-9.549592	114.580032	37.305634	42.301086	112.488815	40.081341	16.375747	113.5344235	-65.078055	0.930035000000004	100.5868525
27.346796	1.018122	111.025963	-12.332805	8.657165	107.044426	43.03204	-9.452123	114.523842	37.363064	42.374756	112.514641	40.197552	16.4613165	113.5192415	-64.863162	0.853013500000003	100.5696105
27.305264	0.146194	110.978333	-12.231277	8.721338	107.08197	43.133076	-9.372533	114.460243	37.423615	42.443272	112.529228	40.2783455	16.5353695	113.4947355	-64.7408995	0.907306499999997	100.6692045
26.841759	-0.40466	110.932503	-12.136287	8.844578	107.152771	43.191864	-9.285151	114.439201	37.527847	42.534256	112.601791	40.3598555	16.6245525	113.520496	-64.6324295	1.0646035	100.785046
26.281244	-0.998638	110.918869	-12.061632	9.025838	107.261368	43.233673	-9.171321	114.449814	37.667194	42.655106	112.787209	40.4504335	16.7418925	113.6185115	-64.5736975	1.3097835	100.9042245
25.659973	-1.548123	110.940346	-11.98295	9.242913	107.369957	43.300861	-9.078604	114.45681	37.835667	42.810459	113.029694	40.568264	16.8659275	113.743252	-64.534164	1.6198985	100.996662
25.030506	-2.051454	110.866249	-11.919522	9.49297	107.489563	43.367676	-8.953352	114.446007	38.022682	42.995136	113.276245	40.695179	17.020892	113.861126	-64.534223	1.965048	101.118
24.273935	-2.424895	110.7864	-11.85196	9.750724	107.586494	43.457153	-8.809114	114.361679	38.200493	43.197605	113.485168	40.828823	17.1942455	113.9234235	-64.532743	2.3072025	101.2495645
22.923147	-3.06792	110.417	-11.754524	10.145478	107.666718	43.658836	-8.590823	114.189026	38.439587	43.548328	113.673889	41.0492115	17.4787525	113.9314575	-64.5582595	2.8122035	101.4019785
21.983055	-3.468757	110.059357	-11.71087	10.425918	107.660881	43.801739	-8.40689	114.025726	38.568409	43.824802	113.692497	41.185074	17.708956	113.8591115	-64.606814	3.14288	101.4626505
20.919777	-3.752552	109.716156	-11.676992	10.703959	107.597176	43.954067	-8.176302	113.844368	38.697769	44.158855	113.627159	41.325918	17.9912765	113.7357635	-64.679902	3.4166415	101.4585885
19.818501	-4.097392	109.275475	-11.650371	11.005383	107.518913	44.124748	-7.997854	113.637589	38.796612	44.533096	113.525406	41.46068	18.267621	113.5814975	-64.761422	3.743145	101.4563285
18.620955	-4.426025	108.963478	-11.614287	11.303705	107.463394	44.283901	-7.825266	113.448586	38.857082	44.902199	113.409508	41.5704915	18.5384665	113.429047	-64.7990655	4.0689435	101.497741
17.393904	-4.740213	108.714699	-11.542314	11.559705	107.44101	44.431973	-7.634858	113.277115	38.879608	45.251621	113.17762	41.6557905	18.8083815	113.2273675	-64.7404185	4.3110285	101.6546525
16.071491	-5.028106	108.468414	-11.466993	11.800384	107.440689	44.607826	-7.485428	113.108322	38.860203	45.522667	112.90889	41.7340145	19.0186195	113.008606	-64.6680005	4.5821485	101.872772
14.002456	-5.49809	108.243492	-11.310202	12.139904	107.546303	44.850704	-7.334556	112.868347	38.87989	45.751999	112.353325	41.865297	19.2087215	112.610836	-64.485701	5.0710865	102.48177
12.566711	-5.728688	108.168282	-11.205091	12.341571	107.709885	44.959953	-7.256394	112.710762	38.894344	45.844158	112.021492	41.9271485	19.293882	112.366127	-64.3373305	5.38926	103.053643
11.083802	-6.006364	108.200005	-11.111627	12.504593	107.981598	45.049286	-7.193047	112.614151	38.929188	45.861454	111.774124	41.989237	19.3342035	112.1941375	-64.212491	5.6749825	103.7690585
9.618787	-6.240523	108.360649	-11.031912	12.636267	108.319855	45.093143	-7.148769	112.623978	38.985146	45.882717	111.676193	42.0391445	19.366974	112.1500855	-64.1029685	5.90556	104.4896245
8.008135	-6.407353	108.593987	-10.978595	12.748601	108.735596	45.124756	-7.127618	112.643013	39.076622	45.89806	111.710274	42.100689	19.385221	112.1766435	-64.057879	6.111981	105.2945485
6.478196	-6.628497	108.813095	-10.939046	12.839479	109.168518	45.148224	-7.129503	112.655136	39.189686	45.905903	111.835793	42.168955	19.3882	112.2454645	-64.047047	6.290758	106.0915715
4.94319	-6.751267	109.056877	-10.918568	12.920875	109.60611	45.132301	-7.127169	112.678146	39.289288	45.913822	112.015915	42.2107945	19.3933265	112.3470305	-64.0479305	6.4484235	106.8651895
2.514009	-6.942593	109.42868	-10.894066	13.068971	110.240875	45.095245	-7.077765	112.706459	39.42873	45.995094	112.289688	42.2619875	19.4586645	112.4980735	-64.0501195	6.6792775	107.9836765
1.007196	-7.002337	109.678505	-10.887137	13.177319	110.623131	45.105812	-7.00431	112.730576	39.472904	46.051193	112.459755	42.289358	19.5234415	112.5951655	-64.063632	6.8311965	108.6510965
-0.610197	-7.085256	109.960388	-10.859671	13.304157	110.935081	45.161022	-6.892085	112.774673	39.482956	46.153557	112.549042	42.321989	19.630736	112.6618575	-64.041331	6.977578	109.2083045
-2.114867	-7.150181	110.143051	-10.83272	13.454719	111.158195	45.264641	-6.774764	112.815872	39.482418	46.285355	112.606956	42.3735295	19.7552955	112.711414	-64.0389695	7.1541425	109.604976
-3.605376	-7.129545	110.303154	-10.772564	13.596352	111.293968	45.393475	-6.618111	112.838829	39.493706	46.447353	112.58651	42.4435905	19.914621	112.7126695	-63.9887185	7.278083	109.8752665
-5.092427	-7.135649	110.433289	-10.680718	13.709244	111.349617	45.550358	-6.480307	112.868484	39.500549	46.581841	112.520851	42.5254535	20.050767	112.6946675	-63.8868895	7.367721	110.0045665
-6.485938	-7.108095	110.49514	-10.583602	13.787636	111.337318	45.712234	-6.374581	112.897514	39.512821	46.655022	112.414429	42.6125275	20.1402205	112.6559715	-63.7797315	7.4350515	110.0186645
-8.625031	-7.04614	110.507874	-10.440724	13.811941	111.184906	45.954502	-6.294523	112.979065	39.593163	46.732929	112.175354	42.7738325	20.219203	112.5772095	-63.6552805	7.404679	109.7926025
-9.963031	-7.045212	110.472549	-10.30697	13.741682	111.045074	46.120064	-6.252375	112.991989	39.608006	46.734394	111.97361	42.864035	20.2410095	112.4827995	-63.477975	7.2423545	109.6073485
-11.289115	-6.962948	110.502556	-10.169156	13.603049	110.89312	46.309162	-6.221615	113.070274	39.599602	46.686275	111.644257	42.954382	20.23233	112.3572655	-63.292694	6.973768	109.4289745
-12.627694	-6.882769	110.655426	-10.002923	13.425979	110.773979	46.53437	-6.242058	113.181923	39.557465	46.591064	111.242104	43.0459175	20.174503	112.2120135	-63.0517635	6.677455	109.3359445
-13.87377	-6.777333	110.952271	-9.824192	13.192478	110.754791	46.740131	-6.280564	113.348213	39.503391	46.439709	110.733772	43.121761	20.0795725	112.0409925	-62.770145	6.3053835	109.4685895
-15.1625	-6.575726	111.323868	-9.66549	12.892173	110.854492	46.964931	-6.387011	113.554993	39.452286	46.236263	110.259453	43.2086085	19.924626	111.907223	-62.5395885	5.85972	109.801761
-16.360394	-6.383027	111.736473	-9.490737	12.540945	111.043121	47.1628	-6.497921	113.748428	39.423389	46.007641	109.938095	43.2930945	19.75486	111.8432615	-62.2745685	5.32703	110.2429805
-18.114622	-5.912292	112.253487	-9.258518	11.961683	111.384201	47.458351	-6.670825	114.005127	39.407177	45.684521	109.684753	43.432764	19.506848	111.84494	-61.9498	4.416518	110.923462
-19.245272	-5.51629	112.538254	-9.136525	11.597455	111.583946	47.623615	-6.798811	114.124611	39.398155	45.510178	109.62915	43.510885	19.3556835	111.8768805	-61.783935	3.8392265	111.2910115
-20.342329	-5.038296	112.690758	-9.038294	11.290069	111.738876	47.765697	-6.874216	114.196503	39.361176	45.384109	109.613327	43.5634365	19.2549465	111.904915	-61.6400245	3.3251915	111.572837
-21.434256	-4.400978	112.710587	-8.928676	11.033418	111.791382	47.888241	-6.905581	114.272987	39.339699	45.301865	109.634483	43.61397	19.198142	111.953735	-61.471322	2.868694	111.629029
-22.451216	-3.741294	112.618019	-8.849971	10.841198	111.78907	48.004688	-6.897811	114.295876	39.341702	45.292557	109.681534	43.673195	19.197373	111.988705	-61.373137	2.485023	111.589435
-23.409115	-2.980119	112.441383	-8.758968	10.694411	111.715492	48.235256	-6.896122	114.230682	39.343662	45.304825	109.74157	43.789459	19.2043515	111.986126	-61.307395	2.1844705	111.444858
-24.384497	-2.055815	112.15274	-8.670806	10.558377	111.581245	48.369736	-6.8757	114.115738	39.348812	45.331223	109.835014	43.859274	19.2277615	111.975376	-61.200886	1.8889925	111.187114
-25.692383	-0.661456	111.711647	-8.535282	10.404238	111.368011	48.505989	-6.828804	113.695946	39.374657	45.387329	109.96431	43.940323	19.2792625	111.830128	-61.010887	1.5292135	110.905894
-26.513906	0.423904	111.39978	-8.428123	10.273674	111.183861	48.5382	-6.791182	113.263382	39.389397	45.402725	110.049522	43.9637985	19.3057715	111.656452	-60.8200445	1.2415765	110.71127
-27.310232	1.521593	111.118187	-8.353383	10.133677	110.98378	48.416451	-6.748914	112.546852	39.391193	45.389442	110.151688	43.903822	19.320264	111.34927	-60.610588	0.947089999999999	110.61829
-27.999657	2.65541	111.05925	-8.274537	9.976044	110.834709	48.326214	-6.720372	111.549507	39.329224	45.287296	110.062363	43.827719	19.283462	110.805935	-60.376793	0.668626	110.863483
-28.650967	3.930206	111.317383	-8.214592	9.819679	110.828697	48.055244	-6.624413	110.506973	39.173473	45.114651	109.793159	43.6143585	19.245119	110.150066	-60.0435425	0.394238999999999	111.507328
-29.237085	5.124329	111.947716	-8.163014	9.704623	111.048744	47.724976	-6.57404	109.428917	38.961193	44.94944	109.546135	43.3430845	19.1877	109.487526	-59.6691125	0.221546	112.609962
-29.657551	6.363634	112.896454	-8.166324	9.606506	111.511848	47.317238	-6.57788	108.646713	38.784138	44.804855	109.324883	43.050688	19.1134875	108.985798	-59.383336	0.0995244999999976	114.037898
-30.107969	8.283938	114.523849	-8.223462	9.415051	112.448418	46.726387	-6.595323	107.796181	38.549343	44.695942	109.379982	42.637865	19.0503095	108.5880815	-59.084789	-0.220207500000001	116.3087545
-30.322355	9.511053	115.463379	-8.296591	9.303505	113.034729	46.343868	-6.664675	107.457558	38.383995	44.623211	109.528397	42.3639315	18.979268	108.4929775	-58.9571135	-0.372257999999999	117.5764805
-30.360857	10.783454	116.217873	-8.395535	9.158869	113.533607	46.005978	-6.763238	107.236313	38.218529	44.516682	109.679176	42.1122535	18.876722	108.4577445	-58.9033235	-0.558984000000002	118.6094695
-30.269585	12.011487	116.753242	-8.501287	9.038504	113.84935	45.747223	-6.924085	107.130005	38.113483	44.388084	109.820541	41.930353	18.7319995	108.475273	-58.932927	-0.654991500000001	119.223427
-30.131441	13.195282	116.938522	-8.592014	8.928349	114.014114	45.572788	-7.110105	107.140732	38.069599	44.252426	109.89267	41.8211935	18.5711605	108.516701	-59.0052215	-0.7144625	119.511527
-29.810146	14.420054	116.910851	-8.68258	8.830947	114.008293	45.482311	-7.313676	107.230186	38.095917	44.077129	109.914818	41.789114	18.3817265	108.572502	-59.154274	-0.719832499999999	119.444084
-29.421476	15.499788	116.656288	-8.733294	8.691091	113.936592	45.449482	-7.541868	107.392593	38.15794	43.882057	109.896553	41.803711	18.1700945	108.644573	-59.270299	-0.787912500000001	119.228611
-28.533264	17.171385	116.044235	-8.761874	8.428463	113.669144	45.491508	-7.921592	107.613708	38.285221	43.563396	109.823013	41.8883645	17.820902	108.7183605	-59.4121125	-0.963975999999995	118.6199275
-27.758556	18.240578	115.663254	-8.785573	8.199602	113.508919	45.507133	-8.178676	107.704437	38.37542	43.334354	109.785316	41.9412765	17.577839	108.7448765	-59.5124225	-1.178635	118.2729615
-26.835272	19.244879	115.444092	-8.801744	7.949588	113.4403	45.469551	-8.426805	107.762489	38.449837	43.118908	109.828224	41.959694	17.3460515	108.7953565	-59.563182	-1.4468755	118.0852435
-25.753647	20.242516	115.388489	-8.801772	7.690626	113.47084	45.371937	-8.638604	107.825783	38.55526	42.900436	110.035149	41.9635985	17.130916	108.930466	-59.5671425	-1.749664	118.011214
-24.61051	21.173637	115.395393	-8.789442	7.485796	113.639305	45.318497	-8.86875	107.921921	38.714462	42.752602	110.474823	42.0164795	16.941926	109.198372	-59.5953635	-1.970334	118.080238
-23.224131	22.080992	115.591286	-8.814559	7.265315	113.80497	45.289356	-9.030025	108.142937	38.90609	42.668503	111.153099	42.097723	16.819239	109.648018	-59.726841	-2.288609	117.961922
-21.820433	22.937376	115.86174	-8.89962	7.084823	114.052246	45.33099	-9.117755	108.514748	39.088081	42.661076	112.115456	42.2095355	16.7716605	110.315102	-60.0087755	-2.6020145	117.78939
-19.469101	24.116438	116.458748	-9.160976	6.915996	114.462769	45.531731	-9.054486	109.304726	39.288822	42.806988	113.94371	42.4102765	16.876251	111.624218	-60.7322285	-3.044259	117.30132
-17.81312	24.793816	116.829803	-9.390733	6.849092	114.710274	45.690968	-8.901973	109.901031	39.312107	42.987156	115.31469	42.5015375	17.0425915	112.6078605	-61.2830035	-3.3444075	116.8126875
-16.130413	25.371719	117.283821	-9.681236	6.856116	114.95826	45.821037	-8.704759	110.462311	39.184971	43.172615	116.632446	42.503004	17.233928	113.5473785	-61.865476	-3.521696	116.3691415
-14.331288	25.834227	117.618492	-10.002751	6.914516	115.158333	45.871555	-8.423186	111.034523	38.930382	43.382576	117.811623	42.4009685	17.479695	114.423073	-62.4064705	-3.650663	115.893593
-12.57932	26.234919	117.899635	-10.333475	7.051691	115.327797	45.923473	-8.141137	111.626205	38.621674	43.617638	118.784546	42.2725735	17.7382505	115.2053755	-62.9395235	-3.6348685	115.4502185
-10.659819	26.483177	117.977394	-10.650793	7.242197	115.474068	46.016167	-7.85294	112.225571	38.26379	43.863834	119.513725	42.1399785	18.005447	115.869648	-63.4415645	-3.521053	115.078488
-8.887337	26.655924	118.032547	-10.955768	7.454737	115.572891	46.107559	-7.623912	112.826668	37.878834	44.117485	119.987953	41.9931965	18.2467865	116.4073105	-63.9047325	-3.3373125	114.7384715
-5.97934	26.58127	117.784485	-11.344799	7.73937	115.68409	46.215389	-7.361098	113.615059	37.341766	44.376614	120.273636	41.7785775	18.507758	116.9443475	-64.4681755	-3.029018	114.4238325
-4.055768	26.320059	117.573883	-11.527148	7.871737	115.71524	46.271004	-7.255102	114.099823	37.062874	44.504696	120.267616	41.666939	18.624797	117.1837195	-64.721235	-2.881323	114.2467605
-2.045367	25.94034	117.287384	-11.67929	7.960932	115.687218	46.310814	-7.232875	114.559662	36.81123	44.590923	120.19558	41.561022	18.679024	117.377621	-64.919602	-2.75716	113.996815
-0.072391	25.3899	116.993057	-11.812294	8.00713	115.591469	46.324696	-7.274727	115.017319	36.728779	44.537411	120.061745	41.5267375	18.631342	117.539532	-65.1513255	-2.617082	113.643406
1.941416	24.728186	116.700958	-11.933526	8.026221	115.44104	46.330719	-7.367685	115.414749	36.645351	44.484375	119.940125	41.488035	18.558345	117.677437	-65.355087	-2.505903	113.204643
3.881079	23.942215	116.438309	-12.048447	8.047527	115.202126	46.31179	-7.465834	115.784798	36.627651	44.407051	119.811417	41.4697205	18.4706085	117.7981075	-65.5666145	-2.3755545	112.6061445
5.824235	23.077938	116.132988	-12.142813	8.106339	114.871155	46.311714	-7.551113	116.161057	36.632374	44.331596	119.616867	41.472044	18.3902415	117.888962	-65.75767	-2.1775635	111.853348
8.647503	21.611485	115.620026	-12.259583	8.290772	114.117775	46.339439	-7.631955	116.749779	36.660534	44.287189	119.256058	41.4999865	18.327617	118.0029185	-66.0191525	-1.746073	110.2326315
10.435083	20.566227	115.230324	-12.29254	8.432957	113.474045	46.372616	-7.652895	117.09343	36.658283	44.276207	118.91127	41.5154495	18.311656	118.00235	-66.1005295	-1.445742	108.94574
12.163705	19.455212	114.821625	-12.262142	8.552225	112.769737	46.42569	-7.661871	117.336945	36.684513	44.248981	118.486824	41.5551015	18.293555	117.9118845	-66.0793855	-1.189105	107.6275895
13.860697	18.281099	114.364365	-12.155635	8.622672	112.07328	46.51548	-7.699153	117.488358	36.744015	44.166412	117.91922	41.6297475	18.2336295	117.703789	-65.9410175	-0.9882855	106.442771
15.442305	17.059687	113.923347	-11.956685	8.635208	111.420998	46.617447	-7.740769	117.524185	36.866882	44.07378	117.294548	41.7421645	18.1665055	117.4093665	-65.6555345	-0.896089499999999	105.4326295
16.954889	15.79514	113.540413	-11.722553	8.594466	110.796036	46.745174	-7.790638	117.505417	37.045677	43.971012	116.653809	41.8954255	18.090187	117.079613	-65.3405315	-0.901254999999999	104.512459
18.391809	14.458391	113.146172	-11.480831	8.508831	110.22731	46.851406	-7.82915	117.412712	37.213913	43.860157	116.027557	42.0326595	18.0155035	116.7201345	-64.9943215	-0.9978415	103.7344855
20.213461	12.501213	112.698677	-11.137243	8.295954	109.487274	47.071121	-7.92201	117.236618	37.414127	43.674515	115.181984	42.242624	17.8762525	116.209301	-64.51711	-1.2843445	102.765247
21.270849	11.153205	112.471367	-10.951378	8.14352	109.100746	47.191265	-8.001282	117.149803	37.52174	43.562714	114.729019	42.3565025	17.780716	115.939411	-64.2592585	-1.493676	102.262081
22.183937	9.800483	112.333557	-10.785309	7.97123	108.794891	47.311527	-8.091003	117.039444	37.578983	43.437565	114.388252	42.445255	17.673281	115.713848	-64.015873	-1.730821	101.875934
22.93988	8.509419	112.211319	-10.666995	7.805603	108.553818	47.411068	-8.175369	116.916069	37.610634	43.33009	114.146339	42.510851	17.5773605	115.531204	-63.844841	-1.9661545	101.576432
23.507517	7.236281	112.150063	-10.568222	7.663602	108.351959	47.527	-8.264443	116.81572	37.62125	43.24477	113.938667	42.574125	17.4901635	115.3771935	-63.710569	-2.1629595	101.3267245
24.043211	5.877743	112.056374	-10.505374	7.537998	108.175255	47.601395	-8.31194	116.726601	37.614124	43.183376	113.791801	42.6077595	17.435718	115.259201	-63.6185075	-2.359722	101.091309
24.37965	4.625857	111.997368	-10.441505	7.432208	108.0224	47.664417	-8.343524	116.622032	37.589909	43.117142	113.69294	42.627163	17.386809	115.157486	-63.510173	-2.522393	100.887314
24.587402	2.810659	111.916946	-10.365764	7.292714	107.877037	47.754883	-8.405816	116.505524	37.557266	43.04615	113.616272	42.6560745	17.320167	115.060898	-63.3876025	-2.734739	100.693176
24.563354	1.570803	111.900772	-10.314478	7.223705	107.867134	47.799183	-8.447054	116.454697	37.5574	42.99118	113.625381	42.6782915	17.272063	115.040039	-63.3072475	-2.824653	100.694229
24.494648	0.334433	111.860947	-10.260544	7.151279	107.90229	47.838123	-8.498093	116.451965	37.580742	42.930531	113.644089	42.7094325	17.216219	115.048027	-63.2305205	-2.913661	100.756553
24.22752	-0.761816	111.892067	-10.204417	7.082411	107.987106	47.927345	-8.578563	116.464218	37.624779	42.864841	113.662788	42.776062	17.143139	115.063503	-63.184896	-2.978317	100.910709
23.780277	-1.853101	111.960091	-10.12301	7.012889	108.043549	48.003952	-8.640731	116.518494	37.697269	42.79652	113.66011	42.8506105	17.0778945	115.089302	-63.0966305	-3.0521165	100.997796
23.328541	-2.998193	111.90435	-10.030918	6.932497	108.061966	48.106468	-8.721144	116.556084	37.776489	42.721649	113.631531	42.9414785	17.0002525	115.0938075	-63.0033145	-3.1352585	101.0301245
22.705477	-4.048455	111.835205	-9.93708	6.850838	108.040276	48.221706	-8.806397	116.557671	37.845619	42.62516	113.549248	43.0336625	16.9093815	115.0534595	-62.9078225	-3.2077055	101.0270925
21.608282	-5.550621	111.583054	-9.766184	6.683521	107.945618	48.517628	-9.043334	116.437019	37.951332	42.449364	113.368271	43.23448	16.703015	114.902645	-62.766848	-3.335973	100.988591
20.755274	-6.505565	111.343971	-9.666428	6.546966	107.880142	48.747555	-9.28011	116.317001	38.02898	42.28759	113.210739	43.3882675	16.50374	114.76387	-62.7211235	-3.409808	100.996414
19.777794	-7.413377	111.125435	-9.577335	6.405647	107.871567	48.510445	-9.25132	116.328369	38.111584	42.116375	113.038086	43.3110145	16.4325275	114.6832275	-62.4656845	-3.6212335	101.0599065
18.650276	-8.230143	111.037811	-9.499412	6.249869	107.948723	48.587154	-9.434784	116.226593	38.192169	41.923557	112.882149	43.3896615	16.2443865	114.554371	-62.3884855	-3.7446485	101.343075
17.440056	-8.984576	110.913315	-9.434997	6.104305	108.097229	48.644508	-9.603394	116.159531	38.276955	41.719208	112.735023	43.4607315	16.057907	114.447277	-62.3307255	-3.849297	101.747181
16.114456	-9.668791	110.873207	-9.370271	5.980518	108.306351	48.709213	-9.797514	116.072037	38.364189	41.517899	112.634361	43.536701	15.8601925	114.353199	-62.277243	-3.8991565	102.259503
14.751166	-10.314299	110.849548	-9.332941	5.870384	108.557762	48.788166	-10.016167	115.959023	38.460236	41.321724	112.531952	43.624201	15.6527785	114.2454875	-62.290083	-3.9120105	102.8700365
12.430546	-11.096804	110.780563	-9.297249	5.790075	108.947304	48.778439	-10.302901	115.795639	38.623962	41.065098	112.434021	43.7012005	15.3810985	114.11483	-62.2956985	-3.8009485	103.779778
10.885395	-11.564974	110.667122	-9.295448	5.791457	109.168518	48.755692	-10.500789	115.630745	38.738361	40.922291	112.378075	43.7470265	15.210751	114.00441	-62.3379225	-3.627837	104.332626
9.190196	-11.891836	110.530785	-9.300954	5.821159	109.323288	48.669289	-10.644424	115.425003	38.837971	40.824703	112.344193	43.75363	15.0901395	113.884598	-62.355538	-3.4478215	104.761978
7.476703	-12.216083	110.260651	-9.325986	5.874218	109.406624	48.617317	-10.792458	115.12072	38.915562	40.756618	112.350723	43.7664395	14.98208	113.7357215	-62.4184115	-3.233644	105.0775265
5.743654	-12.425731	109.949448	-9.380366	5.947858	109.454811	48.540592	-10.92087	114.793648	38.963638	40.709328	112.404701	43.752115	14.894229	113.5991745	-62.512847	-2.998513	105.3104475
3.847977	-12.575107	109.607101	-9.446707	6.04279	109.470795	48.431419	-10.995746	114.435432	38.998718	40.69413	112.52346	43.7150685	14.849192	113.479446	-62.6084825	-2.763612	105.462144
2.019475	-12.68803	109.251846	-9.533854	6.165019	109.456543	48.337982	-11.079025	114.063904	39.041744	40.689419	112.680054	43.689863	14.805197	113.371979	-62.757571	-2.475159	105.541107
-0.863923	-12.776388	108.766792	-9.659105	6.384045	109.442291	48.117329	-11.142182	113.522232	39.106133	40.689972	112.926483	43.611731	14.773895	113.2243575	-62.929941	-2.005805	105.6602245
-2.795099	-12.779629	108.444809	-9.738597	6.520061	109.41671	48.393642	-11.4516	112.958191	39.162426	40.668358	113.029602	43.778034	14.608379	112.9938965	-63.255228	-1.568257	105.8395235
-4.764338	-12.780067	108.179565	-9.785781	6.640576	109.394875	47.984875	-11.343078	112.714302	39.216503	40.6054	113.020012	43.600689	14.631161	112.867157	-63.172251	-1.350009	105.922593
-6.758989	-12.789479	108.019424	-9.822795	6.773028	109.400848	47.744976	-11.332665	112.427399	39.267818	40.52533	112.862381	43.506397	14.5963325	112.64489	-63.151987	-1.0502765	106.156806
-8.749089	-12.746952	108.037842	-9.84023	6.896738	109.46534	47.581753	-11.351856	112.208534	39.284401	40.435696	112.572815	43.433077	14.54192	112.3906745	-63.113537	-0.748444000000001	106.5400055
-10.76957	-12.734546	108.252861	-9.832461	6.978938	109.604263	47.47184	-11.38889	112.121025	39.284058	40.326168	112.185944	43.377949	14.468639	112.1534845	-63.042871	-0.510763000000001	107.0550415
-12.775591	-12.678289	108.645294	-9.820496	6.984769	109.791962	47.40514	-11.459652	112.146935	39.273106	40.19614	111.779533	43.339123	14.368244	111.963234	-62.980115	-0.398706000000001	107.62069
-15.78508	-12.638294	109.370461	-9.791986	6.789353	110.143997	47.410378	-11.667285	112.357483	39.229088	39.927029	111.180748	43.319733	14.129872	111.7691155	-62.903705	-0.551165999999998	108.5188785
-17.749435	-12.579051	109.937393	-9.774598	6.496877	110.40448	47.443165	-11.828557	112.570892	39.147522	39.684059	110.773293	43.2953435	13.927751	111.6720925	-62.8445395	-0.933997	109.1368675
-19.68758	-12.513544	110.563957	-9.735222	6.141273	110.694443	47.500957	-12.020309	112.811127	39.025452	39.381584	110.321701	43.2632045	13.6806375	111.566414	-62.7336485	-1.3980915	109.822472
-21.626724	-12.351078	111.263084	-9.713164	5.724208	111.013794	47.549538	-12.221908	113.067711	38.888988	39.048935	109.832764	43.219263	13.4135135	111.4502375	-62.645591	-1.9650975	110.5773505
-23.508749	-12.171212	112.024437	-9.679543	5.260511	111.394264	47.572746	-12.428023	113.293495	38.718788	38.687412	109.329033	43.145767	13.1296945	111.311264	-62.504853	-2.6086725	111.477264
-25.364517	-11.872402	112.896309	-9.667905	4.770557	111.852989	47.596085	-12.695183	113.443115	38.516636	38.294209	108.889412	43.0563605	12.799513	111.1662635	-62.3921705	-3.258399	112.5397145
-27.176228	-11.496631	113.732018	-9.660457	4.234966	112.367653	47.537907	-12.998213	113.545296	38.351002	37.873249	108.617676	42.9444545	12.437518	111.081486	-62.2653685	-3.967586	113.65382
-29.799404	-10.759591	114.958122	-9.686042	3.376199	113.22715	47.386581	-13.498664	113.622131	38.136745	37.2841	108.563889	42.761663	11.892718	111.09301	-62.133747	-5.14032	115.36129
-31.463417	-10.158798	115.747498	-9.734254	2.823158	113.844894	47.200661	-13.837197	113.569878	38.011765	36.931522	108.74028	42.606213	11.5471625	111.155079	-62.074721	-5.9008465	116.534709
-33.074848	-9.436008	116.581619	-9.81116	2.296071	114.475716	46.979641	-14.147836	113.434685	37.845966	36.656391	109.002136	42.4128035	11.2542775	111.2184105	-62.0351235	-6.6621355	117.7330215
-34.598724	-8.605935	117.477715	-9.897644	1.844465	115.14032	46.697395	-14.416083	113.345253	37.648266	36.415203	109.308311	42.1728305	10.99956	111.326782	-61.9681185	-7.31063	118.953858
-36.013767	-7.609516	118.559937	-10.000246	1.469457	115.906334	46.34008	-14.625072	113.135971	37.466072	36.252987	109.692726	41.903076	10.8139575	111.4143485	-61.903568	-7.8750435	120.3983195
-37.314476	-6.531511	119.68689	-10.106692	1.206389	116.669724	46.097748	-14.840993	112.924767	37.317734	36.131237	110.088089	41.707741	10.645122	111.506428	-61.921125	-8.232344	121.83302
-38.478989	-5.334015	120.766815	-10.20838	1.005144	117.409225	45.772766	-14.987023	112.77037	37.17992	36.029911	110.506531	41.476343	10.521444	111.6384505	-61.893103	-8.511156	123.1799995
-39.930843	-3.450427	122.229179	-10.369268	0.765314	118.343307	45.307903	-15.184299	112.376892	37.034473	35.898724	111.083984	41.171188	10.3572125	111.730438	-61.909724	-8.8265845	124.956176
-40.77013	-2.090635	123.071465	-10.474146	0.642936	118.817917	44.931854	-15.284011	112.108276	36.965813	35.801773	111.413254	40.9488335	10.258881	111.760765	-61.8971255	-8.973009	125.875069
-41.444065	-0.688994	123.784431	-10.570626	0.522032	119.192528	44.566605	-15.369509	111.799393	36.945175	35.713882	111.730286	40.75589	10.1721865	111.7648395	-61.897142	-9.1281225	126.6202165
-41.989403	0.731503	124.364532	-10.658553	0.462121	119.478882	44.24781	-15.444822	111.509964	36.930317	35.666111	112.023544	40.5890635	10.1106445	111.766754	-61.9061695	-9.1864025	127.19101
-42.363968	2.216214	124.877121	-10.751764	0.442753	119.719292	43.964142	-15.444624	111.297356	36.920776	35.671314	112.317703	40.442459	10.113345	111.8075295	-61.945987	-9.227839	127.6310545
-42.530502	3.670488	125.342194	-10.839406	0.484054	119.965828	43.777908	-15.371689	111.175117	36.895859	35.742996	112.646759	40.3368835	10.1856535	111.910938	-62.0156955	-9.2175455	128.020718
-42.589756	5.169076	125.748062	-10.917303	0.586889	120.259521	43.676434	-15.246219	111.144081	36.852036	35.897671	112.998116	40.264235	10.325726	112.0710985	-62.098841	-9.151948	128.4479435
-42.223282	7.358774	126.342903	-11.016132	0.787333	120.703003	43.59639	-14.976925	111.263184	36.792191	36.159603	113.512001	40.1942905	10.591339	112.3875925	-62.2265545	-9.016673	129.0184135
-41.767044	8.803294	126.611099	-11.055972	0.942116	121.003128	43.582645	-14.827212	111.38588	36.767284	36.32373	113.824554	40.1749645	10.748259	112.605217	-62.2869085	-8.864027	129.401039
-41.127102	10.233247	126.853943	-11.073624	1.086632	121.274498	43.561996	-14.687009	111.537933	36.769356	36.481022	114.090004	40.165676	10.8970065	112.8139685	-62.312924	-8.7237425	129.7350275
-40.373455	11.610002	126.978157	-11.086946	1.188133	121.48423	43.552132	-14.57278	111.657837	36.794136	36.617043	114.313744	40.173134	11.0221315	112.9857905	-62.347026	-8.6458655	129.9826695
-39.331451	12.859766	127.001236	-11.079247	1.270282	121.630356	43.545967	-14.498493	111.722145	36.819092	36.710339	114.483711	40.1825295	11.105923	113.102928	-62.3410235	-8.565359	130.157784
-38.175991	14.090993	126.900162	-11.072419	1.315288	121.707008	43.534203	-14.445263	111.754776	36.855652	36.766766	114.629021	40.1949275	11.1607515	113.1918985	-62.3397655	-8.5301755	130.2221175
-36.931774	15.303071	126.729897	-11.0635	1.352919	121.719376	43.498482	-14.384097	111.763	36.903095	36.820499	114.722214	40.2007885	11.218201	113.242607	-62.3277885	-8.512363	130.196145
-34.671806	16.969299	126.18734	-11.038261	1.417331	121.616875	43.52911	-14.304772	111.720993	37.012531	36.89986	114.845726	40.2708205	11.297544	113.2833595	-62.3473425	-8.462882	129.9503905
-32.963699	18.072563	125.717094	-11.006293	1.465974	121.482361	43.555813	-14.227234	111.711098	37.084999	36.971489	114.938103	40.320406	11.3721275	113.3246005	-62.332992	-8.4401795	129.6401215
-31.13076	19.055805	125.136497	-10.987079	1.507439	121.286377	43.617985	-14.149271	111.711456	37.18504	37.041153	115.069511	40.4015125	11.445941	113.3904835	-62.3756705	-8.431063	129.1822705
-29.140356	20.047483	124.545761	-10.965757	1.536324	121.044174	43.718754	-14.092544	111.780151	37.304691	37.141254	115.280319	40.5117225	11.524355	113.530235	-62.4432365	-8.451707	128.558113
-27.138668	20.979227	123.86335	-10.959163	1.571204	120.778183	43.86562	-14.026856	112.072906	37.469528	37.272118	115.707649	40.667574	11.622631	113.8902775	-62.5859	-8.480223	127.6660885
-24.86729	21.796736	123.187218	-11.013942	1.626427	120.558914	44.071697	-13.927438	112.709808	37.663952	37.484024	116.458534	40.8678245	11.778293	114.584171	-62.8957085	-8.525439	126.533657
-22.52993	22.526451	122.559143	-11.173124	1.748032	120.460785	44.283699	-13.785401	113.72522	37.825352	37.769703	117.501572	41.0545255	11.992151	115.613396	-63.4007735	-8.496087	125.308174
-18.843096	23.500269	121.86351	-11.586879	2.027141	120.426521	44.59108	-13.528615	115.803993	37.85392	38.192707	119.486427	41.2225	12.332046	117.64521	-64.396258	-8.277764	123.207832
-16.354019	24.08036	121.616653	-11.967561	2.304952	120.507942	44.718098	-13.328266	117.337334	37.649364	38.529335	120.749512	41.183731	12.6005345	119.043423	-65.118853	-7.9906305	121.972461
-13.806528	24.597446	121.421051	-12.346845	2.637837	120.583977	44.794975	-12.961327	118.892479	37.278725	38.903343	121.922089	41.03685	12.971008	120.407284	-65.73054	-7.695334	120.76067
-11.220733	25.014097	121.307899	-12.677596	2.982412	120.658875	44.917686	-12.570913	120.264313	36.961792	39.21801	122.997536	40.939739	13.3235485	121.6309245	-66.294931	-7.3587245	119.6868255
-8.690604	25.37693	121.379425	-12.938653	3.353355	120.773506	45.002098	-12.220932	121.551117	36.651062	39.607609	123.898827	40.82658	13.6933385	122.724972	-66.703886	-6.9866285	118.82204
-6.058834	25.614229	121.487572	-13.142906	3.689645	120.78273	44.977489	-11.859095	122.757446	36.482285	39.996803	124.654533	40.729887	14.068854	123.7059895	-67.015699	-6.689564	117.8594705
-3.545501	25.787714	121.662094	-13.331403	4.002328	120.655762	44.968204	-11.593868	123.694038	36.307671	40.366028	125.459373	40.6379375	14.38608	124.5767055	-67.3007435	-6.381424	116.7348185
-0.198181	26.061041	122.132683	-13.544321	4.481886	120.289505	44.897659	-11.319013	124.727715	36.247372	40.716373	126.129936	40.5725155	14.69868	125.4288255	-67.6611575	-5.734908	115.1501845
2.463021	25.889566	122.077705	-13.73121	4.890504	119.966087	44.770214	-11.083809	125.03772	36.250423	40.948212	126.467575	40.5103185	14.9322015	125.7526475	-67.9727385	-5.1511935	114.1795265
4.764733	25.810926	122.200134	-13.861245	5.300824	119.542709	44.704529	-10.898107	125.057777	36.074795	41.236797	126.78994	40.389662	15.169345	125.9238585	-68.112152	-4.567697	113.1615595
6.949345	25.656027	122.273849	-13.807541	5.6344	119.006332	44.692814	-10.678004	124.763092	36.512039	41.312469	126.713707	40.6024265	15.3172325	125.7383995	-68.2175085	-4.0484325	112.2742645
9.082586	25.43413	122.254089	-13.599621	5.935003	118.314186	44.78616	-10.427983	124.225449	36.591278	41.523827	126.773155	40.688719	15.547922	125.499302	-67.887961	-3.677916	111.12907
11.088911	25.13707	122.124878	-13.313782	6.209377	117.455986	44.891678	-10.127986	123.546967	36.709248	41.747822	126.780579	40.800463	15.809918	125.163773	-67.428027	-3.391164	109.748199
12.969666	24.781498	121.913956	-13.066618	6.52931	116.614517	45.034954	-9.754471	122.733948	36.839912	41.969841	126.680687	40.937433	16.107685	124.7073175	-67.070669	-3.049065	108.5217165
15.587719	24.053787	121.469704	-12.736452	7.070828	115.431702	45.329163	-9.114614	121.501244	36.894222	42.378727	126.520332	41.1116925	16.6320565	124.010788	-66.5845965	-2.4904005	106.852616
17.192144	23.457497	121.046745	-12.549172	7.477551	114.720413	45.55584	-8.697246	120.835808	36.891315	42.654858	126.262924	41.2235775	16.978806	123.549366	-66.3219215	-2.023704	105.89146
18.660696	22.732521	120.548355	-12.423495	7.897546	114.027489	45.731869	-8.296644	120.299301	36.881523	42.988186	125.839386	41.306696	17.345771	123.0693435	-66.153686	-1.550679	104.9856345
19.97673	21.872578	119.953491	-12.346416	8.28927	113.365532	45.853832	-7.937103	119.847298	36.81263	43.284214	125.286232	41.333231	17.6735555	122.566765	-66.026063	-1.0950155	104.164299
21.129257	20.92358	119.298088	-12.305444	8.640424	112.764954	45.920059	-7.643582	119.521881	36.776588	43.589531	124.540947	41.3483235	17.9729745	122.031414	-65.9592115	-0.692126500000001	103.498494
22.111244	19.826225	118.642715	-12.263854	8.923139	112.257339	45.955025	-7.4181	119.273628	36.772503	43.859287	123.752617	41.363764	18.2205935	121.5131225	-65.891472	-0.374315499999998	103.0015555
22.952894	18.571768	118.044685	-12.198625	9.101849	111.879578	45.983582	-7.225948	119.069016	36.796932	44.090237	122.976372	41.390257	18.4321445	121.022694	-65.787507	-0.2284465	102.736462
23.955088	16.476171	117.25528	-12.062504	9.190116	111.547264	46.068474	-7.003353	118.874451	36.882919	44.350819	121.801033	41.4756965	18.673733	120.337742	-65.6007045	-0.293501000000003	102.756786
24.436251	14.938313	116.808319	-11.938031	9.15409	111.411407	46.116722	-6.868041	118.747391	36.911167	44.478016	121.093605	41.5139445	18.8049875	119.920498	-65.3900065	-0.496807499999999	102.902316
24.782566	13.378064	116.333786	-11.781097	9.05525	111.330078	46.337719	-6.775869	118.569984	36.971333	44.599335	120.378235	41.654526	18.911733	119.4741095	-65.21672	-0.801233000000003	103.1860465
24.963192	11.770751	115.88932	-11.596321	8.950699	111.275101	46.481247	-6.659391	118.397865	37.028538	44.684814	119.732895	41.7548925	19.0127115	119.06538	-64.9475345	-1.1113135	103.484822
25.009029	10.067251	115.502548	-11.474039	8.893886	111.297241	46.615295	-6.536598	118.26757	37.096363	44.781055	119.159988	41.855829	19.1222285	118.713779	-64.803907	-1.3344565	103.880703
24.931543	8.409185	115.149673	-11.297517	8.836375	111.397469	46.752335	-6.371857	118.154251	37.167515	44.904114	118.724167	41.959925	19.2661285	118.439209	-64.554959	-1.5933785	104.355729
24.663456	6.681572	114.964058	-11.134718	8.800769	111.576332	46.954212	-6.241594	118.077919	37.26189	45.043411	118.452965	42.108051	19.4009085	118.265442	-64.377487	-1.7993705	104.887222
24.046915	4.126795	114.792618	-10.923854	8.81076	111.960854	47.229885	-6.024397	118.087112	37.401051	45.280502	118.174362	42.315468	19.6280525	118.130737	-64.163176	-2.0065325	105.790971
23.48373	2.35628	114.729759	-10.795904	8.85844	112.280151	47.396584	-5.83461	118.085709	37.470413	45.443516	118.009079	42.4334985	19.804453	118.047394	-64.0253065	-2.087573	106.512908
22.870621	0.620654	114.703079	-10.63973	8.925235	112.612617	47.58345	-5.649774	118.137871	37.566563	45.589752	117.806564	42.5750065	19.969989	117.9722175	-63.8544665	-2.119519	107.2530165
22.134863	-1.104817	114.756393	-10.430572	8.992922	112.962212	47.819485	-5.478897	118.204056	37.733414	45.729057	117.538727	42.7764495	20.12508	117.8713915	-63.6375935	-2.139236	108.0530325
21.321146	-2.832096	114.792206	-10.176144	9.065927	113.326302	48.093777	-5.317638	118.239388	37.934189	45.854282	117.198631	43.013983	20.268322	117.7190095	-63.366271	-2.136468	108.9335945
20.45261	-4.544305	114.880356	-9.885545	9.12055	113.667892	48.378357	-5.153545	118.246307	38.140373	45.968903	116.79081	43.259365	20.407679	117.5185585	-63.030455	-2.166579	109.8172255
19.518002	-6.244938	114.933777	-9.554466	9.140186	113.93148	48.694862	-4.976344	118.219116	38.38488	46.097023	116.304909	43.539871	20.5603395	117.2620125	-62.648803	-2.2799675	110.6009475
17.99951	-8.755303	114.927017	-8.999666	9.087758	114.092827	49.220734	-4.771477	118.073105	38.758335	46.231102	115.567444	43.9895345	20.7298125	116.8202745	-61.9888665	-2.5542965	111.3653795
16.990921	-10.354175	114.854721	-8.628831	9.044631	114.059189	49.608948	-4.661654	117.929115	39.01487	46.299423	115.047386	44.311909	20.8188845	116.4882505	-61.569571	-2.7296225	111.6301275
15.879111	-11.944662	114.7537	-8.26981	9.03258	113.971016	49.998947	-4.533326	117.756424	39.248199	46.378265	114.539276	44.623573	20.9224695	116.14785	-61.163193	-2.8573095	111.794182
14.718601	-13.419625	114.71666	-7.92662	9.073272	113.855598	50.329166	-4.389653	117.613098	39.468796	46.435253	114.062927	44.898981	21.0228	115.8380125	-60.752221	-2.876256	111.8731835
13.491816	-14.856791	114.759338	-7.588682	9.124335	113.76828	50.614815	-4.239724	117.539177	39.689999	46.488461	113.595291	45.152407	21.1243685	115.567234	-60.329771	-2.8756985	111.969326
12.224277	-16.195793	114.860512	-7.272144	9.179974	113.693344	50.914169	-4.12349	117.473068	39.917622	46.514431	113.182358	45.4158955	21.1954705	115.327713	-59.9601835	-2.8355225	112.058975
10.889174	-17.48053	114.967667	-6.97858	9.254624	113.666641	51.19379	-4.071591	117.427376	40.169853	46.533958	112.835983	45.6818215	21.2311835	115.1316795	-59.6389815	-2.7219355	112.2016025
8.808146	-19.194988	115.181923	-6.560612	9.344314	113.716797	51.514267	-4.054903	117.381332	40.611374	46.513073	112.406837	46.0628205	21.229085	114.8940845	-59.1840445	-2.540457	112.5395095
7.371727	-20.262697	115.24334	-6.276246	9.374603	113.768372	51.751362	-4.082294	117.304848	40.915596	46.478359	112.252464	46.333479	21.1980325	114.778656	-58.885971	-2.4488265	112.758088
5.926377	-21.247425	115.272163	-6.001361	9.372893	113.804863	52.040661	-4.124138	117.194595	41.197208	46.461021	112.165871	46.6189345	21.1684415	114.680233	-58.6216565	-2.4226555	112.929493
4.439437	-22.183353	115.169266	-5.767283	9.3276	113.814018	52.302681	-4.153066	117.069374	41.416546	46.441772	112.120674	46.8596135	21.144353	114.595024	-58.3941795	-2.489153	113.033012
2.96944	-22.99114	115.080666	-5.544877	9.28463	113.84317	52.511208	-4.136945	116.892303	41.556274	46.471024	112.119339	47.033741	21.1670395	114.505821	-58.123495	-2.5977795	113.180519
1.434389	-23.722038	115.018318	-5.338528	9.26017	113.878593	52.731876	-4.068111	116.7258	41.676216	46.546494	112.087357	47.204046	21.2391915	114.4065785	-57.881102	-2.7188515	113.3506075
-0.064328	-24.347105	114.993683	-5.144718	9.271533	113.899139	52.946003	-3.986159	116.576317	41.815483	46.576637	112.052063	47.380743	21.295239	114.31419	-57.670179	-2.752173	113.484088
-2.379593	-25.102734	115.070221	-4.894155	9.336043	113.888512	53.277145	-3.823752	116.384933	41.951042	46.713184	111.831024	47.6140935	21.444716	114.1079785	-57.4024035	-2.77263	113.6690455
-3.916181	-25.487656	115.182983	-4.753488	9.381483	113.848518	53.44836	-3.707294	116.321289	41.982971	46.755554	111.590706	47.7156655	21.52413	113.9559975	-57.2226415	-2.761164	113.7410385
-5.43531	-25.804583	115.322792	-4.635552	9.398221	113.782333	53.618832	-3.617115	116.271889	41.943855	46.807648	111.329353	47.7813435	21.5952665	113.800621	-57.0524475	-2.7988245	113.764045
-6.985224	-26.027328	115.408913	-4.538081	9.350816	113.716469	53.769325	-3.566382	116.284393	41.946251	46.782063	111.07653	47.857788	21.6078405	113.6804615	-56.93395	-2.9062085	113.7524765
-8.531362	-26.19162	115.495132	-4.485699	9.235529	113.649689	53.899109	-3.580662	116.286339	41.877357	46.720676	110.878349	47.888233	21.570007	113.582344	-56.859631	-3.098949	113.717034
-10.123478	-26.245016	115.546127	-4.470544	9.100246	113.60334	53.966564	-3.623047	116.2761	41.791737	46.619957	110.717476	47.8791505	21.498455	113.496788	-56.8202385	-3.297963	113.709892
-11.634447	-26.227268	115.581146	-4.455236	8.96318	113.569305	53.976208	-3.664966	116.291084	41.744606	46.54232	110.57061	47.860407	21.438677	113.430847	-56.770879	-3.512317	113.707763
-13.947898	-25.974905	115.660568	-4.477369	8.765324	113.564217	53.984123	-3.757282	116.29628	41.656776	46.352451	110.414505	47.8204495	21.2975845	113.3553925	-56.7751875	-3.7669365	113.7730415
-15.429068	-25.66692	115.726051	-4.512458	8.651674	113.622414	53.968956	-3.822848	116.290283	41.571007	46.268646	110.342285	47.7699815	21.222899	113.316284	-56.7948975	-3.919551	113.928544
-16.909607	-25.246548	115.846802	-4.553061	8.566673	113.72683	53.96743	-3.88903	116.249046	41.497509	46.189423	110.261787	47.7324695	21.1501965	113.2554165	-56.8385915	-4.0168505	114.1982435
-18.380413	-24.719381	115.953354	-4.585181	8.470769	113.836372	53.942543	-3.959082	116.120461	41.395081	46.114075	110.260864	47.668812	21.0774965	113.1906625	-56.839174	-4.1359585	114.4820815
-19.789591	-24.124897	115.9384	-4.626413	8.356129	113.940681	53.870998	-4.033277	115.956963	41.306683	46.039848	110.300781	47.5888405	21.0032855	113.128872	-56.8416665	-4.2910275	114.75249
-21.182875	-23.446249	115.827583	-4.671203	8.238943	113.991997	53.770996	-4.106636	115.70858	41.243515	45.985336	110.405609	47.5072555	20.93935	113.0570945	-56.8496615	-4.461464	114.9268995
-22.553152	-22.666008	115.531563	-4.715872	8.116315	113.979004	53.641396	-4.194751	115.31514	41.197781	45.934044	110.570969	47.4195885	20.8696465	112.9430545	-56.8513325	-4.6370165	115.0149535
-24.49637	-21.411247	114.877678	-4.806119	7.952012	113.82235	53.256714	-4.264544	114.509071	41.175961	45.849178	110.818161	47.2163375	20.792317	112.663616	-56.8285755	-4.888293	114.981084
-25.757477	-20.465431	114.429199	-4.89397	7.887026	113.667854	52.926857	-4.279282	113.802322	41.137566	45.809429	110.972557	47.0322115	20.7650735	112.3874395	-56.8201515	-4.9910215	114.9482685
-26.967463	-19.459743	114.005325	-5.013741	7.851188	113.500656	52.521675	-4.245475	113.021896	41.090008	45.766327	111.061028	46.8058415	20.760426	112.041462	-56.8333235	-5.05805	114.95985
-28.097975	-18.439026	113.690094	-5.146639	7.860773	113.3237	52.077896	-4.193594	112.340591	40.980919	45.747089	111.028847	46.5294075	20.7767475	111.684719	-56.8226855	-5.0552015	114.962681
-29.195753	-17.353579	113.478622	-5.338008	7.901765	113.126923	51.590096	-4.140666	111.751305	40.818645	45.734463	110.92907	46.2043705	20.7968985	111.3401875	-56.8803865	-4.9933685	114.9136585
-30.237761	-16.259348	113.369728	-5.552722	7.956884	112.938034	51.252026	-4.132979	111.225403	40.613331	45.695805	110.69355	45.9326785	20.781413	110.9594765	-57.0381225	-4.867645	114.9165915
-31.147692	-15.156714	113.366905	-5.799715	8.006516	112.751831	50.874634	-4.121368	110.847748	40.35223	45.630325	110.313225	45.613432	20.7544785	110.5804865	-57.212862	-4.7414465	114.9231755
-32.423805	-13.514143	113.464615	-6.202779	7.966183	112.539162	50.313385	-4.254037	110.50663	39.916916	45.436485	109.726456	45.1151505	20.591224	110.116543	-57.5207085	-4.658858	114.961781
-33.168015	-12.417178	113.493858	-6.475512	7.837448	112.413918	49.955116	-4.391515	110.389091	39.679508	45.207664	109.379051	44.817312	20.4080745	109.884071	-57.768336	-4.7331785	114.943765
-33.798019	-11.358724	113.513672	-6.741712	7.673843	112.310875	49.607288	-4.565421	110.330162	39.424278	44.963291	109.048965	44.515783	20.198935	109.6895635	-57.999207	-4.851249	114.9321865
-34.343952	-10.264677	113.505127	-7.006092	7.461882	112.197449	49.285919	-4.746865	110.317841	39.171246	44.71891	108.774605	44.2285825	19.9860225	109.546223	-58.2407665	-5.0622585	114.848675
-34.792831	-9.163208	113.436905	-7.236692	7.242764	112.088203	48.986721	-4.923794	110.343376	38.911877	44.500683	108.501816	43.949299	19.7884445	109.422596	-58.422683	-5.3029165	114.75381
-35.174934	-8.086959	113.343643	-7.469244	7.030243	111.987755	48.748322	-5.076983	110.367844	38.634918	44.29052	108.238136	43.69162	19.6067685	109.30299	-58.630108	-5.5462825	114.67252
-35.469406	-6.968427	113.296417	-7.671474	6.876986	111.88887	48.524239	-5.177191	110.399078	38.369934	44.12405	107.975266	43.4470865	19.4734295	109.187172	-58.7900345	-5.7194575	114.590568
-35.667458	-5.166955	113.233566	-7.955453	6.702833	111.802986	48.222687	-5.261693	110.465408	37.984077	43.931679	107.564163	43.103382	19.334993	109.0147855	-59.014288	-5.929327	114.5911865
-35.731869	-3.986288	113.175819	-8.130366	6.594244	111.753204	48.045197	-5.309093	110.4524	37.735577	43.816223	107.343361	42.890387	19.253565	108.8978805	-59.151119	-6.065077	114.6085275
-35.697372	-2.75944	113.105057	-8.301608	6.483883	111.712227	47.832211	-5.363814	110.381744	37.49659	43.70797	107.199654	42.6644005	19.172078	108.790699	-59.2676165	-6.204312	114.633755
-35.547523	-1.480348	112.973938	-8.466539	6.349962	111.648689	47.614117	-5.439863	110.273338	37.277962	43.613712	107.129547	42.4460395	19.0869245	108.7014425	-59.3791175	-6.3870005	114.5959355
-35.37899	-0.197424	112.769379	-8.647516	6.219509	111.561646	47.374023	-5.532643	110.104958	37.140419	43.47797	107.122025	42.257221	18.9726635	108.6134915	-59.552253	-6.5336455	114.5098005
-35.10508	1.138109	112.587318	-8.82012	6.115157	111.450241	47.116501	-5.625528	109.861328	36.979599	43.386795	107.147957	42.04805	18.8806335	108.5046425	-59.68829	-6.6503195	114.3958395
-34.73423	2.492964	112.405075	-9.006756	6.057742	111.351845	46.85704	-5.679547	109.630737	36.825741	43.348198	107.16674	41.8413905	18.8343255	108.3987385	-59.8549025	-6.7188415	114.3049515
-34.094776	4.602463	112.121979	-9.26248	6.081449	111.195251	46.527809	-5.667923	109.319916	36.576591	43.366905	107.177696	41.5522	18.849491	108.248806	-60.07716	-6.686593	114.141696
-33.513489	6.024756	111.949745	-9.424694	6.149432	111.076912	46.348732	-5.615023	109.1203	36.421844	43.425842	107.150665	41.385288	18.9054095	108.1354825	-60.234676	-6.6065455	114.0183415
-32.887245	7.474059	111.763969	-9.574183	6.243587	110.979912	46.194794	-5.552991	108.922302	36.276394	43.492691	107.111252	41.235594	18.96985	108.016777	-60.38396	-6.482676	113.943047
-32.151222	8.90648	111.646782	-9.69574	6.316346	110.896194	46.046242	-5.500351	108.709373	36.148888	43.547096	107.059166	41.097565	19.0233725	107.8842695	-60.489045	-6.3906805	113.9081185
-31.314732	10.328965	111.536301	-9.808647	6.366016	110.818771	45.894947	-5.506451	108.456779	36.064472	43.567951	107.010864	40.9797095	19.03075	107.7338215	-60.5970035	-6.298718	113.9037205
-30.395615	11.750467	111.435974	-9.899243	6.384437	110.76062	45.730812	-5.583973	108.14521	36.02626	43.530804	106.96714	40.878536	18.9734155	107.556175	-60.677022	-6.2045415	113.965065
-29.371346	13.136153	111.366562	-9.980037	6.328967	110.653137	45.546879	-5.728794	107.752548	36.012527	43.453377	106.958374	40.779703	18.8622915	107.355461	-60.739777	-6.2043575	113.950813
-27.711449	15.211424	111.125542	-10.112124	6.257054	110.408844	45.24094	-6.016954	107.02829	36.045662	43.292477	106.887611	40.643301	18.6377615	106.9579505	-60.867549	-6.1236535	113.8597375
-26.482933	16.552097	110.959068	-10.227236	6.183334	110.174118	45.012062	-6.224759	106.482269	36.057411	43.160427	106.703186	40.5347365	18.467834	106.5927275	-60.9892085	-6.101166	113.7555085
-25.180153	17.897259	110.684601	-10.368295	6.184153	109.90641	44.768913	-6.400388	105.917915	36.020191	43.047802	106.413506	40.394552	18.323707	106.1657105	-61.131142	-5.955401	113.6471095
-23.796734	19.17841	110.371376	-10.509653	6.2092	109.621117	44.531094	-6.542276	105.366203	35.939201	42.98542	106.004784	40.2351475	18.221572	105.6854935	-61.2544535	-5.803172	113.5567405
-22.31636	20.480806	109.94915	-10.681637	6.252244	109.299385	44.298386	-6.645314	104.826607	35.802425	42.907265	105.554832	40.0504055	18.1309755	105.1907195	-61.4136795	-5.6264875	113.4080505
-20.739021	21.687395	109.536049	-10.841045	6.301479	109.001221	44.048676	-6.731025	104.410973	35.66021	42.806767	105.196396	39.854443	18.037871	104.8036845	-61.536533	-5.434913	113.1987575
-19.061474	22.885149	109.135651	-11.01104	6.3085	108.778534	43.854782	-6.823295	104.079231	35.526184	42.722622	104.958199	39.690483	17.9496635	104.518715	-61.712563	-5.3326635	113.038353
-16.36558	24.508368	108.662071	-11.294768	6.256761	108.46759	43.545082	-6.966505	103.576767	35.308601	42.613487	104.722084	39.4268415	17.823491	104.1494255	-62.0163775	-5.309969	112.7857545
-14.420684	25.537432	108.367905	-11.476359	6.233536	108.290359	43.317116	-7.044561	103.17234	35.138237	42.554291	104.593124	39.2276765	17.754865	103.882732	-62.1803945	-5.287793	112.697986
-12.381627	26.51943	108.073105	-11.660756	6.208708	108.124329	43.075855	-7.068015	102.727783	34.968342	42.536976	104.430664	39.0220985	17.7344805	103.5792235	-62.3436105	-5.3170645	112.6694345
-10.24276	27.442917	107.747444	-11.81857	6.248861	107.957649	42.831932	-7.067169	102.272247	34.792225	42.50766	104.282234	38.8120785	17.7202455	103.2772405	-62.4492185	-5.2225235	112.6380575
-7.965533	28.322199	107.406174	-11.978351	6.334306	107.813728	42.612534	-7.020265	101.977112	34.661301	42.522491	104.173447	38.6369175	17.751113	103.0752795	-62.5936195	-5.082501	112.5521765
-5.60154	29.110722	107.121635	-12.116281	6.469673	107.741585	42.503071	-6.947059	101.99926	34.562267	42.584988	104.307877	38.532669	17.8189645	103.1535685	-62.765231	-4.8796185	112.3296015
-3.075912	29.849741	107.032433	-12.241917	6.641287	107.840332	42.56097	-6.862852	102.476349	34.567982	42.703712	104.859138	38.564476	17.92043	103.6677435	-63.04831	-4.637856	112.0129205
0.906022	30.763412	107.454475	-12.404693	6.934097	108.351112	42.825222	-6.73559	103.85482	34.650238	42.954906	106.279144	38.73773	18.109658	105.066982	-63.547116	-4.241464	111.635242
3.654174	31.262163	108.035645	-12.490314	7.145087	108.916725	43.032063	-6.62673	104.992851	34.741047	43.125313	107.373154	38.886555	18.2492915	106.1830025	-63.867183	-3.9591175	111.6504475
6.492517	31.667164	108.716309	-12.533609	7.348672	109.564079	43.171535	-6.486827	106.194832	34.816189	43.252926	108.498764	38.993862	18.3830495	107.346798	-64.06108	-3.6857055	111.78136
9.424795	31.987837	109.435997	-12.598172	7.517763	110.177925	43.370609	-6.416872	107.338585	34.899723	43.360783	109.603928	39.135166	18.4719555	108.4712565	-64.33151	-3.4364295	111.8845935
12.391549	32.220215	110.099396	-12.617075	7.671639	110.711815	43.574329	-6.374012	108.411201	35.033398	43.486042	110.600555	39.3038635	18.556015	109.505878	-64.5380135	-3.212737	111.917752
15.369576	32.397987	110.697281	-12.63508	7.81411	111.10437	43.731384	-6.355031	109.36264	35.187359	43.577103	111.472389	39.4593715	18.611036	110.4175145	-64.7295315	-2.982816	111.7912255
18.393112	32.504494	111.173737	-12.656371	7.947001	111.386406	43.855389	-6.359918	110.151085	35.306889	43.618763	112.213371	39.581139	18.6294225	111.182228	-64.893881	-2.7354205	111.590584
18.282583	29.785997	112.136856	-12.675532	8.09812	111.626518	43.993027	-6.388848	110.988327	35.447571	43.626083	112.98481	39.720299	18.6186175	111.9865685	-65.071363	-2.4223775	111.2664675
18.229187	27.937746	111.954453	-12.673627	8.153769	111.693802	44.027431	-6.41896	111.353455	35.517754	43.591652	113.316765	39.7725925	18.586346	112.33511	-65.1198465	-2.278808	111.052494
18.708475	26.244164	112.154152	-12.6648	8.191449	111.744774	44.043652	-6.457746	111.63517	35.597569	43.541706	113.523865	39.8206105	18.54198	112.5795175	-65.1502105	-2.159082	110.9100305
19.142038	24.432991	112.045166	-12.644163	8.208559	111.800423	44.075203	-6.532638	111.924187	35.673748	43.4716	113.667	39.8744755	18.469481	112.7955935	-65.1628015	-2.052363	110.8052525
19.647011	22.622786	111.960602	-12.611895	8.201959	111.859581	44.131577	-6.608787	112.228981	35.754837	43.419975	113.821159	39.943207	18.405594	113.02507	-65.166997	-2.001676	110.694092
20.070114	20.645927	112.002876	-12.564058	8.18432	111.978867	44.212517	-6.703297	112.587883	35.855618	43.354111	113.958313	40.0340675	18.325407	113.273098	-65.1621835	-1.956767	110.684636
20.547646	18.830608	112.324562	-12.507921	8.14652	112.123177	44.319252	-6.803879	112.98922	35.941204	43.299545	114.114021	40.130228	18.247833	113.5516205	-65.14607	-1.954793	110.6947335
21.233568	15.901743	112.395119	-12.428612	8.079446	112.374458	44.465755	-6.919223	113.596916	36.069916	43.224224	114.331352	40.2678355	18.1525005	113.964134	-65.1250595	-1.9936085	110.784782
21.638857	13.983703	112.701988	-12.374464	8.043246	112.530472	44.581505	-6.987842	114.043533	36.135487	43.193958	114.462639	40.358496	18.103058	114.253086	-65.107424	-2.016566	110.807858
22.098885	11.983955	112.893822	-12.331074	8.000705	112.634216	44.711555	-7.064673	114.558861	36.225441	43.156624	114.601089	40.468498	18.0459755	114.579975	-65.130646	-2.0445655	110.688457
22.493177	9.994823	113.083443	-12.268382	7.944507	112.686302	44.887318	-7.167566	115.136742	36.3349	43.111591	114.754662	40.611109	17.9720125	114.945702	-65.147873	-2.0829985	110.426902
22.914097	7.962306	113.397514	-12.212049	7.869226	112.695625	45.058575	-7.308584	115.772285	36.478909	43.075714	114.924583	40.768742	17.883565	115.348434	-65.19284	-2.145113	110.042816
23.192373	5.957446	113.777222	-12.142268	7.768043	112.734261	45.224209	-7.474053	116.405045	36.669037	43.022282	115.028786	40.946623	17.7741145	115.7169155	-65.231159	-2.2380285	109.7516065
23.512268	3.946552	114.291695	-12.063893	7.649746	112.840294	45.369183	-7.639215	117.038551	36.885185	42.957878	115.060112	41.127184	17.6593315	116.0493315	-65.25497	-2.3598395	109.6312565
23.811533	1.018069	114.953484	-11.868549	7.40292	113.120209	45.659306	-7.901	117.906067	37.289242	42.786015	115.108444	41.474274	17.4425075	116.5072555	-65.211372	-2.6366675	109.7331625
24.011879	-0.863885	115.416946	-11.718612	7.205423	113.375107	45.862343	-8.067472	118.425079	37.573044	42.673428	115.22187	41.7176935	17.302978	116.8234745	-65.1549175	-2.892132	109.9267395
24.118641	-2.811114	115.895103	-11.551512	6.978216	113.620735	46.063942	-8.219024	118.859352	37.879734	42.592411	115.364693	41.971838	17.1866935	117.1120225	-65.074862	-3.2302615	110.1294475
24.228176	-4.686423	116.303635	-11.400662	6.749921	113.860405	46.264088	-8.368542	119.191101	38.244202	42.532913	115.468887	42.254145	17.0821855	117.329994	-65.055469	-3.5823435	110.390816
24.1973	-6.501929	116.609337	-11.25556	6.54409	114.048424	46.445011	-8.513947	119.432877	38.691143	42.507954	115.419853	42.568077	16.9970035	117.426365	-65.079197	-3.9088235	110.670483
24.194605	-8.31851	116.842613	-11.112313	6.376792	114.179123	46.600243	-8.653984	119.556702	39.2122	42.523445	115.18251	42.9062215	16.9347305	117.369606	-65.1308475	-4.1811465	110.98864
24.038939	-9.945585	116.916	-10.981618	6.264688	114.243759	46.735695	-8.720499	119.540802	39.77095	42.47155	114.888191	43.2533225	16.8755255	117.2144965	-65.2165585	-4.3461495	111.2730215
23.855642	-12.414764	116.721344	-10.745389	6.210779	114.188148	46.934177	-8.772037	119.354156	40.634365	42.352589	114.363396	43.784271	16.790276	116.858776	-65.275049	-4.368718	111.51752
23.636753	-13.97059	116.553345	-10.556355	6.228591	114.101173	47.072281	-8.74723	119.161179	41.054455	42.141426	114.03418	44.063368	16.697098	116.5976795	-65.176078	-4.239916	111.6046665
23.303722	-15.444154	116.526779	-10.348069	6.258514	113.987099	47.248779	-8.694569	118.980453	41.317249	41.923943	113.730934	44.283014	16.614687	116.3556935	-64.979152	-4.097659	111.6185045
22.705212	-16.607723	116.572525	-10.144791	6.269847	113.862923	47.42308	-8.623796	118.884781	41.486153	41.803383	113.518776	44.4546165	16.5897935	116.2017785	-64.7441985	-4.0500995	111.5240675
22.158489	-17.872379	116.712746	-9.943544	6.229297	113.772011	47.636314	-8.572227	118.877838	41.631306	41.687759	113.250313	44.63381	16.557766	116.0640755	-64.520898	-4.099172	111.4799465
21.591944	-19.005987	116.955276	-9.745605	6.130754	113.736595	47.868176	-8.58129	119.010208	41.771133	41.587315	112.965515	44.8196545	16.5030125	115.9878615	-64.3108645	-4.2415045	111.4853285
20.976887	-20.147705	117.189941	-9.542346	5.961715	113.758278	48.080757	-8.622904	119.198036	41.889633	41.418762	112.716583	44.985195	16.397929	115.9573095	-64.069887	-4.474499	111.5592465
19.838043	-21.611605	117.932198	-9.249114	5.631758	113.905846	48.394047	-8.766093	119.533936	42.078072	41.125591	112.411949	45.2360595	16.179749	115.9729425	-63.7342875	-4.916233	111.8387495
18.985422	-22.502687	118.30677	-9.061975	5.388714	114.057861	48.617233	-8.916558	119.777634	42.22789	40.912853	112.274727	45.4225615	15.9981475	116.0261805	-63.5465115	-5.2207195	112.0895415
18.145664	-23.32016	118.699837	-8.874938	5.13934	114.218842	48.821293	-9.062598	119.995453	42.389801	40.72316	112.23011	45.605547	15.830281	116.1127815	-63.355423	-5.551601	112.3249025
17.310478	-23.977671	118.929504	-8.712257	4.906843	114.358437	49.010506	-9.204063	120.186447	42.552502	40.556767	112.260521	45.781504	15.676352	116.223484	-63.206018	-5.862666	112.49339
16.538486	-24.691614	118.841766	-8.547994	4.700793	114.459846	49.17284	-9.326381	120.286034	42.703583	40.42691	112.349251	45.9382115	15.5502645	116.3176425	-63.0341995	-6.1486785	112.6020495
15.383239	-25.174782	118.999527	-8.400045	4.53559	114.537476	49.315315	-9.435628	120.303467	42.845108	40.31131	112.426117	46.0802115	15.437841	116.364792	-62.8803015	-6.366661	112.71016
14.394755	-25.495285	118.934647	-8.244239	4.410539	114.584694	49.448578	-9.542829	120.256676	42.983833	40.218472	112.519516	46.2162055	15.3378215	116.388096	-62.7046835	-6.5167435	112.781292
12.769158	-25.914925	118.652962	-8.00423	4.320513	114.644745	49.648674	-9.618499	120.149017	43.20784	40.139969	112.671127	46.428257	15.260735	116.410072	-62.436717	-6.619709	112.879418
11.769654	-26.01158	118.494225	-7.844147	4.324116	114.689651	49.81636	-9.641504	120.08654	43.373512	40.154297	112.794182	46.594936	15.2563965	116.440361	-62.28323	-6.6081645	112.938941
10.721916	-26.104053	118.146957	-7.683154	4.349571	114.734993	49.966423	-9.644302	120.023346	43.5457	40.172546	112.903961	46.7560615	15.264122	116.4636535	-62.1223695	-6.56498	113.0063325
9.423515	-25.995684	118.08287	-7.526007	4.396119	114.760483	50.109436	-9.632914	119.949135	43.694477	40.209309	112.95575	46.9019565	15.2881975	116.4524425	-61.9539705	-6.4959595	113.0685235
8.26382	-25.774166	117.909607	-7.380499	4.447143	114.738022	50.235718	-9.592079	119.824127	43.820564	40.266846	112.960197	47.028141	15.3373835	116.392162	-61.789139	-6.4430975	113.083882
7.030898	-25.534588	117.671562	-7.244956	4.496534	114.664551	50.352848	-9.546465	119.670639	43.898914	40.310341	112.903084	47.125881	15.381938	116.2868615	-61.615793	-6.38887	113.0422405
5.801112	-25.275684	117.335915	-7.156882	4.535176	114.525055	50.46283	-9.497506	119.540466	43.938248	40.336868	112.801193	47.200539	15.419681	116.1708295	-61.514303	-6.349329	112.8792805
3.937613	-24.671869	116.960564	-7.051072	4.54932	114.273201	50.600517	-9.458164	119.389297	43.953537	40.313919	112.646362	47.277027	15.4278775	116.0178295	-61.379171	-6.3292375	112.5285725
2.395336	-24.11446	116.770042	-7.004001	4.533678	114.11396	50.671978	-9.466029	119.345856	43.966301	40.281147	112.517799	47.3191395	15.407559	115.9318275	-61.3271415	-6.340203	112.2960925
0.943246	-23.507292	116.545197	-6.984609	4.495555	113.980087	50.711136	-9.508085	119.33577	43.97897	40.241718	112.419083	47.345053	15.3668165	115.8774265	-61.314271	-6.3757065	112.0827475
-0.498162	-22.85656	116.453575	-6.976086	4.447521	113.912987	50.744392	-9.570412	119.304825	43.971092	40.157398	112.34803	47.357742	15.293493	115.8264275	-61.309914	-6.398451	111.9995465
-1.94427	-22.071871	116.395844	-6.970301	4.402496	113.984047	50.75013	-9.659844	119.226074	43.938667	40.060009	112.240204	47.3443985	15.2000825	115.733139	-61.2850005	-6.3950905	112.234955
-3.493006	-21.231195	116.449318	-6.936276	4.360431	114.182556	50.757442	-9.721114	119.133698	43.920933	39.957115	112.1642	47.3391875	15.1180005	115.648949	-61.2117395	-6.3971385	112.716163
-4.950492	-20.28026	116.602196	-6.890088	4.320081	114.468826	50.775414	-9.771298	119.064484	43.923912	39.866871	112.127068	47.349663	15.0477865	115.595776	-61.129839	-6.4076245	113.341876
-7.28824	-18.729694	116.719688	-6.769523	4.251152	114.937424	50.869583	-9.853399	118.903419	43.964027	39.765732	112.185165	47.416805	14.9561665	115.544292	-60.955851	-6.4538625	114.330556
-8.839273	-17.548513	116.638985	-6.665451	4.189394	115.146698	50.944607	-9.899777	118.684326	44.01889	39.696999	112.281631	47.4817485	14.898611	115.4829785	-60.8126505	-6.519823	114.8104175
-10.341935	-16.38279	116.365852	-6.550204	4.095726	115.179466	50.985889	-9.959029	118.297424	44.089344	39.628471	112.388885	47.5376165	14.834721	115.3431545	-60.6380245	-6.643269	115.0157775
-11.902545	-15.093107	115.798523	-6.416555	4.014791	115.017365	50.999409	-10.03177	117.656967	44.179642	39.531139	112.44841	47.5895255	14.7496845	115.0526885	-60.4226355	-6.7201025	114.9820415
-13.362178	-13.850315	115.038383	-6.287538	3.933766	114.686928	50.968033	-10.07024	116.743256	44.273609	39.391823	112.398483	47.620821	14.6607915	114.5708695	-60.195897	-6.7932595	114.8029865
-14.973417	-12.482427	114.192223	-6.206891	3.910811	114.220131	50.899971	-10.082102	115.61676	44.307579	39.323078	112.252464	47.603775	14.620488	113.934612	-60.017557	-6.798866	114.50565
-16.439569	-11.082228	113.40728	-6.165306	3.966436	113.653824	50.739948	-10.036688	114.259758	44.292091	39.356251	111.918663	47.5160195	14.6597815	113.0892105	-59.8466315	-6.7269095	114.2184375
-18.788822	-8.816221	112.36248	-6.203174	4.256524	112.735603	50.271481	-9.747087	111.941238	44.064884	39.517521	110.97654	47.1681825	14.885217	111.458889	-59.5745305	-6.372169	114.012317
-20.225006	-7.358342	112.139641	-6.288055	4.573843	112.251534	49.870789	-9.450834	110.109268	43.742485	39.676208	110.11869	46.806637	15.112687	110.113979	-59.382747	-5.965001	114.389089
-21.73682	-5.940495	112.252663	-6.384993	4.948303	111.951431	49.365459	-9.099046	108.389839	43.382339	39.875359	109.014687	46.373899	15.3881565	108.702263	-59.143885	-5.4915505	115.200599
-23.098682	-4.537151	112.554741	-6.495375	5.335823	111.809601	48.867825	-8.753389	106.825592	42.959648	40.119312	108.03437	45.9137365	15.6829615	107.429981	-58.9044865	-5.0113155	116.189221
-24.431879	-3.124868	113.021194	-6.639478	5.689385	111.772133	48.373993	-8.454065	105.476852	42.570694	40.336884	107.040092	45.4723435	15.9414095	106.258472	-58.7512995	-4.5626395	117.285794
-25.607023	-1.798405	113.600586	-6.804205	5.909321	111.770203	47.902222	-8.233332	104.390732	42.176975	40.517052	106.074478	45.0395985	16.14186	105.232605	-58.6480085	-4.323218	118.307801
-26.633989	-0.546398	114.196465	-7.016103	6.078218	111.805489	47.473873	-8.061995	103.448524	41.745354	40.627701	105.333519	44.6096135	16.282853	104.3910215	-58.6418195	-4.126417	119.2199565
-28.132761	1.224138	114.774872	-7.312947	6.179499	111.755302	46.843945	-7.974185	102.436447	41.199947	40.724495	104.343712	44.021946	16.375155	103.3900795	-58.64784	-4.016157	120.1205245
-28.886721	2.276109	115.148865	-7.494197	6.205513	111.663673	46.503731	-8.003082	101.88916	40.863106	40.691643	103.788208	43.6834185	16.3442805	102.838684	-58.6718125	-3.9332545	120.488662
-29.593336	3.333311	115.219856	-7.684349	6.179723	111.540245	46.185814	-8.061957	101.463058	40.604557	40.620941	103.297462	43.3951855	16.279492	102.38026	-58.7638835	-3.920046	120.70023
-30.225632	4.351484	115.21534	-7.812259	6.120781	111.336807	45.947342	-8.139844	101.140961	40.412964	40.561329	102.861954	43.180153	16.2107425	102.0014575	-58.804671	-3.9691805	120.6721565
-30.676403	5.282565	115.098938	-7.916314	6.034553	111.097481	45.791439	-8.222753	100.843636	40.290127	40.485123	102.49575	43.040783	16.131185	101.669693	-58.873411	-4.062079	120.525269
-30.976131	6.288292	114.839081	-8.001378	5.982242	110.805855	45.691013	-8.284711	100.609001	40.211926	40.420628	102.175919	42.9514695	16.0679585	101.39246	-58.9542255	-4.1034745	120.21925
-31.149149	7.253272	114.552567	-8.075964	5.924269	110.521996	45.6008	-8.357443	100.39418	40.151985	40.352982	101.89209	42.8763925	15.9977695	101.143135	-59.0283205	-4.1492315	119.900857
-31.241516	8.697646	114.093414	-8.156872	5.893012	110.15065	45.503498	-8.460598	100.155472	40.11982	40.266068	101.529922	42.811659	15.902735	100.842697	-59.125403	-4.116711	119.458603
-31.073246	9.663718	113.803421	-8.216076	5.893536	109.910858	45.457382	-8.530843	99.993668	40.133984	40.222313	101.341461	42.795683	15.845735	100.6675645	-59.227835	-4.058663	119.1541515
-30.669352	10.619813	113.478386	-8.251244	5.890902	109.719994	45.390381	-8.586528	99.819794	40.1492	40.183559	101.195145	42.7697905	15.7985155	100.5074695	-59.2722785	-4.0167115	118.9325185
-30.347378	11.683301	113.279633	-8.333892	5.881625	109.560486	45.269135	-8.620932	99.623512	40.13332	40.159523	101.164665	42.7012275	15.7692955	100.3940885	-59.3690115	-4.0060455	118.7268835
-29.855225	12.569875	113.212166	-8.417435	5.868629	109.482971	45.11763	-8.658658	99.43145	40.176582	40.142937	101.161087	42.647106	15.7421395	100.2962685	-59.481976	-4.0048815	118.6696735
-29.227757	13.55602	113.067886	-8.496115	5.854185	109.433472	44.990105	-8.687456	99.265083	40.201942	40.144726	101.298729	42.5960235	15.728635	100.281906	-59.5882535	-4.020265	118.585038
-28.553959	14.590183	112.931442	-8.594692	5.860003	109.43589	44.844196	-8.708066	99.135368	40.208645	40.155231	101.56945	42.5264205	15.7235825	100.352409	-59.7158045	-4.0035765	118.519371
-27.185434	15.845246	112.950668	-8.719458	5.907506	109.437454	44.67107	-8.715231	99.071594	40.307514	40.201973	101.989174	42.489292	15.743371	100.530384	-59.928208	-3.928359	118.344524
-26.081539	16.627861	112.580444	-8.780331	5.977699	109.409309	44.623966	-8.707314	99.052124	40.421982	40.241257	102.224266	42.522974	15.7669715	100.638195	-60.083636	-3.8115735	118.180423
-24.921457	17.428097	112.293648	-8.775781	6.052537	109.311607	44.611427	-8.676184	99.05674	40.527061	40.297283	102.427605	42.569244	15.8105495	100.7421725	-60.120806	-3.7054755	117.8810415
-23.617775	18.107025	111.863152	-8.771034	6.164625	109.08606	44.683525	-8.627135	99.176102	40.676975	40.354515	102.666245	42.68025	15.86369	100.9211735	-60.222318	-3.53444	117.2509465
-22.189053	18.816055	111.075211	-8.775048	6.297589	108.787941	44.877331	-8.571589	99.633728	40.882862	40.443508	103.089905	42.8800965	15.9359595	101.3618165	-60.4301925	-3.3407815	116.2140655
-20.652655	19.615707	110.271286	-8.815803	6.471142	108.511032	45.21162	-8.514482	100.617958	41.162682	40.55381	103.871941	43.187151	16.019664	102.2449495	-60.818757	-3.07738	114.7771145
-19.08075	20.277983	109.497177	-8.996683	6.635665	108.298935	45.605385	-8.521982	102.085983	41.463669	40.659203	105.16909	43.534527	16.0686105	103.6275365	-61.527893	-2.7972805	112.9703335
-16.538801	21.355476	108.810852	-9.440894	6.927696	108.412315	45.866367	-8.586316	104.918579	41.753727	40.737617	107.398537	43.810047	16.0756505	106.158558	-62.691835	-2.2202585	110.666072
-14.794296	22.019499	108.75499	-9.822006	7.070349	108.69397	45.852062	-8.706251	106.968811	41.78281	40.726894	109.005905	43.817436	16.0103215	107.987358	-63.461448	-1.8696235	109.400582
-13.02424	22.669708	109.088768	-10.212914	7.190377	109.232857	45.716278	-8.823599	108.882919	41.709064	40.70697	110.479645	43.712671	15.9416855	109.681282	-64.138499	-1.5609315	108.784432
-11.262605	23.28624	109.65284	-10.552415	7.29282	109.906258	45.553158	-8.924108	110.650932	41.637222	40.692162	111.74308	43.59519	15.884027	111.197006	-64.70002	-1.298387	108.61551
-9.479007	23.912876	110.314735	-10.825966	7.349762	110.587265	45.42123	-9.040586	112.13958	41.564838	40.678284	112.913956	43.493034	15.818849	112.526768	-65.144966	-1.119325	108.647762
-7.758512	24.473745	110.997543	-11.015737	7.371793	111.205399	45.287857	-9.125199	113.308273	41.498718	40.608154	113.85788	43.3932875	15.7414775	113.5830765	-65.4247615	-0.997891499999998	108.8277215
-6.010603	25.080923	111.612938	-11.16853	7.3729	111.696587	45.163799	-9.204158	114.234222	41.457115	40.516323	114.628746	43.310457	15.6560825	114.431484	-65.647517	-0.910282500000001	108.96169
-3.474411	25.926817	112.400612	-11.331462	7.367186	112.245766	44.996872	-9.308071	115.076889	41.368744	40.35878	115.55835	43.182808	15.5253545	115.3176195	-65.845732	-0.790982500000002	109.1739125
-1.84029	26.517757	112.845734	-11.39582	7.392417	112.503181	44.894714	-9.336224	115.434624	41.34288	40.27866	116.03392	43.118797	15.471218	115.734272	-65.910437	-0.686384	109.27209
-0.24717	27.069199	113.30513	-11.445988	7.449841	112.717583	44.813034	-9.369905	115.703568	41.350372	40.232883	116.503891	43.081703	15.431489	116.1037295	-65.973679	-0.531807000000001	109.3314365
1.273304	27.674051	113.805893	-11.502619	7.522611	112.930634	44.745365	-9.391891	115.875092	41.363461	40.202591	116.93438	43.054413	15.40535	116.404736	-66.059651	-0.360127999999998	109.456532
2.721362	28.234079	114.233459	-11.548034	7.619611	113.114319	44.684227	-9.403463	115.980148	41.377525	40.200222	117.324295	43.030876	15.3983795	116.6522215	-66.126944	-0.159157499999997	109.5764165
4.304657	28.725613	114.58371	-11.58506	7.727587	113.255798	44.614944	-9.389274	116.040146	41.394512	40.216084	117.65976	43.004728	15.413405	116.849953	-66.174848	0.0417689999999986	109.661643
5.594482	29.340473	114.969574	-11.631408	7.85843	113.344131	44.562645	-9.341063	116.056206	41.400639	40.275787	117.93293	42.981642	15.467362	116.994568	-66.244458	0.249497999999999	109.693694
7.533808	30.12796	115.325394	-11.687647	8.093635	113.408936	44.493629	-9.213346	116.134872	41.381802	40.368771	118.270752	42.9377155	15.5777125	117.202812	-66.3130095	0.609557500000001	109.61506
8.809286	30.638802	115.545296	-11.716938	8.258246	113.454948	44.479866	-9.149876	116.237343	41.390446	40.440853	118.413208	42.935156	15.6454885	117.3252755	-66.369032	0.8710035	109.5846205
9.963058	31.139711	115.681587	-11.72743	8.404764	113.489281	44.498207	-9.103104	116.394897	41.434078	40.516277	118.50544	42.9661425	15.7065865	117.4501685	-66.4210025	1.1029415	109.5283935
11.007279	31.582647	115.821907	-11.714554	8.519557	113.515831	44.53545	-9.076436	116.585831	41.503925	40.582104	118.580696	43.0196875	15.752834	117.5832635	-66.4487955	1.28628	109.4483985
12.155149	31.975899	115.890572	-11.675203	8.601667	113.546013	44.609772	-9.061903	116.78141	41.557987	40.634525	118.608513	43.0838795	15.786311	117.6949615	-66.4342855	1.417023	109.3970645
13.119817	32.409584	115.984215	-11.616665	8.655345	113.596855	44.692459	-9.027761	116.993454	41.605152	40.700085	118.591202	43.1488055	15.836162	117.792328	-66.3821355	1.474528	109.401382
14.026848	32.819103	115.949234	-11.553841	8.704868	113.676659	44.773846	-8.977049	117.22934	41.645775	40.774467	118.540237	43.2098105	15.898709	117.8847885	-66.3174925	1.511027	109.4685295
15.194983	33.357517	115.999962	-11.437282	8.73948	113.866791	44.977886	-8.907129	117.641785	41.717041	40.846687	118.467567	43.3474635	15.969779	118.054676	-66.2220275	1.509181	109.678906
15.986901	33.713173	116.07431	-11.351157	8.733087	114.015793	45.111633	-8.877184	117.94207	41.782578	40.895916	118.43116	43.4471055	16.009366	118.186615	-66.1494195	1.456808	109.844971
16.648436	34.086044	116.18409	-11.268461	8.719945	114.164177	45.242653	-8.868522	118.252419	41.851692	40.914177	118.433739	43.5471725	16.0228275	118.343079	-66.0840945	1.4170625	109.985275
17.219101	34.465363	116.264816	-11.211349	8.713815	114.294731	45.32436	-8.860205	118.548599	41.932125	40.936172	118.461487	43.6282425	16.0379835	118.505043	-66.0509405	1.3896465	110.084419
17.761295	34.846317	116.30645	-11.167172	8.711071	114.393112	45.384754	-8.871533	118.780045	41.996559	40.95393	118.527779	43.6906565	16.0411985	118.653912	-66.0250005	1.3809435	110.132312
18.159922	35.17749	116.396889	-11.14677	8.718128	114.469528	45.400723	-8.878281	118.945679	42.047249	40.979023	118.56501	43.723986	16.050371	118.7553445	-66.017526	1.385885	110.1837115
18.487831	35.480419	116.529442	-11.125808	8.7307	114.532677	45.414825	-8.880363	119.047043	42.097733	41.002792	118.65815	43.756279	16.0612145	118.8525965	-66.007895	1.4001855	110.2127575
18.228359	35.391346	116.752708	-11.113556	8.792345	114.68779	45.469463	-8.843968	119.053665	42.127388	41.108135	118.83905	43.7984255	16.1320835	118.9463575	-66.0255375	1.4526065	110.4292225
17.988039	35.372749	116.957977	-11.094759	8.86412	114.836349	45.527378	-8.754073	118.984482	42.137299	41.216789	118.978348	43.8323385	16.231358	118.981415	-66.0218565	1.496882	110.691283
17.689146	35.341419	117.173531	-11.063587	8.972801	115.02681	45.594646	-8.611369	118.862793	42.14658	41.366646	119.115318	43.870613	16.3776385	118.9890555	-65.997787	1.5679635	111.0645645
17.306263	35.264912	117.371277	-11.000855	9.095967	115.232719	45.682888	-8.435605	118.710556	42.171314	41.532093	119.261482	43.927101	16.548244	118.986019	-65.928811	1.64369	111.479419
16.832464	35.155884	117.554092	-10.927246	9.227878	115.448555	45.793713	-8.253999	118.581787	42.236629	41.684975	119.40271	44.015171	16.715488	118.9922485	-65.869663	1.740268	111.9048615
16.309351	35.0457	117.679848	-10.842096	9.366473	115.667305	45.912285	-8.116809	118.484322	42.32785	41.837372	119.489563	44.1200675	16.8602815	118.9869425	-65.8042595	1.8726645	112.3476675
15.784378	34.90942	117.795959	-10.736969	9.48735	115.866707	46.023079	-7.99229	118.425522	42.439228	41.947361	119.540848	44.2311535	16.9775355	118.983185	-65.7050915	1.9971645	112.750229
15.030217	34.64222	117.830154	-10.582418	9.632947	116.147766	46.173573	-7.889909	118.375465	42.60022	42.027023	119.569862	44.3868965	17.068557	118.9726635	-65.5517325	2.197337	113.3228685
14.526236	34.461845	117.840431	-10.502987	9.688212	116.344795	46.234322	-7.864762	118.362808	42.702587	42.027107	119.539955	44.4684545	17.0811725	118.9513815	-65.4744285	2.2952515	113.7382085
13.96282	34.213867	117.854309	-10.448878	9.710917	116.591858	46.258297	-7.917252	118.308983	42.814148	41.978745	119.452332	44.5362225	17.0307465	118.8806575	-65.4339785	2.3910875	114.3030585
13.305304	33.905064	117.865074	-10.411253	9.680297	116.896286	46.219162	-8.022961	118.218681	42.918854	41.856842	119.323883	44.569008	16.9169405	118.771282	-65.391514	2.4436535	115.02129
12.605338	33.600842	117.89225	-10.377651	9.58949	117.224182	46.139111	-8.213583	118.065094	43.048908	41.673557	119.120445	44.5940095	16.729987	118.5927695	-65.3493115	2.448993	115.8555945
11.984598	33.193748	117.945984	-10.364147	9.463614	117.594704	46.073368	-8.478617	117.819145	43.152763	41.455132	118.917511	44.6130655	16.4882575	118.368328	-65.3413595	2.4389705	116.82108
11.383077	32.820896	118.004074	-10.298898	9.298357	117.969284	45.976006	-8.716507	117.60154	43.268955	41.262928	118.624687	44.6224805	16.2732105	118.1131135	-65.2202765	2.3235035	117.8254545
10.410383	32.333286	118.262421	-10.214551	9.094429	118.540977	45.945721	-9.023527	117.276123	43.393917	41.028481	118.275055	44.669819	16.002477	117.775589	-65.098921	2.186381	119.306365
9.856894	31.871414	118.277267	-10.140965	8.961831	118.896782	45.979725	-9.209648	117.113838	43.428032	40.903126	118.0858	44.7038785	15.846739	117.599819	-64.9858085	2.076923	120.193745
9.255455	31.414581	118.3983	-10.06709	8.838795	119.191238	46.012501	-9.351098	117.016899	43.485329	40.797504	117.976929	44.748915	15.723203	117.496914	-64.883095	1.954387	120.885562
8.69334	30.971167	118.502518	-10.017127	8.730532	119.423714	46.156231	-9.524685	116.978966	43.561371	40.728725	117.902359	44.858801	15.60202	117.4406625	-64.893055	1.859044	121.4067655
8.207326	30.526108	118.550179	-9.964829	8.64897	119.542633	46.466682	-9.752655	116.927864	43.653004	40.711308	117.846741	45.059843	15.4793265	117.3873025	-64.989501	1.8186135	121.6979635
7.754632	30.121937	118.578743	-9.955395	8.567391	119.565773	46.936806	-9.984966	116.758255	43.773838	40.716583	117.817154	45.355322	15.3658085	117.2877045	-65.266112	1.7689735	121.8438415
7.384808	29.700306	118.569206	-9.959629	8.489241	119.523094	47.527489	-10.108889	116.53315	43.912979	40.728542	117.74958	45.720234	15.3098265	117.141365	-65.639492	1.6686555	121.904823
6.804341	28.987684	118.436661	-9.986412	8.369569	119.394325	48.290192	-10.058662	116.225449	44.140347	40.700703	117.477127	46.2152695	15.3210205	116.851288	-66.1880935	1.4181175	121.937362
6.480627	28.434917	118.271973	-9.977537	8.306344	119.303558	48.445648	-9.891712	116.009689	44.286873	40.691917	117.173218	46.3662605	15.4001025	116.5914535	-66.3213345	1.2125855	122.0156625
6.147075	27.901209	118.150414	-9.926879	8.253487	119.202873	48.433773	-9.814354	115.793015	44.442074	40.721859	116.755974	46.4379235	15.4537525	116.2744945	-66.2916815	1.0532215	122.1312515
5.890007	27.366707	118.047096	-9.869125	8.217599	119.113968	48.427711	-9.813038	115.547775	44.600681	40.738174	116.291412	46.514196	15.462568	115.9195935	-66.252446	0.972629999999999	122.3083425
5.653009	26.858477	117.949974	-9.803569	8.181859	119.006905	48.430462	-9.786346	115.311386	44.726891	40.72253	115.899681	46.5786765	15.468092	115.6055335	-66.1858145	0.895626	122.4082765
5.449196	26.407635	117.847351	-9.758501	8.189741	118.861679	48.42812	-9.754881	115.074432	44.816742	40.683113	115.582466	46.622431	15.464116	115.328449	-66.139433	0.915365999999999	122.394909
5.318053	25.985008	117.741714	-9.743507	8.217602	118.712463	48.405861	-9.671536	114.838776	44.8647	40.681698	115.340302	46.6352805	15.505081	115.089539	-66.1222945	0.930123	122.335387
5.296071	25.251118	117.619751	-9.751427	8.347418	118.50647	48.35416	-9.446591	114.445625	44.859947	40.691891	115.168892	46.6070535	15.62265	114.8072585	-66.1099075	1.072186	122.2056815
5.247087	24.725029	117.520882	-9.791989	8.465217	118.422638	48.320435	-9.224103	114.202606	44.807838	40.7356	115.122757	46.5641365	15.7557485	114.6626815	-66.1481145	1.1746855	122.1825945
5.259385	24.13592	117.467133	-9.872303	8.63321	118.371048	48.28056	-8.938085	113.977364	44.747101	40.799286	115.118538	46.5138305	15.9306005	114.547951	-66.2584365	1.3358195	122.194145
5.266241	23.557034	117.488014	-9.959577	8.7727	118.367233	48.238663	-8.655791	113.803658	44.70018	40.91037	115.115784	46.4694215	16.1272895	114.459721	-66.3885755	1.4181105	122.274745
5.365902	22.953501	117.391571	-10.024757	8.891053	118.346954	48.207432	-8.421534	113.720642	44.603642	41.085285	115.162682	46.405537	16.3318755	114.441662	-66.455051	1.4502305	122.252246
5.493924	22.349955	117.331467	-10.104019	8.974796	118.295906	48.179455	-8.237638	113.696877	44.470226	41.255684	115.231476	46.3248405	16.509023	114.4641765	-66.5328785	1.440569	122.1276355
5.683849	21.627481	117.256477	-10.159445	9.006534	118.227493	48.175507	-8.101638	113.739944	44.372307	41.375526	115.251373	46.273907	16.636944	114.4956585	-66.592797	1.376124	121.9593275
5.955781	20.430258	117.054214	-10.227934	9.007122	118.001892	48.211536	-8.005089	113.887962	44.286785	41.427357	115.343498	46.2491605	16.711134	114.61573	-66.7050285	1.30311	121.388054
6.16969	19.608374	116.92524	-10.279695	8.97297	117.804214	48.211281	-7.968984	114.023605	44.244476	41.409409	115.332344	46.2278785	16.7202125	114.6779745	-66.7872685	1.2257275	120.9304535
6.455724	18.77603	116.636864	-10.295959	8.917749	117.538872	48.232765	-7.957416	114.180122	44.250343	41.362877	115.270172	46.241554	16.7027305	114.725147	-66.833472	1.1327675	120.352597
6.757516	17.920273	116.365944	-10.328834	8.855998	117.221138	48.262665	-7.966601	114.329315	44.258942	41.269485	115.216843	46.2608035	16.651442	114.773079	-66.9184715	1.060554	119.669197
7.040083	16.977156	116.061653	-10.351154	8.783286	116.897652	48.244865	-7.993864	114.477798	44.270222	41.188152	115.105019	46.2575435	16.597144	114.7914085	-66.9598515	0.969428000000001	119.0038955
7.372293	15.986858	115.75985	-10.360832	8.700713	116.581055	48.193363	-8.008137	114.622009	44.285904	41.089153	114.993355	46.2396335	16.540508	114.807682	-66.9612975	0.860917999999998	118.354428
7.677351	15.014705	115.549599	-10.37262	8.644585	116.30764	48.152271	-8.022026	114.74379	44.296921	40.995846	114.902267	46.224596	16.48691	114.8230285	-66.969836	0.802259999999997	117.7922515
8.165979	13.593523	115.286407	-10.401503	8.582549	116.056786	48.120174	-7.992349	114.975487	44.293983	40.919144	114.770531	46.2070785	16.4633975	114.873009	-67.0100845	0.701700499999998	117.240563
8.481093	12.581102	115.199425	-10.394369	8.554626	115.95578	48.172909	-7.992954	115.139809	44.266247	40.905186	114.723396	46.219578	16.456116	114.9316025	-67.008316	0.653136	116.9799575
8.825268	11.535126	115.186371	-10.388069	8.530722	115.861115	48.264717	-7.991474	115.356323	44.233963	40.908119	114.723373	46.24934	16.4583225	115.039848	-67.025478	0.6031215	116.682382
9.119143	10.51372	115.145699	-10.374643	8.507916	115.743889	48.348148	-7.960962	115.588501	44.217422	40.906898	114.729622	46.282785	16.472968	115.1590615	-67.032071	0.542864000000002	116.3287165
9.423507	9.541153	115.114914	-10.372409	8.475388	115.607498	48.412785	-7.939247	115.827026	44.202515	40.915157	114.716759	46.30765	16.487955	115.2718925	-67.052468	0.462821000000002	115.9431035
9.648403	8.590303	115.065895	-10.37091	8.432305	115.437592	48.462685	-7.920643	116.044594	44.194424	40.903648	114.70356	46.3285545	16.4915025	115.374077	-67.0703745	0.3731075	115.501107
9.807544	7.604052	114.994308	-10.3809	8.374015	115.290047	48.49324	-7.936543	116.167412	44.173138	40.863056	114.653397	46.333189	16.4632565	115.4104045	-67.094989	0.2847735	115.1696895
10.043235	6.126143	114.839241	-10.387623	8.262686	115.090752	48.480202	-8.006899	116.227295	44.135201	40.758781	114.544464	46.3077015	16.375941	115.3858795	-67.0829475	0.149431000000003	114.7956245
10.152878	5.217353	114.74147	-10.399363	8.175295	114.995193	48.450111	-8.097363	116.195572	44.142498	40.661659	114.481964	46.2963045	16.282148	115.338768	-67.0950305	0.068442000000001	114.651618
10.270058	4.291301	114.664207	-10.388377	8.074898	114.892982	48.416512	-8.192932	116.134499	44.159256	40.555305	114.483299	46.287884	16.1811865	115.308899	-67.064638	-0.0313905000000005	114.477065
10.330226	3.322127	114.542496	-10.390444	7.981365	114.775703	48.385708	-8.2725	116.080627	44.176521	40.476299	114.552094	46.2811145	16.1018995	115.3163605	-67.0620025	-0.139169499999998	114.2350455
10.378083	2.339492	114.472557	-10.392591	7.897386	114.663605	48.371826	-8.339199	116.012917	44.191887	40.420387	114.699844	46.2818565	16.040594	115.3563805	-67.0670385	-0.245821999999998	113.9708295
10.394383	1.387271	114.379707	-10.407681	7.864908	114.564423	48.365192	-8.3869	115.960052	44.19083	40.397011	114.854744	46.278011	16.0050555	115.407398	-67.093373	-0.275239499999998	113.721448
10.355401	0.52402	114.251411	-10.428322	7.868408	114.463188	48.348858	-8.378898	115.90583	44.181847	40.406757	114.952995	46.2653525	16.0139295	115.4294125	-67.1219965	-0.277113500000001	113.4969635
10.246315	-0.807751	114.025284	-10.443431	7.931188	114.310753	48.319195	-8.319694	115.713348	44.129505	40.472866	114.981949	46.22435	16.076586	115.3476485	-67.111212	-0.214210000000004	113.2738575
10.12275	-1.746152	113.872528	-10.446746	7.968262	114.184967	48.300446	-8.262443	115.527069	44.079659	40.514156	114.917374	46.1900525	16.1258565	115.2222215	-67.0835445	-0.189332500000002	113.1477125
9.980412	-2.696009	113.657738	-10.433305	8.004849	114.057625	48.295769	-8.222631	115.325859	44.046021	40.539524	114.783325	46.170895	16.1584465	115.054592	-67.037505	-0.1487485	113.060658
9.788683	-3.571212	113.4701	-10.415242	8.027108	113.906609	48.309101	-8.215837	115.155411	44.031212	40.529896	114.640511	46.1701565	16.1570295	114.897961	-67.0006405	-0.1028135	112.915257
9.521196	-4.450076	113.355301	-10.394872	8.039964	113.751915	48.3241	-8.238645	115.021339	44.044811	40.498524	114.483643	46.1844555	16.1299395	114.752491	-66.9741995	-0.0500115000000037	112.751339
9.286943	-5.444699	113.165031	-10.380079	8.039931	113.573875	48.329178	-8.29613	114.95298	44.06852	40.442223	114.318939	46.198849	16.0730465	114.6359595	-66.959007	0.00681549999999831	112.5117905
8.974738	-6.426437	113.042595	-10.376652	8.034134	113.354515	48.331291	-8.36897	114.918076	44.104225	40.352627	114.160286	46.217758	15.9918285	114.539181	-66.971062	0.0764394999999993	112.169849
8.456881	-7.818628	112.792	-10.401342	7.99662	112.942467	48.260895	-8.524273	114.910873	44.126228	40.18399	113.911285	46.1935615	15.8298585	114.411079	-66.9962455	0.1633815	111.473855
8.031257	-8.694756	112.661064	-10.442073	7.950702	112.626312	48.188236	-8.638902	114.943161	44.133308	40.065773	113.703957	46.160772	15.7134355	114.323559	-67.044918	0.1879685	110.929065
7.599463	-9.658652	112.452827	-10.502841	7.895832	112.321472	48.090084	-8.744298	114.951729	44.1143	39.959911	113.537346	46.102192	15.6078065	114.2445375	-67.107874	0.183857500000002	110.3984065
7.090028	-10.615386	112.315224	-10.567924	7.863209	112.070038	48.012074	-8.858488	114.93615	44.082085	39.86121	113.375107	46.0470795	15.501361	114.1556285	-67.1829275	0.225057000000001	109.9844475
6.548183	-11.524263	112.135338	-10.63047	7.82592	111.82518	47.939636	-8.937317	114.932762	44.056301	39.781586	113.230476	45.9979685	15.4221345	114.081619	-67.2589085	0.229705500000001	109.568741
5.965956	-12.314328	111.95295	-10.681005	7.780413	111.599983	47.850197	-9.00178	114.889061	44.016502	39.722431	113.148186	45.9333495	15.3603255	114.0186235	-67.2953595	0.2005005	109.1813425
5.335794	-13.137972	111.756683	-10.728144	7.748792	111.392654	47.769947	-9.052368	114.804581	43.978966	39.664063	113.068565	45.8744565	15.3058475	113.936573	-67.3307445	0.191736500000001	108.848735
4.203971	-14.335379	111.36998	-10.754723	7.732203	111.07328	47.682972	-9.071658	114.665497	43.969719	39.631775	112.946999	45.8263455	15.2800585	113.806248	-67.3357915	0.184347500000001	108.340312
3.454847	-15.085536	111.118973	-10.735467	7.755707	110.895287	47.652847	-9.098284	114.531998	43.992443	39.608746	112.843559	45.822645	15.255231	113.6877785	-67.293579	0.256183000000002	108.1027955
2.660427	-15.733394	110.968056	-10.692005	7.796743	110.774704	47.640358	-9.095871	114.426544	44.050579	39.594265	112.713089	45.8454685	15.249197	113.5698165	-67.2294785	0.344289000000002	107.9795915
1.809869	-16.414467	110.881577	-10.615745	7.841341	110.729179	47.6553	-9.112874	114.375778	44.131023	39.568016	112.616943	45.8931615	15.227571	113.4963605	-67.1246515	0.455110999999999	107.9619975
0.818645	-17.079662	110.960899	-10.553644	7.858454	110.767448	47.719776	-9.155326	114.4366	44.226734	39.537846	112.56366	45.973255	15.19126	113.50013	-67.080543	0.525648	108.034766
-0.127833	-17.728828	111.028412	-10.49029	7.839767	110.867249	47.779785	-9.202847	114.58889	44.308453	39.497822	112.600998	46.044119	15.1474875	113.594944	-67.024699	0.5320465	108.139554
-1.130265	-18.262157	111.315453	-10.443049	7.79513	111.041435	47.842926	-9.253631	114.785316	44.359711	39.441906	112.664619	46.1013185	15.0941375	113.7249675	-66.9874165	0.496122499999998	108.3579025
-2.806454	-19.084274	111.862541	-10.377871	7.665976	111.457504	47.953766	-9.377226	115.199974	44.431042	39.325726	112.750557	46.192404	14.97425	113.9752655	-66.948146	0.357701999999998	108.9397425
-3.940107	-19.593239	112.395515	-10.347732	7.557538	111.873589	47.996567	-9.47524	115.537155	44.482841	39.22274	112.765762	46.239704	14.87375	114.1514585	-66.935168	0.241325999999999	109.5957195
-5.070598	-19.986025	113.13723	-10.327574	7.426828	112.382851	48.082821	-9.637678	115.826202	44.524429	39.09499	112.743866	46.303625	14.728656	114.285034	-66.958773	0.125	110.480668
-6.299443	-20.351465	113.947769	-10.291859	7.257749	112.982941	48.103947	-9.791004	116.230026	44.575195	38.910217	112.699341	46.339571	14.5596065	114.4646835	-66.923289	-0.0441085000000019	111.5011985
-7.611146	-20.638947	114.834129	-10.266664	7.055037	113.623665	48.176132	-10.038783	116.610046	44.641125	38.603394	112.696777	46.4086285	14.2823055	114.6534115	-66.9419565	-0.172231500000001	112.5939185
-8.857869	-20.912275	115.654327	-10.22869	6.810719	114.287582	48.209076	-10.317479	117.122971	44.744751	38.287716	112.794182	46.4769135	13.9851185	114.9585765	-66.9342935	-0.363680500000003	113.6165875
-10.072295	-21.055662	116.490067	-10.193142	6.555441	114.976501	48.215206	-10.579926	117.820381	44.85651	37.99852	113.032471	46.535858	13.709297	115.426426	-66.922142	-0.598414999999999	114.526576
-12.102419	-21.102755	117.824677	-10.162848	6.21955	116.088821	48.285084	-10.933054	119.195816	45.033234	37.673145	113.773666	46.659159	13.3700455	116.484741	-66.984855	-0.9309455	115.692901
-13.390231	-21.028284	118.789909	-10.157598	6.045429	116.926788	48.395405	-11.079671	120.327965	45.139442	37.58017	114.448296	46.7674235	13.2502495	117.3881305	-67.0826195	-1.1593915	116.4654455
-14.703406	-20.770414	119.862175	-10.189306	5.940403	117.827431	48.469048	-11.079065	121.581032	45.179935	37.57021	115.208099	46.8244915	13.2455725	118.3945655	-67.2031035	-1.3647665	117.2602965
-16.06797	-20.348066	120.970871	-10.240832	5.883317	118.768074	48.583637	-11.019958	122.76442	45.182854	37.617134	115.916443	46.8832455	13.298588	119.3404315	-67.3649095	-1.531954	118.1957165
-17.429998	-19.924635	122.021271	-10.302818	5.858119	119.748962	48.637035	-10.872657	123.866447	45.132629	37.687576	116.580978	46.884832	13.4074595	120.2237125	-67.490468	-1.6912215	119.2742115
-18.684753	-19.363157	122.93943	-10.333839	5.827615	120.64669	48.736073	-10.710582	124.814667	45.084515	37.78574	117.10672	46.910294	13.537579	120.9606935	-67.577972	-1.882349	120.3326865
-20.065742	-18.597303	123.787773	-10.37323	5.79865	121.474457	48.838676	-10.568511	125.515617	45.004902	37.885365	117.539452	46.921789	13.658427	121.5275345	-67.668249	-2.061127	121.4213795
-22.119795	-17.403366	124.505463	-10.412306	5.756629	122.400223	48.928028	-10.335047	126.069847	44.84457	38.02351	117.853249	46.886299	13.8442315	121.961548	-67.710911	-2.3309735	122.838898
-23.458157	-16.380894	124.783371	-10.406519	5.735139	122.775665	48.917561	-10.163349	126.02874	44.716103	38.079945	117.883392	46.816832	13.958298	121.956066	-67.62987	-2.48802	123.595264
-24.871689	-15.354829	124.74691	-10.404417	5.717208	122.970757	48.90419	-10.069205	125.738464	44.598984	38.109631	117.748009	46.751587	14.020213	121.7432365	-67.560421	-2.585797	124.1982775
-26.303249	-14.103818	124.559021	-10.352448	5.662388	122.914436	48.887939	-10.039456	125.303963	44.510738	38.140659	117.571198	46.6993385	14.0506015	121.4375805	-67.4042345	-2.7258255	124.3912915
-27.628443	-12.892019	124.209038	-10.274023	5.589244	122.786987	48.898247	-10.019917	124.724342	44.435162	38.178848	117.435387	46.6667045	14.0794655	121.0798645	-67.2147505	-2.9009775	124.4941095
-28.989601	-11.501092	123.809883	-10.230009	5.561169	122.660431	48.934139	-10.004664	124.17321	44.381477	38.263485	117.32373	46.657808	14.1294105	120.74847	-67.117826	-3.0070725	124.572392
-30.25251	-10.043605	123.504364	-10.200251	5.567443	122.590508	48.928432	-9.953637	123.61834	44.317806	38.378059	117.314384	46.623119	14.212211	120.466362	-67.023621	-3.077325	124.714654
-32.090099	-7.604774	123.370537	-10.214525	5.628523	122.707939	48.911282	-9.823007	122.875908	44.162018	38.590588	117.331604	46.53665	14.3837905	120.103756	-66.9657	-3.1267445	125.312122
-33.438278	-5.86659	123.60321	-10.239593	5.690988	122.934128	48.796032	-9.666867	122.429169	44.00732	38.72736	117.417976	46.401676	14.5302465	119.9235725	-66.880862	-3.1482705	125.9446835
-34.613735	-3.944552	124.029877	-10.301976	5.789784	123.287247	48.702679	-9.538095	122.069	43.836212	38.87743	117.495308	46.2694455	14.6696675	119.782154	-66.8733975	-3.0900995	126.79234
-35.818283	-2.072089	124.598076	-10.402523	5.944535	123.70179	48.598228	-9.393136	121.810356	43.663208	39.027493	117.565201	46.130718	14.8171785	119.6877785	-66.935764	-2.9281085	127.7158015
-36.852528	-0.021981	125.189529	-10.465681	6.075662	124.135269	48.496647	-9.289475	121.616959	43.479168	39.126301	117.613831	45.9879075	14.918413	119.615395	-66.9192695	-2.767089	128.655143
-37.864342	1.957029	125.786209	-10.396002	6.062486	124.529228	48.37962	-9.228882	121.500626	43.309147	39.183884	117.58757	45.8443835	14.977501	119.544098	-66.6363875	-2.852529	129.514358
-38.748482	4.102714	126.287697	-10.448939	6.107803	124.887207	48.249962	-9.191996	121.457207	43.169857	39.200142	117.536057	45.7099095	15.004073	119.496632	-66.6077875	-2.788467	130.277782
-39.922424	7.209615	126.809669	-10.583398	6.077844	125.288376	48.071297	-9.193101	121.453453	42.948452	39.161701	117.492249	45.5098745	14.9843	119.472851	-66.6766705	-2.828612	131.103901
-40.563148	9.362442	127.020836	-10.689598	5.96804	125.48777	47.920918	-9.217073	121.442963	42.789555	39.143879	117.530846	45.3552365	14.963403	119.4869045	-66.7344325	-3.027323	131.4886355
-41.159302	11.574972	127.191902	-10.869869	5.851473	125.654999	47.738945	-9.250968	121.357285	42.611134	39.139938	117.656616	45.1750395	14.944485	119.5069505	-66.9147775	-3.241539	131.8030475
-41.624107	13.739403	127.302788	-11.059135	5.709404	125.735352	47.51421	-9.275874	121.165359	42.424763	39.15979	117.850708	44.9694865	14.941958	119.5080335	-67.0877565	-3.52315	131.9626705
-41.964821	16.037685	127.515305	-11.251254	5.604309	125.747345	47.239632	-9.268567	120.807503	42.225471	39.200939	118.005112	44.7325515	14.966186	119.4063075	-67.2350595	-3.757568	132.0883825
-42.270805	18.315744	127.736069	-11.442078	5.554245	125.649384	46.932297	-9.220033	120.234528	41.992779	39.268761	118.071602	44.462538	15.024364	119.153065	-67.346694	-3.915874	132.145703
-42.303776	20.570362	127.996872	-11.544778	5.468643	125.394463	46.608955	-9.106949	119.464073	41.744045	39.341824	118.018814	44.1765	15.1174375	118.7414435	-67.266056	-4.1801515	132.0474825
NaN	NaN	NaN	-11.831403	5.59331	124.824417	46.215786	-8.900746	118.034294	41.400818	39.508896	117.723572	43.808302	15.304075	117.878933	-67.471108	-4.117455	131.769901
NaN	NaN	NaN	-11.914289	5.672718	124.341606	45.952694	-8.719615	117.094002	41.200779	39.640053	117.413353	43.5767365	15.460219	117.2536775	-67.4053145	-4.114783	131.4295345
NaN	NaN	NaN	-11.990817	5.797122	123.873138	45.707443	-8.502067	116.2789	40.998119	39.782509	117.091621	43.352781	15.640221	116.6852605	-67.334415	-4.045977	131.0610155
NaN	NaN	NaN	-12.031598	5.914958	123.455917	45.522709	-8.300651	115.591873	40.838245	39.922363	116.809937	43.180477	15.810856	116.200905	-67.243673	-3.98094	130.710929
NaN	NaN	NaN	-12.091816	6.023268	123.107101	45.352398	-8.143318	115.013031	40.678352	40.037346	116.54985	43.015375	15.947014	115.7814405	-67.199007	-3.900478	130.4327615
NaN	NaN	NaN	-12.201024	6.104314	122.812889	45.101334	-7.974689	114.608635	40.494663	40.109264	116.309525	42.7979985	16.0672875	115.45908	-67.2000465	-3.8586595	130.166698
NaN	NaN	NaN	-12.31235	6.154724	122.566833	44.930996	-7.878672	114.245262	40.308117	40.164974	116.125275	42.6195565	16.143151	115.1852685	-67.2442565	-3.833703	129.9483975
NaN	NaN	NaN	-12.515632	6.166095	122.254898	44.660973	-7.808539	113.9104	40.059891	40.185741	115.954987	42.360432	16.188601	114.9326935	-67.391696	-3.856411	129.5771025
NaN	NaN	NaN	-12.664567	6.132312	122.076797	44.465534	-7.78503	113.829315	39.912189	40.162697	115.922905	42.1888615	16.1888335	114.87611	-67.5179955	-3.9242095	129.277484
NaN	NaN	NaN	-12.802323	6.083068	121.912727	44.366798	-7.854889	113.69735	39.791916	40.110096	115.918098	42.079357	16.1276035	114.807724	-67.684003	-3.9614675	129.01773
-33.668114	40.83062	126.352623	-12.922473	6.0136	121.749878	44.182156	-7.873331	113.716232	39.712898	40.05368	115.954567	41.947527	16.0901745	114.8353995	-67.792473	-4.0629745	128.6643565
-32.093754	40.347118	125.810257	-13.015558	5.941732	121.583389	44.119053	-7.951601	113.732239	39.660156	39.979027	116.026581	41.8896045	16.013713	114.87941	-67.9207205	-4.130249	128.287368
-30.569626	39.874054	125.338158	-13.108412	5.862624	121.414719	44.081806	-8.046693	113.771095	39.647655	39.926067	116.117752	41.8647305	15.939687	114.9444235	-68.0815545	-4.214439	127.8850145
-28.894783	39.299927	124.835571	-13.171566	5.796887	121.204803	44.053596	-8.109982	113.861252	39.654716	39.862106	116.222313	41.854156	15.876062	115.0417825	-68.197288	-4.282288	127.3678235
-26.197353	38.348469	123.963211	-13.30035	5.714393	120.832909	44.006832	-8.207403	114.011635	39.658909	39.761425	116.380821	41.8328705	15.777011	115.196228	-68.4335705	-4.348225	126.46959
-24.349491	37.731499	123.363045	-13.389711	5.675538	120.56456	44.0187	-8.288845	114.045731	39.623539	39.694481	116.445885	41.8211195	15.702818	115.245808	-68.6005415	-4.351742	125.883312
-22.356398	36.879372	122.715042	-13.50375	5.644033	120.309532	43.89949	-8.284636	114.19178	39.554379	39.624615	116.506706	41.7269345	15.6699895	115.349243	-68.7344345	-4.3819235	125.269821
-20.288143	36.090942	122.078873	-13.624252	5.634779	120.07061	43.88591	-8.344962	114.272179	39.452396	39.549984	116.576981	41.669153	15.602511	115.42458	-68.917657	-4.332953	124.71664
-18.199066	35.180832	121.493355	-13.752659	5.639956	119.873177	43.816635	-8.373583	114.431725	39.357635	39.476597	116.657761	41.587135	15.551507	115.544743	-69.092453	-4.271595	124.201611
-16.048162	34.268993	121.041786	-13.889921	5.623755	119.700981	43.745724	-8.433432	114.660515	39.269028	39.40974	116.753998	41.507376	15.488154	115.7072565	-69.287218	-4.240644	123.6947055
-13.847709	33.289234	120.571495	-14.009778	5.594617	119.528023	43.665268	-8.465926	114.926353	39.188091	39.3489	116.932655	41.4266795	15.441487	115.929504	-69.4462355	-4.252253	123.126542
-10.439487	31.715208	119.834435	-14.214458	5.51112	119.270195	43.568863	-8.579958	115.461792	39.123516	39.309612	117.398987	41.3461895	15.364827	116.4303895	-69.7751055	-4.342587	122.1100005
-8.163209	30.586163	119.628189	-14.365917	5.42544	119.119934	43.465473	-8.659868	115.943947	39.105812	39.331341	117.781464	41.2856425	15.3357365	116.8627055	-70.0174765	-4.4848565	121.3771625
-5.802356	29.450539	119.40464	-14.544107	5.355804	118.995079	43.396751	-8.757151	116.494919	39.077187	39.351116	118.241211	41.236969	15.2969825	117.368065	-70.325183	-4.5853745	120.622093
-3.419717	28.168619	119.334343	-14.734258	5.311843	118.925819	43.29649	-8.834813	117.051506	39.00523	39.353054	118.699684	41.15086	15.2591205	117.875595	-70.619376	-4.6354345	119.976043
-1.091164	26.897938	119.343689	-14.899119	5.28164	118.910423	43.154545	-8.840487	117.642296	38.900238	39.365772	119.079803	41.0273915	15.2626425	118.3610495	-70.8256295	-4.6993625	119.4597965
1.306686	25.633076	119.369232	-15.033463	5.293804	118.90451	43.063427	-8.818734	118.151199	38.815315	39.354237	119.547272	40.939371	15.2677515	118.8492355	-71.006297	-4.6801435	118.9597845
3.758119	24.212036	119.326195	-15.106233	5.331501	118.907295	43.02644	-8.772589	118.723236	38.738934	39.351128	119.893524	40.882687	15.2892695	119.30838	-71.095153	-4.6262675	118.50621
7.332506	22.113411	119.430878	-15.121099	5.408443	118.750404	43.103512	-8.679036	119.60585	38.761017	39.384796	120.444237	40.9322645	15.35288	120.0250435	-71.1744625	-4.535994	117.4757645
9.640023	20.649687	119.471703	-15.089056	5.484	118.520042	43.221294	-8.624041	120.170975	38.807903	39.410629	120.693253	41.0145985	15.393294	120.432114	-71.1927105	-4.425294	116.60797
11.959752	19.223503	119.438507	-15.023112	5.558963	118.13102	43.319744	-8.531265	120.6754	38.882561	39.480995	120.828918	41.1011525	15.474865	120.752159	-71.1473765	-4.356939	115.509881
14.190321	17.690866	119.350113	-14.943388	5.615494	117.601028	43.405518	-8.467606	120.964706	38.930367	39.517685	120.88916	41.1679425	15.5250395	120.926933	-71.0547185	-4.2940515	114.275123
16.392632	16.147903	119.103683	-14.864961	5.698527	117.017349	43.441372	-8.409945	121.107887	38.972565	39.537464	120.640266	41.2069685	15.5637595	120.8740765	-70.9368905	-4.1667055	113.1606215
18.538012	14.582298	118.758095	-14.774421	5.779966	116.355789	43.434277	-8.33424	121.127197	39.04398	39.585052	120.232048	41.2391285	15.625406	120.6796225	-70.7879705	-4.065474	112.0319555
20.502811	13.019371	118.295334	-14.684148	5.847213	115.709686	43.449017	-8.332998	120.963837	39.10091	39.567142	119.789421	41.2749635	15.617072	120.376629	-70.6432595	-3.922646	111.042743
23.400383	10.503994	118.049454	-14.556982	5.906482	114.922104	43.499767	-8.369862	120.631767	39.216427	39.505161	119.020119	41.358097	15.5676495	119.825943	-70.472061	-3.7546855	110.018265
25.177584	9.021792	117.869499	-14.447969	5.894685	114.566101	43.529289	-8.364643	120.385834	39.286507	39.46373	118.635414	41.407898	15.5495435	119.510624	-70.303836	-3.7601735	109.621578
26.842583	7.398147	117.662415	-14.363252	5.873836	114.372513	43.629211	-8.366624	120.180145	39.352238	39.447803	118.293968	41.4907245	15.5405895	119.2370565	-70.2172285	-3.7929175	109.5079695
28.504622	5.848843	117.663979	-14.257322	5.838237	114.308975	43.746212	-8.358026	120.005379	39.418602	39.42469	118.048325	41.582407	15.533332	119.026852	-70.097051	-3.856858	109.591098
27.726603	5.219007	117.884552	-14.121453	5.803497	114.334045	43.838615	-8.290002	119.913193	39.503513	39.420967	117.876839	41.671064	15.5654825	118.895016	-69.91397	-3.9584885	109.773074
26.480118	4.910384	117.465294	-13.972156	5.778555	114.388977	44.167957	-8.330024	119.70266	39.615376	39.446026	117.738548	41.8916665	15.558001	118.720604	-69.8359785	-4.000891	110.05735
25.673616	4.463151	117.376091	-13.794373	5.75121	114.437256	44.351994	-8.303426	119.555557	39.728268	39.448906	117.612686	42.040131	15.57274	118.5841215	-69.628877	-4.07032	110.2903905
24.138962	3.915429	116.869736	-13.509054	5.719121	114.453087	44.584724	-8.276917	119.301514	39.922279	39.427261	117.367744	42.2535015	15.575172	118.334629	-69.2716095	-4.13693	110.571545
23.102062	3.361101	116.690872	-13.327312	5.692249	114.456795	44.726326	-8.279233	119.152664	40.049461	39.398674	117.244957	42.3878935	15.5597205	118.1988105	-69.0425175	-4.1752225	110.7147795
22.016426	2.990562	116.479019	-13.173524	5.667994	114.500496	44.877728	-8.291712	119.064072	40.187744	39.370758	117.149261	42.532736	15.539523	118.1066665	-68.879784	-4.203535	110.8943255
20.797689	2.611995	116.343674	-13.030408	5.64786	114.599335	45.009239	-8.311799	119.045319	40.336548	39.351471	117.151237	42.6728935	15.519836	118.098278	-68.7337095	-4.224116	111.100392
19.640011	2.131623	116.248528	-12.905073	5.632084	114.727272	45.142258	-8.329728	119.097923	40.454422	39.3288	117.208626	42.79834	15.499536	118.1532745	-68.608486	-4.235368	111.3012695
18.33346	1.775362	116.295937	-12.802935	5.612428	114.894577	45.277969	-8.345241	119.18634	40.578571	39.327572	117.317688	42.92827	15.4911655	118.252014	-68.53414	-4.2663095	111.53714
16.932598	1.406081	116.384949	-12.694095	5.597663	115.080704	45.40741	-8.373987	119.283585	40.719067	39.309166	117.483047	43.0632385	15.4675895	118.383316	-68.4514285	-4.2722635	111.778092
14.924762	0.836726	116.423119	-12.518393	5.571244	115.348747	45.568401	-8.411021	119.359505	40.961643	39.269138	117.69413	43.265022	15.4290585	118.5268175	-68.301808	-4.2865705	112.1706765
13.492149	0.431359	116.403473	-12.373859	5.575093	115.525246	45.655296	-8.453354	119.263062	41.137535	39.227562	117.737877	43.3964155	15.387104	118.5004695	-68.1441335	-4.236918	112.5500225
12.099507	0.066281	116.305077	-12.229359	5.587506	115.64621	45.768078	-8.5109	119.046844	41.324631	39.19482	117.664948	43.5463545	15.34196	118.355896	-68.0050725	-4.166948	112.936524
10.626099	-0.312592	116.101929	-12.066648	5.625609	115.731201	45.748119	-8.542815	118.805206	41.557964	39.166077	117.557098	43.6530415	15.311631	118.181152	-67.7863375	-4.060413	113.28125
9.240808	-0.742998	115.882751	-11.891105	5.694378	115.791641	45.880394	-8.598309	118.509865	41.775032	39.112835	117.475441	43.827713	15.257263	117.992653	-67.609923	-3.868507	113.590629
7.824295	-1.229496	115.853653	-11.706173	5.789534	115.92305	46.035534	-8.580535	118.297516	41.977497	39.120163	117.420212	44.0065155	15.269814	117.858864	-67.4188615	-3.690746	113.987236
6.466665	-1.745247	115.936218	-11.512176	5.915708	116.138519	46.219669	-8.514424	118.209732	42.209591	39.190994	117.481232	44.21463	15.338285	117.845482	-67.238982	-3.506869	114.431556
4.327198	-2.502961	116.107025	-11.205273	6.091432	116.573074	46.625813	-8.37868	118.279968	42.535416	39.315617	117.645874	44.5806145	15.4684685	117.962921	-66.9911605	-3.2856045	115.183227
3.004937	-3.039097	116.374931	-10.997249	6.187074	116.873871	46.851536	-8.288619	118.439362	42.758411	39.392815	117.73423	44.8049735	15.552098	118.086796	-66.7994715	-3.17795	115.660946
1.640176	-3.570673	116.521362	-10.788208	6.263809	117.151451	47.090481	-8.20464	118.599152	42.957909	39.448772	117.746605	45.024195	15.622066	118.1728785	-66.600611	-3.094448	116.1300235
0.156957	-4.147815	116.741074	-10.570603	6.328753	117.337349	47.306126	-8.123529	118.751678	43.141926	39.459332	117.694344	45.224026	15.6679015	118.223011	-66.365232	-3.0103955	116.451687
-1.238991	-4.669088	117.004463	-10.353338	6.368541	117.445038	47.52182	-8.084498	118.896957	43.328606	39.455147	117.543533	45.425213	15.6853245	118.220245	-66.131889	-2.9482425	116.669831
-2.622772	-5.20523	117.06382	-10.152534	6.381921	117.488647	47.719265	-8.083863	119.037376	43.517345	39.412579	117.358444	45.618305	15.664358	118.19791	-65.923373	-2.900516	116.779384
-3.998639	-5.792852	117.057487	-9.960493	6.352692	117.493713	47.926731	-8.142157	119.19043	43.687401	39.336716	117.186691	45.807066	15.5972795	118.1885605	-65.728052	-2.8918955	116.7988655
-6.071432	-6.404787	117.268669	-9.745441	6.221408	117.49778	48.152279	-8.251229	119.427528	43.899094	39.195496	116.934227	46.0256865	15.4721335	118.1808775	-65.5165685	-3.0293175	116.8146825
-7.377532	-6.875516	117.182945	-9.636653	6.128655	117.50264	48.286499	-8.308313	119.502434	43.995373	39.117657	116.774109	46.140936	15.404672	118.1382715	-65.414242	-3.147362	116.8670085
-8.617709	-6.950067	117.560211	-9.536152	6.03953	117.50486	48.399277	-8.308043	119.570145	44.051483	39.095886	116.569992	46.22538	15.3939215	118.0700685	-65.297684	-3.3148615	116.9396515
-10.003415	-6.992279	117.505714	-9.443827	5.979216	117.496429	48.525703	-8.255804	119.544373	44.092384	39.085121	116.32177	46.3090435	15.4146585	117.9330715	-65.1966975	-3.4562265	117.0597865
-11.245876	-7.010233	117.37851	-9.357529	5.960407	117.448746	48.695213	-8.146931	119.327309	44.100979	38.949306	115.988518	46.398096	15.4011875	117.6579135	-65.113154	-3.4803735	117.2395785
-12.468776	-7.015961	117.309715	-9.239433	5.958391	117.281296	48.844776	-7.96488	118.846825	44.060699	38.730743	115.460075	46.4527375	15.3829315	117.15345	-64.9316035	-3.4661495	117.409142
-13.831441	-6.962881	117.118179	-9.096668	5.956939	116.94957	48.927536	-7.6642	117.898666	43.951267	38.525673	114.726089	46.4394015	15.4307365	116.3123775	-64.6327375	-3.5168585	117.5867625
-15.733685	-6.752207	116.450478	-8.833858	5.886604	116.192543	48.912281	-7.175492	115.92981	43.701962	38.330231	113.251755	46.3071215	15.5773695	114.5907825	-63.9748375	-3.8041615	117.7943035
-17.012354	-6.599968	115.95446	-8.657603	5.836311	115.581039	48.81041	-6.931859	114.336014	43.515297	38.227081	112.081635	46.1628535	15.647611	113.2088245	-63.4780595	-3.974989	117.9532535
-18.134632	-6.404483	115.440437	-8.500383	5.774652	114.941277	48.565353	-6.632161	112.619995	43.288258	38.169308	110.958138	45.9268055	15.7685735	111.7890665	-62.9275715	-4.2192695	118.0934875
-19.184484	-6.179205	115.0494	-8.389111	5.754351	114.337585	48.435837	-6.476592	111.197495	43.103279	38.196228	109.615326	45.769558	15.859818	110.4064105	-62.54778	-4.351116	118.2687595
-20.218357	-5.991061	114.65921	-8.345783	5.795184	113.789024	48.288822	-6.358726	109.893227	42.828896	38.327538	108.600151	45.558859	15.984406	109.246689	-62.250425	-4.394038	118.331359
-21.212103	-5.716894	114.540443	-8.337148	5.867264	113.346031	48.07988	-6.154492	108.950996	42.593014	38.443363	107.64048	45.336447	16.1444355	108.295738	-62.010743	-4.4099075	118.396324
-22.052706	-5.463998	114.350868	-8.366373	5.959394	113.015892	47.982185	-6.010138	108.381012	42.369404	38.622307	106.956398	45.1757945	16.3060845	107.668705	-61.9085405	-4.3872965	118.363079
-23.178484	-5.020918	114.166901	-8.419969	6.105643	112.674477	47.970303	-5.773002	108.022949	42.153053	38.800503	106.404915	45.061678	16.5137505	107.213932	-61.901616	-4.3024645	118.135022
-23.770546	-4.766472	114.068092	-8.46674	6.182845	112.530609	48.003708	-5.678604	108.182442	42.057182	38.906677	106.204399	45.030445	16.6140365	107.1934205	-61.963925	-4.2483465	117.8677975
-24.406836	-4.476439	114.096405	-8.479527	6.233298	112.508347	48.064838	-5.609701	108.51709	41.969719	38.937267	106.164864	45.0172785	16.663783	107.340977	-61.9763325	-4.197187	117.675717
-24.877609	-4.206931	114.201828	-8.462051	6.247772	112.603699	48.149223	-5.54639	109.062981	41.942207	38.959904	106.233894	45.045715	16.706757	107.6484375	-61.969817	-4.211213	117.5589605
-25.276459	-3.929298	114.341019	-8.434927	6.237819	112.783012	48.270916	-5.503934	109.714928	41.938156	38.951447	106.430481	45.104536	16.7237565	108.0727045	-61.97439	-4.2481185	117.4933195
-25.470083	-3.564037	114.478729	-8.38454	6.171419	112.990425	48.452946	-5.488528	110.356812	41.977673	38.914001	106.670677	45.2153095	16.7127365	108.5137445	-61.9843895	-4.3698985	117.4671055
-25.498283	-3.193458	114.560509	-8.345314	6.07811	113.135132	48.588551	-5.50665	110.975517	42.038467	38.847916	106.878616	45.313509	16.670633	108.9270665	-62.004137	-4.514413	117.3431975
-25.535175	-2.48501	114.284065	-8.261447	5.867932	113.086639	48.755905	-5.581094	111.721436	42.130985	38.683598	107.104782	45.443445	16.551252	109.413109	-61.966339	-4.815388	116.760169
-25.606009	-1.947668	113.72168	-8.217854	5.694738	112.800194	48.894234	-5.638222	112.098862	42.18121	38.599079	107.16407	45.537722	16.4804285	109.631466	-61.97343	-5.0909525	115.968922
-25.568888	-1.397329	112.902817	-8.184381	5.52001	112.293686	49.055355	-5.6372	112.323914	42.200539	38.561115	107.202377	45.627947	16.4619575	109.7631455	-61.996709	-5.4219375	114.8242265
-25.572317	-0.775249	111.935066	-8.15558	5.40659	111.632584	49.234367	-5.582817	112.465073	42.171902	38.581558	107.117447	45.7031345	16.4993705	109.79126	-62.0142945	-5.6861905	113.473908
-25.61734	-0.037404	111.048592	-8.171248	5.377433	110.982063	49.363998	-5.472192	112.528923	42.044975	38.607151	106.871262	45.7044865	16.5674795	109.7000925	-62.0469825	-5.8126135	112.2640335
-25.706036	0.854931	110.312126	-8.212063	5.382576	110.442986	49.396687	-5.383734	112.549187	41.904007	38.626766	106.601395	45.650347	16.621516	109.575291	-62.074473	-5.856364	111.310681
-25.773558	1.810739	109.837196	-8.239417	5.365929	110.171806	49.373581	-5.328362	112.487938	41.769123	38.587414	106.37941	45.571352	16.629526	109.433674	-62.050186	-5.897668	110.909938
-26.083326	3.53491	109.919563	-8.265455	5.20925	110.352562	49.265961	-5.496686	112.230728	41.655941	38.398857	106.347641	45.460951	16.4510855	109.2891845	-61.991861	-6.0325855	111.4159395
-26.288229	4.806391	110.256409	-8.266588	5.047977	110.695053	49.152302	-5.727709	111.907768	41.671997	38.216518	106.461838	45.4121495	16.2444045	109.184803	-61.9453255	-6.1484505	112.205303
-26.482931	6.164254	110.640404	-8.26485	4.853242	111.033104	49.013775	-6.032924	111.372246	41.73156	37.996346	106.55941	45.3726675	15.981711	108.965828	-61.9023675	-6.275227	113.10038
-26.691553	7.591918	110.976181	-8.249383	4.647327	111.242104	48.855114	-6.378359	110.609009	41.79398	37.736382	106.554863	45.324547	15.6790115	108.581936	-61.823313	-6.3843575	113.902272
-26.780001	9.013522	111.161186	-8.218522	4.453216	111.273048	48.672314	-6.661673	109.628357	41.829418	37.501995	106.339279	45.250866	15.420161	107.983818	-61.68791	-6.513729	114.562278
-27.047201	10.669171	111.33165	-8.206937	4.309908	111.106384	48.4711	-6.859353	108.358147	41.768589	37.381104	106.014076	45.1198445	15.2608755	107.1861115	-61.5337185	-6.6410595	115.0266565
-27.187082	12.252377	111.326027	-8.228545	4.249378	110.76442	48.209419	-6.938543	107.090607	41.615337	37.359463	105.557045	44.912378	15.21046	106.323826	-61.369468	-6.711704	115.205014
-27.386003	14.789064	111.074432	-8.372135	4.274654	110.113396	47.671062	-6.835999	105.335327	41.248188	37.480579	104.95192	44.459625	15.32229	105.1436235	-61.203895	-6.772982	115.0831685
-27.42267	16.462875	110.914734	-8.56146	4.356081	109.686661	47.429146	-6.772643	104.376373	41.013721	37.589088	104.723633	44.2214335	15.4082225	104.550003	-61.3443535	-6.6960605	114.823319
-27.369633	18.119177	110.758614	-8.80338	4.39804	109.352791	47.122345	-6.678907	103.658058	40.765232	37.696484	104.604004	43.9437885	15.5087885	104.131031	-61.5505485	-6.7127085	114.574551
-27.392578	19.864008	110.741234	-9.063875	4.426848	109.062866	46.837223	-6.60814	103.027512	40.543633	37.791874	104.666069	43.690428	15.591867	103.8467905	-61.818178	-6.738171	114.2789415
-27.269241	21.555836	110.861847	-9.312213	4.401274	108.864258	46.481228	-6.531544	102.527176	40.385948	37.867817	104.809479	43.433588	15.6681365	103.6683275	-62.058014	-6.8655885	114.0601885
-27.036667	23.219584	111.080238	-9.529363	4.356419	108.738113	46.171047	-6.489754	102.145935	40.202442	37.90752	105.153717	43.1867445	15.708883	103.649826	-62.2454705	-6.996045	113.8264
-26.713917	24.792625	111.410675	-9.717374	4.295282	108.674911	45.932205	-6.457788	101.870239	40.107975	37.946278	105.644844	43.02009	15.744245	103.7575415	-62.454838	-7.153681	113.5922805
-26.092958	27.137295	111.981651	-9.964638	4.236545	108.671013	45.672615	-6.37422	101.652298	40.05283	38.043995	106.424797	42.8627225	15.8348875	104.0385475	-62.7919985	-7.3617975	113.3034785
-25.563223	28.573805	112.367676	-10.11647	4.233974	108.668732	45.575684	-6.300277	101.557159	40.036312	38.103344	106.907509	42.805998	15.9015335	104.232334	-63.038938	-7.4335855	113.10513
-24.986729	30.070698	112.766541	-10.238816	4.264972	108.668259	45.453896	-6.186739	101.448044	39.989925	38.175564	107.341232	42.7219105	15.9944125	104.394638	-63.1995425	-7.4644685	112.94188
-24.303905	31.357801	113.104591	-10.354045	4.317766	108.66555	45.363224	-6.061149	101.329712	39.928879	38.264275	107.670021	42.6460515	16.101563	104.4998665	-63.3541415	-7.466031	112.8312335
-23.533375	32.618332	113.418007	-10.437467	4.397579	108.656013	45.285862	-5.918312	101.143753	39.827641	38.362305	107.906273	42.5567515	16.2219965	104.525013	-63.4316855	-7.4268385	112.787013
-22.726149	33.860535	113.685776	-10.51139	4.490863	108.652534	45.188328	-5.762094	100.945404	39.747108	38.453438	108.041	42.467718	16.345672	104.493202	-63.490498	-7.363946	112.811866
-21.818594	34.917286	113.833031	-10.593246	4.569798	108.616997	45.113461	-5.613218	100.761589	39.665066	38.538658	108.114883	42.3892635	16.46272	104.438236	-63.5757555	-7.323124	112.795758
-20.343641	36.424286	113.920334	-10.684788	4.659512	108.443031	45.018703	-5.418119	100.405205	39.522579	38.666897	108.086861	42.270641	16.624389	104.246033	-63.640217	-7.305365	112.640029
-19.25819	37.291756	113.824371	-10.73863	4.703032	108.265289	44.935455	-5.300483	100.141647	39.419647	38.736137	107.950142	42.177551	16.717827	104.0458945	-63.654811	-7.311763	112.4846835
-18.114563	38.078091	113.589203	-10.7779	4.744857	108.075653	44.849216	-5.192982	99.857208	39.298775	38.78289	107.738564	42.0739955	16.794954	103.797886	-63.6297955	-7.30524	112.35342
-16.846157	38.796165	113.323318	-10.81315	4.774512	107.877388	44.766582	-5.118894	99.588974	39.18222	38.801201	107.46608	41.974401	16.8411535	103.527527	-63.600701	-7.2921295	112.227249
-15.518777	39.390644	113.032196	-10.844106	4.787114	107.699608	44.689636	-5.070717	99.353775	39.057037	38.815571	107.229172	41.8733365	16.872427	103.2914735	-63.5615485	-7.298199	112.1077425
-14.126534	39.895969	112.711418	-10.880165	4.779634	107.541763	44.611897	-5.036448	99.165352	38.932438	38.814465	107.059608	41.7721675	16.8890085	103.11248	-63.5324975	-7.3297405	111.971046
-12.612388	40.33757	112.389389	-10.912057	4.744933	107.421516	44.55822	-5.036935	99.104988	38.826981	38.784389	106.955894	41.6926005	16.873727	103.030441	-63.5167145	-7.383861	111.812591
-10.201929	40.790722	111.946213	-10.964695	4.665012	107.306465	44.555588	-5.079992	99.158592	38.723892	38.738308	107.022629	41.63974	16.829158	103.0906105	-63.56913	-7.499134	111.5223195
-8.465295	41.003029	111.732635	-11.002035	4.604952	107.2799	44.566563	-5.126301	99.255058	38.69767	38.707111	107.121086	41.6321165	16.790405	103.188072	-63.6361865	-7.580501	111.371728
-6.616453	41.120979	111.45002	-11.014883	4.574885	107.281563	44.572674	-5.162688	99.439552	38.669735	38.674217	107.287857	41.6212045	16.7557645	103.3637045	-63.6509705	-7.6059945	111.1994215
-4.67669	41.188118	111.324326	-11.013684	4.56805	107.340004	44.633083	-5.186516	99.671539	38.714424	38.679657	107.545181	41.6737535	16.7465705	103.60836	-63.7011215	-7.6104705	111.071648
-2.614269	41.140636	111.149338	-10.989891	4.594244	107.444122	44.755253	-5.187906	100.001717	38.803585	38.726147	107.876648	41.779419	16.7691205	103.9391825	-63.759201	-7.5806325	110.9490615
-0.417571	41.049477	111.071289	-10.910166	4.673493	107.584106	44.944828	-5.171073	100.432137	38.94804	38.807983	108.330132	41.946434	16.818455	104.3811345	-63.766766	-7.471469	110.7870775
1.843651	40.825649	111.01693	-10.816715	4.793429	107.791229	45.197598	-5.12522	100.983643	39.142487	38.93742	108.861832	42.1700425	16.9061	104.9227375	-63.8034725	-7.319242	110.6597205
5.459972	40.409805	111.097839	-10.596547	5.06403	108.218643	45.680305	-5.000581	102.05957	39.47876	39.157932	109.735062	42.5795325	17.0786755	105.897316	-63.7726265	-6.9506155	110.53997
7.901648	40.082077	111.182915	-10.411052	5.252358	108.578827	46.048706	-4.888977	102.876839	39.7099	39.325523	110.382484	42.879303	17.218273	106.6296615	-63.701407	-6.713557	110.5279925
10.530861	39.576015	111.289108	-10.184215	5.438957	108.96331	46.435444	-4.761289	103.752228	39.967453	39.5173	111.07225	43.2014485	17.3780055	107.412239	-63.5698785	-6.5000915	110.514381
13.222445	39.061409	111.41713	-9.960588	5.610552	109.331879	46.850868	-4.686335	104.703522	40.265461	39.695702	111.767151	43.5581645	17.5046835	108.2353365	-63.4793405	-6.2835795	110.4284215
14.681818	37.900478	111.568878	-9.735271	5.764206	109.671196	47.292534	-4.68593	105.663208	40.597038	39.86726	112.378799	43.944786	17.590665	109.0210035	-63.415328	-6.062253	110.3213885
15.754342	36.401012	111.583122	-9.515022	5.919738	109.938576	47.716492	-4.714573	106.625031	40.931309	40.027466	112.871635	44.3239005	17.6564465	109.748333	-63.3539445	-5.8169705	110.128819
16.969633	34.843857	111.464058	-9.289685	6.081971	110.168251	48.106117	-4.761869	107.518593	41.232594	40.210648	113.222374	44.6693555	17.7243895	110.3704835	-63.2487255	-5.5604475	109.9660185
18.868443	32.305798	111.294258	-8.989719	6.315084	110.502136	48.636379	-4.836194	108.730087	41.608475	40.450928	113.536133	45.122427	17.807367	111.13311	-63.101865	-5.177199	109.871162
20.084063	30.630466	111.23996	-8.826995	6.437054	110.734619	48.996223	-4.904262	109.504021	41.847229	40.593033	113.732948	45.421726	17.8443855	111.6184845	-63.075716	-4.9702775	109.8507535
21.421192	28.828598	111.262466	-8.696874	6.524762	110.981384	49.393349	-5.034586	110.238632	42.071762	40.762165	113.968216	45.7325555	17.8637895	112.103424	-63.1263035	-4.8142655	109.859344
22.704878	27.05938	111.443237	-8.594225	6.604388	111.230255	49.78915	-5.151259	110.924133	42.312382	40.961319	114.174484	46.050766	17.90503	112.5493085	-63.239216	-4.696254	109.9112015
24.039139	25.201618	111.565628	-8.52686	6.685707	111.461914	50.108002	-5.203393	111.537483	42.530628	41.219479	114.377251	46.319315	18.008043	112.957367	-63.373035	-4.636629	109.966461
25.318527	23.471886	111.746574	-8.486221	6.752698	111.705605	50.413006	-5.218186	111.987236	42.841782	41.61282	114.424118	46.627394	18.197317	113.205677	-63.599836	-4.691921	110.205533
26.658409	21.582144	111.938141	-8.470699	6.847785	111.949959	50.624569	-5.142262	112.325607	43.296959	42.241253	114.243408	46.960764	18.5494955	113.2845075	-63.902162	-4.8539255	110.6154105
28.714382	18.846783	112.079727	-8.391438	7.113221	112.302994	51.153107	-4.983775	112.423454	43.874252	43.227619	113.542435	47.5136795	19.121922	112.9829445	-64.2965555	-4.89548	111.6230435
30.067778	17.120405	112.136147	-8.277937	7.419867	112.480545	51.615768	-4.857095	112.159088	43.972847	43.760311	113.000854	47.7943075	19.451608	112.579971	-64.3501815	-4.611874	112.381119
31.31724	15.44977	112.111389	-8.101407	7.81707	112.590172	52.110695	-4.703417	111.685944	43.961697	44.127235	112.533226	48.036196	19.711909	112.109585	-64.23901	-4.077769	113.070759
33.036346	13.575315	111.697182	-7.884278	8.284109	112.599419	52.474499	-4.243406	111.262405	43.935329	44.355057	112.382507	48.204914	20.0558255	111.822456	-63.97347	-3.4876075	113.376382
34.490788	11.957598	111.481606	-7.656043	8.796043	112.537529	52.750683	-3.617463	110.975075	44.017284	44.671749	112.296745	48.3839835	20.527143	111.63591	-63.6960695	-2.935057	113.439148
34.883099	10.797353	111.488579	-7.417724	9.253327	112.449417	52.874573	-2.838483	110.827568	44.237663	45.075062	112.136269	48.556118	21.1182895	111.4819185	-63.391566	-2.6116355	113.4169155
33.551014	10.670529	111.310196	-7.139035	9.655331	112.329605	52.883476	-2.111971	110.91832	44.489197	45.360882	112.082336	48.6863365	21.6244555	111.500328	-62.9644065	-2.3137935	113.158882
32.048283	10.170717	111.141495	-6.85462	10.177248	112.158539	52.898102	-1.445345	111.217072	44.830059	45.684361	111.88916	48.8640805	22.119508	111.553116	-62.5733205	-1.765012	112.763962
31.13644	9.457426	111.22702	-6.705147	10.505607	112.148514	52.972042	-1.130941	111.498474	44.999756	45.881035	111.762451	48.985899	22.375047	111.6304625	-62.396193	-1.363833	112.6665655
30.185158	8.954111	111.354813	-6.6273	10.808423	112.25605	53.079903	-0.889226	111.833359	45.099983	46.096428	111.719536	49.089943	22.603601	111.7764475	-62.344543	-0.986755000000002	112.7356525
29.322355	8.416739	111.619827	-6.594322	11.065311	112.407051	53.136929	-0.637096	112.200439	45.093246	46.300541	111.678337	49.1150875	22.8317225	111.939388	-62.3037315	-0.701100500000003	112.874714
28.40274	7.839173	111.816788	-6.60492	11.298542	112.558952	53.161858	-0.359775	112.540092	45.0135	46.486938	111.742821	49.087679	23.0635815	112.1414565	-62.297519	-0.466497500000003	112.9764475
27.524597	7.248131	112.037918	-6.630288	11.507178	112.72155	53.162037	-0.105643	112.880234	44.97097	46.690376	111.9151	49.0665035	23.2923665	112.397667	-62.3270795	-0.278010500000001	113.045433
26.851616	6.684116	112.407234	-6.653031	11.691746	112.909676	53.127831	0.124495	113.224075	44.977718	46.877079	112.185242	49.0527745	23.500787	112.7046585	-62.3588365	-0.117295000000002	113.1146935
25.779469	5.747523	112.799622	-6.680827	11.967981	113.202621	53.093933	0.419169	113.604927	45.058224	47.143894	112.801537	49.0760785	23.7815315	113.203232	-62.4377325	0.1544305	113.20201
25.275972	5.239135	113.086357	-6.674061	12.200436	113.408234	53.071625	0.648985	113.817726	45.119923	47.357456	113.222763	49.095774	24.0032205	113.5202445	-62.443896	0.397651499999998	113.2962235
24.794472	4.71909	113.239075	-6.646521	12.528923	113.639084	53.070129	0.985869	113.981224	45.200542	47.657463	113.658775	49.1353355	24.321666	113.8199995	-62.4283775	0.736180000000001	113.4581685
24.359762	4.054408	113.358482	-6.590158	12.969626	113.883736	53.129154	1.42436	114.146271	45.282696	48.062862	114.078888	49.205925	24.743611	114.1125795	-62.386241	1.195641	113.6548925
23.947958	3.615571	113.651512	-6.522521	13.498308	114.174118	53.23069	1.974386	114.317337	45.355103	48.56781	114.460609	49.2928965	25.271098	114.388973	-62.3379385	1.725518	113.959263
23.526911	3.190419	113.817253	-6.420326	14.087658	114.488182	53.360569	2.62609	114.51329	45.46175	49.166645	114.864304	49.4111595	25.8963675	114.688797	-62.2518115	2.2789485	114.287567
23.156132	2.652878	114.00267	-6.278852	14.727894	114.804688	53.535549	3.336396	114.761017	45.587616	49.809269	115.266991	49.5615825	26.5728325	115.014004	-62.1192865	2.8829555	114.595372
22.633799	1.984953	114.373718	-6.005798	15.743266	115.240463	53.924519	4.458239	115.184746	45.767719	50.838989	115.829765	49.846119	27.648614	115.5072555	-61.857715	3.837918	114.9736705
22.273531	1.587543	114.555954	-5.841836	16.419525	115.468636	54.239285	5.163927	115.452065	45.865372	51.506847	116.182503	50.0523285	28.335387	115.817284	-61.7360005	4.503663	115.119988
21.960379	1.118326	114.686325	-5.673944	17.055506	115.628609	54.517681	5.831942	115.720734	45.97258	52.145798	116.463997	50.2451305	28.98887	116.0923655	-61.5930185	5.122142	115.1648525
21.558264	0.579473	114.86261	-5.508698	17.639677	115.741241	54.764469	6.475229	115.951775	46.088367	52.765709	116.651711	50.426418	29.620469	116.301743	-61.443814	5.658885	115.180739
21.157677	0.092569	114.963974	-5.339506	18.170519	115.838608	55.020576	7.070147	116.148468	46.15744	53.33308	116.773155	50.589008	30.2016135	116.4608115	-61.26802	6.1394245	115.2164045
20.839682	-0.44882	115.126549	-5.1869	18.637075	115.945778	55.272736	7.618243	116.324982	46.187984	53.824829	116.836617	50.73036	30.721536	116.5807995	-61.10416	6.552614	115.3107565
20.492073	-1.070004	115.29528	-5.052823	19.034113	116.056267	55.497318	8.092215	116.460098	46.221786	54.244358	116.835312	50.859552	31.1682865	116.647705	-60.965198	6.8999395	115.464829
19.945808	-2.023874	115.484001	-4.853002	19.463835	116.19693	55.776344	8.61118	116.641724	46.2906	54.687847	116.786804	51.033472	31.6495135	116.714264	-60.739476	7.2781565	115.679596
19.61248	-2.703506	115.598427	-4.75722	19.642298	116.236725	55.902493	8.820773	116.751099	46.346466	54.88102	116.709183	51.1244795	31.8508965	116.730141	-60.6389195	7.4336995	115.743309
19.23703	-3.442057	115.698311	-4.693224	19.754179	116.229752	56.054138	8.919633	116.754402	46.384121	54.986549	116.621315	51.2191295	31.953091	116.6878585	-60.6055775	7.555267	115.7716455
18.843281	-4.172973	115.716591	-4.66239	19.805298	116.171822	55.947334	9.029638	116.850296	46.384747	55.020332	116.514877	51.1660405	32.024985	116.6825865	-60.4908205	7.585611	115.6610575
18.481951	-4.949498	115.69146	-4.667331	19.814646	116.06604	55.927563	9.046246	116.873482	46.376377	55.024273	116.387329	51.15197	32.0352595	116.6304055	-60.486632	7.5940325	115.5016745
18.107206	-5.686866	115.651825	-4.692034	19.794603	115.955101	55.998837	8.986572	116.81057	46.343357	54.991268	116.280174	51.171097	31.98892	116.545372	-60.555165	7.600286	115.36483
17.696581	-6.448002	115.679657	-4.74629	19.743835	115.893845	55.812382	8.969625	116.934624	46.300293	54.926247	116.174553	51.0563375	31.947936	116.5545885	-60.5489175	7.539734	115.2331015
17.071415	-7.584383	115.814247	-4.79637	19.653999	115.906357	55.73682	8.896676	117.089211	46.242012	54.821777	116.007683	50.989416	31.8592265	116.548447	-60.582156	7.4487715	115.264267
16.718365	-8.337867	116.020844	-4.827672	19.59009	115.993759	55.851723	8.79227	117.164169	46.197517	54.738445	115.877892	51.02462	31.7653575	116.5210305	-60.679964	7.4148225	115.4664875
16.355381	-9.033437	116.313362	-4.816807	19.525541	116.094337	55.844559	8.750223	117.370262	46.17878	54.63863	115.699677	51.0116695	31.6944265	116.5349695	-60.6452835	7.3566555	115.6537045
15.966436	-9.746846	116.703728	-4.811163	19.431828	116.211823	55.86655	8.681012	117.568184	46.161682	54.522873	115.52198	51.014116	31.6019425	116.545082	-60.636442	7.2617135	115.878564
15.581844	-10.437801	117.113434	-4.785672	19.295742	116.296196	55.945366	8.578826	117.779091	46.120979	54.37714	115.311729	51.0331725	31.477983	116.54541	-60.6045165	7.113501	116.046982
15.192594	-11.131519	117.505455	-4.748396	19.113297	116.324249	56.026012	8.440821	117.99556	46.091972	54.177059	115.087715	51.058992	31.30894	116.5416375	-60.555784	6.917654	116.1068605
14.819515	-11.779249	117.838547	-4.726295	18.871901	116.2696	56.114704	8.229955	118.19265	46.076057	53.900146	114.87458	51.0953805	31.0650505	116.533615	-60.5479705	6.6787515	116.005585
14.13046	-12.630151	118.125961	-4.687792	18.379322	116.033485	56.160648	7.744292	118.411827	46.076813	53.350918	114.576698	51.1187305	30.547605	116.4942625	-60.4943145	6.211039	115.5727075
13.653137	-13.18242	118.075142	-4.69258	17.970707	115.822479	56.163979	7.317463	118.42128	46.099461	52.92704	114.415382	51.13172	30.1222515	116.418331	-60.51688	5.8191625	115.226627
13.152798	-13.748791	117.752335	-4.688659	17.488575	115.57592	56.137543	6.84127	118.289436	46.123974	52.461559	114.327309	51.1307585	29.6514145	116.3083725	-60.5080765	5.3257355	114.8434675
12.661889	-14.286752	117.263535	-4.685764	17.013309	115.340164	56.075401	6.350806	118.023064	46.152134	52.000172	114.287842	51.1137675	29.175489	116.155453	-60.4852955	4.851129	114.524875
12.151468	-14.78037	116.742561	-4.699497	16.582207	115.159515	55.995388	5.891229	117.705513	46.168041	51.5741	114.240334	51.0817145	28.7326645	115.9729235	-60.4807085	4.4317495	114.3461065
11.601746	-15.135673	116.277657	-4.716523	16.227591	115.017639	55.932434	5.482393	117.369476	46.178753	51.190929	114.229477	51.0555935	28.336661	115.7994765	-60.4886395	4.118521	114.2358015
11.028821	-15.420541	115.960815	-4.731755	15.94126	114.918587	55.862324	5.131377	117.055275	46.15517	50.859135	114.22094	51.008747	27.995256	115.6381075	-60.472257	3.887264	114.1990665
10.121498	-15.880156	115.633629	-4.785508	15.611264	114.832771	55.758701	4.666061	116.655991	46.129692	50.407272	114.120338	50.9441965	27.5366665	115.3881645	-60.5152125	3.6858615	114.2773775
9.490358	-16.159803	115.476288	-4.829133	15.397962	114.77932	55.70084	4.349232	116.437439	46.121578	50.109875	114.032104	50.911209	27.2295535	115.2347715	-60.569475	3.5663705	114.3238685
8.863914	-16.4431	115.340424	-4.865198	15.165006	114.686539	55.639969	3.999318	116.280487	46.133759	49.808033	113.904953	50.886864	26.9036755	115.09272	-60.61726	3.4263365	114.280358
8.216534	-16.65521	115.177094	-4.919472	14.898157	114.595238	55.595798	3.62663	116.087959	46.121887	49.462627	113.775826	50.8588425	26.5446285	114.9318925	-60.6977865	3.2516855	114.2585835
7.67316	-16.73082	115.074684	-4.945726	14.587419	114.5084	55.546104	3.24439	115.92263	46.106468	49.082527	113.642014	50.826286	26.1634585	114.782322	-60.717738	3.0113795	114.234478
7.063955	-16.765463	115.015327	-4.956179	14.225522	114.437851	55.402435	2.923358	115.880028	46.10598	48.712555	113.53878	50.7542075	25.8179565	114.709404	-60.6665655	2.6330875	114.166298
6.48041	-16.816116	114.973999	-4.976829	13.874808	114.418221	55.362457	2.597861	115.835861	46.109055	48.376892	113.476768	50.735756	25.4873765	114.6563145	-60.689414	2.2622395	114.1801275
5.565454	-16.852293	115.125252	-4.980372	13.383195	114.456055	55.34922	2.197567	115.886917	46.088295	47.945442	113.350342	50.7187575	25.0715045	114.6186295	-60.6795015	1.6948855	114.2934805
4.953196	-16.827341	115.293968	-4.974572	13.099803	114.498138	55.368107	1.988642	115.985069	46.0634	47.713844	113.232933	50.7157535	24.851243	114.609001	-60.6648975	1.348363	114.387275
4.396646	-16.756691	115.472778	-4.975202	12.859956	114.541672	55.383003	1.810038	116.109718	46.025227	47.5014	113.115097	50.704115	24.655719	114.6124075	-60.654519	1.064193	114.4709365
3.744537	-16.635197	115.612617	-4.972789	12.634886	114.585068	55.408794	1.624176	116.213676	45.995049	47.300934	113.021347	50.7019215	24.462555	114.6175115	-60.6474995	0.807217000000001	114.5526245
3.097014	-16.511763	115.648331	-4.986255	12.409117	114.613876	55.527657	1.380155	116.197586	45.9893	47.105156	112.988235	50.7584785	24.2426555	114.5929105	-60.7309885	0.575578499999999	114.6348415
2.382114	-16.351151	115.531242	-4.977074	12.17771	114.582184	55.520649	1.175291	116.20237	46.00985	46.918938	113.033203	50.7652495	24.0471145	114.6177865	-60.7193975	0.308305499999999	114.5465815
1.750879	-16.189459	115.26297	-4.962478	11.9478	114.518143	55.369366	1.015335	116.218117	46.061947	46.73584	113.136169	50.7156565	23.8755875	114.677143	-60.6406125	0.0200125	114.359143
0.733925	-15.90257	114.633499	-4.93636	11.632815	114.304878	55.470966	0.645743	115.856461	46.178337	46.501137	113.39476	50.8246515	23.57344	114.6256105	-60.6973715	-0.30781	113.9841455
0.125492	-15.726195	114.139023	-4.913705	11.471201	114.165092	55.442982	0.451044	115.624603	46.253437	46.349995	113.555183	50.8482095	23.4005195	114.589893	-60.6756195	-0.4581175	113.740291
-0.658463	-15.506065	113.786781	-4.901236	11.34686	114.054253	55.307667	0.342964	115.513657	46.298256	46.228191	113.668701	50.8029615	23.2855775	114.591179	-60.6054335	-0.591857500000003	113.517327
-1.364945	-15.300645	113.562134	-4.910736	11.27749	113.997589	55.319683	0.209245	115.331223	46.293484	46.132023	113.773499	50.8065835	23.170634	114.552361	-60.6280555	-0.615653999999999	113.442817
-2.078099	-15.117961	113.478745	-4.907667	11.217866	114.002731	55.307938	0.140633	115.209106	46.276329	46.05349	113.800682	50.7921335	23.0970615	114.504894	-60.6074675	-0.661329499999997	113.500568
-2.843501	-14.924812	113.516533	-4.897499	11.142865	114.020088	55.310188	0.081668	115.115318	46.239323	45.978031	113.758148	50.7747555	23.0298495	114.436733	-60.5697535	-0.7441195	113.603443
-3.519257	-14.802907	113.488068	-4.892612	11.065733	114.016808	55.292656	0.000571	115.065933	46.199169	45.869503	113.720688	50.7459125	22.935037	114.3933105	-60.5311365	-0.803571000000002	113.6403055
-4.72237	-14.607702	113.473358	-4.892057	10.888885	113.982094	55.28046	-0.13224	115.047089	46.161556	45.715717	113.594887	50.721008	22.7917385	114.320988	-60.505122	-1.0139685	113.6432
-5.476494	-14.525282	113.450554	-4.902423	10.759477	113.930168	55.311806	-0.220511	115.030907	46.093254	45.628376	113.499367	50.70253	22.7039325	114.265137	-60.507376	-1.1849785	113.595199
-6.232551	-14.446935	113.439987	-4.905525	10.628578	113.873901	55.328953	-0.284436	115.040604	46.056648	45.541924	113.3787	50.6928005	22.628744	114.209652	-60.5038505	-1.371588	113.53815
-6.955613	-14.421192	113.403175	-4.905453	10.53406	113.808823	55.356686	-0.323525	115.047707	45.99052	45.49947	113.244415	50.673603	22.5879725	114.146061	-60.484509	-1.5198525	113.471585
-7.850396	-14.367509	113.43248	-4.917337	10.435423	113.74826	55.381088	-0.3456	115.040039	45.925728	45.461781	113.115135	50.653408	22.5580905	114.077587	-60.488082	-1.6872445	113.418933
-8.610752	-14.322556	113.437141	-4.92365	10.363967	113.710426	55.393242	-0.371493	115.017105	45.861729	45.420059	112.964775	50.6274855	22.524283	113.99094	-60.4747855	-1.796349	113.429912
-9.402791	-14.300138	113.500633	-4.92151	10.273761	113.681305	55.413239	-0.413703	114.994743	45.81316	45.355453	112.798119	50.6131995	22.470875	113.896431	-60.4562195	-1.923353	113.466179
-10.610496	-14.273318	113.658157	-4.891101	10.123909	113.694176	55.455135	-0.508071	114.969872	45.788006	45.219292	112.573242	50.6215705	22.3556105	113.771557	-60.4037725	-2.1077925	113.616795
-11.428041	-14.282064	113.778328	-4.856048	10.02529	113.75766	55.481209	-0.568316	114.962753	45.768559	45.129772	112.434387	50.624884	22.280728	113.69857	-60.33698	-2.230148	113.81675
-12.227438	-14.262207	113.954453	-4.820168	9.92216	113.833305	55.514927	-0.635239	114.965462	45.765461	45.032993	112.305153	50.640194	22.198877	113.6353075	-60.28053	-2.354557	114.0313025
-13.011334	-14.256761	114.076172	-4.744727	9.810913	113.882324	55.575382	-0.706888	114.969566	45.77607	44.94297	112.165283	50.675726	22.118041	113.5674245	-60.16518	-2.496215	114.1972235
-13.769627	-14.275204	114.150177	-4.685265	9.679796	113.883904	55.782543	-0.839785	114.85659	45.785069	44.843685	112.017273	50.783806	22.00195	113.4369315	-60.154336	-2.642358	114.3308765
-14.509474	-14.298251	114.14151	-4.642321	9.540444	113.840118	55.821301	-0.924802	114.814354	45.77203	44.736904	111.859512	50.7966655	21.906051	113.336933	-60.0813075	-2.825163	114.343303
-15.381542	-14.282863	114.173744	-4.597767	9.408596	113.772629	55.854088	-1.014999	114.757195	45.741035	44.622784	111.691811	50.7975615	21.8038925	113.224503	-59.9930955	-2.9867005	114.320755
-16.542995	-14.223795	114.20932	-4.578931	9.188727	113.741135	55.91061	-1.143992	114.711655	45.666538	44.467175	111.482407	50.788574	21.6615915	113.097031	-59.946436	-3.2841375	114.385239
-17.291054	-14.209622	114.29657	-4.578096	9.04143	113.756012	55.939587	-1.24635	114.685692	45.590652	44.355724	111.379112	50.7651195	21.554687	113.032402	-59.9213115	-3.471827	114.479622
-18.055656	-14.206182	114.441971	-4.612478	8.885833	113.803635	55.927746	-1.362344	114.657333	45.509048	44.224754	111.23407	50.718397	21.431205	112.9457015	-59.943353	-3.659539	114.6615685
-18.866041	-14.165308	114.642265	-4.663283	8.726848	113.886642	55.88858	-1.504653	114.604118	45.399067	44.058113	111.052254	50.6438235	21.27673	112.828186	-59.9703895	-3.823034	114.945098
-19.731104	-14.078683	114.961098	-4.720342	8.569452	113.986221	55.82679	-1.676762	114.534607	45.270153	43.856541	110.848656	50.5484715	21.0898895	112.6916315	-59.9891555	-3.9509855	115.2808105
-20.50511	-13.991639	115.290009	-4.792661	8.404251	114.126984	55.726379	-1.861597	114.504433	45.129307	43.631439	110.634315	50.427843	20.884921	112.569374	-60.013165	-4.076419	115.684594
-21.272564	-13.897233	115.664085	-4.886701	8.235156	114.302803	55.635254	-2.081191	114.507233	45.002754	43.387665	110.43618	50.319004	20.653237	112.4717065	-60.092406	-4.182925	116.1338995
-22.490915	-13.652769	116.314674	-5.020057	7.949642	114.580688	55.510582	-2.433773	114.563606	44.84824	42.989464	110.185158	50.179411	20.2778455	112.374382	-60.219525	-4.3785615	116.786994
-23.140749	-13.543723	116.60627	-5.105311	7.751546	114.756371	55.400967	-2.680883	114.599434	44.764107	42.717316	110.016548	50.082537	20.0182165	112.307991	-60.293159	-4.5151245	117.204751
-23.976534	-13.277015	116.941216	-5.17818	7.529457	114.897194	55.272717	-2.951389	114.623405	44.700245	42.42857	109.839973	49.986481	19.7385905	112.231689	-60.342841	-4.6796765	117.562699
-24.733887	-12.983335	117.179611	-5.257648	7.305382	114.993286	55.153351	-3.23987	114.646164	44.652981	42.146538	109.652458	49.903166	19.453334	112.149311	-60.418462	-4.84257	117.837261
-25.468773	-12.647049	117.332253	-5.355221	7.083127	115.0448	55.030369	-3.515939	114.660324	44.609589	41.836212	109.458496	49.819979	19.1601365	112.05941	-60.530421	-4.9938825	118.03019
-26.194372	-12.201283	117.452477	-5.452575	6.866253	115.056976	54.892181	-3.768736	114.681831	44.562756	41.566105	109.274223	49.7274685	18.8986845	111.978027	-60.6326185	-5.1661785	118.135925
-26.817644	-11.813347	117.38578	-5.565956	6.681654	115.03756	54.762371	-3.984465	114.687599	44.495197	41.333599	109.113121	49.628784	18.674567	111.90036	-60.760696	-5.311259	118.17476
-27.932766	-10.849201	117.278877	-5.72478	6.455069	114.941254	54.602951	-4.224566	114.645874	44.380508	41.053726	108.888641	49.4917295	18.41458	111.7672575	-60.9412895	-5.504442	118.1152505
-28.624054	-10.144785	117.117226	-5.822227	6.324953	114.847946	54.497402	-4.331158	114.569435	44.291973	40.94516	108.773384	49.3946875	18.307001	111.6714095	-61.0391415	-5.657095	118.0244825
-29.291889	-9.329867	116.974174	-5.906741	6.214076	114.748047	54.375809	-4.409735	114.458397	44.163876	40.875805	108.674011	49.2698425	18.233035	111.566204	-61.0833245	-5.804883	117.92989
-29.861513	-8.533113	116.732857	-5.994327	6.130432	114.660706	54.251385	-4.455732	114.321533	44.039585	40.843182	108.604691	49.145485	18.193725	111.463112	-61.134139	-5.932861	117.8583
-30.55118	-7.502155	116.619316	-6.066837	6.065633	114.595482	54.134064	-4.490262	114.184525	43.915058	40.821884	108.546707	49.024561	18.165811	111.365616	-61.158235	-6.034545	117.825348
-31.182707	-6.441381	116.46154	-6.148506	6.032706	114.550652	54.03207	-4.505034	114.067116	43.789352	40.831463	108.498016	48.910711	18.1632145	111.282566	-61.207723	-6.0978025	117.818738
-31.805944	-5.243181	116.364182	-6.251513	6.010735	114.532722	53.934265	-4.49992	113.968048	43.637775	40.876778	108.476639	48.78602	18.188429	111.2223435	-61.289046	-6.166959	117.8431005
-32.661446	-3.388263	116.179932	-6.385098	6.02992	114.514503	53.780544	-4.450096	113.82444	43.390541	40.965424	108.40387	48.5855425	18.257664	111.114155	-61.3557385	-6.197824	117.914851
-33.258739	-2.021317	116.109642	-6.500696	6.054948	114.493095	53.652485	-4.409557	113.753342	43.19091	41.023468	108.322464	48.4216975	18.3069555	111.037903	-61.4230895	-6.1970595	117.948287
-33.710705	-0.644281	115.903893	-6.607936	6.064803	114.466881	53.563099	-4.366834	113.6772	42.975464	41.080139	108.208488	48.2692815	18.3566525	110.942844	-61.4851535	-6.2270465	117.990918
-34.311211	0.930125	115.803085	-6.730835	6.077148	114.435532	53.484108	-4.331722	113.627831	42.752644	41.155304	108.084824	48.118376	18.411791	110.8563275	-61.580046	-6.257495	118.0147365
-34.815247	2.517388	115.639351	-6.860754	6.050815	114.398643	53.422771	-4.284757	113.571739	42.509018	41.237671	108.006142	47.9658945	18.476457	110.7889405	-61.6874025	-6.374827	118.0083455
-35.271324	4.12708	115.332726	-6.993124	6.034913	114.335297	53.343548	-4.234363	113.491951	42.280453	41.308491	107.96199	47.8120005	18.537064	110.7269705	-61.7982485	-6.467238	117.9436235
-35.801228	5.85952	115.161873	-7.130037	5.978571	114.274872	53.237377	-4.209589	113.367653	42.078762	41.36396	107.961128	47.6580695	18.5771855	110.6643905	-61.9181435	-6.6200435	117.8853535
-36.492088	8.571044	114.756371	-7.329115	5.794405	114.11834	52.988995	-4.214381	112.868294	41.826462	41.393387	108.140076	47.4077285	18.589503	110.504185	-62.0659585	-7.000693	117.732495
-36.885777	10.413236	114.471291	-7.425297	5.553663	113.888992	52.743309	-4.247917	112.247177	41.749924	41.370346	108.407173	47.2466165	18.5612145	110.327175	-62.0972105	-7.4538885	117.450809
-37.320824	12.334482	114.162018	-7.525334	5.258701	113.512421	52.446251	-4.358312	111.570549	41.742512	41.316219	108.740173	47.0943815	18.4789535	110.155361	-62.1450495	-7.9615515	116.869481
-37.667019	14.245582	113.87944	-7.639922	4.909606	112.971725	52.129097	-4.499379	110.645676	41.753731	41.309471	109.151711	46.941414	18.405046	109.8986935	-62.221258	-8.585834	116.0447565
-38.060638	16.184504	113.731171	-7.804276	4.55782	112.287949	51.754337	-4.582784	109.639	41.717606	41.294086	109.655533	46.7359715	18.355651	109.6472665	-62.3445235	-9.240011	114.9286315
-38.388996	18.094561	113.83326	-8.007726	4.329776	111.635765	51.321774	-4.675183	108.534637	41.610207	41.278194	110.06813	46.4659905	18.3015055	109.3013835	-62.4814425	-9.6419535	113.9701465
-38.72876	19.997063	114.137901	-8.242071	4.253358	111.057404	50.775093	-4.515122	107.351028	41.42078	41.330803	110.365913	46.0979365	18.4078405	108.8584705	-62.5820785	-9.9011245	113.2563375
-39.017956	22.623173	114.850807	-8.678946	4.427762	110.508224	49.865425	-4.141531	105.875969	40.9977	41.552479	110.625229	45.4315625	18.705474	108.250599	-62.7894545	-9.84995	112.765849
-39.373146	24.535309	115.639519	-8.971364	4.702388	110.376099	49.370731	-3.726001	105.045471	40.616112	41.807114	110.636391	44.9934215	19.0405565	107.840931	-62.9361495	-9.6357805	112.911267
-39.4991	26.19006	116.285217	-9.248933	5.040706	110.348198	48.868427	-3.281782	104.4543	40.212952	42.095406	110.515442	44.5406895	19.406812	107.484871	-63.0385555	-9.3254	113.211525
-39.403259	27.595293	116.604996	-9.468436	5.37227	110.326347	48.568802	-2.917435	103.957703	39.820412	42.343647	110.370811	44.194607	19.713106	107.164257	-63.131479	-8.968566	113.488437
-39.621483	29.331898	117.095222	-9.643262	5.634781	110.284531	48.260765	-2.574872	103.674004	39.465405	42.569565	110.136101	43.863085	19.9973465	106.9050525	-63.149609	-8.7277845	113.6640095
-39.376713	30.466604	117.110893	-9.784253	5.81821	110.219421	48.12257	-2.406708	103.426208	39.14999	42.737061	109.857437	43.63628	20.1651765	106.6418225	-63.204786	-8.5287565	113.7970195
-39.443363	31.942993	116.995583	-9.884809	5.919629	110.116745	47.972164	-2.337861	103.25692	38.919895	42.804348	109.536957	43.4460295	20.2332435	106.3969385	-63.2156475	-8.3939855	113.8365515
-38.857956	33.334	116.816887	-10.006808	5.91699	109.929916	47.729473	-2.347261	103.139793	38.617031	42.797123	109.070793	43.173252	20.224931	106.105293	-63.186868	-8.390951	113.754539
-38.668232	34.410835	116.649071	-10.079272	5.844832	109.796509	47.626514	-2.441549	103.065559	38.430031	42.72044	108.859978	43.0282725	20.1394455	105.9627685	-63.1868165	-8.4497815	113.6302495
-38.282635	35.294525	116.357491	-10.16337	5.711604	109.658981	47.52774	-2.589335	103.032722	38.324162	42.605885	108.648788	42.925951	20.008275	105.840755	-63.252691	-8.585067	113.477207
-37.877434	36.093987	116.129112	-10.228868	5.54974	109.516945	47.474297	-2.76003	102.961098	38.279133	42.475319	108.48613	42.876715	19.8576445	105.723614	-63.334451	-8.7581645	113.310276
-37.436588	36.829262	115.984177	-10.316558	5.391939	109.344124	47.380749	-2.898026	102.887474	38.226364	42.348129	108.446213	42.8035565	19.7250515	105.6668435	-63.4366725	-8.9411735	113.0214045
-36.786507	37.442024	115.775345	-10.402714	5.234938	109.113907	47.215847	-2.981274	102.818634	38.152458	42.246994	108.516335	42.6841525	19.63286	105.6674845	-63.4895805	-9.162984	112.5603295
-36.082741	37.975822	115.693497	-10.491238	5.116057	108.850739	47.091408	-3.054292	102.64373	38.143188	42.181625	108.571434	42.617298	19.5636665	105.607582	-63.599774	-9.3315525	112.093896
-34.749775	38.737244	115.571617	-10.639356	5.088984	108.518723	46.850937	-3.057384	102.348236	38.057285	42.146648	108.614517	42.454111	19.544632	105.4813765	-63.732823	-9.366664	111.5560695
-33.930576	39.086525	115.426018	-10.75764	5.173561	108.355545	46.700478	-3.004711	102.184151	37.974747	42.190628	108.578018	42.3376125	19.5929585	105.3810845	-63.8528925	-9.2458365	111.3300055
-33.01421	39.433216	115.185699	-10.862219	5.311399	108.234215	46.578907	-2.918045	102.074409	37.87532	42.253498	108.514763	42.2271135	19.6677265	105.294586	-63.9515515	-9.0449285	111.173844
-31.976116	39.749191	114.844879	-10.938396	5.458056	108.109261	46.50174	-2.820822	102.018974	37.776653	42.328636	108.422745	42.1391965	19.753907	105.2208595	-64.0159885	-8.837795	110.9976625
-30.704376	39.969067	114.426636	-11.000631	5.581773	107.942268	46.465008	-2.744199	101.969322	37.693169	42.367085	108.325348	42.0790885	19.811443	105.147335	-64.0803505	-8.647897	110.737201
NaN	NaN	NaN	-11.067837	5.666464	107.745087	46.417717	-2.693898	101.903084	37.620033	42.38781	108.208977	42.018875	19.846956	105.0560305	-64.154549	-8.514028	110.4341435
-28.287178	39.979248	113.7938	-11.107464	5.715849	107.49099	46.344612	-2.685522	101.828362	37.577316	42.385593	108.082977	41.960964	19.8500355	104.9556695	-64.175892	-8.4183375	110.0263105
-26.027859	39.989834	112.431442	-11.13816	5.765123	107.008232	46.258121	-2.782291	101.74234	37.580078	42.309063	107.815727	41.9190995	19.763386	104.7790335	-64.1954195	-8.23314	109.2374305
-24.556116	39.91357	111.60215	-11.175053	5.796824	106.635391	46.216293	-2.885967	101.723076	37.612808	42.232758	107.554665	41.9145505	19.6733955	104.6388705	-64.2646565	-8.0797475	108.6319115
-22.944399	39.763416	110.672531	-11.196636	5.836339	106.2323	46.182095	-3.039144	101.709763	37.661625	42.116192	107.280731	41.92186	19.538524	104.495247	-64.315132	-7.865846	107.969353
-21.235718	39.537983	109.688248	-11.220101	5.894482	105.840683	46.145386	-3.187984	101.71225	37.718613	41.984032	106.954025	41.9319995	19.398024	104.3331375	-64.3722015	-7.60906	107.3482285
-19.492594	39.273075	108.749237	-11.248997	5.943955	105.459389	46.141609	-3.375776	101.673576	37.784409	41.847855	106.584122	41.963009	19.2360395	104.128849	-64.461003	-7.3481295	106.789929
-17.625238	38.916584	107.901634	-11.282123	5.987164	105.139748	46.063503	-3.56273	101.644157	37.853584	41.691162	106.25502	41.9585435	19.064216	103.9495885	-64.5227895	-7.089888	106.3299075
-15.757359	38.511501	107.17852	-11.305394	6.00418	104.877625	45.942623	-3.740674	101.607307	37.960224	41.532154	105.992615	41.9514235	18.89574	103.799961	-64.5622115	-6.88738	105.955289
-12.775743	37.792187	106.362	-11.389647	5.988404	104.543198	45.750938	-4.023563	101.605415	38.121475	41.296459	105.723404	41.9362065	18.636448	103.6644095	-64.7155005	-6.65964	105.4219865
-10.719508	37.305992	105.942749	-11.449972	5.991109	104.401573	45.647278	-4.181561	101.627228	38.160942	41.16991	105.66436	41.90411	18.4941745	103.645794	-64.804054	-6.5119565	105.157352
-8.600178	36.771576	105.652573	-11.526184	6.025551	104.32093	45.542034	-4.29498	101.713036	38.223545	41.09409	105.631653	41.8827895	18.399555	103.6723445	-64.9351575	-6.348453	104.9695155
-6.493724	36.245235	105.437111	-11.607588	6.082593	104.30143	45.453518	-4.365115	101.849998	38.252495	41.055519	105.667007	41.8530065	18.345202	103.7585025	-65.0681825	-6.180016	104.8443575
-4.282855	35.671959	105.306183	-11.670621	6.186944	104.365097	45.388454	-4.377177	102.119423	38.283333	41.053295	105.793678	41.8358935	18.338059	103.9565505	-65.1771355	-5.964171	104.7736435
-2.060294	35.132114	105.301094	-11.744754	6.307368	104.519821	45.429153	-4.374765	102.572952	38.336525	41.091892	106.06221	41.882839	18.3585635	104.317581	-65.372347	-5.7438275	104.722061
0.246367	34.493343	105.373177	-11.780381	6.455012	104.76693	45.540958	-4.358007	103.184044	38.418522	41.158054	106.476379	41.97974	18.4000235	104.8302115	-65.540502	-5.4899995	104.7036485
3.792005	33.586361	105.691551	-11.78246	6.683961	105.256248	45.735786	-4.334372	104.256989	38.606533	41.231613	107.277092	42.1711595	18.4486205	105.7670405	-65.7360795	-5.0806985	104.7454555
6.154082	32.94664	105.94175	-11.739671	6.824242	105.614456	45.900078	-4.342598	105.037415	38.783115	41.216427	107.852303	42.3415965	18.4369145	106.444859	-65.8209385	-4.7884305	104.784053
8.618813	32.272312	106.301476	-11.662476	6.935433	106.00177	46.048195	-4.388771	105.825684	38.993851	41.163124	108.415367	42.521023	18.3871765	107.1205255	-65.845975	-4.5163105	104.8830145
11.144766	31.567913	106.607567	-11.561273	7.015577	106.374146	46.194912	-4.486901	106.584702	39.256821	41.093506	108.918777	42.7258665	18.3033025	107.7517395	-65.8484125	-4.2721485	104.9965525
13.587157	30.873034	107.013191	-11.456771	7.048592	106.738457	46.327591	-4.643765	107.257797	39.522121	40.960526	109.405609	42.924856	18.1583805	108.331703	-65.838398	-4.0611965	105.145211
16.163418	30.134184	107.320572	-11.343011	7.0452	107.073532	46.447289	-4.826199	107.847992	39.789089	40.794662	109.80011	43.118189	17.9842315	108.824051	-65.804211	-3.8938315	105.323013
18.562447	29.42605	107.641029	-11.239573	7.014892	107.359734	46.582581	-5.033956	108.309364	40.030727	40.626316	110.132553	43.306654	17.79618	109.2209585	-65.7858	-3.766396	105.4985095
22.2383	28.335455	108.008591	-11.107269	6.934485	107.699013	46.699245	-5.318182	108.836685	40.317024	40.389179	110.440063	43.5081345	17.5354985	109.638374	-65.7226725	-3.6665285	105.759652
23.000273	26.834545	108.170143	-11.050854	6.877617	107.875977	46.721699	-5.469856	109.100594	40.462097	40.243484	110.573814	43.591898	17.386814	109.837204	-65.693606	-3.63158	105.91475
23.703014	25.230801	108.202759	-11.027982	6.824168	108.01474	46.757282	-5.613561	109.324432	40.555344	40.111118	110.68605	43.656313	17.2487785	110.005241	-65.712277	-3.6004425	106.024239
24.5317	23.733055	108.293831	-11.008644	6.780365	108.126175	46.789234	-5.770235	109.505486	40.627243	40.004272	110.732178	43.7082385	17.1170185	110.118832	-65.7255265	-3.5562885	106.133518
25.405602	22.184391	108.264137	-11.015677	6.776174	108.212685	46.793068	-5.900033	109.664551	40.683197	39.940884	110.731125	43.7381325	17.0204255	110.197838	-65.7694865	-3.4680775	106.227532
26.259157	20.662447	108.268318	-10.996794	6.781794	108.266983	46.755997	-6.007664	109.79277	40.779701	39.843658	110.711815	43.767849	16.917997	110.2522925	-65.761437	-3.354409	106.2816735
27.132172	19.149994	108.264862	-10.979014	6.795082	108.310722	46.759926	-6.114092	109.916985	40.87915	39.787846	110.68734	43.819538	16.836877	110.3021625	-65.777566	-3.246713	106.3192815
28.472868	16.883331	108.318237	-10.925694	6.816593	108.371178	46.797718	-6.250559	110.052917	41.055958	39.70414	110.666382	43.926838	16.7267905	110.3596495	-65.778226	-3.0936045	106.3827065
29.392429	15.408704	108.317436	-10.834263	6.837729	108.404732	46.850487	-6.329832	110.097191	41.213627	39.646893	110.63031	44.032057	16.6585305	110.3637505	-65.700583	-2.9830725	106.4457135
30.352476	13.947185	108.314049	-10.719512	6.865781	108.435204	46.922165	-6.403121	110.135178	41.405163	39.60326	110.569382	44.163664	16.6000695	110.35228	-65.602688	-2.8685075	106.518128
31.227264	12.557829	108.333183	-10.583235	6.906274	108.435425	47.036846	-6.47292	110.180161	41.609104	39.576668	110.460579	44.322975	16.551874	110.32037	-65.489445	-2.739326	106.55048
32.156391	11.182553	108.402573	-10.417633	6.970501	108.402611	47.171341	-6.522982	110.248413	41.808491	39.53775	110.339531	44.489916	16.507384	110.293972	-65.325182	-2.566382	106.51125
33.176319	9.816475	108.356621	-10.246848	7.042855	108.335243	47.323185	-6.569674	110.351753	42.008884	39.500824	110.195839	44.6660345	16.465575	110.273796	-65.1597305	-2.379865	106.39669
33.412689	8.863933	108.378807	-10.061266	7.109985	108.262787	47.476917	-6.628207	110.487877	42.215469	39.458538	110.026131	44.846193	16.4151655	110.257004	-64.968725	-2.1951955	106.26857
32.496605	7.990961	108.385124	-9.784447	7.223153	108.226501	47.737171	-6.705832	110.797485	42.550316	39.404999	109.828209	45.1437435	16.3495835	110.312847	-64.7126375	-1.9032775	106.140155
31.922812	7.305458	108.52916	-9.600893	7.284416	108.252861	47.943554	-6.763962	111.104263	42.785427	39.371777	109.750092	45.3644905	16.3039075	110.4271775	-64.5662765	-1.7350755	106.0785445
31.259045	6.775604	108.692596	-9.436957	7.320834	108.334015	48.118164	-6.806379	111.440598	43.014908	39.335537	109.729317	45.566536	16.264579	110.5849575	-64.44045	-1.622911	106.0830725
30.742004	6.336336	108.998474	-9.274598	7.318241	108.471024	48.422966	-6.90942	111.677322	43.210964	39.291668	109.758469	45.816965	16.191124	110.7178955	-64.366161	-1.554642	106.2241525
30.333229	5.778838	109.12001	-9.131106	7.265018	108.637405	48.544865	-6.97156	111.808647	43.390198	39.22094	109.818626	45.9675315	16.12469	110.8136365	-64.2297435	-1.594654	106.4611735
29.767939	5.287909	109.157631	-9.008382	7.193298	108.779823	48.463642	-7.047516	111.817619	43.562969	39.115425	109.903969	46.0133055	16.0339545	110.860794	-64.0300695	-1.6473585	106.698852
29.237431	4.785331	109.081123	-8.912661	7.12524	108.863953	48.527058	-7.226541	111.659744	43.758892	38.996239	110.029533	46.142975	15.884849	110.8446385	-63.968297	-1.634369	106.8832675
28.559441	4.196614	108.927963	-8.835437	7.125227	108.943703	48.535519	-7.438204	111.324501	44.049561	38.922604	110.320854	46.29254	15.7422	110.8226775	-63.963414	-1.491746	107.0647285
28.075985	3.700763	108.813927	-8.813277	7.226886	109.004845	48.499161	-7.463439	111.0476	44.206722	38.962246	110.621735	46.3529415	15.7494035	110.8346675	-63.9794955	-1.2956315	107.1750225
27.556648	3.36788	108.686829	-8.817554	7.426393	109.109222	48.454472	-7.386879	110.787491	44.298771	39.062981	110.897552	46.3766215	15.838051	110.8425215	-64.0117295	-0.985264999999999	107.3759225
27.111399	3.017584	108.565964	-8.802813	7.695887	109.234306	48.433891	-7.203494	110.59343	44.373356	39.231609	111.085426	46.4036235	16.0140575	110.839428	-64.0092495	-0.622283500000001	107.629184
26.786291	2.69104	108.567177	-8.761703	8.042304	109.393677	48.499302	-6.912414	110.454849	44.410919	39.48378	111.257683	46.4551105	16.285683	110.856266	-63.9785165	-0.201075000000003	107.931088
26.482967	2.216987	108.646309	-8.69785	8.412788	109.565903	48.678143	-6.589992	110.444977	44.444263	39.767376	111.361633	46.561203	16.588692	110.903305	-63.956903	0.236884000000003	108.228501
26.187611	1.82324	108.743942	-8.579927	8.73047	109.700417	48.920403	-6.327106	110.53463	44.517376	40.01297	111.452019	46.7188895	16.842932	110.9933245	-63.8787435	0.618008	108.4075095
25.94817	1.091833	108.939148	-8.345329	9.011009	109.801445	49.29306	-6.051255	110.804871	44.682541	40.235016	111.485588	46.9878005	17.0918805	111.1452295	-63.6784585	0.930137499999997	108.4576605
25.890387	0.488893	109.118095	-8.151448	9.059756	109.784935	49.539234	-5.998176	111.060272	44.820576	40.270664	111.419167	47.179905	17.136244	111.2397195	-63.482801	0.983268000000002	108.3301505
25.843096	-0.175912	109.295715	-7.972383	9.044418	109.736183	49.764374	-6.034598	111.330757	44.967587	40.20599	111.322441	47.3659805	17.085696	111.326599	-63.3107465	1.00314	108.145767
25.773924	-0.851266	109.465096	-7.785432	8.935602	109.646713	49.968876	-6.158707	111.671028	45.1497	40.072788	111.19207	47.559288	16.9570405	111.431549	-63.130152	0.914163499999997	107.861877
25.78623	-1.551658	109.677216	-7.621303	8.751956	109.559464	50.157684	-6.351546	112.045219	45.351471	39.888176	111.094772	47.7545775	16.768315	111.5699955	-62.9971835	0.735596999999999	107.5489325
25.781122	-2.165932	109.922958	-7.47438	8.535172	109.495819	50.305729	-6.603821	112.409767	45.565407	39.634636	111.004936	47.935568	16.5154075	111.7073515	-62.884328	0.554936499999997	107.2842865
25.778229	-2.798455	110.129501	-7.323615	8.289437	109.420815	50.400555	-6.890244	112.742821	45.770721	39.350269	110.906425	48.085638	16.2300125	111.824623	-62.732868	0.348861500000002	107.017007
25.698196	-3.77505	110.35997	-7.141746	7.944472	109.27179	50.502197	-7.353227	113.089165	46.055191	38.912697	110.83757	48.278694	15.779735	111.9633675	-62.562186	0.109209	106.5802125
25.624075	-4.351885	110.419121	-7.03778	7.738836	109.152733	50.556	-7.651287	113.220848	46.233414	38.643265	110.775925	48.394707	15.495989	111.9983865	-62.470267	-0.0183169999999997	106.3070795
25.53274	-4.906583	110.390488	-6.954077	7.560983	109.011925	50.59399	-7.916094	113.281372	46.400661	38.38686	110.75724	48.4973255	15.235383	112.019306	-62.4054795	-0.113416999999998	106.004544
25.478172	-5.387523	110.280525	-6.895652	7.439907	108.875153	50.619793	-8.162097	113.232719	46.551311	38.185711	110.754799	48.585552	15.011807	111.993759	-62.376856	-0.131993	105.756547
25.383324	-5.75478	110.118935	-6.824774	7.370739	108.734039	50.633274	-8.343653	113.089027	46.723389	38.028191	110.717773	48.6783315	14.842269	111.9034	-62.3278795	-0.100790999999999	105.564678
25.219559	-6.028788	109.915718	-6.778983	7.379252	108.609482	50.63271	-8.443072	112.890968	46.835155	37.967972	110.725693	48.7339325	14.76245	111.8083305	-62.2918985	-0.00394600000000089	105.4106335
25.015041	-6.297331	109.74102	-6.727049	7.470771	108.509804	50.641518	-8.441619	112.686729	46.917645	37.983852	110.773727	48.7795815	14.7711165	111.730228	-62.2336795	0.1704255	105.28938
24.644922	-6.636793	109.532845	-6.672368	7.716919	108.436226	50.678867	-8.311187	112.421349	47.011204	38.113354	110.904755	48.8450355	14.9010835	111.663052	-62.1897715	0.532754499999999	105.2094
24.384985	-6.791603	109.367279	-6.633066	7.926963	108.430672	50.701992	-8.164814	112.276932	47.064381	38.233608	111.00708	48.8831865	15.034397	111.642006	-62.1493185	0.819529000000001	105.219338
24.139633	-6.952576	109.246719	-6.560647	8.151569	108.422935	50.729691	-8.001189	112.173439	47.128807	38.384392	111.091339	48.929249	15.1916015	111.632389	-62.050543	1.1115365	105.213481
23.915287	-7.030275	109.126984	-6.494792	8.377644	108.402077	50.770897	-7.825629	112.096008	47.197124	38.549252	111.190651	48.9840105	15.3618115	111.6433295	-61.9735945	1.3934765	105.1608245
23.663143	-7.102389	109.045395	-6.42465	8.597449	108.357475	50.832005	-7.641032	112.045776	47.263416	38.729046	111.257317	49.0477105	15.544007	111.6515465	-61.8970105	1.650891	105.0634035
23.364925	-7.190731	108.956268	-6.333803	8.794725	108.309235	50.912388	-7.431762	112.009308	47.326286	38.932686	111.249771	49.119337	15.750462	111.6295395	-61.786943	1.838988	104.9889305
23.005558	-7.344801	108.934258	-6.240379	9.00572	108.27684	51.00766	-7.193766	111.983299	47.363071	39.150032	111.176346	49.1853655	15.978133	111.5798225	-61.6661235	2.033307	104.9738575
22.449003	-7.446091	108.937111	-6.105274	9.268999	108.240578	51.124023	-6.772276	112.041214	47.358616	39.510551	110.969543	49.2413195	16.3691375	111.5053785	-61.4518675	2.1688605	104.9757775
22.100548	-7.505706	109.03009	-6.026481	9.420612	108.239731	51.349895	-6.522637	112.140633	47.353615	39.735306	110.815552	49.351755	16.6063345	111.4780925	-61.404717	2.2348895	105.0013695
21.785496	-7.584481	109.166183	-5.960947	9.519295	108.239662	51.484985	-6.284128	112.333611	47.323421	39.937393	110.687469	49.404203	16.8266325	111.51054	-61.326097	2.2119575	104.968784
21.448153	-7.717871	109.352257	-5.918697	9.589036	108.217026	51.610695	-6.084002	112.559418	47.271141	40.108768	110.617157	49.440918	17.012383	111.5882875	-61.278312	2.165689	104.8457645
21.050417	-7.867182	109.522156	-5.884648	9.621738	108.194077	51.707375	-5.93719	112.785255	47.216518	40.228519	110.53363	49.4619465	17.1456645	111.6594425	-61.2312425	2.0978115	104.7287115
20.614901	-8.046779	109.672676	-5.866367	9.616511	108.19223	51.747746	-5.839977	112.988922	47.16927	40.316975	110.469543	49.458508	17.238499	111.7292325	-61.191242	1.994523	104.6552275
20.125093	-8.152334	109.764885	-5.84755	9.588191	108.250854	51.768566	-5.786373	113.118813	47.163467	40.368916	110.42379	49.4660165	17.2912715	111.7713015	-61.1611165	1.8851105	104.7304065
19.428577	-8.2886	109.833527	-5.809913	9.54091	108.35936	51.81245	-5.698792	113.287148	47.182976	40.44931	110.427597	49.497713	17.375259	111.8573725	-61.117539	1.706561	104.8613475
18.980898	-8.3358	109.907387	-5.791499	9.539063	108.474907	51.848602	-5.624384	113.366791	47.182083	40.519157	110.491646	49.5153425	17.4473865	111.9292185	-61.0983405	1.6307395	105.0205955
18.509781	-8.391317	109.934166	-5.780528	9.577068	108.595398	51.896553	-5.517223	113.399101	47.178001	40.629833	110.581001	49.537277	17.556305	111.990051	-61.098333	1.597831	105.200745
18.018858	-8.456362	109.930946	-5.775515	9.63529	108.721375	51.915394	-5.369484	113.424896	47.175068	40.765827	110.671112	49.545231	17.6981715	112.048004	-61.096261	1.5724085	105.394746
17.369728	-8.478988	109.947968	-5.759819	9.721067	108.810173	51.984535	-5.227245	113.426971	47.162064	40.920303	110.820496	49.5732995	17.846529	112.1237335	-61.0929375	1.595605	105.4966125
16.848179	-8.509956	109.901657	-5.743198	9.807711	108.898506	52.036224	-5.072398	113.428452	47.139942	41.077942	110.984695	49.588083	18.002772	112.2065735	-61.074479	1.61265	105.5904385
16.275915	-8.507398	109.745148	-5.743334	9.912428	108.96907	52.074551	-4.922356	113.384796	47.117935	41.243313	111.152664	49.596243	18.1604785	112.26873	-61.082911	1.6643775	105.66941
15.419258	-8.414947	109.542671	-5.720343	10.092299	109.061478	52.133213	-4.705249	113.249741	47.076904	41.481148	111.42955	49.6050585	18.3879495	112.3396455	-61.0457445	1.7966485	105.7833105
14.786312	-8.243828	109.461082	-5.712555	10.240365	109.108879	52.182625	-4.537883	113.163483	47.064045	41.653458	111.585449	49.623335	18.5577875	112.374466	-61.048445	1.9229425	105.843292
14.155668	-8.128763	109.333778	-5.718486	10.401381	109.149483	52.240574	-4.392187	113.072334	47.045906	41.800571	111.691307	49.64324	18.704192	112.3818205	-61.080212	2.09857	105.9171455
13.389516	-8.02836	109.263268	-5.703927	10.54094	109.15213	52.259422	-4.26033	112.997185	46.991768	41.907944	111.748245	49.625595	18.823807	112.372715	-61.033449	2.258073	105.931545
12.676692	-7.923944	109.153053	-5.71104	10.651109	109.136948	52.289253	-4.182481	112.906036	46.967766	41.976208	111.749077	49.6285095	18.8968635	112.3275565	-61.0505895	2.4053545	105.9463395
11.958379	-7.844823	109.018196	-5.697263	10.719745	109.11393	52.283501	-4.142701	112.820793	46.962135	42.003353	111.75959	49.622818	18.930326	112.2901915	-61.017344	2.509164	105.9376685
11.243402	-7.69449	108.923851	-5.68765	10.747692	109.117249	52.289349	-4.135745	112.741234	46.965202	42.009537	111.77317	49.6272755	18.936896	112.257202	-61.0025755	2.558488	105.977296
10.104863	-7.512574	108.805061	-5.693189	10.746233	109.146225	52.296085	-4.162286	112.621155	46.964836	42.017323	111.822334	49.6304605	18.9275185	112.2217445	-61.0168385	2.5649475	106.0707055
9.245891	-7.396932	108.689758	-5.722651	10.750272	109.160126	52.255653	-4.161372	112.543106	46.950069	42.006325	111.899414	49.602861	18.9224765	112.22126	-61.048163	2.5780675	106.098992
8.424619	-7.297786	108.634689	-5.7732	10.777791	109.171249	52.211266	-4.14533	112.45787	46.907375	42.021561	111.945007	49.5593205	18.9381155	112.2014385	-61.1057205	2.6174665	106.1410595
7.569936	-7.211329	108.503296	-5.830419	10.82344	109.155289	52.148098	-4.116417	112.376823	46.858601	42.044724	111.992035	49.5033495	18.9641535	112.184429	-61.1641875	2.6827265	106.126149
6.733022	-7.102614	108.380089	-5.910541	10.888615	109.117332	52.084846	-4.079374	112.280098	46.778381	42.076851	112.030411	49.4316135	18.9987385	112.1552545	-61.2526955	2.7784915	106.0794095
5.852901	-7.041403	108.273277	-5.974596	10.944334	109.07267	52.021004	-4.043209	112.187637	46.69532	42.122917	112.042305	49.358162	19.039854	112.114971	-61.307354	2.848814	106.030369
4.896889	-6.983045	108.10701	-6.038195	11.007825	109.016075	51.953197	-3.980401	112.086937	46.605553	42.17519	112.053802	49.279375	19.0973945	112.0703695	-61.355765	2.9182555	105.9617805
3.541936	-6.97736	107.950417	-6.094669	11.056138	108.993637	51.881672	-3.87632	111.943031	46.495136	42.270142	112.085175	49.188404	19.196911	112.014103	-61.377742	2.915365	105.973171
2.656418	-7.008544	107.83287	-6.11275	11.067703	108.99807	51.849617	-3.817923	111.858978	46.443836	42.322739	112.150612	49.1467265	19.252408	112.004795	-61.3722265	2.882998	105.991345
1.747761	-7.042901	107.770523	-6.117809	11.062459	109.005104	51.814175	-3.792903	111.785484	46.429108	42.3396	112.236176	49.1216415	19.2733485	112.01083	-61.3572595	2.8515695	105.999378
0.875241	-7.165496	107.635628	-6.113408	11.040164	109.004089	51.791847	-3.806504	111.716949	46.430893	42.320381	112.307167	49.11137	19.2569385	112.012058	-61.338186	2.8233895	105.99612
-0.096995	-7.252325	107.595657	-6.107747	11.011267	108.999954	51.775707	-3.844397	111.672989	46.434658	42.284657	112.352409	49.1051825	19.22013	112.012699	-61.3206765	2.802404	105.987209
-1.056226	-7.483644	107.510307	-6.102791	10.978908	108.9841	51.769508	-3.889001	111.655251	46.428673	42.236362	112.327553	49.0990905	19.1736805	111.991402	-61.3046725	2.7841355	105.976798
-1.96464	-7.711082	107.502975	-6.099666	10.954639	108.957314	51.750629	-3.918747	111.662697	46.394104	42.190342	112.247589	49.0723665	19.1357975	111.955143	-61.2716985	2.7734805	105.959485
-3.398584	-8.188271	107.526688	-6.112907	10.916868	108.891701	51.735104	-3.93239	111.691452	46.2952	42.123066	111.98587	49.015152	19.095338	111.838661	-61.240966	2.738398	105.944741
-4.370813	-8.521192	107.619026	-6.130921	10.873152	108.822418	51.71933	-3.957327	111.708435	46.20747	42.058262	111.747726	48.9634	19.0504675	111.7280805	-61.225242	2.6958365	105.9167555
-5.360939	-8.940518	107.623886	-6.153662	10.791805	108.761368	51.690369	-4.001102	111.711311	46.142281	41.979099	111.49588	48.916325	18.9889985	111.6035955	-61.223649	2.5946115	105.9191405
-6.327594	-9.35134	107.721153	-6.182817	10.675194	108.709267	51.682812	-4.095675	111.707237	46.065735	41.878796	111.183678	48.8742735	18.8915605	111.4454575	-61.2399075	2.4588275	105.9730765
-7.251207	-9.835652	107.775841	-6.192863	10.524169	108.645607	51.636047	-4.206665	111.68264	45.983383	41.730564	110.876358	48.809715	18.7619495	111.279499	-61.195441	2.2863885	106.011715
-8.373656	-10.264884	107.886185	-6.202378	10.362034	108.594086	51.584454	-4.316222	111.617279	45.918922	41.57357	110.553574	48.751688	18.628674	111.0854265	-61.156444	2.095394	106.1027455
-9.351952	-10.724311	108.02684	-6.207399	10.189081	108.571396	51.544113	-4.40461	111.539474	45.865356	41.459106	110.22509	48.7047345	18.527248	110.882282	-61.1195325	1.850914	106.26051
-10.765181	-11.401656	108.271538	-6.159501	9.879315	108.618462	51.492001	-4.535994	111.339737	45.763741	41.314682	109.800491	48.627871	18.389344	110.570114	-60.946873	1.369286	106.66681
-11.72813	-11.888279	108.430847	-6.117338	9.673589	108.682274	51.480423	-4.640323	111.159172	45.69072	41.250072	109.574867	48.5855715	18.3048745	110.3670195	-60.8202475	1.0423035	106.9975285
-12.655137	-12.269608	108.681427	-6.074542	9.468996	108.75605	51.465042	-4.77598	111.02153	45.613281	41.222591	109.376968	48.5391615	18.2233055	110.199249	-60.6882455	0.714686499999999	107.312851
-13.655916	-12.748959	108.809303	-6.05459	9.272435	108.835396	51.465626	-4.885257	110.847733	45.494007	41.19442	109.190643	48.4798165	18.1545815	110.019188	-60.5889965	0.3902885	107.651604
-14.537319	-13.166049	109.004524	-6.041877	9.093668	108.900978	51.455627	-5.016533	110.708328	45.347805	41.16164	109.012314	48.401716	18.0725535	109.860321	-60.48547	0.1147825	107.941635
-15.373865	-13.591693	109.187874	-6.048567	8.976517	108.944382	51.402611	-5.109316	110.591469	45.209423	41.148479	108.755669	48.306017	18.0195815	109.673569	-60.403151	-0.0665475000000022	108.215195
-16.342701	-13.916876	109.531723	-6.066456	8.865908	109.000374	51.335949	-5.167321	110.468246	45.06596	41.151855	108.452248	48.2009545	17.992267	109.460247	-60.3338665	-0.260451	108.540501
-17.556364	-14.442442	110.139534	-6.117589	8.694669	109.136353	51.21608	-5.253638	110.362778	44.76667	41.069416	107.929436	47.991375	17.907889	109.146107	-60.226553	-0.518550999999999	109.126599
-18.25115	-14.739301	110.629974	-6.197936	8.575587	109.27404	51.112835	-5.316943	110.39106	44.55846	40.990208	107.628021	47.8356475	17.8366325	109.0095405	-60.2315195	-0.685458499999999	109.5385395
-18.94383	-14.996163	111.119736	-6.274801	8.416181	109.43718	51.03661	-5.44089	110.51223	44.363495	40.858692	107.425812	47.7000525	17.708901	108.969021	-60.2496545	-0.876538999999998	109.905339
-19.622797	-15.218647	111.528412	-6.37257	8.225299	109.587585	50.940926	-5.571729	110.719955	44.217236	40.679749	107.290718	47.579081	17.55401	109.0053365	-60.324221	-1.103412	110.1698335
-20.238636	-15.438841	111.601875	-6.464049	8.009947	109.626877	50.901573	-5.718212	110.954109	44.124123	40.494461	107.281075	47.512848	17.3881245	109.117592	-60.440946	-1.3682305	110.136162
-20.950676	-15.605108	111.463776	-6.561095	7.750372	109.497047	50.889755	-5.87979	111.169708	44.081532	40.329247	107.354988	47.4856435	17.2247285	109.262348	-60.6078335	-1.7239845	109.731746
-21.495493	-15.71832	111.046448	-6.652911	7.497078	109.190079	50.870544	-6.047163	111.342705	44.080368	40.208778	107.433952	47.475456	17.0808075	109.3883285	-60.781278	-2.0866515	108.9918295
-22.296656	-15.806213	110.220505	-6.747381	7.225058	108.590851	50.792217	-6.237546	111.452805	44.066963	40.083988	107.38903	47.42959	16.923221	109.4209175	-60.924352	-2.473105	107.7607845
-22.758291	-15.767161	109.821083	-6.821098	7.131027	108.229469	50.717308	-6.309153	111.438713	43.969547	40.051067	107.269135	47.3434275	16.870957	109.353924	-60.9856235	-2.608903	107.105014
-23.186985	-15.632587	109.680809	-6.868965	7.100196	108.019295	50.662857	-6.315078	111.402634	43.823086	39.999802	107.06115	47.2429715	16.842362	109.231892	-60.9809015	-2.64197	106.806698
-23.672287	-15.412572	109.850868	-6.904655	7.096669	108.002899	50.612103	-6.300779	111.388802	43.664158	39.951904	106.842766	47.1381305	16.8255625	109.115784	-60.9474405	-2.6322245	106.890014
-24.168116	-15.02651	110.258606	-6.972644	7.07614	108.156265	50.548435	-6.303759	111.441231	43.530529	39.89378	106.65052	47.039482	16.7950105	109.0458755	-60.98477	-2.6427305	107.2666545
-24.697947	-14.710972	110.768112	-7.041641	7.025464	108.45134	50.459934	-6.350105	111.540947	43.389599	39.786312	106.475052	46.9247665	16.7181035	109.0079995	-61.0080485	-2.6671755	107.8946805
-25.102715	-14.289392	111.477325	-7.102011	6.916307	108.844337	50.384129	-6.463162	111.627365	43.227219	39.610245	106.254959	46.805674	16.5735415	108.941162	-61.009696	-2.7409275	108.747512
-25.90617	-13.42448	112.499283	-7.215149	6.670574	109.440659	50.262226	-6.737248	111.851929	42.990002	39.232086	105.935837	46.626114	16.247419	108.893883	-61.056412	-2.906271	109.987435
-26.366154	-12.799939	112.967697	-7.283437	6.458244	109.753357	50.202496	-6.944185	111.993233	42.862137	38.959206	105.715645	46.5323165	16.0075105	108.854439	-61.0991905	-3.0910225	110.652275
-26.834986	-12.079841	113.163803	-7.359526	6.208416	109.930611	50.178284	-7.140747	112.123611	42.746044	38.730377	105.613075	46.462164	15.794815	108.868343	-61.181216	-3.377983	110.992879
-27.249844	-11.357766	112.991249	-7.433617	5.953686	109.954056	50.165569	-7.326284	112.166656	42.643726	38.536964	105.56295	46.4046475	15.60534	108.864803	-61.2718815	-3.697968	111.043309
-27.733215	-10.468011	112.567581	-7.50139	5.673351	109.796997	50.135506	-7.47935	112.103355	42.557968	38.397655	105.568848	46.346737	15.4591525	108.8361015	-61.349517	-4.1124505	110.7578925
-28.092163	-9.482074	111.893532	-7.56827	5.410436	109.481514	50.112488	-7.602637	111.901939	42.468822	38.314796	105.619339	46.290655	15.3560795	108.760639	-61.427195	-4.5352075	110.202389
-28.559917	-8.486906	111.104416	-7.608824	5.242531	109.088043	50.065212	-7.685151	111.610397	42.377869	38.285187	105.577507	46.2215405	15.300018	108.593952	-61.4391885	-4.814956	109.582134
-29.148487	-6.594507	110.041786	-7.688966	5.158488	108.487167	49.962502	-7.674165	111.159584	42.185528	38.357845	105.412552	46.074015	15.34184	108.286068	-61.451947	-5.024864	108.688266
-29.554676	-5.179624	109.555054	-7.75876	5.207675	108.204842	49.909889	-7.570072	110.793137	41.997913	38.468571	105.297729	45.953901	15.4492495	108.045433	-61.471421	-5.0338995	108.364251
-29.853994	-3.693154	109.159195	-7.828742	5.312503	108.038818	49.851357	-7.385561	110.448746	41.765778	38.619125	105.166779	45.8085675	15.616782	107.8077625	-61.4660515	-4.991776	108.2698735
-30.324232	-1.982253	109.033951	-7.928257	5.407479	108.008873	49.791454	-7.240812	110.048317	41.51263	38.753448	105.118576	45.652042	15.756318	107.5834465	-61.508556	-4.94136	108.4342995
-30.685204	-0.272358	109.030342	-8.013706	5.465106	108.093384	49.665318	-7.106462	109.487473	41.25692	38.867214	105.097725	45.461119	15.880376	107.292599	-61.488531	-4.950164	108.894169
-31.050364	1.595894	109.278473	-8.072541	5.452209	108.253052	49.411835	-6.995738	108.62645	41.016964	38.888802	105.137764	45.2143995	15.946532	106.882107	-61.3594815	-5.042114	109.623997
-31.348446	3.454267	109.67395	-8.119576	5.383218	108.458733	49.025555	-6.957348	107.542336	40.796944	38.795689	105.26725	44.9112495	15.9191705	106.404793	-61.1504015	-5.1527345	110.512673
-31.724834	6.355159	110.371887	-8.209875	5.175045	108.746788	48.247105	-6.962547	105.842651	40.508568	38.564552	105.58152	44.3778365	15.8010025	105.7120855	-60.7975865	-5.4509125	111.7814905
-31.833319	8.236033	110.813675	-8.329744	5.047695	108.811485	47.831696	-6.993965	104.810333	40.331673	38.48785	105.937218	44.0816845	15.7469425	105.3737755	-60.7411725	-5.6515525	112.2491945
-32.054283	10.263041	111.320732	-8.478525	4.926117	108.857117	47.417145	-6.910022	103.838264	40.185127	38.554459	106.358215	43.801136	15.8222185	105.0982395	-60.758186	-5.9699845	112.6159945
-32.110645	12.207459	111.743401	-8.667927	4.877522	108.843246	47.019108	-6.798241	103.013039	40.086689	38.598568	106.701752	43.5528985	15.9001635	104.8573955	-60.8887525	-6.1451195	112.8290965
-32.068493	14.165507	112.110046	-8.846923	4.922318	108.794022	46.649109	-6.69011	102.310455	39.946175	38.670437	106.987068	43.297642	15.9901635	104.6487615	-60.991488	-6.1455275	112.9392825
-31.968222	16.059155	112.367294	-9.00893	4.960564	108.680084	46.389286	-6.591421	101.681229	39.844986	38.713024	107.10791	43.117136	16.0608015	104.3945695	-61.134996	-6.1396735	112.9655985
-31.752476	17.95606	112.522362	-9.142483	4.994734	108.500694	46.147381	-6.535576	101.156868	39.709629	38.672104	107.139778	42.928505	16.068264	104.148323	-61.213471	-6.078796	112.853065
-31.24238	20.560841	112.648651	-9.284462	4.96279	108.198822	45.881863	-6.577797	100.530922	39.631977	38.545223	107.243111	42.75692	15.983713	103.8870165	-61.325844	-6.058133	112.5106275
-30.740562	22.211699	112.651382	-9.364264	4.896315	108.030464	45.735161	-6.653791	100.272095	39.667709	38.431351	107.328773	42.701435	15.88878	103.800434	-61.429963	-6.09615	112.260494
-30.154449	23.739231	112.707413	-9.440704	4.799179	107.895996	45.644104	-6.789414	100.154915	39.719891	38.285084	107.438278	42.6819975	15.747835	103.7965965	-61.5634055	-6.149477	111.9953955
-29.502319	25.275635	112.764679	-9.523114	4.705595	107.827698	45.586143	-6.968588	100.116669	39.782768	38.125912	107.58712	42.6844555	15.578662	103.8518945	-61.7306835	-6.167472	111.8035015
-28.648239	26.631037	112.752769	-9.598461	4.614447	107.796791	45.504234	-7.147834	100.165649	39.846165	37.978512	107.720757	42.6751995	15.415339	103.943203	-61.8721215	-6.186445	111.650379
-27.768623	27.970835	112.761627	-9.650249	4.522342	107.796227	45.484646	-7.335473	100.258728	39.895035	37.821972	107.870735	42.6898405	15.2432495	104.0647315	-61.9903385	-6.1985655	111.5277225
-26.752817	29.221933	112.782562	-9.713247	4.424702	107.819191	45.478405	-7.51873	100.367561	39.947781	37.670841	108.05986	42.713093	15.0760555	104.2137105	-62.139587	-6.2266515	111.4246715
-25.025219	30.88665	112.908913	-9.780388	4.266234	107.86322	45.421047	-7.696428	100.589165	40.061165	37.472828	108.464989	42.741106	14.8882	104.527077	-62.301882	-6.355732	111.199363
-23.829292	31.888803	113.150108	-9.840446	4.159729	107.881271	45.458035	-7.811347	100.68412	40.159756	37.379326	108.906448	42.8088955	14.7839895	104.795284	-62.4897875	-6.4645315	110.967258
-22.492092	32.771729	113.382492	-9.887675	4.083976	107.941566	45.450455	-7.849093	100.905693	40.263176	37.337448	109.460114	42.8568155	14.7441775	105.1829035	-62.6321655	-6.5762255	110.7002285
-21.045013	33.610977	113.794205	-9.982534	4.076485	108.074066	45.500244	-7.830946	101.338959	40.375465	37.344368	110.216751	42.9378545	14.756711	105.777855	-62.9029225	-6.603741	110.370277
-19.615999	34.27697	114.126167	-10.094204	4.151547	108.353233	45.59053	-7.736764	102.051483	40.480495	37.400116	111.131729	43.0355125	14.831676	106.591606	-63.2239205	-6.528582	110.11486
-18.074635	34.922974	114.57225	-10.213835	4.271196	108.75708	45.840611	-7.663536	102.991547	40.564037	37.492836	112.111458	43.202324	14.91465	107.5515025	-63.629994	-6.372258	109.9626575
-16.47562	35.44767	114.99733	-10.327637	4.429663	109.248665	46.020523	-7.539731	104.118942	40.600189	37.624664	113.150146	43.310356	15.0424665	108.634544	-63.96563	-6.1831405	109.862786
-13.961467	36.103802	115.446495	-10.469116	4.653439	110.028717	46.251076	-7.333178	105.93045	40.570381	37.869751	114.531197	43.4107285	15.2682865	110.2308235	-64.3489605	-5.9614085	109.8266105
-12.250454	36.405518	115.575119	-10.516356	4.762286	110.484802	46.513279	-7.275399	107.028183	40.536995	37.982418	115.311829	43.525137	15.3535095	111.170006	-64.557849	-5.8289375	109.799598
-10.493739	36.637524	115.563354	-10.536667	4.819714	110.838341	46.680603	-7.24031	108.036301	40.504124	38.062962	115.878357	43.5923635	15.411326	111.957329	-64.6656975	-5.771898	109.719353
-8.665432	36.755547	115.349045	-10.52418	4.831859	111.052551	46.842224	-7.276015	108.897766	40.502571	38.109127	116.253532	43.6723975	15.416556	112.575649	-64.7207575	-5.752838	109.529453
-6.800272	36.790104	115.068008	-10.520461	4.811249	111.184349	47.014748	-7.360733	109.64817	40.512932	38.146744	116.512718	43.76384	15.3930055	113.080444	-64.804762	-5.7705075	109.288254
-4.962618	36.73671	114.869904	-10.517701	4.790177	111.272064	47.175926	-7.438772	110.349861	40.534164	38.197376	116.696358	43.855045	15.379302	113.5231095	-64.890447	-5.798948	109.0210185
-3.10777	36.629585	114.560631	-10.524545	4.799432	111.312088	47.31461	-7.493411	111.039421	40.548607	38.26133	116.894638	43.9316085	15.3839595	113.9670295	-64.9806985	-5.7850955	108.6571465
-0.24324	36.342991	114.191269	-10.545501	4.850206	111.317619	47.468098	-7.595127	112.008957	40.632294	38.363918	117.146179	44.050196	15.3843955	114.577568	-65.141198	-5.6839835	108.05767
1.632615	36.126087	114.067566	-10.569301	4.916201	111.315727	47.557171	-7.672869	112.640717	40.755054	38.458366	117.318855	44.1561125	15.3927485	114.979786	-65.2947145	-5.5603465	107.651668
3.457398	35.852993	114.10775	-10.613926	5.021607	111.343193	47.606251	-7.733007	113.252106	40.880245	38.586811	117.53968	44.243248	15.426902	115.395893	-65.4711	-5.383688	107.290493
5.35899	35.549507	114.090851	-10.628879	5.160908	111.385857	47.59856	-7.731076	113.801834	41.023304	38.679825	117.662201	44.310932	15.4743745	115.7320175	-65.56869	-5.1525585	107.0396965
7.284161	35.190067	114.013435	-10.61421	5.323881	111.39399	47.655098	-7.745626	114.181854	41.179993	38.7603	117.689583	44.4175455	15.507337	115.9357185	-65.6459655	-4.859575	106.8522615
9.050397	34.8265	113.915726	-10.575721	5.493093	111.372849	47.673325	-7.710204	114.397789	41.312019	38.860413	117.641541	44.492672	15.5751045	116.019665	-65.644114	-4.5889185	106.726033
10.899563	34.442123	113.739075	-10.481567	5.646949	111.290756	47.725357	-7.654258	114.476189	41.474247	38.978725	117.480148	44.599802	15.6622335	115.9781685	-65.562936	-4.3683355	106.6033435
13.502118	33.846844	113.463524	-10.295743	5.835983	111.106644	47.846165	-7.519022	114.461327	41.676514	39.160652	117.153999	44.7613395	15.820815	115.807663	-65.3528255	-4.148849	106.405625
15.296247	33.40416	113.21492	-10.168243	5.963122	110.965469	47.970291	-7.405159	114.374924	41.77747	39.286583	116.90683	44.8738805	15.940712	115.640877	-65.2103665	-4.014468	106.290061
16.984514	32.952251	113.038101	-10.032628	6.092086	110.837212	48.052132	-7.278505	114.282608	41.877369	39.41534	116.668953	44.9647505	16.0684175	115.4757805	-65.0300065	-3.8842455	106.1986435
18.634312	32.510399	112.865219	-9.917098	6.211978	110.748962	48.129578	-7.164062	114.187851	41.963802	39.525448	116.477142	45.04669	16.180693	115.3324965	-64.880886	-3.756737	106.1654275
20.346212	32.018925	112.732277	-9.810153	6.328895	110.708466	48.230827	-7.06977	114.145485	42.063873	39.653782	116.309105	45.14735	16.292006	115.227295	-64.767656	-3.634216	106.189637
20.794594	31.039658	112.605904	-9.702165	6.44215	110.709641	48.322235	-6.970987	114.128754	42.181232	39.778885	116.223076	45.2517335	16.403949	115.175915	-64.6560635	-3.519649	106.243367
21.261351	30.06255	112.732124	-9.599047	6.553859	110.747192	48.421978	-6.865864	114.161697	42.300953	39.897884	116.152916	45.3614655	16.51601	115.1573065	-64.5595595	-3.408292	106.3370775
22.022961	28.635046	112.457863	-9.442984	6.724637	110.757401	48.598351	-6.750748	114.248184	42.494961	40.055244	116.045586	45.546656	16.652248	115.146885	-64.432624	-3.202974	106.367917
22.461868	27.730883	112.322601	-9.320205	6.831487	110.723328	48.719364	-6.697599	114.31205	42.63504	40.120895	115.924896	45.677202	16.711648	115.118473	-64.317612	-3.048674	106.328183
22.817024	26.75696	112.340286	-9.191895	6.932272	110.657883	48.852631	-6.673598	114.37645	42.795452	40.184956	115.799965	45.8240415	16.755679	115.0882075	-64.2078315	-2.891135	106.2275585
23.173241	25.86194	112.08918	-9.051938	7.039299	110.568153	48.959206	-6.639036	114.425514	42.964996	40.238102	115.658211	45.962101	16.799533	115.0418625	-64.065977	-2.720935	106.0944435
23.586836	24.877388	111.887573	-8.898869	7.150105	110.459343	49.105064	-6.588481	114.480553	43.136333	40.293507	115.475723	46.1206985	16.852513	114.978138	-63.9184365	-2.552303	105.940548
23.994476	23.960869	111.627769	-8.7381	7.269645	110.351181	49.259029	-6.531675	114.52726	43.321114	40.356472	115.286697	46.2900715	16.9123985	114.9069785	-63.7662715	-2.3731085	105.7953835
24.363474	23.036377	111.6091	-8.559317	7.386145	110.252739	49.420528	-6.490657	114.607964	43.520771	40.401478	115.097366	46.4706495	16.9554105	114.852665	-63.5892835	-2.1831205	105.652813
24.994316	21.552935	111.28849	-8.30669	7.563939	110.128746	49.68507	-6.429021	114.785149	43.823772	40.460949	114.822983	46.754421	17.015964	114.804066	-63.367801	-1.888086	105.453426
25.395123	20.617176	111.188484	-8.156462	7.69256	110.052856	49.834175	-6.400249	114.951965	44.007893	40.510056	114.641228	46.921034	17.0549035	114.7965965	-63.233958	-1.6697835	105.3091155
25.78381	19.652037	111.129784	-8.014267	7.804533	109.986519	49.980267	-6.380582	115.105095	44.177475	40.557816	114.49292	47.078871	17.088617	114.7990075	-63.107405	-1.479551	105.1740305
26.143602	18.810324	111.09935	-7.86716	7.897357	109.939751	50.213562	-6.423523	115.115677	44.381824	40.602539	114.347855	47.297693	17.089508	114.731766	-63.032013	-1.294794	105.147736
26.497068	17.923683	111.075844	-7.741005	7.964035	109.871948	50.291313	-6.409209	115.174248	44.54493	40.658588	114.204559	47.4181215	17.1246895	114.6894035	-62.9001315	-1.1966195	105.0544925
26.859516	17.089142	110.993385	-7.66168	8.01059	109.788025	50.353397	-6.401209	115.152702	44.667637	40.656322	114.100243	47.510517	17.1275565	114.6264725	-62.833877	-1.1063765	104.9495775
27.201143	16.30389	110.92514	-7.607524	8.053849	109.683647	50.358021	-6.372781	115.064133	44.734879	40.652592	113.999733	47.54645	17.1399055	114.531933	-62.761498	-1.0322075	104.835361
27.6555	15.204342	110.822884	-7.574415	8.10859	109.54306	50.327999	-6.289761	114.896606	44.764179	40.720943	113.878098	47.546089	17.215591	114.387352	-62.694919	-0.998411000000001	104.698768
27.949366	14.501264	110.782181	-7.578454	8.177415	109.462151	50.302105	-6.222028	114.806297	44.749187	40.771404	113.875832	47.525646	17.274688	114.3410645	-62.682554	-0.919857999999998	104.5832375
28.22839	13.88012	110.779778	-7.610933	8.278191	109.409729	50.25766	-6.148553	114.768898	44.737354	40.83725	113.886414	47.497507	17.3443485	114.327656	-62.719373	-0.7879665	104.491802
28.499668	13.297637	110.801865	-7.678104	8.410678	109.367493	50.212807	-6.092772	114.736816	44.719936	40.921516	113.896263	47.4663715	17.414372	114.3165395	-62.8225795	-0.593015999999999	104.4184465
28.745552	12.781066	110.823502	-7.730636	8.566455	109.327362	50.163738	-6.035866	114.680031	44.692902	40.999542	113.893845	47.42832	17.481838	114.286938	-62.889592	-0.348928000000001	104.367786
28.974977	12.246808	110.778748	-7.782513	8.739582	109.282959	50.087906	-5.939874	114.600792	44.660427	41.074917	113.87426	47.3741665	17.5675215	114.237526	-62.9391925	-0.0883574999999972	104.328392
29.159876	11.803316	110.754822	-7.809687	8.907017	109.220764	50.055347	-5.844062	114.511513	44.636951	41.165428	113.841293	47.346149	17.660683	114.176403	-62.965523	0.153351000000001	104.265125
29.440311	11.204854	110.662613	-7.87065	9.132382	109.138725	49.972645	-5.690297	114.393257	44.586967	41.281918	113.751778	47.279806	17.7958105	114.0725175	-63.021106	0.468953500000001	104.2049325
29.606087	10.843374	110.640244	-7.884982	9.244576	109.114281	49.918209	-5.609792	114.375175	44.559498	41.321995	113.695633	47.2388535	17.8561015	114.035404	-63.0088175	0.6330505	104.193158
29.744026	10.478529	110.677078	-7.889494	9.318851	109.114746	49.899754	-5.58556	114.431931	44.551731	41.32906	113.698997	47.2257425	17.87175	114.065464	-63.0047305	0.765952000000002	104.164028
29.872381	10.141412	110.797119	-7.902894	9.360667	109.156143	49.87463	-5.59196	114.584908	44.555466	41.317932	113.747787	47.215048	17.862986	114.1663475	-63.020836	0.858347999999999	104.1459385
29.967955	9.812462	110.972038	-7.915833	9.357985	109.227798	49.873127	-5.643849	114.80722	44.554756	41.296726	113.86422	47.2139415	17.8264385	114.33572	-63.0456075	0.8895315	104.119876
30.008352	9.518839	111.216423	-7.963615	9.33369	109.334053	49.828682	-5.718289	115.096054	44.552933	41.24802	114.020668	47.1908075	17.7648655	114.558361	-63.1180375	0.902514500000002	104.109745
30.001041	9.26313	111.505424	-8.047995	9.295254	109.460724	49.759762	-5.830825	115.399261	44.54364	41.168575	114.212433	47.151701	17.668875	114.805847	-63.247691	0.921633	104.115601
29.875898	8.94783	111.897324	-8.273355	9.226048	109.642349	49.553665	-6.00666	115.779984	44.50111	41.075348	114.547432	47.0273875	17.534344	115.163708	-63.5740975	0.917752000000004	104.12099
29.712809	8.825912	112.098671	-8.438354	9.185829	109.729813	49.234974	-6.063089	116.029167	44.439194	41.015205	114.765503	46.837084	17.476058	115.397335	-63.713792	0.895599999999998	104.062291
29.481462	8.710137	112.234238	-8.618015	9.157509	109.779099	49.056126	-6.189542	116.13166	44.382473	40.978165	115.01107	46.7192995	17.3943115	115.571365	-63.9553295	0.920706500000001	103.986833
29.208378	8.547783	112.282089	-8.806687	9.137969	109.830811	48.880608	-6.32666	116.15937	44.33242	40.948681	115.305862	46.606514	17.3110105	115.732616	-64.219888	0.964927499999998	103.929006
28.829691	8.45862	112.384819	-8.988295	9.144773	109.891975	48.69437	-6.438783	116.168297	44.290947	40.928467	115.656754	46.4926585	17.244842	115.9125255	-64.4692485	1.044704	103.8714245
28.371605	8.336685	112.516281	-9.154407	9.193465	109.97319	48.552235	-6.534175	116.202148	44.277142	40.931065	116.061821	46.4146885	17.198445	116.1319845	-64.7235025	1.188485	103.8143955
27.862762	8.172265	112.625504	-9.312944	9.279272	110.075172	48.408684	-6.583858	116.244125	44.275444	40.961559	116.474709	46.342064	17.1888505	116.359417	-64.967952	1.3696935	103.790927
26.95215	7.922068	112.780869	-9.493808	9.481411	110.239998	48.234898	-6.556982	116.28257	44.281544	41.07209	116.924606	46.258221	17.257554	116.603588	-65.245837	1.705268	103.876408
26.283651	7.796093	112.707695	-9.587316	9.683362	110.296204	48.15593	-6.427273	116.210701	44.248646	41.213165	117.028175	46.202288	17.392946	116.619438	-65.37692	1.973778	103.97297
25.643993	7.620624	112.496887	-9.626434	9.899866	110.282562	48.076881	-6.242473	116.00032	44.203899	41.342102	117.014404	46.14039	17.5498145	116.507362	-65.393258	2.2499175	104.057762
24.976625	7.401372	112.221718	-9.614433	10.101844	110.208595	48.027672	-6.087005	115.793419	44.186455	41.42334	116.875015	46.1070635	17.6681675	116.334217	-65.3359295	2.5355205	104.082973
24.271387	7.083788	112.003731	-9.598003	10.281838	110.174156	48.079571	-5.978152	115.621223	44.206818	41.506897	116.79541	46.1431945	17.7643725	116.2083165	-65.3392005	2.7993035	104.1399955
23.41469	6.73558	111.929771	-9.5667	10.429323	110.234215	48.048771	-5.876832	115.563492	44.26767	41.542965	116.756287	46.1582205	17.8330665	116.1598895	-65.2916205	3.0255795	104.3085405
22.578386	6.33113	111.904213	-9.567768	10.524401	110.409203	48.075512	-5.863567	115.605164	44.363525	41.571259	116.723755	46.2195185	17.853846	116.1644595	-65.3550545	3.194956	104.6539465
21.305979	5.581364	112.120888	-9.599814	10.605705	110.760056	48.092537	-5.889849	115.908447	44.551247	41.625671	116.71109	46.321892	17.867911	116.3097685	-65.52152	3.343499	105.2103435
20.368212	4.989439	112.213028	-9.643056	10.630725	110.924744	48.055138	-5.894415	116.077164	44.667866	41.593925	116.692673	46.361502	17.849755	116.3849185	-65.647614	3.411695	105.4645695
19.378164	4.394946	112.251007	-9.703959	10.631843	110.994659	47.934055	-5.900689	116.230217	44.778465	41.46545	116.574707	46.35626	17.7823805	116.402462	-65.764178	3.4813055	105.586856
18.391842	3.784029	112.162758	-9.788221	10.61917	110.993217	47.882381	-5.962289	116.304352	44.860424	41.415054	116.383537	46.3714025	17.7263825	116.3439445	-65.9478445	3.5119575	105.6424895
17.401672	3.132512	112.070122	-9.877876	10.611783	110.960281	47.818474	-6.002914	116.310417	44.85054	41.340988	116.214516	46.334507	17.669037	116.2624665	-66.090259	3.554529	105.6580955
16.360077	2.38458	111.932541	-9.977235	10.595313	110.930992	47.78569	-6.02782	116.303101	44.836952	41.27116	116.047409	46.311321	17.62167	116.175255	-66.265791	3.568956	105.686729
15.210234	1.748836	111.822906	-10.071122	10.582051	110.937927	47.782436	-6.096561	116.261566	44.78051	41.342743	115.971039	46.281473	17.623091	116.1163025	-66.423717	3.541011	105.7595515
13.568046	0.690015	111.718834	-10.23315	10.629086	111.1063	47.888752	-6.230477	116.14846	44.648968	41.356438	115.935448	46.26886	17.5629805	116.041954	-66.73516	3.6951915	106.170646
12.387323	-0.059	111.757446	-10.329262	10.757534	111.353943	47.896488	-6.229259	116.081116	44.559349	41.405426	115.965286	46.2279185	17.5880835	116.023201	-66.8864425	3.9269845	106.684685
11.196525	-0.745694	111.842957	-10.401768	10.951465	111.715988	47.855061	-6.133463	116.067825	44.518482	41.490578	115.981422	46.1867715	17.6785575	116.0246235	-66.9903075	4.2243725	107.4073525
10.036248	-1.447662	112.125183	-10.475283	11.179831	112.223663	47.810452	-5.99281	116.109314	44.498344	41.618137	116.005028	46.154398	17.8126635	116.057171	-67.104964	4.5469985	108.390155
8.819386	-2.193742	112.585579	-10.512666	11.428734	112.884987	47.785248	-5.865829	116.203812	44.437836	41.699017	116.012451	46.111542	17.916594	116.1081315	-67.136874	4.940874	109.6618425
7.631762	-2.899412	113.087532	-10.535072	11.664042	113.577965	47.789322	-5.772604	116.380157	44.404274	41.752571	116.036377	46.096798	17.9899835	116.208267	-67.166942	5.3381005	110.947663
6.437342	-3.649663	113.646935	-10.591146	11.851207	114.228607	47.790756	-5.725352	116.612587	44.39534	41.850681	116.135338	46.093048	18.0626645	116.3739625	-67.27534	5.6397495	112.0832515
4.794454	-4.882515	114.338341	-10.716821	12.041485	114.971672	47.755386	-5.712764	116.905937	44.339699	41.944122	116.25444	46.0475425	18.115679	116.5801885	-67.4811845	5.967291	113.3631555
3.529228	-5.613399	114.541641	-10.804505	12.106856	115.211525	47.644577	-5.727962	116.92247	44.235004	41.982109	116.158638	45.9397905	18.1270735	116.540554	-67.5488005	6.0866385	113.882496
2.412788	-6.441477	114.551903	-10.888294	12.128052	115.241386	47.500957	-5.785572	116.785721	44.069149	41.977577	115.932991	45.785053	18.0960025	116.359356	-67.561641	6.1601015	114.123416
1.439322	-7.331481	114.391388	-10.950201	12.110971	115.096352	47.389946	-5.8322	116.552177	43.884232	41.936657	115.627922	45.637089	18.0522285	116.0900495	-67.537491	6.1697135	114.1026545
0.315243	-8.10603	114.131233	-10.98542	12.072143	114.857231	47.286121	-5.829206	116.307892	43.743092	41.886024	115.380165	45.5146065	18.028409	115.8440285	-67.4854465	6.115877	113.8704335
-0.671371	-8.961532	113.920723	-11.004945	11.99078	114.566299	47.268593	-5.794885	116.139671	43.648865	41.877605	115.277496	45.458729	18.04136	115.7085835	-67.468619	5.9402	113.4240145
-1.601226	-9.846887	113.789413	-11.024948	11.918548	114.287888	47.270863	-5.730362	116.031075	43.580391	41.876537	115.221786	45.425627	18.0730875	115.6264305	-67.475523	5.7640085	112.9493455
-2.973452	-11.12377	113.664612	-11.107954	11.819268	113.919083	47.324795	-5.75448	116.036453	43.483368	41.897751	115.167236	45.4040815	18.0716355	115.6018445	-67.6199895	5.5669005	112.2363215
-3.85358	-12.011712	113.721619	-11.169459	11.753516	113.725403	47.329304	-5.79807	116.223846	43.447876	41.877426	115.13269	45.38859	18.039678	115.678268	-67.727508	5.467354	111.772538
-4.661752	-12.904492	113.938019	-11.233486	11.687868	113.613365	47.338558	-5.857215	116.6492	43.44035	41.865097	115.111938	45.389454	18.003941	115.880569	-67.856426	5.371795	111.346161
-5.464471	-13.760834	114.27578	-11.300168	11.625326	113.606491	47.41608	-5.871036	117.35746	43.452515	41.859245	115.201164	45.4342975	17.9941045	116.279312	-68.0346335	5.2565475	110.93367
-6.286396	-14.577596	114.813339	-11.380898	11.555007	113.738182	47.505318	-5.821062	118.213699	43.457375	41.830406	115.385651	45.4813465	18.004672	116.799675	-68.2431425	5.105342	110.676689
-7.118233	-15.366518	115.601852	-11.474746	11.473909	113.988098	47.713543	-5.804526	119.102119	43.402962	41.820412	115.570961	45.5582525	18.007943	117.33654	-68.5077445	4.939875	110.639656
-7.915295	-16.151545	116.419044	-11.559155	11.366406	114.274963	47.858974	-5.785934	119.920876	43.299797	41.772694	115.703453	45.5793855	17.99338	117.8121645	-68.6976955	4.739432	110.7377615
-9.113864	-17.19792	117.32016	-11.647083	11.133801	114.633324	47.966568	-5.803155	120.664619	43.127258	41.607113	115.743042	45.546913	17.901979	118.2038305	-68.841079	4.365623	111.0628175
-9.937634	-17.86483	117.566551	-11.660414	10.922139	114.752342	47.889378	-5.878212	120.721138	43.065025	41.420856	115.662506	45.4772015	17.771322	118.191822	-68.7980295	4.072956	111.312862
-10.743696	-18.522728	117.482376	-11.640455	10.667181	114.740776	47.759769	-6.061171	120.537544	43.044724	41.186821	115.51619	45.4022465	17.562825	118.026867	-68.6831565	3.771537	111.454685
-11.618155	-19.125568	117.212807	-11.590431	10.423252	114.627861	47.564548	-6.231744	120.240311	43.065773	40.975155	115.357208	45.3151605	17.3717055	117.7987595	-68.4960225	3.4747985	111.4569625
-12.433127	-19.67219	116.793549	-11.530129	10.245687	114.49292	47.468182	-6.349313	119.918785	43.105392	40.833004	115.287903	45.286787	17.2418455	117.603344	-68.347045	3.2495285	111.382496
-13.287849	-20.098063	116.480705	-11.473109	10.171234	114.435867	47.458122	-6.391466	119.66362	43.125031	40.774887	115.310547	45.2915765	17.1917105	117.4870835	-68.2377945	3.1507575	111.3846505
-14.148529	-20.432051	116.436317	-11.424243	10.202021	114.480461	47.511055	-6.375113	119.503532	43.126724	40.775909	115.361549	45.3188895	17.200398	117.4325405	-68.1673755	3.203644	111.5283815
-15.51792	-20.815203	116.804695	-11.326172	10.287594	114.735222	47.640789	-6.324702	119.398186	43.095379	40.746326	115.321884	45.368084	17.210812	117.360035	-68.020428	3.364376	112.110409
-16.41453	-21.033812	117.175842	-11.256845	10.272811	114.945862	47.718739	-6.344057	119.402756	43.076363	40.65641	115.227722	45.397551	17.1561765	117.315239	-67.911241	3.3894455	112.576485
-17.344385	-21.21599	117.535805	-11.197894	10.144476	115.151535	47.792728	-6.467488	119.400391	43.075481	40.504829	115.141869	45.4341045	17.0186705	117.27113	-67.8298925	3.2702815	113.03194
-18.253963	-21.388523	117.871353	-11.144263	9.917396	115.334999	47.822456	-6.683516	119.439224	43.081032	40.264687	115.03701	45.451744	16.7905855	117.238117	-67.74027	3.0442065	113.431881
-19.158579	-21.557627	118.088463	-11.122894	9.619962	115.484528	47.809944	-6.955585	119.467018	43.09166	39.985481	114.926239	45.450802	16.514948	117.1966285	-67.69659	2.724976	113.7724275
-20.200304	-21.64164	118.298553	-11.109681	9.276762	115.602005	47.73872	-7.231078	119.490479	43.081669	39.681156	114.799675	45.4101945	16.225039	117.145077	-67.6295565	2.328485	114.058933
-21.169434	-21.674953	118.446304	-11.119534	8.943051	115.684914	47.686115	-7.469094	119.519058	43.02285	39.396877	114.653122	45.3544825	15.9638915	117.08609	-67.5935505	1.9222105	114.283738
-22.592157	-21.596605	118.638084	-11.140453	8.531124	115.746246	47.646355	-7.719014	119.515312	42.876797	39.074181	114.431084	45.261576	15.6775835	116.973198	-67.542482	1.3846645	114.519294
-23.586542	-21.430223	118.755867	-11.163988	8.343226	115.75383	47.643383	-7.783867	119.518921	42.766312	38.934307	114.247917	45.2048475	15.57522	116.883419	-67.5328235	1.111232	114.624241
-24.618452	-21.173912	118.846909	-11.172884	8.185466	115.73864	47.618176	-7.793121	119.522095	42.658669	38.828835	114.089134	45.1384225	15.517857	116.8056145	-67.4841905	0.853075	114.6716655
-25.635422	-20.842543	118.901863	-11.178329	8.039893	115.737244	47.601204	-7.812189	119.480392	42.54718	38.723713	113.957726	45.074192	15.455762	116.719059	-67.43085	0.624024	114.755429
-26.583559	-20.478437	118.850311	-11.180507	7.900578	115.732506	47.708855	-7.887388	119.323219	42.45863	38.632164	113.817871	45.0837425	15.372388	116.570545	-67.4447565	0.428768	114.894467
-27.593487	-20.036398	118.715248	-11.15557	7.76151	115.698204	47.600548	-7.86375	119.2276	42.399689	38.570175	113.688675	45.0001185	15.3532125	116.4581375	-67.3112585	0.169807500000001	114.9382705
-28.626961	-19.478235	118.550255	-11.122215	7.625736	115.631165	47.573288	-7.865854	119.005714	42.338985	38.534863	113.584602	44.9561365	15.3345045	116.295158	-67.2005665	-0.0830325000000016	114.967172
-30.098286	-18.591251	118.203125	-11.058161	7.465786	115.517197	47.697281	-7.830235	118.533829	42.209045	38.573818	113.376251	44.953163	15.3717915	115.95504	-67.069485	-0.440219500000001	115.079354
-31.127241	-17.874599	117.99408	-11.016167	7.394016	115.418854	47.717422	-7.705662	118.266045	42.088184	38.621365	113.257347	44.902803	15.4578515	115.761696	-66.935137	-0.6698195	115.076012
-32.165165	-17.06706	117.822823	-10.973744	7.3461	115.315224	47.69453	-7.525207	118.058037	41.970551	38.69067	113.096794	44.8325405	15.5827315	115.5774155	-66.7800285	-0.890531499999998	115.0530325
-33.11377	-16.262527	117.562553	-10.924798	7.298472	115.191231	47.875736	-7.457135	117.751228	41.858707	38.771805	112.952713	44.8672215	15.657335	115.3519705	-66.7168175	-1.060391	115.0304915
-34.155499	-15.340097	117.334763	-10.884752	7.242423	115.057518	47.855202	-7.354897	117.6036	41.748238	38.818481	112.849106	44.80172	15.731792	115.226353	-66.571224	-1.246946	114.888683
-35.138203	-14.392497	117.096199	-10.850001	7.167396	114.916023	47.882156	-7.31108	117.380394	41.677914	38.83913	112.68605	44.780035	15.764025	115.033222	-66.480037	-1.429233	114.798824
-36.198215	-13.35966	116.836319	-10.845365	7.058101	114.754852	47.887112	-7.277616	117.030624	41.572933	38.842972	112.519417	44.7300225	15.782678	114.7750205	-66.4207525	-1.666476	114.7346835
-37.84687	-11.618108	116.501282	-10.852829	6.804023	114.44268	47.920551	-7.324381	116.261436	41.369175	38.753143	112.191299	44.644863	15.714381	114.2263675	-66.350521	-2.106335	114.6589925
-38.936253	-10.453091	116.020439	-10.889609	6.575295	114.160744	47.859089	-7.306464	115.655312	41.220932	38.666161	112.000916	44.5400105	15.6798485	113.828114	-66.3192285	-2.5292585	114.493374
-39.862434	-9.336674	115.52726	-10.940989	6.321377	113.84182	47.746964	-7.333925	114.954468	41.067162	38.549049	111.828926	44.407063	15.607562	113.391697	-66.289041	-2.964808	114.291943
-41.032742	-7.901439	115.10553	-11.000657	6.081981	113.444794	47.582661	-7.435624	114.279366	40.905842	38.472443	111.570251	44.2442515	15.5184095	112.9248085	-66.2455655	-3.3544475	113.9647795
-41.999321	-6.759655	114.567886	-11.066779	5.907691	113.00441	47.344585	-7.492331	113.429893	40.729427	38.445358	111.282692	44.037006	15.4765135	112.3562925	-66.170564	-3.6611315	113.6525275
-43.111786	-5.317364	114.154526	-11.098565	5.774277	112.528488	47.088604	-7.459355	112.405037	40.58102	38.353783	110.830452	43.834812	15.447214	111.6177445	-66.031942	-3.89866	113.4392315
-43.995552	-3.961438	113.690659	-11.123608	5.719257	112.03083	46.795967	-7.476046	111.602875	40.416901	38.347797	110.322403	43.606434	15.4358755	110.962639	-65.85365	-3.9973615	113.099021
-45.530876	-1.533872	113.352249	-11.133347	5.772389	111.361565	46.397453	-7.363356	110.252129	40.164204	38.377865	109.750748	43.2808285	15.5072545	110.0014385	-65.5475225	-3.9624765	112.7216915
-46.364326	-0.146586	113.014709	-11.14012	5.867442	110.998154	46.170364	-7.276317	109.546867	40.092007	38.409039	109.331825	43.1311855	15.566361	109.439346	-65.4114255	-3.831477	112.556962
-47.323372	1.515413	112.851204	-11.172078	6.014201	110.686127	45.968727	-7.281881	109.024796	40.048763	38.482998	109.027657	43.008745	15.6005585	109.0262265	-65.352901	-3.5721565	112.3460275
-48.084545	3.058332	112.484039	-11.205361	6.169856	110.366844	45.637787	-7.171889	108.543968	40.023933	38.493694	108.831444	42.83086	15.6609025	108.687706	-65.241582	-3.3211905	112.045982
-48.910858	4.755536	112.224815	-11.227917	6.301336	110.049225	45.512024	-7.121302	108.110001	40.045376	38.533718	108.583954	42.7787	15.706208	108.3469775	-65.234534	-3.103536	111.7514725
-49.761478	6.495605	112.154755	-11.235274	6.423379	109.772453	45.384109	-7.121996	107.695724	40.045753	38.571724	108.327545	42.714931	15.724864	108.0116345	-65.185479	-2.878106	111.5332715
-50.693512	8.114884	111.88047	-11.220901	6.560931	109.522041	45.255318	-7.126372	107.197906	40.017403	38.565575	108.076927	42.6363605	15.7196015	107.6374165	-65.0781625	-2.5977395	111.4066655
-51.294167	10.418649	111.934784	-11.193949	6.744418	109.170738	44.991909	-7.091433	106.439522	40.02652	38.614918	107.647812	42.5092145	15.7617425	107.043667	-64.8971125	-2.2729065	111.297809
-50.723743	11.332373	111.812248	-11.194027	6.828001	108.9561	44.81152	-7.05295	105.880394	40.031712	38.630753	107.47242	42.421616	15.7889015	106.676407	-64.80967	-2.1328995	111.235793
-50.188591	12.229257	111.787224	-11.190095	6.92535	108.770134	44.674118	-6.993768	105.218933	40.049274	38.64463	107.323181	42.361696	15.825431	106.271057	-64.741886	-1.974731	111.269211
-49.43689	13.215428	111.836472	-11.178937	7.035223	108.610657	44.4743	-6.949087	104.576645	40.085773	38.675648	107.207718	42.2800365	15.8632805	105.8921815	-64.6379105	-1.7928345	111.3291325
-48.895969	14.107985	111.936066	-11.223121	7.12091	108.457581	44.225105	-6.928535	103.970596	40.109806	38.704628	107.199188	42.1674555	15.8880465	105.584892	-64.6136975	-1.6462265	111.33027
-47.884796	15.048252	112.080559	-11.256845	7.21275	108.339668	43.956966	-6.832115	103.397331	40.149151	38.769634	107.259247	42.0530585	15.9687595	105.328289	-64.5667485	-1.5432595	111.351047
-47.06892	15.937603	112.258423	-11.291197	7.314702	108.300087	43.764156	-6.722557	102.847122	40.220093	38.874912	107.380066	41.9921245	16.0761775	105.113594	-64.5745185	-1.4467735	111.48658
-45.55658	17.357645	112.668701	-11.291109	7.51216	108.28569	43.581139	-6.50714	102.086761	40.333912	39.056984	107.603264	41.9575255	16.274922	104.8450125	-64.5397435	-1.250602	111.7263675
-44.435516	18.185844	112.903152	-11.257939	7.68095	108.318153	43.424656	-6.294958	101.663681	40.388474	39.207302	107.703354	41.906565	16.456172	104.6835175	-64.422443	-1.094272	111.9527885
-43.193413	18.973198	113.1745	-11.236492	7.853076	108.365059	43.304909	-6.074834	101.274666	40.452568	39.361679	107.722855	41.8787385	16.6434225	104.4987605	-64.3517225	-0.9372705	112.2313575
-41.908916	19.829481	113.274811	-11.20436	8.035852	108.361504	43.191742	-5.865093	101.0196	40.513958	39.544792	107.711052	41.85285	16.8398495	104.365326	-64.26157	-0.768145499999999	112.357682
-40.558914	20.558861	113.047066	-11.160875	8.203079	108.289925	43.16016	-5.672422	100.904236	40.563644	39.684471	107.720352	41.861902	17.0060245	104.312294	-64.183652	-0.599866500000001	112.267556
-39.094181	21.271315	112.65937	-11.121487	8.358304	108.162331	43.24749	-5.560957	100.941719	40.628033	39.78429	107.678413	41.9377615	17.1116665	104.310066	-64.1807355	-0.395058499999998	112.014596
-37.558189	21.989153	112.129555	-11.089047	8.475404	107.991348	43.423908	-5.534232	101.150169	40.68306	39.836479	107.623657	42.053484	17.1511235	104.386913	-64.231578	-0.200315499999999	111.595783
-35.111198	22.851135	111.158707	-10.967557	8.590158	107.772079	43.751507	-5.603334	101.660904	40.776192	39.749329	107.59201	42.2638495	17.0729975	104.626457	-64.1989635	0.107318500000002	110.917701
-33.328506	23.470232	110.830727	-10.865771	8.642385	107.795372	43.915764	-5.664862	101.99865	40.967525	39.704323	107.62838	42.4416445	17.0197305	104.813515	-64.1731865	0.2650395	110.777229
-31.487125	23.953033	110.478569	-10.782258	8.589688	107.904541	44.020714	-5.672135	102.358711	41.179478	39.618912	107.786163	42.600096	16.9733885	105.072437	-64.164612	0.205987499999999	110.736645
-29.504759	24.473431	110.248634	-10.68953	8.49103	107.990852	44.182201	-5.781016	102.791092	41.334312	39.467911	107.960823	42.7582565	16.8434475	105.3759575	-64.1373165	0.138612500000001	110.6057465
-27.51627	24.904186	109.963928	-10.590034	8.393	108.088638	44.368858	-6.01234	103.205994	41.565441	39.274643	108.107201	42.9671495	16.6311515	105.6565975	-64.1472175	0.154848500000003	110.5206785
-25.380241	25.384457	109.773026	-10.461927	8.288548	108.183708	44.470058	-6.244235	103.6418	41.839268	39.038746	108.298004	43.154663	16.3972555	105.969902	-64.078517	0.179840500000001	110.397514
-23.241434	25.784901	109.582748	-10.369114	8.157828	108.326851	44.584991	-6.472741	104.235718	42.105804	38.859722	108.606529	43.3453975	16.1934905	106.4211235	-64.0836255	0.122165500000001	110.2325785
-19.897007	26.445431	109.593895	-10.259665	8.029112	108.781586	44.90744	-6.705048	105.526886	42.553883	38.704559	109.509064	43.7306615	15.9997555	107.517975	-64.2499915	0.0584684999999965	110.045197
-17.600611	26.860666	109.798904	-10.230002	7.996016	109.273102	45.192348	-6.736239	106.745789	42.882629	38.699455	110.391747	44.0374885	15.981608	108.568768	-64.4974925	0.0104240000000004	109.977436
-15.291765	27.297609	110.155235	-10.218112	8.022955	109.913422	45.553669	-6.773173	108.161247	43.228287	38.728775	111.493919	44.390978	15.977801	109.827583	-64.827202	0.0681089999999998	109.999261
-12.907343	27.756485	110.67897	-10.185982	8.100007	110.63224	45.906189	-6.741456	109.709312	43.614395	38.805382	112.66143	44.760292	16.031963	111.185371	-65.132256	0.168050999999998	110.079109
-10.55917	28.199408	111.289909	-10.164463	8.187583	111.360123	46.237591	-6.701819	111.311211	44.026592	38.92094	113.901344	45.1320915	16.1095605	112.6062775	-65.4610175	0.265605499999999	110.1139685
-8.147972	28.676186	111.931206	-10.105319	8.258235	112.020515	46.525002	-6.649284	112.859604	44.451176	38.985012	115.056801	45.488089	16.167864	113.9582025	-65.698727	0.348606000000004	110.0828275
-5.7854	29.116266	112.57254	-10.017581	8.312545	112.609909	47.021694	-6.63303	114.172577	44.821831	39.03244	116.120995	45.9217625	16.199705	115.146786	-65.9569245	0.425384999999999	110.073032
-2.272699	29.821243	113.643372	-9.869237	8.380831	113.367607	47.525509	-6.551912	115.716675	45.295681	39.1031	117.517578	46.410595	16.275594	116.6171265	-66.149069	0.486068000000003	110.1180875
0.044941	30.301472	114.352287	-9.742826	8.423688	113.767647	47.837116	-6.446592	116.419197	45.563759	39.178719	118.270943	46.7004375	16.3660635	117.34507	-66.1860895	0.481312500000001	110.190224
2.301833	30.740437	114.981201	-9.625605	8.482954	114.092468	48.133301	-6.311017	116.943466	45.779377	39.274117	118.841103	46.956339	16.48155	117.8922845	-66.207549	0.484358	110.2926515
4.502045	31.214199	115.566002	-9.516925	8.582232	114.273071	48.473396	-6.202176	117.330566	45.955093	39.390816	119.330307	47.2142445	16.59432	118.3304365	-66.2480945	0.570143999999999	110.2157055
6.706937	31.634346	115.930405	-9.436899	8.73776	114.282906	48.748047	-6.006285	117.58149	46.095142	39.552616	119.73307	47.4215945	16.7731655	118.65728	-66.2953925	0.702354499999998	109.908532
8.790934	32.11245	116.22081	-9.35637	8.921674	114.097061	48.87944	-5.716886	117.775597	46.193752	39.784042	120.032478	47.536596	17.033578	118.9040375	-66.249336	0.80977	109.2900845
10.857309	32.579346	116.256378	-9.274678	9.163076	113.799492	49.05566	-5.461785	117.685768	46.210705	40.043976	120.120239	47.6331825	17.2910955	118.9030035	-66.1825385	1.0350565	108.6959805
13.849915	33.265251	116.039703	-9.123219	9.580212	113.198936	49.281918	-5.049669	117.550041	46.259819	40.332966	119.920883	47.7708685	17.6416485	118.735462	-66.0173065	1.5187755	107.66241
15.775694	33.668022	115.888664	-8.978369	9.825177	112.744522	49.405685	-4.856035	117.539108	46.350441	40.476784	119.864479	47.878063	17.8103745	118.7017935	-65.834801	1.8399795	106.7872505
17.576563	34.039627	115.911697	-8.850878	10.034953	112.310318	49.581486	-4.768718	117.684189	46.530373	40.555164	119.9366	48.0559295	17.893223	118.8103945	-65.7576855	2.176683	105.8102415
19.30574	34.346764	116.017792	-8.722923	10.203256	111.948547	49.862396	-4.765059	117.838631	46.688091	40.651127	120.019241	48.2752435	17.943034	118.928936	-65.7210895	2.463478	104.968158
20.998426	34.609875	116.101852	-8.628967	10.345353	111.72023	50.164978	-4.757558	117.868851	46.83865	40.74239	120.022095	48.501814	17.992416	118.945473	-65.759748	2.69829	104.494987
22.408104	34.784378	116.182663	-8.537785	10.443158	111.616119	50.62759	-4.763368	117.640816	47.055847	40.79385	119.853035	48.8417185	18.015241	118.7469255	-65.9172885	2.871075	104.4853125
22.157875	33.937206	116.020393	-8.415635	10.481008	111.581062	51.0909	-4.65703	117.143059	47.392994	40.816853	119.499741	49.241947	18.0799115	118.3214	-66.073217	2.8821045	104.840724
21.897249	32.744865	115.849449	-8.111001	10.40598	111.463394	51.543774	-4.266488	116.400513	48.04797	40.824924	118.391594	49.795872	18.279218	117.3960535	-66.017874	2.532742	105.5307345
21.571985	31.935581	115.501465	-7.833401	10.408785	111.282539	51.700695	-4.160213	116.034019	48.382076	40.73304	117.77626	50.0413855	18.2864135	116.9051395	-65.7081875	2.5311565	105.6599385
21.304304	30.997175	115.084518	-7.560169	10.467691	111.01683	51.851856	-4.15448	115.68705	48.57056	40.626125	117.112541	50.211208	18.2358225	116.3997955	-65.331546	2.6995595	105.6338645
20.937468	30.17697	114.472641	-7.371077	10.596038	110.669624	52.025402	-4.076494	115.137924	48.694572	40.514381	116.657845	50.359987	18.2189435	115.8978845	-65.102141	2.9731325	105.4413635
20.449236	29.279276	113.704659	-7.261305	10.76292	110.247406	52.117908	-3.9054	114.310036	48.74778	40.553528	116.382347	50.432844	18.324064	115.3461915	-64.955454	3.201776	105.1486205
19.846817	28.344301	112.872849	-7.248013	10.965094	109.770432	52.095478	-3.815867	113.507797	48.74789	40.766533	115.947113	50.421684	18.475333	114.727455	-64.91771	3.454855	104.813409
19.21908	27.378288	112.069832	-7.307862	11.183113	109.298775	51.937347	-3.647542	112.632385	48.749592	41.058823	115.63591	50.3434695	18.7056405	114.1341475	-64.9591935	3.6605855	104.4634025
18.290766	25.832363	111.161568	-7.554525	11.524956	108.787109	51.610565	-3.398043	111.630699	48.579639	41.605896	114.908203	50.095102	19.1039265	113.269451	-65.204152	3.9459855	104.304767
17.655163	24.645784	110.527969	-7.748344	11.762113	108.542786	51.388233	-3.166205	110.902962	48.308094	41.955032	114.56826	49.8481635	19.3944135	112.735611	-65.3448515	4.1298125	104.349961
16.985445	23.49535	109.940514	-7.942846	11.997705	108.335831	51.17976	-2.96179	110.286415	47.997925	42.29414	114.063477	49.5888425	19.666175	112.174946	-65.4745345	4.329235	104.496716
16.205715	22.243258	109.325768	-8.130954	12.230292	108.174309	51.002956	-2.79179	109.836212	47.687561	42.598923	113.602173	49.3452585	19.9035665	111.7191925	-65.6071665	4.5570175	104.6294255
15.483518	20.902597	108.913338	-8.268625	12.40552	108.170258	50.885166	-2.640355	109.525253	47.371178	42.615788	113.244476	49.128172	19.9877165	111.3848645	-65.665422	4.8233235	104.9556515
14.818576	19.583069	108.958351	-8.384277	12.501767	108.361229	50.837158	-2.553823	109.57373	47.131805	42.74044	112.780403	48.9844815	20.0933085	111.1770665	-65.7530355	4.9102255	105.5453915
14.101854	18.195026	108.957352	-8.421576	12.544147	108.68589	50.816872	-2.421827	109.759758	46.93465	42.834518	112.44973	48.875761	20.2063455	111.104744	-65.718913	4.8819485	106.267036
13.197467	16.027039	108.945587	-8.381739	12.475038	109.191132	51.146053	-2.402103	110.350861	46.66869	42.720337	112.059258	48.9073715	20.159117	111.2050595	-65.6708495	4.790959	107.1772045
12.485708	14.43609	109.133408	-8.320929	12.332738	109.457504	51.331169	-2.460663	110.879135	46.514446	42.694843	111.676872	48.9228075	20.11709	111.2780035	-65.5646655	4.548386	107.6370045
11.856056	12.883748	109.166718	-8.259369	12.172522	109.578407	51.474632	-2.5198	111.286995	46.310135	42.555794	111.327759	48.8923835	20.017997	111.307377	-65.4111215	4.327047	107.849437
11.245518	11.372775	109.273277	-8.237077	11.969669	109.568092	51.55983	-2.61259	111.567673	46.133804	42.380028	110.809669	48.846817	19.883719	111.188671	-65.320971	4.055619	107.947513
10.607869	9.85807	109.222519	-8.236562	11.728954	109.413055	51.555222	-2.768557	111.752937	46.012558	42.120102	110.164658	48.78389	19.6757725	110.9587975	-65.257014	3.7821355	107.8673125
10.03726	8.418119	109.053909	-8.306713	11.409111	109.139442	51.538265	-3.006925	111.759842	45.872421	41.798748	109.709236	48.705343	19.3959115	110.734539	-65.318769	3.4223105	107.544345
9.410604	6.963436	108.831253	-8.422426	11.025012	108.785156	51.519562	-3.340438	111.682785	45.713009	41.48999	109.275414	48.6162855	19.074776	110.4790995	-65.4611375	2.975248	107.0912125
8.440035	4.836253	108.356186	-8.64891	10.464835	108.152046	51.343815	-3.760256	111.410416	45.413391	41.046062	108.666862	48.378603	18.642903	110.038639	-65.676423	2.286767	106.265453
7.814621	3.561836	107.960167	-8.784634	10.163534	107.764229	51.243122	-3.996032	111.156975	45.224033	40.806065	108.266434	48.2335775	18.4050165	109.7117045	-65.8028455	1.9220515	105.8167535
7.209214	2.470062	107.761932	-8.86997	9.957334	107.47998	51.138115	-4.118723	110.951736	45.055817	40.605755	107.863686	48.096966	18.243516	109.407711	-65.836906	1.671152	105.552249
6.544318	1.44587	107.671188	-8.889161	9.815921	107.29921	51.121014	-4.202025	110.83474	44.931908	40.431862	107.564522	48.026461	18.1149185	109.199631	-65.804783	1.5169235	105.398789
5.964821	0.414703	107.729996	-8.823227	9.718554	107.257339	51.139755	-4.241527	110.84243	44.890274	40.291916	107.458603	48.0150145	18.0251945	109.1505165	-65.6614685	1.4119135	105.3641615
5.391281	-0.431277	107.930267	-8.738322	9.641172	107.364845	51.200844	-4.275759	110.977959	44.92131	40.161095	107.548538	48.061077	17.942668	109.2632485	-65.537721	1.339676	105.4664415
4.840135	-1.168792	108.102814	-8.649853	9.522655	107.573105	51.275467	-4.383119	111.17498	45.016365	40.068947	107.839691	48.145916	17.842914	109.5073355	-65.445622	1.202396	105.6388745
3.853016	-2.187654	108.45282	-8.540887	9.3781	107.939293	51.304138	-4.606368	111.404251	45.224163	39.87513	108.438316	48.2641505	17.634381	109.9212835	-65.3459245	1.121819	105.9573025
3.256301	-2.908672	108.518074	-8.524426	9.315036	108.133003	51.289444	-4.796889	111.516167	45.3591	39.740799	108.865044	48.324272	17.471955	110.1906055	-65.373124	1.158117	106.0754005
2.641079	-3.464797	108.551514	-8.561458	9.294465	108.265648	51.204906	-4.99578	111.561218	45.479923	39.60606	109.209206	48.3424145	17.30514	110.385212	-65.4653305	1.28379	106.146084
1.951157	-3.856525	108.589745	-8.641468	9.314318	108.345985	51.05983	-5.126249	111.544624	45.529606	39.503334	109.429428	48.294718	17.1885425	110.487026	-65.577654	1.4400935	106.204944
1.230961	-4.237566	108.551193	-8.737812	9.368375	108.375	50.979336	-5.223565	111.500511	45.475124	39.426182	109.515633	48.22723	17.1013085	110.508072	-65.702854	1.6354415	106.241928
0.412146	-4.569448	108.5821	-8.813679	9.430546	108.368996	50.921432	-5.244556	111.507347	45.357468	39.372589	109.485222	48.13945	17.0640165	110.4962845	-65.766808	1.7970755	106.2417075
-0.303421	-4.872618	108.653557	-8.879452	9.487126	108.360184	50.936859	-5.23561	111.57756	45.231621	39.331596	109.421829	48.08424	17.047993	110.4996945	-65.843144	1.926259	106.2206735
-1.336078	-5.298326	108.729706	-8.914592	9.489118	108.36676	51.001549	-5.24328	111.780426	45.116428	39.319794	109.299103	48.0589885	17.038257	110.5397645	-65.8881725	1.939979	106.1937555
-2.056318	-5.412138	108.873383	-8.916325	9.424902	108.432808	51.044773	-5.270401	111.891235	45.055683	39.262371	109.244133	48.050228	16.995985	110.567684	-65.882878	1.853819	106.297932
-2.78844	-5.498938	108.910439	-8.884658	9.308407	108.518471	51.115639	-5.359447	111.952126	45.02729	39.163006	109.244492	48.0714645	16.9017795	110.598309	-65.8407805	1.7150345	106.438633
-3.635012	-5.56952	108.963249	-8.856168	9.156356	108.623001	51.15564	-5.49298	111.970306	45.034126	39.041878	109.329483	48.094883	16.774449	110.6498945	-65.807219	1.538263	106.5961075
-4.386371	-5.581788	108.948219	-8.840996	9.022141	108.684479	51.18372	-5.658345	111.964821	45.077965	38.923309	109.47583	48.1308425	16.632482	110.7203255	-65.8128345	1.4118	106.6486325
-5.182148	-5.572563	108.774826	-8.848659	8.91141	108.690262	51.169277	-5.820999	111.924255	45.128979	38.806625	109.677994	48.149128	16.492813	110.8011245	-65.846446	1.330007	106.5793995
-5.973543	-5.518235	108.553543	-8.884645	8.855108	108.643875	51.123627	-5.967169	111.798096	45.166214	38.727047	109.921577	48.1449205	16.379939	110.8598365	-65.9142105	1.330277	106.4279135
-7.210462	-5.365762	108.088097	-8.971294	8.884344	108.520676	50.79509	-6.009539	111.605194	45.158794	38.677361	110.284126	47.976942	16.333911	110.94466	-65.91953	1.434777	106.096692
-8.198204	-5.228768	107.855545	-9.040036	8.957363	108.444809	50.70536	-6.01015	111.374283	45.112942	38.697536	110.515594	47.909151	16.343693	110.9449385	-65.989223	1.571033	105.9446795
-9.041032	-5.066153	107.684006	-9.092755	9.054794	108.424828	50.628693	-5.93965	111.143265	45.07502	38.71978	110.700676	47.8518565	16.390065	110.9219705	-66.0373665	1.719523	105.9276855
-9.911866	-4.928405	107.587906	-9.128583	9.150334	108.459412	50.59042	-5.840963	110.969757	44.967304	38.783478	110.86277	47.778862	16.4712575	110.9162635	-66.036028	1.8294105	106.0025605
-10.782267	-4.780272	107.636177	-9.175181	9.251933	108.537697	50.559689	-5.752299	110.886856	44.844181	38.829346	110.956703	47.701935	16.5385235	110.9217795	-66.052297	1.9653425	106.1536145
-11.664807	-4.667224	107.694176	-9.198233	9.3159	108.620346	50.527454	-5.693597	110.863243	44.748924	38.844353	110.952568	47.638189	16.575378	110.9079055	-66.034655	2.056422	106.3327865
-12.692526	-4.578085	107.855186	-9.235378	9.331753	108.705582	50.492203	-5.679864	110.886093	44.657337	38.816425	110.827866	47.57477	16.5682805	110.8569795	-66.045526	2.0952255	106.5541845
-14.031598	-4.456083	108.087494	-9.252412	9.220146	108.813515	50.450684	-5.734445	110.932747	44.508003	38.712414	110.50061	47.4793435	16.4889845	110.7166785	-65.9841675	1.9513075	106.9103515
-14.91102	-4.430777	108.271912	-9.269109	9.08603	108.891846	50.435966	-5.807975	110.979416	44.429241	38.614513	110.234329	47.4326035	16.403269	110.6068725	-65.9708215	1.768791	107.1768195
-15.879904	-4.392442	108.378426	-9.267822	8.914898	108.919014	50.415916	-5.8847	111.054993	44.344597	38.520645	109.990242	47.3802565	16.3179725	110.5226175	-65.9159005	1.5118235	107.3154105
-16.827028	-4.395026	108.385109	-9.283271	8.71957	108.868813	50.427334	-5.983507	111.137535	44.251282	38.405441	109.813782	47.339308	16.210967	110.4756585	-65.90585	1.228173	107.2619675
-17.745947	-4.329838	108.343826	-9.334485	8.52062	108.769104	50.603058	-6.133095	111.104881	44.149975	38.309826	109.64975	47.3765165	16.0883655	110.3773155	-66.0454865	0.952874499999997	107.1608925
-18.656796	-4.279434	108.191338	-9.385016	8.339883	108.641792	50.559353	-6.192079	111.164787	44.023094	38.235638	109.514954	47.2912235	16.0217795	110.3398705	-66.0612555	0.6579865	106.9437135
-19.615767	-4.208636	108.095238	-9.434991	8.177246	108.526909	50.516235	-6.228343	111.171249	43.893425	38.195293	109.414146	47.20483	15.983475	110.2926975	-66.074812	0.371017	106.7611205
-21.097275	-4.066592	108.007431	-9.512849	8.054607	108.486923	50.463493	-6.177444	111.125481	43.678761	38.224388	109.277138	47.071127	16.023472	110.2013095	-66.096825	0.0857420000000033	106.7725365
-22.029369	-3.866592	108.23114	-9.524163	8.07292	108.611633	50.440132	-6.090721	111.08004	43.536598	38.287376	109.163734	46.988365	16.0983275	110.121887	-66.036691	0.0475124999999998	107.101379
-22.96983	-3.642741	108.610794	-9.517624	8.150996	108.870102	50.415737	-5.971076	111.002876	43.418278	38.37653	108.972153	46.9170075	16.202727	109.9875145	-65.9522555	0.0992649999999955	107.7526895
-23.915159	-3.389861	109.2173	-9.489419	8.271908	109.223213	50.398792	-5.856481	110.878693	43.305237	38.450294	108.676483	46.8520145	16.2969065	109.777588	-65.8308525	0.246909500000001	108.668838
-24.827614	-3.138349	109.773514	-9.486498	8.381855	109.568512	50.325306	-5.733378	110.620201	43.181187	38.511215	108.222672	46.7532465	16.3889185	109.4214365	-65.7262425	0.374791500000001	109.7155875
-25.828669	-2.816642	110.384438	-9.487965	8.465133	109.801392	50.205029	-5.612459	109.989487	43.005268	38.537266	107.56601	46.6051485	16.4624035	108.7777485	-65.5810785	0.467862499999999	110.8250355
-26.715443	-2.433851	110.768486	-9.51803	8.50594	109.851601	49.994717	-5.639684	109.197975	42.7668	38.55164	106.680367	46.3807585	16.455978	107.939171	-65.4168185	0.555902000000003	111.764031
-27.999422	-1.890571	111.017189	-9.649868	8.473162	109.597694	49.519783	-5.76142	107.907417	42.356171	38.445377	105.252075	45.937977	16.3419785	106.579746	-65.237713	0.604345500000001	112.615642
-28.733795	-1.586876	110.891022	-9.796583	8.413445	109.292618	49.166752	-5.814292	107.047127	42.081852	38.399971	104.405296	45.624302	16.2928395	105.7262115	-65.217468	0.534050499999999	112.8590245
-29.608664	-1.072036	110.71862	-9.973905	8.33955	108.949936	48.79845	-5.876918	106.456779	41.807243	38.36557	103.629601	45.3028465	16.244326	105.04319	-65.2506565	0.434773999999997	112.856682
-30.399805	-0.543384	110.465256	-10.195402	8.288671	108.586647	48.526783	-5.869507	105.982063	41.501839	38.366459	103.061974	45.014311	16.248476	104.5220185	-65.405115	0.328866000000001	112.6512755
-31.089418	0.010721	110.166084	-10.438309	8.28985	108.268692	48.291813	-5.817799	105.782509	41.172237	38.423477	102.597389	44.732025	16.302839	104.189949	-65.608643	0.276861	112.347435
-31.69038	0.598396	109.975769	-10.687891	8.331924	108.051178	48.112495	-5.664302	105.715324	40.780769	38.574417	102.180359	44.446632	16.4550575	103.9478415	-65.822414	0.208790500000003	112.1545145
-32.215652	1.284588	109.931602	-10.932886	8.4193	107.933495	47.982243	-5.454786	105.751083	40.347717	38.738415	101.866447	44.16498	16.6418145	103.808765	-66.030752	0.196785499999997	112.058225
-32.941162	2.473209	109.8097	-11.262233	8.555094	107.931343	47.834774	-5.090348	105.994286	39.790848	39.024986	101.506027	43.812811	16.967319	103.7501565	-66.337277	0.142869000000001	112.1125295
-33.319523	3.37044	109.857048	-11.449364	8.62021	107.993874	47.793308	-4.889687	106.190872	39.478428	39.180737	101.385544	43.635868	17.145525	103.788208	-66.534596	0.0948950000000011	112.19954
-33.680283	4.341787	109.750618	-11.588361	8.633965	108.041847	47.740803	-4.7177	106.358566	39.265434	39.318127	101.319489	43.5031185	17.3002135	103.8390275	-66.6798405	-0.0322834999999984	112.2446665
-33.945572	5.353819	109.626625	-11.694944	8.616853	108.03318	47.661522	-4.605998	106.432137	39.107426	39.418465	101.298141	43.384474	17.4062335	103.865139	-66.774362	-0.172527499999998	112.201221
-34.177898	6.446616	109.309052	-11.774521	8.545295	107.955254	47.568634	-4.566407	106.347786	39.003784	39.459972	101.34922	43.286209	17.4467825	103.848503	-66.835251	-0.356192500000002	112.062005
-34.345211	7.675367	109.046326	-11.81391	8.449515	107.805763	47.425694	-4.559344	106.135437	38.973103	39.466122	101.475021	43.1993985	17.453389	103.805229	-66.8272185	-0.554358999999998	111.806297
-34.467487	8.928445	108.747276	-11.868584	8.325986	107.658257	47.236763	-4.59834	105.777275	39.00333	39.466492	101.712944	43.1200465	17.434076	103.7451095	-66.8572145	-0.782104	111.5714045
-34.47488	11.006155	108.480743	-11.99612	8.186666	107.485817	46.818066	-4.660505	104.96553	39.096294	39.489361	102.17627	42.95718	17.414428	103.5709	-66.94942	-1.041096	111.400734
-34.54258	12.582214	108.567284	-12.142206	8.17335	107.433548	46.46183	-4.687053	104.269859	39.118755	39.538269	102.524521	42.7902925	17.425608	103.39719	-67.0747045	-1.078908	111.469906
-34.475918	14.14876	108.868561	-12.315271	8.239642	107.503891	45.926403	-4.612688	103.55806	39.072845	39.599453	102.846382	42.499624	17.4933825	103.202221	-67.130166	-1.0140985	111.805561
-34.320339	15.758742	109.387589	-12.550259	8.377292	107.690559	45.462536	-4.510684	102.835632	38.954361	39.691837	103.140579	42.2084485	17.5905765	102.9881055	-67.3089665	-0.8359925	112.3930125
-34.215431	17.444263	110.045174	-12.781161	8.556044	107.976723	44.934444	-4.325064	102.153732	38.782516	39.828583	103.496872	41.85848	17.7517595	102.825302	-67.420802	-0.639671500000002	113.128144
-33.96637	19.036726	110.759209	-13.018449	8.624841	108.194672	44.449009	-4.086493	101.530182	38.589443	40.008568	103.95092	41.519226	17.9610375	102.740551	-67.556124	-0.7113555	113.648793
-33.691212	20.713612	111.494736	-13.285073	8.670712	108.351814	44.016472	-3.788939	100.984276	38.407204	40.208427	104.534134	41.211838	18.209744	102.759205	-67.781984	-0.868320000000001	113.944423
-33.000797	22.823181	112.163391	-13.682163	8.759657	108.425308	43.424713	-3.287257	100.448212	38.176575	40.488373	105.686638	40.800644	18.600558	103.067425	-68.16497	-1.081244	113.783191
-32.550804	24.314728	112.66819	-13.96732	8.809441	108.438805	43.141373	-2.984323	100.296989	38.078899	40.702965	106.593475	40.610136	18.859321	103.445232	-68.544776	-1.240439	113.432378
-31.900539	25.512863	112.985039	-14.24942	8.897538	108.515999	42.935192	-2.741593	100.340233	37.976395	40.843742	107.477036	40.4557935	19.0510745	103.9086345	-68.9546335	-1.2559985	113.1233635
-31.188524	26.763067	113.338867	-14.527066	9.017303	108.647263	42.791294	-2.555702	100.570511	37.886269	40.92762	108.296082	40.3387815	19.185959	104.4332965	-69.3929135	-1.151353	112.8612295
-30.444313	27.910229	113.66404	-14.774257	9.148763	108.808182	42.699112	-2.441049	100.947212	37.805176	40.964935	109.020111	40.252144	19.261943	104.9836615	-69.800658	-0.964416999999997	112.6327025
-29.582382	28.871754	113.806328	-14.99687	9.252336	108.995033	42.678898	-2.411201	101.424728	37.673367	40.98452	109.696747	40.1761325	19.2866595	105.5607375	-70.1698725	-0.781987500000003	112.4293285
-28.609074	29.768185	113.915344	-15.157177	9.302196	109.160378	42.668964	-2.454303	101.957092	37.656769	40.936714	110.253204	40.1628665	19.2412055	106.105148	-70.4772205	-0.636813499999999	112.215608
-27.032333	30.845093	113.993576	-15.3404	9.284593	109.365295	42.724632	-2.609514	102.718857	37.687958	40.796326	110.951904	40.206295	19.093406	106.8353805	-70.887095	-0.524220000000003	111.8952095
-25.91032	31.370956	113.962646	-15.408853	9.218801	109.448578	42.764519	-2.752637	103.23864	37.716839	40.659592	111.353592	40.240679	18.9534775	107.296116	-71.058385	-0.515875500000003	111.60104
-24.672745	31.843449	113.874588	-15.475924	9.124482	109.470726	42.83062	-2.917838	103.758408	37.781277	40.539127	111.759018	40.3059485	18.8106445	107.758713	-71.2577965	-0.561680499999998	111.182739
-23.457796	32.135464	113.791183	-15.565321	9.026654	109.443054	42.921509	-3.069517	104.301895	37.838974	40.438251	112.202881	40.3802415	18.684367	108.252388	-71.5108835	-0.631059	110.63372
-22.202242	32.298042	113.680176	-15.662039	8.969853	109.404945	42.986771	-3.198115	104.813019	37.864731	40.32756	112.733307	40.425751	18.5647225	108.773163	-71.749829	-0.625016499999997	110.036727
-20.869406	32.40657	113.6399	-15.765622	8.950055	109.426292	43.010975	-3.276508	105.31443	37.883224	40.271721	113.234962	40.4470995	18.4976065	109.274696	-71.9783435	-0.597496499999998	109.577888
-19.530476	32.368721	113.663948	-15.889088	8.985071	109.554375	43.000523	-3.296028	105.853783	37.864952	40.270294	113.696457	40.4327375	18.487133	109.77512	-72.2109135	-0.516991000000001	109.33363
-17.409893	32.136799	113.759682	-16.019035	9.147128	109.969315	43.021263	-3.247305	106.693268	37.799561	40.317314	114.305962	40.410412	18.5350045	110.499615	-72.448482	-0.240748500000002	109.439015
-15.938385	31.834993	113.828232	-16.101147	9.298836	110.404221	43.064438	-3.209267	107.353889	37.781639	40.43066	114.579033	40.4230385	18.6106965	110.966461	-72.6253325	-0.0130245000000038	109.841981
-14.481235	31.447977	113.894585	-16.142323	9.462635	110.961128	43.098286	-3.161206	108.065773	37.767513	40.565823	114.794609	40.4328995	18.7023085	111.430191	-72.7175455	0.2229615	110.492065
-12.926141	30.936073	114.016197	-16.17502	9.608788	111.579201	43.167076	-3.156164	108.807495	37.77079	40.665245	114.940689	40.468933	18.7545405	111.874092	-72.818973	0.4630355	111.28431
-11.356792	30.318754	114.13044	-16.199566	9.720823	112.204918	43.229382	-3.184725	109.527901	37.804272	40.774574	115.008614	40.516827	18.7949245	112.2682575	-72.915959	0.646721499999998	112.1415785
-9.765541	29.655668	114.226898	-16.226864	9.797011	112.742363	43.272202	-3.230326	110.139862	37.830879	40.816578	114.989105	40.5515405	18.793126	112.5644835	-73.0052685	0.800895999999998	112.9202425
-8.101682	28.853348	114.182426	-16.261398	9.81815	113.122849	43.275936	-3.279892	110.576057	37.819981	40.83844	114.827942	40.5479585	18.779274	112.7019995	-73.0707545	0.857025999999998	113.5436985
-5.628463	27.600914	113.886787	-16.348099	9.748348	113.320282	43.165436	-3.399791	110.872459	37.748554	40.820946	114.450027	40.456995	18.7105775	112.661243	-73.153193	0.786118500000001	113.979321
-3.921295	26.675617	113.527855	-16.427622	9.662827	113.216743	43.12051	-3.486796	110.924194	37.696533	40.779259	114.18325	40.4085215	18.6462315	112.553722	-73.2637655	0.679422499999998	113.879764
-2.220484	25.757563	113.170502	-16.507357	9.556613	112.956688	43.007294	-3.486448	111.081764	37.654938	40.7537	114.095291	40.331116	18.633626	112.5885275	-73.34583	0.479600000000001	113.3248485
-0.436582	24.764202	112.822212	-16.582628	9.495916	112.641418	43.034706	-3.496959	111.30159	37.611237	40.757938	114.152023	40.3229715	18.6304895	112.7268065	-73.4882275	0.361342499999996	112.5560295
1.306693	23.818548	112.609352	-16.645325	9.47599	112.325356	43.091892	-3.45715	111.728958	37.60051	40.798306	114.413429	40.346201	18.670578	113.0711935	-73.636851	0.281402	111.5795185
3.166054	22.788418	112.555946	-16.650887	9.515717	112.035957	43.208786	-3.375364	112.440346	37.635517	40.911942	114.925682	40.4221515	18.768289	113.683014	-73.7239255	0.263144999999998	110.3889
4.95229	21.819622	112.709282	-16.619291	9.639532	111.780571	43.393974	-3.240427	113.382446	37.717785	41.073296	115.657021	40.5558795	18.9164345	114.5197335	-73.7944615	0.362629500000001	109.0414085
7.715931	20.255606	113.035515	-16.433153	9.932854	111.320068	43.808029	-3.00478	115.034554	37.926941	41.381992	116.757309	40.867485	19.188606	115.8959315	-73.733791	0.677102000000001	106.7442045
9.566071	19.198952	113.268028	-16.212994	10.175649	110.979988	44.062492	-2.814429	116.004356	38.07169	41.569641	117.375793	41.067091	19.377606	116.6900745	-73.493079	0.973692	105.2699015
11.071691	18.284536	113.572083	-15.916392	10.46049	110.610344	44.332088	-2.561878	116.775093	38.266022	41.776775	117.756615	41.299055	19.6074485	117.265854	-73.131839	1.3135315	103.954834
12.980415	17.137791	113.54216	-15.555625	10.748363	110.143349	44.672905	-2.308434	117.296448	38.545532	42.053192	117.976143	41.6092185	19.872379	117.6362955	-72.7204685	1.624347	102.6504025
14.623718	16.047195	113.474953	-15.14315	11.021824	109.624252	44.968937	-2.023389	117.632057	38.836868	42.279362	118.054626	41.9029025	20.1279865	117.8433415	-72.1892025	1.9156615	101.4051625
16.203232	15.019208	113.375641	-14.736838	11.294869	109.109138	45.30917	-1.765852	117.763748	39.141525	42.506962	117.933952	42.2253475	20.370555	117.84885	-71.6990235	2.219183	100.369426
17.656635	13.919438	113.182961	-14.349003	11.549375	108.637497	45.613041	-1.479118	117.73101	39.422901	42.754486	117.689835	42.517971	20.637684	117.7104225	-71.215977	2.461066	99.5645715
19.630142	12.336999	112.893692	-13.788967	11.840608	108.040108	46.063553	-1.083574	117.509209	39.842014	43.083336	117.255829	42.9527835	20.999881	117.382519	-70.5307175	2.681335	98.697697
20.812658	11.159553	112.731026	-13.454546	11.998059	107.708832	46.347004	-0.885169	117.431259	40.074528	43.229908	117.00219	43.210766	21.1723695	117.2167245	-70.119858	2.8237485	98.2009395
21.852276	10.073449	112.679779	-13.156573	12.146267	107.466354	46.583965	-0.672766	117.41674	40.303822	43.398727	116.774132	43.4438935	21.3629805	117.095436	-69.7570395	2.9295535	97.837272
22.744028	9.031733	112.772797	-12.880795	12.256191	107.318245	46.864014	-0.501992	117.459343	40.518047	43.554466	116.570175	43.6910305	21.526237	117.014759	-69.4526205	2.986145	97.621731
23.563662	7.806456	112.769386	-12.617892	12.334864	107.180511	47.127003	-0.384304	117.542122	40.724072	43.68161	116.37149	43.9255375	21.648653	116.956806	-69.1613215	3.021075	97.404216
24.280195	6.702053	112.844673	-12.369029	12.392512	107.133904	47.381905	-0.284231	117.614517	40.940685	43.773529	116.182686	44.161295	21.744649	116.8986015	-68.899353	3.040375	97.3692065
24.925259	5.592389	113.019516	-12.358899	12.530735	107.324219	47.630985	-0.234472	117.701508	41.191013	43.833618	116.022766	44.410999	21.799573	116.862137	-69.128797	3.261897	97.786301
25.523108	3.938455	113.204826	-12.311559	12.595161	107.473824	48.005028	-0.201024	117.833282	41.567719	43.890213	115.879143	44.7863735	21.8445945	116.8562125	-69.4094915	3.3457275	98.0914355
25.871349	2.835944	113.297546	-11.562458	12.372067	107.274773	48.244675	-0.17266	117.889	41.804523	43.932144	115.820335	45.024599	21.879742	116.8546675	-68.149515	2.864392	97.6948785
26.139772	1.766285	113.366364	-11.907985	12.572039	107.610634	48.483803	-0.149682	117.878807	42.032093	43.971596	115.788284	45.257948	21.910957	116.8335455	-69.073918	3.233121	98.3877225
26.226955	0.57632	113.301727	-11.417623	12.517309	107.591072	48.728943	-0.135879	117.814125	42.268639	43.995003	115.738693	45.498791	21.929562	116.776409	-68.334037	3.105056	98.405735
26.150486	-0.204339	113.195442	-10.915594	12.425309	107.421349	48.92001	-0.105756	117.707993	42.508175	44.027695	115.680397	45.7140925	21.9609695	116.694195	-67.5452805	2.8896485	98.148503
25.877232	-1.064279	112.957336	-10.727437	12.505812	107.548904	49.140896	-0.077835	117.544327	42.767258	44.053909	115.644386	45.954077	21.988037	116.5943565	-67.408951	3.023587	98.5034515
25.512718	-1.877436	112.799217	-10.484275	12.608652	107.643089	49.335625	-0.043951	117.423454	43.042503	44.095238	115.648308	46.189064	22.0256435	116.535881	-67.157614	3.1916605	98.750297
24.70993	-3.032495	112.596939	-10.150038	12.827433	107.949127	49.652405	0.039409	117.265068	43.451527	44.18314	115.685295	46.551966	22.1112745	116.4751815	-66.852042	3.5435915	99.4230725
24.090235	-3.963489	112.418404	-9.944952	13.009688	108.222664	49.867496	0.12656	117.164383	43.702171	44.25246	115.707481	46.7848335	22.18951	116.435932	-66.6747375	3.829866	100.009396
23.417582	-4.760597	112.359604	-9.725969	13.201616	108.502815	50.080585	0.249325	117.073776	43.916992	44.345875	115.704468	46.9987885	22.2976	116.389122	-66.4507265	4.105632	100.616508
22.615919	-5.689846	112.179253	-9.529779	13.374011	108.779549	50.315769	0.363983	116.997375	44.12822	44.435013	115.642189	47.2219945	22.399498	116.319782	-66.2815525	4.348524	101.239316
21.744585	-6.508629	112.158646	-9.35054	13.522276	109.014069	50.485687	0.473251	116.967514	44.308327	44.520943	115.570366	47.397007	22.497097	116.26894	-66.098087	4.547455	101.759198
20.864964	-7.399156	112.06604	-9.194819	13.624986	109.201767	50.708401	0.550419	116.916382	44.469868	44.589443	115.47728	47.5891345	22.569931	116.196831	-65.9787725	4.680041	102.206703
19.800308	-8.38385	111.985886	-9.066335	13.679674	109.335388	50.885891	0.612572	116.906418	44.607986	44.671459	115.347961	47.7469385	22.6420155	116.1271895	-65.8796085	4.7173325	102.5435865
18.133242	-9.726827	112.022102	-8.867722	13.700064	109.439644	51.172947	0.671303	116.886925	44.763969	44.729347	115.079391	47.968458	22.700325	115.983158	-65.703902	4.699803	102.89613
16.921503	-10.722344	112.073151	-8.753202	13.690108	109.51165	51.32962	0.710663	116.905823	44.836704	44.745163	114.736519	48.083162	22.727913	115.821171	-65.589566	4.652303	103.202129
15.651931	-11.633633	112.28936	-8.623995	13.65575	109.620544	51.473511	0.733543	116.903343	44.886528	44.705605	114.29969	48.1800195	22.719574	115.6015165	-65.4280095	4.591926	103.6395715
14.41405	-12.553148	112.514809	-8.483587	13.595951	109.832253	51.643539	0.74587	116.896591	44.924438	44.621838	113.793015	48.2839885	22.683854	115.344803	-65.2511625	4.508048	104.319703
13.022629	-13.544108	112.999832	-8.341562	13.481547	110.120842	51.84462	0.724923	116.969048	44.999729	44.535152	113.214172	48.4221745	22.6300375	115.09161	-65.1052985	4.3330565	105.150074
11.587265	-14.370161	113.556587	-8.215637	13.313309	110.459137	51.993011	0.698794	117.077995	45.018696	44.429428	112.694839	48.5058535	22.564111	114.886417	-64.9371275	4.062507	106.031857
10.136275	-15.276543	114.105354	-8.093166	13.087538	110.836967	52.208817	0.642435	117.159363	44.993717	44.256512	112.244225	48.601267	22.4494735	114.701794	-64.787599	3.7256025	106.97214
7.867101	-16.442459	115.030029	-7.932451	12.665849	111.431107	52.477402	0.537413	117.377258	44.949364	44.017979	111.61219	48.713383	22.277696	114.494724	-64.578285	3.054002	108.36749
6.313736	-17.240229	115.571144	-7.819553	12.362973	111.854912	52.63855	0.463704	117.453766	44.876598	43.817688	111.312935	48.757574	22.140696	114.3833505	-64.39668	2.58525	109.3264735
4.804806	-17.905067	116.083908	-7.714484	12.008239	112.304649	52.771454	0.365448	117.535339	44.791622	43.617794	111.101822	48.781538	21.991621	114.3185805	-64.210506	2.024857	110.2907175
3.208663	-18.531534	116.572067	-7.645053	11.634729	112.767746	52.871086	0.24574	117.617584	44.693764	43.429314	111.004593	48.782425	21.837527	114.3110885	-64.072531	1.431931	111.2244035
1.481491	-19.099197	117.101761	-7.596315	11.262135	113.264153	53.069542	0.053793	117.62252	44.592937	43.244499	111.0289	48.8312395	21.649146	114.32571	-64.0238695	0.875124000000003	112.202596
-0.119499	-19.553743	117.571808	-7.588807	10.906268	113.806549	52.989185	-0.042046	117.817032	44.478764	43.084587	111.153999	48.7339745	21.5212705	114.4855155	-63.9115885	0.291265500000002	113.1275825
-1.866921	-20.018028	118.016075	-7.59416	10.574834	114.368927	53.006084	-0.160219	117.969513	44.35833	42.95343	111.376862	48.682207	21.3966055	114.6731875	-63.870527	-0.246937500000001	114.0646665
-4.282241	-20.352633	118.753181	-7.701798	10.138626	115.259888	52.971058	-0.286776	118.277191	44.148357	42.818886	111.852692	48.5597075	21.266055	115.0649415	-63.9633035	-0.988802999999997	115.4548345
-6.049552	-20.534901	119.185684	-7.814797	9.881339	115.831017	52.91713	-0.366403	118.535614	43.994122	42.755424	112.246918	48.455626	21.1945105	115.391266	-64.08522	-1.4318325	116.270768
-7.677298	-20.579081	119.568504	-7.952973	9.661026	116.349388	52.830334	-0.429463	118.764771	43.85006	42.735535	112.584541	48.340197	21.153036	115.674656	-64.246143	-1.830984	117.02412
-9.305447	-20.600275	119.846382	-8.122889	9.464052	116.773155	52.825844	-0.527584	118.845497	43.686722	42.750683	112.831879	48.256283	21.1115495	115.838688	-64.502061	-2.1834455	117.707622
-11.096356	-20.505665	120.055702	-8.279608	9.304035	117.078506	52.58736	-0.517771	118.968735	43.477238	42.744225	113.008369	48.032299	21.113227	115.988552	-64.591515	-2.505157	118.16846
-12.742983	-20.327839	120.138725	-8.424534	9.18219	117.272354	52.439342	-0.519637	118.977592	43.251698	42.742096	113.08609	47.84552	21.1112295	116.031841	-64.694588	-2.7468495	118.512867
-14.404299	-20.119442	120.127151	-8.5622	9.095744	117.371712	52.307968	-0.46598	118.98497	43.038059	42.775639	113.128975	47.6730135	21.1548295	116.0569725	-64.7974135	-2.9633415	118.6864515
-16.920662	-19.619549	120.102859	-8.749626	8.996599	117.454468	52.146465	-0.3389	118.988289	42.71582	42.86628	113.164154	47.4311425	21.26369	116.0762215	-64.9303945	-3.270492	118.8327145
-18.529041	-19.253674	120.026718	-8.862908	8.928939	117.501389	52.07085	-0.250634	118.958878	42.516365	42.945324	113.180885	47.2936075	21.347345	116.0698815	-65.0194235	-3.489467	118.9328965
-20.235643	-18.760309	119.995056	-8.955749	8.85642	117.53904	51.971962	-0.181711	118.911919	42.332657	43.008865	113.221992	47.1523095	21.413577	116.0669555	-65.0638075	-3.700737	119.0111245
-21.782581	-18.269667	119.862328	-9.052882	8.797956	117.572418	51.962749	-0.162565	118.808022	42.174629	43.065926	113.243484	47.068689	21.4516805	116.025753	-65.174453	-3.8557685	119.119083
-23.507896	-17.688286	119.76712	-9.146643	8.732187	117.571434	51.780922	-0.062594	118.832932	42.039402	43.126919	113.254211	46.910162	21.5321625	116.0435715	-65.203448	-4.0677885	119.0992965
-25.090876	-17.014767	119.60778	-9.247091	8.675081	117.538658	51.668663	-0.004606	118.787384	41.891365	43.171303	113.258888	46.780014	21.5833485	116.023136	-65.274196	-4.2331865	119.05418
-26.627392	-16.35659	119.456673	-9.351901	8.627759	117.478371	51.556129	0.049311	118.751289	41.705185	43.189518	113.176834	46.630657	21.6194145	115.9640615	-65.334459	-4.3638965	118.9926805
-29.133644	-15.147527	119.352577	-9.576273	8.570911	117.36573	51.368736	0.121606	118.62439	41.365356	43.209602	112.966492	46.367046	21.665604	115.795441	-65.519592	-4.523782	118.936019
-30.672302	-14.356819	119.267273	-9.726675	8.535131	117.252281	51.206791	0.155185	118.546867	41.115318	43.177528	112.702858	46.1610545	21.6663565	115.6248625	-65.6144045	-4.5960945	118.8796995
-32.362633	-13.362968	119.256042	-9.89754	8.487949	117.109383	51.044464	0.185047	118.460129	40.858704	43.125534	112.372185	45.951584	21.6552905	115.416157	-65.746664	-4.6793925	118.802609
-34.023159	-12.303555	119.18985	-10.077437	8.381903	116.934464	50.906158	0.170096	118.34935	40.562458	43.021095	112.015244	45.734308	21.5955955	115.182297	-65.889182	-4.8317895	118.686631
-35.599297	-11.449402	118.972137	-10.274674	8.20449	116.762306	50.878315	0.066924	118.203888	40.226955	42.882664	111.598053	45.552635	21.474794	114.9009705	-66.101983	-5.065814	118.6236415
-37.257828	-10.354503	118.900978	-10.484255	7.994149	116.635284	50.725399	-0.025453	118.165924	39.857845	42.694637	111.236397	45.291622	21.334592	114.7011605	-66.260132	-5.346294	118.5694075
-38.854225	-9.237495	118.81031	-10.721651	7.798263	116.600548	50.504623	-0.14504	118.165276	39.506706	42.452648	110.916481	45.0056645	21.153804	114.5408785	-66.4489665	-5.557278	118.6602175
-41.4049	-7.142279	118.882668	-11.087626	7.501072	116.695236	50.18763	-0.359692	118.139648	39.05114	42.086662	110.54171	44.619385	20.863485	114.340679	-66.794637	-5.861341	119.049793
-43.023132	-5.847605	118.813965	-11.31386	7.265936	116.757835	49.942909	-0.541456	117.94883	38.779526	41.826424	110.443352	44.3612175	20.642484	114.196091	-66.9889375	-6.110612	119.319579
-44.95454	-4.391422	118.541847	-11.509275	6.987792	116.752373	49.618103	-0.70249	117.499092	38.53038	41.553642	110.322083	44.0742415	20.425576	113.9105875	-67.0927915	-6.449992	119.5941585
-46.296726	-2.738836	118.212868	-11.676327	6.709604	116.567314	49.296154	-0.92192	117.105675	38.306103	41.28896	110.137726	43.8011285	20.18352	113.6217005	-67.1537825	-6.764312	119.5129275
-47.844482	-1.12616	117.360214	-11.827106	6.452721	116.16806	49.011475	-1.152934	116.548302	38.143574	41.061714	110.005249	43.5775245	19.95439	113.2767755	-67.2317365	-7.048948	119.0593445
-49.558907	0.72224	116.36232	-12.00042	6.226346	115.515137	48.721951	-1.319502	115.742287	38.049519	40.921593	109.882339	43.385735	19.8010455	112.812313	-67.386575	-7.3483535	118.217961
-51.084	2.495972	115.028572	-12.179036	6.033358	114.671387	48.379498	-1.458499	115.120163	37.889774	40.894157	109.715927	43.134636	19.717829	112.418045	-67.492708	-7.651113	116.924729
-52.897114	5.035094	113.379219	-12.548837	5.895453	113.21151	47.856846	-1.509772	113.459053	37.524815	41.018539	109.64241	42.6908305	19.7543835	111.5507315	-67.7885045	-7.9634775	114.8722885
-52.577663	6.088537	112.555336	-12.826904	5.99456	112.276413	47.364483	-1.50469	112.126579	37.199165	41.135834	109.366318	42.281824	19.815572	110.7464485	-67.935632	-7.826452	113.8063775
-52.329899	7.425376	112.025772	-13.134188	6.277932	111.433174	46.751328	-1.438242	110.841942	36.863819	41.328701	108.964981	41.8075735	19.9452295	109.9034615	-68.0759495	-7.3893655	112.9628865
-51.890682	8.769238	111.840233	-13.46073	6.687868	110.738846	46.15136	-1.230228	109.334496	36.546921	41.596012	108.682182	41.3491405	20.182892	109.008339	-68.2706005	-6.807156	112.469353
-51.79224	10.385303	111.762894	-13.760753	7.188217	110.232628	45.51754	-0.934147	108.197021	36.227543	41.93309	108.326843	40.8725415	20.4994715	108.261932	-68.3940475	-6.1230375	112.203324
-51.53727	11.881945	111.806557	-14.050828	7.701692	109.854172	45.03664	-0.549296	107.159531	35.938236	42.364552	108.018478	40.487438	20.907628	107.5890045	-68.589094	-5.504244	112.1193395
-51.248276	13.431353	111.899437	-14.288834	8.215126	109.520813	44.647015	-0.115365	106.126144	35.621765	42.79071	107.731613	40.13439	21.3376725	106.9288785	-68.712058	-4.9074205	112.1127475
-50.662388	15.64399	111.77462	-14.554257	8.925763	108.978905	44.079025	0.438799	105.049072	35.161179	43.390186	106.842255	39.620102	21.9144925	105.9456635	-68.728616	-4.0629665	112.0121465
-50.229092	17.098606	111.503372	-14.716382	9.31406	108.581856	43.823246	0.73519	104.37558	34.861198	43.671154	106.287857	39.342222	22.203172	105.3317185	-68.774986	-3.575052	111.8319935
-49.758549	18.522409	111.126457	-14.880127	9.589711	108.164261	43.584892	0.936756	103.933121	34.612881	43.883862	105.580032	39.0988865	22.410309	104.7565765	-68.8591405	-3.230887	111.5719455
-49.213581	19.876701	110.589005	-15.057646	9.744516	107.745659	43.383621	0.992486	103.585182	34.344917	43.995293	104.896736	38.864269	22.4938895	104.240959	-68.979561	-3.0048575	111.250359
-48.64257	21.238543	110.191536	-15.261975	9.789926	107.40197	43.181591	0.962495	103.212479	34.060165	43.984882	104.323669	38.620878	22.4736885	103.768074	-69.144828	-2.8938365	111.035866
-48.028145	22.517845	109.919823	-15.49067	9.718863	107.14109	42.900566	0.857676	102.840508	33.77779	43.916557	103.808502	38.339178	22.3871165	103.324505	-69.320518	-2.9493905	110.957675
-47.379364	23.789806	109.701065	-15.720956	9.588267	106.920769	42.571434	0.740593	102.32222	33.482254	43.78709	103.536224	38.026844	22.2638415	102.929222	-69.468756	-3.0873075	110.912316
-46.243912	25.720743	109.640358	-16.148827	9.260338	106.584641	41.935848	0.555017	101.395462	33.136036	43.529778	103.459587	37.535942	22.0423975	102.4275245	-69.833596	-3.5217215	110.7417575
-45.391571	26.992603	109.787598	-16.447453	9.030923	106.369911	41.445309	0.356534	100.705734	32.990307	43.338604	103.533081	37.217808	21.847569	102.1194075	-70.112714	-3.785723	110.6204145
-44.474335	28.30768	110.025345	-16.725224	8.883871	106.149765	40.946209	0.188746	99.935654	32.873062	43.135975	103.625809	36.9096355	21.6623605	101.7807315	-70.3600835	-3.8946185	110.5187985
-43.457256	29.588366	110.204147	-16.985275	8.824344	105.907265	40.440918	0.042452	99.193359	32.809315	42.97126	103.643631	36.6251165	21.506856	101.418495	-70.5956665	-3.858168	110.396035
-42.331509	30.950686	110.447166	-17.20525	8.894326	105.693138	40.000175	-0.032	98.452332	32.757328	42.869514	103.623344	36.3787515	21.418757	101.037838	-70.7892515	-3.630105	110.348438
-41.144466	32.241486	110.542915	-17.397951	9.046433	105.491982	39.591225	-0.014446	97.773796	32.723366	42.813774	103.514572	36.1572955	21.399664	100.644184	-70.9531975	-3.306798	110.33978
-39.85651	33.524803	110.58947	-17.531744	9.250261	105.303703	39.271744	0.029178	97.201988	32.696419	42.80777	103.340706	35.9840815	21.418474	100.271347	-71.0475695	-2.917952	110.336059
-37.774979	35.367577	110.34597	-17.683887	9.571774	104.975365	38.95789	0.131991	96.475365	32.653473	42.829197	103.052391	35.8056815	21.480594	99.763878	-71.1734555	-2.337046	110.186852
-36.244625	36.519196	110.112694	-17.739429	9.778942	104.744255	38.810287	0.201385	96.105751	32.65176	42.869125	102.889862	35.7310235	21.535255	99.4978065	-71.2098815	-1.977371	109.9907035
-34.63773	37.620083	109.816193	-17.784431	9.939522	104.516006	38.726269	0.24384	95.81768	32.684586	42.870228	102.784454	35.7054275	21.557034	99.301067	-71.2742895	-1.67799	109.730945
-32.921371	38.630165	109.557198	-17.806862	10.064164	104.342377	38.659496	0.243701	95.610382	32.751472	42.842747	102.739784	35.705484	21.543224	99.175083	-71.319208	-1.414896	109.509671
-31.079119	39.603657	109.374008	-17.833475	10.148939	104.245041	38.608711	0.198788	95.496078	32.84724	42.784809	102.782761	35.7279755	21.4917985	99.1394195	-71.3949255	-1.1939205	109.3506625
-29.138861	40.468002	109.218681	-17.856997	10.19987	104.20015	38.583252	0.095435	95.507034	32.990398	42.69268	102.943161	35.786825	21.3940575	99.2250975	-71.500819	-0.994317500000001	109.1752025
-27.127289	41.2901	109.150024	-17.870859	10.224462	104.243454	38.591957	-0.059714	95.733665	33.183125	42.567574	103.246986	35.887541	21.25393	99.4903255	-71.629259	-0.805005999999999	108.9965825
-23.86721	42.375687	109.099724	-17.874958	10.239358	104.470337	38.757271	-0.40959	96.677254	33.523335	42.319046	104.06691	36.140303	20.954728	100.372082	-71.890219	-0.476012000000001	108.568592
-21.645042	43.019173	109.054565	-17.903444	10.256319	104.771591	38.94978	-0.62948	97.88829	33.805893	42.199104	104.877602	36.3778365	20.784812	101.382946	-72.1847245	-0.272174	108.160236
-19.317263	43.628796	108.979248	-17.95546	10.311963	105.17366	39.280155	-0.838276	99.416008	34.071945	42.115479	105.894386	36.67605	20.6386015	102.655197	-72.58697	-0.0146754999999992	107.692123
-16.989098	44.166428	108.865463	-18.023767	10.37977	105.604553	39.647858	-1.054763	101.195038	34.319733	42.04776	106.955147	36.9837955	20.4964985	104.0750925	-73.0313295	0.263041500000003	107.1340135
-14.559774	44.647434	108.816742	-18.110306	10.430571	106.048538	39.89399	-1.234464	103.088882	34.514179	42.004177	108.123314	37.2040845	20.3848565	105.606098	-73.4246965	0.476285500000003	106.490978
-12.106493	45.051529	108.893608	-18.18457	10.435137	106.468262	40.198742	-1.505177	104.781639	34.763958	41.920952	109.103714	37.48135	20.2078875	106.9426765	-73.85049	0.6623865	105.9938475
-9.703883	45.384483	109.032692	-18.228319	10.377123	106.869598	40.368359	-1.777903	106.216026	34.990559	41.759956	109.972061	37.679459	19.9910265	108.0940435	-74.136097	0.763219499999998	105.6451525
-5.997141	45.802429	109.526459	-18.189625	10.176902	107.396423	40.521103	-2.212676	107.667747	35.305668	41.431271	110.957527	37.9133855	19.6092975	109.312637	-74.2926355	0.7445065	105.480209
-3.500868	46.009079	109.911499	-18.103937	9.964184	107.706299	40.58065	-2.508849	108.236443	35.564037	41.150551	111.465034	38.0723435	19.320851	109.8507385	-74.2802175	0.607516999999998	105.5618595
-1.07325	46.103844	110.465744	-17.974491	9.69965	107.978127	40.655006	-2.835751	108.541809	35.851723	40.833462	111.928177	38.2533645	18.9988555	110.234993	-74.2023465	0.400444500000003	105.721261
1.446123	46.166862	110.981766	-17.80682	9.457151	108.212677	40.768555	-3.168011	108.658386	36.177711	40.534081	112.328278	38.473133	18.683035	110.493332	-74.086773	0.231266999999999	105.932022
3.841789	46.178326	111.421333	-17.606129	9.268935	108.396744	40.864227	-3.456901	108.68586	36.528515	40.267475	112.606476	38.696371	18.405287	110.646168	-73.908629	0.132583000000004	106.14732
4.234719	44.98774	111.827919	-17.390276	9.151804	108.511459	41.012039	-3.702962	108.590843	36.88377	40.065262	112.805679	38.9479045	18.18115	110.698261	-73.7284565	0.122458000000002	106.324657
4.471099	43.65852	111.637733	-17.148796	9.097004	108.540939	41.204075	-3.903308	108.389404	37.213894	39.910824	112.894691	39.2089845	18.003758	110.6420475	-73.5065765	0.190250000000002	106.4398305
5.283185	41.772251	111.372528	-16.761625	9.055721	108.46286	41.468529	-4.095887	108.039246	37.685165	39.77636	112.907982	39.576847	17.8402365	110.473614	-73.100097	0.271205500000001	106.452106
5.822217	40.426636	111.177597	-16.505526	9.036999	108.363045	41.662575	-4.184293	107.793533	37.996609	39.711674	112.874603	39.829592	17.7636905	110.334068	-72.840644	0.310307499999997	106.392022
6.388672	39.029781	111.010132	-16.253836	9.036026	108.264435	41.843079	-4.236237	107.615318	38.2719	39.654911	112.803589	40.0574895	17.709337	110.2094535	-72.5651615	0.362715000000001	106.3194165
6.960778	37.575371	110.737457	-15.992098	9.056936	108.173279	42.072849	-4.269001	107.490456	38.54356	39.624966	112.731918	40.3082045	17.6779825	110.111187	-72.2924005	0.435889500000002	106.235371
7.549392	36.035431	110.41964	-15.732978	9.097023	108.129227	42.377441	-4.297964	107.397392	38.812031	39.622234	112.621513	40.594736	17.662135	110.0094525	-72.060692	0.531911000000001	106.2490015
8.155491	34.466743	110.017982	-15.474638	9.157856	108.082352	42.662151	-4.317435	107.391724	39.07111	39.642204	112.44751	40.8666305	17.6623845	109.919617	-71.8159065	0.6533275	106.245087
8.796576	32.829296	109.690628	-15.208271	9.227237	108.050766	42.963394	-4.310918	107.455185	39.315449	39.691383	112.21756	41.1394215	17.6902325	109.8363725	-71.5559635	0.764241500000001	106.2651595
9.773504	30.258053	109.026466	-14.810546	9.342529	107.993027	43.432652	-4.243721	107.833549	39.639565	39.813225	111.827431	41.5361085	17.784752	109.83049	-71.1572005	0.900306	106.155564
10.476672	28.458664	108.667458	-14.561462	9.438278	108.006561	43.786903	-4.16202	108.302917	39.81031	39.929104	111.581779	41.7986065	17.883542	109.942348	-70.9215305	0.993013999999999	106.070774
11.089834	26.704151	108.445099	-14.314323	9.538394	108.060707	44.182541	-4.061527	108.921768	39.97261	40.084553	111.453522	42.0775755	18.011513	110.187645	-70.7062215	1.065275	105.933769
11.812355	24.81531	108.362839	-14.068705	9.6219	108.176018	44.58176	-3.969898	109.66468	40.165966	40.252529	111.397591	42.373863	18.1413155	110.5311355	-70.511273	1.1024845	105.8209005
12.519678	22.958521	108.42247	-13.830863	9.666673	108.353745	44.954666	-3.925011	110.465218	40.386791	40.344444	111.383911	42.6707285	18.2097165	110.9245645	-70.3324545	1.1236295	105.7829255
13.226107	21.074642	108.644997	-13.576944	9.661761	108.584068	45.297085	-3.93123	111.200592	40.639694	40.385021	111.451408	42.9683895	18.2268955	111.326	-70.1222775	1.0966265	105.842136
13.935503	19.173468	108.91497	-13.317986	9.616455	108.820084	45.602589	-3.990037	111.872971	40.926369	40.381096	111.561546	43.264479	18.1955295	111.7172585	-69.900451	1.0373805	105.9229095
14.97837	16.376831	109.439758	-12.927347	9.531769	109.129669	46.063824	-4.153149	112.757553	41.463451	40.303963	111.782776	43.7636375	18.075407	112.2701645	-69.6183315	0.988130999999999	105.9891735
15.637413	14.559092	109.758339	-12.674634	9.482395	109.25322	46.351475	-4.321195	113.222336	41.871788	40.224621	111.923996	44.1116315	17.951713	112.573166	-69.4608995	1.013077	105.933274
16.276718	12.789316	110.05262	-12.429113	9.445177	109.319984	46.578705	-4.488746	113.576439	42.275375	40.108238	112.028015	44.42704	17.809746	112.802227	-69.285266	1.080608	105.837741
16.901621	11.035178	110.249161	-12.17029	9.419991	109.328712	46.789169	-4.652668	113.810966	42.648521	39.970936	112.104126	44.718845	17.659134	112.957546	-69.059425	1.180848	105.699878
17.490376	9.375884	110.397873	-11.923366	9.406636	109.328331	46.986732	-4.804127	113.934753	42.995502	39.826099	112.151268	44.991117	17.510986	113.0430105	-68.837849	1.302286	105.6136515
18.078148	7.705267	110.506615	-11.659422	9.414546	109.330925	47.190331	-4.938214	114.013947	43.347221	39.698914	112.175667	45.268776	17.38035	113.094807	-68.58762	1.448742	105.567043
18.612722	6.132905	110.616158	-11.395824	9.428267	109.361855	47.387169	-5.032468	114.115479	43.676998	39.596245	112.213921	45.5320835	17.2818885	113.1647	-68.3237315	1.5746455	105.55901
19.34828	3.885543	110.937904	-11.010097	9.481681	109.4776	47.706078	-5.117859	114.326035	44.147354	39.513794	112.263237	45.926716	17.1979675	113.294636	-67.94691	1.7653945	105.660564
19.798542	2.442508	111.155411	-10.763426	9.541487	109.571472	47.945927	-5.133384	114.532516	44.435223	39.488991	112.286552	46.190575	17.1778035	113.409534	-67.717427	1.9051705	105.73341
20.218954	1.091291	111.431519	-10.535205	9.602718	109.638191	48.180866	-5.121278	114.782227	44.678886	39.488297	112.299789	46.429876	17.1835095	113.541008	-67.500286	2.0219265	105.735374
20.597513	-0.223601	111.716721	-10.320278	9.639166	109.683144	48.402195	-5.111413	115.028854	44.897114	39.489944	112.301491	46.6496545	17.1892655	113.6651725	-67.2902105	2.0890665	105.7011155
20.944742	-1.469297	111.970093	-10.106701	9.644545	109.719658	48.600239	-5.088137	115.295479	45.060085	39.471951	112.296768	46.830162	17.191907	113.7961235	-67.043564	2.097183	105.6431925
21.248259	-2.621313	112.296165	-9.913585	9.619793	109.770607	48.792667	-5.075811	115.606895	45.203339	39.437389	112.291588	46.998003	17.180789	113.9492415	-66.825173	2.058797	105.5919725
21.582184	-3.758933	112.644958	-9.754241	9.563184	109.86441	48.992123	-5.068611	115.958801	45.341484	39.436295	112.315094	47.1668035	17.183842	114.1369475	-66.6752855	1.942526	105.5918725
21.900419	-5.286146	113.226151	-9.533272	9.441483	110.09288	49.302761	-5.02603	116.505959	45.519894	39.463379	112.458954	47.4113275	17.2186745	114.4824565	-66.4778715	1.6642915	105.7033035
22.080256	-6.184639	113.645447	-9.428776	9.353004	110.290817	49.494038	-4.996001	116.901505	45.595249	39.490662	112.626717	47.5446435	17.2473305	114.764111	-66.4021955	1.4586775	105.817523
22.209806	-6.996504	114.102921	-9.339985	9.249664	110.524811	49.622871	-4.962812	117.312561	45.662163	39.5065	112.901642	47.642517	17.271844	115.1071015	-66.322487	1.227484	105.9425205
22.266651	-7.731699	114.544472	-9.297727	9.144955	110.78981	49.717567	-4.954762	117.71138	45.71069	39.502327	113.277351	47.7141285	17.2737825	115.4943655	-66.3095825	1.0161275	106.0852545
22.278067	-8.421895	114.904655	-9.311633	9.047686	111.071457	49.751595	-4.990556	118.120872	45.756149	39.491192	113.75499	47.753872	17.250318	115.937931	-66.377138	0.845054000000001	106.204983
22.239443	-9.003748	115.219521	-9.393176	8.981286	111.358498	49.703701	-5.053498	118.485214	45.804111	39.478802	114.300499	47.753906	17.212652	116.3928565	-66.540258	0.749919999999999	106.3241395
22.127584	-9.510994	115.451256	-9.528342	8.937125	111.652847	49.568607	-5.10499	118.788483	45.819057	39.491375	114.873825	47.693832	17.1931925	116.831154	-66.750516	0.681057500000001	106.47454
21.785734	-10.112858	115.721931	-9.790298	8.901186	112.064133	49.361546	-5.211115	119.081268	45.716152	39.500847	115.624428	47.538849	17.144866	117.352848	-67.119445	0.657505999999998	106.775418
21.49766	-10.47627	115.802475	-9.965203	8.88402	112.27832	49.219116	-5.230263	119.222046	45.628792	39.523426	116.019775	47.423954	17.1465815	117.6209105	-67.35436	0.621458499999999	106.9357295
21.175871	-10.797512	115.846863	-10.070453	8.889936	112.440453	49.109566	-5.20045	119.34285	45.527084	39.552723	116.299759	47.318325	17.1761365	117.8213045	-67.459231	0.603735500000003	107.0596015
20.82888	-11.10043	115.871773	-10.150697	8.953771	112.578873	49.085304	-5.149616	119.401154	45.461079	39.616028	116.422562	47.2731915	17.233206	117.911858	-67.5745855	0.674336	107.245888
20.439678	-11.376171	115.916679	-10.190674	9.061487	112.697945	49.074329	-5.041102	119.458473	45.433704	39.728481	116.433189	47.2540165	17.3436895	117.945831	-67.6353645	0.779284499999999	107.450059
19.990725	-11.627752	115.960945	-10.20192	9.159243	112.822639	49.080158	-4.927974	119.490005	45.479263	39.850883	116.31572	47.2797105	17.4614545	117.9028625	-67.6835505	0.857031499999998	107.7424155
19.510143	-11.887515	115.943954	-10.209415	9.219396	112.962868	49.068485	-4.884787	119.470154	45.590302	39.970512	116.078247	47.3293935	17.5428625	117.7742005	-67.7482235	0.895929500000001	108.1515355
18.715801	-12.316474	115.706215	-10.179675	9.204521	113.140083	49.072418	-4.99553	119.281219	45.954567	39.843811	115.478561	47.5134925	17.4241405	117.37989	-67.8728425	0.984901499999999	108.900276
18.123173	-12.588297	115.624367	-10.133598	9.206596	113.28447	49.075829	-4.991415	119.284264	46.270611	39.813797	114.904579	47.67322	17.411191	117.0944215	-67.940416	1.002001	109.4745185
17.544432	-12.899899	115.554497	-10.046452	9.241157	113.44516	49.124615	-4.97161	119.208336	46.492523	39.773838	114.718201	47.808569	17.401114	116.9632685	-67.901473	1.0812	109.9270515
16.835047	-13.189502	115.551422	-9.914478	9.264486	113.631805	49.245895	-5.006827	119.16394	46.522018	39.599648	114.696754	47.8839565	17.2964105	116.930347	-67.7129125	1.2325615	110.333263
16.129742	-13.462957	115.637955	-9.797544	9.320544	113.843666	49.534924	-5.00003	119.220444	46.526039	39.631237	114.586243	48.0304815	17.3156035	116.9033435	-67.6255695	1.3254845	110.7839885
15.363243	-13.719687	115.838608	-9.74385	9.458567	114.005707	50.215691	-5.051505	118.966911	46.489952	39.662495	114.461494	48.3528215	17.305495	116.7142025	-67.8405215	1.611639	111.2972115
14.589251	-13.981544	115.898804	-9.70715	9.627569	114.027191	51.241272	-5.074213	118.036423	46.373146	39.653061	114.087334	48.807209	17.289424	116.0618785	-68.221509	1.965714	111.9925035
13.353621	-14.2848	115.524651	-9.600612	9.88623	113.685822	52.28352	-4.469002	115.682587	46.570457	39.014294	113.065842	49.4269885	17.272646	114.3742145	-68.6282125	2.499814	112.9974295
12.479198	-14.424108	115.193558	-9.628357	10.122113	113.307022	52.289539	-3.32275	115.072342	47.195976	37.905922	112.677315	49.7427575	17.291586	113.8748285	-68.9994715	2.95264	112.7392155
11.534272	-14.553341	115.115425	-9.846465	10.436122	113.061157	52.182434	-2.664401	114.86422	47.879772	37.047035	112.548172	50.031103	17.191317	113.706196	-69.724033	3.680927	112.416118
10.500544	-14.660279	115.12104	-10.079488	10.626176	112.905922	51.967247	-2.131865	114.872147	47.99131	37.011902	112.822762	49.9792785	17.4400185	113.8474545	-70.1382545	3.8123335	111.9643895
9.445275	-14.832505	114.833786	-10.317655	10.721334	112.726486	51.5956	-1.668353	114.863602	47.427937	37.067581	113.162849	49.5117685	17.699614	114.0132255	-70.1470785	3.743054	111.4397465
8.281379	-15.044133	114.295326	-10.71163	10.725687	112.439705	51.240082	-1.257539	115.110336	47.07243	37.006439	113.306557	49.156256	17.87445	114.2084465	-70.579516	3.576924	110.6709635
7.046024	-15.286648	113.858154	-11.079838	10.674093	112.215317	50.875687	-1.181296	115.660385	46.777016	36.920174	113.664543	48.8263515	17.869439	114.662464	-70.9860275	3.478747	109.76817
5.031435	-15.617648	114.03006	-11.637717	10.56433	112.468544	50.339203	-1.239861	116.664612	46.495663	36.806549	114.784088	48.417433	17.783344	115.72435	-71.692867	3.345316	109.212738
3.652977	-15.848329	114.4645	-11.933578	10.534039	112.944199	50.137627	-1.249998	117.37381	46.317696	36.75127	115.583359	48.2276615	17.750636	116.4785845	-72.0948175	3.317442	109.4098135
2.212248	-16.08453	114.900414	-12.152904	10.530201	113.446281	49.983711	-1.24719	118.060181	46.190777	36.750244	116.228722	48.087244	17.751527	117.1444515	-72.393052	3.308875	109.7481105
0.66622	-16.306639	115.317986	-12.336864	10.544309	113.887772	49.847839	-1.220439	118.717537	46.076077	36.77861	116.678596	47.961958	17.7790855	117.6980665	-72.635686	3.3095325	110.0774775
-0.855803	-16.516758	115.797005	-12.458462	10.575004	114.306007	49.78437	-1.155461	119.293976	45.947289	36.830475	117.063164	47.8658295	17.837507	118.17857	-72.7827535	3.312501	110.433444
-2.473553	-16.767172	116.399048	-12.529993	10.574741	114.799202	49.818398	-1.042496	119.821716	45.872944	36.900105	117.396118	47.845671	17.9288045	118.608917	-72.905657	3.2206775	110.989487
-4.152479	-16.998751	116.956314	-12.547781	10.513424	115.335678	49.850597	-0.980543	120.280548	45.859673	36.911896	117.633331	47.855135	17.9656765	118.9569395	-72.950697	3.0611715	111.7144165
-6.772906	-17.410913	117.567635	-12.561016	10.290706	116.087982	49.861298	-1.093896	120.783409	45.881905	36.712315	117.747543	47.8716015	17.8092095	119.265476	-72.9936335	2.7722025	112.910488
-8.645168	-17.645706	118.038246	-12.56606	10.119379	116.65181	49.871628	-1.208788	120.976082	45.903656	36.560482	117.812225	47.887642	17.675847	119.3941535	-73.019762	2.562911	113.9094665
-10.522026	-17.899588	118.657158	-12.834713	10.106269	117.555771	49.886097	-1.308637	121.08902	45.895172	36.432304	117.862465	47.8906345	17.5618335	119.4757425	-73.5600605	2.6507045	115.6357995
-12.591187	-18.087887	119.408478	-12.590495	9.789759	118.145538	49.864655	-1.393773	121.163795	45.85268	36.326145	117.759834	47.8586675	17.466186	119.4618145	-73.0396575	2.113332	116.8292615
-14.572701	-18.252811	120.227226	-12.620892	9.64325	118.941185	49.827831	-1.468125	121.126923	45.770622	36.214657	117.548119	47.7992265	17.373266	119.337521	-73.0410105	1.913234	118.544849
-16.731804	-18.37709	121.047554	-12.650031	9.517648	119.683167	49.804924	-1.531979	121.009537	45.693295	36.115925	117.237709	47.7491095	17.291973	119.123623	-73.0491715	1.743323	120.242711
-18.769859	-18.452511	121.856667	-12.698645	9.403446	120.40361	49.777702	-1.597443	120.82106	45.631413	36.107723	116.921791	47.7045575	17.25514	118.8714255	-73.1018475	1.551752	121.9357945
-21.935444	-18.521225	123.004623	-12.782953	9.263458	121.444878	49.699944	-1.644775	120.422211	45.530762	35.946602	116.598381	47.615353	17.1509135	118.510296	-73.181259	1.3760025	124.37946
-24.086388	-18.50704	123.842453	-12.873639	9.206195	122.150017	49.592655	-1.591153	120.080338	45.429825	35.827129	116.415535	47.51124	17.117988	118.2479365	-73.258518	1.294402	126.0520975
-26.148542	-18.446201	124.657974	-12.996435	9.199042	122.819984	49.43927	-1.52368	119.695023	45.21806	35.748905	116.190598	47.328665	17.1126125	117.9428105	-73.321535	1.2854715	127.6971575
-28.279469	-18.329521	125.526489	-13.169147	9.269327	123.426971	49.240135	-1.413967	119.288338	44.876606	35.762051	115.900955	47.0583705	17.174042	117.5946465	-73.3966645	1.364612	129.2592955
-30.314219	-18.176254	126.25914	-13.368445	9.386242	123.897133	48.998295	-1.212228	119.006645	44.470116	35.884937	115.596832	46.7342055	17.3363545	117.3017385	-73.4710955	1.4361295	130.4925275
-32.261719	-17.980345	126.838013	-13.557916	9.518894	124.18647	48.761189	-0.934977	118.724319	44.065224	36.105339	115.390053	46.4132065	17.585181	117.057186	-73.5290385	1.452607	131.315754
-34.228859	-17.75222	127.303146	-13.743893	9.693781	124.311295	48.562382	-0.620894	118.411186	43.618629	36.365654	115.075027	46.0905055	17.87238	116.7431065	-73.5782915	1.515182	131.8794835
-36.908005	-17.365194	127.67823	-13.999213	9.905909	124.159554	48.275513	-0.23567	117.953362	42.913101	36.772537	114.657272	45.594307	18.2684335	116.305317	-73.592733	1.5433845	132.013791
-38.678692	-17.075211	127.804878	-14.13727	9.97448	123.906586	48.068306	-0.035307	117.644035	42.500324	36.995464	114.192078	45.284315	18.4800785	115.9180565	-73.558855	1.4688815	131.8951155
-40.241425	-16.792736	127.742516	-14.242681	9.973429	123.54792	47.874863	0.088815	117.370987	42.192131	37.451027	113.8741	45.033497	18.769921	115.6225435	-73.518859	1.176937	131.4732965
-41.842049	-16.523207	127.478912	-14.306788	9.834917	123.086296	47.737953	0.057962	117.090355	41.884853	38.015575	113.381638	44.811403	19.0367685	115.2359965	-73.424979	0.633065500000001	130.9365955
-42.588104	-15.844459	126.812065	-14.3381	9.596988	122.536766	47.661148	-0.147099	116.909859	41.548084	38.356544	112.619659	44.604616	19.1047225	114.764759	-73.280816	0.0892534999999981	130.308773
-42.994183	-15.090715	126.122368	-14.375226	9.254676	121.955276	47.580933	-0.450215	116.743126	41.251053	38.822746	112.046982	44.415993	19.1862655	114.395054	-73.166445	-0.676913500000001	129.515498
-43.432396	-14.328289	125.205521	-14.448153	8.856822	121.367691	47.448452	-0.835703	116.537453	40.927937	39.269581	111.654045	44.1881945	19.216939	114.095749	-73.0845005	-1.503295	128.639633
-44.070156	-13.055223	123.830971	-14.540174	8.252085	120.505478	47.21032	-1.356966	116.20517	40.296005	39.640625	111.278091	43.7531625	19.1418295	113.7416305	-72.8335105	-2.6376595	127.2693255
-44.192707	-12.295896	123.295486	-14.579715	7.870542	119.88269	47.091606	-1.71427	115.94503	39.814156	39.88792	111.230873	43.452881	19.086825	113.5879515	-72.612311	-3.345741	126.1774285
-44.329037	-11.648732	122.264465	-14.62913	7.516891	119.279564	46.95245	-2.07742	115.611984	39.347393	40.075787	111.036209	43.1499215	18.9991835	113.3240965	-72.4081815	-3.9654015	125.2350315
-44.519604	-10.891837	121.286324	-14.682302	7.24723	118.729149	46.737625	-2.300577	115.233376	38.952908	39.948929	110.943733	42.8452665	18.824176	113.0885545	-72.2098705	-4.329716	124.3697435
-44.580967	-10.086322	120.703629	-14.738624	7.024291	118.203102	46.55442	-2.445313	114.716385	38.639786	39.563446	110.702469	42.597103	18.5590665	112.709427	-72.074351	-4.5104845	123.696777
-44.618988	-9.04625	120.212341	-14.809539	6.860408	117.69738	46.314323	-2.503529	114.132675	38.380913	39.220333	110.404457	42.347618	18.358402	112.268566	-71.966696	-4.637586	123.126194
-44.597645	-8.164779	119.522766	-14.860004	6.731133	117.133522	46.018139	-2.459871	113.53949	38.137165	38.942806	110.127617	42.077652	18.2414675	111.8335535	-71.79766	-4.7792015	122.4334905
-44.44495	-6.732294	118.211914	-14.948125	6.631031	116.153511	45.60231	-2.319375	112.537971	37.933407	38.698566	109.612106	41.7678585	18.1895955	111.0750385	-71.6641085	-4.9275335	121.2319835
-44.139343	-5.591218	117.370972	-14.963287	6.604251	115.332138	45.364826	-2.277511	111.805168	37.846474	38.633846	109.507393	41.60565	18.1781675	110.6562805	-71.532224	-4.9696655	120.0079955
-43.90881	-4.616064	116.279152	-14.922291	6.587644	114.379311	45.103519	-2.318513	111.145988	37.673409	38.760338	109.575996	41.388464	18.2209125	110.360992	-71.233046	-5.0456245	118.39763
-43.683826	-3.526428	115.130379	-14.892242	6.592112	113.379158	44.885021	-2.405366	110.389793	37.418297	38.925789	109.535156	41.151659	18.2602115	109.9624745	-70.936143	-5.0759875	116.7958415
-43.240147	-2.597188	113.925674	-14.88834	6.612746	112.251808	44.683235	-2.467465	109.619499	37.291878	38.912533	109.350311	40.9875565	18.222534	109.484905	-70.7642365	-4.997042	115.018711
-42.745148	-1.535449	112.543068	-14.921009	6.639475	111.036621	44.478115	-2.560933	108.78817	37.196709	38.827969	108.951279	40.837412	18.133518	108.8697245	-70.67943	-4.854568	113.2035175
-42.291019	-0.586887	111.002289	-14.996976	6.666969	109.794487	44.278858	-2.675771	107.878319	37.23671	38.80682	108.123505	40.757784	18.0655245	108.000912	-70.751736	-4.7315865	111.588062
-41.506283	0.848324	109.130707	-15.149114	6.698751	108.100319	43.821545	-2.922981	106.540657	37.205055	38.696018	106.842873	40.5133	17.8865185	106.691765	-70.811528	-4.4890165	109.508873
-40.886147	1.976049	108.128212	-15.254924	6.743591	107.154022	43.507256	-3.088391	105.602432	37.084957	38.550262	105.951546	40.2961065	17.7309355	105.776989	-70.8059545	-4.2437535	108.531055
-40.288799	3.071542	107.19342	-15.346928	6.777806	106.278404	43.156242	-3.268743	104.829765	36.952526	38.460117	104.992226	40.054384	17.595687	104.9109955	-70.74824	-4.040075	107.6458125
-39.653427	4.156988	106.299278	-15.428569	6.83329	105.452026	42.899872	-3.490767	104.047241	36.835178	38.337574	104.111008	39.867525	17.4234035	104.0791245	-70.724663	-3.7568235	106.8249275
-38.952072	5.352841	105.462265	-15.502575	6.89293	104.636467	42.696629	-3.63462	103.2547	36.776958	38.17355	103.264877	39.7367935	17.269465	103.2597885	-70.7419435	-3.483605	106.0131455
-38.239628	6.562517	104.612602	-15.523317	6.899189	103.865936	42.482967	-3.826673	102.651062	36.729504	38.08596	102.42894	39.6062355	17.1296435	102.540001	-70.6528695	-3.3312655	105.191871
-37.464352	7.742185	103.718933	-15.542271	6.88832	103.134224	42.347519	-4.04893	102.043701	36.653492	37.976997	101.733253	39.5005055	16.9640335	101.888477	-70.5850475	-3.1873935	104.379971
-36.221649	9.678154	102.591278	-15.495415	6.833491	102.152992	42.194973	-4.272727	101.251114	36.617069	37.712608	100.767746	39.406021	16.7199405	101.00943	-70.396851	-3.0529585	103.296554
-35.352345	10.944638	101.961136	-15.454342	6.74189	101.652275	42.154797	-4.443772	100.755814	36.572083	37.59882	100.201012	39.36344	16.577524	100.478413	-70.272124	-3.093744	102.826137
-34.422749	12.275949	101.539139	-15.403016	6.644951	101.283981	42.09351	-4.581594	100.241592	36.509331	37.426991	99.737732	39.3014205	16.4226985	99.989662	-70.1074525	-3.1327965	102.5783
-33.488888	13.678707	101.243149	-15.356699	6.523602	101.026871	42.021309	-4.736948	99.773796	36.48045	37.29668	99.280968	39.2508795	16.279866	99.527382	-69.9642775	-3.232662	102.52636
-32.491333	15.028702	100.980362	-15.329178	6.348626	100.826714	41.977608	-4.914124	99.223251	36.418335	37.186005	99.003349	39.1979715	16.1359405	99.1133	-69.8563275	-3.4386885	102.540128
-31.49198	16.512144	100.895164	-15.326314	6.146537	100.670265	41.897755	-5.026464	98.550865	36.345798	37.060429	98.846474	39.1217765	16.0169825	98.6986695	-69.7744045	-3.7239085	102.6418605
-30.421082	17.96998	100.791481	-15.368716	5.957633	100.513145	41.71563	-5.150657	97.883347	36.278633	36.954239	98.775009	38.9971315	15.901791	98.329178	-69.7345635	-3.986525	102.697112
-28.723907	20.326761	100.77903	-15.512875	5.705605	100.266541	41.34164	-5.390619	96.895729	36.171368	36.734921	99.049789	38.756504	15.672151	97.972759	-69.782254	-4.260941	102.560323
-27.538586	21.867077	100.843536	-15.677547	5.579749	100.082207	40.999908	-5.530632	96.594879	36.194965	36.574017	99.430634	38.5974365	15.5216925	98.0127565	-69.9525305	-4.3621945	102.1516575
-26.35791	23.51033	101.054192	-15.909675	5.556976	100.04406	40.82851	-5.695591	96.727737	36.287682	36.452332	100.063622	38.558096	15.3783705	98.3956795	-70.377446	-4.2644185	101.6924405
-25.099066	25.085896	101.404861	-16.190042	5.669004	100.253471	40.809361	-5.770319	97.340134	36.41917	36.381805	100.976097	38.6142655	15.305743	99.1581155	-70.9943495	-3.967735	101.3488265
-23.796904	26.748518	101.922318	-16.409418	5.899493	100.697098	40.895435	-5.789492	98.34269	36.524979	36.397995	102.070763	38.710207	15.3042515	100.2067265	-71.529043	-3.5052655	101.1874695
-22.426714	28.286997	102.555168	-16.580412	6.150634	101.357201	41.021378	-5.75744	99.655952	36.641808	36.421799	103.252197	38.831593	15.3321795	101.4540745	-71.992417	-3.0309115	101.2603275
-21.016806	29.858875	103.47892	-16.688082	6.353196	102.162827	41.22245	-5.769995	101.103386	36.881836	36.465794	104.498245	39.052143	15.3478995	102.8008155	-72.428307	-2.6415075	101.5248385
-18.846836	31.947937	104.900887	-16.717854	6.507896	103.477837	41.588135	-5.907836	103.419945	37.331112	36.42474	106.494095	39.4596235	15.258452	104.95702	-72.8953315	-2.24266	101.998654
-17.388918	33.330082	105.936905	-16.665649	6.480669	104.355072	41.781544	-6.087977	104.948166	37.633072	36.296455	107.936859	39.707308	15.104239	106.4425125	-73.038606	-2.142901	102.2676315
-15.969806	34.520157	107.05397	-16.611244	6.363991	105.212334	41.943581	-6.347348	106.40094	38.034431	36.064091	109.312668	39.989006	14.8583715	107.856804	-73.211494	-2.1303895	102.567864
-14.51173	35.723881	108.220848	-16.557249	6.168203	106.041046	42.059795	-6.686971	107.736496	38.426746	35.747059	110.621025	40.2432705	14.530044	109.1787605	-73.3577685	-2.193638	102.9033315
-13.120908	36.732758	109.291496	-16.513227	5.946065	106.794907	42.15308	-7.099869	108.921684	38.752754	35.343838	111.866547	40.452917	14.1219845	110.3941155	-73.479371	-2.2298545	103.1956985
-11.752625	37.768318	110.347656	-16.511808	5.725811	107.449402	42.223213	-7.526828	109.92572	39.060459	34.95636	112.959579	40.641836	13.714766	111.4426495	-73.665452	-2.263144	103.4561545
-10.415654	38.704559	111.12336	-16.526533	5.530513	108.013412	42.28521	-7.875746	110.767006	39.329754	34.560623	113.912285	40.807482	13.3424385	112.3396455	-73.860548	-2.2814125	103.6871785
-8.572519	40.091686	112.200333	-16.55517	5.294357	108.691978	42.395065	-8.307048	111.815857	39.646019	34.083412	115.015579	41.020542	12.888182	113.415718	-74.130882	-2.299468	103.968238
-7.382102	40.922596	112.525764	-16.558678	5.155094	109.035149	42.486038	-8.501526	112.381874	39.812286	33.837395	115.55294	41.149162	12.6679345	113.967407	-74.266518	-2.3577465	104.102891
-6.290986	41.718094	112.793121	-16.563559	5.028627	109.296417	42.622704	-8.645296	112.896049	39.933746	33.645615	115.885414	41.278225	12.5001595	114.3907315	-74.405343	-2.4429055	104.2021025
-5.158675	42.486526	112.855721	-16.514082	4.908816	109.50959	42.792347	-8.773563	113.396667	39.977386	33.536934	116.13839	41.3848665	12.3816855	114.7675285	-74.4130305	-2.5640535	104.2516515
-4.187119	43.217979	112.728676	-16.466492	4.772931	109.688103	42.964111	-8.873981	113.912262	39.985371	33.375	116.276062	41.474741	12.2505095	115.094162	-74.407725	-2.7046475	104.282044
-3.285097	43.88586	112.70089	-16.388468	4.620189	109.8675	43.154137	-8.967358	114.451309	40.00351	33.25584	116.379486	41.5788235	12.144241	115.4153975	-74.3557595	-2.903863	104.3196025
-2.377462	44.243748	112.803062	-16.310436	4.44017	110.079681	43.356079	-9.088269	114.985382	40.041481	33.179363	116.558899	41.69878	12.045547	115.7721405	-74.319652	-3.165207	104.3872215
-1.162958	44.00589	112.902092	-16.16946	4.168292	110.462044	43.615223	-9.238827	115.756836	40.137981	33.00071	116.834602	41.876602	11.8809415	116.295719	-74.215522	-3.5443575	104.628369
-0.49857	43.73074	112.932381	-16.068346	4.004561	110.737137	43.765839	-9.332638	116.221916	40.214676	32.933334	117.072952	41.9902575	11.800348	116.647434	-74.1269495	-3.791226	104.82684
0.068967	43.465897	113.085892	-15.969661	3.873907	110.999451	43.908909	-9.38955	116.636421	40.252357	32.888161	117.275047	42.080633	11.7493055	116.955734	-74.019955	-4.0014915	105.043168
0.739156	43.053246	113.224617	-15.888604	3.792967	111.241684	44.018627	-9.386264	117.002129	40.311642	32.862797	117.516205	42.1651345	11.7382665	117.259167	-73.9423425	-4.1523325	105.224201
1.173694	42.704037	113.390175	-15.819575	3.757312	111.447701	44.102402	-9.355803	117.260536	40.331356	32.838909	117.714439	42.216879	11.741553	117.4874875	-73.856029	-4.226929	105.4079145
1.624445	42.363632	113.464859	-15.748453	3.773835	111.610832	44.166115	-9.316201	117.46254	40.335213	32.811172	117.83403	42.250664	11.7474855	117.648285	-73.74757	-4.1998155	105.573379
1.995239	41.975258	113.552536	-15.668622	3.800711	111.729965	44.197388	-9.272982	117.573479	40.400928	32.772873	117.975975	42.299158	11.7499455	117.774727	-73.636402	-4.1485235	105.685203
2.424605	41.322544	113.70269	-15.563083	3.823887	111.82711	44.21685	-9.276129	117.603363	40.50835	32.708351	118.087624	42.3626	11.716111	117.8454935	-73.488766	-4.068337	105.8087265
2.726262	40.819134	113.735619	-15.496832	3.819972	111.815392	44.218243	-9.325022	117.474052	40.580078	32.624512	118.13929	42.3991605	11.649745	117.806671	-73.3928245	-4.009801	105.824113
2.902598	40.353077	113.787247	-15.425716	3.790787	111.752785	44.194393	-9.429566	117.280769	40.660164	32.511833	118.136856	42.4272785	11.5411335	117.7088125	-73.2787105	-3.9595595	105.7967575
3.037324	39.928116	113.758743	-15.36957	3.751834	111.676697	44.157711	-9.547021	117.030563	40.744053	32.419968	118.098114	42.450882	11.4364735	117.5643385	-73.190022	-3.9328055	105.7890555
3.07933	39.421928	113.730515	-15.311649	3.709865	111.596275	44.104343	-9.628541	116.764046	40.816135	32.33181	118.05909	42.460239	11.3516345	117.411568	-73.083537	-3.9319045	105.780982
3.007411	38.828457	113.721069	-15.268493	3.68335	111.538208	44.080166	-9.706945	116.494408	40.857979	32.256516	117.945168	42.4690725	11.2747855	117.219788	-73.0060585	-3.9080855	105.856628
2.889793	38.374077	113.622452	-15.239145	3.674361	111.496613	44.054798	-9.740716	116.252174	40.889584	32.232475	117.831467	42.472191	11.2458795	117.0418205	-72.950481	-3.8971575	105.9514055
2.684735	37.444649	113.305786	-15.221195	3.713563	111.439751	44.044128	-9.719526	115.85363	40.888699	32.269199	117.507622	42.4664135	11.2748365	116.680626	-72.9088035	-3.8477105	106.198876
2.505002	36.94392	113.007477	-15.226565	3.776745	111.40535	44.019039	-9.657361	115.510246	40.83823	32.365711	117.163696	42.4286345	11.354175	116.336971	-72.8817645	-3.800685	106.473729
2.349008	36.346325	112.607048	-15.248507	3.844351	111.342766	44.00032	-9.556044	114.86628	40.749626	32.498878	116.715912	42.374973	11.471417	115.791096	-72.871987	-3.782715	106.894436
2.146906	35.639393	112.062469	-15.256432	3.894773	111.15947	44.037121	-9.423227	113.71006	40.570637	32.614536	115.995644	42.303879	11.5956545	114.852852	-72.816743	-3.8061085	107.466088
1.900267	35.051964	111.325371	-15.223111	3.924045	110.810913	44.024986	-9.290211	112.226189	40.307461	32.731457	115.044388	42.1662235	11.720623	113.6352885	-72.6124455	-3.872533	107.9865375
1.674379	34.410328	110.60202	-15.133603	3.927371	110.381126	44.040012	-9.117348	110.702744	40.041374	32.776398	113.9263	42.040693	11.829525	112.314522	-72.307899	-3.974783	108.44773
1.537965	33.821007	109.938469	-15.029391	3.947841	109.958305	43.989426	-8.985715	109.443329	39.793777	32.813686	112.877533	41.8916015	11.9139855	111.160431	-71.9503835	-4.0183035	108.756179
1.42829	32.77256	109.071732	-14.911744	4.013471	109.350311	43.816315	-8.648056	108.083794	39.571495	32.977612	111.536919	41.693905	12.164778	109.8103565	-71.517393	-4.137836	108.8902655
1.41939	32.120419	108.417	-14.881298	4.118052	108.923637	43.760937	-8.417139	107.414772	39.481785	33.144146	110.837532	41.621361	12.3635035	109.126152	-71.383957	-4.1273995	108.721122
1.477096	31.378061	107.776833	-14.879647	4.231637	108.49968	43.696026	-8.19739	106.879379	39.367043	33.267296	110.233559	41.5315345	12.534953	108.556469	-71.2908285	-4.071679	108.442891
1.517694	30.732962	107.13533	-14.917681	4.344257	108.090057	43.591984	-8.025311	106.347763	39.224823	33.395256	109.593239	41.4084035	12.6849725	107.970501	-71.2437655	-3.9964585	108.209613
1.730989	30.107931	106.574379	-14.951162	4.421957	107.651642	43.452347	-7.914522	105.687119	39.093456	33.492653	108.834694	41.2729015	12.7890655	107.2609065	-71.1752255	-3.9451515	108.0423775
2.001343	29.492935	105.83786	-15.023552	4.465784	107.145782	43.270981	-7.839706	104.843559	38.924091	33.568851	107.957909	41.097536	12.8645725	106.400734	-71.14464	-3.9330045	107.89083
2.385438	28.714926	105.054329	-15.088996	4.495981	106.590988	43.088894	-7.814807	103.894852	38.70763	33.592503	106.959763	40.898262	12.888848	105.4273075	-71.076254	-3.896886	107.7546685
2.954241	27.742413	103.993439	-15.22826	4.496149	105.797852	42.684509	-7.736213	102.524498	38.32832	33.536667	105.791641	40.5064145	12.900227	104.1580695	-70.9629345	-3.907929	107.4376345
3.320007	27.050695	103.551224	-15.354961	4.507139	105.391266	42.491848	-7.727261	101.921204	38.211773	33.477776	105.289482	40.3518105	12.8752575	103.605343	-71.0617325	-3.8609795	107.177189
3.709143	26.279804	103.445816	-15.491665	4.517313	105.078827	42.392483	-7.731979	101.699516	38.25201	33.445457	105.306648	40.3222465	12.856739	103.503082	-71.3055765	-3.822113	106.654572
4.23635	25.470272	103.618896	-15.627611	4.555535	104.91983	42.37051	-7.751332	101.941467	38.457851	33.474422	105.834755	40.4141805	12.861545	103.888111	-71.6694025	-3.750475	105.951549
4.798739	24.684669	104.140175	-15.716388	4.651921	104.907135	42.432247	-7.723986	102.643631	38.750103	33.533176	106.80246	40.591175	12.904595	104.7230455	-72.023951	-3.600753	105.0912245
5.410811	23.937618	104.852806	-15.735209	4.834671	105.048286	42.564819	-7.68786	103.627693	39.045349	33.613911	108.052956	40.805084	12.9630255	105.8403245	-72.275502	-3.2936835	104.2562475
5.96655	23.051203	105.603149	-15.645717	5.132913	105.335495	42.73576	-7.568051	104.780594	39.277657	33.703442	109.358887	41.0067085	13.0676955	107.0697405	-72.2981425	-2.8018695	103.6012495
6.946182	21.722422	106.679573	-15.371961	5.665936	105.928078	43.147884	-7.253194	106.679382	39.680241	33.928703	111.268402	41.4140625	13.3377545	108.973892	-72.1579845	-2.0058825	102.882264
7.546873	20.827614	107.378159	-15.119664	6.001271	106.408524	43.469391	-7.02074	107.896149	39.943798	34.062248	112.403557	41.7065945	13.520754	110.149853	-71.9459225	-1.518212	102.667195
8.143628	19.807713	108.039597	-14.844254	6.298452	106.864723	43.867092	-6.832383	108.952919	40.208836	34.18919	113.43261	42.037964	13.6784035	111.1927645	-71.726472	-1.0814995	102.5366815
8.753748	18.726782	108.638359	-14.554381	6.5321	107.261147	44.205509	-6.724904	109.877228	40.51123	34.280319	114.276543	42.3583695	13.7777075	112.0768855	-71.4671315	-0.713507499999999	102.4454085
9.401872	17.546597	108.943382	-14.267426	6.714934	107.569138	44.480755	-6.670512	110.640739	40.824871	34.3228	114.912376	42.652813	13.826144	112.7765575	-71.187665	-0.396275999999999	102.3617185
9.958282	16.380524	109.23674	-14.016154	6.837072	107.789635	44.705502	-6.676574	111.250618	41.120426	34.324001	115.384079	42.912964	13.8237135	113.3173485	-70.945272	-0.149569500000002	102.2619215
10.428771	15.108912	109.377243	-13.80617	6.892636	107.897125	44.890095	-6.753526	111.733971	41.399849	34.285374	115.682831	43.144972	13.765924	113.708401	-70.757312	0.0193480000000026	102.085849
11.068812	13.104001	109.357475	-13.612898	6.939691	107.821609	45.114498	-6.925836	112.23439	41.730137	34.229553	115.835861	43.4223175	13.6518585	114.0351255	-70.6481135	0.227523499999998	101.6080925
11.409409	11.757837	109.248672	-13.522182	6.9719	107.630219	45.195667	-7.010361	112.466766	41.852913	34.22887	115.755737	43.52429	13.6092545	114.1112515	-70.568654	0.334545499999999	101.1491865
11.735698	10.363713	109.015442	-13.465712	7.026882	107.376549	45.295959	-7.031111	112.627472	41.924107	34.23782	115.483597	43.610033	13.6033545	114.0555345	-70.541457	0.450409499999999	100.6975635
11.974471	8.973775	108.738968	-13.408369	7.0996	107.104218	45.369213	-7.031024	112.814865	41.938229	34.245262	115.157936	43.653721	13.607119	113.9864005	-70.470459	0.592081000000002	100.2220355
12.188635	7.563245	108.577332	-13.379009	7.178953	106.854866	45.413486	-7.011783	113.017479	41.938171	34.249146	114.793159	43.6758285	13.6186815	113.905319	-70.4338465	0.739224499999999	99.804413
12.300645	6.12309	108.429512	-13.36578	7.25789	106.628433	45.423481	-6.966646	113.214325	41.945858	34.306244	114.407112	43.6846695	13.669799	113.8107185	-70.4162295	0.845981	99.4461475
12.342553	4.717337	108.3284	-13.335244	7.327984	106.442299	45.477093	-6.922168	113.32711	41.933167	34.364136	114.038239	43.70513	13.720984	113.6826745	-70.375618	0.934983999999998	99.2019235
12.325417	2.641934	108.127998	-13.277361	7.431138	106.197823	45.548786	-6.802509	113.434853	41.939713	34.472576	113.265312	43.7442495	13.8350335	113.3500825	-70.2989715	1.0272425	99.0455635
