# Supplementary material for: How to jointly control a ball trajectory on a moving board: Methodological insights into Motor Learning and Rehabilitation
Source: PLoS One. 2025 Oct 15;20(10):e0334588. doi: 10.1371/journal.pone.0334588 (PMC12527165; doi:10.1371/journal.pone.0334588)
Supplement: S2 Data — (ZIP) [file pone.0334588.s002.zip › D1_030.csv]

Ball_X	Ball_Y	Ball_Z	BoardCentre_X	BoardCentre_Y	BoardCentre_Z	P1LeftHand_X	P1LeftHand_Y	P1LeftHand_Z	P1RightHand_X	P1RightHand_Y	P1RightHand_Z	P1MidHands_X	P1MidHands_Y	P1MidHands_Z	P2MidHands_X	P2MidHands_Y	P2MidHands_Z
-0.225021	30.325239	99.00087	-11.153337	7.699018	100.415512	38.051163	-12.663865	94.95594	33.869411	41.596462	99.298981	35.960287	14.4662985	97.1274605	-58.266961	0.931737499999999	103.7035635
1.460288	30.262501	99.602478	-11.170678	7.544348	100.33194	38.541557	-12.851073	96.044281	34.518673	41.556969	101.110718	36.530115	14.352948	98.5774995	-58.871471	0.735747999999999	102.0863805
3.185863	30.210968	100.394691	-11.236021	7.419874	100.249252	38.998436	-13.033441	97.269402	35.112026	41.492901	103.082832	37.055231	14.22973	100.176117	-59.527273	0.610017999999998	100.322387
4.973629	30.058401	101.24514	-11.301551	7.346479	100.193581	39.418037	-13.065735	98.290756	35.592171	41.442757	105.045448	37.505104	14.188511	101.668102	-60.108206	0.504447000000001	98.71906
6.729971	29.910711	101.961937	-11.302428	7.382875	100.236877	39.714249	-13.066873	99.202797	35.91048	41.38459	106.632736	37.8123645	14.1588585	102.9177665	-60.4172205	0.6068915	97.5559875
8.570243	29.712641	102.56617	-11.237082	7.508511	100.344215	39.96159	-13.097869	100.107513	36.123299	41.347084	107.742294	38.0424445	14.1246075	103.9249035	-60.5166085	0.892414499999999	96.7635265
11.272993	29.271721	103.133545	-11.084469	7.752719	100.515022	40.330662	-13.14816	101.21312	36.419594	41.449566	108.749115	38.375128	14.150703	104.9811175	-60.544066	1.354735	96.0489265
13.07012	28.946873	103.341164	-10.939856	7.907602	100.615952	40.577995	-13.168562	101.756462	36.668419	41.6287	109.176514	38.623207	14.230069	105.466488	-60.502919	1.585135	95.765416
14.818358	28.490829	103.477272	-10.823567	8.000297	100.706306	40.831776	-13.256491	102.22715	36.932205	41.857319	109.51902	38.8819905	14.300414	105.873085	-60.5291245	1.70018	95.539527
16.456415	28.089207	103.611877	-10.700218	8.03003	100.793037	41.107426	-13.359481	102.586731	37.18951	42.096699	109.753242	39.148468	14.368609	106.1699865	-60.548904	1.691451	95.4160875
18.222977	27.357817	103.524971	-10.596946	8.020746	100.894188	41.383152	-13.46634	102.860466	37.393032	42.376507	109.891212	39.388092	14.4550835	106.375839	-60.581984	1.5864085	95.412537
19.762009	26.657644	103.36261	-10.497861	7.983294	100.961533	41.668537	-13.64033	103.114914	37.573742	42.645882	109.949326	39.6211395	14.502776	106.53212	-60.6168615	1.463812	95.390946
21.342676	25.934774	103.190483	-10.402646	7.916799	101.028618	41.959072	-13.854298	103.343559	37.71859	42.874355	109.894989	39.838831	14.5100285	106.619274	-60.644123	1.3235695	95.437962
23.660618	24.624277	103.066925	-10.303758	7.774199	101.186073	42.365211	-14.204316	103.640709	37.87849	43.133915	109.790596	40.1218505	14.4647995	106.7156525	-60.7293665	1.0835985	95.6564935
25.151297	23.757484	102.968857	-10.24082	7.648393	101.336685	42.597019	-14.424237	103.884125	37.923454	43.22472	109.729507	40.2602365	14.4002415	106.806816	-60.7418765	0.896544500000001	95.866554
26.653408	22.700926	103.017067	-10.177914	7.506279	101.489136	42.83205	-14.676841	104.158722	37.959976	43.29488	109.663979	40.396013	14.3090195	106.9113505	-60.751841	0.703538500000001	96.0669215
28.115643	21.702871	102.994392	-10.156214	7.352775	101.631012	43.087711	-14.958448	104.447533	37.989254	43.365063	109.570351	40.5384825	14.2033075	107.008942	-60.8509105	0.502242500000001	96.253082
29.268539	20.398907	102.875671	-10.120934	7.193779	101.7519	43.344696	-15.231121	104.723907	38.008812	43.450577	109.49807	40.676754	14.109728	107.1109885	-60.918622	0.27783	96.3928115
30.044418	19.108505	102.860962	-10.084924	7.037034	101.882126	43.586037	-15.495786	104.952606	38.055	43.410282	109.415642	40.8205185	13.957248	107.184124	-60.9903665	0.116820000000001	96.580128
30.841919	17.685768	102.941048	-10.016539	6.918347	102.037384	43.809566	-15.70994	105.078552	38.073547	43.357086	109.388351	40.9415565	13.823573	107.2334515	-60.9746345	0.0131209999999982	96.8413165
32.004478	15.600575	102.934555	-9.833073	6.790671	102.199997	44.093357	-15.844452	105.198837	38.15601	43.345299	109.431664	41.1246835	13.7504235	107.3152505	-60.7908295	-0.169081499999999	97.0847435
32.757694	14.217546	102.833817	-9.664539	6.763785	102.256165	44.324173	-15.876703	105.309845	38.267422	43.350048	109.446541	41.2957975	13.7366725	107.378193	-60.6248755	-0.2091025	97.134137
33.567753	12.772855	102.731285	-9.446313	6.773151	102.324272	44.620853	-15.91205	105.392624	38.456135	43.349438	109.410431	41.538494	13.718694	107.4015275	-60.43112	-0.172391999999999	97.2470165
34.407211	11.230336	102.648186	-9.186378	6.791957	102.441025	44.948956	-15.983123	105.482124	38.640259	43.344639	109.366348	41.7946075	13.680758	107.424236	-60.1673635	-0.0968440000000008	97.457814
35.388069	9.601278	102.643875	-8.904786	6.792683	102.576515	45.273857	-16.030422	105.627213	38.931961	43.331192	109.314705	42.102909	13.650385	107.470959	-59.912481	-0.0650189999999995	97.682071
35.32378	8.602574	102.743317	-8.627126	6.76887	102.756241	45.530895	-16.017117	105.848824	39.181225	43.316669	109.287407	42.35606	13.649776	107.5681155	-59.610312	-0.112036	97.9443665
34.791233	7.93329	102.937271	-8.373803	6.701361	102.94442	46.022026	-16.10043	106.044197	39.424393	43.332298	109.298264	42.7232095	13.615934	107.6712305	-59.4708155	-0.213212	98.2176095
33.995407	6.729001	103.158615	-8.012307	6.5047	103.198853	46.565578	-16.17955	106.454124	39.791679	43.316463	109.346855	43.1786285	13.5684565	107.9004895	-59.2032425	-0.559056500000001	98.4972165
33.447777	5.839755	103.431007	-7.798142	6.320113	103.388931	46.913811	-16.223608	106.72464	40.029125	43.317421	109.404083	43.471468	13.5469065	108.0643615	-59.067752	-0.906680500000002	98.7135005
32.903194	5.105529	103.680122	-7.574453	6.120664	103.56852	47.221733	-16.247305	107.020859	40.234802	43.304394	109.465706	43.7282675	13.5285445	108.2432825	-58.8771735	-1.2872165	98.8937575
32.334316	4.189951	103.838142	-7.381091	5.92381	103.746498	47.558353	-16.310188	107.312103	40.385975	43.275024	109.531067	43.972164	13.482418	108.421585	-58.734346	-1.634798	99.071411
31.792459	3.243338	104.087494	-7.175612	5.732005	103.937996	47.897594	-16.383268	107.633064	40.570889	43.202271	109.516777	44.2342415	13.4095015	108.5749205	-58.5854655	-1.9454915	99.3010715
31.218853	2.440618	104.329956	-7.006803	5.569911	104.146446	48.218067	-16.464754	107.976936	40.760208	43.127548	109.512581	44.4891375	13.331397	108.7447585	-58.5027435	-2.191575	99.5481335
30.544737	1.558834	104.574791	-6.874539	5.454512	104.370346	48.514118	-16.524401	108.334801	40.913879	43.057663	109.580704	44.7139985	13.266631	108.9577525	-58.4630765	-2.357607	99.7829395
29.580328	0.223632	105.04718	-6.75094	5.377292	104.781517	48.853928	-16.606184	108.899857	41.045959	42.945557	109.761688	44.9499435	13.1696865	109.3307725	-58.4518235	-2.4151025	100.2322615
28.821871	-0.479684	105.424644	-6.734853	5.414528	105.098572	49.021225	-16.662485	109.296608	41.1534	42.92429	109.925308	45.0873125	13.1309025	109.610958	-58.5570185	-2.3018465	100.586186
28.020912	-1.271442	105.782745	-6.767297	5.516886	105.431938	49.14286	-16.737688	109.710014	41.284393	42.940662	110.133995	45.2136265	13.101487	109.9220045	-58.7482205	-2.067715	100.9418715
27.23979	-2.083009	106.190178	-6.837471	5.69702	105.780746	49.188156	-16.782913	110.115944	41.438473	42.964382	110.373856	45.3133145	13.0907345	110.2449	-58.9882565	-1.6966945	101.316592
26.430372	-2.727074	106.566254	-6.926285	5.923467	106.114616	49.163372	-16.806625	110.494278	41.596268	43.025787	110.659325	45.37982	13.109581	110.5768015	-59.23239	-1.262647	101.6524305
25.500277	-3.408746	106.854584	-7.062737	6.169172	106.439354	49.119606	-16.832144	110.78833	41.777863	43.203285	110.95874	45.4487345	13.1855705	110.873535	-59.5742085	-0.847226500000001	102.005173
24.630348	-4.13688	107.154274	-7.163578	6.425869	106.741478	49.043922	-16.847361	111.003006	41.955425	43.369408	111.260223	45.4996735	13.2610235	111.1316145	-59.8268295	-0.409285500000001	102.3513415
23.302816	-5.036976	107.427338	-7.228619	6.729761	107.148186	48.959438	-16.822411	111.193398	42.228935	43.772739	111.458298	45.5941865	13.475164	111.325848	-60.0514245	-0.0156420000000015	102.970524
22.396091	-5.669174	107.502762	-7.174492	6.833946	107.35099	49.081718	-16.88636	111.215118	42.466267	44.073471	111.425575	45.7739925	13.5935555	111.3203465	-60.1229765	0.0743365000000011	103.3816335
21.551746	-6.33138	107.535873	-7.03507	6.914047	107.480919	49.305923	-17.039425	111.188087	42.761238	44.274513	111.204353	46.0335805	13.617544	111.19622	-60.1037205	0.210550000000001	103.765618
20.669817	-6.917697	107.509842	-6.866426	6.960378	107.587448	49.605392	-17.220779	111.100113	43.005051	44.526485	110.867599	46.3052215	13.652853	110.983856	-60.0380735	0.267903	104.19104
19.73023	-7.529335	107.504295	-6.663867	7.039257	107.644356	49.888618	-17.341951	111.016022	43.176865	44.74548	110.529419	46.5327415	13.7017645	110.7727205	-59.8604755	0.376749500000001	104.5159915
18.878706	-8.147172	107.512955	-6.461638	7.14097	107.677055	50.188374	-17.477888	110.983299	43.376339	44.899677	110.237976	46.7823565	13.7108945	110.6106375	-59.7056325	0.571045500000002	104.7434725
17.944237	-8.687251	107.580902	-6.244387	7.248614	107.681587	50.491821	-17.607759	110.995781	43.580334	45.19416	109.90155	47.0360775	13.7932005	110.4486655	-59.5248515	0.704027500000002	104.9145085
16.549461	-9.578937	107.725128	-5.939317	7.398686	107.664619	50.902481	-17.858097	111.22187	43.756401	45.444679	109.396446	47.329441	13.793291	110.309158	-59.208075	1.004081	105.02008
15.630465	-10.102675	107.860031	-5.760737	7.465929	107.703491	51.170288	-18.109213	111.441086	43.800457	45.652405	109.116295	47.4853725	13.771596	110.2786905	-59.0068465	1.160262	105.1282915
14.56346	-10.585584	108.02655	-5.657133	7.552738	107.788658	51.353722	-18.357172	111.6259	43.928867	45.847885	108.835342	47.6412945	13.7453565	110.230621	-58.9555605	1.3601195	105.346695
13.546642	-11.12045	108.250488	-5.60244	7.606306	107.914879	51.39637	-18.604555	111.833664	44.026939	46.05125	108.711555	47.7116545	13.7233475	110.2726095	-58.9165345	1.4892645	105.5571485
12.554188	-11.505707	108.520332	-5.624366	7.65738	108.067215	51.424988	-18.753284	112.043762	44.125175	46.205338	108.758636	47.7750815	13.726027	110.401199	-59.0238135	1.588733	105.733231
11.478244	-11.948356	108.623901	-5.675945	7.697043	108.196579	51.438297	-18.920971	112.303719	44.298813	46.344074	108.97242	47.868555	13.7115515	110.6380695	-59.220445	1.6825345	105.7550885
10.325525	-12.290399	108.731422	-5.756629	7.732349	108.257996	51.466442	-19.072315	112.539658	44.474907	46.522179	109.286835	47.9706745	13.724932	110.9132465	-59.4839325	1.739766	105.6027455
8.734172	-12.764544	108.542595	-5.793642	7.782619	108.215523	51.412781	-19.256548	112.755135	44.63554	46.718338	109.674026	48.0241605	13.730895	111.2145805	-59.6114445	1.834343	105.2164655
7.619328	-12.969917	108.366417	-5.770764	7.804608	108.163986	51.354618	-19.335394	112.705658	44.595474	46.677673	109.94545	47.975046	13.6711395	111.325554	-59.516574	1.9380765	105.002418
6.491446	-13.095006	108.237923	-5.689616	7.831498	108.086311	51.298267	-19.371384	112.582848	44.566898	46.635159	110.108078	47.9325825	13.6318875	111.345463	-59.3118145	2.0311085	104.827159
5.460002	-13.288285	108.046066	-5.571685	7.859465	108.012375	51.22868	-19.446754	112.428879	44.500534	46.685364	110.202812	47.864607	13.619305	111.3158455	-59.007977	2.099625	104.7089045
4.441065	-13.350294	107.964691	-5.441617	7.922336	107.958183	51.142956	-19.49695	112.28231	44.576187	46.807503	110.128929	47.8595715	13.6552765	111.2056195	-58.7428055	2.1893955	104.7107465
3.244271	-13.212168	107.869247	-5.327253	8.05122	107.886818	51.113995	-19.472773	112.15757	44.673546	46.978123	110.154808	47.8937705	13.752675	111.156189	-58.5482765	2.349765	104.617447
2.232962	-13.221359	107.798347	-5.244819	8.233199	107.78685	51.109642	-19.406563	112.051094	44.77253	47.080162	110.282394	47.941086	13.8367995	111.166744	-58.430724	2.6295985	104.406956
0.85886	-13.078798	107.626724	-5.186328	8.574328	107.694183	51.116806	-19.282896	111.909927	44.842503	47.219677	110.317101	47.9796545	13.9683905	111.113514	-58.3523105	3.1802655	104.274852
-0.42478	-12.797916	107.515144	-5.187162	8.817206	107.650269	51.073284	-19.140871	111.864807	44.83778	47.353806	110.389267	47.955532	14.1064675	111.127037	-58.329856	3.5279445	104.173501
-1.477071	-12.608649	107.427071	-5.240811	9.088191	107.655251	50.980698	-18.94978	111.773827	44.84539	47.486534	110.57235	47.913044	14.268377	111.1730885	-58.394666	3.908005	104.1374135
-2.501032	-12.363674	107.334839	-5.337542	9.408655	107.719788	50.843834	-18.763107	111.679031	44.909294	47.711571	110.770798	47.876564	14.474232	111.2249145	-58.551648	4.343078	104.2146615
-3.56467	-11.989264	107.310143	-5.448986	9.731904	107.79557	50.68335	-18.58696	111.58873	44.968586	47.961651	111.029259	47.825968	14.6873455	111.3089945	-58.72394	4.7764625	104.2821455
-4.643479	-11.712631	107.212433	-5.521784	10.065099	107.866684	50.557404	-18.409235	111.497177	45.000633	48.185711	111.303902	47.7790185	14.888238	111.4005395	-58.8225865	5.24196	104.3328285
-5.681433	-11.420432	107.197701	-5.594882	10.413277	107.90876	50.458843	-18.2174	111.439278	45.041431	48.427849	111.489487	47.750137	15.1052245	111.4643825	-58.939901	5.7213295	104.3531375
-7.137978	-10.913435	107.169472	-5.65287	10.914386	107.878517	50.37492	-17.871796	111.395172	45.00703	48.702778	111.560669	47.690975	15.415491	111.4779205	-58.996715	6.413281	104.2791135
-8.129481	-10.575708	107.115089	-5.669405	11.195505	107.794632	50.371181	-17.643578	111.379768	44.936001	48.787647	111.460625	47.653591	15.5720345	111.4201965	-58.992401	6.8189755	104.1690675
-9.127496	-10.22646	107.145546	-5.666234	11.403461	107.680298	50.388794	-17.449347	111.388527	44.811592	48.885517	111.261772	47.600193	15.718085	111.3251495	-58.932661	7.088837	104.0354465
-10.124926	-9.988659	107.107986	-5.65144	11.514806	107.575035	50.399334	-17.287693	111.425354	44.686222	48.980812	111.022278	47.542778	15.8465595	111.223816	-58.845658	7.1830525	103.926254
-11.046272	-9.658201	107.212257	-5.63713	11.5647	107.501289	50.45203	-17.180559	111.457108	44.55983	49.050938	110.747299	47.50593	15.9351895	111.1022035	-58.78019	7.1942105	103.9003745
-12.014759	-9.367162	107.227982	-5.633168	11.534086	107.44046	50.477814	-17.118532	111.522697	44.391277	49.096062	110.505234	47.4345455	15.988765	111.0139655	-58.7008815	7.079407	103.8669545
-12.959639	-9.060882	107.347023	-5.653929	11.451151	107.394043	50.523174	-17.08746	111.611794	44.277935	49.044197	110.247864	47.4005545	15.9783685	110.929829	-58.7084125	6.9239335	103.858257
-14.372977	-8.610213	107.388222	-5.712523	11.274856	107.316658	50.523216	-17.082981	111.807274	44.113819	48.994873	109.841965	47.3185175	15.955946	110.8246195	-58.7435635	6.593766	103.8086965
-15.309432	-8.224121	107.382332	-5.792253	11.156646	107.239067	50.469578	-17.080528	111.938568	43.979076	48.881042	109.583237	47.224327	15.900257	110.7609025	-58.808833	6.413035	103.7172315
-16.262033	-7.763104	107.424797	-5.873296	11.039793	107.169174	50.399471	-17.095568	112.050095	43.797668	48.762127	109.366524	47.0985695	15.8332795	110.7083095	-58.8451615	6.2463065	103.6300385
-17.214985	-7.361793	107.404732	-5.954786	10.938431	107.106903	50.339062	-17.119162	112.152039	43.17704	48.907574	109.398178	46.758051	15.894206	110.7751085	-58.667623	5.982656	103.4386975
-18.055298	-6.850085	107.434227	-6.025667	10.862323	107.057442	50.268017	-17.138231	112.248024	43.422127	48.685444	108.91259	46.845072	15.7736065	110.580307	-58.896406	5.9510395	103.534577
-18.969334	-6.280462	107.359436	-6.085155	10.796411	106.99897	50.24107	-17.140564	112.297882	43.254997	48.636341	108.758926	46.7480335	15.7478885	110.528404	-58.9183435	5.8449335	103.469536
-19.846817	-5.645788	107.210457	-6.154027	10.714077	106.873154	50.222652	-17.076584	112.324371	43.137646	48.667252	108.622864	46.680149	15.795334	110.4736175	-58.988203	5.63282	103.2726905
-21.176918	-4.714387	106.664444	-6.290545	10.59166	106.559494	50.188099	-16.94128	112.178818	42.913914	48.744202	108.582138	46.5510065	15.901461	110.380478	-59.1320965	5.281859	102.73851
-22.020792	-3.948405	106.295815	-6.400387	10.560987	106.320313	50.096088	-16.824778	111.954178	42.715073	48.783363	108.584503	46.4055805	15.9792925	110.2693405	-59.2063545	5.1426815	102.3712855
-22.926973	-3.106841	105.997002	-6.493098	10.538977	106.092056	49.934795	-16.707832	111.635948	42.466545	48.853291	108.552933	46.20067	16.0727295	110.0944405	-59.186866	5.0052245	102.0896715
-23.817257	-2.268487	105.665123	-6.593957	10.554967	105.87645	49.757618	-16.625587	111.233398	42.30938	48.875175	108.487961	46.033499	16.124794	109.8606795	-59.221413	4.98514	101.8922205
-24.607445	-1.361763	105.398003	-6.71189	10.614016	105.67218	49.542107	-16.557768	110.81469	42.14196	48.942913	108.461044	45.8420335	16.1925725	109.637867	-59.2658135	5.0354595	101.706493
-25.521872	-0.377087	105.110718	-6.827681	10.687561	105.487839	49.318485	-16.510683	110.360825	42.007828	49.069046	108.446098	45.6631565	16.2791815	109.4034615	-59.3185185	5.0959405	101.5722165
-26.367531	0.65327	104.962502	-6.930441	10.805669	105.321678	49.06012	-16.428875	109.894646	41.919563	49.133026	108.399391	45.4898415	16.3520755	109.1470185	-59.3507235	5.2592625	101.4963375
-27.547241	2.208496	104.894188	-7.075364	11.041466	105.132019	48.63839	-16.343012	109.233131	41.699505	49.207211	108.153534	45.1689475	16.4320995	108.6933325	-59.3196755	5.6508325	101.5707055
-28.386847	3.286569	104.906937	-7.180124	11.198532	105.017639	48.354092	-16.307657	108.815041	41.487167	49.23457	107.848167	44.9206295	16.4634565	108.331604	-59.2808775	5.9336075	101.703674
-29.204597	4.377445	105.029465	-7.307715	11.317853	104.911934	48.067154	-16.308104	108.349266	41.308357	49.188744	107.461929	44.6877555	16.44032	107.9055975	-59.3031855	6.195386	101.9182705
-29.962116	5.450805	105.127083	-7.475825	11.36553	104.831802	47.75605	-16.313957	107.894203	41.051147	49.162079	107.030296	44.4035985	16.424061	107.4622495	-59.3552485	6.306999	102.2013545
-30.640915	6.491367	105.340088	-7.670376	11.364261	104.776588	47.30946	-16.285189	107.485603	40.792942	49.118031	106.56855	44.051201	16.416421	107.0270765	-59.391953	6.312101	102.5260995
-31.393686	7.602654	105.53582	-7.909213	11.300592	104.75576	47.014656	-16.379072	107.032707	40.416622	49.02636	106.133034	43.715639	16.323644	106.5828705	-59.534065	6.27754	102.9286495
-32.038338	8.688447	105.778763	-8.160164	11.185362	104.771759	46.670074	-16.497513	106.701553	40.040493	48.903728	105.66938	43.3552835	16.2031075	106.1854665	-59.6756115	6.1676165	103.3580515
-32.945305	10.255398	106.140198	-8.550625	10.947594	104.827461	46.186512	-16.717022	106.330276	39.591885	48.647453	104.991211	42.8891985	15.9652155	105.6607435	-59.9904485	5.9299725	103.9941785
-33.543091	11.369868	106.208275	-8.820313	10.731916	104.84848	45.873867	-16.927532	106.148041	39.322369	48.487125	104.664482	42.598118	15.7797965	105.4062615	-60.238744	5.6840355	104.2906985
-34.009327	12.474955	106.267487	-9.073389	10.495208	104.838135	45.530041	-17.110119	105.95816	39.09214	48.310394	104.45887	42.3110905	15.6001375	105.208515	-60.4578685	5.3902785	104.467755
-34.417648	13.422592	106.391571	-9.357274	10.224865	104.767677	45.171635	-17.250847	105.703903	38.904999	48.107491	104.377625	42.038317	15.428322	105.040764	-60.752865	5.021408	104.49459
-34.809528	14.479553	106.249825	-9.626234	9.935514	104.659637	44.785564	-17.419872	105.350426	38.757236	47.934093	104.402367	41.7714	15.2571105	104.8763965	-61.023868	4.6139175	104.4428775
-35.037949	15.529344	106.268585	-9.890884	9.693398	104.584717	44.362076	-17.562958	104.870308	38.645554	47.815166	104.456543	41.503815	15.126104	104.6634255	-61.285583	4.260692	104.5060085
-35.196678	16.452875	106.370209	-10.172179	9.484632	104.533997	43.872826	-17.636995	104.320099	38.5313	47.690258	104.519547	41.202063	15.0266315	104.419823	-61.546421	3.9426325	104.648171
-35.224754	17.793671	106.823097	-10.609703	9.276133	104.542984	43.131046	-17.755407	103.360222	38.313354	47.582428	104.590729	40.7222	14.9135105	103.9754755	-61.941606	3.6387555	105.1104925
-35.161942	18.733515	106.988586	-10.888639	9.216364	104.592239	42.650837	-17.807791	102.6791	38.128586	47.553913	104.625069	40.3897115	14.873061	103.6520845	-62.1669895	3.559667	105.5323935
-35.019176	19.61274	107.386993	-11.173167	9.143188	104.61055	42.163174	-17.773701	101.976631	37.917252	47.556026	104.631714	40.040213	14.8911625	103.3041725	-62.386547	3.3952135	105.9169275
-34.824749	20.404728	107.590523	-11.475479	9.102823	104.542603	41.715969	-17.752432	101.25444	37.722969	47.625507	104.657341	39.719469	14.9365375	102.9558905	-62.670427	3.2691085	106.1293155
-34.421234	21.360224	107.627693	-11.735703	9.102922	104.397675	41.300014	-17.680017	100.58503	37.486694	47.670437	104.624847	39.393354	14.99521	102.6049385	-62.86476	3.210634	106.1904115
-33.942883	22.235924	107.641754	-11.979199	9.108527	104.212311	40.952515	-17.563108	99.948463	37.234974	47.672867	104.58741	39.0937445	15.0548795	102.2679365	-63.0521425	3.1621745	106.1566855
-33.417313	23.04248	107.474983	-12.193266	9.127424	104.003944	40.68631	-17.501011	99.408653	37.00428	47.654331	104.49691	38.845295	15.07666	101.9527815	-63.231827	3.178188	106.0551065
-32.368519	24.101254	107.155144	-12.463295	9.08581	103.64621	40.448105	-17.491579	98.877563	36.796951	47.651039	104.31604	38.622528	15.07973	101.5968015	-63.549118	3.09189	105.6956185
-31.441732	24.735476	106.669029	-12.582123	9.01431	103.398834	40.404747	-17.586847	98.647339	36.725712	47.564865	104.219437	38.5652295	14.989009	101.433388	-63.7294755	3.039611	105.36428
-30.623871	25.374199	106.277802	-12.659632	8.90527	103.137207	40.412987	-17.744238	98.556915	36.673973	47.459625	104.159973	38.54348	14.8576935	101.358444	-63.862744	2.9528465	104.91597
-29.593811	25.886953	105.783127	-12.709165	8.734781	102.875175	40.456047	-17.940952	98.538681	36.779499	47.269653	104.07412	38.617773	14.6643505	101.3064005	-64.036103	2.8052115	104.4439495
-28.391092	26.38545	105.202194	-12.729098	8.531146	102.616592	40.531723	-18.182838	98.588234	36.933517	47.027363	104.024384	38.73262	14.4222625	101.306309	-64.190816	2.6400295	103.926875
-27.154303	26.823818	104.718552	-12.72362	8.303594	102.370667	40.615211	-18.446066	98.713097	37.122391	46.752228	104.065445	38.868801	14.153081	101.389271	-64.316041	2.454107	103.352063
-25.870573	27.066439	104.549873	-12.713965	8.072184	102.239288	40.706081	-18.694841	98.945908	37.390755	46.382786	104.237984	39.048418	13.8439725	101.591946	-64.476348	2.3003955	102.88663
-23.809366	27.392113	104.228249	-12.781686	7.805304	102.334129	40.85062	-18.886248	99.837791	37.762699	45.888653	105.111633	39.3066595	13.5012025	102.474712	-64.8700315	2.1094055	102.193546
-22.412277	27.518133	104.302322	-12.881568	7.749866	102.677261	41.063652	-19.026865	100.880325	38.387009	45.476089	105.856499	39.7253305	13.224612	103.368412	-65.4884665	2.27512	101.98611
-20.935894	27.692047	104.487274	-12.987757	7.797333	103.210724	41.353584	-19.212891	102.200363	38.625294	45.25787	107.055344	39.989439	13.0224895	104.6278535	-65.964953	2.5721765	101.7935945
-19.33774	27.784363	104.91806	-13.104857	7.913588	103.864326	41.602077	-19.352318	103.750931	38.789825	45.053406	108.361137	40.195951	12.850544	106.056034	-66.405665	2.976632	101.672618
-17.832088	27.815422	105.445038	-13.206816	8.049613	104.560089	41.806767	-19.48815	105.377647	38.990883	44.975246	109.614777	40.398825	12.743548	107.496212	-66.812457	3.355678	101.623966
-16.387871	27.780733	105.877327	-13.269253	8.151789	105.194626	41.96418	-19.655231	106.954704	39.097122	45.061665	110.851166	40.530651	12.703217	108.902935	-67.069157	3.600361	101.486317
-14.901416	27.663603	106.397537	-13.281545	8.177964	105.720161	42.14362	-19.820597	108.35936	39.18726	45.059334	111.989723	40.66544	12.6193685	110.1745415	-67.22853	3.7365595	101.2657805
-12.880972	27.437672	107.065788	-13.299667	8.103451	106.344154	42.397591	-20.108582	109.995186	39.261608	45.190048	113.303925	40.8295995	12.540733	111.6495555	-67.4289335	3.666169	101.0387525
-11.502767	27.159658	107.369949	-13.344474	8.005144	106.659447	42.481426	-20.271759	110.71949	39.244019	45.22496	113.874603	40.8627225	12.4766005	112.2970465	-67.5516705	3.5336875	101.0218475
-10.211311	26.894787	107.559761	-13.402364	7.90315	106.865189	42.48085	-20.408417	111.181259	39.200436	45.225952	114.158722	40.840643	12.4087675	112.6699905	-67.645371	3.3975325	101.0603875
-9.051251	26.537954	107.6884	-13.517693	7.781312	106.999779	42.429058	-20.503674	111.425484	39.057785	45.2705	114.198853	40.7434215	12.383413	112.8121685	-67.7788075	3.179211	101.1873895
-7.872519	26.091948	107.630325	-13.665096	7.670874	107.08181	42.338554	-20.598783	111.529968	38.869129	45.125504	114.108612	40.6038415	12.2633605	112.81929	-67.9340335	3.0783875	101.34433
-6.763142	25.620281	107.694534	-13.843165	7.547008	107.160393	42.231857	-20.631899	111.588943	38.637058	44.944691	113.956306	40.4344575	12.156396	112.7726245	-68.1207875	2.93762	101.5481615
-5.794116	25.157093	107.750854	-14.0478	7.41129	107.298851	42.128201	-20.682156	111.663628	38.438168	44.823292	113.877975	40.2831845	12.070568	112.7708015	-68.3787845	2.752012	101.8269005
-4.316758	24.388508	108.072075	-14.340652	7.256429	107.585999	42.01511	-20.851799	111.912796	38.261433	44.509949	114.0242	40.1382715	11.829075	112.968498	-68.8195755	2.683783	102.2035
-3.408438	23.869623	108.434044	-14.531793	7.150058	107.789574	41.97485	-20.986126	112.192871	38.157799	44.41037	114.269051	40.0663245	11.712122	113.230961	-69.1299105	2.587994	102.348187
-2.563592	23.384289	108.721863	-14.718275	7.068936	107.938896	41.937645	-21.091381	112.5224	38.086174	44.316292	114.585411	40.0119095	11.6124555	113.5539055	-69.4484595	2.5254165	102.3238865
-1.774755	22.922844	109.054398	-14.852145	7.011787	108.01358	41.901554	-21.160551	112.835327	37.968094	44.244354	114.907501	39.934824	11.5419015	113.871414	-69.639114	2.4816725	102.155746
-0.959064	22.305712	109.106552	-14.970803	7.003066	108.003853	41.87286	-21.26976	113.070679	37.845249	44.2649	115.129051	39.8590545	11.49757	114.099865	-69.8006605	2.508562	101.907841
-0.236785	21.753416	109.094215	-15.015967	7.044888	107.82869	41.823177	-21.36557	113.206146	37.686825	44.31411	115.188995	39.755001	11.47427	114.1975705	-69.786935	2.615506	101.4598095
0.470106	21.256954	108.820869	-15.070815	7.085534	107.509598	41.763653	-21.418798	113.207985	37.555157	44.268642	115.160057	39.659405	11.424922	114.184021	-69.801035	2.746146	100.835175
1.375233	20.42391	108.39138	-15.107586	7.13945	106.852005	41.655914	-21.477041	113.053703	37.459038	44.21944	114.90239	39.557476	11.3711995	113.9780465	-69.772648	2.9077005	99.7259635
1.901394	19.799728	107.940506	-15.124308	7.170848	106.384277	41.618462	-21.469872	112.921906	37.403904	44.094978	114.687431	39.511183	11.312553	113.8046685	-69.759799	3.029143	98.9638855
2.472219	19.129845	107.597588	-15.056999	7.224899	105.98893	41.60627	-21.374598	112.824837	37.395298	43.950508	114.460159	39.500784	11.287955	113.642498	-69.614782	3.161843	98.335362
2.831551	18.537008	107.331657	-14.962029	7.323609	105.723778	41.66346	-21.32502	112.785217	37.419662	43.926319	114.255905	39.541561	11.3006495	113.520561	-69.465619	3.3465685	97.926995
3.167562	17.991756	107.113983	-14.787729	7.473674	105.593918	41.791611	-21.304132	112.779747	37.516846	43.90604	114.104607	39.6542285	11.300954	113.442177	-69.2296865	3.646394	97.745659
3.350018	17.446154	107.037064	-14.552571	7.684146	105.557808	41.96003	-21.250675	112.775932	37.66198	43.972523	113.994659	39.811005	11.360924	113.3852955	-68.916147	4.007368	97.7303205
3.388244	16.839399	106.969238	-14.316556	7.971564	105.627563	42.120743	-21.17527	112.74527	37.833023	44.114685	113.917313	39.976883	11.4697075	113.3312915	-68.609995	4.4734205	97.9238345
3.365222	15.907293	106.934669	-14.039798	8.575608	105.913589	42.235302	-21.013781	112.636414	38.11343	44.252102	113.74556	40.174366	11.6191605	113.190987	-68.253962	5.5320555	98.636191
3.250997	15.338068	106.969368	-13.944828	9.024096	106.234131	42.187878	-20.874102	112.575981	38.247684	44.396713	113.594864	40.217781	11.7613055	113.0854225	-68.107437	6.2868865	99.3828395
3.042895	14.821103	107.135818	-13.952255	9.500705	106.699493	42.045769	-20.740248	112.52639	38.363003	44.469673	113.401321	40.204386	11.8647125	112.9638555	-68.108896	7.1366975	100.4351305
2.695835	14.225971	107.449379	-14.029768	9.992153	107.356331	41.781975	-20.615124	112.498558	38.388432	44.535942	113.216736	40.0852035	11.960409	112.857647	-68.1447395	8.023897	101.855015
2.335213	13.637146	107.899002	-14.146746	10.4473	108.208618	41.419739	-20.521719	112.448288	38.3466	44.598572	113.060989	39.8831695	12.0384265	112.7546385	-68.1766615	8.8561735	103.6625975
1.967644	12.999451	108.474564	-14.289658	10.808847	109.207512	41.025707	-20.450401	112.397804	38.277943	44.626431	112.911057	39.651825	12.088015	112.6544305	-68.231141	9.529679	105.7605935
1.587907	12.418377	109.120003	-14.469899	11.038752	110.252167	40.641487	-20.415022	112.354599	38.154243	44.687851	112.828377	39.397865	12.1364145	112.591488	-68.337663	9.9410895	107.912846
0.959404	11.588078	110.153351	-14.784789	11.180954	111.676216	40.095474	-20.365458	112.286331	37.884556	44.82962	112.968758	38.990015	12.232081	112.6275445	-68.559593	10.129827	110.7248875
0.506858	10.943533	110.681549	-14.987982	11.204659	112.376579	39.829941	-20.304266	112.26207	37.693775	44.934494	113.224342	38.761858	12.315114	112.743206	-68.737822	10.094204	112.009952
0.197381	10.356308	111.08667	-15.186707	11.197187	112.882637	39.651455	-20.215725	112.265625	37.562897	45.059593	113.495193	38.607176	12.421934	112.880409	-68.98059	9.97244	112.884865
-0.049666	9.697997	111.400627	-15.352728	11.213455	113.212326	39.571144	-20.116686	112.320854	37.402039	45.160709	113.773048	38.4865915	12.5220115	113.046951	-69.1920475	9.9048985	113.377701
-0.209066	9.089812	111.574104	-15.479205	11.261096	113.419029	39.58046	-19.953972	112.426628	37.267868	45.225761	114.013542	38.424164	12.6358945	113.220085	-69.382574	9.8862975	113.617973
-0.324453	8.555337	111.694275	-15.571967	11.331165	113.520348	39.650761	-19.789186	112.577805	37.147552	45.348289	114.181015	38.3991565	12.7795515	113.37941	-69.5430905	9.8827785	113.661286
-0.442845	8.035958	111.818947	-15.600083	11.43524	113.564491	39.781406	-19.626591	112.736572	37.080692	45.502258	114.251244	38.431049	12.9378335	113.493908	-69.631215	9.9326465	113.635074
-0.606087	7.148149	111.882507	-15.588225	11.601108	113.554596	40.024879	-19.372377	113.015602	37.000458	45.664185	114.229378	38.5126685	13.145904	113.62249	-69.6891185	10.056312	113.486702
-0.553064	6.586365	111.911919	-15.523341	11.707381	113.53772	40.188663	-19.217312	113.177704	36.996891	45.75602	114.142097	38.592777	13.269354	113.6599005	-69.639459	10.145408	113.4155395
-0.476419	5.948313	111.933937	-15.445998	11.783778	113.506844	40.338348	-19.091125	113.338577	36.976891	45.853241	114.03582	38.6576195	13.381058	113.6871985	-69.5496155	10.186498	113.3264895
-0.360382	5.367914	111.953995	-15.368003	11.827515	113.483795	40.459709	-18.969294	113.473953	37.006836	45.965748	113.896965	38.7332725	13.498227	113.685459	-69.4692785	10.156803	113.282131
-0.198654	4.867175	111.971306	-15.313293	11.862801	113.488327	40.534832	-18.873804	113.611671	37.01749	46.055058	113.789177	38.776161	13.590627	113.700424	-69.402747	10.134975	113.27623
-0.02539	4.371119	112.002457	-15.266529	11.933273	113.517021	40.57291	-18.767448	113.745201	37.02253	46.151794	113.677002	38.79772	13.692173	113.7111015	-69.330778	10.174373	113.3229405
0.191828	3.858455	112.084282	-15.264177	12.014407	113.563919	40.590492	-18.640539	113.868034	37.02087	46.270016	113.612	38.805681	13.8147385	113.740017	-69.334035	10.2140755	113.387821
0.598415	3.123615	112.168121	-15.319182	12.239223	113.656929	40.615711	-18.407015	114.04911	36.9729	46.519806	113.577843	38.7943055	14.0563955	113.8134765	-69.4326695	10.4220505	113.5003815
0.957462	2.631174	112.266525	-15.370983	12.446775	113.72757	40.636852	-18.176414	114.203941	36.915745	46.718826	113.604233	38.7762985	14.271206	113.904087	-69.5182645	10.622344	113.551053
1.332538	2.239476	112.367142	-15.458633	12.68215	113.803009	40.677624	-17.930624	114.3508	36.815048	46.960377	113.668182	38.746336	14.5148765	114.009491	-69.663602	10.8494235	113.596527
1.722583	1.954379	112.455345	-15.544948	12.924017	113.880684	40.727417	-17.674278	114.496651	36.714302	47.192471	113.791405	38.7208595	14.7590965	114.144028	-69.8107555	11.0889375	113.61734
2.1243	1.636361	112.585297	-15.62727	13.170134	113.931442	40.788445	-17.409964	114.645958	36.616917	47.401302	113.955215	38.702681	14.995669	114.3005865	-69.957221	11.344599	113.5622975
2.560874	1.323434	112.650261	-15.694994	13.386266	113.903404	40.875698	-17.161955	114.810577	36.541306	47.641235	114.176964	38.708502	15.23964	114.4937705	-70.09849	11.532892	113.3130375
3.094595	0.947366	112.655304	-15.71242	13.547527	113.72715	41.037334	-16.939945	115.005066	36.530888	47.894527	114.477989	38.784111	15.477291	114.7415275	-70.208951	11.617763	112.7127725
3.939533	0.444226	112.470413	-15.673367	13.668634	113.026192	41.480438	-16.661631	115.358032	36.704899	48.246964	115.041542	39.0926685	15.7926665	115.199787	-70.4394025	11.5446015	110.852597
4.465514	0.150429	112.151527	-15.586038	13.674339	112.236069	41.824127	-16.498917	115.603638	36.839169	48.462788	115.481674	39.331648	15.9819355	115.542656	-70.503724	11.3667425	108.929482
4.977381	-0.121261	111.774765	-15.468889	13.668299	111.308289	42.211758	-16.37471	115.816498	37.000374	48.591099	115.787544	39.606066	16.1081945	115.802021	-70.543844	11.2284035	106.814557
5.326928	-0.361816	111.390556	-15.278143	13.638147	110.343109	42.493137	-16.262934	115.973129	37.10527	48.644848	115.831909	39.7992035	16.190957	115.902519	-70.3554895	11.085337	104.783699
5.593755	-0.618145	110.853645	-14.989241	13.562655	109.376434	42.744919	-16.183945	115.936157	37.153019	48.696716	115.633438	39.948969	16.2563855	115.7847975	-69.927451	10.8689245	102.9680705
6.407575	-1.224561	109.90419	-14.652437	13.455753	108.452591	43.002449	-16.176399	115.701904	37.256714	48.736145	115.257118	40.1295815	16.279873	115.479511	-69.4344555	10.631633	101.425671
6.626595	-1.529539	109.180702	-14.283085	13.349466	107.610085	43.225521	-16.125175	115.339828	37.395962	48.694778	114.718414	40.3107415	16.2848015	115.029121	-68.8769115	10.4141305	100.191049
6.913208	-2.104179	108.154869	-13.761335	13.186481	106.506012	43.485195	-16.000546	114.747559	37.605968	48.561199	113.834587	40.5455815	16.2803265	114.291073	-68.0682515	10.0926355	98.720951
7.02301	-2.494563	107.548546	-13.458331	13.127054	105.930946	43.665848	-15.946377	114.334503	37.771633	48.483162	113.34317	40.7187405	16.2683925	113.8388365	-67.6354025	9.9857155	98.0230555
7.080907	-2.867255	107.018913	-13.190731	13.134283	105.537453	43.776848	-15.834601	113.979134	37.909794	48.495693	113.038567	40.843321	16.330546	113.5088505	-67.224783	9.93802	97.5660555
7.023315	-3.07243	106.728386	-12.931922	13.247675	105.325111	43.931484	-15.711537	113.664734	38.083801	48.562023	112.864372	41.0076425	16.425243	113.264553	-66.8714865	10.070107	97.385669
6.961461	-3.478856	106.533745	-12.716474	13.483093	105.309807	44.063015	-15.5761	113.461891	38.219074	48.712875	112.817535	41.1410445	16.5683875	113.139713	-66.5739925	10.3977985	97.479901
6.825839	-3.789298	106.499863	-12.535723	13.774131	105.422234	44.19931	-15.41861	113.352013	38.388134	48.908337	112.834778	41.293722	16.7448635	113.0933955	-66.365168	10.8033985	97.7510725
6.660775	-4.094976	106.566849	-12.42383	14.103435	105.651222	44.283821	-15.230168	113.309181	38.5154	49.116615	112.907837	41.3996105	16.9432235	113.108509	-66.2472705	11.2636465	98.193935
6.258831	-4.537589	106.758438	-12.34983	14.613688	106.04808	44.358452	-14.932773	113.262901	38.684364	49.479149	113.141975	41.521408	17.273188	113.202438	-66.221068	11.954188	98.893722
5.915852	-4.858314	106.824615	-12.353562	14.940359	106.290909	44.374626	-14.731735	113.248764	38.713947	49.685566	113.312782	41.5442865	17.4769155	113.280773	-66.2514105	12.4038025	99.301045
5.549231	-5.169275	106.869255	-12.371589	15.210623	106.463074	44.386852	-14.536926	113.257584	38.727943	49.907597	113.461639	41.5573975	17.6853355	113.3596115	-66.3005755	12.7359105	99.5665365
5.203475	-5.544469	106.877602	-12.392833	15.410993	106.568886	44.433472	-14.357388	113.271072	38.706882	50.12315	113.588539	41.570177	17.882881	113.4298055	-66.355843	12.939105	99.7079665
4.765139	-5.927392	106.906487	-12.40766	15.538122	106.625618	44.51062	-14.196155	113.315056	38.661186	50.243896	113.643005	41.585903	18.0238705	113.4790305	-66.401223	13.0523735	99.7722055
4.348029	-6.358278	106.96608	-12.389606	15.567019	106.630882	44.658901	-14.081696	113.412834	38.574429	50.324482	113.584831	41.616665	18.121393	113.4988325	-66.395877	13.012645	99.7629315
3.883535	-6.854331	107.062675	-12.334899	15.483478	106.582748	44.82304	-14.013534	113.576149	38.482838	50.37886	113.398361	41.652939	18.182663	113.487255	-66.322737	12.784293	99.678241
3.107816	-7.684191	107.238701	-12.228579	15.18642	106.451538	45.133965	-13.998179	113.880432	38.340443	50.300247	112.946129	41.737204	18.151034	113.4132805	-66.194362	12.221806	99.4897955
2.590034	-8.290255	107.347282	-12.128212	14.897776	106.334412	45.395893	-14.037424	114.129128	38.271725	50.206608	112.538361	41.833809	18.084592	113.3337445	-66.090233	11.71096	99.3350795
2.061147	-8.895988	107.472542	-12.010324	14.560997	106.193069	45.652061	-14.108385	114.390457	38.192276	50.133503	112.084183	41.9221685	18.012559	113.23732	-65.9428165	11.109435	99.148818
1.466139	-9.515417	107.583092	-11.876478	14.228521	106.051231	45.927898	-14.193812	114.629875	38.048225	49.920582	111.618874	41.9880615	17.863385	113.1243745	-65.7410175	10.593657	98.9780875
0.852086	-10.136147	107.692108	-11.725107	13.895782	105.910278	46.155025	-14.260305	114.878952	37.994431	49.728001	111.109665	42.074728	17.733848	112.9943085	-65.524942	10.057716	98.8262475
0.140146	-10.714258	107.796654	-11.577436	13.609135	105.797768	46.382828	-14.345413	115.078964	37.894764	49.596344	110.655571	42.138796	17.6254655	112.8672675	-65.293668	9.5928045	98.7282685
-0.59937	-11.233336	107.899979	-11.454801	13.400202	105.72081	46.536167	-14.42314	115.236938	37.871109	49.382725	110.230133	42.203638	17.4797925	112.7335355	-65.11324	9.3206115	98.7080845
-1.775176	-11.904072	107.978233	-11.317644	13.189898	105.693367	46.70314	-14.54504	115.388939	37.804726	49.127819	109.781281	42.253933	17.2913895	112.58511	-64.889221	9.0884065	98.801624
-2.632223	-12.27536	107.99836	-11.30312	13.139236	105.73037	46.70528	-14.575523	115.417015	37.554615	49.161728	109.759995	42.1299475	17.2931025	112.588505	-64.7361875	8.9853695	98.872235
-3.559986	-12.592922	107.938171	-11.33995	13.139661	105.772171	46.664165	-14.585688	115.370178	37.87775	49.020447	109.56163	42.2709575	17.2173795	112.465904	-64.9508575	9.0619425	99.078438
-4.546628	-12.84816	107.862137	-11.412982	13.200864	105.814362	46.598713	-14.569976	115.280441	37.883091	49.026276	109.579063	42.240902	17.22815	112.429752	-65.066866	9.173578	99.198972
-5.504524	-13.044728	107.76944	-11.481065	13.309266	105.845024	46.517982	-14.526129	115.182411	37.840416	49.070847	109.603928	42.179199	17.272359	112.3931695	-65.141329	9.346173	99.2968785
-6.522453	-13.2068	107.647942	-11.560328	13.452575	105.864944	46.432976	-14.446346	115.015923	37.765503	49.142601	109.615852	42.0992395	17.3481275	112.3158875	-65.2198955	9.5570225	99.4140005
-7.624992	-13.301426	107.570732	-11.614633	13.592875	105.876266	46.380486	-14.362242	114.768944	37.632706	49.236847	109.56926	42.006596	17.4373025	112.169102	-65.235862	9.7484475	99.58343
-9.216804	-13.434331	107.436737	-11.594866	13.688109	105.894341	46.347969	-14.203617	114.283432	37.447502	49.34845	109.255051	41.8977355	17.5724165	111.7692415	-65.0874675	9.8038015	100.0194405
-10.253284	-13.546676	107.498505	-11.546304	13.638803	105.976692	46.369766	-14.154217	113.894547	37.382889	49.276531	108.841446	41.8763275	17.561157	111.3679965	-64.9689355	9.716449	100.5853875
-11.307058	-13.656794	107.779228	-11.466542	13.445415	106.162437	46.401741	-14.125938	113.521645	37.174702	49.136185	108.38871	41.7882215	17.5051235	110.9551775	-64.7213055	9.3857065	101.3696965
-12.349515	-13.730076	108.287933	-11.34979	13.112757	106.536522	46.507736	-14.200974	113.160934	36.919548	48.924995	107.816628	41.713642	17.3620105	110.488781	-64.413222	8.8635035	102.584263
-13.408802	-13.795501	108.980003	-11.184498	12.653516	106.962837	46.618004	-14.33804	112.877441	36.588375	48.637497	107.188461	41.6031895	17.1497285	110.032951	-63.9721855	8.1573035	103.892723
-14.431797	-13.869333	109.753784	-11.08728	12.069715	107.485458	46.716648	-14.52121	112.623535	36.384537	48.306023	106.656197	41.5505925	16.8924065	109.639866	-63.7251525	7.2470235	105.33105
-15.442482	-13.895657	110.512291	-11.045176	11.415858	108.04467	46.801357	-14.761281	112.359596	36.081749	47.988995	106.290176	41.441553	16.613857	109.324886	-63.531905	6.217859	106.764454
-16.959352	-13.838807	111.590363	-11.042705	10.384511	108.880219	46.897957	-15.177967	111.960793	35.631607	47.482407	105.864319	41.264782	16.15222	108.912556	-63.350192	4.616802	108.847882
-17.929401	-13.721956	112.208984	-11.054113	9.721022	109.363235	46.917065	-15.424578	111.736473	35.314144	47.174026	105.610359	41.1156045	15.874724	108.673416	-63.2238305	3.56732	110.053054
-18.764158	-13.558075	112.62989	-11.062988	9.170486	109.729301	46.909149	-15.626964	111.554512	35.029457	46.90168	105.424057	40.969303	15.637358	108.4892845	-63.095279	2.703614	110.9693175
-19.629826	-13.264637	113.012589	-11.071316	8.723949	109.982391	46.918957	-15.780969	111.422333	34.829636	46.697559	105.281242	40.8742965	15.458295	108.3517875	-63.0169285	1.989603	111.6129945
-20.300606	-12.980467	113.128189	-11.063199	8.391403	110.098564	46.982212	-15.901152	111.376549	34.710423	46.56464	105.204353	40.8463175	15.331744	108.290451	-62.9727155	1.451062	111.906677
-21.16325	-12.432301	113.030418	-11.006953	8.16029	110.041321	47.10638	-15.966588	111.345779	34.703808	46.495975	105.217316	40.905094	15.2646935	108.2815475	-62.919	1.0558865	111.8010945
-21.808235	-11.913583	112.695015	-10.927018	8.048836	109.839821	47.260189	-15.944366	111.280785	34.832172	46.508713	105.328659	41.0461805	15.2821735	108.304722	-62.9002165	0.8154985	111.37492
-22.792686	-10.932316	111.664032	-10.731034	7.996469	109.218124	47.557213	-15.788001	111.149147	35.201881	46.770168	105.594681	41.379547	15.4910835	108.371914	-62.841615	0.501854500000002	110.064334
-23.399143	-10.196772	110.71907	-10.562966	8.062868	108.629967	47.770782	-15.619596	110.953331	35.537437	47.000511	105.877556	41.6541095	15.6904575	108.4154435	-62.7800415	0.435278499999999	108.8444905
-23.791706	-9.477938	109.631058	-10.365013	8.203747	108.000816	47.944832	-15.374395	110.661697	35.892372	47.258434	106.172729	41.918602	15.9420195	108.417213	-62.648628	0.465474499999999	107.584419
-24.221983	-8.629794	108.737305	-10.131481	8.425181	107.421364	48.11639	-15.077538	110.297966	36.188118	47.583179	106.390717	42.152254	16.2528205	108.3443415	-62.415216	0.597541500000002	106.4983865
-24.663839	-7.722678	108.136543	-9.905003	8.725431	106.966866	48.279163	-14.802191	109.906387	36.415169	47.913116	106.485092	42.347166	16.5554625	108.1957395	-62.157172	0.8953995	105.7379925
-25.12849	-6.774152	107.805161	-9.756961	9.076777	106.65995	48.327061	-14.524961	109.59227	36.570721	48.154282	106.421188	42.448891	16.8146605	108.006729	-61.962813	1.3388935	105.313171
-25.532597	-5.758243	107.737625	-9.630418	9.477401	106.516182	48.297096	-14.295109	109.377159	36.657516	48.336746	106.239029	42.477306	17.0208185	107.808094	-61.738142	1.9339835	105.22427
-26.002186	-4.162519	107.860252	-9.441143	10.033891	106.492523	48.360649	-14.050656	109.225525	36.767406	48.543835	105.807449	42.5640275	17.2465895	107.516487	-61.4463135	2.8211925	105.468559
-26.251087	-3.028408	108.126007	-9.317826	10.251753	106.585518	48.417175	-13.906945	109.145844	36.808975	48.673119	105.53627	42.613075	17.383087	107.341057	-61.248727	3.120419	105.829979
-26.453213	-2.029199	108.376648	-9.203077	10.35043	106.731888	48.450779	-13.800432	109.007057	36.821674	48.736435	105.329002	42.6362265	17.4680015	107.1680295	-61.0423805	3.2328585	106.2957465
-26.65309	-1.085859	108.532837	-9.097888	10.332389	106.849136	48.456203	-13.759266	108.836601	36.819248	48.800995	105.157127	42.6377255	17.5208645	106.996864	-60.8335015	3.1439135	106.701408
-26.797009	0.012542	108.577774	-9.013348	10.21306	106.852951	48.476398	-13.732418	108.61657	36.80304	48.843456	104.985092	42.639719	17.555519	106.800831	-60.666415	2.870601	106.905071
-26.944223	1.079909	108.377502	-8.932653	10.030991	106.71669	48.48716	-13.705608	108.367096	36.782951	48.878433	104.823914	42.6350555	17.5864125	106.595505	-60.5003615	2.4755695	106.837875
-27.019999	2.153848	108.008835	-8.877162	9.854696	106.444336	48.527973	-13.677067	108.119606	36.773567	48.915142	104.659737	42.65077	17.6190375	106.3896715	-60.405094	2.0903545	106.4990005
-27.076757	3.855726	107.148849	-8.835326	9.642076	105.885521	48.658554	-13.555691	107.870232	36.796654	49.003765	104.440628	42.727604	17.724037	106.15543	-60.398256	1.560115	105.615612
-27.096981	5.111457	106.484581	-8.794283	9.569607	105.464409	48.816296	-13.439034	107.795158	36.831638	49.080715	104.376816	42.823967	17.8208405	106.085987	-60.412533	1.3183735	104.842831
-27.067387	6.351329	105.752777	-8.761244	9.566685	105.032852	48.982193	-13.281504	107.794273	36.900883	49.170761	104.409454	42.941538	17.9446285	106.1018635	-60.464026	1.1887415	103.9638405
-26.973978	7.733149	104.954185	-8.729593	9.617579	104.561386	49.143578	-13.121918	107.887558	37.028507	49.29937	104.551292	43.0860425	18.088726	106.219425	-60.5452285	1.146432	102.903347
-26.91011	9.170843	104.091118	-8.689562	9.687564	104.068947	49.320213	-12.975672	107.995712	37.183495	49.490997	104.766914	43.251854	18.2576625	106.381313	-60.630978	1.1174655	101.756581
-26.845104	10.552058	103.203979	-8.675622	9.745957	103.528801	49.44408	-12.824905	108.04789	37.330605	49.699482	105.034401	43.3873425	18.4372885	106.5411455	-60.7385865	1.0546255	100.5164565
-26.759567	12.037247	102.43132	-8.675879	9.810841	103.007004	49.466045	-12.687222	107.952057	37.463303	49.886921	105.318359	43.464674	18.5998495	106.635208	-60.816432	1.0218325	99.3788
-26.634714	14.337913	101.648903	-8.752107	9.827983	102.326653	49.211296	-12.527537	107.340561	37.501228	50.048592	105.59256	43.356262	18.7605275	106.4665605	-60.860476	0.895438500000001	98.1867455
-26.650467	15.805324	101.400734	-8.818541	9.775327	101.89537	48.858376	-12.49624	106.429863	37.38731	50.112946	105.531822	43.122843	18.808353	105.9808425	-60.759925	0.742301000000001	97.8098975
-26.614746	17.338778	101.336601	-8.895693	9.693908	101.44577	48.381027	-12.479411	105.09864	37.197807	50.128597	105.267487	42.789417	18.824593	105.1830635	-60.580803	0.563223000000001	97.7084765
-26.629147	18.850405	101.422668	-8.987463	9.649177	101.017609	47.830879	-12.41537	103.462425	36.590588	50.222576	105.043938	42.2107335	18.903603	104.2531815	-60.1856595	0.394751000000003	97.7820365
-26.63242	20.280415	101.689468	-9.157181	9.613789	100.666977	47.124969	-12.288423	101.681755	36.64373	50.034325	104.244766	41.8843495	18.872951	102.9632605	-60.1987115	0.354627000000001	98.3706935
-26.606487	21.692953	102.097168	-9.370868	9.635486	100.460434	46.527508	-12.158442	99.894592	36.225803	50.077309	103.617844	41.3766555	18.9594335	101.756218	-60.1183915	0.311538500000001	99.16465
-26.548317	23.096584	102.660767	-9.685719	9.620031	100.358688	45.852123	-11.921212	98.347618	35.779671	50.058693	103.100952	40.815897	19.0687405	100.724285	-60.187335	0.171321500000005	99.993091
-26.343065	25.150126	103.6399	-10.280424	9.681862	100.514397	44.954544	-11.535779	96.530373	35.220215	50.171642	102.618172	40.0873795	19.3179315	99.5742725	-60.6482275	0.045792500000001	101.4545215
-26.149902	26.406082	104.224037	-10.668362	9.747346	100.720558	44.528633	-11.269327	95.705582	34.972675	50.313179	102.55954	39.750654	19.521926	99.132561	-61.087378	-0.027234	102.308555
-25.847265	27.666559	104.75621	-11.055853	9.818761	100.945412	44.207718	-11.062657	95.190308	34.808399	50.37273	102.729881	39.5080585	19.6550365	98.9600945	-61.6197645	-0.0175144999999972	102.9307295
-25.428148	28.847439	105.146996	-11.378344	9.873218	101.16494	44.030029	-10.979571	94.974442	34.720535	50.442238	103.068909	39.375282	19.7313335	99.0216755	-62.13197	0.0151024999999976	103.3082045
-24.903519	30.012518	105.546272	-11.628258	9.915506	101.429108	43.96394	-10.967001	95.003113	34.674412	50.510822	103.527512	39.319176	19.7719105	99.2653125	-62.575692	0.0591015000000041	103.5929035
-24.275856	31.058079	106.007874	-11.8391	9.91668	101.75309	43.900143	-10.988673	95.220978	34.812813	50.408245	104.026009	39.356478	19.709786	99.6234935	-63.034678	0.123573999999998	103.8826865
-23.480202	32.02438	106.502975	-11.958551	9.903467	102.179657	43.852394	-11.034403	95.577011	34.966145	50.337845	104.681717	39.4092695	19.651721	100.129364	-63.3263715	0.155212999999996	104.22995
-22.115007	33.312386	107.45369	-12.054714	9.804542	102.980659	43.935669	-11.123721	96.342606	35.303734	50.15712	105.832825	39.6197015	19.5166995	101.0877155	-63.7291295	0.0923844999999979	104.8736025
-21.088112	33.991413	108.164177	-12.070647	9.682567	103.583527	44.089245	-11.237524	97.005424	35.547878	49.9804	106.792488	39.8185615	19.371438	101.898956	-63.9598555	-0.00630400000000009	105.268098
-19.926798	34.628441	108.915497	-12.058994	9.531842	104.247429	44.281639	-11.335583	97.795876	35.807602	49.778072	107.850861	40.0446205	19.2212445	102.8233685	-64.1626085	-0.157560500000002	105.6714895
-18.675562	35.151443	109.706841	-12.059414	9.377859	104.963577	44.538822	-11.419867	98.675522	36.064175	49.600929	108.999268	40.3014985	19.090531	103.837395	-64.4203265	-0.334812999999997	106.089759
-17.382683	35.568096	110.536156	-12.062461	9.253097	105.731049	44.810768	-11.53581	99.60717	36.294056	49.438511	110.195282	40.552412	18.9513505	104.901226	-64.677334	-0.4451565	106.560872
-15.985054	35.912132	111.367477	-12.089169	9.154008	106.496384	45.073387	-11.649776	100.545815	36.483913	49.317516	111.348465	40.77865	18.83387	105.94714	-64.956988	-0.525853999999999	107.045628
-14.535695	36.149723	112.150368	-12.148394	9.078562	107.197662	45.296394	-11.725839	101.394096	36.636292	49.221138	112.502014	40.966343	18.7476495	106.948055	-65.263131	-0.590525500000002	107.447269
-12.22915	36.322701	113.218811	-12.263384	8.990909	108.065269	45.526974	-11.848191	102.403427	36.791378	49.066113	114.048157	41.159176	18.608961	108.225792	-65.685944	-0.627143	107.904746
-10.624415	36.313896	113.733063	-12.323021	8.965425	108.50177	45.635147	-11.900999	102.836945	36.819389	49.016708	114.942276	41.227268	18.5578545	108.8896105	-65.87331	-0.627004500000002	108.1139295
-8.9719	36.241642	114.08725	-12.376835	8.991898	108.859718	45.647259	-11.89419	103.14901	36.839214	48.944038	115.658714	41.2432365	18.524924	109.403862	-65.9969065	-0.541127999999997	108.315574
-7.189181	36.093105	114.272415	-12.40979	9.046594	109.128464	45.657425	-11.844468	103.380836	36.844643	48.914478	116.180946	41.251034	18.535005	109.780891	-66.070614	-0.441817	108.476037
-5.449233	35.830257	114.331802	-12.401561	9.133007	109.328796	45.398472	-11.564035	103.831245	36.79512	48.939934	116.680229	41.096796	18.6879495	110.255737	-65.899918	-0.421935500000004	108.401855
-3.57772	35.485828	114.231636	-12.384977	9.243287	109.484123	45.589413	-11.414189	104.372429	36.736752	48.886738	117.083099	41.1630825	18.7362745	110.727764	-65.9330365	-0.249700499999999	108.240482
-1.670421	35.010681	113.990036	-12.346985	9.387331	109.624969	45.940037	-11.327619	105.230865	36.60561	48.971794	117.558739	41.2728235	18.8220875	111.394802	-65.9667935	-0.0474255000000028	107.855136
1.327568	34.135975	113.692429	-12.281629	9.64657	109.838806	47.016235	-11.469999	107.09063	36.319908	49.075092	118.508064	41.6680715	18.8025465	112.799347	-66.2313295	0.490593500000003	106.878265
3.285484	33.454201	113.543198	-12.186758	9.788528	109.896805	47.640797	-11.517022	108.802284	36.072556	49.138454	119.21109	41.8566765	18.810716	114.006687	-66.2301925	0.76634	105.786923
5.375175	32.613888	113.372192	-12.183934	9.942879	109.819733	48.204815	-11.657351	110.723923	35.782204	49.245064	119.965897	41.9935095	18.7938565	115.34491	-66.3613775	1.0919015	104.294556
7.382587	31.692595	113.236008	-12.177562	10.036464	109.547874	48.729225	-11.785233	112.775162	35.567833	49.258919	120.441345	42.148529	18.736843	116.6082535	-66.503653	1.336085	102.4874945
9.412173	30.678061	113.131035	-12.145706	10.06047	109.05677	49.203934	-11.919335	114.802742	35.382427	49.256207	120.80661	42.2931805	18.668436	117.804676	-66.5845925	1.452504	100.308864
11.264926	29.682259	113.159309	-12.070084	10.008411	108.464554	49.497932	-12.08544	116.544327	35.256012	49.125931	121.014114	42.376972	18.5202455	118.7792205	-66.51714	1.4965765	98.1498875
13.142835	28.481405	113.195847	-11.926274	9.889812	107.817482	49.631062	-12.228675	117.823883	35.184883	48.964581	121.161057	42.4079725	18.367953	119.49247	-66.2605205	1.411671	96.142494
15.644723	26.771318	113.243309	-11.492968	9.618986	106.711647	49.796764	-12.5454	118.996323	35.364983	48.725826	121.235489	42.5808735	18.090213	120.115906	-65.5668095	1.147759	93.307388
17.197838	25.566725	113.20031	-11.210084	9.475875	106.06929	49.88303	-12.807081	119.285309	35.671516	48.589169	121.082375	42.777273	17.891044	120.183842	-65.197441	1.060706	91.954738
18.565874	24.423409	113.116753	-10.935616	9.341216	105.516388	49.94836	-13.058371	119.265961	36.023285	48.487022	120.862373	42.9858225	17.7143255	120.064167	-64.8570545	0.968106499999998	90.968609
19.815973	23.260202	113.015106	-10.703874	9.21731	104.973244	50.029022	-13.296543	119.061615	36.329876	48.368057	120.591209	43.179449	17.535757	119.826412	-64.587197	0.898862999999999	90.120076
20.869473	22.133949	112.868156	-10.603762	9.180188	104.484627	50.050228	-13.438092	118.78997	36.557995	48.246418	120.289696	43.3041115	17.404163	119.539833	-64.5116355	0.956212999999998	89.429421
21.761808	21.083918	112.683868	-10.469437	9.18852	103.998657	50.103371	-13.52997	118.430962	36.62743	48.106113	120.022652	43.3654005	17.2880715	119.226807	-64.3042745	1.0889685	88.770507
22.518225	20.048214	112.40789	-10.277796	9.190691	103.517654	50.165833	-13.531969	118.002083	36.664444	47.977165	119.766403	43.4151385	17.222598	118.884243	-63.9707305	1.158784	88.151065
23.394558	18.389679	111.803673	-10.122776	9.287989	102.912224	50.291092	-13.578773	117.423927	36.704018	47.955368	119.359352	43.497555	17.1882975	118.3916395	-63.743107	1.3876805	87.4328085
23.824566	17.297955	111.365067	-9.977221	9.318745	102.514694	50.356312	-13.591584	117.010788	36.701115	47.963425	119.04335	43.5287135	17.1859205	118.027069	-63.4831555	1.4515695	87.002319
24.025799	16.255951	110.948059	-9.817815	9.350967	102.185226	50.426147	-13.601266	116.571701	36.708668	47.940601	118.652451	43.5674075	17.1696675	117.612076	-63.2030375	1.5322665	86.758376
24.256212	14.964283	110.190247	-9.662366	9.359015	101.877701	50.505989	-13.622016	116.120407	36.733578	47.952305	118.205551	43.6197835	17.1651445	117.162979	-62.9445155	1.5528855	86.592423
24.31942	13.715039	109.486977	-9.501433	9.338832	101.611816	50.578815	-13.645685	115.67662	36.791492	47.934292	117.716835	43.6851535	17.1443035	116.6967275	-62.6880195	1.5333605	86.5269045
24.28697	12.426045	108.820259	-9.341216	9.320688	101.440369	50.657509	-13.647263	115.226685	36.840191	47.877918	117.151306	43.74885	17.1153275	116.1889955	-62.431282	1.5260485	86.6917425
24.083542	11.106907	108.154572	-9.150434	9.30518	101.355972	50.727264	-13.649323	114.811775	36.873478	47.824276	116.576477	43.800371	17.0874765	115.694126	-62.101239	1.5228835	87.017818
23.550446	9.020016	107.266907	-8.884192	9.274876	101.341316	50.809788	-13.68392	114.364418	37.102707	47.669991	115.725304	43.9562475	16.9930355	115.044861	-61.7246315	1.5567165	87.637771
23.066483	7.597169	106.811951	-8.738971	9.234333	101.406166	50.824089	-13.698808	114.156845	37.227337	47.579632	115.275261	44.025713	16.940412	114.716053	-61.503655	1.528254	88.096279
22.410002	6.100972	106.388092	-8.636308	9.193361	101.475929	50.799519	-13.80084	113.983429	37.329521	47.51823	114.903107	44.06452	16.858695	114.443268	-61.337136	1.528027	88.50859
21.701302	4.560245	106.011734	-8.577871	9.13868	101.544365	50.736214	-13.97259	113.845039	37.380886	47.450768	114.535202	44.05855	16.739089	114.1901205	-61.214292	1.538271	88.8986095
20.809158	3.082952	105.684921	-8.555174	9.053648	101.515793	50.610935	-14.146678	113.686218	37.454967	47.388203	114.14856	44.032951	16.6207625	113.917389	-61.143299	1.4865335	89.114197
19.850592	1.445212	105.208244	-8.61454	8.974516	101.414612	50.439854	-14.367257	113.455902	37.548759	47.312214	113.657417	43.9943065	16.4724785	113.5566595	-61.2233865	1.4765535	89.2725645
18.832357	-0.184034	104.65934	-8.668375	8.882904	101.205338	50.218987	-14.60734	113.093254	37.541656	47.225498	113.042412	43.8803215	16.309079	113.067833	-61.2170715	1.456729	89.342843
17.190052	-2.684686	103.461456	-8.875446	8.773296	100.749588	49.802826	-14.968918	112.121811	37.517101	46.907639	111.627403	43.6599635	15.9693605	111.874607	-61.4108555	1.5772315	89.624569
16.057415	-4.4046	102.48777	-8.913984	8.603534	100.31501	49.484028	-15.257231	111.085999	37.460537	46.630516	110.385193	43.4722825	15.6866425	110.735596	-61.3002505	1.5204255	89.894424
14.863554	-6.150709	101.495506	-8.955615	8.397663	99.919914	49.006985	-15.411366	109.967491	37.325085	46.321545	108.984161	43.166035	15.4550895	109.475826	-61.077265	1.3402365	90.364002
13.656402	-7.920746	100.674187	-9.084024	8.172889	99.603363	48.487526	-15.618258	108.849319	37.158661	45.941631	107.598328	42.8230935	15.1616865	108.2238235	-60.9911415	1.1840915	90.9829025
12.381598	-9.690289	100.094666	-9.313213	7.910842	99.384384	47.976643	-15.903846	107.921967	37.006622	45.618988	106.35421	42.4916325	14.857571	107.1380885	-61.1180585	0.964112999999999	91.6306795
11.105994	-11.42444	99.756432	-9.645223	7.656004	99.269135	47.531448	-16.122564	107.21624	36.807949	45.4254	105.301895	42.1696985	14.651418	106.2590675	-61.4601445	0.660589999999999	92.2792025
9.858213	-13.119613	99.59124	-10.032456	7.412215	99.174004	47.159176	-16.337883	106.684563	36.512306	45.248695	104.38205	41.835741	14.455406	105.5333065	-61.900653	0.369024000000001	92.8147015
8.023148	-15.63353	99.446304	-10.5247	7.134028	99.039627	46.686684	-16.528343	106.053253	35.90649	45.047752	103.232681	41.296587	14.2597045	104.642967	-62.345987	0.00835149999999807	93.436287
6.892331	-17.24732	99.514801	-10.791668	6.973374	99.022675	46.390335	-16.522526	105.744789	35.512886	44.989811	102.562881	40.9516105	14.2336425	104.153835	-62.5349465	-0.286894500000002	93.891515
5.816693	-18.823315	99.711838	-11.009893	6.807946	99.082268	46.187008	-16.494034	105.580917	35.07048	44.916607	101.960037	40.628744	14.2112865	103.770477	-62.64853	-0.595394499999999	94.394059
4.831656	-20.371725	99.975807	-11.173336	6.636787	99.236778	46.054543	-16.427881	105.55645	34.651005	44.829323	101.512398	40.352774	14.200721	103.534424	-62.699446	-0.927147000000001	94.939132
3.909482	-21.853558	100.388351	-11.29797	6.474102	99.438507	46.005672	-16.337418	105.64183	34.352989	44.802593	101.241425	40.1793305	14.2325875	103.4416275	-62.7752705	-1.2843835	95.4353865
3.104929	-23.291368	100.795914	-11.416553	6.315299	99.655548	46.011772	-16.242096	105.823921	34.088688	44.921268	101.188995	40.05023	14.339586	103.506458	-62.883336	-1.708988	95.804638
2.327342	-24.654041	101.199104	-11.494799	6.176677	99.832787	46.075134	-16.186872	106.062111	33.937374	44.948952	101.259254	40.006254	14.38104	103.6606825	-62.995852	-2.027686	96.0048915
1.260292	-26.615482	101.64064	-11.590936	6.02603	100.009064	46.156708	-16.07988	106.4841	33.733322	45.068874	101.553604	39.945015	14.494497	104.018852	-63.126887	-2.442437	95.999276
0.601696	-27.838501	101.911484	-11.668402	5.964742	100.108589	46.154327	-16.016666	106.799698	33.671551	45.122166	101.755989	39.912939	14.55275	104.2778435	-63.249743	-2.623266	95.9393345
-0.001554	-29.014841	102.203217	-11.76122	5.910271	100.247147	46.132858	-15.985484	107.095406	33.574112	45.20274	102.01738	39.853485	14.608628	104.556393	-63.375925	-2.788086	95.937901
-0.60535	-30.045444	102.551781	-11.882992	5.856603	100.437675	46.08429	-15.935532	107.377335	33.493225	45.269619	102.276398	39.7887575	14.6670435	104.8268665	-63.5547415	-2.9538375	96.0484835
-0.952485	-31.237459	102.752129	-12.004742	5.850537	100.658752	46.027668	-15.902153	107.624908	33.41608	45.326992	102.540924	39.721874	14.7124195	105.082916	-63.731358	-3.0113455	96.234588
-1.466681	-31.944714	103.192345	-12.154324	5.883768	100.943253	45.960762	-15.878203	107.84156	33.326183	45.391785	102.762672	39.6434725	14.756791	105.302116	-63.9521205	-2.989255	96.58439
-1.969446	-31.480995	103.400574	-12.310513	5.953906	101.217102	45.861576	-15.83814	108.042679	33.221558	45.461937	102.941963	39.541567	14.8118985	105.492321	-64.162593	-2.9040865	96.941883
-2.612519	-30.779119	103.567184	-12.620955	6.073552	101.559387	45.654137	-15.691775	108.232376	33.005016	45.585541	103.251556	39.3295765	14.946883	105.741966	-64.5714865	-2.799779	97.376808
-3.001866	-30.157808	103.610825	-12.894477	6.186419	101.75872	45.490749	-15.567604	108.26899	32.791706	45.727722	103.458611	39.1412275	15.080059	105.8638005	-64.9301815	-2.707221	97.6536395
-3.475689	-29.372402	103.694641	-13.189526	6.319764	101.950981	45.312073	-15.441474	108.262321	32.502724	45.879135	103.650497	38.9073985	15.2188305	105.956409	-65.2864505	-2.5793025	97.945553
-3.901551	-28.589783	103.654243	-13.493402	6.463703	102.122078	45.121719	-15.287384	108.247009	32.146332	46.062798	103.822838	38.6340255	15.387707	106.0349235	-65.6208295	-2.460301	98.2092325
-4.203583	-27.780596	103.692863	-13.830672	6.612058	102.284752	44.933071	-15.124412	108.251099	31.777573	46.244125	103.984581	38.355322	15.5598565	106.11784	-66.016666	-2.3357405	98.451664
-4.497598	-26.955254	103.683685	-14.155271	6.737129	102.449226	44.764145	-14.947274	108.274696	31.422913	46.427345	104.128883	38.093529	15.7400355	106.2017895	-66.404071	-2.2657775	98.6966625
-4.838891	-26.092651	103.826096	-14.447247	6.821497	102.637566	44.606625	-14.779958	108.312241	31.020966	46.586193	104.236862	37.8137955	15.9031175	106.2745515	-66.7082895	-2.2601235	99.0005805
-5.117397	-24.653343	104.133095	-14.823586	6.945329	102.975128	44.386337	-14.565888	108.447311	30.476717	46.728939	104.343727	37.431527	16.0815255	106.395519	-67.078699	-2.1908675	99.554737
-5.286846	-23.615868	104.384766	-15.02306	7.017571	103.228287	44.248322	-14.392276	108.62645	30.153734	46.785812	104.405632	37.201028	16.196768	106.516041	-67.247148	-2.161626	99.940533
-5.325587	-22.542393	104.604378	-15.224107	7.09737	103.4757	44.141766	-14.256146	108.853149	29.836723	46.897766	104.51889	36.9892445	16.32081	106.6860195	-67.4374585	-2.12607	100.2653805
-5.386074	-21.492123	104.777229	-15.386313	7.180445	103.721413	44.077881	-14.153319	109.125046	29.664457	46.928967	104.77462	36.871169	16.387824	106.949833	-67.643795	-2.026934	100.492993
-5.42648	-20.306454	104.848648	-15.56389	7.23433	103.984764	43.965717	-14.00893	109.427216	29.579132	46.979298	105.230316	36.7724245	16.485184	107.328766	-67.9002045	-2.016524	100.640762
-5.44019	-19.089897	104.897156	-15.7636	7.255941	104.298233	43.82114	-13.847865	109.772179	29.58452	47.03841	106.016815	36.70283	16.5952725	107.894497	-68.23003	-2.0833905	100.701969
-5.351672	-17.900551	104.872147	-15.987043	7.280095	104.722153	43.695961	-13.737388	110.135635	29.672071	47.050949	107.092987	36.684016	16.6567805	108.614311	-68.658102	-2.0965905	100.829995
-5.3275	-16.053398	104.988777	-16.389633	7.32585	105.504295	43.425434	-13.599697	110.82003	29.88821	47.005585	109.125374	36.656822	16.702944	109.972702	-69.436088	-2.051244	101.035888
-5.249468	-14.780609	105.226242	-16.659399	7.382494	106.106377	43.238239	-13.517512	111.310349	30.063305	47.055077	110.582474	36.650772	16.7687825	110.9464115	-69.96957	-2.0037945	101.2663425
-5.107292	-13.56332	105.6138	-16.913084	7.521304	106.74189	43.029243	-13.462048	111.828087	30.184225	47.130035	111.938812	36.606734	16.8339935	111.8834495	-70.432902	-1.7913855	101.6003305
-5.041904	-12.400374	106.202354	-17.146418	7.741891	107.348419	42.892555	-13.436312	112.346313	30.249115	47.170284	113.060463	36.570835	16.866986	112.703388	-70.863671	-1.383204	101.99345
-4.978513	-11.193526	106.770645	-17.348803	8.004404	107.888626	42.783279	-13.402613	112.878677	30.219143	47.208778	113.895607	36.501211	16.9030825	113.387142	-71.198817	-0.894274500000002	102.39011
-4.93465	-10.028729	107.384491	-17.554998	8.256784	108.35215	42.717396	-13.32867	113.3526	30.115185	47.279175	114.416504	36.4162905	16.9752525	113.884552	-71.5262865	-0.4616845	102.819748
-4.82868	-8.95097	107.930244	-17.75922	8.45553	108.739494	42.651188	-13.22498	113.807106	29.957756	47.338886	114.698746	36.304472	17.056953	114.252926	-71.822912	-0.145893000000001	103.226062
-4.842365	-7.497756	108.750198	-18.107216	8.589547	109.238602	42.605064	-13.09753	114.466545	29.676804	47.362335	114.893166	36.140934	17.1324025	114.6798555	-72.355366	0.0466914999999979	103.7973485
-4.867671	-6.52924	109.266449	-18.36771	8.563027	109.591988	42.563602	-13.077797	114.909653	29.466454	47.301407	114.975739	36.015028	17.111805	114.942696	-72.750448	0.0142490000000031	104.24128
-4.938598	-5.625005	109.849785	-18.649958	8.408469	110.002853	42.467216	-13.116328	115.33284	29.266666	47.194775	115.077003	35.866941	17.0392235	115.2049215	-73.166857	-0.222285499999998	104.8007845
-4.965494	-4.802992	110.325287	-18.927595	8.150872	110.44986	42.363972	-13.231894	115.676323	29.094639	47.066521	115.296532	35.7293055	16.9173135	115.4864275	-73.5844955	-0.615569499999999	105.4132925
-5.059622	-4.047039	110.802689	-19.189941	7.814177	110.918961	42.218807	-13.425496	115.931412	28.941458	46.91436	115.588226	35.5801325	16.744432	115.759819	-73.9600145	-1.116078	106.078103
-5.153768	-3.24424	111.169174	-19.424097	7.450547	111.378632	42.008015	-13.622755	116.06617	28.792397	46.733875	115.943459	35.400206	16.55556	116.0048145	-74.2484	-1.654466	106.7524495
-5.266008	-2.471683	111.509537	-19.595884	7.135212	111.811081	41.773216	-13.769703	116.072678	28.693794	46.531338	116.313782	35.233505	16.3808175	116.19323	-74.425273	-2.1103935	107.428932
-5.400423	-1.348305	111.905289	-19.727655	6.846647	112.399712	41.489948	-13.974047	116.056549	28.704062	46.37291	116.764954	35.097005	16.1994315	116.4107515	-74.552315	-2.5061375	108.3886725
-5.404148	-0.627545	112.199493	-19.712151	6.854009	112.734695	41.394295	-13.944324	116.147614	28.827196	46.340405	116.972221	35.1107455	16.1980405	116.5599175	-74.5350475	-2.4900225	108.9094725
-5.416729	0.175095	112.530258	-19.642567	7.02543	113.031342	41.443485	-13.772164	116.291977	29.00742	46.339783	117.06369	35.2254525	16.2838095	116.6778335	-74.5105865	-2.2329495	109.3848505
-5.433261	1.004896	112.847588	-19.53742	7.282304	113.286606	41.567593	-13.69094	116.458527	29.224699	46.349789	117.138504	35.396146	16.3294245	116.7985155	-74.470986	-1.7648165	109.7746965
-5.470878	1.765379	113.117073	-19.425022	7.493168	113.509369	41.734035	-13.452403	116.739883	29.41433	46.339844	117.17347	35.5741825	16.4437205	116.9566765	-74.4242265	-1.4573845	110.0620615
-5.476096	2.48877	113.478577	-19.316921	7.656298	113.759247	41.973991	-13.118219	117.190971	29.598894	46.286495	117.105972	35.7864425	16.584138	117.1484715	-74.4202845	-1.271542	110.3700225
-5.536803	3.164839	113.82692	-19.200762	7.782099	114.075317	42.205574	-13.081908	117.651764	29.744333	46.337444	117.156914	35.9749535	16.627768	117.404339	-74.3764775	-1.06357	110.746295
-5.583747	4.051472	114.367485	-19.01129	7.7763	114.476822	42.526653	-12.945004	118.366776	30.030045	46.305962	117.405281	36.278349	16.680479	117.8860285	-74.300929	-1.127879	111.0676155
-5.637821	4.647283	114.75425	-18.921532	7.67876	114.750397	42.759583	-12.919349	118.904068	30.348427	46.212742	117.630096	36.554005	16.6466965	118.267082	-74.397069	-1.2891765	111.233712
-5.749253	5.287932	115.131035	-18.87332	7.552466	115.059372	42.913235	-13.042274	119.288406	30.637928	46.273205	117.839958	36.7755815	16.6154655	118.564182	-74.5222215	-1.5105335	111.554562
-5.914353	5.92644	115.418457	-18.844307	7.470612	115.326401	42.876598	-13.111427	119.600128	30.775108	46.374477	117.879318	36.825853	16.631525	118.739723	-74.514467	-1.690301	111.913079
-6.049199	6.584112	115.54985	-18.82069	7.546386	115.516731	42.893143	-12.969819	119.852051	30.929157	46.398373	117.884995	36.91115	16.714277	118.868523	-74.55253	-1.621505	112.164939
-6.237417	7.247712	115.699211	-18.789003	7.731347	115.750206	43.046673	-12.900895	119.976318	31.168619	46.582214	117.868378	37.107646	16.8406595	118.922348	-74.685652	-1.3779655	112.578064
-6.394366	7.915974	115.942177	-18.693815	7.961482	116.039703	43.182011	-12.943862	120.046104	31.366535	46.866344	117.944099	37.274273	16.961241	118.9951015	-74.661903	-1.038277	113.0843045
-6.593487	8.974227	116.313972	-18.516157	8.29346	116.466759	43.368633	-12.616608	120.143112	31.546139	46.954136	118.316856	37.457386	17.168764	119.229984	-74.4897	-0.581844	113.703534
-6.816502	9.760122	116.743698	-18.407471	8.55245	116.85994	43.703552	-12.338456	120.346809	31.710148	47.074951	118.858276	37.70685	17.3682475	119.6025425	-74.521792	-0.263347499999998	114.1173375
-7.090959	10.56338	117.344711	-18.312504	8.806419	117.389282	44.096157	-12.332535	120.636536	31.833162	47.427006	119.461868	37.9646595	17.5472355	120.049202	-74.5896675	0.0656025000000007	114.729362
-7.3626	11.280755	117.932358	-18.220623	9.002942	117.87915	44.306553	-12.379084	120.938347	31.790695	47.738056	120.056534	38.048624	17.679486	120.4974405	-74.48987	0.326398000000001	115.2608595
-7.693235	11.959519	118.29953	-18.125574	9.160115	118.263138	44.521488	-12.115941	121.29792	31.712961	47.891998	120.740768	38.1172245	17.8880285	121.019344	-74.3683725	0.432201499999998	115.506932
-8.027386	12.569828	118.740341	-18.025333	9.313887	118.683411	44.829731	-11.888448	121.671555	31.87809	48.178337	121.283272	38.3539105	18.1449445	121.4774135	-74.4045765	0.482829499999998	115.8894085
-8.360538	13.145629	119.218613	-17.891088	9.455301	119.144585	45.208462	-11.832259	121.99218	31.960297	48.548054	121.674896	38.5843795	18.3578975	121.833538	-74.3665555	0.552704500000001	116.455632
-8.857742	14.032769	119.628975	-17.587624	9.597082	119.666374	45.693108	-11.753235	122.286179	32.131813	48.593925	121.887825	38.9124605	18.420345	122.087002	-74.0877085	0.773819000000003	117.245746
-9.302482	14.631012	119.736603	-17.350651	9.636213	119.896828	45.951283	-11.631286	122.358276	32.263374	48.603069	121.763275	39.1073285	18.4858915	122.0607755	-73.8086305	0.786534499999998	117.7328805
-9.712687	15.15953	119.792488	-17.092382	9.615298	120.019424	46.208027	-11.587409	122.361649	32.450294	48.556793	121.520424	39.3291605	18.484692	121.9410365	-73.5139245	0.745903999999999	118.0978115
-10.140504	15.620563	119.664803	-16.812458	9.531959	120.033356	46.404278	-11.621695	122.218559	32.624149	48.487545	121.29245	39.5142135	18.432925	121.7555045	-73.1391295	0.630993000000004	118.3112075
-10.550988	16.078871	119.522095	-16.515207	9.361506	119.958374	46.540253	-11.752966	121.827553	32.88784	48.376453	121.067932	39.7140465	18.3117435	121.4477425	-72.7444605	0.411268500000002	118.4690055
-10.978927	16.585762	119.295288	-16.192516	9.153219	119.785095	46.595558	-11.920908	121.129898	33.140327	48.203671	120.870659	39.8679425	18.1413815	121.0002785	-72.2529745	0.165056499999999	118.5699115
-11.429611	17.106045	119.074989	-15.878211	8.897264	119.56115	46.543404	-11.926128	120.202103	33.427193	48.006214	120.5961	39.9852985	18.040043	120.3991015	-71.7417205	-0.245515000000001	118.7231985
-12.104501	17.754402	118.760788	-15.413449	8.647335	119.264458	46.339214	-11.805201	118.317223	33.818089	47.863712	119.770645	40.0786515	18.0292555	119.043934	-70.9055495	-0.734585499999998	119.484982
-12.459072	18.253599	118.60627	-15.139529	8.619869	119.112778	46.106564	-11.866786	116.907562	33.94614	47.849094	118.886887	40.026352	17.991154	117.8972245	-70.30541	-0.751416000000003	120.3283315
-12.753866	18.788061	118.365898	-14.885223	8.681157	118.921791	45.802376	-11.860323	115.442696	33.978718	47.827133	117.664932	39.890547	17.983405	116.553814	-69.660993	-0.621091	121.289768
-13.037287	19.327557	118.000237	-14.599247	8.753505	118.570343	45.414982	-11.761548	114.036308	33.910835	47.879356	116.377342	39.6629085	18.058904	115.206825	-68.8614025	-0.551894000000001	121.933861
-13.222204	19.859528	117.327225	-14.32093	8.878022	117.976784	45.060482	-11.654335	112.782112	33.729832	48.068386	115.037201	39.395157	18.2070255	113.9096565	-68.037017	-0.450981500000001	122.0439115
-13.291864	20.319607	116.334328	-14.133861	8.94787	117.053368	44.840126	-11.643475	111.665939	33.550728	48.154121	113.629379	39.195427	18.255323	112.647659	-67.463149	-0.359583000000001	121.459077
-13.306767	20.789967	115.023026	-13.952216	9.051007	115.89489	44.707619	-11.654673	110.746323	33.43071	48.072453	112.275375	39.0691645	18.20889	111.510849	-66.9735965	-0.106876	120.278931
-13.019167	21.42308	113.097679	-13.779826	9.059697	114.048424	44.722954	-11.565837	109.60305	33.383911	47.834213	110.758423	39.0534325	18.134188	110.1807365	-66.6130845	-0.0147939999999984	117.9161115
-12.603545	21.863401	112.067398	-14.023209	9.20186	113.425323	44.803436	-11.596433	108.966354	33.569221	47.65044	110.284042	39.1863285	18.0270035	109.625198	-67.2327465	0.376716499999997	117.225448
-12.048848	22.236473	111.322868	-13.717704	8.881685	112.230751	44.794502	-11.680624	108.492783	33.864166	47.563164	110.160027	39.329334	17.94127	109.326405	-66.764742	-0.177900000000001	115.135097
-11.206758	22.634521	110.927269	-13.739908	8.852064	111.782387	44.608517	-11.713346	108.095383	34.190498	47.441978	110.190071	39.3995075	17.864316	109.142727	-66.8793235	-0.160187999999998	114.422047
-10.430284	23.045397	110.801872	-13.73768	8.931264	111.529602	44.340252	-11.781036	107.79612	34.500366	47.275848	110.420319	39.420309	17.747406	109.1082195	-66.895669	0.115122	113.9509845
-9.490055	23.393612	110.681412	-13.729733	9.056921	111.336311	44.187458	-11.955955	107.532394	34.818745	47.127403	110.735466	39.5031015	17.585724	109.13393	-66.9625675	0.528118000000003	113.538692
-8.429532	23.701544	110.545036	-13.706856	9.304822	111.140732	44.043873	-12.130505	107.328224	35.166412	47.017056	110.942719	39.6051425	17.4432755	109.1354715	-67.0188545	1.1663685	113.1459925
-6.61989	24.021118	110.134819	-13.660155	9.664727	110.919525	43.875008	-12.308395	107.188049	35.694702	46.788044	111.022781	39.784855	17.2398245	109.105415	-67.105165	2.0896295	112.733635
-5.407792	24.139761	110.110306	-13.596165	9.737597	110.951653	43.743267	-12.355028	107.140099	35.855965	46.637707	110.952255	39.799616	17.1413395	109.046177	-66.991946	2.3338545	112.857129
-4.056174	24.125898	110.031715	-13.542456	9.69417	110.932243	43.677975	-12.449466	107.184326	35.933983	46.48056	111.04847	39.805979	17.015547	109.116398	-66.890891	2.372793	112.748088
-2.607917	24.050245	109.650612	-13.50641	9.612603	110.73996	43.8634	-12.654552	107.434669	36.059677	46.36182	111.166824	39.9615385	16.853634	109.3007465	-66.9743585	2.371572	112.1791735
-1.127761	23.920885	109.351219	-13.463424	9.491193	110.529327	44.198002	-12.901145	107.874153	36.228325	46.216064	111.170853	40.2131635	16.6574595	109.522503	-67.1400115	2.3249265	111.536151
0.399259	23.658714	109.212288	-13.413659	9.271028	110.55764	44.423965	-13.033481	108.389877	36.270592	45.993824	111.123955	40.3472785	16.4801715	109.756916	-67.1745965	2.0618845	111.358364
2.083434	23.382477	109.225883	-13.296397	9.049084	110.757217	44.639881	-13.133504	108.991119	36.251534	45.733418	111.238876	40.4457075	16.299957	110.1149975	-67.0385015	1.798211	111.3994365
4.644273	22.883974	109.443375	-13.089238	8.774544	110.968742	45.212673	-13.495999	110.217369	36.527222	45.486427	111.581947	40.8699475	15.995214	110.899658	-67.0484235	1.553874	111.037826
6.416972	22.506187	109.593941	-12.935514	8.573718	110.93721	45.724258	-13.835398	111.187218	36.85854	45.342819	111.897934	41.291399	15.7537105	111.542576	-67.162427	1.3937255	110.331844
8.259987	22.13336	109.814201	-12.719861	8.347036	110.910812	46.13298	-13.990376	112.0056	37.161343	45.217247	112.28833	41.6471615	15.6134355	112.146965	-67.0868835	1.0806365	109.674659
10.073606	21.689224	110.003448	-12.452202	8.153996	110.929573	46.381119	-14.040971	112.561668	37.468723	45.074745	112.622032	41.924921	15.516887	112.59185	-66.829325	0.791104999999998	109.267296
11.951909	21.257942	110.137619	-12.153102	7.983844	110.928749	46.503132	-14.099632	112.906555	37.812305	44.94775	112.932816	42.1577185	15.424059	112.9196855	-66.4639225	0.543629000000001	108.9378125
13.780524	20.82453	110.248688	-11.853369	7.843933	110.854149	46.688644	-14.273275	113.053558	38.169949	44.811794	113.115906	42.4292965	15.2692595	113.084732	-66.1360345	0.418606499999999	108.623566
15.585077	20.319977	110.256218	-11.580156	7.707185	110.690674	46.957062	-14.594634	113.071182	38.519295	44.577755	113.230873	42.7381785	14.9915605	113.1510275	-65.8984905	0.422809499999998	108.2303205
18.324543	19.624973	110.040573	-11.145423	7.51609	110.564491	47.122173	-14.897662	112.691757	39.215054	44.148045	113.227402	43.1686135	14.6251915	112.9595795	-65.4594595	0.406988499999999	108.1694025
20.057627	19.07884	109.856483	-10.887969	7.40348	110.632286	47.097763	-14.973476	112.274597	39.496727	43.888222	113.206825	43.297245	14.457373	112.740711	-65.073183	0.349587	108.523861
21.771147	18.533894	109.733566	-10.726978	7.38048	110.584244	47.084038	-15.082474	112.036667	39.723736	43.700298	113.174232	43.403887	14.308912	112.6054495	-64.857843	0.452048000000001	108.5630385
23.477182	18.018051	109.682755	-10.646179	7.433734	110.337029	47.219051	-15.237594	111.979713	39.944099	43.59285	113.157524	43.581575	14.177628	112.5686185	-64.873933	0.689840000000002	108.1054395
25.10535	17.394621	109.588608	-10.617382	7.481986	110.102974	47.355534	-15.339669	111.88456	40.026653	43.544716	113.180145	43.6910935	14.1025235	112.5323525	-64.9258575	0.8614485	107.6735955
26.749605	16.838446	109.414818	-10.569832	7.504937	110.083809	47.416378	-15.379767	111.662827	39.995354	43.486393	113.114273	43.705866	14.053313	112.38855	-64.84553	0.956561000000001	107.779068
28.367863	16.249939	109.296539	-10.528272	7.490262	110.175941	47.448757	-15.432307	111.509537	39.884369	43.434658	113.067032	43.666563	14.0011755	112.2882845	-64.723107	0.979348500000002	108.0635975
30.529442	15.355392	109.544205	-10.546122	7.426404	110.316444	47.526447	-15.500929	111.512962	39.824219	43.364357	113.14608	43.675333	13.931714	112.329521	-64.767577	0.921094	108.303367
32.302349	14.550076	109.538437	-10.571482	7.359188	110.38623	47.609142	-15.595995	111.570297	39.871773	43.316845	113.234306	43.7404575	13.860425	112.4023015	-64.8834215	0.857951	108.3701585
33.793781	13.787693	109.695816	-10.572527	7.290708	110.425842	47.653355	-15.689981	111.649849	39.930023	43.218483	113.312057	43.791689	13.764251	112.480953	-64.936743	0.817165000000001	108.370731
34.455769	12.531489	109.752121	-10.540056	7.203008	110.428513	47.707714	-15.804897	111.72924	40.037552	43.110565	113.357719	43.872633	13.652834	112.5434795	-64.952745	0.753181999999999	108.3135465
34.554585	11.403843	109.797203	-10.476611	7.115595	110.360359	47.756142	-15.952195	111.817764	40.155575	42.973793	113.375618	43.9558585	13.510799	112.596691	-64.9090805	0.720390999999999	108.124027
34.017628	10.479836	109.730026	-10.407548	7.014868	110.260918	47.800182	-16.134815	111.8927	40.268333	42.791576	113.373543	44.0342575	13.3283805	112.6331215	-64.8493535	0.7013555	107.8887145
33.413773	9.578474	109.807228	-10.341672	6.89399	110.175049	47.802204	-16.295914	111.957123	40.368797	42.578873	113.393196	44.0855005	13.1414795	112.6751595	-64.7688445	0.646500499999998	107.6749385
32.575996	8.350817	109.951614	-10.217406	6.645893	110.112312	47.792221	-16.602993	112.0252	40.558918	42.231441	113.469437	44.1755695	12.814224	112.7473185	-64.6103815	0.477562000000002	107.4773055
32.080971	7.339569	109.997467	-10.140835	6.426661	110.132217	47.784248	-16.876961	112.107132	40.739861	41.95298	113.540459	44.2620545	12.5380095	112.8237955	-64.5437245	0.315312500000003	107.4406385
31.590614	6.283353	110.105194	-10.085979	6.15369	110.199203	47.780037	-17.167149	112.206223	40.8675	41.699375	113.662193	44.3237685	12.266113	112.934208	-64.4957265	0.0412669999999977	107.464198
31.062273	5.411373	110.260239	-10.049039	5.860696	110.30265	47.765503	-17.433382	112.352623	41.115891	41.413498	113.750626	44.440697	11.990058	113.0516245	-64.538775	-0.268665999999998	107.5536755
30.425802	4.464583	110.385048	-10.019924	5.5734	110.418533	47.790642	-17.702852	112.524208	41.21521	41.179314	113.795212	44.502926	11.738231	113.15971	-64.542774	-0.591430999999998	107.677356
29.776138	3.526991	110.542747	-10.027849	5.297386	110.527847	47.825985	-17.924774	112.731346	41.248291	40.959396	113.823723	44.537138	11.517311	113.2775345	-64.592836	-0.922538999999999	107.7781595
29.202206	2.61939	110.684921	-10.055468	5.038914	110.604324	47.913239	-18.084681	112.978279	41.222252	40.784027	113.799629	44.5677455	11.349673	113.388954	-64.6786815	-1.271845	107.819694
28.148392	1.415376	110.943733	-10.127728	4.726875	110.672569	48.103451	-18.181608	113.447067	40.953846	40.656742	113.788582	44.5286485	11.237567	113.6178245	-64.7841045	-1.783817	107.7273135
27.408558	0.599997	111.170303	-10.139986	4.561186	110.743309	48.287304	-18.185143	113.798866	40.801613	40.634769	113.765266	44.5444585	11.224813	113.782066	-64.8244305	-2.102441	107.704552
26.728434	-0.18678	111.386383	-10.121514	4.422533	110.896767	48.47448	-18.132933	114.17868	40.706623	40.621708	113.768616	44.5905515	11.2443875	113.973648	-64.8335795	-2.3993215	107.819886
25.999281	-0.851713	111.644234	-10.076692	4.279115	111.104652	48.677498	-18.022017	114.525642	40.48592	40.61697	113.885353	44.581709	11.2974765	114.2054975	-64.735093	-2.7392465	108.0038065
25.197065	-1.565318	111.898132	-10.03068	4.136865	111.356781	48.902069	-17.879377	114.849136	40.365929	40.683208	114.091156	44.633999	11.4019155	114.470146	-64.695359	-3.1281855	108.243416
24.450596	-2.248949	112.208763	-10.000164	4.035672	111.598709	49.132896	-17.760593	115.092453	40.24411	40.791767	114.355896	44.688503	11.515587	114.7241745	-64.688831	-3.444243	108.4732435
23.658775	-2.804239	112.434448	-9.991085	3.982188	111.849152	49.312244	-17.6112	115.297272	40.11311	40.911213	114.602325	44.712677	11.6500065	114.9497985	-64.694847	-3.6856305	108.7485055
22.298557	-3.662842	112.634789	-10.028999	4.005385	112.136337	49.499001	-17.2638	115.49218	39.862625	41.085388	114.952576	44.680813	11.910794	115.222378	-64.738811	-3.900024	109.050296
21.429607	-4.205848	112.720596	-10.085261	4.062941	112.288818	49.537052	-16.999813	115.520264	39.684517	41.216965	115.157066	44.6107845	12.108576	115.338665	-64.7813065	-3.982694	109.238971
20.526548	-4.654372	112.691208	-10.137782	4.134361	112.453522	49.554737	-16.764748	115.45755	39.521618	41.351673	115.293442	44.5381775	12.2934625	115.375496	-64.8137415	-4.0247405	109.531548
19.514839	-5.146239	112.58007	-10.17433	4.197495	112.628532	49.540218	-16.527746	115.334579	39.350876	41.465645	115.368317	44.445547	12.4689495	115.351448	-64.794207	-4.0739595	109.905616
18.563854	-5.64441	112.516106	-10.210864	4.266913	112.815559	49.518429	-16.26899	115.154312	39.166962	41.580494	115.413155	44.3426955	12.655752	115.2837335	-64.7644235	-4.121926	110.3473845
17.624006	-6.088687	112.452744	-10.254603	4.36773	113.040138	49.496506	-15.977128	114.961754	38.966297	41.710644	115.364983	44.2314015	12.866758	115.1633685	-64.7406075	-4.131298	110.9169075
16.578539	-6.51118	112.422707	-10.30003	4.489233	113.280167	49.484913	-15.639612	114.788818	38.784676	41.858849	115.263054	44.1347945	13.1096185	115.025936	-64.7348545	-4.1311525	111.534398
15.11272	-7.19696	112.600159	-10.414644	4.685495	113.648605	49.474476	-15.136273	114.67025	38.427032	42.113609	115.189301	43.950754	13.488668	114.9297755	-64.780042	-4.117678	112.3674345
14.130412	-7.605847	112.781158	-10.518407	4.830835	113.858429	49.43042	-14.839448	114.765755	38.167183	42.366844	115.237701	43.7988015	13.763698	115.001728	-64.8356155	-4.102028	112.71513
13.058487	-8.006676	113.049545	-10.63282	4.981989	114.020706	49.393116	-14.586952	114.915359	37.90247	42.709702	115.240906	43.647793	14.061375	115.0781325	-64.913433	-4.097397	112.9632795
12.064311	-8.462468	113.307808	-10.751716	5.11832	114.172211	49.357975	-14.386113	115.102562	37.641846	42.990891	115.212585	43.4999105	14.302389	115.1575735	-65.0033425	-4.065749	113.1868485
11.127206	-8.841046	113.570198	-10.851302	5.205772	114.33638	49.299412	-14.231028	115.25946	37.395432	43.183907	115.159821	43.347422	14.4764395	115.2096405	-65.050026	-4.0648955	113.4631195
10.113399	-9.242979	113.757538	-10.902834	5.244564	114.512459	49.256897	-14.189093	115.322266	37.15229	43.377731	115.098572	43.2045935	14.594319	115.210419	-65.0102615	-4.105191	113.814499
9.104312	-9.6672	113.966049	-10.913599	5.256204	114.71019	49.130516	-14.255597	115.343056	36.912872	43.603142	115.123138	43.021694	14.6737725	115.233097	-64.848892	-4.1613645	114.187283
7.747874	-10.268261	114.292191	-10.859511	5.276691	115.082375	48.770138	-14.312938	115.02211	36.644958	43.929626	115.0746	42.707548	14.808344	115.048355	-64.42657	-4.254962	115.116395
6.801321	-10.632002	114.430153	-10.790433	5.344519	115.377716	48.384888	-14.449336	114.763931	36.48214	44.011383	115.093491	42.433514	14.7810235	114.928711	-64.01438	-4.0919855	115.826721
5.831703	-11.00197	114.575874	-10.754031	5.446195	115.664673	47.94685	-14.459181	114.524094	36.41515	44.005836	115.163124	42.181	14.7733275	114.843609	-63.689062	-3.8809375	116.485737
4.915038	-11.349185	114.742538	-10.761117	5.564344	115.944099	47.589348	-14.291218	114.240433	36.431587	44.053181	115.222572	42.0104675	14.8809815	114.7315025	-63.5327015	-3.7522935	117.1566955
4.074614	-11.69292	114.833763	-10.833312	5.677128	116.206192	47.329868	-14.13447	113.975571	36.435863	44.004814	115.33812	41.8828655	14.935172	114.6568455	-63.5494895	-3.580916	117.7555385
2.939428	-11.974159	115.026024	-10.921843	5.773469	116.409897	47.095707	-13.995872	113.851807	36.380394	43.87352	115.51944	41.7380505	14.938824	114.6856235	-63.5817365	-3.391886	118.1341705
1.985496	-12.339501	115.166115	-11.044453	5.876122	116.541611	46.901878	-13.928729	113.819191	36.233791	43.799938	115.705154	41.5678345	14.9356045	114.7621725	-63.6567405	-3.1833605	118.3210495
0.529721	-12.758396	115.376877	-11.267694	5.999895	116.615715	46.624771	-13.878448	114.174202	36.005028	43.868847	115.783585	41.3148995	14.9951995	114.9788935	-63.8502875	-2.9954095	118.2525365
-0.415635	-13.052485	115.429451	-11.42564	6.067795	116.607414	46.466671	-13.826394	114.453033	35.871082	43.968689	115.791092	41.1688765	15.0711475	115.1220625	-64.0201565	-2.9355575	118.0927655
-1.405926	-13.385452	115.52932	-11.572075	6.085898	116.58226	46.32637	-13.801167	114.77494	35.697445	44.019104	115.679886	41.0119075	15.1089685	115.227413	-64.1560575	-2.9371725	117.937107
-2.254157	-13.783881	115.603577	-11.697547	6.031787	116.556534	46.223236	-13.834101	115.120354	35.494907	43.993748	115.511147	40.8590715	15.0798235	115.3157505	-64.2541655	-3.0162495	117.7973175
-3.095453	-14.087115	115.690567	-11.835394	5.940403	116.507462	46.271904	-13.957873	115.401627	35.31311	43.952049	115.458237	40.792507	14.997088	115.429932	-64.463295	-3.116282	117.584992
-3.986249	-14.366587	115.760056	-11.982484	5.8461	116.453064	46.359924	-14.091926	115.664993	35.154232	43.934517	115.440056	40.757078	14.9212955	115.5525245	-64.722046	-3.2290955	117.3536035
-4.914598	-14.621804	115.849754	-12.157275	5.781055	116.400864	46.391186	-14.16453	115.953529	34.998005	43.945469	115.420868	40.6945955	14.8904695	115.6871985	-65.0091455	-3.3283595	117.1145295
-6.202038	-15.020444	116.003525	-12.433027	5.754	116.332458	46.382717	-14.219016	116.331718	34.751804	43.983562	115.404419	40.5672605	14.882273	115.8680685	-65.4333145	-3.374273	116.7968475
-7.036053	-15.165928	116.1129	-12.62929	5.756078	116.301331	46.332203	-14.196308	116.60968	34.595757	44.0341	115.42717	40.46398	14.918896	116.018425	-65.72256	-3.40674	116.584237
-7.848594	-15.265831	116.100357	-12.810814	5.766969	116.269325	46.278111	-14.153461	116.97509	34.454662	44.087997	115.5457	40.3663865	14.967268	116.260395	-65.9880145	-3.43333	116.278255
-8.788592	-15.325792	116.128601	-12.999285	5.772898	116.270004	46.220203	-14.103399	117.328354	34.333916	44.158993	115.814529	40.2770595	15.027797	116.5714415	-66.2756295	-3.482001	115.9685665
-9.70929	-15.342736	116.136383	-13.178989	5.82029	116.321922	46.151138	-14.051617	117.65242	34.245293	44.276279	116.190445	40.1982155	15.112331	116.9214325	-66.5561935	-3.471751	115.7224115
-10.52954	-15.412119	116.04937	-13.337927	5.87457	116.388062	46.028164	-13.973102	117.958046	34.148205	44.411182	116.642593	40.0881845	15.21904	117.3003195	-66.7640385	-3.4699	115.4758045
-11.396992	-15.36625	115.970062	-13.498161	5.957932	116.487549	45.92466	-13.905963	118.150307	34.07806	44.55946	117.15963	40.00136	15.3267485	117.6549685	-66.997682	-3.4108845	115.3201295
-12.772187	-15.207519	115.808067	-13.727739	6.151084	116.633377	45.764793	-13.757089	118.300774	33.999325	44.783371	117.781876	39.882059	15.513141	118.041325	-67.337537	-3.210973	115.225429
-13.779591	-15.07033	115.758705	-13.871759	6.321811	116.730583	45.666306	-13.637137	118.310699	33.963272	44.950359	118.075729	39.814789	15.656611	118.193214	-67.558307	-3.012989	115.267952
-14.73114	-14.979701	115.808594	-14.005394	6.546537	116.845154	45.535229	-13.499162	118.276123	33.906036	45.12809	118.205048	39.7206325	15.814464	118.2405855	-67.7314205	-2.72139	115.4497225
-15.67497	-14.828326	115.940308	-14.112951	6.765928	116.926048	45.418652	-13.333809	118.294075	33.812275	45.304768	118.109802	39.6154635	15.9854795	118.2019385	-67.8413655	-2.4536235	115.6501575
-16.623718	-14.641194	116.093979	-14.204654	6.947704	116.974762	45.323204	-13.172356	118.313934	33.676262	45.45142	117.888702	39.499733	16.139532	118.101318	-67.909041	-2.244124	115.848206
-17.736841	-14.470916	116.35598	-14.277501	7.074462	116.993179	45.28064	-13.086642	118.322395	33.506332	45.527874	117.517426	39.393486	16.220616	117.9199105	-67.948488	-2.071692	116.0664475
-18.780138	-14.327608	116.630127	-14.332567	7.105322	116.993591	45.207958	-13.038693	118.305099	33.33102	45.587437	117.060242	39.269489	16.274372	117.6826705	-67.934623	-2.063728	116.3045115
-20.252129	-14.088667	116.963974	-14.403704	6.991883	116.954575	45.103882	-13.03845	118.237114	33.015762	45.614265	116.279579	39.059822	16.2879075	117.2583465	-67.86723	-2.3041415	116.6508035
-21.311157	-13.834795	117.100967	-14.438067	6.847595	116.878632	45.073166	-13.084938	118.218376	32.790085	45.577484	115.748955	38.9316255	16.246273	116.9836655	-67.8077595	-2.551083	116.7735985
-22.34705	-13.567487	117.159424	-14.477304	6.684532	116.755592	45.079033	-13.125175	118.184784	32.572468	45.528511	115.263412	38.8257505	16.201668	116.724098	-67.7803585	-2.832604	116.787086
-23.340611	-13.312514	117.027237	-14.519176	6.539248	116.576263	45.093136	-13.114223	118.161812	32.366844	45.464699	114.85714	38.72999	16.175238	116.509476	-67.768342	-3.096742	116.64305
-24.30447	-12.8888	116.892151	-14.562394	6.44978	116.359261	45.084064	-13.045378	118.16423	32.162621	45.414318	114.521172	38.6233425	16.18447	116.342701	-67.7481305	-3.28491	116.375821
-25.31333	-12.38584	116.665634	-14.607155	6.408951	116.138229	45.093212	-12.953983	118.142143	32.000099	45.392834	114.226952	38.5466555	16.2194255	116.1845475	-67.7609655	-3.4015235	116.0919105
-26.316967	-11.835182	116.459442	-14.641337	6.400816	115.949181	45.059723	-12.836567	118.106117	31.86149	45.406651	114.028671	38.4606065	16.285042	116.067394	-67.7432805	-3.48341	115.830968
-27.688503	-10.890569	116.139961	-14.657905	6.458827	115.749489	45.022297	-12.641914	117.92675	31.714922	45.49704	113.898674	38.3686095	16.427563	115.912712	-67.6844195	-3.509909	115.586266
-28.664536	-10.050957	115.963104	-14.645544	6.564835	115.681923	44.978683	-12.492806	117.780983	31.669453	45.631016	113.889969	38.324068	16.569105	115.835476	-67.615156	-3.439435	115.52837
-29.591803	-9.191364	115.859924	-14.613845	6.722281	115.634064	44.959007	-12.355339	117.637405	31.671021	45.784836	113.910675	38.315014	16.7147485	115.77404	-67.542704	-3.2701865	115.494088
-30.458828	-8.288233	115.773438	-14.575523	6.916211	115.65065	44.941025	-12.205419	117.446342	31.687185	45.96352	113.946831	38.314105	16.8790505	115.6965865	-67.465151	-3.0466285	115.6047135
-31.340727	-7.208545	115.84227	-14.538813	7.134531	115.708305	44.909294	-12.060622	117.196426	31.710285	46.161697	113.943741	38.3097895	17.0505375	115.5700835	-67.3874155	-2.7814755	115.8465265
-32.177006	-6.034334	116.06768	-14.501257	7.353804	115.842651	44.830681	-11.94698	116.827843	31.668484	46.334137	113.875755	38.2495825	17.1935785	115.351799	-67.2520965	-2.4859705	116.333503
-33.058514	-4.919928	116.359375	-14.469963	7.538861	116.004715	44.690014	-11.949964	116.333214	31.602251	46.445847	113.704811	38.1461325	17.2479415	115.0190125	-67.0860585	-2.1702195	116.9904175
-34.215675	-3.083889	116.98288	-14.449759	7.697717	116.228317	44.361366	-11.973455	115.501694	31.431412	46.546783	113.302147	37.896389	17.286664	114.4019205	-66.795907	-1.89123	118.0547135
-34.939968	-1.800954	117.417549	-14.478191	7.745837	116.337776	44.086285	-12.013243	114.910194	31.259514	46.586117	113.040924	37.6728995	17.286437	113.975559	-66.6292815	-1.794763	118.699993
-35.595413	-0.56729	117.657593	-14.544584	7.776149	116.401756	43.80547	-12.04457	114.412292	31.06373	46.615791	112.787415	37.4346	17.2856105	113.5998535	-66.523768	-1.7333125	119.2036585
-36.164265	0.780256	117.862144	-14.637217	7.806089	116.42028	43.524967	-12.045784	113.9599	30.865973	46.659817	112.619171	37.19547	17.3070165	113.2895355	-66.469904	-1.6948385	119.5510245
-36.691574	2.142009	118.000069	-14.775176	7.844125	116.416084	43.294086	-12.051997	113.608078	30.691439	46.702606	112.532578	36.9927625	17.3253045	113.070328	-66.5431145	-1.6370545	119.76184
-37.168213	3.486838	118.024704	-14.959494	7.895144	116.405869	43.049461	-12.037604	113.365318	30.502453	46.780006	112.476181	36.775957	17.371201	112.9207495	-66.694945	-1.580913	119.8909885
-37.482239	4.897601	118.092346	-15.152693	7.967615	116.418159	42.814991	-12.029286	113.216736	30.31468	46.823727	112.378929	36.5648355	17.3972205	112.7978325	-66.8702215	-1.4619905	120.0384855
-37.78899	7.076915	118.142998	-15.440475	8.101136	116.4561	42.475395	-12.015838	113.114799	30.011147	46.833912	112.181961	36.243271	17.409037	112.64838	-67.124221	-1.206765	120.26382
-37.881386	8.481837	118.125092	-15.62056	8.162281	116.453514	42.280739	-12.024475	113.101624	29.844784	46.871525	112.068153	36.0627615	17.423525	112.5848885	-67.3038815	-1.098963	120.3221395
-37.863125	10.002646	118.070534	-15.756531	8.201141	116.456879	42.114941	-12.054689	113.074341	29.740099	46.904808	111.964035	35.92752	17.4250595	112.519188	-67.440582	-1.0227775	120.39457
-37.664425	11.4901	117.977318	-15.858309	8.254002	116.407104	41.916344	-12.087965	113.008308	29.710556	46.930351	111.940292	35.81345	17.421193	112.4743	-67.530068	-0.913189000000003	120.339908
-37.424622	12.924428	117.733215	-15.902327	8.276334	116.2817	41.718319	-12.159248	112.854507	29.777294	46.877281	111.997589	35.7478065	17.3590165	112.426048	-67.5524605	-0.806348500000002	120.137352
-37.055363	14.471189	117.414871	-15.9446	8.244235	116.056671	41.506165	-12.237295	112.545059	29.89867	46.872883	112.111435	35.7024175	17.317794	112.328247	-67.5916175	-0.829324	119.785095
-36.521183	15.972272	117.155647	-15.956409	8.213787	115.732574	41.250725	-12.221901	112.085464	30.077627	46.863232	112.262978	35.664176	17.3206655	112.174221	-67.576994	-0.893091500000001	119.290927
-35.574932	18.216181	116.898918	-15.971398	8.197205	115.263878	40.88092	-12.188981	111.18969	30.319592	46.88205	112.534294	35.600256	17.3465345	111.861992	-67.543052	-0.9521245	118.665764
-34.718235	19.709278	116.841866	-15.955064	8.258216	115.033813	40.613358	-12.064711	110.636353	30.505148	46.928867	112.768051	35.559253	17.432078	111.702202	-67.469381	-0.915645999999999	118.365424
-33.844341	21.136404	116.879295	-15.949003	8.355339	114.914978	40.327377	-11.853625	110.2136	30.705856	47.031826	113.064529	35.5166165	17.5891005	111.6390645	-67.4146225	-0.878422499999999	118.1908915
-32.825619	22.558863	116.981888	-15.933071	8.510828	114.914154	40.294041	-11.692347	109.946404	30.897566	47.205582	113.430511	35.5958035	17.7566175	111.6884575	-67.4619455	-0.734961500000001	118.1398505
-31.611479	23.902067	117.124306	-15.908202	8.680638	114.973785	40.357246	-11.469519	109.885826	31.068361	47.372864	113.903488	35.7128035	17.9516725	111.894657	-67.5292075	-0.590396500000001	118.052913
-30.382183	25.183153	117.314568	-15.88746	8.852236	115.115509	40.495491	-11.193236	110.038033	31.229397	47.546982	114.491882	35.862444	18.176873	112.2649575	-67.637364	-0.472401000000001	117.9660605
-28.985382	26.329157	117.495239	-15.876797	9.044706	115.324997	40.668087	-10.916306	110.403976	31.412458	47.764252	115.23497	36.0402725	18.423973	112.819473	-67.7938665	-0.334561000000001	117.830521
-26.896269	28.008566	117.910477	-15.909145	9.354331	115.730263	41.192795	-10.565147	111.213287	31.732958	48.067841	116.650139	36.4628765	18.751347	113.931713	-68.2811665	-0.0426850000000023	117.528813
-25.289417	28.895422	118.125656	-15.9561	9.583943	116.048897	41.47662	-10.319941	111.939873	31.952009	48.26265	117.640709	36.7143145	18.9713545	114.790291	-68.6265145	0.196531499999999	117.307503
-23.835096	29.783232	118.480392	-16.036636	9.796223	116.396118	41.750755	-10.105257	112.739288	32.144238	48.443489	118.666824	36.9474965	19.169116	115.703056	-69.0207685	0.42333	117.08918
-22.240452	30.533072	118.842804	-16.145988	10.012114	116.75779	41.992889	-9.912613	113.553154	32.292519	48.587795	119.557526	37.142704	19.337591	116.55534	-69.43468	0.686637000000001	116.96024
-20.589355	31.172926	119.258621	-16.250406	10.230002	117.146233	42.222466	-9.743053	114.326111	32.384346	48.774326	120.356987	37.303406	19.5156365	117.341549	-69.804218	0.944367500000002	116.950917
-18.964754	31.67429	119.658173	-16.319387	10.434891	117.553284	42.407673	-9.598735	115.019119	32.407188	48.909821	121.008636	37.4074305	19.655543	118.0138775	-70.0462045	1.214239	117.0926905
-17.190371	32.041363	119.942581	-16.371309	10.601974	117.939697	42.582436	-9.479531	115.659546	32.430794	49.025093	121.47052	37.506615	19.772781	118.565033	-70.249233	1.431167	117.314361
-14.79724	32.446281	120.360527	-16.40745	10.791615	118.424591	42.822342	-9.393246	116.497467	32.467747	49.160839	121.929741	37.6450445	19.8837965	119.213604	-70.4599445	1.6994335	117.635578
-13.003185	32.561867	120.408928	-16.447248	10.880803	118.638519	42.971413	-9.424967	117.002487	32.513905	49.246502	122.148064	37.742659	19.9107675	119.5752755	-70.637155	1.8508385	117.7017625
-11.327596	32.576241	120.445396	-16.46784	10.960516	118.775772	43.054615	-9.4295	117.487129	32.592728	49.246525	122.288467	37.8236715	19.9085125	119.887798	-70.7593515	2.0125195	117.663746
-9.805545	32.515144	120.53344	-16.50769	11.042097	118.868431	43.09655	-9.441565	117.920235	32.752323	49.197899	122.343208	37.9244365	19.878167	120.1317215	-70.9398165	2.206027	117.6051405
-7.98289	32.356712	120.542236	-16.533234	11.101589	118.950691	43.150257	-9.440608	118.292984	32.818748	49.148525	122.510529	37.9845025	19.8539585	120.4017565	-71.0509705	2.3492195	117.4996255
-6.286745	31.979382	120.64006	-16.528973	11.161323	119.014679	43.244682	-9.4061	118.657516	32.863712	49.081409	122.728729	38.054197	19.8376545	120.6931225	-71.112143	2.4849915	117.3362355
-4.73128	31.682411	120.764496	-16.519444	11.234275	119.06414	43.378838	-9.406475	119.055351	33.042763	49.036789	123.042992	38.2108005	19.815157	121.0491715	-71.2496885	2.653393	117.0791085
-2.434567	30.963486	121.04348	-16.46936	11.39141	119.101761	43.69281	-9.477273	119.661476	33.295395	48.978615	123.642876	38.4941025	19.750671	121.652176	-71.4328225	3.032149	116.551346
-0.954089	30.409971	121.240166	-16.442854	11.545093	119.13813	43.887814	-9.517403	120.046654	33.437874	49.005783	123.992371	38.662844	19.74419	122.0195125	-71.548552	3.345996	116.2567475
0.489603	29.808817	121.3284	-16.3081	11.673728	119.081238	44.053268	-9.5201	120.33403	33.615685	49.05703	124.202087	38.8344765	19.768465	122.2680585	-71.4506765	3.578991	115.8944175
1.861783	29.069065	121.331635	-16.191164	11.846076	119.022575	44.245491	-9.488353	120.50943	33.688499	49.115135	124.333885	38.966995	19.813391	122.4216575	-71.349323	3.878761	115.6234925
3.208999	28.311941	121.265541	-16.063225	12.028095	118.897835	44.42672	-9.464114	120.62825	33.922432	49.123108	124.317955	39.174576	19.829497	122.4731025	-71.301026	4.226693	115.3225675
4.498907	27.49637	121.106972	-15.875411	12.171676	118.701706	44.625301	-9.449223	120.665504	34.143211	49.135601	124.2481	39.384256	19.843189	122.456802	-71.135078	4.500163	114.94661
5.71296	26.54969	120.9048	-15.641315	12.288197	118.415192	44.874962	-9.454726	120.669579	34.397984	49.145424	124.14415	39.636473	19.845349	122.4068645	-70.919103	4.731045	114.4235195
7.414595	24.98772	120.484482	-15.248233	12.460492	117.89782	45.275311	-9.522733	120.564842	34.815693	49.131001	123.872688	40.045502	19.804134	122.218765	-70.541968	5.11685	113.576875
8.449288	23.941914	120.066025	-14.977501	12.579957	117.507935	45.52652	-9.536557	120.479294	35.189865	49.124111	123.531487	40.3581925	19.793777	122.0053905	-70.3131945	5.366137	113.0104795
9.393171	22.766317	119.622841	-14.6777	12.696977	117.06572	45.792927	-9.519913	120.384216	35.482933	49.193047	123.131088	40.63793	19.836567	121.757652	-69.99333	5.557387	112.373788
10.255551	21.569857	119.146027	-14.370249	12.817119	116.600021	46.073849	-9.518628	120.252243	35.373878	49.408966	122.812775	40.7238635	19.945169	121.532509	-69.4643615	5.689069	111.667533
10.99911	20.355513	118.55024	-14.130781	12.986454	116.168442	46.368076	-9.541288	120.138908	35.899208	49.397835	122.089722	41.133642	19.9282735	121.114315	-69.395204	6.0446345	111.222569
11.645276	19.078362	117.999588	-13.810298	13.096473	115.739655	46.629841	-9.553996	119.995705	36.314358	49.433475	121.309456	41.4720995	19.9397395	120.6525805	-69.0926955	6.2532065	110.8267295
12.276411	17.673969	117.405365	-13.466241	13.15937	115.340164	46.883717	-9.617687	119.813629	36.682018	49.408298	120.53878	41.7828675	19.8953055	120.1762045	-68.7153495	6.4234345	110.5041235
12.844072	15.711731	116.642036	-12.960672	13.128783	114.75457	47.267334	-9.837559	119.58419	37.096611	49.383362	119.317711	42.1819725	19.7729015	119.4509505	-68.1033165	6.4846645	110.0581895
13.107979	14.325092	116.153099	-12.641657	13.010671	114.369858	47.508179	-9.987864	119.39325	37.390266	49.307034	118.614517	42.4492225	19.659585	119.0038835	-67.7325365	6.361757	109.7358325
13.310616	12.867123	115.733528	-12.352831	12.843633	113.984772	47.737755	-10.146535	119.228073	37.652256	49.192654	117.921829	42.6950055	19.5230595	118.574951	-67.4006675	6.1642065	109.394593
13.393551	11.510957	115.292549	-12.1025	12.68745	113.603508	47.921272	-10.295478	119.104172	37.895733	49.080338	117.288483	42.9085025	19.39243	118.1963275	-67.1135025	5.98247	109.0106885
13.364675	10.151753	114.913307	-11.896491	12.550418	113.274048	48.046406	-10.405425	118.948074	38.093273	48.94099	116.760887	43.0698395	19.2677825	117.8544805	-66.8628215	5.8330535	108.6936155
13.221177	8.784504	114.592804	-11.742329	12.466816	113.046074	48.146431	-10.54142	118.763519	38.267147	48.840107	116.226639	43.206789	19.1493435	117.495079	-66.691447	5.7842885	108.597069
12.968415	7.492452	114.357338	-11.609774	12.419903	112.919258	48.184715	-10.650577	118.604156	38.429008	48.764488	115.76918	43.3068615	19.0569555	117.186668	-66.5264095	5.7828505	108.651848
12.455024	5.718138	114.143562	-11.475043	12.403604	112.89109	48.240414	-10.782387	118.374931	38.625465	48.662991	115.254868	43.4329395	18.940302	116.8148995	-66.3830255	5.866906	108.9672805
11.988757	4.515498	114.063026	-11.401076	12.405192	112.964043	48.246174	-10.826256	118.241539	38.707508	48.630905	115.005196	43.476841	18.9023245	116.6233675	-66.278993	5.9080595	109.3047185
11.476407	3.381931	114.027	-11.323315	12.421129	113.072136	48.284386	-10.866487	118.075989	38.767097	48.573326	114.856873	43.5257415	18.8534195	116.466431	-66.1723715	5.9888385	109.677841
10.890464	2.364599	113.990486	-11.27424	12.43527	113.200829	48.307476	-10.916589	117.912254	38.795334	48.53297	114.763	43.551405	18.8081905	116.337627	-66.099885	6.0623495	110.064031
10.245659	1.302449	113.951027	-11.231367	12.457976	113.322556	48.325027	-10.954073	117.753281	38.795616	48.53281	114.671181	43.5603215	18.7893685	116.212231	-66.0230555	6.1265835	110.432881
9.567099	0.255605	113.892029	-11.205726	12.450865	113.415657	48.346981	-10.975873	117.57193	38.755527	48.536369	114.647102	43.551254	18.780248	116.109516	-65.962706	6.121482	110.721798
8.828176	-0.692753	113.801537	-11.190638	12.421987	113.472878	48.367043	-10.995814	117.372284	38.70372	48.537117	114.659584	43.5353815	18.7706515	116.015934	-65.9166575	6.0733225	110.929822
7.638914	-2.085851	113.582169	-11.198631	12.3427	113.489761	48.374081	-11.021486	117.068878	38.618843	48.523163	114.725479	43.496462	18.7508385	115.8971785	-65.893724	5.9345615	111.0823435
6.770445	-3.017445	113.46315	-11.200222	12.281343	113.478279	48.379421	-11.013077	116.905807	38.546925	48.49773	114.783119	43.463173	18.7423265	115.844463	-65.863617	5.8203595	111.112095
5.894336	-3.871227	113.355698	-11.219262	12.240079	113.477394	48.367413	-10.984657	116.791473	38.449867	48.465912	114.850975	43.40864	18.7406275	115.821224	-65.847164	5.7395305	111.133564
4.981125	-4.683241	113.334763	-11.2453	12.206865	113.501213	48.374073	-10.978931	116.738197	38.363968	48.429913	114.905426	43.3690205	18.725491	115.8218115	-65.8596205	5.688239	111.1806145
4.022374	-5.496673	113.306808	-11.287746	12.180886	113.541962	48.385509	-10.985662	116.751884	38.289455	48.414219	114.973808	43.337482	18.7142785	115.862846	-65.912974	5.6474935	111.221078
3.036395	-6.305461	113.289703	-11.325078	12.150883	113.585045	48.404663	-11.004977	116.803513	38.201321	48.390736	115.06987	43.302992	18.6928795	115.9366915	-65.953148	5.6088865	111.2333985
2.039504	-7.012577	113.321342	-11.363307	12.103968	113.635078	48.4212	-11.030999	116.880081	38.135685	48.381771	115.173866	43.2784425	18.675386	116.0269735	-66.0050565	5.53255	111.2431825
0.414269	-8.123865	113.383636	-11.410756	12.025377	113.705536	48.445351	-11.09368	117.001167	38.043022	48.339428	115.246109	43.2441865	18.622874	116.123638	-66.0656985	5.42788	111.287434
-0.683776	-8.857196	113.435684	-11.421702	11.939544	113.748314	48.475063	-11.158582	117.089317	37.981041	48.262272	115.216324	43.228052	18.551845	116.1528205	-66.071456	5.327243	111.3438075
-1.770858	-9.498201	113.58596	-11.396279	11.829031	113.789474	48.489147	-11.252722	117.193413	37.947426	48.182732	115.097404	43.2182865	18.465005	116.1454085	-66.0108445	5.193057	111.4335395
-2.922901	-10.163102	113.724136	-11.357436	11.678384	113.833412	48.532967	-11.382255	117.325317	37.916557	48.042423	114.916023	43.224762	18.330084	116.12067	-65.939634	5.026684	111.546154
-4.126116	-10.812921	113.895348	-11.290793	11.482397	113.854935	48.637753	-11.540657	117.476143	37.9189	47.85078	114.69635	43.2783265	18.1550615	116.0862465	-65.8599125	4.8097325	111.6236235
-5.268004	-11.42251	114.058792	-11.20875	11.255323	113.842987	48.753113	-11.715839	117.657921	37.938297	47.661583	114.43734	43.345705	17.972872	116.0476305	-65.763205	4.537774	111.6383435
-6.423639	-11.974074	114.17524	-11.112111	11.006481	113.787231	48.855465	-11.899299	117.836998	37.979805	47.42421	114.140594	43.417635	17.7624555	115.988796	-65.641857	4.2505065	111.585666
-8.318906	-12.737038	114.198433	-10.971156	10.626021	113.62513	48.972786	-12.150672	118.000481	38.017761	47.070946	113.751236	43.4952735	17.460137	115.8758585	-65.4375855	3.791905	111.3744015
-9.52388	-13.150464	114.090904	-10.90882	10.39754	113.465622	49.020409	-12.281246	118.02623	38.042107	46.870033	113.531784	43.531258	17.2943935	115.779007	-65.348898	3.5006865	111.152237
-10.807652	-13.502807	113.88118	-10.874297	10.206489	113.276245	49.020603	-12.380359	117.999886	38.041111	46.707291	113.359772	43.530857	17.163466	115.679829	-65.279451	3.249512	110.872661
-12.144476	-13.773293	113.601776	-10.860257	10.070418	113.073135	49.016029	-12.452908	117.919197	38.027966	46.624752	113.261864	43.5219975	17.085922	115.5905305	-65.2425115	3.054914	110.5557395
-13.454442	-13.968394	113.310219	-10.875225	9.99894	112.902161	48.98378	-12.470892	117.811478	37.9627	46.582108	113.20211	43.47324	17.055608	115.506794	-65.22369	2.942272	110.297528
-14.801374	-14.007652	113.149704	-10.891698	9.985672	112.815948	48.940319	-12.464094	117.684219	37.897808	46.580185	113.146339	43.4190635	17.0580455	115.415279	-65.2024595	2.9132985	110.216617
-16.286533	-14.004127	113.197037	-10.918277	10.004148	112.857262	48.8815	-12.427416	117.57058	37.797981	46.611446	113.042572	43.3397405	17.092015	115.306576	-65.1762945	2.916281	110.407948
-18.374441	-13.863589	113.685669	-10.974113	9.997318	113.221802	48.781696	-12.38683	117.480453	37.608959	46.591221	112.811134	43.1953275	17.1021955	115.1457935	-65.1435535	2.8924405	111.2978105
-19.850393	-13.679856	114.347855	-10.98557	9.910931	113.692871	48.738449	-12.400187	117.482826	37.442799	46.545849	112.581635	43.090624	17.072831	115.0322305	-65.061764	2.749031	112.3535115
-21.301285	-13.455992	115.173721	-11.019227	9.761886	114.290596	48.719376	-12.461267	117.51548	37.271393	46.480221	112.377106	42.9953845	17.009477	114.946293	-65.0338385	2.514295	113.634899
-22.677418	-13.158004	116.130852	-11.07284	9.547249	114.95652	48.666668	-12.543096	117.568275	37.071651	46.369232	112.212791	42.8691595	16.913068	114.890533	-65.0148395	2.18143	115.022507
-24.081446	-12.751731	117.01487	-11.170125	9.304713	115.602638	48.616795	-12.663952	117.603859	36.81501	46.256695	112.088074	42.7159025	16.7963715	114.8459665	-65.0561525	1.8130545	116.3593095
-25.45985	-12.333831	117.717911	-11.281505	9.017165	116.136192	48.518257	-12.780756	117.600014	36.541992	46.130146	112.008202	42.5301245	16.674695	114.804108	-65.0931345	1.359635	117.468276
-26.732901	-11.857011	118.264008	-11.409602	8.71104	116.533348	48.431282	-12.896699	117.539574	36.229279	46.029213	111.959946	42.3302805	16.566257	114.74976	-65.1494845	0.855823000000001	118.316936
-28.671518	-10.90619	118.650078	-11.63319	8.293581	116.851486	48.22739	-12.997707	117.326546	35.794147	45.911499	111.88401	42.0107685	16.456896	114.605278	-65.2771485	0.130265999999999	119.097694
-29.821873	-10.276222	118.612335	-11.783656	8.059671	116.87117	48.089455	-13.018395	117.126991	35.544659	45.830441	111.851273	41.817057	16.406023	114.489132	-65.384369	-0.286681000000002	119.253208
-30.971363	-9.467352	118.458214	-11.905399	7.895556	116.751846	47.981949	-13.00544	116.880989	35.327892	45.815285	111.815964	41.6549205	16.4049225	114.3484765	-65.4657185	-0.613810500000002	119.1552155
-32.053684	-8.552139	118.183754	-12.014194	7.816595	116.55043	47.902901	-12.967952	116.622292	35.088169	45.903255	111.75827	41.495535	16.4676515	114.190281	-65.523923	-0.834461500000002	118.910579
-33.036278	-7.635144	117.832115	-12.112569	7.81804	116.286613	47.792606	-12.879938	116.389168	34.906643	45.989086	111.69976	41.3496245	16.554574	114.044464	-65.5747625	-0.918494000000003	118.528762
-33.992897	-6.572313	117.515099	-12.199577	7.878372	116.028786	47.715084	-12.792762	116.172302	34.811382	46.040501	111.560913	41.263233	16.6238695	113.8666075	-65.662387	-0.867125499999999	118.1909645
-34.838139	-5.364678	117.268875	-12.267979	7.973019	115.799629	47.617645	-12.696597	115.942673	34.673405	46.141235	111.471809	41.145525	16.722319	113.707241	-65.681483	-0.776280999999998	117.892017
-35.995724	-3.611553	117.022957	-12.40068	8.088266	115.616081	47.418076	-12.564977	115.541733	34.440865	46.291763	111.334564	40.9294705	16.863393	113.4381485	-65.7308305	-0.686861	117.7940135
-36.677254	-2.259245	117.004372	-12.522713	8.160189	115.562141	47.236423	-12.507771	115.19455	34.282703	46.389423	111.281898	40.759563	16.940826	113.238224	-65.804989	-0.620448	117.886058
-37.245201	-0.8755	117.039452	-12.659933	8.213093	115.532898	46.980061	-12.472448	114.778816	34.106472	46.476044	111.228455	40.5432665	17.001798	113.0036355	-65.8631325	-0.575612	118.0621605
-37.783207	0.467357	117.025948	-12.823944	8.247973	115.483345	46.652775	-12.425939	114.311661	33.908386	46.544685	111.209633	40.2805805	17.059373	112.760647	-65.9284685	-0.563427000000001	118.206043
-38.229477	1.91869	117.028297	-13.006568	8.257766	115.410088	46.29303	-12.413773	113.777145	33.716213	46.579174	111.239174	40.0046215	17.0827005	112.5081595	-66.0177575	-0.567168500000001	118.3120165
-38.556187	3.368829	117.004501	-13.23913	8.235024	115.319206	45.910728	-12.389126	113.239525	33.531525	46.637516	111.304489	39.7211265	17.124195	112.272007	-66.1993865	-0.654147000000002	118.366405
-38.861008	4.784684	116.91288	-13.466327	8.229215	115.196251	45.501167	-12.361104	112.693085	33.34745	46.715538	111.38401	39.4243085	17.177217	112.0385475	-66.3569625	-0.718787000000003	118.3539545
-39.045925	7.011859	116.81974	-13.818707	8.260364	115.002144	44.852863	-12.232457	111.898766	33.084824	46.843441	111.519302	38.9688435	17.305492	111.709034	-66.6062575	-0.784764000000003	118.295254
-39.064632	8.486414	116.7416	-14.092848	8.299472	114.852608	44.480999	-12.152623	111.409866	32.86758	46.959476	111.576584	38.6742895	17.4034265	111.493225	-66.8599855	-0.804482500000002	118.211991
-38.975105	9.90752	116.632675	-14.351864	8.356417	114.686462	44.124271	-12.049259	110.979713	32.639553	47.076847	111.586639	38.381912	17.513794	111.283176	-67.08564	-0.80096	118.089748
-38.753666	11.346581	116.52298	-14.600466	8.439614	114.524353	43.798817	-11.930054	110.585548	32.377415	47.202354	111.594856	38.088116	17.63615	111.090202	-67.289048	-0.756921999999999	117.958504
-38.405815	12.742345	116.419792	-14.851579	8.523937	114.341843	43.499039	-11.801676	110.245682	32.105549	47.339504	111.558792	37.802294	17.768914	110.902237	-67.505452	-0.721039999999999	117.781449
-37.97403	14.070354	116.275467	-15.082611	8.611512	114.176849	43.219929	-11.674177	109.940025	31.836077	47.471401	111.498032	37.528003	17.898612	110.7190285	-67.693225	-0.675588000000001	117.6346695
-37.455048	15.360286	116.113892	-15.293762	8.690723	114.023354	42.971863	-11.558903	109.69529	31.586548	47.587662	111.398445	37.2792055	18.0143795	110.5468675	-67.8667295	-0.6329335	117.4998405
-36.383011	17.232256	115.893982	-15.594064	8.773705	113.854431	42.636124	-11.445252	109.393692	31.267557	47.69125	111.234985	36.9518405	18.122999	110.3143385	-68.1399685	-0.575589000000001	117.3945235
-35.535183	18.374651	115.724014	-15.753802	8.762985	113.758759	42.430588	-11.40004	109.230209	31.13423	47.729485	111.146782	36.782409	18.1647225	110.1884955	-68.290013	-0.638752499999995	117.3290225
-34.498516	19.494768	115.602127	-15.876057	8.73299	113.69001	42.235867	-11.407907	109.074524	31.054184	47.731853	111.12249	36.6450255	18.161973	110.098507	-68.3971395	-0.695993000000001	117.281513
-33.412395	20.527655	115.485039	-15.970215	8.644419	113.623276	42.023663	-11.464375	108.930695	31.069624	47.640259	111.200699	36.5466435	18.087942	110.065697	-68.4870735	-0.799104	117.180855
-32.198814	21.448122	115.32962	-16.050943	8.544907	113.556564	41.835842	-11.532241	108.841858	31.190535	47.535954	111.413574	36.5131885	18.0018565	110.127716	-68.6150745	-0.912042499999998	116.985412
-30.848255	22.400913	115.107361	-16.159161	8.422355	113.457573	41.695873	-11.61564	108.927666	31.426378	47.427521	111.82473	36.5611255	17.9059405	110.376198	-68.8794475	-1.0612305	116.538948
-29.461121	23.240908	114.897308	-16.304073	8.304556	113.34375	41.659256	-11.751759	109.180641	31.700918	47.329384	112.427696	36.680087	17.7888125	110.8041685	-69.288233	-1.1797005	115.8833315
-27.181482	24.387785	114.499771	-16.606924	8.225039	113.130013	41.717197	-11.951203	109.848694	32.068474	47.177078	113.576065	36.8928355	17.6129375	111.7123795	-70.1066835	-1.1628595	114.5476465
-25.690264	25.046789	114.247093	-16.877989	8.279973	112.990036	41.753395	-12.048976	110.449219	32.211437	47.07629	114.402367	36.982416	17.513657	112.425793	-70.738394	-0.953711000000002	113.554279
-24.045208	25.657627	114.072456	-17.216984	8.405547	112.911163	41.722931	-12.111689	111.156532	32.270153	47.001297	115.167595	36.996542	17.444804	113.1620635	-71.43051	-0.633710000000001	112.6602625
-22.518179	26.118797	114.042709	-17.555563	8.591893	112.939682	41.632896	-12.106911	111.921738	32.25259	46.984306	115.870796	36.942743	17.4386975	113.896267	-72.053869	-0.254911499999995	111.983097
-20.847818	26.481491	114.162674	-17.849939	8.794267	113.044716	41.536251	-12.059192	112.69429	32.18668	47.018055	116.5382	36.8614655	17.4794315	114.616245	-72.5613435	0.109102500000002	111.473187
-19.300243	26.724073	114.346222	-18.120659	9.007776	113.204781	41.472519	-12.013653	113.466049	32.119125	47.089409	117.190948	36.795822	17.537878	115.3284985	-73.03714	0.477673999999997	111.0810635
-17.636288	26.792902	114.547623	-18.340689	9.228428	113.376999	41.429157	-11.976552	114.246391	32.085262	47.176666	117.782761	36.7572095	17.600057	116.014576	-73.4385875	0.856798999999999	110.739422
-15.400094	26.745337	114.949501	-18.615139	9.503993	113.646759	41.38995	-11.918373	115.303123	32.005997	47.284733	118.60405	36.6979735	17.68318	116.9535865	-73.9282515	1.324806	110.3399315
-13.90509	26.5798	115.166199	-18.773512	9.664997	113.809563	41.369976	-11.897338	115.94783	31.959538	47.38242	119.019783	36.664757	17.742541	117.4838065	-74.211781	1.587453	110.1353195
-12.52589	26.314556	115.344147	-18.94311	9.843428	113.945534	41.341354	-11.879361	116.535721	31.899393	47.498859	119.274902	36.6203735	17.809749	117.9053115	-74.5065935	1.877107	109.9857565
-11.267707	25.936401	115.46817	-19.02063	9.955099	113.963188	41.284107	-11.869688	117.012093	31.794092	47.593998	119.425751	36.5390995	17.862155	118.218922	-74.5803595	2.048043	109.707454
-9.960736	25.43656	115.485237	-19.178898	10.102109	113.965584	41.1936	-11.905928	117.378601	31.696484	47.683334	119.407639	36.445042	17.888703	118.39312	-74.802838	2.315515	109.538048
-8.804327	24.905014	115.395927	-19.398523	10.246943	113.936188	41.065018	-11.979163	117.613098	31.578836	47.77792	119.219505	36.321927	17.8993785	118.4163015	-75.118973	2.5945075	109.4560745
-7.811207	24.265135	115.266464	-19.525398	10.297095	113.771248	40.891014	-12.068786	117.633179	31.487438	47.80405	118.911911	36.189226	17.867632	118.272545	-75.240022	2.726558	109.269951
-6.260901	23.175604	114.728477	-19.701736	10.303387	113.368401	40.582336	-12.261276	117.366936	31.34411	47.833122	118.125702	35.963223	17.785923	117.746319	-75.366695	2.820851	108.990483
-5.355668	22.350994	114.213715	-19.782259	10.281486	112.97271	40.375946	-12.392632	116.98204	31.270996	47.779095	117.507385	35.823471	17.6932315	117.2447125	-75.387989	2.8697405	108.7007075
-4.547894	21.474848	113.645264	-19.817492	10.243778	112.495255	40.191902	-12.499116	116.515144	31.194172	47.67337	116.824936	35.693037	17.587127	116.67004	-75.328021	2.900429	108.32047
-3.876668	20.674492	113.020599	-19.816311	10.219276	111.978661	40.03973	-12.560982	116.046509	31.125513	47.558205	116.157211	35.5826215	17.4986115	116.10186	-75.2152435	2.9399405	107.855462
-3.168686	19.748167	112.406967	-19.780987	10.239607	111.478271	39.888336	-12.55036	115.626099	31.089798	47.403862	115.573227	35.489067	17.426751	115.599663	-75.051041	3.052463	107.356879
-2.508249	18.733643	111.876335	-19.727507	10.300407	111.049179	39.792622	-12.538077	115.33564	31.112284	47.296017	115.05954	35.452453	17.37897	115.19759	-74.907467	3.221844	106.900768
-1.989377	17.757898	111.495613	-19.677509	10.410481	110.744049	39.75433	-12.533365	115.228889	31.182518	47.237827	114.69767	35.468424	17.352231	114.9632795	-74.823442	3.468731	106.5248185
-1.435976	16.286419	111.352745	-19.584599	10.609094	110.581985	39.776814	-12.513618	115.355858	31.330622	47.194721	114.437164	35.553718	17.3405515	114.896511	-74.722916	3.8776365	106.267459
-1.224277	15.314539	111.469971	-19.544804	10.75816	110.640358	39.83651	-12.46874	115.623383	31.445269	47.235531	114.430176	35.6408895	17.3833955	115.0267795	-74.7304975	4.1329245	106.2539365
-1.025482	14.29538	111.590111	-19.508881	10.888691	110.782066	39.920345	-12.42801	115.985992	31.543064	47.309692	114.541855	35.7317045	17.440841	115.2639235	-74.7494665	4.336541	106.3002085
-0.950406	13.234849	111.897133	-19.488731	11.015079	110.981277	40.013233	-12.377054	116.395866	31.614172	47.406338	114.737007	35.8137025	17.514642	115.5664365	-74.7911645	4.515516	106.3961175
-1.019933	12.240088	112.2005	-19.486652	11.120288	111.184372	40.117069	-12.31708	116.819679	31.641859	47.544205	114.929031	35.879464	17.6135625	115.874355	-74.852768	4.6270135	106.494389
-1.206672	11.280278	112.449768	-19.496214	11.240871	111.357964	40.228809	-12.234196	117.210175	31.639227	47.685158	115.10955	35.934018	17.725481	116.1598625	-74.926446	4.756261	106.5560655
-1.378686	10.30111	112.589417	-19.520231	11.366025	111.520302	40.30138	-12.11582	117.51429	31.597311	47.832443	115.231476	35.9493455	17.8583115	116.372883	-74.9898075	4.8737385	106.667721
-1.894678	8.800395	112.757698	-19.557487	11.595626	111.722198	40.370846	-11.931339	117.813026	31.513441	48.093842	115.227913	35.9421435	18.0812515	116.5204695	-75.0571175	5.1100005	106.9239265
-2.321304	7.935696	112.790909	-19.564402	11.750722	111.876801	40.379066	-11.792772	117.85128	31.438828	48.249672	115.102348	35.908947	18.22845	116.476814	-75.037751	5.272994	107.276788
-2.842189	7.011815	112.810661	-19.514292	11.905403	112.122475	40.376858	-11.624445	117.736694	31.361473	48.379803	114.864136	35.8691655	18.377679	116.300415	-74.8977495	5.433127	107.944535
-3.349227	6.137385	112.881912	-19.409122	12.049819	112.468697	40.403973	-11.444057	117.520287	31.323957	48.497467	114.601242	35.863965	18.526705	116.0607645	-74.682209	5.572933	108.8766295
-3.949937	5.287597	113.058815	-19.276165	12.188845	112.904404	40.468208	-11.27157	117.311737	31.338226	48.602089	114.313507	35.903217	18.6652595	115.812622	-74.455547	5.7124305	109.996186
-4.579063	4.459791	113.36821	-19.122221	12.322563	113.415886	40.564774	-11.116109	117.124382	31.363503	48.721096	114.063286	35.9641385	18.8024935	115.593834	-74.2085805	5.8426325	111.237938
-5.157339	3.679727	113.603462	-18.944731	12.44996	113.958336	40.681438	-10.945207	116.931381	31.372377	48.839298	113.915077	36.0269075	18.9470455	115.423229	-73.9163695	5.9528745	112.493443
-6.17336	2.579379	114.128922	-18.678078	12.644164	114.72583	40.877041	-10.681656	116.717278	31.370401	49.053932	113.838829	36.123721	19.186138	115.2780535	-73.479877	6.10219	114.1736065
-6.796213	1.91601	114.425484	-18.500288	12.783022	115.153954	41.029587	-10.517844	116.583023	31.396713	49.245819	113.857697	36.21315	19.3639875	115.22036	-73.213726	6.2020565	115.087548
-7.464214	1.264603	114.597794	-18.325321	12.91904	115.441383	41.169201	-10.344128	116.475166	31.440071	49.437695	113.923393	36.304636	19.5467835	115.1992795	-72.955278	6.2912965	115.6834865
-8.143209	0.637367	114.729202	-18.171988	13.042164	115.59951	41.29628	-10.160904	116.407967	31.507355	49.662903	113.979378	36.4018175	19.7509995	115.1936725	-72.7457935	6.3333285	116.0053475
-8.797874	0.081451	114.716682	-18.041601	13.15794	115.597305	41.55962	-10.012758	116.32737	31.575336	49.860615	114.041328	36.567478	19.9239285	115.184349	-72.65068	6.3919515	116.010261
-9.436414	-0.442195	114.616669	-17.92761	13.27264	115.422882	41.730522	-9.829502	116.311646	31.638626	50.014507	114.069031	36.684574	20.0925025	115.1903385	-72.539794	6.4527775	115.6554255
-10.083333	-0.995393	114.309074	-17.869585	13.386085	115.110161	41.912357	-9.658812	116.31398	31.675261	50.171707	114.077377	36.793809	20.2564475	115.1956785	-72.532979	6.5157225	115.0246435
-11.106278	-1.750437	113.8955	-17.807644	13.569353	114.544388	42.099377	-9.418998	116.353973	31.667673	50.323208	113.974236	36.883525	20.452105	115.1641045	-72.498813	6.686601	113.9246715
-11.783473	-2.164775	113.592491	-17.796656	13.680702	114.163521	42.193985	-9.312424	116.395508	31.642994	50.386608	113.915573	36.9184895	20.537092	115.1555405	-72.5118015	6.824312	113.1715015
-12.457052	-2.504928	113.360504	-17.798269	13.766652	113.820946	42.236408	-9.235565	116.464111	31.642612	50.414612	113.823196	36.93951	20.5895235	115.1436535	-72.536048	6.9437805	112.4982385
-13.178611	-2.964255	113.092979	-17.7903	13.825613	113.531815	42.267818	-9.211906	116.559128	31.662918	50.425213	113.709709	36.965368	20.6066535	115.1344185	-72.545968	7.0445725	111.9292115
-13.948186	-3.342954	112.911591	-17.781969	13.847806	113.297913	42.296638	-9.226285	116.638878	31.691355	50.410885	113.609863	36.9939965	20.5923	115.1243705	-72.5579345	7.103312	111.4714555
-14.697857	-3.673654	112.763527	-17.762444	13.824958	113.109032	42.334862	-9.264944	116.665176	31.71026	50.392754	113.534607	37.022561	20.563905	115.0998915	-72.547449	7.086011	111.1181725
-15.442586	-3.940626	112.615158	-17.717865	13.786796	112.94825	42.385998	-9.312527	116.679695	31.73522	50.363922	113.429787	37.060609	20.5256975	115.054741	-72.496339	7.0478945	110.841759
-16.555145	-4.248991	112.387321	-17.604158	13.70589	112.658165	42.492561	-9.370079	116.731415	31.785055	50.265057	113.288925	37.138808	20.447489	115.01017	-72.347124	6.964291	110.30616
-17.39814	-4.395402	112.164902	-17.506384	13.644513	112.428322	42.609215	-9.436204	116.764816	31.837685	50.225121	113.15609	37.22345	20.3944585	114.960453	-72.236218	6.8945675	109.896191
-18.204887	-4.509145	111.898735	-17.40106	13.573946	112.156845	42.733337	-9.48695	116.814781	31.900761	50.178574	113.039246	37.317049	20.345812	114.9270135	-72.119169	6.80208	109.3866765
-19.034828	-4.554984	111.563698	-17.286131	13.478273	111.851242	42.876701	-9.528527	116.809555	31.982943	50.115753	112.944702	37.429822	20.293613	114.8771285	-72.002084	6.662933	108.8253555
-19.856007	-4.538954	111.24855	-17.154337	13.37199	111.579597	43.018845	-9.597815	116.743233	32.064503	50.048756	112.821945	37.541674	20.2254705	114.782589	-71.850348	6.5185095	108.376605
-20.716753	-4.480009	110.921883	-17.006905	13.25669	111.314476	43.152878	-9.663094	116.666939	32.162457	49.978477	112.701035	37.6576675	20.1576915	114.683987	-71.6714775	6.3556885	107.944965
-21.628588	-4.353477	110.675583	-16.837812	13.129566	111.132034	43.26466	-9.705953	116.552017	32.266636	49.88036	112.584999	37.765648	20.0872035	114.568508	-71.441272	6.1719285	107.69556
-22.955919	-4.036768	110.524261	-16.562773	12.954227	111.048958	43.478542	-9.79109	116.361977	32.412811	49.731209	112.373734	37.9456765	19.9700595	114.3678555	-71.0712225	5.9383945	107.7300605
-23.874523	-3.734651	110.536896	-16.364241	12.830724	111.076485	43.643574	-9.852602	116.262032	32.5312	49.632397	112.298096	38.087387	19.8898975	114.280064	-70.815869	5.7715505	107.872906
-24.834637	-3.360436	110.477112	-16.189869	12.712388	111.096741	43.8554	-9.955509	116.2024	32.674374	49.536236	112.280487	38.264887	19.7903635	114.2414435	-70.644625	5.6344125	107.9520385
-25.759769	-2.95137	110.370911	-16.015266	12.596214	111.069397	44.009884	-10.040401	116.179451	32.795097	49.487953	112.309006	38.4024905	19.723776	114.2442285	-70.4330225	5.468652	107.8945655
-26.670298	-2.497846	110.16861	-15.874466	12.461356	110.983887	44.180939	-10.170701	116.106621	32.953461	49.370892	112.324692	38.5672	19.6000955	114.2156565	-70.316132	5.3226165	107.7521175
-27.643862	-1.961007	109.920082	-15.720801	12.310505	110.842659	44.32106	-10.324517	115.960991	32.656906	49.408497	112.542641	38.488983	19.54199	114.251816	-69.930585	5.07902	107.433502
-28.626295	-1.386966	109.641006	-15.557209	12.142994	110.657013	44.394043	-10.456553	115.766716	33.195057	49.165428	112.278488	38.79455	19.3544375	114.022602	-69.908968	4.9315505	107.291424
-30.034946	-0.45073	109.363785	-15.297632	11.866986	110.427055	44.486763	-10.721801	115.272461	33.497368	48.875446	112.043396	38.9920655	19.0768225	113.6579285	-69.5873295	4.6571495	107.1961815
-31.003941	0.279148	109.488556	-15.089337	11.670509	110.441422	44.481449	-10.900493	114.81488	33.66787	48.692513	111.725937	39.0746595	18.89601	113.2704085	-69.2533335	4.445008	107.6124355
-31.909582	1.03638	110.016945	-14.812277	11.486672	110.672363	44.479439	-11.074501	114.26268	33.75885	48.545757	111.257553	39.1191445	18.735628	112.7601165	-68.7436985	4.237716	108.5846095
-32.782452	1.854593	110.833549	-14.52184	11.28688	111.064758	44.448421	-11.285019	113.708435	33.912609	48.343475	110.689507	39.180515	18.529228	112.198971	-68.224195	4.044532	109.930545
-33.634888	2.758805	111.78476	-14.261591	11.038295	111.543404	44.441559	-11.544654	113.153328	34.026291	48.156887	110.161316	39.233925	18.3061165	111.657322	-67.757107	3.7704735	111.429486
-34.364925	3.628675	112.732574	-14.022352	10.749192	112.03698	44.402744	-11.850127	112.653114	34.09119	47.946011	109.723091	39.246967	18.047942	111.1881025	-67.291671	3.450442	112.8858575
-35.062012	4.547366	113.570534	-13.838041	10.414912	112.447083	44.325432	-12.140876	112.206772	34.147243	47.710506	109.371498	39.2363375	17.784815	110.789135	-66.9124195	3.045009	114.105031
-36.004753	5.98782	114.317062	-13.635455	9.935105	112.778152	44.097984	-12.525763	111.65625	34.250851	47.309715	108.974396	39.1744175	17.391976	110.315323	-66.4453275	2.478234	115.240981
-36.492378	6.956641	114.509117	-13.549137	9.617836	112.818375	44.08284	-12.778774	111.334213	34.351643	47.052814	108.775017	39.2172415	17.13702	110.054615	-66.3155155	2.098652	115.582135
-36.938141	8.056281	114.525307	-13.472181	9.363401	112.72892	44.022171	-13.026964	111.044418	34.454624	46.840527	108.585312	39.2383975	16.9067815	109.814865	-66.1827595	1.8200205	115.642975
-37.270138	9.128053	114.376053	-13.412191	9.155418	112.532532	43.950729	-13.275936	110.780243	34.552212	46.630264	108.405861	39.2514705	16.677164	109.593052	-66.0758525	1.633672	115.472012
-37.501442	10.205459	114.151802	-13.336958	8.946132	112.285629	43.876621	-13.438723	110.508919	34.630043	46.439789	108.240891	39.253332	16.500533	109.374905	-65.927248	1.391731	115.196353
-37.597507	11.40534	114.032066	-13.28294	8.772496	112.078117	43.77644	-13.592897	110.20768	34.705021	46.276855	108.076988	39.2407305	16.341979	109.142334	-65.8066105	1.203013	115.0139
-37.550095	12.565097	114.065765	-13.250007	8.620438	112.022064	43.658958	-13.740833	109.91304	34.764874	46.127422	107.937561	39.211916	16.1932945	108.9253005	-65.71193	1.0475815	115.1188275
-37.287041	14.325044	114.3703	-13.217245	8.442994	112.162003	43.448044	-13.84876	109.532272	34.841084	45.894741	107.976974	39.144564	16.0229905	108.754623	-65.579054	0.862997499999999	115.569383
-36.881371	15.55723	114.692978	-13.17944	8.376874	112.405884	43.352646	-13.932961	109.337845	34.952488	45.777397	108.169052	39.152567	15.922218	108.7534485	-65.511447	0.831530000000001	116.0583195
-36.358318	16.736395	115.077591	-13.165176	8.235541	112.680611	43.298927	-13.981551	109.20018	35.110752	45.705288	108.525955	39.2048395	15.8618685	108.8630675	-65.5351915	0.609213499999997	116.4981545
-35.710487	17.918053	115.509499	-13.134393	8.157617	113.032356	43.282211	-13.999035	109.128311	35.296932	45.64695	109.01091	39.2895715	15.8239575	109.0696105	-65.5583575	0.491276500000001	116.9951015
-34.894894	19.0769	115.944206	-13.096775	8.093614	113.413879	43.300663	-14.008663	109.135353	35.510826	45.643631	109.618713	39.4057445	15.817484	109.377033	-65.5992945	0.369744000000001	117.450725
-33.98156	20.193945	116.328171	-13.029303	8.067636	113.800751	43.373459	-14.016623	109.208107	35.73867	45.669048	110.276947	39.5560645	15.8262125	109.742527	-65.6146705	0.309059500000002	117.858975
-32.965164	21.282555	116.658829	-12.996934	8.000237	114.114929	43.513515	-14.034865	109.287552	35.977581	45.714691	110.926727	39.745548	15.839913	110.1071395	-65.739416	0.160561	118.1227185
-31.168152	22.817875	117.015244	-12.906471	7.956538	114.464226	43.732018	-14.047259	109.379829	36.292931	45.754448	111.799683	40.0124745	15.8535945	110.589756	-65.8254165	0.0594815000000022	118.338696
-29.858736	23.767075	117.120865	-12.842211	7.931282	114.61338	43.856697	-14.038983	109.440483	36.481022	45.777668	112.211182	40.1688595	15.8693425	110.8258325	-65.8532815	-0.00677849999999758	118.4009275
-28.420513	24.682899	117.15493	-12.76706	7.908511	114.693901	43.991989	-14.074135	109.469727	36.645226	45.774292	112.521637	40.3186075	15.8500785	110.995682	-65.8527275	-0.0330565000000025	118.39212
-26.866514	25.507814	117.089104	-12.668094	7.87185	114.759636	44.150509	-14.112525	109.501694	36.79686	45.757408	112.715324	40.4736845	15.8224415	111.108509	-65.8098725	-0.0787414999999996	118.410763
-25.236019	26.209618	117.029633	-12.553411	7.851182	114.798393	44.335571	-14.147809	109.56041	36.952427	45.733101	112.859741	40.643999	15.792646	111.2100755	-65.750821	-0.0902819999999984	118.3867105
-23.497145	26.888657	116.905975	-12.428232	7.806228	114.852478	44.543015	-14.183496	109.648933	37.104145	45.677776	113.005043	40.82358	15.74714	111.326988	-65.680044	-0.134684000000002	118.377968
-21.688932	27.469131	116.838989	-12.317029	7.748443	114.923012	44.772488	-14.222358	109.770073	37.245293	45.658798	113.189293	41.0088905	15.71822	111.479683	-65.6429485	-0.221333999999999	118.366341
-18.7045	28.143507	116.800156	-12.202173	7.638129	115.132057	45.074642	-14.254868	110.055748	37.452976	45.585667	113.606224	41.263809	15.6653995	111.830986	-65.668155	-0.3891415	118.433128
-16.686102	28.484901	116.898956	-12.137283	7.568707	115.339256	45.249256	-14.212552	110.320541	37.602993	45.523556	114.041695	41.4261245	15.655502	112.181118	-65.7006905	-0.518087999999999	118.497394
-14.527	28.739553	117.062088	-12.109448	7.503805	115.642227	45.402561	-14.111991	110.697975	37.770813	45.458256	114.614365	41.586687	15.6731325	112.65617	-65.805583	-0.6655225	118.628284
-12.347208	28.899012	117.415024	-12.094094	7.467513	116.0755	45.572021	-13.988489	111.268791	37.959625	45.38166	115.300392	41.765823	15.6965855	113.2845915	-65.954011	-0.761559499999997	118.8664085
-10.00273	28.920784	117.846527	-12.104137	7.468218	116.643997	45.814003	-13.876733	112.01252	38.137238	45.333729	116.129593	41.9756205	15.728498	114.0710565	-66.1838945	-0.792061999999998	119.2169375
-7.73814	28.857285	118.424568	-12.143362	7.477669	117.320839	46.119423	-13.818352	112.933372	38.272797	45.292801	117.04142	42.19611	15.7372245	114.987396	-66.482834	-0.781886499999998	119.654282
-5.282975	28.675587	119.020546	-12.167913	7.485381	118.005707	46.453049	-13.773017	113.955521	38.37534	45.255802	118.012405	42.4141945	15.7413925	115.983963	-66.7500205	-0.770630500000001	120.027451
-1.611385	28.172783	119.963348	-12.203927	7.469205	118.951431	46.954544	-13.762156	115.541435	38.524624	45.26965	119.575516	42.739584	15.753747	117.5584755	-67.147438	-0.815337000000002	120.3443865
0.80544	27.744865	120.601311	-12.224409	7.430838	119.434181	47.301353	-13.818933	116.551292	38.63813	45.264198	120.562889	42.9697415	15.7226325	118.5570905	-67.4185595	-0.8609565	120.3112715
3.332606	27.150085	121.114899	-12.236013	7.367082	119.725296	47.620266	-13.913697	117.491211	38.78804	45.275116	121.573708	43.204153	15.6807095	119.5324595	-67.676179	-0.946545499999999	119.9181325
5.753222	26.494724	121.672508	-12.228283	7.283722	119.796394	47.914192	-14.004798	118.282867	38.947624	45.22094	122.500519	43.430908	15.608071	120.391693	-67.887474	-1.040627	119.201095
8.249252	25.666248	122.01519	-12.136832	7.172749	119.609085	48.207802	-14.099643	118.923439	39.095108	45.134327	123.313591	43.651455	15.517342	121.118515	-67.925119	-1.171844	118.099655
10.656764	24.774963	122.265854	-12.074437	7.144205	119.14785	48.528091	-14.210567	119.467606	39.259808	45.052643	124.001419	43.8939495	15.421038	121.7345125	-68.0428235	-1.132628	116.5611875
13.012968	23.736725	122.290848	-11.961025	7.161137	118.414978	48.858509	-14.312087	119.904015	39.425407	44.973557	124.538422	44.141958	15.330735	122.2212185	-68.064008	-1.008461	114.6087375
16.390503	22.06188	122.102928	-11.735544	7.308524	116.927589	49.358616	-14.354231	120.408844	39.553135	44.961349	124.909607	44.4558755	15.303559	122.6592255	-67.9269635	-0.686510999999999	111.1959525
18.481762	20.840454	121.787132	-11.607972	7.452349	115.780045	49.665951	-14.383541	120.663895	39.598579	44.992214	124.839447	44.632265	15.3043365	122.751671	-67.848209	-0.399638499999998	108.808419
20.445274	19.519211	121.27813	-11.673413	7.683988	114.873734	49.855633	-14.419853	120.625031	39.645107	44.984005	124.535561	44.75037	15.282076	122.580296	-68.097196	0.0858999999999988	107.167172
22.348251	18.092464	120.636177	-11.237907	7.690346	113.817688	49.957806	-14.468297	120.457947	39.760056	45.00285	123.87059	44.858931	15.2672765	122.1642685	-67.334745	0.113415499999999	105.4711075
24.113291	16.625664	119.831596	-11.542628	8.041444	113.377151	50.045712	-14.494303	120.2202	40.01609	45.073544	123.019699	45.030901	15.2896205	121.6199495	-68.116157	0.793267500000002	105.1343525
25.772789	15.052332	118.985451	-10.813267	8.041551	112.762543	50.204605	-14.508088	119.86544	40.367935	45.064732	122.061852	45.28627	15.278322	120.963646	-66.912804	0.804780000000001	104.56144
27.306484	13.417071	118.201569	-10.32873	8.046997	112.338951	50.424416	-14.65973	119.56617	40.790722	45.029259	121.048264	45.607569	15.1847645	120.307217	-66.265029	0.909229499999997	104.370685
29.146406	10.865679	117.49202	-9.687267	7.921597	112.015358	50.745155	-14.873186	119.251022	41.417542	44.890347	119.76873	46.0813485	15.0085805	119.509876	-65.4558825	0.834613500000001	104.52084
30.312338	9.024037	117.157684	-9.301176	7.726354	111.917458	51.000923	-15.043242	119.124115	41.756664	44.724339	119.123581	46.3787935	14.8405485	119.123848	-64.9811455	0.612159499999999	104.711068
31.284485	7.13607	116.97142	-8.99283	7.528824	111.929237	51.272385	-15.259111	119.114861	42.041519	44.553875	118.61676	46.656952	14.647382	118.8658105	-64.642612	0.410266000000002	104.9926635
32.051197	5.296753	116.900925	-8.727468	7.358486	111.98111	51.495846	-15.3843	119.182297	42.286629	44.41914	118.188988	46.8912375	14.51742	118.6856425	-64.3461735	0.199552000000001	105.2765775
32.450275	3.605093	116.868294	-8.4832	7.239571	112.046524	51.689739	-15.432781	119.254913	42.499348	44.32259	117.836937	47.0945435	14.4449045	118.545925	-64.0609435	0.0342374999999997	105.547123
31.996408	2.402793	116.740753	-8.283842	7.167344	112.110313	51.903034	-15.484267	119.340393	42.67469	44.264305	117.56263	47.288862	14.390019	118.4515115	-63.856546	-0.0553310000000007	105.7691145
31.544647	1.152689	116.612885	-8.123735	7.12884	112.184998	52.09856	-15.498055	119.386116	42.802486	44.252796	117.38868	47.450523	14.3773705	118.387398	-63.697993	-0.119690499999997	105.982598
30.527798	-0.509649	116.466103	-7.946203	7.12962	112.346283	52.291012	-15.423306	119.384399	42.933361	44.252701	117.242386	47.6121865	14.4146975	118.3133925	-63.5045925	-0.155457500000001	106.3791735
29.733387	-1.608481	116.383408	-7.829919	7.140563	112.477089	52.417667	-15.355076	119.363441	43.010235	44.287968	117.200958	47.713951	14.466446	118.2821995	-63.373789	-0.185319999999999	106.6719785
28.886726	-2.583189	116.338707	-7.730731	7.186727	112.624634	52.564037	-15.317525	119.34729	43.105499	44.35553	117.159966	47.834768	14.5190025	118.253628	-63.29623	-0.1455485	106.99564
27.832371	-3.554312	116.257347	-7.629503	7.2511	112.781715	52.688591	-15.276345	119.342865	43.206944	44.426868	117.082024	47.9477675	14.5752615	118.2124445	-63.2067735	-0.0730614999999997	107.3509855
26.797152	-4.544797	116.142639	-7.517765	7.314479	112.929726	52.794563	-15.219114	119.318733	43.302799	44.510235	116.977272	48.048681	14.6455605	118.1480025	-63.084211	-0.0166025000000012	107.7114495
25.621056	-5.372673	116.042923	-7.395081	7.379875	113.069443	52.900463	-15.205309	119.267616	43.408249	44.565342	116.79274	48.154356	14.6800165	118.030178	-62.944518	0.0797334999999997	108.108708
24.354643	-6.265415	115.827141	-7.262028	7.412244	113.164413	52.992748	-15.209341	119.141266	43.517963	44.660561	116.554436	48.2553555	14.72561	117.847851	-62.7794115	0.0988780000000009	108.480975
22.434958	-7.472692	115.302132	-7.041216	7.427217	113.261284	53.10133	-15.223661	118.711426	43.653141	44.763107	116.082695	48.3772355	14.769723	117.3970605	-62.4596675	0.0847110000000004	109.1255075
21.038679	-8.261465	114.882683	-6.897441	7.421515	113.28614	53.128933	-15.238746	118.288109	43.697021	44.828068	115.634361	48.412977	14.794661	116.961235	-62.207859	0.0483689999999992	109.611045
19.61705	-8.965763	114.457893	-6.765066	7.442784	113.26976	53.103764	-15.231652	117.816422	43.751072	44.86364	115.150223	48.427418	14.815994	116.4833225	-61.95755	0.0695740000000011	110.0561975
18.098957	-9.582299	114.024445	-6.619789	7.480311	113.212494	53.054714	-15.20735	117.331406	43.784851	44.85091	114.642059	48.4197825	14.82178	115.9867325	-61.6593605	0.138842	110.4382555
16.592962	-10.174344	113.651489	-6.516448	7.528467	113.126663	53.005623	-15.203168	116.885414	43.810196	44.907852	114.12442	48.4079095	14.852342	115.504917	-61.4408055	0.204592	110.748409
15.063347	-10.670519	113.238182	-6.426786	7.607235	113.00013	52.967518	-15.181643	116.447021	43.794823	44.980854	113.661194	48.3811705	14.8996055	115.0541075	-61.2347425	0.314864500000001	110.9461525
13.476677	-11.138193	112.915611	-6.350069	7.718364	112.84977	52.898331	-15.109362	116.058281	43.75441	45.012249	113.19529	48.3263705	14.9514435	114.6267855	-61.0265085	0.485284500000002	111.0727545
11.11028	-11.650256	112.453903	-6.282678	7.925002	112.550964	52.78159	-14.950107	115.57795	43.678276	45.149441	112.62571	48.229933	15.099667	114.10183	-60.795289	0.750336999999998	111.000098
9.522354	-11.977198	112.150169	-6.28348	8.081073	112.343941	52.708042	-14.816364	115.287987	43.610867	45.216743	112.382423	48.1594545	15.2001895	113.835205	-60.7264145	0.961956499999999	110.852677
7.922092	-12.13804	111.89257	-6.313381	8.266391	112.169861	52.620667	-14.66225	115.035858	43.513481	45.341007	112.251877	48.067074	15.3393785	113.6438675	-60.693836	1.1934035	110.6958545
6.263946	-12.296087	111.692535	-6.379094	8.47802	112.047256	52.493469	-14.509109	114.829376	43.416679	45.479893	112.210373	47.955074	15.485392	113.5198745	-60.713262	1.470648	110.5746375
4.677651	-12.363262	111.577736	-6.469394	8.712718	112.00502	52.343315	-14.370126	114.645432	43.363537	45.569317	112.192406	47.853426	15.5995955	113.418919	-60.792214	1.8258405	110.591121
3.072772	-12.400224	111.526962	-6.566074	8.931648	112.018669	52.186836	-14.258885	114.550972	43.296329	45.687565	112.24202	47.7415825	15.71434	113.396496	-60.8737305	2.148956	110.640842
1.469401	-12.448772	111.551727	-6.66583	9.145396	112.079475	52.03746	-14.17347	114.544891	43.247635	45.81498	112.295197	47.6425475	15.820755	113.420044	-60.9742075	2.470037	110.738906
-0.858798	-12.363974	111.641846	-6.836515	9.412731	112.099136	51.867096	-14.101909	114.660416	43.159397	45.979298	112.390541	47.5132465	15.9386945	113.5254785	-61.1862765	2.8867675	110.6727935
-2.451394	-12.297237	111.712196	-6.956743	9.561543	112.051537	51.769096	-14.094221	114.782951	43.107777	46.058537	112.363014	47.4384365	15.982158	113.5729825	-61.3519225	3.140928	110.5300915
-3.946929	-12.208088	111.722221	-7.090424	9.685962	111.945892	51.834267	-14.173825	114.847755	43.047775	46.112087	112.230637	47.441021	15.969131	113.539196	-61.621869	3.402793	110.352588
-5.494795	-12.038982	111.634842	-7.233032	9.763398	111.754654	51.696598	-14.239402	114.896584	42.955803	46.095436	112.02108	47.3262005	15.928017	113.458832	-61.7922645	3.598779	110.050476
-7.036876	-11.870049	111.492455	-7.383247	9.794707	111.501442	51.504944	-14.359829	114.819298	42.854488	46.040779	111.690781	47.179716	15.840475	113.2550395	-61.94621	3.748939	109.7478445
-8.519069	-11.712626	111.21093	-7.523743	9.767065	111.176811	51.125759	-14.449636	114.645752	42.732395	46.001068	111.257423	46.929077	15.775716	112.9515875	-61.976563	3.758414	109.4020345
-10.049789	-11.477049	110.836098	-7.703105	9.71011	110.791252	50.872017	-14.586492	114.291763	42.589931	45.91729	110.793663	46.730974	15.665399	112.542713	-62.137184	3.754821	109.039791
-12.278132	-11.123921	110.23204	-7.964734	9.608335	110.154762	50.374115	-14.721653	113.623726	42.314735	45.796303	110.016418	46.344425	15.537325	111.820072	-62.273893	3.679345	108.489452
-13.717942	-10.732465	109.865677	-8.143331	9.577109	109.770035	49.997501	-14.767589	113.123108	42.066254	45.7183	109.477722	46.0318775	15.4753555	111.300415	-62.3185395	3.6788625	108.239655
-15.185377	-10.292762	109.673569	-8.292653	9.5802	109.466873	49.650841	-14.753802	112.621017	41.797318	45.644436	108.943214	45.7240795	15.445317	110.7821155	-62.3093855	3.715083	108.1516305
-16.54961	-9.852969	109.625198	-8.431272	9.606549	109.279778	49.350693	-14.716913	112.198593	41.498024	45.610126	108.362473	45.4243585	15.4466065	110.280533	-62.2869025	3.7664915	108.279023
-17.840649	-9.289206	109.78627	-8.55366	9.638162	109.212898	49.087967	-14.687304	111.858658	41.189693	45.582802	107.782448	45.13883	15.447749	109.820553	-62.24615	3.828575	108.605243
-19.140665	-8.652541	110.104958	-8.685214	9.666611	109.289848	48.838718	-14.639312	111.583122	40.839058	45.556679	107.230843	44.838888	15.4586835	109.4069825	-62.209316	3.8745385	109.1727135
-20.357777	-8.022204	110.515381	-8.835205	9.668622	109.466347	48.600555	-14.586825	111.389305	40.482048	45.56065	106.776604	44.5413015	15.4869125	109.0829545	-62.2117115	3.8503315	109.8497395
-22.013309	-6.928644	111.102524	-9.091148	9.643374	109.788803	48.279793	-14.523633	111.276291	40.001034	45.597057	106.356606	44.1404135	15.536712	108.8164485	-62.3227095	3.750036	110.7611575
-23.08145	-6.093266	111.351242	-9.280326	9.599314	109.929832	48.100693	-14.484308	111.319733	39.730484	45.623486	106.220329	43.9155885	15.569589	108.770031	-62.4762405	3.629039	111.089633
-24.09223	-5.302131	111.350487	-9.447183	9.555942	109.947182	47.972229	-14.441805	111.424698	39.531113	45.676971	106.151901	43.751671	15.617583	108.7882995	-62.646037	3.494301	111.1060645
-24.966154	-4.413835	111.169121	-9.584842	9.520793	109.825829	47.889679	-14.371901	111.555771	39.390961	45.754356	106.116692	43.64032	15.6912275	108.8362315	-62.810004	3.3503585	110.8154265
-25.835546	-3.390953	110.787712	-9.711697	9.502721	109.58564	47.819855	-14.254136	111.724197	39.276592	45.830299	106.10704	43.5482235	15.7880815	108.9156185	-62.9716175	3.2173605	110.2556615
-26.621136	-2.408324	110.357368	-9.806282	9.524037	109.282875	47.756847	-14.119543	111.892746	39.188927	45.918007	106.046738	43.472887	15.899232	108.969742	-63.085451	3.148842	109.596008
-27.27002	-1.343316	109.827003	-9.893413	9.534755	108.953186	47.918587	-14.044529	111.963654	39.080227	46.020508	106.010185	43.499407	15.9879895	108.9869195	-63.286233	3.0815205	108.9194525
-28.190132	0.507654	109.190491	-9.981215	9.584074	108.543945	47.92041	-13.852365	111.956642	38.907562	46.173271	105.982185	43.413986	16.160453	108.9694135	-63.376416	3.007695	108.1184765
-28.744808	1.712831	108.724907	-10.032595	9.622364	108.2827	47.916649	-13.745981	111.92392	38.829918	46.275387	105.924019	43.3732835	16.264703	108.9239695	-63.4384735	2.980025	107.6414305
-29.219488	3.069159	108.294418	-10.075787	9.656638	108.018303	47.885754	-13.637521	111.851776	38.776245	46.354748	105.906662	43.3309995	16.3586135	108.879219	-63.4825735	2.9546625	107.157387
-29.649994	4.510074	108.010658	-10.096679	9.719158	107.825615	47.830002	-13.555117	111.712769	38.726219	46.446846	105.840874	43.2781105	16.4458645	108.7768215	-63.4714685	2.9924515	106.8744085
-30.063814	5.96455	107.863701	-10.132686	9.813421	107.742882	47.696472	-13.447559	111.564507	38.643776	46.531956	105.695763	43.170124	16.5421985	108.630135	-63.435496	3.0846435	106.855629
-30.344858	7.580982	107.981812	-10.143834	9.933401	107.822762	47.553268	-13.339991	111.391853	38.538754	46.568565	105.510422	43.046011	16.614287	108.4511375	-63.333679	3.252515	107.1943865
-30.5438	9.227476	108.416046	-10.16643	10.05096	108.098709	47.415672	-13.236438	111.261642	38.385963	46.607273	105.291321	42.9008175	16.6854175	108.2764815	-63.2336775	3.4165025	107.9209365
-30.720005	11.80999	109.275627	-10.217989	10.172664	108.815895	47.244713	-13.097456	111.204437	38.109512	46.664505	105.039177	42.6771125	16.7835245	108.121807	-63.1130905	3.5618035	109.509983
-30.738375	13.580232	109.924927	-10.277372	10.20498	109.368645	47.186192	-13.032902	111.234428	37.916687	46.713032	105.000244	42.5514395	16.840065	108.117336	-63.1061835	3.569895	110.619954
-30.718296	15.386468	110.46109	-10.380226	10.194988	109.89299	47.125126	-12.990792	111.245361	37.734764	46.779507	105.115463	42.429945	16.8943575	108.180412	-63.190397	3.4956185	111.605568
-30.591219	17.216402	110.862389	-10.495212	10.109718	110.313644	46.992786	-12.959125	111.13559	37.610741	46.74081	105.412743	42.3017635	16.8908425	108.2741665	-63.2921875	3.3285935	112.3531215
-30.403667	19.091368	111.17524	-10.651627	9.949461	110.634911	46.789547	-12.975102	110.822311	37.574394	46.718536	105.866455	42.1819705	16.871717	108.344383	-63.4852245	3.027205	112.925439
-30.080006	20.974152	111.43235	-10.815201	9.731969	110.79348	46.510094	-13.089836	110.329605	37.610168	46.717094	106.435669	42.060131	16.813629	108.382637	-63.690533	2.650309	113.204323
-29.659882	22.895689	111.679253	-10.999279	9.508381	110.812881	46.116253	-13.196971	109.753784	37.658379	46.69318	107.078362	41.887316	16.7481045	108.416073	-63.885874	2.2686575	113.209689
-28.8172	25.773209	112.095085	-11.306297	9.320135	110.737549	45.472828	-13.376649	108.708275	37.667744	46.688038	108.084129	41.570286	16.6556945	108.396202	-64.18288	1.9845755	113.078896
-28.147152	27.716484	112.359154	-11.545429	9.25539	110.645004	45.036392	-13.320467	108.144257	37.640553	46.698803	108.728386	41.3384725	16.689168	108.4363215	-64.4293305	1.821612	112.8536865
-27.358145	29.59696	112.714706	-11.803731	9.269824	110.606659	44.685596	-13.193727	107.70845	37.579685	46.749306	109.475395	41.1326405	16.7777895	108.5919225	-64.7401025	1.7618585	112.6213955
-26.5061	31.462837	113.09816	-12.080395	9.353458	110.624695	44.44495	-13.056521	107.504906	37.53968	46.790539	110.336456	40.992315	16.867009	108.920681	-65.153105	1.839907	112.328709
-25.528294	33.225121	113.660751	-12.379232	9.462332	110.767426	44.31422	-12.827494	107.572449	37.577137	46.830235	111.407555	40.9456785	17.0013705	109.490002	-65.7041425	1.9232935	112.04485
-24.480186	34.868328	114.330582	-12.662692	9.548914	110.998383	44.316402	-12.658413	107.896187	37.635784	46.852249	112.74202	40.976093	17.096918	110.3191035	-66.301477	2.00091	111.6776625
-23.322353	36.385651	115.20665	-12.954004	9.623566	111.307846	44.443531	-12.570068	108.365402	37.679916	46.865204	114.300171	41.0617235	17.147568	111.3327865	-66.9697315	2.099564	111.2829055
-21.488014	38.349819	116.623077	-13.355465	9.751889	111.825119	44.640381	-12.468349	109.249481	37.697281	46.893253	116.670059	41.168831	17.212452	112.95977	-67.879761	2.291326	110.690468
-20.134624	39.40583	117.607857	-13.591227	9.836594	112.19606	44.748989	-12.388895	109.794342	37.67062	46.831261	118.145668	41.2098045	17.221183	113.970005	-68.3922585	2.452005	110.422115
-18.905056	40.350159	118.495811	-13.72398	9.896328	112.546555	44.845219	-12.380572	110.288605	37.664978	46.809349	119.445976	41.2550985	17.2143885	114.8672905	-68.7030585	2.5782675	110.2258195
-17.51753	41.114861	119.289543	-13.88313	9.983776	112.855637	44.925884	-12.414808	110.757446	37.645676	46.828388	120.543793	41.28578	17.20679	115.6506195	-69.05204	2.760762	110.0606545
-15.925974	41.50457	119.775131	-14.034777	10.07445	113.081779	44.995136	-12.470291	111.152374	37.628651	46.802616	121.441696	41.3118935	17.1661625	116.297035	-69.3814475	2.9827375	109.866523
-14.943897	42.16473	120.420219	-14.122952	10.167646	113.259232	45.09214	-12.556837	111.411964	37.604477	46.758606	122.129372	41.3483085	17.1008845	116.770668	-69.5942125	3.2344075	109.747796
-13.658699	42.42429	120.768608	-14.206576	10.239802	113.370934	45.124527	-12.611153	111.609962	37.595604	46.77248	122.588799	41.3600655	17.0806635	117.0993805	-69.7732175	3.3989405	109.6424875
-11.775665	42.365414	121.012238	-14.25461	10.300975	113.425301	45.109203	-12.674473	111.663208	37.608955	46.708797	123.067047	41.359079	17.017162	117.3651275	-69.868299	3.584788	109.4854745
-10.460457	42.155758	121.104897	-14.245847	10.293763	113.393196	45.090096	-12.702	111.594566	37.372616	46.756737	123.330559	41.231356	17.0273685	117.4625625	-69.72305	3.5601575	109.3238295
-9.312619	41.725773	121.159622	-14.213369	10.243936	113.334419	45.075211	-12.753171	111.452065	37.639935	46.617508	123.343239	41.357573	16.9321685	117.397652	-69.784311	3.5557035	109.271186
-8.218851	41.056789	121.153	-14.165932	10.189543	113.2687	45.036072	-12.78051	111.301254	37.841122	46.466999	123.350975	41.438597	16.8432445	117.3261145	-69.770461	3.5358415	109.2112855
-7.054219	40.229973	120.987762	-14.120789	10.153081	113.209412	45.02668	-12.78874	111.219498	37.930099	46.409752	123.338058	41.4783895	16.810506	117.278778	-69.7199675	3.495656	109.140046
-5.965428	39.27084	120.657158	-14.068781	10.158844	113.142899	45.03846	-12.811305	111.226379	37.916496	46.45002	123.274841	41.477478	16.8193575	117.25061	-69.61504	3.4983305	109.035188
-5.033994	38.170158	120.176277	-14.063231	10.208258	113.056419	45.081131	-12.846735	111.329308	37.955872	46.522556	123.039642	41.5185015	16.8379105	117.184475	-69.6449635	3.5786055	108.928363
-3.624142	36.19986	119.006813	-14.042926	10.305233	112.822769	45.199512	-12.971067	111.605919	37.859879	46.690979	122.375931	41.5296955	16.859956	116.990925	-69.6155475	3.75051	108.654613
-2.792168	34.697979	118.055305	-14.054504	10.336508	112.570503	45.201458	-13.099403	111.820747	37.798153	46.833344	121.680901	41.4998055	16.8669705	116.750824	-69.6088135	3.8060455	108.390182
-1.986825	32.993393	116.9217	-14.110472	10.319838	112.205795	45.096703	-13.265369	112.006447	37.739597	46.894253	120.748878	41.41815	16.814442	116.3776625	-69.639094	3.825234	108.0339275
-1.251393	31.188938	115.716827	-14.179354	10.200011	111.759392	44.939865	-13.485739	112.1119	37.651779	46.878387	119.686844	41.295822	16.696324	115.899372	-69.65453	3.703698	107.619412
-0.578013	29.108969	114.502945	-14.299512	10.00029	111.287918	44.756432	-13.749681	112.100807	37.615891	46.795921	118.626144	41.1861615	16.52312	115.3634755	-69.7851855	3.47746	107.2123605
0.001623	26.980431	113.426247	-14.441925	9.772043	110.850082	44.569752	-14.015269	111.994934	37.570538	46.576637	117.679001	41.070145	16.280684	114.8369675	-69.953995	3.263402	106.8631965
0.53341	24.583179	112.488541	-14.506473	9.479746	110.472229	44.412609	-14.234766	111.925461	37.535576	46.372761	116.828117	40.9740925	16.0689975	114.376789	-69.9870385	2.8904945	106.567669
1.149252	20.96727	111.488174	-14.517291	9.142299	110.186348	44.300346	-14.455358	111.993027	37.558842	46.047382	115.924942	40.929594	15.796012	113.9589845	-69.964176	2.488586	106.4137115
1.45017	18.45401	111.204254	-14.4978	8.999224	110.325478	44.32822	-14.532421	112.213181	37.607918	45.898796	115.489578	40.968069	15.6831875	113.8513795	-69.963669	2.3152605	106.7995765
1.691455	15.821412	111.233498	-14.414464	8.923582	110.786484	44.404617	-14.566965	112.631584	37.688873	45.815411	115.214218	41.046745	15.624223	113.922901	-69.875673	2.222941	107.650067
1.85377	13.228785	111.674736	-14.343697	8.871303	111.489044	44.514435	-14.585279	113.354233	37.855682	45.791	115.176476	41.1850585	15.6028605	114.2653545	-69.8724525	2.1397455	108.7127335
2.024431	10.462045	112.342712	-14.281734	8.819051	112.327637	44.704021	-14.658183	114.324928	38.038311	45.787193	115.36248	41.371166	15.564505	114.843704	-69.934634	2.073597	109.81157
2.122082	7.664671	113.108765	-14.273691	8.745308	113.179901	44.892738	-14.795989	115.421364	38.205902	45.8326	115.72348	41.54932	15.5183055	115.572422	-70.096702	1.9723105	110.78738
1.991534	4.94831	113.966774	-14.290195	8.637035	113.888512	45.054287	-14.852916	116.50798	38.339516	45.864639	116.168999	41.6969015	15.5058615	116.3384895	-70.2772915	1.7682085	111.4385345
1.827822	0.744608	114.796066	-14.337275	8.478869	114.515434	45.31601	-14.925882	117.908356	38.414532	45.950787	116.642441	41.865271	15.5124525	117.2753985	-70.539821	1.4452855	111.7554695
1.660216	-2.002735	115.050446	-14.328421	8.388436	114.588585	45.536697	-14.939869	118.615601	38.411594	46.074112	116.692604	41.9741455	15.5671215	117.6541025	-70.6309875	1.2097505	111.5230675
1.387366	-4.695075	115.161957	-14.292203	8.315255	114.439453	45.778671	-14.894417	119.148872	38.356827	46.214054	116.502975	42.067749	15.6598185	117.8259235	-70.652155	0.970691500000003	111.0529825
1.136105	-7.484995	115.128517	-14.18041	8.275692	114.10128	46.031864	-14.816327	119.488701	38.284084	46.265266	116.083954	42.157974	15.7244695	117.7863275	-70.518794	0.826914500000001	110.4162325
0.704917	-10.116866	115.043068	-14.040761	8.212335	113.621284	46.314056	-14.774926	119.758202	38.240486	46.256989	115.500046	42.277271	15.7410315	117.629124	-70.358793	0.683638500000001	109.613444
0.394995	-12.829002	114.840805	-13.866522	8.111183	113.09198	46.522285	-14.735111	119.936897	38.253696	46.205963	114.801003	42.3879905	15.735426	117.36895	-70.1210345	0.486940000000002	108.81501
-0.259758	-15.44603	114.760147	-13.653287	7.972041	112.588547	46.852806	-14.765714	119.931808	38.30006	46.094894	114.023796	42.576433	15.66459	116.977802	-69.883007	0.279492000000001	108.199292
-1.36952	-19.205307	114.511253	-13.192905	7.631601	111.897507	47.203247	-14.840649	119.676971	38.419567	45.780869	112.968887	42.811407	15.47011	116.322929	-69.197217	-0.206908000000002	107.472085
-2.135606	-21.618202	114.300987	-12.839794	7.368093	111.538872	47.415051	-14.931849	119.405708	38.57349	45.601723	112.416435	42.9942705	15.334937	115.9110715	-68.6738585	-0.598751	107.1666725
-3.104792	-23.978619	114.105476	-12.496791	7.091203	111.298874	47.638588	-15.037341	119.076607	38.744843	45.446632	112	43.1917155	15.2046455	115.5383035	-68.1852975	-1.0222395	107.0594445
-4.085807	-26.195053	113.846695	-12.202102	6.84233	111.134247	47.841854	-15.130838	118.724586	38.9053	45.344406	111.733803	43.373577	15.106784	115.2291945	-67.777781	-1.422124	107.0392995
-5.177582	-28.368736	113.547554	-11.935146	6.643622	111.012581	48.042347	-15.19485	118.344879	39.034481	45.301075	111.558487	43.538414	15.0531125	114.951683	-67.408706	-1.7658685	107.073479
-6.343269	-30.393631	113.297562	-11.692058	6.50821	110.888741	48.221527	-15.186031	117.923691	39.115849	45.292023	111.422203	43.668688	15.052996	114.672947	-67.052804	-2.036576	107.104535
-7.575653	-32.361519	113.011757	-11.495193	6.426154	110.758636	48.383263	-15.139816	117.529366	39.16333	45.304127	111.294304	43.7732965	15.0821555	114.411835	-66.7636825	-2.2298475	107.105437
-9.61384	-31.985914	112.507439	-11.268941	6.355867	110.553566	48.594208	-15.047832	116.964386	39.161728	45.348183	111.053108	43.877968	15.1501755	114.008747	-66.41585	-2.4384415	107.098385
-10.848681	-31.638306	111.973892	-11.157656	6.328737	110.419289	48.706257	-14.959919	116.578743	39.129646	45.380531	110.95607	43.9179515	15.210306	113.7674065	-66.2332635	-2.552832	107.0711715
-12.378593	-31.228384	111.559616	-11.053003	6.331029	110.296776	48.815006	-14.881977	116.213318	39.11713	45.469707	110.886322	43.966068	15.293865	113.54982	-66.072074	-2.631807	107.043732
-13.705814	-30.941206	111.009979	-10.976787	6.334749	110.166862	48.89135	-14.788482	115.907524	39.138367	45.561363	110.837364	44.0148585	15.3864405	113.372444	-65.9684325	-2.7169425	106.96128
-15.416339	-30.386156	110.72831	-10.910511	6.332438	110.014252	49.003384	-14.726372	115.582748	39.149593	45.677132	110.796082	44.0764885	15.47538	113.189415	-65.8975105	-2.810504	106.839089
-16.804968	-29.98958	110.149048	-10.836627	6.321213	109.837433	49.086098	-14.6733	115.199387	39.144863	45.789745	110.676643	44.1154805	15.5582225	112.938015	-65.7887345	-2.9157965	106.736851
-18.366722	-29.487015	109.686638	-10.75626	6.29064	109.627357	49.177773	-14.632313	114.689621	39.129562	45.876694	110.460342	44.1536675	15.6221905	112.5749815	-65.6661875	-3.0409105	106.6797325
-20.661333	-28.632959	109.08046	-10.603253	6.236491	109.224281	49.289246	-14.626535	113.633408	39.073788	45.9366	109.89431	44.181517	15.6550325	111.763859	-65.388023	-3.1820505	106.684703
-22.170391	-28.083509	108.744225	-10.466211	6.167959	108.862747	49.282871	-14.60858	112.84227	39.02562	45.871368	109.283913	44.1542455	15.631394	111.0630915	-65.0866675	-3.295476	106.6624025
-23.739103	-27.369652	108.431557	-10.32171	6.091495	108.454765	49.221523	-14.590748	112.081017	38.940216	45.774097	108.635155	44.0808695	15.5916745	110.358086	-64.7242895	-3.4086845	106.551444
-25.252644	-26.77944	108.107307	-10.195097	5.9893	108.024979	49.164074	-14.629904	111.326195	38.837669	45.680817	108.010338	44.0008715	15.5254565	109.6682665	-64.3910655	-3.5468565	106.3816915
-26.787544	-26.050674	107.752106	-10.096274	5.869705	107.567345	49.084316	-14.670451	110.646393	38.724583	45.605515	107.398155	43.9044495	15.467532	109.022274	-64.0969975	-3.728122	106.112416
-28.300682	-25.39612	107.477257	-10.033333	5.757806	107.12484	48.955551	-14.716493	110.061768	38.604912	45.507889	106.819061	43.7802315	15.395698	108.4404145	-63.8468975	-3.880086	105.8092655
-29.82477	-24.580551	107.220993	-10.016396	5.660986	106.702042	48.830463	-14.767054	109.51297	38.491535	45.408348	106.219414	43.660999	15.320647	107.866192	-63.693791	-3.998675	105.537892
-32.002499	-23.432236	106.841064	-10.043922	5.52177	106.085907	48.591789	-14.836052	108.861221	38.226109	45.28936	105.422165	43.408949	15.226654	107.141693	-63.496793	-4.183114	105.030121
-33.484249	-22.610512	106.593414	-10.110015	5.441455	105.707253	48.434795	-14.865896	108.50235	38.033894	45.228519	104.925941	43.2343445	15.1813115	106.7141455	-63.4543745	-4.2984015	104.7003605
-34.82444	-21.725702	106.341919	-10.199903	5.373027	105.350647	48.296089	-14.913789	108.228172	37.832069	45.197632	104.500977	43.064079	15.1419215	106.3645745	-63.463885	-4.3958675	104.3367195
-36.252209	-20.790611	106.095169	-10.314194	5.300813	105.030312	48.181351	-14.977877	108.017349	37.614208	45.140076	104.152725	42.8977795	15.0810995	106.085037	-63.5261675	-4.4794735	103.975587
-37.517097	-19.851099	105.902565	-10.421009	5.240363	104.761757	48.109344	-15.108148	107.763206	37.434952	45.118042	103.832535	42.772148	15.004947	105.7978705	-63.614166	-4.524221	103.7256435
-38.803585	-18.797789	105.651817	-10.522318	5.165685	104.496109	47.973259	-15.228757	107.480957	37.254681	45.083969	103.567978	42.61397	14.927606	105.5244675	-63.658606	-4.596236	103.4677505
-40.027401	-17.852613	105.444061	-10.606307	5.116021	104.224205	47.813599	-15.35959	107.10714	37.072456	44.992756	103.347908	42.4430275	14.816583	105.227524	-63.6556415	-4.584541	103.220886
-41.805	-16.143061	105.168617	-10.748774	5.047957	103.833916	47.503746	-15.577639	106.414177	36.840298	44.920086	103.003143	42.172022	14.6712235	104.70866	-63.66957	-4.5753095	102.959172
-42.807369	-15.042503	104.990341	-10.828803	5.006963	103.583351	47.261093	-15.707361	105.930054	36.709866	44.859268	102.825356	41.9854795	14.5759535	104.377705	-63.6430855	-4.5620275	102.788997
-43.827297	-13.764408	104.843056	-10.932008	4.990633	103.357407	46.943985	-15.771851	105.39843	36.628082	44.844963	102.6446	41.7860335	14.536556	104.021515	-63.6500495	-4.55529	102.693299
-44.796406	-12.64889	104.746666	-11.025826	5.007008	103.155807	46.723652	-15.894691	104.82489	36.542301	44.824421	102.499985	41.6329765	14.464865	103.6624375	-63.6846285	-4.450849	102.6491765
-45.665203	-11.345827	104.663658	-11.129128	5.040902	102.950943	46.480362	-15.975952	104.270233	36.465569	44.782253	102.361664	41.4729655	14.4031505	103.3159485	-63.7312215	-4.3213465	102.5859375
-46.491196	-10.05934	104.554199	-11.244488	5.058905	102.718079	46.227657	-16.026466	103.766609	36.394043	44.758766	102.208672	41.31085	14.36615	102.9876405	-63.799826	-4.24834	102.4485175
-47.165295	-8.838422	104.4086	-11.358816	5.08459	102.475906	45.964306	-16.089033	103.326965	36.317841	44.726059	102.037262	41.1410735	14.318513	102.6821135	-63.8587055	-4.149333	102.2696985
-48.117123	-6.84634	104.219528	-11.569818	5.103432	102.110222	45.631573	-16.258808	102.787804	36.180538	44.620586	101.694847	40.9060555	14.180889	102.2413255	-64.0456915	-3.974025	101.9791185
-48.638977	-5.64062	104.081322	-11.710855	5.106266	101.884888	45.423279	-16.398321	102.516068	36.065437	44.528767	101.383972	40.744358	14.065223	101.95002	-64.166068	-3.852691	101.819756
-49.103802	-4.280176	103.995918	-11.866469	5.067451	101.686562	45.217396	-16.562775	102.279785	35.924992	44.396801	101.030746	40.571194	13.917013	101.6552655	-64.304132	-3.782111	101.7178585
-49.432087	-3.015944	104.007004	-11.979091	5.022334	101.509811	45.009647	-16.749065	102.019844	35.777328	44.253548	100.639709	40.3934875	13.7522415	101.3297765	-64.3516695	-3.7075735	101.6898455
-49.638847	-1.786133	103.997711	-12.094561	4.925346	101.338982	44.787228	-16.923742	101.759659	35.636963	44.103458	100.246368	40.2120955	13.589858	101.0030135	-64.4012175	-3.739166	101.6749505
-49.835476	-0.464546	103.95945	-12.192976	4.811108	101.156914	44.555588	-17.070488	101.468254	35.516937	43.935238	99.897095	40.0362625	13.432375	100.6826745	-64.4222145	-3.810159	101.6311535
-49.886604	0.782487	103.894615	-12.258746	4.713609	100.941528	44.318863	-17.214823	101.106659	35.431149	43.7785	99.566902	39.875006	13.2818385	100.3367805	-64.392498	-3.8546205	101.5462755
-49.810772	2.759763	103.733597	-12.369116	4.597852	100.614906	43.960251	-17.410185	100.523468	35.317184	43.603523	99.118477	39.6387175	13.096669	99.8209725	-64.3769495	-3.900965	101.4088395
-49.658279	4.063412	103.669212	-12.445593	4.590791	100.423172	43.719406	-17.462431	100.126503	35.229008	43.524063	98.86821	39.474207	13.030816	99.4973565	-64.365393	-3.849234	101.3489875
-49.391636	5.369505	103.599014	-12.531304	4.614743	100.278427	43.497295	-17.471081	99.79274	35.159187	43.503925	98.636261	39.328241	13.016422	99.2145005	-64.390849	-3.786936	101.3423535
-49.071255	6.766237	103.516975	-12.616272	4.681493	100.151062	43.305595	-17.446644	99.515198	35.071018	43.548698	98.487488	39.1883065	13.051027	99.001343	-64.4208505	-3.688041	101.300781
-48.641766	8.136331	103.441147	-12.693236	4.785793	100.06282	43.152622	-17.378386	99.295326	35.010147	43.613686	98.37487	39.0813845	13.11765	98.835098	-64.4678565	-3.546064	101.290542
-48.062592	9.505393	103.351364	-12.76491	4.91897	100.013245	43.014709	-17.269741	99.111717	34.967388	43.683804	98.286369	38.9910485	13.2070315	98.699043	-64.5208685	-3.3690915	101.327447
-47.411781	10.917257	103.264725	-12.865045	5.055454	99.961853	42.907749	-17.167557	98.957924	34.943684	43.799606	98.24501	38.9257165	13.3160245	98.601467	-64.6558065	-3.2051165	101.322239
-46.263073	12.94927	103.033997	-12.967245	5.291321	99.874702	42.776928	-17.013586	98.750237	34.92775	43.999531	98.253708	38.852339	13.4929725	98.5019725	-64.786829	-2.9103305	101.2474315
-45.36105	14.335598	102.841797	-13.053081	5.471521	99.801224	42.663349	-16.881514	98.630592	34.9286	44.122417	98.264145	38.7959745	13.6204515	98.4473685	-64.9021365	-2.6774095	101.1550795
-44.414761	15.697672	102.731468	-13.137409	5.636441	99.737244	42.529804	-16.751692	98.498421	34.924629	44.276119	98.279617	38.7272165	13.7622135	98.389019	-65.0020345	-2.4893315	101.085469
-43.276302	17.025215	102.589439	-13.206614	5.816309	99.72155	42.381268	-16.623522	98.353806	34.923534	44.399254	98.307732	38.652401	13.887866	98.330769	-65.065629	-2.255248	101.112331
-42.135071	18.374411	102.537277	-13.2891	5.970885	99.719688	42.22987	-16.467861	98.242577	34.921711	44.495914	98.402084	38.5757905	14.0140265	98.3223305	-65.1539905	-2.0722565	101.1170455
-40.849937	19.678473	102.489021	-13.344291	6.138705	99.764595	42.124496	-16.317841	98.15419	34.981464	44.588219	98.575768	38.55298	14.135189	98.364979	-65.241562	-1.857779	101.164211
-39.44973	20.980206	102.48233	-13.394872	6.281884	99.860397	42.031631	-16.190157	98.160141	35.088005	44.706276	98.861382	38.559818	14.2580595	98.5107615	-65.349562	-1.6942915	101.2100325
-37.115204	22.837286	102.533516	-13.402978	6.507758	100.128113	42.020664	-16.005306	98.376884	35.323193	44.864967	99.530533	38.6719285	14.4298305	98.9537085	-65.4778845	-1.4143145	101.3025175
-35.49147	24.043959	102.64875	-13.388056	6.698061	100.397385	42.114441	-15.897514	98.730431	35.576378	45.010265	100.131203	38.8454095	14.5563755	99.430817	-65.6215215	-1.1602535	101.363953
-33.698116	25.208061	102.75209	-13.350844	6.898417	100.761078	42.301643	-15.753343	99.27581	35.864754	45.110573	100.826775	39.0831985	14.678615	100.0512925	-65.7848865	-0.881781	101.4708635
-31.863737	26.353779	103.010414	-13.308242	7.104755	101.279137	42.56023	-15.570958	100.063538	36.190075	45.160843	101.714981	39.3751525	14.7949425	100.8892595	-65.9916365	-0.585432500000001	101.6690145
-29.910711	27.398884	103.419205	-13.280624	7.295394	101.978348	42.882065	-15.380631	101.074745	36.535942	45.203503	102.794777	39.7090035	14.911436	101.934761	-66.2702515	-0.320647999999998	102.021935
-27.925243	28.413414	104.08313	-13.23891	7.478648	102.863815	43.242393	-15.239898	102.286064	36.905659	45.266685	104.077721	40.074026	15.0133935	103.1818925	-66.551846	-0.0560975000000017	102.5457375
-25.814405	29.323038	104.933098	-13.194609	7.650598	103.881958	43.589325	-15.121383	103.666428	37.247185	45.33279	105.524506	40.418255	15.1057035	104.595467	-66.807473	0.195492499999999	103.168449
-22.700909	30.579826	106.547035	-13.117227	7.864322	105.504265	43.99762	-14.913882	105.778015	37.737389	45.457413	107.932365	40.8675045	15.2717655	106.85519	-67.1019585	0.456878499999998	104.15334
-20.4958	31.307873	107.762619	-13.051031	7.989956	106.540909	44.20575	-14.739468	107.105804	38.038536	45.538479	109.582901	41.122143	15.3995055	108.3443525	-67.224205	0.5804065	104.7374655
-18.35828	31.955273	108.939957	-12.990258	8.122399	107.503471	44.378254	-14.611837	108.283463	38.332539	45.67305	111.160156	41.3553965	15.5306065	109.7218095	-67.3359125	0.714191499999998	105.2851325
-16.14856	32.53569	110.103897	-12.931146	8.287908	108.3591	44.504501	-14.542456	109.262489	38.590633	45.788189	112.583138	41.547567	15.6228665	110.9228135	-67.409859	0.952949499999999	105.7953865
-14.030388	33.016102	111.069931	-12.886122	8.483436	109.074852	44.573517	-14.464317	110.018066	38.814388	45.946739	113.772141	41.6939525	15.741211	111.8951035	-67.4661965	1.225661	106.2546005
-11.830835	33.444016	111.919678	-12.870218	8.709464	109.605453	44.61842	-14.327224	110.560593	38.991261	46.189365	114.73259	41.8048405	15.9310705	112.6465915	-67.5452765	1.4878575	106.5643145
-9.762133	33.779636	112.482162	-12.893239	8.969781	109.954498	44.646778	-14.190425	110.896851	39.091873	46.449844	115.401695	41.8693255	16.1297095	113.149273	-67.6558035	1.8098525	106.759723
-6.643394	34.132935	113.087425	-12.976742	9.408103	110.200142	44.61694	-13.889593	111.120415	39.168381	46.738129	115.982735	41.8926605	16.424268	113.551575	-67.8461445	2.391938	106.848709
-4.474726	34.204037	113.088203	-13.051917	9.710157	110.260864	44.600285	-13.612623	111.225914	39.123638	46.982033	116.172638	41.8619615	16.684705	113.699276	-67.9657955	2.735609	106.822452
-2.459445	34.174278	113.15377	-13.123072	10.019895	110.287682	44.626751	-13.321331	111.393341	39.040901	47.227295	116.295792	41.833826	16.952982	113.8445665	-68.07997	3.086808	106.7307975
-0.478754	34.121365	113.233543	-13.194077	10.323641	110.319206	44.700413	-13.047619	111.641167	38.95932	47.47118	116.447296	41.8298665	17.2117805	114.0442315	-68.2180205	3.4355015	106.5941805
1.460953	33.852215	113.341568	-13.250004	10.614169	110.344658	44.803154	-12.760522	112.051811	38.915928	47.746323	116.662323	41.859541	17.4929005	114.357067	-68.359549	3.7354375	106.332249
3.362436	33.515903	113.474869	-13.327021	10.912868	110.36705	44.92915	-12.468105	112.655113	38.859695	48.053829	116.945496	41.8944225	17.792862	114.8003045	-68.5484645	4.032874	105.9337955
5.174601	33.005207	113.689087	-13.387527	11.207696	110.356316	45.090069	-12.243813	113.444901	38.856396	48.292664	117.334435	41.9732325	18.0244255	115.389668	-68.7482865	4.3909665	105.322964
7.785694	32.060986	114.16153	-13.423122	11.609416	110.413445	45.362045	-11.910387	114.776741	38.901665	48.671837	118.093826	42.131855	18.380725	116.4352835	-68.978099	4.838107	104.3916065
9.335911	31.276157	114.478554	-13.259141	11.832657	110.39518	45.528866	-11.688616	115.729095	38.999596	48.944012	118.617859	42.264231	18.627698	117.173477	-68.782513	5.037616	103.616883
10.995138	30.416376	114.826881	-13.09003	12.087407	110.402451	45.845264	-11.522964	116.660286	39.19606	49.288456	119.070992	42.520662	18.882746	117.865639	-68.700722	5.292068	102.939263
12.477359	29.473969	115.087036	-12.816204	12.349181	110.356209	46.159187	-11.338856	117.4832	39.433083	49.587276	119.520592	42.796135	19.12421	118.501896	-68.428543	5.574152	102.210522
13.901618	28.404388	115.285469	-12.492956	12.595116	110.237076	46.502651	-11.142824	118.108925	39.682796	49.911812	119.848373	43.0927235	19.384494	118.978649	-68.0786355	5.805738	101.495503
15.201202	27.375793	115.300407	-12.101496	12.837744	109.968376	46.861267	-10.948742	118.486679	39.971962	50.255234	120.046768	43.4166145	19.653246	119.2667235	-67.6196065	6.022242	100.6700285
16.340082	26.253601	115.107109	-11.708891	13.090014	109.64621	47.214283	-10.764297	118.593109	40.247772	50.581497	120.037033	43.7310275	19.9086	119.315071	-67.1488095	6.271428	99.977349
17.926455	24.485104	114.464523	-11.102819	13.472629	109.11895	47.706215	-10.390466	118.297874	40.583309	51.093571	119.600143	44.144762	20.3515525	118.9490085	-66.3504	6.5937055	99.2888915
18.768494	23.2355	113.842453	-10.714781	13.746238	108.791336	47.988934	-10.057837	117.896362	40.786129	51.387985	119.146729	44.3875315	20.665074	118.5215455	-65.8170935	6.827402	99.0611265
19.464046	21.947441	113.314178	-10.36216	14.020014	108.501648	48.313229	-9.708332	117.409531	41.110023	51.66256	118.611778	44.711626	20.977114	118.0106545	-65.435946	7.062914	98.9926415
19.998459	20.676352	112.681496	-10.174233	14.329486	108.382889	48.619633	-9.35795	116.974167	41.298874	51.907288	118.104256	44.9592535	21.274669	117.5392115	-65.3077195	7.384303	99.2265665
20.451761	19.184982	112.125137	-9.801529	14.566811	108.064224	48.89164	-9.040804	116.624138	41.485058	52.172077	117.640541	45.188349	21.5656365	117.1323395	-64.791407	7.5679855	98.9961085
20.711941	17.753687	111.671898	-9.516412	14.789713	107.814178	49.179626	-8.774371	116.304337	41.621937	52.442116	117.27829	45.4007815	21.8338725	116.7913135	-64.4336055	7.7455535	98.8370425
20.812004	16.254429	111.178352	-9.266763	15.006886	107.571198	49.455284	-8.565534	115.999008	41.771664	52.718693	116.890266	45.613474	22.0765795	116.444637	-64.147	7.9371925	98.697759
20.809347	13.941988	110.327484	-8.924126	15.313773	107.125153	49.793018	-8.367448	115.601112	42.008587	53.150051	116.196014	45.9008025	22.3913015	115.898563	-63.7490545	8.2362445	98.351743
20.630642	12.31271	109.691116	-8.679993	15.480738	106.782852	50.047611	-8.24187	115.193092	42.160461	53.435074	115.551468	46.104036	22.596602	115.37228	-63.464022	8.364874	98.193424
20.413666	10.677121	108.928047	-8.423147	15.621145	106.373871	50.290916	-8.169147	114.723053	42.329735	53.735798	114.754776	46.3103255	22.7833255	114.7389145	-63.1566195	8.4589645	98.0088275
20.086622	9.026129	108.064667	-8.137919	15.726929	105.896805	50.54369	-8.196668	114.197197	42.52813	53.907619	113.76667	46.53591	22.8554755	113.9819335	-62.811748	8.5983825	97.8116765
19.691675	7.292345	107.157875	-7.820637	15.7679	105.399933	50.787605	-8.205029	113.545692	42.699242	54.093056	112.590469	46.7434235	22.9440135	113.0680805	-62.3846975	8.5917865	97.7317855
19.204487	5.630424	106.25396	-7.480311	15.781529	104.892349	50.926338	-8.181405	112.860664	42.916744	54.221378	111.386261	46.921541	23.0199865	112.1234625	-61.882163	8.5430715	97.6612355
18.655212	3.856779	105.426132	-7.129339	15.743896	104.439247	51.062107	-8.194505	112.206863	43.087734	54.283489	110.073402	47.0749205	23.044492	111.1401325	-61.3335985	8.4433	97.7383615
17.667351	1.316224	104.423058	-6.636147	15.617558	103.854897	51.296635	-8.334448	111.25901	43.327744	54.261505	108.053635	47.3121895	22.9635285	109.6563225	-60.5844835	8.2715875	98.0534715
16.948191	-0.409903	103.891159	-6.379691	15.467438	103.507141	51.409592	-8.469546	110.699066	43.375057	54.08477	106.77668	47.3923245	22.807612	108.737873	-60.1517065	8.127264	98.276409
16.161015	-2.078582	103.493416	-6.193544	15.296517	103.152641	51.48167	-8.568479	110.196709	43.470608	53.971893	105.556297	47.476139	22.701707	107.876503	-59.863227	7.891327	98.428779
15.324666	-3.737158	103.07357	-6.046202	15.092657	102.742065	51.551956	-8.67981	109.690727	43.442322	53.789948	104.518829	47.497139	22.555069	107.104778	-59.589543	7.630245	98.379352
14.491725	-5.312236	102.656448	-5.959702	14.878252	102.329315	51.59552	-8.793555	109.141388	43.365936	53.569992	103.62133	47.480728	22.3882185	106.381359	-59.400132	7.3682855	98.277271
13.588917	-6.878727	102.256607	-5.905777	14.652098	101.90773	51.609833	-8.927315	108.593498	43.250858	53.415806	102.77739	47.4303455	22.2442455	105.685444	-59.2418995	7.0599505	98.130016
12.679982	-8.348781	101.893021	-5.876262	14.415058	101.503159	51.554768	-9.056682	108.052887	43.125668	53.177444	102.108994	47.340218	22.060381	105.0809405	-59.092742	6.769735	97.9253775
11.288689	-10.491042	101.334465	-5.876425	14.060686	100.961006	51.420204	-9.328584	107.228813	43.038498	52.927937	101.216866	47.229351	21.7996765	104.2228395	-58.982201	6.3216955	97.6991725
10.351027	-11.830413	101.029678	-5.883842	13.840898	100.619316	51.262329	-9.535106	106.716118	42.970089	52.742535	100.683853	47.116209	21.6037145	103.6999855	-58.883893	6.0780815	97.5386465
9.420336	-13.062114	100.7444	-5.881084	13.623301	100.338387	51.094143	-9.742987	106.148819	42.906525	52.563362	100.151482	47.000334	21.4101875	103.1501505	-58.762502	5.8364145	97.5266235
8.461304	-14.258281	100.469353	-5.855592	13.383904	100.18187	50.884766	-9.959298	105.598961	42.800369	52.341728	99.63472	46.8425675	21.191215	102.6168405	-58.5537515	5.576593	97.7468995
7.568104	-15.409753	100.396553	-5.808497	13.119886	100.156197	50.693398	-10.11223	105.063652	42.667732	52.116245	99.120644	46.680565	21.0020075	102.092148	-58.297559	5.2377645	98.220246
6.71242	-16.409945	100.479958	-5.792133	12.858933	100.229286	50.520618	-10.272313	104.633888	42.525196	51.8773	98.725426	46.522907	20.8024935	101.679657	-58.107173	4.9153725	98.778915
5.867863	-17.407341	100.612724	-5.81566	12.551575	100.379059	50.390427	-10.463852	104.399147	42.319847	51.623905	98.424522	46.355137	20.5800265	101.4118345	-57.986457	4.5231235	99.3462835
4.709651	-18.780033	101.080727	-5.910563	12.068103	100.639328	50.249611	-10.740147	104.337166	41.993095	51.240612	98.22744	46.121353	20.2502325	101.282303	-57.942479	3.8859735	99.996353
3.998893	-19.545559	101.366196	-6.009776	11.737726	100.764229	50.216846	-10.985996	104.461136	41.802998	51.022686	98.246376	46.009922	20.018345	101.353756	-58.029474	3.457107	100.174702
3.312741	-20.308348	101.580444	-6.172481	11.41162	100.836411	50.168533	-11.249856	104.679359	41.65667	50.780277	98.355103	45.9126015	19.7652105	101.517231	-58.2575635	3.0580295	100.155591
2.617928	-20.928141	101.751541	-6.33027	11.077708	100.846077	50.103958	-11.540533	104.9189	41.545776	50.502949	98.519257	45.824867	19.481208	101.7190785	-58.485407	2.674208	99.9730755
1.951803	-21.568846	101.78714	-6.493185	10.726969	100.773094	50.035763	-11.856833	105.120758	41.462021	50.209831	98.721703	45.748892	19.176499	101.9212305	-58.735262	2.277439	99.6249575
1.335033	-22.142115	101.659607	-6.672821	10.372167	100.623749	49.91724	-12.199821	105.280472	41.437286	49.917049	98.947853	45.677263	18.858614	102.1141625	-59.022905	1.88572	99.1333355
0.789576	-22.651106	101.381645	-6.868738	10.049168	100.417641	49.741337	-12.549859	105.351471	41.452919	49.619186	99.225601	45.597128	18.5346635	102.288536	-59.334604	1.5636725	98.546746
0.015965	-23.183992	100.722412	-7.212602	9.632934	99.997925	49.390102	-13.017753	105.358002	41.483212	49.209724	99.7108	45.436657	18.0959855	102.534401	-59.861861	1.1698825	97.461449
-0.473611	-23.40106	100.271538	-7.46582	9.434004	99.720833	49.130043	-13.337437	105.308022	41.481133	48.979286	99.974297	45.305588	17.8209245	102.6411595	-60.237228	1.0470835	96.8005065
-1.031842	-23.583204	99.873085	-7.683894	9.289349	99.446991	48.811962	-13.624114	105.269913	41.444435	48.715012	100.164261	45.1281985	17.545449	102.717087	-60.4959865	1.033249	96.176895
-1.632217	-23.659573	99.543777	-7.906274	9.180408	99.158569	48.547268	-13.894547	105.218422	41.418316	48.474236	100.293648	44.982792	17.2898445	102.756035	-60.79534	1.0709715	95.561103
-2.242486	-23.702408	99.225311	-8.11951	9.085555	98.844833	48.308876	-14.129427	105.202011	41.401447	48.270287	100.384415	44.8551615	17.07043	102.793213	-61.0941815	1.10068	94.896453
-2.739025	-23.748146	98.829041	-8.300575	8.969871	98.534966	48.116268	-14.389025	105.202568	41.346119	48.049553	100.443802	44.7311935	16.830264	102.823185	-61.3323435	1.109478	94.246747
-3.157819	-23.809168	98.536476	-8.451756	8.851694	98.235474	47.97366	-14.650585	105.153694	41.285561	47.877346	100.475647	44.6296105	16.6133805	102.8146705	-61.5331225	1.0900075	93.6562775
-3.869091	-23.761545	98.10437	-8.613187	8.71	97.727577	47.781742	-14.991909	105.135056	41.252266	47.609211	100.355865	44.517004	16.308651	102.7454605	-61.743378	1.111349	92.7096935
-4.243817	-23.723597	97.753136	-8.69591	8.609709	97.329544	47.702248	-15.231434	105.176033	41.268547	47.401543	100.163826	44.4853975	16.0850545	102.6699295	-61.8772175	1.1343635	91.9891585
-4.595298	-23.618755	97.390785	-8.719325	8.502498	96.872253	47.704502	-15.444018	105.174744	41.23402	47.196453	99.963272	44.469261	15.8762175	102.569008	-61.907911	1.1287785	91.175498
-4.885855	-23.43232	97.080734	-8.736404	8.390263	96.515366	47.715195	-15.603699	105.161095	41.152882	46.971165	99.739594	44.4340385	15.683733	102.4503445	-61.9068465	1.096793	90.5803875
-5.252848	-23.179943	96.874046	-8.745618	8.235899	96.236511	47.709656	-15.791019	105.140877	41.092682	46.750721	99.524551	44.401169	15.479851	102.332714	-61.892405	0.991947	90.140308
-5.71232	-22.892874	96.652458	-8.758121	8.026732	95.998718	47.713696	-16.018925	105.117592	41.045734	46.473713	99.321411	44.379715	15.227394	102.2195015	-61.895957	0.826070000000003	89.7779345
-6.062222	-22.675337	96.515694	-8.78416	7.766061	95.792549	47.708839	-16.297329	105.071548	41.012524	46.187904	99.131783	44.3606815	14.9452875	102.1016655	-61.9290015	0.586834499999998	89.4834325
-6.784975	-22.264517	96.193825	-8.801663	7.365328	95.558517	47.643246	-16.678677	104.906044	40.935005	45.767643	98.928978	44.2891255	14.544483	101.917511	-61.8924515	0.186173	89.199523
-7.218244	-21.921524	95.994278	-8.774044	7.133497	95.411713	47.593765	-16.891439	104.753708	40.929474	45.53577	98.826714	44.2616195	14.3221655	101.790211	-61.8097075	-0.0551715000000002	89.033215
-7.63398	-21.492085	95.765831	-8.756386	6.927618	95.29377	47.600929	-17.110321	104.606941	40.928764	45.352261	98.749557	44.2648465	14.12097	101.678249	-61.7776185	-0.265734	88.909291
-8.164679	-20.984512	95.532852	-8.73266	6.757037	95.227753	47.606869	-17.312021	104.437088	40.908318	45.165352	98.70488	44.2575935	13.9266655	101.570984	-61.7229135	-0.412591499999998	88.884522
-8.701421	-20.457619	95.475471	-8.701545	6.607161	95.232162	47.608112	-17.439682	104.230118	40.884636	45.001797	98.716438	44.246374	13.7810575	101.473278	-61.649464	-0.566735500000002	88.991046
-9.199054	-19.951988	95.405052	-8.676286	6.492734	95.320366	47.607235	-17.547646	103.999153	40.854691	44.877037	98.760551	44.230963	13.6646955	101.379852	-61.583535	-0.679227500000001	89.26088
-9.675191	-19.390219	95.443092	-8.647873	6.389322	95.480698	47.608433	-17.655718	103.77562	40.839455	44.768105	98.815361	44.223944	13.5561935	101.2954905	-61.51969	-0.777549499999999	89.6659055
-10.45313	-18.320263	95.575867	-8.605955	6.273523	95.815933	47.60714	-17.805428	103.504326	40.836193	44.663029	98.993752	44.2216665	13.4288005	101.249039	-61.4335765	-0.881754500000001	90.382827
-10.963766	-17.59971	95.695633	-8.558839	6.203104	96.011772	47.638977	-17.913986	103.374413	40.871872	44.611851	99.132225	44.2554245	13.3489325	101.253319	-61.3731025	-0.942724500000001	90.770225
-11.499451	-16.9349	95.676323	-8.502265	6.15734	96.12735	47.674946	-18.029453	103.281403	40.927605	44.560318	99.248039	44.3012755	13.2654325	101.264721	-61.3058055	-0.950752500000002	90.989979
-11.93607	-16.242407	95.630569	-8.422091	6.096067	96.131119	47.74773	-18.162933	103.136063	40.967247	44.488083	99.312164	44.3574885	13.162575	101.2241135	-61.2016705	-0.970441000000003	91.0381245
-12.400143	-15.446213	95.503792	-8.363049	6.014681	96.092484	47.768597	-18.263113	102.880249	40.973698	44.396576	99.297562	44.3711475	13.0667315	101.0889055	-61.0972455	-1.0373695	91.0960625
-12.837193	-14.618845	95.377472	-8.304426	5.908723	96.030914	47.720894	-18.330891	102.503136	40.922478	44.280472	99.232185	44.321686	12.9747905	100.8676605	-60.930538	-1.1573445	91.1941675
-13.370301	-13.905878	95.190903	-8.278718	5.78729	95.992371	47.616543	-18.34305	102.024269	40.815937	44.184391	99.176628	44.21624	12.9206705	100.6004485	-60.773676	-1.3460905	91.3842935
-13.960092	-12.7817	95.083687	-8.252612	5.637439	95.981003	47.46051	-18.324718	101.309563	40.710155	44.071274	99.146347	44.0853325	12.873278	100.227955	-60.5905565	-1.5984	91.734051
-14.387377	-11.940264	94.963722	-8.250521	5.596257	95.894157	47.396923	-18.371292	101.035545	40.711266	44.013348	99.185638	44.0540945	12.821028	100.1105915	-60.5551365	-1.628514	91.6777225
-14.768105	-11.100332	94.833603	-8.334376	5.547593	95.782509	47.369473	-18.457579	100.950432	40.689331	43.927063	99.312439	44.029402	12.734742	100.1314355	-60.698154	-1.639556	91.4335825
-15.198419	-10.358308	94.704391	-8.45794	5.479145	95.750084	47.323627	-18.558708	101	40.615437	43.818119	99.531242	43.969532	12.6297055	100.265621	-60.885412	-1.6714155	91.234547
-15.533861	-9.670568	94.738831	-8.556555	5.382705	95.83754	47.251884	-18.652447	101.133713	40.531807	43.726894	99.847939	43.8918455	12.5372235	100.490826	-61.0049555	-1.7718135	91.184254
-15.807204	-8.951339	94.882858	-8.612907	5.2665	96.020798	47.24572	-18.746704	101.329384	40.492958	43.651844	100.248459	43.869339	12.45257	100.7889215	-61.095153	-1.91957	91.2526745
-16.074738	-8.182412	95.10746	-8.639849	5.130522	96.298615	47.263504	-18.867619	101.587868	40.481174	43.574924	100.668121	43.872339	12.3536525	101.1279945	-61.152037	-2.0926085	91.4692355
-16.4224	-7.155348	95.568001	-8.666733	4.919305	96.779732	47.278603	-19.021015	102.082077	40.433971	43.425823	101.417145	43.856287	12.202404	101.749611	-61.189753	-2.363794	91.809853
-16.632132	-6.543843	95.775917	-8.687522	4.786053	97.069168	47.411736	-19.174154	102.495636	40.566311	43.330196	101.913284	43.9890235	12.078021	102.20446	-61.3640675	-2.505915	91.933876
-16.789812	-5.958476	96.005386	-8.736279	4.661539	97.312248	47.490833	-19.317696	102.957771	40.638412	43.213146	102.415672	44.0646225	11.947725	102.6867215	-61.5371805	-2.624647	91.9377745
-16.965885	-5.322549	96.258636	-8.8488	4.468569	97.63929	47.512146	-19.449224	103.353676	40.607471	43.091141	102.965775	44.0598085	11.8209585	103.1597255	-61.7574085	-2.8838205	92.1188545
-17.168783	-4.695274	96.575912	-8.895313	4.313088	97.967865	47.475254	-19.554932	103.715424	40.559254	42.972736	103.49221	44.017254	11.708902	103.603817	-61.80788	-3.082726	92.331913
-17.250294	-4.219643	97.058075	-9.015244	4.118434	98.416756	47.423141	-19.663502	104.050598	40.492828	42.843555	104.002037	43.9579845	11.5900265	104.0263175	-61.9884725	-3.3531585	92.8071945
-17.462999	-3.700194	97.469185	-9.131589	3.949291	98.85247	47.352413	-19.769861	104.43795	40.438072	42.724091	104.482094	43.8952425	11.477115	104.460022	-62.1584205	-3.578533	93.244918
-17.721863	-3.093424	98.182281	-9.327213	3.717956	99.52298	47.276314	-20.01185	105.142525	40.311523	42.582859	105.178223	43.7939185	11.2855045	105.160374	-62.4483445	-3.8495925	93.885586
-17.899891	-2.677217	98.607895	-9.500137	3.57344	99.943741	47.238522	-20.232014	105.687317	40.218529	42.53817	105.511215	43.7285255	11.153078	105.599266	-62.7287995	-4.006198	94.288216
-18.07893	-2.213009	98.9907	-9.585667	3.422904	100.247704	47.182335	-20.41469	106.207184	40.085014	42.433815	105.731735	43.6336745	11.0095625	105.9694595	-62.8050085	-4.1637545	94.5259485
-18.267057	-1.7684	99.339165	-9.789963	3.360109	100.617584	47.091301	-20.492342	106.611824	39.871117	42.273129	105.873955	43.481209	10.8903935	106.2428895	-63.061135	-4.1701755	94.9922785
-18.467665	-1.375184	99.65435	-9.964755	3.301403	100.908104	46.98687	-20.537996	106.896904	39.740837	42.205685	105.863808	43.3638535	10.8338445	106.380356	-63.2933635	-4.2310385	95.435852
-18.610044	-0.992474	99.918839	-10.152125	3.280132	101.130974	46.862995	-20.503784	107.190895	39.469978	41.939175	106.02256	43.1664865	10.7176955	106.6067275	-63.4707365	-4.1574315	95.6552205
-18.798008	-0.623173	100.122299	-10.348855	3.263244	101.38401	46.771275	-20.372206	107.499443	39.095341	41.618427	106.237877	42.933308	10.6231105	106.86866	-63.631018	-4.0966225	95.89936
-19.117046	-0.155594	100.475677	-10.657461	3.200849	101.825584	46.56258	-20.194	108.166824	38.731697	41.503517	106.912193	42.6471385	10.6547585	107.5395085	-63.9620605	-4.2530605	96.1116595
-19.331551	0.119669	100.871574	-10.875212	3.172786	102.285698	46.46558	-20.160856	108.735039	38.547916	41.469482	107.657852	42.506748	10.654313	108.1964455	-64.257172	-4.308741	96.3749505
-19.568241	0.41236	101.407661	-11.101827	3.171622	102.879738	46.330761	-20.106804	109.343246	38.334896	41.411045	108.552765	42.3328285	10.6521205	108.9480055	-64.5364825	-4.3088765	96.8114705
-19.81212	0.726131	102.016937	-11.307499	3.203607	103.529396	46.21101	-20.072102	109.938766	38.167835	41.417156	109.456146	42.1894225	10.672527	109.697456	-64.8044205	-4.265313	97.361336
-20.080652	1.091548	102.633415	-11.472873	3.258402	104.176628	46.082676	-20.01671	110.523186	38.081757	41.467049	110.260773	42.0822165	10.7251695	110.3919795	-65.0279625	-4.2083655	97.9612765
-20.374165	1.471174	103.230965	-11.602915	3.324392	104.793274	45.93697	-19.946762	111.012817	38.038387	41.523479	110.974655	41.9876785	10.7883585	110.993736	-65.1935085	-4.1395745	98.592812
-20.698557	1.845411	103.84613	-11.684801	3.385438	105.388618	45.872871	-19.929811	111.361404	38.003342	41.587082	111.571732	41.9381065	10.8286355	111.466568	-65.3077085	-4.0577595	99.310668
-21.210054	2.383204	104.741028	-11.736902	3.490762	106.198669	45.836479	-20.00132	111.784698	38.005196	41.611572	112.000908	41.9208375	10.805126	111.892803	-65.3946415	-3.823602	100.504535
-21.585617	2.670276	105.360687	-11.740155	3.537001	106.735733	45.782482	-20.016035	111.928787	38.009682	41.578014	112.069191	41.896082	10.7809895	111.998989	-65.376392	-3.7069875	101.472477
-21.94396	2.911106	105.990112	-11.742771	3.540517	107.27961	45.736309	-20.03562	112.015739	38.044464	41.493858	112.000992	41.8903865	10.729119	112.0083655	-65.3759285	-3.648085	102.5508545
-22.287905	3.148559	106.543373	-11.716978	3.502016	107.764648	45.717041	-20.057507	112.107445	38.14296	41.407631	111.950516	41.9300005	10.675062	112.0289805	-65.3639565	-3.67103	103.5003155
-22.629913	3.386856	106.916046	-11.671675	3.477977	108.110466	45.764622	-20.100531	112.244667	38.286133	41.339237	112.05423	42.0253775	10.619353	112.1494485	-65.3687275	-3.663399	104.0714835
-22.957478	3.642897	107.011536	-11.61133	3.431789	108.247063	45.887573	-20.179321	112.43161	38.442158	41.30801	112.294891	42.1648655	10.5643445	112.3632505	-65.3875255	-3.7007665	104.1308755
-23.275814	3.920636	106.80529	-11.533089	3.367475	108.137466	46.010937	-20.270771	112.621429	38.618752	41.315273	112.632431	42.3148445	10.522251	112.62693	-65.3810225	-3.787301	103.648002
-23.85033	4.393834	106.390366	-11.345156	3.338273	107.812546	46.203655	-20.396118	112.584854	38.85804	41.388969	112.908745	42.5308475	10.4964255	112.7467995	-65.2211595	-3.8198795	102.8782925
-24.192867	4.698388	106.169662	-11.141169	3.361226	107.591591	46.276112	-20.406504	112.454758	39.077682	41.333553	112.66478	42.676897	10.4635245	112.559769	-64.959235	-3.7410725	102.623413
-24.538637	4.999575	105.98037	-10.874132	3.379564	107.386826	46.407608	-20.373152	112.201675	39.308472	41.267838	112.278999	42.85804	10.447343	112.240337	-64.606304	-3.688215	102.533315
-24.848564	5.28058	105.851768	-10.597036	3.427649	107.240295	46.568935	-20.28969	112.030853	39.541893	41.239609	111.92067	43.055414	10.4749595	111.9757615	-64.249486	-3.6196615	102.5048285
-25.210485	5.60949	105.853821	-10.334044	3.50333	107.207382	46.798813	-20.208206	111.966621	39.766495	41.229591	111.6241	43.282654	10.5106925	111.7953605	-63.950742	-3.5040325	102.6194035
-25.561514	5.990239	106.000961	-10.07771	3.59959	107.324944	47.047379	-20.144579	112.01944	40.000519	41.240284	111.341896	43.523949	10.5478525	111.680668	-63.679369	-3.3486725	102.96922
-25.998524	6.406287	106.363388	-9.827833	3.677345	107.60894	47.285061	-20.079367	112.135788	40.152405	41.279663	111.095032	43.718733	10.600148	111.61541	-63.374399	-3.245458	103.60247
-26.653004	7.069384	107.165298	-9.506598	3.78157	108.22805	47.575539	-19.945105	112.408356	40.319294	41.296543	110.784088	43.9474165	10.675719	111.596222	-62.9606125	-3.112579	104.859878
-27.065796	7.503945	107.742134	-9.379524	3.855678	108.712898	47.771698	-19.8722	112.621559	40.418331	41.382259	110.635971	44.0950145	10.7550295	111.628765	-62.8540625	-3.0436735	105.797031
-27.454847	7.959237	108.350456	-9.283786	3.915306	109.17778	47.932007	-19.807198	112.803566	40.43959	41.533314	110.606682	44.1857985	10.863058	111.705124	-62.7533705	-3.032446	106.650436
-27.837383	8.469933	108.841881	-9.216511	3.948866	109.473351	48.085644	-19.741158	112.754105	40.476955	41.674061	110.480606	44.2812995	10.9664515	111.6173555	-62.7143215	-3.0687195	107.3293465
-28.203362	9.050621	109.147331	-9.145633	3.981833	109.529243	48.282043	-19.617695	112.294769	40.323944	41.864277	110.108711	44.3029935	11.123291	111.20174	-62.5942595	-3.159625	107.856746
-28.526455	9.708387	109.209572	-9.03264	4.029112	109.287048	48.397846	-19.518875	111.425636	40.01952	41.980083	109.307327	44.208683	11.230604	110.3664815	-62.273963	-3.17238	108.2076145
-28.746054	10.35379	108.994843	-8.922821	4.081797	108.698204	48.383228	-19.55617	110.211136	39.600605	41.987877	108.122269	43.9919165	11.2158535	109.1667025	-61.8375585	-3.0522595	108.2297055
-29.052204	11.349176	108.018044	-8.813725	4.169033	107.281967	48.132385	-19.453421	107.932243	39.009052	42.142139	105.876877	43.5707185	11.344359	106.90456	-61.1981685	-3.006293	107.659374
-29.130846	12.052688	107.106224	-8.8125	4.2346	106.111816	47.766731	-19.392624	106.279526	38.6618	42.179329	104.264511	43.2142655	11.3933525	105.2720185	-60.8392655	-2.9241525	106.9516135
-29.141056	12.839973	106.14917	-8.882496	4.300044	104.879341	47.310444	-19.288422	104.71685	38.323158	42.197762	102.790306	42.816801	11.45467	103.753578	-60.581793	-2.854582	106.005104
-29.0541	13.690947	105.218658	-8.99146	4.35538	103.78479	46.841969	-19.170782	103.142929	38.045891	42.250244	101.429413	42.44393	11.539731	102.286171	-60.42685	-2.828971	105.283409
-28.795401	14.53442	104.456673	-9.189702	4.411102	102.823349	46.358288	-19.04501	101.62989	37.780338	42.395069	100.313339	42.069313	11.6750295	100.9716145	-60.448717	-2.8528255	104.6750835
-28.441221	15.451385	103.724121	-9.387714	4.546994	101.995636	45.856659	-18.845787	100.323547	37.528343	42.550751	99.303764	41.692501	11.852482	99.8136555	-60.467929	-2.758494	104.1776165
-27.939869	16.362181	103.141281	-9.590853	4.707604	101.323822	45.414703	-18.686728	99.187378	37.259922	42.646877	98.485168	41.3373125	11.9800745	98.836273	-60.5190185	-2.5648665	103.811371
-26.904852	17.726711	102.321915	-9.875982	4.986054	100.516716	44.883327	-18.449572	97.882347	36.959339	42.87825	97.509293	40.921333	12.214339	97.69582	-60.673297	-2.242231	103.337612
-25.957859	18.700195	101.863991	-10.039441	5.160692	100.141731	44.614048	-18.264154	97.216133	36.798141	43.057114	97.073212	40.7060945	12.39648	97.1446725	-60.7849765	-2.075096	103.1387895
-24.871462	19.607946	101.544296	-10.150361	5.351221	99.909607	44.388287	-18.072411	96.737381	36.508553	43.334946	97.042725	40.44842	12.6312675	96.890053	-60.749142	-1.9288255	102.929161
-23.645386	20.481783	101.219894	-10.257889	5.516302	99.797874	44.250546	-17.896936	96.378212	36.510563	43.582981	96.981422	40.3805545	12.8430225	96.679817	-60.8963325	-1.8104185	102.915931
-22.190084	21.397308	101.061676	-10.316728	5.696128	99.784592	44.165138	-17.737507	96.116325	36.552219	43.816029	97.120712	40.3586785	13.039261	96.6185185	-60.9921345	-1.647005	102.9506655
-20.597353	22.262997	101.006058	-10.362503	5.839519	99.851173	44.128971	-17.549744	95.916656	36.648308	44.030415	97.37561	40.3886395	13.2403355	96.646133	-61.1136455	-1.5612975	103.056213
-18.82972	23.074224	100.962654	-10.364098	6.015493	99.994057	44.105194	-17.356586	95.761345	36.973183	44.188358	97.504303	40.5391885	13.415886	96.632824	-61.2673845	-1.3849	103.35529
-15.941384	24.234562	100.981667	-10.342617	6.262193	100.332703	44.090004	-17.068935	95.717735	37.275349	44.494259	98.140091	40.6826765	13.712662	96.928913	-61.3679105	-1.188276	103.736493
-13.764652	24.991608	101.10247	-10.324107	6.415187	100.668808	44.164616	-16.84375	95.912956	37.5998	44.614922	98.700928	40.882208	13.885586	97.306942	-61.530422	-1.055212	104.030674
-11.404065	25.621277	101.30085	-10.306108	6.574109	101.161697	44.343266	-16.636587	96.470734	38.079762	44.661175	99.44796	41.211514	14.012294	97.959347	-61.82373	-0.864076000000001	104.364047
-8.971417	26.229885	101.775482	-10.326109	6.687353	101.802696	44.668144	-16.408031	97.480186	38.673946	44.67905	100.580467	41.671045	14.1355095	99.0303265	-62.323263	-0.760803499999998	104.5750655
-6.285597	26.711712	102.455917	-10.385833	6.802785	102.575684	45.096416	-16.143194	99.003578	39.253277	44.713203	102.195335	42.1748465	14.2850045	100.5994565	-62.9465125	-0.679434499999999	104.5519115
-3.631858	27.104929	103.478134	-10.506096	6.906835	103.44268	45.583004	-15.961425	100.95768	39.771694	44.805656	104.347191	42.677349	14.4221155	102.6524355	-63.689541	-0.6084455	104.2329245
-0.831561	27.425674	104.842445	-10.668285	7.04817	104.386749	46.080872	-15.790031	103.169922	40.204464	44.923843	106.787468	43.142668	14.566906	104.978695	-64.479238	-0.470566	103.794803
3.413082	27.6409	107.228622	-10.89461	7.332721	105.773415	46.694637	-15.564351	106.803047	40.587883	45.181511	110.867378	43.64126	14.80858	108.8352125	-65.43048	-0.143137999999999	102.7116175
6.340586	27.652475	108.972015	-11.018714	7.591933	106.672874	47.057251	-15.41484	109.18071	40.687706	45.443821	113.495636	43.8724785	15.0144905	111.338173	-65.9099065	0.169375499999999	102.007575
9.048223	27.551502	110.646103	-11.078052	7.906862	107.472466	47.351215	-15.269971	111.43074	40.703197	45.76852	115.885544	44.027206	15.2492745	113.658142	-66.18331	0.564449499999998	101.28679
11.750577	27.417171	112.075333	-11.145716	8.287157	108.230766	47.630409	-15.104747	113.345024	40.621479	46.136845	117.895805	44.125944	15.516049	115.6204145	-66.417376	1.058265	100.8411175
14.431021	27.210516	113.317612	-11.015201	8.649325	108.796021	47.867828	-14.90428	114.930405	40.444313	46.469353	119.35228	44.1560705	15.7825365	117.1413425	-66.1864725	1.5161135	100.4506995
16.98337	26.909664	114.348244	-10.997534	9.049309	109.333023	48.083668	-14.650646	116.151169	40.285282	46.861668	120.333542	44.184475	16.105511	118.2423555	-66.179543	1.993107	100.4236905
19.171286	26.698744	115.240524	-10.938287	9.363341	109.737991	48.310028	-14.432891	117.018234	40.218376	47.255081	120.921494	44.264202	16.411095	118.969864	-66.140776	2.315587	100.506118
23.095573	25.829819	115.723022	-10.799146	9.664202	110.086189	48.691784	-14.152233	117.853943	40.170681	47.749733	121.221367	44.4312325	16.79875	119.537655	-66.0295245	2.529654	100.634723
25.346989	25.214418	116.017242	-10.719466	9.806717	110.230087	49.001278	-13.940932	118.211998	40.143932	48.007767	121.129868	44.572605	17.0334175	119.670933	-66.011537	2.5800165	100.789241
27.452677	24.574093	116.186455	-10.626817	9.904421	110.338547	49.312576	-13.698316	118.472656	40.11179	48.239868	120.841644	44.712183	17.270776	119.65715	-65.965817	2.538066	101.019944
28.861773	23.566681	116.073593	-10.467339	9.971178	110.408104	49.607449	-13.432886	118.652214	40.035995	48.422604	120.492638	44.821722	17.494859	119.572426	-65.7564	2.447497	101.243782
29.93224	22.419182	115.839684	-10.326624	10.067511	110.46946	49.841228	-13.161345	118.797455	40.039356	48.554413	120.034325	44.940292	17.696534	119.41589	-65.59354	2.438488	101.52303
30.840481	21.24295	115.628036	-10.19869	10.177304	110.529877	50.009907	-12.917683	118.941879	40.0238	48.728298	119.572403	45.0168535	17.9053075	119.257141	-65.4142335	2.4493005	101.802613
31.555393	20.075964	115.488525	-9.984462	10.232904	110.485962	50.10569	-12.694269	119.069969	40.054779	48.905098	119.137955	45.0802345	18.1054145	119.103962	-65.0491585	2.3603935	101.867962
NaN	NaN	NaN	-9.711656	10.323755	110.429192	50.419075	-12.463756	119.102417	40.18388	49.160187	118.510315	45.3014775	18.3482155	118.806366	-64.7247895	2.2992945	102.052018
33.208633	16.794603	114.812782	-9.537522	10.402896	110.3992	50.50885	-12.29396	119.067299	40.260891	49.296574	118.157722	45.3848705	18.501307	118.6125105	-64.4599145	2.304485	102.1858895
33.555473	15.589201	114.547775	-9.394136	10.511267	110.369476	50.547554	-12.139915	118.961456	40.354763	49.399094	117.793739	45.4511585	18.6295895	118.3775975	-64.2394305	2.3929445	102.3613545
33.884407	14.283424	114.216255	-9.284375	10.667193	110.373459	50.550949	-12.005018	118.782829	40.454479	49.500916	117.47419	45.502714	18.747949	118.1285095	-64.071464	2.586437	102.6184085
33.867386	13.158494	113.975548	-9.20472	10.855606	110.43425	50.539898	-11.907104	118.568314	40.53923	49.610004	117.172516	45.539564	18.85145	117.870415	-63.949004	2.859762	102.998085
33.315464	12.303283	113.637306	-9.177632	11.066254	110.551308	50.456154	-11.801915	118.379272	40.599323	49.733391	116.956924	45.5277385	18.965738	117.668098	-63.8830025	3.16677	103.434518
32.709969	11.414079	113.429344	-9.178567	11.265957	110.709	50.404716	-11.74118	118.217422	40.611366	49.864941	116.801033	45.508041	19.0618805	117.5092275	-63.865175	3.4700335	103.9087725
31.597372	10.267293	113.260445	-9.201218	11.506375	110.900566	50.306587	-11.650169	118.092285	40.589989	50.011135	116.684471	45.448288	19.180483	117.388378	-63.850724	3.832267	104.412754
30.779049	9.461884	113.200638	-9.197316	11.615452	110.966194	50.253033	-11.617727	118.059013	40.570927	50.069843	116.670441	45.41198	19.226058	117.364727	-63.806612	4.004846	104.567661
29.933666	8.725732	113.148026	-9.198872	11.688924	110.999313	50.17897	-11.629332	118.074821	40.564434	50.107487	116.699005	45.371702	19.2390775	117.386913	-63.769446	4.1387705	104.611713
28.965532	7.999613	113.08725	-9.173512	11.710961	111.009964	50.124638	-11.717167	118.108665	40.585938	50.099224	116.717422	45.355288	19.1910285	117.4130435	-63.702312	4.2308935	104.6068845
27.966303	7.228945	113.048592	-9.161915	11.673169	111.019341	50.083149	-11.84107	118.155762	40.608807	50.044388	116.744949	45.345978	19.101659	117.4503555	-63.669808	4.244679	104.5883265
26.874962	6.560398	113.015533	-9.174948	11.595567	111.039139	50.058128	-12.012239	118.199005	40.600269	49.956665	116.759827	45.3291985	18.972213	117.479416	-63.6790945	4.218921	104.598862
25.747072	5.88062	112.965752	-9.23571	11.494105	111.089027	50.004417	-12.21876	118.231026	40.623135	49.786644	116.725159	45.313776	18.783942	117.4780925	-63.785196	4.204268	104.6999615
23.955288	4.91364	112.903763	-9.355213	11.330075	111.160278	49.844082	-12.557477	118.256363	40.653141	49.451401	116.671791	45.2486115	18.446962	117.464077	-63.9590375	4.213188	104.856479
22.652752	4.357605	112.868263	-9.448465	11.224291	111.211243	49.699329	-12.817671	118.282295	40.676777	49.174042	116.660561	45.188053	18.1781855	117.471428	-64.084983	4.2703965	104.951058
21.329727	3.791904	112.821838	-9.536118	11.137067	111.248184	49.535	-13.0926	118.307686	40.685001	48.913162	116.666962	45.1100005	17.910281	117.487324	-64.1822365	4.363853	105.009044
19.979549	3.334057	112.677155	-9.620306	11.08535	111.295235	49.394634	-13.37291	118.277107	40.703156	48.669216	116.675659	45.048895	17.648153	117.476383	-64.289507	4.522547	105.114087
18.536266	2.949004	112.553749	-9.701297	11.057518	111.344269	49.24213	-13.632628	118.180176	40.714218	48.451782	116.677322	44.978174	17.409577	117.428749	-64.380768	4.705459	105.259789
17.094751	2.61666	112.377296	-9.762255	11.075304	111.415817	49.076191	-13.870098	117.986008	40.68652	48.281467	116.63308	44.8813555	17.2056845	117.309544	-64.4058655	4.9449235	105.52209
15.591276	2.349136	112.124802	-9.81175	11.124599	111.513474	48.913944	-14.115606	117.718163	40.685623	48.06041	116.497337	44.7997835	16.972402	117.10775	-64.4232835	5.276796	105.919198
13.321135	2.000008	111.773453	-9.84807	11.164646	111.679222	48.673565	-14.500822	117.134773	40.711445	47.707333	116.233917	44.692505	16.6032555	116.684345	-64.388645	5.7260365	106.674099
11.754835	1.834196	111.485497	-9.889023	11.14779	111.828217	48.464569	-14.722103	116.598579	40.751316	47.478405	116.104713	44.6079425	16.378151	116.351646	-64.3859885	5.917429	107.304788
10.234042	1.630834	111.32045	-9.942554	11.096948	111.989357	48.121964	-14.838025	116.062202	40.789963	47.247047	116.079544	44.4559635	16.204511	116.070873	-64.3410715	5.989385	107.907841
8.70559	1.494716	111.118637	-9.986712	11.034289	112.155167	47.93343	-14.986758	115.523277	40.777939	47.078144	116.161133	44.3556845	16.045693	115.842205	-64.3291085	6.022885	108.468129
7.189281	1.343626	111.021736	-10.038578	10.99867	112.300262	47.737343	-15.060682	115.055611	40.769165	46.996124	116.324341	44.253254	15.967721	115.689976	-64.33041	6.029619	108.910548
5.748533	1.253954	110.976921	-10.077913	10.997545	112.414299	47.575172	-15.078614	114.692375	40.758018	46.993019	116.527687	44.166595	15.9572025	115.610031	-64.322421	6.0378875	109.218567
4.145149	1.208672	111.057983	-10.1206	11.034899	112.530838	47.488903	-15.049924	114.442047	40.719379	47.04248	116.759132	44.104141	15.996278	115.6005895	-64.345341	6.07352	109.4610865
2.180244	1.076307	111.07576	-10.156651	11.116091	112.709251	47.467155	-14.96982	114.183701	40.636177	47.126995	117.057327	44.051666	16.0785875	115.620514	-64.364968	6.1535945	109.797988
0.75783	0.993267	111.163475	-10.180746	11.17058	112.805489	47.472313	-14.891063	114.060364	40.591446	47.190384	117.237923	44.0318795	16.1496605	115.6491435	-64.3933715	6.1914995	109.9618345
-0.522595	0.867376	111.18351	-10.166064	11.202951	112.840965	47.46907	-14.811669	113.947388	40.578308	47.221138	117.356781	44.023689	16.2047345	115.6520845	-64.355817	6.2011675	110.0298455
-1.871133	0.745928	111.149933	-10.150239	11.206328	112.822685	47.461082	-14.764251	113.818123	40.569839	47.224709	117.400047	44.0154605	16.230229	115.609085	-64.3159385	6.182427	110.036285
-3.1349	0.549068	111.089386	-10.106579	11.186186	112.755264	47.433975	-14.703252	113.67807	40.739395	47.187962	117.318871	44.086685	16.242355	115.4984705	-64.299843	6.130017	110.0120575
-4.33732	0.362041	110.995399	-10.066762	11.162383	112.686264	47.386238	-14.586626	113.527954	40.777351	47.172928	117.199829	44.0817945	16.293151	115.3638915	-64.2153185	6.031615	110.0086365
-5.593897	0.165193	110.976875	-10.023579	11.150443	112.62661	47.356884	-14.48687	113.41494	40.833237	47.179256	117.040657	44.0950605	16.346193	115.2277985	-64.1422185	5.954693	110.0254215
-7.318634	-0.162626	111.040367	-9.979741	11.153868	112.601173	47.359615	-14.342485	113.373314	40.836098	47.272884	116.769836	44.0978565	16.4651995	115.071575	-64.0573385	5.8425365	110.130771
-8.470432	-0.409299	111.125412	-9.961886	11.176455	112.619041	47.380268	-14.232338	113.410355	40.887878	47.320591	116.597794	44.134073	16.5441265	115.0040745	-64.057845	5.8087835	110.2340075
-9.542274	-0.692054	111.240982	-9.936627	11.208611	112.656067	47.409161	-14.152193	113.505295	40.913155	47.395004	116.453674	44.161158	16.6214055	114.9794845	-64.034412	5.7958165	110.3326495
-10.573654	-0.929809	111.337433	-9.911905	11.252726	112.694168	47.432076	-14.092718	113.643768	40.915344	47.516312	116.343597	44.17371	16.711797	114.9936825	-63.99752	5.793655	110.3946535
-11.642286	-1.195889	111.456421	-9.876229	11.284974	112.725464	47.441963	-14.038422	113.800362	40.880203	47.635902	116.266037	44.161083	16.79874	115.0331995	-63.913541	5.771208	110.4177285
-12.597961	-1.491431	111.580978	-9.841155	11.314466	112.75631	47.448463	-13.993776	113.978996	40.951252	47.721279	116.138222	44.1998575	16.8637515	115.058609	-63.8821675	5.7651805	110.454011
-13.518297	-1.738018	111.701965	-9.794118	11.353753	112.783012	47.460693	-13.97669	114.15625	40.927124	47.795986	116.002823	44.1939085	16.909648	115.0795365	-63.7821445	5.797858	110.4864875
-14.919548	-2.137503	111.883942	-9.717988	11.396476	112.804863	47.469181	-13.984664	114.447037	40.930748	47.825695	115.780167	44.1999645	16.9205155	115.113602	-63.6359405	5.8724365	110.496124
-15.75493	-2.394411	111.991798	-9.669549	11.401806	112.790909	47.643673	-14.055536	114.58551	40.916969	47.855232	115.610626	44.280321	16.899848	115.098068	-63.619419	5.903764	110.48375
-16.586573	-2.628756	112.062027	-9.620099	11.393792	112.75827	47.703995	-14.08947	114.721992	40.915443	47.887039	115.432358	44.309719	16.8987845	115.077175	-63.549917	5.8887995	110.439365
-17.401091	-2.929313	112.138115	-9.579931	11.375299	112.717728	47.783817	-14.131453	114.837898	40.926456	47.869038	115.208099	44.3551365	16.8687925	115.0229985	-63.5149985	5.8818055	110.4124575
-18.142363	-3.174073	112.198051	-9.53445	11.332475	112.651337	47.871944	-14.167205	114.952232	40.902473	47.795452	114.982559	44.3872085	16.8141235	114.9673955	-63.4561085	5.8508265	110.3352785
-18.813953	-3.350282	112.239182	-9.493774	11.269397	112.590721	47.967846	-14.213615	115.025864	40.868996	47.723614	114.777519	44.418421	16.7549995	114.9016915	-63.405969	5.7837945	110.2797505
-19.550529	-3.477268	112.290611	-9.465649	11.199104	112.538719	48.063713	-14.248793	115.115036	40.831852	47.646404	114.576889	44.4477825	16.6988055	114.8459625	-63.3790805	5.6994025	110.2314755
-20.510277	-3.711431	112.388741	-9.419091	11.10508	112.489716	48.163147	-14.304527	115.286781	40.720634	47.548409	114.331139	44.4418905	16.621941	114.80896	-63.2800725	5.588219	110.170472
-21.070919	-3.800168	112.473892	-9.396729	11.054906	112.487808	48.264088	-14.373462	115.413216	40.720818	47.475109	114.198044	44.492453	16.5508235	114.80563	-63.285911	5.5589885	110.169986
-21.596146	-3.814606	112.520134	-9.372013	10.986697	112.489632	48.333481	-14.4397	115.571022	40.743603	47.393757	114.091919	44.538542	16.4770285	114.8314705	-63.282568	5.4963655	110.1477935
-22.140152	-3.814311	112.545097	-9.319195	10.907168	112.461975	48.432411	-14.537385	115.713585	40.767128	47.312725	114.032425	44.5997695	16.38767	114.873005	-63.2381595	5.426666	110.050945
-22.596481	-3.828029	112.481621	-9.283504	10.789081	112.406853	48.528816	-14.626648	115.847252	40.807781	47.233898	113.998055	44.6682985	16.303625	114.9226535	-63.2353065	5.274537	109.8910525
-22.996225	-3.832388	112.344566	-9.219053	10.662827	112.269447	48.661552	-14.744144	115.953079	40.85334	47.14484	113.975121	44.757446	16.200348	114.9641	-63.195552	5.125306	109.574794
-23.36112	-3.769163	112.148193	-9.17063	10.490125	112.103996	48.754776	-14.862416	116.054558	40.904675	47.022594	113.928314	44.8297255	16.080089	114.991436	-63.1709855	4.900161	109.216556
-23.873035	-3.567366	111.693344	-9.078695	10.205479	111.731148	48.982544	-15.07119	116.248466	40.974483	46.782467	113.797806	44.9785135	15.8556385	115.023136	-63.1359035	4.5553195	108.43916
-24.175867	-3.417377	111.249832	-9.012977	9.985194	111.395859	49.148209	-15.220705	116.449211	41.019733	46.601921	113.674179	45.083971	15.690608	115.061695	-63.109925	4.27978	107.730023
-24.45635	-3.300824	110.77356	-8.953443	9.755599	110.991844	49.338589	-15.41543	116.656876	41.066456	46.440784	113.54023	45.2025225	15.512677	115.098553	-63.1094085	3.998521	106.885135
-24.675375	-3.125899	110.224701	-8.896679	9.508448	110.574638	49.504738	-15.581364	116.838348	41.092674	46.272713	113.394394	45.298706	15.3456745	115.116371	-63.092064	3.6712215	106.032905
-24.899075	-2.858914	109.624542	-8.885154	9.229394	110.137665	49.657043	-15.742413	116.979828	41.066162	46.087761	113.24395	45.3616025	15.172674	115.111889	-63.1319105	3.286114	105.163441
-25.162256	-2.535292	108.948013	-8.895506	8.929915	109.683594	49.784897	-15.925333	117.026695	41.014587	45.868008	113.163887	45.399742	14.9713375	115.095291	-63.190754	2.8884925	104.271897
-25.391548	-2.204951	108.464386	-8.90361	8.63554	109.297203	49.83374	-16.112732	116.963623	40.967167	45.65461	113.072266	45.4004535	14.770939	115.0179445	-63.2076735	2.500141	103.5764615
-25.735432	-1.646886	107.894005	-8.892883	8.261653	108.886185	49.817719	-16.410013	116.729774	40.906471	45.301109	112.894287	45.362095	14.445548	114.8120305	-63.147861	2.077758	102.9603395
-25.954437	-1.119636	107.555939	-8.860798	8.050183	108.641838	49.795067	-16.622255	116.559235	40.901096	45.055122	112.828377	45.3480815	14.2164335	114.693806	-63.0696775	1.8839325	102.58987
-26.174391	-0.510626	107.212151	-8.818089	7.869107	108.41497	49.799561	-16.832302	116.342163	40.947269	44.862576	112.806068	45.373415	14.015137	114.5741155	-63.009593	1.723077	102.2558245
-26.439186	0.073571	106.906769	-8.767542	7.727168	108.197296	49.773281	-16.992405	116.092934	41.017879	44.721855	112.833427	45.39558	13.864725	114.4631805	-62.930664	1.589611	101.9314115
-26.65942	0.68228	106.526077	-8.718727	7.629196	107.951614	49.754185	-17.121496	115.798531	41.080917	44.614071	112.918182	45.417551	13.7462875	114.3583565	-62.855005	1.5121045	101.5448715
-26.875847	1.430713	106.208	-8.658909	7.606146	107.718491	49.758377	-17.234886	115.436127	41.129993	44.554634	112.97467	45.444185	13.659874	114.2053985	-62.762003	1.552418	101.2315835
-27.113346	2.273285	105.9646	-8.572742	7.636822	107.507622	49.754776	-17.290977	115.04538	41.200367	44.522694	112.921608	45.4775715	13.6158585	113.983494	-62.6230555	1.6577855	101.03175
-27.501471	3.466735	105.742966	-8.394517	7.737345	107.229523	49.784615	-17.371464	114.486565	41.262871	44.463356	112.699867	45.523743	13.545946	113.593216	-62.312777	1.928744	100.86583
-27.683798	4.294262	105.63195	-8.266872	7.800779	107.071098	49.85799	-17.420446	114.123238	41.292114	44.470173	112.441231	45.575052	13.5248635	113.2822345	-62.108796	2.0766945	100.8599615
-27.921284	5.209853	105.539368	-8.144063	7.868644	106.916237	49.90889	-17.415258	113.76619	41.291939	44.534855	112.118973	45.6004145	13.5597985	112.9425815	-61.8885405	2.1774895	100.8898925
-28.127289	6.132705	105.49984	-8.029084	7.91651	106.761192	50.016815	-17.369907	113.462593	41.268444	44.577351	111.770142	45.6426295	13.603722	112.6163675	-61.7007975	2.229298	100.9060165
-28.400084	6.971946	105.443069	-7.910869	7.92952	106.628975	50.129467	-17.366882	113.064911	41.24638	44.623589	111.402023	45.6879235	13.6283535	112.233467	-61.5096615	2.2306865	101.024483
-28.575191	7.847288	105.413803	-7.820719	7.88141	106.507912	50.176186	-17.379688	112.67662	41.183098	44.689163	111.016525	45.679642	13.6547375	111.8465725	-61.32108	2.1080825	101.1692515
-28.744921	8.797955	105.342911	-7.744998	7.788356	106.313286	50.180046	-17.432652	112.129143	41.110985	44.716461	110.57267	45.6455155	13.6419045	111.3509065	-61.1355115	1.9348075	101.2756655
-29.016918	10.146528	105.102554	-7.703581	7.599237	105.758461	50.037193	-17.403437	110.867706	40.988426	44.830723	109.742203	45.5128095	13.713643	110.3049545	-60.9199715	1.484831	101.2119675
-29.132057	11.067154	104.786446	-7.727291	7.502912	105.236504	49.879326	-17.367748	109.7761	40.839363	44.862469	109.137474	45.3593445	13.7473605	109.456787	-60.8139265	1.2584635	101.016221
-29.236538	12.059076	104.430183	-7.774607	7.435042	104.637398	49.563347	-17.350044	108.587303	40.657204	44.848209	108.510117	45.1102755	13.7490825	108.54871	-60.6594895	1.1210015	100.726086
-29.245142	13.010019	104.216957	-7.856062	7.421122	104.061661	49.390301	-17.219713	107.290062	40.500763	44.823616	107.838951	44.945532	13.8019515	107.5645065	-60.657656	1.0402925	100.5588155
-29.266315	13.981247	103.967239	-7.946151	7.443273	103.538643	49.109192	-17.093161	106.097321	40.351505	44.830982	107.124451	44.7303485	13.8689105	106.610886	-60.6226505	1.0176355	100.4664
-29.136801	14.927933	103.805412	-8.044555	7.480373	103.120483	48.879829	-16.983402	105.046188	40.198402	44.884502	106.450058	44.5391155	13.95055	105.748123	-60.6282255	1.010196	100.492843
-28.982691	15.83679	103.719116	-8.105474	7.554471	102.775421	48.712547	-16.8494	104.147003	40.052685	44.958763	105.7407	44.382616	14.0546815	104.9438515	-60.593564	1.0542605	100.6069905
-28.485638	17.15387	103.659508	-8.186715	7.626431	102.409721	48.525776	-16.756332	103.136528	39.811481	45.01334	104.743996	44.1686285	14.128504	103.940262	-60.5420585	1.124358	100.87918
-28.085781	18.008856	103.478004	-8.233085	7.621202	102.191971	48.413387	-16.760189	102.617371	39.661095	45.045712	104.123367	44.037241	14.1427615	103.370369	-60.503411	1.0996425	101.013573
-27.633163	18.750643	103.141785	-8.26674	7.581315	101.875839	48.317577	-16.813269	102.147934	39.504494	45.080364	103.540764	43.9110355	14.1335475	102.844349	-60.4445155	1.0290825	100.907329
-27.039068	19.461784	102.717163	-8.29316	7.498139	101.435806	48.24551	-16.907923	101.641808	39.386711	45.069107	102.930428	43.8161105	14.080592	102.286118	-60.4024305	0.915685999999999	100.585494
-26.323996	20.193033	102.144875	-8.324819	7.409073	100.909546	48.183193	-17.017355	101.063095	39.311108	45.016537	102.249763	43.7471505	13.999591	101.656429	-60.3967885	0.818555	100.162663
-25.59169	20.909544	101.430931	-8.35141	7.313235	100.296036	48.104347	-17.153015	100.41478	39.278172	44.878876	101.55014	43.6912595	13.8629305	100.98246	-60.3940795	0.7635395	99.609612
-24.752653	21.546434	100.755051	-8.354216	7.219452	99.674843	47.992352	-17.268341	99.7155	39.327957	44.716606	100.817894	43.6601545	13.7241325	100.266697	-60.3685865	0.714771500000001	99.082989
-23.22592	22.490368	99.796745	-8.350672	7.048258	98.752914	47.800262	-17.428766	98.692413	39.459595	44.491119	99.803719	43.6299285	13.5311765	99.248066	-60.3312725	0.5653395	98.257762
-22.146866	23.08506	99.136536	-8.336664	6.971124	98.209396	47.686565	-17.569422	98.030838	39.622421	44.353966	99.223755	43.654493	13.392272	98.6272965	-60.327821	0.549975999999999	97.7914955
-20.892227	23.655632	98.63765	-8.317135	6.880936	97.735527	47.554893	-17.690359	97.406258	39.784534	44.251732	98.750839	43.6697135	13.2806865	98.0785485	-60.3039835	0.481185500000002	97.3925055
-19.574594	24.203974	98.309807	-8.308228	6.797821	97.386955	47.412682	-17.787313	96.809113	39.936096	44.125393	98.441628	43.674389	13.16904	97.6253705	-60.290845	0.426601999999999	97.1485395
-18.190178	24.690742	98.079933	-8.276301	6.753631	97.178421	47.302013	-17.84264	96.23481	40.129139	44.063259	98.303802	43.715576	13.1103095	97.269306	-60.268178	0.396952499999999	97.087536
-16.582142	25.165335	98.08445	-8.269645	6.753953	97.130409	47.196812	-17.819796	95.826515	40.391605	43.987007	98.423882	43.7942085	13.0836055	97.1251985	-60.3334985	0.424300500000001	97.1356195
-14.998254	25.58688	98.324181	-8.24877	6.787671	97.314232	47.139206	-17.765806	95.709023	40.737514	43.809719	98.879341	43.93836	13.0219565	97.294182	-60.4359	0.553385499999999	97.334282
-12.256355	26.089073	99.043983	-8.201647	6.926498	98.046204	47.286697	-17.724834	96.3134	41.457264	43.684166	100.225723	44.3719805	12.979666	98.2695615	-60.7752745	0.873330000000001	97.8228465
-10.423479	26.344362	99.815933	-8.144073	7.057177	98.784233	47.537315	-17.76494	97.247108	41.984512	43.618195	101.570595	44.7609135	12.9266275	99.4088515	-61.0490595	1.1877265	98.1596145
-8.347799	26.503637	100.603844	-8.030455	7.21998	99.666588	47.86245	-17.825069	98.504761	42.481823	43.553616	103.119888	45.1721365	12.8642735	100.8123245	-61.2330465	1.5756865	98.5208515
-6.31042	26.582886	101.52887	-7.871655	7.369317	100.576782	48.262798	-17.903406	99.919189	42.950844	43.508926	104.740189	45.606821	12.80276	102.329689	-61.350131	1.935874	98.823875
-4.187553	26.5336	102.378288	-7.688075	7.510966	101.433037	48.680229	-18.024109	101.398216	43.373474	43.51199	106.367828	46.0268515	12.7439405	103.883022	-61.4030015	2.2779915	98.983052
-2.031423	26.43185	103.216293	-7.515775	7.628064	102.24791	49.059208	-18.12208	102.867828	43.724804	43.559464	107.955292	46.392006	12.718692	105.41156	-61.423556	2.537436	99.08426
0.091821	26.185688	104.052208	-7.398348	7.723519	103.041443	49.396057	-18.218697	104.253006	44.020321	43.588917	109.400543	46.708189	12.68511	106.8267745	-61.504885	2.761928	99.2561115
3.302778	25.659939	105.22522	-7.23953	7.896158	104.072281	49.827446	-18.446871	106.135666	44.426353	43.566498	111.16655	47.1268995	12.5598135	108.651108	-61.6059595	3.2325025	99.493454
5.438991	25.134575	105.862572	-7.180125	8.004333	104.684868	50.073338	-18.532728	107.153145	44.5947	43.507496	112.168945	47.334019	12.487384	109.661045	-61.694269	3.521282	99.708691
7.458907	24.540613	106.526161	-7.147792	8.077463	105.179855	50.265877	-18.593719	108.007156	44.74855	43.502068	112.931595	47.5072135	12.4541745	110.4693755	-61.8027975	3.7007515	99.8903345
9.512435	23.814901	106.926216	-7.126045	8.152548	105.532005	50.448071	-18.606468	108.685753	44.895336	43.488529	113.537682	47.6717035	12.4410305	111.1117175	-61.9237935	3.8640655	99.9522925
11.446223	23.0499	107.283745	-7.114969	8.220692	105.752907	50.631439	-18.568342	109.226646	44.982433	43.478851	114.050354	47.806936	12.4552545	111.6385	-62.036874	3.9861295	99.867314
13.407782	22.139845	107.536949	-7.072827	8.300443	105.884636	50.784069	-18.518824	109.723747	45.030533	43.471291	114.464806	47.907301	12.4762335	112.0942765	-62.052955	4.1246525	99.6749955
15.270267	21.190191	107.769478	-7.016811	8.381395	106.014999	50.957115	-18.465881	110.193893	45.038857	43.461891	114.821602	47.997986	12.498005	112.5077475	-62.031608	4.264785	99.5222505
17.921673	19.595581	108.151176	-6.85896	8.538077	106.250381	51.301785	-18.403944	110.956635	45.121349	43.523117	115.235291	48.211567	12.5595865	113.095963	-61.929487	4.5165675	99.404799
19.663147	18.385109	108.394913	-6.713198	8.636021	106.426498	51.597435	-18.387501	111.514893	45.243908	43.590916	115.461365	48.4206715	12.6017075	113.488129	-61.8470675	4.6703345	99.364867
21.291704	17.110338	108.679413	-6.51847	8.70528	106.570747	51.916199	-18.377918	112.091278	45.407902	43.666111	115.677574	48.6620505	12.6440965	113.884426	-61.6989905	4.7664635	99.257068
22.863718	15.782303	108.936134	-6.311573	8.766064	106.673668	52.238934	-18.346136	112.644684	45.603027	43.726204	115.88147	48.9209805	12.690034	114.263077	-61.5441265	4.842094	99.084259
24.367779	14.348621	109.147644	-6.074048	8.797704	106.726967	52.534515	-18.355209	113.153351	45.780773	43.790154	116.03006	49.157644	12.7174725	114.5917055	-61.30574	4.8779355	98.8622285
25.714165	12.91888	109.364304	-5.837218	8.782052	106.738983	52.806808	-18.37598	113.579765	45.925377	43.876102	116.116333	49.3660925	12.750061	114.848049	-61.0405285	4.814043	98.629917
27.022625	11.358404	109.392609	-5.608787	8.737326	106.710472	53.03281	-18.380812	113.874176	46.06987	43.931816	116.116951	49.55134	12.775502	114.9955635	-60.768914	4.69915	98.4253805
28.704647	8.984096	109.373772	-5.31157	8.609656	106.623039	53.282494	-18.413113	114.129532	46.256477	43.982063	115.924408	49.7694855	12.784475	115.02697	-60.3926255	4.434837	98.219108
29.739067	7.298188	109.253059	-5.145276	8.489535	106.524155	53.378742	-18.449432	114.20076	46.347713	43.985909	115.698883	49.8632275	12.7682385	114.9498215	-60.1537795	4.2108315	98.0984885
30.636559	5.640408	109.10891	-5.006203	8.344897	106.426384	53.466553	-18.463655	114.18898	46.397572	43.949188	115.429283	49.9320625	12.7427665	114.8091315	-59.9444685	3.9470275	98.0436365
31.3748	3.925073	108.916092	-4.88614	8.179669	106.333206	53.524555	-18.467642	114.167007	46.423843	43.89912	115.103783	49.974199	12.715739	114.635395	-59.746479	3.643599	98.031017
32.056122	2.145805	108.81926	-4.768126	8.027444	106.270645	53.584583	-18.485931	114.162209	46.471954	43.825783	114.768517	50.0282685	12.669926	114.465363	-59.5645205	3.384962	98.075927
32.606018	0.403112	108.737312	-4.679899	7.854197	106.244781	53.649776	-18.506908	114.19426	46.509354	43.754208	114.471603	50.079565	12.62365	114.3329315	-59.439363	3.084744	98.1566305
33.060684	-1.390709	108.727242	-4.582944	7.69463	106.268753	53.732937	-18.535181	114.25296	46.529877	43.668369	114.212646	50.131407	12.566594	114.232803	-59.297295	2.822666	98.304703
33.520031	-3.989559	108.757446	-4.468822	7.448395	106.338943	53.833557	-18.523048	114.349434	46.588577	43.465393	113.85672	50.211067	12.4711725	114.103077	-59.148711	2.4256175	98.574809
32.963867	-5.208121	108.706329	-4.394294	7.26615	106.403137	53.881615	-18.531071	114.389526	46.639736	43.293633	113.674339	50.2606755	12.381281	114.0319325	-59.0492635	2.151019	98.7743415
32.371338	-6.466593	108.709953	-4.322017	7.040324	106.459534	53.943962	-18.57423	114.444389	46.652611	43.175716	113.525948	50.2982865	12.300743	113.9851685	-58.9423205	1.779905	98.9338995
31.725384	-7.574704	108.701981	-4.24894	6.802561	106.516609	53.995491	-18.681334	114.529419	46.69331	43.071255	113.420639	50.3444005	12.1949605	113.975029	-58.8422805	1.4101615	99.058189
30.942022	-8.742712	108.670662	-4.167307	6.571901	106.567047	54.008652	-18.796743	114.598106	46.702187	42.976715	113.367653	50.3554195	12.089986	113.9828795	-58.6900335	1.053816	99.1512145
30.169899	-9.90189	108.66684	-4.104951	6.367225	106.61055	53.968533	-18.895899	114.655235	46.692978	42.851067	113.326035	50.3307555	11.977584	113.990635	-58.5406575	0.756866	99.230465
29.331717	-10.910334	108.638885	-4.069687	6.1714	106.62632	54.066021	-19.062756	114.693512	46.663033	42.717533	113.266838	50.364527	11.8273885	113.980175	-58.503901	0.515411499999999	99.272465
27.86186	-12.499967	108.551285	-4.048998	5.92225	106.649849	54.0905	-19.254372	114.753845	46.606606	42.47691	113.185814	50.348553	11.611269	113.9698295	-58.446549	0.233231000000002	99.3298685
26.905064	-13.452652	108.537292	-4.089062	5.779027	106.675552	54.069149	-19.3542	114.79306	46.547951	42.330463	113.154129	50.30855	11.4881315	113.9735945	-58.486674	0.0699224999999988	99.3775095
25.716516	-14.324286	108.541168	-4.150177	5.651156	106.715485	54.046673	-19.459143	114.806961	46.445858	42.205826	113.150879	50.2462655	11.3733415	113.97892	-58.5466195	-0.0710294999999999	99.45205
24.585005	-15.244508	108.508476	-4.245133	5.531728	106.75325	53.961563	-19.565769	114.823982	46.325352	42.097996	113.187935	50.1434575	11.2661135	114.0059585	-58.6337235	-0.202657500000001	99.5005415
23.416384	-16.039602	108.47139	-4.368868	5.417395	106.792091	53.898926	-19.684032	114.791512	46.198547	41.987095	113.254822	50.0487365	11.1515315	114.023167	-58.7864725	-0.316741499999999	99.561015
22.099459	-16.832457	108.361801	-4.510508	5.341316	106.833008	53.783226	-19.791307	114.764633	46.071098	41.889626	113.316071	49.927162	11.0491595	114.040352	-58.948178	-0.3665275	99.625664
20.801441	-17.600159	108.268066	-4.642352	5.273066	106.848122	53.67012	-19.89835	114.699409	46.069874	41.794704	113.350845	49.869997	10.948177	114.025127	-59.154701	-0.402045000000001	99.671117
18.721352	-18.56525	108.077957	-4.78406	5.250277	106.862511	53.495758	-19.987011	114.577568	45.830959	41.755402	113.450539	49.6633585	10.8841955	114.0140535	-59.2314785	-0.3836415	99.7109685
17.275139	-19.19383	107.942757	-4.85641	5.278729	106.858871	53.423805	-20.005865	114.524414	45.709671	41.770218	113.488213	49.566738	10.8821765	114.0063135	-59.279558	-0.324718499999999	99.7114285
15.875546	-19.686419	107.841087	-4.89095	5.324558	106.826714	53.401585	-19.998192	114.484497	45.596149	41.80806	113.516029	49.498867	10.904934	114.000263	-59.280767	-0.255818	99.653165
14.344065	-20.198956	107.679138	-4.876617	5.384082	106.783356	53.424591	-19.95854	114.457214	45.501072	41.848854	113.517487	49.4628315	10.945157	113.9873505	-59.2160655	-0.176993000000001	99.5793615
12.875706	-20.693394	107.536064	-4.837875	5.430697	106.74012	53.483654	-19.885656	114.434708	45.427525	41.901741	113.508728	49.4555895	11.0080425	113.971718	-59.1313395	-0.1466485	99.508522
11.303763	-21.099876	107.397583	-4.788362	5.464446	106.709671	53.541393	-19.797844	114.415375	45.364594	41.955227	113.480591	49.4529935	11.0786915	113.947983	-59.0297175	-0.1497995	99.471359
9.716857	-21.553879	107.269218	-4.735255	5.479677	106.705048	53.594429	-19.726347	114.398483	45.295334	41.997021	113.44075	49.4448815	11.135337	113.9196165	-58.9153915	-0.175982999999999	99.4904795
7.258096	-22.086739	107.184029	-4.649059	5.417646	106.735901	53.672527	-19.641905	114.430008	45.259605	41.989239	113.329956	49.466066	11.173667	113.879982	-58.764184	-0.338374999999997	99.59182
5.600764	-22.483387	107.163177	-4.614028	5.330922	106.805351	53.752823	-19.619789	114.505043	45.199039	41.950066	113.284515	49.475931	11.1651385	113.894779	-58.703987	-0.503294499999999	99.715923
3.888004	-22.769224	107.276169	-4.55332	5.207038	106.911316	53.837181	-19.630173	114.598801	45.131096	41.904339	113.270721	49.4841385	11.137083	113.934761	-58.5907785	-0.723007000000001	99.887871
2.103499	-23.095358	107.46386	-4.503114	5.035744	107.104172	53.906811	-19.673498	114.72261	45.117207	41.855957	113.231697	49.512009	11.0912295	113.9771535	-58.518237	-1.0197415	100.2311905
0.428845	-23.342844	107.747604	-4.411517	4.841187	107.390381	53.982735	-19.763815	114.831352	45.135994	41.743835	113.135765	49.5593645	10.99001	113.9835585	-58.3823985	-1.307636	100.7972035
-1.47851	-23.563719	108.198235	-4.329096	4.612663	107.733498	54.080212	-19.913023	114.984467	45.160374	41.574646	113.022057	49.620293	10.8308115	114.003262	-58.278485	-1.6054855	101.463734
-3.225311	-23.730709	108.650192	-4.252461	4.353556	108.070969	54.16695	-20.120262	115.148415	45.184032	41.370815	112.896645	49.675491	10.6252765	114.02253	-58.180413	-1.9181645	102.119408
-6.129006	-23.924448	109.327522	-4.146544	3.915725	108.552956	54.241734	-20.495834	115.329216	45.205482	41.035919	112.700951	49.723608	10.2700425	114.0150835	-58.016696	-2.4385925	103.0908285
-8.014047	-23.917364	109.79409	-4.09192	3.604759	108.875252	54.25771	-20.772413	115.339912	45.284042	40.763206	112.510574	49.770876	9.9953965	113.925243	-57.954716	-2.7858785	103.825261
-9.908907	-23.936316	110.133705	-4.048165	3.271728	109.147095	54.24263	-21.059694	115.296219	45.337341	40.515781	112.332787	49.7899855	9.7280435	113.814503	-57.8863155	-3.1845875	104.479687
-11.768667	-23.82556	110.477867	-4.04023	2.945242	109.385872	54.236351	-21.370989	115.159561	45.405373	40.30072	112.096146	49.820862	9.4648655	113.6278535	-57.901322	-3.5743815	105.1438905
-13.682612	-23.672588	110.798935	-4.069211	2.609125	109.586716	54.202431	-21.633434	114.928688	45.438843	40.06778	111.763939	49.820637	9.217173	113.3463135	-57.959059	-3.998923	105.8271185
-15.471725	-23.426481	111.096748	-4.116488	2.300916	109.728432	54.152412	-21.870811	114.611412	45.404469	39.835617	111.409233	49.7784405	8.982403	113.0103225	-58.0114165	-4.380571	106.4465415
-17.377228	-23.059038	111.416855	-4.215668	2.011008	109.853455	54.056526	-22.069254	114.247749	45.298214	39.590496	111.015556	49.67737	8.760621	112.6316525	-58.108706	-4.738605	107.0752575
-19.99905	-22.475946	111.855591	-4.404722	1.610311	110.018028	53.911572	-22.272863	113.765991	45.077412	39.147316	110.351852	49.494492	8.4372265	112.0589215	-58.303936	-5.2166045	107.9771345
-21.8255	-21.912664	112.209831	-4.552296	1.374707	110.138283	53.84761	-22.394045	113.520287	44.821766	38.874191	109.993515	49.334688	8.240073	111.756901	-58.43928	-5.490659	108.519665
-23.418512	-21.336624	112.547859	-4.684069	1.14336	110.262108	53.765549	-22.529936	113.380363	44.515182	38.637444	109.71701	49.1403655	8.053754	111.5486865	-58.5085035	-5.767034	108.9755295
-25.082287	-20.584124	112.840698	-4.820511	0.890573	110.363426	53.657196	-22.700748	113.273529	44.155136	38.430054	109.572235	48.906166	7.864653	111.422882	-58.547188	-6.083507	109.30397
-26.653347	-19.893831	113.032272	-4.967617	0.623895	110.461578	53.495388	-22.868595	113.128365	43.856968	38.231514	109.50135	48.676178	7.6814595	111.3148575	-58.611412	-6.4336695	109.6082985
-28.15369	-19.004421	113.171455	-5.116671	0.316794	110.524223	53.277618	-23.038277	112.926308	43.535892	38.086952	109.451042	48.406755	7.5243375	111.188675	-58.640097	-6.8907495	109.859771
-29.636669	-18.099819	113.151001	-5.271274	0.001983	110.508324	52.994583	-23.189962	112.674263	43.698071	37.759689	109.151398	48.346327	7.2848635	110.9128305	-58.888875	-7.2808975	110.1038175
-31.636969	-16.515036	112.917473	-5.534858	-0.408826	110.303665	52.524818	-23.369274	112.18187	43.383514	37.586536	108.994949	47.954166	7.108631	110.5884095	-59.023882	-7.926283	110.0189205
-32.930599	-15.431783	112.583832	-5.75772	-0.629895	110.045982	52.207172	-23.411983	111.786255	43.14856	37.537136	108.837906	47.677866	7.0625765	110.3120805	-59.193306	-8.3223665	109.7798835
-34.085217	-14.190157	112.326172	-6.004045	-0.751369	109.806267	51.885162	-23.364418	111.358055	42.88599	37.525345	108.671448	47.385576	7.0804635	110.0147515	-59.393666	-8.5832015	109.5977825
-35.197739	-12.807364	112.157509	-6.275219	-0.795326	109.609093	51.577877	-23.299078	110.978043	42.61137	37.520931	108.456779	47.0946235	7.1109265	109.717411	-59.6450615	-8.7015785	109.500775
-36.173973	-11.463298	112.021652	-6.524767	-0.77936	109.478821	51.260014	-23.209782	110.68277	42.317295	37.545906	108.330826	46.7886545	7.168062	109.506798	-59.8381885	-8.726782	109.450844
-37.069748	-9.895674	111.947586	-6.782889	-0.735149	109.417488	50.998486	-23.066729	110.417221	42.005657	37.669582	108.26696	46.5020715	7.3014265	109.3420905	-60.0678495	-8.7717245	109.4928855
-37.898331	-8.388634	111.930969	-7.015116	-0.650357	109.387695	50.788708	-22.910784	110.20224	41.69278	37.861622	108.195404	46.240744	7.475419	109.198822	-60.270976	-8.776133	109.576568
-38.882225	-5.922393	111.940369	-7.36299	-0.45851	109.339943	50.530876	-22.603262	109.870041	41.170399	38.146111	108.09597	45.8506375	7.7714245	108.9830055	-60.5766175	-8.6884445	109.6968805
-39.466499	-4.256697	111.881622	-7.60048	-0.314812	109.27298	50.363136	-22.346806	109.61821	40.770706	38.392502	107.973328	45.566921	8.022848	108.795769	-60.767881	-8.652472	109.750191
-39.890568	-2.568485	111.804092	-7.825979	-0.163975	109.151039	50.223404	-22.098515	109.326889	40.379688	38.612442	107.837402	45.301546	8.2569635	108.5821455	-60.953504	-8.5849135	109.7199325
-40.211628	-0.778129	111.697891	-8.060648	-0.011848	108.978058	50.008221	-21.773836	108.996536	39.9464	38.850533	107.682907	44.9773105	8.5383485	108.3397215	-61.0986065	-8.5620445	109.6163945
-40.491997	1.002935	111.495911	-8.298803	0.143468	108.791473	49.773552	-21.428322	108.637642	39.512226	39.034142	107.529213	44.642889	8.80291	108.0834275	-61.240495	-8.515974	109.4995185
-40.64312	2.904555	111.298836	-8.538868	0.321562	108.606598	49.502487	-21.132593	108.286163	39.098866	39.234306	107.371315	44.3006765	9.0508565	107.828739	-61.3784125	-8.4077325	109.384457
-40.646748	4.76907	111.141762	-8.790676	0.501068	108.405876	49.192028	-20.827768	107.997406	38.700371	39.464573	107.245338	43.9461995	9.3184025	107.621372	-61.5275515	-8.3162665	109.19038
-40.485531	7.627898	110.787689	-9.173032	0.804761	108.147034	48.722206	-20.36813	107.6633	38.177937	39.799316	107.168648	43.4500715	9.715593	107.415974	-61.7961355	-8.106071	108.878094
-40.235008	9.575478	110.567047	-9.445421	1.012806	108.022629	48.498951	-20.095985	107.51535	37.857418	40.117596	107.175461	43.1781845	10.0108055	107.3454055	-62.0690265	-7.9851935	108.6998525
-39.889248	11.562123	110.37574	-9.69891	1.226922	107.928001	48.139973	-19.791803	107.396782	37.563133	40.42617	107.202057	42.851553	10.3171835	107.2994195	-62.249373	-7.8633395	108.5565825
-39.376797	13.53606	110.270248	-9.955004	1.43801	107.861649	47.938774	-19.528748	107.152519	37.304245	40.736343	107.255066	42.6215095	10.6037975	107.2037925	-62.5315175	-7.7277775	108.5195055
-38.792114	15.536228	110.164749	-10.188568	1.637436	107.774139	47.677017	-19.262228	106.817101	37.04483	41.045418	107.331619	42.3609235	10.891595	107.07436	-62.7380595	-7.616723	108.473918
-38.018986	17.503454	110.185112	-10.416437	1.829321	107.667053	47.338665	-18.986944	106.351456	36.836769	41.317284	107.433334	42.087717	11.16517	106.892395	-62.920591	-7.506528	108.441711
-37.180248	19.491117	110.197876	-10.614388	2.033221	107.495834	46.943207	-18.696959	105.748428	36.709106	41.600399	107.57328	41.8261565	11.45172	106.660854	-63.0549325	-7.385278	108.330814
-35.619118	22.376228	110.378937	-10.934725	2.371548	107.210411	46.338593	-18.243288	104.718994	36.608982	42.062706	107.85643	41.4737875	11.909709	106.287712	-63.3432375	-7.166613	108.13311
-34.421951	24.27129	110.531891	-11.14445	2.630066	107.031548	45.958553	-17.971674	103.976677	36.626778	42.355522	108.087685	41.2926655	12.191924	106.032181	-63.5815655	-6.931792	108.030915
-33.072186	26.150639	110.751724	-11.295666	2.918302	106.862305	45.605442	-17.680874	103.219017	36.665569	42.693005	108.333275	41.1355055	12.5060655	105.776146	-63.7268375	-6.6694615	107.948464
-31.600636	27.934378	110.913155	-11.456794	3.23192	106.670738	45.274376	-17.358837	102.507126	36.726673	43.01598	108.594025	41.0005245	12.8285715	105.5505755	-63.9141125	-6.3647315	107.7909005
-29.993366	29.675442	111.05249	-11.586122	3.570578	106.458595	44.984253	-17.026617	101.780319	36.799942	43.320713	108.827911	40.8920975	13.147048	105.304115	-64.0643415	-6.005892	107.613075
-28.292826	31.301617	111.072731	-11.692249	3.909175	106.18206	44.711155	-16.688759	101.129242	36.903088	43.583717	109.039185	40.8071215	13.447479	105.0842135	-64.1916195	-5.629129	107.2799065
-26.468273	32.862316	111.107674	-11.794355	4.27409	105.870201	44.460274	-16.327398	100.506317	37.046185	43.803822	109.268105	40.7532295	13.738212	104.887211	-64.3419395	-5.190032	106.853191
-23.538406	34.943924	111.006676	-11.920369	4.802698	105.46299	44.130486	-15.779917	99.71376	37.398895	44.071644	109.668877	40.7646905	14.1458635	104.6913185	-64.6054285	-4.5404675	106.2346615
-21.44887	36.163662	110.966003	-12.001761	5.150745	105.262398	43.89867	-15.501256	99.36219	37.665104	44.224739	109.999954	40.781887	14.3617415	104.681072	-64.785409	-4.0602515	105.843724
-19.178709	37.253891	110.99527	-12.066287	5.50566	105.135681	43.806087	-15.288069	99.08239	37.956112	44.36237	110.405266	40.8810995	14.5371505	104.743828	-65.0136735	-3.5258305	105.527534
-16.763819	38.1091	110.910431	-12.09374	5.895815	105.100464	43.714012	-15.042694	99.037117	38.237026	44.502361	110.832573	40.975519	14.7298335	104.934845	-65.162999	-2.9382035	105.266083
-14.363207	38.827751	110.938644	-12.086277	6.299217	105.156235	43.697937	-14.804043	99.215355	38.505451	44.656948	111.30928	41.101694	14.9264525	105.2623175	-65.274248	-2.3280185	105.0501525
-11.713891	39.361118	110.879913	-12.032287	6.720137	105.267044	43.784313	-14.573045	99.641777	38.750893	44.863319	111.841835	41.267603	15.145137	105.741806	-65.332177	-1.704863	104.792282
-9.207353	39.745651	110.801292	-11.94875	7.13266	105.439079	43.953896	-14.355947	100.281631	38.972267	45.136967	112.365189	41.4630815	15.39051	106.32341	-65.3605815	-1.12519	104.554748
-5.160065	40.105839	110.542168	-11.787275	7.757273	105.783226	44.348175	-14.052322	101.596741	39.191837	45.538479	113.133873	41.770006	15.7430785	107.365307	-65.344556	-0.228532500000002	104.201145
-2.374387	40.12505	110.389961	-11.665594	8.141387	106.087967	44.628437	-13.859749	102.613297	39.249317	45.800652	113.562286	41.938877	15.9704515	108.0877915	-65.270065	0.312322500000001	104.0881425
0.362751	39.953884	110.330322	-11.533066	8.473379	106.43232	44.901974	-13.688034	103.634796	39.304474	46.014309	113.916382	42.103224	16.1631375	108.775589	-65.169356	0.783620500000001	104.089051
3.250837	39.615314	110.213875	-11.388833	8.74956	106.809547	45.156769	-13.511546	104.575645	39.333275	46.180458	114.345619	42.245022	16.334456	109.460632	-65.022688	1.164664	104.158462
6.100206	39.097748	110.291565	-11.250937	8.923421	107.174698	45.392941	-13.399312	105.420067	39.404884	46.33704	114.813255	42.3989125	16.468864	110.116661	-64.9007865	1.377978	104.232735
8.935311	38.376419	110.420631	-11.093065	9.026182	107.496956	45.597523	-13.358752	106.122864	39.49651	46.474686	115.340698	42.5470165	16.557967	110.731781	-64.7331465	1.494397	104.262131
11.859453	37.552246	110.501656	-10.955105	9.077278	107.764145	45.724453	-13.396615	106.689941	39.65715	46.586956	115.800682	42.6908015	16.5951705	111.2453115	-64.6010115	1.5593855	104.2829785
16.227077	36.047009	110.508301	-10.705298	9.119509	108.058884	45.896393	-13.535205	107.283997	39.946659	46.569714	116.227402	42.921526	16.5172545	111.7556995	-64.332122	1.7217635	104.3620685
19.144783	34.898045	110.294044	-10.523661	9.144217	108.154572	46.012611	-13.668585	107.547554	40.15757	46.511723	116.321815	43.0850905	16.421569	111.9346845	-64.1324125	1.866865	104.3744595
20.330574	32.990925	110.09494	-10.314178	9.172044	108.180527	46.165142	-13.838821	107.777237	40.379414	46.41375	116.267311	43.272278	16.2874645	112.022274	-63.900634	2.0566235	104.33878
21.161024	30.859753	109.642204	-10.094891	9.173306	108.152809	46.370159	-14.023415	108.021179	40.629032	46.298832	116.116287	43.4995955	16.1377085	112.068733	-63.6893775	2.2089035	104.236885
22.202042	28.559408	109.184265	-9.860283	9.159076	108.111992	46.550079	-14.219379	108.396446	40.865845	46.172108	115.936325	43.707962	15.9763645	112.1663855	-63.428528	2.3417875	104.0575985
23.148241	26.231394	108.650948	-9.652259	9.102479	108.078613	46.859161	-14.497152	108.730736	41.068207	46.01347	115.695969	43.963684	15.758159	112.2133525	-63.268202	2.446799	103.9438735
24.119484	23.878975	108.223473	-9.453655	9.014128	108.057381	47.150249	-14.798793	109.067139	41.252224	45.860985	115.421692	44.2012365	15.531096	112.2444155	-63.1085465	2.49716	103.8703465
25.566086	20.099363	107.685913	-9.149342	8.819205	108.013237	47.570129	-15.173805	109.43557	41.546818	45.593079	114.916122	44.5584735	15.209637	112.175846	-62.8571575	2.428773	103.850628
26.520855	17.45133	107.355751	-8.922817	8.662729	107.963852	47.838696	-15.346474	109.599892	41.755474	45.354889	114.535629	44.797085	15.0042075	112.0677605	-62.642719	2.3212505	103.8599435
27.436192	14.822379	106.98317	-8.712969	8.516562	107.927132	48.079498	-15.505369	109.78656	41.974373	45.102459	114.184189	45.0269355	14.798545	111.9853745	-62.4528735	2.234579	103.8688895
28.318687	12.181679	106.84938	-8.498567	8.36978	107.92054	48.33902	-15.700777	110.027016	42.19603	44.901688	113.88961	45.267525	14.6004555	111.958313	-62.264659	2.1391045	103.882767
29.177643	9.480072	106.90229	-8.282101	8.223475	107.954956	48.618256	-15.936689	110.387566	42.450466	44.741398	113.65374	45.534361	14.4023545	112.020653	-62.098563	2.0445955	103.889259
30.063877	6.710562	107.024002	-8.073506	8.095023	108.03878	48.925903	-16.206127	110.881599	42.717133	44.584541	113.476097	45.821518	14.189207	112.178848	-61.96853	2.000839	103.898712
30.922836	3.972905	107.266579	-7.834942	7.958864	108.152924	49.262123	-16.488508	111.451744	42.977955	44.411987	113.334396	46.120039	13.9617395	112.39307	-61.789923	1.9559885	103.912778
32.182278	-0.141265	107.838478	-7.493775	7.722915	108.422638	49.71476	-16.810604	112.356033	43.327312	44.153427	113.159561	46.521036	13.6714115	112.757797	-61.508586	1.7744185	104.087479
31.304306	-1.88447	108.283699	-7.257389	7.544528	108.649803	49.921597	-16.971693	112.926628	43.518795	44.042744	113.052437	46.720196	13.5355255	112.9895325	-61.234974	1.5535305	104.3100735
30.474203	-3.613374	108.73661	-7.044178	7.364041	108.881523	50.283367	-17.184057	113.425591	43.769356	43.908989	112.910667	47.0263615	13.362466	113.168129	-61.1147175	1.365616	104.594917
29.558681	-5.3129	109.067108	-6.811761	7.197735	109.065903	50.542404	-17.334785	113.906731	43.973835	43.813282	112.764702	47.2581195	13.2392485	113.3357165	-60.8816415	1.1562215	104.7960895
28.667662	-6.925391	109.483597	-6.622533	7.060255	109.220245	50.787102	-17.442434	114.29361	44.160946	43.771477	112.586929	47.474024	13.1645215	113.4402695	-60.71909	0.9559885	105.0002205
27.739801	-8.502093	109.732185	-6.405792	6.968011	109.303078	51.030903	-17.486263	114.598763	44.329029	43.748386	112.380234	47.679966	13.1310615	113.4894985	-60.49155	0.804960499999998	105.1166575
26.766201	-9.943932	109.942947	-6.20221	6.93083	109.320023	51.291954	-17.461828	114.808823	44.461464	43.719486	112.116226	47.876709	13.128829	113.4625245	-60.281129	0.732830999999999	105.1775215
25.332407	-11.978289	110.038734	-5.841601	6.963616	109.178665	51.67852	-17.277527	114.937828	44.605648	43.735119	111.736557	48.142084	13.228796	113.3371925	-59.825286	0.698436000000001	105.0201375
24.381485	-13.229914	110.013329	-5.671311	7.020398	109.144615	51.905052	-17.056768	114.876648	44.665413	43.847702	111.542191	48.2852325	13.395467	113.2094195	-59.6278545	0.645329000000002	105.0798105
23.356476	-14.388305	110.012581	-5.482799	7.169336	109.113602	52.107018	-16.779678	114.74662	44.71767	44.025318	111.40184	48.412344	13.62282	113.07423	-59.377942	0.715852000000002	105.152974
22.313385	-15.406701	110.046089	-5.349284	7.388629	109.130463	52.260483	-16.493649	114.682373	44.758698	44.251129	111.330711	48.5095905	13.87874	113.006542	-59.2081585	0.898518000000001	105.254384
21.318577	-16.376942	110.094284	-5.241228	7.662335	109.167458	52.397411	-16.196247	114.650551	44.776527	44.567261	111.317192	48.586969	14.185507	112.9838715	-59.069425	1.139163	105.3510445
20.212088	-17.234343	110.181412	-5.180825	8.009501	109.217262	52.504902	-15.84243	114.642967	44.766697	44.895779	111.294571	48.6357995	14.5266745	112.968769	-58.9974495	1.4923275	105.465755
19.145042	-17.976185	110.320511	-5.15361	8.391662	109.255577	52.623917	-15.47572	114.687981	44.755653	45.208668	111.179718	48.689785	14.866474	112.9338495	-58.997005	1.91685	105.5773045
17.523823	-18.92988	110.617531	-5.102897	8.993502	109.306801	52.793217	-14.859138	114.806488	44.68597	45.654766	110.898079	48.7395935	15.397814	112.8522835	-58.9453875	2.58919	105.7613185
16.370792	-19.432072	110.903999	-5.068472	9.372555	109.325996	52.967609	-14.420308	114.922539	44.603413	46.007191	110.607704	48.785511	15.7934415	112.7651215	-58.922455	2.9516685	105.8868705
15.364377	-19.87414	111.170242	-4.975759	9.709411	109.292938	53.207672	-14.026634	115.029549	44.422489	46.372566	110.281982	48.8150805	16.172966	112.6557655	-58.7665985	3.245856	105.9301105
14.261868	-20.249889	111.427605	-4.868381	10.009554	109.208282	53.446175	-13.632831	115.110802	44.234703	46.679028	109.88456	48.840439	16.5230985	112.497681	-58.577201	3.4960095	105.918883
13.249753	-20.524515	111.604836	-4.764753	10.247974	109.066582	53.654385	-13.263163	115.174393	44.084133	46.938072	109.397102	48.869259	16.8374545	112.2857475	-58.398765	3.6584935	105.8474165
12.152658	-20.771147	111.734604	-4.652429	10.427679	108.906197	53.840714	-12.967195	115.154305	43.948902	47.106571	108.959389	48.894808	17.069688	112.056847	-58.199666	3.78567	105.755547
11.147787	-20.884962	111.765961	-4.507012	10.503158	108.783379	53.9613	-12.742259	115.074409	43.862801	47.203167	108.571373	48.9120505	17.230454	111.822891	-57.9260745	3.775862	105.743867
9.630603	-20.991266	111.58725	-4.278003	10.466066	108.651817	54.18998	-12.514412	114.851868	43.82703	47.362419	108.134445	49.008505	17.4240035	111.4931565	-57.564511	3.5081285	105.8104775
8.570151	-20.926598	111.349152	-4.190238	10.387482	108.559418	54.306561	-12.390609	114.615524	43.838619	47.430737	108.031174	49.07259	17.520064	111.323349	-57.453066	3.2549	105.795487
7.606793	-20.809191	111.173424	-4.126373	10.308677	108.477959	54.33799	-12.288036	114.399078	43.855484	47.527122	107.985046	49.096737	17.619543	111.192062	-57.349483	2.997811	105.763856
6.5909	-20.495148	110.985458	-4.113828	10.291961	108.405647	54.323586	-12.224168	114.233421	43.846344	47.603775	107.994637	49.084965	17.6898035	111.114029	-57.312621	2.8941185	105.697265
5.611912	-20.150736	110.806068	-4.197241	10.345643	108.340622	54.276752	-12.182958	114.115211	43.829273	47.646984	108.072556	49.0530125	17.732013	111.0938835	-57.4474945	2.959273	105.5873605
4.618291	-19.59729	110.701813	-4.307337	10.48843	108.299492	54.132034	-12.155321	114.084831	43.836666	47.71558	108.203934	48.98435	17.7801295	111.1443825	-57.599024	3.1967305	105.4546015
3.646788	-18.99284	110.548759	-4.359274	10.678797	108.236923	54.00769	-12.110068	114.14077	43.914013	47.834476	108.355904	48.9608515	17.862204	111.248337	-57.6793995	3.49539	105.225509
2.320478	-17.900698	110.152794	-4.38941	10.92117	108.046387	54.023891	-12.115301	114.213547	44.111698	48.008652	108.641769	49.0677945	17.9466755	111.427658	-57.8466145	3.8956645	104.665116
1.487214	-17.154144	109.921173	-4.389469	11.032434	107.942078	54.006489	-12.112206	114.228607	44.242294	48.026794	108.811661	49.1243915	17.957294	111.520134	-57.9033295	4.107574	104.364022
0.662004	-16.272289	109.64489	-4.413394	11.124385	107.903267	53.919708	-12.129495	114.158127	44.372978	47.997063	109.024094	49.146343	17.933784	111.5911105	-57.973131	4.314986	104.2154235
-0.206566	-15.341198	109.476837	-4.416874	11.225662	107.93866	53.821384	-12.192871	114.032936	44.541203	47.991512	109.286407	49.1812935	17.8993205	111.6596715	-58.0150415	4.5520035	104.2176485
-0.946099	-14.350472	109.289528	-4.442881	11.291262	108.101738	53.676613	-12.262285	113.968185	44.70018	47.977528	109.579613	49.1883965	17.8576215	111.773899	-58.0741585	4.7249025	104.429577
-1.762615	-13.279365	109.162506	-4.465914	11.350899	108.349815	53.577168	-12.299046	113.842606	44.798706	47.980766	110.072777	49.187937	17.84086	111.9576915	-58.119765	4.860938	104.7419385
-2.4368	-12.181318	108.981476	-4.459675	11.432635	108.577835	53.511967	-12.349693	113.758873	44.950111	48.04285	110.677361	49.231039	17.8465785	112.218117	-58.150389	5.0186915	104.937553
-3.544059	-10.426251	108.658638	-4.474777	11.553125	108.78022	53.503555	-12.433949	113.62249	45.184444	48.162109	111.676254	49.3439995	17.86408	112.649372	-58.2935535	5.24217	104.911068
-4.198135	-9.18273	108.331825	-4.514832	11.589891	108.812157	53.471989	-12.433143	113.488327	45.261711	48.219891	112.378525	49.36685	17.893374	112.933426	-58.396514	5.286408	104.690888
-4.850456	-8.069118	107.994881	-4.620788	11.605153	108.781982	53.420132	-12.46663	113.331474	45.262947	48.26804	113.06868	49.3415395	17.900705	113.200077	-58.5831155	5.309601	104.363887
-5.543391	-6.826899	107.691536	-4.776651	11.595817	108.727737	53.340332	-12.507584	113.189987	45.215961	48.306969	113.65844	49.2781465	17.8996925	113.4242135	-58.8314485	5.2919415	104.0312605
-6.175643	-5.724183	107.528664	-4.962162	11.588051	108.702065	53.259499	-12.516215	113.055016	45.118427	48.326069	114.020576	49.188963	17.904927	113.537796	-59.113287	5.271175	103.866334
-6.847109	-4.522002	107.436562	-5.185796	11.607165	108.673683	53.175259	-12.506993	112.961494	44.907871	48.321415	114.194786	49.041565	17.907211	113.57814	-59.413157	5.307119	103.769226
-7.476233	-3.425493	107.453094	-5.425609	11.635812	108.677231	53.117889	-12.48242	112.913551	44.562458	48.308434	114.287102	48.8401735	17.913007	113.6003265	-59.6913915	5.358617	103.7541355
-8.412365	-1.732583	107.525909	-5.715299	11.662819	108.707214	53.027248	-12.417691	112.938484	44.11219	48.270168	114.354744	48.569719	17.9262385	113.646614	-60.000317	5.3993995	103.767814
-9.029882	-0.664901	107.510933	-5.90021	11.645609	108.68354	52.999489	-12.409221	112.971939	43.853558	48.250511	114.45829	48.4265235	17.920645	113.7151145	-60.2269435	5.370573	103.6519655
-9.646894	0.432053	107.474915	-6.023766	11.597663	108.611366	52.945	-12.398657	113.014282	43.625824	48.257225	114.591385	48.285412	17.929284	113.8028335	-60.332944	5.266042	103.4198985
-10.225121	1.449462	107.396225	-6.103685	11.519045	108.544884	52.896412	-12.360592	113.013397	43.470428	48.197815	114.762535	48.18342	17.9186115	113.887966	-60.39079	5.1194785	103.201802
-10.799583	2.490693	107.38195	-6.146465	11.419497	108.532738	52.844746	-12.314125	112.911964	43.37854	48.189251	114.94838	48.111643	17.937563	113.930172	-60.404573	4.901431	103.135304
-11.356203	3.456491	107.418381	-6.170863	11.279887	108.581055	52.79277	-12.206985	112.651512	43.36198	48.223896	115.090668	48.077375	18.0084555	113.87109	-60.419101	4.5513185	103.29102
-11.898874	4.444404	107.483498	-6.173964	11.114376	108.672157	52.694286	-11.97944	112.375046	43.333076	48.204243	115.317223	48.013681	18.1124015	113.8461345	-60.361609	4.1163505	103.4981795
-12.723754	5.888168	107.610847	-6.280241	11.041475	108.799454	52.528835	-11.822806	112.048256	43.37077	48.164063	115.628372	47.9498025	18.1706285	113.838314	-60.5102845	3.9123215	103.760594
-13.264811	6.815668	107.709694	-6.254546	10.946532	108.816444	52.362072	-11.782515	111.828529	43.407364	48.142738	115.801857	47.884718	18.1801115	113.815193	-60.39381	3.7129525	103.817695
-13.83348	7.736101	107.797752	-6.345925	10.883042	108.861778	52.218712	-11.713984	111.565712	43.43948	48.092648	115.919685	47.829096	18.189332	113.7426985	-60.520946	3.576752	103.9808575
-14.367537	8.634095	107.897736	-6.405795	10.809576	108.898293	51.950409	-11.614161	111.466095	43.439785	48.064251	115.914368	47.695097	18.225045	113.6902315	-60.506687	3.394107	104.1063545
-14.868569	9.430742	108.037277	-6.4895	10.729188	108.946777	51.818256	-11.635104	111.43911	43.355465	47.99873	115.918541	47.5868605	18.181813	113.6788255	-60.5658605	3.276563	104.2147285
-15.38308	10.255795	108.155479	-6.577292	10.65813	109.023476	52.041077	-11.798986	111.319733	43.244068	47.920277	115.878227	47.6425725	18.0606455	113.59898	-60.7971565	3.2556145	104.447972
-15.867262	10.980885	108.338104	-6.67279	10.591269	109.114967	51.762611	-11.80829	111.49099	43.143711	47.772629	115.784203	47.453161	17.9821695	113.6375965	-60.798741	3.2003685	104.5923375
-16.587427	12.093998	108.471428	-6.82738	10.403742	109.205994	51.642429	-12.085818	111.826241	42.962456	47.511795	115.753487	47.3024425	17.7129885	113.789864	-60.9572025	3.0944955	104.622124
-17.019594	12.724015	108.532043	-6.925003	10.219534	109.202942	51.531513	-12.368737	111.936096	42.759022	47.414322	115.784286	47.1452675	17.5227925	113.860191	-60.9952735	2.9162755	104.545693
-17.436304	13.383195	108.471237	-7.012174	9.981903	109.1213	51.432251	-12.6856	111.882767	42.478191	47.314079	115.740517	46.955221	17.3142395	113.811642	-60.979569	2.6495665	104.430958
-17.835381	13.980915	108.320595	-7.097664	9.727271	108.903214	51.253803	-12.975544	111.72805	42.173588	47.146793	115.523827	46.7136955	17.0856245	113.6259385	-60.9090235	2.3689175	104.1804895
-18.171642	14.521788	108.112694	-7.186446	9.468935	108.612106	51.067142	-13.185252	111.406326	41.909317	46.912403	115.053856	46.4882295	16.8635755	113.230091	-60.8611215	2.0742945	103.994121
-18.584057	15.119575	107.804344	-7.310658	9.251965	108.267021	50.873352	-13.372089	110.906197	41.669514	46.717575	114.383331	46.271433	16.672743	112.644764	-60.892749	1.831187	103.889278
-18.893456	15.631633	107.515335	-7.437514	9.046263	107.85788	50.656586	-13.560106	110.301765	41.406719	46.567722	113.613297	46.0316525	16.503808	111.957531	-60.9066805	1.588718	103.758229
-19.3463	16.476852	106.961189	-7.618785	8.795903	107.206795	50.298286	-13.613917	109.404602	41.06916	46.269463	112.274239	45.683723	16.327773	110.8394205	-60.921293	1.264033	103.5741695
-19.565586	17.034258	106.621872	-7.744648	8.656662	106.813919	50.04335	-13.579926	108.877647	40.85014	46.015442	111.472321	45.446745	16.217758	110.174984	-60.936041	1.095566	103.452854
-19.716707	17.55051	106.322823	-7.864954	8.531023	106.468727	49.82724	-13.573792	108.431717	40.65683	45.798447	110.80439	45.242035	16.1123275	109.6180535	-60.971943	0.949718499999996	103.3194005
-19.875528	18.139032	106.034378	-7.967597	8.404665	106.183029	49.611198	-13.594207	108.093872	40.437431	45.697403	110.266205	45.0243145	16.051598	109.1800385	-60.9595085	0.757732000000001	103.1860195
-19.923489	18.704502	105.788803	-8.088615	8.282114	105.915031	49.378994	-13.680941	107.783142	40.231251	45.640583	109.865662	44.8051225	15.979821	108.824402	-60.9823525	0.584407000000001	103.00566
-19.912016	19.224648	105.562256	-8.21642	8.17718	105.664429	49.156178	-13.809341	107.399414	40.061741	45.591515	109.535408	44.6089595	15.891087	108.467411	-61.0417995	0.463272999999999	102.861447
-19.890781	19.833874	105.309311	-8.309681	8.109604	105.386292	48.898594	-13.88803	107.030045	39.906292	45.606178	109.166672	44.402443	15.859074	108.0983585	-61.021805	0.360133999999999	102.6742255
-19.658606	20.684628	104.931213	-8.473042	8.05252	104.936661	48.464218	-13.934461	106.401932	39.691063	45.61874	108.621445	44.0776405	15.8421395	107.5116885	-61.0237245	0.262900499999997	102.3616335
-19.433018	21.274263	104.714394	-8.566633	8.046101	104.680649	48.29681	-13.949424	105.911385	39.543324	45.577354	108.230797	43.920067	15.813965	107.071091	-61.053333	0.278237000000001	102.290207
-19.212837	21.833838	104.552986	-8.67906	8.045155	104.456543	48.078213	-13.897799	105.393028	39.328636	45.517307	107.911743	43.7034245	15.809754	106.6523855	-61.0615445	0.280555999999997	102.2607005
-18.84997	22.403551	104.470207	-8.799133	8.055622	104.288628	47.837761	-13.842217	104.850029	39.128654	45.43985	107.653854	43.4832075	15.7988165	106.2519415	-61.0814735	0.312427499999998	102.3253145
-18.396244	22.927553	104.44841	-8.919666	8.054249	104.135529	47.525162	-13.753057	104.334152	38.888462	45.407696	107.471451	43.206812	15.8273195	105.9028015	-61.046144	0.281178499999999	102.3682565
-17.957829	23.448515	104.397392	-9.066447	8.093257	103.985855	47.205318	-13.603495	103.80162	38.623005	45.430336	107.386551	42.9141615	15.9134205	105.5940855	-61.0470555	0.273093500000002	102.3776245
-17.390377	23.961445	104.268623	-9.214041	8.100686	103.786919	46.908348	-13.4525	103.287529	38.3741	45.484356	107.342957	42.641224	16.015928	105.315243	-61.069306	0.185444	102.258595
-16.348354	24.66333	104.000267	-9.470695	8.185128	103.413681	46.479088	-13.259924	102.650558	38.038292	45.604515	107.332588	42.25869	16.1722955	104.991573	-61.20008	0.197960500000001	101.835789
-15.659886	25.094765	103.768433	-9.65395	8.279706	103.123604	46.201698	-13.121852	102.312698	37.845791	45.641823	107.355667	42.0237445	16.2599855	104.8341825	-61.3316445	0.299426499999999	101.4130255
-14.758385	25.489321	103.505913	-9.858027	8.380862	102.852753	45.969589	-13.006999	101.999939	37.674709	45.665443	107.38369	41.822149	16.329222	104.6918145	-61.538203	0.432501999999999	101.0136915
-13.84379	25.840818	103.276253	-10.054355	8.487143	102.64106	45.745773	-12.892431	101.75856	37.518696	45.697701	107.414886	41.6322345	16.402635	104.586723	-61.7409445	0.571650999999999	100.695397
-12.892464	26.112101	103.066208	-10.236857	8.603214	102.507103	45.493637	-12.799564	101.602242	37.361259	45.699829	107.446541	41.427448	16.4501325	104.5243915	-61.901162	0.756295499999997	100.4898145
-11.667182	26.312998	102.915451	-10.405376	8.710731	102.43959	45.262386	-12.751028	101.520134	37.218948	45.673008	107.461761	41.240667	16.46099	104.4909475	-62.051419	0.960471999999996	100.3882325
-10.590816	26.456932	102.832603	-10.553856	8.792429	102.441528	45.070454	-12.746347	101.485703	37.091209	45.648392	107.48851	41.0808315	16.4510225	104.4871065	-62.1885435	1.1338355	100.3959495
-8.546619	26.495859	102.634872	-10.732918	8.866082	102.475929	45.02034	-12.846832	101.414856	37.006271	45.601231	107.574379	41.0133055	16.3771995	104.4946175	-62.4791415	1.3549645	100.4572405
-7.241905	26.431496	102.539894	-10.834445	8.898245	102.512466	44.849251	-12.900011	101.581451	37.019382	45.57272	107.658577	40.9343165	16.3363545	104.620014	-62.6032065	1.4601355	100.404918
-5.738816	26.265863	102.439651	-10.930285	8.904676	102.58886	44.867298	-13.032098	101.743889	37.082405	45.530949	107.796478	40.9748515	16.2494255	104.7701835	-62.8354215	1.5599265	100.4075365
-4.201903	26.042139	102.442024	-11.029612	8.904906	102.739479	44.93486	-13.206923	102.049553	37.213287	45.431866	108.016838	41.0740735	16.1124715	105.0331955	-63.1332975	1.6973405	100.4457625
-2.615286	25.724035	102.526649	-11.129218	8.891024	103.011284	45.039005	-13.447916	102.523102	37.381855	45.333961	108.327141	41.21043	15.9430225	105.4251215	-63.468866	1.8390255	100.5974465
-0.912666	25.315948	102.741264	-11.218162	8.856134	103.374985	45.17244	-13.754132	103.12471	37.561668	45.289619	108.74147	41.367054	15.7677435	105.93309	-63.803378	1.9445245	100.81688
0.787111	24.844196	103.01255	-11.322203	8.820359	103.790642	45.361763	-14.106745	103.811096	37.761204	45.272705	109.208359	41.5614835	15.58298	106.5097275	-64.2058895	2.057738	101.0715565
3.446395	23.993626	103.549385	-11.439804	8.730782	104.430161	45.658703	-14.607528	104.866959	38.096939	45.230103	109.948601	41.877821	15.3112875	107.40778	-64.757429	2.1502765	101.452542
5.315965	23.320475	103.930321	-11.485821	8.679092	104.820061	45.834503	-14.877778	105.523178	38.30825	45.184891	110.490524	42.0713765	15.1535565	108.006851	-65.0430185	2.2046275	101.633271
7.123374	22.609163	104.290176	-11.520663	8.630469	105.158852	46.029087	-15.123714	106.11956	38.529919	45.130341	111.061844	42.279503	15.0033135	108.590702	-65.320829	2.2576245	101.727002
9.037616	21.815952	104.630783	-11.543824	8.593422	105.435768	46.209267	-15.350075	106.708374	38.772125	45.065514	111.587212	42.490696	14.8577195	109.147793	-65.578344	2.3291245	101.723743
10.925901	20.951653	104.942146	-11.56661	8.551585	105.663513	46.383347	-15.554468	107.262733	38.979713	45.017021	112.077225	42.68153	14.7312765	109.669979	-65.81475	2.3718935	101.657047
12.801706	20.052814	105.254852	-11.577309	8.529208	105.844536	46.566879	-15.76152	107.781288	39.150864	44.99379	112.510529	42.8588715	14.616135	110.1459085	-66.0134895	2.442281	101.5431635
14.674961	19.087147	105.516647	-11.578546	8.51094	105.970657	46.734013	-15.955424	108.255493	39.322369	44.946114	112.845062	43.028191	14.495345	110.5502775	-66.185283	2.526535	101.3910365
17.432547	17.556124	105.86718	-11.53561	8.450294	106.145218	46.970158	-16.160791	108.788658	39.522793	44.84148	113.192596	43.2464755	14.3403445	110.990627	-66.3176955	2.5602435	101.299809
19.251423	16.49086	106.047668	-11.432334	8.3863	106.273315	47.127777	-16.254774	109.022842	39.629345	44.753857	113.308868	43.378561	14.2495415	111.165855	-66.243229	2.5230585	101.380775
21.136206	15.316397	106.159271	-11.277999	8.307854	106.437279	47.282341	-16.29608	109.112885	39.730366	44.652199	113.293716	43.5063535	14.1780595	111.2033005	-66.0623515	2.4376485	101.6712575
22.93821	14.167328	106.262436	-11.093522	8.219029	106.631409	47.416695	-16.242952	109.081665	39.830448	44.535141	113.062874	43.6235715	14.1460945	111.0722695	-65.8106155	2.2919635	102.1905485
24.766232	12.919307	106.383369	-10.889014	8.144615	106.86673	47.485222	-16.10207	108.960083	39.899258	44.407375	112.49688	43.69224	14.1526525	110.7284815	-65.470268	2.1365775	103.0049785
26.536074	11.652152	106.528152	-10.689859	8.098867	107.090782	47.47031	-15.835116	108.726181	39.897076	44.481632	111.830261	43.683693	14.323258	110.278221	-65.063411	1.874476	103.903343
28.321764	10.309048	106.56929	-10.485915	8.09306	107.301224	47.378204	-15.529093	108.376358	39.870132	44.616772	111.111748	43.624168	14.5438395	109.744053	-64.595998	1.6422805	104.858395
30.862341	8.286919	106.680092	-10.218451	8.171744	107.540428	47.090939	-15.082596	107.767906	40.001816	44.593624	109.827484	43.5463775	14.755514	108.797695	-63.9832795	1.587974	106.283161
32.329216	6.970678	106.646469	-10.115286	8.277731	107.616852	46.83115	-14.742155	107.458405	40.176792	44.386017	109.054199	43.503971	14.821931	108.256302	-63.734543	1.733531	106.977402
31.024624	6.694561	106.70562	-10.061067	8.413341	107.623001	46.683472	-14.486458	107.139992	40.407063	44.203285	108.517159	43.5452675	14.8584135	107.8285755	-63.6674015	1.9682685	107.4174265
30.110329	6.225511	106.628143	-9.957385	8.510961	107.623566	46.555771	-14.252729	106.866768	40.446774	43.971886	108.180222	43.5012725	14.8595785	107.523495	-63.4160425	2.1623435	107.723637
29.382935	5.693067	106.42054	-9.852744	8.603907	107.632973	46.379314	-14.088117	106.809723	40.295143	43.768997	108.263412	43.3372285	14.84044	107.5365675	-63.0427165	2.367374	107.7293785
28.585302	5.336815	106.17144	-9.793239	8.741123	107.62532	46.327312	-13.932802	106.730309	40.181118	43.570793	108.507217	43.254215	14.8189955	107.618763	-62.840693	2.6632505	107.631877
27.745369	4.933324	106.097725	-9.813695	8.879115	107.591972	46.339283	-13.817595	106.665329	40.19297	43.79377	108.490334	43.2661265	14.9880875	107.5778315	-62.8935165	2.7701425	107.6061125
26.587612	4.322667	106.412102	-9.840254	9.080297	107.55352	46.261051	-13.738267	106.773209	40.127171	44.220474	108.660126	43.194111	15.2411035	107.7166675	-62.874619	2.9194905	107.3903725
25.737577	3.960266	106.544159	-9.896601	9.160088	107.654236	46.160797	-13.724154	107.03746	40.002338	44.401493	108.937439	43.0815675	15.3386695	107.9874495	-62.8747695	2.9815065	107.3210225
24.876949	3.542807	106.890442	-9.990623	9.226934	107.807938	46.114998	-13.700133	107.433449	39.900845	44.491131	109.378967	43.0079215	15.395499	108.406208	-62.9891675	3.058369	107.209668
24.086761	3.095068	107.243416	-10.056746	9.277023	107.964691	46.052738	-13.663662	107.961143	39.815849	44.570637	109.90522	42.9342935	15.4534875	108.9331815	-63.0477855	3.1005585	106.9962005
23.24234	2.697349	107.544617	-10.072577	9.297338	108.095406	45.988266	-13.622245	108.514175	39.707596	44.623211	110.561897	42.847931	15.500483	109.538036	-62.993085	3.094193	106.652776
22.342737	2.301236	107.855415	-10.118026	9.284441	108.252693	45.957287	-13.510938	109.038719	39.734734	44.63026	111.183212	42.8460105	15.559661	110.1109655	-63.0820625	3.009221	106.3944205
21.487749	1.852771	108.267853	-10.154269	9.254363	108.500969	45.935284	-13.389136	109.608063	39.699306	44.586002	111.735519	42.817295	15.598433	110.671791	-63.125833	2.910293	106.330147
20.152342	1.264557	109.019341	-10.221226	9.248017	109.041786	45.917622	-13.210586	110.551414	39.625759	44.423584	112.481651	42.7716905	15.606499	111.5165325	-63.2141425	2.889535	106.5670395
19.183123	0.910722	109.5634	-10.255083	9.268485	109.480644	45.907116	-13.079856	111.193916	39.616093	44.434204	112.944244	42.7616045	15.677174	112.06908	-63.2717705	2.859796	106.892208
18.257975	0.523476	110.087547	-10.259037	9.31666	109.950684	46.090866	-12.975929	111.746086	39.590332	44.450741	113.351952	42.840599	15.737406	112.549019	-63.358673	2.895914	107.352349
17.312943	0.180378	110.545013	-10.24455	9.402538	110.418495	46.174026	-12.802272	112.245644	39.561455	44.490826	113.679611	42.8677405	15.844277	112.9626275	-63.3568405	2.960799	107.8743625
16.319925	-0.068592	110.905037	-10.2073	9.540025	110.832535	46.267239	-12.620494	112.667992	39.718864	44.565834	113.853745	42.9930515	15.97267	113.2608685	-63.4076515	3.10738	108.4042015
15.267716	-0.343667	111.214157	-10.195077	9.736767	111.189781	46.288319	-12.402533	112.994232	39.772842	44.699131	113.952133	43.0305805	16.148299	113.4731825	-63.4207345	3.325235	108.9063795
14.216653	-0.558819	111.449768	-10.22813	9.98317	111.487129	46.246326	-12.162087	113.200951	39.772942	44.866051	114.014725	43.009634	16.351982	113.607838	-63.465894	3.614358	109.36642
12.550838	-0.80951	111.619553	-10.36556	10.417278	111.873016	46.058144	-11.762081	113.334671	39.651489	45.193981	114.102936	42.8548165	16.71595	113.7188035	-63.5859365	4.118606	110.0272285
11.411919	-0.987594	111.750046	-10.509193	10.729561	112.116646	45.908146	-11.495885	113.354004	39.538097	45.443832	114.17794	42.7231215	16.9739735	113.765972	-63.7415075	4.4851485	110.46732
10.207784	-1.083267	111.892021	-10.65508	11.061632	112.358109	45.722702	-11.207387	113.385643	39.341343	45.730808	114.408127	42.5320225	17.2617105	113.896885	-63.8421825	4.8615535	110.819333
9.039996	-1.134459	112.005363	-10.776977	11.384042	112.609795	45.586357	-10.944536	113.417473	39.283443	45.986809	114.584412	42.4349	17.5211365	114.0009425	-63.988854	5.2469475	111.2186475
7.824548	-1.224042	112.158981	-10.869298	11.704334	112.846634	45.463745	-10.639704	113.474693	39.223557	46.258892	114.713463	42.343651	17.809594	114.094078	-64.082247	5.599074	111.59919
6.687562	-1.30259	112.264717	-10.944132	11.999957	113.048531	45.276905	-10.276567	113.568787	39.193649	46.556782	115.041603	42.235277	18.1401075	114.305195	-64.123541	5.8598065	111.791867
5.51732	-1.342868	112.344658	-11.00336	12.287452	113.244987	45.246326	-9.939992	113.635376	39.104931	46.81424	115.189232	42.1756285	18.437124	114.412304	-64.1823485	6.13778	112.07767
3.703632	-1.462917	112.535622	-11.056051	12.692195	113.490204	45.235355	-9.467916	113.778259	39.040474	47.191319	115.446091	42.1379145	18.8617015	114.612175	-64.2500165	6.5226885	112.368233
2.577346	-1.522461	112.653969	-11.062709	12.926396	113.617409	45.251312	-9.142125	113.907837	38.996567	47.43243	115.572693	42.1239395	19.1451525	114.740265	-64.2493575	6.7076395	112.494553
1.361813	-1.566211	112.757996	-11.054673	13.090295	113.722298	45.275452	-8.823115	114.032387	38.943653	47.615578	115.637482	42.1095525	19.3962315	114.8349345	-64.2188985	6.7843585	112.6096615
0.187975	-1.689853	112.849976	-11.052307	13.209577	113.811768	45.280209	-8.524616	114.13205	38.875011	47.731636	115.655746	42.07761	19.60351	114.893898	-64.182224	6.815644	112.729638
-0.931426	-1.76596	112.957932	-11.03191	13.302134	113.896027	45.388374	-8.253751	114.165497	38.797153	47.875584	115.658783	42.0927635	19.8109165	114.91214	-64.1565835	6.7933515	112.879914
-2.143206	-1.84385	113.048065	-11.020376	13.426309	113.979233	45.222153	-7.870512	114.3414	38.721012	48.003181	115.640404	41.9715825	20.0663345	114.990902	-64.0123345	6.7862835	112.967564
-3.319779	-1.95188	113.146042	-10.976904	13.542017	114.04364	45.258022	-7.588455	114.416435	38.636902	48.133381	115.641022	41.947462	20.272463	115.0287285	-63.90127	6.811571	113.0585515
-5.001069	-2.051681	113.21241	-10.915574	13.689094	114.126953	45.379135	-7.236287	114.541901	38.550156	48.329029	115.638939	41.9646455	20.546371	115.09042	-63.7957935	6.831817	113.163486
-6.253466	-2.113887	113.277794	-10.847631	13.753337	114.163612	45.501923	-7.080265	114.603531	38.537766	48.467934	115.629242	42.0198445	20.6938345	115.1163865	-63.7151065	6.8128395	113.2108375
-7.385754	-2.210137	113.304474	-10.760884	13.816008	114.190254	45.607727	-6.967942	114.671776	38.571556	48.571991	115.602577	42.0896415	20.8020245	115.1371765	-63.6114095	6.8299915	113.2433315
-8.506027	-2.217862	113.331985	-10.674291	13.872406	114.212418	45.725967	-6.884219	114.729706	38.619492	48.708706	115.570679	42.1727295	20.9122435	115.1501925	-63.5213115	6.8325685	113.2746435
-9.738163	-2.228369	113.352058	-10.561567	13.925299	114.230576	45.985336	-6.880105	114.695313	38.712372	48.82906	115.56398	42.348854	20.9744775	115.1296465	-63.471988	6.8761205	113.3315055
-10.895713	-2.251417	113.358223	-10.460963	13.96814	114.251686	46.111889	-6.816628	114.768684	38.819656	48.919533	115.572449	42.4657725	21.0514525	115.1705665	-63.3876985	6.8848275	113.3328055
-12.033788	-2.207032	113.353012	-10.337776	14.007271	114.2593	46.22847	-6.727215	114.841797	38.912373	49.015972	115.596458	42.5704215	21.1443785	115.2191275	-63.2459735	6.8701635	113.2994725
-13.823594	-2.1862	113.412048	-10.131194	14.039114	114.281822	46.471539	-6.604376	114.938446	39.00832	49.139885	115.567268	42.7399295	21.2677545	115.252857	-63.0023175	6.8104735	113.310787
-14.980149	-2.11848	113.5373	-10.021764	14.067175	114.335373	46.616039	-6.5071	115.04538	39.042858	49.213924	115.442467	42.8294485	21.353412	115.2439235	-62.8729765	6.780938	113.4268225
-16.168308	-2.024347	113.682465	-9.914644	14.083193	114.403915	46.7616	-6.415547	115.158714	39.063995	49.289597	115.28672	42.9127975	21.437025	115.222717	-62.7420855	6.729361	113.585113
-17.362463	-1.94978	113.819214	-9.818183	14.074111	114.478363	46.908936	-6.361526	115.277565	39.103996	49.337326	115.139259	43.006466	21.4879	115.208412	-62.642832	6.660322	113.748314
-18.52615	-1.843302	113.945404	-9.756309	14.049961	114.541832	47.016628	-6.339547	115.384796	39.137257	49.353626	115.00206	43.0769425	21.5070395	115.193428	-62.5895605	6.5928825	113.890236
-19.719118	-1.679379	114.017998	-9.67919	13.983997	114.577087	47.10043	-6.34865	115.447449	39.173813	49.350048	114.854347	43.1371215	21.500699	115.150898	-62.4955015	6.467295	114.003276
-20.934874	-1.516195	114.05703	-9.623926	13.883768	114.570236	47.155807	-6.39472	115.431679	39.234879	49.278419	114.680061	43.195343	21.4418495	115.05587	-62.443195	6.3256865	114.084602
-22.642529	-1.222625	114.020813	-9.499097	13.688652	114.438072	47.25473	-6.506037	115.188873	39.360981	49.13588	114.236343	43.3078555	21.3149215	114.712608	-62.3060495	6.0623825	114.163536
-23.848204	-0.945698	113.906349	-9.400996	13.544925	114.230621	47.268238	-6.563944	114.76152	39.442146	49.0182	113.741913	43.355192	21.227128	114.2517165	-62.157184	5.862722	114.2095255
-24.99119	-0.673447	113.754723	-9.284069	13.3971	113.907623	47.238979	-6.687283	114.087852	39.553242	48.828011	112.936378	43.3961105	21.070364	113.512115	-61.9642485	5.723836	114.303131
-26.078051	-0.32487	113.577164	-9.140811	13.234226	113.480568	47.157555	-6.925531	113.324081	39.666027	48.622849	111.946022	43.411791	20.848659	112.6350515	-61.693413	5.619793	114.3260845
-27.191648	0.077012	113.359467	-8.993445	13.038097	112.995041	47.046783	-7.254688	112.437904	39.714588	48.424915	110.861267	43.3806855	20.5851135	111.6495855	-61.3675755	5.4910805	114.3404965
-28.276257	0.531523	113.211403	-8.871162	12.860055	112.492409	46.866665	-7.571031	111.451927	39.682026	48.169006	109.658005	43.2743455	20.2989875	110.554966	-61.0166695	5.4211225	114.429852
-29.251301	1.029257	113.081589	-8.796639	12.677129	111.994568	46.69775	-7.911261	110.425903	39.538445	47.886978	108.458244	43.1180975	19.9878585	109.4420735	-60.7113755	5.3663995	114.5470625
-30.71645	1.954469	112.687347	-8.752031	12.344299	111.249413	46.268593	-8.248735	109.149109	39.261707	47.432259	107.049004	42.76515	19.591762	108.0990565	-60.269212	5.096836	114.3997695
-31.606691	2.534112	112.300896	-8.800731	12.084906	110.789803	46.196289	-8.516147	108.434509	39.107956	47.226883	106.480743	42.6521225	19.355368	107.457626	-60.2535845	4.814444	114.12198
-32.413406	3.225581	111.912979	-8.896966	11.857777	110.381546	46.048973	-8.748336	107.855782	38.988525	47.069611	106.133484	42.518749	19.1606375	106.994633	-60.312681	4.5549165	113.768459
-33.183857	4.047773	111.565422	-9.043101	11.680939	110.057449	45.838669	-8.932482	107.387627	38.84906	46.934204	105.905128	42.3438645	19.000861	106.6463775	-60.4300665	4.361017	113.4685205
-33.886036	4.91054	111.375381	-9.202701	11.540912	109.826134	45.622696	-9.066669	106.98571	38.687809	46.818333	105.738342	42.1552525	18.875832	106.362026	-60.5606545	4.205992	113.290242
-34.498547	5.765552	111.191666	-9.354123	11.428096	109.677971	45.429546	-9.162305	106.641129	38.541351	46.747078	105.661118	41.9854485	18.7923865	106.1511235	-60.6936945	4.0638055	113.2048185
-34.974567	6.735579	111.084305	-9.493036	11.344677	109.582397	45.264412	-9.221566	106.36554	38.459774	46.678284	105.627884	41.862093	18.728359	105.996712	-60.848165	3.960995	113.168082
-35.483269	8.325204	110.993263	-9.604974	11.256112	109.501625	45.067112	-9.278141	106.027641	38.333275	46.627254	105.775162	41.7001935	18.6745565	105.9014015	-60.9101415	3.8376675	113.1018485
-35.740177	9.36308	110.882439	-9.656787	11.209926	109.447083	44.97337	-9.317808	105.8228	38.376133	46.58865	105.842186	41.6747515	18.635421	105.832493	-60.9883255	3.784431	113.061673
-35.845844	10.458426	110.796547	-9.65783	11.172883	109.384689	44.917988	-9.354756	105.629982	38.448425	46.550674	105.954323	41.6832065	18.597959	105.7921525	-60.9988665	3.747807	112.9772255
-35.896557	11.627087	110.666	-9.635661	11.140802	109.328171	44.876461	-9.363446	105.408775	38.536472	46.522644	106.102455	41.7064665	18.579599	105.755615	-60.9777885	3.702005	112.900727
-35.775547	12.725825	110.693619	-9.595138	11.103763	109.298111	44.852558	-9.367967	105.174469	38.637577	46.501453	106.253662	41.7450675	18.566743	105.7140655	-60.9353435	3.640783	112.8821565
-35.626953	13.847305	110.729393	-9.534352	11.067535	109.303055	44.834812	-9.365447	104.949249	38.709087	46.459999	106.400093	41.7719495	18.547276	105.674671	-60.8406535	3.587794	112.931439
-35.33688	15.021857	110.812202	-9.476109	11.041725	109.342575	44.813599	-9.348806	104.717613	38.663849	46.469444	106.641212	41.738724	18.560319	105.6794125	-60.690942	3.523131	113.0057375
-34.741741	16.680483	111.069191	-9.378451	11.004505	109.438309	44.79232	-9.290661	104.382919	38.858162	46.420063	106.773499	41.825241	18.564701	105.578209	-60.582143	3.444309	113.298409
-34.24556	17.776985	111.211182	-9.337854	11.00433	109.511093	44.784283	-9.212665	104.179726	38.899525	46.449844	106.926582	41.841904	18.6185895	105.553154	-60.517612	3.3900705	113.469032
-33.626709	18.90312	111.247993	-9.294018	11.028371	109.559441	44.790955	-9.116348	104.007675	38.947777	46.508808	107.097794	41.869366	18.69623	105.5527345	-60.457402	3.360512	113.5661475
-32.960781	19.938677	111.289146	-9.288905	11.106394	109.537766	44.78796	-9.012484	103.864525	38.970093	46.580799	107.270599	41.8790265	18.7841575	105.567562	-60.4568365	3.4286305	113.50797
-32.188831	20.964651	111.286987	-9.313903	11.164895	109.526466	44.763058	-8.900021	103.731834	38.965324	46.675388	107.435524	41.864191	18.8876835	105.583679	-60.491997	3.4421065	113.469253
-31.306919	21.997593	111.264038	-9.326991	11.239433	109.507942	44.721783	-8.789124	103.590096	38.964878	46.74054	107.555077	41.8433305	18.975708	105.5725865	-60.4973125	3.503158	113.4432975
-30.363449	22.931108	111.253426	-9.360106	11.288331	109.508575	44.651348	-8.68636	103.482475	38.952629	46.818638	107.702255	41.8019885	19.066139	105.592365	-60.5222005	3.510523	113.424785
-28.744179	24.231377	111.366669	-9.424562	11.345253	109.598946	44.59206	-8.546377	103.366898	38.901691	46.929787	107.926514	41.7468755	19.191705	105.646706	-60.5959995	3.498801	113.551186
-27.609312	25.058607	111.375023	-9.435411	11.366017	109.672295	44.571854	-8.481763	103.357903	38.873898	46.976273	108.044243	41.722876	19.247255	105.701073	-60.593698	3.484779	113.643517
-26.280399	25.822153	111.369827	-9.442167	11.384958	109.770584	44.586323	-8.458142	103.433311	38.855518	47.002354	108.134308	41.7209205	19.272106	105.7838095	-60.6052545	3.49781	113.7573585
-24.924126	26.489624	111.330986	-9.423393	11.383732	109.823753	44.636078	-8.47943	103.61731	38.851311	46.994926	108.230186	41.7436945	19.257748	105.923748	-60.5904805	3.509716	113.723758
-23.517431	27.139511	111.135353	-9.397	11.363263	109.881935	44.710644	-8.542141	103.940872	38.879551	46.944054	108.395363	41.7950975	19.2009565	106.1681175	-60.5890975	3.5255695	113.5957525
-21.978382	27.713078	110.986588	-9.395485	11.234448	109.931458	44.796978	-8.673776	104.382683	38.997299	46.871643	108.642052	41.8971385	19.0989335	106.5123675	-60.6881085	3.3699625	113.3505485
-20.367456	28.195234	110.949493	-9.386572	11.06071	110.046021	44.846542	-8.860986	104.888763	39.115601	46.710419	109.07328	41.9810715	18.9247165	106.9810215	-60.7542155	3.1967035	113.1110205
-17.873938	28.782642	111.031296	-9.495723	10.764194	110.346306	44.866623	-9.183481	105.69043	39.2654	46.469456	109.931252	42.0660115	18.6429875	107.810841	-61.0574575	2.8854005	112.881771
-16.180191	29.046816	111.2537	-9.606445	10.560395	110.607132	44.846691	-9.384481	106.222359	39.329056	46.304062	110.618484	42.0878735	18.4597905	108.4204215	-61.3007635	2.6609995	112.7938425
-14.325664	29.303459	111.512085	-9.724897	10.373067	110.841393	44.817894	-9.537477	106.702927	39.344105	46.173462	111.315872	42.0809995	18.3179925	109.0093995	-61.5307935	2.4281415	112.6733865
-12.573547	29.45359	111.74855	-9.859756	10.208626	111.041664	44.786217	-9.649723	107.11795	39.335262	46.064758	111.990929	42.0607395	18.2075175	109.5544395	-61.7802515	2.2097345	112.5288885
-10.62083	29.582649	111.917435	-9.971903	10.086525	111.196503	44.773083	-9.724626	107.453011	39.281471	45.978443	112.561142	42.027277	18.1269085	110.0070765	-61.971083	2.0461415	112.3859295
-8.815421	29.635218	112.08876	-10.048386	10.021587	111.304474	44.751774	-9.743177	107.752403	39.225586	45.930557	113.009819	41.98868	18.09369	110.381111	-62.085452	1.949484	112.227837
-6.772192	29.601748	112.108803	-10.130035	9.974833	111.369064	44.756336	-9.736802	107.956062	39.161469	45.910137	113.438629	41.9589025	18.0866675	110.6973455	-62.2189725	1.8629985	112.0407825
-3.955779	29.458147	112.19809	-10.216108	9.972077	111.397636	44.737999	-9.694038	108.267387	39.077053	45.889061	113.918221	41.907526	18.0975115	111.092804	-62.339742	1.8466425	111.702468
-1.928253	29.240999	112.210487	-10.280216	9.977562	111.366501	44.756435	-9.673015	108.471146	39.029552	45.874371	114.259148	41.8929935	18.100678	111.365147	-62.4534255	1.854446	111.367855
-0.001034	28.924128	112.201096	-10.329085	9.981485	111.307549	44.785168	-9.655233	108.666977	39.003799	45.86644	114.572083	41.8944835	18.1056035	111.61953	-62.5526535	1.8573665	110.995568
2.040381	28.519457	112.17086	-10.3676	9.993163	111.204056	44.816391	-9.629881	108.88382	38.968311	45.874733	114.795639	41.892351	18.122426	111.8397295	-62.627551	1.8639	110.5683825
3.964504	28.025707	112.054596	-10.400505	10.022845	111.040588	44.874912	-9.589924	109.03611	38.937126	45.892071	114.95919	41.906019	18.1510735	111.99765	-62.707029	1.8946165	110.083526
5.963306	27.438646	111.874519	-10.413365	10.110352	110.836388	44.918396	-9.535299	109.150299	38.918285	45.935875	114.967606	41.9183405	18.200288	112.0589525	-62.7450705	2.020416	109.6138235
7.918321	26.787609	111.59977	-10.393611	10.24779	110.582733	44.976887	-9.459247	109.217491	38.934254	46.013687	114.846954	41.9555705	18.27722	112.0322225	-62.7427925	2.21836	109.1332435
10.875399	25.665447	111.109711	-10.299609	10.475327	110.138634	45.080711	-9.3908	109.234894	39.05542	46.071472	114.601311	42.0680655	18.340336	111.9181025	-62.6672835	2.610318	108.3591655
12.793639	24.77792	110.756775	-10.194229	10.607067	109.82753	45.163601	-9.386719	109.213127	39.202133	46.082478	114.350143	42.182867	18.3478795	111.781635	-62.571325	2.8662545	107.873425
14.687533	23.833406	110.464493	-10.060074	10.70705	109.5289	45.266991	-9.403674	109.138977	39.366447	46.084927	114.073326	42.316719	18.3406265	111.6061515	-62.436867	3.0734735	107.4516485
16.566124	22.726593	110.145271	-9.896846	10.759678	109.301285	45.382313	-9.43044	109.061066	39.526333	46.04837	113.781776	42.454323	18.308965	111.421421	-62.248015	3.210391	107.181149
18.374311	21.6026	109.881279	-9.729241	10.794925	109.122574	45.524887	-9.452801	108.973083	39.698708	46.015289	113.503494	42.6117975	18.281244	111.2382885	-62.0702795	3.308606	107.0068595
20.131935	20.362139	109.648552	-9.52744	10.806463	108.984756	45.688297	-9.458404	108.888268	39.852032	45.989998	113.237297	42.7701645	18.265797	111.0627825	-61.8250445	3.347129	106.9067295
21.874098	19.03355	109.437439	-9.330109	10.801907	108.85817	45.87627	-9.454071	108.792809	39.984886	45.97216	112.992775	42.930578	18.2590445	110.892792	-61.590796	3.3447695	106.823548
24.325174	16.978275	109.091499	-9.046992	10.797901	108.661804	46.143063	-9.416121	108.659508	40.172165	45.998344	112.590004	43.157614	18.2911115	110.624756	-61.251598	3.3046905	106.698852
25.9534	15.520379	108.910767	-8.865842	10.780316	108.545128	46.308189	-9.390066	108.585037	40.275047	46.014549	112.334679	43.291618	18.3122415	110.459858	-61.023302	3.2483905	106.630398
27.456686	14.002707	108.743332	-8.706446	10.763327	108.436752	46.479427	-9.378288	108.534454	40.377987	46.035423	112.09552	43.428707	18.3285675	110.314987	-60.841599	3.1980865	106.558517
28.955793	12.433475	108.58902	-8.579757	10.744747	108.357727	46.61982	-9.363872	108.508827	40.468124	46.067341	111.857452	43.543972	18.3517345	110.1831395	-60.703486	3.1377595	106.5323145
30.322662	10.813826	108.450005	-8.466964	10.71295	108.311935	46.723663	-9.348228	108.485626	40.525894	46.083183	111.632446	43.6247785	18.3674775	110.059036	-60.5587065	3.0584225	106.564834
31.691616	9.146725	108.378426	-8.392724	10.685035	108.316147	46.802952	-9.319903	108.477379	40.542477	46.100311	111.436928	43.6727145	18.390204	109.9571535	-60.4581625	2.979866	106.6751405
32.915451	7.450794	108.33548	-8.3419	10.656354	108.348022	46.880402	-9.283717	108.499001	40.540623	46.129826	111.283005	43.7105125	18.4230545	109.891003	-60.3943125	2.8896535	106.805041
32.085762	6.287164	108.392426	-8.278991	10.597766	108.391037	46.973915	-9.210537	108.591141	40.494995	46.190872	111.146637	43.734455	18.4901675	109.868889	-60.292437	2.7053645	106.913185
31.510231	5.525912	108.37661	-8.258141	10.567328	108.397041	47.042023	-9.145498	108.674179	40.444088	46.246742	111.079704	43.7430555	18.550622	109.8769415	-60.2593375	2.584034	106.9171405
30.842802	4.821878	108.301208	-8.228399	10.534668	108.384689	47.105453	-9.08283	108.735832	40.398251	46.303036	111.015846	43.751852	18.610103	109.875839	-60.20865	2.459233	106.893539
30.163952	4.019661	108.230339	-8.184376	10.495489	108.368591	47.163654	-9.028811	108.775475	40.360374	46.344097	110.949554	43.762014	18.657643	109.8625145	-60.130766	2.333335	106.8746675
29.524235	3.256165	108.227394	-8.153445	10.455339	108.356133	47.208118	-8.971661	108.827148	40.332623	46.370853	110.893738	43.7703705	18.699596	109.860443	-60.0772605	2.211082	106.851823
28.783556	2.506162	108.183456	-8.117893	10.418096	108.355019	47.259003	-8.938871	108.878555	40.315456	46.390789	110.881218	43.7872295	18.725959	109.8798865	-60.0230155	2.110233	106.8301515
27.964479	1.815737	108.205139	-8.085474	10.375298	108.36071	47.318527	-8.912038	108.947632	40.306561	46.414097	110.898674	43.812544	18.7510295	109.923153	-59.983492	1.9995665	106.798267
26.808115	0.743131	108.218468	-8.046288	10.31192	108.364845	47.390221	-8.873839	109.051941	40.29467	46.461803	110.978592	43.8424455	18.793982	110.0152665	-59.9350215	1.829858	106.7144235
25.965923	0.053471	108.201195	-8.039602	10.280573	108.369972	47.449177	-8.831903	109.128395	40.273098	46.510933	110.99836	43.8611375	18.839515	110.0633775	-59.9403415	1.721631	106.6765665
25.139936	-0.704832	108.189285	-8.035451	10.260512	108.367813	47.501522	-8.768566	109.179985	40.238186	46.569962	110.983322	43.869854	18.900698	110.0816535	-59.940756	1.620326	106.6539725
24.233881	-1.286695	108.191231	-8.031005	10.249335	108.353577	47.558796	-8.703096	109.211754	40.184792	46.62146	110.935699	43.871794	18.959182	110.0737265	-59.933804	1.539488	106.6334275
23.318535	-1.947395	108.10981	-8.030658	10.231493	108.333672	47.624874	-8.626931	109.228722	40.140701	46.680088	110.862541	43.8827875	19.0265785	110.0456315	-59.9441035	1.4364075	106.6217125
22.369068	-2.603572	108.07769	-8.016374	10.220489	108.297935	47.668015	-8.554058	109.249329	40.107182	46.737942	110.795425	43.8875985	19.091942	110.022377	-59.9203465	1.349036	106.573493
21.420469	-3.20106	108.040878	-8.001759	10.213206	108.270607	47.735588	-8.501598	109.256622	40.065224	46.791077	110.712135	43.900406	19.1447395	109.9843785	-59.903924	1.2816725	106.5568355
19.887892	-3.986214	108.003403	-7.948551	10.230704	108.268654	47.848316	-8.424532	109.299706	40.019741	46.865551	110.605087	43.9340285	19.2205095	109.9523965	-59.8311305	1.2408985	106.5849115
18.868967	-4.494135	108.039078	-7.925341	10.260176	108.281799	47.914116	-8.369001	109.386459	40.015011	46.928741	110.525307	43.9645635	19.27987	109.955883	-59.8152455	1.240482	106.607715
17.788815	-4.973399	108.042656	-7.927832	10.314368	108.314201	47.958488	-8.29737	109.497177	39.993702	46.999805	110.458862	43.976095	19.3512175	109.9780195	-59.831759	1.2775185	106.6503825
16.682726	-5.438406	108.140358	-7.931294	10.391513	108.349312	47.983887	-8.225335	109.630035	39.953629	47.059925	110.399391	43.968758	19.417295	110.014713	-59.831346	1.365731	106.683911
15.585979	-5.833634	108.251259	-7.948984	10.468734	108.378372	47.982006	-8.141663	109.791634	39.909389	47.128796	110.370293	43.9456975	19.4935665	110.0809635	-59.8436655	1.4439015	106.6757805
14.432489	-6.215345	108.291115	-8.001389	10.571248	108.422699	47.965275	-8.046987	109.960426	39.850662	47.205116	110.384735	43.9079685	19.5790645	110.1725805	-59.9107465	1.5634315	106.6728175
13.2454	-6.568026	108.419708	-8.048259	10.716135	108.490059	47.94577	-7.964387	110.119164	39.826416	47.286991	110.401276	43.886093	19.661302	110.26022	-59.982611	1.770968	106.719898
11.483579	-6.951906	108.546638	-8.096854	10.985124	108.591438	47.910301	-7.848819	110.292503	39.877777	47.424637	110.406242	43.894039	19.787909	110.3493725	-60.087747	2.182339	106.8335035
10.202859	-7.187434	108.580986	-8.117381	11.18868	108.627937	47.896637	-7.777483	110.314857	39.966034	47.529156	110.38414	43.9313355	19.8758365	110.3494985	-60.1660975	2.5015235	106.9063755
8.956506	-7.421465	108.539818	-8.14672	11.409723	108.649597	47.857609	-7.70621	110.242271	40.050461	47.620758	110.324921	43.954035	19.957274	110.283596	-60.247475	2.862172	107.015598
7.734168	-7.537887	108.442223	-8.160637	11.619811	108.66275	47.822849	-7.656513	110.080444	40.120193	47.6824	110.226402	43.971521	20.0129435	110.153423	-60.292795	3.2266785	107.172077
6.408483	-7.667716	108.357033	-8.16186	11.802665	108.679962	47.775406	-7.63322	109.877647	40.20676	47.713547	110.116791	43.991083	20.0401635	109.997219	-60.314803	3.5651665	107.362705
5.114003	-7.797064	108.269844	-8.148499	11.97291	108.711662	47.695751	-7.633562	109.695396	40.327084	47.715099	110.006317	44.0114175	20.0407685	109.8508565	-60.3084155	3.9050515	107.5724675
3.819273	-7.781795	108.231506	-8.114581	12.13028	108.769348	47.636063	-7.648976	109.532036	40.476978	47.716557	109.936752	44.0565205	20.0337905	109.734394	-60.2856825	4.2267695	107.804302
1.854751	-7.803366	108.233665	-8.031097	12.394074	108.868279	47.595688	-7.67376	109.357544	40.737976	47.739914	109.889854	44.166832	20.033077	109.623699	-60.229026	4.755071	108.112859
0.617771	-7.752746	108.221771	-7.985373	12.568371	108.908844	47.604187	-7.656979	109.27813	40.910904	47.783401	109.880539	44.2575455	20.063211	109.5793345	-60.2282915	5.073531	108.2383535
-0.639713	-7.646521	108.190704	-7.91142	12.734948	108.911964	47.630295	-7.593597	109.214912	41.012909	47.844067	109.87748	44.321602	20.125235	109.546196	-60.144442	5.344661	108.277732
-1.895462	-7.554666	108.173012	-7.85376	12.894297	108.896172	47.693474	-7.516603	109.162811	41.140858	47.93232	109.776512	44.417166	20.2078585	109.4696615	-60.124686	5.5807355	108.3226825
-3.093951	-7.400776	108.155838	-7.784732	13.01676	108.868279	47.743031	-7.42661	109.128166	41.19191	47.99416	109.718262	44.4674705	20.283775	109.423214	-60.0369345	5.749745	108.313344
-4.30273	-7.215578	108.176888	-7.716893	13.102271	108.873032	47.805786	-7.344417	109.129646	41.235107	48.048805	109.671333	44.5204465	20.352194	109.4004895	-59.9542325	5.852348	108.3455745
-5.515502	-7.042429	108.244308	-7.661383	13.145699	108.922409	47.870541	-7.309601	109.185326	41.278629	48.079224	109.660973	44.574585	20.3848115	109.4231495	-59.897351	5.9065865	108.4216685
-7.248539	-6.699694	108.372032	-7.575329	13.136512	109.003006	47.976135	-7.338569	109.371292	41.368958	48.059296	109.699692	44.6725465	20.3603635	109.535492	-59.8232045	5.9126605	108.47052
-8.435552	-6.435093	108.480728	-7.50911	13.098001	109.063957	48.04958	-7.38972	109.540543	41.399879	48.018303	109.771332	44.7247295	20.3142915	109.6559375	-59.7429495	5.8817105	108.4719765
-9.562269	-6.182821	108.568443	-7.469898	13.042818	109.114754	48.127277	-7.4388	109.71701	41.449131	47.972565	109.774376	44.788204	20.2668825	109.745693	-59.728	5.8187535	108.483815
-10.669557	-5.837807	108.642456	-7.409297	12.956914	109.137489	48.187332	-7.479142	109.877457	41.469578	47.92168	109.73632	44.828455	20.221269	109.8068885	-59.647049	5.692559	108.4680895
-11.811378	-5.47074	108.688202	-7.380883	12.876402	109.145615	48.239441	-7.506158	110.018814	41.459522	47.883781	109.652878	44.8494815	20.1888115	109.835846	-59.6112475	5.5639925	108.455384
-12.881613	-5.116244	108.718346	-7.333306	12.780624	109.125771	48.427299	-7.553222	110.084602	41.418285	47.855267	109.549461	44.922792	20.1510225	109.8170315	-59.589404	5.4102255	108.4345105
-13.945842	-4.667395	108.718323	-7.31407	12.680509	109.093307	48.502472	-7.553856	110.162666	41.38834	47.835762	109.400536	44.945406	20.140953	109.781601	-59.573546	5.220065	108.405013
-15.570685	-3.950098	108.662712	-7.293818	12.505547	109.036896	48.597511	-7.5228	110.241653	41.231079	47.804039	109.315849	44.914295	20.1406195	109.778751	-59.501931	4.8704745	108.295041
-16.592688	-3.431094	108.616432	-7.268204	12.390642	109.004608	48.645298	-7.505995	110.27359	41.145672	47.798126	109.281036	44.895485	20.1460655	109.777313	-59.431893	4.6352185	108.231903
-17.622007	-2.806151	108.552948	-7.280519	12.27488	108.984146	48.689713	-7.49323	110.298958	41.101089	47.800419	109.235001	44.895401	20.1535945	109.7669795	-59.456439	4.3961655	108.2013125
-18.656076	-2.164762	108.506546	-7.286053	12.16715	108.976532	48.713245	-7.477777	110.314003	41.014988	47.801121	109.246048	44.8641165	20.161672	109.7800255	-59.4362225	4.172628	108.1730385
-19.626577	-1.504027	108.461296	-7.308311	12.072173	108.97094	48.74181	-7.469438	110.321602	40.935318	47.804497	109.264145	44.838564	20.1675295	109.7928735	-59.455186	3.9768165	108.1490065
-20.605717	-0.745405	108.404396	-7.332641	11.976712	108.973862	48.758919	-7.452246	110.319565	40.84626	47.813007	109.268784	44.8025895	20.1803805	109.7941745	-59.4678715	3.7730435	108.1535495
-21.59655	0.039372	108.376678	-7.344585	11.888958	108.967041	48.775169	-7.451728	110.259163	40.724052	47.814827	109.257957	44.7496105	20.1815495	109.75856	-59.4387805	3.5963665	108.175522
-22.967615	1.258318	108.344139	-7.387017	11.759177	108.934807	48.763733	-7.487681	109.999809	40.669399	47.79324	109.04039	44.716566	20.1527795	109.5200995	-59.4906	3.3655745	108.3495145
-23.887421	2.18466	108.237267	-7.404367	11.657932	108.845055	48.713673	-7.559618	109.693466	40.627758	47.73344	108.906784	44.6707155	20.086911	109.300125	-59.4794495	3.228953	108.389985
-24.772793	3.048719	108.033577	-7.426899	11.555143	108.679031	48.615166	-7.646371	109.285294	40.581848	47.661682	108.807846	44.598507	20.0076555	109.04657	-59.452305	3.1026305	108.311492
-25.634336	3.992373	107.703491	-7.466838	11.449299	108.400414	48.496986	-7.752842	108.808449	40.576561	47.578148	108.685722	44.5367735	19.912653	108.7470855	-59.4704495	2.985945	108.0537425
-26.484859	5.033918	107.29538	-7.52846	11.370241	108.049568	48.357063	-7.844842	108.294365	40.566364	47.51749	108.603897	44.4617135	19.836324	108.449131	-59.5186335	2.904158	107.650005
-27.309439	6.003961	106.900909	-7.61039	11.360381	107.689621	48.070656	-7.842284	107.841469	40.550697	47.492668	108.408989	44.3106765	19.825192	108.125229	-59.5314565	2.89557	107.254013
-28.079861	7.045697	106.603218	-7.690619	11.406968	107.371559	47.937469	-7.836616	107.428406	40.446438	47.518703	108.216331	44.1919535	19.8410435	107.8223685	-59.5731915	2.9728925	106.9207495
-29.237593	8.74976	106.417892	-7.833608	11.546935	107.121452	47.715397	-7.743509	106.992271	40.274521	47.57637	107.914268	43.994959	19.9164305	107.4532695	-59.662175	3.1774395	106.7896345
-29.956573	9.809905	106.518089	-7.92741	11.668288	107.140053	47.568428	-7.674524	106.857643	40.155994	47.626534	107.668648	43.862211	19.976005	107.2631455	-59.717031	3.360571	107.0169605
-30.598024	10.949753	106.860062	-8.023419	11.756123	107.326279	47.41544	-7.656403	106.831398	39.986519	47.61977	107.443222	43.7009795	19.9816835	107.13731	-59.7478175	3.5305625	107.515248
-31.224955	12.169805	107.302391	-8.125358	11.797305	107.645485	47.24641	-7.70976	106.849823	39.920528	47.565685	107.220413	43.583469	19.9279625	107.035118	-59.834185	3.6666475	108.255852
-31.821522	13.269527	107.877335	-8.243234	11.771411	108.031548	47.053677	-7.816881	106.876549	39.818581	47.481495	107.177673	43.436129	19.832307	107.027111	-59.922597	3.710515	109.035985
-32.315643	14.378914	108.415794	-8.370465	11.68809	108.422913	46.835613	-7.989245	106.835983	39.689861	47.420258	107.242271	43.262737	19.7155065	107.039127	-60.003667	3.66067350000001	109.806699
-32.786118	15.617633	108.882889	-8.525479	11.559314	108.72921	46.557201	-8.194331	106.676743	39.659954	47.240646	107.177223	43.1085775	19.5231575	106.926983	-60.1595355	3.5954705	110.531437
-33.396481	17.336424	109.451988	-8.770439	11.372835	108.999573	46.125305	-8.456535	106.29425	39.503609	47.032337	107.12941	42.814457	19.287901	106.71183	-60.355335	3.457769	111.287316
-33.671768	18.53948	109.67363	-8.953676	11.292579	109.069527	45.841167	-8.580795	106.033264	39.371719	46.929024	107.10099	42.606443	19.1741145	106.567127	-60.513795	3.4110435	111.571927
-33.881863	19.812784	109.787476	-9.119554	11.260302	109.0868	45.570271	-8.673081	105.793854	39.233181	46.859756	107.073555	42.401726	19.0933375	106.4337045	-60.640834	3.4272665	111.7398955
-34.022903	21.033905	109.886993	-9.306285	11.262081	109.065758	45.314346	-8.742268	105.585335	39.097355	46.811382	107.032623	42.2058505	19.034557	106.308979	-60.8184205	3.489605	111.822537
-34.102005	22.25835	109.942223	-9.477592	11.282828	109.045982	45.095165	-8.77386	105.358826	38.951355	46.792236	107.001839	42.02326	19.009188	106.1803325	-60.978444	3.556468	111.9116315
-34.064613	23.526707	109.938309	-9.667336	11.298353	109.010246	44.853848	-8.795074	105.141243	38.77956	46.769505	106.946602	41.816704	18.9872155	106.0439225	-61.151376	3.6094905	111.9765695
-33.914791	24.69883	110.018364	-9.866422	11.277122	108.971115	44.623127	-8.821764	104.903137	38.573795	46.744102	106.905937	41.598461	18.961169	105.904537	-61.331305	3.593075	112.037693
-33.593578	26.479929	110.086143	-10.225352	11.190062	108.913017	44.224335	-8.872886	104.491982	38.218559	46.693062	106.901718	41.221447	18.910088	105.69685	-61.672151	3.470036	112.129184
-33.287998	27.605581	110.181618	-10.471172	11.179708	108.873558	43.92358	-8.893826	104.181816	37.997993	46.691391	106.92823	40.9607865	18.8987825	105.555023	-61.9031305	3.4606335	112.192093
-32.825871	28.736485	110.311195	-10.722087	11.155501	108.841064	43.620197	-8.86586	103.853729	37.779873	46.694611	106.979706	40.700035	18.9143755	105.4167175	-62.144209	3.3966265	112.2654105
-32.31802	29.846992	110.428093	-10.957867	11.163733	108.799873	43.340126	-8.803125	103.512024	37.544365	46.736946	107.04863	40.4422455	18.9669105	105.280327	-62.3579795	3.3605555	112.319419
-31.729269	30.846674	110.493935	-11.16557	11.180072	108.737434	43.099957	-8.708097	103.167465	37.307156	46.808167	107.116631	40.2035565	19.050035	105.142048	-62.5346965	3.310109	112.33282
-30.940655	31.863827	110.551262	-11.347314	11.217663	108.614288	42.903378	-8.59021	102.846039	37.107792	46.888805	107.161522	40.005585	19.1492975	105.0037805	-62.700213	3.2860285	112.2247955
-30.108282	32.77953	110.589806	-11.49443	11.279932	108.538689	42.731243	-8.456492	102.588654	36.936729	46.972965	107.187248	39.833986	19.2582365	104.887951	-62.822846	3.3016275	112.189427
-28.663523	34.067028	110.535622	-11.678841	11.423814	108.468674	42.536938	-8.250961	102.307739	36.732956	47.11385	107.240891	39.634947	19.4314445	104.774315	-62.992629	3.4161835	112.163033
-27.58885	34.850292	110.513237	-11.770897	11.493573	108.438148	42.43504	-8.119146	102.196739	36.610577	47.219044	107.313728	39.5228085	19.549949	104.7552335	-63.0646025	3.437197	112.1210625
-26.494274	35.521938	110.464371	-11.923758	11.557761	108.36544	42.320885	-8.000703	102.125954	36.48056	47.304333	107.43927	39.4007225	19.651815	104.782612	-63.2482385	3.463707	111.948268
-25.206524	36.162067	110.430038	-12.102697	11.588888	108.391083	42.177364	-7.89654	102.0905	36.333664	47.374462	107.618713	39.255514	19.738961	104.8546065	-63.460908	3.438815	111.9275595
-23.953461	36.697163	110.439026	-12.346087	11.61334	108.383301	41.98653	-7.823073	102.095245	36.158974	47.437706	107.820747	39.072752	19.8073165	104.957996	-63.764926	3.4193635	111.808606
-22.629843	37.133789	110.442566	-12.625644	11.615204	108.406029	41.743771	-7.756496	102.134689	35.948734	47.489498	108.08979	38.8462525	19.866501	105.1122395	-64.0975405	3.363907	111.6998185
-21.174747	37.509266	110.458717	-12.938107	11.602601	108.43737	41.477589	-7.704087	102.215981	35.703354	47.523193	108.41172	38.5904715	19.909553	105.3138505	-64.4666855	3.295649	111.5608895
-18.943224	37.82156	110.479462	-13.411169	11.583868	108.480621	41.091358	-7.625278	102.433311	35.300423	47.581184	108.951233	38.1958905	19.977953	105.692272	-65.0182285	3.189783	111.26897
-17.397087	37.95892	110.483765	-13.733983	11.575099	108.517502	40.863808	-7.56804	102.654716	35.026779	47.605293	109.294823	37.9452935	20.0186265	105.9747695	-65.4132595	3.1315715	111.0602345
-15.828373	37.958141	110.451843	-14.013386	11.601242	108.569611	40.672928	-7.504205	102.891556	34.749626	47.661018	109.606018	37.711277	20.0784065	106.248787	-65.738049	3.1240775	110.890435
-14.138889	37.887627	110.386864	-14.245665	11.637686	108.627953	40.506195	-7.428268	103.149178	34.49107	47.713558	109.901009	37.4986325	20.142645	106.5250935	-65.9899625	3.132727	110.7308125
-12.461808	37.718212	110.345711	-14.445904	11.659236	108.698257	40.397064	-7.361255	103.425255	34.283745	47.73325	110.142448	37.3404045	20.1859975	106.7838515	-66.2322125	3.1324745	110.6126625
-10.572561	37.448208	110.269928	-14.582379	11.67633	108.783249	40.33057	-7.305171	103.761124	34.122345	47.766018	110.371056	37.2264575	20.2304235	107.06609	-66.3912155	3.1222365	110.500408
-8.805205	37.096088	110.201118	-14.673159	11.701975	108.881668	40.331932	-7.25426	104.171684	33.984509	47.795601	110.635628	37.1582205	20.2706705	107.403656	-66.5045385	3.1332795	110.35968
-5.926881	36.353973	110.111092	-14.733873	11.720249	109.066139	40.420349	-7.188698	104.982231	33.830128	47.837025	111.020897	37.1252385	20.3241635	108.001564	-66.5929845	3.1163345	110.130714
-4.012671	35.705009	110.050774	-14.751528	11.717877	109.205284	40.532063	-7.159828	105.584625	33.75248	47.863369	111.30806	37.1422715	20.3517705	108.4463425	-66.6453275	3.0839835	109.9642255
-2.08467	34.994228	110.032486	-14.737472	11.691961	109.361351	40.661602	-7.171011	106.221436	33.684059	47.864346	111.615417	37.1728305	20.3466675	108.9184265	-66.6477745	3.0372545	109.8042755
-0.132127	34.169342	110.004723	-14.72554	11.6518	109.514725	40.798965	-7.208857	106.889595	33.649887	47.863194	111.907433	37.224426	20.3271685	109.398514	-66.675506	2.9764315	109.630936
1.82586	33.278065	110.043633	-14.68784	11.601853	109.649452	40.963558	-7.272775	107.585991	33.662422	47.830788	112.171509	37.31299	20.2790065	109.87875	-66.68867	2.9246995	109.420154
3.798478	32.308247	110.013916	-14.601	11.572507	109.747353	41.138531	-7.375572	108.320198	33.734348	47.772663	112.385284	37.4364395	20.1985455	110.352741	-66.6384395	2.9464685	109.141965
5.765336	31.266356	110.010437	-14.483261	11.576667	109.81926	41.352318	-7.513444	109.069061	33.879002	47.70507	112.511444	37.61566	20.095813	110.7902525	-66.582182	3.057521	108.8482675
8.691466	29.564711	109.92485	-14.233806	11.573285	109.810974	41.675392	-7.792537	110.24073	34.209545	47.532177	112.586388	37.9424685	19.86982	111.413559	-66.4100805	3.27675	108.208389
10.584496	28.384478	109.958099	-14.030581	11.573072	109.74395	41.886364	-8.025209	110.990479	34.51894	47.369965	112.594604	38.202652	19.672378	111.7925415	-66.263814	3.473766	107.6953585
12.441354	27.155293	109.951866	-13.816805	11.554215	109.599159	42.048363	-8.300203	111.686684	34.899418	47.158749	112.58963	38.4738905	19.429273	112.138157	-66.1075005	3.679157	107.060161
14.186552	25.919491	110.07959	-13.589257	11.530515	109.38903	42.171787	-8.583476	112.241196	35.292542	46.916698	112.588898	38.7321645	19.166611	112.415047	-65.9106785	3.894419	106.363013
16.008831	24.633179	110.029602	-13.368641	11.502942	109.168205	42.264053	-8.875411	112.640167	35.66547	46.671963	112.599838	38.9647615	18.898276	112.6200025	-65.7020435	4.107608	105.7164075
17.639965	23.405155	110.170021	-13.148605	11.485047	108.940567	42.31419	-9.139027	112.910057	36.056938	46.456249	112.686966	39.185564	18.658611	112.7985115	-65.482774	4.311483	105.0826225
19.293249	22.115501	110.280373	-12.949024	11.507189	108.774094	42.364651	-9.367239	113.10054	36.419727	46.270702	112.784134	39.392189	18.4517315	112.942337	-65.290237	4.5626465	104.605851
21.439632	20.32778	110.628571	-12.672411	11.618399	108.619293	42.494411	-9.582829	113.382469	36.916763	46.109489	112.991287	39.705587	18.26333	113.186878	-65.050409	4.973468	104.051708
22.806654	19.104767	110.812881	-12.521964	11.733294	108.578384	42.581768	-9.642597	113.540909	37.170742	46.074059	113.159691	39.876255	18.215731	113.3503	-64.920183	5.250857	103.806468
24.022306	17.919544	111.065636	-12.386588	11.868847	108.565994	42.68494	-9.662323	113.695061	37.357105	46.083088	113.313187	40.0210225	18.2103825	113.504124	-64.7941985	5.5273115	103.627864
25.123999	16.737003	111.318756	-12.273275	12.002878	108.560387	42.775394	-9.653239	113.84108	37.49472	46.146729	113.4608	40.135057	18.246745	113.65094	-64.681607	5.759011	103.469834
26.122681	15.579692	111.536064	-12.186632	12.09706	108.565308	42.855961	-9.651835	113.956261	37.635567	46.135105	113.605141	40.245764	18.241635	113.780701	-64.619028	5.952485	103.349915
27.021975	14.424971	111.803146	-12.126408	12.157212	108.574829	42.919296	-9.667304	114.045738	37.714092	46.140625	113.742241	40.316694	18.2366605	113.8939895	-64.56951	6.0777635	103.2556685
27.839405	13.191642	111.957458	-12.082759	12.175902	108.590843	42.964542	-9.709291	114.105484	37.790989	46.134724	113.86412	40.3777655	18.2127165	113.984802	-64.5432835	6.1390875	103.196884
28.867907	11.429473	112.207985	-12.055648	12.154583	108.604156	42.974861	-9.820191	114.240173	37.902271	46.063301	113.962746	40.438566	18.121555	114.1014595	-64.549862	6.187611	103.1068525
29.399258	10.245054	112.364258	-12.071122	12.098574	108.58345	42.959919	-9.944839	114.325081	37.947006	45.973759	113.997993	40.4534625	18.01446	114.161537	-64.5957065	6.182688	103.005363
29.783243	9.097533	112.530266	-12.081265	12.00792	108.541718	42.936413	-10.106444	114.413025	37.995697	45.858482	114.011742	40.466055	17.876019	114.2123835	-64.628585	6.139821	102.8710525
29.341921	8.472316	112.508308	-12.075636	11.901714	108.441689	42.910484	-10.298895	114.517593	38.065647	45.68647	114.048805	40.4880655	17.6937875	114.283199	-64.6393375	6.1096405	102.600179
28.698441	7.965874	112.538635	-12.054376	11.770162	108.270248	42.886097	-10.498726	114.659752	38.160484	45.531361	114.100853	40.5232905	17.5163175	114.3803025	-64.6320425	6.0240065	102.1601935
28.032541	7.306698	112.528587	-12.007992	11.64446	108.007896	42.895931	-10.678104	114.804634	38.257011	45.409229	114.166939	40.576471	17.3655625	114.4857865	-64.592455	5.9233575	101.5300055
27.405708	6.782607	112.371216	-11.922178	11.508317	107.72493	42.960136	-10.807053	114.866486	38.349449	45.330803	114.248344	40.6547925	17.261875	114.557415	-64.4991485	5.754759	100.892445
26.171196	6.13288	112.128571	-11.701201	11.391665	107.282257	43.167	-10.892162	114.975182	38.49371	45.26656	114.176834	40.830355	17.187199	114.576008	-64.232757	5.596131	99.988506
25.209448	5.730267	111.943924	-11.546573	11.35475	106.94722	43.299217	-10.878413	115.125397	38.598804	45.280369	114.061234	40.9490105	17.200978	114.5933155	-64.0421565	5.508522	99.3011245
24.247993	5.304031	111.57634	-11.377858	11.312573	106.799713	43.455124	-10.8425	114.989113	38.665398	45.25507	113.990112	41.060261	17.206285	114.4896125	-63.815977	5.418861	99.1098135
23.145721	5.012352	111.334923	-11.18517	11.31988	106.756721	43.644215	-10.794492	114.895676	38.772549	45.248745	113.926468	41.208382	17.2271265	114.411072	-63.578722	5.4126335	99.10237
21.890343	4.718308	111.101219	-10.989127	11.373318	106.861237	43.763264	-10.714077	114.891815	38.979893	45.307758	113.894783	41.3715785	17.2968405	114.393299	-63.3498325	5.4497955	99.329175
20.617313	4.408837	110.88562	-10.840056	11.458147	107.186554	43.956532	-10.634218	114.648178	39.181229	45.400272	113.997612	41.5688805	17.383027	114.322895	-63.2489925	5.533267	100.050213
19.165434	4.211736	110.776245	-10.756712	11.683596	107.502815	44.069054	-10.515461	114.563393	39.315533	45.521248	114.142502	41.6922935	17.5028935	114.3529475	-63.2057175	5.8642985	100.6526825
16.805298	3.938801	110.525223	-10.789531	12.109176	108.080208	43.986393	-10.268731	114.155815	39.492882	45.787945	114.349174	41.7396375	17.759607	114.2524945	-63.3186995	6.458745	101.9079215
15.113112	3.809202	110.313965	-10.902474	12.378721	108.561897	43.887283	-10.131879	113.572441	39.453476	45.941048	114.535294	41.6703795	17.9045845	114.0538675	-63.4753275	6.8528575	103.0699265
13.286627	3.64679	110.1241	-11.047997	12.648333	108.986153	43.685757	-10.006058	113.008118	39.469986	46.028778	114.685646	41.5778715	18.01136	113.846882	-63.6738655	7.28530599999999	104.125424
11.506446	3.498638	109.951004	-11.220625	12.935205	109.297333	43.425995	-9.895218	112.485031	39.484524	46.12125	114.867783	41.4552595	18.113016	113.676407	-63.8965095	7.757394	104.918259
9.537876	3.414241	109.649025	-11.409855	13.208204	109.482338	43.197178	-9.800323	111.93663	39.453499	46.255775	115.071335	41.3253385	18.227726	113.5039825	-64.1450485	8.188682	105.4606935
7.689838	3.173244	109.352097	-11.5578	13.489729	109.579002	42.951599	-9.633615	111.412773	39.39537	46.368019	115.190735	41.1734845	18.367202	113.301754	-64.2890845	8.612256	105.85625
5.715147	3.011477	109.012459	-11.639665	13.795815	109.657982	42.763283	-9.378587	110.961105	39.34034	46.515808	115.154564	41.0518115	18.5686105	113.0578345	-64.3311415	9.0230195	106.2581295
2.889801	2.5954	108.843483	-11.616089	14.25493	109.901085	42.679619	-8.956151	110.485222	39.256699	46.772057	114.988792	40.968159	18.907953	112.737007	-64.200337	9.601907	107.065163
0.97323	2.190227	108.805969	-11.550388	14.495505	110.115036	42.731918	-8.726963	110.377678	39.247814	46.94688	114.900734	40.989866	19.1099585	112.639206	-64.090642	9.8810515	107.590866
-0.863583	1.6989	108.907791	-11.435561	14.658289	110.310028	42.879292	-8.567322	110.405945	39.310127	47.117954	114.786354	41.0947095	19.275316	112.5961495	-63.9658315	10.041262	108.0239065
-2.768193	1.155096	108.975769	-11.287449	14.717735	110.396935	43.125065	-8.481594	110.503349	39.384521	47.298397	114.605347	41.254793	19.4084015	112.554348	-63.829691	10.0270685	108.239522
-4.563569	0.500863	109.142151	-11.104035	14.711001	110.346588	43.42754	-8.476573	110.673836	39.469215	47.386829	114.280823	41.4483775	19.455128	112.4773295	-63.6564475	9.966874	108.2158465
-6.367438	-0.194488	109.01297	-10.923253	14.629621	110.163177	43.735775	-8.548464	110.898781	39.554932	47.407608	113.712463	41.6453535	19.429572	112.305622	-63.4918595	9.82967	108.020732
-8.04933	-0.969346	109.285522	-10.746913	14.45595	109.94873	44.00032	-8.647427	111.15155	39.639229	47.360046	112.914368	41.8197745	19.3563095	112.032959	-63.3136005	9.5555905	107.864501
-10.681398	-2.185011	109.477043	-10.459224	14.026464	109.774765	44.313534	-8.870443	111.443237	39.668812	47.067104	111.4244	41.991173	19.0983305	111.4338185	-62.909621	8.9545975	108.1157115
-12.202309	-2.886002	110.270485	-10.300755	13.616639	109.827827	44.493572	-9.089144	111.553482	39.65435	46.776142	110.367218	42.073961	18.843499	110.96035	-62.675471	8.389779	108.695304
-13.540417	-3.588753	110.854889	-10.187253	13.143471	109.985825	44.61869	-9.321378	111.599556	39.557926	46.406052	109.461769	42.088308	18.542337	110.5306625	-62.462814	7.744605	109.4409875
-14.834395	-4.366673	110.857391	-10.122597	12.60381	110.183647	44.736145	-9.631411	111.619438	39.394768	46.032051	108.595276	42.0654565	18.20032	110.107357	-62.3106505	7.0073	110.259937
-15.959832	-5.255251	111.962059	-10.12521	12.064738	110.351387	44.779705	-9.957458	111.56443	39.16938	45.63158	107.837616	41.9745425	17.837061	109.701023	-62.2249625	6.292415	111.001751
-17.175308	-6.117894	111.990616	-10.195713	11.567331	110.463074	44.732159	-10.276916	111.412323	38.900669	45.240509	107.123947	41.816414	17.4817965	109.268135	-62.20784	5.6528655	111.658013
-18.259615	-6.880844	112.483536	-10.309002	11.119773	110.475838	44.630032	-10.5769	111.171043	38.604218	44.900726	106.377068	41.617125	17.161913	108.7740555	-62.235129	5.077633	112.1776205
-19.845112	-7.734546	112.551437	-10.575544	10.569134	110.232254	44.381607	-10.964381	110.561058	38.085136	44.472511	105.261383	41.2333715	16.754065	107.9112205	-62.3844595	4.384203	112.5532875
-20.82246	-8.354029	112.395943	-10.803018	10.267589	109.924995	44.189693	-11.18462	109.978226	37.714581	44.244991	104.509842	40.952137	16.5301855	107.244034	-62.558173	4.0049925	112.605956
-21.835135	-8.806579	112.274017	-11.03966	10.002942	109.53801	43.983303	-11.404185	109.269264	37.328377	44.065884	103.748001	40.65584	16.3308495	106.5086325	-62.73516	3.6750345	112.5673875
-22.752234	-9.161	111.730766	-11.281932	9.805049	109.119331	43.723579	-11.593699	108.512543	36.938251	43.90089	103.017334	40.330915	16.1535955	105.7649385	-62.894779	3.4565025	112.4737235
-23.575077	-9.320829	111.583344	-11.521164	9.65318	108.730331	43.440109	-11.726084	107.780006	36.571655	43.790401	102.303146	40.005882	16.0321585	105.041576	-63.04821	3.2742015	112.419086
-24.438046	-9.322447	111.359444	-11.746425	9.564664	108.424171	43.188946	-11.816843	107.13192	36.230961	43.717834	101.738571	39.7099535	15.9504955	104.4352455	-63.2028035	3.1788325	112.4130965
-25.203535	-9.363196	111.011848	-11.925426	9.516508	108.198074	42.958172	-11.84339	106.668831	35.953617	43.682266	101.290428	39.4558945	15.919438	103.9796295	-63.3067465	3.113578	112.4165185
-26.193186	-9.090662	110.884712	-12.155513	9.493934	107.963387	42.788216	-11.799167	106.337929	35.657963	43.706558	100.928329	39.2230895	15.9536955	103.633129	-63.5341155	3.0341725	112.293645
-26.74576	-8.862872	110.876297	-12.272917	9.469635	107.84874	42.730503	-11.751446	106.305695	35.51376	43.7304	100.835587	39.1221315	15.989477	103.570641	-63.6679655	2.949793	112.126839
-27.191713	-8.568007	110.570549	-12.362317	9.428734	107.774124	42.719326	-11.71261	106.364487	35.388538	43.752731	100.830498	39.053932	16.0200605	103.5974925	-63.778566	2.8374075	111.9507555
-27.482695	-8.203861	110.376381	-12.422416	9.356575	107.747734	42.736221	-11.703407	106.427147	35.297951	43.766899	100.927246	39.017086	16.031746	103.6771965	-63.861918	2.681404	111.8182715
-27.65202	-7.706011	110.338821	-12.458167	9.281239	107.748863	42.75032	-11.716704	106.504478	35.240456	43.772564	101.058578	38.995388	16.02793	103.781528	-63.911722	2.534548	111.716198
-27.743834	-7.082259	110.199867	-12.465692	9.229576	107.698395	42.780228	-11.750514	106.603912	35.254871	43.759594	101.199654	39.0175495	16.00454	103.901783	-63.9489335	2.454612	111.495007
-27.828854	-6.395739	109.69455	-12.455562	9.183516	107.513191	42.839096	-11.787785	106.700851	35.349037	43.756874	101.372383	39.0940665	15.9845445	104.036617	-64.0051905	2.3824875	110.989765
-27.832964	-5.26865	108.583366	-12.413558	9.112608	106.878075	43.002014	-11.819782	106.724739	35.547646	43.803432	101.632248	39.27483	15.991825	104.1784935	-64.101946	2.233391	109.5776565
-27.763378	-4.486492	107.652748	-12.377069	9.079714	106.295799	43.092747	-11.840312	106.610786	35.644073	43.804913	101.681923	39.36841	15.9823005	104.1463545	-64.122548	2.1771275	108.4452435
-27.699768	-3.687392	106.73336	-12.330732	9.063883	105.67865	43.121765	-11.864003	106.326851	35.709812	43.797935	101.667702	39.4157885	15.966966	103.9972765	-64.0772525	2.1608	107.3600235
-27.636906	-2.776943	105.763268	-12.254663	9.083115	105.012665	43.152985	-11.85131	106.024239	35.798676	43.798309	101.632179	39.4758305	15.9734995	103.828209	-63.9851565	2.1927305	106.197121
-27.572283	-1.740341	104.785088	-12.155474	9.141038	104.362595	43.232311	-11.83248	105.795753	35.960678	43.820454	101.594734	39.5964945	15.993987	103.6952435	-63.9074425	2.288089	105.0299465
-27.41485	-0.668909	103.875282	-12.061831	9.233119	103.706718	43.321571	-11.802567	105.641235	36.152084	43.864437	101.675049	39.7368275	16.030935	103.658142	-63.8604895	2.435303	103.755294
-27.261135	0.409631	102.832436	-11.98842	9.337474	103.065285	43.396229	-11.761401	105.562065	36.33672	43.924026	101.857208	39.8664745	16.0813125	103.7096365	-63.8433145	2.5936355	102.4209335
-27.054981	2.169684	101.724289	-11.913911	9.485069	102.352951	43.402542	-11.740871	105.380203	36.553268	43.994312	102.280739	39.977905	16.1267205	103.830471	-63.805727	2.8434175	100.875431
-26.982235	3.468693	101.253807	-11.904401	9.609142	102.104256	43.312199	-11.704178	105.239845	36.677982	44.033508	102.621483	39.9950905	16.164665	103.930664	-63.8038925	3.053619	100.277848
-26.862154	4.797185	101.035667	-11.95339	9.741046	102.019119	43.18808	-11.667539	105.169273	36.751072	44.091587	102.968361	39.969576	16.212024	104.068817	-63.876356	3.270068	99.969421
-26.816181	6.061024	100.956276	-12.038968	9.880313	102.049232	43.076527	-11.629191	105.090332	36.768307	44.150932	103.326752	39.922417	16.2608705	104.208542	-64.000353	3.4997555	99.889922
-26.776501	7.427445	101.055702	-12.136434	10.027961	102.15255	42.940102	-11.5495	105.019058	36.743813	44.248253	103.583015	39.8419575	16.3493765	104.3010365	-64.1148255	3.7065455	100.0040635
-26.769239	8.802837	101.202751	-12.243976	10.142513	102.305664	42.820061	-11.473989	104.886154	36.639603	44.332134	103.761505	39.729832	16.4290725	104.3238295	-64.217784	3.85595349999999	100.2874985
-26.743189	10.138586	101.389503	-12.375134	10.235856	102.451233	42.672886	-11.391572	104.701271	36.497654	44.409401	103.901527	39.58527	16.5089145	104.301399	-64.335538	3.9627975	100.601067
-26.791769	12.116537	101.594795	-12.603317	10.369371	102.570305	42.431259	-11.290255	104.364693	36.27446	44.542484	103.982796	39.3528595	16.6261145	104.1737445	-64.5594935	4.1126275	100.9668655
-26.850325	13.490608	101.715126	-12.794815	10.438817	102.617012	42.205723	-11.260794	104.013206	36.084564	44.572479	103.852882	39.1451435	16.6558425	103.933044	-64.7347735	4.2217915	101.30098
-26.901928	14.815386	101.875671	-13.031675	10.448257	102.674675	41.901543	-11.272121	103.506638	35.814163	44.557686	103.633514	38.857853	16.6427825	103.570076	-64.921203	4.2537315	101.779274
-27.017788	16.08177	102.064278	-13.321013	10.412453	102.681694	41.528572	-11.312493	102.876816	35.511345	44.472305	103.446434	38.5199585	16.579906	103.161625	-65.1619845	4.245	102.201763
-27.151537	17.44129	102.230797	-13.642099	10.364313	102.681908	41.077717	-11.381857	102.136337	35.231304	44.384377	103.268005	38.1545105	16.50126	102.702171	-65.4387085	4.227366	102.661645
-27.18198	18.750238	102.428139	-14.023142	10.299479	102.676704	40.528118	-11.480043	101.389168	34.959759	44.268921	103.12648	37.7439385	16.394439	102.257824	-65.7902225	4.204519	103.095584
-27.27816	19.96068	102.607727	-14.44762	10.254538	102.655701	39.922924	-11.609587	100.698944	34.666126	44.159016	103.026009	37.294525	16.2747145	101.8624765	-66.189765	4.2343615	103.4489255
-27.334728	21.901989	102.796021	-15.147178	10.283336	102.581154	38.906116	-11.77948	99.860878	34.207664	43.995975	102.883545	36.55689	16.1082475	101.3722115	-66.851246	4.4584245	103.7900965
