# Supplementary material for: How to jointly control a ball trajectory on a moving board: Methodological insights into Motor Learning and Rehabilitation
Source: PLoS One. 2025 Oct 15;20(10):e0334588. doi: 10.1371/journal.pone.0334588 (PMC12527165; doi:10.1371/journal.pone.0334588)
Supplement: S2 Data — (ZIP) [file pone.0334588.s002.zip › D10_001.csv]

Ball_X	Ball_Y	Ball_Z	BoardCentre_X	BoardCentre_Y	BoardCentre_Z	P1LeftHand_X	P1LeftHand_Y	P1LeftHand_Z	P1RightHand_X	P1RightHand_Y	P1RightHand_Z	P1MidHands_X	P1MidHands_Y	P1MidHands_Z	P2MidHands_X	P2MidHands_Y	P2MidHands_Z
15.241261	2.691508	122.207901	-21.026117	14.00133	118.004082	36.120075	-6.531619	125.966202	33.622272	38.310181	125.157677	34.8711735	15.889281	125.5619395	-76.9234075	12.113379	110.4462245
14.810809	1.682957	122.06218	-20.976793	13.636184	117.967331	36.27372	-6.734559	125.814522	33.626621	38.150017	125.166046	34.9501705	15.707729	125.490284	-76.9037565	11.564639	110.444378
14.514292	0.62847	121.730591	-21.120354	13.417944	118.052719	36.705784	-7.073796	125.481674	33.605953	38.010738	125.163864	35.1558685	15.468471	125.322769	-77.3965765	11.367417	110.782669
13.585955	-0.191277	121.52536	-20.950933	13.090594	117.928902	36.775745	-7.153113	125.27951	33.603611	37.898705	125.185059	35.189678	15.372796	125.2322845	-77.091544	10.808392	110.6255195
12.852218	-1.077618	121.409035	-20.936028	12.949074	117.960999	36.829136	-7.193571	125.133171	33.594955	37.849419	125.326729	35.2120455	15.327924	125.22995	-77.0841015	10.570224	110.692048
12.11221	-1.917798	121.281601	-20.943836	12.903892	118.070457	36.518059	-6.998547	125.22261	33.594666	37.850418	125.538109	35.0563625	15.4259355	125.3803595	-76.9440345	10.3818485	110.7605545
11.026925	-3.353609	120.9515	-20.945389	12.980333	118.232071	36.542404	-6.934747	125.238953	33.61351	37.923637	125.777496	35.077957	15.494445	125.5082245	-76.968735	10.466221	110.9559175
10.051843	-4.220869	120.95153	-20.909082	13.122479	118.315063	36.574352	-6.800012	125.266602	33.631344	38.034267	125.750099	35.102848	15.6171275	125.5083505	-76.921012	10.6278305	111.1217755
9.097574	-4.982633	120.953842	-20.855206	13.267689	118.325447	36.640785	-6.66436	125.23761	33.673115	38.170071	125.502502	35.15695	15.7528555	125.370056	-76.867362	10.7825225	111.280838
8.129467	-5.854557	120.65889	-20.777967	13.398207	118.251656	36.730778	-6.552242	125.210083	33.699902	38.261421	125.078033	35.21534	15.8545895	125.144058	-76.771274	10.9418245	111.359254
6.757827	-6.575133	120.811996	-20.708258	13.461391	118.174484	36.804779	-6.508201	125.160477	33.753956	38.284538	124.601921	35.2793675	15.8881685	124.881199	-76.6958835	11.0346135	111.467769
5.900282	-7.539024	120.702599	-20.624605	13.434326	118.097862	36.86599	-6.530854	125.145004	33.811661	38.242809	124.118767	35.3388255	15.8559775	124.6318855	-76.5880355	11.0126745	111.5638385
4.787271	-8.393147	120.501495	-20.573429	13.339106	118.096397	36.897896	-6.566822	125.075188	33.817844	38.174755	123.735664	35.35787	15.8039665	124.405426	-76.504728	10.8742455	111.787368
2.600486	-9.395393	120.754433	-20.536356	13.117138	118.273209	36.936909	-6.586519	124.977875	33.795849	38.107292	123.251328	35.366379	15.7603865	124.1146015	-76.439091	10.4738895	112.4318165
1.39776	-10.085288	120.60498	-20.55018	13.00491	118.401382	36.960377	-6.558624	124.909996	33.722343	38.136623	122.982857	35.34136	15.7889995	123.9464265	-76.44172	10.2208205	112.8563375
0.1789	-10.789996	120.65638	-20.596802	12.930942	118.47068	36.956329	-6.464962	124.836113	33.594879	38.191525	122.678696	35.275604	15.8632815	123.7574045	-76.469208	9.9986025	113.1839555
-0.8658	-11.341926	120.820045	-20.650612	12.904438	118.473038	36.95911	-6.365768	124.726891	33.436741	38.261642	122.399353	35.1979255	15.947937	123.563122	-76.4991495	9.860939	113.382954
-1.751867	-11.891846	120.92086	-20.688263	12.909932	118.455292	36.936565	-6.271248	124.625504	33.333687	38.318771	122.141518	35.135126	16.0237615	123.383511	-76.511652	9.7961025	113.527073
-2.677082	-12.326379	120.693336	-20.707127	12.946263	118.472672	36.932224	-6.199472	124.602951	33.253815	38.357925	121.950638	35.0930195	16.0792265	123.2767945	-76.5072735	9.8132995	113.6685495
-3.630989	-12.833105	121.007751	-20.715729	12.989434	118.531731	36.942905	-6.155375	124.628952	33.234352	38.379402	121.855995	35.0886285	16.1120135	123.2424735	-76.5200865	9.8668545	113.8209885
-5.01833	-13.509369	120.852806	-20.694141	13.046762	118.634521	36.973537	-6.147831	124.707535	33.298904	38.41169	121.765541	35.1362205	16.1319295	123.236538	-76.5245025	9.9615945	114.032504
-6.239726	-13.812521	120.537987	-20.686058	13.113731	118.620911	37.014721	-6.125869	124.656914	33.298283	38.459724	121.495331	35.156502	16.1669275	123.0761225	-76.528618	10.0605345	114.1656995
-7.413039	-14.178602	120.682991	-20.715109	13.204151	118.502365	37.005585	-6.068237	124.557281	33.240345	38.507973	121.124588	35.122965	16.219868	122.8409345	-76.553183	10.188434	114.1637955
-8.596518	-14.391634	120.442436	-20.737808	13.291203	118.30999	37.001415	-5.982769	124.399857	33.152653	38.569359	120.720795	35.077034	16.293295	122.560326	-76.55265	10.289111	114.059654
-9.859461	-14.684672	120.26091	-20.792782	13.351625	118.120155	36.97794	-5.927588	124.273979	33.087708	38.612091	120.384048	35.032824	16.3422515	122.3290135	-76.618388	10.3609985	113.9112965
-11.141347	-14.874594	120.169662	-20.845493	13.374739	117.953239	36.946651	-5.920063	124.163841	33.00309	38.570347	120.156525	34.9748705	16.325142	122.160183	-76.6658565	10.424336	113.746295
-12.443844	-14.980616	119.980225	-20.887686	13.366877	117.825409	36.922161	-5.95991	124.090065	32.961773	38.510689	120.040131	34.941967	16.2753895	122.065098	-76.717339	10.4583645	113.58572
-14.494607	-14.741367	119.644592	-20.939508	13.285717	117.643486	36.851959	-6.040428	124.027107	32.955616	38.372986	119.950699	34.9037875	16.166279	121.988903	-76.7828035	10.405155	113.298069
-15.699695	-14.652771	119.456375	-20.946142	13.208811	117.566063	36.826111	-6.157115	123.938118	32.940491	38.27623	119.905212	34.883301	16.0595575	121.921665	-76.775585	10.3580645	113.210461
-17.09058	-14.369366	119.285309	-20.962395	13.152528	117.596817	36.763702	-6.247845	123.802925	32.929031	38.191189	119.822609	34.8463665	15.971672	121.812767	-76.7711565	10.333384	113.380867
-18.715927	-13.854196	119.266594	-20.972887	13.104089	117.739822	36.707096	-6.321558	123.649803	32.909851	38.133224	119.771072	34.8084735	15.905833	121.7104375	-76.7542475	10.302345	113.7692065
-20.234051	-13.394123	119.289146	-21.011524	13.113141	117.955017	36.650822	-6.338203	123.549995	32.850452	38.138599	119.800293	34.750637	15.900198	121.675144	-76.773685	10.326084	114.23489
-21.706272	-12.83247	119.383583	-21.100498	13.176044	118.24086	36.560436	-6.293334	123.526894	32.823666	38.204388	119.92543	34.692051	15.955527	121.726162	-76.893047	10.396561	114.755558
-23.297064	-12.266055	119.502617	-21.199234	13.285008	118.631783	36.449539	-6.197099	123.58519	32.750557	38.324341	120.070801	34.600048	16.063621	121.8279955	-76.998516	10.506395	115.4355705
-25.602505	-11.224043	119.925186	-21.341095	13.609548	119.359001	36.304543	-5.939708	123.670364	32.626541	38.639938	120.3069	34.465542	16.350115	121.988632	-77.147732	10.868981	116.72937
-26.981232	-10.527073	120.253143	-21.436478	13.881716	119.821503	36.217659	-5.690257	123.717896	32.472588	38.933517	120.400581	34.3451235	16.62163	122.0592385	-77.2180795	11.141802	117.5837675
-28.555309	-9.635212	120.690048	-21.509815	14.175331	120.214211	36.150318	-5.444207	123.684654	32.362263	39.204102	120.405342	34.2562905	16.8799475	122.044998	-77.2759205	11.4707145	118.383424
-30.264172	-8.564839	121.14682	-21.586109	14.455861	120.525124	36.073624	-5.240278	123.580261	32.266766	39.421658	120.192184	34.170195	17.09069	121.8862225	-77.342413	11.821032	119.1640255
-31.78153	-7.554587	121.508408	-21.642775	14.700155	120.769203	36.010941	-5.078624	123.37719	32.177399	39.550251	119.859764	34.09417	17.2358135	121.618477	-77.37972	12.1644965	119.919929
-33.313	-6.519553	121.911659	-21.694641	14.887515	120.950783	35.929092	-4.975583	123.155151	32.122375	39.646107	119.430077	34.0257335	17.335262	121.292614	-77.4150155	12.439768	120.608952
-34.742561	-5.444306	122.257492	-21.73657	15.011655	121.114647	35.821323	-4.913966	122.886421	32.026245	39.68922	118.978348	33.923784	17.387627	120.9323845	-77.396924	12.635683	121.2969095
-36.755924	-3.961902	122.679047	-21.826019	15.123283	121.358727	35.578094	-4.83111	122.380844	31.844776	39.723549	118.323792	33.711435	17.4462195	120.352318	-77.363473	12.8003465	122.365136
-38.106937	-2.844182	122.824074	-21.913137	15.161281	121.487877	35.407593	-4.801706	122.059502	31.692242	39.754261	117.941078	33.5499175	17.4762775	120.00029	-77.3761915	12.8462845	122.975464
-39.507843	-1.666684	123.006294	-21.997482	15.168378	121.608826	35.253059	-4.759764	121.7211	31.509846	39.798309	117.683243	33.3814525	17.5192725	119.7021715	-77.3764165	12.8174835	123.5154805
-40.758465	-0.397556	123.158562	-22.112719	15.15851	121.70266	35.091248	-4.686081	121.372017	31.334799	39.894878	117.469345	33.2130235	17.6043985	119.420681	-77.4384615	12.7126215	123.984639
-42.017578	0.798421	123.22168	-22.200512	15.156275	121.743408	34.937756	-4.59001	121.002899	31.157007	40.000759	117.260864	33.0473815	17.7053745	119.1318815	-77.4484055	12.6071755	124.3549345
-43.245281	2.065452	123.30793	-22.271412	15.159864	121.756676	34.847214	-4.494825	120.554497	30.974977	40.115849	117.059708	32.9110955	17.810512	118.8071025	-77.4539195	12.509216	124.7062495
-44.335155	3.400866	123.36129	-22.345171	15.191317	121.769592	34.738903	-4.405928	120.092812	30.809233	40.230316	116.80938	32.774068	17.912194	118.451096	-77.46441	12.47044	125.088088
-46.033665	5.469539	123.548447	-22.403175	15.274546	121.788834	34.540771	-4.240982	119.335518	30.569958	40.392593	116.428993	32.5553645	18.0758055	117.8822555	-77.3617145	12.4732865	125.6954125
-47.014198	6.881145	123.658081	-22.419533	15.346757	121.797493	34.196327	-4.025683	118.963196	30.480835	40.486855	116.203453	32.338581	18.230586	117.5833245	-77.177647	12.462928	126.0116615
-47.979691	8.428892	123.815094	-22.394014	15.435493	121.780655	34.100216	-3.896106	118.568481	30.422581	40.595604	116.047966	32.2613985	18.349749	117.3082235	-77.0494265	12.521237	126.2530865
-48.800476	9.908797	123.806168	-22.383486	15.552373	121.717796	33.986988	-3.749569	118.24334	30.412498	40.736557	115.955643	32.199743	18.493494	117.0994915	-76.966715	12.611252	126.3361005
-49.580811	11.442395	123.826256	-22.393175	15.665576	121.638657	33.916603	-3.649414	117.958725	30.396992	40.874977	115.903648	32.1567975	18.6127815	116.9311865	-76.9431475	12.7183705	126.3461275
-50.262909	13.032581	123.80571	-22.440395	15.806831	121.540306	33.785473	-3.521636	117.671814	30.358395	41.023609	115.874161	32.071934	18.7509865	116.7729875	-76.952724	12.8626755	126.3076245
-50.938709	14.52778	123.771133	-22.536131	15.930613	121.488655	33.801277	-3.482866	117.280159	30.278391	41.1576	115.842178	32.039834	18.837367	116.5611685	-77.112096	13.023859	126.4161415
-51.780571	16.919111	123.988342	-22.742174	16.122641	121.456024	33.544937	-3.340437	116.791626	30.070013	41.358063	115.756081	31.807475	19.008813	116.2738535	-77.291823	13.236469	126.6381945
-52.244781	18.506031	124.17289	-22.885523	16.272221	121.480881	33.294712	-3.219882	116.442345	29.910637	41.486614	115.659119	31.6026745	19.133366	116.050732	-77.3737205	13.411076	126.91103
-52.577824	20.044838	124.333527	-23.051838	16.432823	121.490051	33.01091	-3.07869	116.121544	29.738279	41.625546	115.56498	31.3745945	19.273428	115.843262	-77.4782705	13.592218	127.13684
-52.849178	21.67659	124.604103	-23.211115	16.601196	121.535789	32.739788	-2.935358	115.809883	29.54995	41.767754	115.478806	31.144869	19.416198	115.6443445	-77.567099	13.786194	127.4272335
-52.966244	23.297441	124.812683	-23.367817	16.760317	121.562157	32.477032	-2.785744	115.53949	29.365343	41.929745	115.434517	30.9211875	19.5720005	115.4870035	-77.6568215	13.9486335	127.6373105
-53.048885	24.84856	124.891838	-23.512276	16.913708	121.577049	32.235031	-2.625964	115.302948	29.191944	42.108459	115.449509	30.7134875	19.7412475	115.3762285	-77.7380395	14.0861685	127.7778695
-53.069218	26.440319	125.053528	-23.673462	17.079718	121.571983	32.00473	-2.475058	115.119728	29.040787	42.268696	115.538666	30.5227585	19.896819	115.329197	-77.8696825	14.262617	127.814769
-52.805931	28.786833	125.12735	-23.881744	17.303587	121.554161	31.666279	-2.269008	114.893387	28.899414	42.482822	115.789749	30.2828465	20.106907	115.341568	-78.0463345	14.500267	127.766754
-52.566898	30.279249	125.17334	-24.027	17.460756	121.530594	31.481344	-2.152483	114.772461	28.814301	42.600338	115.967239	30.1478225	20.2239275	115.36985	-78.2018225	14.6975845	127.691338
-52.19944	31.835451	125.283882	-24.158062	17.610764	121.51046	31.309584	-2.018378	114.650833	28.746084	42.721458	116.147461	30.027834	20.35154	115.399147	-78.343958	14.869988	127.621773
-51.685154	33.338001	125.241135	-24.277843	17.764004	121.479523	31.165331	-1.877595	114.509186	28.681671	42.85099	116.285492	29.923501	20.4866975	115.397339	-78.479187	15.0413105	127.561707
-51.169731	34.75362	125.163498	-24.387657	17.901766	121.383476	31.040257	-1.745733	114.403305	28.614145	42.959175	116.385666	29.827201	20.606721	115.3944855	-78.602515	15.196811	127.3724665
-50.508816	36.198414	125.063896	-24.545046	18.044527	121.284592	30.917734	-1.620578	114.35907	28.526133	43.061878	116.468025	29.7219335	20.72065	115.4135475	-78.8120255	15.368404	127.1556365
-49.705376	37.605701	124.805687	-24.68882	18.208323	121.209122	30.79504	-1.518542	114.402451	28.437483	43.157932	116.591286	29.6162615	20.819695	115.4968685	-78.9939015	15.596951	126.9213755
-48.452847	39.640419	124.709808	-24.971476	18.396486	121.288406	30.564331	-1.46511	114.653862	28.266855	43.231373	116.85717	29.415593	20.8831315	115.755516	-79.358545	15.9098405	126.821296
-47.437599	40.956738	124.742592	-25.189205	18.478752	121.458984	30.393347	-1.46801	114.883873	28.140249	43.256565	117.13678	29.266798	20.8942775	116.0103265	-79.645208	16.0632265	126.9076415
-46.478451	42.263165	124.947227	-25.404781	18.524504	121.712746	30.198362	-1.465741	115.129784	28.024796	43.268124	117.495979	29.111579	20.9011915	116.3128815	-79.921141	16.1478165	127.1126105
-45.241974	43.472908	125.081802	-25.616819	18.533726	121.956085	30.023512	-1.462862	115.373405	27.91144	43.281246	117.898331	28.967476	20.909192	116.635868	-80.201114	16.15826	127.276302
-44.02758	44.662987	125.2733	-25.806587	18.540783	122.157539	29.895704	-1.437433	115.592537	27.831858	43.315239	118.309578	28.863781	20.938903	116.9510575	-80.476955	16.142663	127.3640205
-42.716167	45.811733	125.497208	-25.956825	18.536413	122.316536	29.797935	-1.366569	115.777718	27.771715	43.365154	118.748306	28.784825	20.9992925	117.263012	-80.698475	16.0735335	127.37006
-41.247746	46.930004	125.638832	-26.07876	18.566803	122.428047	29.752333	-1.270346	115.930984	27.733084	43.44006	119.19223	28.7427085	21.084857	117.561607	-80.9002285	16.048749	127.294487
-38.975464	48.550488	125.972473	-26.178915	18.665836	122.530075	29.728874	-1.034517	116.059052	27.767748	43.639992	119.860352	28.748311	21.3027375	117.959702	-81.106141	16.0289345	127.100448
-37.407867	49.589409	126.153038	-26.225245	18.756025	122.509216	29.751724	-0.853295	116.153908	27.832672	43.786678	120.342613	28.792198	21.4666915	118.2482605	-81.242688	16.0453585	126.7701715
-35.908314	50.665421	126.252724	-26.253563	18.863434	122.394089	29.816452	-0.698698	116.24765	27.901693	43.922386	120.880829	28.8590725	21.611844	118.5642395	-81.3661985	16.115024	126.2239385
-33.928413	51.458401	126.211975	-26.291481	18.979696	122.216927	29.879173	-0.542493	116.359566	27.940548	44.093559	121.454918	28.9098605	21.775533	118.907242	-81.4928225	16.183859	125.526612
-32.291313	52.421391	126.250397	-26.325953	19.127413	122.095093	29.92704	-0.378283	116.51355	27.97912	44.235107	121.903763	28.95308	21.928412	119.2086565	-81.604986	16.326414	124.9815295
-30.50037	53.183479	126.295044	-26.362415	19.267868	121.978882	29.968256	-0.225245	116.720947	28.030876	44.387054	122.312805	28.999566	22.0809045	119.516876	-81.724396	16.4548315	124.440888
-28.288082	53.844406	126.05629	-26.386673	19.45636	121.842552	30.021624	-0.080659	116.990021	28.081291	44.554417	122.694206	29.0514575	22.236879	119.8421135	-81.8248035	16.675841	123.8429905
-25.335979	54.809795	125.906479	-26.434847	19.731079	121.562317	30.12673	0.089471	117.39122	28.132898	44.758026	123.220894	29.129814	22.4237485	120.306057	-81.999508	17.0384095	122.818577
-23.256821	55.330223	125.600365	-26.478249	19.901041	121.294319	30.18084	0.176977	117.637238	28.172457	44.877808	123.452606	29.1766485	22.5273925	120.544922	-82.1331465	17.2746895	122.043716
-21.27486	55.81929	125.196114	-26.496674	20.077776	120.986115	30.250076	0.255276	117.856934	28.192673	44.987915	123.55584	29.2213745	22.6215955	120.706387	-82.2147225	17.5339565	121.265843
-19.153385	56.183964	124.658295	-26.48967	20.243626	120.615936	30.331308	0.281874	118.087219	28.215542	45.052971	123.570808	29.273425	22.6674225	120.8290135	-82.252765	17.8198295	120.4028585
-17.11235	56.511616	124.114922	-26.481649	20.382122	120.220634	30.390877	0.313497	118.331741	28.26004	45.113743	123.576439	29.3254585	22.71362	120.95409	-82.2887565	18.050624	119.487178
-14.972518	56.719311	123.58136	-26.471413	20.482372	119.867195	30.436361	0.335292	118.618546	28.307919	45.153568	123.546806	29.37214	22.74443	121.082676	-82.314966	18.220314	118.651714
-12.896268	56.86673	123.239426	-26.442066	20.562586	119.564461	30.551634	0.309072	118.862411	28.374491	45.160969	123.582664	29.4630625	22.7350205	121.2225375	-82.3471945	18.3901515	117.9063845
-9.702694	56.952126	122.891998	-26.371464	20.661837	119.26091	30.616375	0.234407	119.393005	28.515839	45.163799	123.705986	29.566107	22.699103	121.5494955	-82.309035	18.624571	116.9723245
-7.686368	56.940235	122.893105	-26.307022	20.675062	119.136192	30.741343	0.186711	119.653358	28.630892	45.145142	123.868439	29.6861175	22.6659265	121.7608985	-82.3001615	18.6841975	116.5114855
-5.585091	56.846786	123.003975	-26.221106	20.703537	119.019592	30.836359	0.146137	119.937447	28.749306	45.137779	124.116112	29.7928325	22.641958	122.0267795	-82.2350445	18.765116	116.0124045
-3.716474	56.692879	123.253227	-26.151852	20.741978	118.931107	30.95961	0.133813	120.224121	28.890423	45.161823	124.372528	29.9250165	22.647818	122.2983245	-82.2287205	18.836138	115.5638895
-3.695958	55.65036	123.206589	-26.067511	20.812733	118.817566	31.098143	0.142659	120.489677	29.01585	45.192078	124.642632	30.0569965	22.6673685	122.5661545	-82.1920185	18.9580975	115.0689775
-3.554972	54.656281	123.324631	-25.981602	20.895479	118.643913	31.197193	0.15751	120.733688	29.145067	45.228802	124.874969	30.17113	22.693156	122.8043285	-82.134334	19.097802	114.4834975
-3.264084	53.615772	123.203918	-25.88574	21.008221	118.438385	31.327232	0.196112	120.881165	29.246723	45.265858	125.065247	30.2869775	22.730985	122.973206	-82.0584575	19.285457	113.903564
-2.924823	51.946915	122.911491	-25.708458	21.173405	118.188347	31.543642	0.287297	120.944122	29.427513	45.329178	125.314644	30.4855775	22.8082375	123.129383	-81.9024935	19.5385725	113.247311
-2.813523	50.729424	122.730995	-25.560951	21.286446	118.120827	31.681479	0.325324	121.069633	29.562149	45.363808	125.446869	30.621814	22.844566	123.258251	-81.743716	19.728326	112.983403
-2.614013	49.432999	122.490898	-25.423798	21.406	118.121803	31.847393	0.351488	121.294113	29.723671	45.408195	125.552513	30.785532	22.8798415	123.423313	-81.633128	19.9321585	112.820293
-2.54416	48.098965	122.341896	-25.267273	21.527061	118.185043	32.012985	0.360643	121.571587	29.863682	45.463188	125.614906	30.9383335	22.9119155	123.5932465	-81.4728795	20.1422065	112.7768395
-2.458293	46.643448	122.222351	-25.152735	21.649223	118.334045	32.170959	0.386059	121.888367	30.003218	45.553528	125.672485	31.0870885	22.9697935	123.780426	-81.3925585	20.3286525	112.887664
-2.410943	45.147282	122.14711	-25.045609	21.766127	118.536758	32.279633	0.400377	122.160492	30.101093	45.601566	125.747299	31.190363	23.0009715	123.9538955	-81.281581	20.5312825	113.1196205
-2.44318	43.623745	122.053719	-24.989697	21.863586	118.741203	32.385838	0.410187	122.40564	30.196058	45.663269	125.820755	31.290948	23.036728	124.1131975	-81.270342	20.690444	113.3692085
-2.53659	41.133858	121.905807	-24.947943	21.98918	119.044388	32.511639	0.447845	122.766922	30.248938	45.763237	125.810478	31.3802885	23.105541	124.2887	-81.2761745	20.872819	113.800076
-2.682574	39.435059	121.802605	-24.945358	22.041344	119.205353	32.588474	0.477611	122.938583	30.251711	45.799503	125.780617	31.4200925	23.138557	124.3596	-81.3108085	20.944131	114.051106
-2.782825	37.648354	121.666145	-24.941277	22.056343	119.348679	32.630146	0.509982	123.093269	30.241892	45.810528	125.788536	31.436019	23.160255	124.4409025	-81.318573	20.952431	114.2564555
-3.018091	35.831036	121.594955	-24.93944	22.048637	119.496002	32.697201	0.489928	123.227821	30.231506	45.779518	125.895226	31.4643535	23.134723	124.5615235	-81.3432335	20.962551	114.4304805
-3.166477	33.921562	121.591698	-24.918623	22.017218	119.674431	32.750099	0.444043	123.424385	30.248785	45.728878	126.044403	31.499442	23.0864605	124.734394	-81.336688	20.9479755	114.614468
-4.016772	32.205715	121.840958	-24.902206	21.997015	119.859352	32.823765	0.362407	123.658279	30.299511	45.685345	126.248695	31.561638	23.023876	124.953487	-81.36605	20.970154	114.765217
-4.002122	30.113707	121.741165	-24.912735	21.98974	120.02491	32.871422	0.292478	123.890961	30.315811	45.652481	126.436958	31.5936165	22.9724795	125.1639595	-81.4190865	21.0070005	114.8858605
-4.451328	27.05022	121.653854	-24.955322	22.000875	120.169357	32.950993	0.221506	124.167336	30.304888	45.647621	126.613449	31.6279405	22.9345635	125.3903925	-81.5385845	21.0671865	114.9483215
-4.839119	24.986019	121.506546	-25.00238	21.998615	120.208572	32.973347	0.204326	124.312424	30.269272	45.6446	126.674545	31.6213095	22.924463	125.4934845	-81.6260695	21.072767	114.9236595
-5.190058	22.842619	121.431877	-25.038141	21.98814	120.238556	33.004414	0.210673	124.469879	30.215103	45.628078	126.705612	31.6097585	22.9193755	125.5877455	-81.6860405	21.0569045	114.8893665
-5.632651	20.723141	121.363342	-25.037241	21.988298	120.305275	33.038559	0.211194	124.721481	30.211607	45.626022	126.673851	31.625083	22.918608	125.697666	-81.699565	21.057988	114.912884
-5.99259	18.477959	121.425011	-25.012302	22.005997	120.408226	33.118954	0.189249	125.049911	30.257687	45.620228	126.571274	31.6883205	22.9047385	125.8105925	-81.7129245	21.1072555	115.0058595
-6.447314	16.268585	121.451843	-24.931383	22.018007	120.568634	33.216396	0.12932	125.39917	30.333963	45.580608	126.408661	31.7751795	22.854964	125.9039155	-81.6379455	21.18105	115.2333525
-6.945439	14.064532	121.68515	-24.808903	22.012169	120.790054	33.632523	-0.142671	125.594971	30.461851	45.512112	126.089439	32.047187	22.6847205	125.842205	-81.664993	21.3396175	115.737903
-7.719803	10.736864	122.044884	-24.590319	21.917679	121.233704	33.78891	-0.325806	125.910805	30.659603	45.328369	125.424133	32.2242565	22.5012815	125.667469	-81.4048945	21.3340765	116.799939
-8.27441	8.535594	122.315254	-24.445721	21.79899	121.530083	33.909916	-0.436524	125.982834	30.79117	45.2019	124.92688	32.350543	22.382688	125.454857	-81.241985	21.215292	117.605309
-8.8621	6.325626	122.624802	-24.272535	21.630001	121.809982	33.712811	-0.395573	126.149307	30.915174	45.036991	124.348572	32.3139925	22.320709	125.2489395	-80.8590625	20.939293	118.3710245
-9.376964	4.113254	122.866402	-24.110229	21.427778	122.093056	33.837158	-0.53825	126.060616	31.023109	44.839581	123.744759	32.4301335	22.1506655	124.9026875	-80.6505915	20.7048905	119.2834245
-9.970394	1.984521	123.176559	-23.936043	21.204428	122.359146	33.959221	-0.663392	125.902832	31.115011	44.641533	123.099983	32.537116	21.9890705	124.5014075	-80.409202	20.4197855	120.2168845
-10.256885	-0.235802	123.391258	-23.760122	20.996904	122.602318	34.092258	-0.785983	125.725677	31.195387	44.436184	122.528633	32.6438225	21.8251005	124.127155	-80.1640665	20.1687075	121.077481
-10.830786	-2.244145	123.808731	-23.579481	20.797203	122.879662	34.253483	-0.928072	125.606033	31.262165	44.240826	122.076126	32.757824	21.656377	123.8410795	-79.916786	19.938029	121.9182445
-11.853298	-4.948608	124.617538	-23.327484	20.519152	123.318466	34.476242	-1.128473	125.59314	31.429131	43.947479	121.606552	32.9526865	21.409503	123.599846	-79.6076545	19.628801	123.037086
-12.166151	-6.900373	125.081383	-23.159748	20.325819	123.571381	34.63176	-1.265942	125.622093	31.510111	43.753998	121.441292	33.0709355	21.244028	123.5316925	-79.3904315	19.40761	123.6110695
-12.402625	-8.472463	125.452888	-23.001328	20.141283	123.814201	34.794502	-1.40892	125.654137	31.602869	43.580734	121.317467	33.1986855	21.085907	123.485802	-79.2013415	19.196659	124.1426
-13.094847	-10.322387	125.94268	-22.845341	19.954582	124.010895	34.932167	-1.578001	125.677193	31.713379	43.39566	121.178986	33.322773	20.9088295	123.4280895	-79.013455	19.0003345	124.5937005
-13.468528	-11.881411	126.358704	-22.722055	19.785938	124.138222	35.378445	-1.954408	125.513588	31.803831	43.204369	121.02169	33.591138	20.6249805	123.267639	-79.035248	18.9468955	125.008805
-13.850281	-13.389583	126.704117	-22.610432	19.644865	124.203171	35.475361	-2.125454	125.519958	31.89992	43.015072	120.806374	33.6876405	20.444809	123.163166	-78.9085045	18.844921	125.243176
-14.174581	-14.741206	127.055588	-22.509979	19.541565	124.155113	35.237915	-2.104005	125.728523	32.008385	42.82674	120.568153	33.62315	20.3613675	123.148338	-78.643108	18.7217625	125.161888
-14.590405	-16.583097	127.519287	-22.386747	19.430529	123.897507	35.386257	-2.342621	125.902115	32.150898	42.555908	120.308624	33.7685775	20.1066435	123.1053695	-78.5420715	18.7544145	124.6896445
NaN	NaN	NaN	-22.310986	19.346155	123.680641	35.46907	-2.473374	126.079391	32.262814	42.387135	120.120171	33.865942	19.9568805	123.099781	-78.487914	18.7354295	124.261501
NaN	NaN	NaN	-22.223892	19.237158	123.459412	35.881115	-2.811218	126.050987	32.346008	42.222401	119.964943	34.1135615	19.7055915	123.007965	-78.5613455	18.7687245	123.910859
NaN	NaN	NaN	-22.151848	19.087072	123.28582	35.625294	-2.754722	126.282166	32.403244	42.034912	119.836975	34.014269	19.640095	123.0595705	-78.317965	18.534049	123.5120695
NaN	NaN	NaN	-22.096132	18.913073	123.201035	36.022949	-3.111696	126.212906	32.463661	41.864239	119.735779	34.243305	19.3762715	122.9743425	-78.435569	18.4498745	123.4277275
NaN	NaN	NaN	-22.058521	18.730764	123.182335	35.751163	-3.062099	126.425278	32.512783	41.718708	119.745552	34.131973	19.3283045	123.085415	-78.249015	18.1332235	123.279255
-15.505541	-18.083612	128.219803	-22.029848	18.568348	123.216209	35.772934	-3.198789	126.473557	32.551998	41.580624	119.79895	34.162466	19.1909175	123.1362535	-78.222162	17.9457785	123.2961645
-15.545228	-17.291027	127.853249	-22.029621	18.362068	123.324455	36.100494	-3.602946	126.367447	32.624126	41.39476	120.015182	34.36231	18.895907	123.1913145	-78.421552	17.828229	123.4575955
-15.595442	-16.507366	127.595772	-22.041321	18.256144	123.383202	35.74033	-3.59149	126.507034	32.67643	41.274204	120.223251	34.20838	18.841357	123.3651425	-78.291022	17.670931	123.4012615
-15.648702	-15.674478	127.193329	-22.049665	18.146704	123.432076	36.004272	-3.938153	126.365105	32.736191	41.17548	120.483353	34.3702315	18.6186635	123.424229	-78.4695615	17.6747445	123.439923
-15.690123	-14.682712	126.810249	-22.052505	18.078289	123.475159	35.644455	-3.881537	126.546844	32.814213	41.118401	120.857063	34.229334	18.618432	123.7019535	-78.334344	17.538146	123.2483645
-15.634378	-13.606551	126.466904	-22.05756	18.047075	123.575577	35.648312	-3.981178	126.637993	32.909367	41.124771	121.299072	34.2788395	18.5717965	123.9685325	-78.3939595	17.5223535	123.1826215
-15.602161	-12.351447	126.214691	-22.026434	18.066658	123.693359	35.653297	-4.013794	126.732292	33.043526	41.154942	121.78196	34.3484115	18.570574	124.257126	-78.4012795	17.562742	123.129592
-15.535013	-11.109003	125.890579	-21.99906	18.121845	123.790398	35.66951	-4.055913	126.790222	33.174522	41.220791	122.297737	34.422016	18.582439	124.5439795	-78.420136	17.661251	123.0368165
-15.460031	-9.015971	125.186943	-21.987551	18.257757	123.786186	35.671154	-4.128094	126.760223	33.436386	41.310822	123.056961	34.55377	18.591364	124.908592	-78.528872	17.92415	122.66378
-15.356757	-7.520695	124.604034	-21.968967	18.356945	123.626839	35.660831	-4.147194	126.670799	33.586369	41.358673	123.588333	34.6236	18.6057395	125.129566	-78.561534	18.1081505	122.124112
-15.454785	-5.933616	123.952065	-21.947798	18.445614	123.325439	35.668884	-4.161908	126.576523	33.745564	41.415752	124.158752	34.707224	18.626922	125.3676375	-78.60282	18.264306	121.2832405
-15.398895	-4.350013	123.226944	-21.923437	18.532331	122.919968	35.671036	-4.155751	126.538506	33.89431	41.474541	124.719322	34.782673	18.659395	125.628914	-78.629547	18.405267	120.211022
-15.294472	-2.783299	122.57885	-21.862303	18.621012	122.503159	35.716755	-4.112236	126.498962	34.003799	41.535576	125.224174	34.860277	18.71167	125.861568	-78.584883	18.530354	119.14475
-15.223133	-1.228086	122.008278	-21.779341	18.723644	122.104767	35.814785	-4.063427	126.479256	34.124874	41.605358	125.700745	34.9698295	18.7709655	126.0900005	-78.5285115	18.6763225	118.1195335
-15.189092	0.402173	121.518921	-21.659067	18.828131	121.717606	35.923084	-3.992109	126.473679	34.249107	41.703316	126.098129	35.0860955	18.8556035	126.285904	-78.4042295	18.8006585	117.149308
-15.170707	2.792334	120.851578	-21.488451	18.954941	121.151711	36.116291	-3.927603	126.405548	34.460026	41.809002	126.536644	35.2881585	18.9406995	126.471096	-78.2650605	18.9691825	115.832326
-15.230499	4.387186	120.424713	-21.363935	19.047733	120.759735	36.222748	-3.885491	126.252579	34.57066	41.847054	126.697266	35.396704	18.9807815	126.4749225	-78.124574	19.1146845	115.0445475
-15.381834	5.992992	119.992516	-21.243526	19.122046	120.390656	36.306999	-3.834977	126.037422	34.691574	41.880199	126.648293	35.4992865	19.022611	126.3428575	-77.9863385	19.221481	114.4384545
-15.589494	7.506704	119.560097	-21.092644	19.158606	120.080826	36.369453	-3.774978	125.648117	34.817726	41.870289	126.511955	35.5935895	19.0476555	126.080036	-77.7788775	19.2695565	114.081616
-15.871033	9.08563	119.233742	-20.947948	19.202663	119.879578	36.463253	-3.696032	125.212059	34.914024	41.880451	126.429276	35.6886385	19.0922095	125.8206675	-77.5845345	19.3131165	113.9384885
-16.209393	10.609206	119.121696	-20.817944	19.253244	119.845329	36.538376	-3.567116	124.843513	35.021103	41.932983	126.426628	35.7797395	19.1829335	125.6350705	-77.4156275	19.3235545	114.0555875
-16.598017	12.094316	119.087685	-20.698	19.351234	119.895485	36.607632	-3.390494	124.519516	35.133778	42.045193	126.57373	35.870705	19.3273495	125.546623	-77.266705	19.3751185	114.244347
-17.452543	14.329953	119.217209	-20.583061	19.627548	120.02932	36.686169	-3.058301	124.186012	35.246704	42.295174	126.862885	35.9664365	19.6184365	125.5244485	-77.1325585	19.6366595	114.5341915
-18.076853	15.749961	119.27626	-20.557219	19.903698	120.122635	36.702614	-2.831639	123.976372	35.284767	42.501179	127.025032	35.9936905	19.83477	125.500702	-77.1081285	19.972626	114.744568
-18.329992	16.910902	119.194458	-20.569426	20.214031	120.189835	36.680801	-2.594914	123.766899	35.283108	42.703976	127.100883	35.9819545	20.054531	125.433891	-77.1208065	20.373531	114.945779
-18.460659	17.482786	119.224098	-20.593481	20.524622	120.218445	36.601551	-2.345888	123.570465	35.268982	42.910049	127.105774	35.9352665	20.2820805	125.3381195	-77.1222285	20.7671635	115.0987705
-18.241409	17.51511	119.146362	-20.641592	20.834442	120.218719	36.508049	-2.124866	123.371849	35.236034	43.111656	127.069	35.8720415	20.493395	125.2204245	-77.1552255	21.175489	115.2170135
-18.141249	17.489744	119.066429	-20.775099	21.117336	120.145309	36.380386	-1.928394	123.223663	35.144337	43.275856	127.055931	35.7623615	20.673731	125.139797	-77.3125595	21.560941	115.150821
-18.147268	17.394274	118.972603	-20.648626	21.242546	119.969383	36.220737	-1.737891	123.141586	35.04969	43.413773	127.071205	35.6352135	20.837941	125.1063955	-76.9324655	21.647151	114.8323705
-18.647984	17.266603	118.982056	-20.865652	21.517614	119.916641	35.992794	-1.585353	123.240189	34.893574	43.535812	127.175392	35.443184	20.9752295	125.2077905	-77.174488	22.0599985	114.6254915
-18.478319	16.711737	118.831573	-20.982344	21.650345	119.970955	35.860973	-1.532988	123.452805	34.805889	43.599453	127.290001	35.333431	21.0332325	125.371403	-77.298119	22.2674575	114.570507
-18.791862	16.267763	118.926109	-21.061914	21.757814	120.081207	35.761189	-1.498067	123.729813	34.73325	43.663025	127.452934	35.2472195	21.082479	125.5913735	-77.3710475	22.433149	114.5710405
-19.138121	15.770094	118.991241	-21.136616	21.838451	120.193359	35.7234	-1.470462	124.088524	34.66457	43.744068	127.636505	35.193985	21.136803	125.8625145	-77.467217	22.540099	114.5242035
-19.456791	15.175399	118.933403	-21.209536	21.892994	120.236084	35.735527	-1.441909	124.449226	34.583698	43.844501	127.80938	35.1596125	21.201296	126.129303	-77.5786845	22.584692	114.342865
-19.902399	14.646363	118.852325	-21.304403	21.939888	120.194611	35.761402	-1.411535	124.744331	34.482697	43.939102	127.893593	35.1220495	21.2637835	126.318962	-77.7308555	22.6159925	114.07026
-20.493382	14.027558	118.78624	-21.375719	21.972256	120.108124	35.759781	-1.33776	124.956009	34.373852	44.02454	127.767197	35.0668165	21.34339	126.361603	-77.8182545	22.601122	113.854645
-21.492622	13.024961	118.597664	-21.650597	22.143393	120.02684	35.756775	-1.252757	125.173439	34.223114	44.132153	127.216187	34.9899445	21.439698	126.194813	-78.2911385	22.847088	113.858867
-22.448441	12.415131	118.700455	-21.675388	22.141201	119.979141	35.733311	-1.224846	125.381699	34.152012	44.14946	126.699112	34.9426615	21.462307	126.0404055	-78.2934375	22.820095	113.9178765
-23.226549	11.720775	118.749748	-21.68185	22.086794	119.98674	35.749355	-1.241307	125.651299	34.093658	44.122734	126.128494	34.9215065	21.4407135	125.8898965	-78.2852065	22.7328745	114.0835835
-24.156071	10.995356	118.911186	-21.644865	21.986507	120.01947	35.801193	-1.301906	125.92379	34.050159	44.08485	125.602638	34.925676	21.391472	125.763214	-78.215406	22.581542	114.275726
-24.984148	10.175833	119.078377	-21.629831	21.871975	120.120277	35.842018	-1.35071	126.159843	34.02536	44.027012	125.000237	34.933689	21.338151	125.58004	-78.193351	22.405799	114.660514
-26.202398	9.620884	119.449211	-21.601871	21.710817	120.279099	35.870834	-1.417414	126.365852	33.979301	43.92308	124.334106	34.9250675	21.252833	125.349979	-78.1288095	22.168801	115.208219
-27.280273	9.045918	119.802681	-21.559254	21.507908	120.412971	35.899658	-1.519017	126.464668	33.919163	43.763271	123.700058	34.9094105	21.122127	125.082363	-78.0279185	21.893689	115.743579
-28.927242	8.144625	120.334686	-21.591934	21.211817	120.784042	35.902596	-1.676736	126.419724	33.818657	43.519627	122.760948	34.8606265	20.9214455	124.590336	-78.0444945	21.5021885	116.977748
-30.344561	7.872077	120.830727	-21.60326	21.02273	120.99472	35.858658	-1.771646	126.306679	33.738743	43.329613	122.169128	34.7987005	20.7789835	124.2379035	-78.0052205	21.2664765	117.7515365
-31.564129	7.609289	121.251938	-21.664406	20.869228	121.219887	35.778114	-1.887416	126.17701	33.628803	43.105247	121.581306	34.7034585	20.6089155	123.879158	-78.0322705	21.1295405	118.560616
-32.721222	7.585364	121.644485	-21.722116	20.72191	121.397003	35.626751	-2.002863	126.071014	33.535065	42.86993	120.970085	34.580908	20.4335335	123.5205495	-78.02514	21.0102865	119.2734565
-34.221405	7.435807	122.099426	-21.809093	20.584892	121.563103	35.789673	-2.340654	125.750282	33.400734	42.608261	120.397552	34.5952035	20.1338035	123.073917	-78.2133895	21.0359805	120.052289
-35.504238	7.46808	122.397736	-21.926054	20.462788	121.729172	35.600834	-2.458169	125.564194	33.238075	42.381683	119.876122	34.4194545	19.961757	122.720158	-78.2715625	20.963819	120.738186
-36.729794	7.705093	122.748581	-22.064396	20.347963	121.925224	35.038673	-2.372723	125.539574	33.032722	42.164787	119.425377	34.0356975	19.896032	122.4824755	-78.1644895	20.799894	121.3679725
-38.419495	8.050177	123.30928	-22.305395	20.201183	122.257996	34.670872	-2.567011	125.28598	32.707932	41.902668	118.962051	33.689402	19.6678285	122.1240155	-78.300192	20.7345375	122.3919765
-39.727921	8.603494	123.553764	-22.45771	20.115141	122.477982	34.745995	-2.884384	124.906517	32.502121	41.762638	118.746033	33.624058	19.439127	121.826275	-78.539478	20.791155	123.129689
-40.883171	9.257969	123.76207	-22.610384	20.049536	122.649315	34.197342	-2.795685	124.77298	32.298847	41.660721	118.560539	33.2480945	19.432518	121.6667595	-78.4688625	20.666554	123.6318705
-41.921364	9.924341	123.738899	-22.743927	20.003363	122.730003	33.988457	-2.888948	124.399994	32.123516	41.590366	118.354561	33.0559865	19.350709	121.3772775	-78.5438405	20.656017	124.0827285
-43.025578	10.855113	123.841766	-22.883572	19.961842	122.720299	34.07914	-3.163815	123.774933	31.944973	41.52853	118.118118	33.0120565	19.1823575	120.9465255	-78.7792005	20.7413265	124.4940725
-43.972309	11.770967	123.786797	-23.045721	19.931377	122.633804	33.48167	-3.029122	123.39653	31.747044	41.459602	117.884155	32.614357	19.21524	120.6403425	-78.705799	20.647514	124.6272655
-44.908314	12.814697	123.558952	-23.181616	19.907475	122.554482	33.537148	-3.278001	122.65242	31.515768	41.402832	117.635223	32.526458	19.0624155	120.1438215	-78.88969	20.7525345	124.9651425
-46.164841	14.656504	123.535278	-23.399336	19.873457	122.438278	32.782524	-3.143959	121.911331	31.303623	41.338329	117.355988	32.0430735	19.097185	119.6336595	-78.8417455	20.649729	125.2428965
-46.804253	15.919235	123.567543	-23.5249	19.86392	122.410858	32.491493	-3.191858	121.378555	31.150684	41.325428	117.247665	31.8210885	19.066785	119.31311	-78.8708885	20.661055	125.508606
-47.880268	17.893719	123.720261	-23.676029	19.887362	122.381821	32.281277	-3.265322	120.923279	31.016439	41.334114	117.20787	31.648858	19.034396	119.0655745	-79.000916	20.740328	125.6980675
-47.995453	18.803791	123.444305	-23.806276	19.91855	122.361908	32.023575	-3.320191	120.532524	30.906593	41.324516	117.189468	31.465084	19.0021625	118.860996	-79.077636	20.8349375	125.86282
-48.590954	20.366529	123.454521	-23.942232	19.959688	122.325722	31.800127	-3.388539	120.194412	30.804296	41.29969	117.161476	31.3022115	18.9555755	118.677944	-79.1866755	20.9638005	125.9735
-48.704155	21.833326	123.250221	-24.097549	19.993547	122.269394	31.584614	-3.433442	119.873108	30.705652	41.27409	117.139961	31.145133	18.920324	118.5065345	-79.340231	21.06677	126.0322535
-48.986443	23.426918	123.260986	-24.191137	20.00993	122.175919	31.371292	-3.465049	119.536629	30.615993	41.255978	117.135788	30.9936425	18.8954645	118.3362085	-79.3759165	21.1243955	126.0156295
-49.047642	25.838556	123.035721	-24.350719	20.022257	122.037109	31.121904	-3.488865	119.107697	30.488703	41.253414	117.07505	30.8053035	18.8822745	118.0913735	-79.5067415	21.1622395	125.9828445
-49.234711	27.573685	123.100769	-24.452114	20.019644	121.936058	30.989965	-3.470197	118.80574	30.407804	41.305843	117.094025	30.6988845	18.917823	117.9498825	-79.6031125	21.121465	125.9222335
-49.121006	29.186857	122.984146	-24.538105	20.015556	121.798012	30.877649	-3.40936	118.489578	30.332184	41.39521	117.086266	30.6049165	18.992925	117.787922	-79.6811265	21.038187	125.808102
-48.88868	30.838984	122.887245	-24.6297	20.020624	121.639359	30.779642	-3.331781	118.12793	30.22908	41.489235	117.098236	30.504361	19.078727	117.613083	-79.763761	20.962521	125.665635
-48.540382	32.482475	122.803627	-24.693808	20.02552	121.466553	30.685946	-3.229864	117.714218	30.160088	41.615192	117.123947	30.423017	19.192664	117.4190825	-79.810633	20.858376	125.5140235
-48.071156	34.113319	122.733101	-24.744663	20.039948	121.301331	30.591318	-3.118236	117.324875	30.107754	41.723667	117.121277	30.349536	19.3027155	117.223076	-79.838862	20.7771805	125.379586
-47.518555	35.730682	122.775688	-24.772831	20.07008	121.15815	30.50161	-3.019316	116.940498	30.053503	41.813656	117.146072	30.2775565	19.39717	117.043285	-79.8232185	20.74299	125.273015
-46.459465	38.114803	122.828362	-24.798237	20.145399	121.020576	30.377287	-2.861212	116.428246	30.047152	41.955387	117.259308	30.2122195	19.5470875	116.843777	-79.8086935	20.7437105	125.197375
-45.646851	39.668823	122.960953	-24.802776	20.206068	120.981636	30.330748	-2.771795	116.225815	30.068007	42.042778	117.433182	30.1993775	19.6354915	116.8294985	-79.8049295	20.7766445	125.1337735
-44.709732	41.183926	123.057785	-24.809616	20.254786	120.97139	30.301228	-2.712853	116.0895	30.128197	42.111813	117.696106	30.2147125	19.69948	116.892803	-79.8339445	20.810092	125.049977
-43.725349	42.600819	123.190247	-24.827688	20.275923	120.96759	30.26149	-2.679558	115.965942	30.187878	42.163868	118.0009	30.224684	19.742155	116.983421	-79.88006	20.809691	124.951759
-42.581131	43.987896	123.408173	-24.814034	20.258165	120.959221	30.214897	-2.653552	115.818848	30.257765	42.191036	118.316177	30.236331	19.768742	117.0675125	-79.864399	20.747588	124.8509295
-41.379986	45.270172	123.600304	-24.81745	20.222069	120.932281	30.171644	-2.623997	115.619087	30.325232	42.196461	118.624458	30.248438	19.786232	117.1217725	-79.883338	20.657906	124.7427895
-40.072487	46.484497	123.918571	-24.827507	20.160307	120.866791	30.128389	-2.584095	115.329422	30.366846	42.194878	118.933281	30.2476175	19.8053915	117.1313515	-79.9026315	20.5152225	124.6022305
-37.979443	48.062576	124.290169	-24.830833	20.090618	120.746338	30.091854	-2.466444	114.907944	30.43177	42.2197	119.376839	30.261812	19.876628	117.1423915	-79.923478	20.304608	124.3502845
-36.441296	49.038609	124.501335	-24.829535	20.059759	120.627998	30.091854	-2.371754	114.681152	30.458809	42.238003	119.678131	30.2753315	19.9331245	117.1796415	-79.9344015	20.1863935	124.0763545
-34.866447	49.85358	124.641144	-24.846706	20.066582	120.517204	30.10532	-2.257232	114.520439	30.466471	42.307854	119.952904	30.2858955	20.025311	117.2366715	-79.9793075	20.107853	123.7977365
-33.2076	50.569027	124.73288	-24.875088	20.097157	120.394409	30.138403	-2.133755	114.468475	30.443691	42.382679	120.240662	30.291047	20.124462	117.3545685	-80.041223	20.069852	123.4342495
-31.508801	51.14838	124.769386	-24.892673	20.140818	120.304802	30.185852	-2.023755	114.513435	30.451607	42.455883	120.614662	30.3187295	20.216064	117.5640485	-80.1040755	20.065572	123.0455555
-29.681885	51.622761	124.754265	-24.922796	20.160547	120.230743	30.256128	-1.942261	114.656174	30.536886	42.52557	121.037819	30.396507	20.2916545	117.8469965	-80.242099	20.0294395	122.6144895
-27.912241	51.969017	124.801704	-24.925112	20.202763	120.183327	30.353567	-1.873456	114.892365	30.586592	42.570583	121.474442	30.4700795	20.3485635	118.1834035	-80.3203035	20.0569625	122.1832505
-24.813314	52.116943	124.625717	-24.948795	20.267656	120.162453	30.512655	-1.812601	115.335999	30.64583	42.661678	122.180283	30.5792425	20.4245385	118.758141	-80.4768325	20.1107735	121.566765
-22.889631	52.076073	124.643883	-24.935978	20.308893	120.208969	30.613104	-1.779811	115.685806	30.710825	42.734837	122.538292	30.6619645	20.477513	119.112049	-80.5339205	20.140273	121.305889
-20.9032	51.974983	124.582161	-24.919956	20.403423	120.276009	30.751991	-1.70811	116.022179	30.74168	42.818573	122.847054	30.7468355	20.5552315	119.4346165	-80.5867475	20.2516145	121.1174015
-19.161045	51.773006	124.665344	-24.883375	20.451979	120.350471	30.876127	-1.634505	116.346428	30.796597	42.916019	123.13752	30.836362	20.640757	119.741974	-80.603112	20.263201	120.958968
-16.910051	51.251244	124.485687	-24.854715	20.475142	120.415283	31.00802	-1.578725	116.665253	30.88089	42.978294	123.41256	30.944455	20.6997845	120.0389065	-80.653885	20.2504995	120.7916595
-14.90805	50.684624	124.381531	-24.816278	20.489082	120.443642	31.141264	-1.565662	116.969849	30.92787	43.024464	123.669662	31.034567	20.729401	120.3197555	-80.667123	20.248763	120.5675285
-12.871887	49.942951	124.239326	-24.748568	20.50379	120.447121	31.264282	-1.549551	117.28476	30.986044	43.051582	123.904861	31.125163	20.7510155	120.5948105	-80.622299	20.2565645	120.2994315
-9.832234	48.584705	123.946419	-24.659052	20.505108	120.448944	31.458408	-1.544443	117.807182	31.103634	43.057365	124.299492	31.281021	20.756461	121.053337	-80.599125	20.253755	119.844551
-7.865465	47.507309	123.751923	-24.598455	20.520218	120.462776	31.606686	-1.563849	118.271614	31.192499	43.103302	124.533165	31.3995925	20.7697265	121.4023895	-80.5965025	20.2707095	119.5231625
-5.835624	46.303543	123.586403	-24.512043	20.538425	120.488525	31.793972	-1.589437	118.759094	31.250074	43.121597	124.805573	31.522023	20.76608	121.7823335	-80.546109	20.31077	119.1947165
-3.915635	44.985554	123.503754	-24.427534	20.546175	120.546257	31.963467	-1.616893	119.362045	31.35939	43.16613	125.117996	31.6614285	20.7746185	122.2400205	-80.5164965	20.3177315	118.8524935
-1.948139	43.531288	123.434196	-24.342581	20.539558	120.670174	32.141495	-1.629423	120.057632	31.454018	43.222034	125.464508	31.7977565	20.7963055	122.76107	-80.4829185	20.2828105	118.579278
-0.104175	41.987423	123.505798	-24.256207	20.533718	120.850739	32.310902	-1.618519	120.808174	31.526121	43.292599	125.864998	31.9185115	20.83704	123.336586	-80.4309255	20.230396	118.364892
1.767896	40.305664	123.557114	-24.19158	20.531231	121.065758	32.502796	-1.614372	121.647194	31.607824	43.398048	126.265762	32.05531	20.891838	123.956478	-80.43847	20.170624	118.175038
4.431054	37.610725	123.735138	-24.101309	20.585823	121.429909	32.768032	-1.588727	123.092773	31.682924	43.567162	126.83622	32.225478	20.9892175	124.9644965	-80.428096	20.1824285	117.8953215
6.075604	35.744633	123.95768	-24.049511	20.630697	121.716309	32.922943	-1.57914	124.160889	31.713945	43.696468	127.226593	32.318444	21.058664	125.693741	-80.417466	20.20273	117.738877
7.69793	33.754204	124.254021	-23.988659	20.650452	122.043701	33.108799	-1.610614	125.262627	31.785881	43.788086	127.595947	32.44734	21.088736	126.429287	-80.424658	20.212168	117.658115
9.190475	31.699158	124.684402	-23.914778	20.633394	122.334221	33.278191	-1.671541	126.367554	31.840187	43.833248	127.967056	32.559189	21.0808535	127.167305	-80.388745	20.1859345	117.501137
10.601607	29.594337	125.130928	-23.861313	20.586794	122.571754	33.775158	-1.914111	127.208862	31.929302	43.8895	128.325867	32.85223	20.9876945	127.7673645	-80.574856	20.1858935	117.3761435
11.95913	27.452049	125.61451	-23.783079	20.494921	122.73806	33.931866	-1.970886	128.038849	32.01141	43.905605	128.669022	32.971638	20.9673595	128.3539355	-80.537796	20.0224825	117.1221845
13.145945	25.328949	126.010529	-23.737473	20.37505	122.868324	34.069077	-2.043274	128.639359	32.094116	43.903084	128.937881	33.0815965	20.929905	128.78862	-80.5565425	19.820195	116.948028
14.872318	22.096111	126.407066	-23.784088	20.25606	123.082603	34.271477	-2.073276	129.143845	32.192455	43.864136	129.26001	33.231966	20.89543	129.2019275	-80.800142	19.61669	116.9632785
15.868257	19.932863	126.657761	-23.453707	20.028475	122.970619	34.442638	-2.026263	129.391235	32.247143	43.891449	129.355865	33.3448905	20.932593	129.37355	-80.2523045	19.124357	116.567688
16.804958	17.814741	126.848587	-23.335049	19.985125	123.047974	34.648361	-1.952857	129.649414	32.307053	43.963818	129.332291	33.477707	21.0054805	129.4908525	-80.147805	18.9647695	116.6050955
17.604265	15.691357	127.125275	-23.222805	20.010801	123.134781	34.831654	-1.875367	129.991501	32.376827	44.038712	129.232925	33.6042405	21.0816725	129.612213	-80.0498505	18.9399295	116.657349
16.759743	14.865645	127.194939	-23.130232	20.051773	123.232689	35.005085	-1.81086	130.343765	32.442612	44.139271	129.136459	33.7238485	21.1642055	129.740112	-79.9843125	18.9393405	116.725266
15.988955	13.856356	127.347908	-23.044182	20.092031	123.301407	35.15089	-1.75817	130.69252	32.517994	44.226082	129.044037	33.834442	21.233956	129.8682785	-79.922806	18.950106	116.7345355
15.126455	12.828454	127.443611	-22.957132	20.10285	123.349129	35.292835	-1.715211	130.993134	32.577793	44.284512	128.961792	33.935314	21.2846505	129.977463	-79.849578	18.9210495	116.720795
13.691942	11.419535	127.460823	-22.848293	20.085192	123.370346	35.472401	-1.701878	131.286041	32.706211	44.329037	128.869492	34.089306	21.3135795	130.0777665	-79.785892	18.8568045	116.6629255
12.591918	10.510204	127.37532	-22.760109	20.045727	123.370293	35.566879	-1.685619	131.305664	32.791931	44.350769	128.845657	34.179405	21.332575	130.0756605	-79.699623	18.758879	116.6649255
11.433066	9.668113	127.198448	-22.680824	20.016336	123.393204	35.647247	-1.658567	131.242645	32.863007	44.38139	128.820557	34.255127	21.3614115	130.031601	-79.616775	18.6712605	116.754807
10.202826	8.909389	127.01178	-22.61393	20.018431	123.442581	35.734852	-1.574	131.124512	32.949921	44.455746	128.790207	34.3423865	21.440873	129.9573595	-79.5702465	18.595989	116.9278025
8.893883	8.248648	126.858376	-22.553621	20.067122	123.527756	35.80444	-1.460523	131.065903	33.010803	44.55304	128.759521	34.4076215	21.5462585	129.912712	-79.5148635	18.5879855	117.1428
7.179425	7.845304	126.935135	-22.492432	20.162388	123.63459	35.885494	-1.314759	131.069916	33.055347	44.68895	128.721375	34.4704205	21.6870955	129.8956455	-79.4552845	18.6376805	117.3735345
5.733466	7.290989	126.802734	-22.437017	20.28941	123.749779	35.955204	-1.128464	131.102127	33.094719	44.847908	128.666	34.5249615	21.859722	129.8840635	-79.3989955	18.719098	117.6154945
3.337477	6.648815	126.713013	-22.383289	20.542583	123.949089	36.049828	-0.855346	131.245239	33.125202	45.105988	128.50296	34.587515	22.125321	129.8740995	-79.354093	18.959845	118.0240785
1.650619	6.339356	126.722588	-22.335505	20.689234	124.059555	36.104755	-0.715608	131.308609	33.141346	45.248123	128.393036	34.6230505	22.2662575	129.8508225	-79.2940605	19.1122105	118.2682875
-0.042765	6.0365	126.544144	-22.313484	20.827259	124.150719	36.152481	-0.612905	131.336029	33.170788	45.364738	128.253189	34.6616345	22.3759165	129.794609	-79.2886025	19.2786015	118.506829
-1.855901	5.831161	126.430908	-22.306377	20.925894	124.21489	36.185299	-0.534391	131.33342	33.181477	45.454311	128.072006	34.683388	22.45996	129.702713	-79.296142	19.391828	118.727067
-3.73341	5.718594	126.217445	-22.312408	21.009615	124.234627	36.214417	-0.439793	131.232773	33.146767	45.524521	127.881599	34.680592	22.542364	129.557186	-79.305408	19.476866	118.912068
-5.469342	5.520495	125.853584	-22.311077	21.049532	124.19722	36.22831	-0.331577	131.043015	33.103249	45.595314	127.713135	34.6657795	22.6318685	129.378075	-79.2879335	19.4671955	119.016365
-7.422952	5.549441	125.438072	-22.327517	21.078909	124.144485	36.237705	-0.234076	130.808365	33.033146	45.680656	127.611649	34.6354255	22.72329	129.210007	-79.2904595	19.434528	119.078963
-10.680647	5.832901	124.900414	-22.365398	21.163193	124.106667	36.241341	-0.046474	130.350647	32.935822	45.841553	127.665749	34.5885815	22.8975395	129.008198	-79.3193775	19.4288465	119.205136
-12.737796	6.036369	124.483978	-22.370989	21.248146	124.09668	36.251545	0.126727	130.039215	32.873066	46.014305	127.785027	34.5623055	23.070516	128.912121	-79.3042835	19.425776	119.281239
-14.669148	6.20206	124.027382	-22.403809	21.378633	124.062836	36.237915	0.293682	129.689148	32.780712	46.180077	127.933632	34.5093135	23.2368795	128.81139	-79.3169315	19.5203865	119.314282
-16.988724	6.633393	123.628937	-22.468859	21.522009	123.992691	36.196732	0.447807	129.287903	32.678318	46.325081	128.067245	34.437525	23.386444	128.677574	-79.375243	19.657574	119.307808
-19.032269	6.900673	123.130013	-22.520884	21.66625	123.872391	36.135826	0.578259	128.864044	32.579697	46.453308	128.079483	34.3577615	23.5157835	128.4717635	-79.3995295	19.8167165	119.2730185
-21.435184	7.393151	122.782219	-22.567358	21.807013	123.729858	36.041164	0.699038	128.382477	32.537956	46.54491	127.971519	34.28956	23.621974	128.176998	-79.424276	19.992052	119.282718
-23.739733	7.834144	122.518303	-22.561832	21.95089	123.610237	35.969315	0.789914	127.903069	32.525223	46.574402	127.69278	34.247269	23.682158	127.7979245	-79.370933	20.219622	119.4225495
-27.193758	8.509958	122.216988	-22.511135	22.177584	123.489311	35.878693	0.884215	127.220932	32.564476	46.536774	127.007416	34.2215845	23.7104945	127.114174	-79.2438545	20.6446735	119.864448
-29.529541	9.0077	122.162567	-22.447496	22.322304	123.467278	35.5247	1.10292	126.904762	32.635193	46.509434	126.470924	34.0799465	23.806177	126.687843	-78.9749385	20.838431	120.246713
-31.900564	9.553074	122.228897	-22.353983	22.444757	123.462257	35.55505	1.115765	126.463425	32.7346	46.505821	125.808311	34.144825	23.810793	126.135868	-78.852791	21.078721	120.788646
-34.217609	10.114983	122.29705	-22.247952	22.549961	123.437027	35.567417	1.162955	126.035118	32.829086	46.477535	125.086403	34.1982515	23.820245	125.5607605	-78.6941555	21.279677	121.3132935
-36.5849	10.723896	122.452942	-22.123165	22.638256	123.408974	35.633175	1.178365	125.581566	32.848251	46.403458	124.32489	34.240713	23.7909115	124.953228	-78.487043	21.4856005	121.86472
-38.915386	11.400033	122.693634	-21.998974	22.705729	123.399055	35.681648	1.218188	125.203873	32.884495	46.34515	123.532722	34.2830715	23.781669	124.3682975	-78.2810195	21.629789	122.4298125
-41.201519	12.115637	122.957054	-21.884907	22.725266	123.415199	35.740299	1.211651	124.883339	32.919071	46.265274	122.820625	34.329685	23.7384625	123.851982	-78.099499	21.7120695	122.978416
-44.513626	13.218299	123.466286	-21.762777	22.654812	123.532318	35.778351	1.100197	124.504616	32.917942	46.071556	121.891724	34.3481465	23.5858765	123.19817	-77.8737005	21.7237475	123.866466
-46.694771	14.067255	123.805832	-21.720686	22.547913	123.651901	35.773109	0.984663	124.348984	32.902729	45.939331	121.377243	34.337919	23.461997	122.8631135	-77.779291	21.633829	124.4406885
-48.872288	15.027531	124.152328	-21.718172	22.448387	123.810127	35.751431	0.872203	124.210396	32.877377	45.803215	121.008339	34.314404	23.337709	122.6093675	-77.750748	21.559065	125.0108865
-51.037945	16.091581	124.640038	-21.727028	22.329388	123.985466	35.681297	0.76926	124.124863	32.850056	45.708828	120.627197	34.2656765	23.239044	122.37603	-77.7197325	21.419732	125.594902
-53.113262	17.19886	124.977425	-21.765575	22.263971	124.136436	35.619022	0.701865	123.977615	32.791122	45.627697	120.310593	34.205072	23.164781	122.144104	-77.736222	21.363161	126.128768
-55.155128	18.441027	125.303009	-21.822346	22.23164	124.25238	35.523468	0.664932	123.800209	32.709389	45.59462	120.072105	34.1164285	23.129776	121.936157	-77.7611205	21.333504	126.568603
-57.083969	19.759729	125.576973	-21.892317	22.23502	124.342026	35.41349	0.649251	123.635254	32.605965	45.57045	119.846344	34.0097275	23.1098505	121.740799	-77.7943615	21.3601895	126.943253
-59.846519	21.938263	125.844742	-21.990448	22.324102	124.379349	35.237267	0.685612	123.360596	32.408203	45.572613	119.641479	33.822735	23.1291125	121.5010375	-77.803631	21.5190915	127.2576605
-61.602982	23.492668	125.981812	-22.072187	22.392017	124.376167	35.117451	0.711483	123.181465	32.314926	45.611168	119.572975	33.7161885	23.1613255	121.37722	-77.8605625	21.6227085	127.375114
-63.209908	25.080025	126.033127	-22.152046	22.465643	124.35862	35.013165	0.755085	123.001137	32.245594	45.680809	119.540634	33.6293795	23.217947	121.2708855	-77.9334715	21.713339	127.4463545
-64.358124	26.562479	126.170036	-22.226805	22.532017	124.285973	34.914093	0.799138	122.765366	32.157063	45.762146	119.546173	33.535578	23.280642	121.1557695	-77.989188	21.783392	127.4161765
-62.985195	26.846123	125.994934	-22.322725	22.61548	124.187683	34.787163	0.853363	122.512421	32.06913	45.84491	119.516716	33.4281465	23.3491365	121.0145685	-78.0735965	21.8818235	127.3607975
-61.802761	27.317476	125.926521	-22.413952	22.702133	124.064484	34.971195	0.704642	122.098747	31.971268	45.899109	119.443855	33.4712315	23.3018755	120.771301	-78.2991355	22.1023905	127.357667
-60.786873	27.888233	125.627815	-22.507645	22.776711	123.901703	34.485619	0.924239	121.96833	31.866276	45.920616	119.383827	33.1759475	23.4224275	120.6760785	-78.1912375	22.1309945	127.1273275
-58.972626	28.694138	125.145638	-22.685265	22.907036	123.66291	34.225273	0.953834	121.551476	31.7362	45.948231	119.269119	32.9807365	23.4510325	120.4102975	-78.3512665	22.3630395	126.9155225
-57.738842	29.280376	124.947487	-22.782721	22.972286	123.478844	34.065376	0.926141	121.274948	31.681267	45.927681	119.228889	32.8733215	23.426911	120.2519185	-78.4387635	22.517661	126.7057695
-56.369026	29.888651	124.542427	-22.887955	23.024904	123.26796	33.916561	0.870312	120.986877	31.677658	45.902931	119.195877	32.7971095	23.3866215	120.091377	-78.5730195	22.6631865	126.444543
-54.979301	30.523237	124.149048	-22.981266	23.049847	123.006844	33.743454	0.8027	120.69696	31.635618	45.850113	119.116188	32.689536	23.3264065	119.906574	-78.652068	22.7732875	126.107114
-53.475349	31.094393	123.595917	-23.100163	23.045153	122.702835	33.565407	0.724927	120.416168	31.618399	45.732353	119.07579	32.591903	23.22864	119.745979	-78.792229	22.861666	125.659691
-52.084816	31.793171	123.216019	-23.209681	23.033598	122.36364	33.370209	0.61948	120.158424	31.5914	45.619671	119.054329	32.4808045	23.1195755	119.6063765	-78.9001665	22.9476205	125.1209035
-50.517376	32.397114	122.774742	-23.324888	23.021006	122.046913	33.169338	0.529718	119.965553	31.557381	45.500416	119.058319	32.3633595	23.015067	119.511936	-79.0131355	23.026945	124.58189
-48.057217	33.283504	122.051445	-23.537493	23.006765	121.629349	32.892982	0.38838	119.75547	31.462341	45.364445	119.16909	32.1776615	22.8764125	119.46228	-79.2526475	23.1371175	123.796418
-46.357925	33.828598	121.688065	-23.657816	23.004606	121.400833	32.72612	0.323145	119.650742	31.406515	45.298222	119.233345	32.0663175	22.8106835	119.4420435	-79.3819495	23.1985285	123.3596225
-44.550545	34.332714	121.387589	-23.793905	23.011475	121.197578	32.591843	0.2596	119.550476	31.347891	45.264324	119.311211	31.969867	22.761962	119.4308435	-79.557677	23.260988	122.9643125
-42.800827	34.851749	121.129463	-23.926239	23.004925	121.009445	32.427563	0.22446	119.379257	31.289635	45.231209	119.458046	31.858599	22.7278345	119.4186515	-79.711077	23.2820155	122.6002385
-40.91243	35.304497	121.002472	-24.040541	22.987923	120.886902	32.282906	0.220832	119.208313	31.250139	45.207283	119.675423	31.7665225	22.7140575	119.441868	-79.8476045	23.2617885	122.331936
-39.075748	35.766224	120.97242	-24.190025	22.983742	120.851311	32.138577	0.227031	119.102203	31.188028	45.201519	119.986252	31.6633025	22.714275	119.5442275	-80.0433525	23.253209	122.1583945
-37.126415	36.166599	121.026108	-24.334347	22.985025	120.869026	31.992414	0.239328	119.04892	31.129419	45.190971	120.446739	31.5609165	22.7151495	119.7478295	-80.2296105	23.2549005	121.9902225
-34.246117	36.720825	121.277084	-24.551699	23.04192	121.021637	31.779905	0.253156	119.089844	31.07498	45.212063	121.197464	31.4274425	22.7326095	120.143654	-80.5308405	23.3512305	121.89962
-32.304756	37.027344	121.453514	-24.689011	23.097294	121.1548	31.664381	0.244364	119.193909	31.03171	45.197559	121.660522	31.3480455	22.7209615	120.4272155	-80.7260675	23.4736265	121.8823845
-30.233765	37.259815	121.570625	-24.836266	23.18054	121.313599	31.546926	0.233585	119.307617	30.988956	45.183643	122.071114	31.267941	22.708614	120.6893655	-80.940473	23.652466	121.9378325
-28.2658	37.45718	121.711906	-24.964386	23.272236	121.463928	31.438053	0.215615	119.51722	30.971073	45.197384	122.369698	31.204563	22.7064995	120.943459	-81.133335	23.8379725	121.984397
-26.150349	37.579926	121.714005	-25.099707	23.363932	121.562157	31.34787	0.186864	119.795753	30.94179	45.194824	122.650864	31.14483	22.690844	121.2233085	-81.344244	24.03702	121.9010055
-24.166811	37.641464	121.769119	-25.231644	23.435385	121.619263	31.278837	0.127106	120.129776	30.914106	45.182377	122.978889	31.0964715	22.6547415	121.5543325	-81.5597595	24.2160285	121.6841935
-22.01128	37.599403	121.763824	-25.345322	23.461798	121.684883	31.214794	0.068459	120.513855	30.903101	45.176487	123.329117	31.0589475	22.622473	121.921486	-81.7495915	24.301123	121.44828
-19.003086	37.400963	121.962883	-25.450623	23.418385	121.786102	31.159283	-0.054146	121.184006	30.929161	45.13504	123.955116	31.044222	22.540447	122.569561	-81.945468	24.296323	121.002643
-16.868494	37.174831	122.192314	-25.515371	23.350952	121.848595	31.162205	-0.136352	121.597244	30.956919	45.137676	124.434814	31.059562	22.500662	123.016029	-82.090304	24.201242	120.681161
-14.859125	36.887543	122.434471	-25.554218	23.266216	121.93	31.175011	-0.189663	121.959938	30.996895	45.147644	124.952545	31.085953	22.4789905	123.4562415	-82.194389	24.0534415	120.4037585
-12.792629	36.552624	122.803024	-25.600437	23.204924	122.04715	31.189785	-0.242904	122.240891	31.030188	45.135818	125.488106	31.1099865	22.446457	123.8644985	-82.3108605	23.963391	120.2298015
-10.801535	36.119915	123.127975	-25.620123	23.160543	122.171249	31.229916	-0.269375	122.465706	31.079805	45.163025	126.012695	31.1548605	22.446825	124.2392005	-82.3951065	23.874261	120.1032975
-8.529374	35.501858	123.407242	-25.623905	23.136089	122.286438	31.291523	-0.264279	122.686722	31.131723	45.189621	126.528946	31.211623	22.462671	124.607834	-82.459433	23.809507	119.965042
-6.56673	34.889694	123.690392	-25.618807	23.122831	122.363174	31.361097	-0.275028	122.890007	31.194548	45.211506	127.045883	31.2778225	22.468239	124.967945	-82.5154365	23.777423	119.758403
-3.705834	33.816383	124.035027	-25.565573	23.112627	122.476402	31.475929	-0.31692	123.274483	31.29915	45.194168	127.701057	31.3875395	22.438624	125.48777	-82.5186855	23.78663	119.465034
-1.802011	32.991528	124.246201	-25.51668	23.118595	122.590767	31.557697	-0.345585	123.577522	31.384989	45.188824	128.027557	31.471343	22.4216195	125.8025395	-82.504703	23.8155705	119.3789945
-0.08467	32.11306	124.553719	-25.433138	23.126514	122.723511	31.691879	-0.398014	123.893951	31.495302	45.157631	128.271179	31.5935905	22.3798085	126.082565	-82.4598665	23.8732195	119.364457
1.679201	31.101814	124.694237	-25.287203	23.10791	122.84304	31.864489	-0.469037	124.232826	31.628239	45.156952	128.462555	31.746364	22.3439575	126.3476905	-82.32077	23.8718625	119.3383895
3.361681	30.056679	124.854912	-25.164801	23.071362	122.950722	32.054459	-0.548215	124.600342	31.771198	45.147518	128.632858	31.9128285	22.2996515	126.6166	-82.2424305	23.8430725	119.284844
4.991693	28.89488	124.964272	-24.976286	22.974852	122.976219	32.253742	-0.599431	124.959816	31.890076	45.136806	128.809677	32.071909	22.2686875	126.8847465	-82.024481	23.6810165	119.0676915
6.624579	27.665667	125.010506	-24.785072	22.866375	123.020401	32.508926	-0.674037	125.289902	32.02906	45.14954	128.939377	32.268993	22.2377515	127.1146395	-81.839137	23.4949985	118.9261625
8.890726	25.658331	125.169121	-24.58835	22.706358	123.090675	32.864128	-0.77165	125.790764	32.186172	45.107231	129.003036	32.52515	22.1677905	127.3969	-81.70185	23.2449255	118.78445
10.345428	24.274754	125.223038	-24.39957	22.544912	123.095383	33.095844	-0.82925	126.131401	32.290321	45.053368	128.952484	32.6930825	22.112059	127.5419425	-81.4922225	22.977765	118.6488235
11.695454	22.775898	125.304581	-24.210827	22.372259	123.114143	33.344872	-0.955625	126.495888	32.385834	44.978031	128.857834	32.865353	22.011203	127.676861	-81.287007	22.733315	118.551425
13.021287	21.202726	125.421715	-24.047174	22.19902	123.126328	33.581459	-1.118245	126.886986	32.488243	44.864841	128.755997	33.034851	21.873298	127.8214915	-81.129199	22.524742	118.4311645
14.17755	19.638494	125.583122	-23.879362	22.000292	123.112656	33.793507	-1.307124	127.278412	32.612091	44.70879	128.652893	33.202799	21.700833	127.9656525	-80.961523	22.299751	118.2596595
15.291142	17.969215	125.759186	-23.732954	21.829411	123.069336	34.296642	-1.670946	127.488998	32.730858	44.555141	128.583344	33.51375	21.4420975	128.036171	-80.979658	22.2167245	118.102501
16.322647	16.353006	125.920807	-23.617275	21.643183	123.00798	34.412422	-1.883399	127.82048	32.827778	44.36031	128.503433	33.6201	21.2384555	128.1619565	-80.85465	22.0479105	117.8540035
16.194769	14.758269	126.024841	-23.48616	21.325109	122.970078	34.13942	-2.017291	128.34343	32.939087	44.026581	128.457779	33.5392535	21.004645	128.4006045	-80.5115735	21.645573	117.5395515
15.607222	13.967403	126.08075	-23.438204	21.090166	122.973892	34.222363	-2.281319	128.524353	32.990887	43.758564	128.480408	33.606625	20.7386225	128.5023805	-80.483033	21.4417095	117.4454035
14.741942	13.336283	126.190269	-23.337795	20.807404	122.940315	34.676315	-2.760631	128.505096	33.027355	43.493092	128.589005	33.851835	20.3662305	128.5470505	-80.527425	21.2485775	117.3335795
14.330368	12.419672	125.996017	-23.283295	20.548326	122.94973	34.739826	-3.031125	128.560944	33.078323	43.230644	128.723785	33.9090745	20.0997595	128.6423645	-80.4756645	20.9968925	117.2570955
13.508299	11.630281	125.917221	-23.230803	20.327644	122.961319	34.798771	-3.295046	128.549316	33.137165	43.001003	128.848099	33.967968	19.8529785	128.6987075	-80.429574	20.8023095	117.2239305
12.734649	10.89443	125.786194	-23.200214	20.166769	123.018288	34.851749	-3.525488	128.481781	33.183426	42.777626	128.896973	34.0175875	19.626069	128.689377	-80.4180155	20.707469	117.347199
11.832657	10.195269	125.641998	-23.151417	20.035534	123.03302	34.911606	-3.719692	128.36821	33.22897	42.569534	128.86496	34.070288	19.424921	128.616585	-80.373122	20.646147	117.449455
10.038456	9.291891	125.52652	-23.050976	19.853125	123.039139	34.973858	-3.96962	128.178329	33.297123	42.288883	128.799713	34.1354905	19.1596315	128.489021	-80.2374425	20.5466185	117.589257
9.32379	8.497301	125.2323	-23.003105	19.742191	123.057808	35.005539	-4.137125	128.027374	33.365597	42.11517	128.775009	34.185568	18.9890225	128.4011915	-80.191778	20.4953595	117.7144245
8.191583	7.841203	125.02755	-22.949713	19.630951	123.064461	35.036694	-4.288858	127.879265	33.420624	41.943249	128.723663	34.228659	18.8271955	128.301464	-80.128085	20.4347065	117.827458
6.698184	7.325362	124.959351	-22.895817	19.519836	123.074615	35.056137	-4.477479	127.741898	33.469585	41.768967	128.664246	34.262861	18.645744	128.203072	-80.054495	20.393928	117.946158
5.439725	6.795861	124.857903	-22.843256	19.385492	123.122215	34.757061	-4.466966	127.751099	33.56076	41.587921	128.555038	34.1589105	18.5604775	128.1530685	-79.8454225	20.2105065	118.0913615
4.172421	6.145534	124.710373	-22.777834	19.226954	123.203026	34.777054	-4.651054	127.656975	33.635883	41.393436	128.463959	34.2064685	18.371191	128.060467	-79.7621365	20.082717	118.345585
2.832868	5.533762	124.580299	-22.711699	19.043468	123.304077	34.825916	-4.832349	127.615372	33.707939	41.173523	128.391907	34.2669275	18.170587	128.0036395	-79.6903255	19.916349	118.6045145
0.768484	4.715622	124.427078	-22.619949	18.778961	123.420044	34.958141	-5.06809	127.615952	33.796635	40.887302	128.248413	34.377388	17.909606	127.9321825	-79.617286	19.648316	118.9079055
-0.695323	4.178493	124.26944	-22.547932	18.588343	123.423599	35.066437	-5.199336	127.59491	33.796669	40.704407	128.143982	34.431553	17.7525355	127.869446	-79.527417	19.4241505	118.977752
-2.138141	3.689335	124.089264	-22.509745	18.388926	123.367867	35.162373	-5.322946	127.526947	33.771397	40.553959	128.018158	34.466885	17.6155065	127.7725525	-79.486375	19.1623455	118.9631815
-3.741162	3.186001	123.860886	-22.473427	18.167049	123.266151	35.233845	-5.45565	127.407051	33.749233	40.395443	127.875496	34.491539	17.4698965	127.6412735	-79.438393	18.8642015	118.8910285
-5.344814	2.742287	123.672798	-22.444613	17.924292	123.168877	35.289936	-5.584234	127.271782	33.716225	40.22015	127.754036	34.5030805	17.317958	127.512909	-79.3923065	18.530626	118.824845
-6.953224	2.257663	123.417435	-22.42417	17.663019	123.118126	35.360046	-5.72844	127.1716	33.675213	40.045464	127.636276	34.5176295	17.158512	127.403938	-79.3659695	18.167526	118.832314
-8.52881	1.751035	123.188721	-22.387968	17.440546	123.108414	35.413841	-5.859581	127.149025	33.656368	39.883526	127.542557	34.5351045	17.0119725	127.345791	-79.3110405	17.8691195	118.871037
-10.89575	1.02697	123.025894	-22.329741	17.155401	123.162804	35.519772	-6.029699	127.17984	33.63702	39.681797	127.321243	34.578396	16.826049	127.2505415	-79.237878	17.484753	119.0750665
-12.824009	0.783835	123.046661	-22.2943	17.021898	123.178848	35.597862	-6.119368	127.192451	33.605598	39.599125	127.007545	34.60173	16.7398785	127.099998	-79.19033	17.3039175	119.257698
-14.455729	0.32966	122.947861	-22.246262	16.899769	123.136711	35.656948	-6.190882	127.103271	33.548672	39.508282	126.531013	34.60281	16.6587	126.817142	-79.095334	17.140838	119.45628
-16.473776	0.158131	122.937737	-22.195889	16.78006	123.056206	35.973312	-6.413045	126.817596	33.472694	39.382294	125.904419	34.723003	16.4846245	126.3610075	-79.114781	17.0754955	119.7514045
-18.296171	-0.072939	122.882233	-22.142971	16.636833	122.976494	35.998096	-6.47508	126.610695	33.401714	39.249825	125.262512	34.699905	16.3873725	125.9366035	-78.985847	16.8862935	120.0163845
-20.204346	-0.298407	122.884094	-22.094326	16.449026	122.976494	35.711754	-6.36483	126.535919	33.32922	39.108521	124.756203	34.520487	16.3718455	125.646061	-78.709139	16.5262065	120.306927
-22.035585	-0.464604	122.925278	-22.055199	16.20763	123.076378	35.738148	-6.45139	126.358238	33.280117	38.944973	124.386833	34.5091325	16.2467915	125.3725355	-78.6195305	16.1684685	120.7802205
-24.905453	-0.676685	123.184029	-21.984493	15.736998	123.403725	35.795773	-6.673242	126.123848	33.176506	38.624634	123.996925	34.4861395	15.975696	125.0603865	-78.4551255	15.4983	121.7470635
-26.791912	-0.735713	123.4767	-21.937046	15.3874	123.712036	35.812893	-6.886114	125.995049	33.113922	38.362152	123.846947	34.4634075	15.738019	124.920998	-78.3374995	15.036781	122.503074
-28.492323	-0.905528	123.766579	-21.894382	15.04976	124.071953	35.797142	-7.108823	125.871124	33.065746	38.095695	123.713234	34.431444	15.493436	124.792179	-78.220208	14.606084	123.351727
-30.373304	-0.845471	124.127434	-21.854425	14.733304	124.408356	35.780552	-7.336115	125.710693	33.004963	37.835648	123.601402	34.3927575	15.2497665	124.6560475	-78.1016075	14.2168415	124.1606645
-32.248035	-0.696401	124.609612	-21.8452	14.464487	124.738884	36.053978	-7.698014	125.387596	32.930286	37.61211	123.486534	34.492132	14.957048	124.437065	-78.182532	13.971926	125.040703
-34.045456	-0.521402	124.936081	-21.856993	14.243301	125.026474	36.012833	-7.857181	125.218246	32.829105	37.41325	123.338448	34.420969	14.7780345	124.278347	-78.134955	13.7085675	125.774601
-35.870438	-0.261844	125.348114	-21.650354	13.911971	125.144089	35.955677	-7.973876	125.031265	32.730999	37.242882	123.218193	34.343338	14.634503	124.124729	-77.644046	13.189439	126.163449
-38.453438	0.192818	125.688812	-21.763844	13.749531	125.392342	35.819569	-8.123942	124.776756	32.633419	36.968689	122.905853	34.226494	14.4223735	123.8413045	-77.754182	13.0766885	126.9433795
-40.163063	0.610419	125.986908	-21.833641	13.648669	125.461349	35.695057	-8.231835	124.561378	32.519867	36.794724	122.694969	34.107462	14.2814445	123.6281735	-77.774744	13.0158935	127.2945245
-41.774975	1.023187	126.157555	-21.895208	13.555157	125.527512	35.550137	-8.337727	124.337975	32.431526	36.629745	122.448669	33.9908315	14.146009	123.393322	-77.7812475	12.964305	127.661702
-43.326302	1.546001	126.510384	-21.950377	13.489333	125.630013	35.070099	-8.236356	124.268951	32.576443	36.373177	122.088394	33.823271	14.0684105	123.1786725	-77.724025	12.9102555	128.0813535
-44.859535	2.113721	126.958023	-22.012552	13.445332	125.789192	34.903725	-8.31752	124.080299	32.127445	36.376431	122.03437	33.515585	14.0294555	123.0573345	-77.540689	12.8612085	128.5210495
-46.262516	2.734764	127.386436	-22.067059	13.435907	126.049255	34.717213	-8.364856	123.917458	31.993448	36.290871	121.869576	33.3553305	13.9630075	122.893517	-77.4894485	12.9088065	129.204993
-47.502834	3.449959	128.148407	-22.167484	13.461322	126.385521	34.515591	-8.410896	123.78746	31.841465	36.224613	121.740685	33.178528	13.9068585	122.7640725	-77.513496	13.0157855	130.0069695
-49.471203	4.667081	128.898315	-22.355434	13.512041	126.872932	34.18964	-8.489554	123.652054	31.60622	36.145973	121.670937	32.89793	13.8282095	122.6614955	-77.608798	13.1958725	131.0843685
-50.53194	5.493556	129.257751	-22.514431	13.561477	127.097679	33.939659	-8.512177	123.540558	31.772968	35.988781	121.490417	32.8563135	13.738302	122.5154875	-77.8851755	13.384652	131.6798705
-51.600243	6.414446	129.647949	-22.675886	13.604541	127.21627	33.645611	-8.505817	123.426079	31.244432	36.095612	121.598793	32.4450215	13.7948975	122.512436	-77.7967935	13.4141845	131.920104
-52.562046	7.423501	129.914642	-22.87615	13.715738	127.361107	33.449837	-8.507838	123.285889	31.086863	36.129467	121.539925	32.26835	13.8108145	122.412907	-78.02065	13.6206615	132.309307
-53.378761	8.393589	129.963104	-23.041201	13.839097	127.395584	33.221756	-8.451787	123.11174	30.965254	36.192791	121.475311	32.093505	13.870502	122.2935255	-78.175907	13.807692	132.4976425
-54.057549	9.550146	130.045578	-23.201639	13.981229	127.372955	32.998482	-8.39028	122.921623	30.814621	36.277229	121.388229	31.9065515	13.9434745	122.154926	-78.3098295	14.0189835	132.590984
-54.711872	10.594691	130.120773	-23.365299	14.124988	127.323441	32.771675	-8.30654	122.70224	30.674627	36.357655	121.278702	31.723151	14.0255575	121.990471	-78.453749	14.2244185	132.656411
-55.187206	12.535037	130.103073	-23.581001	14.330981	127.297684	32.424091	-8.16113	122.367477	30.426502	36.488846	121.11174	31.4252965	14.163858	121.7396085	-78.5872985	14.498104	132.8557595
-55.635899	13.577148	130.288284	-23.738174	14.478191	127.322495	32.194889	-8.071705	122.1558	30.279123	36.569798	121.055626	31.237006	14.2490465	121.605713	-78.713354	14.7073355	133.039277
-55.803001	14.76618	130.468628	-23.87619	14.623221	127.359436	31.973244	-7.993135	122.000038	30.150572	36.665173	121.034073	31.061908	14.336019	121.5170555	-78.814288	14.910423	133.2018165
-55.725819	16.006277	130.522873	-24.019342	14.788644	127.408768	31.763372	-7.895806	121.857201	30.045563	36.777706	121.059402	30.9044675	14.44095	121.4583015	-78.9431515	15.136338	133.3592345
-55.698223	17.236557	130.533218	-24.158724	14.954869	127.449074	31.551039	-7.776354	121.713638	29.937929	36.902554	121.069191	30.744484	14.5631	121.3914145	-79.061932	15.346638	133.5067335
-55.532616	18.468842	130.599136	-24.28826	15.121959	127.456581	31.350861	-7.64161	121.566429	29.820677	37.039837	121.071159	30.585769	14.6991135	121.318794	-79.162289	15.5448045	133.594368
-55.206402	19.715805	130.542603	-24.410978	15.281192	127.403618	31.17907	-7.485485	121.402153	29.722267	37.194897	121.085144	30.4506685	14.854706	121.2436485	-79.2726245	15.707678	133.5635875
-54.475193	21.61614	130.090469	-24.619112	15.533696	127.227959	30.950531	-7.249151	121.190407	29.610291	37.437794	121.178711	30.280411	15.0943215	121.184559	-79.518635	15.9730705	133.271359
-53.913643	22.797409	129.836472	-24.769712	15.707647	127.059425	30.791029	-7.101364	121.084702	29.56012	37.585812	121.238388	30.1755745	15.242224	121.161545	-79.7149985	16.17307	132.957305
-53.189297	24.094177	129.442917	-24.924603	15.912872	126.839218	30.643944	-6.952984	121.004227	29.510658	37.746422	121.368744	30.077301	15.396719	121.1864855	-79.926507	16.429025	132.4919505
-52.358047	25.326511	128.90509	-25.102768	16.117874	126.612892	30.483973	-6.805845	120.919228	29.466597	37.926926	121.529404	29.975285	15.5605405	121.224316	-80.180821	16.6752075	132.001468
-51.459343	26.501953	128.534683	-25.273592	16.313902	126.374588	30.317636	-6.637231	120.846161	29.414289	38.116844	121.66256	29.8659625	15.7398065	121.2543605	-80.4131465	16.8879975	131.4948155
-50.437893	27.685293	128.184418	-25.448387	16.51759	126.136871	30.163649	-6.461433	120.705055	29.37318	38.314022	121.774971	29.7684145	15.9262945	121.240013	-80.6651885	17.1088855	131.033729
-49.306789	28.833324	127.741302	-25.574511	16.734644	125.901886	30.030464	-6.252285	120.541634	29.329613	38.532646	121.83902	29.6800385	16.1401805	121.190327	-80.8290605	17.3291075	130.613445
-47.393044	30.422228	127.336136	-25.755199	17.096262	125.58992	29.829189	-5.907199	120.281471	29.244059	38.901085	121.988342	29.536624	16.496943	121.1349065	-81.047022	17.695581	130.0449335
-46.030815	31.453251	126.991638	-25.859499	17.340151	125.380051	29.710535	-5.651868	120.133163	29.245489	39.131969	122.213791	29.478012	16.7400505	121.173477	-81.19701	17.9402515	129.586625
-44.569035	32.437668	126.817413	-26.010239	17.545832	125.177811	29.588366	-5.4115	120.053734	29.289701	39.340145	122.636902	29.4390335	16.9643225	121.345318	-81.4595115	18.1273415	129.010304
-43.015888	33.289703	126.676537	-26.1136	17.744549	125.055656	29.496326	-5.187334	120.100975	29.351526	39.536869	123.195122	29.423926	17.1747675	121.6480485	-81.651126	18.3143305	128.4632635
-41.371952	34.093468	126.558212	-26.199308	17.948086	125.041214	29.459732	-4.997185	120.284286	29.40625	39.733971	123.791946	29.432991	17.368393	122.038116	-81.831607	18.527779	128.044312
-39.650581	34.746773	126.507057	-26.277346	18.144398	125.061264	29.437546	-4.848658	120.544792	29.465267	39.931915	124.38446	29.4514065	17.5416285	122.464626	-82.0060985	18.7471675	127.657902
-37.858875	35.392109	126.43013	-26.359997	18.353203	125.01606	29.41049	-4.702033	120.849754	29.536644	40.119869	124.971596	29.473567	17.708918	122.910675	-82.193561	18.997488	127.121445
-35.248024	36.127098	126.059029	-26.718367	18.816837	124.766968	29.397863	-4.485928	121.337799	29.625141	40.395218	125.779221	29.511502	17.954645	123.55851	-82.948236	19.679029	125.975426
-33.365284	36.551819	125.564362	-26.828121	19.057163	124.414146	29.389174	-4.302456	121.57618	29.636129	40.595722	126.283241	29.5126515	18.146633	123.9297105	-83.1688935	19.967693	124.8985815
-31.816706	36.972271	125.275467	-26.905293	19.279415	123.992241	29.392258	-4.058295	121.80909	29.631466	40.8204	126.697983	29.511862	18.3810525	124.2535365	-83.322448	20.1777775	123.7309455
-29.922298	37.137238	124.854599	-26.959055	19.513849	123.576485	29.447594	-3.794897	122.02549	29.626093	41.087734	127.006256	29.5368435	18.6464185	124.515873	-83.4549535	20.3812795	122.637097
-28.105476	37.231945	124.547623	-26.939878	19.75312	123.244881	29.543135	-3.535132	122.225021	29.606754	41.353664	127.232277	29.5749445	18.909266	124.728649	-83.4547005	20.596974	121.761113
-26.03331	37.06152	124.216881	-26.924839	20.01931	122.998085	29.625051	-3.272518	122.509445	29.637749	41.593754	127.426826	29.6314	19.160618	124.9681355	-83.481078	20.878002	121.0280345
-24.20109	36.947479	124.038933	-26.885805	20.274227	122.919884	29.683781	-3.041888	122.839882	29.667341	41.840694	127.54525	29.675561	19.399403	125.192566	-83.447171	21.149051	120.647202
-21.588072	36.484573	124.16227	-26.862236	20.672871	123.047707	29.771185	-2.72967	123.428474	29.739908	42.192696	127.856842	29.7555465	19.731513	125.642658	-83.4800185	21.614229	120.452756
-19.889944	36.079895	124.401688	-26.864412	20.924923	123.245621	29.791317	-2.475239	123.920807	29.763042	42.476303	128.239929	29.7771795	20.000532	126.080368	-83.5060035	21.849314	120.410874
-18.267979	35.534447	124.717346	-26.918802	21.156479	123.503181	29.823732	-2.218912	124.427055	29.771345	42.763206	128.728836	29.7975385	20.272147	126.5779455	-83.6351425	22.040811	120.4284165
-16.596792	34.909203	124.964783	-26.758692	21.259094	123.606201	29.890219	-1.975358	124.926315	29.777983	43.077728	129.328506	29.834101	20.551185	127.1274105	-83.351485	21.967003	120.0849915
-15.113127	34.206093	125.258446	-26.831583	21.508261	123.699257	29.949062	-1.712709	125.374306	29.754547	43.401756	129.981171	29.8518045	20.8445235	127.6777385	-83.5149705	22.1719985	119.7207755
-13.57958	33.405369	125.43573	-26.881086	21.776531	123.736382	29.990971	-1.409981	125.753044	29.741779	43.734447	130.512146	29.866375	21.162233	128.132595	-83.628547	22.390829	119.340169
-12.21986	32.550655	125.572876	-26.8976	22.057428	123.724869	30.064255	-1.09157	126.071785	29.980549	43.956196	130.792328	30.022402	21.432313	128.4320565	-83.817602	22.682543	119.0176815
-10.18498	31.037107	125.538872	-26.881439	22.47661	123.681427	30.210299	-0.621866	126.453354	29.652163	44.567543	131.196136	29.931231	21.9728385	128.824745	-83.694109	22.9803815	118.538109
-8.981778	29.971012	125.4953	-26.842949	22.77821	123.681068	30.330294	-0.286646	126.73806	29.933048	44.822311	131.145737	30.131671	22.2678325	128.9418985	-83.817569	23.2885875	118.4202375
-7.84745	28.740767	125.53418	-26.759888	23.095421	123.733757	30.786705	-0.140462	126.929268	29.692183	45.299358	131.237473	30.239444	22.579448	129.0833705	-83.75922	23.611394	118.3841435
-6.714065	27.511221	125.457314	-26.633623	23.378798	123.815445	30.970585	0.156191	127.34388	29.748175	45.659954	131.151657	30.35938	22.9080725	129.2477685	-83.626626	23.8495235	118.3831215
-5.690801	26.141819	125.493011	-26.508528	23.630686	123.975792	31.166946	0.417692	127.843369	29.81941	45.996166	130.963211	30.493178	23.206929	129.40329	-83.510234	24.054443	118.548294
-4.735555	24.708893	125.554703	-26.364103	23.807758	124.174118	31.340897	0.611692	128.298935	29.898661	46.265881	130.772354	30.619779	23.4387865	129.5356445	-83.347985	24.1767295	118.8125915
-3.91453	23.223003	125.736046	-26.454731	24.043564	124.552513	31.510317	0.777151	128.674805	29.981951	46.487637	130.575317	30.746134	23.632394	129.625061	-83.655596	24.454734	119.479965
-2.837321	20.871199	126.158989	-26.27103	24.073727	125.240067	31.744343	0.966217	129.060989	30.050945	46.726292	130.321442	30.897644	23.8462545	129.6912155	-83.439704	24.3011995	120.7889185
-2.268344	19.299952	126.549873	-25.970121	23.970842	125.811401	31.892643	1.080509	129.271378	30.107426	46.86697	130.12027	31.0000345	23.9737395	129.695824	-82.9402765	23.9679445	121.926978
-2.063268	17.840134	127.174187	-25.894341	24.015575	126.49926	32.011066	1.222364	129.501938	30.156538	46.992294	129.893433	31.083802	24.107329	129.6976855	-82.872484	23.923821	123.3008345
-1.295138	16.131861	127.490952	-25.828007	24.064524	127.18959	32.111149	1.35354	129.713043	30.17663	47.1022	129.6754	31.1438895	24.22787	129.6942215	-82.7999035	23.901178	124.6849585
-0.904631	14.539266	127.900063	-25.776159	24.145859	127.868225	32.198273	1.511207	129.874496	30.152533	47.210293	129.559662	31.175403	24.36075	129.717079	-82.727721	23.930968	126.019371
-0.548143	12.958706	128.351578	-25.740719	24.223902	128.518936	32.274281	1.678646	130.071716	30.128643	47.348389	129.470032	31.201462	24.5135175	129.770874	-82.6829	23.9342865	127.266998
-0.266004	11.437039	128.836472	-25.686628	24.276892	129.107971	32.361637	1.824061	130.266541	30.105591	47.488647	129.464584	31.233614	24.656354	129.8655625	-82.60687	23.89743	128.3503795
0.199403	9.121991	129.453171	-25.54727	24.317499	129.797058	32.540157	2.001686	130.585068	30.111324	47.66341	129.477905	31.3257405	24.832548	130.0314865	-82.4202805	23.80245	129.5626295
0.465665	7.68146	129.78418	-25.456406	24.340374	130.100708	32.702538	2.122105	130.811096	30.134464	47.797237	129.565582	31.418501	24.959671	130.188339	-82.331313	23.721077	130.013077
0.770861	6.200723	130.045441	-25.336281	24.356825	130.255386	32.938538	2.257986	131.051636	30.196089	47.949566	129.762238	31.5673135	25.103776	130.406937	-82.2398755	23.609874	130.103835
1.055295	4.785177	130.235275	-25.241909	24.357733	130.23114	33.194157	2.385817	131.382401	30.271751	48.114342	130.049866	31.732954	25.2500795	130.7161335	-82.216772	23.4653865	129.7461465
1.296626	3.403454	130.41275	-25.10767	24.32789	130.074951	33.445469	2.521524	131.715973	30.356792	48.270409	130.372406	31.9011305	25.3959665	131.0441895	-82.1164705	23.2598135	129.1057125
1.558862	2.009205	130.487198	-24.989511	24.255268	129.834564	33.683743	2.629529	132.051468	30.444321	48.406513	130.69632	32.064032	25.518021	131.373894	-82.043054	22.992515	128.295234
1.783954	0.65543	130.547363	-24.883753	24.163406	129.532364	33.926884	2.716761	132.370087	30.509445	48.519524	130.980927	32.2181645	25.6181425	131.675507	-81.9856705	22.7086695	127.389221
1.949335	-1.282941	130.732864	-24.749283	24.001846	128.845749	34.247021	2.788205	132.993423	30.601444	48.651592	131.285126	32.4242325	25.7198985	132.1392745	-81.9227985	22.2837935	125.5522235
1.993781	-2.551328	130.942307	-24.649612	23.913595	128.263397	34.439137	2.806843	133.351929	30.925201	48.609398	131.245651	32.682169	25.7081205	132.29879	-81.981393	22.1190695	124.228004
1.985085	-3.737461	131.173401	-24.53323	23.845778	127.644836	34.624096	2.830473	133.715698	30.671623	48.737488	131.07962	32.6478595	25.7839805	132.397659	-81.7143195	21.9075755	122.892013
1.831023	-4.824134	131.582016	-24.399426	23.775373	127.09465	34.780769	2.857819	134.024399	30.721655	48.724411	130.597504	32.751212	25.791115	132.3109515	-81.550064	21.759631	121.8783485
1.580194	-5.893523	132.025284	-24.260681	23.630972	126.648544	34.912167	2.835966	134.24678	30.798325	48.606228	129.986572	32.855246	25.721097	132.116676	-81.376608	21.540847	121.180412
1.253572	-6.872244	132.44696	-24.147253	23.446693	126.328659	35.029408	2.76157	134.436386	30.861563	48.422787	129.438675	32.9454855	25.5921785	131.9375305	-81.2399915	21.3012075	120.7197875
0.841639	-7.751834	132.642365	-24.053394	23.175413	126.109314	35.121658	2.647681	134.567017	30.906387	48.228527	129.016037	33.0140225	25.438104	131.791527	-81.1208105	20.912722	120.427101
0.158718	-8.87183	132.495087	-23.987333	22.824768	125.92865	35.223549	2.455776	134.562286	30.946323	48.006485	128.787094	33.084936	25.2311305	131.67469	-81.059602	20.4184055	120.18261
-0.462725	-9.481918	132.197784	-23.939888	22.659634	125.731018	35.280708	2.382235	134.516647	31.004244	47.96777	128.805511	33.142476	25.1750025	131.661079	-81.022252	20.1442655	119.800957
-1.169666	-9.942896	131.766174	-23.860779	22.582903	125.441513	35.306316	2.352565	134.420029	31.066454	47.977993	128.886856	33.186385	25.165279	131.6534425	-80.907943	20.000527	119.2295835
-1.833541	-10.302126	131.23613	-23.977821	22.764318	125.216034	35.353573	2.338233	134.281509	31.184566	47.981812	128.905655	33.2690695	25.1600225	131.593582	-81.2247115	20.3686135	118.838486
-2.630666	-10.539832	130.637497	-23.836908	22.894274	124.998428	35.405056	2.338245	134.082474	31.351894	48.013023	128.859985	33.378475	25.175634	131.4712295	-81.052291	20.612914	118.5256265
-3.485307	-10.572057	130.059906	-23.661177	23.048336	124.883286	35.506786	2.363031	133.838501	31.553511	48.077057	128.893692	33.5301485	25.220044	131.3660965	-80.8525025	20.876628	118.4004755
-4.485519	-10.550575	129.521454	-23.473112	23.179146	124.872719	35.642731	2.381885	133.601685	31.736637	48.136963	129.003601	33.689684	25.259424	131.302643	-80.635908	21.098868	118.442795
-6.01524	-10.375422	128.751434	-23.225508	23.239113	124.947441	35.902554	2.354324	133.258865	31.972155	48.153942	129.22818	33.9373545	25.254133	131.2435225	-80.3883705	21.224093	118.6513595
-7.145382	-10.097668	128.364502	-23.050673	23.206385	125.095459	36.088528	2.30201	133.014816	32.097061	48.104103	129.226791	34.0927945	25.2030565	131.1208035	-80.1941405	21.2097135	119.0701145
-8.33906	-9.795068	128.19223	-22.869543	23.110905	125.320206	36.286629	2.243258	132.736343	32.221626	48.007706	129.186935	34.2541275	25.125482	130.961639	-79.9932135	21.096328	119.678773
-9.611027	-9.431479	127.969376	-22.705967	22.94483	125.52549	36.474998	2.125742	132.471649	32.348526	47.864197	129.118683	34.411762	24.9949695	130.795166	-79.823696	20.8946905	120.255814
-10.925156	-8.983774	127.778053	-22.36763	22.598816	125.594185	36.605991	1.994341	132.15947	32.414577	47.694958	128.986176	34.510284	24.8446495	130.572823	-79.245544	20.3529825	120.615547
-12.306812	-8.455762	127.706955	-22.25161	22.379299	125.763496	36.696831	1.854689	131.779663	32.461655	47.440842	128.761078	34.579243	24.6477655	130.2703705	-79.082463	20.1108325	121.2566215
-13.790606	-7.847739	127.69561	-22.147976	22.13118	125.964844	36.778477	1.679346	131.432861	32.496216	47.161346	128.432343	34.6373465	24.420346	129.932602	-78.9332985	19.842014	121.997086
-15.918614	-6.858627	127.784004	-21.958443	21.728754	126.377441	36.891903	1.344862	130.99939	32.569397	46.727936	128.058472	34.73065	24.036399	129.528931	-78.647536	19.421109	123.225951
-17.425829	-6.081109	127.933548	-21.820316	21.484135	126.738182	36.979351	1.138641	130.804291	32.655014	46.508873	127.913078	34.8171825	23.823757	129.3586845	-78.4578145	19.144513	124.1176795
-18.864122	-5.245825	128.174103	-21.701899	21.272264	127.190506	37.062004	1.003128	130.601807	32.758686	46.333042	127.765419	34.910345	23.668085	129.183613	-78.314143	18.876443	125.197399
-20.378981	-4.273706	128.385254	-21.578798	21.100824	127.642838	37.171631	0.910749	130.388641	32.844292	46.224789	127.690842	35.0079615	23.567769	129.0397415	-78.1655575	18.633879	126.2459345
-22.152334	-2.970606	128.878387	-21.523199	20.990309	128.135422	37.259892	0.879013	130.222412	32.889133	46.170677	127.634407	35.0745125	23.524845	128.9284095	-78.1209105	18.455773	127.3424345
-23.259916	-2.111397	128.955704	-21.464834	20.89183	128.51329	37.318756	0.85421	130.081253	32.909874	46.123165	127.620552	35.114315	23.4886875	128.8509025	-78.043983	18.2949725	128.1756775
-24.542648	-0.979435	129.16333	-21.400948	20.803612	128.811432	37.372417	0.818151	129.995743	32.926826	46.076672	127.602722	35.1496215	23.4474115	128.7992325	-77.9515175	18.1598125	128.8236315
-26.721821	0.890719	129.310471	-21.358486	20.640158	129.085648	37.44772	0.710117	129.901779	32.938	45.948009	127.55854	35.19286	23.329063	128.7301595	-77.909832	17.951253	129.4411365
-28.021669	2.182942	129.37706	-21.29743	20.503756	129.166397	37.496284	0.598732	129.834015	32.955032	45.825119	127.435921	35.225658	23.2119255	128.634968	-77.820518	17.7955865	129.697826
-29.330898	3.55036	129.391708	-21.237099	20.343544	129.198807	37.539234	0.481606	129.689606	32.957161	45.683399	127.291321	35.2481975	23.0825025	128.4904635	-77.7223955	17.6045855	129.9071505
-30.448496	4.946648	129.343338	-21.153021	20.179146	129.197449	37.600056	0.38612	129.473099	32.969666	45.554249	127.107384	35.284861	22.9701845	128.2902415	-77.590903	17.3881075	130.1046565
-31.692987	6.430267	129.272003	-21.064186	20.016531	129.170059	37.65023	0.278476	129.231522	33.000885	45.432632	126.887749	35.3255575	22.855554	128.0596355	-77.4539295	17.177508	130.2804825
-32.732334	7.934677	129.092941	-20.939199	19.855913	129.058228	37.697224	0.175991	128.940063	33.040173	45.304523	126.69281	35.3686985	22.740257	127.8164365	-77.2470965	16.971569	130.3000195
-33.860733	9.541217	129.04158	-20.878307	19.762697	129.018555	37.734581	0.082774	128.613403	33.080666	45.198875	126.489319	35.4076235	22.6408245	127.551361	-77.1642375	16.8845695	130.485749
-35.326477	12.006336	128.819199	-20.776768	19.616131	128.858246	37.694466	-0.0693	128.074875	33.136776	45.028435	126.262405	35.415621	22.4795675	127.16864	-76.969157	16.7526945	130.547852
-36.202995	13.723678	128.710968	-20.752047	19.501766	128.785568	37.608822	-0.193231	127.721146	33.148239	44.88533	126.165054	35.3785305	22.3460495	126.9431	-76.8826245	16.6574825	130.628036
-36.998249	15.458055	128.724701	-20.765896	19.347794	128.73848	37.487141	-0.342093	127.327789	33.146812	44.711323	126.089905	35.3169765	22.184615	126.708847	-76.8487685	16.510973	130.768113
-37.771378	17.217182	128.702042	-20.82077	19.153517	128.690842	36.976578	-0.336757	127.097908	33.099892	44.510372	126.018814	35.038235	22.0868075	126.558361	-76.679775	16.2202265	130.823323
-38.473537	19.010056	128.792053	-20.939667	18.954769	128.684586	36.759846	-0.55667	126.698112	32.995529	44.269455	125.935051	34.8776875	21.8563925	126.3165815	-76.7570215	16.0531455	131.0525905
-39.007469	20.760149	128.896088	-21.083416	18.752565	128.689117	36.495678	-0.774003	126.333984	32.84222	44.024502	125.835381	34.668949	21.6252495	126.0846825	-76.835781	15.8798805	131.2935515
-39.560177	22.570158	129.066177	-21.256178	18.561914	128.72583	36.212662	-0.995599	125.999115	32.66264	43.773327	125.728676	34.437651	21.388864	125.8638955	-76.950007	15.734964	131.5877645
-40.13398	25.246351	129.3517	-21.528248	18.255325	128.791397	35.797989	-1.368119	125.500702	32.365856	43.380405	125.543259	34.0819225	21.006143	125.5219805	-77.1384185	15.504507	132.0608135
-40.46011	27.004152	129.60437	-21.724371	18.034863	128.822906	35.512825	-1.611353	125.140701	32.166004	43.132854	125.481392	33.8394145	20.7607505	125.3110465	-77.2881565	15.3089755	132.3347655
-40.578655	28.749561	129.741699	-21.934315	17.783653	128.811142	35.24435	-1.841352	124.802437	31.987175	42.890583	125.500725	33.6157625	20.5246155	125.151581	-77.4843925	15.0426905	132.470703
-40.683792	30.439943	129.968948	-22.151739	17.51804	128.775528	34.979649	-2.047429	124.417969	31.812584	42.67392	125.680145	33.3961165	20.3132455	125.049057	-77.6995945	14.7228345	132.501999
-40.580692	32.126091	130.144257	-22.380983	17.275326	128.713348	34.71204	-2.223006	124.025879	31.693691	42.476482	125.924683	33.2028655	20.126738	124.975281	-77.9648315	14.423914	132.451415
-40.459312	33.73941	130.429977	-22.577816	17.066685	128.625687	34.481598	-2.332722	123.63858	31.582308	42.321278	126.251282	33.031953	19.994278	124.944931	-78.187585	14.139092	132.306443
-40.145882	35.348679	130.564178	-22.78512	16.916031	128.435028	34.292267	-2.347862	123.322151	31.524055	42.249645	126.658485	32.908161	19.9508915	124.990318	-78.478401	13.8811705	131.879738
-39.651688	37.624832	130.421799	-23.078323	16.817659	127.724495	34.127052	-2.268283	122.891678	31.456821	42.28389	127.408775	32.7919365	20.0078035	125.1502265	-78.9485825	13.6275145	130.2987635
-39.174633	39.099319	130.144608	-23.300749	16.814718	127.085182	34.05212	-2.113162	122.605202	31.362656	42.375355	127.844688	32.707388	20.1310965	125.224945	-79.308886	13.4983395	128.945419
-38.679214	40.447227	129.768295	-23.474867	16.949667	126.236488	33.922394	-1.921461	122.242828	31.25174	42.454002	128.293213	32.587067	20.2662705	125.2680205	-79.536801	13.6330635	127.2049555
-38.088772	41.662701	129.459351	-23.589411	17.149429	125.423141	33.88446	-1.633151	121.874008	31.183279	42.617287	128.628265	32.5338695	20.492068	125.2511365	-79.7126915	13.80679	125.5951455
-37.386234	42.749638	129.220078	-24.193993	17.756971	125.025299	33.955032	-1.338836	121.464554	31.151447	42.846645	128.961105	32.5532395	20.7539045	125.2128295	-80.9412255	14.7600375	124.8377685
-36.682598	43.65583	129.045135	-23.980921	18.072044	124.272797	34.03088	-0.981174	121.058334	31.175154	43.061314	129.331284	32.603017	21.04007	125.194809	-80.564859	15.104018	123.350785
-35.924366	44.341621	129.026581	-23.468575	18.017752	123.543037	34.10746	-0.617279	120.793152	31.246054	43.295315	129.596573	32.676757	21.339018	125.1948625	-79.613907	14.696486	121.8912115
-34.739452	44.988762	129.174698	-23.327259	18.440561	123.190598	34.228195	-0.190956	120.558929	31.643873	43.397858	130.061859	32.936034	21.603451	125.310394	-79.590552	15.277671	121.070802
-33.947945	45.062561	129.335373	-23.296808	18.682611	123.223267	34.276802	-0.01368	120.635811	31.695084	43.512913	130.448959	32.985943	21.7496165	125.542385	-79.579559	15.6156055	120.904149
-33.189781	44.896301	129.420288	-23.28755	18.858274	123.372063	34.274082	0.06058	120.831596	31.733692	43.573467	130.820358	33.003887	21.8170235	125.825977	-79.578987	15.8995245	120.918149
-32.455269	44.55901	129.449982	-23.343731	18.986523	123.572372	34.241119	0.033927	121.1259	31.739006	43.569042	131.138794	32.9900625	21.8014845	126.132347	-79.6775245	16.1715615	121.012397
-31.75388	43.998779	129.31871	-23.448051	19.057192	123.802567	34.186085	-0.079983	121.497169	31.68948	43.545513	131.320709	32.9377825	21.732765	126.408939	-79.8338845	16.381619	121.196195
-31.124672	43.299229	129.158722	-23.588001	19.058002	124.033287	34.092903	-0.227359	121.930946	31.60421	43.497391	131.417908	32.8485565	21.635016	126.674427	-80.0245585	16.480988	121.392147
-30.549458	42.356346	128.930511	-23.730539	19.129423	124.439369	33.980717	-0.407199	122.393074	31.474403	43.424644	131.473145	32.72756	21.5087225	126.9331095	-80.188638	16.7501235	121.9456285
-29.710876	40.629856	128.55603	-24.088427	19.012598	124.789597	33.764687	-0.684421	123.168327	31.185862	43.374126	131.37149	32.4752745	21.3448525	127.2699085	-80.6521285	16.6803435	122.3092855
-29.259422	39.336567	128.393326	-24.298323	19.037771	125.311829	33.574921	-0.909705	123.729721	31.014706	43.31279	131.105225	32.2948135	21.2015425	127.417473	-80.8914595	16.8739995	123.206185
-28.782061	37.835789	128.325531	-24.50634	19.028831	126.020798	33.335609	-1.186381	124.354279	30.825102	43.222427	130.63295	32.0803555	21.018023	127.4936145	-81.0930355	17.039639	124.5479815
-28.28474	36.207447	128.323853	-24.706352	19.01372	126.855232	33.092777	-1.463914	124.926636	30.634993	43.086559	130.105789	31.863885	20.8113225	127.5162125	-81.276589	17.2161175	126.1942515
-27.886095	34.469532	128.529129	-24.925755	19.016327	127.77079	32.843391	-1.734847	125.511703	30.118799	43.052628	129.64473	31.481095	20.6588905	127.5782165	-81.332605	17.3737635	127.9633635
-27.476601	32.601669	128.884705	-25.093094	18.987236	128.683533	32.590549	-1.940052	126.060394	29.881426	42.899853	129.05632	31.2359875	20.4799005	127.558357	-81.4221755	17.4945715	129.808709
-27.148645	30.719242	129.363129	-25.252569	18.905949	129.532745	32.38044	-2.156426	126.609596	29.66655	42.741402	128.631012	31.023495	20.292488	127.620304	-81.528633	17.51941	131.445186
-26.475325	27.769434	130.020737	-25.420692	18.715857	130.602066	32.137554	-2.42165	127.282036	29.379871	42.507824	128.263535	30.7587125	20.043087	127.7727855	-81.6000965	17.388627	133.4313465
-26.103672	25.805876	130.536392	-25.510365	18.582949	131.2435	32.316875	-2.695129	127.49382	29.21162	42.419544	128.093201	30.7642475	19.8622075	127.7935105	-81.7849775	17.3036905	134.6934895
-25.649685	23.817371	130.99968	-25.595737	18.461254	131.808411	32.189484	-2.735209	127.775368	29.03126	42.355885	128.008636	30.610372	19.810338	127.892002	-81.801846	17.11217	135.72482
-25.211662	21.870623	131.410553	-25.692337	18.372011	132.282791	32.069401	-2.719842	128.136475	28.843853	42.349926	127.857613	30.456627	19.815042	127.997044	-81.841301	16.92898	136.568538
-25.1096	22.049129	132.474274	-25.839508	18.376503	132.769592	31.978775	-2.692274	128.58165	28.61866	42.365337	127.678406	30.2987175	19.8365315	128.130028	-81.9777335	16.9164745	137.409156
-24.856113	22.499096	132.418716	-26.14529	18.52523	133.272202	31.900343	-2.645359	129.120056	28.391966	42.413364	127.547752	30.1461545	19.8840025	128.333904	-82.4367345	17.1664575	138.2105
-24.415565	22.737217	132.860504	-26.276684	18.608749	133.656937	31.810745	-2.626854	129.701248	28.210693	42.442886	127.478241	30.010719	19.908016	128.5897445	-82.564087	17.309482	138.7241295
-23.617744	23.009623	132.745926	-26.498461	18.725908	134.02803	31.582897	-2.674013	130.438049	28.034216	42.412357	127.560234	29.8085565	19.869172	128.9991415	-82.8054785	17.582644	139.0569185
-22.833872	23.15979	133.038803	-26.644087	18.766571	134.195114	31.396994	-2.754935	130.69722	27.991453	42.318062	127.676178	29.6942235	19.7815635	129.186699	-82.9823975	17.7515785	139.203529
-22.149849	23.460579	132.937057	-26.802969	18.764103	134.319824	31.183466	-2.853424	130.79805	27.94854	42.205856	127.879799	29.566003	19.676216	129.3389245	-83.171941	17.85199	139.3007235
-21.153227	23.753006	132.822617	-26.763361	18.614363	134.414215	30.961872	-2.933283	130.804657	27.914682	42.11908	128.207626	29.438277	19.5928985	129.5061415	-82.964999	17.6358275	139.3222885
-20.248131	24.086815	133.168762	-26.875587	18.620951	134.636841	30.782377	-2.986615	130.862366	27.905834	42.093098	128.664581	29.3441055	19.5532415	129.7634735	-83.0952795	17.6886605	139.5102085
-19.278736	24.408085	133.307465	-26.995441	18.68465	134.883087	30.643135	-3.029962	131.046478	27.894575	42.105721	129.185181	29.268855	19.5378795	130.1158295	-83.259737	17.8314205	139.6503445
-18.225977	24.786251	133.318787	-27.112411	18.811945	135.139114	30.528307	-3.065191	131.309052	27.898165	42.150314	129.648956	29.213236	19.5425615	130.479004	-83.438058	18.0813285	139.799224
-16.403755	25.484558	133.606537	-27.302017	19.011305	135.420685	30.314011	-3.071275	131.676514	27.923903	42.235207	130.30661	29.118957	19.581966	130.991562	-83.722991	18.440644	139.849808
-15.215421	25.945118	133.698685	-27.432812	19.110756	135.487976	30.201799	-3.026118	131.801178	27.940773	42.339195	130.787628	29.071286	19.6565385	131.294403	-83.93691	18.5649735	139.681549
-13.946174	26.425039	133.715286	-27.580511	19.1502	135.429108	30.066002	-2.942488	131.728363	28.25141	42.408054	131.346252	29.158706	19.732783	131.5373075	-84.319728	18.567617	139.3209085
-12.514177	26.918858	133.782669	-27.733871	19.199173	135.204086	29.943605	-2.810598	131.450424	28.322872	42.591129	132.172638	29.1332385	19.8902655	131.811531	-84.6009805	18.5080805	138.596641
-11.143437	27.340794	133.839905	-27.881027	19.271278	134.748489	29.909101	-2.59306	131.16188	28.439232	42.854229	133.101578	29.1741665	20.1305845	132.131729	-84.9362205	18.4119715	137.365249
-9.691558	27.774912	133.682663	-28.024887	19.41884	133.951508	29.928875	-2.318714	130.852753	28.573769	43.142376	134.266983	29.251322	20.411831	132.559868	-85.301096	18.425849	135.343148
-8.185768	28.156689	133.42691	-28.095919	19.751408	132.899887	30.058289	-1.934226	130.659836	28.671997	43.470974	135.455246	29.365143	20.768374	133.057541	-85.556981	18.734442	132.742233
-6.021305	28.568855	132.956238	-28.142857	20.425169	131.089523	30.312725	-1.287133	130.689377	28.655064	44.165108	136.779968	29.4838945	21.4389875	133.7346725	-85.7696085	19.4113505	128.4443735
-4.512123	28.730616	132.526627	-27.966557	20.998058	129.919067	30.613106	-0.784014	130.699905	28.700718	44.644989	137.489151	29.656912	21.9304875	134.094528	-85.590026	20.0656285	125.743606
-3.128586	28.799593	132.168304	-27.741913	21.577639	128.957993	31.015486	-0.352165	131.021744	28.781277	45.231239	137.837357	29.8983815	22.439537	134.4295505	-85.3822075	20.715741	123.4864355
-1.768602	28.673843	131.891327	-27.403498	22.140099	128.205383	31.378063	0.131894	131.403183	28.970682	45.80547	138.136536	30.1743725	22.968682	134.7698595	-84.9813685	21.311516	121.6409065
-0.515258	28.396914	131.784409	-27.04727	22.696611	127.705826	31.798658	0.545143	131.914001	29.201218	46.3512	138.367981	30.499938	23.4481715	135.140991	-84.594478	21.9450505	120.270661
0.59602	27.98134	131.693069	-26.729351	23.126131	127.304199	32.124805	0.821407	132.65065	29.450813	46.853367	138.384262	30.787809	23.837387	135.517456	-84.246511	22.414875	119.090942
1.525737	27.421219	131.729156	-26.469219	23.450378	127.156792	32.363235	1.064275	133.288681	29.652039	47.23175	138.322266	31.007637	24.1480125	135.8054735	-83.946075	22.7527435	118.5081105
2.661359	26.2792	131.888184	-26.193052	23.715029	127.226677	32.645901	1.295588	134.085464	29.929811	47.614525	138.139557	31.287856	24.4550565	136.1125105	-83.67396	22.9750015	118.3408435
3.243248	25.399616	131.966873	-26.062975	23.741095	127.3489	32.731777	1.367724	134.496429	30.053038	47.742062	138.055923	31.3924075	24.554893	136.276176	-83.5183575	22.927297	118.421624
3.625339	24.481764	132.102066	-26.006994	23.744974	127.553154	32.810837	1.441287	134.731735	30.120716	47.832359	138.063278	31.4657765	24.636823	136.3975065	-83.4797645	22.853125	118.7088015
3.865755	23.447191	132.185104	-26.000637	23.75592	127.748177	32.821712	1.503826	134.853317	30.173573	47.908501	138.185074	31.4976425	24.7061635	136.5191955	-83.4989165	22.8056765	118.9771585
3.951224	22.355272	132.25264	-26.054096	23.807306	127.939713	32.783291	1.601368	134.843628	30.148703	47.949619	138.42244	31.465997	24.7754935	136.633034	-83.574189	22.8391185	119.246392
3.940475	21.242466	132.198975	-26.121447	23.906174	128.129227	32.767323	1.751546	134.804565	30.076555	48.044006	138.616318	31.421939	24.897776	136.7104415	-83.664833	22.914572	119.5480125
3.746735	20.083078	132.151535	-26.191706	24.069395	128.301254	32.741314	1.94014	134.762497	30.001137	48.182522	138.788071	31.3712255	25.061331	136.775284	-83.7546375	23.077459	119.827224
3.27162	18.183796	131.863815	-26.311047	24.373705	128.37384	32.721085	2.237076	134.691635	29.811012	48.436375	138.929016	31.2660485	25.3367255	136.8103255	-83.8881425	23.4106845	119.9373545
2.841931	16.871689	131.509537	-26.38644	24.559752	128.304626	32.696186	2.426775	134.635025	29.681953	48.628792	138.834015	31.1890695	25.5277835	136.73452	-83.9619495	23.5917205	119.874732
2.248598	15.416619	131.14299	-26.438805	24.711014	128.186172	32.673691	2.601819	134.600815	29.541969	48.826859	138.622467	31.10783	25.714339	136.611641	-83.98544	23.707689	119.760703
1.502737	13.89775	130.828903	-26.510855	24.816483	128.060287	32.669743	2.728874	134.674667	29.384445	48.972569	138.30423	31.027094	25.8507215	136.4894485	-84.048804	23.7822445	119.6311255
0.622466	12.297152	130.649872	-26.569044	24.826639	127.890739	32.659943	2.800049	134.865723	29.23576	49.09602	137.941559	30.9478515	25.9480345	136.403641	-84.0859395	23.7052435	119.377837
-0.416165	10.61496	130.495895	-26.622456	24.714869	127.696671	32.671452	2.795045	135.098206	29.121891	49.138325	137.570984	30.8966715	25.966685	136.334595	-84.1415835	23.463053	119.058747
-1.543088	8.904698	130.391144	-26.662275	24.522186	127.494011	32.694988	2.721882	135.322525	29.003954	49.080193	137.165375	30.849471	25.9010375	136.24395	-84.174021	23.1433345	118.744072
-3.543113	6.228197	130.312256	-26.702913	24.111574	127.236961	32.705021	2.545936	135.777115	28.881884	48.935013	136.265594	30.7934525	25.7404745	136.0213545	-84.1992785	22.4826735	118.4525675
-5.051899	4.490849	130.336777	-26.733866	23.81374	127.083733	32.696388	2.418783	136.019867	28.819216	48.789494	135.687286	30.757802	25.6041385	135.8535765	-84.225534	22.0233415	118.3138895
-6.688678	2.769141	130.342178	-26.771894	23.554007	126.9533	32.729073	2.293596	136.220596	28.738953	48.629944	135.084534	30.734013	25.46177	135.652565	-84.277801	21.646244	118.254035
-8.466934	1.150928	130.447647	-26.801268	23.328695	126.829544	32.739914	2.209506	136.394257	28.685184	48.457031	134.350372	30.712549	25.3332685	135.3723145	-84.315085	21.3241215	118.2867735
-10.37607	-0.406047	130.512741	-26.82082	23.11125	126.651749	32.719101	2.0813	136.519241	28.637987	48.239487	133.605545	30.678544	25.1603935	135.062393	-84.320184	21.0621065	118.241105
-12.426936	-1.862732	130.511139	-26.853365	22.896046	126.411224	32.658863	1.966176	136.554535	28.578033	48.000042	132.845428	30.618448	24.983109	134.6999815	-84.325178	20.808983	118.1224665
-14.516594	-3.254215	130.330551	-26.90917	22.676184	126.140228	32.567318	1.860903	136.454315	28.467741	47.746799	132.00853	30.5175295	24.803851	134.2314225	-84.3358695	20.548517	118.0490335
-17.931345	-5.138844	129.950058	-27.026478	22.343271	125.744949	32.360485	1.617186	135.946991	27.980143	47.388985	130.831451	30.170314	24.5030855	133.389221	-84.22327	20.1834565	118.100677
-20.19363	-6.056397	129.686188	-27.127617	22.123129	125.573372	32.18391	1.45167	135.38002	27.847633	47.002182	129.800522	30.0157715	24.226926	132.590271	-84.2710055	20.019332	118.556473
-22.83884	-7.174124	129.500549	-27.185148	21.883709	125.504684	31.977627	1.254587	134.571426	27.701056	46.551437	128.70459	29.8393415	23.903012	131.638008	-84.2096375	19.864406	119.37136
-25.428381	-7.965775	129.513397	-27.247398	21.647736	125.629951	31.796238	0.959942	133.630508	27.553839	46.046558	127.453255	29.6750385	23.50325	130.5418815	-84.1698345	19.792222	120.7180205
-28.072353	-8.585647	129.639282	-27.296219	21.398479	125.824844	31.572359	0.679022	132.573074	27.374458	45.563084	126.193001	29.4734085	23.121053	129.3830375	-84.0658465	19.675905	122.2666505
-30.770329	-9.097183	129.971725	-27.386272	21.160177	126.090263	31.239828	0.393144	131.400635	27.187712	45.067406	124.889526	29.21377	22.730275	128.1450805	-83.986314	19.590079	124.0354455
-33.498295	-9.338439	130.541901	-27.476999	20.917253	126.41066	30.868458	0.046674	130.275833	26.926973	44.550873	123.458313	28.8977155	22.2987735	126.867073	-83.8517135	19.5357325	125.954247
-37.512829	-9.39153	131.756485	-27.700291	20.559935	126.97921	30.246756	-0.455974	128.478622	26.304583	43.782761	121.483742	28.2756695	21.6633935	124.981182	-83.6762515	19.4564765	128.977238
-40.141136	-9.266236	132.644836	-27.866718	20.313581	127.417114	29.830408	-0.865288	127.26387	25.848448	43.298893	120.262947	27.839428	21.2168025	123.7634085	-83.572864	19.4103595	131.0708195
-42.645042	-8.98064	133.55986	-27.989309	20.046093	127.826714	29.363087	-1.290492	126.161812	25.403753	42.816528	119.257751	27.38342	20.763018	122.7097815	-83.362038	19.329168	132.9436465
-45.068542	-8.583511	134.379745	-28.048389	19.723127	128.205582	28.930225	-1.685954	125.220062	25.023031	42.421169	118.536339	26.976628	20.3676075	121.8782005	-83.073406	19.0786465	134.5329635
-47.340881	-8.042016	135.151596	-28.163858	19.529551	128.654343	28.58518	-2.005599	124.451637	24.722614	42.149715	118.075157	26.653897	20.072058	121.263397	-82.981613	18.987044	136.045289
-49.481003	-7.31775	135.86673	-28.26866	19.388048	129.054337	27.884108	-2.00739	123.925064	24.416786	42.039219	117.805328	26.150447	20.0159145	120.865196	-82.687767	18.7601815	137.243478
-51.468349	-6.428586	136.648315	-28.390625	19.318502	129.472946	27.449591	-2.111561	123.360565	24.117161	41.970791	117.640594	25.783376	19.929615	120.5005795	-82.564626	18.707389	138.4453125
NaN	NaN	NaN	-28.581882	19.283945	129.963089	26.901722	-2.202759	122.908653	23.775438	41.934692	117.606964	25.33858	19.8659665	120.2578085	-82.502344	18.7019235	139.6683695
NaN	NaN	NaN	-28.729143	19.339426	130.251907	26.599867	-2.174853	122.827805	23.590393	42.015457	117.753349	25.09513	19.920302	120.290577	-82.553416	18.75855	140.213237
NaN	NaN	NaN	-28.878275	19.407059	130.501129	26.384214	-2.105677	122.931137	23.46104	42.11113	117.941872	24.922627	20.0027265	120.4365045	-82.679177	18.8113915	140.5657535
NaN	NaN	NaN	-29.009998	19.505083	130.71376	26.249445	-2.005265	123.135849	23.38755	42.243523	118.196198	24.8184975	20.119129	120.6660235	-82.8384935	18.891037	140.7614965
NaN	NaN	NaN	-29.106716	19.628967	130.873489	26.176527	-1.933866	123.335793	23.382324	42.387669	118.419609	24.7794255	20.2269015	120.877701	-82.9928575	19.0310325	140.869277
NaN	NaN	NaN	-29.195339	19.767097	130.986633	26.117992	-1.896471	123.541069	23.404867	42.478424	118.637596	24.7614295	20.2909765	121.0893325	-83.1521075	19.2432175	140.8839335
NaN	NaN	NaN	-29.294235	19.899942	131.020218	26.024857	-1.862547	123.687363	23.440893	42.561443	118.803047	24.732875	20.349448	121.245205	-83.321345	19.450436	140.795231
NaN	NaN	NaN	-29.429018	20.060904	130.952164	25.878302	-1.82086	123.660088	23.459381	42.640434	118.948921	24.6688415	20.409787	121.3045045	-83.5268775	19.712021	140.5998235
-62.766682	8.46298	137.833588	-29.499023	20.169167	130.887482	25.766499	-1.779899	123.51931	23.453335	42.720951	119.03669	24.609917	20.470526	121.278	-83.607963	19.867808	140.496964
-62.971424	10.440121	137.539291	-29.572714	20.299938	130.901123	25.613482	-1.747607	123.369682	23.457644	42.787266	119.125603	24.535563	20.5198295	121.2476425	-83.680991	20.0800465	140.5546035
-62.922234	12.569453	137.434799	-29.643351	20.479229	130.976517	25.449753	-1.709133	123.231483	23.44619	42.852776	119.236465	24.4479715	20.5718215	121.233974	-83.7346735	20.3866365	140.71906
-62.743366	14.745176	137.32045	-29.729725	20.671389	131.116776	25.2967	-1.61718	123.221001	23.396711	42.956818	119.451035	24.3467055	20.669819	121.336018	-83.8061555	20.672959	140.897534
-62.350529	17.014139	137.167007	-29.821789	20.864742	131.264099	25.18915	-1.52385	123.271713	23.39535	43.079475	119.782242	24.29225	20.7778125	121.5269775	-83.935828	20.9516715	141.0012205
-61.855949	19.285398	136.880463	-29.914299	21.055634	131.40712	25.101475	-1.458025	123.402534	23.471823	43.196304	120.300499	24.286649	20.8691395	121.8515165	-84.115247	21.2421285	140.9627235
-60.807262	22.812763	136.311279	-30.054539	21.335121	131.610672	25.037237	-1.399193	123.867973	23.791672	43.364449	121.423492	24.4144545	20.982628	122.6457325	-84.5235325	21.687614	140.5756115
-59.916615	25.22893	135.933121	-30.109343	21.544579	131.784622	25.000971	-1.387452	124.207321	24.063366	43.484737	122.264168	24.5321685	21.0486425	123.2357445	-84.7508545	22.0405155	140.3334995
-58.876141	27.671846	135.68277	-30.15379	21.784939	131.948151	24.947512	-1.361346	124.515381	24.359259	43.592121	123.093414	24.6533855	21.1153875	123.8043975	-84.9609655	22.4544905	140.0919045
-57.639648	30.154583	135.543655	-30.151525	22.072304	132.166443	24.89876	-1.318805	124.741005	24.655178	43.734009	123.83313	24.776969	21.207602	124.2870675	-85.080019	22.937006	140.0458185
-56.241928	32.604858	135.486877	-30.121677	22.323074	132.376999	24.919762	-1.248015	124.985741	24.935843	43.863411	124.460495	24.9278025	21.307698	124.723118	-85.1711565	23.33845	140.03088
-54.707771	35.03812	135.363876	-30.069048	22.558624	132.524628	25.011826	-1.16906	125.194077	25.266346	43.996223	125.097168	25.139086	21.4135815	125.1456225	-85.277182	23.7036665	139.9036335
-53.030132	37.451389	135.246094	-30.030828	22.764666	132.563538	25.108141	-1.051389	125.355568	25.555164	44.173767	125.84182	25.3316525	21.561189	125.598694	-85.3933085	23.968143	139.528382
-50.325195	40.922379	134.980316	-30.036312	23.051355	132.355103	25.286383	-0.773742	125.485573	26.041534	44.475601	127.167908	25.6639585	21.8509295	126.3267405	-85.7365825	24.2517805	138.3834655
-48.396019	43.155319	134.708481	-30.064606	23.252995	132.051987	25.395563	-0.545969	125.519547	26.345989	44.671104	128.225632	25.870776	22.0625675	126.8725895	-85.999988	24.4434225	137.2313845
-46.38776	45.332104	134.54451	-30.01185	23.521276	131.696548	25.599197	-0.240101	125.600861	26.66012	44.945171	129.198105	26.1296585	22.352535	127.399483	-86.1533585	24.690017	135.993613
-44.284191	47.421734	134.562988	-29.954136	23.826057	131.277664	25.837976	0.070434	125.667122	26.941433	45.212486	130.23085	26.3897045	22.64146	127.948986	-86.2979765	25.010654	134.606342
-42.078579	49.414845	134.659027	-29.792809	24.220968	130.898514	26.132732	0.463551	125.700272	27.2477	45.493896	131.267319	26.690216	22.9787235	128.4837955	-86.275834	25.4632125	133.3132325
-39.842163	51.224838	135.021454	-29.591946	24.665834	130.647659	26.511488	0.905035	125.885498	27.883518	45.821983	132.126205	27.197503	23.363509	129.0058515	-86.381395	25.968159	132.2894665
-37.541878	52.879395	135.585999	-29.316935	25.080523	130.557419	26.872025	1.38784	126.017952	28.201523	46.173153	133.216476	27.536774	23.7804965	129.617214	-86.170644	26.3805495	131.497624
-34.095825	55.002151	136.648315	-28.863853	25.664356	130.56366	27.8864	1.808056	126.433456	28.800747	46.682728	134.869217	28.3435735	24.245392	130.6513365	-86.0712795	27.08332	130.4759835
-31.825468	56.127453	137.354218	-28.584797	25.975502	130.608887	28.349096	2.160565	126.914452	29.156363	46.942814	136.071579	28.7527295	24.5516895	131.4930155	-85.9223235	27.3993145	129.7247585
-29.525217	57.089882	138.069244	-28.29689	26.27033	130.702286	28.856586	2.430343	127.512016	29.455645	47.182438	137.254776	29.1561155	24.8063905	132.383396	-85.7498955	27.7342695	129.021176
-27.294275	57.758034	138.873245	-28.000492	26.519371	130.836899	29.34483	2.690383	128.134842	29.760477	47.402981	138.393921	29.5526535	25.046682	133.2643815	-85.5536375	27.99206	128.4094165
-25.066206	58.269588	139.597565	-27.722105	26.765549	131.061584	29.798758	2.903077	128.787643	30.064171	47.584572	139.47229	29.9314645	25.2438245	134.1299665	-85.3756745	28.2872735	127.9932015
-22.938482	58.525509	140.247452	-27.488178	26.984161	131.307785	30.203247	3.017455	129.533844	30.333445	47.76189	140.402191	30.268346	25.3896725	134.9680175	-85.244702	28.5786495	127.6475525
-20.837584	58.584637	140.83075	-27.277302	27.174267	131.531342	30.53895	3.089943	130.191727	30.580568	47.851437	141.264099	30.559759	25.47069	135.727913	-85.114363	28.877844	127.334771
-17.852711	58.197411	141.54718	-26.988808	27.36401	131.910843	31.011099	3.187339	131.087677	30.855974	47.981533	142.323105	30.9335365	25.584436	136.705391	-84.9111525	29.143584	127.116295
-15.923744	57.662888	141.94104	-26.796535	27.474932	132.203003	31.325098	3.225565	131.636368	31.097326	48.042362	142.886383	31.211212	25.6339635	137.2613755	-84.804282	29.3159005	127.1446305
-14.129539	56.941872	142.156311	-26.603344	27.573793	132.525955	31.632576	3.248261	132.155182	31.319082	48.095928	143.320999	31.475829	25.6720945	137.7380905	-84.682517	29.4754915	127.3138195
-12.390707	56.011093	142.254669	-26.442892	27.66037	132.843292	31.921864	3.217112	132.647415	31.558838	48.179115	143.587204	31.740351	25.6981135	138.1173095	-84.626135	29.6226265	127.5692745
-10.737246	54.89114	142.15094	-26.30522	27.738167	133.113342	32.168896	3.197486	133.069962	31.75169	48.236092	143.730637	31.960293	25.716789	138.4002995	-84.570733	29.759545	127.8263845
-9.228834	53.559147	142.01561	-26.209999	27.773872	133.356705	32.391296	3.171106	133.441864	31.898254	48.295315	143.744629	32.144775	25.7332105	138.5932465	-84.564773	29.8145335	128.1201635
-7.818764	52.023472	141.75943	-26.130783	27.752552	133.501572	32.585655	3.174526	133.747559	32.000603	48.310814	143.782776	32.293129	25.74267	138.7651675	-84.554695	29.762434	128.2379765
-5.954964	49.351315	141.363281	-26.090729	27.641514	133.750992	32.85511	3.170339	134.202011	32.021114	48.301231	143.815445	32.438112	25.735785	139.008728	-84.61957	29.547243	128.493256
-4.850296	47.361462	141.024948	-26.0541	27.520472	133.931076	32.996346	3.172522	134.59053	32.031525	48.296799	143.886429	32.5139355	25.7346605	139.2384795	-84.6221355	29.3062835	128.6236725
-3.820863	45.169987	140.691238	-26.056076	27.388742	134.145126	33.154652	3.119437	135.020233	32.005516	48.29372	143.959351	32.580084	25.7065785	139.489792	-84.692236	29.0709055	128.80046
-2.938026	42.857655	140.323456	-26.071411	27.247078	134.377914	33.301926	3.060838	135.447098	31.934765	48.342773	143.985123	32.6183455	25.7018055	139.7161105	-84.7611675	28.7923505	129.0397175
-2.111132	40.357952	139.963104	-26.0959	27.055496	134.628052	33.400673	3.034187	135.794693	31.859749	48.415054	143.91423	32.630211	25.7246205	139.8544615	-84.822011	28.3863715	129.4016425
-1.438355	37.759903	139.615707	-26.150623	26.873047	134.914917	33.513187	3.058849	136.032959	31.732994	48.514648	143.753082	32.6230905	25.7867485	139.8930205	-84.9243365	27.9593455	129.9368135
-0.859501	35.012573	139.218262	-26.193232	26.679785	135.233353	33.613892	3.098388	136.222656	31.628519	48.608746	143.446976	32.6212055	25.853567	139.834816	-85.0076695	27.506003	130.63189
-0.142031	30.684694	138.610291	-26.237494	26.424143	135.655716	33.75531	3.178566	136.546219	31.475861	48.723625	142.78833	32.6155855	25.9510955	139.6672745	-85.0905735	26.8971905	131.6441575
0.196159	27.624903	138.325317	-26.259809	26.228296	135.794098	33.809002	3.178373	136.949844	31.374699	48.749718	142.217911	32.5918505	25.9640455	139.5838775	-85.1114685	26.4925465	132.0043185
0.475598	24.539635	138.035278	-26.300758	26.002163	135.763763	33.872742	3.089132	137.50444	31.264963	48.728218	141.590591	32.5688525	25.908675	139.5475155	-85.1703685	26.095651	131.9800105
0.608004	21.383244	137.929001	-26.323935	25.744804	135.619919	33.91658	2.95118	138.130432	31.141933	48.678558	140.863693	32.5292565	25.814869	139.4970625	-85.1771265	25.674739	131.7427755
0.610706	18.191376	138.105286	-26.349548	25.469458	135.415833	33.976913	2.796092	138.837433	30.978235	48.56538	139.975967	32.477574	25.680736	139.4067	-85.17667	25.25818	131.424966
0.488937	15.081538	138.55014	-26.384636	25.168589	135.204041	33.996613	2.674237	139.57222	30.823278	48.395401	138.862869	32.4099455	25.534819	139.2175445	-85.1792175	24.802359	131.1905375
0.239494	12.065989	139.165329	-26.398897	24.831581	134.994003	33.937962	2.595098	140.271454	30.657801	48.134083	137.56572	32.2978815	25.3645905	138.918587	-85.0956755	24.2985715	131.069419
-0.332794	7.761244	140.579346	-26.406166	24.218916	134.855087	33.509804	2.644718	141.124908	30.466839	47.506268	135.272766	31.9883215	25.075493	138.198837	-84.8006535	23.362339	131.511337
-0.832393	5.071646	141.575958	-26.406483	23.6971	134.809891	33.408142	2.546084	141.479019	30.327549	46.91169	133.79248	31.8678455	24.728887	137.6357495	-84.6808115	22.665313	131.9840325
-1.340271	2.593439	142.418915	-26.389936	23.173023	134.830811	33.402939	2.320176	141.676056	30.207426	46.295265	132.624985	31.8051825	24.3077205	137.1505205	-84.5850545	22.0383255	132.5111015
-1.93145	0.278006	143.165054	-26.341354	22.683786	134.875839	33.409058	2.054268	141.74939	30.134624	45.716026	131.751816	31.771841	23.885147	136.750603	-84.454549	21.482425	133.001075
-2.520254	-1.809728	143.550613	-26.249531	22.238605	134.912506	33.419121	1.790422	141.6978	30.128918	45.231495	131.144302	31.7740195	23.5109585	136.421051	-84.2730815	20.9662515	133.403961
-3.174495	-3.721202	143.76564	-26.143179	21.892729	134.912323	33.487858	1.528895	141.500046	29.894474	44.99815	130.87999	31.691166	23.2635225	136.190018	-83.977524	20.5219355	133.634628
-3.869312	-5.423957	143.78241	-25.992907	21.655464	134.870224	33.565285	1.29357	141.126862	30.004389	44.765297	130.672256	31.784837	23.0294335	135.899559	-83.770651	20.2814945	133.840889
-4.917982	-7.591292	143.234802	-25.736008	21.475729	134.657578	33.635269	1.01549	140.366333	30.231321	44.580292	130.361435	31.933295	22.797891	135.363884	-83.405311	20.153567	133.951272
-5.712961	-8.803693	142.542206	-25.600445	21.462227	134.347839	33.660614	0.92209	139.629669	30.34654	44.58009	130.243362	32.003577	22.75109	134.9365155	-83.204467	20.173364	133.7591625
-6.488081	-9.80907	141.626022	-25.495699	21.519726	133.929688	33.876831	0.769021	138.770889	30.410084	44.598495	129.971405	32.1434575	22.683758	134.371147	-83.1348555	20.355694	133.488229
-7.335356	-10.572916	140.740341	-25.408834	21.62104	133.490189	33.836956	0.755087	137.95668	30.442043	44.625759	129.584335	32.1394995	22.690423	133.7705075	-82.9571675	20.551657	133.2098705
-8.24287	-11.100056	139.940262	-25.310022	21.742832	133.09082	33.792599	0.780108	137.197144	30.480968	44.648232	129.21904	32.1367835	22.71417	133.208092	-82.7568275	20.771494	132.973548
-9.155729	-11.360086	139.378723	-25.191256	21.857479	132.749756	33.787102	0.7745	136.614456	30.535603	44.654346	128.871216	32.1613525	22.714423	132.742836	-82.5438645	21.000535	132.756676
-10.111399	-11.38503	138.942108	-25.070557	21.95561	132.405273	33.77837	0.74097	136.218506	30.642992	44.64904	128.587677	32.210681	22.695005	132.4030915	-82.351795	21.216215	132.4074545
-11.498995	-10.995557	138.447708	-24.924358	22.042099	131.815414	33.736683	0.671544	135.886948	30.826017	44.531174	128.175278	32.28135	22.601359	132.031113	-82.130066	21.482839	131.599715
-12.395196	-10.502302	138.059921	-24.795292	22.046728	131.430344	33.749783	0.58462	135.768341	30.968826	44.419365	127.959274	32.3593045	22.5019925	131.8638075	-81.9498885	21.5914635	130.9968805
-13.343605	-9.875547	137.629089	-24.688139	22.03862	131.161087	33.811703	0.50881	135.675659	31.130201	44.355701	127.881325	32.470952	22.4322555	131.778492	-81.84723	21.6449845	130.543682
-14.223142	-9.071389	137.222641	-24.563032	22.056721	131.042618	33.887722	0.450311	135.633179	31.309658	44.377247	127.94529	32.59869	22.413779	131.7892345	-81.724754	21.699663	130.2960015
-15.086658	-8.088421	136.832031	-24.449387	22.098972	131.050293	33.972393	0.413469	135.621094	31.489435	44.416817	128.050552	32.730914	22.415143	131.835823	-81.629688	21.782801	130.264763
-15.962583	-6.918581	136.349899	-24.324799	22.122829	131.105865	34.031445	0.395104	135.495987	31.657909	44.492359	128.200348	32.844677	22.4437315	131.8481675	-81.494275	21.8019265	130.3635625
-16.824125	-5.653594	135.653168	-24.236504	22.151115	131.199692	34.097759	0.362318	135.194092	31.804722	44.583015	128.410645	32.9512405	22.4726665	131.8023685	-81.4242485	21.8295635	130.5970155
-18.087111	-3.514816	134.392944	-24.097548	22.174496	131.328506	34.194981	0.379956	134.495789	31.979454	44.778416	128.871979	33.0872175	22.579186	131.683884	-81.2823135	21.769806	130.973128
-18.905266	-1.904157	133.465683	-23.996447	22.174223	131.408386	34.269276	0.422255	133.967987	32.097466	44.94289	129.360001	33.183371	22.6825725	131.663994	-81.176265	21.6658735	131.152778
-19.735386	-0.256499	132.601776	-23.925083	22.204025	131.448685	34.379795	0.506084	133.477753	32.23214	45.167576	130.005157	33.3059675	22.83683	131.741455	-81.1561335	21.57122	131.155915
-20.559662	1.514018	131.791763	-23.850016	22.277237	131.461319	34.495636	0.650444	133.073227	32.648354	45.308693	130.656586	33.571995	22.9795685	131.8649065	-81.272027	21.5749055	131.0577315
-21.32427	3.360622	131.17569	-23.777618	22.364309	131.480835	34.642494	0.81051	132.798416	32.76458	45.570488	131.545456	33.703537	23.190499	132.171936	-81.258773	21.538119	130.789734
-22.106848	5.208944	130.664474	-23.732075	22.445009	131.498795	34.805046	0.980514	132.751083	32.865707	45.81068	132.526154	33.8353765	23.395597	132.6386185	-81.2995265	21.494421	130.3589715
-22.820869	7.104617	130.273254	-23.673286	22.508598	131.492599	34.993484	1.133876	132.814774	32.958309	46.024887	133.57193	33.9758965	23.5793815	133.193352	-81.3224685	21.4378145	129.791846
-24.115515	10.029721	129.824142	-23.551676	22.532177	131.398987	35.319237	1.354305	133.00235	33.063553	46.268391	135.036072	34.191395	23.811348	134.019211	-81.294747	21.253006	128.778763
-24.607344	11.710966	129.487564	-23.416002	22.543133	131.303436	35.563831	1.495497	133.110672	33.135883	46.41024	135.893906	34.349857	23.9528685	134.502289	-81.181861	21.1333975	128.104583
-25.784409	13.755565	129.476013	-23.239145	22.560791	131.178619	35.867329	1.668622	133.193451	33.240204	46.57452	136.604828	34.5537665	24.121571	134.8991395	-81.0320565	21.000011	127.4580985
-26.038563	15.194053	129.075562	-23.045666	22.559607	131.013351	36.146572	1.831028	133.167511	33.330322	46.703445	137.045898	34.738447	24.2672365	135.1067045	-80.829779	20.8519775	126.9199975
-26.784012	16.824545	128.952393	-22.848394	22.536167	130.82251	36.402882	1.94811	132.949722	33.423756	46.735458	137.321228	34.913319	24.341784	135.135475	-80.610107	20.73055	126.509545
-27.547253	18.366371	128.828171	-22.655174	22.493397	130.660019	36.63076	2.070514	132.572418	33.525047	46.774361	137.412674	35.0779035	24.4224375	134.992546	-80.3882515	20.5643565	126.327492
-28.43825	19.835625	128.795486	-22.472786	22.464439	130.540009	36.81358	2.204891	132.149246	33.641239	46.806644	137.431259	35.2274095	24.5057675	134.7902525	-80.1729815	20.4231105	126.2897655
-29.683399	21.819132	128.912872	-22.259445	22.473232	130.476288	37.020161	2.387638	131.550491	33.792454	46.845394	137.565994	35.4063075	24.616516	134.5582425	-79.9251975	20.329948	126.3943335
-30.682352	23.041595	129.134811	-22.20236	22.573395	130.573669	37.1152	2.517757	131.266205	33.860439	46.918545	137.650223	35.4878195	24.718151	134.458214	-79.8925395	20.428639	126.689124
-31.64781	24.135469	129.347839	-22.203146	22.739552	130.718475	37.085716	2.627863	131.087448	33.850422	46.986641	137.667709	35.468069	24.807252	134.3775785	-79.874361	20.671852	127.0593715
-32.672504	25.149027	129.603882	-22.318634	22.934296	130.846786	36.944206	2.696853	130.986984	33.750164	47.059052	137.538528	35.347185	24.8779525	134.262756	-79.984453	20.9906395	127.430816
-33.761124	26.075142	129.722	-22.53458	23.093233	130.891159	36.716316	2.751079	130.942291	33.58746	47.125259	137.303711	35.151888	24.938169	134.123001	-80.221048	21.248297	127.659317
-34.884769	26.854559	129.726791	-22.77533	23.185863	130.842239	36.460991	2.751792	130.9198	33.319813	47.159508	137.01265	34.890402	24.95565	133.966225	-80.441062	21.416076	127.718253
-36.011257	27.51512	129.681854	-23.030073	23.176336	130.792542	36.223606	2.714351	130.941193	32.982327	47.158939	136.617462	34.6029665	24.936645	133.7793275	-80.6631125	21.416027	127.8057565
-37.740398	28.306849	129.707336	-23.365292	23.025133	130.787521	35.870888	2.602766	131.097549	32.53891	47.117363	135.804398	34.204899	24.8600645	133.4509735	-80.935483	21.1902015	128.1240685
-38.898285	28.749878	129.74585	-23.555616	22.855156	130.845139	35.660561	2.485164	131.185944	32.248306	47.044327	135.132462	33.9544335	24.7647455	133.159203	-81.0656655	20.9455665	128.531075
-40.066368	29.109148	129.810455	-23.739416	22.669994	130.951614	35.477509	2.358998	131.232391	31.943527	46.956764	134.266907	33.710518	24.657881	132.749649	-81.18935	20.682107	129.153579
-41.222691	29.457628	130.015274	-23.903902	22.455038	131.067322	35.251766	2.252641	131.15831	31.644493	46.863739	133.3349	33.4481295	24.55819	132.246605	-81.2559335	20.351886	129.888039
-42.396957	29.789152	130.359512	-24.077135	22.204437	131.277832	35.051476	2.109782	131.013031	31.266954	46.734856	132.321426	33.159215	24.422319	131.6672285	-81.313485	19.986555	130.8884355
-43.506985	30.110577	130.75972	-24.276806	21.898609	131.552139	34.84375	1.99205	130.885834	30.852938	46.608242	131.303345	32.848344	24.300146	131.0945895	-81.401956	19.497072	132.0096885
-44.590187	30.42717	131.211334	-24.504829	21.569693	131.885788	34.602211	1.87268	130.795853	30.108496	46.543724	130.531647	32.3553535	24.208202	130.66375	-81.3650115	18.931184	133.107826
-46.336304	31.115139	132.15831	-24.90589	21.033714	132.525879	34.162785	1.613542	130.70163	29.379086	46.191307	129.391769	31.7709355	23.9024245	130.0466995	-81.5827155	18.1650035	135.0050585
-47.099319	31.463745	132.755081	-25.179062	20.682354	133.018112	33.848511	1.396586	130.66272	28.911394	45.940784	128.750305	31.3799525	23.668685	129.7065125	-81.7380765	17.696023	136.3297115
-47.860317	31.988192	133.403915	-25.453138	20.363949	133.470612	33.50597	1.165414	130.521484	28.441313	45.669106	128.279922	30.9736415	23.41726	129.400703	-81.8799175	17.310638	137.540521
-48.680019	32.570854	134.034531	-25.733658	20.061094	133.874741	33.103691	0.974632	130.337128	27.996862	45.446499	127.82711	30.5502765	23.2105655	129.082119	-82.0175925	16.9116225	138.667363
-49.357841	33.221851	134.563232	-26.040157	19.7785	134.160416	32.696716	0.799352	130.026489	27.527439	45.255947	127.432693	30.1120775	23.0276495	128.729591	-82.1923915	16.5293505	139.591241
-49.940865	33.914581	134.965881	-26.381462	19.545063	134.281143	32.25071	0.659574	129.528992	27.019781	45.104256	127.065765	29.6352455	22.881915	128.2973785	-82.3981695	16.208211	140.2649075
-50.447392	34.689907	135.243881	-26.746586	19.346024	134.263916	31.393311	0.767782	129.0849	26.501135	44.997414	126.654037	28.947223	22.882598	127.8694685	-82.440395	15.80945	140.6583635
-50.937283	35.92519	135.481339	-27.289471	19.155338	134.039337	30.99983	0.474857	127.841774	25.77183	44.935001	126.149094	28.38583	22.704929	126.995434	-82.964772	15.605747	141.08324
-51.068092	36.803055	135.538239	-27.658224	19.065042	133.788452	30.50625	0.415867	127.077827	25.346306	44.888676	125.874619	27.926278	22.6522715	126.476223	-83.242726	15.4778125	141.100681
-51.085579	37.714283	135.524841	-28.001514	18.993111	133.472519	29.69799	0.531906	126.475098	24.990335	44.859402	125.665092	27.3441625	22.695654	126.070095	-83.3471905	15.290568	140.874943
-50.939133	38.632092	135.439606	-28.310417	18.950615	133.120865	29.250244	0.484972	125.759659	24.702227	44.831501	125.548767	26.9762355	22.6582365	125.654213	-83.5970695	15.2429935	140.587517
-50.668697	39.513329	135.352905	-28.586283	18.910364	132.790451	28.865608	0.436944	125.146614	24.477842	44.79052	125.508224	26.671725	22.613732	125.327419	-83.844291	15.206996	140.253483
-50.160557	40.340691	135.335159	-28.813707	18.898863	132.547302	28.5334	0.405345	124.628891	24.320135	44.785709	125.5784	26.4267675	22.595527	125.1036455	-84.0541815	15.202199	139.9909585
-49.526058	41.16074	135.419769	-28.997627	18.905506	132.395721	28.260834	0.384042	124.191223	24.228678	44.783394	125.688171	26.244756	22.583718	124.939697	-84.24001	15.227294	139.851745
-48.256344	42.258801	135.501801	-29.227057	18.968016	132.27446	27.89867	0.325439	123.720406	24.127193	44.744553	125.870514	26.0129315	22.534996	124.79546	-84.4670455	15.401036	139.75346
-47.24752	42.941299	135.530228	-29.387691	19.040697	132.237991	27.625093	0.257337	123.458694	24.109264	44.684437	125.982307	25.8671785	22.470887	124.7205005	-84.6425605	15.610507	139.7554815
-46.109261	43.550293	135.575287	-29.546564	19.109198	132.259964	27.350422	0.196606	123.296928	24.026089	44.622517	126.021896	25.6882555	22.4095615	124.659412	-84.7813835	15.8088345	139.860516
-44.846668	44.051758	135.637695	-29.703188	19.173832	132.329483	27.104305	0.162447	123.159409	23.931908	44.587429	126.10022	25.5181065	22.374938	124.6298145	-84.9244825	15.972726	140.0291515
-43.493359	44.519363	135.630768	-29.86047	19.234583	132.398911	26.889244	0.126706	123.08004	23.839197	44.552231	126.266037	25.3642205	22.3394685	124.6730385	-85.0851605	16.1296975	140.1247835
-42.014305	44.897907	135.587051	-30.009151	19.271463	132.496796	26.710379	0.066032	123.132828	23.777201	44.500038	126.440071	25.24379	22.283035	124.7864495	-85.262092	16.259891	140.2071425
-40.398323	45.157909	135.442398	-30.137173	19.305103	132.589294	26.581224	-0.044562	123.255089	23.781223	44.40173	126.683189	25.1812235	22.178584	124.969139	-85.4555695	16.431622	140.209449
-37.746437	45.468788	135.137405	-30.291908	19.3981	132.619293	26.41016	-0.250479	123.494865	23.92934	44.230225	127.113045	25.16975	21.989873	125.303955	-85.753566	16.806327	139.934631
-35.832397	45.557724	134.808884	-30.383297	19.478863	132.536026	26.338434	-0.398142	123.813309	24.123583	44.089821	127.508926	25.2310085	21.8458395	125.6611175	-85.9976025	17.1118865	139.4109345
-33.836868	45.567245	134.545532	-30.464836	19.581669	132.493439	26.322975	-0.526084	124.227592	24.369549	43.96059	128.121918	25.346262	21.717253	126.174755	-86.275934	17.446085	138.812123
-31.715363	45.448921	134.533325	-30.508678	19.653656	132.566193	26.315998	-0.614954	124.820038	24.643959	43.895428	128.921432	25.4799785	21.640237	126.870735	-86.4973345	17.667075	138.261651
-29.531332	45.217953	134.777374	-30.548248	19.710712	132.770508	26.388296	-0.72493	125.474213	24.952982	43.818451	129.993546	25.670639	21.5467605	127.7338795	-86.767135	17.8746635	137.8071365
-27.218918	44.815029	135.306885	-30.567022	19.744654	133.121521	26.451233	-0.844755	126.17955	25.599756	43.640842	131.168274	26.0254945	21.3980435	128.673912	-87.1595385	18.0912645	137.56913
-24.887341	44.262566	136.058945	-30.592489	19.793831	133.558578	26.538065	-0.950078	126.970505	25.98045	43.602791	132.593582	26.2592575	21.3263565	129.7820435	-87.4442355	18.2613055	137.3351125
-21.261232	43.168575	137.380524	-30.577448	19.945557	134.214691	27.00518	-1.252386	127.980278	26.518408	43.499977	135.003052	26.761794	21.1237955	131.491665	-87.91669	18.7673185	136.937717
-18.777708	42.250496	138.23735	-30.519781	20.095825	134.613388	27.175692	-1.254764	128.77655	26.875469	43.471081	136.610046	27.0255805	21.1081585	132.693298	-88.0651425	19.0834915	136.533478
-16.367985	41.215904	138.957184	-30.460373	20.282499	134.851074	27.311665	-1.212816	129.538803	27.207571	43.448372	138.205688	27.259618	21.117778	133.8722455	-88.180364	19.44722	135.8299025
-13.893967	40.063282	139.394028	-30.359354	20.548756	134.934265	27.51965	-1.122096	130.275589	27.441969	43.434967	139.682922	27.4808095	21.1564355	134.9792555	-88.1995175	19.9410765	134.8892745
-11.496778	38.777744	139.718811	-30.254021	20.853462	134.881958	27.790611	-1.038104	131.161316	27.673182	43.494167	140.964371	27.7318965	21.2280315	136.0628435	-88.2399385	20.4788925	133.7010725
-9.136062	37.33709	139.756088	-30.116602	21.184378	134.649872	28.070196	-0.932433	132.043091	27.859846	43.581627	142.118683	27.965021	21.324597	137.080887	-88.198225	21.044159	132.218857
-6.758156	35.745708	139.642761	-29.932674	21.551933	134.361465	28.433912	-0.83167	132.993546	28.00873	43.755424	143.024399	28.221321	21.461877	138.0089725	-88.086669	21.641989	130.7139575
-3.366803	33.041901	139.378082	-29.542219	22.043381	133.733063	29.12196	-0.717588	134.608475	28.294083	44.112637	144.09964	28.7080215	21.6975245	139.3540575	-87.7924595	22.3892375	128.1120685
-1.228936	31.006224	139.173645	-29.179012	22.283199	133.196396	29.639275	-0.679558	135.655975	28.485664	44.318672	144.595215	29.0624695	21.819557	140.125595	-87.4204935	22.746841	126.267197
0.785088	28.765675	138.920212	-28.738075	22.418877	132.61026	30.220345	-0.683716	136.696442	28.749371	44.524487	144.879242	29.484858	21.9203855	140.787842	-86.961008	22.9173685	124.432678
2.729344	26.341423	138.664993	-28.248947	22.478531	131.939514	30.802896	-0.734186	137.648193	29.086468	44.673271	144.991302	29.944682	21.9695425	141.3197475	-86.442576	22.9875195	122.5592805
4.443695	23.774956	138.471863	-27.721045	22.483723	131.275604	31.347729	-0.788285	138.463943	29.387102	44.782631	144.890564	30.3674155	21.997173	141.6772535	-85.8095055	22.970273	120.8739545
5.980643	21.089537	138.26149	-27.200916	22.442461	130.650284	31.908945	-0.850249	139.189117	29.770943	44.900475	144.606491	30.839944	22.025113	141.897804	-85.241776	22.859809	119.402764
7.35291	18.293209	138.12825	-26.693052	22.357981	130.047684	32.427643	-0.889634	139.82399	30.158001	45.001606	144.142441	31.292822	22.055986	141.9832155	-84.678926	22.659976	118.1121525
8.929755	13.973469	138.040665	-26.049297	22.155066	129.173492	33.050804	-0.882422	140.552872	30.634132	45.070019	143.234726	31.842468	22.0937985	141.893799	-83.941062	22.2163335	116.453185
9.665091	10.997662	138.045441	-25.681574	22.0236	128.676712	33.426563	-0.880925	140.896194	30.925714	45.092846	142.521225	32.1761385	22.1059605	141.7087095	-83.5392865	21.9412395	115.6447145
9.453959	8.761666	137.803833	-25.333496	21.887346	128.268723	33.72546	-0.874077	141.134888	31.240955	45.094566	141.800278	32.4832075	22.1102445	141.467583	-83.1501995	21.6644475	115.069863
8.560097	6.83756	137.445526	-25.006353	21.789444	127.972939	33.98505	-0.873189	141.215591	31.58634	45.063213	141.184174	32.785695	22.095012	141.1998825	-82.798401	21.483876	114.7459955
7.560016	4.906868	136.942566	-24.720383	21.72275	127.810356	34.229019	-0.89083	141.204208	31.901022	45.012974	140.646942	33.0650205	22.061072	140.925575	-82.5057865	21.384428	114.695137
6.330365	2.992074	136.437531	-24.451895	21.667179	127.752098	34.455215	-0.921838	141.098328	32.222286	44.956528	140.275085	33.3387505	22.017345	140.6867065	-82.2425405	21.317013	114.8174895
4.830186	1.173047	135.925003	-24.227171	21.683594	127.808037	34.693611	-0.966475	140.872055	32.510574	44.89669	140.037018	33.6020925	21.9651075	140.4545365	-82.0564345	21.4020805	115.1615375
2.249304	-1.482651	134.915222	-24.001631	21.88645	128.050858	34.932293	-0.925785	140.458542	32.891609	44.870724	139.784912	33.911951	21.9724695	140.121727	-81.915213	21.8004305	115.979989
0.30061	-3.168215	134.196854	-23.936222	22.127043	128.228699	34.994915	-0.854911	140.186493	33.078869	44.906063	139.649353	34.036892	22.025576	139.917923	-81.909336	22.22851	116.539475
-1.926327	-4.828288	133.413971	-23.907387	22.382719	128.409149	35.058002	-0.74154	139.864075	33.188267	44.989319	139.582092	34.1231345	22.1238895	139.7230835	-81.9379085	22.6415485	117.0952145
-4.321951	-6.34733	132.623764	-23.876524	22.638262	128.628922	35.089718	-0.610172	139.53952	33.278881	45.07687	139.502945	34.1842995	22.233349	139.5212325	-81.9373475	23.043175	117.7366115
-6.818108	-7.904251	131.783813	-23.821901	22.883678	128.868546	35.155888	-0.490072	139.148636	33.397518	45.183693	139.366013	34.276703	22.3468105	139.2573245	-81.920505	23.4205455	118.4797675
-9.550849	-9.423374	131.015533	-23.736616	23.067711	129.04129	35.256256	-0.317425	138.699936	33.492973	45.2826	139.124878	34.3746145	22.4825875	138.912407	-81.8478465	23.6528345	119.170173
-12.497694	-10.913895	130.498047	-23.652359	23.22065	129.17627	35.39101	-0.138254	138.258347	33.572582	45.418636	138.671692	34.481796	22.640191	138.4650195	-81.786514	23.801109	119.8875205
-17.232119	-13.107244	130.350891	-23.495289	23.27574	129.270142	35.598701	0.140303	137.650558	33.647476	45.52544	137.490845	34.6230885	22.8328715	137.5707015	-81.6136665	23.7186085	120.9695825
-20.743275	-14.455766	130.865784	-23.436098	23.180889	129.30101	35.697067	0.262225	137.353287	33.615574	45.507778	136.355453	34.6563205	22.8850015	136.85437	-81.5285165	23.4767765	121.74765
NaN	NaN	NaN	-23.400484	22.987738	129.355759	35.765255	0.313686	137.170547	33.542652	45.419239	135.008118	34.6539535	22.8664625	136.0893325	-81.4549215	23.1090135	122.6221855
NaN	NaN	NaN	-23.377728	22.71047	129.516327	35.773804	0.294473	136.985199	33.406219	45.187614	133.640427	34.5900115	22.7410435	135.312813	-81.3454675	22.6798965	123.719841
NaN	NaN	NaN	-23.374519	22.356745	129.802399	35.773617	0.225454	136.794937	33.240585	44.902538	132.349487	34.507101	22.563996	134.572212	-81.256139	22.149494	125.032586
NaN	NaN	NaN	-23.366129	21.936615	130.228455	35.793056	0.069162	136.515289	33.064548	44.59034	131.394394	34.428802	22.329751	133.9548415	-81.16106	21.543479	126.5020685
NaN	NaN	NaN	-23.415455	21.458179	130.738205	35.7915	-0.152149	136.124084	32.875927	44.328033	130.722351	34.3337135	22.087942	133.4232175	-81.1646235	20.828416	128.0531925
NaN	NaN	NaN	-23.466478	20.749109	131.443512	35.720146	-0.391247	135.302444	32.275764	44.109482	129.958298	33.997955	21.8591175	132.630371	-80.930911	19.6391005	130.256653
NaN	NaN	NaN	-23.456152	20.356215	131.812775	35.687572	-0.496251	134.513153	32.046581	43.963039	129.521347	33.8670765	21.733394	132.01725	-80.7793805	18.979036	131.6083
NaN	NaN	NaN	-23.429873	20.035372	132.061157	35.63765	-0.58792	133.749588	31.87541	43.851326	129.029663	33.75653	21.631703	131.3896255	-80.616276	18.439041	132.7326885
NaN	NaN	NaN	-23.419983	19.789202	132.202774	35.555653	-0.646212	132.99704	31.689775	43.77388	128.536514	33.622714	21.563834	130.766777	-80.46268	18.01457	133.638771
NaN	NaN	NaN	-23.403431	19.583315	132.288605	35.461029	-0.651668	132.276474	31.52306	43.722038	128.176102	33.4920445	21.535185	130.226288	-80.2989065	17.631445	134.350922
-51.699406	-5.280168	134.901566	-23.390657	19.416962	132.410599	35.425209	-0.679565	131.643799	31.414991	43.704849	127.971176	33.4201	21.512642	129.8074875	-80.201414	17.321282	135.0137105
-52.537189	-2.753784	134.816574	-23.404015	19.24284	132.557541	35.392811	-0.722677	131.18306	31.284777	43.682983	127.876045	33.338794	21.480153	129.5295525	-80.146824	17.005527	135.5855295
-53.708958	1.209998	134.821579	-23.4839	19.03219	132.879364	35.249008	-0.775588	130.694214	31.10334	43.657391	127.947975	33.176174	21.4409015	129.3210945	-80.143974	16.6234785	136.4376335
-54.44389	3.917768	135.017532	-23.569864	18.927311	133.119583	35.140553	-0.797211	130.459503	30.996578	43.658276	128.081787	33.0685655	21.4305325	129.270645	-80.2082935	16.4240895	136.968521
-55.106186	6.653975	135.134857	-23.653334	18.830221	133.324097	34.991871	-0.823144	130.260406	30.876743	43.665703	128.21991	32.934307	21.4212795	129.240158	-80.240975	16.2391625	137.408036
-55.768436	9.434122	135.02179	-23.744612	18.736277	133.455795	34.856396	-0.803533	130.036133	30.78602	43.688938	128.334061	32.821208	21.4427025	129.185097	-80.310432	16.0298515	137.726493
-56.252716	12.383749	135.013229	-23.795362	18.668388	133.500931	34.777615	-0.796282	129.794388	30.708542	43.727314	128.4021	32.7430785	21.465516	129.098244	-80.3338025	15.87126	137.903618
-56.657238	15.323575	134.981766	-23.833538	18.610405	133.452744	34.69574	-0.760366	129.549301	30.637806	43.774124	128.419724	32.666773	21.506879	128.9845125	-80.333849	15.713931	137.9209755
-56.73008	18.561131	134.729721	-23.84071	18.563084	133.342194	34.663166	-0.71223	129.303085	30.594257	43.830471	128.444687	32.6287115	21.5591205	128.873886	-80.3101315	15.5670475	137.810502
-57.206554	22.615116	134.664383	-23.848949	18.517687	133.0905	34.611019	-0.627441	128.971558	30.555153	43.950104	128.53685	32.583086	21.6613315	128.754204	-80.280984	15.3740425	137.426796
-57.274746	25.459555	134.590805	-23.861111	18.510746	132.928497	34.565659	-0.593357	128.748566	30.535709	44.024269	128.578217	32.550684	21.715456	128.6633915	-80.272906	15.306036	137.1936025
-57.208626	28.383823	134.50293	-23.870129	18.492853	132.772324	34.536041	-0.568758	128.537338	30.515532	44.083996	128.581436	32.5257865	21.757619	128.559387	-80.2660445	15.228087	136.985261
-56.982582	31.255775	134.470551	-23.892628	18.470455	132.624008	34.480141	-0.524752	128.299789	30.489019	44.130444	128.588943	32.48458	21.802846	128.444366	-80.269836	15.138064	136.80365
-56.814224	34.088554	134.25148	-23.935928	18.428085	132.451294	34.426056	-0.462534	128.035217	30.432013	44.190807	128.615341	32.4290345	21.8641365	128.325279	-80.3008905	14.9920335	136.577309
-56.534492	36.894703	134.308472	-23.993061	18.368811	132.233337	34.376518	-0.410781	127.796638	30.354326	44.245514	128.671661	32.365422	21.9173665	128.2341495	-80.351544	14.8202555	136.2325245
-56.109341	39.629601	134.418976	-24.059469	18.280014	132.018967	34.32053	-0.376984	127.559746	30.286158	44.264339	128.779572	32.303344	21.9436775	128.169659	-80.422282	14.6163505	135.868275
NaN	NaN	NaN	-24.125992	18.06819	131.740921	34.262867	-0.371642	127.276184	30.20606	44.239906	129.07309	32.2344635	21.934132	128.174637	-80.4864475	14.202248	135.307205
NaN	NaN	NaN	-24.189156	17.920897	131.606918	34.232033	-0.386166	127.131943	30.172661	44.210495	129.403442	32.202347	21.9121645	128.2676925	-80.580659	13.9296295	134.9461435
NaN	NaN	NaN	-24.220783	17.769962	131.517487	34.229885	-0.387827	127.010193	30.153439	44.190548	129.76799	32.191662	21.9013605	128.3890915	-80.633228	13.6385635	134.6458825
NaN	NaN	NaN	-24.26111	17.623199	131.419983	33.941185	-0.211306	127.0793	30.146021	44.178516	130.105621	32.043603	21.983605	128.5924605	-80.565823	13.262793	134.2475055
NaN	NaN	NaN	-24.324211	17.484341	131.280563	33.945999	-0.226989	126.968071	30.137587	44.139671	130.465729	32.041793	21.956341	128.7169	-80.690215	13.012341	133.844226
NaN	NaN	NaN	-24.386559	17.398014	131.074829	33.938358	-0.24238	126.849602	30.410496	43.992821	130.760681	32.174427	21.8752205	128.8051415	-80.947545	12.9208075	133.3445165
-46.980244	52.83997	135.689346	-24.443192	17.335901	130.821213	33.935989	-0.222482	126.754593	30.147964	44.082718	131.168152	32.0419765	21.930118	128.9613725	-80.9283605	12.741684	132.6810535
-44.270554	51.302612	134.964203	-24.480679	17.357101	130.283768	33.983173	-0.175694	126.56282	30.474054	43.98304	131.465942	32.2286135	21.903673	129.014381	-81.1899715	12.810529	131.553155
-42.386292	50.217289	134.309845	-24.447372	17.481216	129.873627	34.013416	-0.152104	126.45137	30.272282	44.106071	131.640259	32.142849	21.9769835	129.0458145	-81.037593	12.9854485	130.7014395
-40.415791	48.996105	133.616074	-24.420347	17.602625	129.447311	34.034351	-0.138446	126.375732	30.359442	44.115398	131.601715	32.1968965	21.988476	128.9887235	-81.0375905	13.216774	129.9058985
-38.634769	47.766808	132.82048	-24.395266	17.796726	128.956879	34.083073	-0.151282	126.261101	30.468746	44.093376	131.630447	32.2759095	21.971047	128.945774	-81.0664415	13.622405	128.967984
-36.863285	46.439438	131.830643	-24.366165	17.951584	128.482727	34.104725	-0.169433	126.250671	30.542904	44.099548	131.523941	32.3238145	21.9650575	128.887306	-81.0561445	13.9381105	128.078148
-35.138874	44.928886	131.207352	-24.347031	18.060581	128.078369	34.126629	-0.188389	126.235519	30.907303	43.98925	131.346375	32.516966	21.9004305	128.790947	-81.211028	14.2207315	127.365791
-33.401707	43.300098	130.522675	-24.298809	18.196697	127.728477	34.161388	-0.214644	126.232162	30.714157	44.076134	131.457031	32.4377725	21.930745	128.8445965	-81.0353905	14.462649	126.6123575
-30.911478	40.644619	129.641403	-24.309193	18.32966	127.487396	34.155731	-0.305117	126.303398	30.753693	44.06712	131.243408	32.454712	21.8810015	128.773403	-81.073098	14.7783185	126.201389
-29.307955	38.70612	129.37677	-24.307364	18.362911	127.546539	34.1399	-0.323888	126.218307	31.04063	43.923698	131.033569	32.590265	21.799905	128.625938	-81.204993	14.925917	126.46714
-27.744091	36.625668	129.338593	-24.331635	18.398705	127.728142	34.098656	-0.343431	126.185799	30.745756	44.012497	131.046387	32.422206	21.834533	128.616093	-81.085476	14.962877	126.840191
-26.224476	34.465717	129.213058	-24.44043	18.46776	127.978539	33.993526	-0.365209	126.167023	30.966631	43.870758	130.914795	32.4800785	21.7527745	128.540909	-81.3609385	15.1827455	127.416169
-24.759315	32.239513	129.130005	-24.516886	18.539017	128.157623	33.864552	-0.354559	126.229416	30.900249	43.85017	130.844742	32.3824005	21.7478055	128.537079	-81.4161725	15.3302285	127.778167
-23.334181	29.907734	129.061584	-24.628689	18.699688	128.453476	33.760365	-0.366945	126.391243	30.829447	43.850494	130.730011	32.294906	21.7417745	128.560627	-81.552284	15.6576015	128.346325
-21.844797	27.529821	128.864578	-24.699467	18.869106	128.731613	33.66383	-0.403961	126.615295	30.488609	43.960468	130.674286	32.0762195	21.7782535	128.6447905	-81.4751535	15.9599585	128.8184355
-19.7265	23.822021	128.824692	-24.746218	19.167013	129.191406	33.546242	-0.460421	127.0877	30.453411	43.988529	130.385452	31.9998265	21.764054	128.736576	-81.4922625	16.569972	129.646236
-18.297955	21.248522	128.804916	-24.780636	19.326435	129.493774	33.775715	-0.688141	127.248421	30.725012	43.878719	130.185562	32.2503635	21.595289	128.7169915	-81.8116355	17.057581	130.2705565
-16.934862	18.619518	128.926971	-24.80703	19.436131	129.792892	33.713158	-0.765156	127.561096	30.408691	43.952347	130.181091	32.0609245	21.5935955	128.8710935	-81.6749845	17.2786665	130.7146905
-15.583408	15.958734	129.062836	-24.865913	19.507006	130.056427	33.614464	-0.879256	127.854446	30.358585	43.874168	130.006683	31.9865245	21.497456	128.9305645	-81.7183505	17.516556	131.1822895
-14.228493	13.213685	129.188568	-24.972042	19.582064	130.313416	33.470951	-1.028542	128.171783	30.297464	43.748127	129.821381	31.8842075	21.3597925	128.996582	-81.8282915	17.8043355	131.63025
-12.959987	10.473948	129.483109	-25.096052	19.641418	130.543915	33.326576	-1.193195	128.57309	30.230766	43.596355	129.681168	31.778671	21.20158	129.127129	-81.970775	18.081256	131.960701
-11.62583	7.646975	129.655914	-25.232002	19.656076	130.746979	33.190655	-1.351777	129.002075	30.1779	43.437805	129.721588	31.6842775	21.043014	129.3618315	-82.1482815	18.269138	132.1321265
-9.77422	3.496259	130.106689	-25.430691	19.682274	131.034607	32.936562	-1.561108	129.766983	30.200413	43.234665	130.036438	31.5684875	20.8367785	129.9017105	-82.4298695	18.5277695	132.1675035
-8.506368	0.694113	130.470886	-25.524649	19.725431	131.242676	32.827869	-1.697508	130.373978	30.250336	43.137722	130.483353	31.5391025	20.720107	130.4286655	-82.5884005	18.730755	132.0566865
-7.32464	-2.064914	130.888107	-25.587994	19.780277	131.486771	32.778973	-1.794591	131.05069	30.597874	42.951878	130.999374	31.6884235	20.5786435	131.025032	-82.8644115	18.9819105	131.94851
-6.082328	-4.832732	131.375702	-25.603003	19.840681	131.801407	32.7621	-1.856321	131.758041	30.716356	42.911034	131.696732	31.739228	20.5273565	131.7273865	-82.945234	19.1540055	131.8754275
-4.896108	-7.590878	132.000427	-25.565046	19.868496	132.172852	32.794266	-1.938828	132.496552	30.906178	42.887703	132.431046	31.850222	20.4744375	132.463799	-82.980314	19.2625545	131.881905
-3.67695	-10.359814	132.564209	-25.479895	19.876448	132.576309	32.888367	-2.067575	133.216644	31.112783	42.803169	133.11055	32.000575	20.367797	133.163597	-82.960365	19.385099	131.989021
-2.555954	-13.169312	133.205276	-25.357321	19.870029	132.949371	33.017757	-2.208028	133.890717	31.354921	42.73682	133.738876	32.186339	20.264396	133.8147965	-82.900981	19.475662	132.0839455
-2.132774	-16.635817	134.344147	-25.234104	19.832439	133.453583	33.241604	-2.414633	134.765594	31.642607	42.652763	134.440475	32.4421055	20.119065	134.6030345	-82.9103135	19.545813	132.3041315
-4.253899	-17.496052	134.742172	-25.196167	19.791061	133.724365	33.367298	-2.523391	135.250076	31.75025	42.592892	134.767761	32.558774	20.0347505	135.0089185	-82.951108	19.5473715	132.4398115
NaN	NaN	NaN	-25.192249	19.726887	133.945602	33.486794	-2.621719	135.669296	31.811501	42.522987	135.07193	32.6491475	19.950634	135.370613	-83.0336455	19.50314	132.520591
NaN	NaN	NaN	-25.187397	19.614603	134.139603	33.614479	-2.742515	136.044876	31.863447	42.409389	135.380936	32.738963	19.833437	135.712906	-83.113757	19.395769	132.5663
-9.792798	-17.693512	135.530914	-25.169596	19.439087	134.313019	33.724491	-2.910156	136.41095	31.940046	42.259975	135.705856	32.8322685	19.6749095	136.058403	-83.1714605	19.2032645	132.567635
-11.471383	-17.508631	135.47905	-25.178946	19.237509	134.467575	33.81599	-3.084175	136.760025	32.032143	42.093761	136.073822	32.9240665	19.504793	136.4169235	-83.2819585	18.970225	132.5182265
-13.232647	-17.260139	135.45491	-25.198729	18.983583	134.545822	33.880085	-3.312765	137.142761	32.09259	41.891373	136.477631	32.9863375	19.289304	136.810196	-83.3837955	18.677862	132.281448
-15.986034	-16.799534	135.373596	-25.254063	18.500502	134.545563	33.969471	-3.707163	137.630142	32.125599	41.448273	137.064163	33.047535	18.870555	137.3471525	-83.555661	18.130449	131.7439735
-17.752972	-16.54141	135.101868	-25.272182	18.153971	134.493515	34.027859	-4.075634	137.863129	32.103024	41.086323	137.312012	33.0654415	18.5053445	137.5875705	-83.6098055	17.8025975	131.3994595
-19.656384	-16.240627	134.893219	-25.295044	17.778782	134.417114	34.067875	-4.570913	138.030212	32.082733	40.646076	137.360611	33.075304	18.0375815	137.6954115	-83.665392	17.5199825	131.1388165
-21.664858	-15.92653	134.951859	-25.275955	17.347277	134.337097	34.071068	-5.096809	138.045959	32.08379	40.116318	137.180969	33.077429	17.5097545	137.613464	-83.629339	17.1847995	131.06073
-23.616323	-15.646204	134.843414	-25.211958	16.882982	134.250336	34.071632	-5.617205	137.954361	32.084488	39.557865	136.819061	33.07806	16.97033	137.386711	-83.501976	16.795634	131.113961
-25.693449	-15.284938	134.914841	-25.138367	16.411774	134.178513	34.09922	-6.097345	137.764893	32.078789	39.022045	136.346298	33.0890045	16.46235	137.0555955	-83.3657385	16.361198	131.3014305
-27.814478	-14.846203	135.028595	-25.087557	15.957106	134.10675	34.143375	-6.509653	137.540848	32.038239	38.548107	135.862762	33.090807	16.019227	136.701805	-83.265921	15.894985	131.511695
-31.057695	-14.046658	135.08284	-25.071985	15.35645	134.024506	34.113426	-7.013173	137.29039	31.924149	37.981598	135.206619	33.0187875	15.4842125	136.2485045	-83.1627575	15.2286875	131.8005075
-33.212574	-13.415456	134.974884	-25.109526	15.018608	134.014481	34.090309	-7.266831	137.106583	31.807566	37.666737	134.840698	32.9489375	15.199953	135.9736405	-83.1679895	14.837263	132.0553215
-35.473961	-12.666842	134.949844	-25.130108	14.705197	134.000153	34.079361	-7.482976	136.958908	31.704399	37.399944	134.552063	32.89188	14.958484	135.7554855	-83.152096	14.45191	132.2448205
-37.722515	-11.788658	134.841003	-25.129393	14.414994	134.004089	34.074558	-7.662714	136.746841	31.638935	37.199196	134.29248	32.8567465	14.768241	135.5196605	-83.1155325	14.061747	132.4885175
-39.905151	-10.869809	134.660156	-25.101074	14.168622	134.060303	34.079247	-7.829568	136.494522	31.604275	37.051373	134.023773	32.841761	14.6109025	135.2591475	-83.043909	13.7263415	132.8614585
-42.174122	-9.794107	134.717026	-25.035948	13.963996	134.241898	34.117287	-7.959864	136.121109	31.589512	36.949608	133.694427	32.8533995	14.494872	134.907768	-82.9252955	13.43312	133.576028
-44.386921	-8.605717	134.989288	-24.930611	13.784595	134.550308	34.16835	-7.986264	135.610931	31.559383	36.884251	133.35202	32.8638665	14.4489935	134.4814755	-82.7250885	13.1201965	134.6191405
-47.622967	-6.686441	135.754257	-24.685577	13.542583	135.206909	34.299889	-7.942609	134.640579	31.528893	36.862518	132.743942	32.914391	14.4599545	133.6922605	-82.285545	12.6252115	136.7215575
-49.757595	-5.270354	136.668808	-24.504147	13.381444	135.766983	34.328671	-7.910222	133.884689	31.459311	36.846783	132.308777	32.893991	14.4682805	133.096733	-81.902285	12.2946075	138.437233
-51.760323	-3.804681	137.681274	-24.297707	13.265385	136.38562	34.369747	-7.89012	133.168442	31.407785	36.86795	131.853867	32.888766	14.488915	132.5111545	-81.48418	12.041855	140.2600855
-53.718811	-2.253344	138.819534	-24.113798	13.166542	136.960144	34.368629	-7.842078	132.565323	31.368893	36.889061	131.472519	32.868761	14.5234915	132.018921	-81.096357	11.8095925	141.901367
-55.622829	-0.647981	139.879791	-23.990894	13.07381	137.435333	34.291008	-7.82636	132.080688	31.309498	36.881248	131.177246	32.800253	14.527444	131.628967	-80.782041	11.620176	143.241699
-57.427299	0.966971	140.755386	-23.904551	12.990138	137.805359	34.24826	-7.855623	131.750702	31.229773	36.892109	130.89946	32.7390165	14.518243	131.325081	-80.5481185	11.462033	144.285637
-59.165318	2.679174	141.168701	-23.877008	12.876499	137.991516	34.165653	-7.934061	131.449753	31.176762	36.837334	130.701508	32.6712075	14.4516365	131.0756305	-80.4252235	11.3013615	144.9074015
-61.681198	5.289999	141.411301	-23.90605	12.619885	137.852646	33.98415	-8.174131	131.04361	31.112892	36.579548	130.318634	32.548521	14.2027085	130.681122	-80.360621	11.0370615	145.02417
-63.296806	6.984311	141.192322	-23.970131	12.430621	137.506393	33.878483	-8.390431	130.77832	31.079929	36.338226	130.030197	32.479206	13.9738975	130.4042585	-80.419468	10.8873445	144.6085275
-64.743217	8.736186	140.787918	-24.044722	12.211592	137.048187	33.731907	-8.633373	130.484085	31.004787	36.047333	129.757385	32.368347	13.70698	130.120735	-80.457791	10.716204	143.975639
-66.08828	10.589287	140.401428	-24.101734	11.99391	136.606522	33.589706	-8.929148	130.236053	30.974483	35.749958	129.418503	32.2820945	13.410405	129.827278	-80.4855625	10.577415	143.385766
NaN	NaN	NaN	-24.113359	11.814494	136.227509	33.441849	-9.208853	129.95903	30.985891	35.46487	129.21376	32.21387	13.1280085	129.586395	-80.440588	10.5009795	142.868623
NaN	NaN	NaN	-24.109871	11.673381	135.964569	33.327892	-9.516865	129.71843	31.038412	35.195015	129.116959	32.183152	12.839075	129.4176945	-80.402894	10.507687	142.5114435
NaN	NaN	NaN	-24.096722	11.570098	135.784332	33.250351	-9.792192	129.513229	31.165657	34.963192	129.090683	32.208004	12.5855	129.301956	-80.401448	10.554696	142.266708
-63.351624	15.25001	138.920029	-24.081371	11.547727	135.620819	33.080067	-10.08838	129.211624	31.335714	34.650444	129.181808	32.2078905	12.281032	129.196716	-80.3706325	10.814422	142.044922
-61.717449	15.987597	138.704956	-24.085657	11.612485	135.551758	32.951736	-10.177876	128.991898	31.446625	34.561394	129.203125	32.1991805	12.191759	129.0975115	-80.3704945	11.033211	142.0060045
-59.932613	16.643772	138.652008	-24.093115	11.755243	135.513336	32.833992	-10.185843	128.787155	31.504118	34.549355	129.239334	32.169055	12.181756	129.0132445	-80.355285	11.32873	142.0134275
-58.162922	17.353081	138.382538	-24.088989	11.90379	135.498016	32.764847	-10.170004	128.671738	31.548262	34.558861	129.342072	32.1565545	12.1944285	129.006905	-80.3345325	11.6131515	141.989127
-56.253315	17.999475	138.117279	-24.101353	12.043138	135.495438	32.728531	-10.167671	128.65625	31.644928	34.575016	129.478638	32.1867295	12.2036725	129.067444	-80.3894355	11.8826035	141.923432
-54.215611	18.612753	137.745239	-24.089697	12.187431	135.402496	32.700741	-10.203627	128.665436	31.791889	34.543861	129.656128	32.246315	12.170117	129.160782	-80.425709	12.204745	141.64421
-52.19397	19.209225	137.146729	-24.084543	12.301859	135.203735	32.696835	-10.297197	128.678223	31.910341	34.469585	129.718643	32.303588	12.086194	129.198433	-80.472674	12.517524	141.209037
-48.963024	20.000891	135.825974	-24.053509	12.389703	134.502548	32.703072	-10.59368	128.674438	32.107796	34.161827	129.609116	32.405434	11.7840735	129.141777	-80.512452	12.9953325	139.863319
-46.745449	20.521988	134.667816	-24.030567	12.398211	133.839584	32.67915	-10.842474	128.662506	32.254375	33.911335	129.423248	32.4667625	11.5344305	129.042877	-80.5278965	13.2619915	138.636291
-44.473507	21.005621	133.476776	-24.041117	12.379951	133.151001	32.633247	-11.056475	128.722458	32.361931	33.697395	129.110931	32.497589	11.32046	128.9166945	-80.579823	13.439442	137.3853075
-42.134422	21.451519	132.474411	-24.029894	12.34366	132.541214	32.633099	-11.268998	128.820175	32.454605	33.499424	128.894638	32.543852	11.115213	128.8574065	-80.60364	13.572107	136.2250215
-39.744598	21.902538	131.640839	-24.012592	12.334893	132.110535	32.681877	-11.429012	128.972015	32.590591	33.356796	128.843872	32.636234	10.963892	128.9079435	-80.661418	13.705894	135.3131265
-37.259693	22.331619	131.07663	-23.934647	12.34219	131.775589	32.754311	-11.514321	129.155182	32.786324	33.277275	128.820755	32.7703175	10.881477	128.9879685	-80.6396115	13.802903	134.5632095
-34.778397	22.786396	130.531509	-23.857691	12.388986	131.420868	32.839466	-11.52519	129.246597	33.036953	33.287621	129.010757	32.9382095	10.8812155	129.128677	-80.6535915	13.8967565	133.713059
-30.968206	23.567953	129.866165	-23.711664	12.73014	130.851334	32.962841	-11.215425	129.154266	33.415386	33.620693	129.423447	33.1891135	11.202634	129.2888565	-80.6124415	14.257646	132.4138115
-28.385317	24.144768	129.540619	-23.604187	13.094439	130.455338	33.067661	-10.876982	128.984421	33.670078	33.963848	129.715881	33.3688695	11.543433	129.350151	-80.5772435	14.645445	131.560525
-25.743315	24.706915	129.343704	-23.493402	13.537063	130.07576	33.188969	-10.487823	128.722351	33.899269	34.350498	130.072601	33.544119	11.9313375	129.397476	-80.530923	15.1427885	130.754044
-23.180679	25.23708	129.160721	-23.388472	14.042568	129.777176	33.265881	-9.990907	128.514221	34.11771	34.810875	130.301453	33.6917955	12.409984	129.407837	-80.4687395	15.675152	130.146515
-20.549706	25.756109	129.145782	-23.311462	14.598948	129.632782	33.068062	-9.28304	128.440887	34.331303	35.314907	130.624786	33.6996825	13.0159335	129.5328365	-80.3226065	16.1819625	129.7327275
-17.988495	26.20199	129.258545	-23.181763	15.161867	129.488739	33.170128	-8.793895	128.342941	34.539524	35.794094	131.068634	33.854826	13.5000995	129.7057875	-80.218352	16.8236345	129.2716905
-15.426159	26.602915	129.480972	-23.107607	15.707083	129.443192	33.575268	-8.533731	128.324387	34.776634	36.250557	131.567413	34.175951	13.858413	129.9459	-80.391165	17.555753	128.940484
-11.587335	26.98831	129.852875	-23.011663	16.463793	129.517914	33.725609	-8.006302	128.728775	35.128738	36.859001	132.370224	34.4271735	14.4263495	130.5494995	-80.4504995	18.5012365	128.4863285
-9.050509	27.107924	130.131821	-22.905119	16.908611	129.531952	33.839588	-7.713725	129.007492	35.401134	37.216419	132.883484	34.620361	14.751347	130.945488	-80.430599	19.065875	128.118416
-6.593247	27.156895	130.354416	-22.824074	17.30847	129.486298	33.947636	-7.498042	129.331787	35.660572	37.51384	133.321457	34.804104	15.007899	131.326622	-80.452252	19.609041	127.645974
-4.083312	27.087963	130.545044	-22.746677	17.665825	129.456604	34.03006	-7.309682	129.642853	35.867302	37.764919	133.707779	34.948681	15.2276185	131.675316	-80.442035	20.1040315	127.237892
-1.733172	26.915382	130.817123	-22.68211	18.010235	129.499207	34.106342	-7.145847	129.92424	36.053814	37.966103	134.034378	35.080078	15.410128	131.979309	-80.444298	20.610342	127.019105
0.590391	26.69577	131.164017	-22.641653	18.344515	129.612289	34.110142	-6.948687	130.256027	36.226784	38.17746	134.292175	35.168463	15.6143865	132.274101	-80.451769	21.0746435	126.950477
2.80564	26.350746	131.570847	-22.613708	18.687811	129.768524	34.113831	-6.694539	130.532074	36.351807	38.432144	134.633698	35.232819	15.8688025	132.582886	-80.460235	21.5068195	126.954162
6.044713	25.683344	132.22023	-22.561928	19.208979	130.088211	34.158699	-6.192601	130.831711	36.454006	38.922115	135.228134	35.3063525	16.364757	133.0299225	-80.4302085	22.053201	127.1464995
8.119865	25.146589	132.648209	-22.512321	19.536392	130.385742	34.219254	-5.843815	131.000198	36.531544	39.265995	135.59523	35.375399	16.71109	133.297714	-80.400041	22.361694	127.47377
10.09962	24.50276	133.068802	-22.452295	19.847666	130.70015	34.325645	-5.491649	131.212769	36.618198	39.602238	135.927582	35.4719215	17.0552945	133.5701755	-80.3765115	22.6400375	127.8301245
12.050928	23.784758	133.439087	-22.409838	20.173157	130.9879	34.407005	-5.163776	131.528168	36.67617	39.968636	136.13208	35.5415875	17.40243	133.830124	-80.3612635	22.943884	128.145676
13.880394	23.001303	133.712616	-22.382334	20.558018	131.194321	34.500893	-4.805011	131.856476	36.711971	40.377438	136.248672	35.606432	17.7862135	134.052574	-80.3711	23.3298225	128.336068
15.657852	22.178118	133.899231	-22.393181	20.960619	131.300842	34.566624	-4.449914	132.261765	36.668957	40.812035	136.23053	35.6177905	18.1810605	134.2461475	-80.4041525	23.7401775	128.3555365
17.311926	21.250179	134.077682	-22.423134	21.30868	131.344864	34.605434	-4.087952	132.630676	36.596455	41.22282	136.146301	35.6009445	18.567434	134.3884885	-80.4472125	24.049926	128.3012395
19.659224	19.711853	134.279343	-22.504114	21.758865	131.255844	34.61581	-3.639171	133.104721	36.455418	41.734417	136.074326	35.535614	19.047623	134.5895235	-80.543842	24.470107	127.9221645
19.939104	19.207773	134.613174	-22.554157	21.977352	131.156906	34.580048	-3.442014	133.393173	36.395863	41.975258	135.982956	35.4879555	19.266622	134.6880645	-80.5962695	24.688082	127.6257475
18.440138	19.609732	134.322525	-22.576212	22.172791	131.040817	34.528893	-3.273518	133.633698	36.374031	42.17495	135.889206	35.451462	19.450716	134.761452	-80.603886	24.894866	127.320182
17.33539	19.811951	134.362366	-22.560682	22.374001	130.888641	34.5135	-3.091187	133.787354	36.406277	42.366062	135.788971	35.4598885	19.6374375	134.7881625	-80.5812525	25.1105645	126.9891195
16.186956	19.990192	134.141357	-22.507282	22.627659	130.683838	34.520164	-2.853455	133.801926	36.45705	42.612915	135.720993	35.488607	19.87973	134.7614595	-80.503171	25.375588	126.6062165
15.050314	20.202265	133.65918	-22.436501	22.959284	130.457718	34.565968	-2.567852	133.750198	36.518566	42.909992	135.571854	35.542267	20.17107	134.661026	-80.415269	25.747498	126.25441
13.819422	20.438156	133.19249	-22.35437	23.362942	130.251053	34.624191	-2.200236	133.588806	36.589432	43.280117	135.373001	35.6068115	20.5399405	134.4809035	-80.3155515	26.1859435	126.0212025
11.80432	20.711842	132.749359	-22.334179	23.945652	130.020493	34.622471	-1.538581	133.16095	36.568687	43.884583	135.167648	35.595579	21.173001	134.164299	-80.263937	26.718303	125.876687
10.367797	20.867905	132.398483	-22.398506	24.240818	129.915131	34.608444	-1.085571	132.866409	36.451294	44.275673	135.210327	35.529869	21.595051	134.038368	-80.326881	26.886585	125.791894
8.82046	20.927727	132.201218	-22.532848	24.437935	129.886703	34.556786	-0.756655	132.664688	36.262592	44.597656	135.405228	35.409689	21.9205005	134.034958	-80.475385	26.9553695	125.738448
7.24564	20.892685	132.091141	-22.727816	24.556675	129.87999	34.461449	-0.539337	132.623337	36.036907	44.816559	135.647171	35.249178	22.138611	134.135254	-80.70481	26.974739	125.624726
5.528869	20.787714	132.010925	-22.961391	24.591263	129.897568	34.292534	-0.394824	132.65744	35.786343	44.963501	135.909241	35.0394385	22.2843385	134.2833405	-80.9622205	26.8981875	125.5117955
3.7616	20.581867	131.869522	-23.209997	24.571924	129.867096	34.125481	-0.313169	132.656891	35.519947	45.074738	136.145599	34.822714	22.3807845	134.401245	-81.242708	26.7630635	125.332947
2.017491	20.311428	131.655243	-23.455774	24.535425	129.876022	33.935104	-0.224205	132.538361	35.23138	45.158356	136.284714	34.583242	22.4670755	134.4115375	-81.49479	26.6037745	125.3405065
-0.831793	19.757275	131.281509	-23.767147	24.499544	130.010147	33.71637	0.018879	132.158295	34.844372	45.254391	136.478806	34.280371	22.636635	134.3185505	-81.814665	26.362453	125.7017435
-2.698219	19.318611	131.015289	-23.943005	24.52562	130.157272	33.624077	0.26012	131.921402	34.568871	45.390991	136.585236	34.096474	22.8255555	134.253319	-81.982484	26.2256845	126.061225
-4.664356	18.815458	130.785889	-24.129162	24.60014	130.312866	33.571899	0.643865	131.750793	34.279491	45.656631	136.659607	33.925695	23.150248	134.2052	-82.184019	26.050032	126.420532
-6.714312	18.238935	130.52211	-24.310369	24.758589	130.505676	33.530472	1.091609	131.579514	33.919395	46.023212	136.734863	33.7249335	23.5574105	134.1571885	-82.3456715	25.9597675	126.8541635
-8.771501	17.57918	130.260254	-24.538395	24.998436	130.677795	33.451088	1.574528	131.444626	33.505131	46.475029	136.811447	33.4781095	24.0247785	134.1280365	-82.5548995	25.9720935	127.2275535
-10.928853	16.817192	130.197281	-24.801741	25.252998	130.861786	33.342045	2.0583	131.351227	33.086708	46.936356	136.819214	33.2143765	24.497328	134.0852205	-82.8178585	26.008668	127.6383515
-13.033366	15.986319	129.863754	-25.078493	25.479317	131.083588	33.169094	2.480972	131.298843	32.661976	47.374783	136.806961	32.915535	24.9278775	134.052902	-83.072521	26.0307565	128.114274
-16.330219	14.51082	129.726761	-25.479513	25.797081	131.530945	32.85714	3.017558	131.247864	32.121284	47.927086	136.797913	32.489212	25.472322	134.0228885	-83.448238	26.12184	129.0390015
-18.514067	13.340396	129.89415	-25.745955	25.969776	131.888229	32.632942	3.298453	131.233139	31.794634	48.197353	136.821228	32.213788	25.747903	134.0271835	-83.705698	26.191649	129.7492745
-20.628143	12.103492	129.622192	-25.993088	26.115204	132.251801	32.412853	3.547863	131.224579	31.504089	48.433846	136.835663	31.958471	25.9908545	134.030121	-83.944647	26.2395535	130.473481
-22.819218	10.698625	129.522079	-26.200317	26.239309	132.591431	32.241764	3.774448	131.22142	31.217312	48.657673	136.823196	31.729538	26.2160605	134.022308	-84.130172	26.2625575	131.160554
-25.078232	9.130177	129.631317	-26.411625	26.380285	132.929199	32.084099	3.966697	131.270676	30.970627	48.851227	136.731964	31.527363	26.408962	134.00132	-84.350613	26.351608	131.857078
-27.312174	7.470954	129.788452	-26.576752	26.537785	133.225372	31.945744	4.11116	131.424332	30.74682	49.034111	136.524933	31.346282	26.5726355	133.9746325	-84.499786	26.5029345	132.4761115
-29.564991	5.674314	130.229385	-26.717249	26.696938	133.456329	31.844463	4.204374	131.751938	30.546423	49.196148	136.142212	31.195443	26.700261	133.947075	-84.629941	26.693615	132.965583
-32.868294	2.802239	131.393845	-26.840635	26.913754	133.635773	31.823719	4.260378	132.58168	30.288219	49.389778	135.169418	31.055969	26.825078	133.875549	-84.737239	27.00243	133.395997
-35.009129	0.746059	132.396927	-26.858658	26.918257	133.613586	31.884483	4.225865	133.260086	30.132317	49.4123	134.227539	31.0084	26.8190825	133.7438125	-84.725716	27.0174315	133.4833595
-37.212448	-1.246136	133.578079	-26.811325	26.726059	133.472229	32.00407	4.10424	133.966904	30.017698	49.274559	133.126785	31.010884	26.6893995	133.5468445	-84.633534	26.7627185	133.3976135
-39.324928	-3.305804	134.791885	-26.708893	26.352602	133.220901	32.21175	3.851017	134.618988	29.957277	48.926414	132.099197	31.0845135	26.3887155	133.3590925	-84.5022995	26.3164885	133.0827095
-41.398945	-5.302719	135.712372	-26.613417	25.855494	132.876694	32.434109	3.505583	135.28653	29.666403	48.553799	131.184662	31.050256	26.029691	133.235596	-84.27709	25.681297	132.517792
-43.517277	-7.188989	136.429626	-26.47785	25.31962	132.414276	32.625134	3.203485	135.847916	29.687494	48.047195	130.222107	31.156314	25.62534	133.0350115	-84.112014	25.0139	131.7935405
-45.633934	-9.018528	137.028046	-26.315292	24.76577	131.837997	32.809967	2.940112	136.19017	29.761118	47.562809	129.313568	31.2855425	25.2514605	132.751869	-83.9161265	24.2800795	130.924125
NaN	NaN	NaN	-26.070299	24.028683	131.151001	33.142899	2.631997	136.481522	29.766973	46.795864	127.820229	31.454936	24.7139305	132.1508755	-83.595534	23.3434355	130.1511265
NaN	NaN	NaN	-25.870768	23.577763	130.916779	33.37772	2.426102	136.603409	29.791355	46.319069	127.01664	31.5845375	24.3725855	131.8100245	-83.3260735	22.7829405	130.0235335
NaN	NaN	NaN	-25.692955	23.171467	130.89386	33.576939	2.183094	136.803131	29.873526	45.87064	126.49057	31.7252325	24.026867	131.6468505	-83.1111425	22.316067	130.1408695
NaN	NaN	NaN	-25.545418	22.780474	131.045776	33.756332	1.932272	137.029053	29.989191	45.493362	126.253174	31.8727615	23.712817	131.6411135	-82.9635975	21.848131	130.4504385
-46.447613	-9.510322	139.98172	-25.421833	22.427773	131.327255	33.856983	1.677267	137.125046	30.091862	45.21851	126.305809	31.9744225	23.4478885	131.7154275	-82.8180885	21.4076575	130.9390825
-45.817486	-8.712208	139.389069	-25.361383	22.137186	131.691772	33.953781	1.439161	137.084732	30.158382	45.075436	126.535141	32.0560815	23.2572985	131.8099365	-82.7788475	21.0170735	131.5736075
-45.165585	-7.58016	139.057785	-25.31023	21.878735	132.041885	34.033142	1.274088	136.893158	30.178642	45.053883	126.871422	32.105892	23.1639855	131.88229	-82.726352	20.5934845	132.20148
-44.139095	-5.690689	137.957428	-25.266197	21.609713	132.44136	34.128223	1.084515	136.413467	30.197393	45.12915	127.460327	32.162808	23.1068325	131.936897	-82.695202	20.1125935	132.945823
-43.363522	-4.135729	137.041611	-25.19117	21.509609	132.557358	34.183113	1.066212	136.080795	30.231449	45.264435	127.880875	32.207281	23.1653235	131.980835	-82.589621	19.8538945	133.133881
-42.572163	-2.525391	136.250229	-25.123327	21.503641	132.486969	34.280102	1.12461	135.814087	30.340406	45.46117	128.412964	32.310254	23.29289	132.1135255	-82.556908	19.714392	132.8604125
-41.764534	-0.837758	134.763199	-25.059969	21.51952	132.159073	34.385365	1.211134	135.690552	30.487385	45.687923	129.021683	32.436375	23.4495285	132.3561175	-82.556313	19.5895115	131.9620285
-40.990143	1.126141	133.545883	-24.968401	21.561409	131.655334	34.441654	1.273028	135.600082	30.66124	45.891209	129.582306	32.551447	23.5821185	132.591194	-82.488249	19.5406995	130.719474
-40.185226	3.120763	132.513184	-24.869556	21.622171	131.154999	34.50922	1.252232	135.517334	30.914753	46.013237	129.998749	32.7119865	23.6327345	132.7580415	-82.4510985	19.6116075	129.5519565
-39.380844	5.311997	131.411331	-24.703194	21.6707	130.679688	34.603619	1.211761	135.392639	31.176228	46.106304	130.332977	32.8899235	23.6590325	132.862808	-82.2963115	19.6823675	128.496568
-38.246693	8.706609	129.850189	-24.404577	21.788025	130.030106	34.846294	1.222319	135.240616	31.943682	46.144051	130.667145	33.394988	23.683185	132.9538805	-82.204142	19.892865	127.1063315
-37.501572	11.086078	129.005371	-24.189817	21.856251	129.6987	35.025661	1.260826	135.117859	32.253975	46.247021	130.882416	33.639818	23.7539235	133.0001375	-82.019452	19.9585785	126.3972625
-36.837261	13.594527	128.25592	-23.985533	21.918228	129.388138	35.207615	1.264338	134.918457	32.565289	46.311184	131.052658	33.886452	23.787761	132.9855575	-81.857518	20.048695	125.7907185
-36.233444	16.189213	127.675972	-23.779688	22.007927	129.170334	35.370808	1.264557	134.640106	32.790844	46.327549	131.043213	34.080826	23.796053	132.8416595	-81.640202	20.219801	125.4990085
-35.711826	18.934404	127.345261	-23.638062	22.122095	129.069061	35.463707	1.274241	134.342407	32.962189	46.338718	130.83522	34.212948	23.8064795	132.5888135	-81.489072	20.4377105	125.5493085
-35.209332	21.700699	127.064194	-23.548517	22.231985	129.016739	35.486301	1.284136	133.959335	33.070198	46.348164	130.664642	34.2782495	23.81615	132.3119885	-81.3752835	20.64782	125.7214895
-34.888676	24.536047	127.004227	-23.518126	22.30847	129.004211	35.478821	1.284699	133.60408	33.100563	46.335629	130.617661	34.289692	23.810164	132.1108705	-81.325944	20.806776	125.8975515
-34.423294	28.87887	126.945496	-23.548956	22.380983	129.077423	35.345276	1.23286	133.076935	33.067074	46.285965	130.533463	34.206175	23.7594125	131.805199	-81.304087	21.0025535	126.349647
-34.19405	31.796274	127.026283	-23.607992	22.398573	129.105759	35.18401	1.180205	132.603836	32.73732	46.312386	130.5672	33.960665	23.7462955	131.585518	-81.176649	21.0508505	126.626
-33.901669	34.748497	127.155159	-23.676331	22.394783	129.186035	34.984051	1.12045	132.01857	32.632133	46.214138	130.360031	33.808092	23.667294	131.1893005	-81.160754	21.122272	127.1827695
-33.776318	37.773926	127.706421	-23.712597	22.415548	129.405365	34.747154	1.091214	131.21701	32.526085	46.146408	130.074493	33.6366195	23.618811	130.6457515	-81.0618135	21.212285	128.1649785
-33.630901	40.81493	128.689194	-23.749184	22.498001	129.81279	34.545151	1.106684	130.378952	32.402332	46.131786	129.783554	33.4737415	23.619235	130.081253	-80.9721095	21.376767	129.544327
-33.342384	43.850166	129.788742	-23.764816	22.591547	130.436462	34.272305	1.116905	129.603256	32.289715	46.172054	129.600204	33.28101	23.6444795	129.60173	-80.810642	21.5386145	131.271194
-33.193153	46.873714	131.486679	-23.813318	22.703209	131.272446	33.922813	1.17627	128.811844	32.164238	46.217205	129.631775	33.0435255	23.6967375	129.2218095	-80.6701615	21.7096805	133.3230825
-32.719238	51.283741	134.4897	-23.924156	22.854313	132.734177	33.386059	1.315048	127.949677	31.963175	46.319519	130.0336	32.674617	23.8172835	128.9916385	-80.522929	21.8913425	136.4767155
-32.297585	54.076504	136.635513	-24.012135	22.894915	133.705444	33.061115	1.456009	127.557884	32.134159	46.299461	130.485397	32.597637	23.877735	129.0216405	-80.621907	21.912095	138.3892475
-31.721937	56.807663	138.507813	-24.103157	22.872799	134.52681	32.790611	1.581744	127.283005	32.065453	46.36216	131.169861	32.428032	23.971952	129.226433	-80.634346	21.773646	139.827187
-31.238001	59.308613	140.532181	-24.173357	22.780823	135.099564	32.621132	1.677783	127.065468	31.991106	46.363617	131.843109	32.306119	24.0207	129.4542885	-80.652833	21.540946	140.7448395
NaN	NaN	NaN	-24.232903	22.654232	135.396454	32.524731	1.741979	126.826286	31.931358	46.350594	132.443176	32.2280445	24.0462865	129.634731	-80.6938505	21.2621775	141.158177
-30.140587	59.292156	142.479538	-24.258945	22.558369	135.485825	32.472721	1.778502	126.587463	31.892094	46.306721	132.845581	32.1824075	24.0426115	129.716522	-80.7002975	21.0741265	141.255128
-29.484787	58.193081	142.110168	-24.243298	22.4715	135.415344	32.142471	1.928296	126.534317	31.885035	46.244389	133.038574	32.013753	24.0863425	129.7864455	-80.500349	20.8566575	141.0442425
-28.29298	56.625809	141.350525	-24.166594	22.439137	135.161133	32.199005	1.816015	126.398376	32.004669	46.115524	133.072678	32.101837	23.9657695	129.735527	-80.435025	20.9125045	140.586739
-27.39015	55.543793	140.688309	-24.033283	22.426382	134.98912	32.318108	1.703474	126.364067	32.1479	46.005001	133.040497	32.233004	23.8542375	129.702282	-80.29957	20.9985265	140.275958
-26.431078	54.259438	140.100494	-23.86911	22.368935	134.845123	32.493149	1.542073	126.362099	32.332886	45.867043	132.960907	32.4130175	23.704558	129.661503	-80.1512375	21.033312	140.028743
-25.451767	52.830063	139.522903	-23.682903	22.304506	134.760178	32.653938	1.389199	126.426552	32.568291	45.700638	132.866638	32.6111145	23.5449185	129.646595	-79.9769205	21.0640935	139.873761
-24.40476	51.307701	139.06987	-23.50354	22.243225	134.742813	32.877396	1.255383	126.559853	32.792194	45.55859	132.848267	32.834795	23.4069865	129.70406	-79.841875	21.0794635	139.781566
-23.347708	49.630692	138.48082	-23.322573	22.21504	134.829742	33.115814	1.157181	126.796547	32.977276	45.478027	132.899918	33.046545	23.317604	129.8482325	-79.691691	21.112476	139.8112515
-22.242203	47.889194	138.068161	-23.186436	22.203411	135.008102	33.695347	0.921541	126.997086	33.130966	45.44442	133.045746	33.4131565	23.1829805	130.021416	-79.7860285	21.2238415	139.994788
-20.515764	45.024334	137.429474	-22.998159	22.253979	135.337204	34.020485	0.838879	127.696922	33.38707	45.447655	133.435287	33.7037775	23.143267	130.5661045	-79.7000955	21.364691	140.1083035
-19.282091	42.998112	137.104767	-22.932335	22.332253	135.577011	34.17601	0.770898	128.287796	33.519745	45.43763	133.644241	33.8478775	23.104264	130.9660185	-79.7125475	21.560242	140.1880035
-18.046192	40.920048	136.862946	-22.873007	22.433968	135.844254	34.301826	0.725012	128.891235	33.655418	45.461475	133.914261	33.978622	23.0932435	131.402748	-79.724636	21.7746925	140.28576
-16.73501	38.704308	136.706589	-22.811083	22.523512	136.144638	34.442528	0.706882	129.512787	33.815514	45.49165	134.249313	34.129021	23.099266	131.88105	-79.751187	21.947758	140.408226
-15.429291	36.417877	136.719559	-22.730103	22.573034	136.45929	34.583862	0.715561	130.151627	34.004761	45.540104	134.619827	34.2943115	23.1278325	132.385727	-79.7545175	22.0182355	140.532853
-14.077209	34.018818	136.72821	-22.636209	22.603455	136.818451	34.783157	0.729535	130.785446	34.177731	45.571693	135.037643	34.480444	23.150614	132.9115445	-79.752862	22.056296	140.7253575
-12.661341	31.544062	136.802048	-22.533947	22.621811	137.216599	35.038013	0.764146	131.486038	34.340973	45.576183	135.498138	34.689493	23.1701645	133.492088	-79.757387	22.0734575	140.94111
-10.510986	27.726042	137.079651	-22.370073	22.650913	137.88446	35.523865	0.775029	132.751541	34.620872	45.622383	136.347473	35.0723685	23.198706	134.549507	-79.8125145	22.10312	141.219413
-9.086209	25.120956	137.35556	-22.283728	22.640104	138.335922	35.849983	0.743212	133.657944	34.758389	45.650436	136.931534	35.304186	23.196824	135.294739	-79.871642	22.083384	141.377105
-7.668903	22.39839	137.654404	-22.212488	22.6411	138.754944	36.174591	0.725483	134.596786	34.850945	45.676346	137.455124	35.512768	23.2009145	136.025955	-79.937744	22.0812855	141.483933
-6.218685	19.628979	137.892166	-22.145267	22.656132	139.095596	36.490776	0.707065	135.57579	34.962082	45.73381	137.926239	35.726429	23.2204375	136.7510145	-80.016963	22.0918265	141.4401775
-4.806021	16.873123	138.286774	-22.065495	22.633036	139.330643	36.811047	0.65853	136.4944	35.05378	45.79224	138.33905	35.9324135	23.225385	137.416725	-80.0634035	22.040687	141.244561
-3.387994	14.054793	138.571304	-21.987106	22.580486	139.433609	37.11953	0.572101	137.352737	35.124691	45.784161	138.691895	36.1221105	23.178131	138.022316	-80.0963225	21.982841	140.844902
-1.944833	11.190048	138.869354	-21.896576	22.478279	139.34584	37.43169	0.444923	138.137573	35.260719	45.73941	139.027557	36.3462045	23.0921665	138.582565	-80.1393565	21.8643915	140.109115
0.060039	6.898001	139.273026	-21.808987	22.248407	138.927017	37.821083	0.129319	139.128128	35.458809	45.545612	139.450592	36.639946	22.8374655	139.28936	-80.25792	21.6593485	138.564674
1.273974	4.012911	139.596329	-21.757961	22.071861	138.538574	38.006554	-0.121466	139.651367	35.537647	45.350975	139.605057	36.7721005	22.6147545	139.628212	-80.2880225	21.5289675	137.448936
2.451348	1.170976	139.850159	-21.732218	21.854136	138.1418	38.14262	-0.358857	140.116547	35.589661	45.128819	139.59201	36.8661405	22.384981	139.8542785	-80.3305765	21.323291	136.4293215
3.558177	-1.681227	140.157776	-21.72316	21.603054	137.812958	38.209644	-0.564798	140.418381	35.582932	44.906345	139.462997	36.896288	22.1707735	139.940689	-80.342608	21.0353345	135.685227
4.523495	-4.482772	140.564987	-21.711891	21.347551	137.546631	38.268803	-0.747505	140.636093	35.556877	44.719913	139.339676	36.91284	21.986204	139.9878845	-80.336622	20.708898	135.1053775
5.450058	-7.210665	140.886688	-21.712917	21.051897	137.326553	38.337551	-0.932648	140.811142	35.513172	44.519516	139.273697	36.9253615	21.793434	140.0424195	-80.3511955	20.31036	134.6106865
5.199245	-9.152504	141.160263	-21.686308	20.690125	137.082108	38.404293	-1.202699	140.924789	35.483612	44.227314	139.38472	36.9439525	21.5123075	140.1547545	-80.3165685	19.8679425	134.0094615
3.484089	-11.052002	140.794876	-21.71085	20.013596	136.608017	38.451996	-1.729888	140.980194	35.43969	43.670837	139.725067	36.945843	20.9704745	140.3526305	-80.367543	19.0567175	132.8634035
2.37669	-12.470036	140.443726	-21.721054	19.51251	136.202286	38.444466	-2.087116	140.925461	35.397346	43.290138	139.789688	36.920906	20.601511	140.3575745	-80.363014	18.423509	132.0469975
1.177261	-13.806653	140.16153	-21.721878	19.052601	135.774994	38.451973	-2.395035	140.770798	35.311787	42.954597	139.612564	36.88188	20.279781	140.191681	-80.325636	17.825421	131.358307
-0.179673	-15.081532	139.956635	-21.765392	18.652191	135.32724	38.453377	-2.609743	140.58432	35.176514	42.683559	139.172012	36.8149455	20.036908	139.878166	-80.3457295	17.267474	130.776314
-1.580542	-16.232525	139.783951	-21.844984	18.269089	134.893005	38.390099	-2.783264	140.409302	34.986446	42.455585	138.542572	36.6882725	19.8361605	139.475937	-80.3782405	16.7020175	130.310073
-3.187865	-17.256477	139.745026	-21.930304	17.919559	134.532272	38.327145	-2.968408	140.284698	34.78371	42.211723	137.91246	36.5554275	19.6216575	139.098579	-80.4160355	16.2174605	129.965965
-4.826076	-18.127304	139.890106	-22.022734	17.600479	134.229202	38.252613	-3.133392	140.229233	34.581512	41.98325	137.301285	36.4170625	19.424929	138.765259	-80.4625305	15.776029	129.693145
-7.624102	-19.174004	140.220566	-22.164984	17.109581	133.921021	38.101151	-3.39976	140.296494	34.324806	41.582184	136.414383	36.2129785	19.091212	138.3554385	-80.5429465	15.12795	129.4866035
-9.606838	-19.670439	140.449402	-22.260578	16.757862	133.736343	37.984589	-3.580855	140.371155	34.142818	41.290619	135.854156	36.0637035	18.854882	138.1126555	-80.5848595	14.660842	129.3600305
-11.773634	-19.954586	140.571716	-22.36014	16.397629	133.601349	37.845142	-3.752309	140.388321	33.969822	41.031643	135.344894	35.907482	18.639667	137.8666075	-80.627762	14.155591	129.3360905
-13.748924	-20.269028	140.398071	-22.471317	16.00371	133.487228	37.738369	-3.956172	140.305496	33.785263	40.745499	134.928482	35.761816	18.3946635	137.616989	-80.70445	13.6127565	129.357467
-15.734768	-20.592016	139.953629	-22.595366	15.591065	133.441635	37.631184	-4.169761	140.092529	33.566158	40.433563	134.553604	35.598671	18.131901	137.3230665	-80.789403	13.050229	129.5602035
-17.860571	-20.708469	139.352249	-22.710457	15.167416	133.477768	37.512619	-4.412937	139.750809	33.353161	40.139515	134.228348	35.43289	17.863289	136.9895785	-80.853804	12.471543	129.9659575
-20.045708	-20.644457	138.665985	-22.818884	14.725356	133.613251	37.421364	-4.671472	139.296371	33.134331	39.825184	133.994202	35.2778475	17.576856	136.6452865	-80.9156155	11.873856	130.5812155
-23.408047	-20.17531	137.813568	-22.957949	13.986338	133.935028	37.303226	-5.054791	138.583954	32.842949	39.400753	133.825272	35.0730875	17.172981	136.204613	-80.9889855	10.799695	131.665443
-25.641045	-19.691978	137.426392	-23.024412	13.501806	134.180832	37.251385	-5.300765	138.161987	32.655674	39.156319	133.792557	34.9535295	16.927777	135.977272	-81.0023535	10.075835	132.384392
-27.938768	-19.057941	137.033142	-23.093363	13.092324	134.418228	37.179192	-5.476372	137.783905	32.46962	38.976192	133.740784	34.824406	16.74991	135.7623445	-81.011132	9.434738	133.0741115
-30.281118	-18.184652	136.759369	-23.148277	12.776046	134.620636	37.101524	-5.589142	137.351074	32.315178	38.846329	133.632736	34.708351	16.6285935	135.491905	-81.004905	8.9234985	133.749367
-32.550095	-17.203438	136.566452	-23.183397	12.560916	134.797211	37.045021	-5.675906	136.926041	32.187927	38.722523	133.513519	34.616474	16.5233085	135.21978	-80.983268	8.5985235	134.374642
-34.870182	-16.114204	136.412735	-23.211245	12.431658	134.97995	37.005478	-5.688773	136.541885	32.05341	38.674713	133.414703	34.529444	16.49297	134.978294	-80.951934	8.370346	134.981606
-37.226936	-14.845504	136.351303	-23.256128	12.34607	135.192581	36.914177	-5.669356	136.171707	31.922173	38.67281	133.333298	34.418175	16.501727	134.7525025	-80.930431	8.190413	135.6326595
-40.6717	-12.778306	136.486618	-23.338343	12.287658	135.599167	36.787415	-5.622216	135.690887	31.716812	38.710831	133.214874	34.2521135	16.5443075	134.4528805	-80.9287995	8.0310085	136.7454535
-42.950275	-11.244146	136.878128	-23.391642	12.334652	135.984909	36.654922	-5.556855	135.381683	31.577822	38.787868	133.084915	34.116372	16.6155065	134.233299	-80.899656	8.0537975	137.736519
-45.203083	-9.648665	137.426239	-23.423061	12.444592	136.436859	36.492012	-5.479156	135.024902	31.438005	38.869144	132.927444	33.9650085	16.694994	133.976173	-80.8111305	8.19419	138.897545
-47.430561	-7.909535	138.127716	-23.416845	12.580904	136.934097	36.354282	-5.387702	134.673492	31.316284	38.98444	132.672211	33.835283	16.798369	133.6728515	-80.668973	8.363439	140.1953425
-49.566711	-6.03514	138.992996	-23.389874	12.750706	137.443024	36.193954	-5.265997	134.230072	31.204159	39.11982	132.414246	33.6990565	16.9269115	133.322159	-80.4788045	8.5745005	141.563889
-51.599335	-4.14967	139.972443	-23.334572	12.90342	137.959305	36.012527	-5.140255	133.735626	31.068684	39.231915	132.066711	33.5406055	17.04583	132.9011685	-80.2097495	8.76101	143.0174415
-53.559273	-2.133705	141.031723	-23.267021	13.064234	138.451233	35.812317	-5.057141	133.165558	30.965189	39.32238	131.621185	33.388753	17.1326195	132.3933715	-79.922795	8.9958485	144.5090945
-56.267731	1.065527	142.729385	-23.195246	13.34771	139.124039	35.438713	-5.005426	132.316727	30.774799	39.379086	130.959366	33.106756	17.18683	131.6380465	-79.497248	9.50859	146.6100315
-57.932068	3.296124	143.708542	-23.210304	13.532598	139.497208	35.138565	-5.007969	131.840149	30.681282	39.392647	130.690033	32.9099235	17.192339	131.265091	-79.3305315	9.872857	147.729325
-59.448135	5.553347	144.356918	-23.241358	13.680236	139.765854	34.855213	-5.077164	131.509186	30.626068	39.371258	130.535919	32.7406405	17.147047	131.0225525	-79.2233565	10.213425	148.5091555
-60.901386	7.898709	144.869217	-23.280224	13.802387	139.921921	34.628376	-5.193475	131.228256	30.641497	39.32449	130.410126	32.6349365	17.0655075	130.819191	-79.1953845	10.5392665	149.024651
-62.155556	10.239342	145.187393	-23.291901	13.903038	139.931366	34.3675	-5.325264	130.897827	30.661791	39.227974	130.243378	32.5146455	16.951355	130.5706025	-79.0984475	10.854721	149.2921295
-63.246929	12.6269	145.509109	-23.300053	13.988569	139.875046	34.109951	-5.512024	130.504959	30.703884	39.086266	129.966675	32.4069175	16.787121	130.235817	-79.0070235	11.190017	149.514275
NaN	NaN	NaN	-23.324017	14.070545	139.789368	33.867477	-5.692154	130.095459	30.728868	38.945103	129.729721	32.2981725	16.6264745	129.91259	-78.9462065	11.5146155	149.666146
NaN	NaN	NaN	-23.347076	14.18599	139.639038	33.461838	-5.901828	129.454926	30.771547	38.74353	129.443588	32.1166925	16.420851	129.449257	-78.8108445	11.951129	149.828819
NaN	NaN	NaN	-23.405148	14.312641	139.60582	33.224213	-6.009465	129.071823	30.512651	38.772827	129.443283	31.868432	16.381681	129.257553	-78.678728	12.243601	149.954087
NaN	NaN	NaN	-23.515024	14.520508	139.647797	32.911022	-6.023046	128.786484	30.465052	38.749741	129.483047	31.688037	16.3633475	129.1347655	-78.718085	12.6776685	150.1608285
-60.505814	22.590923	146.256622	-23.635258	14.814041	139.781006	32.599754	-5.945204	128.623276	30.743238	38.730297	129.488434	31.671496	16.3925465	129.055855	-78.942012	13.2355355	150.506157
-58.93082	24.103802	145.962341	-23.741016	15.159644	139.930832	32.365231	-5.797906	128.537445	30.761862	38.904068	129.711395	31.5635465	16.553081	129.12442	-79.0455785	13.766207	150.737244
-57.17305	25.525633	145.771683	-23.784567	15.515697	140.035812	32.205212	-5.611947	128.44841	30.532192	39.217251	130.046524	31.368702	16.802652	129.247467	-78.937836	14.228742	150.824157
-55.190639	26.869473	145.627487	-23.772533	15.869525	140.06871	32.121174	-5.409592	128.3284	30.896252	39.318443	130.064072	31.508713	16.9544255	129.196236	-79.053779	14.7846245	150.941184
-51.946682	28.843849	144.88147	-23.597748	16.430698	139.874557	32.159065	-5.088906	128.140121	31.156624	39.654671	129.997101	31.6578445	17.2828825	129.068611	-78.8533405	15.5785135	150.680503
-49.600529	30.048836	144.338943	-23.424908	16.802076	139.64267	32.289459	-4.8574	128.086777	31.409763	39.883739	129.861099	31.849611	17.5131695	128.973938	-78.699427	16.0909825	150.311402
-47.141781	31.377468	143.4048	-23.261145	17.135748	139.405518	32.48896	-4.662882	128.13414	31.642605	40.08778	129.747803	32.0657825	17.712449	128.9409715	-78.5880725	16.559047	149.8700645
-44.578739	32.574856	142.476181	-23.128662	17.398552	139.19487	32.662292	-4.488235	128.248734	31.886288	40.279613	129.703156	32.27429	17.895689	128.975945	-78.531614	16.901415	149.413795
-41.80394	33.670338	141.69783	-22.990128	17.618437	139.040817	32.849373	-4.361875	128.37532	32.141922	40.45723	129.744965	32.4956475	18.0476775	129.0601425	-78.4759035	17.1891965	149.0214915
-38.908283	34.758049	141.001328	-22.869633	17.806374	138.875	33.005928	-4.244843	128.409241	32.429726	40.636295	129.910583	32.717827	18.195726	129.159912	-78.457093	17.417022	148.590088
-35.830513	35.792618	140.542877	-22.792198	17.996208	138.714066	33.083744	-4.017508	128.266861	32.702492	40.895119	130.182892	32.893118	18.4388055	129.2248765	-78.477514	17.5536105	148.2032555
-30.991215	37.281216	140.065353	-22.732367	18.463152	138.564972	33.165218	-3.366499	128.030655	32.998165	41.482857	130.741531	33.0816915	19.058179	129.386093	-78.5464255	17.868125	147.743851
-27.593636	38.221897	139.752136	-22.752739	18.90785	138.565384	33.233227	-2.798739	128.050919	33.122478	42.022106	131.258087	33.1778525	19.6116835	129.654503	-78.6833305	18.2040165	147.476265
-24.079515	39.117992	139.510529	-22.742752	19.413591	138.568619	33.374275	-2.191381	128.210663	33.295593	42.593388	131.921951	33.334934	20.2010035	130.066307	-78.820438	18.6261785	147.070931
-20.472073	39.939152	139.199265	-22.680069	19.970789	138.547089	33.59837	-1.598228	128.539154	33.494011	43.189804	132.651443	33.5461905	20.795788	130.5952985	-78.9063285	19.14579	146.4988795
-16.752462	40.6903	138.773941	-22.607367	20.522564	138.42363	33.872002	-1.0627	128.997879	33.756233	43.760918	133.404068	33.8141175	21.349109	131.2009735	-79.0288515	19.696019	145.6462865
-12.934206	41.322041	138.329697	-22.505396	21.044962	138.13588	34.175484	-0.602427	129.513428	34.085972	44.271816	134.093063	34.130728	21.8346945	131.8032455	-79.14152	20.2552295	144.4685145
-9.034812	41.867699	137.869537	-22.421469	21.555359	137.691483	34.486137	-0.204261	130.026871	34.455334	44.747021	134.760345	34.4707355	22.27138	132.393608	-79.3136735	20.839338	142.989358
-3.020477	42.479122	137.369064	-22.27681	22.248396	136.879944	34.871414	0.351535	130.602402	34.930836	45.402164	135.590927	34.901125	22.8768495	133.0966645	-79.454745	21.6199425	140.6632235
0.994904	42.627048	137.276489	-22.17424	22.6513	136.368774	35.055141	0.684633	130.772888	35.242661	45.766037	136.12468	35.148901	23.225335	133.448784	-79.497381	22.077265	139.288764
5.067756	42.634216	137.310028	-22.062687	23.028135	135.96373	35.257694	1.005643	130.885147	35.484447	46.074753	136.567078	35.3710705	23.540198	133.7261125	-79.4964445	22.516072	138.2013475
9.151144	42.471802	137.480103	-21.958878	23.341253	135.686356	35.434715	1.336506	131.052475	35.738369	46.392643	136.988251	35.586542	23.8645745	134.020363	-79.504298	22.8179315	137.352349
11.554321	41.288879	137.988907	-21.872355	23.606646	135.431854	35.657719	1.597452	131.259277	35.900658	46.61853	137.472153	35.7791885	24.107991	134.365715	-79.5238985	23.105301	136.497993
11.144363	38.705746	138.077942	-21.834444	23.823612	135.181061	35.867596	1.755627	131.637329	35.96537	46.788242	137.87056	35.916483	24.2719345	134.7539445	-79.585371	23.3752895	135.6081775
10.830871	36.154659	137.101425	-21.808519	23.960279	134.944885	36.060974	1.88692	132.091812	36.025795	46.93129	138.17662	36.0433845	24.409105	135.134216	-79.6604225	23.511453	134.755554
11.183193	32.194321	136.784943	-21.728376	24.062391	134.706894	36.390503	2.024448	132.795059	36.023045	47.110977	138.447327	36.206774	24.5677125	135.621193	-79.663526	23.5570695	133.792595
11.478316	29.524088	136.703293	-21.615879	24.145906	134.581024	36.662819	2.168766	133.334061	36.067123	47.339249	138.499054	36.364971	24.7540075	135.9165575	-79.596729	23.5378045	133.2454905
11.770546	26.786583	136.117096	-21.432104	24.271526	134.429626	36.986458	2.365125	133.84288	36.150826	47.634808	138.538467	36.568642	24.9999665	136.1906735	-79.43285	23.5430855	132.6685785
11.973207	23.897846	136.106415	-21.242645	24.418285	134.213776	37.349525	2.581988	134.419693	36.284134	47.956921	138.475006	36.8168295	25.2694545	136.4473495	-79.3021195	23.5671155	131.9802025
12.080636	21.029039	135.940781	-20.994053	24.557165	133.922607	37.708225	2.822402	134.945526	36.462009	48.292683	138.40239	37.085117	25.5575425	136.673958	-79.073223	23.5567875	131.171256
12.181155	18.135912	135.623718	-20.699253	24.719255	133.662552	38.100803	3.069535	135.382523	36.703857	48.605698	138.326782	37.40233	25.8376165	136.8546525	-78.800836	23.6008935	130.4704515
12.242608	15.184362	135.508316	-20.360971	24.894712	133.525391	38.53941	3.338858	135.740173	37.008888	48.93259	138.189423	37.774149	26.135724	136.964798	-78.496091	23.6537	130.085984
12.199792	10.646823	135.544952	-19.738859	25.116283	133.531082	39.281567	3.757501	136.153091	37.523598	49.385578	137.948914	38.4025825	26.5715395	137.0510025	-77.8803005	23.6610265	130.0111615
12.041525	7.716729	135.873657	-19.315994	25.240389	133.589478	39.7714	4.056262	136.373779	37.892685	49.708729	137.779312	38.8320425	26.8824955	137.0765455	-77.4640305	23.5982825	130.1024105
11.9243	4.783673	135.561005	-18.961529	25.36385	133.665024	40.182377	4.322012	136.520401	38.200718	49.981415	137.588303	39.1915475	27.1517135	137.054352	-77.1146055	23.5759865	130.275696
11.628987	1.746682	135.699463	-18.726564	25.476107	133.818085	40.475952	4.525992	136.608627	38.430313	50.194336	137.328552	39.4531325	27.360164	136.9685895	-76.9062605	23.59205	130.6675805
10.591635	-0.81566	135.839706	-18.560236	25.554132	134.053284	40.69363	4.693394	136.667816	38.556236	50.338757	137.115479	39.624933	27.5160755	136.8916475	-76.745405	23.5921885	131.2149205
9.156255	-3.073551	136.011169	-18.451427	25.584137	134.372604	40.885723	4.802105	136.756836	38.620739	50.428154	136.981796	39.753231	27.6151295	136.869316	-76.656085	23.5531445	131.875892
7.764671	-5.399832	136.193588	-18.367128	25.567753	134.799011	41.034702	4.932485	136.85524	38.665668	50.519447	136.967239	39.850185	27.725966	136.9112395	-76.584441	23.40954	132.6867825
5.598384	-8.8891	136.802231	-18.235426	25.513065	135.623352	41.275833	5.085264	137.112671	38.63821	50.649868	136.984055	39.9570215	27.867566	137.048363	-76.4278735	23.158564	134.198341
3.865767	-11.022258	137.384338	-18.212351	25.446283	136.14624	41.391392	5.184691	137.317352	38.57235	50.70578	137.00206	39.981871	27.9452355	137.159706	-76.406573	22.9473305	135.132774
2.191973	-11.497116	137.846924	-18.223406	25.376427	136.55246	41.410027	5.240685	137.517151	38.511585	50.738949	137.012558	39.960806	27.989817	137.2648545	-76.407618	22.763037	135.8400655
0.23867	-10.844491	138.289719	-18.251368	25.316883	136.840515	41.418602	5.234562	137.664719	38.442139	50.700562	136.972458	39.9303705	27.967562	137.3185885	-76.4331065	22.666204	136.3624415
-1.742172	-10.358482	138.429291	-18.264397	25.220711	136.959335	41.430321	5.145161	137.837936	38.40778	50.594215	136.91246	39.9190505	27.869688	137.375198	-76.4478445	22.571734	136.543472
-3.686499	-9.803072	138.464096	-18.263927	25.074812	136.90123	41.448849	5.073996	138.027588	38.423508	50.5028	136.860275	39.9361785	27.788398	137.4439315	-76.4640325	22.361226	136.3585285
-5.560228	-9.244453	138.665176	-18.281927	24.946243	136.632721	41.513359	5.008965	138.235062	38.389427	50.407417	136.771408	39.951393	27.708191	137.503235	-76.515247	22.184295	135.762207
-8.512357	-8.364669	138.147263	-18.332048	24.745779	135.834915	41.518478	4.914392	138.3517	38.265766	50.249462	136.407272	39.892122	27.581927	137.379486	-76.556218	21.909631	134.290344
-10.584081	-7.740765	137.864639	-18.381401	24.612873	135.249908	41.495815	4.844858	138.251022	38.104527	50.103241	135.838196	39.800171	27.4740495	137.044609	-76.562973	21.7516965	133.455207
-12.61944	-6.971082	137.3022	-18.387518	24.453831	134.729431	41.448956	4.776328	138.03009	37.998978	49.948105	135.122055	39.723967	27.3622165	136.5760725	-76.499003	21.5454455	132.8827895
-14.600667	-6.178877	137.419937	-18.35145	24.285204	134.356903	41.446857	4.678228	137.775223	37.903786	49.767193	134.39444	39.6753215	27.2227105	136.0848315	-76.3782215	21.3476975	132.6289745
-16.641336	-5.34948	137.045471	-18.274406	24.129263	134.250778	41.486706	4.552828	137.49939	37.888332	49.60585	133.773712	39.687519	27.079339	135.636551	-76.236331	21.179187	132.865005
-18.699804	-4.297302	137.212769	-18.174746	23.959702	134.388763	41.535042	4.410307	137.216751	37.897728	49.448128	133.291489	39.716385	26.9292175	135.25412	-76.065877	20.9901865	133.523406
-20.701088	-3.257002	136.973679	-18.105143	23.796814	134.652679	41.599728	4.31089	136.943558	37.875355	49.315784	132.994965	39.7375415	26.813337	134.9692615	-75.9478275	20.780291	134.3360965
-23.807774	-1.556885	136.523987	-18.073244	23.545065	135.068222	41.631023	4.173678	136.497284	37.779694	49.170406	132.768875	39.7053585	26.672042	134.6330795	-75.8518465	20.418088	135.5033645
-25.848372	-0.354008	136.732727	-18.089142	23.351927	135.346237	41.588375	4.047266	136.148239	37.651817	49.049458	132.738632	39.620096	26.548362	134.4434355	-75.79838	20.155492	136.2490385
-27.924976	0.935869	136.811905	-18.119267	23.160791	135.713745	41.501881	3.915566	135.788422	37.580513	48.92337	132.762009	39.541197	26.419468	134.2752155	-75.779731	19.902114	137.1522745
-29.93384	2.318986	136.950974	-18.127718	22.963978	136.141098	41.443913	3.766802	135.493393	37.537872	48.794548	132.892303	39.4908925	26.280675	134.192848	-75.7463285	19.647281	138.089348
-31.849438	3.74496	137.390991	-18.150921	22.795429	136.555832	41.396637	3.613416	135.334061	37.463726	48.684044	133.06337	39.4301815	26.14873	134.1987155	-75.7320235	19.442128	138.9129485
-33.839386	5.204834	137.364197	-18.177532	22.641645	136.967163	41.324669	3.485074	135.214142	37.373653	48.565323	133.177979	39.349161	26.0251985	134.1960605	-75.704225	19.2580915	139.7382655
-35.815441	6.807666	138.056198	-18.222017	22.488895	137.352585	41.255833	3.330168	135.162155	37.279835	48.421516	133.167877	39.267834	25.875842	134.165016	-75.711868	19.101948	140.540154
-38.667786	9.302727	138.514893	-18.282471	22.255993	137.815491	41.115067	3.075885	135.113098	37.138126	48.171799	133.066208	39.1265965	25.623842	134.089653	-75.6915385	18.888144	141.541329
-40.423454	11.043288	138.923294	-18.301691	22.088203	138.012665	41.055508	2.878027	135.099442	37.05238	47.970009	132.915085	39.053944	25.424018	134.0072635	-75.657326	18.752388	142.0180665
-42.178379	12.803348	139.117416	-18.333326	21.919561	138.104065	40.974339	2.675005	135.03656	36.974926	47.768478	132.665985	38.9746325	25.2217415	133.8512725	-75.6412845	18.6173805	142.3568575
-43.87373	14.695354	139.060547	-18.343632	21.770267	138.116226	40.871197	2.498827	134.861832	36.560329	47.693069	132.38974	38.715763	25.095948	133.625786	-75.403027	18.444586	142.606666
-45.399273	16.627697	139.435562	-18.386681	21.636032	138.079651	40.748791	2.328939	134.620834	36.720505	47.413849	131.925827	38.734648	24.871394	133.2733305	-75.50801	18.40067	142.8859715
-46.918003	18.565199	139.394653	-18.448639	21.509544	138.070435	40.612713	2.174478	134.335907	36.579391	47.255951	131.582794	38.596052	24.7152145	132.9593505	-75.49333	18.3038735	143.1815195
-48.359119	20.674286	139.443558	-18.536133	21.398397	138.097534	40.41938	2.019047	134.034973	36.444672	47.135498	131.392899	38.432026	24.5772725	132.713936	-75.504292	18.2195215	143.481132
-50.314037	23.898926	139.715057	-18.710936	21.252384	138.208588	40.076725	1.770651	133.613449	36.240135	46.950645	131.324799	38.15843	24.360648	132.469124	-75.580302	18.14412	143.948052
-51.423161	26.111889	140.243729	-18.854671	21.172735	138.303589	39.769138	1.626305	133.290253	36.097328	46.841053	131.349167	37.933233	24.233679	132.31971	-75.642575	18.111791	144.287468
-52.509426	28.353483	140.500275	-19.063465	21.119169	138.413513	39.426163	1.500273	132.93222	35.890289	46.734211	131.367813	37.658226	24.117242	132.1500165	-75.785156	18.121096	144.6770095
-53.443741	30.642614	140.983749	-19.275675	21.067591	138.503952	39.061073	1.398278	132.587616	35.643833	46.632427	131.431885	37.352453	24.0153525	132.0097505	-75.903803	18.1198295	144.9981535
-54.234558	32.918369	141.364655	-19.487917	20.990942	138.572937	38.735733	1.306682	132.292313	35.388062	46.525543	131.524597	37.0618975	23.9161125	131.908455	-76.0377315	18.0657715	145.237419
-54.907619	35.1856	141.508743	-19.733181	20.896263	138.64743	38.40448	1.183339	132.083878	35.149319	46.371223	131.670105	36.7768995	23.777281	131.8769915	-76.2432615	18.015245	145.4178685
NaN	NaN	NaN	-19.990965	20.791391	138.724731	38.066555	1.033009	131.995087	34.930576	46.216244	131.879333	36.4985655	23.6246265	131.93721	-76.4804955	17.9581555	145.512252
NaN	NaN	NaN	-20.297695	20.656063	138.874573	37.697765	0.788293	131.995728	34.706963	46.029449	132.28714	36.202364	23.408871	132.141434	-76.797754	17.903255	145.607712
-52.307022	40.657341	141.816086	-20.43001	20.584694	138.935547	37.534145	0.664817	131.969757	34.603405	45.936939	132.504303	36.068775	23.300878	132.23703	-76.928795	17.86851	145.634064
-50.938816	41.952713	141.744049	-20.511618	20.517719	138.916138	37.400551	0.557706	131.858322	34.557037	45.86422	132.624634	35.978794	23.210963	132.241478	-77.00203	17.824475	145.590798
-49.347855	43.172916	141.480103	-20.555845	20.477638	138.781601	37.318916	0.489763	131.64621	34.539898	45.823215	132.681458	35.929407	23.156489	132.163834	-77.041097	17.798787	145.399368
-47.716423	44.367451	141.194794	-20.573647	20.478729	138.506073	37.275326	0.50923	131.344345	34.536678	45.878246	132.684082	35.906002	23.193738	132.0142135	-77.053296	17.76372	144.9979325
-45.915016	45.552151	140.958115	-20.586655	20.542488	138.143127	37.234802	0.619395	130.938675	34.523983	45.974323	132.664246	35.8793925	23.296859	131.8014605	-77.0527025	17.788117	144.4847935
-44.143227	46.706364	140.434631	-20.625586	20.669989	137.702713	37.194016	0.798552	130.517639	34.495579	46.153107	132.65303	35.8447975	23.4758295	131.5853345	-77.0959695	17.8641485	143.8200915
-41.25079	48.405094	139.676346	-20.656111	20.921528	136.826492	37.200542	1.224169	129.782455	34.492241	46.536201	132.721222	35.8463915	23.880185	131.2518385	-77.1586135	17.962871	142.4011455
-39.265324	49.486877	139.271896	-20.716944	21.106611	136.1716	37.148251	1.50554	129.308868	34.482117	46.776836	132.82811	35.815184	24.141188	131.068489	-77.249072	18.072034	141.274711
-37.146271	50.515919	138.79866	-20.812454	21.318865	135.58638	37.052074	1.78345	128.989136	34.466236	47.016659	132.993698	35.759155	24.4000545	130.991417	-77.384063	18.2376755	140.181343
-34.975452	51.428856	138.431915	-20.90909	21.525742	135.071381	36.988689	1.978564	128.776215	34.499435	47.198914	133.325958	35.744062	24.588739	131.0510865	-77.562242	18.462745	139.0916755
-32.800186	52.30162	138.092072	-21.03887	21.747572	134.570343	36.922012	2.104801	128.748566	34.515488	47.323521	133.669617	35.71875	24.714161	131.2090915	-77.79649	18.780983	137.9315945
-30.52091	53.080593	137.701263	-21.158657	21.931963	134.153885	36.798325	2.185958	128.753036	34.508797	47.388832	133.911484	35.653561	24.787395	131.33226	-77.970875	19.076531	136.97551
-28.161394	53.703655	137.371643	-21.295486	22.060467	133.807999	36.638676	2.173367	128.786957	34.505089	47.375267	134.162521	35.5718825	24.774317	131.474739	-78.1628545	19.346617	136.141259
-24.667559	54.412586	137.095978	-21.560362	22.104225	133.491791	36.317642	1.98715	128.950089	34.434505	47.16798	134.510284	35.3760735	24.577565	131.7301865	-78.4967975	19.630885	135.2533955
-22.356689	54.7453	137.070877	-21.789942	22.052734	133.440247	36.060188	1.761637	129.164551	34.358875	46.92836	134.751999	35.2095315	24.3449985	131.958275	-78.7894155	19.7604695	134.922219
-19.963163	54.934067	137.045197	-22.073919	21.942932	133.503342	35.784946	1.508438	129.486435	34.200825	46.657726	135.082581	34.9928855	24.083082	132.284508	-79.1407235	19.802782	134.722176
-17.616165	54.958717	137.194077	-22.368189	21.794827	133.634491	35.53413	1.237352	129.888687	34.013634	46.400948	135.551941	34.773882	23.81915	132.720314	-79.51026	19.770504	134.548668
-15.306648	54.901047	137.601395	-22.673046	21.609137	133.790771	35.300793	0.982454	130.26123	33.83289	46.157986	136.133926	34.5668415	23.57022	133.197578	-79.9129335	19.648054	134.383964
-12.924554	54.681797	138.132858	-22.946075	21.37084	133.917374	35.064377	0.747622	130.554123	33.677067	45.916534	136.743683	34.370722	23.332078	133.648903	-80.262872	19.409602	134.185845
-10.600276	54.305847	138.735077	-23.207977	21.163006	134.001678	34.846584	0.538896	130.768616	33.514278	45.669891	137.361618	34.180431	23.1043935	134.065117	-80.596385	19.2216185	133.938239
-7.07543	53.623611	139.519608	-23.514204	20.922022	134.032928	34.608246	0.286877	131.128555	33.370838	45.372192	138.296646	33.989542	22.8295345	134.7126005	-81.01795	19.0145095	133.3532555
-4.718956	53.064873	139.972366	-23.690371	20.873693	134.014847	34.513027	0.157842	131.4142	33.302429	45.226402	138.858124	33.907728	22.692122	135.136162	-81.28847	19.055264	132.893532
-2.33679	52.437202	140.149002	-23.822254	20.8843	133.954483	34.449947	0.069168	131.728821	33.239475	45.163715	139.280426	33.844711	22.6164415	135.5046235	-81.489219	19.1521585	132.4043425
-0.007484	51.686375	140.113739	-23.915926	20.9655	133.870651	34.444649	0.011714	132.083633	33.178371	45.150414	139.51149	33.81151	22.581064	135.7975615	-81.643362	19.349936	131.9437405
2.117896	50.849735	139.873901	-23.998217	21.080725	133.729416	34.466145	-0.022284	132.458679	33.11499	45.182251	139.597382	33.7905675	22.5799835	136.0280305	-81.7870015	19.5814665	131.4308015
2.740172	49.169289	139.18045	-24.050505	21.161335	133.571579	34.495468	-0.067474	132.92038	33.07555	45.244675	139.534729	33.785509	22.5886005	136.2275545	-81.886519	19.7340695	130.9156035
3.359064	47.481216	138.722504	-24.071264	21.188852	133.449142	34.578388	-0.155427	133.369995	33.062233	45.270222	139.47406	33.8203105	22.5573975	136.4220275	-81.9628385	19.8203065	130.4762565
4.317162	44.818714	138.375259	-24.042448	21.084291	133.417618	34.698929	-0.383849	134.001862	33.105145	45.185001	139.427002	33.902037	22.400576	136.714432	-81.986933	19.768006	130.120804
5.050967	43.057449	138.033432	-23.99198	20.916389	133.483383	34.813618	-0.565446	134.34166	33.170666	45.032974	139.457535	33.992142	22.233764	136.8995975	-81.976102	19.599014	130.0671685
5.688372	41.12851	138.221558	-23.9482	20.731586	133.527771	34.900005	-0.738382	134.553833	33.221802	44.865654	139.552414	34.0609035	22.063636	137.0531235	-81.9573035	19.399536	130.0024185
6.212594	39.177124	138.049835	-23.949877	20.586884	133.49765	34.9608	-0.870458	134.682892	33.210026	44.718811	139.588028	34.085413	21.9241765	137.13546	-81.985167	19.2495915	129.85984
6.670897	37.154167	137.856995	-23.988182	20.51313	133.388397	34.985546	-0.950307	134.713974	33.152336	44.600494	139.547882	34.068941	21.8250935	137.130928	-82.045305	19.2011665	129.645866
7.058472	35.207298	137.588181	-24.04702	20.489819	133.226135	34.941593	-0.936525	134.682983	33.040291	44.563705	139.47052	33.990942	21.81359	137.0767515	-82.084982	19.166048	129.3755185
7.363039	33.12117	137.112808	-24.093832	20.523485	133.052094	34.927975	-0.853686	134.65535	32.91267	44.625626	139.41275	33.9203225	21.88597	137.03405	-82.1079865	19.161	129.070138
7.630106	29.975521	136.883438	-24.184565	20.643967	132.81813	34.939617	-0.677888	134.612915	32.696819	44.804058	139.335953	33.818218	22.063085	136.974434	-82.187348	19.224849	128.661826
7.782952	27.912846	136.32959	-24.271093	20.719704	132.633926	34.912121	-0.540964	134.584732	32.510738	44.958652	139.242828	33.7114295	22.208844	136.91378	-82.2536155	19.230564	128.354072
7.892302	25.700193	136.131638	-24.39209	20.815895	132.440567	34.8592	-0.371577	134.558701	32.317127	45.127357	139.1017	33.5881635	22.37789	136.8302005	-82.3723435	19.2539	128.0509335
7.92904	23.56358	135.542053	-24.538862	20.926506	132.270569	34.764214	-0.205912	134.559509	32.091316	45.301888	138.939941	33.427765	22.547988	136.749725	-82.505489	19.305024	127.791413
7.855031	21.332077	135.229248	-24.693558	21.044003	132.147232	34.66877	-0.033061	134.607788	31.870571	45.496498	138.723557	33.2696705	22.7317185	136.6656725	-82.6567865	19.3562875	127.6287915
7.703968	18.979588	134.912201	-24.849358	21.1625	132.069565	34.573582	0.146399	134.701126	31.658577	45.686268	138.48175	33.1160795	22.9163335	136.591438	-82.8147955	19.4086665	127.547692
7.578973	16.820169	135.256729	-25.012848	21.27034	132.002609	34.468338	0.323997	134.83371	31.450594	45.880764	138.199982	32.959466	23.1023805	136.516846	-82.985162	19.4382995	127.488372
7.317779	13.669716	134.993866	-25.26005	21.415211	131.916931	34.311634	0.586076	135.09668	31.138369	46.136456	137.742157	32.7250015	23.361266	136.4194185	-83.2451015	19.469156	127.4144435
7.163236	11.59147	135.078751	-25.406429	21.471909	131.876419	34.199276	0.724371	135.286316	30.952049	46.278324	137.439453	32.5756625	23.5013475	136.3628845	-83.3885205	19.4424705	127.3899535
6.96268	9.539014	135.451096	-25.501129	21.476334	131.861237	34.12907	0.83325	135.481995	30.808046	46.410316	137.13295	32.468558	23.621783	136.3074725	-83.470816	19.330885	127.4150015
6.673236	7.497266	134.751617	-25.580076	21.446043	131.875961	34.087917	0.926268	135.610336	30.707603	46.52565	136.889954	32.39776	23.725959	136.250145	-83.557912	19.166127	127.501777
6.275249	5.363346	135.348846	-25.642618	21.398479	131.886047	34.078369	0.972731	135.707687	30.608049	46.598274	136.658356	32.343209	23.7855025	136.1830215	-83.628445	19.0114555	127.5890725
5.945344	3.263038	135.259384	-25.707018	21.356913	131.863434	34.05381	1.026307	135.778656	30.493126	46.655128	136.422775	32.273468	23.8407175	136.1007155	-83.687504	18.8731085	127.6261525
5.524127	1.167922	135.174774	-25.806278	21.303535	131.769897	33.978436	1.064525	135.825333	30.365202	46.69059	136.173767	32.171819	23.8775575	135.99955	-83.784375	18.7295125	127.540244
4.758615	-1.807481	135.318832	-26.015926	21.235647	131.58931	33.803795	1.048499	135.959045	30.122662	46.672405	135.718613	31.9632285	23.860452	135.838829	-83.9950805	18.610842	127.339791
3.920019	-3.475924	135.653717	-26.169909	21.159094	131.481674	33.640743	1.011783	136.052124	29.972273	46.608891	135.463821	31.806508	23.810337	135.7579725	-84.146326	18.507851	127.2053755
2.663604	-4.850569	135.573639	-26.302099	21.050312	131.430023	33.493156	0.937096	136.158539	29.797081	46.508785	135.27269	31.6451185	23.7229405	135.7156145	-84.2493165	18.3776835	127.1444315
1.353223	-5.94085	135.9953	-26.419254	20.936867	131.456879	33.372353	0.840153	136.269623	29.680851	46.401577	135.130066	31.526602	23.620865	135.6998445	-84.36511	18.252869	127.2139135
-0.004312	-6.945865	136.332626	-26.53578	20.850029	131.536728	33.238781	0.735279	136.366577	29.58268	46.284248	135.016785	31.4107305	23.5097635	135.691681	-84.4822905	18.1902945	127.381775
-1.308789	-7.872917	135.764343	-26.654104	20.792191	131.628876	33.122864	0.636758	136.456711	29.46236	46.161564	134.84079	31.292612	23.399161	135.6487505	-84.60082	18.185221	127.6090015
-2.699028	-8.794333	136.609955	-26.772245	20.710283	131.696533	32.980259	0.54954	136.541504	29.338863	46.034061	134.576843	31.159561	23.2918005	135.5591735	-84.704051	18.1287655	127.8338925
-4.814901	-10.067568	136.542435	-26.939747	20.578674	131.783051	32.783092	0.391335	136.659668	29.142899	45.809929	134.139908	30.9629955	23.100632	135.399788	-84.8424895	18.056716	128.166314
-6.289321	-10.860271	136.926193	-27.023388	20.449429	131.887207	32.695915	0.247951	136.712723	29.06786	45.626484	133.952911	30.8818875	22.9372175	135.332817	-84.9286635	17.9616405	128.441597
-7.778072	-11.625652	136.419617	-27.078211	20.290045	132.042984	32.607639	0.080541	136.699768	29.010859	45.452911	133.897217	30.809249	22.766726	135.2984925	-84.965671	17.813364	128.7874755
-9.30756	-12.291719	136.751831	-27.104681	20.140787	132.270187	32.587399	-0.125538	136.670502	29.033529	45.260319	133.916412	30.810464	22.5673905	135.293457	-85.019826	17.7141835	129.246917
-10.866668	-12.930754	136.376862	-27.077702	20.016947	132.50058	32.546051	-0.321485	136.612915	29.086861	45.073418	133.917191	30.816456	22.3759665	135.265053	-84.97186	17.6579275	129.736107
-12.435418	-13.497903	136.449036	-27.061558	19.944044	132.669724	32.522537	-0.509605	136.49823	29.154257	44.912262	133.921326	30.838397	22.2013285	135.209778	-84.961513	17.6867595	130.12967
-14.05655	-14.016936	136.297424	-27.022106	19.8899	132.751602	32.551907	-0.684394	136.384796	29.231756	44.728325	133.849976	30.8918315	22.0219655	135.117386	-84.9360435	17.7578345	130.385818
-16.527561	-14.721231	136.300476	-26.926237	19.698017	132.80481	32.548794	-1.032731	136.252518	29.39097	44.289772	133.593277	30.969882	21.6285205	134.9228975	-84.822356	17.7675135	130.6867225
-18.236586	-15.112178	136.265198	-26.835188	19.477705	132.807663	32.55159	-1.428024	136.213867	29.504692	43.835239	133.30986	31.028141	21.2036075	134.7618635	-84.698517	17.7518025	130.8534625
-19.954756	-15.496855	136.386185	-26.765495	19.192289	132.773788	32.525082	-1.919164	136.201401	29.576996	43.280293	132.929062	31.051039	20.6805645	134.5652315	-84.582029	17.7040135	130.9823445
-21.778492	-15.77581	136.69458	-26.698896	18.820669	132.679245	32.485222	-2.441923	136.203186	29.682663	42.700397	132.556122	31.0839425	20.129237	134.379654	-84.4817345	17.512101	130.978836
-23.571547	-16.00514	136.927551	-26.603422	18.402052	132.543579	32.478905	-3.031157	136.276855	29.784805	42.054634	132.155746	31.131855	19.5117385	134.2163005	-84.338699	17.2923655	130.8708575
-25.438372	-16.145672	137.121872	-26.506546	17.961496	132.414322	32.488281	-3.581984	136.348114	29.905582	41.461246	131.780792	31.1969315	18.939631	134.064453	-84.2100235	16.983361	130.764191
-27.242264	-16.180655	137.267792	-26.405884	17.566431	132.299255	32.542751	-4.027352	136.386826	29.979679	40.987556	131.400162	31.261215	18.480102	133.893494	-84.072983	16.65276	130.705016
-30.03121	-16.034594	137.260056	-26.288445	17.099638	132.219513	32.631924	-4.500171	136.238159	30.001268	40.475365	130.774872	31.316596	17.987597	133.5065155	-83.893486	16.211679	130.9325105
-31.892344	-15.742278	137.255341	-26.257477	16.915684	132.217056	32.649467	-4.715202	136.03212	29.707039	40.350052	130.438858	31.178253	17.817425	133.235489	-83.693207	16.013943	131.198623
-33.824139	-15.34849	137.128632	-26.233715	16.807293	132.239777	32.624187	-4.824946	135.772247	29.684284	40.190266	130.054504	31.1542355	17.68266	132.9133755	-83.6216655	15.931926	131.5661785
-35.719021	-14.805616	136.87648	-26.225996	16.779274	132.293686	32.607113	-4.849153	135.444199	29.923409	40.042904	129.686234	31.265261	17.5968755	132.5652165	-83.717253	15.9616725	132.0221555
-37.677013	-14.173687	136.697617	-26.215792	16.801203	132.397293	32.554512	-4.819949	135.113968	29.586319	40.158905	129.588898	31.0704155	17.669478	132.351433	-83.5019995	15.932928	132.443153
-39.624802	-13.376476	136.64006	-26.197645	16.826729	132.604752	32.51545	-4.779863	134.786621	29.51687	40.199833	129.359283	31.01616	17.709985	132.072952	-83.41145	15.943473	133.136552
-41.554554	-12.477826	136.69191	-26.176245	16.852774	132.893784	32.443119	-4.734766	134.424591	29.431767	40.253742	129.153992	30.937443	17.759488	131.7892915	-83.289933	15.94606	133.9982765
-44.452686	-10.856934	137.09285	-26.180586	16.896061	133.504715	32.317589	-4.743156	133.916901	29.244768	40.283367	128.922287	30.7811785	17.7701055	131.419594	-83.1423505	16.0220165	135.589836
-46.367908	-9.64197	137.609116	-26.225599	16.937193	134.022415	32.11441	-4.735991	133.589844	29.087309	40.292698	128.77858	30.6008595	17.7783535	131.184212	-83.0520575	16.0960325	136.860618
-48.260792	-8.33568	138.245087	-26.335072	16.948019	134.587891	31.858618	-4.775783	133.271637	28.853533	40.25082	128.669922	30.3560755	17.7375185	130.9707795	-83.0262195	16.1585195	138.2050025
-50.147736	-6.913316	138.973465	-26.520353	16.93202	135.144073	31.546104	-4.828114	132.99736	28.54113	40.183563	128.533569	30.043617	17.6777245	130.7654645	-83.084323	16.1863155	139.5226815
-51.866634	-5.464417	139.761322	-26.743851	16.89016	135.654373	31.167988	-4.911214	132.719879	28.207476	40.094879	128.425995	29.687732	17.5918325	130.572937	-83.175434	16.1884875	140.735809
-53.61525	-3.952354	140.363556	-26.999664	16.773537	136.101166	30.776814	-5.050097	132.427078	27.83255	39.929684	128.319122	29.304682	17.4397935	130.3731	-83.30401	16.1072805	141.829232
-55.273521	-2.414173	140.866852	-27.243677	16.597998	136.469391	30.386141	-5.218685	132.1548	27.478254	39.743214	128.252579	28.9321975	17.2622645	130.2036895	-83.4195515	15.9337315	142.7350925
-57.629162	0.068615	141.228287	-27.539417	16.278633	136.844452	29.913925	-5.535106	131.718338	27.063953	39.523392	128.205719	28.488939	16.994143	129.9620285	-83.567773	15.563123	143.7268755
-59.097691	1.801796	141.310196	-27.686083	16.06708	136.91716	29.670843	-5.719296	131.364899	26.857817	39.4035	128.138565	28.26433	16.842102	129.751732	-83.636496	15.292058	144.082588
-60.421719	3.585289	141.262238	-27.795166	15.89261	136.870224	29.448643	-5.890344	130.911438	26.730385	39.304565	128.006622	28.089514	16.7071105	129.45903	-83.679846	15.0781095	144.281418
-61.683701	5.456404	141.073257	-27.856783	15.783751	136.703308	29.272911	-5.99797	130.385834	26.626623	39.236778	127.817451	27.949767	16.619404	129.1016425	-83.663333	14.948098	144.3049735
-62.791271	7.410474	140.873199	-27.904678	15.733208	136.46199	29.161469	-6.028894	129.836716	26.55501	39.246513	127.617538	27.8582395	16.6088095	128.727127	-83.6675955	14.8576065	144.196853
-63.813419	9.420878	140.564529	-27.917782	15.759831	136.184784	29.064577	-5.984484	129.285797	26.508703	39.329807	127.408302	27.78664	16.6726615	128.3470495	-83.622204	14.8470005	144.0225185
-64.723473	11.489019	140.332794	-27.914297	15.861465	135.884171	28.981119	-5.840345	128.75206	26.490816	39.498241	127.194038	27.7359675	16.828948	127.973049	-83.5645615	14.893982	143.795293
-65.88324	14.665121	140.00032	-27.903027	16.046589	135.475922	28.878021	-5.522928	127.993668	26.457512	39.830772	126.938591	27.6677665	17.153922	127.4661295	-83.4738205	14.939256	143.4857145
-66.509186	16.835972	139.909195	-27.891642	16.20669	135.29071	28.507774	-5.098841	127.681038	26.451714	40.098045	126.864281	27.479744	17.499602	127.2726595	-83.263028	14.913778	143.3087605
-66.998779	19.024607	139.969681	-27.887545	16.375305	135.190475	28.422392	-4.855495	127.310738	26.436398	40.343475	126.903236	27.429395	17.74399	127.106987	-83.204485	15.00662	143.273963
-67.341988	21.178114	140.179611	-27.913925	16.537455	135.208038	28.302225	-4.635892	127.04319	26.42737	40.589874	127.031693	27.3647975	17.976991	127.0374415	-83.1926475	15.097919	143.3786345
NaN	NaN	NaN	-27.973042	16.703234	135.274536	28.180927	-4.419905	126.824425	26.424799	40.85104	127.220932	27.302863	18.2155675	127.0226785	-83.248947	15.1909005	143.5263935
NaN	NaN	NaN	-28.027567	16.864773	135.311813	28.050179	-4.248589	126.588989	26.389044	41.058357	127.370857	27.2196115	18.404884	126.979923	-83.2747455	15.324662	143.643703
NaN	NaN	NaN	-28.067017	16.980228	135.264069	27.927801	-4.106228	126.329994	26.360903	41.210903	127.454437	27.144352	18.5523375	126.8922155	-83.278386	15.4081185	143.6359225
NaN	NaN	NaN	-28.054058	17.141783	135.008408	27.806686	-3.987317	125.880447	26.416243	41.339298	127.506195	27.1114645	18.6759905	126.693321	-83.2195805	15.6075755	143.323495
NaN	NaN	NaN	-28.006649	17.208649	134.700302	27.775108	-3.979615	125.602135	26.547808	41.33445	127.503456	27.161458	18.6774175	126.5527955	-83.174756	15.7398805	142.8478085
NaN	NaN	NaN	-27.918705	17.308449	134.331512	27.774502	-3.996332	125.363586	26.71096	41.302292	127.466026	27.242731	18.65298	126.414806	-83.080141	15.963918	142.248218
NaN	NaN	NaN	-27.848036	17.406425	134.008041	27.790779	-4.016884	125.181702	26.881725	41.256329	127.482033	27.336252	18.6197225	126.3318675	-83.032324	16.1931275	141.6842145
-60.338913	35.583637	138.563797	-27.793825	17.539032	133.735443	27.811855	-4.039534	125.128021	27.051826	41.208473	127.595612	27.4318405	18.5844695	126.3618165	-83.0194905	16.4935945	141.1090695
-58.874863	37.130146	138.031311	-27.766094	17.692339	133.559341	27.844501	-4.045508	125.154259	27.215391	41.190788	127.821098	27.529946	18.57264	126.4876785	-83.062134	16.812038	140.6310035
-57.348175	38.623505	137.651413	-27.770514	17.878651	133.46051	27.882215	-4.034555	125.246689	27.369413	41.213131	128.140579	27.625814	18.589288	126.693634	-83.166842	17.168014	140.227386
-54.80526	40.806015	137.27182	-27.792442	18.197195	133.338516	27.880501	-3.916409	125.315331	27.588535	41.348122	128.735382	27.734518	18.7158565	127.0253565	-83.319402	17.6785335	139.6516755
-53.000195	42.190109	137.194443	-27.78117	18.457758	133.243866	27.901516	-3.718101	125.239265	27.738672	41.537415	129.101044	27.820094	18.909657	127.1701545	-83.382434	18.005859	139.3175775
-51.079082	43.547813	137.186127	-27.727503	18.769327	133.129532	27.947643	-3.462415	125.087952	27.929771	41.770889	129.485291	27.938707	19.154237	127.2866215	-83.393713	18.384417	138.9724425
-49.080147	44.878029	137.17894	-27.603796	19.078823	132.99472	28.018852	-3.164076	124.936523	28.157249	42.064163	129.780396	28.0880505	19.4500435	127.3584595	-83.2956425	18.7076025	138.6309805
-47.003372	46.131508	137.095428	-27.459309	19.43877	132.847015	28.170868	-2.84705	124.794861	28.410545	42.370056	130.026611	28.2907065	19.761503	127.410736	-83.2093245	19.116037	138.283294
-44.835209	47.352428	136.942596	-27.315491	19.790668	132.709412	28.309669	-2.566863	124.748505	28.955862	42.531822	130.133209	28.6327655	19.9824795	127.440857	-83.2637475	19.5988565	137.977967
-42.646797	48.467323	136.796097	-27.183167	20.110561	132.64859	28.454998	-2.339298	124.85273	29.200005	42.79324	130.347672	28.8275015	20.226971	127.600201	-83.1938355	19.994151	137.696979
-39.222286	49.977695	136.595337	-27.034491	20.513895	132.679276	28.676373	-2.049958	125.202965	29.244862	43.220745	130.862671	28.9606175	20.5853935	128.032818	-83.0295995	20.4423965	137.325734
-36.882401	50.89922	136.558075	-26.982546	20.70796	132.764725	28.800716	-1.907163	125.522438	29.696354	43.325302	131.102249	29.248535	20.7090695	128.3123435	-83.213627	20.7068505	137.2171065
-34.503277	51.699821	136.655182	-26.952871	20.874641	132.85907	28.889755	-1.761865	125.775085	29.580772	43.603481	131.606445	29.2352635	20.920808	128.690765	-83.1410055	20.828474	137.027375
-32.062149	52.408772	136.862167	-26.918596	20.99124	132.974976	28.947523	-1.598584	125.954308	29.992554	43.62508	131.941483	29.4700385	21.013248	128.9478955	-83.3072305	20.969232	137.0020565
-29.60326	53.0243	137.205811	-26.900885	21.074635	133.087448	29.013702	-1.443564	126.067902	30.086634	43.680237	132.389648	29.550168	21.1183365	129.228775	-83.351938	21.0309335	136.946121
-27.060118	53.560085	137.611374	-26.898172	21.186382	133.244781	29.064039	-1.291903	126.196442	30.18244	43.724571	132.935257	29.6232395	21.216334	129.5658495	-83.4195835	21.15643	136.9237125
-24.474392	54.023697	138.01152	-26.887564	21.274813	133.423035	29.102972	-1.138137	126.430153	30.29426	43.779186	133.555466	29.698616	21.3205245	129.9928095	-83.473744	21.2291015	136.8532605
-20.544825	54.532917	138.717545	-26.875582	21.487041	133.7043	29.197508	-0.903875	126.954994	30.452579	43.896893	134.612411	29.8250435	21.496509	130.7837025	-83.5762075	21.477573	136.6248975
-17.925282	54.742867	139.14209	-26.849438	21.623341	133.92453	29.614368	-0.897827	127.254639	30.523581	44.03574	135.353104	30.0689745	21.5689565	131.3038715	-83.7678505	21.6777255	136.5451885
-15.228359	54.829849	139.519958	-26.829502	21.770741	134.182587	29.700527	-0.70579	127.710518	30.614265	44.22374	136.067932	30.157396	21.758975	131.889225	-83.8164	21.782507	136.475949
-12.514207	54.810669	140.002914	-26.779768	21.889399	134.440857	29.805588	-0.537525	128.120193	30.690786	44.401974	136.738571	30.248187	21.9322245	132.429382	-83.807723	21.8465735	136.452332
-9.787094	54.690498	140.342896	-26.791052	21.968769	134.693939	29.909552	-0.386068	128.46254	30.700922	44.565765	137.30191	30.305237	22.0898485	132.882225	-83.887341	21.8476895	136.505653
-7.04085	54.439823	140.62944	-26.809866	22.080809	134.875626	29.934538	-0.200771	128.693756	30.714348	44.755718	137.774353	30.324443	22.2774735	133.2340545	-83.944175	21.8841445	136.5171975
-4.304961	54.083359	140.846527	-26.886389	22.192181	134.955032	29.932421	-0.016404	128.808182	30.660074	44.960758	138.09996	30.2962475	22.472177	133.454071	-84.0690255	21.912185	136.455993
-1.046908	52.990551	140.885895	-27.031895	22.444588	134.964035	29.898643	0.363291	128.92807	30.509836	45.318645	138.410049	30.2042395	22.840968	133.6690595	-84.2680295	22.048208	136.2590105
-0.750679	51.37677	140.506912	-27.112082	22.676001	134.914474	29.88862	0.643776	129.029861	30.38735	45.585682	138.582626	30.137985	23.114729	133.8062435	-84.362149	22.237273	136.0227045
-0.105842	49.6805	140.119965	-27.18733	22.889278	134.84816	29.89035	0.897959	129.204453	30.284155	45.847523	138.745636	30.0872525	23.372741	133.9750445	-84.4619125	22.405815	135.7212755
0.653477	47.858501	139.692245	-27.255672	23.040394	134.785736	29.916645	1.09267	129.456635	30.198997	46.075729	138.930008	30.057821	23.5841995	134.1933215	-84.569165	22.4965885	135.3781505
1.467205	45.929859	139.213776	-27.31179	23.190084	134.707153	29.953558	1.225818	129.767365	30.111977	46.262142	139.146011	30.0327675	23.74398	134.456688	-84.6563475	22.636188	134.957618
2.239043	43.802654	138.702744	-27.39188	23.292322	134.610931	30.027369	1.337469	130.12999	29.997387	46.446632	139.269485	30.012378	23.8920505	134.6997375	-84.796138	22.6925935	134.5221245
3.079128	41.57745	138.089233	-27.454815	23.37505	134.5121	30.099566	1.432019	130.517059	29.865133	46.661942	139.312485	29.9823495	24.0469805	134.914772	-84.8919795	22.7031195	134.109428
4.331074	37.985538	137.199631	-27.525747	23.50864	134.357147	30.288294	1.607742	131.103882	29.671797	46.97282	139.311874	29.9800455	24.290281	135.207878	-85.0315395	22.726999	133.506416
5.172002	35.451626	136.687317	-27.569714	23.563047	134.232574	30.482759	1.725261	131.589859	29.566261	47.214901	139.246353	30.02451	24.470081	135.418106	-85.163938	22.656013	133.047042
6.014626	32.791439	136.196106	-27.573664	23.645882	134.100754	30.670935	1.850853	132.014908	29.493076	47.419037	139.206711	30.0820055	24.634945	135.6108095	-85.2293335	22.656819	132.5906985
6.833955	29.989742	135.746948	-27.568296	23.676678	133.972534	30.842888	1.951802	132.432144	29.435661	47.558636	139.042267	30.1392745	24.755219	135.7372055	-85.2758665	22.598137	132.2078625
7.664947	27.085117	135.363922	-27.562603	23.683361	133.865875	30.99469	2.022676	132.841217	29.39139	47.676365	138.85318	30.19304	24.8495205	135.8471985	-85.318246	22.5172015	131.8845515
8.477636	24.101879	135.059708	-27.528337	23.677753	133.78566	31.11994	2.091759	133.196228	29.358288	47.762714	138.699509	30.239114	24.9272365	135.9478685	-85.295788	22.4282695	131.6234515
9.306787	21.037336	134.880142	-27.48107	23.653965	133.807159	31.270588	2.133844	133.569031	29.354626	47.837818	138.548859	30.312607	24.985831	136.058945	-85.274747	22.322099	131.555373
10.486159	16.317394	134.852005	-27.399767	23.593153	133.985367	31.511412	2.202997	134.145218	29.375875	47.973228	138.507156	30.4436435	25.0881125	136.326187	-85.2431775	22.0981935	131.644547
10.28521	13.814087	134.9375	-27.321043	23.53175	134.143875	31.711336	2.238396	134.542145	29.411625	48.062725	138.544006	30.5614805	25.1505605	136.5430755	-85.2035665	21.9129395	131.7446745
9.125062	11.863562	135.108063	-27.255583	23.481276	134.314697	31.918011	2.288063	134.871002	29.432955	48.157925	138.608383	30.675483	25.222994	136.7396925	-85.186649	21.739558	131.8897015
8.117661	9.805276	135.176498	-27.181995	23.417337	134.441223	32.108635	2.340985	135.167816	29.460022	48.253178	138.620773	30.7843285	25.2970815	136.8942945	-85.1483185	21.5375925	131.9881515
7.10601	7.68907	135.152878	-27.13933	23.367731	134.518814	32.287678	2.397737	135.38887	29.462492	48.332863	138.596695	30.875085	25.3653	136.9927825	-85.153745	21.370162	132.0448455
6.04599	5.481422	135.085159	-27.079592	23.3011	134.524002	32.451923	2.455398	135.512985	29.454494	48.386974	138.520004	30.9532085	25.421186	137.0164945	-85.1123925	21.181014	132.0315095
4.991759	3.268275	134.985718	-27.034998	23.205675	134.481155	32.599213	2.484879	135.587936	29.428371	48.391907	138.331757	31.013792	25.438393	136.9598465	-85.083788	20.972957	132.0024635
3.355804	-0.125268	134.880997	-26.939348	23.040546	134.34964	32.793159	2.549458	135.672791	29.398808	48.381824	137.968857	31.0959835	25.465641	136.820824	-84.9746795	20.615451	131.878456
2.243136	-2.430138	134.996536	-26.860449	22.929876	134.27774	32.956978	2.57712	135.818726	29.361492	48.36721	137.637741	31.159235	25.472165	136.7282335	-84.880133	20.387587	131.8272465
1.131311	-4.745478	135.263962	-26.791773	22.834457	134.207214	33.172043	2.622938	136.026855	29.310289	48.362385	137.245422	31.241166	25.4926615	136.6361385	-84.824712	20.1762525	131.7782895
-0.026979	-7.072656	135.719452	-26.732346	22.745762	134.154785	33.3582	2.686914	136.271698	29.255558	48.401485	136.825989	31.306879	25.5441995	136.5488435	-84.771571	19.9473245	131.7607265
-1.188852	-9.382528	136.351532	-26.668692	22.61824	134.126617	33.541992	2.783543	136.554428	29.171825	48.464905	136.383377	31.3569085	25.624224	136.4689025	-84.6942925	19.612256	131.7843315
-2.415072	-11.659757	137.104492	-26.619938	22.460239	134.159424	33.706837	2.870536	136.80867	29.110695	48.490799	135.922119	31.408766	25.6806675	136.3653945	-84.648642	19.2398105	131.9534535
-3.728771	-13.826942	137.830276	-26.580048	22.264574	134.227036	33.818047	2.915914	137.016037	29.05547	48.453297	135.517212	31.4367585	25.6846055	136.2666245	-84.5968545	18.8445425	132.1874475
-5.794737	-13.257795	138.530701	-26.462471	21.8915	134.515961	33.997765	2.932883	137.170624	29.016785	48.356186	134.96991	31.507275	25.6445345	136.070267	-84.432217	18.1384655	132.961655
-7.262483	-12.439483	138.527649	-26.295227	21.660997	134.826141	34.168922	2.980885	137.133636	29.039225	48.336948	134.679504	31.6040735	25.6589165	135.90657	-84.1945275	17.6630775	133.745712
-8.699765	-11.74306	138.362747	-26.106504	21.478056	135.223801	34.388557	3.050377	137.029358	29.067627	48.377987	134.444794	31.728092	25.714182	135.737076	-83.9411	17.24193	134.710526
-10.108408	-11.012078	138.656433	-25.896818	21.349379	135.676743	34.602211	3.17902	136.904312	29.110712	48.481049	134.278702	31.8564615	25.8300345	135.591507	-83.6500975	16.8687235	135.761979
-11.541354	-10.235312	138.706177	-25.70624	21.282391	136.172653	34.801109	3.337693	136.78418	29.145241	48.613873	134.208542	31.973175	25.975783	135.496361	-83.385655	16.588999	136.848945
-12.965359	-9.418397	138.705429	-25.552038	21.209383	136.636581	34.979164	3.490962	136.707962	29.138433	48.755283	134.242889	32.0587985	26.1231225	135.4754255	-83.1628745	16.2956435	137.7977365
-14.510139	-8.535686	138.839111	-25.421391	21.092758	137.077606	35.138947	3.598845	136.666611	29.119507	48.837776	134.337036	32.129227	26.2183105	135.5018235	-82.972009	15.9672055	138.6533885
-16.741091	-7.148224	139.158493	-25.240305	20.780853	137.673141	35.341488	3.617652	136.688858	29.129017	48.831837	134.534454	32.2352525	26.2247445	135.611656	-82.7158625	15.3369615	139.734626
-18.200422	-6.194886	139.361237	-25.124813	20.512444	138.00148	35.473953	3.54484	136.730331	29.183079	48.742096	134.704483	32.328516	26.143468	135.717407	-82.578142	14.88142	140.285553
-19.642288	-5.179936	139.418137	-25.022053	20.235115	138.240738	35.573334	3.41999	136.789673	29.252043	48.60458	134.870438	32.4126885	26.012285	135.8300555	-82.4567945	14.457945	140.6514205
-21.081274	-4.122409	139.306961	-24.951122	19.97846	138.356506	35.63826	3.300126	136.822495	29.306026	48.466602	134.975189	32.472143	25.883364	135.898842	-82.374387	14.073556	140.81417
-22.501928	-3.103668	139.051025	-24.897402	19.774626	138.340469	35.702221	3.26113	136.717224	29.311775	48.411865	135.084183	32.506998	25.8364975	135.9007035	-82.301802	13.7127545	140.7802345
-24.014751	-1.958798	138.611984	-24.841434	19.653542	138.177795	35.786861	3.25545	136.558014	29.343224	48.429317	135.194427	32.5650425	25.8423835	135.8762205	-82.2479105	13.4647005	140.4793695
-25.410858	-0.795051	138.061005	-24.758955	19.59054	137.88678	35.914703	3.29807	136.363525	29.425617	48.482414	135.312302	32.67016	25.890242	135.8379135	-82.18807	13.290838	139.9356465
-27.526119	1.010271	137.182175	-24.565365	19.602983	137.309326	36.09874	3.351269	135.997116	29.640156	48.554649	135.334061	32.869448	25.952959	135.6655885	-82.000178	13.253007	138.9530635
-28.934616	2.269469	136.654037	-24.387894	19.630634	136.914307	36.228706	3.354909	135.651352	29.813055	48.584099	135.153931	33.0208805	25.969504	135.4026415	-81.7966685	13.291764	138.4259725
-30.281153	3.511633	136.229218	-24.209311	19.657555	136.569351	36.322742	3.330086	135.207184	29.986217	48.561596	134.811249	33.1544795	25.945841	135.0092165	-81.5731015	13.369269	138.1294855
-31.699657	4.760191	135.907135	-24.031425	19.665714	136.33371	36.390705	3.245141	134.6035	30.129169	48.459511	134.417114	33.259937	25.852326	134.510307	-81.322787	13.479102	138.157113
-33.056389	5.979532	135.938797	-23.867458	19.626036	136.332367	36.391598	3.09272	133.907486	30.223673	48.311314	133.868164	33.3076355	25.702017	133.887825	-81.0425515	13.550055	138.776909
-34.452866	7.180991	136.211655	-23.682346	19.547358	136.542557	36.364609	2.985756	133.22551	30.342638	48.146492	133.438843	33.3536235	25.566124	133.3321765	-80.7183155	13.528592	139.7529375
-35.729126	8.375327	136.753632	-23.402388	19.451797	136.918793	36.391792	2.881374	132.689026	30.50169	48.009266	133.243835	33.446741	25.44532	132.9664305	-80.251517	13.458274	140.8711555
-37.549942	10.113513	137.8918	-22.988176	19.353767	137.737823	36.528648	2.762945	132.153427	30.771223	47.875351	133.192688	33.6499355	25.319148	132.6730575	-79.6262875	13.388386	142.8025885
-38.736176	11.237637	138.780792	-22.753063	19.252979	138.309586	36.550041	2.643069	131.805115	30.890354	47.720016	133.201584	33.7201975	25.1815425	132.5033495	-79.2263235	13.3244155	144.1158225
-39.818363	12.271305	139.51506	-22.564585	19.103746	138.75119	36.518196	2.41771	131.547409	31.033394	47.522167	133.12381	33.775795	24.9699385	132.3356095	-78.904965	13.2375535	145.1667705
-40.896187	13.339916	139.986984	-22.397379	18.898304	138.927094	36.507763	2.151468	131.265717	31.133036	47.267021	132.9673	33.8203995	24.7092445	132.1165085	-78.6151575	13.0873635	145.7376795
-41.876343	14.316599	140.17804	-22.284893	18.691002	138.851791	36.532215	1.848066	130.927383	31.172419	46.974899	132.595306	33.852317	24.4114825	131.7613445	-78.422103	12.9705215	145.9422375
-42.83815	15.323961	140.115952	-22.19207	18.503353	138.552505	36.499222	1.563109	130.516281	31.185648	46.701843	132.004578	33.842435	24.132476	131.2604295	-78.226575	12.87423	145.8445805
-43.707516	16.297583	139.876129	-22.148205	18.344347	138.108383	36.43824	1.290958	130.069397	31.180975	46.442539	131.328735	33.8096075	23.8667485	130.699066	-78.1060175	12.8219455	145.5177
-44.902256	17.753443	139.658844	-22.10783	18.176188	137.543427	36.281998	0.900051	129.279495	30.847221	46.174694	130.488235	33.5646095	23.5373725	129.883865	-77.7802695	12.8150035	145.202989
-45.541904	18.693996	139.746613	-22.102863	18.080622	137.379501	36.096256	0.697381	128.823669	30.803738	45.974136	130.013199	33.449997	23.3357585	129.418434	-77.655723	12.8254855	145.340568
-46.026917	19.659077	140.029709	-22.121792	18.000824	137.402985	35.923923	0.599333	128.435883	30.770704	45.884758	129.800552	33.3473135	23.2420455	129.1182175	-77.5908975	12.7596025	145.6877525
-46.507523	20.59614	140.320938	-22.156992	18.009808	137.497879	35.763268	0.593082	128.19931	30.753294	45.887035	129.818268	33.258281	23.2400585	129.008789	-77.572265	12.7795575	145.986969
-46.794285	21.559299	140.630447	-22.188688	18.093538	137.641205	35.633537	0.65159	128.077454	30.746845	45.964821	129.973846	33.190191	23.3082055	129.02565	-77.567567	12.8788705	146.25676
-46.933933	22.533892	140.887375	-22.21283	18.227589	137.788361	35.524887	0.733564	128.050461	30.782921	46.056938	130.222305	33.153904	23.395251	129.136383	-77.579564	13.059927	146.440339
-46.977165	23.497564	141.047897	-22.239372	18.377758	137.913971	35.072262	1.020058	128.247589	30.866623	46.157688	130.486679	32.9694425	23.588873	129.367134	-77.4481865	13.166643	146.460808
-46.798645	24.829893	141.156601	-22.266798	18.586666	138.020233	34.9944	1.032514	128.360123	31.263992	46.131107	130.730103	33.129196	23.5818105	129.545113	-77.662792	13.5915215	146.495353
-46.497086	25.707153	141.086395	-22.305634	18.691954	138.025314	35.298134	0.715732	128.315277	31.076284	46.182709	130.912048	33.187209	23.4492205	129.6136625	-77.798477	13.9346875	146.4369655
-46.068798	26.543776	140.895828	-22.343096	18.792061	137.979813	35.229717	0.586701	128.415802	31.156551	46.094318	130.897873	33.193134	23.3405095	129.6568375	-77.879326	14.2436125	146.3027885
-45.581547	27.307844	140.609283	-22.385185	18.858124	137.864746	35.199989	0.423061	128.557373	31.204731	45.949848	130.754578	33.20236	23.1864545	129.6559755	-77.97273	14.5297935	146.0735165
-44.992962	28.055191	140.238037	-22.39307	18.887783	137.701813	35.207592	0.209311	128.681534	31.249571	45.77317	130.544968	33.2285815	22.9912405	129.613251	-78.0147215	14.7843255	145.790375
-44.267632	28.835333	139.755386	-22.36941	18.880417	137.517944	35.235207	-0.03773	128.844864	31.334782	45.553543	130.309631	33.2849945	22.7579065	129.5772475	-78.0238145	15.0029275	145.4586405
-43.47681	29.614534	139.351578	-22.323078	18.85165	137.400513	35.283455	-0.305735	129.058411	31.442919	45.296028	130.048401	33.363187	22.4951465	129.553406	-78.009343	15.2081535	145.24762
-42.088455	30.787552	139.043625	-22.304081	18.786736	137.471466	35.285992	-0.740165	129.444427	31.573137	44.90963	129.745026	33.4295645	22.0847325	129.5947265	-78.0377265	15.4887395	145.3482055
-41.042118	31.656811	138.970596	-22.3291	18.731262	137.676117	35.226742	-1.032125	129.730682	31.616285	44.630386	129.629868	33.4215135	21.7991305	129.680275	-78.0797135	15.6633935	145.671959
-39.92104	32.554962	139.052124	-22.375742	18.687176	137.96933	35.150791	-1.296362	129.998306	31.636391	44.38549	129.611862	33.393591	21.544564	129.805084	-78.145075	15.829788	146.133576
-38.668106	33.508015	139.087524	-22.427404	18.678505	138.217316	35.053589	-1.500193	130.195648	31.657272	44.201832	129.635315	33.3554305	21.3508195	129.9154815	-78.2102385	16.0061905	146.5191505
-37.340553	34.50079	139.041931	-22.472631	18.693859	138.365356	34.939075	-1.645823	130.248611	31.704897	44.060875	129.736298	33.321986	21.207526	129.9924545	-78.267248	16.180192	146.7382575
-35.926735	35.541458	138.93544	-22.493404	18.734261	138.382141	34.829132	-1.755505	130.179779	31.75424	43.969948	129.83493	33.291686	21.1072215	130.0073545	-78.278494	16.3613005	146.7569275
-34.374435	36.688053	138.665405	-22.502291	18.833241	138.271423	34.730549	-1.789623	130.03212	31.866295	43.925564	129.894699	33.298422	21.0679705	129.9634095	-78.303004	16.5985115	146.5794365
-31.922733	38.479439	138.180405	-22.436941	19.063866	137.793304	34.691353	-1.731474	129.644852	32.422104	43.892723	130.04248	33.5567285	21.0806245	129.843666	-78.4306105	17.0471075	145.742942
-30.135473	39.69836	137.730057	-22.374388	19.2414	137.250748	34.738327	-1.60554	129.258514	32.682602	44.049538	130.332764	33.7104645	21.221999	129.795639	-78.4592405	17.260801	144.705857
-28.283831	40.948883	137.318848	-22.322739	19.447603	136.611435	34.744755	-1.40829	128.7603	32.91254	44.218651	130.642899	33.8286475	21.4051805	129.7015995	-78.4741255	17.4900255	143.5212705
-26.342705	42.158726	136.792664	-22.294056	19.673763	135.791229	34.814964	-1.223458	128.301834	33.213001	44.389042	131.0728	34.0139825	21.582792	129.687317	-78.6020945	17.764734	141.895141
-24.353264	43.398918	136.201401	-22.330257	19.975557	134.851578	34.842949	-1.037718	127.835014	33.479134	44.548817	131.535217	34.1610415	21.7555495	129.6851155	-78.8215555	18.1955645	140.0180405
-22.284735	44.576229	135.574646	-22.342644	20.310766	133.881409	34.856365	-0.815261	127.365181	33.40831	44.797272	131.900894	34.1323375	21.9910055	129.6330375	-78.8176255	18.6305265	138.1297805
-20.192818	45.730793	135.004715	-22.361143	20.663586	132.843536	34.543812	-0.463408	127.027168	33.858334	44.779278	132.119965	34.201073	22.157935	129.5735665	-78.923359	19.169237	136.1135055
-17.016062	47.249763	134.211136	-22.327803	21.139843	131.492508	34.553562	-0.160963	126.462532	34.055668	44.932236	132.345398	34.304615	22.3856365	129.403965	-78.960221	19.8940495	133.581051
-14.850868	48.186783	133.733017	-22.293194	21.422478	130.690765	34.6134	-0.046903	126.21489	34.133007	45.030216	132.376938	34.3732035	22.4916565	129.295914	-78.9595915	20.3532995	132.085616
-12.741679	49.013588	133.355835	-22.233837	21.610399	130.076019	34.651447	0.031941	125.992737	34.18652	45.089001	132.350235	34.4189835	22.560471	129.171486	-78.8866575	20.660327	130.980552
-10.546467	49.728413	132.956284	-22.211309	21.741533	129.706039	34.685139	0.055015	126.001083	33.968346	45.244728	132.268051	34.3267425	22.6498715	129.134567	-78.7493605	20.8331945	130.277511
-8.457812	50.309044	132.82016	-22.142654	21.751768	129.512238	34.760647	0.013014	126.01886	34.295383	45.121811	132.133667	34.528015	22.5674125	129.0762635	-78.813323	20.9361235	129.9482125
-6.261873	50.771503	132.690079	-22.081072	21.70388	129.431686	34.8619	-0.066313	126.150108	34.33773	45.080933	132.100937	34.599815	22.50731	129.1255225	-78.761959	20.90045	129.7378495
-4.199423	51.139786	132.716354	-22.058889	21.594007	129.351761	34.924328	-0.147904	126.314285	34.381687	45.030693	132.102066	34.6530075	22.4413945	129.2081755	-78.7707855	20.7466195	129.4953465
-1.024903	51.539307	132.77211	-22.09177	21.491926	129.093964	34.990528	-0.232337	126.426086	34.359886	44.943924	132.212143	34.675207	22.3557935	129.3191145	-78.858747	20.6280585	128.8688135
1.046766	51.727779	132.80127	-22.133766	21.497101	128.827682	34.993343	-0.202251	126.498779	34.347843	44.978344	132.304977	34.670593	22.3880465	129.401878	-78.938125	20.6061555	128.253486
3.06075	51.828159	132.873123	-22.155493	21.562006	128.496704	35.001671	-0.140875	126.55394	34.331043	45.025463	132.467911	34.666357	22.442294	129.5109255	-78.977343	20.681718	127.4824825
4.151421	51.339809	132.8284	-22.148096	21.678757	128.204498	35.055763	-0.060096	126.639709	34.341541	45.088772	132.644302	34.698652	22.514338	129.6420055	-78.994844	20.843176	126.7669905
4.3772	50.429218	132.781204	-22.10957	21.812065	127.963829	35.121593	0.018887	126.698708	34.418167	45.166924	132.804626	34.76988	22.5929055	129.751667	-78.98902	21.0312245	126.175991
4.529954	49.449432	132.69519	-22.037699	21.910995	127.76281	35.17841	0.068431	126.676727	34.520298	45.194839	132.944382	34.849354	22.631635	129.8105545	-78.924752	21.190355	125.7150655
4.743293	48.41684	132.529892	-21.940084	22.013058	127.657845	35.223309	0.079501	126.666626	34.650482	45.195686	133.007019	34.9368955	22.6375935	129.8368225	-78.8170635	21.3885225	125.4788675
5.05445	46.765816	132.263397	-21.813999	22.079086	127.557442	35.320274	-0.006838	126.783707	34.848164	45.112247	133.138855	35.084219	22.5527045	129.961281	-78.712217	21.6054675	125.153603
5.308377	45.47858	132.095276	-21.767075	22.102667	127.501419	35.36409	-0.091643	126.969681	34.918304	45.034187	133.23024	35.141197	22.471272	130.0999605	-78.675347	21.734062	124.9028775
5.472042	44.117912	131.845337	-21.746475	22.106178	127.496742	35.450981	-0.19243	127.15831	34.952637	44.974682	133.294815	35.201809	22.391126	130.2265625	-78.694759	21.82123	124.7669215
5.623118	42.67128	131.614273	-21.752451	22.060146	127.564606	35.805901	-0.487816	127.253403	34.936668	44.865826	133.329575	35.3712845	22.189005	130.291489	-78.8761865	21.931287	124.837723
5.762643	41.085331	131.373993	-21.779688	22.00634	127.712753	35.853168	-0.615395	127.527191	34.920433	44.768703	133.324478	35.3868005	22.076654	130.4258345	-78.9461765	21.936026	124.9996715
5.884009	39.462479	131.167389	-21.808348	21.933756	127.91777	35.509605	-0.495752	127.961349	34.862911	44.692535	133.334686	35.186258	22.0983915	130.6480175	-78.802954	21.7691205	125.1875225
6.064464	37.759975	131.062607	-21.833761	21.835514	128.103561	35.921452	-0.762283	128.152817	34.798656	44.661964	133.374649	35.360054	21.9498405	130.763733	-79.027576	21.7211875	125.443389
6.140445	35.045719	130.941666	-21.933491	21.753403	128.517044	35.975697	-0.794289	128.654175	34.690483	44.678802	133.438644	35.33309	21.9422565	131.0464095	-79.200072	21.5645495	125.9876785
6.18994	33.15192	130.823303	-21.963898	21.702829	128.8246	35.997337	-0.810892	128.955215	34.623955	44.705441	133.403687	35.310646	21.9472745	131.179451	-79.238442	21.4583835	126.469749
6.243637	31.238604	130.786865	-21.977142	21.643667	129.292542	36.021656	-0.808358	129.143173	34.585316	44.727604	133.283524	35.303486	21.959623	131.2133485	-79.25777	21.327711	127.3717355
6.320156	29.241482	130.840164	-21.962008	21.555862	129.936203	36.057377	-0.80075	129.260727	34.539509	44.746269	133.126587	35.298443	21.9727595	131.193657	-79.222459	21.1389645	128.678749
6.378829	27.214394	131.009109	-21.923752	21.419611	130.673767	36.109138	-0.831595	129.408997	34.503891	44.721264	132.986801	35.3065145	21.9448345	131.197899	-79.1540185	20.8943875	130.149635
6.461291	25.117981	131.285355	-21.934563	21.312521	131.449234	36.108421	-0.922719	129.723053	34.460484	44.679436	132.904678	35.2844525	21.8783585	131.3138655	-79.1535785	20.7466835	131.5846025
6.531789	23.018089	131.613449	-22.014977	21.315817	132.106613	36.112259	-1.025086	130.238129	34.388836	44.62352	132.781097	35.2505475	21.799217	131.509613	-79.2805015	20.832417	132.703613
6.615909	19.858356	132.205063	-22.258259	21.468647	132.640503	36.11639	-1.17681	131.509369	34.29837	44.591724	132.641327	35.20738	21.707457	132.075348	-79.723898	21.229837	133.205658
6.714865	17.810354	132.766434	-22.461758	21.62365	132.749802	36.132477	-1.207857	132.606384	34.155125	44.548817	132.654022	35.143801	21.67048	132.630203	-80.067317	21.57682	132.869401
6.755312	15.801509	133.465714	-22.622253	21.745474	132.804352	36.201469	-1.184067	133.879669	34.068176	44.55286	132.65332	35.1348225	21.6843965	133.2664945	-80.3793285	21.8065515	132.3422095
6.852502	13.87268	134.318909	-22.716295	21.778217	132.939316	36.271523	-1.134046	135.118851	34.051601	44.555485	132.744095	35.161562	21.7107195	133.931473	-80.594152	21.8457145	131.947159
6.897942	11.987941	135.193649	-22.729115	21.676359	133.201645	36.347404	-1.10429	136.199997	34.05648	44.521152	132.910568	35.201942	21.708431	134.5552825	-80.660172	21.644287	131.8480075
7.001754	10.213808	135.976318	-22.718821	21.480967	133.554291	36.4772	-1.110756	137.028152	34.096718	44.490086	133.170395	35.286959	21.689665	135.0992735	-80.724601	21.272269	132.0093085
7.056411	8.495236	136.611435	-22.685238	21.249744	133.909805	36.631111	-1.171302	137.575668	34.17643	44.468212	133.573441	35.4037705	21.648455	135.5745545	-80.7742465	20.851033	132.2450555
7.167238	6.093705	137.045822	-22.629396	20.94327	134.174316	36.762245	-1.2299	137.852798	34.29834	44.513016	134.413071	35.5302925	21.641558	136.1329345	-80.7890845	20.244982	132.2156975
7.222781	4.574777	136.944931	-22.615393	20.793266	134.067596	36.858681	-1.250764	137.781219	34.393658	44.603642	135.102325	35.6261695	21.676439	136.441772	-80.8569555	19.910093	131.69342
7.257318	3.120886	136.657486	-22.582548	20.714708	133.747772	36.968552	-1.251348	137.603546	34.457027	44.686596	135.833633	35.7127895	21.717624	136.7185895	-80.8778855	19.711792	130.7769545
7.266363	1.747661	136.31813	-22.529634	20.718946	133.347076	37.076508	-1.194794	137.485199	34.521397	44.739475	136.442917	35.7989525	21.7723405	136.964058	-80.8582205	19.6655515	129.730094
7.248559	0.424372	136.09903	-22.429296	20.827875	133.049576	37.222366	-1.096608	137.44278	34.599594	44.832985	136.902695	35.91098	21.8681885	137.1727375	-80.769572	19.7875615	128.9264145
7.162646	-0.85472	136.135025	-22.256092	20.979048	132.919907	37.399776	-0.982945	137.520355	34.742561	44.970428	137.265213	36.0711685	21.9937415	137.392784	-80.5833525	19.9643545	128.44703
7.01123	-2.088702	136.421921	-22.018641	21.119108	132.852173	37.627266	-0.869417	137.774445	34.95689	45.121059	137.586624	36.292078	22.125821	137.6805345	-80.32936	20.112395	128.0238115
6.650828	-3.934234	137.142639	-21.690876	21.174166	132.635101	38.046185	-0.746116	138.502029	35.277752	45.29932	137.892548	36.6619685	22.276602	138.1972885	-80.0437205	20.07173	127.0729135
6.306217	-5.115554	137.622726	-21.476501	21.095509	132.543076	38.316807	-0.687636	138.958984	35.407181	45.34137	137.796707	36.861994	22.326867	138.3778455	-79.814996	19.864151	126.7083065
5.878763	-6.268741	138.097809	-21.254951	20.926275	132.483932	38.622032	-0.655314	139.363434	35.528965	45.341961	137.48851	37.0754985	22.3433235	138.425972	-79.5854005	19.5092265	126.541892
5.38574	-7.37925	138.52803	-21.059681	20.71476	132.462723	38.906746	-0.640932	139.677322	35.647041	45.27861	137.035721	37.2768935	22.318839	138.3565215	-79.3962555	19.110681	126.5689245
4.8496	-8.448477	138.757141	-20.86462	20.45018	132.49939	39.157314	-0.649973	139.855499	35.783783	45.196541	136.555817	37.4705485	22.273284	138.205658	-79.1997885	18.627076	126.793122
4.208288	-9.437359	138.822281	-20.675043	20.205379	132.574768	39.39666	-0.665787	139.865051	35.885578	45.107098	136.101944	37.641119	22.2206555	137.9834975	-78.991205	18.1901025	127.1660385
3.537393	-10.371237	138.685913	-20.53772	20.044018	132.566025	39.611271	-0.648685	139.808762	35.971443	45.080093	135.750275	37.791357	22.215704	137.7795185	-78.866797	17.872332	127.3525315
2.33863	-11.5701	138.243256	-20.375694	19.920576	132.271881	39.844288	-0.574893	139.640884	36.086334	45.106689	135.462891	37.965311	22.265898	137.5518875	-78.716699	17.575254	126.9918745
1.405733	-12.261403	137.980026	-20.225296	19.907091	131.945389	39.970009	-0.52264	139.594742	36.175858	45.140667	135.319061	38.0729335	22.3090135	137.4569015	-78.5235255	17.5051685	126.4338765
0.392013	-12.871069	137.878494	-20.049517	19.901606	131.625366	40.119812	-0.466528	139.602936	36.303894	45.16946	135.144638	38.211853	22.351466	137.373787	-78.310887	17.451746	125.876945
-0.680655	-13.381763	137.836395	-19.825655	19.852989	131.321854	40.325058	-0.44052	139.713959	36.497723	45.183327	134.935776	38.4113905	22.3714035	137.3248675	-78.0627005	17.3345745	125.3188405
-1.893367	-13.803092	137.788025	-19.605009	19.750891	131.077225	40.550816	-0.432986	139.853607	36.664574	45.155712	134.710526	38.607695	22.361363	137.2820665	-77.817713	17.140419	124.8723835
-3.136238	-14.207083	137.586365	-19.376431	19.550974	130.890381	40.770184	-0.484391	139.938721	36.831692	45.085068	134.479599	38.800938	22.3003385	137.20916	-77.5538	16.8016095	124.571602
-4.419808	-14.555654	137.128204	-19.186672	19.23616	130.763016	40.996761	-0.580939	139.888184	36.996399	44.966125	134.365738	38.99658	22.192593	137.126961	-77.369924	16.279727	124.399071
-6.628532	-14.97661	136.301941	-18.936579	18.694225	130.55217	41.382412	-0.801996	139.6353	37.072536	44.673534	134.29425	39.227474	21.935769	136.964775	-77.100632	15.452681	124.139565
-8.191541	-15.15025	135.76619	-18.787401	18.299896	130.392838	41.538177	-0.979348	139.382141	37.119846	44.425262	134.105759	39.3290115	21.722957	136.74395	-76.9038135	14.876835	124.041726
-9.93484	-15.256138	135.286697	-18.626963	17.873974	130.317276	41.635918	-1.182128	138.941711	37.189831	44.12402	133.657211	39.4128745	21.470946	136.299461	-76.6668005	14.277002	124.335091
-11.742364	-15.267949	134.875626	-18.466785	17.455442	130.323166	41.723663	-1.432935	138.355179	37.21846	43.804478	133.112839	39.4710615	21.1857715	135.734009	-76.4046315	13.7251125	124.912323
-13.691107	-15.178707	134.550705	-18.345436	17.05962	130.495483	41.820683	-1.709815	137.617355	37.186382	43.450394	132.440948	39.5035325	20.8702895	135.0291515	-76.1944045	13.2489505	125.9618145
-15.701138	-14.970294	134.413681	-18.237185	16.684355	130.829361	41.895561	-1.978099	136.778717	37.129948	43.121014	131.751678	39.5127545	20.5714575	134.2651975	-75.9871245	12.7972525	127.3935245
-17.847689	-14.675379	134.282349	-18.206758	16.33947	131.22258	41.866108	-2.204568	135.952393	37.057022	42.839596	131.214066	39.461565	20.317514	133.5832295	-75.875081	12.361426	128.8619305
-21.136171	-14.044266	134.321243	-18.208197	15.902731	131.984329	41.723423	-2.568214	134.666916	36.855991	42.509876	130.468674	39.289707	19.970831	132.567795	-75.706101	11.834631	131.400863
-23.341806	-13.498449	134.520706	-18.253002	15.701583	132.478561	41.560993	-2.723319	133.846954	36.693134	42.347763	130.004623	39.1270635	19.812222	131.9257885	-75.6330675	11.590944	133.0313335
-25.599644	-12.857573	134.747025	-18.301035	15.525539	132.855972	41.36776	-2.86333	133.114319	36.210777	42.308552	129.68251	38.7892685	19.722611	131.3984145	-75.3913385	11.328467	134.3135295
-27.806383	-12.137653	134.844055	-18.382509	15.332098	133.092224	41.150692	-3.044197	132.412582	36.021652	42.153831	129.276367	38.586172	19.554817	130.8444745	-75.35119	11.109379	135.3399735
-30.054348	-11.356852	134.923203	-18.483854	15.169064	133.218842	40.915012	-3.187735	131.774399	35.835785	42.000751	128.870605	38.3753985	19.406508	130.322502	-75.3431065	10.93162	136.115182
-32.210167	-10.495387	135.076553	-18.578032	15.047396	133.335892	40.637486	-3.334008	131.200821	35.661961	41.867443	128.489655	38.1497235	19.2667175	129.845238	-75.3057875	10.8280745	136.826546
-34.428589	-9.595469	135.240143	-18.697271	14.951108	133.417816	40.383389	-3.496424	130.755859	35.482365	41.711918	128.194122	37.932877	19.107747	129.4749905	-75.327419	10.794469	137.3606415
-37.581959	-8.092326	135.744904	-18.922159	14.866061	133.6931	39.949413	-3.730078	130.353973	35.248798	41.515316	127.861557	37.5991055	18.892619	129.107765	-75.4434235	10.839503	138.278435
-39.601528	-7.030042	136.280869	-19.07869	14.788386	133.98909	39.638462	-3.900491	130.202057	35.063705	41.365795	127.71962	37.3510835	18.732652	128.9608385	-75.5084635	10.84412	139.0173415
-41.586445	-5.911316	136.981949	-19.282576	14.696542	134.399002	39.319386	-4.083086	130.104248	34.809624	41.194256	127.579918	37.064505	18.555585	128.842083	-75.629657	10.837499	139.955921
-43.470417	-4.770973	137.669296	-19.477436	14.554885	134.85788	38.989468	-4.247806	130.006393	34.533195	41.030704	127.531158	36.7613315	18.391449	128.7687755	-75.7162035	10.718321	140.9469845
-45.285671	-3.566824	138.291641	-19.695143	14.404671	135.260956	38.641487	-4.40013	129.900375	34.244297	40.896385	127.493561	36.442892	18.2481275	128.696968	-75.833178	10.5612145	141.824944
-47.028263	-2.325304	138.844254	-19.915522	14.278155	135.608643	38.313942	-4.490109	129.71225	33.914696	40.818501	127.441177	36.114319	18.164196	128.5767135	-75.945363	10.392114	142.6405725
-48.684277	-1.040309	139.299301	-20.147745	14.191571	135.854523	37.974609	-4.539644	129.435669	33.568039	40.796818	127.403175	35.771324	18.128587	128.419422	-76.066814	10.254555	143.289624
-50.987633	0.968841	139.736908	-20.450068	14.112954	136.026016	37.481228	-4.561115	128.892334	33.120598	40.800507	127.290939	35.300913	18.119696	128.0916365	-76.201049	10.106212	143.9603955
-52.412247	2.375631	139.996201	-20.618305	14.070949	136.05275	37.197823	-4.552724	128.462891	32.878788	40.847565	127.210999	35.0383055	18.1474205	127.836945	-76.2749155	9.9944775	144.268555
-53.71397	3.796215	140.167572	-20.764933	14.036812	136.045868	36.93042	-4.527588	128.034958	32.650269	40.884041	127.097878	34.7903445	18.1782265	127.566418	-76.3202105	9.8953975	144.525318
-54.902985	5.247983	140.425568	-20.893515	14.025758	136.020691	36.665634	-4.470037	127.600327	32.739265	40.831898	126.837944	34.7024495	18.1809305	127.2191355	-76.4894795	9.8705855	144.8222465
-55.989857	6.742445	140.651764	-21.013144	14.051275	136.028366	36.431839	-4.418905	127.200233	32.287525	41.023998	126.842728	34.359682	18.3025465	127.0214805	-76.38597	9.8000035	145.0352515
-56.925453	8.22258	140.950165	-21.139051	14.087778	136.068542	36.203991	-4.341113	126.86869	32.093155	41.118309	126.750969	34.148573	18.388598	126.8098295	-76.426675	9.786958	145.3272545
-57.775169	9.773405	141.285492	-21.297239	14.129467	136.13382	35.96109	-4.23887	126.593849	32.130329	41.116169	126.57235	34.0457095	18.4386495	126.5830995	-76.6401875	9.8202845	145.6845405
-58.786167	12.045817	141.709122	-21.593246	14.240186	136.247803	35.525295	-4.075527	126.251198	31.752947	41.285881	126.545441	33.639121	18.605177	126.3983195	-76.825613	9.875195	146.0972865
-59.313351	13.597814	141.953522	-21.816982	14.33789	136.339523	35.253292	-3.92868	126.130081	31.511488	41.41959	126.591171	33.38239	18.745455	126.360626	-77.016354	9.930325	146.31842
-59.755249	15.180363	142.126678	-22.059084	14.444611	136.427933	34.994072	-3.798114	126.054192	31.273371	41.553326	126.701149	33.1337215	18.877606	126.3776705	-77.2518895	10.011616	146.4781955
-60.060745	16.733379	142.250534	-22.322603	14.568679	136.489502	34.699661	-3.67871	126.027451	31.078947	41.68417	126.826218	32.889304	19.00273	126.4268345	-77.53451	10.134628	146.5521695
-60.200508	18.302927	142.327972	-22.598188	14.683899	136.563507	34.399181	-3.593076	126.046768	30.869209	41.754211	126.996086	32.634195	19.0805675	126.521427	-77.830571	10.2872305	146.605587
-60.255909	19.87158	142.424713	-22.897049	14.790064	136.679977	34.076942	-3.545908	126.133087	30.685663	41.797016	127.244019	32.3813025	19.125554	126.688553	-78.1754005	10.454574	146.671401
-60.174404	21.413313	142.490234	-23.206484	14.880924	136.812607	33.444317	-3.311022	126.408112	30.184572	41.950291	127.67881	31.8144445	19.3196345	127.043461	-78.2274125	10.4422135	146.581753
-59.808807	23.738361	142.49408	-23.653767	15.010808	136.988266	32.999958	-3.241018	126.60701	29.929554	42.028576	128.244766	31.464756	19.393779	127.425888	-78.77229	10.627837	146.550644
-59.437267	25.252693	142.391022	-23.956337	15.099244	137.034683	32.728306	-3.205966	126.678833	29.775032	42.104397	128.558624	31.251669	19.4492155	127.6187285	-79.164343	10.7492725	146.4506375
-58.935963	26.79163	142.219528	-24.230904	15.233553	136.980072	32.43187	-3.115522	126.686714	29.620644	42.180641	128.796143	31.026257	19.5325595	127.7414285	-79.488065	10.9345465	146.2187155
-58.298481	28.346243	141.977829	-24.500666	15.392145	136.882065	32.177841	-3.011498	126.630524	29.46364	42.283302	128.894806	30.8207405	19.635902	127.762665	-79.8220725	11.148388	146.001465
-57.577694	29.848919	141.722031	-24.757645	15.58401	136.768585	31.952492	-2.878132	126.550468	29.280809	42.410721	128.940277	30.6166505	19.7662945	127.7453725	-80.1319405	11.4017255	145.7917975
-56.716873	31.355207	141.500015	-24.998756	15.801069	136.671753	31.72209	-2.709918	126.501465	29.075872	42.554428	128.978699	30.398981	19.922255	127.740082	-80.396493	11.679883	145.603424
-55.752003	32.860176	141.197388	-25.244669	16.001276	136.580444	31.515646	-2.522119	126.479256	28.900993	42.729534	129.033203	30.2083195	20.1037075	127.7562295	-80.6976575	11.8988445	145.4046585
-54.12405	35.006981	140.693344	-25.591797	16.301142	136.353531	31.220139	-2.274761	126.495041	28.658924	42.974674	129.218292	29.9395315	20.3499565	127.8566665	-81.1231255	12.2523275	144.8503955
-52.864521	36.436047	140.267807	-25.815609	16.485674	136.179062	31.015268	-2.127262	126.507172	28.542795	43.130974	129.344116	29.7790315	20.501856	127.925644	-81.4102495	12.469492	144.43248
-51.545208	37.842785	139.836121	-26.025763	16.703472	135.892334	30.87607	-1.968531	126.555321	28.482079	43.29253	129.519882	29.6790745	20.6619995	128.0376015	-81.7306005	12.7449445	143.7470665
-50.11211	39.24593	139.081284	-26.263767	16.951946	135.489532	30.729538	-1.817494	126.573883	28.442055	43.478611	129.789978	29.5857965	20.8305585	128.1819305	-82.1133305	13.0733335	142.7971335
-48.671764	40.620113	138.212006	-26.537109	17.258415	134.936142	30.549156	-1.648236	126.646278	28.418293	43.709026	130.066818	29.4837245	21.030395	128.356548	-82.5579425	13.486435	141.515736
-47.112411	42.001041	137.161865	-26.888414	17.583281	134.202499	30.379263	-1.467967	126.722824	28.41272	43.943863	130.42514	29.3959915	21.237948	128.573982	-83.1728195	13.928614	139.831016
-45.55957	43.329029	136.188629	-27.251917	17.961878	133.357468	30.157408	-1.256407	126.716736	28.343538	44.175983	130.844467	29.250473	21.459788	128.7806015	-83.754307	14.463968	137.9343345
-43.036247	45.256855	134.798691	-27.791878	18.595745	131.87413	29.845575	-0.857033	126.727997	28.575151	44.395058	131.594223	29.210363	21.7690125	129.16111	-84.794119	15.4224775	134.58715
-41.319366	46.449234	134.12822	-28.087734	19.112743	130.953766	29.640982	-0.54434	126.702629	28.568068	44.622478	132.21286	29.104525	22.039069	129.4577445	-85.279993	16.186417	132.4497875
-39.557468	47.52906	133.591843	-28.320711	19.655191	130.159912	29.500824	-0.178018	126.744484	28.537291	44.870388	132.860382	29.0190575	22.346185	129.802433	-85.6604795	16.964197	130.517391
-37.835167	48.508759	133.295883	-28.470779	20.214724	129.628632	29.736868	0.015509	126.871941	28.454458	45.169197	133.38237	29.095663	22.592353	130.1271555	-86.037221	17.837095	129.1301085
-36.105442	49.316746	133.209503	-28.612488	20.730022	129.416794	29.718182	0.354297	127.264809	28.393867	45.468407	133.995239	29.0560245	22.911352	130.630024	-86.2810005	18.548692	128.203564
-34.418549	50.011646	133.292603	-28.677834	21.186146	129.412781	29.734982	0.624343	127.822968	28.343212	45.748383	134.652435	29.039097	23.186363	131.2377015	-86.394765	19.185929	127.5878605
-32.764183	50.574951	133.548492	-28.787582	21.57201	129.745132	29.735863	0.818244	128.630646	28.27273	46.0023	135.289871	29.0042965	23.410272	131.9602585	-86.5794605	19.733748	127.5300055
-30.39473	51.165451	134.133942	-28.988615	22.016176	130.503357	29.653656	1.004822	129.974533	28.192627	46.283924	136.333405	28.9231415	23.644373	133.153969	-86.9003715	20.387979	127.852745
-28.894239	51.423038	134.647568	-29.157135	22.220022	130.998566	29.605236	1.094977	130.895752	28.086317	46.444672	137.086151	28.8457765	23.7698245	133.9909515	-87.1600465	20.6702195	128.0061805
-27.47113	51.545452	135.198425	-29.326313	22.342916	131.413315	29.521841	1.158414	131.751434	27.978075	46.574173	137.883926	28.749958	23.8662935	134.81768	-87.402584	20.8195385	128.00895
-26.12228	51.564777	135.758255	-29.493565	22.410791	131.684799	29.407341	1.173179	132.455521	27.88007	46.649601	138.66008	28.6437055	23.91139	135.5578005	-87.6308355	20.910192	127.8117975
-24.831327	51.505287	136.230698	-29.650259	22.460566	131.792145	29.336563	1.182807	133.062042	27.735878	46.709759	139.374817	28.5362205	23.946283	136.2184295	-87.8367385	20.974849	127.3658605
-23.62075	51.345718	136.659241	-29.773539	22.550087	131.834	29.273325	1.268642	133.555817	27.599096	46.809681	140.01088	28.4362105	24.0391615	136.7833485	-87.9832885	21.0610125	126.8846515
-22.465601	51.105804	137.001602	-29.84544	22.67408	131.886871	29.284027	1.451116	133.939407	27.488977	46.957882	140.528412	28.386502	24.204499	137.2339095	-88.077382	21.143661	126.5398325
-20.861858	50.607849	137.421478	-29.889896	22.935186	131.940598	29.371803	1.79425	134.37326	27.373753	47.312893	141.099533	28.372778	24.5535715	137.7363965	-88.15257	21.3168005	126.1447995
-20.012892	50.217896	137.532852	-29.889055	23.115131	131.89679	29.465452	2.02773	134.592682	27.319151	47.540329	141.366241	28.3923015	24.7840295	137.9794615	-88.1704115	21.4462325	125.8141185
-18.958605	49.653561	137.475189	-29.886719	23.299549	131.793732	29.57217	2.222799	134.757965	27.254768	47.76437	141.52977	28.413469	24.9935845	138.1438675	-88.186907	21.6055135	125.4435965
-18.091267	49.032944	137.368301	-29.880833	23.476969	131.684769	29.631788	2.430108	134.872284	27.202808	47.999756	141.58577	28.417298	25.214932	138.229027	-88.178964	21.739006	125.140511
-17.308332	48.328304	137.162384	-29.860104	23.662928	131.592148	29.711937	2.651991	134.929169	27.163589	48.229626	141.525085	28.437763	25.4408085	138.227127	-88.157971	21.8850475	124.957169
-16.602167	47.523926	136.935272	-29.835569	23.833923	131.574936	29.780626	2.862524	134.967834	27.166977	48.473652	141.363724	28.4738015	25.668088	138.165779	-88.1449395	21.999758	124.984093
-15.993502	46.641026	136.74234	-29.803362	24.009268	131.672516	29.84058	3.048555	134.984009	27.191063	48.697479	141.106644	28.5158215	25.873017	138.0453265	-88.1225455	22.145519	125.2997055
-15.195678	45.125244	136.570984	-29.748949	24.333399	132.122116	29.943995	3.350695	134.918442	27.232212	49.040524	140.537872	28.5881035	26.1956095	137.728157	-88.0860015	22.4711885	126.516075
-14.758277	43.94912	136.580688	-29.707039	24.545488	132.52681	29.965597	3.579519	134.794449	27.317959	49.274014	140.168854	28.641778	26.4267665	137.4816515	-88.055856	22.6642095	127.5719685
-14.417326	42.700806	136.725723	-29.623137	24.757208	133.029251	29.989222	3.862309	134.472519	27.380566	49.484406	139.840714	28.684894	26.6733575	137.1566165	-87.931168	22.8410585	128.9018855
-14.050962	41.358109	136.876099	-29.550585	24.993376	133.585785	30.042738	4.138069	134.090225	27.462322	49.713093	139.526779	28.75253	26.925581	136.808502	-87.8537	23.061171	130.363068
-13.733361	39.889008	136.996109	-29.40745	25.209579	134.088867	30.089136	4.454178	133.555908	27.566307	49.982033	139.249908	28.8277215	27.2181055	136.402908	-87.6426215	23.2010525	131.774826
-13.434108	38.364117	136.954956	-29.25367	25.387329	134.438477	30.112862	4.801611	132.848358	27.651199	50.208473	138.989304	28.8820305	27.505042	135.918831	-87.3893705	23.269616	132.958123
-13.069259	36.718117	136.685516	-29.106358	25.545988	134.657867	30.153564	5.192009	132.113251	27.678484	50.435711	138.722656	28.916024	27.81386	135.4179535	-87.12874	23.278116	133.8977805
-12.577236	34.068645	136.054367	-28.910204	25.767227	134.713333	30.190001	5.738402	130.957367	27.779219	50.772251	138.37323	28.98461	28.2553265	134.6652985	-86.805018	23.2791275	134.7613675
-12.215532	32.122681	135.432816	-28.825634	25.912676	134.599304	30.201075	5.968542	130.391449	27.811104	50.940384	138.12619	29.0060895	28.454463	134.2588195	-86.6573575	23.370889	134.9397885
-11.844249	30.106554	134.710556	-28.813917	26.140842	134.43924	30.238047	6.15282	130.104752	27.791962	51.130466	137.848267	29.0150045	28.641643	133.9765095	-86.6428385	23.640041	134.9019705
-11.489786	27.934853	134.004883	-28.827625	26.420563	134.196747	30.30336	6.264932	130.199005	27.740734	51.331978	137.386856	29.022047	28.798455	133.7929305	-86.677297	24.042671	134.6005635
-11.087004	25.664701	133.415131	-28.885475	26.741854	133.912735	30.376789	6.258739	130.767181	27.66811	51.523579	136.625748	29.0224495	28.891159	133.6964645	-86.7933995	24.592549	134.1290055
-10.767343	23.239166	133.223373	-28.928932	27.018059	133.677643	30.440851	6.177936	131.686722	27.58584	51.664787	135.613098	29.0133455	28.9213615	133.64991	-86.8712095	25.1147565	133.705376
-10.35015	20.725819	133.440659	-28.911478	27.156073	133.569992	30.570169	6.030172	132.908859	27.587357	51.630028	134.574982	29.078763	28.8301	133.7419205	-86.901719	25.482046	133.3980635
-9.739876	16.973465	134.692871	-28.786617	27.029222	133.583038	30.977535	5.771816	135.306641	27.745279	51.318432	133.518799	29.361407	28.545124	134.41272	-86.934641	25.51332	132.753356
-9.397717	14.556956	135.956543	-28.643248	26.742199	133.720978	31.299137	5.671741	137.012024	27.931002	51.070976	133.18486	29.6150695	28.3713585	135.098442	-86.9015655	25.1130395	132.343514
-8.967038	12.244141	137.125595	-28.477535	26.360243	133.795975	31.583012	5.603272	138.587112	28.19565	50.864048	133.167648	29.889331	28.23366	135.87738	-86.844401	24.486826	131.71457
-8.658485	10.047731	138.128067	-28.270033	26.008764	133.772263	31.849495	5.578207	139.81871	28.478914	50.716911	133.316055	30.1642045	28.147559	136.5673825	-86.7042705	23.869969	130.9771435
-8.287028	8.004193	138.856262	-28.029104	25.736458	133.709412	32.093372	5.506819	140.645309	28.785778	50.582497	133.468521	30.439575	28.044658	137.056915	-86.497783	23.428258	130.361909
-8.030528	6.071444	139.354721	-27.747938	25.547796	133.586349	32.389065	5.390953	141.161514	29.150995	50.46801	133.608292	30.77003	27.9294815	137.384903	-86.265906	23.1661105	129.787795
-7.823542	4.351969	139.736557	-27.442661	25.434837	133.504395	32.650272	5.288337	141.37767	29.517508	50.386494	133.743637	31.08389	27.8374155	137.5606535	-85.969212	23.0322585	129.4481365
-7.598567	2.005288	140.065247	-26.990858	25.366766	133.411484	33.084198	5.035122	141.47261	30.076817	50.168056	134.051453	31.5805075	27.601589	137.7620315	-85.5622235	23.131943	129.0609365
-7.587613	0.611953	140.158142	-26.704153	25.251154	133.339249	33.285309	4.745064	141.41864	30.440252	49.906898	134.293503	31.8627805	27.325981	137.8560715	-85.2710865	23.176327	128.8224265
-7.634588	-0.699261	140.073547	-26.482027	25.060547	133.118103	33.453617	4.358332	141.371613	30.721903	49.544949	134.525436	32.08776	26.9516405	137.9485245	-85.051814	23.1694535	128.2876815
-7.743251	-1.905598	139.817764	-26.319662	24.779631	132.687592	33.556644	3.951018	141.280289	30.918365	49.138626	134.685577	32.2375045	26.544822	137.982933	-84.8768285	23.01444	127.392251
-7.991502	-3.015492	139.464157	-26.176579	24.405966	132.079269	33.585197	3.548457	141.117279	31.009012	48.686657	134.613983	32.2971045	26.117557	137.865631	-84.6502625	22.694375	126.292907
-8.336617	-3.971849	139.14003	-26.069588	23.99605	131.526474	33.632214	3.15202	140.864212	31.047928	48.244301	134.264847	32.340071	25.6981605	137.5645295	-84.479247	22.2939395	125.4884185
-8.714676	-4.764157	138.875427	-25.958374	23.559675	131.081909	33.706303	2.791463	140.597519	31.060818	47.828476	133.887695	32.3835605	25.3099695	137.242607	-84.3003085	21.8093805	124.921211
-9.467709	-5.686914	138.592606	-25.801064	22.922537	130.740067	33.892345	2.32273	140.309601	31.076267	47.294693	133.463348	32.484306	24.8087115	136.8864745	-84.086434	21.0363625	124.5936595
-10.153833	-6.145928	138.410706	-25.682577	22.53643	130.723373	34.016979	2.050161	140.197311	31.146452	47.016846	133.380142	32.5817155	24.5335035	136.7887265	-83.9468695	20.5393565	124.6580195
-10.954695	-6.497466	138.221161	-25.568024	22.216566	130.855698	34.137974	1.788305	140.061066	31.285021	46.771614	133.403534	32.7114975	24.2799595	136.7323	-83.8475455	20.1531725	124.979096
-11.812464	-6.650244	137.976608	-25.429207	22.001097	131.07724	34.276161	1.548342	139.905441	31.460459	46.552685	133.452423	32.86831	24.0505135	136.678932	-83.726724	19.9516805	125.475548
-12.732479	-6.715842	137.623871	-25.298553	21.861582	131.30098	34.365517	1.336808	139.654129	31.672716	46.395809	133.554565	33.0191165	23.8663085	136.604347	-83.6162225	19.8568555	125.997613
-13.798295	-6.657606	137.03978	-25.182343	21.764206	131.460876	34.480419	1.19421	139.324463	31.861866	46.286358	133.716827	33.1711425	23.740284	136.520645	-83.5358285	19.788128	126.401107
-14.963373	-6.540228	136.240631	-25.074621	21.682617	131.536041	34.560844	1.04293	138.909775	32.047539	46.192593	133.951981	33.3041915	23.6177615	136.430878	-83.4534335	19.7474725	126.641204
-16.737614	-6.196488	134.724899	-24.909588	21.535305	131.504395	34.698441	0.693607	138.252335	32.329025	45.976109	134.539261	33.513733	23.334858	136.395798	-83.332909	19.735752	126.612992
-18.129263	-5.89129	133.76088	-24.744268	21.424572	131.502289	34.822842	0.361903	137.772293	32.527767	45.696362	134.981888	33.6753045	23.0291325	136.3770905	-83.1638405	19.8200115	126.6274875
-19.583916	-5.535697	133.065674	-24.507526	21.274441	131.614487	34.999336	0.029023	137.282379	32.765579	45.379112	135.289734	33.8824575	22.7040675	136.2860565	-82.8975095	19.8448145	126.9429175
-21.165113	-5.150816	132.725739	-24.256989	21.134386	131.843094	35.175556	-0.291285	136.875702	33.049835	45.086338	135.410492	34.1126955	22.3975265	136.143097	-82.6266735	19.8712455	127.543091
-22.87587	-4.755406	132.74913	-23.99297	20.961391	132.189148	35.332211	-0.602066	136.455185	33.320679	44.776516	135.359207	34.326445	22.087225	135.907196	-82.312385	19.835557	128.4711
-24.643648	-4.325334	133.144699	-23.758636	20.789347	132.711288	35.493843	-0.852205	136.133224	33.522007	44.486938	135.083496	34.507925	21.8173665	135.60836	-82.025197	19.7613275	129.814216
-26.588272	-3.880309	133.886414	-23.588102	20.603676	133.430115	35.610504	-1.072875	135.901978	33.649948	44.228138	134.775406	34.630226	21.5776315	135.338692	-81.80643	19.6297205	131.521538
-29.570013	-3.165498	135.380157	-23.507013	20.24251	134.822327	35.676693	-1.435241	135.800201	33.597107	43.774586	134.426147	34.6369	21.1696725	135.113174	-81.650926	19.3153475	134.53148
-31.604317	-2.639109	136.437805	-23.581953	19.983934	135.828995	35.604664	-1.640764	135.857239	33.455338	43.531193	134.404938	34.530001	20.9452145	135.1310885	-81.693907	19.0226535	136.5269015
-33.726547	-2.069039	137.519699	-23.717667	19.773502	136.811172	35.483513	-1.813772	136.020966	33.25787	43.357746	134.437363	34.3706915	20.771987	135.2291645	-81.8060255	18.775017	138.3931795
-35.805744	-1.431445	138.495392	-23.909472	19.615946	137.696228	35.256222	-1.95252	136.186447	33.012371	43.219048	134.51062	34.1342965	20.633264	135.3485335	-81.9532405	18.598628	140.0439225
-37.939541	-0.74096	139.523209	-24.143202	19.477413	138.507263	34.973778	-2.101452	136.291641	32.731785	43.083973	134.499985	33.8527815	20.4912605	135.395813	-82.1391855	18.4635655	141.618713
-40.007805	-0.023224	140.484253	-24.369772	19.308109	139.256516	34.64957	-2.259446	136.300186	32.382698	42.926903	134.362503	33.516134	20.3337285	135.3313445	-82.255678	18.2824895	143.1816875
-42.060978	0.719261	141.515701	-24.598166	19.107683	139.908432	34.314583	-2.456958	136.199677	31.96957	42.727425	134.035889	33.1420765	20.1352335	135.117783	-82.3384085	18.0801325	144.699081
-44.999508	1.89512	143.083435	-24.95467	18.756924	140.755066	33.667007	-2.777444	135.738007	31.15493	42.336452	133.134384	32.4109685	19.779504	134.4361955	-82.3203085	17.734344	147.0739365
-46.937588	2.766964	144.070465	-25.236464	18.522617	141.191452	33.137108	-3.008628	135.293396	30.543179	42.061954	132.439224	31.8401435	19.526663	133.86631	-82.3130715	17.518571	148.516594
-48.761341	3.680375	144.953568	-25.554499	18.316017	141.566605	32.553646	-3.250305	134.850464	29.897577	41.778511	131.797989	31.2256115	19.264103	133.3242265	-82.3346095	17.367931	149.8089835
-50.536549	4.665274	145.81897	-25.866423	18.117043	141.897949	31.974483	-3.483791	134.425598	29.283476	41.549644	131.312195	30.6289795	19.0329265	132.8688965	-82.3618255	17.2011595	150.9270015
-52.191006	5.703635	146.530991	-26.182356	17.927498	142.23439	31.468052	-3.685836	134.156219	28.740778	41.334789	131.008011	30.104415	18.8244765	132.582115	-82.469127	17.0305195	151.886665
-53.734528	6.782158	147.253418	-26.466522	17.734203	142.561981	31.012407	-3.927023	133.907761	27.997887	41.250965	130.896118	29.505147	18.661971	132.4019395	-82.438191	16.806435	152.7220225
-55.181385	7.937829	147.97493	-26.717216	17.547916	142.91423	30.578657	-4.123992	133.662247	27.867989	40.945286	130.63501	29.223323	18.410647	132.1486285	-82.657755	16.685185	153.6798315
-56.996029	9.771785	149.333252	-26.995098	17.277327	143.588318	29.975859	-4.40144	133.218536	27.317406	40.682159	130.429291	28.6466325	18.1403595	131.8239135	-82.6368285	16.4142945	155.3527225
-58.06427	11.109257	150.364822	-27.142235	17.146311	144.13414	29.567719	-4.581365	132.914658	26.673477	40.635204	130.418213	28.120598	18.0269195	131.6664355	-82.405068	16.2657025	156.6018445
-58.965492	12.56566	151.594208	-27.315796	17.070652	144.749832	29.105753	-4.70578	132.811111	26.275562	40.498787	130.302902	27.6906575	17.8965035	131.5570065	-82.3222495	16.2448005	157.9426575
-59.834816	14.215302	152.89537	-27.507792	17.075026	145.359695	28.653011	-4.768515	132.715698	26.143417	40.309097	130.184189	27.398214	17.770291	131.4499435	-82.413798	16.379761	159.2694465
-60.121162	15.399355	153.541077	-27.714762	17.134813	145.921585	28.171736	-4.828979	132.650879	25.763395	40.292488	130.253479	26.9675655	17.7317545	131.452179	-82.3970895	16.5378715	160.390991
-60.556484	16.922554	154.281754	-27.950283	17.20129	146.426178	27.688196	-4.785666	132.613449	25.390152	40.344967	130.366226	26.539174	17.7796505	131.4898375	-82.43974	16.6229295	161.3625185
-60.88549	18.50845	154.730118	-28.199503	17.247963	146.772537	27.331474	-4.794605	132.61261	24.787903	40.519585	130.681274	26.0596885	17.86249	131.646942	-82.4586945	16.633436	161.898132
-61.23283	20.922722	154.528076	-28.682289	17.319765	146.905594	26.826424	-4.82629	132.81282	24.736301	40.524559	131.085739	25.7813625	17.8491345	131.9492795	-83.1459405	16.7903955	161.8619085
-61.376144	22.591921	153.875092	-29.000299	17.359304	146.666443	26.602884	-4.81348	132.942123	24.348686	40.754627	131.474396	25.475785	17.9705735	132.2082595	-83.476383	16.7480345	161.1246265
-61.34227	24.307964	152.937286	-29.306814	17.443352	146.213562	26.436026	-4.824069	132.954849	24.563148	40.711754	131.536346	25.499587	17.9438425	132.2455975	-84.113215	16.9428615	160.1815265
-61.118465	26.047516	151.920181	-29.538744	17.531673	145.670319	26.272274	-4.853166	132.923676	24.56963	40.766335	131.487167	25.420952	17.9565845	132.2054215	-84.49844	17.1067615	159.1352165
-60.694359	27.894947	150.953644	-29.730124	17.660133	145.041397	26.039028	-4.843451	132.548004	24.601746	40.768112	131.357178	25.320387	17.9623305	131.952591	-84.780635	17.3579355	158.130203
-60.164524	29.79804	149.918854	-29.947809	17.849354	144.445389	25.902185	-4.81276	132.17952	24.692492	40.829594	131.323166	25.2973385	18.008417	131.751343	-85.1929565	17.690291	157.139435
-59.508778	31.725195	149.007004	-30.201626	18.027519	143.941391	25.721741	-4.698823	131.985733	24.488022	41.057907	131.524414	25.1048815	18.179542	131.7550735	-85.5081335	17.875496	156.1277085
-58.229973	34.687344	147.935211	-30.623775	18.274094	143.458862	25.427734	-4.519487	131.866379	24.781738	41.115208	131.934036	25.104736	18.2978605	131.9002075	-86.352286	18.2503275	155.0175165
-57.132774	36.712906	147.475937	-30.893452	18.412622	143.250259	25.201044	-4.427257	131.865341	24.855972	41.183681	132.543808	25.028508	18.378212	132.2045745	-86.815412	18.447032	154.2959435
-55.968529	38.707756	147.075516	-31.151558	18.54447	143.015274	24.994528	-4.302114	131.894669	24.982967	41.29314	133.329956	24.9887475	18.495513	132.6123125	-87.2918635	18.593427	153.4182355
-54.647945	40.712711	146.722488	-31.443563	18.675426	142.728943	24.792997	-4.143876	131.914551	25.065899	41.436066	134.174515	24.929448	18.646095	133.044533	-87.816574	18.704757	152.413353
-53.225685	42.639996	146.56398	-31.729349	18.7955	142.437012	24.641479	-3.945053	131.944092	25.029446	41.594296	134.976288	24.8354625	18.8246215	133.46019	-88.2941605	18.7663785	151.413834
-51.739998	44.582375	146.334488	-31.994814	18.913094	142.195129	24.494587	-3.75472	131.945892	24.95262	41.733917	135.645355	24.7236035	18.9895985	133.7956235	-88.7132315	18.8365895	150.5946345
-50.124592	46.400772	146.330246	-32.264847	19.024082	142.079849	24.288366	-3.577134	131.949432	24.82608	41.863029	136.212769	24.557223	19.1429475	134.0811005	-89.086917	18.9052165	150.0785975
-47.529224	49.018761	146.44339	-32.618343	19.201622	141.996582	24.069769	-3.353682	132.096115	24.667267	42.024456	137.121277	24.368518	19.335387	134.608696	-89.605204	19.067857	149.384468
-45.698521	50.742138	146.467682	-32.867435	19.371992	141.886871	23.921558	-3.228659	132.297531	24.601753	42.131119	137.856979	24.2616555	19.45123	135.077255	-89.9965255	19.292754	148.696487
-43.787975	52.343292	146.429642	-33.128746	19.5317	141.697983	23.757717	-3.116899	132.552643	24.547789	42.188591	138.56308	24.152753	19.535846	135.5578615	-90.410245	19.527554	147.8381045
-41.875103	53.879799	146.306778	-33.430283	19.610226	141.358673	23.635998	-3.080075	132.863937	24.460146	42.238312	139.277374	24.048072	19.5791185	136.0706555	-90.908638	19.6413335	146.6466905
-39.924248	55.289948	146.310944	-33.754082	19.689152	140.853607	23.399677	-3.061196	133.020187	24.320425	42.23243	139.970352	23.860051	19.585617	136.4952695	-91.368215	19.792687	145.2119445
-37.960266	56.490864	146.2798	-34.066868	19.741119	140.228271	23.209515	-3.024622	133.159836	24.166012	42.22578	140.57019	23.6877635	19.600579	136.865013	-91.8214995	19.881659	143.591529
NaN	NaN	NaN	-34.398296	19.80534	139.407562	23.0464	-3.044002	133.299438	24.019526	42.241676	141.125549	23.532963	19.598837	137.2124935	-92.329555	20.011843	141.6026305
-33.458263	57.383633	145.491898	-34.780338	19.984713	138.102371	22.814922	-2.959962	133.123642	23.744877	42.2379	141.68396	23.2798995	19.638969	137.403801	-92.8405755	20.330457	138.800941
-31.763098	56.884407	144.778519	-34.996544	20.154486	137.170517	22.718546	-2.846421	132.969589	23.542543	42.331188	141.827911	23.1305445	19.7423835	137.39875	-93.1236325	20.5665885	136.942284
-30.079144	56.367649	144.070404	-35.148968	20.398819	136.354828	22.589556	-2.587481	132.70697	23.343061	42.499428	141.863068	22.9663085	19.9559735	137.285019	-93.2642445	20.8416645	135.424637
-28.446791	55.748272	143.423187	-35.314034	20.682066	135.552841	22.542915	-2.307976	132.488831	23.117426	42.718834	141.86702	22.8301705	20.205429	137.1779255	-93.4582385	21.158703	133.9277565
-26.809771	54.984104	142.725189	-35.480568	20.941982	134.821884	22.442051	-2.051436	132.309906	22.89407	42.915817	141.867401	22.6680605	20.4321905	137.0886535	-93.6291965	21.4517735	132.5551145
-25.236788	54.127357	142.123169	-35.661629	21.222214	134.272629	22.326984	-1.78676	132.185623	22.63546	43.129585	141.838364	22.481222	20.6714125	137.0119935	-93.80448	21.7730155	131.5332645
-23.617584	53.15411	141.364319	-35.871853	21.555468	133.914917	22.157501	-1.613123	132.258759	22.378832	43.34214	141.743332	22.2681665	20.8645085	137.0010455	-94.0118725	22.2464275	130.8287885
-21.317801	51.485397	140.462769	-36.251385	22.066236	133.952377	21.732956	-1.40155	132.633484	22.001217	43.706066	141.476303	21.8670865	21.152258	137.0548935	-94.3698565	22.980214	130.8498605
-19.834141	50.155754	140.232559	-36.492725	22.36837	134.324814	21.453022	-1.313913	132.924591	21.818192	43.89645	141.340591	21.635607	21.2912685	137.132591	-94.621057	23.4454715	131.517037
-18.408072	48.677601	140.211182	-36.698189	22.607506	134.932816	21.17757	-1.203566	133.188705	21.66942	44.064735	141.25174	21.423495	21.4305845	137.2202225	-94.819873	23.7844275	132.6454095
-17.042908	47.062794	140.414566	-36.882988	22.785385	135.673599	20.937103	-1.080027	133.454865	21.557278	44.216557	141.263107	21.2471905	21.568265	137.358986	-95.0131665	24.002505	133.988212
-15.620756	45.353439	140.605606	-37.009357	22.913824	136.480591	20.759523	-0.945333	133.691574	21.443104	44.36554	141.273087	21.1013135	21.7101035	137.4823305	-95.1200275	24.1175445	135.4788515
-14.248626	43.519489	140.824875	-37.068707	23.005203	137.36058	20.662867	-0.80303	133.891617	21.374876	44.500286	141.247238	21.0188715	21.848628	137.5694275	-95.1562855	24.161778	137.1517325
-12.762369	41.634155	141.002243	-37.085594	23.099581	138.266647	20.626604	-0.649507	134.096176	21.354376	44.651882	141.215271	20.99049	22.0011875	137.6557235	-95.161678	24.1979745	138.8775705
-10.620348	38.668972	141.154922	-37.093216	23.168772	139.631546	20.576685	-0.411554	134.481216	21.270634	44.881966	141.149048	20.9236595	22.235206	137.815132	-95.1100915	24.102338	141.44796
-9.224712	36.558277	141.207733	-37.061985	23.168808	140.487198	20.560989	-0.280027	134.789536	21.194077	45.017647	141.151031	20.877533	22.36881	137.9702835	-95.001503	23.968806	143.0041125
-7.726064	34.367256	141.302933	-37.021931	23.133574	141.293869	20.630064	-0.189034	135.205704	21.131166	45.16428	141.169876	20.880615	22.487623	138.18779	-94.924477	23.779525	144.399948
-6.15377	32.122364	141.286057	-36.938412	23.082418	142.058868	20.78414	-0.145919	135.696091	21.084141	45.288967	141.158203	20.9341405	22.571524	138.427147	-94.8109645	23.593312	145.690589
-4.624913	29.776451	141.255753	-36.809124	22.999205	142.778702	20.952024	-0.122776	136.190811	21.051332	45.400723	141.06636	21.001678	22.6389735	138.6285855	-94.619926	23.3594365	146.9288185
-2.963897	27.40534	141.223312	-36.650906	22.922684	143.463165	21.177296	-0.081202	136.679092	21.02713	45.509426	140.86618	21.102213	22.714112	138.772636	-94.404025	23.131256	148.153694
-1.163216	25.028742	141.133362	-36.448509	22.894379	144.101929	21.437416	0.003485	137.149612	21.031857	45.640862	140.607956	21.2346365	22.8221735	138.878784	-94.1316545	22.9665845	149.325074
1.588026	21.361568	141.103424	-36.088657	22.893816	144.912674	21.876759	0.10681	137.858276	21.115236	45.770824	140.141144	21.4959975	22.938817	138.99971	-93.6733115	22.848815	150.825638
3.482907	18.905493	141.137878	-35.813778	22.913065	145.366394	22.180529	0.12481	138.280624	21.260517	45.776581	139.816971	21.720523	22.9506955	139.0487975	-93.348079	22.8754345	151.6839905
4.241083	17.222338	141.460449	-35.529594	22.937929	145.697617	22.472404	0.068984	138.730484	21.454664	45.686577	139.519089	21.963534	22.8777805	139.1247865	-93.022722	22.9980775	152.2704475
3.610526	16.504253	141.813797	-35.26268	22.952553	145.854889	22.817204	-0.032185	139.257355	21.695551	45.577614	139.313843	22.2563775	22.7727145	139.285599	-92.7817375	23.1323915	152.424179
3.309625	15.5383	142.253418	-35.038696	22.971136	145.88089	23.18181	-0.136458	139.796524	21.918804	45.50074	139.158905	22.550307	22.682141	139.4777145	-92.627699	23.260131	152.2840655
3.058546	14.673688	142.532242	-34.852684	22.949722	145.733627	23.493494	-0.222766	140.268326	22.112955	45.434807	138.994781	22.8032245	22.6060205	139.6315535	-92.5085925	23.2934235	151.8357005
2.868123	13.870493	142.751328	-34.724079	22.911961	145.443604	23.799076	-0.336905	140.678253	22.293558	45.356411	138.843445	23.046317	22.509753	139.760849	-92.494475	23.314169	151.126359
2.712746	12.685718	142.888306	-34.546154	22.831812	144.793137	24.080139	-0.453411	140.963104	22.552456	45.234932	138.599319	23.3162975	22.3907605	139.7812115	-92.4086055	23.2728635	149.8050625
2.654253	11.958102	142.698196	-34.424816	22.763914	144.291443	24.229769	-0.534444	140.905914	22.727076	45.17062	138.421707	23.4784225	22.318088	139.6638105	-92.3280545	23.20974	148.9190755
2.70646	11.341108	142.368317	-34.279381	22.67602	143.824814	24.369061	-0.618261	140.642242	22.93013	45.103474	138.270218	23.6495955	22.2426065	139.45623	-92.2083575	23.1094335	148.193398
2.660021	10.751221	141.957169	-34.109756	22.576908	143.406464	24.498528	-0.690987	140.246765	23.126062	45.041996	138.153885	23.812295	22.1755045	139.200325	-92.031807	22.9783115	147.612603
2.612566	10.360682	141.480667	-33.929638	22.439674	143.052628	24.633846	-0.752673	139.771072	23.303127	44.963379	138.081924	23.9684865	22.105353	138.926498	-91.8277625	22.773995	147.178758
2.632458	10.026307	140.997131	-33.776588	22.272982	142.795212	24.702034	-0.785116	139.293167	23.460003	44.853649	138.052124	24.0810185	22.0342665	138.6726455	-91.6341945	22.5116975	146.9177785
2.704115	9.760516	140.574738	-33.639458	22.082565	142.583237	24.78352	-0.882083	138.888138	23.608868	44.718575	138.123352	24.196194	21.918246	138.505745	-91.47511	22.246884	146.660729
3.037169	9.427342	140.142059	-33.411278	21.69762	142.299088	24.930391	-1.082153	138.442307	23.860521	44.487076	138.583221	24.395456	21.7024615	138.512764	-91.218012	21.6927785	146.085412
3.296541	9.273167	139.982178	-33.260342	21.395401	142.044449	25.145939	-1.212266	138.298904	24.055229	44.371258	139.048309	24.600584	21.579496	138.6736065	-91.121268	21.211306	145.4152915
3.58033	9.100852	139.801163	-33.090794	21.061441	141.627457	25.376928	-1.368147	138.130127	24.295511	44.210712	139.629013	24.8362195	21.4212825	138.87957	-91.0178075	20.7015995	144.375344
3.878284	8.891278	139.542633	-32.934895	20.725111	141.084549	25.657797	-1.560038	137.943848	24.509426	43.994026	140.127518	25.0836115	21.216994	139.035683	-90.9534015	20.233228	143.133415
4.083538	8.613886	139.223999	-32.817883	20.333572	140.357758	25.918125	-1.739269	137.808685	24.69882	43.798138	140.555725	25.3084725	21.0294345	139.182205	-90.9442385	19.6377095	141.533311
4.259116	8.276579	138.85112	-32.70837	19.917519	139.482803	26.158524	-1.986028	137.578873	24.80917	43.527134	141.005737	25.483847	20.770553	139.292305	-90.900587	19.064485	139.673301
4.326324	7.903126	138.488724	-32.669312	19.522217	138.523026	26.419449	-2.268146	137.517273	24.807476	43.256073	141.260101	25.6134625	20.4939635	139.388687	-90.9520865	18.5504705	137.657365
4.292739	7.233295	137.995102	-32.598061	18.902243	136.984848	26.705673	-2.667509	137.497986	24.767004	42.920555	141.485077	25.7363385	20.126523	139.4915315	-90.9324605	17.677963	134.4781645
4.110369	6.67373	137.715912	-32.508217	18.600929	136.024231	26.967451	-2.945291	137.489899	24.733852	42.718304	141.462616	25.8506515	19.8865065	139.4762575	-90.8670855	17.3153515	132.5722045
3.85954	6.198104	137.46048	-32.351181	18.317713	135.148529	27.199169	-3.179759	137.634033	24.769711	42.600258	141.112915	25.98444	19.7102495	139.373474	-90.686802	16.9251765	130.923584
3.640502	5.704051	137.116776	-32.128853	18.026968	134.384674	27.398739	-3.330259	137.572296	24.920832	42.47015	140.708206	26.1597855	19.5699455	139.140251	-90.4174915	16.4839905	129.629097
3.233069	5.128952	136.766785	-31.869286	17.81131	133.697647	27.718773	-3.508687	137.497833	25.005848	42.332912	140.162827	26.3623105	19.4121125	138.83033	-90.1008825	16.2105075	128.564964
2.902988	4.573166	136.391922	-31.621328	17.559105	133.166122	27.958887	-3.619691	137.438293	25.150398	42.216255	139.508636	26.5546425	19.298282	138.4734645	-89.7972985	15.819928	127.8587795
2.432544	3.943849	135.988724	-31.35055	17.22403	132.816681	28.208839	-3.722423	137.283966	25.314423	42.042191	138.934845	26.761631	19.159884	138.1094055	-89.462731	15.288176	127.5239565
1.656535	2.931968	135.568649	-30.974855	16.673475	132.678391	28.662676	-4.036829	137.104782	25.506905	41.682705	138.224289	27.0847905	18.822938	137.6645355	-89.0345005	14.524012	127.6922465
1.004012	2.173034	135.398148	-30.754459	16.223238	132.74295	28.897234	-4.29197	137.009476	25.680584	41.40451	138.026047	27.288909	18.55627	137.5177615	-88.797827	13.890206	127.9681385
0.33291	1.397963	135.261948	-30.574051	15.782978	132.847244	29.121048	-4.607618	136.935257	25.846428	41.043385	137.994324	27.483738	18.2178835	137.4647905	-88.63184	13.3480725	128.2296975
-0.421286	0.609712	135.045456	-30.403656	15.370885	132.9767	29.267233	-4.960534	136.77652	26.026419	40.629539	138.057358	27.646826	17.8345025	137.416939	-88.454138	12.9072675	128.536461
-1.220859	-0.245557	134.787567	-30.261105	14.985447	133.112427	29.376459	-5.347386	136.500259	26.204622	40.146698	138.103897	27.7905405	17.399656	137.302078	-88.3127505	12.571238	128.922776
-2.093773	-1.155227	134.47226	-30.144056	14.610611	133.169785	29.405975	-5.745578	136.203568	26.364855	39.656487	138.202408	27.885415	16.9554545	137.202988	-88.173527	12.2657675	129.136582
-2.954181	-2.078803	134.155594	-30.062944	14.259624	133.218964	29.424652	-6.116406	135.87352	26.503521	39.216904	138.308762	27.9640865	16.550249	137.091141	-88.0899745	11.968999	129.346787
-4.438206	-3.547776	133.81041	-29.96513	13.814974	133.34021	29.510323	-6.592422	135.474915	26.598114	38.638939	138.417191	28.0542185	16.0232585	136.946053	-87.9844785	11.6066895	129.734367
-5.460233	-4.622405	133.641953	-29.910526	13.561728	133.387299	29.571766	-6.824464	135.297592	26.661549	38.375	138.471298	28.1166575	15.775268	136.884445	-87.9377095	11.348188	129.890153
-6.44573	-5.654032	133.484512	-29.858164	13.390107	133.380951	29.648962	-6.985805	135.162979	26.708162	38.207653	138.502853	28.178562	15.610924	136.832916	-87.89489	11.16929	129.928986
-7.55065	-6.727026	133.223236	-29.778111	13.317001	133.293152	29.756659	-7.05147	135.073441	26.735458	38.159367	138.514893	28.2460585	15.5539485	136.794167	-87.8022805	11.0800535	129.792137
-8.636405	-7.874244	132.883041	-29.671431	13.306025	133.124176	29.923561	-7.049678	134.964951	26.790085	38.193867	138.501709	28.356823	15.5720945	136.73333	-87.699685	11.0399555	129.515022
-9.702157	-8.989113	132.539108	-29.520426	13.358479	132.929031	30.110172	-6.985001	134.809799	26.890242	38.266884	138.365219	28.500207	15.6409415	136.587509	-87.541059	11.0760165	129.270553
-10.815963	-10.19935	132.133911	-29.329794	13.430551	132.723038	30.320606	-6.918889	134.586517	27.05838	38.341862	138.104721	28.689493	15.7114865	136.345619	-87.349081	11.1496155	129.100457
-12.53722	-12.049199	131.503052	-28.972731	13.576182	132.341873	30.652016	-6.794196	134.21077	27.334427	38.461746	137.537857	28.9932215	15.833775	135.8743135	-86.9386835	11.318589	128.8094325
-13.735067	-13.41491	131.055145	-28.738865	13.651657	131.959991	30.872007	-6.719182	133.983994	27.525469	38.490658	137.114471	29.198738	15.885738	135.5492325	-86.676468	11.417576	128.3707495
-14.916447	-14.755108	130.502121	-28.515308	13.712358	131.370514	31.104115	-6.689356	133.877258	27.696213	38.509796	136.76384	29.400164	15.91022	135.320549	-86.43078	11.514496	127.420479
-16.205423	-16.213791	129.82016	-28.354567	13.717994	130.50563	31.246546	-6.709766	133.882721	27.842602	38.467796	136.439301	29.544574	15.879015	135.161011	-86.253708	11.556973	125.850249
-17.510302	-17.663284	129.045837	-28.222864	13.656539	129.479645	31.349855	-6.824252	133.923157	27.894068	38.366528	136.103745	29.6219615	15.771138	135.013451	-86.0676895	11.54194	123.945839
-18.921318	-19.212931	128.385193	-28.047255	13.546345	128.494766	31.430943	-6.982593	133.916031	27.982256	38.208107	135.621948	29.7065995	15.612757	134.7689895	-85.8011095	11.479933	122.2205425
-20.369158	-20.7663	128.064545	-27.81373	13.380392	127.708611	31.517019	-7.210423	133.914001	28.117729	37.974815	134.849625	29.817374	15.382196	134.381813	-85.444834	11.378588	121.035409
-22.78607	-23.13567	128.509476	-27.358383	13.055377	127.135513	31.726349	-7.616906	133.830429	28.48727	37.491589	133.318665	30.1068095	14.9373415	133.574547	-84.8235755	11.1734125	120.696479
-24.567066	-24.634132	129.385818	-27.071655	12.778218	127.079918	31.942114	-7.928607	133.874664	28.721058	37.101139	132.235519	30.331586	14.586266	133.0550915	-84.474896	10.97017	121.1047445
NaN	NaN	NaN	-26.855623	12.448689	127.172241	32.109776	-8.269332	133.944092	28.886965	36.702274	131.421478	30.4983705	14.216471	132.682785	-84.2096165	10.680907	121.661697
NaN	NaN	NaN	-26.750923	12.069742	127.410568	32.216736	-8.613786	134.043045	28.950851	36.288879	130.801315	30.5837935	13.8375465	132.42218	-84.0856395	10.3019375	122.398956
-29.696215	-25.893883	131.646683	-26.706087	11.67555	127.788071	32.266472	-8.912324	134.034698	28.968149	35.908516	130.300034	30.6173105	13.498096	132.167366	-84.0294845	9.853004	123.408776
-31.29298	-25.860033	132.079849	-26.701483	11.295218	128.289627	32.282864	-9.170261	133.914185	28.918907	35.574524	129.901962	30.6008855	13.2021315	131.9080735	-84.0038515	9.3883045	124.6711805
-33.050274	-25.658333	132.529587	-26.678118	10.93162	128.924484	32.307598	-9.394262	133.690231	28.838131	35.29126	129.567429	30.5728645	12.948499	131.62883	-83.9291005	8.914741	126.220138
-35.70784	-25.12879	133.53801	-26.586529	10.502184	130.155853	32.38694	-9.607716	133.290985	28.701958	34.987663	129.140808	30.544449	12.6899735	131.2158965	-83.717507	8.3143945	129.0958095
-37.583561	-24.637869	134.527496	-26.470985	10.307917	131.12796	32.4641	-9.718368	133.111984	28.649864	34.829945	129.085434	30.556982	12.5557885	131.098709	-83.498952	8.0600455	131.157211
-39.315098	-24.014961	135.44902	-26.356569	10.177634	132.059402	32.508255	-9.798988	133.142456	28.624022	34.739407	129.134506	30.5661385	12.4702095	131.138481	-83.2792765	7.8850585	132.980323
-41.206757	-23.336926	136.381393	-26.285988	10.104	132.820816	32.509716	-9.863256	133.225571	28.612497	34.669357	129.298096	30.5611065	12.4030505	131.2618335	-83.1330825	7.8049495	134.3797985
-42.951115	-22.514496	137.135468	-26.239845	10.070636	133.431824	32.537277	-9.928279	133.32402	28.569311	34.600086	129.388672	30.553294	12.3359035	131.356346	-83.032984	7.8053685	135.507302
-44.839272	-21.672558	137.962769	-26.20365	10.042228	133.971268	32.492401	-10.013801	133.377197	28.532719	34.513535	129.32988	30.51256	12.249867	131.3535385	-82.91986	7.834589	136.5889975
-46.510387	-20.690485	138.740509	-26.19149	9.983524	134.463379	32.441132	-10.127378	133.361954	28.465778	34.376076	129.224518	30.453455	12.124349	131.293236	-82.836435	7.842699	137.633522
-49.136871	-19.122301	140.034637	-26.224773	9.865215	135.23262	32.295803	-10.354987	133.287567	28.274792	34.141045	128.982697	30.2852975	11.893029	131.135132	-82.7348435	7.837401	139.330108
-50.785427	-17.964857	140.834641	-26.291075	9.768298	135.731354	32.15947	-10.487102	133.245773	28.151215	33.977627	128.849457	30.1553425	11.7452625	131.047615	-82.7374925	7.7913335	140.415093
NaN	NaN	NaN	-26.384426	9.664711	136.171478	31.973877	-10.631659	133.146622	28.01762	33.851868	128.816193	29.9957485	11.6101045	130.9814075	-82.7646005	7.7193175	141.3615485
NaN	NaN	NaN	-26.484848	9.574507	136.521378	31.781885	-10.700316	132.984039	27.553102	33.911057	128.887192	29.6674935	11.6053705	130.9356155	-82.6371895	7.5436435	142.1071405
NaN	NaN	NaN	-26.586529	9.53456	136.750885	31.620949	-10.707272	132.790604	27.400177	33.933529	128.874939	29.510563	11.6131285	130.8327715	-82.683621	7.4559915	142.6689985
NaN	NaN	NaN	-26.730066	9.552069	136.863907	31.454048	-10.609764	132.574326	27.244726	34.064137	128.929932	29.349387	11.7271865	130.752129	-82.809519	7.3769515	142.975685
NaN	NaN	NaN	-26.863962	9.686713	136.875076	31.262323	-10.399179	132.417328	27.396547	34.144085	128.870956	29.329435	11.872453	130.644142	-83.057359	7.500973	143.10601
NaN	NaN	NaN	-27.079624	10.082379	136.915329	31.057137	-9.951571	132.255997	27.21904	34.595795	129.040771	29.1380885	12.322112	130.648384	-83.2973365	7.842646	143.182274
NaN	NaN	NaN	-27.223427	10.456361	136.991333	30.885897	-9.591393	132.229431	27.128666	34.970032	129.173615	29.0072815	12.6893195	130.701523	-83.4541355	8.2234025	143.281143
NaN	NaN	NaN	-27.369371	10.918188	137.121552	30.684155	-9.149469	132.250504	27.010166	35.397175	129.270355	28.8471605	13.123853	130.7604295	-83.5859025	8.712523	143.4826745
NaN	NaN	NaN	-27.514723	11.428002	137.290054	30.515671	-8.668633	132.255844	26.890245	35.892063	129.326294	28.702958	13.611715	130.791069	-83.732404	9.244289	143.789039
NaN	NaN	NaN	-27.628262	11.905287	137.438339	30.364344	-8.218108	132.2314	26.790623	36.374149	129.363297	28.5774835	14.0780205	130.7973485	-83.8340075	9.7325535	144.0793295
NaN	NaN	NaN	-27.718985	12.367465	137.538483	30.209393	-7.808523	132.16803	26.708853	36.826748	129.338959	28.459123	14.5091125	130.7534945	-83.897093	10.2258175	144.3234715
NaN	NaN	NaN	-27.787558	12.822824	137.591248	30.071159	-7.429573	132.067322	26.390484	37.356491	129.369583	28.2308215	14.963459	130.7184525	-83.8059375	10.682189	144.4640435
NaN	NaN	NaN	-27.882227	13.444895	137.632858	29.863483	-6.971258	131.879242	26.364782	37.85807	129.239197	28.1141325	15.443406	130.5592195	-83.8785865	11.446384	144.7064965
NaN	NaN	NaN	-27.956814	13.796168	137.660477	29.700136	-6.733755	131.697632	26.326523	38.123714	129.174042	28.0133295	15.6949795	130.435837	-83.9269575	11.8973565	144.885117
NaN	NaN	NaN	-28.047297	14.108091	137.713943	29.463356	-6.506782	131.553787	26.26926	38.343456	129.16362	27.866308	15.918337	130.3587035	-83.960902	12.297845	145.0691825
NaN	NaN	NaN	-28.15807	14.376298	137.813049	29.265667	-6.31727	131.465729	26.204617	38.560322	129.285431	27.735142	16.121526	130.37558	-84.051282	12.63107	145.250518
NaN	NaN	NaN	-28.271507	14.613697	137.917908	29.064045	-6.14636	131.459259	26.151688	38.77095	129.516739	27.6078665	16.312295	130.487999	-84.1508805	12.915099	145.347817
NaN	NaN	NaN	-28.406107	14.811976	137.9832	28.92082	-6.004168	131.468307	26.123619	38.971062	129.730164	27.5222195	16.483447	130.5992355	-84.3344335	13.140505	145.3671645
NaN	NaN	NaN	-28.508551	14.990128	137.938004	28.791273	-5.890711	131.412445	26.059855	39.129353	129.900558	27.425564	16.619321	130.6565015	-84.442666	13.360935	145.2195065
NaN	NaN	NaN	-28.616821	15.224497	137.735199	28.648073	-5.733183	131.175873	26.305515	39.217701	129.920288	27.476794	16.742259	130.5480805	-84.710436	13.706735	144.9223175
NaN	NaN	NaN	-28.620914	15.365943	137.539246	28.604799	-5.632853	130.906082	26.077339	39.455559	130.025711	27.341069	16.911353	130.4658965	-84.582897	13.820533	144.6125955
NaN	NaN	NaN	-28.588629	15.55382	137.381302	28.545082	-5.493974	130.542282	26.152382	39.605583	130.012115	27.348732	17.0558045	130.2771985	-84.52599	14.0518355	144.4854055
NaN	NaN	NaN	-28.547182	15.791911	137.296875	28.512911	-5.262033	130.164368	26.244562	39.836262	130.062943	27.3787365	17.2871145	130.1136555	-84.4731005	14.2967075	144.4800945
NaN	NaN	NaN	-28.51759	16.090071	137.236603	28.470533	-4.939699	129.812454	26.331966	40.142258	130.279556	27.4012495	17.6012795	130.046005	-84.4364295	14.5788625	144.427201
NaN	NaN	NaN	-28.51125	16.428503	137.178452	28.457075	-4.51509	129.485062	26.686281	40.429474	130.506546	27.571678	17.957192	129.995804	-84.594178	14.899814	144.3611
-60.53986	36.761593	141.114105	-28.486109	16.826939	137.0354	28.490088	-4.046653	129.237152	26.532206	41.010502	130.950027	27.511147	18.4819245	130.0935895	-84.483365	15.1719535	143.9772105
-58.234142	39.908886	140.574371	-28.432831	17.471138	136.523499	28.530212	-3.385031	128.869049	27.117725	41.55587	131.629807	27.8239685	19.0854195	130.249428	-84.6896305	15.8568565	142.79757
-56.553448	42.003647	140.119827	-28.366116	17.962164	136.058777	28.62348	-2.926136	128.678162	27.427296	42.02322	132.164886	28.025388	19.548542	130.421524	-84.75762	16.375786	141.69603
-54.83247	43.9995	139.701263	-28.292517	18.499056	135.547012	28.711784	-2.420808	128.497375	27.722124	42.541519	132.773773	28.216954	20.0603555	130.635574	-84.801988	16.9377565	140.45845
-52.998535	45.975811	139.410889	-28.197721	19.087072	135.086182	28.782452	-1.893703	128.294983	28.02986	43.069839	133.333923	28.406156	20.588068	130.814453	-84.801598	17.586076	139.357911
-51.08881	47.844822	139.327881	-28.041454	19.688993	134.703079	28.902855	-1.359712	128.201752	28.342539	43.60677	133.76712	28.622697	21.123529	130.984436	-84.705605	18.254457	138.421722
-49.161495	49.64444	139.173035	-27.871666	20.273977	134.363785	29.063225	-0.858487	128.113144	28.673822	44.113739	134.191391	28.8685235	21.627626	131.1522675	-84.6118555	18.920328	137.5753025
-47.205307	51.31731	139.148956	-27.69458	20.843798	134.071533	29.236797	-0.36598	128.004944	28.964478	44.561462	134.625854	29.1006375	22.097741	131.315399	-84.4897975	19.589855	136.827667
-44.208179	53.585732	139.187897	-27.520433	21.586189	133.739075	29.440197	0.250063	128.096695	29.313284	45.172157	135.215363	29.3767405	22.71111	131.656029	-84.4176065	20.461268	135.822121
-42.200897	54.917347	139.358459	-27.414841	21.970879	133.539124	29.562246	0.516107	128.085632	29.526987	45.391071	135.654144	29.5446165	22.953589	131.869888	-84.3742985	20.988169	135.20836
-40.141781	56.071651	139.524765	-27.308903	22.260897	133.312973	29.682505	0.696822	128.046494	29.696899	45.541599	136.04895	29.689702	23.1192105	132.047722	-84.307508	21.4025835	134.578224
-38.118015	57.035809	139.826736	-27.248074	22.450279	133.092239	29.732128	0.89298	127.988091	29.859947	45.666313	136.365189	29.7960375	23.2796465	132.17664	-84.2921855	21.6209115	134.007838
-36.052685	57.840393	140.090012	-27.186016	22.556309	132.898666	29.788239	1.058414	127.854027	29.975101	45.728458	136.680923	29.88167	23.393436	132.267475	-84.253702	21.719182	133.529857
-34.029263	58.45573	140.329773	-27.12163	22.677677	132.739868	29.836542	1.23164	127.791306	30.076366	45.81102	136.929993	29.956454	23.52133	132.3606495	-84.199714	21.834024	133.1190865
-31.972998	58.95105	140.405273	-27.060673	22.846979	132.672958	29.896343	1.388493	127.870682	30.176044	45.9408	137.125748	30.0361935	23.6646465	132.498215	-84.1575395	22.0293115	132.847701
-28.9137	59.579838	140.156357	-26.998249	23.259123	132.743591	30.055061	1.573732	128.297394	30.308998	46.232529	137.271866	30.1820295	23.9031305	132.78463	-84.1785275	22.6151155	132.702552
-26.838684	59.86467	139.853455	-27.000023	23.604696	132.911255	30.123743	1.731879	128.739578	30.389378	46.57016	137.302872	30.2565605	24.1510195	133.021225	-84.2566065	23.0583725	132.801285
-24.831741	59.954758	139.768036	-26.988783	23.883095	133.095428	30.213966	1.906512	129.14328	30.462181	46.896973	137.411163	30.3380735	24.4017425	133.2772215	-84.3156395	23.3644475	132.9136345
-22.788877	59.845551	139.75235	-26.944754	24.064421	133.232544	30.355852	2.077826	129.460709	30.572069	47.159679	137.579361	30.4639605	24.6187525	133.520035	-84.3534685	23.5100895	132.945053
-20.823755	59.549324	139.917404	-26.889822	24.176937	133.289642	30.483246	2.21257	129.713089	30.675161	47.368759	137.752609	30.5792035	24.7906645	133.732849	-84.3588475	23.5632095	132.846435
-18.816648	59.056538	140.06543	-26.835024	24.185881	133.231064	30.590492	2.339137	129.776657	30.793577	47.480618	137.938065	30.6920345	24.9098775	133.857361	-84.3620825	23.4618845	132.604767
-16.854521	58.427185	140.19751	-26.737543	24.174074	133.081497	30.686525	2.428663	129.664978	30.907396	47.481365	138.126343	30.7969605	24.955014	133.8956605	-84.2720465	23.393134	132.2673335
-13.905943	57.235168	140.071457	-26.616129	24.168049	132.779312	30.818516	2.528529	129.603989	30.996969	47.472538	138.255295	30.9077425	25.0005335	133.929642	-84.1400005	23.3355645	131.628982
-11.974384	56.29052	139.893738	-26.507832	24.218067	132.665192	30.929152	2.622394	129.65271	31.088257	47.505741	138.383438	31.0087045	25.0640675	134.018074	-84.0243685	23.3720665	131.31231
-10.023847	55.246563	139.521973	-26.404957	24.321369	132.617798	31.07692	2.680472	129.873688	31.189844	47.592548	138.576645	31.133382	25.13651	134.2251665	-83.943296	23.506228	131.0104295
-8.30884	54.134907	139.210846	-26.328871	24.477303	132.592331	31.228294	2.725913	130.226166	31.264437	47.727837	138.771088	31.2463655	25.226875	134.498627	-83.9041075	23.727731	130.686035
-6.246623	52.761597	138.79631	-26.23933	24.611204	132.518036	31.402737	2.782171	130.608429	31.373865	47.911095	138.981567	31.388301	25.346633	134.794998	-83.866961	23.875775	130.241074
-4.587531	51.356388	138.467361	-26.144991	24.757523	132.347839	31.624275	2.851275	131.008881	31.497446	48.12085	139.189987	31.5608605	25.4860625	135.099434	-83.8508425	24.0289835	129.596244
-2.611531	49.739082	137.996368	-26.034155	24.900776	132.12114	31.820261	2.955381	131.423828	31.616283	48.384655	139.281464	31.718272	25.670018	135.352646	-83.786582	24.131534	128.889634
0.013897	47.196758	137.19986	-25.769854	25.138891	131.848114	32.231159	3.163156	132.048569	31.90777	48.798191	139.125595	32.0694645	25.9806735	135.587082	-83.6091725	24.2971085	128.109146
1.718522	45.374599	136.602768	-25.539017	25.348711	131.676346	32.548618	3.296102	132.626648	32.151108	49.09264	138.81514	32.349863	26.194371	135.720894	-83.427897	24.503051	127.631798
3.396873	43.498318	136.013977	-25.289396	25.556465	131.47052	32.857292	3.421942	133.312668	32.421272	49.407013	138.424652	32.639282	26.4144775	135.86866	-83.218074	24.6984525	127.07238
4.969086	41.517838	135.446472	-25.050539	25.762917	131.143494	33.151798	3.546614	134.047607	32.662521	49.693794	138.05835	32.9071595	26.620204	136.0529785	-83.0082375	24.90563	126.2340095
6.468206	39.47522	135.009064	-24.822393	25.924885	130.692337	33.464287	3.654436	134.79837	32.817333	49.89674	137.73764	33.14081	26.775588	136.268005	-82.785596	25.074182	125.116669
7.812668	37.371727	134.686493	-24.63343	25.996048	130.183868	33.785801	3.681929	135.53157	32.920296	50.000908	137.382706	33.3530485	26.8414185	136.457138	-82.6199085	25.1506775	123.910598
9.027279	35.208012	134.521713	-24.459221	25.88722	129.609177	34.032482	3.682817	136.153488	32.990337	50.025063	137.073578	33.5114095	26.85394	136.613533	-82.4298515	24.9205	122.604821
10.658482	31.995094	134.46698	-24.210302	25.515917	128.763443	34.351479	3.590889	136.586731	33.034687	49.882168	136.761993	33.693083	26.7365285	136.674362	-82.113687	24.2953055	120.852524
11.601548	29.85907	134.345306	-24.035574	25.196037	128.153473	34.548523	3.433617	136.602859	33.066673	49.686413	136.660507	33.807598	26.560015	136.631683	-81.878746	23.832059	119.675263
12.455744	27.7208	134.211624	-23.848289	24.844732	127.557007	34.736736	3.240421	136.450714	33.110165	49.438271	136.628601	33.9234505	26.339346	136.5396575	-81.6200285	23.350118	118.5743565
13.197043	25.608074	134.063202	-23.636541	24.533146	126.986504	34.957188	3.05946	136.33374	33.152588	49.192112	136.652802	34.054888	26.125786	136.493271	-81.32797	22.940506	117.479737
13.806475	23.541847	133.995941	-23.457598	24.278072	126.510513	35.170391	2.913215	136.300079	33.171818	49.007767	136.745819	34.1711045	25.960491	136.522949	-81.0863005	22.595653	116.498077
14.297642	21.488029	133.996429	-23.263847	24.058147	126.180443	35.392578	2.792811	136.414505	33.174465	48.855877	136.865311	34.2835215	25.824344	136.639908	-80.8112155	22.29195	115.720978
14.601563	19.436831	134.130569	-23.074244	23.821753	126.047684	35.628197	2.633355	136.72644	33.210251	48.706348	136.908798	34.419224	25.6698515	136.817619	-80.567712	21.9736545	115.277749
14.764123	16.330013	134.557861	-22.826639	23.3335	126.096367	35.98407	2.301268	137.326218	33.343704	48.386723	136.893784	34.663887	25.3439955	137.110001	-80.317165	21.3230045	115.082733
14.620566	14.320904	134.881287	-22.667574	22.883112	126.153328	36.223488	2.030015	137.761917	33.429382	48.102875	136.844498	34.826435	25.066445	137.3032075	-80.161583	20.699779	115.0034485
13.999516	12.595804	135.004242	-22.504976	22.366615	126.180634	36.458309	1.701711	138.155777	33.532093	47.761517	136.761292	34.995201	24.731614	137.4585345	-80.005153	20.001616	114.9027335
13.238144	10.875812	135.107285	-22.294621	21.809153	126.164223	36.723839	1.334684	138.402786	33.66465	47.39217	136.675903	35.1942445	24.363427	137.5393445	-79.7834865	19.254879	114.7891015
12.417934	9.203556	134.929199	-22.068449	21.218527	126.11129	37.00095	0.958387	138.461502	33.830765	46.996384	136.576279	35.4158575	23.9773855	137.5188905	-79.5527555	18.4596685	114.7036895
11.512361	7.543539	134.522034	-21.831957	20.621624	126.069496	37.284962	0.560974	138.295197	34.03656	46.587929	136.435013	35.660761	23.5744515	137.365105	-79.324675	17.6687965	114.773887
10.440442	5.888929	134.029068	-21.590376	20.063354	126.002487	37.582306	0.144749	137.985214	34.248653	46.161114	136.309555	35.9154795	23.1529315	137.1473845	-79.0962315	16.9737765	114.8575895
8.605973	3.536881	132.938492	-21.219215	19.383617	125.890663	37.975983	-0.395468	137.431473	34.59005	45.596573	136.1922	36.2830165	22.6005525	136.8118365	-78.7214465	16.1666815	114.9694895
7.212727	2.01451	132.247147	-20.994247	19.069204	125.885841	38.241032	-0.7155	137.046646	34.786476	45.254002	136.201035	36.513754	22.269251	136.6238405	-78.502248	15.869157	115.1478415
5.645774	0.492476	131.576553	-20.786474	18.819983	125.979706	38.478432	-1.038276	136.673508	34.977333	44.9086	136.1931	36.7278825	21.935162	136.433304	-78.3008305	15.704804	115.526108
3.930693	-1.010163	130.932281	-20.656391	18.562893	126.168671	38.650551	-1.406627	136.299057	35.186485	44.480495	136.106873	36.918518	21.536934	136.202965	-78.2313	15.588852	116.134377
2.034277	-2.614115	130.275543	-20.552938	18.222204	126.3535	38.678741	-1.878049	135.903671	35.414063	43.878441	136.040344	37.046402	21.000196	135.9720075	-78.152278	15.444212	116.7349925
0.044099	-4.210187	129.646484	-20.503736	17.788553	126.602493	38.66774	-2.463713	135.485214	35.583218	43.175793	136.009171	37.125479	20.35604	135.7471925	-78.132951	15.221066	117.4577935
-2.142364	-5.936624	129.176056	-20.474089	17.27524	126.905869	38.644779	-3.060527	135.124573	35.733707	42.467525	135.973602	37.189243	19.703499	135.5490875	-78.137421	14.846981	118.2626505
-5.638694	-8.52638	128.795441	-20.371315	16.32152	127.580536	38.679497	-3.991898	134.72113	35.915764	41.373421	135.789566	37.2976305	18.6907615	135.255348	-78.0402605	13.9522785	119.905724
-8.050861	-10.337903	128.918289	-20.250362	15.53953	128.313477	38.76725	-4.703722	134.562698	36.09338	40.593384	135.509354	37.430315	17.944831	135.036026	-77.931039	13.134229	121.590928
-10.603741	-12.265912	129.560684	-20.082382	14.680639	129.202789	38.919239	-5.434938	134.52359	36.229706	39.821796	135.121185	37.5744725	17.193429	134.8223875	-77.7392365	12.167849	123.5831905
-13.317229	-14.251019	130.683197	-19.954422	13.820913	130.238312	39.084175	-6.120291	134.593887	36.249645	39.111549	134.535568	37.66691	16.495629	134.5647275	-77.575754	11.146197	125.9118965
-15.991741	-16.206623	132.296066	-19.816212	12.915829	131.447281	39.246433	-6.722783	134.694778	36.145271	38.488411	133.818649	37.695852	15.882814	134.2567135	-77.328276	9.948844	128.6378485
-18.755884	-18.117813	134.466873	-19.693134	12.020527	132.878128	39.448608	-7.280277	134.875595	35.929852	37.857681	133.019974	37.68923	15.288702	133.9477845	-77.075498	8.752352	131.8084715
-21.514833	-19.993294	136.945969	-19.634563	11.182531	134.424591	39.629002	-7.801234	135.207535	35.616516	37.210361	132.336288	37.622759	14.7045635	133.7719115	-76.891885	7.6604985	135.0772705
-25.691685	-22.512714	141.006622	-19.777391	10.050511	136.791367	39.561474	-8.588122	135.809082	34.929119	36.222752	131.548447	37.2452965	13.817315	133.6787645	-76.8000785	6.283707	139.9039695
-28.449995	-24.04599	143.718109	-19.972795	9.400806	138.333191	39.353691	-9.036228	136.146484	34.364079	35.605099	131.151001	36.858885	13.2844355	133.6487425	-76.804475	5.5171765	143.0176395
-31.169579	-25.421682	146.28241	-20.208761	8.839074	139.729401	39.084202	-9.446358	136.481064	33.781281	35.034634	130.887711	36.4327415	12.794138	133.6843875	-76.8502635	4.88401	145.7744145
-33.78516	-26.685221	148.503632	-20.483217	8.386988	140.928131	38.733643	-9.814096	136.790543	33.192646	34.57465	130.808258	35.9631445	12.380277	133.7994005	-76.9295785	4.393699	148.0568615
NaN	NaN	NaN	-20.755703	8.011395	141.871109	38.42067	-10.104849	137.076385	32.683182	34.200962	130.858582	35.551926	12.0480565	133.9674835	-77.063332	3.9747335	149.7747345
NaN	NaN	NaN	-20.931213	7.685842	142.633698	38.157547	-10.414519	137.308533	32.283287	33.833012	130.933182	35.220417	11.7092465	134.1208575	-77.082843	3.6624375	151.1465385
NaN	NaN	NaN	-21.033304	7.389497	143.200333	37.991676	-10.795623	137.491928	32.06868	33.45052	131.023636	35.030178	11.3274485	134.257782	-77.096786	3.4515455	152.142884
NaN	NaN	NaN	-21.061251	6.989251	143.67186	37.785194	-11.388923	137.63472	32.002819	32.899433	131.0755	34.8940065	10.755255	134.35511	-77.0165085	3.223247	152.98861
